# Supplementary material for: Bias caused by sampling error in meta-analysis with small sample sizes
Source: PLoS One. 2018 Sep 13;13(9):e0204056. doi: 10.1371/journal.pone.0204056 (PMC6136825; doi:10.1371/journal.pone.0204056)
Supplement: S4 File — (ZIP) [file pone.0204056.s004.zip › results N = 20 theta = 0 tau = 0.5 sz = 500-1000.txt]

"cohen.dl.theta" "hedges.dl.theta" "cohen.dl.cp" "hedges.dl.cp"
-0.0939693988481738 -0.0938380307023574 1 1
-0.0982311697062463 -0.0981531415690829 1 1
-0.0316073779787913 -0.0315948584035839 1 1
0.0732665003790586 0.0731683149034211 1 1
-0.0038821322858403 -0.00389373806724292 1 1
0.0866476521521565 0.0866084190067519 1 1
-0.0861356958491089 -0.0860201231501552 1 1
-0.112122489071599 -0.111983005862076 1 1
-0.158691357394916 -0.15851109695769 1 1
0.0825956672658302 0.082530200494238 1 1
-0.0848845729286815 -0.0847770725393624 1 1
0.068858261047105 0.068812436839966 1 1
-0.107273941422248 -0.107103403768948 1 1
0.0145659100630701 0.0145623251786367 1 1
0.211203884030603 0.211019435249502 1 1
-0.1485893271954 -0.1484498162039 0 0
0.0578020323841529 0.0577629447825024 1 1
-0.0500082100482837 -0.0499808899068345 1 1
-0.0802506192110793 -0.0802045142007425 1 1
-0.0232266461256227 -0.023230617679531 1 1
0.108522719461236 0.108394064350824 1 1
-0.0597605325090793 -0.0596657889839523 1 1
0.0830589577762043 0.0829925162283945 1 1
-0.0273841995717649 -0.0273571819620533 1 1
-0.0774528724718161 -0.0774177872781306 1 1
-0.0319887105166922 -0.031942383092856 1 1
0.123719708563399 0.123598636079001 1 1
-0.100805623858003 -0.100732426417265 1 1
0.0740147165845921 0.0739314766872963 1 1
-0.0570555261021646 -0.0569491746673247 1 1
0.0823432279536875 0.0822585203424478 1 1
-0.0835085325657125 -0.0833769799579905 1 1
-0.0606370925833356 -0.060574499605516 1 1
0.171943179647831 0.171752424354222 1 1
0.165827757059052 0.16567066581177 1 1
-0.164408275969939 -0.164255295053153 1 1
-0.0327695023253917 -0.0326791641304593 1 1
0.164231969986844 0.164076556974005 1 1
0.0719779071046922 0.0718972654288266 1 1
0.144425243116048 0.144278861187241 1 1
0.0939527409159512 0.0938797662845949 1 1
-0.227279512101527 -0.227085527411392 0 0
0.0149269736068156 0.0148784132327714 1 1
0.0506023775979538 0.0505859393960922 1 1
-0.133689769308441 -0.133538846937581 1 1
-0.127243040193397 -0.127122213674 1 1
0.0966877989964981 0.0965305661943399 1 1
0.0637902768230038 0.0637088480264025 1 1
-0.0820512911001936 -0.0820000978907297 1 1
0.0855495456529788 0.0854554025897371 1 1
-0.0305401649783195 -0.0305408118890977 1 1
-0.107928604951146 -0.107840018807362 1 1
0.0882166655276381 0.0881263233440783 1 1
0.330846401135211 0.330473412650278 0 0
0.0117939446141128 0.0118309354831998 1 1
0.244928447685858 0.244642450169679 1 1
-0.0639951481309843 -0.0639541528452812 1 1
0.0292626992190608 0.0292193896791266 1 1
0.0157740264490689 0.0157515578160244 1 1
-0.0460417011405378 -0.0459310761371588 1 1
0.00479184367053817 0.00480409984330934 1 1
-0.0780761363905797 -0.07797248171981 1 1
-0.120095313872877 -0.119957671142243 1 1
0.0337507776925991 0.0336979907698457 1 1
-0.172707739732609 -0.172550735822489 1 1
0.128920179023325 0.128770673693739 1 1
0.131479142995045 0.131359359102217 1 1
0.0215987683233916 0.0215352769764826 1 1
-0.0136129771065983 -0.0136327787991163 1 1
-0.134571122309539 -0.134455844219805 1 1
-0.137682878491222 -0.137538682500123 1 1
0.107945608447198 0.107777041914373 1 1
-0.0159427897017903 -0.0159146077628106 1 1
-0.119730826902425 -0.119596405418857 1 1
-0.0125223471121586 -0.0125217240562088 1 1
-0.033688828842681 -0.0336770318967536 1 1
-0.0397828844472903 -0.0397291646189648 1 1
0.177551443269106 0.177360302979333 1 1
0.0191984049681209 0.0192085459549589 1 1
-0.113604548744283 -0.113455553813122 1 1
0.10246261586787 0.102333493089973 1 1
-0.0497794849221207 -0.0497057100915898 1 1
0.0195395981369471 0.0195150233551376 1 1
0.151301868262722 0.151152385042356 1 1
-0.0157494443505415 -0.0157501011648343 1 1
0.020885472409966 0.0208690019288626 1 1
0.122666994443765 0.122527856412382 1 1
0.216259962977185 0.216024793045955 0 0
0.00507793099291278 0.00509466368092738 1 1
0.0493475044248387 0.049278831585286 1 1
-0.00195160840551826 -0.00194917083741537 1 1
-0.00695550655643523 -0.00694388728592143 1 1
-0.0482232983688508 -0.0481798005369601 1 1
0.158047194104084 0.157875267736553 1 1
-0.099476178276107 -0.0993487557055749 1 1
-0.0884134012157693 -0.0882203235173852 1 1
-0.171893192685596 -0.171728258441822 1 1
0.01754085911107 0.0175222672073515 1 1
0.0240620469330126 0.0240631807679142 1 1
-0.196788994375775 -0.196566783965865 1 1
0.0879303955245777 0.0878527859723065 1 1
0.162250355650072 0.162112402425576 1 1
0.044640786405314 0.044570805243831 1 1
-0.00621762130371385 -0.00623057524402367 1 1
-0.00394991747810242 -0.00399250514931584 1 1
0.0162263646364049 0.0162069925389467 1 1
-0.150293772893817 -0.150162476136383 1 1
0.0500538646253202 0.0500143872092275 1 1
-0.149438682281181 -0.149274227264101 1 1
-0.0916788447864871 -0.0915576658541787 1 1
0.106462838550485 0.106337241224161 1 1
0.0447641684024119 0.0446986980370484 1 1
0.0247281876656654 0.0247015165999331 1 1
0.170005659731409 0.16985773798807 1 1
0.102987426909116 0.102875616248401 1 1
0.206188101848395 0.205938297707305 1 1
0.217639382051919 0.217387068311193 0 0
0.0167932594237065 0.0167943258752174 1 1
0.0315045240531604 0.0314528020854666 1 1
-0.153364521943928 -0.153220675782891 1 1
-0.0146632183476694 -0.0146207697886445 1 1
-0.0214764101987508 -0.0214940489559369 1 1
0.00179388122120313 0.00180080027756022 1 1
0.00779143865999419 0.00778469079684811 1 1
-0.158348860934851 -0.158186899295883 1 1
0.0128508556307622 0.0128145102028223 1 1
0.11395606503444 0.113825788188162 1 1
-0.165222442961597 -0.165043407295602 1 1
0.0659842135643473 0.0659245597301332 1 1
0.0880919683804878 0.0880190006001335 1 1
0.0354392041413143 0.0354257400400829 1 1
0.192461510236069 0.192285716802807 1 1
0.0289998938722793 0.0289645320646745 1 1
-0.0238583825991878 -0.0237960208093597 1 1
-0.0150849684848947 -0.0150784231469862 1 1
-0.120125057885813 -0.120032403668572 1 1
0.106359782125323 0.10623608969678 1 1
-0.015256499268201 -0.0152454078893502 1 1
0.0607978909135649 0.0607844483287364 1 1
0.0450315196601545 0.0450107184483171 1 1
0.124353385804426 0.124183078002392 1 1
0.302845216328035 0.302503995896348 0 0
0.080685680102408 0.0805679638425849 1 1
0.215157922020403 0.214910264257694 0 0
0.209306162241922 0.209106091471669 0 0
-0.110698786057805 -0.110535252878103 1 1
-0.0248374537914493 -0.0248082881568774 1 1
0.131413242379036 0.131323285778215 1 1
-0.00652289341772957 -0.00651743066940572 1 1
-0.210222817861908 -0.209999844429783 0 0
-0.00478193227422897 -0.00480284966838228 1 1
0.0192691476941042 0.0192284146768492 1 1
0.0347309141972377 0.0347029803660996 1 1
-0.0444737390371147 -0.0444664978204722 1 1
-0.0175269027344748 -0.0174904055414322 1 1
-0.0505694799810265 -0.0505564918106602 1 1
0.021182878460375 0.0211526920183948 1 1
0.0692828705642037 0.069194957024791 1 1
-0.0367689983218206 -0.0367362878411778 1 1
-0.0456153625190924 -0.0455492261498971 1 1
0.120606087946915 0.120504625338088 1 1
0.125287552603695 0.125193707439 1 1
-0.0328103227858398 -0.0327617156365905 1 1
0.1189698072287 0.118821845202934 1 1
-0.115255672585834 -0.115113070520581 1 1
-0.0460174612341689 -0.0459834881525614 1 1
0.440848884125874 0.440336928180437 0 0
0.0823167560202324 0.0822482755243891 1 1
0.0799457437135352 0.0798522359958355 1 1
-0.0439952829002812 -0.0439637489968362 1 1
-0.0150796669935566 -0.0150534030279143 1 1
-0.110030663822138 -0.109893312254491 1 1
-0.104955608879691 -0.104860438787123 1 1
0.27406319257839 0.273763334470698 0 0
0.115110288064801 0.114994324081194 1 1
0.0467771736653149 0.0467155506904158 1 1
-0.0992429160537493 -0.099114397488379 1 1
-0.161282999080077 -0.161103422461599 1 1
-0.0471486709892407 -0.0471083178099399 1 1
-0.162878566067865 -0.162730001948156 1 1
-0.194705137460771 -0.194490247018269 0 0
-0.158112953240461 -0.157960771263535 1 1
0.149783740013017 0.14964353382018 1 1
-0.00599312838467013 -0.0059726680750259 1 1
-0.0822705997932034 -0.0821658268899148 1 1
0.0577108750495908 0.0576509663915533 1 1
0.0718355326337299 0.0717523863241579 1 1
-0.0149844613788152 -0.0149160469807794 1 1
0.121120077817815 0.121020441266212 1 1
0.0586981429866664 0.0586263820012243 1 1
0.00733161564346395 0.00732708401428302 1 1
0.152019474325887 0.151884661445703 1 1
0.00305645939280202 0.00303215835085822 1 1
0.254388546544928 0.254131132210505 0 0
0.06105823427 0.0610095687605115 1 1
-0.0906837731487359 -0.0906284039589092 1 1
-0.0632169049575818 -0.0631614934231697 1 1
-0.0287029886959212 -0.0287121260379233 1 1
0.0706255507411257 0.0705257807847602 1 1
0.275213464614914 0.274941566076193 0 0
-0.111196528849852 -0.111080718943997 1 1
-0.229793147309803 -0.229549591457813 0 0
0.0976000779682313 0.097515958545927 1 1
-0.116611854074889 -0.116504072000014 1 1
-0.150032474856044 -0.14989041627344 1 1
0.0258450689533291 0.0258240875981354 1 1
-0.080414384130498 -0.0803425717737906 1 1
0.0646125054309491 0.0645508767476852 1 1
-0.0211344990074779 -0.021094561615009 1 1
-0.196401914679102 -0.196196384523385 1 1
0.147057060348158 0.146843910264632 1 1
0.25569092053525 0.25537905449273 0 0
-0.0706302115717979 -0.0705368414834159 1 1
0.0735566873215289 0.073450772707524 1 1
0.0383298567301213 0.0382937247182694 1 1
-0.0607197992156263 -0.0606867501641675 1 1
0.0253884466180413 0.0253373995903515 1 1
0.0460200220136954 0.0459637175646629 1 1
-0.118623716984089 -0.118510375786236 1 1
0.245576144907612 0.245305124447606 0 0
0.0553817526388893 0.0553097579382297 1 1
0.0708330977234309 0.0707814832475884 1 1
-0.0905779894465271 -0.0904854911694314 1 1
0.0593721031512193 0.0593230923369982 1 1
0.0342758534936202 0.0342665457397525 1 1
-0.0152595077427307 -0.0152638992757227 1 1
0.066815724706542 0.0667707771007296 1 1
-0.135027026916171 -0.134903153319164 1 1
0.214593670271397 0.214349126572708 0 0
-0.0144021173529718 -0.0143850389064444 1 1
0.14994854661718 0.14977544188515 1 1
0.0313548745971099 0.0313329958008172 1 1
0.00807119965399496 0.0080926522924447 1 1
-0.0342780314434839 -0.0342590110107816 1 1
-0.00846518768355236 -0.00844029179011667 1 1
0.0468009061050841 0.0467843813909297 1 1
0.110415053917074 0.110266359551304 1 1
-0.0617432422561517 -0.0616640619878611 1 1
0.255366598046206 0.255107923682748 0 0
0.09476147967846 0.0946751447107064 1 1
-0.000101836620685154 -0.000104294135630473 1 1
0.0923427252445545 0.0922729932565603 1 1
0.0366379484572806 0.0365446458303836 1 1
-0.133850779870963 -0.133681630283198 1 1
0.0221516845603165 0.0221372205105477 1 1
-0.127398836480388 -0.127261606246037 1 1
0.0479404452131077 0.0479053159189696 1 1
0.0911094926454327 0.0910107634406533 1 1
0.0471164392831895 0.0470513864875159 1 1
-0.00773726320001787 -0.00772778139785884 1 1
0.159614169076392 0.159439775221569 1 1
-0.119758921738854 -0.119647858946903 1 1
-0.180758961466803 -0.180636660046581 0 0
0.259693259060531 0.259447075821501 0 0
0.154230363027212 0.154088378827514 1 1
0.126768969298493 0.126712498311423 1 1
0.0948043894372615 0.0946811049034148 1 1
-0.0440253315037717 -0.0439466459849849 1 1
0.0592855593782951 0.0592200645055056 1 1
-0.0158315754559259 -0.0157941515137555 1 1
0.0650244243554798 0.0649659645947175 1 1
0.100054394931089 0.0999624612955081 1 1
-0.0365551298229856 -0.0364898941671307 1 1
0.114900391316377 0.114762262986968 1 1
-0.0331445434459716 -0.0331213900831124 1 1
-0.0375320026824424 -0.0375071933108934 1 1
-0.0516240884537168 -0.0515186555593777 1 1
-0.0117276437416041 -0.011719406149322 1 1
-0.152518918092064 -0.152355678767359 1 1
-0.000699859721972652 -0.000708557887007757 1 1
-0.0603156807417123 -0.0602923168961628 1 1
0.142266301777734 0.142107332875943 1 1
-0.0103201897345741 -0.0103080043058059 1 1
0.0842746006384985 0.0841498219407726 1 1
-0.0931357787069907 -0.0930440042550267 1 1
0.102373795639217 0.102283466862563 1 1
0.0509081082135213 0.0508405720945113 1 1
0.0162856090990852 0.0162711463902893 1 1
0.258845543828816 0.258558895876788 0 0
-0.0518660882606341 -0.0518134984582032 1 1
-0.147397196038378 -0.147259340295956 1 1
0.0905873735055058 0.0904998556956902 1 1
0.134753380260953 0.134624520835541 1 1
0.127945331728561 0.127758121732943 1 1
-0.115616371600827 -0.115502406441046 1 1
0.0826706547685865 0.0826018654102739 1 1
0.0503072716069462 0.0502564232508937 1 1
0.0446718731814215 0.0446040762025742 1 1
-0.085021628653797 -0.0849083989668847 1 1
-0.0112759025717511 -0.0112688163724021 1 1
-0.188841798080601 -0.188636923553605 0 0
0.135169062216337 0.135029014037376 1 1
-0.0911160974322935 -0.0909655139141076 1 1
0.00531661196767905 0.00526304677965559 1 1
0.00525953430360215 0.00528836956557455 1 1
-0.236228311671296 -0.235997765163502 0 0
0.0436435366048419 0.0435824335723288 1 1
-0.0534139117275555 -0.05333581870237 1 1
0.00196698482623028 0.00196049366214978 1 1
-0.0256247321211642 -0.0255889994695525 1 1
0.171017870137273 0.170867504128053 1 1
-0.170230175567602 -0.170044597501289 1 1
0.147901840364437 0.147779949190313 1 1
-0.0584259048306218 -0.0583689407337257 1 1
-0.135912147538199 -0.135769073595635 1 1
0.171719456316159 0.171591674534791 1 1
-0.110226580397224 -0.110125127161452 1 1
0.125309034377174 0.125179835110755 1 1
-0.116529571796421 -0.116388686442046 1 1
0.059984159265461 0.0599458247645895 1 1
-0.0162482836764311 -0.0161697508686226 1 1
0.0415505041589912 0.0414953738447233 1 1
0.113204372165583 0.113120813311919 1 1
-0.0218132661678675 -0.0217681554287525 1 1
-0.0509413703191533 -0.0508825396302969 1 1
0.00233284020727479 0.00233427764101276 1 1
-0.0061551066286894 -0.00614873294710157 1 1
0.00109982943216593 0.00112346365127081 1 1
-0.141763571948626 -0.14160355789036 1 1
0.01660329537068 0.0165907625440648 1 1
0.0104941132804134 0.0104884471718759 1 1
-0.0842022603573151 -0.0841207745629934 1 1
0.10531151935167 0.105185940271539 1 1
0.249287875653841 0.249045595853147 0 0
0.0140766811149948 0.0140439874325202 1 1
0.10852804257584 0.108412114307636 1 1
-0.0160450075997644 -0.0160818683507003 1 1
0.127351665539315 0.127204205357548 1 1
0.132824301865297 0.132669862261208 1 1
0.0205406810871314 0.0205343989031914 1 1
0.0310181730035113 0.0309875397197428 1 1
0.0134985388858894 0.0134749884122134 1 1
-0.0129907898112496 -0.0129744116846996 1 1
0.131786759421888 0.131675743320034 1 1
-0.0717374175956059 -0.0716866022482485 1 1
0.113583023816495 0.113450781646842 1 1
0.0666780866456923 0.0666241086074826 1 1
-0.0102410077644048 -0.0102419211942321 1 1
0.135256954782552 0.135124725441128 1 1
0.0737965992034403 0.0737248330527038 1 1
-0.090192376601444 -0.0901078047583862 1 1
0.0869287651406444 0.0868108758463246 1 1
-0.213693052472317 -0.213483402526862 0 0
0.137913659345556 0.137763439845691 1 1
0.0551901413056354 0.0551057116018392 1 1
0.0960663518084292 0.0959741959175744 1 1
-0.0841422883670623 -0.0840641404880808 1 1
-0.253281212220432 -0.253047941083881 0 0
-0.0773877962363694 -0.0773307733209434 1 1
0.0796634571880901 0.0795661524357615 1 1
0.145092286666224 0.144981542067605 1 1
-0.241875867300513 -0.241631138930227 1 1
-0.0691873667010156 -0.0691283912300703 1 1
-0.100243196686382 -0.100147229961879 1 1
-0.25054041633604 -0.250277750691757 0 0
0.0473406214418738 0.0472789101990758 1 1
0.0692182659441653 0.0691641305888244 1 1
-0.0495714613766477 -0.0495409994273849 1 1
-0.0542731252228246 -0.0542472856232998 1 1
-0.0336101111878558 -0.0335788649684445 1 1
-0.101823749809908 -0.101714550827674 1 1
0.111386984416053 0.11124947758681 1 1
-0.0243766165987698 -0.024378051390391 1 1
-0.0100257749317306 -0.0100346820465996 1 1
0.0547423716659079 0.0546593317192523 1 1
0.0072953842203248 0.0073276444548879 1 1
0.0251832349184843 0.0251150227086229 1 1
-0.0274348396760841 -0.027426385960495 1 1
0.0509546013250167 0.050933486915768 1 1
-0.0831625634974978 -0.0830607699105009 1 1
-0.080794890737899 -0.0807513112125453 1 1
-0.0696372595094667 -0.0695731478515196 1 1
0.0717245323183861 0.0716616319766656 1 1
0.139012914077251 0.138832934037514 1 1
-0.0473897756508333 -0.047335409397346 1 1
0.069972822598635 0.0699375334470387 1 1
0.0259201385531331 0.0259142780907619 1 1
-0.030685593935702 -0.030642606646168 1 1
-0.0642493113373132 -0.0641885419859812 1 1
-0.0872011972733217 -0.0870936494861405 1 1
0.0725254766052107 0.0724066991418616 1 1
0.0266456581647621 0.0266247787619763 1 1
0.172422248896732 0.172251690987069 1 1
-0.0746467226485888 -0.0745940912554366 1 1
0.101448123999513 0.101328829961174 1 1
0.0342622188169628 0.0342506020836366 1 1
-0.0644506619757135 -0.0644271581484921 1 1
0.061111761518153 0.0610494004991195 1 1
-0.241563540230644 -0.241301801641966 0 0
0.0497012758679405 0.0496240854190557 1 1
0.0103445409252643 0.0103654985439741 1 1
0.120409833673689 0.12030753927108 1 1
0.0934695390069844 0.0933100481910596 1 1
0.116489630898548 0.116303568121441 1 1
0.0525702545869677 0.0524831749688614 1 1
-0.0275933528072724 -0.0275868252223712 1 1
-0.12295676267288 -0.122848981089538 1 1
-0.0547851253090533 -0.0547304325323844 1 1
0.114741920815803 0.114572777100883 1 1
0.0214460279215591 0.0214534673329527 1 1
0.0534220097827054 0.053367238353785 1 1
-0.0711643625467785 -0.0711178619968607 1 1
0.153402258243401 0.15323740485778 1 1
-0.0936945878385259 -0.0935839575444856 1 1
-0.0221412580664029 -0.0221582017369465 1 1
0.0431457420059956 0.0431082651040173 1 1
-0.294986072066229 -0.294666802670837 0 0
0.136067693865995 0.135896840672216 1 1
-0.00987969727474819 -0.00988050582633323 1 1
0.245931206887257 0.245668783649738 0 0
0.162153674109763 0.16195117054597 1 1
0.137325774586874 0.137163093931141 1 1
-0.0416964737732641 -0.041673067520311 1 1
-0.294222130713458 -0.293963982663936 0 0
0.0950664826996575 0.0949252980400939 1 1
-0.0165870710635115 -0.0165686095209265 1 1
0.0738159282475921 0.0737145779103517 1 1
-0.0636801674820254 -0.0636309807604157 1 1
-0.132545515499934 -0.132420419727113 1 1
-0.132919533949441 -0.132752038371562 1 1
-0.00429772187688683 -0.00431079442269457 1 1
0.0716161701593988 0.0715314204852723 1 1
0.0231380138199112 0.0231172955526768 1 1
-0.0410076924764393 -0.040966109075831 1 1
-0.163341131144662 -0.163149567509577 1 1
0.00256979744168859 0.00255870935534248 1 1
0.175174043966888 0.174998686335622 1 1
-0.073239952977357 -0.0731400548361141 1 1
0.0914784654675874 0.0914010583996131 1 1
0.116043634205158 0.115971197383185 1 1
-0.0244054948589918 -0.0243699941452273 1 1
-0.255891761830678 -0.255613548457459 0 0
-0.0726621122788623 -0.0725697067165523 1 1
0.0771704811028466 0.0770848350211323 1 1
0.0323942557314506 0.0323519073023072 1 1
0.0645162185799559 0.0644290561471553 1 1
-0.153245770243778 -0.153118837639362 1 1
-0.100935550743337 -0.100823113730324 1 1
-0.0832037679208205 -0.0830930539995434 1 1
-0.173417460754663 -0.173249426406389 1 1
-0.0228422995591663 -0.0227847977606131 1 1
-0.0283038724477374 -0.0282949553810474 1 1
0.0474094102190998 0.0473846472959165 1 1
0.119445628175027 0.119397845351992 1 1
0.0118368971242843 0.0118406420932022 1 1
-0.00580664884546054 -0.00580336298418725 1 1
0.0331418261890341 0.033135019091272 1 1
0.0765864541906414 0.0764936689611037 1 1
0.072457174244984 0.0723503441290786 1 1
-0.139806269568583 -0.139637826028491 1 1
0.00158258543818702 0.00156412498840596 1 1
-0.073232274962391 -0.0731295956673086 1 1
0.216026890169906 0.215832521771668 1 1
-0.0930052846616647 -0.0929258986734821 1 1
-0.135318463003247 -0.135165497093005 1 1
-0.120838654599929 -0.120681398095394 1 1
-0.27944045582367 -0.27912599762894 0 0
-0.0063957276076623 -0.00635026882788164 1 1
-0.00639178921312846 -0.0063597234209956 1 1
0.07235870431813 0.0723025442605933 1 1
0.0719251482699278 0.0718626554808147 1 1
0.164710014610751 0.164471035681927 1 1
0.127500897663443 0.127336172476766 1 1
0.0970207342436708 0.0969028863615718 1 1
0.134148997126873 0.134044054792848 1 1
0.0325630140395358 0.032546249160846 1 1
0.00540465359224625 0.005424425363821 1 1
-0.190529258877839 -0.190295787286081 0 0
-0.183111326857903 -0.182929199232279 1 1
-0.167146066603109 -0.166968722809951 1 1
-0.308918203587219 -0.308638917529147 0 0
0.192861617195375 0.192679201769626 1 1
0.136280072186208 0.136159180487266 1 1
0.14593720546359 0.145785941386366 1 1
-0.129481390913063 -0.129343346179504 1 1
0.00238992763687942 0.00236762036410463 1 1
0.00553298516854092 0.00553594950463838 1 1
-0.142384041656442 -0.142220215018975 1 1
-0.0799881596670764 -0.0799095461334136 1 1
0.176969096183883 0.176792541568414 1 1
-0.00826871625548904 -0.0082816839121393 1 1
-0.0827605303244252 -0.0826685335868229 1 1
-0.038155368868867 -0.0381190869898248 1 1
-0.11169165155791 -0.111607356591596 1 1
-0.105536384595168 -0.105394217587398 1 1
-0.101048630605062 -0.1009807914583 1 1
-0.0683526683322133 -0.0682769962165784 1 1
0.00586981857777433 0.00585992212527394 1 1
-0.0397206325917213 -0.0396708648483945 1 1
-0.139152254155026 -0.138978453618427 1 1
0.0340534723826912 0.034027369944239 1 1
0.160729879552911 0.160552080409094 1 1
-0.11783081445344 -0.117722203580075 1 1
0.0367596051785078 0.0367785418934882 1 1
0.108065774475285 0.107926924313398 1 1
0.09622074378128 0.0961140698862522 1 1
0.0116887076827986 0.011687843504383 1 1
-0.0191922334381003 -0.0191397018687602 1 1
-0.0639049311881553 -0.0638191139615092 1 1
0.0353949602794432 0.0353776377679822 1 1
-0.206836025007993 -0.206540818197887 1 1
-0.149768927078188 -0.149635935354282 1 1
-0.104584880980693 -0.104439646571747 1 1
-0.0574690747513491 -0.0574317784300594 1 1
-0.05154648376942 -0.0514994045442008 1 1
0.019448964546866 0.019437737830628 1 1
0.0320649232267467 0.0320536481280952 1 1
0.0454042911538377 0.0453388169678329 1 1
-0.00576029732044647 -0.0057791240810551 1 1
0.0192963980997782 0.0192588301820955 1 1
0.0643804488424473 0.0643091565779631 1 1
-0.0848886785870486 -0.0847857806326517 1 1
-0.0194495083973006 -0.0194954263653134 1 1
0.107080306162544 0.106968085423304 1 1
-0.0125233280689158 -0.0124972886372089 1 1
0.12200441514665 0.121866697478242 1 1
0.154066082776849 0.153887059688497 1 1
-0.00942187068853066 -0.00941663463502215 1 1
0.0711080166267086 0.0710430833460711 1 1
0.251279275870266 0.251026038395575 0 0
0.0440429956426202 0.0439687482152325 1 1
0.0786263271828065 0.0785414098209024 1 1
-0.017119423472742 -0.0171004593916175 1 1
-0.0547729552219737 -0.0547112640105318 1 1
-0.139229297021634 -0.139085737446486 1 1
0.0692544096796752 0.0691715173859624 1 1
-0.0756259976281656 -0.075570700540433 1 1
0.0112430537673369 0.0112670162056672 1 1
0.00499226463577858 0.00498942020289084 1 1
-0.0289498367931791 -0.0289194196752411 1 1
-0.0797072351923205 -0.0796268100638285 1 1
0.0982260714597048 0.098125881880985 1 1
0.0734744558848368 0.0733871272770463 1 1
0.110386227225493 0.110248845870681 1 1
-0.0672945397486325 -0.067216812185527 1 1
-0.150186731425248 -0.150031486640815 1 1
0.285657968493407 0.285394589908413 0 0
-0.213967301862404 -0.213733183168244 1 1
-0.2014351594481 -0.201224079166307 1 1
-0.0622713695992485 -0.0622330610125774 1 1
0.0800991073497425 0.0800600204092181 1 1
0.074571050997598 0.0745031677699778 1 1
0.0336802752902638 0.0336696463635179 1 1
0.00506168603460862 0.00506295810012265 1 1
0.0583687117202681 0.0583603348824625 1 1
0.0770638046171493 0.0769628112237832 1 1
-0.0512652549913336 -0.0512166353097368 1 1
0.00353790397761196 0.00351389814939341 1 1
-0.0764263226997374 -0.0763245281336679 1 1
-0.163080090877718 -0.1628987416535 1 1
-0.0381633359440786 -0.0381263969914827 1 1
0.155749808807592 0.155579438078917 1 1
0.0586929731035612 0.058634523722176 1 1
0.265393185245188 0.265118062105572 0 0
-0.0848831982703133 -0.0848267578148852 1 1
-0.104661049180421 -0.104524194259447 1 1
0.00555126104330775 0.0055323714894578 1 1
-0.249607342189504 -0.249333907931424 0 0
0.173674635677616 0.173462241184156 1 1
0.0321134020822175 0.0320597056181295 1 1
0.101298548756231 0.101223021753254 1 1
0.0118832788961679 0.0118483681254744 1 1
-0.0523900157548178 -0.0523357010767 1 1
-0.0843125620084295 -0.084262450840647 1 1
0.0765700324175674 0.076518290539637 1 1
0.0189355429546009 0.0189043127969555 1 1
-0.0638121042343872 -0.0637865419347084 1 1
0.221170205616006 0.220946510485595 0 0
0.161288807825153 0.161107003525876 1 1
-0.144444599721173 -0.144315047890826 1 1
-0.0016297190760233 -0.0016064758312371 1 1
-0.174344526505291 -0.17417143108265 1 1
0.0411718128272502 0.0411338580560259 1 1
-0.0785398348151243 -0.0784511121599511 1 1
0.0424730628395264 0.0424522192659734 1 1
-0.0206314533725695 -0.0205941728949083 1 1
0.0165460712420792 0.0165010869150449 1 1
-0.125932248806462 -0.125827823062878 1 1
-0.146444533065637 -0.146269860597633 1 1
0.115158634393266 0.115036034580323 1 1
-0.0505890723944334 -0.0505329279483043 1 1
-0.169478939299083 -0.169323719477968 1 1
0.0531565134962017 0.0531228863993421 1 1
0.155477307862326 0.155311352508444 1 1
-0.0476242417377354 -0.0475770235266748 1 1
-0.0170698331073733 -0.0170380805800203 1 1
-0.150381016465262 -0.150237167983257 1 1
-0.213329500301087 -0.213113396828282 0 0
0.131601729824479 0.131416141082337 1 1
0.00776524401059038 0.00773279064903915 1 1
-0.0696707017825835 -0.069601379008269 1 1
0.0581844277418228 0.0581606590124815 1 1
-0.056467035609056 -0.0563866739415747 1 1
0.194787948212355 0.194594900448652 1 1
-0.0593122237983355 -0.0592353407693668 1 1
-0.0771143287541562 -0.0770094782913472 1 1
-0.0289382203734564 -0.0288917726449371 1 1
-0.00590171758802264 -0.00589303511788195 1 1
0.0701121176487387 0.0700366400084655 1 1
0.0253427806068885 0.0253337123848661 1 1
0.0676631663151065 0.0675660986810797 1 1
-0.140899818528474 -0.140776792407949 1 1
0.0597968599028639 0.0597677878138985 1 1
-0.107090694819238 -0.106983198724161 1 1
0.0530346852275497 0.0529988615229315 1 1
0.076607073971622 0.0765307211463718 1 1
-0.0446279404680825 -0.0446178059574253 1 1
0.0151825448792372 0.0152246504060512 1 1
0.0968212773010459 0.0967165828492435 1 1
-0.17108412556092 -0.17094438432636 1 1
0.192042113584414 0.191851523550604 0 0
-0.0795322178453439 -0.0794880666702181 1 1
0.0198612690998871 0.0198587138796171 1 1
-0.00380583751573237 -0.00382069189446697 1 1
0.0439640192406209 0.0439294782506795 1 1
0.12873459350151 0.128613110656594 1 1
-0.222220686611619 -0.221995990123395 0 0
0.00407813876705903 0.00409756002511516 1 1
0.0322371607435553 0.0322272249998524 1 1
-0.0935632075076636 -0.0934354904100631 1 1
0.0412079718845264 0.0411439159795252 1 1
0.095119603617952 0.0950117201686216 1 1
0.0418252224765742 0.0417635301287028 1 1
0.0275855310366074 0.0275651003674163 1 1
0.153154395539816 0.153021980341945 1 1
0.152463136634637 0.15236402153337 1 1
0.103877647505161 0.103779481614142 1 1
0.090064327731394 0.0899709718510457 1 1
0.190528290599294 0.190291387148862 1 1
-0.190097064964279 -0.189869878167357 1 1
0.0535267437823012 0.0534566076017731 1 1
0.186206013061633 0.186016095773088 0 0
0.0896217001265341 0.0895283878633946 1 1
0.0215219595969985 0.0215138435717392 1 1
0.179871200824515 0.179692764488155 1 1
-0.0409412715454856 -0.040884268472524 1 1
0.0984262711853776 0.098319288028581 1 1
-0.0971038854157919 -0.0969794124082748 1 1
0.0755566869130756 0.0755042717604038 1 1
0.0437718834313993 0.0437003972203783 1 1
-0.216624948377984 -0.216390003478942 0 0
-0.0314259769589031 -0.0313881435846995 1 1
0.282158409254387 0.281897306599583 0 0
-0.0471602087955155 -0.0471495699330072 1 1
-0.0499623352077677 -0.0499280914766728 1 1
-0.109625344076954 -0.109509252521457 1 1
-0.198692219629101 -0.198482708458049 0 0
0.110617032147438 0.110566573038579 1 1
0.0116255432027685 0.0115889043498366 1 1
-0.163184240298607 -0.163018149075779 1 1
0.0596538321555844 0.0596154150352932 1 1
-0.0244096645209599 -0.0243751868658505 1 1
-0.0111647621508778 -0.011205341195329 1 1
-0.0083671729006668 -0.00834158519814873 1 1
0.0290425434110908 0.0290236340828127 1 1
-0.0617713534286956 -0.0617147801428538 1 1
0.00118594240615521 0.00116919715807972 1 1
-0.141533791763142 -0.141355212572507 1 1
0.0682729386684861 0.0681981606796407 1 1
0.0479055948810373 0.0478637403730625 1 1
-0.0115437635053804 -0.0115783484581233 1 1
-0.0881426004974427 -0.0880361599510964 1 1
0.0221474340990561 0.0221202979974824 1 1
0.0593109945095716 0.0592819774064375 1 1
0.00964398818923641 0.00966141975873504 1 1
0.0120862889452146 0.0121001637953204 1 1
-0.0296084779343896 -0.0295878523337731 1 1
0.101544374819738 0.101452271568129 1 1
0.151797062081162 0.151573744220425 1 1
-0.0244269167683148 -0.0243983237974137 1 1
0.0856428252731884 0.0855503115650159 1 1
0.0165140044012678 0.016495678153239 1 1
-0.164460643968361 -0.164318543603403 1 1
0.0826869150935065 0.0826033504755854 1 1
-0.168688071090617 -0.168529061200016 1 1
0.318142692508572 0.317770534437865 0 0
-0.067404246920519 -0.0673280252473197 1 1
0.0980890091131574 0.0980110639560677 1 1
-0.054011756895661 -0.0539207471135825 1 1
0.00956730829700126 0.00952112679591164 1 1
-0.148844123786117 -0.148690886636393 1 1
-0.00517099333088519 -0.0051736018497812 1 1
0.0526441852028675 0.0525671844003193 1 1
-0.187251807295946 -0.1870447175019 1 1
0.0464770535295628 0.0464063096121584 1 1
0.114255559997255 0.114066912697189 1 1
0.0388064377704864 0.0387592797175004 1 1
-0.16497964545336 -0.164801961332084 1 1
-0.168463749497462 -0.16832062968479 1 1
-0.136801491371241 -0.136629374030514 1 1
-0.0953906340876005 -0.0953263802804654 1 1
0.0988307518885788 0.0987636892944235 1 1
0.140199083864865 0.14008811820046 1 1
-0.211224846496983 -0.211016720826375 1 1
0.105033375420179 0.104939515808724 1 1
-0.134898223169094 -0.134752756756751 1 1
-0.0665814530482368 -0.0665219630823606 1 1
0.0659400717481252 0.06587267331493 1 1
0.0815970302167429 0.0815525676769816 1 1
-0.314671785879877 -0.314341672536839 0 0
0.0633742273687301 0.0632888663850928 1 1
0.0838084336968692 0.083707537230563 1 1
0.105513294420057 0.105385642668867 1 1
0.0158950527462268 0.0158649727240101 1 1
0.0814152119740569 0.081319800034037 1 1
0.17911276980593 0.178896520988145 1 1
-0.0514406277908003 -0.0514134687735977 1 1
-0.0344934900986925 -0.0344730634017908 1 1
0.0598557255933914 0.0597492460550156 1 1
-0.0603014818696704 -0.0601880592580576 1 1
0.0592212943340678 0.0591565456235602 1 1
-0.0658085447007714 -0.0657346239250599 1 1
-0.18409463523629 -0.183917465844433 0 0
-0.0563569307350622 -0.0563191378851121 1 1
-0.00677052455528507 -0.00678163644863604 1 1
-0.193126818649144 -0.192946742630487 1 1
-0.182990577728104 -0.182812236524691 1 1
0.0638153957521427 0.0638213618228552 1 1
-0.00131673943029542 -0.00131020302841409 1 1
0.0142598870723698 0.0142565499451766 1 1
0.0168100187032307 0.0167830880039 1 1
0.0104704877795572 0.0104327217543971 1 1
-0.112296332229245 -0.112183529665858 1 1
-0.0770295036222584 -0.0769263652808237 1 1
0.037965733474123 0.0379238610984413 1 1
0.0608155034221542 0.0607380679981534 1 1
-0.0421254191943612 -0.0420448422940645 1 1
-0.0256815165104252 -0.0256375987345421 1 1
0.0953299588799701 0.0952194109200851 1 1
-0.0892560178769671 -0.0891548586176194 1 1
-0.0671412387624885 -0.0670857664706534 1 1
-0.0118879631488982 -0.0118700792576909 1 1
-0.0306939852015349 -0.0307265588819588 1 1
0.0132342211528272 0.0131950694676836 1 1
0.14164216555685 0.141505781800175 1 1
-0.0970256333200804 -0.0969387265203598 1 1
0.0319247643132579 0.0318931534001996 1 1
-0.0215203183994906 -0.021517311863205 1 1
0.0270086227383255 0.026984269334575 1 1
-0.0353590293559647 -0.0353000092254272 1 1
0.0486162498565103 0.0484992183265348 1 1
-0.0500293932184783 -0.0500185843535866 1 1
-0.197522232017595 -0.197343901435912 0 0
-0.0484651626895605 -0.0484646990182272 1 1
0.15206022463585 0.151930762446058 1 1
0.114611425405246 0.114455361471789 1 1
0.0411116670565362 0.0411055357367674 1 1
0.143685623296258 0.143554128835127 1 1
0.011959272155631 0.0119505750149982 1 1
-0.0804112503170814 -0.080314542793983 1 1
-0.0248866509504399 -0.0248869359551117 1 1
0.0861619102248916 0.0860668768370633 1 1
0.0108912589417553 0.010869785413997 1 1
0.149446953026881 0.149287817609539 1 1
0.121109908270554 0.120944833608916 1 1
-0.0354193544134674 -0.0353679087057001 1 1
0.205165001397748 0.204933393513976 1 1
-0.268387502510237 -0.268108571236329 0 0
-0.206071216192881 -0.205864496991566 1 1
-0.0677992189116269 -0.0677771163078674 1 1
0.0590163350511751 0.0589446278128337 1 1
-0.0636948003224245 -0.0636238497744828 1 1
-0.0265492263390194 -0.0265209958408558 1 1
0.0329691839671717 0.0329596935808372 1 1
0.25595168305189 0.255744170469604 0 0
-0.0908822901483956 -0.0907851154535444 1 1
-0.0924971597289265 -0.0923688223770672 1 1
0.0100519248310083 0.0100083498918719 1 1
-0.161533361709872 -0.161391929923656 1 1
-0.128925384968174 -0.128765800985939 1 1
-0.0945928045571208 -0.0945082586528895 1 1
0.0441207649532708 0.0440687098785385 1 1
0.112977335066081 0.112856275305249 1 1
0.132411554248251 0.132263010719765 1 1
-0.207137198431097 -0.206948962292931 0 0
-0.188895199734447 -0.188709148310378 1 1
0.124218333175465 0.124084869404434 1 1
-0.0490905239168138 -0.0490289008244255 1 1
-0.059253550997925 -0.0592113792778549 1 1
0.0652996161247326 0.0651805460644897 1 1
-0.09568261565705 -0.0955707754490026 1 1
-0.0266773105526852 -0.0266421611520469 1 1
0.170450252665584 0.170268542096714 1 1
0.0748692456064969 0.0747870435839771 1 1
-0.119417967684622 -0.119306326858925 1 1
-0.247910342948993 -0.247643479669509 0 0
0.0755921439074185 0.0754953691670227 1 1
-0.0863420824425758 -0.0862897869223925 1 1
0.0603701204624713 0.0602971262470076 1 1
0.0711579394279525 0.0710665135568124 1 1
-0.0141354968133297 -0.0141067727752321 1 1
0.0550668119538421 0.0550149053889632 1 1
-0.0705568483398875 -0.0704882355815484 1 1
0.305373587346752 0.305046481182627 0 0
0.224298242611431 0.224100787464125 0 0
0.0817085945892647 0.0816282879809411 1 1
0.0937662983891435 0.0936453447230773 1 1
-0.133266657876333 -0.133099430522213 1 1
-0.100634656653803 -0.100497438357815 1 1
-0.067250791038812 -0.0671910139330304 1 1
0.105036020205055 0.104921101384454 1 1
0.0270607596944599 0.0270761260790414 1 1
-0.062553726456842 -0.0624997451460668 1 1
0.0935050116317563 0.0934159536455679 1 1
0.0118107357900619 0.0117887474992664 1 1
0.0806818126101 0.0805794392073483 1 1
-0.15885372413221 -0.158680264085601 1 1
0.0622453993931128 0.062195740236002 1 1
0.167502682347241 0.167347419370018 1 1
0.0685532187938698 0.0684801945283371 1 1
-0.0914379792852524 -0.0913426713537839 1 1
0.207236841198143 0.207031007599943 1 1
0.147136173521663 0.146980351558427 1 1
-0.0193508190494797 -0.0193240890927948 1 1
0.00836191657470232 0.00835917259978426 1 1
-0.089988789549219 -0.0899267838426714 1 1
0.0582415210314736 0.058158280559664 1 1
-0.0789955243344371 -0.0788924331027581 1 1
0.0985243604780499 0.0984355601634257 1 1
-0.00267732538098753 -0.0026818064920494 1 1
0.00921383734901045 0.00923695386973112 1 1
-0.145215724262104 -0.145081370527514 1 1
0.075384826572667 0.0753155061315216 1 1
-0.0477819003409089 -0.047756273319468 1 1
0.0296564665266512 0.0296088013112047 1 1
0.0213856123289612 0.0213459221605544 1 1
-0.132570435799294 -0.132410519386117 1 1
0.121902229765466 0.121803597753961 1 1
0.154919295006667 0.154745708353194 1 1
0.0085313718433336 0.00855051224972467 1 1
0.0691547346654586 0.0691112497749194 1 1
0.19059425483516 0.190433974047811 1 1
-0.182622525666951 -0.182447543514927 1 1
-0.289648670523447 -0.289351778326319 0 0
-0.00571401919455739 -0.0057470947586127 1 1
0.268233402343864 0.267966613306997 0 0
0.278113594050228 0.277806136213732 0 0
0.0204339819735309 0.0203594258825967 1 1
-0.0394401161107822 -0.0394314554358679 1 1
-0.274680018697657 -0.274355473192018 0 0
-0.128009442189409 -0.127841427260975 1 1
-0.207624379084026 -0.207356856250558 1 1
0.182004239825166 0.181836024906306 1 1
-0.126010469382615 -0.125833247202616 1 1
-0.143701310904378 -0.143549860760716 1 1
-0.0482460681904029 -0.0482064549050025 1 1
0.0405918237501513 0.0405507525809241 1 1
0.0719412961717207 0.0718407433361554 1 1
0.0473056990960964 0.0472679003969915 1 1
-0.0945042609990219 -0.0944049783263876 1 1
0.1415093520499 0.141356525886283 1 1
-0.210628189755882 -0.21040209987433 0 0
0.0635821261324867 0.0635116624300508 1 1
0.0729010552655667 0.0727823112597281 1 1
0.218525713633556 0.218317842599328 1 1
0.0637045666665852 0.0636298368397401 1 1
-0.150028933858933 -0.1498870618646 1 1
-0.139048705106793 -0.138860462544915 1 1
0.00124574696229918 0.00123880519156104 1 1
0.233713041421998 0.233436994603095 1 1
0.0081218774546241 0.00809285905068948 1 1
0.137554707670106 0.137426626497781 1 1
-0.0433292780797957 -0.0432656313050998 1 1
-0.0333156544341297 -0.0332809761449211 1 1
-0.222891383754291 -0.222610936169719 1 1
-0.138770969965877 -0.138627501756678 1 1
-0.035498178867707 -0.0354930813397074 1 1
-0.0747014191945138 -0.0746077811603243 1 1
0.137555409234094 0.137358452427363 1 1
0.0578663255824142 0.0577879223026537 1 1
0.00576190362875095 0.00576856529275694 1 1
-0.0802963945580082 -0.0802406629838371 1 1
0.105629464234675 0.105529859993282 1 1
-0.180785194842547 -0.180609844536168 1 1
0.125085428378888 0.124930990313707 1 1
0.113838219298713 0.113736838338632 1 1
0.103856826010436 0.10370485141674 1 1
0.0268419321811336 0.0267988494850053 1 1
0.0621435516968811 0.0621254807260052 1 1
0.0234245050308025 0.0234213319758411 1 1
-0.0931245183706564 -0.0930306341429886 1 1
-0.178257523131345 -0.178045514349082 1 1
0.0496037206217402 0.0495627822130312 1 1
0.0107505458397857 0.0107310303657712 1 1
-0.220385592746298 -0.220149451400754 0 0
-0.221673747334509 -0.221495468213893 0 0
-0.196883579496451 -0.196677582884971 1 1
0.0437547781639343 0.043712819268426 1 1
-0.0528222556857479 -0.0527784705191065 1 1
-0.0488431947401886 -0.0487948228223249 1 1
-0.0137262742581413 -0.0136709258159152 1 1
0.258212875012835 0.257890828951384 0 0
0.0779332039632289 0.0778840755112503 1 1
-0.0444254456003228 -0.0443501102410599 1 1
0.149382751813494 0.149233343066327 1 1
0.0799563774759705 0.0798653891470468 1 1
-0.0786143146785708 -0.0785188695826803 1 1
0.0803690594252541 0.0802838547764348 1 1
0.109143972725277 0.109039418689031 1 1
-0.033888976165218 -0.0338860392574318 1 1
-0.0174970506165763 -0.0174964542024607 1 1
-0.11980416230801 -0.11968863351978 1 1
0.084606868538896 0.084511386873992 1 1
-0.189837291364734 -0.189623522368987 0 0
0.148725323869607 0.148612843578537 1 1
0.0489426219294482 0.0489335731731238 1 1
0.023792246016703 0.0237521493559342 1 1
-0.0384221696322463 -0.0383821724705092 1 1
0.06783011851125 0.0677340987115116 1 1
-0.00380677893056042 -0.00382327919750033 1 1
-0.129882276999283 -0.129736845030301 1 1
-0.0619537459702712 -0.0618693915552918 1 1
0.251918585092934 0.251664500980675 0 0
-0.172884907976995 -0.172723558935913 1 1
-0.0679204116274484 -0.0678361050045382 1 1
0.245037890024359 0.24475202052967 0 0
-0.110312310649054 -0.110199009042479 1 1
0.0361710831672594 0.0361169104392348 1 1
-0.0265287915694839 -0.0264930078264159 1 1
0.180617037626965 0.18043189547396 1 1
-0.145356678174318 -0.145158417466127 1 1
-0.0376549968112963 -0.0375970641139448 1 1
0.0110711004191374 0.0110812653830263 1 1
-0.0251593674722154 -0.0251609123059553 1 1
-0.051479720050281 -0.0514347291077885 1 1
-0.00946543384818596 -0.00945721782460633 1 1
0.197348619901057 0.197135820899142 1 1
-0.0571101070327736 -0.0570263890274364 1 1
-0.00706258496349801 -0.00701547178802778 1 1
-0.0628682552937219 -0.0628093165782396 1 1
-0.0981257653193876 -0.0980101729242358 1 1
-0.000707928440320083 -0.000703546893938232 1 1
0.215982059836705 0.215799955767088 1 1
-0.135633729133174 -0.135502814502741 1 1
-0.0156617081874579 -0.0156576140733441 1 1
0.0223472521868086 0.0223120039008715 1 1
0.0210321055802565 0.0209918317203079 1 1
-0.0915246032213304 -0.0914816774743731 1 1
0.0509014238506774 0.0508379288548611 1 1
-0.235849575997131 -0.235635084002321 0 0
0.0411577847299286 0.0411187345465098 1 1
-0.0764528329617974 -0.0763834566490541 1 1
0.0474201445586004 0.0473733964515318 1 1
0.150437755073235 0.150324252046039 1 1
0.0866672040953091 0.0866236543566645 1 1
0.173074870886473 0.172875595248704 0 0
-0.0901073325731618 -0.0900238298528346 1 1
-0.0761364270676076 -0.0760358841350345 1 1
0.0998633570695823 0.0997027885353147 1 1
0.0189493606431882 0.0189399319973663 1 1
0.0365417491263744 0.0364786040417657 1 1
0.011961428511121 0.0119154411304296 1 1
0.188676564025035 0.188532083332646 1 1
0.147930416231665 0.147732801270287 1 1
-0.0913369778567012 -0.091238752969419 1 1
0.125120307768148 0.125022948826929 1 1
0.234575814628613 0.23434704799862 1 1
-0.0101798886999218 -0.0101693958356624 1 1
0.107248501167705 0.107155447657533 1 1
-0.0346883659193208 -0.0346688860519405 1 1
-0.0776727822454198 -0.0775775101003155 1 1
-0.0392153495733079 -0.0391919087762344 1 1
-0.0862237818441098 -0.0861144724235175 1 1
0.0235600496505097 0.0235646827489278 1 1
0.055939639089447 0.0558456764404077 1 1
0.260295090964854 0.260024578850625 0 0
0.0549359387948759 0.0548477906296193 1 1
-0.113096276598679 -0.112946285904141 1 1
-0.05034512737865 -0.0502491254250572 1 1
0.00317356213180107 0.00316483508653762 1 1
-0.0325086289862088 -0.0324995044438552 1 1
-0.0043318531305251 -0.00431132064436188 1 1
-0.128778520379965 -0.128686085974948 1 1
0.198423780328888 0.198188970997709 1 1
-0.0566596181876435 -0.0565702200946422 1 1
-0.128135372598983 -0.128013832345654 1 1
0.0217925151243679 0.0217821195234097 1 1
-0.103260837756816 -0.103145894151678 1 1
0.298692073781065 0.298409164955345 0 0
0.046650521801261 0.0466074025970118 1 1
0.153239262102932 0.153053378897016 1 1
0.177466712937466 0.177301607905961 1 1
0.0173737352854577 0.017366096646402 1 1
-0.00797766082012019 -0.0079669368959453 1 1
-0.0457877771489737 -0.0457284091914422 1 1
0.0696769054392427 0.0695865538198263 1 1
-0.0131142068692083 -0.0130833572900356 1 1
-0.150811765996804 -0.150600051957096 1 1
-0.0752640368313145 -0.0751832388784749 1 1
0.117229470977667 0.117116803524056 1 1
0.0468825453518797 0.0468243125157733 1 1
-0.0346402920586426 -0.0346042905521448 1 1
-0.0726005449823337 -0.0725173229137069 1 1
-0.0376515763453884 -0.0375913045173547 1 1
-0.106551724326788 -0.106465469023282 1 1
0.13657451680795 0.136415662840071 1 1
-0.0538751715954339 -0.0538572711389352 1 1
-0.0301915491979186 -0.0301263797660491 1 1
0.00897348301275242 0.00892596365967804 1 1
0.0382055343509641 0.0381986189702903 1 1
-0.0265228530229392 -0.0264822831804576 1 1
0.166056267210254 0.165886668053888 1 1
0.00745197899199794 0.00744813759272347 1 1
0.00136155106482143 0.00140572188146561 1 1
0.104671557505201 0.104558600318445 1 1
-0.0326808798316548 -0.0327295497999886 1 1
-0.0957629359217502 -0.0956900372456655 1 1
0.121406701078823 0.121335872598427 1 1
-0.209691126988883 -0.209468794345025 0 0
0.107986361680047 0.107898105752616 1 1
0.0750725090499269 0.0749950380276553 1 1
0.142255621041426 0.142107578568845 1 1
-0.169067430394414 -0.1688504434079 1 1
-0.0950091306963906 -0.0948961254063963 1 1
0.0506328991862228 0.0505908039483496 1 1
0.176728548885753 0.176550545117146 0 0
0.0341255778662533 0.0340784068110954 1 1
0.142139941882323 0.142011577950541 1 1
-0.164020652598712 -0.163885292209737 1 1
-0.101190267617193 -0.101093438217043 1 1
0.0979202132963282 0.0978181931589459 1 1
-0.253786829160188 -0.253523281558785 0 0
-0.201492777768253 -0.201278889048538 1 1
-0.00680197252527056 -0.00679026503108598 1 1
-0.0599103066839707 -0.0598674445083678 1 1
0.182745621007668 0.182566691069622 1 1
0.0586525007714959 0.0586255812800171 1 1
-0.103453315599059 -0.103393269767776 1 1
-0.101744842439912 -0.101644504500383 1 1
-0.0683599989283557 -0.0682710478348629 1 1
-0.0435664197981881 -0.0435154161357358 1 1
0.311268718710054 0.31093752806872 0 0
-0.0355532849076808 -0.035519715951271 1 1
0.11876759484812 0.118611621053471 1 1
0.0345818486127382 0.0345736224672277 1 1
0.207364485277049 0.207133884448702 1 1
0.045995780518 0.0459180127179573 1 1
-0.128922326645233 -0.128782673949332 1 1
-0.10351527628411 -0.103403927285634 1 1
-0.0860418449688453 -0.0859617269750988 1 1
0.295375636989234 0.295067514220919 0 0
-0.0212992385783956 -0.0213287951158997 1 1
-0.121319693682568 -0.121210943724607 1 1
-0.125588629263304 -0.125432276863845 1 1
-0.0355732312269669 -0.0355203046998571 1 1
0.0341547212943592 0.0341613398705764 1 1
-0.0327421870425051 -0.032662317567829 1 1
-0.059241074544427 -0.0591706414478533 1 1
0.112316844014368 0.112219164073144 1 1
0.136164038734753 0.135985151515952 1 1
0.0317954415167788 0.0317738428457387 1 1
0.430934432967618 0.430509652791164 0 0
-0.0931890540564092 -0.0931042497063232 1 1
0.0231784611171661 0.0231622883955653 1 1
-0.0255673237780081 -0.0255413333825436 1 1
0.103670147171663 0.1035089417125 1 1
0.199471514866455 0.199237803658512 1 1
0.0221610095198283 0.0221276277560039 1 1
-0.102244217549232 -0.102164594970454 1 1
0.0432400479685579 0.0431678425140657 1 1
-0.0141003473347215 -0.0140730492567289 1 1
0.00549900790238569 0.00547613998929901 1 1
-0.0244025446397778 -0.0243738129735809 1 1
-0.0939665362516796 -0.0938740757898094 1 1
-0.0424339313930353 -0.0424052773455305 1 1
0.0849032581777735 0.0847980499704171 1 1
0.0607998322035994 0.060735262186577 1 1
-0.0428789224406651 -0.0427874055436755 1 1
-0.156921204208875 -0.156781180539687 1 1
-0.0427299022082453 -0.0426595331094786 1 1
0.0869109817935126 0.0868514753578499 1 1
0.0708673933775296 0.0708010738874223 1 1
0.0361586918764443 0.0361453521034324 1 1
-0.0455765082038191 -0.0455298436976352 1 1
0.0774345966518767 0.0773483543139952 1 1
-0.233010219989683 -0.232766125537719 0 0
0.0928355748783934 0.0927723032003986 1 1
-0.0679770082879984 -0.0678824497772198 1 1
-0.173116465241643 -0.172896831277072 1 1
0.21620479767578 0.215917891201645 0 0
0.163090909666973 0.162907265761184 1 1
0.00450819679349916 0.00451701991705171 1 1
-0.0064181483609768 -0.0064272262701256 1 1
-0.0111198449105272 -0.0110911202574357 1 1
0.0151739085244433 0.0151327632677442 1 1
0.0313627162710963 0.0313542709927185 1 1
0.147570981827408 0.14745250479388 1 1
0.0622293875653165 0.0621861770750661 1 1
0.0503039052702837 0.0502459282111056 1 1
0.00209723302982341 0.00212322778898944 1 1
0.0576848878805248 0.057637838595418 1 1
-0.0458566528766144 -0.0458047661699419 1 1
0.0102313159076734 0.0102118665064722 1 1
-0.067089954803011 -0.0670207785027911 1 1
-0.137094737722632 -0.136897348297695 1 1
0.130510787409542 0.130417625686368 1 1
-0.0743598759711804 -0.0743050618406814 1 1
0.0364705338645628 0.0364727270474037 1 1
0.0304911991526014 0.0304265953627997 1 1
-0.0182345732043741 -0.0182158420018355 1 1
0.0860069754498632 0.0859364133725444 1 1
-0.207340659417373 -0.207101756727328 1 1
0.0921955955021228 0.0921389854745812 1 1
-0.0293411576917807 -0.0293207095563158 1 1
-0.0606717033637065 -0.0606157439856051 1 1
-0.0306598943582986 -0.0306188361631603 1 1
-0.0366278569136685 -0.0365871038756817 1 1
-0.0837900612466013 -0.0837063029293548 1 1
0.202495141461851 0.202278520895695 1 1
-0.0225247243424538 -0.0224806917167205 1 1
0.146964840100728 0.146828476404471 1 1
0.00593027946807703 0.00589792083530615 1 1
-0.0864167570284748 -0.0863320314456144 1 1
-0.0508242813372373 -0.0507978360011117 1 1
0.0580475363090861 0.0580116411831812 1 1
-0.0526212597855936 -0.0525929469744901 1 1
-0.0389418565164951 -0.0389153071989189 1 1
-0.0283699264685239 -0.0283095728439643 1 1
-0.00227141797958932 -0.00227066502818279 1 1
-0.0222512309084437 -0.0222340662998097 1 1
-0.038548249795583 -0.0384991711005252 1 1
-0.0999433502859662 -0.0998584284194462 1 1
0.0191824176425791 0.0191399653419055 1 1
0.00804002258437578 0.00807302792157561 1 1
0.0605312851507957 0.0604939109279814 1 1
0.12271118172122 0.122602150158366 1 1
-0.0913391613016322 -0.0912633334539352 1 1
-0.110827721971011 -0.110739245064051 1 1
-0.0112503634712099 -0.0112504398989321 1 1
0.00492704014063179 0.0049172029025352 1 1
-0.0533727709317617 -0.0533016032867049 1 1
-0.233601217851405 -0.233326727931713 0 0
-0.00508504872754475 -0.00513206638684807 1 1
-0.183615561270941 -0.183433117764387 1 1
-0.105474490275453 -0.105350887272333 1 1
-0.00948319920738642 -0.00945800062214574 1 1
-0.07495653123013 -0.0748545347600264 1 1
0.0545648165822528 0.0545221579465322 1 1
0.0416086911714648 0.0415594054481607 1 1
-0.080595370395982 -0.0804836803320246 1 1
-0.0574323638875758 -0.0573249217125371 1 1
0.192082691332906 0.191884985326212 0 0
0.0363846999596697 0.0363314046469731 1 1
0.149532427229904 0.149359902633754 1 1
0.0419445671798713 0.0418969835963536 1 1
0.0630885400795445 0.0630097441395499 1 1
0.0446872201538726 0.0446145248323134 1 1
0.195080869678983 0.194871042534186 1 1
-0.0322086224050983 -0.032132729206943 1 1
-0.0278468639164567 -0.0278007350356815 1 1
0.0766603673571434 0.0765750450826307 1 1
-0.0800588178912915 -0.0800074380710608 1 1
0.0837013510737215 0.0836068511959274 1 1
0.273223179589894 0.27289703657129 0 0
0.115148374233329 0.115015262190118 1 1
-0.181508434621067 -0.181312167856632 1 1
0.0123610468015416 0.0123820162807787 1 1
-0.0865857726959499 -0.0864763851982929 1 1
0.13432567394063 0.134184584958644 1 1
-0.328757028288172 -0.328431837064128 0 0
-0.00255521997949772 -0.00255632749780525 1 1
-0.0729300180680361 -0.0728605857594738 1 1
-0.0636806794343223 -0.0636246112787102 1 1
-0.0692327224516155 -0.0691616419208184 1 1
0.0708316202623028 0.0707607645211208 1 1
0.0992621984131262 0.0991935025919536 1 1
0.0134294313536439 0.0134273526820107 1 1
0.0243412635285232 0.0243231768585373 1 1
-0.0838084154524529 -0.0837084914206305 1 1
0.211349603503794 0.211102292873424 0 0
0.0499890746860777 0.0499141877352368 1 1
-0.0807979718037638 -0.080728706940335 1 1
-0.0099582860399418 -0.00993983114468718 1 1
0.0102423210431694 0.0102225372926152 1 1
-0.117039980133224 -0.116922871509296 1 1
-0.220958945056064 -0.22074172499796 0 0
-0.100487634817414 -0.100356387334009 1 1
-0.0468470147632828 -0.0467881079817557 1 1
-0.00771346123771248 -0.00770297804900041 1 1
-0.0133697032133487 -0.013359722512209 1 1
0.0085283049254344 0.00852055729874682 1 1
0.052584903669679 0.0525483801292493 1 1
-0.0605035607448489 -0.0604311060744971 1 1
0.0348034699196353 0.0347856816345124 1 1
-0.00482823108450238 -0.00485321606647242 1 1
-0.00448393619240744 -0.00444001405942938 1 1
-0.0950304099891439 -0.0949457463443983 1 1
0.225767729310346 0.225583004788861 1 1
0.180377127253389 0.180227349617077 1 1
-0.127139339516799 -0.127012620749892 1 1
-0.0671735849173875 -0.0670795321032957 1 1
-0.201466823314413 -0.20120326191566 0 0
0.0971959726635755 0.0970806460135278 1 1
0.179931655125795 0.179723312261383 1 1
0.0698517064256319 0.0697801705133302 1 1
0.0461867532615586 0.0461321145311945 1 1
0.0678295401253424 0.0677243393155759 1 1
-0.0151316241062085 -0.0151096704124355 1 1
0.00643288686051785 0.00640080548084412 1 1
-0.105810154293388 -0.105757901370838 1 1
0.0178906829389043 0.0178837724148211 1 1
-0.357398993342583 -0.357005171159175 0 0
0.17966649316576 0.179486914340756 1 1
0.0518184221419655 0.0517727610459656 1 1
-0.0212638152520283 -0.0212486952759252 1 1
-0.167907550611135 -0.167720743438747 1 1
0.0063324337130074 0.00633612686449958 1 1
-0.00194606118249315 -0.00193124940454821 1 1
-0.0999609720756025 -0.0998541903730953 1 1
-0.0953770598073677 -0.0952828727007617 1 1
-0.109542873723871 -0.109452228178936 1 1
0.0745300673773396 0.0744553409451053 1 1
0.0869051346219733 0.0868324981448401 1 1
-0.080784790756824 -0.0807257561388313 1 1
0.0798808811614728 0.0798067348995977 1 1
0.0345252909350322 0.0344942475585506 1 1
-0.0601947565649117 -0.0601357250259803 1 1
-0.0413396941106985 -0.0412955811603412 1 1
-0.017869780522836 -0.0178443555503123 1 1
-0.0776160688703291 -0.0775782675775794 1 1
0.121498180894324 0.121367437407657 1 1
0.191406485103458 0.191220295853299 1 1
-0.0424920804434815 -0.0424892603065045 1 1
0.12752396456347 0.127393100836912 1 1
0.13256229604306 0.132421323089522 1 1
-0.0257654773348345 -0.0257548643247488 1 1
-0.0509639463976884 -0.0509028298920156 1 1
0.0445714707559911 0.0445211792665391 1 1
-0.141756575402154 -0.141630718378065 1 1
0.0522064955205483 0.0521214600951882 1 1
0.141157762832008 0.141015944148158 1 1
0.126276687382659 0.12617588730222 1 1
-0.0365675027082926 -0.0365360082534067 1 1
-0.207535821821054 -0.207325330495431 1 1
-0.19378831579788 -0.193573188065369 0 0
0.139574083800184 0.139408096383281 1 1
-0.0687541439179686 -0.0686809525078526 1 1
0.0863973052338683 0.0862934915675296 1 1
0.0651919649749508 0.0651351522869088 1 1
-0.0731755095825342 -0.0730874218788716 1 1
0.0664996203037527 0.066412039702948 1 1
0.100546697846063 0.100467266677648 1 1
0.136335922466738 0.136185765488364 1 1
0.100358375229644 0.100260919490102 1 1
0.0127783188640038 0.0127738157810739 1 1
-0.0497965365790536 -0.0497141640608308 1 1
0.0207943479626241 0.0207549025287705 1 1
-0.0295640253293886 -0.0295263292229663 1 1
-0.166717610208168 -0.166525583750577 1 1
-0.187963165757035 -0.187780175264622 0 0
-0.00469933479291415 -0.0046490986627216 1 1
-0.0820600613553991 -0.0819719097387529 1 1
0.0917896531651859 0.0916486861214337 1 1
0.0342953750286872 0.0342824080486425 1 1
0.0246253183114937 0.0246153199645207 1 1
-0.193726545054351 -0.193498203945869 1 1
-0.0164438102440646 -0.0164323273479399 1 1
0.0661189736869052 0.0660721773522072 1 1
0.0133350540988171 0.0132804739404068 1 1
-0.240672520763401 -0.240418482677131 1 1
-0.138766808495609 -0.138607378664702 1 1
0.0919447715545941 0.0918583389012505 1 1
0.0114214484353058 0.0113983419395714 1 1
-0.125626068297288 -0.125440862396381 1 1
0.115949572028145 0.115824969106609 1 1
0.0130130270253006 0.0129966766072893 1 1
-0.031045911844547 -0.0309990164647122 1 1
0.130686412307507 0.130552065619628 1 1
-0.0402572770680356 -0.0401900472936066 1 1
-0.103453899006129 -0.103339642771568 1 1
0.174620574744699 0.174421388696663 1 1
0.0554549863821908 0.0553893244563339 1 1
-0.154884521097187 -0.154700653288029 1 1
0.134662043153149 0.134590460765871 1 1
-0.0488170304492627 -0.0487515101562267 1 1
0.0345166821435123 0.0344642406223768 1 1
0.014548669540063 0.0145157022884645 1 1
0.0787022256380791 0.0786287295264345 1 1
-0.0990041597535436 -0.0988733707708261 1 1
-0.098759435101248 -0.0986778192422112 1 1
-0.0118963240482229 -0.0118751977738957 1 1
-0.189369667353579 -0.189138143816453 1 1
0.238665788942002 0.238458535791154 0 0
0.138378296021168 0.13826514252072 1 1
0.0826472311349264 0.0825513484811873 1 1
0.172328011814619 0.172134887549571 1 1
0.19054949013721 0.190370147056553 0 0
0.0109591685168091 0.0109216022289335 1 1
-0.183917401307987 -0.183741022790918 1 1
-0.0526319552267664 -0.0525861848616123 1 1
-0.147551939543451 -0.147428076025302 1 1
0.0630694396951294 0.062975641565588 1 1
0.0219899858176972 0.0219696307190567 1 1
-0.178292036308741 -0.178107243393107 1 1
-0.166735383197933 -0.166587319325682 1 1
-0.17119224224703 -0.171004570787723 1 1
0.117842570199294 0.117719051766909 1 1
-0.234308909496883 -0.234070676177857 0 0
0.189124225342632 0.188953458876627 1 1
0.195962643592685 0.195772754403243 0 0
-0.118688662143857 -0.118604549704457 1 1
0.0321662271828009 0.0320952539385645 1 1
-0.0589632242046177 -0.0588730032286301 1 1
-0.065795914695658 -0.0657349463241055 1 1
-0.151635941114387 -0.151532867836426 1 1
0.261530521397 0.261238303398844 0 0
-0.0235413585311759 -0.0235104293170857 1 1
0.0317834441063043 0.0317540712073463 1 1
0.0902028520978159 0.0901019731309586 1 1
0.114149568765618 0.114010191557447 1 1
-0.229036201801784 -0.228820529618759 0 0
0.242414137931489 0.242133044024645 0 0
0.178638267204239 0.178466199318723 0 0
-0.0115280839484315 -0.0115154471418536 1 1
0.200643783932521 0.200401814663786 1 1
-0.126709146062305 -0.126554097751367 1 1
0.145939991662942 0.145806811773969 1 1
-0.0916714470395948 -0.0915821347695245 1 1
0.0365313514008215 0.0365217085268882 1 1
0.0772217801372971 0.0771314741667915 1 1
0.0894894942734033 0.0893879900288207 1 1
0.180485367357966 0.180352421744721 1 1
-0.0873734847883335 -0.0872733827940096 1 1
-0.0694822976354782 -0.0694121952116609 1 1
0.055117253364633 0.0550296339890381 1 1
0.0151759352621726 0.0151649363494866 1 1
-0.0833056308233547 -0.0832084163526177 1 1
0.107277913637249 0.107144669536529 1 1
0.0385760380198938 0.0385513023208334 1 1
-0.0953626855045338 -0.0952489973590401 1 1
-0.146765682503284 -0.146621956406395 1 1
0.0895119240996958 0.0893879598545365 1 1
0.0180657899680183 0.0180958764722687 1 1
0.00729195925702112 0.00730646378882568 1 1
-0.218080368838537 -0.217853154718636 1 1
-0.0457278654205747 -0.0457309223906804 1 1
-0.106391885686032 -0.10622806172573 1 1
-0.153205534516943 -0.153080026901745 1 1
-0.0434971959784128 -0.0434594950309418 1 1
0.0574041412327751 0.0573248652064306 1 1
0.0453455770148967 0.0453077345038087 1 1
0.00400938821302953 0.00398153654120043 1 1
0.114248169434155 0.114182392617345 1 1
-0.049077366544129 -0.0490380293095916 1 1
-0.0971379683028558 -0.0970170201204633 1 1
-0.0196335763801044 -0.0195738772491234 1 1
0.182535312333829 0.182370080091306 1 1
0.0586988334211786 0.0586466747708 1 1
0.0331216880858328 0.0330740300543291 1 1
-0.129683956688163 -0.129494168641751 1 1
-0.0507025883633579 -0.0506291220630841 1 1
0.108990589804287 0.108876851806363 1 1
0.0223622818220497 0.0223272546876999 1 1
-0.1645303687135 -0.16432341893856 1 1
0.14564137924066 0.145473592969148 1 1
-0.135173401163333 -0.134999064574442 1 1
-0.0142802820869762 -0.0142372120285116 1 1
-0.135880455172434 -0.135720792512213 1 1
-0.076233116323727 -0.0761997523041434 1 1
-0.0780895660928141 -0.0780012527111882 1 1
-0.0821400361651956 -0.0820539477737071 1 1
-0.122119440340822 -0.122005682737138 1 1
0.0617419784070264 0.0616330575944105 1 1
0.0574627508878368 0.0574125622338722 1 1
-0.00877598117195406 -0.00877130500217123 1 1
-0.0787335215247117 -0.0786564373178879 1 1
-0.0542917241542253 -0.0542583219273967 1 1
-0.151221436990085 -0.151045126925477 1 1
0.0124679798829857 0.0124678985735686 1 1
-0.131716191554877 -0.131548468066321 1 1
0.17361660855305 0.173426253378156 1 1
0.331841051162201 0.331548921527043 0 0
-0.140784853286307 -0.140599668433419 1 1
-0.0378822259633717 -0.037877205019963 1 1
0.0806206390279093 0.080528611144569 1 1
-0.112780793804245 -0.112655693250235 1 1
0.0774160261035919 0.0773058579296506 1 1
0.140758986914655 0.140611700536075 1 1
-0.129471892097579 -0.129331933469168 1 1
-0.0606329172350351 -0.0605311767412258 1 1
0.173897053478184 0.173738146699632 1 1
0.0366157991433953 0.0365728211248238 1 1
0.320551786369954 0.320235651943931 0 0
0.206962358703186 0.206735920587358 1 1
-0.160090616239759 -0.159911487691815 1 1
0.132892254045635 0.132785249913223 1 1
0.0884078010008765 0.0882769698241309 1 1
-0.0998157928054084 -0.0997479867538255 1 1
-0.0572411348866384 -0.0571546996132591 1 1
0.144166312141286 0.143981412061952 1 1
0.0940796713636828 0.0939773399668453 1 1
0.235639257231012 0.235333887806792 0 0
-0.0992046765801737 -0.099112605643976 1 1
0.106638433875726 0.10652135082367 1 1
0.0108345957231109 0.0108308008602768 1 1
-0.0327793154496741 -0.0327378251282087 1 1
0.0223315733241165 0.022248478182191 1 1
-0.114474558965507 -0.114346163965525 1 1
-0.152839964474697 -0.15266050384736 1 1
0.0677763348518887 0.0677152631573869 1 1
0.187414151150674 0.187241154969994 1 1
-0.0366577358851008 -0.0365945445167014 1 1
-0.095636638573049 -0.0955096229231167 1 1
0.0431855209203343 0.043154301726952 1 1
-0.130041056573692 -0.129935471673054 1 1
-0.0381287907490137 -0.0380959344204321 1 1
0.0770148736692707 0.0769381995830272 1 1
-0.0837144793878933 -0.0836468769265768 1 1
0.0659916313265176 0.065922056242515 1 1
0.130177254638175 0.130030268362391 1 1
-0.0141479798682552 -0.0141233357071634 1 1
-0.109981795749834 -0.109926954619471 1 1
0.0821225363677573 0.0820478461611949 1 1
0.183693844669821 0.183481772526464 1 1
-0.105127341515846 -0.105071851591663 1 1
0.241361521150378 0.241090937459857 1 1
-0.108460371712165 -0.108314721619163 1 1
-0.0789713564509885 -0.078890544994456 1 1
-0.0639225925379766 -0.0638733685853427 1 1
0.0235957992491902 0.0235974101019838 1 1
0.165690953116694 0.165475727146182 0 0
-0.0101432199450092 -0.0101346245271445 1 1
0.0379374740882232 0.0379262058401589 1 1
0.0508254252394771 0.0508251930967582 1 1
-0.220365607572455 -0.220115606776381 0 0
-0.0209873623267543 -0.0209298053034219 1 1
-0.275399098032653 -0.275143977775221 0 0
-0.19965443590059 -0.199440003439371 1 1
-0.273658145911795 -0.273363231484361 1 1
0.119341994580803 0.119223582545828 1 1
-0.0401130132204533 -0.0400789564035092 1 1
0.0719053891847832 0.071834332053912 1 1
-0.197473829735098 -0.197252924137446 1 1
-0.0514880268875543 -0.0514389062769976 1 1
0.078285852954934 0.0782296664426974 1 1
-0.103954173948313 -0.103786326930007 1 1
-0.0791921039999916 -0.079109284101841 1 1
0.0742239602555919 0.0741405545363128 1 1
0.150746283022635 0.150565673992152 1 1
0.136982962576109 0.13682047314832 1 1
-0.104861954253305 -0.104724793027734 1 1
0.0183854534906122 0.0183806240432531 1 1
0.00628740756038519 0.00623831239883227 1 1
-0.0531131608327216 -0.0530379673336556 1 1
-0.110746937042946 -0.110620581557291 1 1
-0.12591634983349 -0.125802537726996 1 1
-0.0448464035335788 -0.0448015801530558 1 1
0.149297365024846 0.149148521127237 1 1
-0.0786673579195108 -0.078580461739417 1 1
0.00507491678504204 0.00506461186388022 1 1
-0.108162079907127 -0.10806014668434 1 1
0.193885165006584 0.193690275049587 1 1
-0.297399840879517 -0.297062029905535 0 0
0.194182474798888 0.193970399653848 1 1
-0.07734187955984 -0.0772791692992801 1 1
0.0274006899352195 0.0273625035325398 1 1
0.0964736766006935 0.0964534766133932 1 1
0.0854103007372833 0.0853292776064999 1 1
0.0634509720354055 0.063439270688825 1 1
-0.0750503274717488 -0.0749592843375957 1 1
0.042966460723187 0.0429340854117232 1 1
-0.18139470082899 -0.181241908961347 1 1
0.127829474998742 0.127715556598719 1 1
0.0236114750067309 0.0236152149690725 1 1
-0.239784026126789 -0.239555123127024 0 0
0.0576393179564136 0.0575448861016797 1 1
0.103426266194082 0.103321613621557 1 1
-0.116019346074389 -0.115907508154506 1 1
-0.0581622714547109 -0.0580656355622273 1 1
0.0419931247434001 0.0419668116431334 1 1
0.0194687122654893 0.0194970971552446 1 1
-0.0655339665204849 -0.0654479457170843 1 1
-0.0181826476244795 -0.0182061065203473 1 1
-0.0934686390846586 -0.0933629270668341 1 1
0.0213885956421999 0.0213816353516393 1 1
-0.192865854593303 -0.192657190610446 1 1
-0.073255822099781 -0.0732060627720463 1 1
0.0959557864531345 0.095839537331655 1 1
-0.0341058488983866 -0.0340661355100516 1 1
0.0511962805128732 0.0511379208944009 1 1
-0.0362103316915427 -0.036149144718771 1 1
0.0865109809297609 0.0863857672673409 1 1
-0.0424869929765294 -0.0424331976572581 1 1
0.000560312343095079 0.000523840052920737 1 1
0.0102994309900466 0.0102232824400376 1 1
-0.111350782811395 -0.111240526457316 1 1
-0.0547572298162629 -0.0547309707709778 1 1
0.0910573324698257 0.0909656922645514 1 1
0.00636821168207526 0.00631116418912901 1 1
0.0887290932833255 0.0886422099733546 1 1
-0.0141876408132171 -0.0141787953075568 1 1
0.0231744950425098 0.0231336207823851 1 1
-0.237776883080966 -0.237522731852508 0 0
-0.0361652284792793 -0.03612881938186 1 1
0.127945528139738 0.127791907599969 1 1
-0.0878754772277509 -0.0877755067068909 1 1
-0.0880595571901125 -0.0879822402994535 1 1
-0.201492197323328 -0.201282311697044 0 0
0.0216556366302308 0.0216449168865295 1 1
-0.0873504603053864 -0.0872398771130266 1 1
-0.0275634575429939 -0.0274975032886965 1 1
0.0456960132090896 0.0456397512310868 1 1
0.0345458791942199 0.0345022050163655 1 1
0.140842880179495 0.140713215716202 1 1
0.0781288987345774 0.0780213255223565 1 1
0.0697750468840072 0.0696880522702506 1 1
-0.0219739023796873 -0.0219126424085273 1 1
-0.0604343447168928 -0.0603665159877544 1 1
0.0801803527530281 0.0800940524701024 1 1
0.091151621068404 0.0910290117469303 1 1
-0.100517066366963 -0.100421822392694 1 1
-0.0578072398533881 -0.0577907900267023 1 1
-0.124251573833774 -0.124113180698271 1 1
0.0458118433676617 0.0457472493832068 1 1
-0.00163715731715293 -0.00164094539445905 1 1
0.0955402224965151 0.0954523978675131 1 1
0.0459100461888074 0.0458624647369693 1 1
-0.020021261279131 -0.0199961149967953 1 1
-0.112292580963163 -0.112163485324636 1 1
-0.165330331629577 -0.16515661765755 1 1
0.00777736117597252 0.00769993129274604 1 1
0.106773162212052 0.106614673174965 1 1
0.0600057828667835 0.0599516099706909 1 1
0.197615739978564 0.19738916467279 0 0
-0.0208586326197795 -0.0208320521546091 1 1
-0.14877634179808 -0.148609508276958 1 1
0.190809650854996 0.190632911379955 1 1
0.140842740688593 0.140667592301211 1 1
-0.0696175893858756 -0.069577441901699 1 1
0.0173285469129231 0.017315861890855 1 1
0.0367398878490614 0.0366657871192491 1 1
0.00788678500894358 0.00787928577327774 1 1
-0.0610412156781789 -0.0610000442918368 1 1
-0.0692664719537359 -0.0691998688504925 1 1
0.105693956165173 0.105550922917903 1 1
-0.0340180975064259 -0.0339428226250214 1 1
-0.176595089150272 -0.176430216462439 1 1
0.147554840815818 0.147393778742986 0 0
-0.00954874439638652 -0.00953243055196193 1 1
-0.152602921866716 -0.152466666426374 1 1
-0.266279045048889 -0.26601107516563 0 0
-0.250949477292195 -0.250679431018936 1 1
-0.078136066520961 -0.0780807225871444 1 1
0.156485492628771 0.156285040956105 1 1
0.0198193181940569 0.019790222269043 1 1
0.0295271967994862 0.0294674581505529 1 1
-0.0221767181916617 -0.0221872497412379 1 1
-0.0466473128841116 -0.0465782651501455 1 1
0.0410639026587513 0.041031609401025 1 1
0.128338849740855 0.128206994641524 1 1
0.326657997683916 0.326310068968385 0 0
0.116786217814496 0.116650666634102 1 1
-0.0129473402191702 -0.0129413216026356 1 1
-0.137383043964993 -0.137208280724633 1 1
0.0449612739501796 0.0449311066649328 1 1
0.00573812839578563 0.00573321622908202 1 1
0.0285385684850095 0.0285300308852864 1 1
0.00602609618203888 0.00602600985462341 1 1
-0.0383714480619119 -0.0383191648619477 1 1
-0.0648750248846317 -0.0648222201724352 1 1
0.0645961302849248 0.0645196591661212 1 1
0.0593213243210014 0.0592779885706566 1 1
0.0643442437992028 0.0642909068704099 1 1
-0.173685774817375 -0.1734569590788 0 0
-0.0816514781049055 -0.0815258575516581 1 1
0.0484805478627664 0.0484306803261231 1 1
-0.0105961629001157 -0.0105803834982355 1 1
0.0675364639836622 0.0674692021349941 1 1
-0.0178604088267513 -0.0179139930220768 1 1
0.0270822678621812 0.027067694461104 1 1
0.0829496801288136 0.0828595952758998 1 1
0.00542005686801032 0.0054172218980167 1 1
-0.124586508630287 -0.124473260961584 1 1
0.0953568616051762 0.0952218839423996 1 1
-0.00468038191968959 -0.00468345503841081 1 1
0.0833331635240666 0.0832588382211089 1 1
-0.02998580915923 -0.0299222068288748 1 1
0.0290154437624471 0.0290194474112974 1 1
-0.0601970341588945 -0.0601474583813654 1 1
-0.0245876342812025 -0.0245540935052385 1 1
0.000436363566894835 0.000446462829521242 1 1
0.131360137418139 0.131238353332317 1 1
-0.0469444672431761 -0.0469218606430108 1 1
-0.053115912573288 -0.0530752256808782 1 1
0.00556345688722114 0.00560298619708929 1 1
0.0742531638406776 0.0741498988934506 1 1
-0.0616701096189472 -0.0616067684687678 1 1
-0.0868084448359776 -0.0867574588906803 1 1
0.0812526629476166 0.08113320043033 1 1
0.0819795731223654 0.0818986909596895 1 1
-0.0552040014207434 -0.0551346386923078 1 1
-0.0475864860837839 -0.0475331587638348 1 1
0.162877181110436 0.1627370239212 1 1
-0.0359081370598489 -0.0358732215639983 1 1
-0.181418273035926 -0.181183894116927 1 1
-0.0903659284245098 -0.0902103332408094 1 1
0.141682217400667 0.141574049667686 1 1
-0.0771880569665934 -0.077165375604361 1 1
-0.332846828106186 -0.332472776987447 0 0
-0.0251672834529938 -0.0251252641484106 1 1
-0.02591896096152 -0.0258468398960795 1 1
-0.0159864058646016 -0.0159830589896166 1 1
0.106591453577331 0.106486881195843 1 1
0.256801239854712 0.256595201637954 0 0
0.0813200056210373 0.0812614894182931 1 1
-0.0749588986109283 -0.0748797672245239 1 1
-0.168717441892219 -0.168525762341409 0 0
0.0956442717644783 0.095576048047448 1 1
0.0375507611461236 0.0375130683975278 1 1
-0.172703765348886 -0.172516620257037 1 1
0.0649155189126649 0.0648658185279998 1 1
0.130140288256402 0.129999635070334 1 1
-0.119309968083224 -0.1192082413713 1 1
0.15447034869002 0.15432842868166 1 1
0.0420835393558181 0.0420556561181383 1 1
0.00140560070017074 0.00140722275016199 1 1
0.0758602172797505 0.0757350290051545 1 1
-0.160745246931103 -0.160589306863671 1 1
0.00959828449764467 0.00959273211076339 1 1
-0.168822918140682 -0.168642677950652 1 1
-0.0445983363012368 -0.0445396455365961 1 1
-0.0740457811916519 -0.0739971089166185 1 1
-0.148354003255321 -0.148193101427718 1 1
0.0735341126268136 0.0734668451535984 1 1
0.0508858712840044 0.0508562655616392 1 1
0.124008043106415 0.123866721577181 1 1
-0.211556449342707 -0.211315103693676 1 1
-0.0928443278562376 -0.092736266259873 1 1
-0.116641141551552 -0.116487569618913 1 1
-0.00465192559620815 -0.00465088394638791 1 1
-0.0168575224847214 -0.0168113780529628 1 1
-0.0315525517221209 -0.0315368113811158 1 1
-0.123666266040612 -0.123521817138961 1 1
-0.0635739305917048 -0.0635004060302631 1 1
0.168490200737501 0.168295126615672 1 1
-0.00743952470581812 -0.00745593963181678 1 1
0.175359561911211 0.175202793626847 1 1
0.0800323160204072 0.0799299080069983 1 1
0.121438415055832 0.12130586021811 1 1
-0.245937640695603 -0.245673169147768 0 0
0.0181124208650371 0.0180425154770364 1 1
-0.0125127991936885 -0.0125491325193663 1 1
0.00482575166207263 0.00482315024199258 1 1
0.0364940827257229 0.0364637545960563 1 1
0.118739968909612 0.118625729860247 1 1
0.0784291859956551 0.0783632751436866 1 1
0.11963727501046 0.119423803972031 1 1
0.0224002834913911 0.0223909516583937 1 1
0.0650496760742792 0.0650134916579136 1 1
0.174272503486055 0.174128944440581 1 1
-0.0458674211167302 -0.0458498987829929 1 1
0.00515847749884578 0.00514700822754875 1 1
0.00714771235345577 0.00712749185091756 1 1
0.0974864647473677 0.097391754012031 1 1
0.0172861772282897 0.0172872500627062 1 1
-0.0104136629660612 -0.0104122100765528 1 1
-0.072664678563461 -0.0726023234467837 1 1
0.158046151070086 0.157890741167594 1 1
-0.168150026758827 -0.167956530873588 1 1
-0.0674661988754185 -0.0674016235800855 1 1
-0.240520912186179 -0.240231289034049 0 0
-0.0334862782019731 -0.0334496449749284 1 1
0.000229760493729143 0.000226582945386564 1 1
0.0603905036441025 0.0604053939546365 1 1
0.117674344903996 0.117576633297057 1 1
-0.0404372140224463 -0.0403694818602603 1 1
-0.0325968390092173 -0.0325652909607402 1 1
0.184088529143094 0.183913291770776 1 1
0.112723990233488 0.112637633696744 1 1
-0.0427160361060074 -0.0426909678812732 1 1
0.0449993298377601 0.0449526710654542 1 1
0.147083377380124 0.146943809206362 1 1
0.0311667440963323 0.0311155269031215 1 1
0.0577730310760865 0.0577393060571007 1 1
0.166302898137568 0.16614565138791 1 1
0.14003713732046 0.139898784438212 1 1
-0.0565580752839876 -0.0565226702176048 1 1
0.282131786492535 0.281854245287561 0 0
0.220499609887486 0.220285973133236 0 0
0.239913222652005 0.239665280811627 0 0
-0.00157347890598976 -0.00156739460955095 1 1
0.00753821144506314 0.00752038156045261 1 1
0.135718551182186 0.135556815812215 1 1
0.177945312165781 0.177793693858682 0 0
0.112713260924949 0.112579677442102 1 1
-0.0331423304790126 -0.0330633982533199 1 1
0.0658912084781393 0.0658093600535987 1 1
0.0563849296372912 0.0563574866642564 1 1
-0.132793750911088 -0.132675523082576 1 1
-0.204659640338586 -0.204404803150288 1 1
0.0429797954554506 0.0429273540641607 1 1
0.205492736378862 0.205304563881262 0 0
-0.0180888212870112 -0.018080977019833 1 1
0.180871336206799 0.180723373098832 1 1
0.169220143016938 0.16903934295389 1 1
0.0551581073806988 0.0550996755506706 1 1
0.145459488698619 0.145296683390223 1 1
0.0764986009663551 0.0764565275837443 1 1
-0.14098641364631 -0.140852865852785 1 1
-0.265124396674575 -0.264856678216529 0 0
0.0332923118108164 0.0332283242354982 1 1
0.0653962022940558 0.065320597192546 1 1
-0.0099239479752279 -0.00992312341520148 1 1
-0.0533464487034493 -0.0532984250852553 1 1
0.04363049997398 0.0435880990916032 1 1
-0.158079831478598 -0.157922258250506 1 1
0.0854972963511841 0.0854256094092207 1 1
-0.108302973211665 -0.108134177678578 1 1
-0.0991579867270955 -0.0990669724929529 1 1
-0.0750420332243601 -0.0749967445349736 1 1
-0.115830204741442 -0.115694977783854 1 1
0.0166536202944142 0.0166072103549519 1 1
-0.0192117834338777 -0.0191849791688861 1 1
-0.0425635538669272 -0.0425168786012438 1 1
-0.149404673081249 -0.149260729963161 1 1
0.118855191588674 0.118705846514201 1 1
0.115157818362743 0.115004040952691 1 1
-0.083453594192574 -0.0833830512190901 1 1
0.010155908609295 0.0101366992159229 1 1
-0.0362460039599211 -0.0362205157781358 1 1
-0.0212276253149363 -0.0212035919494186 1 1
-0.0243808600687301 -0.0243625244790876 1 1
0.212540683257625 0.212350941699854 0 0
-0.298343974835679 -0.298038828074335 0 0
0.0339507980656504 0.0339275448231146 1 1
0.00657719489997142 0.00653595432923225 1 1
-0.0889525225138904 -0.0888717387461111 1 1
-0.16917160553749 -0.168974302122922 1 1
0.150532352879008 0.150394287499829 1 1
-0.00219425607660663 -0.00216134924641936 1 1
0.207901193567204 0.207725717306858 1 1
-0.00635142058116351 -0.00636448151824153 1 1
0.0379228971957909 0.0378746521554384 1 1
0.0935634612210461 0.0934732173874177 1 1
-0.0625596561244516 -0.0625122162441089 1 1
-0.00492621960731503 -0.00489951467037414 1 1
0.0242283938713397 0.0242329784861366 1 1
0.164096747241027 0.163932931419885 1 1
0.0739775666894757 0.0738998697841584 1 1
0.250396353934787 0.250144231293358 0 0
0.159586891937898 0.159426453339346 0 0
-0.083311563096656 -0.0831974546116904 1 1
-0.125250575257914 -0.125103559941343 1 1
-0.105398738707648 -0.105270145518674 1 1
-0.22080239604176 -0.220629902669974 0 0
-0.00730882676542499 -0.00729598624794137 1 1
-0.0355534708750709 -0.0355220465488575 1 1
-0.0440948517190923 -0.0440748915421187 1 1
-0.134094314794526 -0.133948300464874 1 1
-0.0305939539540168 -0.0305658404147084 1 1
0.0166875213330956 0.0166731212519441 1 1
0.00723406990526469 0.00725889272658238 1 1
-0.0140307245598465 -0.0140141976447673 1 1
0.265254987219191 0.264966930972537 1 1
-0.0890270885801308 -0.0889374957156447 1 1
0.154692974076579 0.154594461252426 1 1
0.0255355059406704 0.0255335040295753 1 1
-0.0108884497763811 -0.0108830106939659 1 1
0.00993431051152644 0.00995012748340615 1 1
0.169040363630435 0.168874440065439 1 1
0.148623285804575 0.148464383919057 1 1
-0.143296857726486 -0.143107345276625 1 1
0.224521902848683 0.224286015739082 1 1
-0.196531103374295 -0.196385502691902 1 1
0.0421275538887447 0.0421211288542336 1 1
-0.0179415349936259 -0.0179401704261266 1 1
0.0213298574956322 0.0213078038470959 1 1
-0.0496979826473678 -0.0496502296373046 1 1
-0.0595553634570742 -0.0595267052793008 1 1
-0.0726684671221885 -0.0726478367948313 1 1
0.0469304094738655 0.0468984096260785 1 1
0.0455510326041991 0.0455095824585211 1 1
0.150268591365239 0.150081498796242 1 1
-0.056815447421581 -0.0567512929623713 1 1
-0.0389444323773107 -0.0388916607352506 1 1
0.138854059967831 0.138748395742251 1 1
0.0992516304381846 0.0991887604012846 1 1
0.0289801239636375 0.0289573209288087 1 1
-0.014833017664625 -0.0148227840130182 1 1
-0.0915672502393781 -0.0914508515340007 1 1
0.0283156462141606 0.0282638037767122 1 1
-0.0395647975669635 -0.0395081568915554 1 1
-0.00634580611072064 -0.00633435299233076 1 1
0.127400211296577 0.127234446679813 1 1
0.0340960790760397 0.0340669660610546 1 1
0.159358577237696 0.159213112953285 1 1
-0.00435528856892558 -0.00430113575370403 1 1
0.175074162677852 0.174905285432839 1 1
-0.00421517534421633 -0.00419786581193015 1 1
-0.303402943184066 -0.303109033244818 0 0
-0.0819678583741509 -0.0819009342159855 1 1
0.0881782909148819 0.0880804223245527 1 1
0.143570931868393 0.143467487768297 1 1
-0.0167509234116897 -0.0167010771451617 1 1
-0.114145966253692 -0.114003488675271 1 1
0.0362749509531128 0.0362464169751412 1 1
0.0763483769409486 0.0762604347522258 1 1
0.104302767627735 0.104207775963958 1 1
0.0742504218659124 0.0741745068328062 1 1
0.076262597202775 0.0761972214858221 1 1
0.150689940958122 0.150536908359521 1 1
0.0955705758794916 0.0954590838505804 1 1
-0.0385611315439141 -0.0385038110814011 1 1
0.00223509294640825 0.00224383690712885 1 1
0.0249731760109964 0.0249392360878051 1 1
-0.0303699477723479 -0.0303150934667917 1 1
0.0122335443897915 0.0121813082248801 1 1
-0.177970232129145 -0.177819536891394 0 0
-0.0491146051289246 -0.0490726469726312 1 1
-0.221035736299181 -0.22080504444627 1 1
-0.144137597771221 -0.144008868422293 1 1
0.0831618088538383 0.0830348848124197 1 1
-0.164882227026249 -0.16465911948762 1 1
0.0571463475773031 0.0570784503241693 1 1
0.0113863710669085 0.0113807258536136 1 1
-0.138709217566776 -0.138540503439973 1 1
-0.214382913310819 -0.214167848513005 0 0
-0.0810059388886836 -0.0809242142329474 1 1
-0.139577266279745 -0.139427821889342 0 0
-0.0814922289660604 -0.0814093760968093 1 1
0.0595124933073722 0.0594585945576725 1 1
-0.260036753665081 -0.259771405602648 0 0
0.0872103704852693 0.0871083772875795 1 1
0.150407455268583 0.150255384608056 1 1
-0.11016560749085 -0.110040869999209 1 1
0.0162134235177934 0.0161953413712153 1 1
-0.135565531738857 -0.135435461125895 1 1
0.001377995611621 0.00140162204480935 1 1
-0.0274298761732593 -0.0274168234175036 1 1
-0.162568915139015 -0.162430279337411 1 1
-0.130980707648559 -0.130835402631524 1 1
-0.140668816794104 -0.140558329164055 1 1
-0.184661284573457 -0.1844490105705 0 0
0.0068527488842864 0.00687844285370607 1 1
0.0247052260178989 0.0246567369444797 1 1
-0.0633233086044575 -0.0632381344463163 1 1
-0.19205640944116 -0.191892225037927 1 1
-0.0358621919131831 -0.0358296269405883 1 1
-0.0195211643039401 -0.019490168138325 1 1
0.0689056883473044 0.0688727852293858 1 1
-0.133033585407607 -0.132914134273329 1 1
-0.252591672148311 -0.252379146818816 1 1
0.0177583288894799 0.017744565455357 1 1
0.0554099355911182 0.0553466489967201 1 1
0.0617696460003127 0.0616976897222354 1 1
-0.0228906559841785 -0.0228511843501519 1 1
0.357101173142626 0.356684371403149 0 0
0.059525103352904 0.0594874422171509 1 1
0.0912841109357313 0.0911653178288551 1 1
0.0908891138098035 0.0907889250142369 1 1
0.133791079424957 0.133642362528176 1 1
-0.095897304973668 -0.0957927709346772 1 1
-0.0424791985191226 -0.0424241686338804 1 1
0.00119280837521083 0.00116163153785372 1 1
0.110095993103348 0.109964579213233 1 1
-0.0406479549377078 -0.0406151291548706 1 1
0.0120282042866135 0.0120210419011791 1 1
-0.0343027886715048 -0.0342756368705149 1 1
0.0615115587826632 0.0614608826579612 1 1
-0.0561606481380068 -0.0560811360535176 1 1
0.0551997629442876 0.0552185736755785 1 1
-0.0678758829626744 -0.0677737453891879 1 1
-0.0306716519410262 -0.0306194370839713 1 1
-0.162198542842614 -0.162035840119537 1 1
-0.00895299658102256 -0.00897320801994131 1 1
-0.0866749083436983 -0.0865783932278632 1 1
0.0147955897652951 0.0148126076179946 1 1
-0.0329340451894699 -0.0329294030667323 1 1
0.00460194463217725 0.00460538072811082 1 1
0.0658185744443239 0.0657744354859757 1 1
0.0419006382082896 0.0418647011592725 1 1
-0.0113552105962488 -0.0113526313875337 1 1
0.021255327070279 0.0212797020985722 1 1
0.0813220882976106 0.0812191757161355 1 1
-0.00619686884712876 -0.00619622413883172 1 1
-0.0987584372501304 -0.0987056091398167 1 1
-0.0504373297233933 -0.050398185132883 1 1
0.0026862014107321 0.00268320814692848 1 1
0.012347190724677 0.0123506002443999 1 1
-0.161736889474638 -0.161610844160306 1 1
-0.0795108883491357 -0.0794624722902882 1 1
0.0736482566990042 0.0735903563442072 1 1
0.0252337574438014 0.0251630296231809 1 1
-0.0895534954014208 -0.0894700284265056 1 1
-0.199342269716583 -0.199102888608715 0 0
-0.164488273293478 -0.164300123794539 1 1
-0.35410162196531 -0.353743182486276 0 0
0.0387011360056907 0.0386668291975832 1 1
-0.267821494408439 -0.267534097918009 0 0
0.118547713102721 0.118424652087048 1 1
-0.189532418117097 -0.189313616062282 1 1
-0.24405601817984 -0.243803490631877 1 1
-0.0122038095022828 -0.0121760916750719 1 1
-0.0280352673123147 -0.0279827783326604 1 1
0.0769095029810207 0.0768786339857271 1 1
0.0454669788084715 0.0454281244466538 1 1
-0.0503524479828351 -0.0503034096056438 1 1
-0.0811233445375548 -0.0810736879745833 1 1
-0.0992343662654953 -0.0990798217272819 1 1
-0.0940831862116286 -0.0939800382751169 1 1
0.00818508198880503 0.00820926647615808 1 1
0.025485789149207 0.0254644335338906 1 1
-0.276542244103635 -0.276212429334848 0 0
-0.210159075070999 -0.209937868723672 0 0
-0.0967918245172322 -0.0966460120673647 1 1
0.0878412000009107 0.0877646654359145 1 1
-0.215918343370269 -0.215665629767 1 1
0.148613920269876 0.148468982541342 0 0
-0.0111425139089387 -0.0111329304802662 1 1
-0.0800014513915609 -0.0799111113520907 1 1
0.188104915874497 0.187922654386056 0 0
0.0587258635731603 0.0586744499656529 1 1
0.094325852409983 0.0942242657969195 1 1
0.0937377644827054 0.0936482465528758 1 1
0.010491274002862 0.0104874568892293 1 1
0.136513446932078 0.136382219842273 1 1
-0.180591728937059 -0.180376086409178 1 1
0.0430561484517774 0.0430268658913039 1 1
-0.291993234256709 -0.291711184565861 0 0
-0.0749235756662131 -0.0748224301626672 1 1
0.059678979825352 0.0595913317552257 1 1
0.204375970335406 0.204121664416338 1 1
0.00240364264329434 0.00242264006467999 1 1
0.0548684472502509 0.05481476332722 1 1
0.0411672989803698 0.0411354722274657 1 1
-0.00288831263870741 -0.0028774309275877 1 1
0.0835465253314497 0.0834187709830231 1 1
0.012162009855022 0.0121626722197426 1 1
-0.12596401096605 -0.125829212580051 1 1
0.0619152151020916 0.0618352076274678 1 1
-0.0480886818621235 -0.0480513318248371 1 1
-0.198969097071457 -0.198767134606114 1 1
0.0614232232684539 0.0613548116105063 1 1
-0.161469211309778 -0.161310505430532 0 0
0.165084180387903 0.164918384244637 1 1
-0.165872364462797 -0.165648011051926 1 1
-0.117022369818572 -0.116948158311654 1 1
-0.0596164955354929 -0.0595597337050072 1 1
-0.0576304598299483 -0.0575547513620707 1 1
-0.143929178243042 -0.1437858580672 1 1
0.0431854230470071 0.0431715236659559 1 1
-0.177879345451847 -0.177698667908311 1 1
0.03021362133292 0.0301851434781832 1 1
-0.0617403566566958 -0.0616781301052412 1 1
0.124491588980851 0.124383824647593 1 1
0.0564447963908136 0.0564235696848352 1 1
-0.0463146347169841 -0.0462741235083686 1 1
-0.0607697952893921 -0.0606612664077213 1 1
0.0299918119936334 0.0299477186936491 1 1
-0.17984645827754 -0.179649737595825 1 1
-0.126919665375292 -0.126785736871597 1 1
0.14502925179413 0.144862050156032 1 1
0.0011233709073359 0.00113340095585812 1 1
0.090986647480732 0.0909133447469277 1 1
-0.159759743677112 -0.159581300676273 1 1
0.190036634905586 0.189841022557933 1 1
0.0296310888300637 0.0296203310430518 1 1
-0.0719442039426388 -0.071876837367216 1 1
-0.036052117356086 -0.0360050475891982 1 1
-0.190323166288663 -0.190114919111159 1 1
-0.0348048870859567 -0.0348074913102479 1 1
0.229498647414096 0.229260264804101 1 1
-0.175147651897812 -0.174946420584355 1 1
-0.0317382162104979 -0.0316983648462178 1 1
-0.277369231403241 -0.27703299279781 0 0
0.00935246875988074 0.00930353843044856 1 1
0.00477145134093589 0.00475867754357665 1 1
0.0799050270839525 0.0798280747216108 1 1
0.0960502522235645 0.0959913458312735 1 1
-0.140987016409632 -0.140868472770397 1 1
-0.203637900354453 -0.203436075925007 1 1
0.194595637708618 0.194397759082085 1 1
-0.0421488720857264 -0.0421104157096959 1 1
0.188444956482966 0.188292440644413 1 1
-0.0484610926407591 -0.0483746854387149 1 1
-0.177012579056131 -0.176822065268846 1 1
0.110945216562099 0.11083507593086 1 1
-0.00635103053681371 -0.00639472324392652 1 1
0.0458401982246614 0.0457560070165798 1 1
-0.0804458499128943 -0.0803519206587009 1 1
-0.094851867633278 -0.0947657256409812 1 1
-0.0149329504224681 -0.0149341855083843 1 1
-0.101221787481899 -0.10113802451551 1 1
-0.085802166492732 -0.0857297368356465 1 1
0.228495137968664 0.228230997995814 0 0
-0.143752066173724 -0.143630610734296 1 1
0.163499817119929 0.163319892617538 1 1
-0.172538653010526 -0.172354998397257 1 1
-0.0898619572534145 -0.0897728933763902 1 1
0.154721866152938 0.154542897818759 1 1
-0.0336585129575954 -0.0336395103122387 1 1
-0.159333512853138 -0.159176371189926 1 1
-0.0244221866729583 -0.0243833799413745 1 1
0.0982309813011258 0.0981573697229075 1 1
0.0237018860207095 0.02368088897744 1 1
-0.00658877287957769 -0.00659478838288931 1 1
-0.0363694066357939 -0.0363077258966894 1 1
0.106183836962003 0.106088208682711 1 1
-0.00863725077980122 -0.00863833669433663 1 1
0.0496455332385755 0.0496115752085494 1 1
-0.0199828974588445 -0.0199455493837143 1 1
-0.00285725206784812 -0.00282688159815208 1 1
-0.156860791008661 -0.156718061812869 1 1
-0.198939567199305 -0.198676952739987 1 1
0.058818971890308 0.0587736842927645 1 1
-0.0818753685580601 -0.0817696369374118 1 1
0.0142777564674382 0.0142479343293339 1 1
0.375702235166028 0.375334736457204 0 0
0.0283840586682579 0.0283411524362002 1 1
-0.00429704037006694 -0.00433639617315402 1 1
0.0056163616506439 0.00562019013702445 1 1
-0.0907262479364523 -0.0905687522773294 1 1
0.178951578093544 0.178792688777162 1 1
-0.121264797479433 -0.121144260042667 1 1
-0.0554357807100812 -0.0554204046240238 1 1
-0.20778230249417 -0.207566877339885 0 0
0.156725018896657 0.156540083616595 1 1
0.112904872014907 0.112799647882423 1 1
-0.230522483983911 -0.230248773162324 0 0
-0.0322029082081048 -0.0321436388696957 1 1
-0.12528563169564 -0.12516220100227 1 1
-0.0225127793234961 -0.0224852276328598 1 1
0.182736791718679 0.182559880265609 1 1
-0.0840727503750419 -0.0839916683198952 1 1
-0.0418215512273743 -0.0418436711181808 1 1
0.041559159149801 0.0415302955669777 1 1
-0.00786360921454642 -0.00786217860653846 1 1
-0.0318732454939114 -0.0318488457354695 1 1
0.0610486768298626 0.0609289874858562 1 1
0.00535506663599808 0.00534385602518432 1 1
0.0816613396069235 0.0815916791168833 1 1
-0.0392748422113934 -0.039197959684421 1 1
0.170699393189045 0.170482096109012 1 1
0.137059597702117 0.136883881968846 1 1
-0.142992522750351 -0.142847098943476 1 1
-0.039965573893923 -0.0399516114326929 1 1
0.19175825089574 0.191562744825536 0 0
-0.096508580491869 -0.0964647933034282 1 1
0.0940501976569321 0.0939635925145875 1 1
-0.041918412561801 -0.0418773528599808 1 1
0.138992794646169 0.138810029446757 1 1
0.0745010968989829 0.0743887554381389 1 1
-0.061934146815632 -0.0618685796671506 1 1
0.0190887004800247 0.0190304292376065 1 1
-0.0543600847188951 -0.0542949781306687 1 1
0.0314502538678019 0.0314048792893455 1 1
0.0662761515855661 0.0662201518483769 1 1
-0.0221328707963264 -0.0221501722672135 1 1
0.0704952938498982 0.0704186295668025 1 1
-0.101865452506441 -0.101752806733356 1 1
-0.175434495968993 -0.175272394600865 1 1
-0.0934366123750262 -0.0933633020376472 1 1
-0.0561065636134428 -0.0560416031074978 1 1
-0.0679873422419709 -0.0679450048646657 1 1
-0.101304293248104 -0.101194188315249 1 1
-0.160500838867898 -0.160304894649314 1 1
-0.0223377816949576 -0.022337950627385 1 1
-0.242136336547398 -0.241925054429302 0 0
0.143134435495974 0.14301579928487 1 1
0.124102300309133 0.124016411156907 1 1
-0.0020266037207749 -0.0020102438003945 1 1
0.168743357287908 0.168572120748766 1 1
-0.225936076193566 -0.225722416025813 0 0
0.0672593106598873 0.067196373761539 1 1
0.283306042913183 0.28299737766833 0 0
0.0317231326004553 0.031692594185232 1 1
0.0607439923790477 0.0606683322130228 1 1
-0.0281772304523435 -0.028098784447106 1 1
-0.126923788886421 -0.126779605074925 1 1
0.178317080028161 0.178150333820224 1 1
0.0868253342439561 0.0867313484862768 1 1
-0.234003666774529 -0.233775865609542 0 0
-0.0739376410164323 -0.0738424084149465 1 1
0.0716837473399007 0.0716171165726141 1 1
-0.0283420917279141 -0.0283114778090568 1 1
0.10121518885501 0.101106789949706 1 1
-0.080945831550396 -0.0808166295573527 1 1
0.0754253493059061 0.0753601765187271 1 1
0.0385614262285964 0.0384900074961505 1 1
0.0135880114130309 0.0135783020367689 1 1
-0.25414490808205 -0.253844624186764 0 0
-0.0829054837948443 -0.0828112414553833 1 1
-0.152294629582434 -0.152139771801809 1 1
0.0360558885194465 0.0359978716054693 1 1
0.142160935209654 0.142003492028349 1 1
-0.0915393732825925 -0.091449778271524 1 1
-0.0497606573331432 -0.0496722844025873 1 1
0.00784986631622553 0.00781522848639866 1 1
0.0403676346157339 0.0403133721875399 1 1
-0.00714633609669215 -0.00715036677907529 1 1
-0.0244636392495811 -0.0244221223974371 1 1
-0.00987510772068213 -0.00988329413003121 1 1
-0.0567083082622084 -0.0566475378389902 1 1
0.0302817947601976 0.0302702661638565 1 1
0.0337538281777332 0.0336669938548241 1 1
0.0297772626954836 0.0297626990291614 1 1
-0.0497212133749108 -0.0496744280327887 1 1
0.188476025008151 0.188205864326704 1 1
-0.0181687780166364 -0.0181672707044722 1 1
0.132668022661383 0.132546790370937 1 1
-0.0875959735175716 -0.0874947176868636 1 1
-0.0849391013560428 -0.0848519246771776 1 1
0.00118856129655529 0.00121829788053623 1 1
-0.0857295494147687 -0.0856618769118966 1 1
0.161077436716102 0.16092678562122 1 1
0.126790904624354 0.126655586052624 1 1
0.131313123704564 0.131173238874652 1 1
-0.115470983651733 -0.115343174701569 1 1
0.132562264267629 0.13243055296594 1 1
0.123897761106808 0.123707910250324 1 1
-0.0980046575924772 -0.0979230047696997 1 1
-0.100815779449224 -0.100716282192179 1 1
0.013961658408873 0.0139687387069139 1 1
-0.222207351284775 -0.222021437843851 0 0
0.313923629375575 0.313620081104303 0 0
-0.00881474666638609 -0.00882090613174822 1 1
0.0822939171567297 0.0822311419743146 1 1
-0.15521903835023 -0.155065852344213 1 1
-0.0268830282949996 -0.0268484467902006 1 1
0.0353753162737886 0.0353623704702025 1 1
0.0114355414703254 0.0114259132161407 1 1
-0.179774940108216 -0.17964288168559 1 1
0.248537458171963 0.24829351391649 0 0
0.0419824867468541 0.0419325751725602 1 1
-0.135598718332642 -0.13549348630242 1 1
-0.043617517103244 -0.043590708682638 1 1
0.113827525768556 0.113678931050669 1 1
-0.0548537723374622 -0.0547624657929011 1 1
-0.0892270600222485 -0.0891501478105302 1 1
-0.0374258022375497 -0.0373973369690056 1 1
-0.0447288417773553 -0.0446715848844414 1 1
0.0936508643828107 0.0935708604060028 1 1
-0.209475848861108 -0.209262353766922 0 0
0.00660528257963732 0.0066102766194391 1 1
0.0103408475192709 0.0103231687712103 1 1
0.116716008929678 0.116552048743621 1 1
-0.117304331895508 -0.117210440041222 1 1
0.166206780419837 0.166049509275392 1 1
0.0946660375014498 0.0945724614448907 1 1
0.00197134735515056 0.00199341157466978 1 1
0.00754210992944047 0.00753971697135934 1 1
0.0956963054071733 0.0956129826061148 1 1
0.0627524787537439 0.0627252912733 1 1
0.162629691301211 0.162458892354402 1 1
-0.0303935224990731 -0.0303438533897984 1 1
0.107816327519493 0.107701596387772 1 1
0.0822605685166884 0.0821944778312804 1 1
-0.131166812510427 -0.131055278350204 1 1
0.154920188282236 0.154780335589307 1 1
-0.0438544529468272 -0.0437869920638939 1 1
0.00981163671424691 0.00980805543321264 1 1
0.0822508505659221 0.082220759963006 1 1
0.0406994261792028 0.0406449871211585 1 1
0.101584026520343 0.101463716416928 1 1
0.0366325725137615 0.0365537611018095 1 1
-0.0527367484610743 -0.0526910496680386 1 1
0.00653990634518389 0.00652270451128902 1 1
0.0270122653759831 0.0269828323697377 1 1
-0.0209899506427684 -0.0209848105018661 1 1
0.283879040446852 0.283586193760608 0 0
-0.052359271563197 -0.0522903690477489 1 1
0.168323044360459 0.168146054534205 1 1
0.0107715006538988 0.010751528062484 1 1
0.198168269547684 0.198011718576793 1 1
0.225692724375331 0.225503954774614 1 1
0.0232513740019675 0.0232212699265725 1 1
-0.00281777418306772 -0.00285053435098945 1 1
0.148492299927867 0.148357135934665 1 1
0.0726992434449541 0.0726289354899127 1 1
0.203054064940125 0.202841114438645 1 1
-0.00450589598223134 -0.00449644296932993 1 1
0.00657172460165226 0.00654333840267755 1 1
-0.214818937369216 -0.214579315554695 0 0
-0.00853483164017667 -0.00848856238350383 1 1
-0.126644320990654 -0.126523730384648 1 1
-0.0298851039137179 -0.0298295340285111 1 1
0.041153028172624 0.041150259016775 1 1
-0.132561227996044 -0.13243923728527 1 1
-0.0100356404383731 -0.0100138162241099 1 1
0.0735644289129122 0.0735150541411767 1 1
-0.0276289291377215 -0.0276006167076517 1 1
-0.0529262174998451 -0.0528204330187976 1 1
0.144837544932165 0.14469485406942 1 1
0.0112535236425412 0.0112779533444737 1 1
-0.025173688476913 -0.0251494667880195 1 1
0.0847051249807358 0.0845972166088739 1 1
0.000724442114691064 0.000754622857636562 1 1
-0.00749713096413881 -0.0074365482665321 1 1
0.100807954223754 0.100759786369085 1 1
-0.0197599505603823 -0.0197779155153311 1 1
-0.102580539535316 -0.102446007957358 1 1
0.0879798350048397 0.0878878415887332 1 1
-0.0411403025756325 -0.0411351716773618 1 1
-0.204626269706587 -0.204455723385725 1 1
-0.0464885254626674 -0.04643401496438 1 1
-0.0804563426777483 -0.080361869818517 1 1
-0.15959194716649 -0.159417415986894 1 1
0.000330287827121981 0.00033792956401699 1 1
0.000529827896315744 0.000505475099772733 1 1
-0.0321937108898368 -0.0321180071650342 1 1
-0.213500880089009 -0.21326230747824 0 0
0.0280877967046193 0.0280958994163888 1 1
-0.095598828882755 -0.0954833895369938 1 1
0.0685000037283235 0.0684458989543704 1 1
-0.0733691058555395 -0.0732872399382849 1 1
-0.00645233304419809 -0.00642655872929879 1 1
-0.30810638656504 -0.307779902413146 0 0
-0.0471269294780089 -0.0470909789219099 1 1
0.133758187694 0.133628778360177 1 1
-0.00546238989875115 -0.00545846045191703 1 1
-0.00303321378952831 -0.00301122467738742 1 1
0.175513108708749 0.175326911491784 1 1
-0.0830810536066851 -0.0829614994652561 1 1
-0.133390672519893 -0.133241066987776 1 1
-0.0093452451295432 -0.00934282893591636 1 1
0.0165505452855441 0.0165238758690084 1 1
0.068872110761161 0.0688279801556638 1 1
-0.0661225838027316 -0.0660877678774696 1 1
-0.0154526127880891 -0.0154439356926472 1 1
0.0561874969364627 0.0561208235312171 1 1
-0.0149834017298798 -0.0149516048458321 1 1
0.0562270117981444 0.0561525034676473 1 1
-0.103078458042001 -0.10298247329009 1 1
-0.0919041123938312 -0.0917939428752157 1 1
0.0278661673474207 0.0278983765841269 1 1
0.253311859714485 0.253051211330602 0 0
-0.0345099681931344 -0.034488269912855 1 1
0.0828427943836625 0.0827863068595852 1 1
-0.061768537697679 -0.0616598530442272 1 1
-0.044615891264193 -0.0445896874777231 1 1
-0.1897994197317 -0.189543352638614 1 1
0.0215093868371305 0.0215266525025317 1 1
-0.0629610697196368 -0.0628884193214037 1 1
0.0400946105405171 0.0400795820271151 1 1
-0.0889641368699829 -0.0888996048214865 1 1
-0.0428546029004667 -0.0428210677415756 1 1
0.0922737099091217 0.0921284838956195 1 1
-0.128029199839305 -0.12787269305131 1 1
-0.124583722637967 -0.124431748762643 1 1
0.016578933144579 0.0165606771764424 1 1
0.0830142952075517 0.082953971234222 1 1
-0.130736771099956 -0.130616838614946 1 1
-0.0216884971979627 -0.0216944631432882 1 1
-0.0202913921257868 -0.0202922120695276 1 1
-0.122037886582509 -0.121897780678436 1 1
-0.128998676812333 -0.128839172924278 1 1
-0.0769207761048006 -0.0768647279077725 1 1
-0.0268499347834738 -0.0268080403712808 1 1
-0.142931806930375 -0.142797378667469 1 1
-0.00736881118055219 -0.00735884962087328 1 1
0.0673851032339036 0.0673174045774539 1 1
-0.0892318071562132 -0.089124492321257 1 1
0.0582434667953004 0.0582119977658689 1 1
0.166555969967572 0.166328696542162 1 1
-0.0919845165177946 -0.0919023099181241 1 1
-0.0578579665885428 -0.0577973551556275 1 1
-0.0724737755801753 -0.0723821395157107 1 1
-0.0285776913705457 -0.0285699649710778 1 1
-0.0471766715874797 -0.0471323352674975 1 1
0.152838423456724 0.152712975451351 1 1
0.000961113029725742 0.000997127321787916 1 1
-0.0423805331320007 -0.0423263300473063 1 1
-0.0513439793703332 -0.0512464604840207 1 1
-0.0134700723810593 -0.0134832615560655 1 1
-0.319888228356176 -0.319558155153801 0 0
-0.175467411918753 -0.175227525165613 1 1
-0.00710584381224264 -0.00706684988677082 1 1
-0.0505144460684108 -0.0504868495514949 1 1
-0.146817018355279 -0.146720378614886 1 1
-0.0281537516625113 -0.0280599455908759 1 1
0.0287275732973378 0.0286467588458995 1 1
0.0442293697532251 0.0442105811118307 1 1
0.0719279106469445 0.0718296103848697 1 1
0.0583371307539336 0.0582419701982482 1 1
-0.0389184483318167 -0.0388766574684808 1 1
0.027603908462367 0.0275658006258549 1 1
0.0961360496948192 0.0960419019569415 1 1
-0.00501885651112807 -0.00503164466718251 1 1
-0.00639669306633872 -0.00637123563208567 1 1
0.0237060573342879 0.0236787133795292 1 1
-0.139916873414034 -0.139827222259504 1 1
-0.13005989570821 -0.129947878210915 1 1
0.0817616876611426 0.0816617949744121 1 1
0.0843727837140078 0.0842539313331256 1 1
0.130599736807372 0.130478562272929 1 1
0.13987627296899 0.139768648606241 1 1
-0.0643740248176656 -0.0643051235996568 1 1
-0.0462205037561458 -0.0461612716336396 1 1
0.00945303870178026 0.00947821291115802 1 1
-0.0159456772467439 -0.0159438565580133 1 1
-0.0407863727871466 -0.0407419016188054 1 1
-0.0389288393284558 -0.0388827273696986 1 1
0.0587229229826238 0.0586580640839169 1 1
-0.148896432666551 -0.148743235250928 1 1
0.049564993054158 0.0495060517826998 1 1
0.0750717754981404 0.0749992225097696 1 1
-0.155220441959124 -0.155053042928577 1 1
-0.0304864783628854 -0.0304848515691389 1 1
-0.0840028579724268 -0.0839214445947587 1 1
-0.157189071864797 -0.157043392492621 1 1
0.00744466713893922 0.00743778377457099 1 1
0.02968323426961 0.0296291606827554 1 1
-0.123952877708865 -0.123827876333073 1 1
0.0855082080721814 0.0854370508460792 1 1
0.121503536175734 0.121357194700143 1 1
-0.131955007475712 -0.131832151320027 1 1
0.0494229802469104 0.0493841025117829 1 1
0.0937272173886131 0.093644858055716 1 1
0.118584342627304 0.11844001442453 1 1
-0.0459784951988259 -0.0459254730575069 1 1
-0.0677280953090413 -0.0676412485211156 1 1
-0.0835401399361995 -0.0834606956767123 1 1
0.126140809625136 0.126045470351057 1 1
-0.126044620095627 -0.125899229141348 1 1
0.1494221236714 0.149239156046194 0 0
-0.187998095076869 -0.187835665278637 1 1
-0.153946148181549 -0.153778766613394 1 1
-0.113945909945889 -0.113833887642933 1 1
0.104310643725896 0.104201560272489 1 1
-0.0381865666302717 -0.0381868384731313 1 1
0.102780783977899 0.102656249705413 1 1
-0.00650005562662235 -0.00649502448693412 1 1
-0.041418306227118 -0.0413760014699338 1 1
-0.0720653524474077 -0.0719404507437558 1 1
-0.0494032964074594 -0.0494028515381741 1 1
0.121254332241214 0.121131570972049 1 1
-0.0426589962938166 -0.0426667722121662 1 1
0.258070012555339 0.257796877839372 0 0
-0.110697859419947 -0.110591474582905 1 1
0.0520658762981478 0.0519937525260404 1 1
0.114846745094283 0.114707121270585 1 1
-0.150997199436138 -0.150840167732793 1 1
-0.084111413003289 -0.0840109945621497 1 1
-0.0234780953036761 -0.0234283279952653 1 1
-0.0098077562972417 -0.00979914893382311 1 1
0.0689232154994918 0.0688627580303073 1 1
-0.0782564669865851 -0.0782154419985026 1 1
0.0951340685532942 0.0950245743374371 1 1
-0.019993321683132 -0.0199733716032362 1 1
0.152685722578166 0.152543918979057 1 1
-0.150342734020799 -0.15019199799754 1 1
0.160001752268739 0.159836309831477 1 1
-0.114173405496725 -0.114039460241518 1 1
0.0750415740330111 0.0750033857467823 1 1
0.022017214838218 0.0219997059678615 1 1
-0.209828705735887 -0.209610483839416 1 1
-0.0840096609413572 -0.0839598078850194 1 1
-0.111900408519064 -0.111762830467571 1 1
-0.0949457930887326 -0.094829464018108 1 1
-0.23203260775621 -0.231744830737908 0 0
-0.0926997144281918 -0.0925762224656079 1 1
0.0321027934101098 0.0320726805320048 1 1
-0.169679129181743 -0.169507986286539 1 1
0.0390479513392378 0.0389673226766324 1 1
0.174853416853506 0.174674699235486 1 1
-0.0916127718353663 -0.0914930374865682 1 1
0.0511631906337399 0.0511365793241849 1 1
-0.135862894982282 -0.135692424438745 1 1
-0.0204450579173199 -0.0204493201803723 1 1
0.126080852021305 0.125981072707772 1 1
-0.0609088836511088 -0.0608743450553975 1 1
0.140578784419376 0.140457068096387 1 1
0.0160861315640569 0.0160510194845016 1 1
0.144573345685188 0.144441062846535 1 1
0.0989169843503638 0.0988304576367462 1 1
-0.0432993447471437 -0.0432368712380746 1 1
0.00339277549168457 0.00339484267227196 1 1
0.0784286960298817 0.0783050569018448 1 1
0.0131255427032076 0.0131358622100854 1 1
-0.012782925706922 -0.0127515186637636 1 1
0.0307568059752322 0.03069330091277 1 1
-0.00172382096257447 -0.0017015013473647 1 1
0.120787742694732 0.120685189130045 1 1
-0.0273078362691592 -0.0272556013332691 1 1
-0.211528002664665 -0.211312836913132 1 1
0.129791828340649 0.129643878986717 1 1
0.0582515696911571 0.0581756001371255 1 1
-0.110229338482962 -0.110070110391171 1 1
-0.0397769663808932 -0.0397272189757074 1 1
-0.0177928697783189 -0.0177609085369173 1 1
0.150083445771974 0.149941803977624 1 1
-0.103382763536394 -0.103274687341945 1 1
-0.00183584023065719 -0.00185558256982782 1 1
-0.126912163577599 -0.126751046324937 1 1
-0.0267761951404197 -0.0267323498779971 1 1
-0.115268336473385 -0.115129409360129 1 1
0.0520501104552045 0.0520142764106072 1 1
-0.0127841748627578 -0.0127571854220708 1 1
0.00359653049398494 0.0035855269744481 1 1
0.0629299342192345 0.0628381036082807 1 1
0.026869507517881 0.0268133675631341 1 1
-0.070145422840792 -0.0700286845324981 1 1
-0.0615635246323088 -0.0615139988670455 1 1
0.0874139117578177 0.0873114954777227 1 1
0.102995602540703 0.102884320735603 1 1
-0.0266670731022191 -0.0266237449786462 1 1
0.0944840836381676 0.0944450321019244 1 1
0.029598190338764 0.0296124323915394 1 1
0.05198568817495 0.0519244185253227 1 1
0.100245233889367 0.100128349186158 1 1
-0.209304990212333 -0.209113923722043 1 1
0.0170727197682853 0.0170531431047667 1 1
0.0594054577217525 0.0593433031405431 1 1
0.0153027091688223 0.0152869811627269 1 1
-0.066698221959235 -0.066605243076963 1 1
0.0639911772188181 0.063914030400456 1 1
0.0154131389175066 0.0153761796546319 1 1
0.033310515950904 0.0332622230086364 1 1
-0.0765306393672968 -0.076447844654291 1 1
-0.0276337410899472 -0.0276024951537189 1 1
-0.0270701078325606 -0.0270080731590356 1 1
-0.032971197085154 -0.0329657355684189 1 1
0.148232544566956 0.148084917045505 1 1
0.0479974059456964 0.0479319757976562 1 1
-0.0374187668255624 -0.0373807256011353 1 1
-0.117426051473446 -0.117315617924665 1 1
-0.0917093314998662 -0.0916440076903041 1 1
0.0587421522537947 0.058661411426358 1 1
-0.0439643917930793 -0.0439192649862257 1 1
0.130090037399851 0.129956063724417 1 1
-0.179762724037583 -0.179581616424705 1 1
0.172477869659551 0.172316258257995 1 1
-0.0922852671450396 -0.0921981919901385 1 1
-0.047713532516763 -0.0477051898571506 1 1
-0.0294255243347505 -0.0294203555345788 1 1
-0.0339505888150561 -0.0339531013489713 1 1
-0.169708849262522 -0.169565572429444 1 1
-0.129483731440058 -0.129351997510163 1 1
-0.0566857218741507 -0.0566576227186917 1 1
0.0344463682191481 0.0343978426061749 1 1
0.0302816075738372 0.0302621999294944 1 1
0.0678934588751276 0.0678448053247996 1 1
-0.0587851446519621 -0.0586971461892928 1 1
0.0266392897104892 0.0265896451925927 1 1
-0.0683609679566493 -0.0683041274311221 1 1
-0.191370795833476 -0.191155568946069 1 1
-0.012125546469831 -0.0121468776527131 1 1
0.0292280206956742 0.0291877347981613 1 1
-0.113688966060146 -0.113559361355631 1 1
0.0331055100234143 0.0330517876293681 1 1
0.26014206117292 0.259885072745396 0 0
0.111839206768296 0.111726566038184 1 1
0.0453554471370177 0.0453131490818029 1 1
-0.051079008840423 -0.051005813269105 1 1
0.124822833597011 0.124677985225657 1 1
-0.0471066091915015 -0.0470786504449695 1 1
-0.103138468213923 -0.103039366704272 1 1
0.207260036049928 0.206983471095133 1 1
0.162315880034316 0.162110090320389 1 1
0.0776944065614311 0.0775772692203518 1 1
0.00381798171954019 0.00384265997780091 1 1
-0.0181734227775241 -0.0181201915723759 1 1
0.073433021614622 0.0733546694108714 1 1
0.000142016975655423 0.000157391888507828 1 1
-0.00636400062281015 -0.00636250609977888 1 1
-0.0691401512430518 -0.0690773268664038 1 1
-0.024309202141694 -0.024299880212234 1 1
-0.369948066278479 -0.369524614171185 0 0
0.11542361634936 0.115333715757293 1 1
0.215973981371941 0.215796874886527 0 0
-0.252254419573317 -0.252021545956621 0 0
-0.056313407708527 -0.0562235680529805 1 1
0.0127044264956344 0.012711472978342 1 1
-0.14569457115257 -0.145536890656686 1 1
0.0887952499507158 0.0887201946632562 1 1
0.0302470114377908 0.0302279557537627 1 1
-0.0606167807301275 -0.0605504630262523 1 1
-0.0219875699462653 -0.0219309819219431 1 1
0.057099443930412 0.0570153383794222 1 1
0.243453118489803 0.243219846019406 0 0
0.042478368848175 0.0424230015805549 1 1
0.146169302325393 0.146020083590688 1 1
0.116739587058771 0.116563987156314 1 1
0.225769757137683 0.225553235842706 1 1
0.0381902322121009 0.0381404051147429 1 1
0.212444582407899 0.212235109905467 1 1
-0.165842484305553 -0.165687176103043 1 1
0.271437502866117 0.271155309882943 0 0
-0.0562505639459027 -0.0561605806455089 1 1
0.0112923510803417 0.0112969462464994 1 1
-0.126822617487311 -0.12670441615599 1 1
0.125501782358682 0.125367354907184 1 1
-0.0328794497321204 -0.0328132175054274 1 1
0.0960897721621264 0.0959683421552568 1 1
-0.07573879260882 -0.075628074909395 1 1
0.0308201669550301 0.0307716090957234 1 1
0.00973467855299854 0.00970861470767322 1 1
-0.034055958683858 -0.0340265910591915 1 1
0.105780600724306 0.105640865210015 1 1
0.0229537503695511 0.0229465994506637 1 1
0.021804709981022 0.0217579038442049 1 1
0.092568802614927 0.0924603944688257 1 1
-0.150286781365408 -0.150171932423569 1 1
-0.0370698790584112 -0.0370217796389944 1 1
-0.122388310819093 -0.122208743304904 1 1
0.202071321207465 0.201847554441698 0 0
0.0447709948309264 0.0447467865823342 1 1
0.044399526363683 0.044317870711435 1 1
-0.0415160306209104 -0.041520625640852 1 1
-0.15445580113106 -0.154329956052628 1 1
0.104327683062093 0.104212192109789 1 1
-0.0244979630087109 -0.0244615087080285 1 1
0.145249677803838 0.145125815319886 1 1
-0.0740101192781616 -0.0739332047785085 1 1
-0.127805129141409 -0.127649032946506 1 1
0.146521594529181 0.146411252058113 1 1
0.0161481260769722 0.0161577457734447 1 1
0.0515124734286479 0.0514397865157822 1 1
-0.0989614881658563 -0.0989047826570016 1 1
-0.0519008610133018 -0.0518675142997454 1 1
-0.0399990681351328 -0.0399650913483645 1 1
0.0698696827522194 0.0697654232095137 1 1
0.0455871803854532 0.0455452892453583 1 1
0.0349193247361178 0.034895604464719 1 1
0.0903749401076163 0.0903035073407386 1 1
-0.217738608926878 -0.217512428855468 0 0
0.145583270418403 0.145391296847267 1 1
0.0457975616458696 0.0457388133598628 1 1
0.119476082355946 0.119395504386741 1 1
-0.0989178064175373 -0.0988113820491191 1 1
-0.0719822679418569 -0.0718752109830106 1 1
-0.0560951369998766 -0.0560529491388738 1 1
-0.0078219014530011 -0.00781909178953384 1 1
-0.0534033491806932 -0.0533471804626444 1 1
0.0714978589196454 0.0714466605513346 1 1
-0.123378139711978 -0.123284930286097 1 1
0.117784835753731 0.117696740186607 1 1
0.0932709071773507 0.0932109741988819 1 1
-0.130167122857949 -0.130001066604676 1 1
0.0218763015680106 0.0218539934628387 1 1
0.012879886515567 0.0128697257001084 1 1
-0.0524900644734556 -0.0524355840638924 1 1
-0.0329912469311481 -0.0329451139709559 1 1
0.219513375069106 0.219283118602666 1 1
0.0905589521105436 0.0904670488087899 1 1
-0.0916147818402986 -0.0915284119552751 1 1
0.0549707173439645 0.0549172673674046 1 1
0.0299724692997587 0.0299562172609197 1 1
-0.0166124183528228 -0.0166173442377491 1 1
0.0712604086583651 0.0712090445678374 1 1
-0.215046315190567 -0.214805569407825 0 0
0.016995059897556 0.016968219622586 1 1
-0.0788185502187816 -0.0786808592154317 1 1
-0.00799053547966131 -0.00795457591417173 1 1
-0.0976341265397511 -0.0975549582405569 1 1
0.0512455783214073 0.051189128644689 1 1
0.0174753706933946 0.0174217238605508 1 1
0.0505693605391581 0.0505146834013542 1 1
-0.0162823227882783 -0.0162541098699834 1 1
0.27780904665955 0.277556784412138 0 0
-0.121696158977484 -0.121546172645736 1 1
0.0824166679541998 0.0823424968451802 1 1
-0.0166780730284848 -0.01667387028421 1 1
0.0183553974743654 0.0183465357939135 1 1
0.0235193453371256 0.0235148710125044 1 1
0.182439011922328 0.182228800783389 1 1
0.0182108553422754 0.0181902909072579 1 1
0.0392866501931579 0.0392349137409597 1 1
0.139728881604921 0.139632319583491 1 1
-0.0278334002574153 -0.0277803987734314 1 1
0.0888602699712918 0.0887438181021374 1 1
0.107451143264136 0.107346419607742 1 1
-0.0446640986358271 -0.0445896163017196 1 1
-0.0759147170244558 -0.0758251556535404 1 1
-0.0233134222520185 -0.0232829752615341 1 1
0.106618248137949 0.106498687569444 1 1
-0.255561278872198 -0.255262109660811 0 0
-0.0321750032648989 -0.0321299925476572 1 1
0.0746418952217832 0.0745652606727702 1 1
-0.170064149435737 -0.169891436174445 0 0
-0.220723804905899 -0.220452802488726 1 1
-0.163300871964005 -0.163165748559778 1 1
0.0127386247143064 0.0127496505014319 1 1
-0.0257138167187257 -0.0256797926442568 1 1
-0.0290686014459987 -0.0290041073910475 1 1
0.156656253432263 0.156511807698087 1 1
0.113435466594521 0.113274818298854 1 1
-0.0801381043663247 -0.0800548836740176 1 1
0.0824812030363207 0.0824070774769838 1 1
-0.0732604988420476 -0.0732050856592431 1 1
-0.0145249264010779 -0.0144929557110362 1 1
-0.137958566834586 -0.137815202502157 1 1
0.00538383980581454 0.00537114339037334 1 1
-0.0153872175934789 -0.0153666875788068 1 1
0.0226954587537368 0.0226740365660961 1 1
-0.00811029121793129 -0.00812247720200022 1 1
-0.0469369456983758 -0.0468931179387762 1 1
0.0484624911962747 0.0484364485033046 1 1
0.0403494224139299 0.0402800232887411 1 1
-0.0852079632950491 -0.0851197983565744 1 1
0.0833233614866129 0.0832500206466912 1 1
0.0994113661412021 0.0992370909430418 1 1
-0.0935355982257129 -0.0934540297120423 1 1
0.127606866026945 0.127477525125248 1 1
-0.120333378307026 -0.120194847296082 1 1
0.0931615195378734 0.0930699939001175 1 1
0.0760306522656314 0.0759557550702187 1 1
-0.0715783146355519 -0.0715248784322803 1 1
-0.11884899402724 -0.118684576504653 1 1
0.0546714300535634 0.0546037186539049 1 1
0.102196534570841 0.102077374463737 1 1
-0.0464012684267368 -0.0463205448396631 1 1
-0.0785666431404226 -0.0784812720787736 1 1
0.0616677902051695 0.061582509113538 1 1
-0.10027564872222 -0.100166049021994 1 1
-0.0116015209638433 -0.0115645122622852 1 1
-0.0136629524328327 -0.0136286821880303 1 1
0.0672752505978304 0.0672200132204996 1 1
0.0283997444542994 0.0283147147831542 1 1
-0.0291876023721255 -0.0291588679711844 1 1
0.0329923661561801 0.0329519188751213 1 1
-0.0754516487457103 -0.0753559398034467 1 1
-0.229734304415582 -0.22947251395114 0 0
-0.00950595912032772 -0.00951831483529643 1 1
0.14576479543384 0.145626304235703 1 1
0.130685718271734 0.130586403531671 1 1
-0.0414729344243886 -0.0413838213351316 1 1
-0.00818224357783827 -0.00818113766432971 1 1
0.109540160727525 0.109374372263485 1 1
0.0642300990969993 0.0641892099605756 1 1
0.0065425057970141 0.00649857551658629 1 1
0.174266383770614 0.174083954409198 1 1
0.172759572522223 0.172595054862124 1 1
0.0889693585255104 0.0888412465424051 1 1
0.203122750483143 0.202921990983181 1 1
0.0215407446981434 0.021531976124978 1 1
-0.2578127698838 -0.257590862274757 0 0
-0.217019068442926 -0.216796225862689 1 1
-0.00208058689778418 -0.00204689612502797 1 1
-0.06943307683925 -0.0693877614893557 1 1
-0.0422634586069885 -0.0422363178896556 1 1
0.101666773321971 0.101542067353024 1 1
-0.201554089754707 -0.201359942333607 1 1
-0.0514582875054831 -0.0514014451244475 1 1
-0.0955146629828103 -0.0954300419148745 1 1
0.00497292245909812 0.00493749127910677 1 1
-0.0413137021417539 -0.0412685138547034 1 1
-0.216585675612589 -0.216271823813614 1 1
-0.0755103370939007 -0.0754478818921727 1 1
-0.0643159443662691 -0.0641985907211369 1 1
0.0890899253934892 0.0890212364142333 1 1
0.0654541737613096 0.0654330439008757 1 1
0.229277749477644 0.229092524117385 0 0
0.050644568379103 0.050577223998563 1 1
0.21818251151152 0.217940884215537 1 1
-0.0720826633295644 -0.071998458964 1 1
0.0792845348577479 0.0791904712438416 1 1
-0.129132971294998 -0.128988175432911 1 1
-0.114067323741142 -0.113961479278816 1 1
0.0216724743194052 0.0216668125578918 1 1
-0.0207107885420605 -0.0207062919698105 1 1
-0.0370441820925517 -0.0370010389303541 1 1
-0.072016555558844 -0.0719549947230094 1 1
-0.1605125256957 -0.160359734527723 1 1
0.00513635228358661 0.00511480217179366 1 1
-0.207773169546033 -0.207571233879364 1 1
-0.0984678508024415 -0.0983668732195208 1 1
0.0125380077102463 0.0125442822130621 1 1
-0.0965074444274683 -0.0964055521689312 1 1
-0.0394484882166657 -0.0394303083701227 1 1
0.128417836895574 0.128305468049182 1 1
0.229092050373439 0.22882279681631 0 0
0.106838300643756 0.106735679656421 1 1
-0.12346488351119 -0.123311123633757 1 1
0.101073599214433 0.100969080299621 1 1
-0.0836789086237446 -0.0835609890404447 1 1
-0.0923390995558364 -0.092271924161056 1 1
-0.0285848294025661 -0.0285493555716264 1 1
0.263122681264284 0.262856421668666 0 0
0.0142306708344311 0.0142265065022909 1 1
0.0801724357749562 0.0800800715668594 1 1
0.0223333596060607 0.0222781582462109 1 1
0.0367445148409963 0.0367149502750827 1 1
-0.0812593903579678 -0.0811825189895035 1 1
-0.0906693243570406 -0.0905991553604839 1 1
-0.0727966720992811 -0.0726704083458586 1 1
0.0543813773264796 0.054313966404905 1 1
-0.0936462040079445 -0.0935548993335674 1 1
0.00897467853490705 0.00896413681821904 1 1
-0.0257984487581726 -0.0257796103567438 1 1
0.071410635344334 0.0713394560579117 1 1
0.0425937638828529 0.042556347159991 1 1
0.167128642088782 0.166939914516512 1 1
5.77583435905221e-05 5.64104265471377e-05 1 1
-0.0191713434599511 -0.0191244262158933 1 1
-0.104792130027476 -0.104638044892002 1 1
-0.0658408901713893 -0.0657769636908394 1 1
0.208773402638902 0.208597390805267 1 1
-0.0122163475680245 -0.0122197681455117 1 1
0.0125794669006263 0.0125685511588835 1 1
0.191263363921716 0.191027722480638 1 1
0.0388638027603135 0.0387963679382033 1 1
-0.131095644832138 -0.130946049729665 1 1
0.1934041388223 0.19318760253654 1 1
0.00584259821401955 0.00586159643148174 1 1
0.0136820075434159 0.0136627501704426 1 1
0.0497625127377191 0.0497129338574675 1 1
0.162295333460942 0.16212285412788 1 1
-0.0214474933065639 -0.0213938640756986 1 1
-0.0927764088233044 -0.0926602485581812 1 1
-0.0249443575006845 -0.0249727359360128 1 1
-0.104123551955888 -0.104010003067754 1 1
0.00590410896505016 0.00590787489408096 1 1
0.0229801591003626 0.0229726172059668 1 1
-0.141415984918399 -0.141277842853097 1 1
0.0308022471533634 0.0307638628341495 1 1
0.153095031723609 0.152947782699299 1 1
0.0163822002058507 0.0163991583246075 1 1
0.0607735244400331 0.0607045206498231 1 1
-0.131383828266234 -0.131239206572778 1 1
0.120846351514569 0.120720348515242 1 1
0.0978403205464663 0.0977010780772475 1 1
-0.1310129919424 -0.130905995974512 1 1
0.108326085094565 0.108206219760355 1 1
0.01886547072442 0.0188692824268286 1 1
-0.17555206798592 -0.175345388825174 1 1
0.0909194362973793 0.0907939524815212 1 1
0.0910221585728388 0.0909465441127008 1 1
0.121277740517372 0.121132667406424 1 1
-0.0624411209282831 -0.0624133018122034 1 1
-0.0949048912531558 -0.0948322884786346 1 1
-0.0513183374701226 -0.0512714371737464 1 1
-0.231940387811121 -0.23167897285831 0 0
0.103509876852832 0.103410637903782 1 1
0.131627240747737 0.131461801579353 1 1
-0.116300301078163 -0.116193429903627 1 1
-0.0125798080675278 -0.0125715585737188 1 1
0.0147065053234109 0.0146754583167723 1 1
0.0162681556674704 0.0162672591761184 1 1
0.0175144795333291 0.0175080989817872 1 1
-0.12841984742364 -0.128252166447718 1 1
-0.140624304078946 -0.140497871999805 1 1
0.049678907666214 0.0496339421418348 1 1
0.137256477322066 0.137106234961209 0 0
0.0646666053495327 0.0646164344438784 1 1
-0.224272448464329 -0.223994730015309 0 0
0.0753391729611542 0.0752835081377689 1 1
-0.0550561073211918 -0.0550545260260227 1 1
0.0642488766260587 0.0641981778936367 1 1
-0.171130099679656 -0.170947671953014 1 1
-0.000834351223712695 -0.000820705985438744 1 1
0.0203629869476613 0.0202919001545113 1 1
-0.0641984338944107 -0.0641405130184949 1 1
-0.141298663243255 -0.141171379360086 1 1
0.205320691070317 0.205136385308367 1 1
-0.110035266860155 -0.109918033510263 1 1
0.19537532049212 0.195195049433664 1 1
-0.0292465766439962 -0.0292023692946345 1 1
0.0463943431910245 0.0463477564182011 1 1
-0.0588888792258567 -0.0588255112039704 1 1
-0.0871446892433421 -0.0870705412805004 1 1
-0.1959483529446 -0.195730148532663 1 1
-0.13352873235499 -0.133328527153574 1 1
-0.0723557905227594 -0.0723113376558344 1 1
0.0374061717609436 0.0374090341329304 1 1
0.120879959382004 0.120776676371077 1 1
0.0613832681039211 0.0613444124904271 1 1
0.0343710302057689 0.0343566747709929 1 1
-0.0704969676927233 -0.0704601162736455 1 1
0.0538527443997464 0.0538093108041047 1 1
-0.00733296256919563 -0.00732372478663987 1 1
0.0601639328240663 0.0601088493585263 1 1
-0.114880699040362 -0.114772674573395 1 1
-0.180789811646381 -0.180604271468981 1 1
0.000104814045737055 0.000110103872716791 1 1
0.0622238852849345 0.062183017996348 1 1
0.0912708373337986 0.0911428369179733 1 1
0.00938542889711872 0.00935765807608144 1 1
-0.218499037231896 -0.218237140438902 1 1
-0.0936991846526859 -0.0935941124953632 1 1
0.00699402079719049 0.00696867799538567 1 1
0.0575228581478347 0.0574680837576867 1 1
0.102103670937325 0.101977964372989 1 1
-0.113183869370644 -0.113099597541151 1 1
0.122939439627766 0.122812413341581 1 1
0.0902336518715042 0.0901305343593098 1 1
0.169828626883676 0.169668394946492 1 1
0.0471918350002835 0.0471698223994754 1 1
0.191710393928826 0.191452820855133 1 1
-0.0179194548900331 -0.017883889231849 1 1
0.173641327955419 0.173437075988462 1 1
0.0668146692564235 0.0667372872653989 1 1
0.0858843588735944 0.0857926167767222 1 1
-0.115163837664538 -0.11505571320641 1 1
0.236000638655739 0.235730587463507 0 0
0.0933217246794884 0.0932456691220765 1 1
-0.0824129083223236 -0.0823430187389475 1 1
-0.288121885499998 -0.287796537001757 0 0
-0.0421929103498525 -0.0421414004059551 1 1
0.0649895703228783 0.0649512580494072 1 1
-0.0799086800934822 -0.0798556160537464 1 1
0.143061055382276 0.142854615543039 1 1
0.192839918884293 0.192568923642503 1 1
0.173256039349 0.173080780328333 1 1
0.0864603583078738 0.0863693948184553 1 1
-0.0600032860919155 -0.0599380748121336 1 1
-0.0888499644282481 -0.0887471176016385 1 1
0.0238226850045842 0.0237846490314163 1 1
-0.089202899966199 -0.089155057329605 1 1
-0.16461535708694 -0.164466658559132 1 1
0.146843119963512 0.146731595546232 1 1
-0.264931525148606 -0.264691517736686 0 0
0.0412610187790347 0.0412052097739332 1 1
-0.0322720581041844 -0.0322071672642025 1 1
-0.0205653875568135 -0.0205406424330272 1 1
0.163978580531714 0.163807757221391 1 1
0.126311303584144 0.126161032848918 1 1
0.170466606715358 0.170271037648585 1 1
0.0681325855983931 0.0680708387204476 1 1
0.0266615450515406 0.0266209276374287 1 1
-0.140534986379543 -0.140440813940832 1 1
0.0660723608314338 0.0660230137113713 1 1
-0.00913636226710311 -0.00913781269815361 1 1
0.0119952537968519 0.0119764249814777 1 1
0.146920213299713 0.146773420955604 1 1
-0.0427904374196743 -0.0427481179432898 1 1
-0.0170221152878195 -0.017049854235071 1 1
-0.101154699820392 -0.10105172947191 1 1
0.255506943488418 0.255248386873255 0 0
0.0214280963108694 0.0214120978553942 1 1
-0.0721444712394275 -0.0720566279961073 1 1
0.112588937183309 0.112483589222562 1 1
0.0762744223063972 0.0762207845165845 1 1
-0.0048478866591876 -0.00487304907026352 1 1
-0.115572762047773 -0.115478661149143 1 1
-0.0797753089807832 -0.0796397695336077 1 1
0.156356848870903 0.156186239514747 1 1
-0.0624561290353698 -0.0623663199831607 1 1
0.0439474462449364 0.0439146445813009 1 1
0.129107769483242 0.128919112402944 1 1
0.0886850974253758 0.0885887521651393 1 1
-0.0100064412058873 -0.00998173486279913 1 1
-0.185751592151186 -0.185512990347665 1 1
-0.0617496130111971 -0.0616960810089139 1 1
0.117203412644498 0.117093430957431 1 1
0.18645819437353 0.186300276429727 1 1
-0.120543506018327 -0.120432258972101 1 1
0.00620620766173165 0.00618479475413133 1 1
0.0593055019364062 0.0592829915575985 1 1
0.220547451899328 0.22033038607459 0 0
0.106448109030341 0.106314239908427 1 1
0.202779861267577 0.202594607667664 1 1
-0.161610889301267 -0.161484479807558 1 1
0.0128214013967303 0.0127709662185329 1 1
-0.10251722639907 -0.102398911949762 1 1
0.169702409408156 0.169488322239783 1 1
-0.0851419566242139 -0.0850499150275008 1 1
0.16338508397824 0.163156375139078 1 1
-0.0599523265456445 -0.0598820520711095 1 1
0.0054642906844599 0.0054822667540145 1 1
0.163985850253921 0.163843343711695 1 1
0.0403161996198901 0.0403064643183304 1 1
0.0415466249083507 0.0414613884369206 1 1
-0.00520408856407459 -0.00517898962106845 1 1
-0.0170946275872324 -0.0170794401129789 1 1
-0.169754615572754 -0.169546637397161 1 1
0.0897750096121092 0.089679442723744 1 1
-0.124348628482994 -0.124229223061161 1 1
0.0299305156103373 0.0298893110120872 1 1
-0.105451180698793 -0.105326620606683 1 1
0.0299329233804237 0.0298613028205967 1 1
-0.0687215210428176 -0.0686385696183307 1 1
0.0406483617919771 0.0406307359807652 1 1
0.0972613213389718 0.0971390454480248 1 1
-0.142275068905108 -0.142117706984541 1 1
0.292173740986042 0.291927668181594 0 0
-0.190914228083713 -0.190717686665564 1 1
0.165240329512142 0.165092906622253 1 1
-0.0649786250570607 -0.0649172131207962 1 1
-0.0285733170573612 -0.0285464128436147 1 1
0.109916159913901 0.109795837527923 1 1
0.0879455398527819 0.0878359566861844 1 1
-0.0759597399732717 -0.0759105580039702 1 1
0.113481045485822 0.113301589039868 1 1
0.160825038610845 0.160628763455394 1 1
0.071945532750863 0.0718681535333399 1 1
-0.136351481073559 -0.136194452527469 1 1
0.0774809122623982 0.0774074462112286 1 1
-0.0881218142920157 -0.0880255773079938 1 1
-0.0545183907040127 -0.0544593532095868 1 1
-0.0725939795257189 -0.0725306249489631 1 1
-0.12175919407717 -0.121683964080668 1 1
0.0196564447372433 0.0196584821417311 1 1
-0.0617111880270186 -0.0616511704540011 1 1
-0.00112688514203721 -0.00108136384373247 1 1
0.195979647086339 0.195757944308548 1 1
-0.0172516110242522 -0.0172143588299789 1 1
-0.0819443362877287 -0.0818681687264249 1 1
-0.0547998676962347 -0.0547906931928491 1 1
0.00375291273753537 0.00374299991699117 1 1
-0.0630017095513104 -0.0629329583144158 1 1
0.0564399776729968 0.0563398778276906 1 1
0.0240396448410869 0.0240006450838806 1 1
0.184481653673974 0.184279865609884 1 1
-0.0673919991645641 -0.0673511038304466 1 1
-0.10418246900262 -0.104089245192468 1 1
0.0790682586101359 0.0789752724059565 1 1
0.0554656125700764 0.0553884834695305 1 1
-0.108356771849728 -0.108221595444784 1 1
0.0098037563670433 0.00976797444996813 1 1
0.184610400916223 0.184420676882971 0 0
0.0433730488889853 0.0433199330510017 1 1
0.0798449448135656 0.0797744900196317 1 1
0.113808209184424 0.113649317099629 1 1
0.0664771669220321 0.0663729718719213 1 1
-0.0270706818149384 -0.0270405444285644 1 1
-0.101519420460189 -0.101403794132054 1 1
-0.10221303026389 -0.102108031204643 1 1
-0.0471743090416336 -0.0471469144898054 1 1
0.0340631436383517 0.0339904811481909 1 1
-0.0222749735871604 -0.0222197227905971 1 1
0.0749715114918432 0.0748957982728947 1 1
-0.165892514294642 -0.165698731325388 1 1
0.0696917996450777 0.0696122113347841 1 1
-0.0688133840479677 -0.068759520219297 1 1
0.159882383518441 0.159703872884161 1 1
-0.0114931182507196 -0.0114903742991437 1 1
0.0926541649542843 0.0925854691393974 1 1
-0.0538272264561237 -0.0537531567212347 1 1
-0.0522052275699297 -0.0521813268916853 1 1
0.0779884185305857 0.0779335755341543 1 1
-0.0381556099481557 -0.0381079936159645 1 1
0.0255709930997071 0.0255626065333034 1 1
-0.0474146573319351 -0.047383057494244 1 1
-0.0820003123348663 -0.0819272978078717 1 1
0.107476243164803 0.107359721165524 1 1
-0.0414322145091121 -0.041417736828617 1 1
0.066374660532492 0.0662772550125688 1 1
0.107814759178059 0.107646759660035 1 1
0.0760260321861 0.0759702004122504 1 1
-0.0735947686775709 -0.0734942517072024 1 1
-0.0573242469629813 -0.0572409885595324 1 1
0.0914695973126387 0.0914074005787907 1 1
-0.0504690585711341 -0.050402828976583 1 1
0.160105488384757 0.159991748840208 1 1
-0.00646035695226416 -0.00647730717179846 1 1
0.0740661901163073 0.0739733616610771 1 1
-0.0562856550145943 -0.0561886143310317 1 1
0.0897345491267525 0.0896604060867562 1 1
-0.143171806257566 -0.142993536202909 1 1
-0.120155833994744 -0.120016865541418 1 1
-0.0257909152846461 -0.0257788860180706 1 1
-0.150858633062822 -0.150664118817599 1 1
-0.104723164365921 -0.104639135607361 1 1
-0.0562065318965234 -0.0561357589985289 1 1
0.00947532145895064 0.00946878146490209 1 1
0.154421075040077 0.154264594857935 1 1
-0.0113642230929627 -0.0113548684292055 1 1
0.0901411981194549 0.0900286424689653 1 1
0.0370166154096091 0.0370517353073148 1 1
-0.0753996003854058 -0.0753109285269628 1 1
-0.155451452105234 -0.155294824160829 0 0
0.103337534656013 0.103211763321321 1 1
-0.0674364725620433 -0.0673881241854125 1 1
-0.0662605628559895 -0.0661927170448852 1 1
0.106740079555849 0.10662414134568 1 1
-0.159369388272977 -0.159207511856282 1 1
0.251213181698234 0.250959255216358 0 0
0.0529161402968324 0.0528817647364305 1 1
0.0652942243434752 0.0652123933161653 1 1
-0.015976372324781 -0.0159340873910059 1 1
0.0765692936928167 0.0765110350769983 1 1
0.0233040974987229 0.0232876789205772 1 1
-0.0487192470680564 -0.0486449342121996 1 1
0.160221776537352 0.160089412347174 1 1
0.0232460023264367 0.0232055504955412 1 1
-0.0628757761691819 -0.0628236328086961 1 1
-0.0103824447295537 -0.0103971449526563 1 1
-0.0235847518505476 -0.0235339712873264 1 1
-0.0995492533864693 -0.0994405006018492 1 1
-0.0490695283781526 -0.049040876407585 1 1
0.136089766545037 0.1359537434707 1 1
-0.0733401639704171 -0.0732826995966092 1 1
-0.0853024141492106 -0.0852282072888691 1 1
0.00360376562557658 0.00360940182803139 1 1
0.113217026042626 0.113090891163126 1 1
-0.15850530337975 -0.158343496787756 1 1
0.156079153007147 0.155893369775457 1 1
-0.102113004259051 -0.101986810673044 1 1
0.00830906261974672 0.00831007170148697 1 1
-0.0494627604023081 -0.0493778667410292 1 1
0.0210573183525985 0.0210139007374291 1 1
-0.101577130045783 -0.101480326260437 1 1
-0.219689364212116 -0.219510200001568 1 1
-0.181311795397368 -0.181128263014065 1 1
-0.0146591414480602 -0.0146679107004286 1 1
-0.016133531347779 -0.0161404122270813 1 1
-0.122008260179507 -0.121903023120358 1 1
0.266353833807525 0.266122151811732 0 0
0.0469111678695334 0.0468990477421848 1 1
0.0753781171753074 0.0752904674859278 1 1
0.0571029003762093 0.0570461043872991 1 1
0.0761353101304702 0.076039399261388 1 1
0.0103596540888291 0.0103388819639262 1 1
-0.055001715931853 -0.0549235600184667 1 1
0.00930095133447405 0.00928253099822453 1 1
-0.138970286125338 -0.138808145313852 1 1
-0.0325770622332643 -0.0325317606002843 1 1
-0.0506219755150398 -0.0505738692998863 1 1
0.0562345333236939 0.0561872373780061 1 1
-0.0550924994285043 -0.0550210228914351 1 1
-0.264467869222186 -0.264216251353794 0 0
0.0617227280377469 0.0616401772785614 1 1
0.110326289581258 0.110184858271404 1 1
-0.0910141618344454 -0.0909107903977804 1 1
-0.0548930509086942 -0.0548665978392478 1 1
-0.0345378945718115 -0.0345023868831423 1 1
0.164321937358253 0.164154016778217 1 1
0.210193143349423 0.209977858581232 1 1
0.0243345228772565 0.0242953954591394 1 1
-0.270930561558639 -0.270664254332409 0 0
0.0927883042182453 0.0927090440394857 1 1
0.163558459808344 0.163363502175178 1 1
0.0555148239145857 0.0554388136714512 1 1
-0.124296360208024 -0.124153492700566 1 1
-0.00971780133365491 -0.00976150694698258 1 1
-0.043436426204321 -0.0433954291483027 1 1
0.0705710575764595 0.070494158875023 1 1
0.345028541145334 0.344657874829737 0 0
0.0497452132801574 0.049719710273943 1 1
0.0461535940884947 0.0461047257787139 1 1
0.0399779694077152 0.0399018509585098 1 1
-0.14105862689753 -0.140893237045328 1 1
-0.152961330035795 -0.152851620022668 1 1
0.170900956814655 0.17072313763536 1 1
0.10112283553832 0.101006845424458 1 1
-0.109243512657101 -0.109161913676253 1 1
0.0489713764642324 0.0489137956280259 1 1
-0.205201888510568 -0.205005284527076 0 0
0.0682235947278027 0.0681351062725953 1 1
0.0333419882348451 0.0332817550075999 1 1
0.0464681645216973 0.0464563671337008 1 1
-0.0803231527339565 -0.0802331486793197 1 1
0.05533990421807 0.0553038034375894 1 1
-0.0955425045855185 -0.0954702859920042 1 1
0.0960631857259127 0.0959439288553814 1 1
0.0551140942258957 0.0550477266898374 1 1
0.144373918330166 0.14423441008214 1 1
-0.0766615315941089 -0.0765902084366282 1 1
-0.279190002308793 -0.278887504635118 0 0
0.0511189650648435 0.0510862949909005 1 1
-0.12429779562312 -0.124176507277789 1 1
0.208181329279722 0.207971473034236 0 0
-0.0805088743607004 -0.0804420219982774 1 1
0.0334300002273813 0.0333791322362704 1 1
0.0685033418864802 0.0684654112351399 1 1
-0.0975963428905656 -0.097471453573916 1 1
-0.0728324835201205 -0.0727374776530351 1 1
0.00605226299289174 0.00603591814325631 1 1
0.00173995780868592 0.00174340505526371 1 1
0.136799302122693 0.136616578648644 1 1
0.103873552919622 0.103782785952511 1 1
-0.302339219328946 -0.301994768131749 0 0
0.0270084636040697 0.0269245905652907 1 1
-0.0688633584059505 -0.068785024991217 1 1
0.0744111084686493 0.0743412013203327 1 1
-0.0244629802844459 -0.0244674300072333 1 1
0.00754962007977308 0.00753432409759194 1 1
0.113293470071612 0.113149289920887 1 1
0.0612216216328529 0.0611520889878552 1 1
-0.155379060165623 -0.155215783843304 1 1
-0.10198619448702 -0.10190907574098 1 1
0.1288607316047 0.128715987591283 1 1
-0.209660443420174 -0.209437460251523 0 0
-0.0848250713662742 -0.0847353969916536 1 1
-0.0345413950841225 -0.0344890136078119 1 1
0.0974140529970432 0.0973060059759094 1 1
0.0103306907851164 0.0103092570831286 1 1
-0.0625121161316534 -0.0624301662968721 1 1
0.438416149370917 0.437979276989974 0 0
0.172939873457677 0.172782899729835 1 1
-0.144866117738074 -0.14475765569691 1 1
-0.0977595342638895 -0.0976714861210597 1 1
-0.0452979069493954 -0.045257212845557 1 1
-0.0439463308989991 -0.043885477223796 1 1
-0.128910101244138 -0.12878388548686 1 1
-0.158424727172081 -0.15827993156654 1 1
-0.217977734077101 -0.217722589928084 1 1
0.0703586948804294 0.0702689089051945 1 1
-0.050158396348099 -0.0501339785727057 1 1
-0.187093906909297 -0.186927696854658 1 1
-0.0535351079655017 -0.0534954677566884 1 1
-0.0153659603917429 -0.0153649558625383 1 1
-0.064212094585809 -0.0641145084642857 1 1
0.125328245146018 0.125175054968452 1 1
-0.249317543723806 -0.249003479445897 0 0
0.0780142348853354 0.0779815608237778 1 1
-0.0441998908406476 -0.0441515383239342 1 1
0.0675466077120002 0.0674889690750348 1 1
0.142874999724074 0.142682624286146 0 0
0.0420348785843377 0.041981085368938 1 1
0.14148315196146 0.141322600405024 1 1
-0.0666497241690599 -0.0666103277770086 1 1
-0.00100666916736274 -0.00101694399882472 1 1
0.227287539961553 0.227000612223981 1 1
-0.123783525760066 -0.123675592788325 1 1
-0.108025331373188 -0.107918768297442 1 1
0.0432480012699647 0.0431664945394596 1 1
-0.203283476861978 -0.203084716323598 1 1
-0.12438285503029 -0.124240175561322 1 1
0.0668710409604117 0.0668155455525111 1 1
-0.236752714817384 -0.236497150066705 0 0
0.142187673994684 0.142053763811038 1 1
-0.0790138077110599 -0.0788955262391467 1 1
0.0447887438568666 0.0446925625927387 1 1
0.046910478864089 0.0468605095874986 1 1
-0.0335462595754812 -0.0335079179098042 1 1
0.0711951086021343 0.0710874011770149 1 1
0.0951388514456677 0.095041912838062 1 1
0.220208179045932 0.21999498608188 0 0
0.144047207134832 0.143879639177461 1 1
0.130161627174152 0.130023902997219 1 1
-0.02321315213945 -0.0231865540989467 1 1
-0.15162749515873 -0.151487400173734 1 1
0.0088326803536968 0.00882757421422937 1 1
0.00768287883415578 0.00772574327570081 1 1
0.145405065342471 0.145220637581028 1 1
-0.16789769877212 -0.167707131646023 1 1
-0.0518384551039127 -0.0517662925329647 1 1
0.12620133133828 0.126055842596042 1 1
0.0367516788401682 0.0367134271098987 1 1
-0.0685971502060069 -0.0685168522154527 1 1
0.0845637632812772 0.084484792848853 1 1
-0.152623969784545 -0.15245041947426 1 1
-0.0341461406518287 -0.0340976057902365 1 1
-0.266107648593355 -0.265797252532539 0 0
-0.0495156936771756 -0.0494459926168587 1 1
0.12497495751152 0.124834869342536 1 1
-0.0631653680530318 -0.0631018956306082 1 1
0.0574723824493116 0.057441476746706 1 1
-0.097315236465686 -0.0972014788576616 1 1
0.0116423393989087 0.011628640682485 1 1
-0.0229311965667486 -0.0229417879751555 1 1
0.0184915784071363 0.0185043929677528 1 1
0.0724702662851849 0.0723589918177811 1 1
-0.0149536838578892 -0.0149266539365618 1 1
-0.0646554668611332 -0.0646583117350692 1 1
-0.104056019889299 -0.103942242886113 1 1
0.105387031288434 0.105303487745974 1 1
0.112464207533524 0.11233999559378 1 1
0.174306338091456 0.17412983956595 1 1
-0.141997860874797 -0.141837931298228 1 1
0.0177448687954232 0.0176955567884681 1 1
-0.0456238990227525 -0.0455890948840163 1 1
0.0586755013301548 0.0586281319587153 1 1
-0.0746472698221486 -0.0746045348330898 1 1
-0.0578793801995068 -0.057860401818353 1 1
0.0125375764648382 0.0124972359580406 1 1
-0.115676133183036 -0.115582085129648 1 1
0.121510983045044 0.121338168911802 1 1
0.0460309967044176 0.0459753627114677 1 1
0.0532302547408172 0.0531886482550197 1 1
-0.151053204634023 -0.150861774093864 1 1
-0.0466452008474394 -0.0466175121384526 1 1
-0.145153361498971 -0.145018885859844 1 1
-0.117792309826763 -0.117670921174919 1 1
-0.108758892396167 -0.108624429816015 1 1
-0.0612424007950856 -0.0611586038147975 1 1
-0.0138197067405233 -0.0138056879751443 1 1
0.0144696298897857 0.0144539956098163 1 1
-0.0125253387941475 -0.0125336202692965 1 1
-0.0560923913364413 -0.0560335112265794 1 1
0.0591454329553342 0.0590694535515975 1 1
-0.081142192096248 -0.0810462728322125 1 1
-0.0486696889613709 -0.0486048073521167 1 1
0.134392957701396 0.134281377567851 1 1
0.074462165154397 0.0744137557276765 1 1
-0.0168863883398563 -0.0168440078106817 1 1
0.0529873201712595 0.052938045677539 1 1
-0.166301541110716 -0.166103412460712 1 1
-0.00214423171494841 -0.00217020897212924 1 1
0.0378257839744312 0.0377575960625387 1 1
-0.00771039741849489 -0.00771759004649346 1 1
0.17799583304387 0.177792553328446 1 1
-0.0353530219598492 -0.0353315069824524 1 1
-0.137160159219394 -0.137009207269197 1 1
0.102914161529456 0.102847994462458 1 1
0.140966628205777 0.140828592039951 1 1
0.0678681721501081 0.0678019755061093 1 1
-0.00210913960147081 -0.00218356290241254 1 1
0.0603113278966355 0.0602622474051392 1 1
0.0159302969147388 0.0158805791389584 1 1
0.0656215185706028 0.065564178779884 1 1
0.00971409407700793 0.00972475303296541 1 1
-0.00527659913654903 -0.00529225375687989 1 1
-0.0988227507338136 -0.0987155974159007 1 1
0.0166397348623048 0.0166347993953261 1 1
0.0120777810238481 0.0120855579157397 1 1
0.0191573054220319 0.0191422588279421 1 1
0.0449841825897619 0.0449468638722793 1 1
0.138760057062316 0.138616226186222 1 1
-0.0603228159958835 -0.0602765596100844 1 1
0.0296727932119571 0.0296528512133804 1 1
0.0272372692987766 0.027220078350424 1 1
-0.214546532830076 -0.214298248407782 1 1
0.0751460992745688 0.0750735501148625 1 1
0.0736582907269652 0.0735799456054299 1 1
-0.0593775338312014 -0.0593294641858216 1 1
-0.0469472249707667 -0.04690608680022 1 1
-0.0747142285897632 -0.0746249141149664 1 1
-0.0481471860852972 -0.0480861534488828 1 1
0.00458157808237313 0.00459205331065888 1 1
0.0220214633786833 0.0220005779164652 1 1
0.025801826487523 0.0257462971702525 1 1
0.0471373296793005 0.0470971194054548 1 1
-0.133595972126351 -0.13343002279091 1 1
-0.0852941745446449 -0.0852527075762621 1 1
0.204821078304714 0.204586644824838 0 0
0.0585659037415844 0.0584870011162073 1 1
-0.0158251340184774 -0.0158265858142336 1 1
0.181843180654509 0.181655042893948 1 1
0.0533927358892325 0.05327830500964 1 1
-0.0563086211560094 -0.0562554123771901 1 1
-0.0455088564527031 -0.0454164720080371 1 1
0.06395950652986 0.0638931092890626 1 1
0.113374349253472 0.113273437173486 1 1
0.00884181152428731 0.00890218705431317 1 1
-0.118765463103724 -0.118631005432739 1 1
-0.11414788899783 -0.114007720160491 1 1
-0.0807488516941678 -0.0806402059868546 1 1
-0.230261731102286 -0.230050417831079 0 0
-0.112959325439537 -0.112849611799983 1 1
0.206082044922316 0.205869460550033 1 1
-0.0440776724846884 -0.0440505617183363 1 1
-0.0251870460289411 -0.0251932789024773 1 1
-0.128809210305822 -0.128663873168838 1 1
0.0388496853409952 0.0388232236581298 1 1
-0.0947148707431536 -0.0945829209668928 1 1
0.0270067959877808 0.0269605403835297 1 1
-0.101506647193424 -0.101361702110105 1 1
-0.123807523701919 -0.123668869018327 1 1
-0.0870653636482192 -0.0869712302424479 1 1
0.0450634483714152 0.0450127076038201 1 1
0.172192540884364 0.172007411719867 1 1
-0.0235720574450185 -0.0235317583981428 1 1
0.156146409269033 0.155994141165695 0 0
-0.0710309945763069 -0.0709783104844887 1 1
-0.0049342034175569 -0.00495208061672623 1 1
-0.186092120728526 -0.185915663568581 1 1
-0.0738597962831041 -0.0737961952249477 1 1
-0.0305057256666592 -0.0304792224288667 1 1
-0.120199194970074 -0.120073466646798 1 1
0.0993314752264791 0.0992147165834218 1 1
0.0119683398390627 0.0119604361255485 1 1
-0.0400944165235853 -0.0400448001736145 1 1
0.0771546056617007 0.0770746997447041 1 1
-0.0328436638948975 -0.0327872870781711 1 1
0.0583630425861373 0.058276597312827 1 1
-0.0519208215806318 -0.0518606881208313 1 1
0.0031215405318517 0.00314002160041076 1 1
0.0871178056691572 0.0870431843084483 1 1
-0.113283413742999 -0.113151903647392 1 1
0.0120225822082437 0.0120051383631517 1 1
-0.193837977649058 -0.193631467499657 1 1
-0.0196776129289889 -0.0196387048511333 1 1
-0.0666029236248517 -0.0664995914693277 1 1
0.196609401335056 0.196425058825667 0 0
0.0259567952649558 0.0259573243733317 1 1
0.105297103852499 0.105214357709183 1 1
0.072062510547549 0.0719748965414765 1 1
0.022620623117865 0.0226085486109599 1 1
-0.0818169652759843 -0.0817609299981373 1 1
-0.151122486031875 -0.15097319025227 1 1
-0.0292669361001923 -0.0293056358471529 1 1
0.182469365564361 0.182268426739886 0 0
-0.0274939491370763 -0.0274417215027812 1 1
-0.112945014959063 -0.112849428056727 1 1
0.119504972216083 0.119370926732768 1 1
-0.0174394415314342 -0.0173901246306688 1 1
-0.0609328447766489 -0.060846233667017 1 1
0.0317338741037753 0.0317107373547986 1 1
-0.170065217238426 -0.169886566670094 1 1
-0.0490314692833721 -0.0489585886618672 1 1
-0.0384975106346203 -0.038481313123745 1 1
-0.0981136130230513 -0.0980010640679601 1 1
-0.0223141019060095 -0.022265722429722 1 1
0.0392763446939231 0.0392524319473099 1 1
-0.0919974532963038 -0.0918599359238144 1 1
0.0885330863667722 0.0884526510991957 1 1
0.00704469061255919 0.00702443519130401 1 1
0.234078504136489 0.233860970461999 0 0
-0.0952763390118995 -0.095204239881145 1 1
0.0359637682946433 0.0359591878528225 1 1
0.0853865456185122 0.0853075132756163 1 1
-0.120625970986346 -0.120473333265054 1 1
0.186663598133395 0.186522429113324 1 1
-0.103925313887045 -0.103808665648705 1 1
0.0633445769199266 0.0632937427921004 1 1
-0.107986342586393 -0.107922101246581 1 1
0.102620146352084 0.102505923868574 1 1
0.166912589075238 0.166742451261582 0 0
0.11549159509943 0.115398634062157 1 1
0.046468895705105 0.0464174564254622 1 1
-0.198275667885306 -0.198077623232567 0 0
-0.0481943195066297 -0.0481539739065543 1 1
-0.0177056716347873 -0.0177030313023122 1 1
0.0459073600021159 0.0459323153114685 1 1
0.055814141550279 0.0557209210056647 1 1
0.159971259681333 0.159874104206092 1 1
0.17353685662003 0.173321896493856 0 0
0.165425299786865 0.165228798514869 1 1
-0.11926568727841 -0.119118145901592 1 1
0.0528598237853538 0.0528106997407976 1 1
0.145516048537245 0.145403126949296 1 1
-0.0551875286282784 -0.0551302576111086 1 1
0.118291942391656 0.118141436977637 1 1
0.174609789160445 0.174450656001974 1 1
0.0143192272260998 0.0143447868681639 1 1
-0.00478294733136311 -0.00477807850860111 1 1
0.0135035750648357 0.0135321344967267 1 1
-0.0744779349031009 -0.0744272070663349 1 1
-0.256598039849887 -0.256367827216524 0 0
0.13797483317709 0.137850784350813 1 1
0.0313766558718086 0.0313359470463881 1 1
-0.111936023454505 -0.111853794878381 1 1
0.0630480013204432 0.0629951520744519 1 1
-0.163524889258339 -0.163352381171387 1 1
-0.110348491561108 -0.110195349723871 1 1
-0.0302240835038816 -0.0301922742857858 1 1
0.0530552442950016 0.0529914929867041 1 1
0.243838226753772 0.243550733570026 0 0
0.0579828039130592 0.0578796362196746 1 1
-0.13362621786446 -0.133471904044673 1 1
-0.0188249773818019 -0.018826054223206 1 1
0.0901680148980466 0.0900290935746915 1 1
0.135596397631027 0.135453835872157 1 1
-0.0274251937209656 -0.0274023158035436 1 1
0.0312945492633489 0.031282979208513 1 1
-0.018137245757894 -0.0180893296864025 1 1
0.142500280630794 0.142359012612326 1 1
0.0205544652320246 0.0205047893957279 1 1
-0.179069627983055 -0.178880473622001 0 0
-0.13001293455827 -0.129869170307949 1 1
-0.0687805851899641 -0.0686964023263603 1 1
-0.111079227121392 -0.110957267056942 1 1
0.114613794998858 0.114482927725402 1 1
0.14238414799168 0.142209504040378 1 1
0.0277439287110342 0.0277232425616995 1 1
-0.0607608304248819 -0.0607332914282105 1 1
0.0866232404832829 0.0865749317135397 1 1
0.00410646399335237 0.00411845977791384 1 1
-0.01047473739204 -0.010468184549581 1 1
-0.0659589076465851 -0.0658582259998921 1 1
0.0656261077864104 0.065576567693733 1 1
-0.048352651136465 -0.0483408075334425 1 1
-0.0790952297504298 -0.0790408448200902 1 1
-0.188462934243391 -0.188299153949849 1 1
0.223055312553205 0.222835371854276 0 0
-0.0102195867825675 -0.0102190962592497 1 1
-0.136422089538031 -0.136292965775074 1 1
0.154847800939841 0.154702674879797 1 1
-0.164179984304517 -0.163973099094957 0 0
0.0702540525105072 0.070145095401647 1 1
0.143498423214047 0.143369097103248 1 1
-0.127462628086783 -0.127345607440447 1 1
-0.155445033348304 -0.155302969499426 1 1
-0.0409469545404309 -0.0408923088292965 1 1
-0.0951766125352502 -0.0950567900266105 1 1
0.191352361012782 0.191184067011348 1 1
-0.161241412892466 -0.161083197905909 1 1
-0.0294499038326264 -0.0294689408998852 1 1
-0.110077545902685 -0.109977784587826 1 1
0.0755879921866111 0.075483971816311 1 1
0.100417527256703 0.100308393047036 1 1
-0.102069595634003 -0.101969785780353 1 1
0.215301055780657 0.215073043745425 0 0
0.0565810047030384 0.0565304468434153 1 1
-0.126038440324709 -0.125907536518735 1 1
-0.163087545994031 -0.162881777359741 1 1
0.0357619357785777 0.0357248360667916 1 1
0.247298575774583 0.247064834073071 0 0
-0.0318356356773401 -0.0317888551148148 1 1
-0.113891846903139 -0.113811985281009 1 1
0.1809827953684 0.180777457651064 1 1
-0.000112775889536528 -6.72315224236678e-05 1 1
0.0363433744605216 0.0363051081970923 1 1
-0.133653563900009 -0.1335228166694 1 1
-0.132666745496122 -0.132551864732838 1 1
-0.0302640735846932 -0.0302069514924447 1 1
0.0196872033722734 0.019633046586446 1 1
-0.0425959526493619 -0.0425742564795612 1 1
0.0270671113659003 0.0270393312856405 1 1
0.0399320644046614 0.0398888488123125 1 1
-0.0795980237375492 -0.0795133936432671 1 1
0.088669839913294 0.0885956359742763 1 1
0.0145353178088343 0.0144890726975564 1 1
0.144891994560493 0.144710343035153 1 1
-0.0407454471373175 -0.040730236743701 1 1
-0.0486260882568356 -0.0486293024743718 1 1
0.0319729160384583 0.0319569840467276 1 1
0.104345120365371 0.104270199342351 1 1
-0.0734438918919115 -0.0733507186637096 1 1
-0.0205944295527267 -0.0205910144042236 1 1
-0.0350758011912327 -0.0350648748684763 1 1
0.0684845092659812 0.068346993299806 1 1
-0.0894956963083067 -0.0893705501513348 1 1
0.00113928359133158 0.00112629167324567 1 1
0.0948235972888831 0.0947209193743334 1 1
0.0427653010559391 0.0427581374148106 1 1
-0.0562995928390116 -0.056262259174289 1 1
0.225983253374734 0.225689945053904 1 1
0.152527459332012 0.152407500165576 1 1
-0.0487817686589988 -0.0487692119595354 1 1
0.03041451548387 0.0303722523982011 1 1
0.12266426625224 0.122516091009194 1 1
-0.0212413873681701 -0.0212370821924329 1 1
0.219138808635819 0.218876334240083 0 0
0.0396575514127984 0.0395899648639727 1 1
-0.187787132732136 -0.187598486681599 1 1
-0.0267552869140862 -0.0266915835244182 1 1
0.150678504956219 0.150545433493282 1 1
-0.170571927018774 -0.170364939091593 1 1
0.204416453272245 0.204240591122058 1 1
0.057326392409752 0.0572666203937201 1 1
-0.00957743428494135 -0.00958150241638598 1 1
0.242850145438779 0.242624061232764 0 0
-0.0224325288554698 -0.0223788949904893 1 1
-0.0437770916572691 -0.0437628201836943 1 1
0.0239849729491402 0.0239821253137886 1 1
0.00731181092412733 0.00728982389324605 1 1
-0.0333225963886104 -0.0332765349654459 1 1
-0.0581108758794417 -0.0580783265405929 1 1
-0.0214302837930093 -0.0213901035132406 1 1
-0.0179959392685213 -0.0179733036405169 1 1
-0.149143533319431 -0.148994630055143 1 1
-0.146212296556755 -0.146050580475021 1 1
0.0513403431313781 0.0512948833770096 1 1
0.027446307859782 0.0274311528995215 1 1
0.0312730202857385 0.0312301302852167 1 1
0.134164332088714 0.133988410022298 1 1
-0.0291575500069317 -0.0291382940132303 1 1
-0.153569486679894 -0.153415584653219 1 1
-0.0998908131648996 -0.0997549082278676 1 1
-0.0931600068529543 -0.0930827645121051 1 1
-0.0136070268747547 -0.0135638159175774 1 1
-0.0645075564888352 -0.0644891759328878 1 1
-0.037660034749719 -0.0376595764494544 1 1
-0.063406898611453 -0.0633031199288855 1 1
0.210054416480315 0.209866073240365 0 0
0.0848139589768529 0.0847068442246731 1 1
0.0484782899827814 0.0484265812409937 1 1
-0.0787193282373974 -0.0786440372080174 1 1
0.0482253265019116 0.0481520548297583 1 1
-0.116351423630098 -0.116217686469519 1 1
-0.04638970631897 -0.0463436462128307 1 1
-0.0527850594676808 -0.0527147170288682 1 1
-0.0420058158124991 -0.0420263643183457 1 1
0.0746804686598446 0.0746493057803713 1 1
-0.0828527282047758 -0.0828014614475285 1 1
0.0662912224689363 0.0662344925600281 1 1
0.0516640296387047 0.0515868689800864 1 1
-0.00214419050629127 -0.00215409809763353 1 1
-0.0369114727825705 -0.0369060553608884 1 1
-0.0248047337462807 -0.0247503301284753 1 1
0.141189181917211 0.141036608341818 1 1
-0.270459959951667 -0.27012953179669 0 0
-0.129649362790978 -0.129507566872783 1 1
0.140741943728254 0.140593511384432 1 1
-0.133872077187453 -0.13376171920191 1 1
0.0136617265266768 0.0136598424890979 1 1
0.0520858133868027 0.0520211631064109 1 1
0.0416245735996952 0.0415669286023903 1 1
-0.0322558599604933 -0.0322305014457706 1 1
0.0293189525054629 0.0293060068873666 1 1
-0.0464734835015485 -0.046432991144021 1 1
0.0773736186881444 0.077334257227066 1 1
0.0643160118444319 0.0642407146425816 1 1
0.0542358297985982 0.0542162499409148 1 1
-0.0359517536398449 -0.03594275067235 1 1
-0.0548170144633718 -0.0547507756940997 1 1
0.0332009301072148 0.0331473052074858 1 1
-0.0586799144320907 -0.0585969721608073 1 1
-0.26477574293899 -0.264496907600761 0 0
0.0291075126142159 0.0290642296526932 1 1
-0.0463918932181521 -0.0462996197838234 1 1
0.0845045677976643 0.0844025016988774 1 1
-0.164805550059483 -0.164630564982971 1 1
0.045579150150923 0.0454967703803532 1 1
0.0553117543519233 0.0552873049916786 1 1
0.0593542704401759 0.0592865717774623 1 1
0.062737644929882 0.062651638338666 1 1
0.0239296609043431 0.02388050211652 1 1
0.0328507939685509 0.0328132713421479 1 1
-0.0514645275023204 -0.0514058710988817 1 1
-0.00720966979766221 -0.00720176555838 1 1
-0.112315497593656 -0.1122050257781 1 1
-0.168851601866562 -0.16865661231138 1 1
0.0266447375168336 0.0266138846013949 1 1
-0.0628914457970729 -0.0628052175838441 1 1
0.079819268731542 0.0797606001606008 1 1
-0.00575905408418286 -0.00574585275542227 1 1
-0.0776772856726926 -0.0776144086018642 1 1
-0.0541307076104909 -0.0540587055105649 1 1
0.00567847518752463 0.00565068201428089 1 1
-0.23322007366913 -0.232962866065204 0 0
-0.113743875877929 -0.113631470468145 1 1
-0.0744828845622216 -0.0743814367399301 1 1
0.0142020258725428 0.0142239177168578 1 1
-0.180172930757316 -0.180015117269076 1 1
0.0715486956038558 0.0714585124428053 1 1
0.0218170926835853 0.021777111009966 1 1
-0.0781046660008202 -0.0780700283174142 1 1
-0.104558738822372 -0.104450621843789 1 1
-0.156901457948274 -0.156738955881552 1 1
-0.0362561485105469 -0.0362247007193687 1 1
-0.0776282779901459 -0.0775505187204226 1 1
0.0967656906421025 0.09665104229054 1 1
-0.0125366499007658 -0.0125546065255788 1 1
-0.116651162043488 -0.116604304014931 1 1
-0.190809775377697 -0.190562150556596 1 1
0.0749235764929407 0.0748553901644792 1 1
-0.302434896945484 -0.3020893866675 0 0
0.136299112406034 0.136148775713447 1 1
-0.177787091381963 -0.17766220918029 1 1
-0.0755458654647404 -0.0754674457097633 1 1
0.0602110978500023 0.0601448691793368 1 1
0.0505978706018623 0.0505077557468129 1 1
-0.0677432912437337 -0.0676980046846206 1 1
0.104932128244348 0.104812765797123 1 1
0.0420903580301278 0.0420591520058202 1 1
-0.240649213211568 -0.240362574969723 0 0
-0.0248292887488428 -0.0247999813237722 1 1
-0.0570584916441652 -0.0570205779694231 1 1
0.158570967065202 0.158415928336333 1 1
0.126560982271692 0.126401028224007 1 1
0.128349814724041 0.128212812860466 1 1
0.0274276767832963 0.0273784355521429 1 1
-0.184494909479732 -0.184339629343615 1 1
0.0268104519476831 0.0267849930074551 1 1
-0.0934170085932775 -0.093313755744946 1 1
0.163270424240582 0.163085319103332 1 1
0.0155146097373255 0.0154883226685404 1 1
0.0962298969551281 0.0961737286430194 1 1
0.0479525223571353 0.0478935061127075 1 1
0.0144852779091773 0.0144519747302589 1 1
0.0763622162459328 0.0762910174912604 1 1
0.160941584974937 0.160765385424662 1 1
0.00247076945855528 0.00247209358788341 1 1
-0.138543659472938 -0.138452496177243 1 1
0.176474741274452 0.176302740239081 1 1
0.0511846104352726 0.0510844450767159 1 1
0.0895676595942729 0.0894739946770842 1 1
0.1622869002166 0.162103474573799 1 1
-0.114230992098359 -0.114140840991762 1 1
0.00403221390771727 0.00405467489160176 1 1
-0.0855224265301099 -0.0854596096459304 1 1
-0.165280279699271 -0.165115483654143 1 1
0.115927928287212 0.115856756865877 1 1
0.138055856756074 0.137894831830087 1 1
0.119537911524712 0.119383898874713 1 1
-0.077409736627635 -0.0773242887964855 1 1
-0.149763025479825 -0.149578257577462 1 1
-0.312202638165372 -0.311867131390967 0 0
0.0762785086659532 0.0762151617692038 1 1
-0.0870465147549304 -0.086940718174623 1 1
0.164873466506004 0.164707337786654 1 1
-0.137995635402355 -0.137845722302234 1 1
-0.0196103650114411 -0.0195618475622582 1 1
-0.0402475368351322 -0.0401864750907608 1 1
-0.113097977621911 -0.112973678183217 1 1
0.133406985895408 0.133275984414197 1 1
0.131127981066341 0.131000030879341 1 1
-0.181059537823212 -0.180855824546701 1 1
0.0586358046736312 0.0586021611882873 1 1
0.0752581534289689 0.0751570736132158 1 1
-0.245643162611265 -0.245366604953774 0 0
0.161057677505876 0.160875815877009 1 1
-0.0734914337792026 -0.0734195127295025 1 1
-0.122380218400777 -0.122262930363144 1 1
-0.100375691661158 -0.100242743750976 1 1
-0.0834925339168483 -0.0834034226155903 1 1
0.0732891631018361 0.0732047968326174 1 1
0.182194319383585 0.182023982754655 1 1
-0.0182729249865371 -0.0182418430560763 1 1
-0.11080365314712 -0.110692296848776 1 1
-0.0495777509772857 -0.0495538227695373 1 1
0.0230028538867011 0.0229793102134759 1 1
0.0217937614739809 0.0217869202122139 1 1
-0.0119510237097948 -0.0119598746783437 1 1
-0.0277456571254077 -0.0277671572053707 1 1
-0.04716277985061 -0.0471297114987588 1 1
0.088365517198871 0.0882532035324578 1 1
-0.0138252387262494 -0.0138254233399207 1 1
0.14570003629631 0.145544680325934 1 1
0.0294262588177154 0.0293799411461829 1 1
-0.00780207028726235 -0.00775694514080881 1 1
-0.0906514499108508 -0.0905359114515385 1 1
0.126160915199965 0.126025498258051 1 1
0.0760262402604843 0.0759363926716001 1 1
0.241329681044698 0.241085709146771 1 1
0.134191941075261 0.134055595920861 1 1
-0.0476538103741636 -0.0476009129168055 1 1
-0.0961727849980421 -0.0960818404197871 1 1
0.0131604166873288 0.0131562996396065 1 1
0.203441930995601 0.20318506210678 0 0
0.0346785974125875 0.0346130589925983 1 1
0.0424299784607329 0.0423480655939114 1 1
0.136281302894695 0.136164209059507 1 1
-0.240022929932591 -0.239761573898676 0 0
-0.00872648853763447 -0.00873153542180285 1 1
0.148734749548374 0.148580720309992 1 1
-0.016656820375286 -0.0166309497604745 1 1
-0.145942756911826 -0.145833726399474 1 1
0.00286743985951393 0.00289309674048071 1 1
0.00421905426152968 0.004179253871756 1 1
-0.0283677532615221 -0.0282900540317979 1 1
0.264784809361481 0.264516996260373 1 1
-0.0615770550555705 -0.0615073215625378 1 1
-0.124337604106345 -0.124192616350431 1 1
-0.00562040059072708 -0.00559148323826886 1 1
-0.154437617207869 -0.154278140080063 1 1
-0.0246213539327378 -0.0245437712022511 1 1
0.0718685037531904 0.0718060257538247 1 1
0.150801990736799 0.150648841512667 1 1
0.2865563128519 0.28622032353602 0 0
0.280447666835316 0.280159120857281 0 0
0.203511649473414 0.203278070787291 1 1
-0.122886173817654 -0.122778698949573 1 1
0.0817144543538705 0.0816015719040019 1 1
0.196736198422528 0.196478225436503 1 1
0.110473302955008 0.110324339319182 1 1
-0.0774713586281498 -0.0774416598571202 1 1
0.0273397046294266 0.0273294591333779 1 1
0.128524081040219 0.128408129852815 1 1
-0.0938334894213673 -0.093726365652978 1 1
-0.0359769579607158 -0.035934756112585 1 1
-0.0549512534216079 -0.0549146260950332 1 1
-0.08229385208898 -0.08224927571721 1 1
0.0537219711000701 0.0536459518800198 1 1
0.0694368809630201 0.0693863867028358 1 1
-0.0555142179512145 -0.0554831845208747 1 1
-0.118402223647721 -0.118302181300556 1 1
-0.0519010914341419 -0.0518574458635983 1 1
-0.0310265211485689 -0.0309887566606226 1 1
-0.0144445613443799 -0.0144450706017425 1 1
-0.00316703699808578 -0.00316471818945748 1 1
0.0088407434092645 0.00884735138715777 1 1
0.0519563561270351 0.0519121253902194 1 1
0.143617361680581 0.143461636800475 0 0
-0.114444310138254 -0.114279278541915 1 1
-0.0633488925839264 -0.0633327960682516 1 1
-0.0167379707094138 -0.0166854201916763 1 1
0.0977618512652481 0.0976237070864383 1 1
-0.0874505252899665 -0.0873630043825512 1 1
0.112276338783593 0.112133459514071 1 1
0.0499031730437571 0.0498399759066827 1 1
0.145300152705956 0.145153099313856 1 1
-0.286145383346522 -0.285885118056543 0 0
-0.0298639835711164 -0.0298538199515916 1 1
-0.0129516060610191 -0.0129200997142463 1 1
-0.0959809649662358 -0.0958959747160402 1 1
0.0635614628968145 0.0634860921042646 1 1
-0.0735121956250355 -0.0734431256450618 1 1
0.031028820862279 0.0310079717960085 1 1
-0.255253520186617 -0.255021300193257 0 0
-0.148403106261981 -0.148208274025408 1 1
0.00792229684367795 0.00789311361420422 1 1
0.115971621064722 0.115848706716677 1 1
-0.0488760334281648 -0.0487988116761368 1 1
0.0407819642178041 0.0407120944277571 1 1
0.0577547905167951 0.0576936177033026 1 1
0.0590382570569451 0.0589752498454173 1 1
-0.118725913301503 -0.118627223898982 1 1
-0.0803612794623067 -0.0802628453642106 1 1
-0.0034431016167959 -0.00343719191738038 1 1
0.0802732288337163 0.0801687217517532 1 1
0.0923040229358995 0.0921779867746902 1 1
-0.177892302280251 -0.177675695708875 0 0
0.00305562661832742 0.00302136850318634 1 1
0.00549890558819894 0.00550353062111799 1 1
-0.0879875291100701 -0.0879401618662871 1 1
-0.0227362902321664 -0.0227281739963433 1 1
-0.115377587217072 -0.115305688397098 1 1
0.255466049052742 0.255202874154431 0 0
-0.117166001569706 -0.117072274708082 1 1
0.076780581387039 0.0766867476791101 1 1
-0.0870569713311549 -0.0869522230567137 1 1
-0.126099619878745 -0.125964193310945 1 1
0.244958758047724 0.244652007800115 0 0
-0.0553596241122924 -0.0553084182321191 1 1
-0.120033364535016 -0.119904586291099 1 1
0.0260462311393908 0.0260721548083951 1 1
0.124722548630783 0.124616454887482 1 1
-0.114493295877293 -0.114397832645155 1 1
0.105035395723614 0.104955240430643 1 1
0.113858234701158 0.113730336217595 1 1
-0.242941497375887 -0.242672825906889 0 0
-0.201034079047291 -0.20081567177405 1 1
-0.11648936798593 -0.116409261560147 1 1
0.105508800767916 0.105430899444456 1 1
-0.066554843583783 -0.0664472976082966 1 1
-0.0117029472404858 -0.0116930776566611 1 1
-0.0574346923210079 -0.0573829943642539 1 1
-0.111912687678412 -0.111753513552162 1 1
0.038405455404922 0.0383373013790888 1 1
-0.00183915820679957 -0.00184042030001301 1 1
-0.150259329195309 -0.150106018223859 1 1
0.0781670398121628 0.0780476456904602 1 1
0.133894403625848 0.133771319662104 1 1
0.169880290526913 0.169712265494036 1 1
-0.0870975959942786 -0.0869907304889529 1 1
0.00976497414331238 0.00974752470302997 1 1
-0.0384422550074702 -0.0384135631044051 1 1
-0.103842775252217 -0.10379552903439 1 1
0.140924234746681 0.140781363031037 1 1
0.028040023879871 0.0280131856696072 1 1
0.246730108359479 0.246435759342857 0 0
0.123359632047076 0.123246961768988 1 1
0.0255508712353905 0.0255447153400172 1 1
-0.227238390565831 -0.226957400713035 0 0
0.0669191423691742 0.0668705025180726 1 1
-0.0184007437861331 -0.0183527455563856 1 1
0.140254477816487 0.140101493338953 1 1
-0.0436010484932993 -0.0435613433412708 1 1
-0.262352366806872 -0.262048031122124 0 0
-0.0208866614781023 -0.0208286940875377 1 1
0.114728595465354 0.114552416403549 1 1
-0.0493172396737251 -0.0492524084667958 1 1
-0.16420623501555 -0.164038257408596 1 1
0.15021318971631 0.150076430749227 1 1
0.102196213033205 0.10208749876117 1 1
0.124818647835173 0.124698844450899 1 1
0.107353838119715 0.107224809396513 1 1
0.241670206714061 0.24139499330632 0 0
-0.0703617837753844 -0.0702576940363951 1 1
-0.13271615995057 -0.132567782956309 1 1
-0.0144370399156407 -0.0144017420943057 1 1
0.149598728447156 0.149460294350196 1 1
0.0317164290953424 0.0316884276602052 1 1
0.0143438051215305 0.0143507073651514 1 1
-0.0382173444992518 -0.0382025669987398 1 1
0.171689964277568 0.171504835050592 1 1
0.0109260385466407 0.0109277127310143 1 1
-0.104049611250568 -0.103970815109347 1 1
0.0237259802899366 0.02372726143247 1 1
0.0988598015959752 0.0988006908871329 1 1
-0.170796607233606 -0.17065310224862 1 1
0.0672490694598915 0.0671997746517818 1 1
-0.0952157418727572 -0.0951446818434102 1 1
0.0761043635830469 0.0760167221704523 1 1
-0.0442195223063155 -0.0441599049895868 1 1
0.14086812705067 0.140759711771434 1 1
0.0211955594328865 0.0211687979990657 1 1
-0.0621397336368587 -0.0620723292801239 1 1
0.0230960449462527 0.0231008272768721 1 1
0.0129066319453818 0.0129295138767859 1 1
0.0449109213274263 0.044882466837962 1 1
-0.278709545530297 -0.278451834535501 0 0
0.00996968817534814 0.00999268380757062 1 1
-0.155144592683776 -0.15497889552998 1 1
0.11791850657571 0.11781473265904 1 1
-0.0909490128220476 -0.090872372237184 1 1
0.0218772980712648 0.0218027025027308 1 1
0.0894309410348227 0.0893383355382073 1 1
0.115179369398664 0.11504788010678 1 1
-0.0370485419512981 -0.0370332939976994 1 1
-0.212769332913047 -0.212530444496627 1 1
0.120731845566963 0.12059091402348 1 1
0.115428687499422 0.115313363301856 1 1
-0.25986000310271 -0.25962413049033 0 0
-0.0823583448068039 -0.0823134953450807 1 1
-0.11377807237483 -0.113690247772438 1 1
0.0941955682598777 0.0941074457874234 1 1
0.183957894954233 0.183761692608896 1 1
0.090227478492584 0.0901316723295648 1 1
0.0143068374897977 0.0142938632792514 1 1
-0.0259381240681644 -0.0259120821900722 1 1
0.0157476558849289 0.0157260479177961 1 1
0.0927066555278187 0.0925980897667688 1 1
-0.256792724363713 -0.256497211428699 0 0
-0.100349512840506 -0.100252062113172 1 1
0.0558178428932942 0.055783723736629 1 1
-0.0564080716892034 -0.056343143966689 1 1
0.107242555397276 0.107156589603422 1 1
0.00748915767900906 0.0074665466772482 1 1
-0.286897311728544 -0.286578468285382 0 0
0.087800408025909 0.0876470222596628 1 1
0.0653053702401714 0.0652424979234913 1 1
0.0219187553093363 0.0219068433272297 1 1
0.210741515132025 0.210531558633818 1 1
-0.13914000964635 -0.138998791410264 1 1
-0.0838221975709069 -0.083726984002753 1 1
0.14791435667759 0.147787823009237 1 1
-0.166549518976016 -0.166362981407709 1 1
-0.040779395660587 -0.0407030562233772 1 1
-0.0445164656431939 -0.0444992867192486 1 1
-0.0990200535706504 -0.0989109145299479 1 1
-0.0678721980714308 -0.0677624758829368 1 1
0.395199990362109 0.394733426998919 0 0
-0.0182151520087239 -0.0181890816247621 1 1
-0.110654363277404 -0.110504948075165 1 1
0.0793052801018854 0.0792114711097591 1 1
-0.0293927673400318 -0.0293458415003375 1 1
-0.16065735181578 -0.16050486514005 1 1
-0.0378450477524781 -0.0377821419067571 1 1
0.0116484883011067 0.0115877669897966 1 1
0.2851991090044 0.284913783145506 0 0
0.00556465475380347 0.00559040903458632 1 1
-0.23941647230579 -0.239171351941533 0 0
0.104445512869459 0.104361473700529 1 1
0.0421100553663344 0.0420813863935925 1 1
-0.0161457411832991 -0.0161510536867559 1 1
-0.0114094277287018 -0.0113882734651452 1 1
0.055171073966681 0.0551079140830247 1 1
0.00203802360468492 0.00204269109829693 1 1
0.12451366598796 0.124374012003099 1 1
0.0597832176724765 0.0597289445303371 1 1
0.0138977230964204 0.0138970357728154 1 1
0.15440199793817 0.154219826161881 1 1
0.109479988781326 0.109376427784963 1 1
0.0148701387007291 0.0148769102761738 1 1
0.0489875712965466 0.0489152714165651 1 1
-0.0462214028912872 -0.0461706084551803 1 1
0.060227353216332 0.0601696942546749 1 1
0.161383785695925 0.161207466950984 1 1
0.0694750479875131 0.069459964545314 1 1
-0.112097060386842 -0.111991570795944 1 1
-0.0737053886348653 -0.0736207399932422 1 1
0.0101954774564646 0.0101621372165353 1 1
0.084787681991741 0.084685831137267 1 1
-0.0872400371264925 -0.0870784257851899 1 1
0.140311748306977 0.140165830353321 1 1
-0.0383267182310919 -0.0382704036999843 1 1
-0.0454658155766836 -0.0454002548544926 1 1
-0.101287191389614 -0.101197648115801 1 1
-0.0289371212796809 -0.0288919319228637 1 1
0.00635565055784578 0.00638745727443928 1 1
0.179860209591738 0.179725060439798 1 1
-0.094148164015516 -0.0940707086903775 1 1
0.191008369048469 0.19079505489855 1 1
-0.0358649838114502 -0.0358338631952184 1 1
0.282864040723554 0.282569292681378 0 0
0.0862056191224245 0.0861318311550871 1 1
0.0462986373009328 0.0462315413013642 1 1
-0.0520685843185671 -0.0520322293319619 1 1
0.0169367323167092 0.0169274511466969 1 1
-0.110815312891744 -0.110710077450094 1 1
0.23363705914201 0.233414324810899 0 0
-0.0374599305396283 -0.0374204871258549 1 1
0.0768939811302091 0.076767464465615 1 1
0.0719015083918267 0.0718443647339223 1 1
0.291159104673093 0.290842048447546 0 0
-0.0587411564228744 -0.0586414356246614 1 1
0.116665498443074 0.116545407420259 1 1
-0.0445074640046931 -0.0444461620837751 1 1
0.0115900566879292 0.0115782636138 1 1
-0.101128091270552 -0.10099094021195 1 1
0.0426053015741654 0.0425797086103442 1 1
-0.180366769545656 -0.180229399263391 1 1
0.0472795380164648 0.0472778808525046 1 1
0.0486731742973237 0.0486180131346289 1 1
0.117278780537892 0.117164428509491 1 1
0.0678806271476935 0.0677715652563285 1 1
0.0864435902006266 0.0863174118588445 1 1
-0.0252483864322215 -0.0252540972340098 1 1
0.0766849496360841 0.0765781099005124 1 1
0.0300488954875739 0.0300018018175116 1 1
0.192041424489637 0.191828818199575 1 1
-0.206141827672859 -0.205909114576192 1 1
-0.163833466019835 -0.163678955923841 1 1
-0.096867084514835 -0.0967499349261053 1 1
-0.0254887260868828 -0.0254336236562055 1 1
-0.113266778238143 -0.113179806724604 1 1
-0.0467878423202198 -0.0467768994343794 1 1
0.0648318215414477 0.064743103857358 1 1
0.199200264971513 0.199005592387561 0 0
-0.0800223420179107 -0.0799153081707376 1 1
-0.0322508258917466 -0.0322234408848078 1 1
-0.0893439053829103 -0.089213130084962 1 1
0.00287140150617682 0.00287396540372423 1 1
-0.033396212922815 -0.0333308193567282 1 1
0.0018691422265483 0.00184989732692436 1 1
0.0544621132912298 0.0544018703557162 1 1
-0.023331630794593 -0.0232639709532504 1 1
-0.121518738620154 -0.121369301014149 1 1
0.0802289521413347 0.080190288737989 1 1
-0.0058767268553972 -0.00586508568391179 1 1
0.1797943866621 0.179630902918673 1 1
0.203835612609335 0.20362629869233 1 1
0.0539051601813163 0.0538191951095211 1 1
0.115029775427206 0.1149270737328 1 1
0.0315218705393376 0.0314711337471449 1 1
-0.0133245919073782 -0.0133165712973895 1 1
0.168285702624721 0.168085769009738 1 1
-0.0169681309786638 -0.0169689198407414 1 1
0.286826123694082 0.286503240062256 0 0
0.0171530218640027 0.0171470614082619 1 1
0.010291508265208 0.0102879678454903 1 1
-0.0424284090311692 -0.0423708512535019 1 1
0.00071792386691516 0.000716539354138773 1 1
-0.142953369015078 -0.142842521618388 1 1
0.0671588627373544 0.0671159228262104 1 1
-0.263523817682766 -0.263275676151166 0 0
0.0893541094864383 0.0892872696934496 1 1
0.163468580468606 0.163312536064168 1 1
-0.0548284231463267 -0.0547488474588095 1 1
0.0698084676683958 0.0697432623694823 1 1
0.0485857506969259 0.0485243188341909 1 1
0.101761511469581 0.101675248566417 1 1
0.0963578307254646 0.0962583830778447 1 1
0.265254370456782 0.264977870434291 1 1
0.114527111418622 0.114394892637548 1 1
-0.000413958386906485 -0.000416012305787083 1 1
-0.0766328494409234 -0.0765801046567007 1 1
0.0714195159546407 0.0713784729958746 1 1
0.113222038288661 0.113105814413924 1 1
0.0225700016008596 0.0225155065201282 1 1
-0.116022033932622 -0.115921516660585 1 1
0.0359838615315118 0.0359652021177652 1 1
0.258307668206573 0.258059322921313 0 0
0.128611995760192 0.128499637121648 1 1
-0.0663021218564142 -0.0662076850909048 1 1
-0.0491508300398402 -0.0491085621142841 1 1
0.0289507641012152 0.0289435332494671 1 1
-0.0774725323808529 -0.0774309238598283 1 1
0.059003834519535 0.0589395534970465 1 1
-0.111425129327383 -0.111322183138061 1 1
0.0137363956344695 0.0137431972275539 1 1
-0.011806173202228 -0.0117974636125285 1 1
0.0427947907159873 0.0427730899266343 1 1
0.0195866659883616 0.0195199258336409 1 1
0.17878407250786 0.178594017040988 1 1
-0.0852093423788847 -0.085155230306169 1 1
0.039458260313658 0.0394063200358491 1 1
-0.125752236399658 -0.125612711848576 1 1
0.0787862896937163 0.0786911662669572 1 1
0.0842933601348425 0.0842367077874425 1 1
-0.073218763157128 -0.0730807379196601 1 1
0.130274903079122 0.130098823924099 1 1
0.0638639843623652 0.063852580912158 1 1
-0.248472991263403 -0.248183829224303 0 0
0.134807697248779 0.134708937100849 1 1
0.0746542363224766 0.074558340138371 1 1
-0.0153077375613521 -0.0152773735613163 1 1
-0.237121493101556 -0.236867797441348 0 0
-0.0161632242119386 -0.0161629256577229 1 1
-0.00312626767237641 -0.00313347897063657 1 1
-0.137632749541383 -0.137492768323503 1 1
-0.190203394862848 -0.190009073691731 0 0
0.0149965624909529 0.0149698422895469 1 1
0.0136494564763024 0.0136366737868931 1 1
0.118258473137203 0.118124702735392 1 1
0.100206537586849 0.100099446441147 1 1
-0.0307083082478839 -0.0306600020839969 1 1
-0.0632118594848242 -0.0631620408961522 1 1
0.167123396105332 0.166986210618136 1 1
-0.034281295165134 -0.0341996866703515 1 1
0.249574081300843 0.249355401436225 0 0
0.135998528030212 0.135886923820516 1 1
0.0200110593039218 0.0199915617187113 1 1
0.0799881650781549 0.0799268429623285 1 1
0.25527091381986 0.25495029035539 0 0
0.0236385506811222 0.0235937674226691 1 1
0.250472729811697 0.25017359359606 1 1
0.0408396252918992 0.040793092698641 1 1
0.073204664742102 0.0731500080186009 1 1
-0.0855367100581105 -0.085452961178284 1 1
-0.161889096584879 -0.161723468937969 1 1
-0.0644275053786827 -0.0643604193340428 1 1
0.168195811725708 0.168029244970769 1 1
0.075219139113828 0.0751358898560043 1 1
0.128827298415711 0.128709092279726 1 1
0.00659502243086234 0.00657885131231677 1 1
-0.0219235983779183 -0.0219139324189681 1 1
-0.0666202156475742 -0.0665030712488621 1 1
0.0312345705184832 0.0312125747024213 1 1
0.0960941946209782 0.0959962957894752 1 1
-0.0566880776332826 -0.0566278059444272 1 1
-0.0649749741656348 -0.0648804313964412 1 1
-0.0776143717358278 -0.0775067538927613 1 1
0.125168328133621 0.12506806247255 0 0
-0.059967011086293 -0.0599159383234377 1 1
-0.318678097096455 -0.318390482980048 0 0
-0.0983841328316877 -0.0982653521486777 1 1
-0.086518331631996 -0.0864382327172816 1 1
-0.242833090029913 -0.242572927688286 1 1
0.156929546662067 0.156737539764435 1 1
0.0303597941433924 0.0303582514905937 1 1
0.00346510830909324 0.0034165235922191 1 1
-0.0696991328445245 -0.0696428897287458 1 1
0.0559616076594217 0.0559251739806716 1 1
0.0153906285819399 0.0153579079986632 1 1
-0.156182041819923 -0.156020203270307 1 1
0.0886627763275406 0.0885790293235513 1 1
-0.0432970423122249 -0.0432776498560507 1 1
0.0247062233693213 0.0246344147972862 1 1
0.0343287013746038 0.0342788988671504 1 1
0.203149350887493 0.202937092085027 1 1
-0.00339567130095335 -0.00338543447520266 1 1
-0.0233169159414748 -0.0233149940162925 1 1
-0.0569468191167239 -0.0569025592509731 1 1
-0.0725751284548194 -0.0724780616132207 1 1
-0.0736677243905371 -0.0735934310319724 1 1
-0.179293026401497 -0.179109249641604 1 1
-0.0556940658584903 -0.0556333274800776 1 1
-0.0532485742530119 -0.0531878780674636 1 1
-0.142853810401173 -0.142716688321051 1 1
-0.0560924380744365 -0.0560724893773013 1 1
-0.133313543269654 -0.133157080942799 1 1
-0.0170389524986472 -0.0170188624471856 1 1
0.241519901878922 0.241266823031003 1 1
-0.029248547523113 -0.0292148553408572 1 1
-0.00582507877368523 -0.00582760178760867 1 1
-0.107287637702743 -0.107157245182523 1 1
-0.10041467072095 -0.100307389843662 1 1
0.0588864695590599 0.0588210103049366 1 1
-0.0509800285502685 -0.0509171045714324 1 1
-0.0576782178964054 -0.0576065398073883 1 1
0.17201596825433 0.171828486151074 1 1
0.0854829013236359 0.085325421938588 1 1
-0.182679240396164 -0.18252202518032 1 1
0.00106964102658237 0.00106142151415195 1 1
0.120459260676111 0.120407848364848 1 1
0.0359913594856672 0.0359158357017548 1 1
-0.00499470971999879 -0.00496765552730902 1 1
0.0410654130758622 0.0410333670443058 1 1
-0.0931840773980555 -0.093109865908445 1 1
-0.0390674124818168 -0.0390188404898377 1 1
-0.115900677048308 -0.115803109427568 1 1
0.000873767155862414 0.000847934555736257 1 1
0.263892300464976 0.263613082045255 0 0
0.0276344504623162 0.0276113982810126 1 1
0.0519117970021836 0.0518410466984629 1 1
-0.113358380657538 -0.113240733776436 1 1
0.0275980527177388 0.0275821799752407 1 1
-0.122539474314983 -0.122397731241096 1 1
0.0256255496047945 0.0256169173577847 1 1
0.0302514738134258 0.030196508922346 1 1
0.141428276699282 0.141262523846992 1 1
0.0709109346606782 0.0708373115419094 1 1
-0.0977897894927416 -0.0976246162509567 1 1
0.168801714496388 0.168599584784993 1 1
0.00450358305025874 0.00452099713826556 1 1
0.0151824070680767 0.0151035050437139 1 1
-0.0812146548513086 -0.08114527596789 1 1
0.142210231934241 0.142093430356327 1 1
0.0235105987116911 0.0234334120840501 1 1
0.254412290703011 0.254198348877535 0 0
-0.00871657418464627 -0.00871128208620592 1 1
-0.090931500091773 -0.0908584856299852 1 1
0.00800706257227007 0.00798838721654077 1 1
0.0295548134597987 0.0294900038229052 1 1
0.147428801193 0.147288978571331 1 1
-0.0709457133577353 -0.0708828901765248 1 1
0.177932483811547 0.177770283421318 0 0
-0.12451532161485 -0.124343118908185 1 1
0.128040054886932 0.127897972495522 1 1
0.217256671357262 0.217054110152303 1 1
-0.0241885174632252 -0.0241398975340567 1 1
0.0237238042642581 0.0237135142605331 1 1
-0.0351318521425735 -0.0351034459352051 1 1
0.126626053758486 0.126476333205568 1 1
-0.0985062389217876 -0.0983731470559172 1 1
-0.035376444814803 -0.0353925126045194 1 1
0.163721382424546 0.163592751834163 1 1
-0.0284348659076913 -0.0283728259620521 1 1
0.0124568530989001 0.0124255008393054 1 1
0.101536271445107 0.101413779665877 1 1
-0.0238276000496241 -0.0238312259245603 1 1
-0.0586091673590748 -0.0585397099376031 1 1
0.0131431945387751 0.0131475318837248 1 1
0.0196959046472194 0.0196906101593479 1 1
0.134737865098792 0.134617215447833 1 1
-0.0156066706788537 -0.0155632346960361 1 1
-0.0848261348643901 -0.0846985301882279 1 1
0.0683958815154838 0.0683170388777032 1 1
0.111871920971847 0.111767953919777 1 1
-0.0379404176010369 -0.0379028622717365 1 1
-0.129766165211984 -0.129638671217185 1 1
-0.13607524999728 -0.135929714942851 1 1
-0.19098016585631 -0.190759847974089 1 1
-0.11726801030254 -0.117127983619719 1 1
-0.0809580785867222 -0.0808633307750817 1 1
0.000676351455990484 0.000668718458414522 1 1
-0.0571351960287887 -0.0570519825800991 1 1
-0.0240548263221211 -0.0240469230573049 1 1
0.114375760705465 0.114265543087879 1 1
0.164288591353236 0.164150707445953 1 1
0.178970498509351 0.178763571551477 1 1
0.108106871125248 0.107962312531133 1 1
-0.120630951961301 -0.12054090922532 1 1
0.140963456833215 0.140862299612804 1 1
0.00538762964975775 0.00539029629069493 1 1
-0.110995411615754 -0.110878118235873 1 1
0.119863159285324 0.119716244876689 1 1
0.0293032385267353 0.0293052500855695 1 1
-0.022508998072335 -0.0224504654972537 1 1
-0.0869673553041221 -0.0868569481734069 1 1
-0.127711088578938 -0.127586750695084 1 1
-0.0812731684484996 -0.081207735259099 1 1
0.154151461296999 0.15400594309299 1 1
0.0548706645890396 0.0548129750878039 1 1
-0.0725762634358274 -0.0725409959395559 1 1
0.0377693148648992 0.0377531093140072 1 1
0.165209679067289 0.165035488105632 1 1
-0.081307934892553 -0.0812269876007549 1 1
-0.0899898627102444 -0.0899017065420735 1 1
-0.133034781417438 -0.13291352328788 1 1
0.073494885215959 0.0734206913210385 1 1
0.133742905791706 0.133614266241651 1 1
-0.0540495838411199 -0.0539513645205167 1 1
-0.0490441610236237 -0.0489548262190588 1 1
-0.207642689619178 -0.207434899389333 1 1
0.0277821368435773 0.0277637108200858 1 1
0.215426974386735 0.21518961829212 1 1
0.127837029273874 0.127732049618336 1 1
0.0163094410439602 0.0162474670401946 1 1
0.167093628294683 0.166929174673291 1 1
-0.0914923332954843 -0.0914086261305071 1 1
0.0367951587664701 0.0367537869580929 1 1
0.0376354912083898 0.0375967252310418 1 1
0.078460534253532 0.0783724090074199 1 1
0.075862444397305 0.0757699310521045 1 1
0.259395747605633 0.25907400237982 0 0
0.110682841091227 0.110568168891566 1 1
-0.0903600425743492 -0.0902963712777938 1 1
0.04488303457735 0.0448109279629348 1 1
-0.0993463626668248 -0.0992752331676721 1 1
0.0425796462068765 0.0425426791756978 1 1
-0.112320484583614 -0.112164907405509 1 1
-0.0689469533631914 -0.068882650750462 1 1
-0.119541192858129 -0.119432973114038 1 1
-0.0693409442865904 -0.0692674842595431 1 1
-0.0500146434481735 -0.0499569204120698 1 1
0.0469305457284227 0.0468740650657173 1 1
-0.118765237849255 -0.118638537270058 1 1
0.0797337035713283 0.0796385816729066 1 1
0.122206264544287 0.122106968141741 1 1
0.123966044039834 0.123858025899796 1 1
-0.160062468971887 -0.159901282885166 1 1
0.0586899070996053 0.0586256698525191 1 1
-0.127969636195499 -0.127823201879764 1 1
-0.234186638431922 -0.233971007755393 0 0
-0.165603157043564 -0.16540175793742 1 1
-0.097423937016263 -0.0973479952355431 1 1
-0.0976168481000197 -0.0975004248958631 1 1
0.0481160473120751 0.0480799479917254 1 1
0.148262736592079 0.148095314994208 1 1
0.0883419473350297 0.0882621298604338 1 1
-0.186495125336774 -0.186288126716889 0 0
-0.0165712204540941 -0.0165547426878876 1 1
-0.0972587988402359 -0.0971430390903449 1 1
-0.102667166612349 -0.102526391898934 1 1
0.000338422241868835 0.000342632870690703 1 1
0.0825416738212504 0.0824846198380917 1 1
0.031625333752001 0.0316085983371632 1 1
-0.0200889242814891 -0.020031828119141 1 1
0.185259861468265 0.185077875482295 1 1
-0.0607132833490846 -0.0606464813673501 1 1
-0.162501702980921 -0.162329558720719 0 0
0.0409480639981069 0.0409081795059174 1 1
-0.066033208355973 -0.0659656094324395 1 1
0.03185223759423 0.0318268097849133 1 1
0.10263384418004 0.10253124067213 1 1
-0.259660787263831 -0.259436034905354 0 0
0.0973601748737345 0.0972480323136718 1 1
-0.086090463115265 -0.0859990573318248 1 1
-0.00105325565886938 -0.00105658090635221 1 1
0.032387007648511 0.0323792324403035 1 1
0.0320660385184038 0.0319929854037179 1 1
-0.0114436321792917 -0.01141113624823 1 1
0.132132514544795 0.132008297243837 1 1
0.0407275943020152 0.0406795921419854 1 1
0.00035969257315167 0.000354273886538067 1 1
-0.244466304924735 -0.244209046987774 0 0
0.276741612078393 0.276459937735532 0 0
-0.0816102958103677 -0.0815125004396501 1 1
-0.101866757600668 -0.10178891607762 1 1
0.0094399635325504 0.0094052414490175 1 1
-0.0918349639012842 -0.0917648306411404 1 1
-0.0756920347273763 -0.0756246470056259 1 1
0.0698073139122414 0.0696974191522699 1 1
0.0496800814549086 0.0496095235483622 1 1
-0.00452920345485993 -0.0045181996468155 1 1
-0.126281370627432 -0.126117205774048 1 1
0.0176311393120776 0.0175928650563049 1 1
-0.215942705036599 -0.215713768178465 0 0
0.0614673978384163 0.061384791310707 1 1
-0.0522344769487714 -0.0522039788725002 1 1
0.294116996398974 0.293818106709664 0 0
-0.0526087749066947 -0.0525237490646792 1 1
-0.00636052161289636 -0.00639498549855933 1 1
-0.0535073831734809 -0.0534540532602379 1 1
0.133171350264605 0.133012605576156 1 1
0.01255319239501 0.012541639199236 1 1
-0.0658233477903573 -0.0657823255524519 1 1
-0.0689432626206174 -0.0688468058586167 1 1
-0.122881281711091 -0.122707608900045 1 1
-0.0327445233540528 -0.0327253564916186 1 1
0.0211939935327996 0.021174063881863 1 1
-0.0923540809430292 -0.0922745142956627 1 1
0.0402752518735492 0.0402529832885876 1 1
-0.00769921105236961 -0.00766519568161296 1 1
0.0758073591063434 0.075717210135687 1 1
0.0934065507554761 0.0933355850934078 1 1
-0.0124395259731378 -0.0124376101960819 1 1
-0.135623754033037 -0.135506725582357 1 1
-0.102189883769835 -0.102088102332932 1 1
0.0163890862038763 0.016386695948733 1 1
0.078034512780719 0.0779345102926123 1 1
0.0392058966804403 0.0391540701462881 1 1
0.00188878906219574 0.00187676073647024 1 1
0.187052653243808 0.18686468782877 0 0
0.0680907809526737 0.0680142405546476 1 1
0.0529356002525228 0.0528951389981879 1 1
0.0616949019632045 0.0616274205258738 1 1
0.063747069742765 0.0636612628051562 1 1
0.118853104335355 0.118748170758283 1 1
0.0888573325556761 0.0887398453330332 1 1
-0.0587951542769972 -0.0587178891390285 1 1
0.121073426565721 0.120958513756913 1 1
0.000607857551978322 0.00061233869645249 1 1
-0.085390518217678 -0.0852988571186567 1 1
-0.00806207537911059 -0.00810902138969287 1 1
-0.0358965322097067 -0.0358777854384923 1 1
0.00921503231200766 0.0092048571162415 1 1
0.0915872467373893 0.0915364666824966 1 1
0.20596028353504 0.205755130082321 1 1
0.0996922936855746 0.0995823387346568 1 1
-0.0206329738781667 -0.0206164510227218 1 1
0.290549962289635 0.290270782574104 0 0
0.166258149179106 0.166081525870187 1 1
-0.00808622183150676 -0.00804026335334392 1 1
0.0906718480958486 0.0905718946714034 1 1
-0.00529128608231797 -0.00528032910837654 1 1
0.150476548268841 0.150294133575762 1 1
0.000881824879203543 0.000844119871642426 1 1
-0.124981596330067 -0.124806815630882 1 1
-0.215495817770426 -0.215284789927424 0 0
0.00231695882560718 0.00230247458810722 1 1
0.107732906765728 0.107576365795244 1 1
-0.142327141566347 -0.142185906757571 1 1
-0.132793862177505 -0.132645857615875 1 1
0.118561506349345 0.118424134491652 1 1
0.0210174839328611 0.0210306864117699 1 1
-0.24109076435428 -0.240854482391605 0 0
-0.0738392278635201 -0.0737472626849461 1 1
0.0464774908358241 0.0464172205614275 1 1
-0.0962923734635157 -0.0962346376840536 1 1
-0.077276812011218 -0.0772301638396026 1 1
0.0825709726562001 0.0824771840982262 1 1
-0.0914739667608535 -0.0913596185700053 1 1
-0.212129399571169 -0.211918408825732 1 1
0.0326691436634068 0.032618599219321 1 1
-0.0577478644831881 -0.0576705631297628 1 1
0.131383847479109 0.131226478932098 1 1
-0.251632263999228 -0.2513300795364 1 1
0.129912568988556 0.129799468877373 1 1
-0.16111620959982 -0.160934145822908 1 1
0.0764924924027034 0.0764133309014976 1 1
0.0215674164497344 0.0215441781989606 1 1
0.0322708130407402 0.0322306742795054 1 1
-0.228405890846808 -0.228152745924215 1 1
-0.130173730106604 -0.130036662093499 1 1
-0.0666140648233833 -0.0665159907790876 1 1
-0.0517090577851755 -0.0516494449095156 1 1
-0.0675277412885771 -0.0674487220226725 1 1
-0.038909933923214 -0.038837835302853 1 1
0.184500108311279 0.184264168553875 1 1
-0.0333252326961276 -0.033324665926689 1 1
0.194670688602125 0.194455557870005 1 1
0.0257618320306566 0.025740710777894 1 1
-0.0298102382971632 -0.0297623252246284 1 1
0.0569192978496362 0.0568709079467948 1 1
0.0776161592346142 0.0775404345220603 1 1
-0.0819922264326885 -0.0819134400678354 1 1
0.150724864057824 0.150563338957011 1 1
0.0733552880639636 0.0732543193339251 1 1
0.193906344250957 0.19373576263204 1 1
-0.0489594602809754 -0.0489366477014311 1 1
-0.166811124574355 -0.166658716161687 1 1
0.0863980425218057 0.0863396154520641 1 1
0.0412682583678569 0.0412213976296496 1 1
-0.0549544535943297 -0.0548586286775569 1 1
-0.125091640656474 -0.124966809733499 1 1
-0.117934650975923 -0.117863184427146 1 1
-0.00974215781332469 -0.00974461178396939 1 1
-0.180866997549397 -0.180728604121306 1 1
-0.184413999474847 -0.184220831196404 0 0
-0.102316278123302 -0.102226481533049 1 1
-0.0594811229821165 -0.059388690781811 1 1
0.115149100593373 0.115003645946219 1 1
0.039811784418948 0.0397415903773594 1 1
0.0533710861461961 0.0533148982574203 1 1
-0.0296116098010811 -0.0295885651481847 1 1
0.110914436921861 0.11079463722677 1 1
0.235227193105947 0.234943946561632 1 1
0.0408658067119005 0.0408194019887353 1 1
0.0472340705600604 0.0471687335073868 1 1
0.146482056106984 0.146350368014183 1 1
0.0143829483065934 0.0144287218306538 1 1
-0.0101345316860451 -0.010137630348329 1 1
-0.080729718732342 -0.0806763530419845 1 1
0.164613875502432 0.16445080794707 1 1
0.118443047902647 0.118315844095662 1 1
0.0337002862439654 0.0336538663916026 1 1
0.152007533885743 0.15187333460517 1 1
0.114309004453674 0.114165473664348 1 1
0.00517420813504451 0.00519254152788955 1 1
0.00597140235391522 0.0059744634371738 1 1
0.0349868503810228 0.0349727608921613 1 1
0.0501769117371991 0.0501153672593373 1 1
0.149941175124295 0.149819359998842 1 1
0.000697531530705418 0.00073147343669655 1 1
-0.0160831532588642 -0.0160406844239833 1 1
0.0756866873907247 0.0756170929952588 1 1
-0.271999285950891 -0.271642186294919 0 0
-0.265887656721764 -0.265609532938609 0 0
-0.160999290227271 -0.160841685894829 1 1
0.0347944752420502 0.0348047761260869 1 1
0.0237189175990775 0.0237063988991478 1 1
-0.0240645171693647 -0.0240839293210283 1 1
-0.173609457354707 -0.173436305727458 1 1
0.0884552744357067 0.0883454439255119 1 1
0.139440934767416 0.139346520865398 1 1
-0.0933115650747523 -0.0932453864208383 1 1
-0.207625438709138 -0.207408327297359 0 0
0.0793248203131083 0.0792289956392232 1 1
0.0771206599662559 0.0770334766040021 1 1
0.221476573404296 0.221208291189893 1 1
-0.0245349360917999 -0.0245007528967687 1 1
-0.0186691352883618 -0.0186424805144997 1 1
0.14032105274337 0.140174678350643 1 1
0.0551542970447172 0.0550862995284154 1 1
-0.188302854615483 -0.188143548356332 1 1
-0.0387024964559563 -0.038700937161307 1 1
-0.154639383807013 -0.154510280169217 0 0
-0.0564650350913788 -0.0563555932338706 1 1
-0.0665743475453696 -0.066503622847166 1 1
-0.140933666761393 -0.14081565044531 1 1
0.106480528951759 0.106387292064226 1 1
0.130218988348264 0.130112906869082 1 1
0.0422743215151341 0.0422384644047611 1 1
-0.0836800195355734 -0.0835983342450429 1 1
-0.0428739476653024 -0.0428031055446155 1 1
-0.236163996889477 -0.235920518921958 0 0
-0.0263183189005932 -0.0262582368235697 1 1
0.0822883105300375 0.0821865251459937 1 1
-0.0372920237285419 -0.0372507577807399 1 1
-0.116242032773196 -0.116106385804132 1 1
0.000292843287995633 0.0002687212307238 1 1
0.0943556335485116 0.0942717514294422 1 1
-0.0600344464632599 -0.0600102593522482 1 1
-0.0546207774022288 -0.054520842190927 1 1
0.107850301020094 0.107775625921511 1 1
0.314630113465734 0.314320709578695 0 0
0.025572711599416 0.0255359472674758 1 1
-0.189221192215096 -0.18898441761032 1 1
-0.0901587838793783 -0.0900867711373181 1 1
-0.0273114191685075 -0.0273096344312753 1 1
0.0608976171697847 0.0607875634918861 1 1
-0.031546337961997 -0.0315032977391208 1 1
0.15912717751548 0.158951655137309 1 1
0.146204801106171 0.146018930898527 1 1
0.0947188165964353 0.0946263577891604 1 1
-0.0252401097718641 -0.02523348715965 1 1
-0.0242407185338908 -0.0242066937310515 1 1
0.102432234024418 0.10229368248017 1 1
0.106970180494462 0.106865638903596 1 1
0.073902859947069 0.0738311111562464 1 1
-0.112669119585726 -0.112584385671238 1 1
-0.118194852075956 -0.118047855668219 1 1
0.290291956421387 0.289992798126612 0 0
0.148422155420564 0.148299987626621 1 1
-0.0146218566654521 -0.0146070000093534 1 1
-0.121353766968918 -0.121223920186204 1 1
-0.17656535086625 -0.17639291080687 1 1
0.054354973760848 0.0542862094651109 1 1
-0.0635344766167145 -0.0634942721551732 1 1
-0.198256192785348 -0.198030127411597 1 1
0.0258155152024549 0.0258207085037056 1 1
0.0874666043492906 0.0873707605261561 1 1
-0.0985319855332759 -0.0984359160854819 1 1
0.095850555771588 0.0957568303586401 1 1
-0.101412413217753 -0.101309841843942 1 1
-0.0109247580268562 -0.0108877970312944 1 1
0.0256793008262748 0.0256732366931516 1 1
-0.0218627757712316 -0.0218245773143795 1 1
-0.143994379013193 -0.143848799698224 1 1
-0.113229960454175 -0.113082002822565 1 1
0.20486235553709 0.204640088165887 0 0
0.0845453956201213 0.0844676374872813 1 1
0.192319731224711 0.192160121040808 1 1
0.132160721281944 0.13202512439965 1 1
-0.162687782732596 -0.162555570921196 1 1
-0.091812679476834 -0.0917245403099831 1 1
-0.129752297751376 -0.129644674779652 1 1
-0.167075676162757 -0.166891981987673 1 1
0.0336983264058414 0.0336508280240653 1 1
-0.0972089212427473 -0.097115650115047 1 1
-0.0323753368553412 -0.0323076850168161 1 1
-0.0126444186876551 -0.0126055044098649 1 1
-0.00164534243541601 -0.00166962974885926 1 1
0.0630201065446563 0.0629606026504566 1 1
-0.193361018055516 -0.193151512670961 0 0
0.128241603971657 0.12808730917248 1 1
-0.0168605429639465 -0.0168654220980459 1 1
0.0145273208692147 0.0144839222317532 1 1
0.0791292512389122 0.079079154469202 1 1
0.0449050529983187 0.0448555932327141 1 1
-0.0857779939062817 -0.0857061214802796 1 1
-0.0200443478130118 -0.0200302998527546 1 1
-0.25332181890874 -0.253048742883901 0 0
0.135667522069028 0.135532470763082 1 1
0.0867001461736753 0.0866298199762108 1 1
0.000121323134706502 0.000151973155430498 1 1
0.100825490282883 0.100725405153853 1 1
-0.0152549787316859 -0.0152112950633712 1 1
-0.179536513219399 -0.179362032163528 1 1
0.0198005966022806 0.0197514287475235 1 1
-0.00170781091731602 -0.00173058546185693 1 1
0.257834288597762 0.257591710616177 0 0
-0.0356167842812916 -0.0355961601975028 1 1
0.0297915760311475 0.0297391845412413 1 1
0.283768695145652 0.283475485744777 0 0
0.0783733683311422 0.0783617203551728 1 1
0.0188838252975519 0.0188998468378503 1 1
0.0923223939927199 0.0922234381131987 1 1
-0.0502266394642461 -0.0501288799843358 1 1
-0.0285543619110939 -0.0285342650689822 1 1
0.0988223431766973 0.0987527614301492 1 1
0.177761006509628 0.177610118203847 1 1
-0.0356035761952412 -0.0355529879809898 1 1
-0.102899094865563 -0.102747594350682 1 1
0.120659570668721 0.120557310384413 1 1
0.119854599322644 0.119729262348562 1 1
-0.145539427905235 -0.145403519912951 1 1
0.0728231762850038 0.072741850942107 1 1
0.0962353405433705 0.0961078270806729 1 1
0.158014056215997 0.157880908859861 1 1
-0.134250199213986 -0.134144864458006 1 1
0.00127067958926611 0.0012696141693245 1 1
0.0512132149213563 0.0511632460823548 1 1
-0.124037675631105 -0.123906190719314 1 1
-0.0981813541171234 -0.0980597982322063 1 1
-0.0653654019206259 -0.0652971159305413 1 1
-0.0479286035981163 -0.0478786051068216 1 1
-0.192654751081828 -0.19244650003858 0 0
-0.212528499079368 -0.212320246378974 1 1
0.0927701196928455 0.0927154144498443 1 1
0.145061637390992 0.144870882570852 1 1
-0.285296389849401 -0.284976599334701 0 0
-0.0154463082980078 -0.0154384152601669 1 1
-0.096224591913129 -0.0961193372657158 1 1
0.0670035751603641 0.0670185413155324 1 1
-0.0739727023540529 -0.0739396723303025 1 1
-0.00399815795728747 -0.00397731735194046 1 1
-0.0183420803357307 -0.0183447765845859 1 1
-0.0576019432870586 -0.0575559440492067 1 1
-0.00539377366299442 -0.00538236397051828 1 1
-0.0477362251629581 -0.0476966948172487 1 1
0.12846692964695 0.128365844927709 1 1
-0.137980470998061 -0.137864618644576 1 1
-0.0437276298284846 -0.0436646457449369 1 1
0.0298063269256322 0.0297826479314984 1 1
-0.10505044486198 -0.104925440300645 1 1
-0.05468136427158 -0.0546214336825199 1 1
-0.137260939590219 -0.137106497735112 1 1
-0.116138212440465 -0.116014145139507 1 1
-0.0786279108879969 -0.0785506791782003 1 1
-0.0979249680297904 -0.0977922258926796 1 1
-0.153653987003063 -0.15351122473271 1 1
0.312220598331585 0.311896370648423 0 0
-0.0859446441298666 -0.0858596067563154 1 1
-0.0695431887312812 -0.0694793626662565 1 1
-0.00439969470787027 -0.00435553809793863 1 1
-0.0588394688851601 -0.0587571327074673 1 1
0.113931043190428 0.113774757482687 1 1
-0.141810592735487 -0.141636164748085 1 1
0.0843242946569239 0.0842656193341304 1 1
-0.185513001934628 -0.185333355879532 1 1
0.0433821275009308 0.0433157433679295 1 1
-0.052922100652439 -0.0528380050091275 1 1
-0.170654602808907 -0.170456030558538 1 1
-0.112400692751252 -0.112259028039788 1 1
0.0311236293061293 0.0311035442571069 1 1
0.151876835258486 0.151698787265972 1 1
0.0121059023754021 0.0121314401898353 1 1
-0.188354676921671 -0.188181312951013 1 1
-0.258313652010766 -0.257988580697242 1 1
-0.0885150328864585 -0.0884447401771033 1 1
0.00453127203134525 0.0045222172046112 1 1
0.062091680607293 0.0620186211303581 1 1
0.100442742229577 0.100333223790829 1 1
-0.0737682781571912 -0.0737074167078358 1 1
-0.029382594681565 -0.0293657000324574 1 1
0.198048393790208 0.197878955145657 1 1
0.0208929623910689 0.0209217330080742 1 1
0.0577694492196721 0.0577161201959051 1 1
0.054764652601407 0.0547258141047502 1 1
-0.092110425923458 -0.0919860744487308 1 1
-0.129560993872083 -0.129420757688977 1 1
-0.00567494902946285 -0.00568489488164864 1 1
-0.146291615106707 -0.146128657150426 1 1
-0.141241803677164 -0.141094073192849 1 1
-0.0905263559499818 -0.0904499064703172 1 1
-0.0563214754849179 -0.0562511272936521 1 1
0.0378367647142201 0.0377923961884793 1 1
0.0390653851080476 0.0390624478860183 1 1
0.135834727290683 0.135715074589051 1 1
0.0433251956252035 0.0432872497896206 1 1
-0.0844601901123286 -0.0843428633797446 1 1
0.00389691544023862 0.00393775983145663 1 1
-0.0274897769626116 -0.0274453507253161 1 1
-0.0801422116139063 -0.0800567037171918 1 1
0.0206828745648502 0.0206243652710211 1 1
0.00458403348107172 0.0045845300401559 1 1
0.0306428027108798 0.0306134705868976 1 1
-0.0563249000302135 -0.0562990753022307 1 1
-0.168336064543523 -0.168177578101737 1 1
-0.0535272268626552 -0.0535171153748778 1 1
0.23547971259041 0.235220249374896 0 0
0.138448063036763 0.13829739015617 1 1
0.0556622317644988 0.0556113063622991 1 1
0.0149446406452754 0.0149622287012745 1 1
-0.012259769327399 -0.0122182874673702 1 1
0.197526811689793 0.197345852224456 1 1
0.117528020355794 0.11740861482862 1 1
0.195712218343078 0.195458021293657 1 1
-0.160209118829274 -0.160054593545301 1 1
-0.0996525977521648 -0.0995309098708828 1 1
0.203739912443761 0.203520940988173 0 0
-0.105929808486721 -0.1058812612583 1 1
-0.079590528393406 -0.0795066593076834 1 1
-0.0484921430133793 -0.0484376128146709 1 1
0.117902318798711 0.117766672729642 1 1
-0.0678909739648832 -0.0678344508305063 1 1
-0.0457122199376747 -0.0456933163585277 1 1
-0.0419557306108949 -0.0418737833437118 1 1
-0.00225966368134008 -0.00225450589105107 1 1
0.113423410855122 0.113285195809959 1 1
-0.136261623234079 -0.136160475954008 1 1
0.0584250812938877 0.0583387668482861 1 1
0.112114209736168 0.111987858254286 1 1
0.0187884218102483 0.0188253411063683 1 1
-0.189038084115581 -0.188843872960173 0 0
0.124293262391306 0.124162902458781 1 1
-0.0820338870092769 -0.0819365803601053 1 1
0.0993104554596078 0.0992340897283907 1 1
-0.0362145976577852 -0.0361343000501248 1 1
0.0845560814665849 0.0844744106997301 1 1
0.141459104708291 0.141368099118258 1 1
-0.00503452406671952 -0.00503681198499806 1 1
0.185800703730532 0.185614629783346 1 1
0.0454584964097854 0.0454145974634264 1 1
0.171446969355235 0.17126045927097 1 1
-0.0163209878787843 -0.016251305995475 1 1
0.0422014476580553 0.0421441235775058 1 1
-0.135146089356869 -0.134945921536943 1 1
-0.140664725623145 -0.140504879493419 1 1
0.0590448868060488 0.0589880137677583 1 1
-0.10158218032976 -0.101468201210826 1 1
-0.198422167855912 -0.19819125082508 0 0
-0.000205611301268512 -0.000197525965473646 1 1
-0.0946198878201242 -0.0945074642390638 1 1
0.0982673749914722 0.0981892837751581 1 1
-0.0889524462772436 -0.0888521296770836 1 1
-0.0385452075805643 -0.0385133675000753 1 1
0.198219942758602 0.197993422456911 0 0
0.108004690420483 0.107889249886519 1 1
-0.14710802911437 -0.146993435077574 1 1
-0.0175683820946732 -0.0175500280695082 1 1
-0.133697935566038 -0.133569571544629 1 1
-0.0552976370945894 -0.0552642879979394 1 1
0.10841730865648 0.108292676482434 1 1
-0.0116579705170554 -0.0115977642029108 1 1
-0.273086973336036 -0.27288188762445 0 0
0.102907141715761 0.102807137944275 1 1
0.223516706579833 0.223259535920626 0 0
-0.0157378089126076 -0.0157144111642886 1 1
-0.204126439932307 -0.203909660781224 1 1
-0.110108209840173 -0.110016535951076 1 1
-0.0592626461261912 -0.0591670659794183 1 1
0.137953931313185 0.137827421899328 1 1
-0.0989807222702197 -0.0988494222484342 1 1
-0.170835650534299 -0.170672881272425 1 1
0.00626741959361163 0.00628987307918943 1 1
0.0944788128175765 0.0944015053568104 1 1
-0.0194227626352519 -0.0194257415298245 1 1
0.223932273183016 0.223754283403418 1 1
-0.100458590463595 -0.100361540576402 1 1
0.0500037062927726 0.0499753282708404 1 1
0.0854130493240509 0.0853266466160227 1 1
-0.03076696457226 -0.0307335044974633 1 1
0.169976661108862 0.169773217123498 1 1
0.228093039882769 0.227844498884617 0 0
0.0308620565802614 0.0308402700825361 1 1
0.273382334707746 0.273089561460819 0 0
-0.19660964412849 -0.196423870979593 1 1
-0.170185798259488 -0.17002064361027 0 0
-0.118641770829886 -0.118511079534275 1 1
-0.0131383968329649 -0.0131171559007491 1 1
0.126795717261673 0.126675827832317 1 1
-0.0768480065274662 -0.0767728164355186 1 1
-0.0215720966237971 -0.021499876233099 1 1
0.0226805250108243 0.0226621058298677 1 1
0.0121221278413683 0.0121120909359127 1 1
-0.0335985451763608 -0.0335308143098853 1 1
-0.0623423485718534 -0.062303811093795 1 1
-0.0310931224315458 -0.031070110242443 1 1
0.0868314557381733 0.086766708685183 1 1
0.121419117822068 0.121329243927296 1 1
0.118506443991383 0.118387979304404 1 1
-0.0782102057969651 -0.0781887549594462 1 1
0.140388672425429 0.140256755841575 1 1
0.0989315060926982 0.0988662625719562 1 1
0.0677594017676816 0.0677181919329674 1 1
0.128965148948098 0.128812401052162 1 1
-0.00165239712089677 -0.001650183466217 1 1
-0.0481479290881223 -0.0481141992611595 1 1
0.166402271394848 0.16621106371673 1 1
-0.0297694416125968 -0.0297754713796295 1 1
0.0845309704308719 0.0844500831088286 1 1
0.142932755914999 0.1427934284912 1 1
0.0508764653449054 0.0508324991044689 1 1
-0.0196337920974427 -0.0195941660929458 1 1
-0.0931639698263903 -0.0930690004039078 1 1
-0.170625116710557 -0.17043341601444 1 1
-0.0462058655748278 -0.0461735909531907 1 1
0.0145716177107537 0.0145611266349349 1 1
-0.0337874524232245 -0.0337465165132125 1 1
-0.0814808547656091 -0.0814100986299139 1 1
0.0393186115924507 0.0392639784443037 1 1
-0.135652175743747 -0.135504963911444 1 1
-0.0525937344893362 -0.0525167533113238 1 1
0.0998364807365986 0.099737280708488 1 1
0.0578594114576232 0.0578556236831418 1 1
-0.038998323744312 -0.038928240599686 1 1
0.158291186155265 0.15810464578632 1 1
0.0502988697290472 0.0502454894182426 1 1
-0.0664937568588034 -0.0664401236423388 1 1
-0.152860812488007 -0.152735126969795 1 1
0.0585880749141579 0.0585090389019465 1 1
0.0800507995070789 0.0799828691533706 1 1
-0.167662464806528 -0.167519752881624 1 1
-0.100131775511619 -0.100010748983123 1 1
-0.057593634310513 -0.057489798461318 1 1
-0.248435138720644 -0.248143003385813 0 0
0.0408466541021785 0.0408163588073137 1 1
-0.0655324801560674 -0.0654471239461219 1 1
-0.0855891462371455 -0.0854700623108602 1 1
0.143407559504431 0.143268797440798 1 1
0.0357649281587631 0.0357630606381936 1 1
0.0444923016553866 0.0444340691805546 1 1
0.0193771439067955 0.0193658783405671 1 1
0.133669128988913 0.133505755511085 1 1
-0.109814103138837 -0.109653830052123 1 1
0.0477483097127218 0.0477001381756059 1 1
-0.0996586237576966 -0.0995150485907352 1 1
0.152257285265131 0.152080300367259 0 0
0.0864977628131043 0.0864077331829348 1 1
0.000216978328861729 0.000207315817644785 1 1
0.0572724057568567 0.0571932043847072 1 1
0.0470236879455497 0.046979364846936 1 1
-0.0411960966969569 -0.0411509455540598 1 1
0.0518666526091045 0.0517726456445584 1 1
-0.0151274524675668 -0.0150921022441709 1 1
-0.216445785112441 -0.216204179177614 0 0
-0.152978851751477 -0.152814484640178 1 1
0.0831813815224479 0.0830758043769163 1 1
-0.199161661020683 -0.198929170741313 0 0
-0.0652818014951748 -0.0651960236921786 1 1
-0.101341300054426 -0.101255060540234 1 1
0.156133477277047 0.155986963151682 1 1
-0.160451590979857 -0.160298353253604 1 1
0.0832384677224247 0.0831484778603855 1 1
-0.0911765237120381 -0.0910599405139013 1 1
-0.183208944594886 -0.183004625947305 0 0
0.0787305505114785 0.0786700894858732 1 1
0.000584378505721045 0.000588797677682579 1 1
0.0595316313957355 0.0594927593417743 1 1
0.107962634850181 0.107832768297371 1 1
-0.00103141147736486 -0.00103798227201794 1 1
-0.132719522864331 -0.132610672633141 1 1
-0.17446908210025 -0.174288819248345 1 1
0.164057332702903 0.163894600344651 1 1
-0.0541913393088262 -0.05416317219408 1 1
0.049501610483635 0.0494379013305831 1 1
0.141479265242051 0.141368736606754 1 1
-0.0888950442273704 -0.0887678642182438 1 1
-0.167588631187837 -0.16740387954018 1 1
0.0277742337292155 0.027747180665667 1 1
0.0196772780867081 0.0196423250522595 1 1
-0.0034055300760563 -0.00339438580838381 1 1
-0.0616911096874893 -0.0616024071981344 1 1
0.0627109780276625 0.0626655871590644 1 1
-0.0884201522093873 -0.0883027613308456 1 1
-0.082002557843785 -0.0818775574555597 1 1
-0.121686569145764 -0.121579564818138 1 1
0.0685417582039015 0.0684866925020954 1 1
0.0403114733141349 0.0402773491535254 1 1
-0.153017739512433 -0.152861123902746 1 1
0.0381877038019851 0.0381378430130238 1 1
-0.187622507222464 -0.187414874642967 1 1
0.0281204901839636 0.0281007865354577 1 1
-0.0504408693153617 -0.0503465306069104 1 1
0.0706022283840985 0.0705291415190907 1 1
-0.118438039652912 -0.118356837851885 1 1
0.0680242431653621 0.0679219371915371 1 1
0.0193485119108008 0.0192944997040541 1 1
0.15113294848274 0.150923308945655 1 1
-0.0155482439311203 -0.0155881179948013 1 1
0.0742140454472185 0.0741032602443677 1 1
0.213443238965266 0.213222751830635 1 1
-0.231605886598168 -0.231326264287312 0 0
0.0551281651586908 0.0550813808687437 1 1
0.0913363345852976 0.0912371698611482 1 1
-0.0584971631457007 -0.0584259432810694 1 1
-0.0638198799396139 -0.0637609595280171 1 1
-0.183712137323892 -0.183541143178494 1 1
0.0522520877171816 0.0521932965668754 1 1
0.0888159807947872 0.0887031432677825 1 1
-0.115184505366092 -0.115057600104285 1 1
0.0348270904237781 0.0348061470462037 1 1
-0.0294848028519166 -0.0294723735416089 1 1
0.156290838944465 0.156154750136846 1 1
0.044362455902099 0.0443391018646474 1 1
0.154671979276698 0.154524517771713 1 1
-0.165903392811318 -0.165733476127661 0 0
0.0397988209464535 0.0397539648170388 1 1
-0.14216426597709 -0.142011699101134 1 1
0.00115103689692055 0.00114571937050594 1 1
-0.137572897020388 -0.137442445598849 1 1
-0.170249559586873 -0.170069965245704 1 1
0.0478432887841095 0.047774599872524 1 1
0.10787338097583 0.10775437869919 1 1
-0.226561076730225 -0.226323865638851 0 0
0.0670907120935936 0.0669973771763018 1 1
0.0114215775634674 0.0114408837472655 1 1
-0.185796123948311 -0.185586647758367 1 1
-0.105662999915276 -0.105559273306192 1 1
-0.0864986167539756 -0.086421205323001 1 1
-0.103433426595838 -0.103274527227942 1 1
-0.164363079681598 -0.164131808555537 1 1
-0.0143018077632545 -0.0142819927224017 1 1
-0.141043264869727 -0.140882015633215 1 1
-0.0862180844531709 -0.0861466091234963 1 1
0.024725662190608 0.0246921473709108 1 1
0.00397839999738211 0.00399692925655744 1 1
-0.117635504378832 -0.117525568392208 1 1
0.0433149941507646 0.0432503322678268 1 1
0.0912417935014835 0.0911215885246396 1 1
-0.0561963136230566 -0.0561448355274832 1 1
-0.217716217134478 -0.217517523604172 0 0
0.0147626528152732 0.0147180035391625 1 1
0.300921280719544 0.300556804966396 0 0
0.100950675201242 0.100840453109811 1 1
0.0456081788245082 0.0455235149490265 1 1
0.140974224472877 0.140842269479305 1 1
0.0230053787231142 0.0229825368764853 1 1
0.00188251108142693 0.00188623210851155 1 1
-0.0348400209598586 -0.0348305495199037 1 1
-0.137879784888897 -0.137747401126634 1 1
0.0258385710397026 0.0258295079063033 1 1
0.200392591520733 0.20016975724907 0 0
0.0707443672399224 0.0706568042395218 1 1
-0.132950880273818 -0.13279990546723 1 1
0.0416925076477357 0.041596268464606 1 1
0.0611470874654767 0.0610848498207292 1 1
0.00739640684336943 0.0073607353805027 1 1
0.0223668989868874 0.0223877343010217 1 1
0.0455567230546055 0.0455432803856164 1 1
-0.0575525922375487 -0.0574616624251162 1 1
0.126771108919006 0.126605579438564 1 1
-0.0808813084587569 -0.0807769315037747 1 1
-0.00479362420803578 -0.00479875457138262 1 1
0.149534478819235 0.149316001715942 1 1
-0.0890598925939014 -0.0889282997097852 1 1
0.268176021853174 0.267896854404258 0 0
-0.0965128451269513 -0.0964039682621845 1 1
-0.0462879488629484 -0.0462398120340862 1 1
-0.0405807838298424 -0.0405588292016844 1 1
-0.112113604418227 -0.112014301801547 1 1
0.180911812800973 0.180743544181577 0 0
0.146305508223682 0.146181791934947 1 1
0.129137289997557 0.128994239904247 1 1
0.0208597780590091 0.0208420077813338 1 1
0.088156579988643 0.0880870146256587 1 1
0.0239411986211368 0.0239213769623726 1 1
-0.116575422633805 -0.116442667775909 1 1
-0.0223630767714535 -0.0223603234264817 1 1
0.0523546361199336 0.0522783917582525 1 1
-0.00112500965336703 -0.00109926274408951 1 1
0.010587605209098 0.0105520669482182 1 1
0.0399076108759432 0.0398286220563672 1 1
0.109607042491599 0.109516845040846 1 1
-0.239049066720397 -0.238838368020541 1 1
-0.123248509377697 -0.123084915164573 1 1
-0.046167519624771 -0.0461269196625428 1 1
-0.130827980960497 -0.130728806381384 1 1
-0.230773410072409 -0.230535799606498 0 0
-0.141648220797001 -0.141512360279447 1 1
0.140298994723253 0.140198196976616 1 1
-0.0435757797080503 -0.0435343690589829 1 1
-0.0810469632369829 -0.0809316372465424 1 1
-0.144459948988272 -0.144294463931933 1 1
0.024819295770091 0.0247758451437806 1 1
-0.0149769230221918 -0.0149599248906049 1 1
0.124195048165087 0.124029797147752 1 1
-0.0163344316381974 -0.0163446294298119 1 1
0.0263619373911356 0.0263356695465933 1 1
0.0272082806556944 0.0271726800284208 1 1
-0.0507741225513675 -0.0507121726607138 1 1
0.0278144015188624 0.027770952330863 1 1
-0.0423060418459734 -0.0422742668406278 1 1
-0.0676665442711103 -0.067583552435014 1 1
0.0848695012722862 0.0847747021057142 1 1
-0.140305926357053 -0.140154321856957 1 1
-0.0282234236529609 -0.0282083843177743 1 1
-0.0967279933516443 -0.0966646855849998 1 1
-0.0576515856371947 -0.057592236279547 1 1
0.0302746720815823 0.0302499263193399 1 1
-0.0064708651316386 -0.00642625056944491 1 1
0.0676920434691296 0.0676453471646092 1 1
-0.137755261273581 -0.13761796493413 1 1
-0.205522563872425 -0.205288181681232 0 0
0.259640661335355 0.259367095595459 0 0
0.142914531870019 0.142832978055317 1 1
-0.0245949804300141 -0.0245494084978157 1 1
-0.00218155191418211 -0.00219715087016378 1 1
0.0757059297161352 0.0756270290651827 1 1
-0.0584859204576855 -0.0584201423394851 1 1
-0.0373795279087545 -0.0373208328830301 1 1
0.0703376827764782 0.0702518216257568 1 1
-0.0560370651928242 -0.0559582862261031 1 1
-0.0487509412018818 -0.0487171108007125 1 1
0.13320468963887 0.133089858483559 1 1
-0.170049301960528 -0.169889863554479 1 1
-0.261013652036199 -0.260726898671158 0 0
0.0727995912837558 0.0727180688181899 1 1
-0.0278163006569229 -0.0277797106945543 1 1
0.241468300927957 0.241177477065519 0 0
-0.07260493055746 -0.0725443016676637 1 1
0.0646911642587822 0.0646075759321425 1 1
-0.195716224926058 -0.195499793942504 0 0
-0.0481959742388835 -0.0481527467113562 1 1
0.00887929092695475 0.00882612011748628 1 1
-0.0244403388485674 -0.0243827174773842 1 1
-0.0076784280030127 -0.00768817359811577 1 1
-0.0411877743810948 -0.0411079102799437 1 1
-0.0415118851720349 -0.0414584527612965 1 1
0.0225796520625505 0.0225204273186268 1 1
-0.152584429480196 -0.152437687999951 1 1
0.0843050627559212 0.0842620227439929 1 1
-0.224870973242594 -0.224614204420621 1 1
0.0371955174639967 0.0371695112311867 1 1
-0.0417217994896492 -0.0416865871046888 1 1
0.0427978062014987 0.0427808888512065 1 1
-0.0932307068699813 -0.0931203854733145 1 1
-0.103593258743128 -0.103479257082591 1 1
0.0514890520118792 0.0514136460977734 1 1
0.0448092296099905 0.0448070081625363 1 1
-0.00788868301392327 -0.00787553394734558 1 1
-0.00805717494269941 -0.00803820355062839 1 1
-0.101882637274948 -0.101775665930979 1 1
-0.0190581418543139 -0.0190280927564215 1 1
-0.225921080183084 -0.225687033904772 1 1
-0.0756887562485768 -0.075614590465354 1 1
0.128906281259346 0.12877183485204 1 1
-0.205662582022695 -0.205450887992818 1 1
-0.0776725318248333 -0.0775371374247763 1 1
-0.073697892597689 -0.0736440037798566 1 1
-0.0935469204939874 -0.0934596898032924 1 1
-0.0024127500387971 -0.0024217628328587 1 1
0.116807084576642 0.116697644516072 1 1
0.114301759770609 0.114217038532388 1 1
0.0449450007485137 0.0449065399518229 1 1
0.0620356662434363 0.0620111541335985 1 1
-0.0700122504102343 -0.0699366425789177 1 1
0.0166783765633268 0.0166546633207488 1 1
0.0765012583367199 0.0764023402108012 1 1
0.00785378208086331 0.00784099040440952 1 1
0.218038326770464 0.217817599838357 1 1
-0.0580148681676893 -0.0579581228617187 1 1
-0.255658303480894 -0.255410825940203 0 0
-0.0432871064658618 -0.0431952169004282 1 1
-0.0417223037741559 -0.0416638325034494 1 1
0.00479975892774339 0.00480540232855253 1 1
0.071153863466001 0.0711019129594928 1 1
0.0739651435443646 0.0738765206755761 1 1
-0.0640733009235398 -0.0639747006946623 1 1
0.0816348158967933 0.0815449471844911 1 1
0.0753948628185485 0.075264516501976 1 1
0.000624593087399772 0.000617470562354772 1 1
-0.142441668094265 -0.142318254574427 1 1
-0.00256454973773634 -0.00256392314692424 1 1
0.0571907408122088 0.0571196801958433 1 1
-0.0521877688342307 -0.0521216780122934 1 1
0.00967359960475164 0.00968278392210495 1 1
0.0298281543468879 0.0297857637800722 1 1
0.147910341954684 0.147784768997607 1 1
-0.0600016781376505 -0.0599329993994432 1 1
-0.123420107257226 -0.123300763434027 1 1
0.023674888948088 0.0236832811295072 1 1
0.118639289200033 0.118534801212209 1 1
0.0261113872261224 0.0260844484124062 1 1
-0.14463141881301 -0.144447083265087 1 1
0.0966896328696938 0.0965614637622052 1 1
-0.161803814332832 -0.161612167215291 1 1
-0.0891549394523009 -0.0890413099302746 1 1
0.104154187755183 0.104048411499855 1 1
0.0104943789983975 0.0104960354230118 1 1
-0.0504547927065619 -0.0503798489052522 1 1
0.0233254960881802 0.0232967747209858 1 1
0.18652541657116 0.18629249353553 1 1
0.0459157209120347 0.0459044401042498 1 1
0.00507449016042604 0.00505189474849444 1 1
-0.0263218827553782 -0.0262482859697783 1 1
-0.00317062473262433 -0.00320357078783272 1 1
0.0948859953150489 0.0947757195430724 1 1
-0.207667970328306 -0.207450346656118 1 1
0.052586638437235 0.052521531616445 1 1
0.0568306212506669 0.0567711983090255 1 1
0.0508126683327685 0.050761716042826 1 1
0.0792635136921819 0.0791798106856342 1 1
0.0306151280535843 0.0305831490831563 1 1
0.121768597513622 0.121639310539482 1 1
0.0228140984223978 0.0227886070406463 1 1
0.0343856495797133 0.0343304285795944 1 1
0.184763341841966 0.18455196576534 1 1
-0.055663789377904 -0.0556102774308512 1 1
-0.12595111924722 -0.125815620542326 1 1
-0.162131715441514 -0.161992348766507 1 1
0.0735407687933906 0.0734477534217168 1 1
-0.0477143178522776 -0.0477150389662308 1 1
0.0286337022097525 0.0286343585440993 1 1
0.0748556913733807 0.0748027399472717 1 1
-0.0137468929693945 -0.013708981778531 1 1
0.280142680630639 0.279864168219722 0 0
-0.0265568806345557 -0.0265626331472757 1 1
-0.221205687805703 -0.221006995789275 0 0
0.15022862147117 0.150101479378498 1 1
-0.0215315992911531 -0.0215522366011907 1 1
-0.239539754524003 -0.239268383804822 0 0
0.11555049822309 0.115434786122538 1 1
0.153277243076847 0.15312895049431 1 1
-0.0111848566709801 -0.011204073155289 1 1
-0.0406657814568219 -0.0406724131338054 1 1
0.0273631834422471 0.0273784661223212 1 1
0.0500405845382098 0.0499540400477336 1 1
-0.117977068948092 -0.117880343520481 1 1
-0.0211182622087238 -0.0211032596700059 1 1
0.0857474419246315 0.0856323020862701 1 1
-0.0395954237485083 -0.0395912578903961 1 1
0.0887031122045677 0.0886390363613934 1 1
-0.0226429877186539 -0.0226322103680359 1 1
-0.0205850103232046 -0.0205481630832215 1 1
0.0177768432788372 0.0177495508687447 1 1
0.12200554992061 0.121887551250543 1 1
-0.0124254308810074 -0.0123948038046247 1 1
0.0588306658585544 0.0587474581383235 1 1
0.207347163828 0.207120992926153 0 0
-0.0949612718761543 -0.094855021256968 1 1
0.163631109317359 0.163454998613372 1 1
0.018105009593093 0.0180838005524783 1 1
-0.0378803855008512 -0.0378072511786899 1 1
0.0536891600768927 0.0536229349359708 1 1
-0.182413123632846 -0.182215569459394 1 1
0.0898507970072846 0.0897995420041705 1 1
-0.170417455822949 -0.170264255888278 1 1
0.0360261545995567 0.0359808449211538 1 1
-0.039464302279254 -0.0394364927189551 1 1
0.160679954638492 0.160508748162694 1 1
0.119036577318899 0.118914950733232 1 1
0.0935481858231609 0.0934553767547774 1 1
0.286413527852611 0.286076497792951 0 0
0.110853596636062 0.110755583174227 1 1
-0.145176586324949 -0.145065356745509 1 1
-0.0379783797708863 -0.0379664871684773 1 1
0.115583334770145 0.11546440768045 1 1
0.0888672134164298 0.0887389827009789 1 1
-0.0822971545344504 -0.0822305832378782 1 1
0.0670957888820828 0.0670574034089215 1 1
0.0406825472750452 0.0406372909186064 1 1
0.0463000043088912 0.0462330087484718 1 1
0.0195039111645745 0.0194600465397298 1 1
-0.106831738500533 -0.106717850456892 1 1
-0.158250683267588 -0.158083677437735 1 1
0.0465955207732006 0.0465564022529509 1 1
0.146097966562001 0.145957633695036 1 1
-0.10983876606427 -0.109711370627141 1 1
0.0903226741706379 0.0902258527509371 1 1
-0.0132936710416096 -0.0132744464339781 1 1
-0.0682692003814321 -0.0681929602158992 1 1
0.0491246728282385 0.0490584741625536 1 1
0.0188317095989434 0.018845685120206 1 1
0.0772109542602784 0.077172203780213 1 1
0.110198136542119 0.110062777742811 1 1
0.0352844627462999 0.0352493433222761 1 1
-0.0814570816236352 -0.081391528099088 1 1
-0.067583080887062 -0.0675135455115777 1 1
0.0872800512934079 0.0871907441316923 1 1
-0.0314162565120389 -0.0313618336589291 1 1
-0.0279490863844204 -0.0279330161293742 1 1
-0.0441544072634323 -0.0440911491931627 1 1
0.11191177940709 0.111807588685578 1 1
-0.0558452367736174 -0.0557565730977811 1 1
-0.0377839313964537 -0.0377779814289789 1 1
-0.100175561726885 -0.100064730375068 1 1
-0.191469441944835 -0.191226071920479 1 1
-0.0920159240769469 -0.0918670882573847 1 1
0.0538921486404435 0.0538280970818641 1 1
0.0680402915640877 0.067968511565492 1 1
0.0369052082149745 0.0368534081852732 1 1
-2.35662708502182e-05 -4.65415283272073e-05 1 1
-0.131364265621332 -0.131242323862399 1 1
-0.0721768853576196 -0.0720784711580154 1 1
0.112065813171524 0.111937155770093 1 1
-0.146256595964155 -0.146123301083379 1 1
-0.164371304295415 -0.164169384264939 1 1
0.190883153242863 0.190687281162919 1 1
-0.226258655972839 -0.22604161413185 0 0
0.160616803804207 0.160450994902734 1 1
0.0452405466947856 0.0451707910389977 1 1
0.185336742157432 0.185111532258619 1 1
-0.0745532706325396 -0.0744705180599032 1 1
-0.107146176174084 -0.107048872026152 1 1
0.0356521937723731 0.0356034683791004 1 1
-0.171366169052785 -0.171184913975555 1 1
-0.106753757016494 -0.10664237875633 1 1
-0.101615833067072 -0.101501293665146 1 1
0.0241348198823497 0.0241110902132679 1 1
-0.0756503391381215 -0.0755955421085659 1 1
0.0539440254020382 0.0538461406900791 1 1
-0.0343245807607538 -0.0342994330762941 1 1
0.0193952648169835 0.0193723823929947 1 1
-0.207638101967123 -0.207425649383207 1 1
-0.120614125708591 -0.120484850168232 1 1
0.184173374294221 0.183996100472673 1 1
0.104837974680577 0.104747486851937 1 1
-0.0545240594277246 -0.0544457627095284 1 1
0.152393421243968 0.152222867924107 1 1
-0.0768115794735686 -0.0767961355653404 1 1
0.0831861406412205 0.0831160206836137 1 1
-0.0702535465901884 -0.0701902366540477 1 1
0.0245489452292172 0.0244827007279379 1 1
0.0226446888295207 0.0226017528769483 1 1
-0.159154181681642 -0.158973852132864 1 1
-0.122637231613094 -0.122534216864298 1 1
-0.0223350953646865 -0.0222970164102641 1 1
0.0983445886857487 0.0982366106782536 1 1
-0.0413968185520503 -0.0413321325367546 1 1
0.0196262077946541 0.0196346269664277 1 1
0.0589858019766862 0.0589187721388088 1 1
0.0416765799361619 0.0416831324314097 1 1
-0.101227088931606 -0.101142963450988 1 1
-0.0022207495508598 -0.00221824153899632 1 1
0.335362823989771 0.334992273865666 0 0
0.045637140328532 0.0455905983410013 1 1
0.0326341904029211 0.0326256799150053 1 1
0.0421085314946186 0.0420715409126331 1 1
0.130448155614721 0.13030288698703 1 1
-0.0309824407461146 -0.0309226696483632 1 1
0.138124050238702 0.137928060835712 1 1
-0.00127283786804734 -0.00128702650337789 1 1
-0.195864846151769 -0.195694558606208 0 0
-0.00311046814068811 -0.00307964470063745 1 1
0.0559449997878391 0.055880578911156 1 1
0.0229069069870655 0.0229295255951833 1 1
-0.0568861714923016 -0.0567776057899071 1 1
0.126971551988593 0.126797782752941 1 1
-0.171745403680453 -0.171578230513052 1 1
0.238342080000989 0.238088770629016 0 0
-0.0801346770895302 -0.0800403247320752 1 1
0.00282421612212969 0.00280018434170449 1 1
-0.0802054229384119 -0.0801053002647976 1 1
-0.156591120799605 -0.156442976606742 1 1
0.0196563074157975 0.0196201990534996 1 1
-0.0520035410026695 -0.0519604468801203 1 1
-0.082925418728297 -0.0828427758442705 1 1
-0.227390276305995 -0.22712594675622 0 0
-0.121282809883789 -0.121170505899126 1 1
-0.124323375518701 -0.124217355395414 1 1
0.116531476968279 0.116424932357612 1 1
-0.119285653908854 -0.119139078061693 1 1
-0.0133164242738839 -0.0133243896217113 1 1
0.0254120027356332 0.0253760973424821 1 1
-0.109860432287422 -0.109705102136148 1 1
-0.0288341840492183 -0.028810501663099 1 1
0.0783989014910674 0.0783986323497468 1 1
0.0778242871912717 0.0777514462458275 1 1
0.0766234414847949 0.0765042878560409 1 1
0.02680875743984 0.0267495475470194 1 1
0.0445444692102729 0.0444663531954821 1 1
-0.183293085901245 -0.183160702570864 1 1
-0.0361560122214572 -0.0361400387748032 1 1
-0.0325814487153096 -0.0325630965865755 1 1
-0.135060765088488 -0.134938150745446 1 1
-0.00993841563554399 -0.00991165819907865 1 1
0.0987741486198493 0.0986799245264698 1 1
-0.201231325702161 -0.200983768961246 1 1
0.0253961570772115 0.0253758606595082 1 1
-0.0245490265160878 -0.0245102456061033 1 1
0.175669920379429 0.175504680384117 1 1
0.0307323092011075 0.0306515724991759 1 1
0.0145698031184811 0.0145351745877668 1 1
0.0435652320816792 0.0436005798656736 1 1
0.116520459012225 0.116401601508824 1 1
0.0367451097589726 0.0366963608917384 1 1
-0.237657853800039 -0.23739673990457 0 0
-0.0867058626406614 -0.0866212955568758 1 1
-0.089612584115024 -0.0895369894539664 1 1
0.147075881762309 0.146936414862963 1 1
0.0108516846521546 0.0108525435114076 1 1
0.133033753382671 0.132919714521532 1 1
-0.101791212621021 -0.101729280733812 1 1
-0.158608056087446 -0.15839317126607 1 1
-0.0115490413441638 -0.0115264526879145 1 1
0.00345312115965177 0.00342941157072013 1 1
0.0700027105077092 0.0699076512830011 1 1
0.0746951374726546 0.074623545766468 1 1
-0.0984155563380202 -0.0983528145766281 1 1
-0.0638869645111834 -0.0638860270855349 1 1
0.145181843891428 0.145010095460048 1 1
0.0153099996286586 0.0152961044108298 1 1
0.260873874565467 0.260610102390129 0 0
-0.0255479890137911 -0.0255276370498849 1 1
-0.176375357582371 -0.176186974925354 0 0
-0.0015447879212643 -0.00151567685198875 1 1
0.0273238910893452 0.0272773979291402 1 1
-0.114523756176627 -0.114418026508132 1 1
-0.0183498612592397 -0.0183189132610537 1 1
-0.147207795247453 -0.147017401974402 1 1
0.0920596486860298 0.0919582114661268 1 1
-0.000956673082289748 -0.000960684436217347 1 1
0.112983852263394 0.112887151848328 1 1
-0.175438598462727 -0.175260415359425 1 1
-0.113365890903359 -0.113232927802274 1 1
0.208227303940307 0.208085883278208 1 1
0.0381039259927536 0.0380902692287309 1 1
-0.0336121564156678 -0.0336002200668137 1 1
-0.0394085425338475 -0.0393753028721074 1 1
0.161825271626352 0.1616784433394 1 1
-0.23852077359009 -0.238296728962323 1 1
-0.0251849113691377 -0.0251767444527337 1 1
-0.208040265843464 -0.207839502741769 0 0
0.051887392845116 0.0518256665953721 1 1
-0.0712892382432202 -0.0712144511690837 1 1
0.0122659592631309 0.0122458441637171 1 1
-0.0593021332213874 -0.0592393027921565 1 1
-0.192892604811161 -0.192677605411542 1 1
-0.0297884964279401 -0.0297764940708796 1 1
-0.0486590324480305 -0.0485755198791423 1 1
-0.0352012615871851 -0.0352047088417881 1 1
-0.0234212333161719 -0.0233997175024846 1 1
-0.0575291366313614 -0.0574555797559658 1 1
0.00517850260265784 0.00520395818318118 1 1
0.0847888833872862 0.0847387409020108 1 1
0.0139747050854597 0.0139102972270151 1 1
-0.0350524842099879 -0.0350051733302808 1 1
0.144582041271838 0.144448566331826 1 1
-0.0448917691198745 -0.0448709942436182 1 1
0.124424197639251 0.124338121690454 1 1
0.12048152330561 0.120364687370836 1 1
-0.0927717722507729 -0.0927189403815536 1 1
-0.01084466697879 -0.0108353583776119 1 1
0.0931479348733712 0.0930207624896303 1 1
0.190913435032736 0.190650699146184 1 1
0.114817587396716 0.114720144877056 1 1
0.00289887193228237 0.00290174364313064 1 1
-0.0165366958500757 -0.0165207031120711 1 1
-0.0700057211158935 -0.0699679214835536 1 1
0.0243990722823702 0.0243838772657026 1 1
-0.0567492032487873 -0.0566958248524661 1 1
0.0950340635605211 0.0949488731877284 1 1
-0.0133586170367305 -0.0133585342114913 1 1
-0.0860098181254559 -0.0858718988050257 1 1
-0.111440923092586 -0.111314532739333 1 1
0.0517855523916037 0.0517188429735469 1 1
0.117964548836719 0.117858107006557 1 1
-0.0981990630590334 -0.0981168196894149 1 1
0.0999776147065213 0.0998668379906283 1 1
-0.0507619895341159 -0.0507068072691991 1 1
0.0866885040406606 0.0865984626066443 1 1
-0.0736880484820116 -0.0736772487774629 1 1
-0.0418815778447963 -0.0418404983808607 1 1
-0.169034442908229 -0.168895855965809 1 1
0.0459533759661397 0.0459334645331849 1 1
0.187674945739176 0.18746692828697 1 1
-0.155909268841223 -0.155735640954281 1 1
-0.010524965720518 -0.0104992487924944 1 1
-0.0287130113306671 -0.0286986481115965 1 1
0.0366739897206128 0.0366703801560993 1 1
-0.142811852528419 -0.142657781673745 1 1
0.0374456054122085 0.0374443306203118 1 1
0.116383890602066 0.116313355810145 1 1
0.0689529142609812 0.0688510043345705 1 1
-0.140162407626728 -0.140018477336589 1 1
-0.0386751993831947 -0.0386325715585043 1 1
-0.0355212918256825 -0.035425993901317 1 1
-0.0755074743579821 -0.0754250044981567 1 1
-0.0237397836694439 -0.0237824402870197 1 1
0.0969969731197702 0.0969170853023491 1 1
-0.0101105131412537 -0.0101503366892715 1 1
0.0612052849032266 0.0611703486650373 1 1
0.0593519440068136 0.0592527757056929 1 1
-0.0133329099841303 -0.0132838166152434 1 1
0.0195982261353232 0.0195549402356578 1 1
-0.0768856401533151 -0.0767797669524947 1 1
0.137747219240194 0.137606164162579 1 1
0.178822111302081 0.17856300740076 1 1
-0.000830540988698458 -0.000787687134891201 1 1
0.00612257699565098 0.00616056598742602 1 1
-0.130227973982952 -0.130095147295752 1 1
-0.0930708433495758 -0.0930119603970818 1 1
-0.353316794060778 -0.352957381449402 0 0
0.0231890851996687 0.0231444919054632 1 1
0.160033268703386 0.159862242668727 1 1
-0.0814140778365773 -0.0813095854332466 1 1
-0.0319313821076768 -0.0318576634482962 1 1
-4.95123751536441e-05 -4.37106694635616e-05 1 1
-0.090016656234399 -0.0899065668009675 1 1
0.0705544131908473 0.0704854605951813 1 1
0.0483561067829683 0.0482515972927614 1 1
0.024941727027841 0.0249621609792413 1 1
-0.0243676220132159 -0.024331027950208 1 1
-0.0161181119384908 -0.0160880341855461 1 1
0.0228543155308628 0.0228153969221117 1 1
0.204995946286258 0.204801583570647 0 0
0.0313249604321538 0.0312920321098849 1 1
0.0922664104753891 0.0921733860805458 1 1
0.0872327105185575 0.087135505190294 1 1
0.138238250235142 0.138092521123354 1 1
0.0574846099070776 0.0574190744420528 1 1
-0.132810883419213 -0.132672438347138 1 1
0.0146767557503947 0.0146710439443796 1 1
0.127190226961621 0.127042974155881 1 1
-0.0748607637967497 -0.0747731244643211 1 1
0.145915301851831 0.145746162662128 1 1
-0.0913889550924372 -0.0912394845070579 1 1
-0.088475734322751 -0.0884350590963368 1 1
0.0872321137979775 0.0871357081028749 1 1
0.0182309336806398 0.0181970161623915 1 1
0.0323543180511502 0.0323158237538213 1 1
0.00603809218800587 0.00601095710672403 1 1
0.0334010986505419 0.0333711037873898 1 1
-0.00102183595105839 -0.00102103273761032 1 1
0.0344488257820022 0.0344337609482125 1 1
0.185475735767685 0.185298209466473 1 1
-0.0708435645016481 -0.0707744486442781 1 1
-0.0254419614098957 -0.0253705869312154 1 1
0.0124151870586162 0.0124280877856096 1 1
0.0578624327289743 0.0578161215560523 1 1
-0.077537795658613 -0.077399654110087 1 1
0.0678803312961323 0.0678083593020156 1 1
0.171821575816737 0.171649568400495 1 1
-0.109739100764557 -0.109645861340822 1 1
-0.05177555775672 -0.0517204616825706 1 1
0.0539439041225211 0.053894633733249 1 1
0.0809498954442241 0.0808773560242978 1 1
-0.0656351772598819 -0.0655456622944154 1 1
0.128544293450492 0.12842797125616 1 1
-0.0270573359979828 -0.0270242317301012 1 1
-0.0407302395311357 -0.0407064635230933 1 1
0.133147193927345 0.133003084550984 1 1
0.0186983179482574 0.0186857806727856 1 1
-0.143485001453367 -0.143326490711023 1 1
-0.0186062648441464 -0.0186001271969374 1 1
0.117705950173362 0.11756975032439 1 1
-0.0779444596568933 -0.0778490404386979 1 1
-0.0220082893643873 -0.0219695893735804 1 1
-0.0486126237612181 -0.0485626521342059 1 1
-0.0981639611203265 -0.0980531550939937 1 1
-0.0525910970905044 -0.0525219014212776 1 1
-0.0436163140937761 -0.0435575643394028 1 1
0.0684497765512197 0.0683931413503769 1 1
-0.0484124146680827 -0.0484086447088587 1 1
-0.0278561390545477 -0.0278275972903406 1 1
0.1182962797579 0.118130102333998 1 1
0.0720481096644282 0.0719686096226473 1 1
-0.0703962688627493 -0.070337759930961 1 1
0.00401011557503098 0.0039577107879575 1 1
0.0620837144758938 0.0620092780264364 1 1
-0.132515396228497 -0.132368517649345 1 1
-0.0972918604994079 -0.0971668040860868 1 1
0.170321611836637 0.170154576772507 1 1
-0.318186290838556 -0.31781104323561 0 0
0.0102432426872645 0.0102190909555601 1 1
0.0395827976139669 0.0395220678254075 1 1
0.293564024235557 0.293222302767109 0 0
-0.0291279179395579 -0.0290921465378895 1 1
-0.076146594420456 -0.076057936828164 1 1
-0.0666994660509181 -0.0666127042475969 1 1
-0.0666362504722276 -0.0665424891698728 1 1
-0.00263912348695147 -0.00259861463783072 1 1
0.103646088309003 0.10353722277418 1 1
-0.0581772120184179 -0.0580981509144174 1 1
-0.0032880512679294 -0.00332050729223226 1 1
-0.157480750131743 -0.157344127759474 1 1
0.0686610325802871 0.0685888176062143 1 1
0.11146355036318 0.111368119484441 1 1
0.0324726438612264 0.0324198930840461 1 1
0.134331861642558 0.134184718881481 1 1
-0.312806267251158 -0.312487896832506 0 0
-0.00316336004659875 -0.00317314541601057 1 1
-0.0112250596350192 -0.0112189206937452 1 1
0.0670154194118242 0.0669075388982571 1 1
0.167169664619366 0.167012414481423 1 1
0.0404808394624804 0.0404144956747073 1 1
-0.0824338656414693 -0.0823259314090335 1 1
-0.152505495503716 -0.152353904772751 1 1
-0.0640320433457635 -0.0639707726821674 1 1
-0.0411393324053164 -0.041080923187637 1 1
0.149109951466003 0.148973193632078 1 1
-0.140692982615143 -0.140553458402772 1 1
-0.0356173054301489 -0.0355534432598707 1 1
0.063084570028528 0.0630249014156123 1 1
0.172974807099355 0.172807124881451 1 1
0.14263807396372 0.142509618544546 1 1
0.0430300629667286 0.0429776890696422 1 1
0.136891812020515 0.136781129961814 1 1
0.0825145659587232 0.0824236867852636 1 1
-0.0584044273097288 -0.0583232923447191 1 1
0.0599068551523168 0.0598793452202964 1 1
-0.0478132209591638 -0.04775103342979 1 1
0.143702900330474 0.143577832260944 1 1
-0.0907747506795331 -0.0906787191195257 1 1
-0.0131265717835056 -0.013142289109079 1 1
0.15294991913611 0.152840820428878 1 1
-0.0978410910433225 -0.0977673365828275 1 1
0.0663614931844292 0.0663018910446178 1 1
-0.199422418620154 -0.19918153577379 1 1
-0.0572011066835992 -0.0571501460517329 1 1
0.277652593035165 0.277338979857578 0 0
-0.170807021242323 -0.170621546164014 1 1
-0.169595494242574 -0.169428113638322 1 1
-0.0575434238748733 -0.0575029500670378 1 1
-0.228479989043019 -0.228252467720704 0 0
-0.0634132783564758 -0.0633474379734809 1 1
0.148477069282228 0.148302956945399 1 1
-0.055632239312228 -0.0555887622134995 1 1
-0.174259575377823 -0.174097604735197 1 1
-0.18945537395464 -0.189211973445395 1 1
0.0968290236606887 0.096730217102803 1 1
0.119686168080359 0.119573261614326 1 1
0.0472356089425867 0.0472016018786996 1 1
0.0332003186737424 0.0331730459220786 1 1
-0.0367573284757485 -0.036715622021026 1 1
0.0797538975377156 0.0796617146111277 1 1
-0.0600590562004842 -0.0599691277134923 1 1
0.0347706587788778 0.034733045978068 1 1
-0.044419979024888 -0.0443655062958368 1 1
0.0616829806844527 0.0616313868196344 1 1
-0.119528984486411 -0.119428010220594 1 1
0.0323109759245635 0.0322893577138626 1 1
-0.208813265343343 -0.208610660598409 1 1
0.15657761025794 0.156368370056004 1 1
-0.0803811910381646 -0.0802716207365377 1 1
-0.0942058961498374 -0.0941013674039922 1 1
0.0774102979993275 0.0773509118991843 1 1
-0.1821468219686 -0.181995256817406 1 1
0.230995895422875 0.230724404620705 0 0
-0.188750022859026 -0.188558716481777 1 1
-0.0100795067347714 -0.0101025515450491 1 1
-0.00427196016808441 -0.00425532213152109 1 1
0.0673252657050921 0.0672406160518522 1 1
-0.0480558699885095 -0.0479786503826457 1 1
0.0642071053900971 0.0641282287022327 1 1
0.00840358668035974 0.00839427861051564 1 1
-0.0230355325536402 -0.023022470715072 1 1
0.275293916509019 0.275011211508464 0 0
0.0098165035778014 0.00977722959324922 1 1
-0.23279866074424 -0.232531592469379 1 1
-0.0208772476027986 -0.0209068806838514 1 1
0.0796980312018913 0.0795619448462167 1 1
-0.0210321611350088 -0.0210066371183203 1 1
-0.185482754798854 -0.185312646510666 1 1
-0.0798183718307539 -0.0797589416134776 1 1
0.00296036493631179 0.00299010041670855 1 1
0.15009955710443 0.149966295355514 1 1
-0.14018771254513 -0.140070825340242 1 1
-0.159896454563499 -0.159733512884658 0 0
-0.080375663779448 -0.0802818129627038 1 1
-0.0477764441859754 -0.0476897264408297 1 1
0.0399906074122864 0.0399747561445723 1 1
-0.0940832876331799 -0.0940125640793197 1 1
-0.0701252781871395 -0.0700129924640185 1 1
-0.0247272317950007 -0.0246740837964239 1 1
-0.134106674589397 -0.133939830287216 1 1
-0.0981284577667598 -0.0979993849869301 1 1
-0.211339274812121 -0.211064642330627 0 0
-0.073236693553924 -0.0731893814947351 1 1
-0.096133788956687 -0.0960398288256366 1 1
-0.0572145530036993 -0.0571741254480532 1 1
0.0251597317830876 0.0251580745915728 1 1
0.0906748402944139 0.0905998479240952 1 1
0.0445645657202053 0.0445186350119818 1 1
-0.0534347413965923 -0.0533827305834289 1 1
-0.0335172028860809 -0.0334515238152377 1 1
0.0954327568766297 0.0953158198604159 1 1
0.0601752133745637 0.0600983090905782 1 1
0.0298549977464494 0.0298394876003764 1 1
0.0562899816681906 0.0562259094303095 1 1
0.0804529052413017 0.0803896971845397 1 1
0.0194253525519487 0.0194231213286511 1 1
-0.0390064424565041 -0.0389680419810396 1 1
0.0174564630298297 0.0174299680204951 1 1
0.0378203475636636 0.0377729132703293 1 1
0.0522738609103579 0.0522088025103044 1 1
-0.0656970954166944 -0.0656479506995859 1 1
0.154050513951459 0.153870778159126 1 1
0.208578921533551 0.208370566192968 1 1
0.0394211887155767 0.0394164384148063 1 1
0.115236232595169 0.115129167289357 1 1
0.0551465048858563 0.0550698204716866 1 1
-0.226788033757684 -0.226544340367805 0 0
0.167151291284015 0.166998192808738 1 1
0.0643535569098295 0.0642883427865331 1 1
0.059793820569648 0.0597298551940309 1 1
-0.184285689308604 -0.184089762416516 0 0
-0.0209723728557557 -0.0209369110308599 1 1
-0.0275578926700085 -0.0275336070247889 1 1
-0.0388039553650844 -0.0387550166532058 1 1
0.11284879116861 0.112705799041082 1 1
0.100904169727807 0.100806938421901 1 1
0.130047568161365 0.129924520840526 1 1
0.00767001708947096 0.00763336093095058 1 1
0.0439451686369681 0.0439207840031096 1 1
0.0410866818699341 0.0410176143412904 1 1
0.0149081344614091 0.0148795258575906 1 1
-0.195327982724277 -0.195135716664169 1 1
0.0357245850931251 0.0357094100850437 1 1
0.0963477325788031 0.0962532680439576 1 1
0.0377336522870863 0.0376978149574621 1 1
0.0316880511572155 0.0316411616299085 1 1
0.0021128422526617 0.00212631978635123 1 1
-0.229363246295257 -0.2290802923093 0 0
0.180315895776063 0.180069194663732 0 0
0.0777763395949811 0.077697201912077 1 1
-0.157160329590654 -0.157009965499839 1 1
-0.0167328686629889 -0.0167013233407274 1 1
-0.0929488540062197 -0.0928451610691704 1 1
0.103994232367178 0.103893299147078 1 1
-0.0180743279107673 -0.0179996578476041 1 1
-0.0146302057576157 -0.0146012492465775 1 1
-0.0786694038073036 -0.0786188046120862 1 1
0.0764395750074533 0.0764079222015672 1 1
-0.0429664748487288 -0.0429171159512529 1 1
-0.142563351095707 -0.142455049995964 1 1
0.0166673973813027 0.016624028729607 1 1
0.117548420451737 0.117458029134179 1 1
-0.0554950082727668 -0.0554386511495819 1 1
0.0500428729332911 0.0499989059325502 1 1
0.0837504445823647 0.0836561597146263 1 1
-0.219971490857277 -0.219755265118797 0 0
0.0522338999339192 0.052152408049513 1 1
-0.115918830310604 -0.115707058099529 1 1
0.147432910206429 0.147259877736453 1 1
-0.0422140522687277 -0.0421549530133738 1 1
-0.0216817115660672 -0.0216358825561358 1 1
0.206043485434971 0.205877762151027 0 0
0.0117000963657185 0.0116451239443375 1 1
0.0361086112179229 0.0360371575302905 1 1
-0.127109120286036 -0.126997661015937 1 1
-0.00130149705211527 -0.00133334698900546 1 1
-0.135157680537784 -0.134994850277049 1 1
0.000410846432429514 0.000380639891708025 1 1
-0.032324574243354 -0.0322965998256475 1 1
-0.223287045175833 -0.22307095519814 1 1
-0.0440680555142642 -0.0440355798643263 1 1
-0.157754805984185 -0.157585627068793 1 1
0.0171675053366414 0.0171609503073494 1 1
-0.0931269718911536 -0.0930358524055708 1 1
0.0156804588826598 0.0156756702398924 1 1
-0.196495729104526 -0.19626399677884 1 1
0.0950363477734765 0.094970280720885 1 1
0.213320283568696 0.213104027959044 0 0
-0.183933106684858 -0.18369471762332 0 0
0.131166363573708 0.130990763756578 1 1
0.0312487735816959 0.0312029307306687 1 1
-0.0353056865322262 -0.03531482216024 1 1
-0.00796482764986673 -0.0079402320064639 1 1
0.0166881546342161 0.0166826019922565 1 1
0.0307675048718701 0.0306950316896825 1 1
-0.173355524577593 -0.173195059878791 0 0
0.314860061427057 0.31452638674227 0 0
0.0877657384950207 0.0876801295974058 1 1
-0.0117350596998521 -0.01169227774825 1 1
-0.0340704963265669 -0.0340555835431772 1 1
0.0152681367421227 0.015246166229463 1 1
0.157064702085222 0.156905443476137 1 1
0.171336566037112 0.171167255109341 1 1
0.0926588372435352 0.0925646852895052 1 1
0.161208247434343 0.161084896386057 1 1
-0.025998977059522 -0.0259963192981849 1 1
0.0285619761263418 0.0285141689862455 1 1
0.0872246789032143 0.0871012759580906 1 1
0.106722648187784 0.106608206591881 1 1
0.126294921347969 0.126191953936956 1 1
0.0320245705004654 0.0319623520048001 1 1
-0.0135368519116059 -0.013487229442212 1 1
-0.136004974347276 -0.135844592043259 1 1
0.0460251559219951 0.0459072228351908 1 1
0.0505194765475737 0.0504583323044338 1 1
0.161337630809737 0.16112678505096 1 1
-0.312868321594626 -0.312539802879554 0 0
0.103413243539468 0.103302549009434 1 1
0.00405338570745711 0.00405699622945063 1 1
-0.0340820830905665 -0.0340365801847656 1 1
-0.00420305195436614 -0.00425000111651016 1 1
0.0400552344266166 0.0400036964097537 1 1
-0.0542886140661385 -0.0541992481628253 1 1
-0.0452356011560246 -0.0451877816059861 1 1
0.0703382706709303 0.0702492537245674 1 1
0.120882015570517 0.120787810889603 1 1
0.0950565277558246 0.0949561357451875 1 1
0.0647708370716205 0.0646760460370571 1 1
-0.0893084798874171 -0.0892179707241048 1 1
-0.162596467069806 -0.162418838215799 1 1
0.12897303010663 0.128846816879102 1 1
-0.140695062153514 -0.140553603916772 1 1
0.173064006057313 0.172852914790852 1 1
-0.138712472128828 -0.138567506531489 1 1
0.00277158298028588 0.00275424943746057 1 1
-0.0461443484373464 -0.0461048637237419 1 1
0.0507867497820535 0.0507456619338483 1 1
0.0631459287776532 0.0631217965635261 1 1
0.0719409553053949 0.0718784862339537 1 1
-0.174774146849522 -0.174618781257608 1 1
0.111874834032762 0.111780784787874 1 1
0.208202444299356 0.20797020719629 0 0
-0.031907655713327 -0.0319290311449791 1 1
0.14726140135445 0.147092758728384 1 1
0.178796675847283 0.178620055970067 1 1
0.34877204668087 0.34836868546085 0 0
-0.137082476591523 -0.136940019303582 1 1
0.0517060035352846 0.0516676695413448 1 1
-0.00892693011565309 -0.00893924741887663 1 1
-0.0937836081556856 -0.0936912525883568 1 1
0.134845636129229 0.134683074235487 1 1
-0.0948088714778973 -0.094684385368009 1 1
0.0453189729576665 0.0452918940832588 1 1
0.0932638418555445 0.0931789183635221 1 1
0.00550317993250872 0.00547704682203491 1 1
0.0232464327281115 0.0231954506210517 1 1
-0.0944036712973605 -0.0943192522225317 1 1
0.022803060917216 0.0227441792265818 1 1
0.00133776403727007 0.00134712727622069 1 1
0.0299211046312136 0.0298834946048216 1 1
0.235208459436608 0.234952254045586 0 0
0.0846081072768465 0.0844946517986019 1 1
0.0764066168159522 0.0763451051911233 1 1
0.117019117034512 0.116914188120542 1 1
-0.0867751762448888 -0.0866909417293111 1 1
0.176770157520101 0.176591616199521 0 0
0.0159171252686519 0.0159056088577872 1 1
0.11961185382825 0.119479370054449 1 1
0.0999999435704589 0.0999180036741813 1 1
-0.228611702368036 -0.228363275032597 0 0
-0.144699290402442 -0.144548990704482 1 1
0.104044346402645 0.103895581528943 1 1
0.00447993314770283 0.00448855263618978 1 1
0.323161673949756 0.322858575101375 0 0
0.0791380701232277 0.0790777089970649 1 1
-0.125323971082275 -0.125189779350512 1 1
-0.0323428345349364 -0.0323260591115868 1 1
0.00678635217879712 0.00678611505158427 1 1
0.0511390064268605 0.0511169793578842 1 1
0.0796078969981349 0.079559935219039 1 1
-0.0564262065257902 -0.0563919669357889 1 1
-0.0326270455041682 -0.0325684920217936 1 1
-0.0113234148591577 -0.0113145816678188 1 1
0.187818573192123 0.187630464255112 1 1
-0.00342932222284708 -0.00342830783495188 1 1
-0.129111269238448 -0.128962635269424 1 1
0.0112004034448713 0.0112085755339107 1 1
-0.131696808103097 -0.131539912914283 1 1
-0.0527498296634354 -0.0527108360031516 1 1
0.0216845860228916 0.021653328962033 1 1
0.0052250530416577 0.00521560861576174 1 1
-0.139869736766152 -0.139762196760859 1 1
-0.213562720196357 -0.213352169245473 1 1
-0.082027650052422 -0.0819548794276422 1 1
-0.0555565448451367 -0.0555019123065553 1 1
-0.0462423845913102 -0.0461762615802535 1 1
0.244411093819578 0.244168330720528 0 0
-0.0647284402722737 -0.0646895211872359 1 1
-0.0689656614094851 -0.0689439515976793 1 1
-0.0337333289465231 -0.0337251244124544 1 1
-0.227639602077034 -0.227414041055612 0 0
0.0603344357955774 0.0602673221285083 1 1
0.0274569765756786 0.0273924691362699 1 1
0.114881467001893 0.11474822323396 1 1
-0.113407206383536 -0.11328358690873 1 1
0.0349256558917721 0.0348640062695181 1 1
-0.122831065117353 -0.122692153860392 1 1
0.0826622537004517 0.0825540746781505 1 1
0.0477311566621196 0.047691126206605 1 1
-0.0199745835150869 -0.0199348361878697 1 1
-0.0191789616457863 -0.0192067126620395 1 1
-0.110208465288724 -0.110091096883988 1 1
-0.183232671753935 -0.18303015463813 1 1
0.00673586166252656 0.00670957560247474 1 1
0.079140965620191 0.0790791624446093 1 1
-0.0276690875689311 -0.0276520970556261 1 1
0.196338076865459 0.196114827212862 1 1
0.149879369879893 0.149756415932628 1 1
-0.00061835368401076 -0.000617508516717862 1 1
0.159138136479228 0.158971779200026 1 1
0.0586316024924892 0.0585579175881693 1 1
-0.188310499448845 -0.188159454232329 1 1
0.0232286118955725 0.0232242854688715 1 1
-0.00236941528239262 -0.00237722523694604 1 1
-0.129215684790095 -0.129151778894281 1 1
-0.160143028470093 -0.160009953091989 1 1
-0.0376869202467259 -0.0376263377916969 1 1
0.0312016093395049 0.031165301018495 1 1
0.087312380472301 0.0872606631179823 1 1
0.229135200694765 0.228891019842895 0 0
0.153597396882311 0.153454811019616 1 1
-0.0389271220372062 -0.0389362608740547 1 1
0.0895696626502083 0.0894124130598585 1 1
0.113884886371506 0.113711485015582 1 1
-0.0325509366003935 -0.0324923294358643 1 1
0.0376880989519671 0.0376425906092601 1 1
-0.0673024503509215 -0.0672432844439111 1 1
-0.00735670932524443 -0.00740120067488992 1 1
0.0860153551053956 0.0859077287310528 1 1
-0.034896654031735 -0.0348364033802584 1 1
-0.0570004303394161 -0.0569586438482014 1 1
-0.149519340850097 -0.14935196926623 1 1
0.030280592575356 0.0302420338060277 1 1
0.0478079030923919 0.047733589415255 1 1
-0.000448779196517 -0.000438472467090091 1 1
0.0362581346299097 0.036232994492098 1 1
-0.126059832937467 -0.125953723318015 1 1
-0.109394199845263 -0.109261467637834 1 1
-0.0917715287049017 -0.0916679375223633 1 1
0.098778329101818 0.0985930117203496 1 1
-0.0405617963335162 -0.0404719849675772 1 1
-0.0477936002871491 -0.0476985927879551 1 1
0.013756473425971 0.0137474657383685 1 1
-0.0735748949012873 -0.073513931269671 1 1
0.0673005333487188 0.0672433406403608 1 1
0.0666894905807405 0.0666132323627749 1 1
0.0351120624284053 0.0350871714710574 1 1
0.0409804200711629 0.0408729970345944 1 1
-0.0477171176702137 -0.0476788023635565 1 1
0.0887001456776151 0.0885939114958368 1 1
-0.054103018289371 -0.0540286317441039 1 1
-0.0512824227550133 -0.0512543960428998 1 1
0.0728628912329799 0.0727934824288663 1 1
0.110812941615917 0.110714476695325 1 1
-0.0990453239169629 -0.0989750138796436 1 1
0.024009938092957 0.0240076032605405 1 1
-0.0487590043788559 -0.0486859424732067 1 1
-0.212175339428551 -0.211918906047403 1 1
0.180044808966369 0.179869814058269 1 1
-0.139890228653806 -0.139745312676552 1 1
0.111383060503724 0.111236543741831 1 1
-0.0134658919903414 -0.013433189849701 1 1
0.133847781823337 0.133711341523461 1 1
0.101298763963482 0.101169295008315 1 1
-0.153321430974529 -0.15316222599258 1 1
-0.097496723965734 -0.0973724428973846 1 1
0.020327118916263 0.0203565517453868 1 1
-0.0844231719415664 -0.0843296981666022 1 1
-0.00452247164027707 -0.0044753502304148 1 1
-0.0201427133053178 -0.020117492819747 1 1
-0.0655844213697141 -0.0655388732285095 1 1
0.0219094433764552 0.0218517199727637 1 1
-0.0279388745139732 -0.0279117382857338 1 1
-0.000934890928383834 -0.000911958155055145 1 1
0.0908670443901458 0.0907681013361389 1 1
-0.110689096073681 -0.110518579104016 1 1
-0.177649933003578 -0.177476874264578 0 0
-0.0368773845152682 -0.0367975599529541 1 1
-0.048561725851584 -0.0485198509903032 1 1
-0.0663913664720042 -0.0663255401469071 1 1
0.0631027192389888 0.0630166789357692 1 1
-0.219927563034108 -0.219655063344275 1 1
0.0209420646062672 0.0209398959465596 1 1
0.0656393688422277 0.0654863123962364 1 1
-0.0521837447538274 -0.0521693480729862 1 1
-0.153784689468397 -0.153618139197309 1 1
-0.0502069827229421 -0.0501525128597377 1 1
-0.0410577690272048 -0.0410233856167422 1 1
0.0484923178753687 0.0484216533958935 1 1
-0.0190573034994942 -0.0190462019689636 1 1
-0.038243367430127 -0.0382035280142486 1 1
-0.0501705999178168 -0.0500960228287494 1 1
-0.171676668228911 -0.171498759895187 1 1
0.0551778321713144 0.0551123542498193 1 1
-0.0737067760208848 -0.0736487266585156 1 1
0.133221492059103 0.133132655527135 1 1
0.190234742504062 0.190010823691012 1 1
-0.0597471706680186 -0.0596922100204807 1 1
0.105382426010746 0.105255470227009 1 1
0.0507961029792842 0.0507577724468027 1 1
-0.119111591650782 -0.118992415265565 1 1
-0.107518607942325 -0.107435709335449 1 1
-0.0381756802459091 -0.0381586782064563 1 1
0.0348661507726598 0.034835751209109 1 1
-0.108643143642905 -0.108533254428763 1 1
0.101224318515537 0.101096099388327 1 1
-0.0449394253189874 -0.0448858321600798 1 1
-0.036619259407613 -0.0365762349172755 1 1
-0.17575058576593 -0.175488029569839 1 1
-0.00898610404834142 -0.0089923703323805 1 1
0.0594294243415467 0.0593599906169025 1 1
-0.301363058332535 -0.301055468766671 0 0
-0.0991791273051306 -0.0990386686725307 1 1
-0.102221489535649 -0.102103210343351 1 1
0.0452257351394977 0.0452427505143389 1 1
-0.0259234171913273 -0.0258418118546263 1 1
-0.0210782830826876 -0.0210852705764915 1 1
0.00800338470821105 0.00799965176187006 1 1
0.0451226422224422 0.0450613178353582 1 1
-0.0568651113520475 -0.056800516217491 1 1
0.053154628920649 0.0531362739785609 1 1
0.0430355055615559 0.042981470164483 1 1
0.066937053152908 0.0668742929708964 1 1
-0.120894062186302 -0.120764283752763 1 1
0.0285653279867234 0.0285439568390358 1 1
0.0775879037470207 0.0774969058965413 1 1
-0.0194304855580729 -0.0193716116669603 1 1
-0.124750399413962 -0.12462523344635 1 1
-0.364684003052338 -0.364338285132363 0 0
-0.0183760345823894 -0.0183512512982795 1 1
0.1763500415568 0.176224473397782 1 1
0.137065805347915 0.136938814728114 1 1
0.154132159873725 0.153990052576458 1 1
0.0864572898922698 0.0863519811946534 1 1
0.0333976640245986 0.0333538220002384 1 1
-0.0161015439243809 -0.0161023789418316 1 1
-0.0327513352867772 -0.0327571976745078 1 1
0.153939425339815 0.153803861539528 1 1
-0.0677102450102709 -0.0676316033657205 1 1
-0.049321055230075 -0.0492899132136089 1 1
-0.108837860406529 -0.108759921483493 1 1
0.0768776764803027 0.0767938096427988 1 1
0.0276225061742201 0.0275971482667047 1 1
0.0715399262155617 0.071465495473769 1 1
0.2961049105105 0.295774419003939 0 0
0.0892904083472601 0.0892074880220515 1 1
-0.0561645515347028 -0.0561160925410429 1 1
-0.0360297242774367 -0.0359829865662648 1 1
0.12362238095429 0.123495239555102 1 1
0.0278613147941673 0.0278182959876639 1 1
0.0387225893852692 0.038666975422222 1 1
-0.180543032067214 -0.1803735210824 1 1
0.127389590508822 0.127291912254097 1 1
0.00942587974750129 0.0094111713795784 1 1
-0.0750433769150725 -0.074941150767249 1 1
-0.0256252092354769 -0.0255746638436715 1 1
0.0365521420876549 0.036507240455803 1 1
-0.0309808407649992 -0.0310002895587965 1 1
0.0349184285538338 0.0349265368828229 1 1
-0.018656223062228 -0.018614998440134 1 1
-0.147737889109845 -0.1475572849163 1 1
-0.100449161661262 -0.100292712891031 1 1
-0.13839101856086 -0.138226454136685 1 1
-0.00853477643215336 -0.00854992184533538 1 1
0.00721605708312266 0.00720197805904573 1 1
-0.0298713863659084 -0.0298895545935184 1 1
-0.149293179374602 -0.149126915125273 1 1
0.206854043877699 0.206641480216251 1 1
0.0729744321855574 0.0728976577738592 1 1
0.117925506301678 0.117790845256045 1 1
-0.159485720909666 -0.159357600093764 1 1
-0.0477119597169984 -0.047650930178962 1 1
0.0512931329166652 0.0512595760842739 1 1
-0.110344318773288 -0.11023342537227 1 1
-0.0176740976952251 -0.0176538738179561 1 1
0.124189745032178 0.124057652899773 1 1
-0.0575421291040214 -0.0575170616806619 1 1
0.0255912999721431 0.0255865816977947 1 1
0.0902887902315208 0.0902115282696518 1 1
0.038442722708459 0.038374334241389 1 1
-0.0112073421642886 -0.0111690844345903 1 1
0.0367025456578806 0.0366625926610478 1 1
0.0671393476796633 0.0670575514405612 1 1
-0.0640604127108017 -0.064005065378802 1 1
-0.281280847514791 -0.28100543480476 0 0
-0.0799306777412136 -0.0798749005891651 1 1
0.0929779081719576 0.0928487816222304 1 1
-0.0908529407908819 -0.0907581107984964 1 1
0.0858458451188325 0.0857596570417051 1 1
-0.0715633399278018 -0.0714595328237659 1 1
-0.0645108446344802 -0.0644145013311344 1 1
-0.00379865091138183 -0.00380367457573369 1 1
-0.151338200774299 -0.151209790158002 1 1
-0.0301237293511841 -0.0301352241856526 1 1
0.116148113007447 0.116042617284325 1 1
0.0339937228171273 0.0339635672051796 1 1
0.181725932797423 0.181532550298807 1 1
-0.0222960693903706 -0.0222688687335942 1 1
0.207833193206455 0.207609477302505 1 1
-0.130178143071163 -0.130057919640272 1 1
-0.188183923993923 -0.187935966806348 1 1
0.0578387931145516 0.0578117433462524 1 1
0.0141941488295514 0.014177542659439 1 1
-0.229212247726637 -0.228973012812741 1 1
0.131100752187575 0.130971635405571 1 1
-0.0823351766276307 -0.0822703634445153 1 1
-0.105307223733354 -0.105168148536607 1 1
0.0287969675299912 0.0287017327523325 1 1
-0.0472989142612678 -0.0472334050928374 1 1
-0.0940209242685777 -0.0939094073873658 1 1
0.00868491875703325 0.00865636727072233 1 1
-0.128770699110711 -0.128675382524681 1 1
-0.00204196791710909 -0.00203160268101548 1 1
-0.036260801518159 -0.0362864854005433 1 1
-0.0321246332010255 -0.0320805091723163 1 1
-0.1107947190852 -0.110706463741189 1 1
-0.0492051004342592 -0.0491438912676441 1 1
-0.152686204615347 -0.152555857120014 1 1
-0.0812518669391266 -0.0811603053818323 1 1
-0.110131681008435 -0.110051339060404 1 1
-0.153616353985781 -0.153469605910566 1 1
0.0180064557672593 0.017978646218031 1 1
-0.0551551162199404 -0.055083598334634 1 1
-0.0940780614721203 -0.0939860981375627 1 1
0.0175225690865872 0.0174879827819293 1 1
-0.0139719461077827 -0.0139552348787102 1 1
-0.0371977706521621 -0.0371395975129766 1 1
-0.120233047708659 -0.120107553529726 1 1
0.123332674508653 0.123209456886301 1 1
0.115482923234761 0.115311000279239 1 1
-0.0767366136201327 -0.0766675338239993 1 1
-0.133716171076635 -0.133534806763248 1 1
0.0803775905911748 0.080293171987223 1 1
0.0422910586344032 0.0422227384622579 1 1
-0.0609801088337147 -0.0609269145463515 1 1
-0.260708336772956 -0.260390592822821 0 0
0.0847603952247792 0.0846785744435102 1 1
-0.00139344949113184 -0.00140766803257706 1 1
0.134146779703495 0.134001217797076 1 1
-0.0435878946231644 -0.0435563408173209 1 1
0.068714470567679 0.0686368094494545 1 1
-0.0661887470661176 -0.0661385178708372 1 1
0.269144205928444 0.2688983359847 0 0
0.102103151482365 0.101961658371081 1 1
0.0187520457138265 0.0187476255730414 1 1
0.103307898378632 0.103152278272756 1 1
0.0122917947801183 0.0122500216936737 1 1
0.0540630229893911 0.0540066510786773 1 1
0.191686210700505 0.191500190190822 1 1
-0.0121454462200056 -0.0121538935740784 1 1
-0.0496241800581268 -0.0495562197575493 1 1
0.122484113765363 0.122352932174111 1 1
-0.144339229111793 -0.144165079807844 1 1
0.120238075253429 0.120084020637154 1 1
0.0343796374847422 0.0343369681477685 1 1
0.0675497602579743 0.0674718150397341 1 1
-0.211246425097209 -0.210968029889746 1 1
0.0158904699684675 0.0158887322488694 1 1
-0.103549099323726 -0.103460417900404 1 1
0.21998202839564 0.219767979407416 1 1
0.0236024376243174 0.0235510016473883 1 1
0.115802332576974 0.115718816024385 1 1
0.0920255842972811 0.0919449472060018 1 1
0.123996475047534 0.123871403884197 1 1
-0.168448011646666 -0.168252085770923 1 1
-0.0178901199407966 -0.0178506097695921 1 1
-0.0484720313299439 -0.0484092475232255 1 1
0.138644925030562 0.138504271360772 0 0
-0.0150414013706845 -0.0150412458052145 1 1
0.13289966457048 0.132760871101786 1 1
0.00541826069536757 0.00540479737925675 1 1
0.0857234679130408 0.0856378528655407 1 1
-0.114093175870655 -0.113978662220647 1 1
-0.134056633119953 -0.133946748979266 1 1
-0.0921941268442848 -0.0921013413699374 1 1
0.0455069053712127 0.0454477090222106 1 1
-0.0467863849387678 -0.0467316736649393 1 1
0.107396851241234 0.107293792170127 1 1
-0.146273568542978 -0.146110102750046 1 1
-0.138075884448673 -0.137948674201762 1 1
-0.302787106802771 -0.302464654537638 0 0
-0.0978100872847061 -0.0977490047718081 1 1
0.0752289864650958 0.0751681425538986 1 1
-0.162558325096758 -0.16236097919311 1 1
-0.101908114612474 -0.101812421400024 1 1
-0.162401694903887 -0.162176077045103 1 1
-0.0145946532463652 -0.0145783260196662 1 1
0.109809848537251 0.109784108562943 1 1
0.028438409261511 0.0284322482305415 1 1
-0.156744276301213 -0.156615984845256 1 1
-0.0783750357433385 -0.0782969341880883 1 1
-0.000731607085630644 -0.000701121959326013 1 1
0.032823189335265 0.0327678661441682 1 1
0.0683633716085355 0.0682713329794949 1 1
0.068870400443028 0.06876035620087 1 1
0.187177869768022 0.18695917969454 1 1
-0.236138091692027 -0.235822019472021 0 0
0.0623372610911882 0.0622743882503593 1 1
0.120752560303762 0.120628653823986 1 1
0.0353482950293136 0.0353198758206494 1 1
0.0269355453118723 0.0269118463179335 1 1
0.0418350120780361 0.0418079843684149 1 1
-0.212206147630305 -0.211998809184371 1 1
0.0186583350474784 0.0186351436233303 1 1
-0.171131614015376 -0.17093671228699 1 1
0.0123788620883701 0.0123846315661305 1 1
0.0176921873402223 0.0176631104797457 1 1
0.15659201272323 0.156424943851644 1 1
-0.0267413328558793 -0.0267321504772037 1 1
-0.0179461302885483 -0.0179522834699158 1 1
0.0598958069843575 0.0598240688727436 1 1
-0.133542739909599 -0.133423167559328 1 1
0.0195741982478832 0.0195414287505632 1 1
-0.10976700799307 -0.109677339846585 1 1
-0.000317011693888194 -0.000349618888230404 1 1
0.0147654534449123 0.0147280864665673 1 1
0.143223425349376 0.14309129182341 1 1
-0.0989616162457645 -0.0988419422880398 1 1
-0.0737231661082336 -0.073640369214109 1 1
0.245316444775277 0.245053891471573 0 0
-0.139278745468909 -0.13918366134389 1 1
0.0776005312146961 0.0775668841972313 1 1
0.121904194216171 0.121805241870249 1 1
-0.00694279256221111 -0.00694819250009805 1 1
-0.0143515525585144 -0.0143493297887855 1 1
0.242148639565983 0.241883690500057 1 1
0.0632534364158579 0.0631814622325545 1 1
0.100702854993217 0.100570681217927 1 1
0.116635012944015 0.116502875846721 1 1
-0.0151300443523061 -0.0151123462905279 1 1
0.160891007151665 0.160700444544591 1 1
-0.0128712729976761 -0.0128434469416222 1 1
0.214427511287015 0.214188607186962 0 0
0.141350759636893 0.141235159753197 1 1
0.0943434866111286 0.0942718394388479 1 1
-0.178919147224296 -0.178737518898833 1 1
0.0263059210958803 0.0262905412588284 1 1
-0.0408293680727201 -0.0407447845877417 1 1
-0.205105871781269 -0.204898919573291 1 1
0.0231105748980091 0.0230835413337674 1 1
-0.127191217182169 -0.127075681352273 1 1
0.0076195628272808 0.00759746215491374 1 1
0.105367860187615 0.105294819912437 1 1
0.0255069804359534 0.0254840738924193 1 1
-0.081540317656172 -0.0814717010707982 1 1
-0.00276719314906203 -0.00277637061418968 1 1
-0.0277919296843378 -0.0277427828355142 1 1
0.0823777914143635 0.0822804921126684 1 1
-0.00847042809956161 -0.00849507694765904 1 1
0.153089820277917 0.152925748641226 1 1
-0.0153327794312698 -0.015348587213693 1 1
-0.261861633537589 -0.261544108460142 0 0
-0.0502097283054272 -0.0501360750857359 1 1
0.0933658351436774 0.0932799575756635 1 1
-0.0366233498783845 -0.0365529028516453 1 1
-0.0280998935704651 -0.0281087210532854 1 1
-0.0688352361375573 -0.0687395137839684 1 1
-0.0362465814936304 -0.0361999823791303 1 1
-0.244212527613175 -0.243985092383145 0 0
-0.039401523063805 -0.0393574159457885 1 1
-0.0705663226070359 -0.0704446836730179 1 1
-0.00792540729827376 -0.00790853705286594 1 1
0.0976193788462797 0.0975254743958733 1 1
0.097835875822452 0.0977143100645593 1 1
0.146899464034976 0.146712486891337 1 1
-0.178224124429917 -0.178083107811474 1 1
0.0136885541939549 0.0136820060960738 1 1
0.122318010500323 0.122188908627514 1 1
0.0772189494331255 0.0771469478244914 1 1
0.0271014733106117 0.0271089787553024 1 1
-0.110112664332743 -0.11001174394009 1 1
-0.0251167889501737 -0.0250681071466131 1 1
0.0666661314183214 0.066579572466723 1 1
-0.0110946102746441 -0.0110564246906105 1 1
0.0565206898103345 0.056469486611313 1 1
-0.0644410982497186 -0.0644167893560667 1 1
-0.0234992761312331 -0.0234474023497919 1 1
0.00932987610902269 0.009283521710402 1 1
0.113572444811907 0.11345359976797 1 1
0.00333755331960774 0.00333147371995229 1 1
0.254496643894119 0.254226010143591 0 0
-0.1154964311971 -0.115373128964954 1 1
-0.0541796100522329 -0.0541617664274087 1 1
-0.192304029106142 -0.192098724656516 1 1
-0.109911896998225 -0.109835229195591 1 1
-0.214052717858871 -0.213833571899047 0 0
-0.0245480769132696 -0.0244678097155318 1 1
-0.0587086057573033 -0.0586273813401362 1 1
0.167248217790317 0.1671098576657 1 1
0.130965563169496 0.130805745739808 1 1
-0.0181741744045941 -0.0181674366575097 1 1
0.0160046643286798 0.0159838296728056 1 1
-0.130597256860316 -0.130426535513266 1 1
-0.146040179251431 -0.145899699888235 1 1
-0.0980136227807332 -0.0979049807435896 1 1
-0.0328122177569662 -0.0328212497235782 1 1
-0.0125153868410572 -0.0125119241244286 1 1
0.142853249457451 0.142735620375851 1 1
-0.165101603107115 -0.164916509775207 1 1
0.00293800168165346 0.00295194720748988 1 1
-0.0572971581623955 -0.057233414673447 1 1
-0.0199819626153493 -0.0199441180773581 1 1
0.0991477283317404 0.0990591332093347 1 1
0.00959312008522496 0.00959613905532501 1 1
-0.0664160176814442 -0.0663211986640616 1 1
0.00486622738588954 0.00486402551036946 1 1
0.0488940254264151 0.0488232612842529 1 1
0.0182820670804974 0.0182629868061897 1 1
0.21101349352516 0.210811403979321 0 0
-0.0751628528268428 -0.0750673745075481 1 1
0.0308931926280973 0.0308848851062034 1 1
0.0937130191278996 0.0935772678702977 1 1
-0.160697572135583 -0.160527768293098 1 1
-0.0701358348792641 -0.0701011950216373 1 1
-0.0713979992833985 -0.0713142481804756 1 1
-0.0273965991724386 -0.0273077685032784 1 1
0.0152365896131438 0.0152135541889955 1 1
0.144477524640834 0.144344407441332 1 1
-0.0537130224803086 -0.0536770001194574 1 1
0.0203762750189792 0.0203333390819047 1 1
0.257421224188193 0.257132140007738 0 0
0.127810081155262 0.127656726093617 1 1
-0.0688731220331278 -0.0687901597842766 1 1
0.00993871274437412 0.00991712563927022 1 1
-0.00944144851470871 -0.00941619907337636 1 1
0.00703174325115263 0.00706110814643084 1 1
0.0389535988638612 0.0389725988702381 1 1
-0.0705819713347331 -0.0705511808469664 1 1
0.0704124687488667 0.0703506198557663 1 1
-0.176306867560486 -0.176115365262452 1 1
0.160324800240059 0.160177864455116 1 1
0.196609976974143 0.196350881245835 0 0
-0.0802856251629304 -0.0802106884123999 1 1
0.0504792648514055 0.0504351962790357 1 1
-0.0127266724506343 -0.0127226882434577 1 1
0.0235292024166 0.0234514436885669 1 1
-0.120220960586111 -0.120097141423501 1 1
0.0545477890282485 0.0544430120028254 1 1
0.000136997924778013 0.000170097868666034 1 1
-0.184807373878921 -0.184650781169962 0 0
0.0128743901754281 0.0128460195106461 1 1
0.0426745186196426 0.0426140041500087 1 1
-0.062504095614584 -0.0624258539039713 1 1
-0.270257227219519 -0.269985723864216 0 0
0.036888776814895 0.0368784078206939 1 1
0.0718477333469721 0.0717828523591274 1 1
0.171704693248534 0.171585722552405 1 1
-0.00565133169392822 -0.00564045036744881 1 1
0.0505541114828105 0.050498851488187 1 1
-0.0755581255176921 -0.075451464644153 1 1
0.0794777799618702 0.0793761157126991 1 1
-0.0256175784152787 -0.0255932061169661 1 1
-0.0897414569819044 -0.0896851909882254 1 1
0.134679846446701 0.134529899036868 1 1
0.0663548242914647 0.0662729838822303 1 1
-0.111969176981944 -0.111835370724949 1 1
-0.0499788142529351 -0.0499182790628839 1 1
-0.00102651784554796 -0.00103682214531026 1 1
0.177547929433161 0.177358169035064 1 1
0.0425018284065209 0.0424277092087901 1 1
-0.0373594686091713 -0.0373294800472756 1 1
0.0658737146427223 0.0658096300987683 1 1
0.105943293812745 0.105814832010361 1 1
0.116332409106241 0.116242995383872 1 1
0.015395796499672 0.0153556989840471 1 1
-0.0111072844693148 -0.0110764172228128 1 1
-0.00754357577060482 -0.00752284676568157 1 1
-0.0177407481026921 -0.0176965041950189 1 1
-0.102033869130899 -0.101933922773318 1 1
0.152734084441899 0.15256130204947 1 1
-0.0136602289038982 -0.0136270462085148 1 1
0.0121646671447396 0.012136234887957 1 1
0.00324607372405063 0.00325924142326804 1 1
0.1871526678856 0.186964823836301 0 0
0.0511991269297789 0.0511645364492948 1 1
-0.0434984910277645 -0.0434838983241434 1 1
-0.113072215573141 -0.112942450499041 1 1
0.07087125922471 0.0707625595359466 1 1
0.137155091376183 0.13705961917105 1 1
0.0824559800557109 0.0823722916289534 1 1
0.0148100348620424 0.0148209104596515 1 1
0.0813268182807601 0.0812457897775535 1 1
-0.234030527836475 -0.233814806780416 1 1
0.126036624380987 0.125935504550612 1 1
0.109220955231696 0.109072346754477 1 1
0.0974101030643472 0.0973138545262776 1 1
-0.250749505941329 -0.250464564869777 0 0
0.166181681769322 0.165988052115514 0 0
0.161583654714087 0.161412025167808 0 0
0.235972384613769 0.235752900465758 1 1
0.09530155592629 0.0951902207350369 1 1
-0.0760193400030481 -0.0759349449796163 1 1
0.124963836571912 0.124811112973273 1 1
-0.00485988088129246 -0.00483180348486567 1 1
0.17683248964175 0.176626678350698 1 1
0.0700565986548118 0.0699431816587754 1 1
0.108627508544109 0.108530046563398 1 1
-0.230993050364685 -0.230683276514894 1 1
-0.0752326746519522 -0.0751825345594136 1 1
-0.0121523789370148 -0.0121451209800019 1 1
-0.0221345889568308 -0.0221372637600224 1 1
-0.0457231060662193 -0.04564935391571 1 1
-0.151746896061702 -0.151601498872883 1 1
0.130036638522881 0.129896268189961 1 1
-0.0495901005117336 -0.0495183527692508 1 1
0.0502227702596572 0.0502012987940947 1 1
-0.147685006704521 -0.147540104972078 1 1
0.00711325546755768 0.00709315673105482 1 1
0.0204253802001842 0.0203523832201419 1 1
0.0756976801893607 0.075596495674984 1 1
-0.215167478700214 -0.214910910368712 1 1
-0.0651606476747271 -0.0650911148628929 1 1
0.0734600948524531 0.0734181701891276 1 1
0.137280373723898 0.137132606250777 1 1
-0.0742407220656407 -0.0741851982323153 1 1
0.0466583426959521 0.0466430074545695 1 1
-0.218013870132182 -0.217813285373904 0 0
0.16038338851076 0.160219997618958 1 1
0.06799258777754 0.0679030804528843 1 1
0.0670576258708322 0.0669890046796863 1 1
0.130164463305566 0.130005636626011 1 1
0.0778422930974257 0.0777530050644524 1 1
-0.0214021078164898 -0.021371321273484 1 1
-0.0287090619832142 -0.0286581813570852 1 1
-0.11884197155553 -0.118791028282154 1 1
-0.0982648762868191 -0.0981325622764836 1 1
-0.173564558781862 -0.173376560134863 1 1
0.15499650541849 0.154831967176624 1 1
-0.0453622714938278 -0.0453433295898386 1 1
-0.0561423153502851 -0.0560716000055181 1 1
0.139660099247178 0.139550224947233 1 1
-0.0307185354562619 -0.0306924931038256 1 1
-0.227328459491278 -0.227084164583823 1 1
-0.0483879227713074 -0.0483099529027917 1 1
-0.0751134051257661 -0.0750342529980236 1 1
-0.0099550369617775 -0.00993171217204859 1 1
0.0527121004246319 0.0526531593687616 1 1
-0.119098526770454 -0.11897136335746 1 1
0.0455970859417343 0.0455155786782948 1 1
0.00911550440660248 0.00910255051472932 1 1
-0.00319306968623145 -0.00316030340560212 1 1
0.0416455409871334 0.0415724548708806 1 1
-0.234586514969584 -0.234368841757978 1 1
-0.0187209091197748 -0.0187005249736881 1 1
0.0833416857251184 0.0832341468753561 1 1
-0.132037345500611 -0.131884216328412 1 1
0.113116018236681 0.113016025249999 1 1
0.206819022096597 0.206630128074386 0 0
-0.171063976036584 -0.170862073106082 1 1
-0.0734798947891546 -0.0734083841924832 1 1
-0.0467400462152261 -0.0467273069483949 1 1
0.0386100070360079 0.0385911582949099 1 1
0.0817009896463352 0.0816096557959582 1 1
0.0231087165224157 0.0230629183441109 1 1
-0.252536833943628 -0.252281336696091 0 0
-0.0972510750512705 -0.0971237886545097 1 1
0.0272729860783529 0.0272348516667669 1 1
-0.0672955111842734 -0.0671967823678976 1 1
-0.0579961357610095 -0.0579726057921008 1 1
0.112902945077765 0.112770043565823 1 1
0.246100991186114 0.245828769912431 1 1
0.172823281923927 0.172639037858846 1 1
0.0154744048236323 0.0154891577210147 1 1
-0.0487330327999197 -0.0486936886397413 1 1
-0.0895387386180375 -0.0894363337929652 1 1
-0.0953934823886997 -0.0953051705344104 1 1
-0.0254136976848988 -0.0253926500663061 1 1
-0.127148694326865 -0.127027323563389 1 1
0.10895843566123 0.108846548630269 1 1
0.138995463498525 0.138834352988599 1 1
-0.116096221337854 -0.116015715761463 1 1
-0.0128329632487733 -0.0128493510726394 1 1
0.0025937175681742 0.00257592464300639 1 1
-0.112703058217229 -0.112574144604926 1 1
-0.190814221542929 -0.190596506357894 1 1
-0.0271304288440794 -0.0270979502433469 1 1
0.111437835549384 0.111266880977879 1 1
-0.00842441050741204 -0.00841583508918654 1 1
-0.0164626061578805 -0.0164797481421886 1 1
-0.0729452933003294 -0.0728837602050633 1 1
0.0210248959237999 0.0209936538536109 1 1
0.183912149265138 0.183703433444105 1 1
0.12982124561012 0.12972666466625 1 1
-0.129805884606342 -0.129664084603804 1 1
0.0290428659160998 0.0290123073472104 1 1
-0.0816750003356426 -0.0816070264396695 1 1
-0.0561816336167498 -0.0561154508287266 1 1
-0.059491076328815 -0.0594803910907636 1 1
0.0791121106343611 0.0790779547912915 1 1
-0.0135436782576269 -0.013532881127261 1 1
0.0320325787421478 0.0319915872202919 1 1
-0.0821826621471735 -0.0821281446350094 1 1
0.155955289218291 0.155784945523692 1 1
0.15530459245215 0.155173203237777 1 1
-0.0560578964826807 -0.0559841699249676 1 1
-0.101345367992053 -0.101253215414262 1 1
0.0613309487606697 0.0612734518331978 1 1
-0.0553335237749699 -0.0553100781438366 1 1
-0.000885988343669125 -0.000896163831858823 1 1
0.0155261642936864 0.0155106191099037 1 1
-0.0923204705742396 -0.0922376087599331 1 1
-0.19618312940765 -0.195951840127177 0 0
0.150733379199027 0.150561031028978 1 1
0.249291525001395 0.248971575075846 0 0
-0.0813672213110392 -0.0813006198980722 1 1
0.0320890880397275 0.0320178236621324 1 1
0.0931626400215672 0.093089966745154 1 1
0.162071279041549 0.16193598028676 1 1
-0.0924839322127623 -0.0923661185886572 1 1
0.188793804450576 0.188573900891464 1 1
0.0074594614718274 0.00744616395261453 1 1
0.0565157193604019 0.0564969934762556 1 1
-0.286699183716689 -0.286396747718247 0 0
0.134214241929442 0.134086719741137 1 1
-0.0736050955961393 -0.073504641838245 1 1
-0.0778497862399497 -0.0777893532366178 1 1
0.0949741375605045 0.0948655159670869 1 1
-0.053603641520341 -0.0535720404433529 1 1
0.0655698987161878 0.0655122822777868 1 1
-0.0760918223166669 -0.0759900526291639 1 1
0.13150294363997 0.131360090957494 1 1
-0.121650167105863 -0.121523925133638 1 1
-0.0319579820489703 -0.0319081997794587 1 1
0.132320361406717 0.132191751724074 1 1
0.0788498542210088 0.0787836058313159 1 1
0.146175706733311 0.146027831879056 1 1
0.0828035233842487 0.0827106996861063 1 1
0.118808839353078 0.118695221052175 1 1
-0.143769094925468 -0.143621347307977 1 1
0.239674903995807 0.239413286026201 0 0
0.00738302924050895 0.00735959696540461 1 1
0.113158150124393 0.113051399163821 1 1
0.213345983873775 0.213141467674918 0 0
-0.0411695143123073 -0.0411126859981758 1 1
-0.114043680425958 -0.11389766045991 1 1
-0.0518001695588444 -0.0517393978204662 1 1
-0.203500741047645 -0.203292188119884 1 1
-0.167006959113769 -0.166861278006354 1 1
0.0852893919013635 0.0852220970112402 1 1
0.0603964128401808 0.0603338201953615 1 1
-0.0508302009394421 -0.0507852681874143 1 1
-0.0934101896932221 -0.093333508627408 1 1
0.110052068037785 0.109902355426078 1 1
0.0728133323457994 0.0727385636358452 1 1
-0.0468188638042844 -0.0467653319570645 1 1
-0.0102183281331749 -0.0101989423166586 1 1
0.123207972033311 0.123106080586889 1 1
-0.10808816456955 -0.107959360823144 1 1
0.021879283693332 0.0218824079466427 1 1
0.0347285650216941 0.034702183645684 1 1
0.171553287823759 0.171389373619584 1 1
-0.089182573496089 -0.0890798650019029 1 1
0.00372133358307757 0.00370631513032093 1 1
-0.129074685039492 -0.128932262876744 1 1
0.167296146079173 0.167151822602672 1 1
0.13906227402076 0.13892176171964 1 1
0.147548726769566 0.147437647800883 1 1
-0.193541745949025 -0.193331037208814 1 1
0.00424627864125439 0.00424031439415778 1 1
0.131335147434138 0.131203068308405 1 1
-0.106295716699641 -0.106174381925367 1 1
-0.233874574471898 -0.233672004833428 1 1
-0.0525537263915275 -0.0524965344887867 1 1
0.156256036096007 0.156086253988704 1 1
0.0759240122284513 0.0758430840735469 1 1
-0.143604449135962 -0.143422771790809 1 1
-0.0685583145803862 -0.0684814926734095 1 1
0.139773292249976 0.139627505786003 1 1
0.127870883704612 0.12774286020292 1 1
-0.140608377804043 -0.140482487192265 1 1
0.113006971563835 0.112892562125343 1 1
-0.0850789518615584 -0.0850014571042281 1 1
-0.047985324278789 -0.0479012639937069 1 1
-0.124795631119802 -0.124655564296185 1 1
-0.132748311908399 -0.132586313566565 1 1
-0.0743628581087339 -0.0743131460969061 1 1
-0.0288435716425206 -0.0287987318963736 1 1
-0.00279381946651641 -0.00279466917593468 1 1
-0.0234841008226367 -0.023472823616525 1 1
0.0494227153483887 0.0493688305692504 1 1
-0.0137577862115954 -0.013746432378551 1 1
0.0512470813154514 0.0512261909155739 1 1
0.0259043562592602 0.0258632146598916 1 1
-0.064580556366935 -0.0645410758428872 1 1
0.0188434292657116 0.0188587462211362 1 1
-0.234332850731435 -0.234093464639427 1 1
-0.0127441277065359 -0.0126923956861724 1 1
-0.08409607968337 -0.0840228997346112 1 1
-0.107634806268025 -0.107581099581624 1 1
0.0328116493979603 0.0327916154644823 1 1
0.0401720829724891 0.0401511671726772 1 1
0.0663362941906157 0.0663011155446738 1 1
-0.0489715040812545 -0.0489046018163156 1 1
-0.0541664245759668 -0.0541471348681407 1 1
-0.024946171807066 -0.0248506410352807 1 1
0.108939120838715 0.108810541284569 1 1
0.0124545992667175 0.0124440114724497 1 1
-0.147407308652316 -0.147290056842409 1 1
-0.224462617338628 -0.224266672925119 0 0
-0.21672114174169 -0.216481751642974 1 1
0.0867174929057227 0.086616900891757 1 1
-0.192865273610993 -0.192690305856028 1 1
-0.0994826742461712 -0.0993952494149308 1 1
0.175351143171988 0.175188746322349 0 0
0.0972761253681694 0.0971238262232169 1 1
0.313208187048425 0.312894905461864 0 0
-0.0151488833614261 -0.0151496081661884 1 1
0.0350780925818819 0.0350366962780169 1 1
0.0683059380631358 0.0682146333559297 1 1
-0.212422008689452 -0.212209262626589 0 0
0.168786532769467 0.168594599738071 0 0
-0.044325847323715 -0.0442867504265774 1 1
0.0883140922469634 0.0881946880480516 1 1
-0.0990883979416425 -0.0989747208946334 1 1
0.0150053898136609 0.0149553248777412 1 1
0.0409799664238836 0.0409323366727603 1 1
-0.0390575812073698 -0.0390097889005075 1 1
0.255133101149642 0.254893979959272 0 0
-0.127567327132319 -0.127438641810453 1 1
-0.145413675672969 -0.145257941586421 1 1
-0.0926320159948009 -0.0925575570539631 1 1
-0.22181574765322 -0.221573618471365 0 0
0.0929359789440055 0.0928205926789792 1 1
0.0752445164708615 0.0751703431734695 1 1
0.018162692919722 0.0181655355071038 1 1
0.258318404457356 0.258081564152047 0 0
0.0673275755124582 0.0672846805078101 1 1
-0.0596155967259843 -0.0595398451728612 1 1
-0.115993958440455 -0.115871565672123 1 1
0.00868641758863221 0.00873074405854197 1 1
0.0943014044429337 0.0941757659648167 1 1
0.0573099591236222 0.0572299293258162 1 1
-0.0221278087592178 -0.0220839018236847 1 1
0.0313806880472798 0.0313259620620586 1 1
-0.169750978971389 -0.169582723317038 1 1
-0.0246066028340396 -0.024567886710944 1 1
-0.000461795254597011 -0.000436168361743587 1 1
0.0399934292780325 0.0399842796479313 1 1
-0.0122319745386863 -0.0122565140725797 1 1
0.01388446465804 0.0138638522477459 1 1
0.241196785973007 0.24097856671397 0 0
-0.128443306057807 -0.128352488642983 1 1
0.106289137601115 0.10617004566389 1 1
0.0857942568216885 0.0857191260773617 1 1
0.157928058128663 0.157783384223229 1 1
0.0908081241401606 0.090683803959243 1 1
-0.047589115554496 -0.0475423413828105 1 1
-0.214778823208353 -0.214487546112949 1 1
-0.149908577097872 -0.149761401481285 1 1
0.171434243119789 0.171266428909972 1 1
0.0831592895506516 0.0830603474036352 1 1
-0.032176549577491 -0.0321392769729257 1 1
-0.128582549891552 -0.128470892775971 1 1
-0.147564402913034 -0.147406777048348 1 1
0.0797416658729915 0.0796821630719504 1 1
-0.0706155626126137 -0.0705200441477714 1 1
-0.0853696204213375 -0.0853261260824093 1 1
0.179906171990083 0.179712924113296 1 1
-0.069421894034206 -0.0693359057660893 1 1
-0.0204581017477102 -0.0204420919428349 1 1
0.128214770428408 0.128069654010329 1 1
0.0964066421857342 0.0963328305799634 1 1
-0.1602113626542 -0.160061962663334 1 1
0.0880901459640451 0.0879732024425685 1 1
0.0930253842825864 0.0928740031245367 1 1
-0.026123254609125 -0.0261066747176863 1 1
0.008304841062388 0.00831946195580984 1 1
-0.00692332856992356 -0.00689186515694856 1 1
-0.0305114737581225 -0.0304793644782896 1 1
0.124966470735265 0.124843278121191 1 1
-0.0182391463792818 -0.0182129398959362 1 1
0.0123886329453086 0.0123909202017303 1 1
0.0509279847290089 0.050854388410789 1 1
-0.0298263519974387 -0.0297989855993065 1 1
0.102414100126361 0.102323751928987 1 1
-0.0804194010745014 -0.0803570098702271 1 1
-0.0103225272046372 -0.0103436724921505 1 1
0.168343438045796 0.1681824185612 1 1
0.0885903347161358 0.0884482664106305 1 1
-0.321636375111547 -0.321270847962966 0 0
0.0425639999864419 0.0425242154276304 1 1
0.0117997979735751 0.0118386087585683 1 1
-0.00126292425144083 -0.00125740856575856 1 1
0.112294256638417 0.112175763224945 1 1
0.0419867617041434 0.0419345590252356 1 1
-0.039446848856615 -0.0393823238002465 1 1
-0.0289953111026841 -0.0289789500170129 1 1
-0.0288577064331126 -0.0288391906720932 1 1
-0.0247374004700807 -0.0247085373955917 1 1
0.0227382707867767 0.022728701861078 1 1
-0.0878505938453434 -0.0877639523824993 1 1
0.0239246396170238 0.0239127243519778 1 1
-0.106962388640256 -0.106868169844749 1 1
0.074222554388485 0.0741420354531069 1 1
-0.0349261159153012 -0.0348735691223996 1 1
-0.201863672272602 -0.201633524724394 1 1
-0.117180863619353 -0.117096236261141 1 1
0.0531647331278274 0.0531212869029267 1 1
-0.133715375830359 -0.133584859854103 1 1
-0.0902202280542586 -0.09012929458078 1 1
-0.0557273699115576 -0.0556756245581443 1 1
-0.0723435181162786 -0.0722570512696843 1 1
-0.261629333474046 -0.261381971383949 1 1
-0.247255729624553 -0.247001539851831 1 1
0.0304594870443341 0.0304225147908411 1 1
-0.0385712926403075 -0.0385431566339246 1 1
0.0121221077528678 0.0120998250847339 1 1
0.00604161295404079 0.00605869994336708 1 1
-0.0356256947100238 -0.035571277462391 1 1
0.0140913562477092 0.0140863836789379 1 1
-0.0786948077727105 -0.0786271834255748 1 1
0.0890331917768181 0.0889571794949257 1 1
-0.0448177459930585 -0.0448037815831185 1 1
0.0138035493251791 0.0138154839243366 1 1
0.179759838043635 0.179553454488134 1 1
0.000894878111122627 0.000912431953372143 1 1
0.0244880506271977 0.0244215744958024 1 1
-0.0813975648419059 -0.0813280225387325 1 1
-0.0530844441953946 -0.0530342983099249 1 1
-0.109688708753529 -0.109621845546189 1 1
-0.221147598945341 -0.220985772707938 0 0
-0.0592948542015833 -0.0592107001035187 1 1
-0.165925563584895 -0.165737211644829 1 1
-0.0700663138918538 -0.0699973995847557 1 1
-0.170522599012948 -0.170332010120288 0 0
-0.229847472403067 -0.229615458581026 0 0
-0.0557027328740519 -0.0556552512120965 1 1
0.0470450578592165 0.046981132662038 1 1
0.066516516886575 0.0664243325097358 1 1
-0.0821032128166285 -0.0819967766622219 1 1
-0.0309746914566227 -0.0309492010472071 1 1
0.115884012139017 0.115740315140763 1 1
0.0539846036415757 0.0539054121929122 1 1
0.164778722695065 0.164610263540571 1 1
-0.0802290382842585 -0.0801679223999698 1 1
-0.237366846937472 -0.237142567105028 1 1
-0.0672882449919241 -0.0672264664280007 1 1
0.105535139233001 0.105454605339808 1 1
-0.242402737587442 -0.242121886639015 0 0
-0.0846542627188164 -0.0845679826653398 1 1
-0.188060547774149 -0.187878865299305 1 1
0.159347881166907 0.159178881259986 1 1
0.156733771382723 0.156596665745507 1 1
0.107733838694413 0.107611482150347 1 1
-0.065536442092515 -0.0654476706737148 1 1
-0.131002405545082 -0.13084824483449 1 1
0.0531677836287631 0.0531418901523825 1 1
0.0194362566715798 0.0193950233804037 1 1
0.0687182617377901 0.0686837058885453 1 1
-0.0411508545499964 -0.041089131372887 1 1
0.181914280027746 0.181733388574709 1 1
-0.0931778043280595 -0.0931043349938274 1 1
0.0397519862879425 0.0397473674761973 1 1
-0.0127378569733664 -0.0127314333556586 1 1
-0.0156111393035299 -0.0156234496704757 1 1
-0.028651264868196 -0.0286354934614659 1 1
-0.0289297321573173 -0.0289193416090068 1 1
-0.210294942147194 -0.210054388279965 0 0
0.121723164368162 0.121589188017767 1 1
0.201622952587878 0.20138226067499 1 1
-0.00328121017981989 -0.00327217032979251 1 1
0.117086564458229 0.116967280292085 1 1
-0.082515725336811 -0.0824464452203817 1 1
0.144266192382496 0.144089030760948 1 1
0.148330778005251 0.148179383945993 1 1
0.0728407923892838 0.0727699853173264 1 1
-0.0324422756267456 -0.0323869605497239 1 1
-0.0999505330428413 -0.0998120139244676 1 1
-0.0319015309363919 -0.0318621741577124 1 1
0.118833719536712 0.118703365329549 1 1
-0.0530403928565942 -0.0529660250806347 1 1
0.0143366364053338 0.0143511576736834 1 1
-0.0625221333387831 -0.0624766569037313 1 1
0.226472644101082 0.226307546633505 1 1
-0.0475520227012446 -0.0474455802387585 1 1
0.0922755730955149 0.0921688770320054 1 1
-0.196732491171308 -0.196522158111624 1 1
0.108466221138261 0.108366673264635 1 1
0.0763893576835145 0.0763011989273112 1 1
0.0396775743769383 0.0396451150586181 1 1
0.0347880244063862 0.0347225422720733 1 1
-0.0613726744599284 -0.0613127584337237 1 1
-0.08812696025463 -0.0880151144791959 1 1
-0.184735696003538 -0.184522620529598 1 1
-0.0331491938018359 -0.0331283404221613 1 1
0.0860976772813795 0.0860372008909749 1 1
0.00816480512363489 0.00814940022040129 1 1
0.0295340316625466 0.0294914159027043 1 1
-0.0569998055192342 -0.0569623036988404 1 1
-0.0109417955971504 -0.0109301782012917 1 1
0.0502581674843426 0.050178472288478 1 1
0.0308606258439018 0.0308695156263296 1 1
-0.00327427977715 -0.00331015761586122 1 1
0.09283080664051 0.0927261991983748 1 1
0.0091751750186188 0.00914813630240847 1 1
0.107126147656977 0.107006421061367 1 1
-0.0247475194830643 -0.0247231326515063 1 1
-0.107947284850017 -0.107827074252551 1 1
-0.205236147518658 -0.205008788261104 0 0
0.0512575912025347 0.0512313752450652 1 1
-0.175836194673171 -0.175644224340585 1 1
-0.0322038088738621 -0.0321256469771326 1 1
0.130126457002911 0.129977287186786 1 1
-0.0986740802847948 -0.0985850897014847 1 1
-0.0822159184054279 -0.0821558338108077 1 1
-0.0590293171386287 -0.0589599618313955 1 1
0.0166106765810125 0.0165911842672205 1 1
-0.0452762422998044 -0.0452110348505386 1 1
-0.0698752876874333 -0.0698240404473491 1 1
0.0193137922749686 0.0193064219714913 1 1
-0.0396290226845229 -0.0395898804038679 1 1
-0.00519235062025449 -0.00518741245281228 1 1
0.0926987524910415 0.0926066948579976 1 1
0.133766090397827 0.133658724714064 1 1
-0.0174839567795429 -0.0174859209791311 1 1
-0.054340125016239 -0.0542863388856532 1 1
-0.11105825504454 -0.110977104698258 1 1
-0.0209814289896009 -0.0209556761315525 1 1
0.187013316968076 0.18684622701054 1 1
0.236734342803464 0.236476525179363 0 0
0.182902245206513 0.182734406780546 0 0
-0.112564021696962 -0.112441995789167 1 1
-0.134989558712118 -0.134836888244059 1 1
-0.0723250642966915 -0.0722927313724309 1 1
-0.178088684169845 -0.177855853857391 1 1
-0.20602901289697 -0.205828775939208 0 0
-0.0188179970509303 -0.0187724801478487 1 1
0.00692692708942481 0.00695542376569103 1 1
0.091824116270872 0.0917414379120992 1 1
0.135491676586627 0.135348179749226 1 1
0.113306761915628 0.113193816248909 1 1
-0.242039561314917 -0.241818847330916 0 0
0.283828047927569 0.283539779681863 0 0
-0.185986186145294 -0.185809803697042 1 1
-0.0482448966495595 -0.0482456726054999 1 1
0.0671173863376033 0.0670629496195378 1 1
-0.0401716234890095 -0.0401781947205148 1 1
0.0990424228869247 0.0989678865296364 1 1
-0.0879208747804467 -0.0878373135772276 1 1
0.236693397501194 0.236446982322191 0 0
-0.0819601788263465 -0.0818761017897304 1 1
0.0429581207686256 0.0428865188109217 1 1
0.0317575269197554 0.0316940317194824 1 1
-0.0535273263702244 -0.0534532050922878 1 1
0.104226396434694 0.104101118729692 1 1
0.104719239059033 0.104600620728277 1 1
0.130452007388833 0.130322132840243 1 1
0.0961070506591309 0.0960076711871916 1 1
0.00540923183649549 0.00540989494617811 1 1
0.147453210813834 0.147343756834582 1 1
0.119993417974239 0.11987679759065 1 1
0.0457930628772866 0.0457554422190041 1 1
-0.377991905006995 -0.377558186754523 0 0
0.113271497356461 0.113144201942107 1 1
-0.133582448759877 -0.133424211877783 1 1
-0.0389490291172976 -0.0388727726828542 1 1
0.0155425137635373 0.0155223305679608 1 1
0.0867254315273561 0.0866412039814718 1 1
0.042660300057403 0.0426434703337443 1 1
-0.0132757068802738 -0.0132917583153131 1 1
0.0963003954601149 0.0961830833204484 1 1
0.172670068667039 0.172501116257634 1 1
-0.0780564238149372 -0.0779521736932425 1 1
-0.0441376442186965 -0.0440233887366562 1 1
-0.0494069817070804 -0.0493532103297284 1 1
0.0110162861046931 0.0110281999689643 1 1
0.00709993400158939 0.00708496759348106 1 1
-0.0540377802381753 -0.0539748783237433 1 1
0.111667625658356 0.111579810339962 1 1
-0.0195877634912959 -0.0195993861472392 1 1
-0.00186408497222627 -0.00191528214488922 1 1
0.0722370381514057 0.0721039156195388 1 1
0.0603289310797302 0.0602857304490729 1 1
-0.252911760553464 -0.252586340043714 0 0
0.127759100056541 0.12761310123182 1 1
-0.0644519405577562 -0.0644060445518597 1 1
0.116082738329518 0.116006983041107 1 1
-0.113260559060879 -0.113142213370971 1 1
-0.00323388546338171 -0.00320718660928648 1 1
-0.00496877145456863 -0.00500851665552574 1 1
0.146522759770835 0.146379086521578 1 1
-0.00537722974497779 -0.00539112324544826 1 1
0.0215596108767932 0.0215264913143207 1 1
-0.00956030043193902 -0.0095685008854512 1 1
-0.0140387891105606 -0.0140386665093622 1 1
0.0833751439525165 0.0832462227817141 1 1
-0.0488407987601809 -0.0488089720151637 1 1
-0.111595561781172 -0.11146323771569 1 1
0.0194266598043656 0.0194125925342901 1 1
-0.0273178189925677 -0.0272974728942136 1 1
-0.204706536176548 -0.204495864172005 1 1
-0.0433150533171069 -0.0432574819150632 1 1
-0.154836332773085 -0.154672463302674 1 1
0.0150761726042119 0.0150251067616941 1 1
-0.0516788437571576 -0.0516183045462966 1 1
0.0995115666487747 0.099447308917751 1 1
-0.064261608199999 -0.0641703240901877 1 1
0.0165548940312799 0.0164837884698214 1 1
-0.102249235318007 -0.102120556944404 1 1
0.0677508018087934 0.067668490125015 1 1
0.0228022714207589 0.0227979327196813 1 1
0.0853489191417078 0.0852932609356302 1 1
0.0121950262403249 0.0121791963722777 1 1
-0.0895928861340625 -0.0894968940992523 1 1
0.0550651673792053 0.0550000937419137 1 1
-0.00989382470516722 -0.00988313412924141 1 1
-0.109045515658119 -0.108960155664564 1 1
0.192473713641884 0.192259891740017 0 0
-0.010477850374892 -0.0104563240747855 1 1
-0.00595048106495219 -0.00598956680517837 1 1
0.0879030267464071 0.0878266752377816 1 1
0.0506019692846942 0.0505463008166819 1 1
0.0754946204759098 0.0754083166379768 1 1
0.244782101021778 0.244515107834496 1 1
-0.147481235342655 -0.147350876725737 1 1
0.0938450596983484 0.0937800340836205 1 1
0.138577027781133 0.138403266411274 1 1
0.142124878185468 0.142002299157119 1 1
-0.023249362130186 -0.0232313115240002 1 1
0.0162208247986163 0.0162046920209349 1 1
0.00949795281764337 0.00948987564285526 1 1
0.0598502593955683 0.0598036615817162 1 1
0.111617745328193 0.111485937755686 1 1
0.0930884738686815 0.0929777410938691 1 1
-0.0384424221778397 -0.0383497045925698 1 1
-0.0877453456556441 -0.0876226183120112 1 1
0.0766444224762179 0.0765292201670835 1 1
-0.0418645336730958 -0.0418440785683291 1 1
-0.0768149600807598 -0.0767143938462409 1 1
-0.0370307521481036 -0.0370328636000587 1 1
-0.011569564126875 -0.0115520956475154 1 1
-0.279149419528024 -0.278891495279463 0 0
0.0640620547579696 0.06399259791213 1 1
-0.144156748171937 -0.143990018172266 1 1
-0.0377538061248987 -0.0377032370624956 1 1
0.00834714595662556 0.00835771295207588 1 1
0.00141293596007959 0.00139748703857267 1 1
-0.0473795136969519 -0.0473551401126398 1 1
0.0952027735081807 0.0951145278880876 1 1
-0.114802885091137 -0.114720828070054 1 1
-0.0681303111583411 -0.0680593708554683 1 1
0.180676470724246 0.180484622453449 0 0
-0.00131822870479144 -0.00133757965991697 1 1
0.133749737999547 0.133592246144376 1 1
0.0619371207314901 0.0618580038811334 1 1
0.0156429143217935 0.0156447116237235 1 1
0.0733516359105671 0.0731984536615774 1 1
-0.101221499570914 -0.101106331524028 1 1
-0.0809577019431817 -0.080871668961746 1 1
0.0165384110084815 0.0165111014639789 1 1
-0.00413734434036407 -0.00412247377009462 1 1
-0.000920669044450324 -0.000977027568972954 1 1
0.0518088308297326 0.0517133835365282 1 1
-0.00205830886900427 -0.00206643493160323 1 1
-0.105905272438174 -0.105785501165208 1 1
0.0201543048902426 0.020144792698562 1 1
-0.0212863096234852 -0.0212691861856091 1 1
-0.0510543043299319 -0.0510292468152455 1 1
0.0653736177419126 0.0653282588637614 1 1
-0.126536047385804 -0.126450957076582 1 1
0.10608395358453 0.105994153658832 1 1
-0.165010186861835 -0.164815109270504 1 1
-0.0480732503337627 -0.0480139989243028 1 1
-0.0385302054719105 -0.0384707436689363 1 1
0.054105044599798 0.0540209898871973 1 1
-0.110157677892136 -0.11000149457567 1 1
0.132056367400611 0.13195230876656 1 1
-0.28280867544234 -0.282523588025396 0 0
-0.161096103029746 -0.160937751940439 1 1
0.153005644067744 0.15284295018452 1 1
-0.0682528971755439 -0.06815366054257 1 1
-0.0151540428720117 -0.0151761620461757 1 1
-0.102041708745719 -0.10193089521114 1 1
0.0848711069010259 0.0847916461360555 1 1
0.0646171428629858 0.0645403405024549 1 1
-0.126807705493744 -0.126667748010119 1 1
0.0874102015546618 0.0873448541594054 1 1
0.289903220744947 0.289578790122722 0 0
0.023448539247856 0.0234252696011595 1 1
-0.0739109283900486 -0.0738421654353517 1 1
-0.0396767119907454 -0.0396456015579906 1 1
0.178475159557794 0.178288502619288 1 1
0.0417978248468667 0.0417350421681414 1 1
0.210101230093114 0.209927927082921 0 0
-0.00390896408956986 -0.00389145503630762 1 1
-0.0676505584578253 -0.067584173286613 1 1
0.214562903396656 0.214329887298195 1 1
0.0780224327639514 0.0779305597294951 1 1
-0.069605935253756 -0.0695102436173562 1 1
-0.015005591236981 -0.0149784323244241 1 1
0.190077868842723 0.189864386338748 1 1
-0.0716647164668395 -0.0716217588509945 1 1
-0.155090567589661 -0.154908084260242 1 1
-0.0960301413583716 -0.0959045782106376 1 1
-0.0805225850905363 -0.0804426459294309 1 1
-0.1710246529703 -0.170869171339373 1 1
0.198978424047362 0.198780266711249 1 1
0.106832078915193 0.106725599166431 1 1
0.319099754677481 0.318771766103852 0 0
-0.206097281122722 -0.205843428561569 1 1
0.0333690748704044 0.033384637440153 1 1
-0.056624232997241 -0.0565781945691732 1 1
-0.139398774027345 -0.139224839880073 1 1
0.148473714239927 0.14833335363667 1 1
0.202954116846649 0.202721847672718 1 1
-0.106327769206579 -0.106257593047215 1 1
0.162183850505845 0.16202927847775 1 1
0.147025931011367 0.146863493133054 1 1
0.0284122645207874 0.0283905550704701 1 1
0.0458767441408893 0.0458109119368956 1 1
0.0719446064609491 0.0718829413188325 1 1
-0.0194781272996171 -0.0195104865623067 1 1
-0.0220472626934682 -0.0220468671826698 1 1
0.0629662373131989 0.0628686111009852 1 1
-0.154652181030975 -0.154480838983732 1 1
-0.0744681500997442 -0.074392152559099 1 1
-0.00387243068740075 -0.00386391694165265 1 1
0.130846100479762 0.13075333966276 1 1
0.0203684253409728 0.0203071035847166 1 1
0.066122331390954 0.0660543824492188 1 1
0.130693444728751 0.130537593374973 1 1
0.0416708804680374 0.0416685493370106 1 1
-0.29087596951997 -0.29057010586006 0 0
-0.0287469457262611 -0.0287453759479041 1 1
0.269583135661754 0.269286312418788 0 0
-0.117437662721826 -0.117310921978223 1 1
-0.0117707277719602 -0.0117260410349022 1 1
-0.113216533544643 -0.11310236967707 1 1
0.0809951072595463 0.0809245172917226 1 1
0.0646700583215175 0.0646111809506645 1 1
0.0631534987684597 0.0630563063491272 1 1
-0.233740195758958 -0.233464750206123 1 1
-0.0411684584936916 -0.0411493801534947 1 1
0.0208427065439875 0.0208350247425346 1 1
-0.0119286179964087 -0.0119109183947843 1 1
-0.0756133649505276 -0.0755609239685964 1 1
-0.130107394169891 -0.129946049539444 1 1
0.0910752778571692 0.0909629893899155 1 1
-0.0650538404392364 -0.0649739200582539 1 1
0.0713693424046935 0.071297888458052 1 1
-0.0160183179184418 -0.015979173749994 1 1
0.0841605256752967 0.0840716157879716 1 1
-0.142782609897774 -0.142631843765634 1 1
-0.111712799621588 -0.111644333978926 1 1
-0.0727487357269152 -0.0726599037153386 1 1
0.00268208235172091 0.00268594679827062 1 1
-0.0383613389127198 -0.0383442058910163 1 1
0.10855374967999 0.108432312018357 1 1
0.0818833118429648 0.0818242487834417 1 1
0.098419025304534 0.0982879434957266 1 1
0.0100613281365965 0.0100504273952115 1 1
-0.0338431102955584 -0.0337842535085566 1 1
-0.0242989778576792 -0.0242840282101952 1 1
0.00833151309536829 0.00832186346939739 1 1
0.0310286879783336 0.030993738363322 1 1
0.0317812718574767 0.031717359359298 1 1
0.219205279912554 0.21894676020201 0 0
0.129332073281026 0.129209378323377 1 1
0.045059123729586 0.0450184351402915 1 1
0.0968169880435858 0.0967276140856881 1 1
0.0538648397403593 0.0538224900058911 1 1
0.060596481124117 0.0605342865717241 1 1
0.038327364346691 0.0383027438352217 1 1
-0.0600412528204107 -0.0599952296144785 1 1
-0.211418119833942 -0.211204024782192 1 1
0.198408298948018 0.198233500505977 0 0
-0.00113643845787036 -0.00114740741835446 1 1
-0.03581618504598 -0.0357551814970404 1 1
-0.00527140777061082 -0.00526329706662504 1 1
-0.0890102315274729 -0.0889463365783641 1 1
0.0709572604976549 0.0708722107555673 1 1
-0.104986015891836 -0.104894250299203 1 1
0.0915050753439608 0.0913734094646516 1 1
0.28348175209842 0.283170126224326 0 0
0.055893685008181 0.0558312475305311 1 1
0.1066702970659 0.106513457928965 1 1
0.0252465382955244 0.0252785759986985 1 1
0.0517829931503954 0.0517202270080962 1 1
0.0894545803922333 0.0893182561064444 1 1
-0.0128801398785311 -0.0128069062770452 1 1
0.0359038759592251 0.0358611823401037 1 1
0.195198932935447 0.195004670441819 1 1
0.0509094767600685 0.0508406068864398 1 1
-0.0724355947795709 -0.0723817080344291 1 1
-0.0576824758415305 -0.0576422015144518 1 1
-0.0296394728825897 -0.0295861982356127 1 1
0.0622009400025452 0.0621127288171141 1 1
0.0218337867530539 0.0218334591150958 1 1
0.0395711688939016 0.0395484709694445 1 1
0.0199844993574862 0.0199927758352591 1 1
0.0272473780688332 0.0272407475722915 1 1
0.0235026048733898 0.0234720536619233 1 1
-0.062296016808891 -0.0622272536343724 1 1
0.051187457902834 0.0511736213040114 1 1
0.0949821640119781 0.0948676225711214 1 1
-0.0538793236936493 -0.0538158668537479 1 1
-0.0780844482204173 -0.0779806538636287 1 1
-0.0245936937216549 -0.024535597686412 1 1
-0.134171740079865 -0.134045076401358 1 1
-0.148382471596673 -0.148204250666254 1 1
-0.1018831815836 -0.101770200052371 1 1
-0.0115226273246971 -0.0115038998176995 1 1
0.0587284425975606 0.0586499252555104 1 1
-0.0785470978145912 -0.0784660806210817 1 1
-0.0743040154788231 -0.0742248910109691 1 1
0.0776302346252465 0.0775636495216986 1 1
0.195857084043185 0.195665056270638 1 1
-0.0012803159027777 -0.00128441034961357 1 1
0.0172086340547776 0.0172077046259032 1 1
0.0115119347010297 0.0114870898466481 1 1
-0.104788398542213 -0.104664329019396 1 1
-0.0917017708759591 -0.0916103854789712 1 1
-0.00874708293868715 -0.00874778315052048 1 1
-0.311286043883923 -0.310993405983578 0 0
-0.0422205535058659 -0.0421950092499089 1 1
-0.0391845945429904 -0.0391311825118541 1 1
0.175013674065414 0.174856306768523 1 1
-0.200067491549709 -0.199872823519046 1 1
-0.134972393604396 -0.134802592283147 1 1
0.144758289201029 0.144625839075123 1 1
-0.0526000300005622 -0.0525352343913494 1 1
0.218988044609781 0.218764184503133 1 1
-0.166932885400528 -0.166797013246771 1 1
0.0517077756097305 0.05165389821766 1 1
-0.169039458715478 -0.168803428830921 1 1
-0.272571683738235 -0.272276514950234 0 0
0.203460380269177 0.203277239773303 1 1
-0.192281359101178 -0.192067533096235 1 1
-0.184875712832783 -0.184690456866893 1 1
-0.0847081252097169 -0.0846336951084077 1 1
0.0540757993405233 0.0540011345792979 1 1
0.0808982742649221 0.0808035178850336 1 1
0.038767855774426 0.038712863606781 1 1
-0.222863830920033 -0.222656449612961 1 1
-0.0257026501371129 -0.0256933983157617 1 1
0.0605884779545762 0.0605032205800288 1 1
0.0278078350317059 0.0277915474057794 1 1
0.00596338799832742 0.00594064972346696 1 1
0.0464026823894723 0.0463492429312353 1 1
-0.151627682403796 -0.151501782325941 1 1
-0.0882664466038071 -0.0881899210780714 1 1
0.0639286841595479 0.0638638807450165 1 1
-0.0547848240162019 -0.0546957738887069 1 1
0.0288325823079856 0.0288012569391889 1 1
-0.0145513094081921 -0.0145136078993743 1 1
-0.00757475141549774 -0.00756228811726985 1 1
0.0874250911507654 0.0873448464531637 1 1
0.0269813503485083 0.0269544681582296 1 1
-0.223852455445738 -0.223609476639724 0 0
-0.237807051097101 -0.237565316092041 0 0
0.0478913587423759 0.0478414335681815 1 1
-0.258308316260979 -0.258028162848631 0 0
-0.109123577295485 -0.109011557338591 1 1
0.193529537026802 0.19334740548596 1 1
0.0562701106903795 0.0561817902774363 1 1
0.0884678007089204 0.0884027232857781 1 1
0.000506307560975111 0.000510368531897988 1 1
0.0394176691480203 0.0393898198335267 1 1
-0.0574572773914674 -0.0573884939763976 1 1
-0.164462978855723 -0.164285398064502 0 0
-0.098175293111069 -0.0981082714901269 1 1
0.0105953613156687 0.0105736548401269 1 1
-0.0216850687916459 -0.0217106921410507 1 1
0.0891546571262244 0.0890982212559212 1 1
0.0603182092522766 0.0602270889256538 1 1
0.00134551679079492 0.00131363658046362 1 1
-0.0143434263708604 -0.0143788506036203 1 1
0.175618576887827 0.175420303005292 1 1
0.15111339655777 0.150975834212038 0 0
0.108974816943963 0.108884694760726 1 1
-0.0251644739802315 -0.0251341538296958 1 1
0.0855118776422419 0.0853778129806217 1 1
-0.297968306910462 -0.297663277249937 0 0
-0.030049295686185 -0.0300162203738851 1 1
0.138565775555143 0.138434118822339 1 1
0.154593188641797 0.154460770959663 1 1
0.0491808891064027 0.0491237408646671 1 1
-0.219537656756423 -0.219304485695126 1 1
-0.00246565370929975 -0.00242146410621213 1 1
0.123634612467313 0.123477697160884 1 1
0.00216355870277442 0.00219891105759664 1 1
0.0145061489808276 0.0144584056338573 1 1
0.224920388497424 0.224674723546292 0 0
-0.149584976293102 -0.149442197406951 1 1
-0.121272672328073 -0.121136459268575 1 1
0.0198030132121075 0.0198122643144714 1 1
-0.0896440630279323 -0.0895836114136339 1 1
0.080129096846627 0.0800560353024459 1 1
0.130122266001695 0.129995045786491 1 1
0.0856249523909161 0.0855767433486293 1 1
-0.0545812977841197 -0.0545455365021448 1 1
0.033364264995707 0.0333123128612918 1 1
0.0756155696662912 0.075582504530444 1 1
-0.0749467312317793 -0.0748589355946358 1 1
-0.185439634092191 -0.185239627302194 1 1
0.18986307185679 0.189625702082434 1 1
0.0373638805558756 0.0373259214626427 1 1
0.171521740537723 0.171372372140037 1 1
-0.0668061977647612 -0.0667014902416817 1 1
-0.0695191438177914 -0.0694678555094991 1 1
0.0796084860879864 0.0795545200238178 1 1
-0.00266892805843455 -0.00265567686171469 1 1
-0.0643232316986693 -0.064295334181877 1 1
0.00527595197041289 0.00530509497778771 1 1
0.0347576811177806 0.0346729514828203 1 1
-0.0351542513036008 -0.0350996296565636 1 1
0.0587505676185452 0.0586741001747307 1 1
-0.142052668778241 -0.141929037440942 1 1
0.101944223942633 0.10185968893823 1 1
0.00762322942292009 0.00758719056446235 1 1
0.0358799266149046 0.035823026432914 1 1
0.018592375210842 0.0185621280928596 1 1
0.120708527205284 0.120599899706617 1 1
0.215259798774942 0.215046031650313 0 0
0.000728841033315771 0.000731751959060663 1 1
0.0439268061513648 0.043878949093567 1 1
-0.0211501695401262 -0.0211150969450435 1 1
-0.181021134783904 -0.180864842421035 1 1
-0.0975200317799643 -0.0974117357820949 1 1
-0.0813958446658142 -0.0813304198107538 1 1
0.0679560689685164 0.0678877807294612 1 1
-0.180250312304454 -0.180059659320349 1 1
-0.01913122402808 -0.0191133897769306 1 1
-0.0200003016149425 -0.0200148204150959 1 1
-0.0242767735561524 -0.0242645211818534 1 1
0.160994039670393 0.160816102278626 1 1
0.106996508258674 0.106959193630234 1 1
-0.0692423949656934 -0.0691250178810077 1 1
0.0811904960548264 0.0810700496651642 1 1
-0.00609708617890863 -0.00609095350364882 1 1
0.0551271037338503 0.0550788874720974 1 1
-0.0458860500828403 -0.0458661927188311 1 1
-0.0818339371301797 -0.0817378565919892 1 1
0.0451141254874542 0.0450309533950251 1 1
-0.0443278267849012 -0.0443317565231037 1 1
-0.0861987628600015 -0.0860937655414306 1 1
0.030088078362584 0.0300540371378606 1 1
-0.0664655648000141 -0.0663496608417901 1 1
-0.0479447201159743 -0.0478721089473369 1 1
-0.00762872954010097 -0.00761588079277519 1 1
-0.0453861212388112 -0.0453222248913431 1 1
0.0128553911907967 0.0128729071687343 1 1
-0.0733434514189363 -0.0732490097878539 1 1
0.0252437012908212 0.0252165231248277 1 1
-0.119989290985946 -0.119896800632784 1 1
0.0905967306520551 0.0905282201907063 1 1
0.206246902134207 0.206003305615628 0 0
0.0189058022508284 0.0188841559954577 1 1
-0.0340817561455868 -0.0340199959701957 1 1
-0.218780238237251 -0.21851666819202 1 1
0.0571126518865478 0.0570678182118706 1 1
-0.0477043975763872 -0.0476579243846383 1 1
0.183735981003362 0.183519159617251 1 1
0.048534129776482 0.0484732740212564 1 1
0.00987660660927468 0.00986141396753287 1 1
0.0973561555233386 0.0972757642612921 1 1
0.081818315383824 0.0817351438499423 1 1
0.056910143551606 0.0568281898682438 1 1
-0.0470986142574825 -0.047024055061735 1 1
-0.0432962673992211 -0.0432559993545988 1 1
0.149856653841311 0.149723608975483 0 0
-0.0210092411979911 -0.0209903824097193 1 1
-0.04038130627584 -0.0403407803619572 1 1
-0.0505651545581618 -0.050504872161508 1 1
0.0578033829320869 0.0577254774724048 1 1
-0.0315615016959306 -0.0315335102644392 1 1
0.039530812227232 0.0395199495035116 1 1
-0.124203727949163 -0.124070453403408 1 1
-0.120933155198005 -0.120780298854147 1 1
-0.0686204066071214 -0.0684859645930297 1 1
0.0974853619286739 0.0973831783374669 1 1
-0.150579565193388 -0.150453492359793 1 1
-0.0747543665219085 -0.0746719318930632 1 1
0.0270212814683126 0.0269584014252153 1 1
-0.0633899775647375 -0.0633250099050217 1 1
0.1432927739137 0.143138199151538 1 1
-0.0584545777861928 -0.0583692038575592 1 1
0.104609273480569 0.104495562159697 1 1
0.0645112337796223 0.0644269659706295 1 1
0.114430513398198 0.114316903668665 1 1
0.00514808370316077 0.00513691806618768 1 1
0.00349292483259084 0.00349405888031035 1 1
-0.111688427977499 -0.111569173459585 1 1
-0.0870873792040814 -0.0869807322338042 1 1
-0.137241818031352 -0.137079990791973 1 1
-0.0802317049343178 -0.0801312806720264 1 1
-0.0419371563163465 -0.0419324273986639 1 1
-0.0522501642184402 -0.0521728366236241 1 1
0.0607170094002823 0.0606577335509016 1 1
-0.0146994521805286 -0.0146570584124477 1 1
0.0396969568313315 0.0396336892378212 1 1
0.0638611931635725 0.0637593084355568 1 1
-0.0468934970573667 -0.0468528099909645 1 1
-0.223980751527037 -0.223750618716541 0 0
0.0188852256056685 0.0188575013160763 1 1
0.134527629202452 0.13441317784934 1 1
0.00886235538737138 0.00880560403833381 1 1
-0.0668161316944776 -0.0667817047643836 1 1
0.0728634697303474 0.0727815738179741 1 1
-0.229561916459445 -0.229333171246074 0 0
-0.083718474734883 -0.0836026510468384 1 1
0.13614675915012 0.136026042151495 1 1
0.0496972137436318 0.0496261428292215 1 1
-0.229878210928246 -0.229615154519308 1 1
-0.0659864439461295 -0.0658670456607302 1 1
0.109809677757272 0.109714406570795 1 1
-0.0156980116835481 -0.0156975064500353 1 1
0.101225648682811 0.101171609879894 1 1
-0.0541862048785159 -0.0541048499921603 1 1
0.06725590692849 0.0671907299093302 1 1
-0.0475233100315758 -0.0474635386535784 1 1
-0.0738654887630515 -0.0737719084815284 1 1
-0.102165898336985 -0.102066600709478 1 1
-0.190801193885213 -0.19060030688374 1 1
-0.104201725099089 -0.104068618848013 1 1
-0.0705913819120693 -0.0705088091833155 1 1
0.155428203536002 0.155287079287364 1 1
-0.0362442398804966 -0.0361913019590434 1 1
0.0687178419851078 0.068630257804729 1 1
0.0332744644476716 0.0332540456014371 1 1
-0.0469358779470354 -0.046887943161973 1 1
-0.167838648113043 -0.167646588620203 0 0
0.0178610128854271 0.0178721182773789 1 1
-0.0949385218127136 -0.0948376362825123 1 1
0.188076710999431 0.187886170222281 1 1
-0.153023217037772 -0.152881327841434 1 1
0.0106407791595404 0.0106647361609255 1 1
-0.12360788178497 -0.123508200992884 1 1
-0.0383950683728687 -0.0383608135371436 1 1
0.0571611842677016 0.057111376616056 1 1
0.125717214917429 0.125603842581708 1 1
-0.0246050556742442 -0.02462109328812 1 1
-0.00948932218284642 -0.00944181586864098 1 1
-0.202313844995379 -0.202100587199065 1 1
0.0348335372214697 0.034779442853196 1 1
-0.0382207440982616 -0.0381218197136806 1 1
-0.236591454786536 -0.236324582466122 0 0
-0.124384813166732 -0.124261360096251 1 1
-0.110847502608077 -0.110771782009862 1 1
-0.0702012011552303 -0.0701230470809197 1 1
-0.000542039191187883 -0.000533572114347389 1 1
-0.0241761691744635 -0.0241328344073926 1 1
-0.0965752231965992 -0.0964662834712143 1 1
0.142839005547703 0.142739673299507 1 1
0.0595202286227374 0.0594244514592738 1 1
-0.0824292108008107 -0.082352025081358 1 1
0.0489947859494806 0.0489329976349116 1 1
0.061855367724142 0.061778701288825 1 1
0.0845832110352397 0.0845005225895401 1 1
0.128862825038226 0.128696711663724 1 1
-0.0624296439646771 -0.0623595869231141 1 1
-0.0284065600215321 -0.028387865723511 1 1
-0.10119019711862 -0.101109349384486 1 1
0.0207158175332733 0.0207159341258065 1 1
0.0380888000171748 0.0380246418037261 1 1
0.117545760994414 0.117430344427139 1 1
-0.0547674200775875 -0.0547258439382399 1 1
0.084426447341289 0.0843548804155924 1 1
-0.121690118691186 -0.12156442235698 1 1
0.0249876145504049 0.0249055948763198 1 1
0.136562720601302 0.136404987876197 1 1
-0.103462909098559 -0.103358611659637 1 1
-0.0280661434949858 -0.0280640603505373 1 1
-0.174502880538674 -0.174313901495263 1 1
0.0639769223348244 0.06390304127191 1 1
-0.0211550581795812 -0.0210841775805157 1 1
-0.0486020578792523 -0.0485358502164971 1 1
0.0189909466238203 0.0189769435903216 1 1
-0.202403081221531 -0.202186040733968 0 0
0.00484646946685491 0.00484233400790259 1 1
-0.0116103797921409 -0.0115481065614176 1 1
0.0304703027223716 0.0304444487574494 1 1
-0.0421274520551418 -0.0420205573191243 1 1
0.13289386551213 0.132759052408587 1 1
0.0267563159574182 0.0267431384554958 1 1
-0.00561603771630852 -0.00560620019219229 1 1
-0.118779716628535 -0.118627075153556 1 1
-0.0835224261089216 -0.0834229000448132 1 1
0.0442114457124871 0.0441792363527971 1 1
0.279299101475367 0.278966554949913 0 0
0.00364774156049646 0.00368039597752514 1 1
-0.182318605181049 -0.182125630789844 1 1
-0.249420147473936 -0.249138884732428 0 0
-0.120566981083196 -0.120430027093657 1 1
-0.0269772923632851 -0.0269393885114362 1 1
-0.0367111670311103 -0.036674131642263 1 1
0.135585285981 0.135381361672622 1 1
-0.0302051160175686 -0.0301665128170751 1 1
0.0889068976523311 0.0887715321394534 1 1
-0.173859285544785 -0.17368491144036 0 0
0.018838420328404 0.0188206787912653 1 1
-0.0458730593013072 -0.0458366450587643 1 1
-0.00841631758062073 -0.00841334487663379 1 1
0.066969747354105 0.0669538409182712 1 1
-0.0172160334719089 -0.0171827137130855 1 1
0.113405663522355 0.113245391793462 1 1
0.0139886160783891 0.0139854023758487 1 1
0.0257325587885295 0.0256994543056256 1 1
0.0378720027919434 0.0378557746875511 1 1
-0.214755057227874 -0.214552464452888 0 0
0.0638086526186774 0.0637853476339858 1 1
-0.0602913077074012 -0.0602469932897073 1 1
0.125682880422016 0.125544990405016 1 1
-0.255976471894763 -0.255740492760862 1 1
0.112994544172111 0.11290762151088 1 1
0.0960120000968003 0.095959110373134 1 1
0.0453614519113013 0.0453328554595313 1 1
0.10597700072321 0.105832958856649 1 1
0.00318126636765976 0.00316863136687726 1 1
-0.0668428185287309 -0.0667838139910928 1 1
-0.116035759813413 -0.115918344951813 1 1
-0.0853488617762337 -0.0852551689084727 1 1
0.102962630870801 0.10282471784455 1 1
0.108487935820059 0.108328313365132 1 1
0.0704166712032785 0.0703203695416705 1 1
-0.067338701041506 -0.0672416161926282 1 1
-0.0660424625013168 -0.0659814422612907 1 1
-0.124799927808486 -0.124670180607982 1 1
-0.175876034934916 -0.175685315064706 1 1
-0.089098234494608 -0.0889989111728259 1 1
0.0885978310535863 0.0884466109982676 1 1
-0.00836872857299154 -0.00832431813819125 1 1
-0.190833960478274 -0.190603873220393 0 0
-0.0676610694402458 -0.067596700281107 1 1
-0.0225548508883437 -0.0225166577355529 1 1
-0.0603245413542772 -0.0602908372845012 1 1
-0.166428788507572 -0.1662499325619 1 1
0.0374873532954784 0.0374808817222254 1 1
-0.117590125100947 -0.117418081740523 1 1
-0.0837969362785218 -0.083711955320723 1 1
-0.0344858968020956 -0.0344565058251452 1 1
0.184356626699528 0.184100772825373 1 1
0.19967895215981 0.199483633045842 0 0
-0.00143286729532797 -0.00144936686964299 1 1
-0.142541830622975 -0.142398792440515 1 1
-0.037753232974238 -0.0377520742027278 1 1
0.108085807502632 0.107973367594472 1 1
0.00383561939079058 0.00381784500651371 1 1
0.171862152106771 0.17166286069847 1 1
0.208739166061739 0.208549381202829 1 1
0.0361355367593077 0.036128769997042 1 1
-0.068394663494439 -0.0683603787353693 1 1
-0.0273643369994243 -0.0273823458006842 1 1
0.127811276214832 0.127671191997313 1 1
0.192029990851659 0.191848052980925 1 1
-0.0705770172821649 -0.0704949394349308 1 1
-0.00374325428918276 -0.00371101780119303 1 1
0.162921897709351 0.162743727868717 1 1
0.126679856493281 0.126547711638664 1 1
-0.138106349086121 -0.137923448529644 1 1
0.14342458291473 0.143259028184017 1 1
0.0121830914663448 0.0121609839934613 1 1
-0.0313810668423647 -0.0313415640689273 1 1
-0.00250235305331839 -0.00249786986467939 1 1
-0.147296079849906 -0.147123025041005 1 1
-0.117504973607033 -0.117421113353931 1 1
-0.0234512858265996 -0.0234260395320095 1 1
0.00274523900869435 0.00271351475752756 1 1
-0.152310538878341 -0.152156496859989 1 1
0.128617429276014 0.128490938436217 1 1
0.0130243975942308 0.0129952065653737 1 1
-0.0873775041405271 -0.0873209712242609 1 1
0.116189480047171 0.116070123031624 1 1
0.091583706090432 0.0914963970355336 1 1
0.0527635213950694 0.052713219903597 1 1
0.0479817095665248 0.0479202474235636 1 1
0.1268678497122 0.126766360739838 1 1
-0.14452833044583 -0.144406538349015 1 1
0.0794505511659113 0.0793791402244536 1 1
-0.192079529638259 -0.191896048664831 1 1
0.0982015770907797 0.0981327846646898 1 1
0.0817782637239302 0.0817118788167607 1 1
-0.22142615495884 -0.221205360797786 0 0
-0.107058997073435 -0.106939796093861 1 1
0.193504744262936 0.193275742229498 0 0
0.0648718781657105 0.0648077796353872 1 1
-0.085704036774163 -0.0855728568886708 1 1
0.25765302719399 0.257379603833555 0 0
-0.0186392566250745 -0.0186143092124717 1 1
0.041007182385856 0.0409711433637611 1 1
-0.232724527992832 -0.232509396989922 0 0
0.257568812031791 0.257314564029603 0 0
0.0673981511364727 0.0673437409697429 1 1
0.0155338339608912 0.0154906095696697 1 1
0.148864612171611 0.148734613494454 1 1
-0.25106406264251 -0.250810011893073 0 0
0.142283498873491 0.142120909200632 1 1
-0.0748207345706951 -0.0747215404862624 1 1
0.0960695161609364 0.0959466286983762 1 1
-0.0757450144535418 -0.0756447944607434 1 1
-0.0808907959857907 -0.0807797554697846 1 1
0.00485166643999289 0.00486494761109931 1 1
0.144876855040237 0.144750030077088 1 1
0.0377513676825985 0.03774269056267 1 1
-0.107920378474495 -0.107770085959396 1 1
0.0245705298424882 0.0245210213341479 1 1
0.0140381004049272 0.0140245030753279 1 1
-0.255511126833804 -0.255224297897702 0 0
-0.00629469165401644 -0.00626997821881171 1 1
0.154112737893344 0.154014261558565 1 1
0.148708673246246 0.148535234328173 1 1
-0.0995269951445471 -0.0994405169968066 1 1
0.112247558083955 0.112095034438131 1 1
0.00116398726834398 0.00120063109677736 1 1
0.0410057119119797 0.0409739476539328 1 1
0.170668550967194 0.170462353328939 1 1
0.166073133211105 0.165865600378197 1 1
-0.0492235157849609 -0.049175001539388 1 1
-0.0319381842940143 -0.0318817699311165 1 1
0.093030344406407 0.0929324909105866 1 1
-0.0539634410586165 -0.0539206898480224 1 1
0.0370086033958942 0.0369353292462614 1 1
0.0680213146531977 0.0679616561375823 1 1
0.083350391258792 0.0831952267277461 1 1
-0.171964598644464 -0.171796461788646 1 1
0.00684314456813922 0.00680263924049556 1 1
-0.0296546070777344 -0.0296177404049832 1 1
0.0369020882136406 0.0368300215444405 1 1
-0.0595238935727507 -0.0594670499881413 1 1
0.106320404068656 0.10620303939195 1 1
-0.0406423895036839 -0.0405856709653316 1 1
0.0345940093626213 0.0345337618548241 1 1
-0.194888698868273 -0.194656791295192 0 0
-0.119308917340134 -0.119203700232269 1 1
-0.0585396670839636 -0.0584375562044856 1 1
0.180226751576864 0.180055284594121 1 1
0.033299900943942 0.0332672038306695 1 1
0.0511444215478702 0.0511274175227112 1 1
-0.0117449921875962 -0.0117217767579411 1 1
0.134687756968678 0.134587959745182 1 1
0.0132423408628011 0.0132307603336489 1 1
-0.099438282567079 -0.0993450944515211 1 1
-0.0156637820279432 -0.0156354476620808 1 1
0.00494786878617646 0.00492401229247965 1 1
-0.0117532381167995 -0.0117605758077479 1 1
-0.00968885520170124 -0.00967442731357623 1 1
0.0906681481077238 0.0905619861756276 1 1
-0.0700470222469687 -0.0699751225959798 1 1
-0.0795044179217899 -0.0794225568648415 1 1
-0.0347036970822544 -0.0346905920789852 1 1
-0.0664492860998266 -0.0663629677413027 1 1
-0.000647515385789874 -0.000605383834248178 1 1
0.0291964540653164 0.029192261346622 1 1
-0.0112194795210378 -0.0112103250060123 1 1
0.0574763412589202 0.0574307694860469 1 1
-0.0965668701646826 -0.0964636275896647 1 1
-0.0731275615436615 -0.07308029437063 1 1
0.0488205697485243 0.0487626808262539 1 1
0.0419389565726206 0.0418848059845688 1 1
-0.322315775029922 -0.321979461782481 0 0
-0.117036548178363 -0.116899237696348 1 1
0.0571597435031223 0.0570915750260582 1 1
0.0653329811601707 0.0652668601233971 1 1
0.0368872759761967 0.0368424338103988 1 1
-0.0499825806531703 -0.0499315062824026 1 1
-0.00976072987977947 -0.00974284859531769 1 1
0.208856224560386 0.208677313511623 1 1
0.0217674399013125 0.0217322422471492 1 1
-0.192809316467917 -0.19258074231715 1 1
0.148344619494799 0.148242092264599 1 1
-0.104489441754751 -0.104385162428426 1 1
-0.159583338053684 -0.159394409831121 1 1
0.0475701854771037 0.0475344483000681 1 1
-0.0567337100627213 -0.0566591505824545 1 1
0.128998945462434 0.128810965780137 1 1
0.0285303409708771 0.0285053339852645 1 1
-0.0500385538783478 -0.0499910801254907 1 1
-0.106541770342226 -0.10644933610133 1 1
-0.0184661370721596 -0.0184289861985058 1 1
-0.0646048895263327 -0.0645123321429008 1 1
-0.160735232011648 -0.160548796665704 1 1
0.046063027365526 0.0460027489802207 1 1
-0.0339010188475747 -0.0338342804052497 1 1
0.0433599601763148 0.0433486884369723 1 1
0.0694472667665733 0.0693868631499024 1 1
0.044305602189385 0.0442442583183092 1 1
0.00666091862426376 0.00667254757332372 1 1
-0.107434995886337 -0.107312811910895 1 1
-0.137263717485244 -0.137106743008829 1 1
-0.00275000828121255 -0.00270493818606326 1 1
-0.0200715512800707 -0.0200688151635779 1 1
-0.16955827756682 -0.169394882668578 1 1
-0.137162123286242 -0.137016343829732 1 1
-0.0674029964947341 -0.0673449066917091 1 1
-0.00427129937879871 -0.00425527602784429 1 1
0.236380225085923 0.236156590849407 1 1
-0.00587223978695931 -0.0058949871944584 1 1
0.0062305683179639 0.00620168850934545 1 1
-0.16305727535873 -0.162871029657274 1 1
0.026611885555271 0.0265818844610042 1 1
-0.0825663619954652 -0.0824678547130451 1 1
0.0396279390499659 0.0395821262900791 1 1
-0.0713866524346853 -0.0713022964963763 1 1
-0.160902804927069 -0.160734187375883 1 1
0.0556848540525343 0.0556198289250212 1 1
0.0354550491744875 0.0354148637211183 1 1
0.0643910160720695 0.0643257804778085 1 1
0.241501942035844 0.241214088965644 1 1
-0.071481135521685 -0.0713986361185851 1 1
0.0470162447761338 0.0469811950722135 1 1
-0.0931135745210014 -0.093005548612328 1 1
-0.0335533626193227 -0.0335389284771712 1 1
-0.0945267835180021 -0.0944098197580869 1 1
0.0760880750214272 0.0759683780939719 1 1
0.0638018923018186 0.063676223603856 1 1
0.109127902981152 0.108997393534201 1 1
-0.0978598900170651 -0.0977113809126929 1 1
-0.1844244019482 -0.184228642311025 1 1
0.00247986681801386 0.00249474100823807 1 1
0.148846263554978 0.148669777764809 1 1
0.082039297278175 0.0819446340669977 1 1
-0.0565573187468698 -0.0564956541737401 1 1
0.143336888078801 0.143176363520148 1 1
0.0389081132869656 0.0388628670969145 1 1
0.120070412393182 0.119992955764535 1 1
-0.207020451056114 -0.206839250914016 0 0
0.0538437014889938 0.0538091864705127 1 1
-0.135533883664684 -0.135367850474145 1 1
0.174483308974504 0.174339325811902 1 1
0.0477845295773184 0.047668456909366 1 1
-0.206664788370372 -0.206459943293526 1 1
0.174448086335203 0.17429011025112 1 1
-0.0293014505444019 -0.0292461435611321 1 1
-0.111816902292519 -0.111680445457679 1 1
0.0151034778148864 0.015088921775669 1 1
0.078365966972522 0.0782543139188061 1 1
0.139985484021081 0.139828805540973 1 1
0.136540496057173 0.136353004478501 1 1
0.132806310597228 0.132666917305629 1 1
0.127894022905812 0.127811338460647 1 1
-0.0236053113741634 -0.0236028275773072 1 1
-0.14568758425411 -0.145533697675003 1 1
-0.00878288765986375 -0.00875477545693281 1 1
-0.138629028726251 -0.138447776656092 1 1
0.0247805113851218 0.0247524183011172 1 1
-0.140437975705194 -0.140317555766514 1 1
-0.0345805294397432 -0.0345377790680593 1 1
-0.10797354074606 -0.107853190258754 1 1
-0.0612621388977098 -0.061245860275733 1 1
-0.143367358200762 -0.143214396177563 1 1
-0.0718073602254512 -0.0717415053658395 1 1
0.00216202384002007 0.00216110062977438 1 1
-0.120019116666349 -0.119863435785202 1 1
-0.0806859472857746 -0.0805624557028539 1 1
-0.0105617495472894 -0.0105572185398244 1 1
0.140733286933365 0.14058422907044 1 1
0.0179514591677966 0.017906815253515 1 1
0.0707237697564724 0.0706637383995529 1 1
0.0152906434589775 0.0153147657722425 1 1
-0.0990483759268914 -0.0989297478752628 1 1
0.0102718638534552 0.0102500069324527 1 1
0.0686257203015347 0.0685472315639296 1 1
-0.0352385546731167 -0.0352230741547338 1 1
0.194610333473148 0.1944119213136 1 1
0.0456971979201286 0.0456658924129335 1 1
0.244786760018887 0.244485088680031 1 1
0.119625498378638 0.119485107742698 1 1
-0.0536500280016285 -0.0535790305218863 1 1
0.141246781010836 0.141096629632168 0 0
-0.0911456032693421 -0.0910882338724652 1 1
-0.0543734045077385 -0.0543005300391889 1 1
-0.120520919278965 -0.120389749177631 1 1
0.0930930341744656 0.0929983732429335 1 1
-0.0279734355813174 -0.0279543059547687 1 1
0.029584896172317 0.0295526545408187 1 1
-0.232281897251767 -0.23203154228952 0 0
0.161135301632389 0.160951740099927 0 0
0.168485713767978 0.168288756497162 1 1
0.112777538923743 0.112650355978494 1 1
0.180218398273385 0.180010284718213 0 0
0.113071020123869 0.112962953667428 1 1
-0.0294147602261503 -0.0294358682654605 1 1
0.119790719679736 0.119682611325435 1 1
-0.0549353995798644 -0.0548849216262511 1 1
-0.049231690769965 -0.0491998357103516 1 1
0.05883008932695 0.0587639139053324 1 1
-0.0791264089190028 -0.0790144756445071 1 1
0.0460030536767161 0.0459580840581396 1 1
0.00333102663505202 0.00336810736864488 1 1
-0.0235857712293395 -0.0235399941925922 1 1
0.000709431956871467 0.000701681685185473 1 1
0.0766781398349594 0.0766024419838086 1 1
0.0277133891467219 0.0277185584643344 1 1
-0.0686360294079891 -0.0685602250684535 1 1
0.0297142413390041 0.029668909258147 1 1
-0.287757014340788 -0.287460966017606 0 0
0.00861123680486308 0.00858029416632419 1 1
-0.171967179853474 -0.171824307859554 1 1
-0.09464644557924 -0.0945178007041891 1 1
-0.0022926121879818 -0.00231633784596223 1 1
0.00267912732769309 0.00269003341892624 1 1
0.082159163076909 0.0820866489647772 1 1
-0.0340818519879775 -0.0340303656914937 1 1
-0.0190655288178372 -0.0190646724271308 1 1
0.00855016810686838 0.00854277986232724 1 1
0.0843007646325631 0.084191251312594 1 1
0.0608408051158479 0.0607455959905907 1 1
-0.0672240207885076 -0.0671580912223131 1 1
-0.175357313954405 -0.175162866042823 1 1
0.0537771064351765 0.053700433197027 1 1
-0.105413506822344 -0.105317613561365 1 1
-0.00353146296464445 -0.00356982151608078 1 1
0.0231544488848322 0.023139665887088 1 1
0.126174992368523 0.126094520334068 1 1
0.102318018653213 0.102247342335049 1 1
0.0665525939643872 0.0664824729743167 1 1
-0.194197021819958 -0.193992573935346 1 1
0.0815184136278107 0.0813880496810258 1 1
-0.0616435185189837 -0.0615843068246949 1 1
0.0709597831214068 0.0708770931766725 1 1
-0.188409309376899 -0.188217783243906 1 1
-0.290029324865922 -0.289713588255298 0 0
0.00717972105461578 0.00718881023113917 1 1
0.0959894002064051 0.0958805669390427 1 1
-0.347294518183577 -0.34688139172238 0 0
0.0375473508071629 0.0374718728811899 1 1
0.0989871523738483 0.0988816486885175 1 1
-0.085766658970562 -0.085695631202686 1 1
-0.151140420718492 -0.151032504295985 1 1
0.0660676138469514 0.066025902059148 1 1
0.00151444344804531 0.00152686352168883 1 1
-0.10110639468774 -0.100959687897134 1 1
-0.120647577479958 -0.120508200022826 1 1
-0.0192190471853304 -0.0192025263879792 1 1
-0.155768576849386 -0.155629569340253 1 1
0.00755185714054021 0.00756671300431135 1 1
-0.0827766672063581 -0.0826972359032671 1 1
-0.174945970965063 -0.174729624169421 1 1
-0.0948707486733047 -0.0947750684052049 1 1
0.035696920324838 0.0356526501452859 1 1
-0.0415924765322345 -0.041541630187635 1 1
-0.091929247415373 -0.0917974218458676 1 1
-0.0140192060867086 -0.0140718202776249 1 1
0.0510652415245556 0.0510146102479322 1 1
-0.0451018363889395 -0.0450607446641818 1 1
-0.232871278387087 -0.232652656820556 1 1
-0.0541629520517411 -0.0541335441510811 1 1
0.0134751214750016 0.0134777977783687 1 1
-0.0348522333924122 -0.0348577180345549 1 1
0.0664000035276611 0.0663628134988571 1 1
0.176416448869197 0.176265477061902 1 1
0.0986628640572958 0.0985541854835831 1 1
0.170346723573381 0.170192937954422 1 1
0.154111697803933 0.153966305476143 1 1
0.0978394655011568 0.0977418643962954 1 1
-0.137296514459749 -0.137145870890415 1 1
0.0972050872497704 0.0971383255498673 1 1
0.233208771622204 0.232952841795374 0 0
0.0418895028490409 0.0418457800865113 1 1
0.079079157371302 0.0790032738992995 1 1
-0.0279870871305751 -0.0279645167884874 1 1
0.0337758696312847 0.0337178232515773 1 1
-0.0670456789493372 -0.0670014076664014 1 1
-0.0983278440405966 -0.098234749716441 1 1
0.0246435437692081 0.0245985695173121 1 1
0.119857193212337 0.119736951592007 1 1
-0.0223414270115347 -0.0222804764047856 1 1
-0.0384955800280784 -0.0384502779244624 1 1
-0.0087159347324961 -0.00873792344347109 1 1
-0.166473952540359 -0.166311958855147 1 1
0.0573298503121299 0.0573019654878832 1 1
-0.263490042996885 -0.263216138648604 0 0
-0.17307568095832 -0.172867569404885 0 0
-0.119667649944544 -0.119581714233475 1 1
0.0786576717904967 0.0785165285695704 1 1
-0.127176618710939 -0.127006852225203 1 1
-0.0833884477941817 -0.0832850817082631 1 1
-0.0580079053606475 -0.0579513794102716 1 1
-0.0960092313110021 -0.095922271047078 1 1
-0.129374409434578 -0.129292876448568 1 1
0.0330566873080432 0.0330013108687806 1 1
0.0139504104070812 0.0139131881156213 1 1
0.0967273387552464 0.0966181848343933 1 1
-0.0121169801647299 -0.0121286320382311 1 1
-0.132999518828885 -0.132825652664582 1 1
-0.0252794276675134 -0.0252617308656407 1 1
-0.051461888152548 -0.0513723388281797 1 1
-0.0991631798409344 -0.0990629653761788 1 1
0.0694364011780314 0.069368411884321 1 1
0.017808387234602 0.0178252790208478 1 1
-0.0750119464563925 -0.0749182564517986 1 1
-0.182060783547147 -0.181864276630089 1 1
-0.0518766092059518 -0.0518458137741891 1 1
0.0563193795635677 0.056260599677212 1 1
-0.00207818446283472 -0.00210846035289873 1 1
-0.0477746595077434 -0.0477061652967966 1 1
0.0129646217838136 0.0129543783861374 1 1
-0.1926602761873 -0.19246289370132 1 1
-0.0764267856850723 -0.0763833702543658 1 1
0.0649774903525091 0.0648779709329925 1 1
0.0560638259070488 0.0559972061607329 1 1
0.0734515024809572 0.0733870622856352 1 1
0.08623605197778 0.0861173121370438 1 1
0.0269999856882449 0.0269653505964847 1 1
0.0409333257743654 0.0408317429580495 1 1
-0.108132382584821 -0.108011731324328 1 1
-0.0960870252250466 -0.0959991663884693 1 1
0.0974888004779263 0.0974425887044786 1 1
0.0720741086620571 0.071983297587343 1 1
0.0589875554764274 0.0588885135360542 1 1
-0.117104697596376 -0.117038662057635 1 1
-0.0302955433652583 -0.0302958459701613 1 1
0.252526570671724 0.252244455180952 0 0
0.0579268144937846 0.0578827294463873 1 1
-0.0445383543278079 -0.0444970474149434 1 1
0.138469933466072 0.138330787318198 1 1
-0.0226463005079674 -0.022609008201682 1 1
-0.0050563195062595 -0.00504096290208724 1 1
-0.0304322484909633 -0.0304214079229466 1 1
-0.0939700979394602 -0.0939047804194491 1 1
-0.0996504203112343 -0.0995337092600488 1 1
-0.0415855165181163 -0.0415833592864166 1 1
-0.0575506391517934 -0.0575396732706147 1 1
0.0668709498367461 0.0667735864239092 1 1
0.0240992979694226 0.0240854774531459 1 1
0.19488415116277 0.194707804524595 0 0
0.0612399368772868 0.0611787918031263 1 1
-0.025677427270744 -0.0256564034337585 1 1
-0.0238920941568365 -0.023839276840418 1 1
0.0262128084927237 0.0261989437566764 1 1
-0.153861712670777 -0.153745284103505 0 0
0.0868728630268793 0.0868291154347453 1 1
0.0316635001292783 0.0315972729293709 1 1
0.00249346145778604 0.00249003267894472 1 1
-0.0613089176577974 -0.0612268864858 1 1
0.0538692304401799 0.0537868664047206 1 1
-0.0748621944874105 -0.0747895873286329 1 1
0.0411850942909891 0.0411385018957373 1 1
-0.0893434690701986 -0.0892853976960194 1 1
0.0434352963173865 0.043403001634988 1 1
-0.0905303925397258 -0.0904823138525847 1 1
0.0590351808702196 0.0589199876443075 1 1
0.0134023358573827 0.0134102050116512 1 1
-0.111464794692029 -0.11136028877147 1 1
0.167956814648868 0.167766794189047 1 1
-0.115987938831951 -0.115911562085731 1 1
-0.0226567419393683 -0.0226145771988734 1 1
0.0585410624225396 0.0584913611329197 1 1
0.159166721439655 0.159000986343479 1 1
0.051810298968494 0.0517299776811978 1 1
0.0200031357216784 0.019973259958536 1 1
0.0912058950150416 0.0911134949164855 1 1
0.0149866213739288 0.0149480480695961 1 1
-0.131869857136393 -0.131729935582656 1 1
-0.0634882695597203 -0.0634119822891086 1 1
0.155246161381323 0.155078413132078 1 1
0.185743462538711 0.185583918863737 0 0
-0.00107947921967887 -0.00107708585461484 1 1
0.10263218097354 0.102556869969773 1 1
0.0466274520537631 0.0465279439006897 1 1
-0.0124058820478001 -0.0124171840179157 1 1
-0.0136650978305768 -0.0137023235293986 1 1
-0.0640369473377044 -0.0640231043084327 1 1
0.361695023047608 0.361341348248001 0 0
0.10836485843217 0.108238635743727 1 1
0.222154721965851 0.221901475722152 0 0
-0.0148333757267718 -0.0148007817702828 1 1
-0.0108550471250298 -0.0108289143398572 1 1
-0.0344620259803653 -0.0343916881733689 1 1
-0.0782459583492279 -0.0782041514902857 1 1
0.0389409869734463 0.0389131045351919 1 1
-0.242843397125226 -0.242608697691729 0 0
0.0728830098074057 0.0728192364937481 1 1
0.305126725659665 0.304800169053544 0 0
-0.160991612488641 -0.160827567501876 1 1
-0.00117825073814636 -0.00116635230219345 1 1
-0.0345418187060905 -0.0345474266582104 1 1
0.0357391096657939 0.0357108246936982 1 1
-0.101418837533861 -0.101322100053881 1 1
0.105951224155562 0.105862037132266 1 1
0.146133704901961 0.145921901968763 1 1
0.111194720620296 0.111060751524283 1 1
-0.0941335706787318 -0.0940539423119045 1 1
0.0414796483166267 0.0414279971083062 1 1
0.0930496043838024 0.0929756174077658 1 1
0.0747242405322317 0.0746157706453531 1 1
-0.0957572484140812 -0.0956759638584416 1 1
-0.018216786015688 -0.0181823240889855 1 1
0.0329976374981285 0.0329898720190214 1 1
0.0958203647335263 0.0957284028694432 1 1
-0.13310803828709 -0.132983352248515 1 1
0.169601107062319 0.169419759673991 1 1
-0.0124345589158447 -0.0123917732028875 1 1
-0.13204968632595 -0.131920329765671 1 1
-0.0842636333701125 -0.0841928576164858 1 1
0.0427956565273005 0.0427793029131996 1 1
-0.181064457780018 -0.180849121089767 0 0
0.0224681534993977 0.0224340299526941 1 1
0.129804648606533 0.129682121047965 1 1
-0.17388691487226 -0.173704371754038 0 0
0.00893976805448453 0.0089107005846377 1 1
-0.0161798768381482 -0.0161837497691709 1 1
0.195495386799352 0.195289023771142 1 1
0.00635161068405097 0.00638802579842673 1 1
0.194114862311269 0.193902173768813 1 1
0.10512530817818 0.105035925574415 1 1
-0.0958727105246303 -0.0957733205399603 1 1
-0.0340354158220995 -0.03396145393244 1 1
0.246145983881867 0.24583483343197 0 0
-0.174510012147639 -0.174319773019716 1 1
-0.0573087005207157 -0.0572453481139688 1 1
-0.2278050434281 -0.227555070120693 0 0
0.0602957105055382 0.0602292867935804 1 1
0.147727886546628 0.147573318462103 1 1
-0.0756418019548595 -0.0755712129361804 1 1
0.132090860876573 0.131991729841878 1 1
0.0574569772811854 0.0574079898358252 1 1
-0.136566131262018 -0.136443101226885 1 1
0.0247358153555273 0.0247145565780833 1 1
0.0168272221858004 0.0168152156204603 1 1
0.368845943441428 0.3684669953345 0 0
-0.0521122924661482 -0.0520594789042646 1 1
0.0494751237813277 0.0494337599405554 1 1
-0.222832379485776 -0.222596972624802 1 1
-0.0276821993698943 -0.0276369698083423 1 1
0.189074938294837 0.188865918602936 0 0
0.211018136244862 0.21077455812617 1 1
-0.181187758877148 -0.181015674341246 1 1
0.156627734804161 0.156473473525603 1 1
-0.0990618127976678 -0.0989439021082626 1 1
0.0619261286070107 0.0618577141014145 1 1
-0.0428611335852116 -0.0428323684993086 1 1
0.143665268079232 0.143505068366798 1 1
-0.00632306102697678 -0.00630295847717215 1 1
0.171062923319144 0.170896826149405 1 1
-0.00344120971321557 -0.00342534618176578 1 1
0.127776293641081 0.127651449517082 1 1
-0.0364074465877786 -0.0363284458794311 1 1
-0.0228191720419273 -0.0227910454732436 1 1
-0.0159480034963924 -0.0159126108842863 1 1
-0.0949952018612903 -0.094936027653106 1 1
0.0983087007933865 0.0982271722706299 1 1
0.0955536697005904 0.0954816341867324 1 1
-0.0385117210727093 -0.0384850638788262 1 1
-0.0639131335181636 -0.0638101676566052 1 1
-0.140083461861109 -0.139932427620803 1 1
0.16855335695888 0.168374978988544 1 1
-0.0125005020929042 -0.0124460325572732 1 1
-0.0293815550053281 -0.0292980336065974 1 1
0.0344384918946727 0.0343377441424385 1 1
0.0597177944276305 0.0596419333687281 1 1
-0.0262319254660794 -0.0262020611446683 1 1
0.00490964746533504 0.00491517587185912 1 1
0.0613056127902733 0.0612808367149063 1 1
-0.0149268381266188 -0.0149103820045185 1 1
0.0703570572323296 0.0702855989932761 1 1
0.0603174967889984 0.0602895441909082 1 1
0.0303883901936858 0.0303504481828023 1 1
0.094550441439089 0.0944467332459264 1 1
-0.217261728751986 -0.217036903946513 0 0
-0.124165987440527 -0.124042283314554 1 1
-0.104283742734945 -0.104148341524236 1 1
-0.0578192396921736 -0.0577200904983749 1 1
-0.1440261633484 -0.143859716590042 1 1
0.196180137441748 0.196007928972602 1 1
-0.0200154729461475 -0.0200199865696094 1 1
0.0799716277435147 0.0798723490100322 1 1
-0.147377668755686 -0.147216820392342 1 1
-0.157809629258254 -0.157675508364169 1 1
0.151342019461002 0.151162365012621 1 1
-0.140565207719212 -0.140459764387378 1 1
-0.138093217213745 -0.137958255685691 1 1
-0.092316792373655 -0.0922204762610629 1 1
0.0916181655578079 0.0914882385714057 1 1
0.141711734508766 0.141571065076968 1 1
0.0567975942944875 0.0567333647899926 1 1
0.0300750844564721 0.0300441475627937 1 1
-0.045050488001507 -0.0450178490308379 1 1
-0.0362635104926269 -0.0362165660058399 1 1
0.0943353862764525 0.094239790638064 1 1
-0.00573872064777235 -0.00575717287164754 1 1
-0.0597775790920198 -0.0597098003296112 1 1
0.0903091077828084 0.0901755319353053 1 1
-0.119948575503085 -0.119833981058472 1 1
-0.0423847282662718 -0.0423697065643941 1 1
-0.163770261861304 -0.163607353653235 1 1
-0.184050280863719 -0.183898335111845 1 1
0.197362570766623 0.197176590829277 1 1
-0.123888265652392 -0.123767804069641 1 1
-0.15816408213369 -0.158010274149057 1 1
0.101934443755669 0.101812744775789 1 1
0.0485689539030273 0.048539477117575 1 1
-0.0566331468181313 -0.056570238867049 1 1
0.0539909192169074 0.0539289346315701 1 1
0.208795192529572 0.208591821683417 0 0
0.115049716795055 0.114951966539175 1 1
-0.0732682793631171 -0.0732095666084197 1 1
-0.0953793915965647 -0.0952705404438163 1 1
0.108562966162904 0.108451598229694 1 1
0.0691004826751353 0.0690160283866846 1 1
-0.0963471102714188 -0.0962757442646029 1 1
-0.130715273914741 -0.130597272505235 1 1
-0.123821746990978 -0.12370483164437 1 1
-0.0579051174406922 -0.0578571868083144 1 1
0.158305463799814 0.158084930908834 1 1
0.0554583992371826 0.0554019680405537 1 1
0.050272914061918 0.050220304432883 1 1
-0.0162792677107933 -0.0162589241997939 1 1
-0.121560239063629 -0.121439877394226 1 1
0.193076102110484 0.192849593654095 1 1
-0.267046300560703 -0.266764316467786 0 0
-0.0902259003281556 -0.0901932624233652 1 1
-0.0060343556905831 -0.0060205901369872 1 1
-0.170811035068798 -0.170665452501751 1 1
-0.0822670208550901 -0.0821507038642463 1 1
0.143670626575993 0.143509747181047 1 1
-0.0623081299204189 -0.0622242283765308 1 1
-0.0578052422330524 -0.0577450148010106 1 1
0.167752298072135 0.16754955954772 1 1
0.339833852735807 0.339450740130269 0 0
0.172627609982294 0.172436416069893 1 1
0.12804348775613 0.127924895771886 1 1
0.122859111720505 0.122718953761262 1 1
0.0230544018787839 0.0230488074563532 1 1
-0.0160364557114596 -0.0160392513551798 1 1
-0.027868925365982 -0.0278189888030346 1 1
0.146080603022876 0.145927716495681 1 1
0.0369114201188838 0.036898306097989 1 1
-0.0226727332233956 -0.0226606332643957 1 1
0.109045639218026 0.108911752662669 1 1
-0.0965446251527776 -0.0963697726602846 1 1
-0.126711444898376 -0.126602739793588 1 1
-0.0409267421694882 -0.0408891521312387 1 1
0.0957368938733669 0.0956284235702082 1 1
0.112744212010126 0.112610753843895 1 1
-0.0952557190923013 -0.0951563786811302 1 1
-0.17412717554435 -0.173928546120203 1 1
-0.0328624271609503 -0.0328335361477433 1 1
-0.113605532495924 -0.113474923423565 1 1
-0.0254743959449987 -0.0253868325617974 1 1
-0.0747287366488987 -0.0746682244920243 1 1
-0.0311071020430605 -0.0311048475164633 1 1
-0.0337259985745566 -0.033692388343551 1 1
0.0728796686761765 0.072819444880188 1 1
-0.0752279741092219 -0.0751532521452555 1 1
-0.171927863346895 -0.171727715668294 1 1
-0.00681208296818874 -0.00678981291621623 1 1
0.0857306771523821 0.0856372414911057 1 1
0.0146649909899111 0.014668935680072 1 1
-0.128491715228401 -0.128365848860842 1 1
-0.0912090478615017 -0.0911198648424034 1 1
0.0258796643580831 0.0258788212622445 1 1
-0.0437068176399149 -0.0436814891589841 1 1
0.126288890239615 0.126222774508003 1 1
0.0157630736419722 0.0157788621003277 1 1
0.137588307563617 0.137461228651108 1 1
0.0780214155668946 0.0779791778754955 1 1
-0.101252916130613 -0.101129706109 1 1
0.0600578081500999 0.0599992065879695 1 1
-0.0516831623636831 -0.0516466327513629 1 1
-0.0175197898312764 -0.0175181221854087 1 1
0.0654276822205371 0.0653140824629457 1 1
0.082250072277603 0.0821752287734609 1 1
-0.13464385102764 -0.134502589500459 1 1
-0.0350949846300976 -0.0350903505426752 1 1
0.0246998133433978 0.0246695119996388 1 1
0.091938292746081 0.0918267202973439 1 1
-0.233416610654874 -0.233172114773233 0 0
-0.133409823397832 -0.133235703321597 1 1
-0.130678635176488 -0.13055461823547 1 1
0.0656021610386691 0.0655784137199297 1 1
0.0680053251042787 0.067976231090054 1 1
0.178153487756566 0.177969526257378 1 1
0.06209813884867 0.0620117354450217 1 1
-0.174383440843064 -0.174195201713535 1 1
-0.174161955191588 -0.173943559562085 1 1
-0.0244564351358681 -0.0244381254100226 1 1
0.101775634986834 0.101645323211089 1 1
0.121688864630238 0.121557986398914 1 1
0.145020700022031 0.144887681830647 1 1
0.0859498978669708 0.0858792323277273 1 1
0.100070209576555 0.0999839942831337 1 1
-0.157159827849409 -0.157008542785112 1 1
0.14525469621532 0.14508540618838 1 1
-0.0710922694740262 -0.0710173936409674 1 1
-0.131564641430915 -0.131435393203933 1 1
0.0570129451415969 0.056964551131534 1 1
0.0755534002681522 0.0754908006087955 1 1
0.0169942221444068 0.0169719770378059 1 1
-0.00715144819813761 -0.00712470205510514 1 1
0.129568134695999 0.129443184856173 1 1
-0.15329014785901 -0.153159814823734 1 1
0.159820111623262 0.159674494165884 1 1
0.05307641547957 0.0530094797651837 1 1
0.0691015489444696 0.0689957523361258 1 1
0.00636419207230133 0.00637742235392926 1 1
-0.00454999061698323 -0.00456292766566591 1 1
0.17354812471595 0.173349268643852 1 1
-0.14141723584312 -0.141277995270946 1 1
0.133717088424957 0.133560385110557 1 1
-0.194154800243225 -0.193948845907563 1 1
-0.0302418132250144 -0.0301957248293225 1 1
0.151249849502549 0.151091152065216 1 1
0.109703785805662 0.109628584011439 1 1
0.0637084523556701 0.06358499670358 1 1
0.0727943360971803 0.0727589609164478 1 1
0.0564396801861077 0.056373294572866 1 1
0.0304966243188812 0.0304577780559996 1 1
0.0587363468526658 0.0586598864335366 1 1
0.0410464684592952 0.0410215307912069 1 1
-0.146438328733978 -0.146304089842179 1 1
0.0410655461738277 0.0410398808704337 1 1
0.0617861185995891 0.0617176925026008 1 1
0.0311234470179898 0.0310977098512435 1 1
0.121421327873476 0.121289794757965 1 1
-0.126387882627539 -0.126261795302197 1 1
-0.033550446098307 -0.0335327668418159 1 1
0.0832686597624937 0.0831957500962046 1 1
-0.113571685034476 -0.113445296774772 1 1
0.0507806062297779 0.0507262136417418 1 1
0.107857867782358 0.107751252362693 1 1
0.123002762175108 0.122864298933556 1 1
-0.0110054571696362 -0.0109622958044317 1 1
0.00470623867875312 0.00463657118180127 1 1
0.283860478607227 0.28354823360503 0 0
-0.203570908335887 -0.203404710835235 0 0
-0.0855728242507882 -0.0855042571107706 1 1
0.101604660123661 0.101510371342392 1 1
0.0518222921394151 0.0517381869364433 1 1
0.0827540322480563 0.0826379227250387 1 1
-0.0421191588427837 -0.0420512232887259 1 1
0.100120673495404 0.099964500322229 1 1
-0.0390919024662509 -0.0390821091780462 1 1
0.0571530809310864 0.0570646853167452 1 1
-0.0805806719777074 -0.0804710077807113 1 1
-0.226839051945019 -0.226606859977627 0 0
0.175271946006212 0.175094875078696 1 1
-0.156796365429032 -0.15657538166945 1 1
0.0427311876909292 0.0427143856674703 1 1
-0.0598269792590134 -0.0597573524179365 1 1
0.0900663307666817 0.0899985942974082 1 1
-0.163887245554329 -0.163687255381781 1 1
0.057661013452061 0.0575622429059749 1 1
0.195072585610203 0.194792171124121 1 1
0.0649703904064409 0.0648949065507431 1 1
-0.0360186795856137 -0.0359788313128725 1 1
0.117306280309868 0.117181970834101 1 1
-0.0575999529172433 -0.0575113890108503 1 1
0.247237650755278 0.246988496335236 0 0
-0.0437594602205927 -0.0437422227394698 1 1
0.156611935510642 0.15643233546715 1 1
0.114078088180829 0.113965083769297 1 1
0.0256525188667256 0.0256334313789255 1 1
-0.0920793134749703 -0.0919799778989197 1 1
0.0348097386687546 0.0347689422713468 1 1
0.0291579629607962 0.0291041448349412 1 1
0.0617837698706839 0.0617329318232906 1 1
-0.0973821798731319 -0.097291321739028 1 1
0.106916486365565 0.106834455038469 1 1
0.0722464487216949 0.072199469615177 1 1
0.184558280436549 0.184425712126012 1 1
0.0936123709534341 0.0935338328443745 1 1
0.0591408434841248 0.0590705186078739 1 1
0.140459102329818 0.140312471588951 1 1
-0.00252585161401441 -0.00252106627695958 1 1
0.0294747014710237 0.0294365709296226 1 1
0.107526012571655 0.107428756279225 1 1
0.0608367784562517 0.060788081585617 1 1
0.0559317714793908 0.0558615496711687 1 1
0.0876551438937338 0.0875363816443641 1 1
0.0380339476488303 0.0379901422223806 1 1
0.0677957278315869 0.0676938867815648 1 1
0.113052881457529 0.112956855546262 1 1
0.109047194625897 0.10897479696203 1 1
-0.177341555662989 -0.177114399313259 0 0
0.0167387106331827 0.0166951513644101 1 1
0.021246005293798 0.0212306070738221 1 1
0.103404805926166 0.10330072801118 1 1
0.108289914128145 0.108173312785213 1 1
-0.123928320410117 -0.123758923926688 1 1
0.157607831889658 0.157418725019504 1 1
-0.0285624697986505 -0.0285228497076597 1 1
-0.257812864530001 -0.25756519355101 0 0
-0.0127202952555452 -0.0127531117908541 1 1
-0.0986891471180239 -0.0985791618195439 1 1
-0.105162137595556 -0.105057336310275 1 1
-0.016900610694939 -0.0168956530457874 1 1
0.0847233367089394 0.0846372498431038 1 1
0.200847444979089 0.200642349197204 0 0
0.0498236458465523 0.0498248906578044 1 1
-0.160324597205172 -0.160184707246823 1 1
-0.0317525085498428 -0.0317226639133917 1 1
0.100107535095566 0.100025072117948 1 1
0.0868264094583499 0.0867649481299033 1 1
0.0589575248895634 0.0588931719813314 1 1
-0.0825223384772666 -0.0824365670036113 1 1
-0.190054709415408 -0.189826798230563 1 1
0.0340103185158255 0.0339877906798534 1 1
-0.0458657503758852 -0.0457942959195463 1 1
-0.13084182209672 -0.130708211460973 1 1
0.00161494115210609 0.00164921397485223 1 1
-0.214645092978232 -0.214418964386591 0 0
0.153193915514285 0.153014130777605 1 1
0.0537769970524298 0.0537269114366576 1 1
-0.0533741011037084 -0.053308647645952 1 1
-0.114264599919368 -0.114134855219279 1 1
0.066555556698978 0.0664462916435323 1 1
-0.188390778092749 -0.188173274281949 0 0
0.192056698747545 0.191845294379259 1 1
0.0035180181933057 0.0035043747321408 1 1
-0.0955636849165166 -0.0954895348797188 1 1
-0.257603348835035 -0.257375801381508 0 0
0.119151497334077 0.118993977591977 1 1
0.0701881627664928 0.0701262084239616 1 1
-0.1068585110975 -0.106726937021035 1 1
-0.140301134599248 -0.140180578550527 1 1
-0.0710260567544199 -0.0709829843838193 1 1
0.102886571882541 0.102804313931222 1 1
-0.185512816325552 -0.185360884593163 1 1
0.0899299960538458 0.0898548997266988 1 1
0.0758543025560913 0.075770567005038 1 1
0.110211020647778 0.110111737840535 1 1
0.111581402116221 0.111463129708957 1 1
0.00988980038712501 0.00991300597170409 1 1
0.0475639392944326 0.047504885660068 1 1
0.0205267035537374 0.0204517220095277 1 1
0.0104734397591514 0.0104928620343076 1 1
-0.143303548131528 -0.143137519551958 1 1
-0.105370234115522 -0.105273571027499 1 1
0.0156569054501639 0.015641846192257 1 1
-0.0881578736129024 -0.0880754378683619 1 1
-0.00647458519685752 -0.00650560754620978 1 1
-0.00990580171087343 -0.00987931059579708 1 1
-0.0602926718008759 -0.0602125598265996 1 1
0.0083131953967093 0.00831316437679118 1 1
-0.241366676489774 -0.241100631911592 0 0
0.105261834743553 0.105149660983195 1 1
0.185854476490289 0.185697763741216 1 1
-0.0233552885389554 -0.023317697697479 1 1
0.199898320797817 0.199629844698127 1 1
-0.148671671756728 -0.148506505097372 1 1
-0.00644216987178212 -0.00648174955115282 1 1
0.148771920915988 0.148607976755635 1 1
0.201069503546839 0.200829896405113 1 1
0.11264965377906 0.112529742014849 1 1
-0.214145326183184 -0.21392041997425 1 1
-0.0115610363510879 -0.0116046300317946 1 1
-0.0935664171403603 -0.0934656147953486 1 1
-0.134732592432538 -0.134620704521413 1 1
-0.112343270882043 -0.112262569556017 1 1
-0.108316902821838 -0.108213344307529 1 1
0.107938553657665 0.107816772363701 1 1
-0.103857196543519 -0.103764273068629 1 1
-0.0500045356459677 -0.0499518225264424 1 1
-0.126399695287503 -0.126254682337248 1 1
-0.0841488315695343 -0.0840543452420474 1 1
-0.0864962971606733 -0.0864255650575756 1 1
-0.0970789057151433 -0.0969727561934023 1 1
-0.0506055459005692 -0.0505737181312913 1 1
-0.114749079723666 -0.114593005378509 1 1
-0.0487638295116065 -0.0487158609878511 1 1
0.138575350913164 0.138481167754503 1 1
0.118551907326008 0.1184166022062 1 1
0.0731987360638717 0.0730685452665565 1 1
-0.196860916572139 -0.196656641612339 1 1
-0.0102533356228503 -0.0102462703051058 1 1
0.16136799394532 0.16120138536917 1 1
-0.169726258309683 -0.169555675949911 1 1
0.061367533716694 0.0612760554196931 1 1
-0.059326145694249 -0.0592214755677104 1 1
-0.312091259453356 -0.311793094236944 0 0
-0.0975994218315131 -0.0974681636919358 1 1
0.0247520447822026 0.0247063337123158 1 1
0.149526265753046 0.149393978614376 1 1
-0.0234765815695629 -0.0234815815142898 1 1
-0.0170780685006772 -0.0170731122207682 1 1
-0.0810452125778557 -0.0809525179396879 1 1
-0.0702103223896688 -0.0701205573521173 1 1
-0.119310209876 -0.119185765938308 1 1
0.0921405887260276 0.0920575701908153 1 1
0.0717791506325747 0.0716912049293371 1 1
0.0333430607115508 0.033313015610614 1 1
0.248776273533941 0.248551959807713 0 0
-0.302010690360141 -0.301733182218111 0 0
0.235904408666986 0.235615382803968 0 0
-0.14142973643803 -0.141289644943942 1 1
-0.000385532805317054 -0.000393740190701361 1 1
0.103879204674288 0.103751945179662 1 1
-0.0611236905051525 -0.0610711005700777 1 1
-0.110932766725749 -0.110827249894642 1 1
0.0221527201703584 0.0221489122397751 1 1
0.0465339787277305 0.0464650138751415 1 1
-0.0480443489899846 -0.047989430657017 1 1
0.174336241129448 0.174123822501201 1 1
0.190007401201054 0.189813356802636 1 1
0.132393198569251 0.132296833124699 1 1
0.290167413944181 0.28983686373595 0 0
-0.167526884567763 -0.167324926229665 1 1
-0.0126081195341287 -0.0125875307177127 1 1
0.123010322844581 0.122812994383321 1 1
-0.0288668270051087 -0.0288404487497025 1 1
0.103015444652418 0.102868971406779 1 1
-0.0740493419128617 -0.0739587172327138 1 1
-0.11776517709135 -0.117664506732816 1 1
0.0345666577421827 0.0345112081626043 1 1
-0.042417334579465 -0.0424069802313447 1 1
-0.00850633522918261 -0.00848542313363689 1 1
0.010788744536346 0.0107936595979726 1 1
-0.0127194305470167 -0.0127184048946731 1 1
-0.0276952287919183 -0.0276639432543537 1 1
-0.146572929441853 -0.146409520461748 1 1
0.0217792456452615 0.0217843730093025 1 1
0.0258174128504097 0.0257962362939206 1 1
-0.112064853476615 -0.111907169728341 1 1
-0.231370488285466 -0.23114905626685 1 1
-0.0558107595085926 -0.0557440644636985 1 1
0.106266694670164 0.106131406912783 1 1
-0.0858064769060107 -0.0856949347508914 1 1
-0.148709952824021 -0.148505850151441 1 1
0.0654199008513806 0.0653838824584549 1 1
0.141383295641553 0.141215910434019 1 1
0.190438760441323 0.190253718650619 1 1
-0.0496049495805081 -0.0495451120252458 1 1
0.345419665115909 0.345028428131564 0 0
0.129328279437181 0.129171419682042 1 1
0.0804449908795266 0.0803453547953884 1 1
-0.0839639566217292 -0.0838625013529666 1 1
0.154284150815886 0.154136275584484 1 1
0.134824080839479 0.134695645489098 1 1
-0.138755451717516 -0.138599087182885 1 1
0.0224633594316016 0.0224388751313913 1 1
-0.022390176765548 -0.0223779632128444 1 1
-0.147732032223156 -0.147607148167743 1 1
0.00724611843702644 0.00724960685215414 1 1
-0.0910393403744419 -0.0909598408980903 1 1
0.278724452661892 0.278404632549665 0 0
-0.098170562578984 -0.0980598701252259 1 1
-0.0549635283595076 -0.0549402052662729 1 1
-0.2085322766124 -0.208310020956654 0 0
-0.174175798131949 -0.173958688344459 0 0
0.218160707588033 0.217950839677455 1 1
-0.265245619372528 -0.264926524446807 0 0
0.0665051671529663 0.0664955139884919 1 1
-0.00335457894035789 -0.0032892139863582 1 1
-0.0369645638937677 -0.0369341494396475 1 1
0.0648947870249768 0.0648427251228928 1 1
-0.0268659932105146 -0.0268389164738042 1 1
0.0485281622450433 0.0484542291218719 1 1
-0.0346131095188082 -0.034612547500756 1 1
-0.00564064603273955 -0.00563464796614714 1 1
0.246548817230835 0.246252933594852 0 0
-0.142473371269334 -0.142362029515038 1 1
-0.0621825034277281 -0.0621093900917083 1 1
0.109770945832759 0.10966784097607 1 1
-0.0819045578985798 -0.0818261422128594 1 1
0.03208439650103 0.0320426337237861 1 1
0.111072665684548 0.110978234663008 1 1
-0.0240233241796842 -0.0240061961864934 1 1
-0.0539883906551227 -0.0539385107056865 1 1
-0.0914491548760774 -0.0913742554301016 1 1
-0.141212811003418 -0.141083449244219 1 1
0.254461202974726 0.254176231115595 0 0
-0.100157214631603 -0.100058673964464 1 1
-0.110839486170083 -0.110761560202064 1 1
0.15090549741437 0.150707011574019 1 1
0.0706927258269946 0.070620053142212 1 1
-0.153534966157514 -0.153300479753195 1 1
-0.0445624854506363 -0.0445182475347135 1 1
0.178889779790218 0.178716470953189 1 1
-0.115567531875569 -0.11547120547403 1 1
-0.132413924712835 -0.132268922146028 1 1
-0.0657724313927115 -0.0656813750326826 1 1
0.0623196048410334 0.0622954873356494 1 1
0.128604212285782 0.128454393549461 1 1
0.0599995497892728 0.0599175033631474 1 1
0.0982598923588522 0.0981847702673514 1 1
0.159849509386926 0.159691174186442 1 1
0.0245438546312652 0.0244777662796725 1 1
0.0576827650992387 0.0576374568070166 1 1
0.0669585743935618 0.0668759832682373 1 1
0.0643794796665133 0.0642757436081517 1 1
-0.123161638611808 -0.12303149379349 1 1
0.0253881166971843 0.0253751129334314 1 1
0.193178042760942 0.192949172280076 1 1
0.177852684757992 0.177655742331014 1 1
-0.150376721254774 -0.150217632095416 1 1
0.175845189436161 0.175673745177981 1 1
-0.275117201037878 -0.274836458293619 0 0
-0.233323268544908 -0.233126535758729 0 0
-0.233418487241118 -0.233166265035673 0 0
0.0270751104539841 0.0270478391695018 1 1
0.0269367217092988 0.0269092343715567 1 1
0.0080739031909871 0.00807167190033137 1 1
-0.0463722472519166 -0.0463368054175991 1 1
0.184867820699922 0.18469262409755 1 1
0.0687361410152953 0.0686582273014763 1 1
0.132916175317481 0.132740014151455 1 1
-0.00267170398069052 -0.00271177423800672 1 1
0.0996569924248522 0.0995561751274853 1 1
0.0722258295489533 0.0721539676817072 1 1
0.0680753758844976 0.0680056493972737 1 1
-0.198802633071949 -0.198614230828524 1 1
-0.259483814944411 -0.25926013438527 0 0
0.0721733567736023 0.0721071561862267 1 1
-0.0832129835290667 -0.0831338925595872 1 1
0.00547805067126378 0.00547796374446785 1 1
-0.19577589044301 -0.195539526298944 1 1
-0.0463233565984987 -0.0462652820743995 1 1
0.100418772990125 0.100300829481952 1 1
-0.00466831789465358 -0.00468617881591873 1 1
0.0021611638099187 0.0021660149958461 1 1
-0.039767222863995 -0.0397049404061135 1 1
-0.0200791888649368 -0.0200795279634846 1 1
0.159178591964824 0.15900868520927 1 1
-0.135474681693823 -0.135343626392184 1 1
-0.00853450482287146 -0.00852765714818917 1 1
-0.0910839843004247 -0.0909929853348765 1 1
0.100526483443372 0.10042797241236 1 1
-0.174638749209318 -0.174448146043369 1 1
-0.118121117730712 -0.118001073985025 1 1
0.120653973555378 0.120581494443327 1 1
-0.240412984450754 -0.240171169128415 0 0
0.0615890203221784 0.0615406587174088 1 1
0.152956710309902 0.152801996194265 1 1
-0.00487671266033261 -0.00488954374300357 1 1
0.000381719321820413 0.000396529938020723 1 1
0.122663158017392 0.122547452721621 1 1
0.162706299987778 0.162525503996684 1 1
-0.0625462822805926 -0.0624758605654259 1 1
-0.0945473194899818 -0.0944748066388582 1 1
-0.137516300521917 -0.137388088810816 1 1
0.0296893598511147 0.0296453364664643 1 1
-0.0508363334625061 -0.0507285793994459 1 1
0.0999274361797949 0.0998287339891439 1 1
0.164677262525105 0.1644865318906 1 1
-0.00584843616693196 -0.00586191348302912 1 1
0.101786815369416 0.101684976525003 1 1
0.0883947786504465 0.0883063041221126 1 1
0.0673764545280453 0.0673009977621205 1 1
-0.0111527059245507 -0.0111768363969535 1 1
0.0415519255888297 0.0415270730667594 1 1
-0.225840225052191 -0.225618309711496 0 0
-0.117362592883071 -0.117195142613554 1 1
0.0303346797503748 0.0303069163386208 1 1
-0.0773658674330008 -0.0773026847350392 1 1
0.145704474070636 0.145552912919161 1 1
-0.0842427729403704 -0.0841723347568118 1 1
0.0325649664417894 0.0325601636329221 1 1
0.132005105307342 0.131878518270927 1 1
-0.0157562456078911 -0.015717309294486 1 1
0.00893620580718083 0.00891727947239657 1 1
-0.123916817167068 -0.12377503798416 1 1
0.104892107663365 0.104750981494794 1 1
0.00381257978616256 0.00381263657549781 1 1
-0.17140775503539 -0.171229864130231 1 1
-0.104505994964878 -0.104347694856503 1 1
0.0630155579292628 0.0629726892013837 1 1
0.0904454269581279 0.0903111063534588 1 1
-0.061574217555686 -0.0615376219055384 1 1
0.167309506625945 0.167134613404411 1 1
-0.0554197935227018 -0.0553414456025393 1 1
-0.00185584160068334 -0.00181575964111342 1 1
-0.158082656611192 -0.157913446119315 0 0
-0.00411065921623421 -0.00410251065490397 1 1
-0.203715614179187 -0.203517488934775 0 0
-0.0826602373119265 -0.0825956116454363 1 1
-0.168556092662815 -0.168402258829828 1 1
0.0127984329314299 0.0127734167319304 1 1
0.0181778429993384 0.0181823450169829 1 1
0.0193057954986267 0.0193259645015506 1 1
-0.0664045924652517 -0.0663441351458101 1 1
0.033480890656194 0.033460606648707 1 1
0.0328877761665429 0.0328861188688289 1 1
0.0384148829633066 0.0384003989365098 1 1
0.0143719898284722 0.0143796646048902 1 1
-0.114902686743809 -0.114745077405288 1 1
0.0662492649300012 0.0662206499489451 1 1
0.00860267745342318 0.00857508523665072 1 1
0.0300026003815882 0.0299808530151872 1 1
0.198880728095544 0.198705839921059 1 1
-0.0799234387133421 -0.0798309061607196 1 1
-0.0564239130159649 -0.056396037941578 1 1
0.123653465937408 0.123511720671663 1 1
0.1087194778795 0.108563550255626 1 1
-0.00419093703368414 -0.00418207013486602 1 1
-0.00294348788716385 -0.00297319339171472 1 1
-0.0800103461287668 -0.0799507492728498 1 1
-0.141493471028409 -0.141332267054948 1 1
-0.18932376972286 -0.18914930307513 1 1
0.201078542206371 0.200907902622735 1 1
-0.0177004606759876 -0.0176842118547206 1 1
0.0656170026814798 0.0655544761480904 1 1
-0.0584069741748537 -0.0583513529052118 1 1
0.0177287879174808 0.0177158975443789 1 1
-0.176712135918632 -0.176494520387832 1 1
0.0127274213084923 0.0127551688626386 1 1
0.167749353287256 0.167588735122446 1 1
-0.122075351324997 -0.121997703132372 1 1
-0.0121386597016041 -0.0120796590476132 1 1
0.0262904445090298 0.0262338082884378 1 1
0.164596065193281 0.164404061583433 1 1
-0.0471772162164065 -0.047137536118389 1 1
0.0117805161905327 0.0117626522362698 1 1
-0.15080922228889 -0.150637544396123 1 1
0.0819374932728422 0.0818188571667094 1 1
0.0147536109582292 0.0147203586428073 1 1
0.148709637175461 0.148560791358319 1 1
-0.0883743993654431 -0.088282625532343 1 1
0.119366863106067 0.119275454393346 1 1
-0.125547365031471 -0.125424883859143 1 1
-0.0588454530407891 -0.0587913557972666 1 1
-0.2713756104369 -0.271100053137464 0 0
-0.0420246380344737 -0.0419554449388196 1 1
0.123387391828914 0.123262614072858 1 1
-0.00602793211996036 -0.00599107583350828 1 1
0.211290135950851 0.211083697488404 1 1
-0.0112677577680416 -0.0112229587479342 1 1
-0.0521088926572868 -0.0520530133229402 1 1
0.114751343411092 0.114609781410713 1 1
-0.0846074325074932 -0.0845032216409546 1 1
-0.112102259240803 -0.111994111383603 1 1
0.0666976430678808 0.0666381232303946 1 1
-0.0558309303153198 -0.0557974020630238 1 1
0.109329202616648 0.109224571006095 1 1
-0.0766426465839086 -0.076581233695775 1 1
-0.18903505072805 -0.188846604372505 1 1
0.206184287637381 0.205992744332681 0 0
0.0788142085269081 0.0787011593868756 1 1
-0.0978011921558094 -0.0977116377691326 1 1
-0.0540337978743506 -0.0539675698382991 1 1
0.100932362046699 0.100854537235495 1 1
0.152189465877094 0.15198744481447 1 1
0.0174107658627647 0.0173765127229672 1 1
0.218407662490271 0.21820161253912 0 0
-0.0516952457814732 -0.0516546268318274 1 1
-0.167714330969737 -0.16752196861287 1 1
0.122303993049051 0.122163347212061 1 1
0.287031511762626 0.286740136989718 0 0
-0.0279625803051763 -0.0279397814122533 1 1
-0.0428659854344565 -0.042862321022243 1 1
-0.0214287864997281 -0.0214206366660324 1 1
-0.118499757790833 -0.118410126015339 1 1
-0.0131951174147335 -0.0131719587742163 1 1
-0.082456024042139 -0.0823543060909071 1 1
-0.00718523264517685 -0.00720011032880781 1 1
0.0536529006298321 0.0536446848660894 1 1
0.0380340112988372 0.0379632936309357 1 1
-0.167574973328416 -0.16740586788994 0 0
0.135063545964073 0.134961414060005 1 1
0.056201171731967 0.0561090720741238 1 1
0.0948336481168282 0.0947227885453539 1 1
-0.119727936107969 -0.119645628274691 1 1
-0.196488815539801 -0.196263238397226 1 1
0.0782393347942677 0.0781693899522898 1 1
-0.0231695068492851 -0.0231372658510352 1 1
0.21518438264056 0.214977727670568 0 0
-0.016615695474259 -0.0165755386333202 1 1
0.114410811671797 0.114291135678901 1 1
0.0157711005895707 0.0157615694492072 1 1
-0.0402429997594729 -0.0401912565175064 1 1
0.0159195291047357 0.0158617655467633 1 1
0.0552157005307395 0.0551679786680711 1 1
-0.0326053271007915 -0.0325731747777959 1 1
-0.24834289663451 -0.248103353476479 0 0
-0.0785846814537236 -0.0785245308515159 1 1
-0.12884648266933 -0.12867865352496 1 1
0.0177690987794143 0.0178023475769243 1 1
-0.0187416281769021 -0.0187189367802018 1 1
0.00425699667258088 0.00419394376912393 1 1
0.10619091189536 0.106074089696733 1 1
-0.135817152117212 -0.135648474155347 1 1
0.148374523748383 0.148219867096444 1 1
0.00885879775836001 0.00891736352632273 1 1
-0.00656734181820499 -0.00659145461979482 1 1
0.156612879461066 0.15641344105353 1 1
0.0175257390755755 0.017506862357722 1 1
-0.0184137878153902 -0.0183538867919598 1 1
0.00908620848535178 0.00906587424216434 1 1
-0.0241879197607712 -0.0241462328762232 1 1
0.136819879629828 0.136693202735988 1 1
0.0531086342549142 0.0530539700007088 1 1
0.0760171672338244 0.0759645058662392 1 1
0.113612741470008 0.113539307093917 1 1
0.116625021625869 0.116510909748435 1 1
0.0529336543673938 0.0528876455302632 1 1
-0.179795977206646 -0.179588912747748 0 0
-0.16814085365997 -0.167940237684883 1 1
-0.00329047483317203 -0.00325702091112252 1 1
-0.00951298618055013 -0.00952134838554317 1 1
-0.294537193858337 -0.294230903403616 0 0
-0.145645938717965 -0.145463294491893 1 1
0.0733675479031118 0.0732761913681119 1 1
0.099037271202323 0.098946938961873 1 1
0.0428014109274302 0.0427547677271962 1 1
0.0906172654845111 0.0905268256053885 1 1
-0.0570057691210876 -0.0569407332342494 1 1
-0.219534870327751 -0.219302348035006 1 1
0.168905622602946 0.168772657862086 1 1
0.0490959848300584 0.0490443002125923 1 1
-0.294092219210358 -0.293817286101587 0 0
0.0929355738751157 0.0927874204853332 1 1
0.132212457510708 0.132068390693249 1 1
-0.088603498889822 -0.0885377337433673 1 1
0.0291403792217624 0.0291339416780894 1 1
0.0772836367850549 0.0772639850957182 1 1
0.0485967362280094 0.0485708874918864 1 1
0.161941727308431 0.161758318350239 1 1
0.0354486430649852 0.0353976690723481 1 1
-0.0644382381645615 -0.0643810700514935 1 1
-0.00838482297788117 -0.00838484181334282 1 1
0.107908283834365 0.107805692272988 1 1
-0.0854143574020893 -0.0853125503307162 1 1
0.251636185538773 0.251388512782398 0 0
0.158002512639803 0.1578363518979 1 1
0.0511766439524415 0.0511150745254086 1 1
0.109824797489482 0.109718696910576 1 1
-0.0762463116273461 -0.0761996525053434 1 1
-0.0350026220005308 -0.0349770548923608 1 1
-0.0277252114748408 -0.0276851631756444 1 1
-0.0679392903904824 -0.0678614185819513 1 1
0.0180903948572438 0.0180396694999891 1 1
0.128867128294342 0.128736248564859 1 1
0.139285405144971 0.139171722707846 1 1
0.109765928241723 0.109653906940587 1 1
0.14378774299246 0.143674604951902 1 1
-0.0426596357141546 -0.0426462318315222 1 1
0.0106703081727258 0.0106432488065324 1 1
0.139384338638604 0.139191266031457 1 1
-0.0639278306235648 -0.0638599662186966 1 1
0.142579852787974 0.142398748831953 1 1
-0.0345750347566924 -0.0345095915193447 1 1
0.210922212539674 0.210696250632139 1 1
0.120941417523338 0.120824569455736 1 1
-0.096143805963513 -0.0960292261786551 1 1
0.109827135183126 0.109696547644377 1 1
0.129233712907062 0.129102033183411 1 1
0.0459031123143487 0.04588808190193 1 1
0.0265380551931747 0.0264988138977054 1 1
-0.129370074419594 -0.12925610391962 1 1
-0.0368685764609497 -0.0368082591657341 1 1
-0.036697622204857 -0.0366908691673841 1 1
0.0020874714035902 0.00209515458774559 1 1
0.0704928182796233 0.0704449227960033 1 1
0.0182555857169966 0.0182037593171229 1 1
-0.0815383762204859 -0.0814373703461478 1 1
0.0732906607532201 0.073241566184568 1 1
0.0790844981618615 0.0789994752535266 1 1
0.0266559455276429 0.0266139747252182 1 1
0.182881774614123 0.182673934736453 1 1
-0.207672440829346 -0.207413593369791 1 1
0.180438700833128 0.180266715766746 1 1
0.0751350013499155 0.075056397031014 1 1
0.0759956899650966 0.0758900412217948 1 1
0.240536371492072 0.240236272945669 1 1
-0.112393521455166 -0.112279893847319 1 1
0.124508460320421 0.124374467009862 1 1
0.225270369824339 0.225062603749531 0 0
0.0404364920596607 0.040387005038133 1 1
-0.0138166736304126 -0.0138172954784328 1 1
-0.171102154601572 -0.170902073868084 1 1
0.0707061252190365 0.0706153190619737 1 1
0.144606054487885 0.14437098353657 1 1
-0.101095164478487 -0.10099946290987 1 1
0.143671373199014 0.143491270295698 1 1
-0.0511222957497402 -0.0510809665949195 1 1
0.0166743490236851 0.0166448341188434 1 1
-0.187812589125021 -0.187611459529632 1 1
0.0716496935079811 0.0716146924405548 1 1
0.0230135533032582 0.0230029579262382 1 1
0.0970820647369676 0.0969975424609384 1 1
-0.0403970647738596 -0.0403528580473749 1 1
0.145391271798336 0.145261845923403 1 1
-0.0579483405156859 -0.0578597414915213 1 1
-0.0197620152120495 -0.0197812369604927 1 1
-0.107883315047881 -0.107796505440506 1 1
0.0804005085673834 0.0803401117413604 1 1
0.11537231396592 0.115265841969564 1 1
-0.0672755395818147 -0.0671733425316637 1 1
0.00533863515654334 0.00534341211725044 1 1
0.0106113749352339 0.0106338221362944 1 1
-0.000315907383660625 -0.000286314464206482 1 1
0.0372651516717356 0.0372341405195945 1 1
0.0622095152377854 0.0621376721936661 1 1
-0.0735725373187822 -0.0734936907463771 1 1
0.278730671547625 0.278445658605283 0 0
0.00130616874337096 0.0013041590728971 1 1
-0.11654085120548 -0.116391216520948 1 1
0.00205669094273832 0.00208765979917123 1 1
0.200776915602404 0.200603774030185 1 1
0.0236764634593712 0.0236376039864123 1 1
0.137282255982651 0.137167160507229 1 1
0.0111489845088479 0.0111636406516483 1 1
-0.0826148280017262 -0.0825651859089563 1 1
-0.0752568256547669 -0.0751860095623933 1 1
-0.114737375697227 -0.114667682143649 1 1
-0.0642707483946969 -0.0641936060424658 1 1
0.101281148165307 0.101184805785786 1 1
0.16237958928955 0.16219447732658 1 1
-0.0379115615243645 -0.0378490236514024 1 1
-0.0726189617077914 -0.0725113670660733 1 1
0.104501676580139 0.104421916072715 1 1
-0.100763655655444 -0.100639085267757 1 1
0.0395603186753935 0.0394806379034726 1 1
-0.161331055356904 -0.161190917980332 1 1
-0.221910012665662 -0.221690339896001 1 1
0.0294255921424109 0.0293976746237105 1 1
-0.128610450992968 -0.128478822153516 1 1
-0.0343417342953902 -0.0343268978057684 1 1
-0.0595124861921886 -0.0594546699236331 1 1
-0.0233226728467631 -0.0233311648646211 1 1
-0.00287857264572716 -0.00284404428295916 1 1
0.223601825322956 0.223371304007873 1 1
-0.153386089230041 -0.153240745482919 1 1
0.0917815468688204 0.0916835568594641 1 1
-0.00486868046573536 -0.00484057152881454 1 1
0.172555339655626 0.172388838296841 1 1
0.14947868076123 0.149332288452843 1 1
-0.211200279481386 -0.210990003801743 1 1
0.0333863979880908 0.033329055356931 1 1
-0.0502443069239522 -0.0502336123495352 1 1
0.132163513957512 0.132016476181856 1 1
-0.190076968293757 -0.189829497981906 1 1
0.205996261060698 0.205712989357564 1 1
0.0916502978032286 0.0915388260494575 1 1
0.02662025005051 0.0265911521294714 1 1
0.0216558097617137 0.0216155680212677 1 1
-0.0703983761932938 -0.0703412928692739 1 1
0.0197967019029985 0.0197858455573864 1 1
-0.057722671127741 -0.057675496322106 1 1
-0.0130807124059251 -0.0130936263490289 1 1
-0.0550373311192326 -0.0549780981286223 1 1
-0.0224656696173724 -0.0224304519968757 1 1
-0.12373019474266 -0.123599928228862 1 1
0.0556341124563945 0.0555380106178061 1 1
-0.1216942066666 -0.121580687051674 1 1
-0.0210846521855174 -0.0210490543140183 1 1
0.0417348830276401 0.0416910646000819 1 1
0.102995422558719 0.102879169629659 1 1
0.0918176047958779 0.0917114136710592 1 1
-0.0358540221093278 -0.0358502241200339 1 1
-0.00574501140301849 -0.00577410139073595 1 1
-0.0663057876401815 -0.0662161248632666 1 1
-0.119766491629619 -0.119603778490429 1 1
0.0559649737414213 0.0559208539362648 1 1
0.208583754429031 0.208326816280212 1 1
0.0546868801914768 0.0546460168729882 1 1
0.0458320607602516 0.0457890620433587 1 1
0.0625047312777429 0.0624083529884913 1 1
-0.0643971710150031 -0.0643814159351144 1 1
0.140416025203943 0.14028559459913 1 1
-0.0159855757228188 -0.0159822239974584 1 1
0.0253117768923514 0.0252593840681741 1 1
0.0930156700870989 0.0928981688754887 1 1
0.121114873511827 0.120968762453234 1 1
-0.183794031956966 -0.183566993879953 0 0
0.0552954404557952 0.0552686733848367 1 1
0.130191762773383 0.130032047903452 1 1
-0.226600085344836 -0.226350553472836 1 1
0.015751771694108 0.0157860116412743 1 1
-0.00675931152207355 -0.00674582976809085 1 1
0.121888903275135 0.121761504036288 1 1
0.0763382062210888 0.076296209775521 1 1
0.0154519059499394 0.0154284697869467 1 1
-0.0251401620858961 -0.0250948244998226 1 1
0.157280534970371 0.157012400542985 1 1
-0.0379876712612645 -0.0379010787318322 1 1
0.0496624355154342 0.0496304222318668 1 1
-0.0511673024316089 -0.0511161208580141 1 1
-0.186445093511857 -0.186251344301674 1 1
0.0547458441940769 0.0546871336106163 1 1
0.0410879575894477 0.0410521927137518 1 1
0.04379350776423 0.0437508808741873 1 1
-0.0608340377986457 -0.0607264737635465 1 1
0.0272213404340334 0.0272332056049997 1 1
-0.142453564439726 -0.142311395198407 1 1
-0.0614607584851422 -0.0613906929862947 1 1
-0.0257625409136839 -0.0257122997142497 1 1
-0.0216829148412861 -0.0216798383658285 1 1
0.128538545536677 0.128348973679871 1 1
0.112559194571677 0.112475093330697 1 1
-0.0995899756109288 -0.0995130366814743 1 1
0.239375278386775 0.239121060122958 0 0
0.0121896063256562 0.0121230213849816 1 1
-0.134608723546866 -0.134517625641807 1 1
0.036492977992886 0.0365029041285629 1 1
0.161437777061252 0.161226192888366 1 1
0.224613049776582 0.224364900268003 0 0
-0.0606632387160801 -0.0606164738079022 1 1
-0.0118459685756036 -0.0117811733632441 1 1
-0.104999045765534 -0.104856374465851 1 1
0.108428240955484 0.108300426756421 1 1
0.000355974547047335 0.000347794387933424 1 1
-0.0790028229344725 -0.0789360562613532 1 1
0.0248972042388748 0.0248134423832166 1 1
0.0349245205515953 0.0348927857415373 1 1
0.0393766462283152 0.039345807079075 1 1
0.0285565779620473 0.0285516649894399 1 1
0.181739301523843 0.181565299426286 1 1
-0.055078171016352 -0.0550173386166059 1 1
0.104746761763343 0.104575420268187 1 1
0.0773106168040419 0.077245194297804 1 1
-0.0285038250920295 -0.0284856791859696 1 1
-0.0641008556965996 -0.0640436871329194 1 1
-0.113771491962297 -0.113660863542984 1 1
0.0671975472691609 0.0671177244904458 1 1
0.0958338901827987 0.0957491720852891 1 1
-0.0509695274569186 -0.0509211254225484 1 1
-0.284257740439741 -0.284004524895458 0 0
-0.143258968840715 -0.143120082349821 1 1
0.0722780596547422 0.0722143292835919 1 1
-0.0782782991676647 -0.0781992678998065 1 1
0.089652372238869 0.0895770371977664 1 1
0.106955071760455 0.10687579868247 1 1
0.203202290665057 0.203002011517888 1 1
-0.125703192251321 -0.125528370379401 1 1
-0.000729964861200617 -0.000725669244550822 1 1
-0.0015438095143264 -0.00151619486163533 1 1
0.13894017078841 0.138844254411003 1 1
0.205845832540402 0.205612047551812 1 1
-0.04159956470619 -0.0415641912323424 1 1
0.00504726641779479 0.00497245288286126 1 1
-0.100169176460277 -0.100055371825275 1 1
-0.0447292810246979 -0.0446587567129368 1 1
0.155889256753727 0.155708170106557 1 1
0.156465623882149 0.156334398863579 1 1
0.130982913112427 0.130826736135535 1 1
0.0055228181394202 0.00551989542210339 1 1
0.0507206259632514 0.050638226801256 1 1
-0.138851858650436 -0.138708789999826 1 1
-0.142228503168841 -0.142081189938108 1 1
-0.140964949461453 -0.140792417868093 1 1
0.0959172197815795 0.0957885729695114 1 1
-0.129233422420929 -0.129135130123614 1 1
-0.0480019443620349 -0.0479586282107338 1 1
0.0421953888581345 0.0421739656179971 1 1
-0.0696940152175698 -0.0695833919182807 1 1
-0.201080955938482 -0.200859681908893 1 1
0.0170956227678114 0.0170571887121585 1 1
-0.0772479904864663 -0.0771720312967693 1 1
0.135473157136967 0.135340732056742 1 1
0.0153976579301402 0.0153691445179556 1 1
-0.00549135832175833 -0.00551404988673213 1 1
-0.0816027021755568 -0.0815385510253631 1 1
-0.0559062640708758 -0.0558301243543997 1 1
-0.192347774118784 -0.192157919230501 0 0
-0.101310667115421 -0.101207371440066 1 1
0.145620619487694 0.145449014322748 1 1
0.152008269265915 0.151863669604944 0 0
0.166231088135914 0.166073606127202 1 1
-0.218876413948354 -0.218645379443731 0 0
0.00328229033559113 0.00329605414038753 1 1
0.276762347735491 0.276500589692189 0 0
0.0361911729865745 0.0361504161665906 1 1
-0.207791140388659 -0.207562752193496 1 1
-0.107691890665807 -0.107568942440854 1 1
-0.0239024639593594 -0.0239065194496133 1 1
0.0235324896604302 0.0234887281328239 1 1
-0.00353518676472787 -0.00351635654641435 1 1
0.22535763186517 0.225117923644063 1 1
0.116215028605781 0.1161557210265 1 1
0.147301477324467 0.147148436364588 1 1
0.0960605754118938 0.0959585791847173 1 1
0.100425080367124 0.100323889702487 1 1
-0.150043602393918 -0.149883146960263 1 1
-0.0783120233273967 -0.0782330485293292 1 1
-0.123401893373263 -0.123250023941946 1 1
0.119068229940605 0.118924401057106 1 1
-0.0700971255681328 -0.0700505155057507 1 1
-0.155696312286952 -0.155532203791737 1 1
0.212702328291787 0.21250698467532 1 1
0.132812780387426 0.132716870238221 1 1
-0.18628521726226 -0.186101104717697 0 0
-0.224080630006406 -0.223878469234846 1 1
0.00371313119595005 0.00375705011117793 1 1
0.0835777721077961 0.0834941419056544 1 1
0.032684744415895 0.0326495513871368 1 1
-0.0351262761872843 -0.0351189420788762 1 1
-0.175460994672479 -0.175280367787116 1 1
0.118552913689005 0.118424254012876 1 1
-0.0136547053981572 -0.0136226793010481 1 1
-0.0581030339496969 -0.0580495161520283 1 1
-0.0558206243010724 -0.0557428878696557 1 1
-0.00539227912974648 -0.00538294635137994 1 1
-0.0422931191252514 -0.0422513345013945 1 1
0.00135049901889192 0.00136735921586288 1 1
0.0206569236491048 0.0206607085091773 1 1
0.117783060273015 0.117663714708088 1 1
0.0091710606838888 0.0091543856129394 1 1
-0.0226024410983235 -0.0225593500969851 1 1
0.174265771474763 0.174125644019698 1 1
-0.0209430980523297 -0.0208859515869914 1 1
0.110360058489764 0.110225194653583 1 1
-0.102737822666528 -0.102632695919149 1 1
-0.0332173384136566 -0.0331751435568186 1 1
-0.325639769328788 -0.32534194082174 0 0
-0.0522471367326618 -0.0521996366784451 1 1
0.0735770470499077 0.0734439284566563 1 1
0.044417688063675 0.0443647298298243 1 1
-0.0306271587854216 -0.0305575340508986 1 1
-0.103117217566845 -0.102973173913763 1 1
0.0192969968169352 0.0192218070653395 1 1
0.0389444668244542 0.0389780504559052 1 1
-0.0717019046436508 -0.0716249357290552 1 1
-0.160433136293981 -0.160276457822333 1 1
-0.0366749764689666 -0.0366635595023499 1 1
-0.0629996437358621 -0.0629480144508963 1 1
-0.128139560555153 -0.127953950006187 1 1
0.0962513388556589 0.0961420828093704 1 1
0.12706232051804 0.126914481554725 1 1
0.129989985464738 0.129894384416082 1 1
0.0704202643788668 0.0703777149562304 1 1
0.0256196225670096 0.0255597740163228 1 1
0.118959844158629 0.118848500796171 1 1
0.0813184201543445 0.081225496916674 1 1
0.054054564003144 0.0540072208702577 1 1
-0.108037038055785 -0.107939143464125 1 1
-0.115261484121227 -0.115121068037599 1 1
0.139248565412613 0.139099518435942 1 1
0.103925436971753 0.103833500638278 1 1
0.186492575800335 0.186288751838969 0 0
0.0714323338052359 0.0713609634535575 1 1
-0.109986798336216 -0.109896791522821 1 1
-0.14859027198921 -0.148401688416371 1 1
0.0574443873965356 0.0573913833767869 1 1
0.0291170130774615 0.0290767210562543 1 1
0.140034123647934 0.139863367090772 1 1
0.0409875699594139 0.0409474450479024 1 1
0.189030827699619 0.188833354570811 1 1
-0.0231167295980137 -0.0230643129723905 1 1
0.112147532519189 0.111982956672267 1 1
-0.0694753051665313 -0.069421454087385 1 1
0.0443680747705787 0.0443053298076574 1 1
-0.139970050215996 -0.139836221166125 1 1
-0.0176095951306904 -0.017587288506705 1 1
0.0249073096776347 0.0249245709681743 1 1
0.211827553472465 0.211611117909567 1 1
0.174661274980077 0.174493779656922 1 1
-0.0152821464534705 -0.0152657554209571 1 1
-0.141164552495172 -0.141007633543365 1 1
-0.196202274306012 -0.196018158406969 0 0
-0.010457566709464 -0.0104576811215168 1 1
-0.127916069230467 -0.127767349287329 1 1
-0.13870671367465 -0.138564693481752 1 1
0.0708164337999617 0.0707626762436137 1 1
-0.0111575375871757 -0.0111300272455861 1 1
0.0687742033530817 0.0686635029124515 1 1
0.00771785132956608 0.00774277082057875 1 1
0.204917844295022 0.204695662091225 0 0
-0.172278354091992 -0.172106582659595 1 1
0.181292469658164 0.181093327258019 0 0
-0.0228169895010893 -0.0227603440126831 1 1
-0.0125364172880141 -0.0125633601641492 1 1
0.134666535757595 0.134555411733352 1 1
0.166463678254861 0.166301590815316 1 1
0.135987564631792 0.135872832453389 1 1
-0.0396639960932961 -0.0396151902453047 1 1
-0.000184775168885214 -0.000161758905502298 1 1
0.0197793778194898 0.0197663473264858 1 1
0.0143864450674022 0.0143833729566371 1 1
0.258255766159309 0.257986984131823 0 0
0.136171616657895 0.136090646003666 1 1
-0.122339784603436 -0.122174971470933 1 1
-0.00489582920937909 -0.00489207408722813 1 1
0.0915906336400428 0.0915129626912823 1 1
0.0791012621654666 0.0790246778388918 1 1
0.000365742971842015 0.000331323403994256 1 1
0.0247420957799946 0.0247159978642783 1 1
-0.038202807179175 -0.0381744810331308 1 1
-0.149503663982544 -0.149365428641532 1 1
-0.0442666067817087 -0.0442540599043306 1 1
-0.0714740301556017 -0.0713901650403974 1 1
0.159329155320016 0.159197560609221 1 1
0.0551653789621679 0.0551679858024182 1 1
-0.0380943912274781 -0.0379999634652141 1 1
0.0587763878263545 0.0587125622171247 1 1
-0.0282257775787538 -0.0281925462308392 1 1
0.00736111117144138 0.00733524029876851 1 1
-0.112654999887491 -0.112555007258464 1 1
0.0812685663268165 0.0811635389240093 1 1
0.137801998767861 0.137661672654533 1 1
-0.0856051949419765 -0.0854902409033975 1 1
0.149969751425266 0.149794069552676 1 1
-0.154979474082516 -0.154822905584122 1 1
0.0878964426761479 0.0877888825030176 1 1
-0.0172413515321169 -0.0172385493711358 1 1
0.105868296112347 0.10573467253199 1 1
0.0256975538586035 0.0257072945159889 1 1
-0.0256330876710385 -0.0255555837232182 1 1
0.336150198599733 0.335823664032255 0 0
-0.0586965979456688 -0.0585902070941492 1 1
-0.100604274708532 -0.100503221362245 1 1
-0.065521283248968 -0.0654061512257162 1 1
0.117931673287259 0.117849409064067 1 1
-0.0984805614606067 -0.098396015085029 1 1
-0.334988344577058 -0.334644664480045 0 0
0.191476016366177 0.191271762385729 1 1
0.0302410351964655 0.030194167656015 1 1
0.0297598579636906 0.0297391655092218 1 1
-0.14122560818659 -0.141095474657807 1 1
-0.0599645008096557 -0.0598569134080889 1 1
-0.129483674135419 -0.129366140137111 1 1
0.0920968423377874 0.09198492860095 1 1
0.116646347210571 0.116513361344203 1 1
-0.143503328005581 -0.143347055387118 1 1
-0.107177567989205 -0.107020517910461 1 1
-0.029873050074442 -0.0298561337289139 1 1
0.0867015928074269 0.0866070281438435 1 1
0.312615867069843 0.312255599515145 0 0
0.306914415255264 0.306616565967764 0 0
0.0858177585329724 0.0857483541041711 1 1
-0.152119837190606 -0.15195334883374 1 1
0.0330179239836803 0.032988909206793 1 1
0.105263295020345 0.105156361719631 1 1
-0.0491292279985185 -0.0490774808466077 1 1
-0.051303793437404 -0.0512606664569989 1 1
0.00498006574103668 0.00503864192392448 1 1
-0.0655787478527525 -0.0655151786658815 1 1
-0.068272512175212 -0.0682061224301588 1 1
0.164291497076356 0.164091312143433 1 1
-0.0671192773076897 -0.0671206950041272 1 1
-0.123282123724512 -0.123205462333439 1 1
-0.108386006592473 -0.108274713808786 1 1
0.386376394976384 0.385947529692632 0 0
-0.0848183277809311 -0.0847441580898103 1 1
-0.0013295865984742 -0.00125577713778567 1 1
0.041458413729524 0.0413835412806995 1 1
-0.00945207870072088 -0.00942404418776301 1 1
-0.213873400709039 -0.213632083386111 0 0
-0.0852599380771748 -0.0851666542034303 1 1
-0.0645807215964736 -0.0645152910323836 1 1
-0.0066587238679532 -0.0066671900126453 1 1
-0.0334542536079081 -0.033420657986179 1 1
-0.0230150836658322 -0.0229827456248332 1 1
-0.042268312036655 -0.042187461639016 1 1
-0.0411183881939088 -0.0410658734881186 1 1
0.0601651952538504 0.0601135520492429 1 1
-0.0153137736444158 -0.0153203154005322 1 1
-0.183460812561457 -0.183289167237644 1 1
-0.114588653107814 -0.114457423356773 1 1
0.0699037864023775 0.0698342429766275 1 1
-0.11331050709027 -0.113192385742634 1 1
0.024274305030667 0.0242347122708157 1 1
-0.0610680430215463 -0.0609843452933872 1 1
0.0598769385108425 0.0598729561490858 1 1
-0.0780999641946739 -0.0780574029572137 1 1
0.0385692825976883 0.0385203768208799 1 1
-0.0579046666434804 -0.0578101973659049 1 1
-0.0150905333413193 -0.0150716365818652 1 1
-0.285028326949553 -0.284708583464429 0 0
-0.0371553076147623 -0.0371338948483366 1 1
0.0168999934583995 0.016906614487151 1 1
0.0596753352532216 0.0595996764302235 1 1
-0.278105687643658 -0.277823319690474 0 0
-0.151640208878394 -0.151489372244265 1 1
0.00119149588399431 0.00122175962152441 1 1
-0.218971270871135 -0.218756247491265 0 0
-0.139462133324076 -0.13931519418209 1 1
0.00449313196554602 0.00446102583384024 1 1
0.0116573789655646 0.0116294693001319 1 1
-0.163101574613703 -0.162937027242543 1 1
0.104395318386855 0.104318028789397 1 1
0.051913780344632 0.0518763687352349 1 1
0.0938540606724396 0.0937535413653105 1 1
0.0723417566864985 0.0722881260499408 1 1
0.0444253260280798 0.0443897115698389 1 1
0.113176565595969 0.113036933687746 1 1
0.068016799439975 0.0679841716302017 1 1
0.0494452329490313 0.0494043902170542 1 1
-0.307668057347932 -0.30736405478849 0 0
0.0713453385455892 0.0712764720742342 1 1
-0.0679849539490831 -0.067945720216867 1 1
0.218277576634175 0.21802620440824 1 1
-0.251518833247605 -0.25123797045473 0 0
0.0140745798563798 0.0140463288244165 1 1
-0.017540677589424 -0.0175251672454323 1 1
-0.0759137116648834 -0.0758295022403343 1 1
0.206573940138826 0.206327328513374 1 1
-0.136039327734544 -0.135895282853458 1 1
-0.0666638736100003 -0.066565968866916 1 1
-0.0173825888325446 -0.0173348273257331 1 1
0.149914774537678 0.149743321022475 1 1
-0.00934865320080686 -0.00932415576269394 1 1
-0.00378285400335622 -0.00374737284729826 1 1
-0.0371233218706324 -0.037085431062944 1 1
0.0268439877896675 0.0268153336666807 1 1
-0.0101380320916126 -0.010153903113325 1 1
0.0750453117824004 0.0749726004452709 1 1
-0.110692201360426 -0.110561819830846 1 1
0.103733846916039 0.10369538794767 1 1
0.0176882755316939 0.0176349772390333 1 1
0.0636032662281507 0.0635129200336792 1 1
-0.00613429290550098 -0.00611537416647483 1 1
-0.0227545854971892 -0.022780135118073 1 1
-0.0717802717550003 -0.0717219886823092 1 1
-0.0812631131155747 -0.0811866205467013 1 1
-0.0377281339738774 -0.0377142020600878 1 1
-0.152286775808746 -0.15210532956158 1 1
-0.0446757762083443 -0.0446291544841048 1 1
-0.0244990302243173 -0.0245140703586333 1 1
0.161040334227028 0.160890790816316 1 1
-0.0872075236111361 -0.0870985883745111 1 1
-0.0574489650519804 -0.0574239838364723 1 1
0.0758238587893185 0.0757367057997217 1 1
0.19717112966313 0.196983478700077 0 0
0.0987237318804167 0.0986040475436145 1 1
-0.286020234022877 -0.285722377056185 0 0
0.0861897639635014 0.0861344758070637 1 1
0.161145916335304 0.16096363402814 1 1
-0.0540451497897514 -0.0539775532303213 1 1
-0.285196896204956 -0.284950296364161 0 0
0.0822088048956101 0.0821162937742555 1 1
-0.0706657024516953 -0.0705522677307867 1 1
0.0866086937143495 0.0865216813309991 1 1
0.0312413583556645 0.0311943786284938 1 1
-0.0301035607701425 -0.0300718816739324 1 1
0.102591603713163 0.102459887089677 1 1
-0.0411734789510487 -0.0411634036247223 1 1
-0.169037960881033 -0.168866070831922 1 1
-0.0461725554463975 -0.0461279176416118 1 1
-0.00925823402132223 -0.00924143016021022 1 1
-0.155093230724399 -0.15493935508594 1 1
-0.0177573874017808 -0.0177322173206982 1 1
0.048933413984558 0.0488710305665483 1 1
0.040424173807041 0.0403592598659558 1 1
0.0612206925776327 0.0611723228254197 1 1
0.0376925128943821 0.0376242047787816 1 1
-0.181933978242363 -0.181708353279798 0 0
-0.111259937615585 -0.111156323815685 1 1
-0.0572010172687285 -0.0571655823236423 1 1
0.00488384407838647 0.00484744770148073 1 1
0.0321654847162008 0.032142362455459 1 1
-0.0958399318666154 -0.095772104078668 1 1
0.0805938326123672 0.0805016839512218 1 1
-0.00480995246946362 -0.0047818417764715 1 1
0.152133193704322 0.15200933150012 1 1
0.0615649649994271 0.0614905043479261 1 1
-0.090274634858366 -0.0901665374392181 1 1
-0.0768295394927606 -0.0767558679310696 1 1
-0.228185048590389 -0.227941850520148 0 0
0.123918457233791 0.123784498341241 1 1
0.0951104767511412 0.0950340882467631 1 1
0.174593219665551 0.174424816151347 0 0
0.156691302876257 0.156549652854069 1 1
0.0256963261045032 0.0256895008833128 1 1
0.0996896705570584 0.0996067904377908 1 1
0.0159684360864398 0.0159667441937118 1 1
0.0285684323034063 0.0285066097798744 1 1
-0.0425261469056862 -0.0424959288434973 1 1
-0.24271199554881 -0.242443633512332 0 0
-0.0492737391519371 -0.0492582215751508 1 1
-0.0157635737121009 -0.0157691947348202 1 1
-0.0926332878089443 -0.0925690993224619 1 1
-0.0748651641198531 -0.0747843562311289 1 1
-0.0668739575024261 -0.0668176843715702 1 1
-0.00461349921896743 -0.00461630850742471 1 1
-0.0629307786587906 -0.0628569851450049 1 1
0.162536194085976 0.162363247253184 1 1
0.0288286702732905 0.0287765814365623 1 1
-0.0185133128837902 -0.0184953650397352 1 1
0.0731956960224527 0.0731340376210216 1 1
0.120223882657825 0.120090601160705 1 1
-0.146940013101766 -0.146819858406422 1 1
0.206408559769803 0.206160728351541 0 0
0.000457186165338631 0.000428538480964482 1 1
-0.107183990307428 -0.107016467371002 1 1
0.0107593025563643 0.0107121838297735 1 1
0.175630762675262 0.175456608570845 1 1
-0.166531396241223 -0.166380737095726 1 1
-0.122472753744381 -0.122353493584623 1 1
-0.135289911869898 -0.135110614238513 1 1
-0.0390744938334572 -0.0390203007701495 1 1
0.241637417686658 0.241435581579283 0 0
-0.231605977101564 -0.23138689430355 0 0
-0.168782237322056 -0.168641984635263 1 1
-0.29615074337066 -0.295858704288654 0 0
-0.270857722737444 -0.270558403004484 0 0
-0.202029329451874 -0.201806134692905 1 1
0.191232720170606 0.191049058063864 1 1
-0.00673058422584809 -0.00675575467728688 1 1
-0.0412834284350004 -0.0412775696345221 1 1
0.0344723857861551 0.0344263563255213 1 1
0.169302468744525 0.169129421978541 1 1
0.0591054037024802 0.0590379510216127 1 1
0.157291254818138 0.157159852832775 1 1
0.0383693006054189 0.0383285975333015 1 1
-0.0607486258568908 -0.0607128281107679 1 1
0.117320995955819 0.117226978459429 1 1
0.124720113788431 0.124578635578967 1 1
-0.0836698543338735 -0.0835707176756705 1 1
0.282718056515651 0.282444648906999 0 0
-0.0663015315271216 -0.0662640592365723 1 1
-0.0601035898274995 -0.0600705927018467 1 1
-0.0930874807715629 -0.093006571880883 1 1
-0.00626855233646057 -0.00628077654109671 1 1
0.193012489450083 0.192798216678132 1 1
0.0826759044618914 0.0825758851452098 1 1
0.0186960239222354 0.0187069109384321 1 1
-0.0403598579898152 -0.0403367576679608 1 1
-0.0117247108420212 -0.0117138434534567 1 1
-0.0742381302247279 -0.0741520803762769 1 1
0.0262454145556632 0.0261746363522414 1 1
-0.0304687519515873 -0.0304655741500584 1 1
-0.136696927099413 -0.136517818848643 1 1
-0.00342759967074521 -0.00343410991148346 1 1
0.0710256155005701 0.0709763132903558 1 1
0.00896994133084129 0.00898251796093895 1 1
0.0958855479153415 0.0957697828986445 1 1
-0.150405083027227 -0.150256582468899 1 1
-0.0425674041015569 -0.0425525577419068 1 1
0.230585653738217 0.230351108708765 0 0
0.0314880909393688 0.0314775662447994 1 1
0.167655902793388 0.167492941871982 0 0
0.0238932598306556 0.0238551294674503 1 1
-0.0709092822826337 -0.0708540110551974 1 1
-0.101310314449686 -0.101258963329253 1 1
0.0901408050503287 0.0900648986611358 1 1
-0.178196881731121 -0.177980634837011 1 1
0.1228349492317 0.122712656453216 1 1
-0.149187512845989 -0.149066027903925 1 1
-0.143060141054955 -0.142894294137207 1 1
-0.0367242475858522 -0.0366942266938593 1 1
0.063259161944841 0.0631837777282154 1 1
-0.192449583375353 -0.192238279704757 1 1
0.213344663094425 0.213129281548316 1 1
-0.0228806014174021 -0.0228325967839407 1 1
0.231400491357009 0.231131767100339 0 0
0.080164188663178 0.0800821665373812 1 1
-0.0233051376629327 -0.0233088153902457 1 1
0.00428241653506125 0.00430560268928736 1 1
0.131112837216271 0.130970086838414 1 1
0.15536481705858 0.155238614758868 1 1
0.0251130568746961 0.0250936758208775 1 1
-0.106739204412116 -0.106608812898906 1 1
0.163689077536966 0.163532710000787 1 1
-0.144706349735656 -0.144545121815345 1 1
-0.163427132579857 -0.16325089898186 1 1
-0.00815277099433483 -0.00812696794400591 1 1
0.0963248339365089 0.0962115773784123 1 1
0.0666424828855314 0.0665440976245614 1 1
0.0805843318500523 0.0804707747584855 1 1
0.054973393074443 0.0549155989448712 1 1
-0.0791921716247841 -0.0791014680344191 1 1
-0.00765806259037167 -0.00769539704082579 1 1
-0.139806532999335 -0.139615093680412 1 1
0.0857890150033161 0.0856453859925478 1 1
-0.00261698606766842 -0.00260083969374355 1 1
0.0578387200207579 0.0578027420692609 1 1
0.00707239898692414 0.00713680063318014 1 1
-0.0348999624377195 -0.0348921944343118 1 1
-0.186327425635811 -0.186138926627504 1 1
0.00347629472863924 0.0034584034734454 1 1
-0.105684514204278 -0.10556099271856 1 1
0.0181768903685487 0.0181406908268703 1 1
-0.0984640124223816 -0.0983606887026421 1 1
0.0973466546738469 0.0972176907628533 1 1
0.175043610876542 0.174878241949183 1 1
0.115652357973152 0.115582592309281 1 1
-0.183083976005106 -0.182914901878931 1 1
-0.042971638769571 -0.0429395439183493 1 1
-0.0369866307509054 -0.0369373040979887 1 1
-0.135315187168634 -0.135177896855797 1 1
-0.080067072895798 -0.0799986299333212 1 1
0.0665942567049499 0.0665489658963959 1 1
0.2245034715051 0.224266119174422 1 1
0.121711749922208 0.121606340129359 1 1
-0.201061517708052 -0.200871879043383 1 1
-0.132457920936466 -0.132304186338653 1 1
-0.0851659185739925 -0.0851305824499253 1 1
-0.0807341036255347 -0.080658212669719 1 1
0.0737016335227431 0.0736729276048983 1 1
0.0828395868190267 0.0827084837432561 1 1
-0.0277040280662354 -0.0276396606619726 1 1
-0.00862528803434133 -0.00858643253888752 1 1
-0.13196407916956 -0.13183214101146 1 1
-0.158572471468404 -0.158335621785202 1 1
0.00905972416556944 0.00903262141160762 1 1
-0.0262439285351644 -0.0262209420409798 1 1
-0.0709497592260907 -0.0708446653578643 1 1
0.118256573214709 0.118147496386404 1 1
-0.0509317996588752 -0.0509031198652421 1 1
0.0602110057176548 0.0601698951079666 1 1
-0.083445295108157 -0.0833497594198545 1 1
-0.0495365458198723 -0.0494546739281921 1 1
0.150500461292436 0.150388674447029 1 1
0.0383663718495129 0.0383477758836378 1 1
0.0279114023054658 0.0278656459427573 1 1
-0.0483029879844672 -0.0482561482971174 1 1
0.0350843374969755 0.0350308960705422 1 1
-0.101618108875623 -0.101515350479495 1 1
0.105056565506464 0.104937333627522 1 1
0.0259590511064469 0.0259465040042783 1 1
-0.167793727097547 -0.167595377530604 1 1
-0.0771723535914653 -0.0771021492431557 1 1
-0.0882453338395189 -0.0881548055803429 1 1
-0.0870211015645107 -0.0869228361676324 1 1
-0.00546494167657908 -0.00544706741305222 1 1
-0.104896082330332 -0.104751366655227 1 1
0.154605010838784 0.154477401265978 1 1
0.0148907084182112 0.014893221377314 1 1
-0.0162863440676717 -0.0162759452745068 1 1
0.0747663178455198 0.0747207704640686 1 1
-0.0375531956534894 -0.0375093421857063 1 1
-0.106742726785681 -0.106618818711815 1 1
0.143195590076475 0.143012584565779 1 1
0.12352162671306 0.123408105910259 1 1
0.223208148823294 0.223008260823178 0 0
-0.0246166374685608 -0.0246210992736613 1 1
0.149514018513246 0.149353595925177 1 1
-0.162552137497717 -0.162373933842053 1 1
0.167354277954526 0.16724078039191 1 1
0.0874588193170568 0.0874012984740128 1 1
0.00295521390846844 0.00296289469109701 1 1
0.075323261518879 0.0752778048990788 1 1
0.0936502876745255 0.0935681856925204 1 1
0.00616901838044624 0.00614548677657508 1 1
-0.0401275958466658 -0.0401163603284857 1 1
0.0548285360981977 0.0547709405320702 1 1
-0.00364469427714396 -0.00365181107907247 1 1
-0.00755332139574155 -0.0075782999535752 1 1
-0.0202414363705203 -0.0202201949300425 1 1
0.0507306685473414 0.0506528117961138 1 1
0.164315936229062 0.164172766677302 1 1
-0.214494417781842 -0.214317721023429 1 1
0.137757670247372 0.137607984622977 1 1
0.120245373212226 0.120081111738716 1 1
0.0840833141947095 0.0840226342431013 1 1
0.194128094139883 0.193907359582714 1 1
0.100883920944349 0.100756061695125 1 1
-0.0753211802294386 -0.0752516699638672 1 1
-0.0667785612092756 -0.066681330790163 1 1
0.0711124535772102 0.0710267214519131 1 1
0.0149778796735485 0.014975771672252 1 1
0.165480603264428 0.165312425129719 1 1
0.119935146617057 0.119811798061546 1 1
-0.203271166942784 -0.203067973285346 1 1
-0.0977655557563706 -0.0976528721932994 1 1
0.190231931933479 0.190040403009229 0 0
-0.117101463930267 -0.116993234442947 1 1
0.0512376757152374 0.0511610255790132 1 1
-0.0230106154384881 -0.0229358464274632 1 1
-0.172727027102792 -0.172572838819431 0 0
-0.135763929501748 -0.135656995778019 1 1
-0.132403718676606 -0.132241413911247 1 1
0.340979705768758 0.340610640790334 0 0
0.0852074432224533 0.0851196719741652 1 1
0.0580786110573757 0.0579888140669301 1 1
-0.133017502952204 -0.132840934239905 1 1
-0.166725346679499 -0.166557335881285 1 1
-0.0173905232089449 -0.0173591820609339 1 1
0.0651658419137375 0.0651007418204719 1 1
0.0504945752971134 0.0504471627828143 1 1
-0.167261355558372 -0.16710611067045 1 1
0.0542548691035081 0.0541807123731477 1 1
-0.112073744027796 -0.111966364917543 1 1
0.0179254997236093 0.0179030906821368 1 1
-0.160725715661083 -0.160556777689691 1 1
-0.0214867551009708 -0.0214518456169473 1 1
-0.0627081204737071 -0.0626640453017671 1 1
-0.0971458007258741 -0.0970193251447866 1 1
-0.0136587213231536 -0.0136429215855179 1 1
-0.0825080123693628 -0.0824225778642647 1 1
0.206988235041516 0.206788241877548 1 1
-0.0125407455240524 -0.0124706047456374 1 1
0.0313085529522566 0.0313185279952427 1 1
0.122355513827107 0.122268374501198 1 1
-0.129719973606427 -0.1295845253075 1 1
-0.0445082841730181 -0.044481526169535 1 1
0.118847028155072 0.118682925095647 1 1
-0.186368692875004 -0.186186839618164 1 1
0.18387460715759 0.183679249993659 0 0
-0.0151351225280049 -0.0150936253051945 1 1
0.0670199990535538 0.0669520994867866 1 1
-0.00170372987222078 -0.00168107178606041 1 1
-0.0281189773748836 -0.0280830523195237 1 1
-0.0230849491640224 -0.0230454617892821 1 1
-0.0397670808390006 -0.0397008905830449 1 1
0.0964803757275264 0.0963684205043507 1 1
0.0929656817447425 0.0928749418812365 1 1
-0.00357906955498294 -0.00355941567515562 1 1
0.061393195160799 0.0613500741752965 1 1
0.122853263278687 0.122742220874961 1 1
-0.0706806559725153 -0.0706116541249104 1 1
-0.104420651379342 -0.104300066564057 1 1
0.0947867088955026 0.0946866110909479 1 1
0.0384766614084236 0.0384962600101734 1 1
-0.143549906475903 -0.143430709312289 1 1
0.0115258890523135 0.0114795728377509 1 1
0.031851840538441 0.0317882374743155 1 1
-0.0448180195756554 -0.0447711633018424 1 1
0.0114850587747355 0.0115191508265876 1 1
0.0955363903220314 0.0954134211096641 1 1
0.0283363150397508 0.0283211086119724 1 1
0.0353099963679604 0.0352599564502707 1 1
0.027920127381196 0.0278887656878781 1 1
0.115588419929906 0.115473303820152 1 1
-0.0124799113259725 -0.012425796117488 1 1
0.0739435205332451 0.073863545114914 1 1
-0.233391201981159 -0.233132149261063 1 1
-0.0202148586697822 -0.0202041603629074 1 1
-0.00980147832209687 -0.00977714085721304 1 1
0.161999875200483 0.161833677615263 1 1
0.251988882736132 0.251732918517442 0 0
-0.0305609455140852 -0.0305147233569095 1 1
0.0741405046052906 0.0740277951337783 1 1
-0.0332171746111827 -0.0331756776463046 1 1
-0.0375782527080746 -0.0375316667880179 1 1
-0.112233546662302 -0.112107722397424 1 1
0.0259760346279576 0.0259618402808783 1 1
-0.296957954552544 -0.296642427884246 0 0
-0.165322009024299 -0.165157844827605 1 1
0.0783266678829285 0.0781925442723788 1 1
0.0597286583424363 0.0596845952769983 1 1
-0.0811927676615049 -0.0810708197539699 1 1
0.0701492925160265 0.0700915380596717 1 1
0.131360948656984 0.131220979456903 1 1
0.0281776814844055 0.0281672842326274 1 1
-0.10733632872923 -0.107190010035674 1 1
0.0894484544249185 0.089349890480347 1 1
0.0278258554312251 0.0278210861368668 1 1
-0.00454092278170437 -0.00454486920877087 1 1
0.281212787218188 0.280965622921485 0 0
0.00490303971824692 0.00491620769949631 1 1
-0.0495856390813852 -0.0495431844510929 1 1
0.00941499414297739 0.00936542652623199 1 1
0.0172474545484958 0.0172444456144933 1 1
0.0895687574025181 0.0894761606022412 1 1
-0.0742290470388221 -0.0741623751174716 1 1
-0.130155923642933 -0.130050176383978 1 1
0.16409056189409 0.163932770510904 1 1
-0.0631991386090833 -0.0631344846683953 1 1
-0.0905754218488503 -0.0904610278840885 1 1
0.0587479102050898 0.0587058552335486 1 1
0.109334242758591 0.109220254969148 1 1
-0.0769267245313066 -0.0768645751034188 1 1
-0.0918876024383292 -0.0918113464766476 1 1
-0.131726958535159 -0.131609484175901 1 1
-0.0796501113007089 -0.0795532812316028 1 1
-0.0563083481776251 -0.0562507820264571 1 1
0.128551424528871 0.128427436664905 1 1
0.238498927233414 0.238240576361796 0 0
-0.101864529779948 -0.101748142598148 1 1
-0.0078176483159061 -0.00780854417972274 1 1
0.132761787430068 0.132682164176511 1 1
0.071051858107168 0.0710072875403285 1 1
0.0905687157493611 0.0904537328546093 1 1
0.0607620635103188 0.0607244030996747 1 1
-0.097303804686432 -0.0971914825133186 1 1
0.0451426185965946 0.0451622868876373 1 1
-0.17185264300155 -0.171685530976215 1 1
0.117263683519101 0.117182277453966 1 1
0.216286309318586 0.216062636892632 1 1
-0.00279277178130755 -0.00280503897635811 1 1
0.0385854246686847 0.0385390737166525 1 1
0.0330499739505641 0.0329613352427676 1 1
0.131296101043523 0.13112647169324 1 1
0.0281876732414291 0.0281785842194585 1 1
0.05532878088848 0.055230758845886 1 1
-0.10905059198455 -0.108955601548098 1 1
0.0162245827332677 0.0161943644845622 1 1
0.0358903753398593 0.0358553922099585 1 1
-0.00172439890496329 -0.00175943478477233 1 1
0.00129013062887228 0.0012781897662139 1 1
-0.0557421133348989 -0.0557162428165091 1 1
0.145216465711943 0.145074293065667 0 0
0.0358307962727956 0.035782078424777 1 1
-0.069389316711002 -0.0693193827961508 1 1
0.151376538870792 0.151195589248724 1 1
0.0231352126162775 0.0230529450714254 1 1
-0.0338848179684205 -0.0338561909258571 1 1
-0.0521343351015115 -0.0520943679737383 1 1
0.0289568105565663 0.0289356176460239 1 1
0.066717656254304 0.0666767400564093 1 1
0.128284992048764 0.128127821755044 1 1
0.00339689274139881 0.00341507207369452 1 1
-0.0766279403263525 -0.0765596862406979 1 1
-0.0482720222330441 -0.0482125784893112 1 1
0.0392528510553479 0.0392238063237185 1 1
-0.159652981246329 -0.159510988371003 1 1
0.139465473834783 0.139358644988951 1 1
-0.138292057863811 -0.138105582730235 1 1
0.0454548675696052 0.0454014844073462 1 1
-0.083505859298335 -0.0834065613498485 1 1
0.161297307571881 0.161167037983356 0 0
-0.038641014223453 -0.0385320493860264 1 1
-0.0399368577947968 -0.0399406029360143 1 1
-0.181147849096712 -0.180942466800962 1 1
-0.0164346839270462 -0.0164071379806124 1 1
0.118206677221861 0.118121547256676 1 1
0.144320685693263 0.144130732450205 1 1
0.0214115333003909 0.0213976983023924 1 1
-0.01119567342283 -0.0112369936342986 1 1
-0.0398379105939766 -0.0397828149692431 1 1
-0.0550762519287006 -0.0550256472461774 1 1
0.0309736590580148 0.0309233079018055 1 1
0.0358474578494461 0.0358127122992057 1 1
0.0556796353526786 0.055609712901642 1 1
-0.12023571790657 -0.120145808623683 1 1
0.0259161434720325 0.0258712981105725 1 1
-0.191860949746961 -0.191674531482446 1 1
0.0705519643208634 0.0704520362565821 1 1
-0.108737548156983 -0.108631758410393 1 1
-0.00733629379670716 -0.00734813542766324 1 1
-0.0690816719084897 -0.0690020725913669 1 1
0.090487916879372 0.0903726397887568 1 1
-0.262937837326923 -0.262672604884605 0 0
-0.133263316000361 -0.133136914628279 1 1
0.233214349035931 0.232988635089897 1 1
-0.11961696805389 -0.119456992560967 1 1
-0.0275562102984626 -0.0275328470676152 1 1
0.0327073537473829 0.0326563783927297 1 1
0.0199521892807378 0.019890466129717 1 1
0.0830977150785733 0.0830036606407529 1 1
0.140191853145927 0.140074050910936 1 1
-0.0616622329083023 -0.0616230360545887 1 1
0.0103664112707276 0.0103552754303819 1 1
-0.212276921900874 -0.212062789713759 0 0
0.0785999970740628 0.0785102049714325 1 1
0.178249698470685 0.178078430335819 1 1
0.100501018360899 0.10037838571886 1 1
-0.0246860434966033 -0.0246303302669515 1 1
0.157158619864549 0.156998395010166 1 1
-0.10348949814326 -0.103411800539326 1 1
-0.14916302018245 -0.148945092566227 1 1
0.0291730196888994 0.0291380335657445 1 1
-0.020733227845281 -0.0207004559699675 1 1
-0.000364625560612642 -0.000313922480671753 1 1
-0.00762346732330223 -0.00763101178248361 1 1
-0.0300100483306429 -0.029950432913124 1 1
0.0130947208528341 0.0130772038276302 1 1
-0.167352244300396 -0.167182753244419 1 1
-0.0275448588631265 -0.0274765078849113 1 1
-0.101767750870787 -0.101688415767705 1 1
0.140748488760054 0.140611250486686 1 1
-0.0240764159267854 -0.0240809074657902 1 1
-0.0670419108232777 -0.0669892612623714 1 1
-0.178634926808623 -0.178428526426363 0 0
-0.10502456801739 -0.104910698492899 1 1
0.0721337593856826 0.072101585804118 1 1
0.0454422124556861 0.045372019721682 1 1
-0.184654666076644 -0.184475102348818 1 1
0.145482065082399 0.145295095231842 1 1
0.0679699346107843 0.0678926774020594 1 1
0.203231989754287 0.203040624986468 1 1
-0.0692288133655816 -0.0691348663166157 1 1
-0.0932793390045744 -0.0931647529485408 1 1
-0.0431484170773817 -0.0431069702411955 1 1
-0.132094140913334 -0.131968974583071 1 1
0.165067308108209 0.165002819309766 1 1
-0.12485660446465 -0.124714765819743 1 1
-0.0042075509540646 -0.00419515345457937 1 1
-0.0137569597407096 -0.0137982579039318 1 1
-0.071266273971195 -0.0711979959174109 1 1
0.170692586084061 0.170535880955288 1 1
0.153801177314644 0.153675148082376 1 1
-0.166311543916835 -0.166128451270632 1 1
-0.233901462980843 -0.233664693094525 0 0
0.0924746269897433 0.0923939764509409 1 1
4.32825007580448e-05 -4.08909965095988e-06 1 1
0.0124454833988152 0.012400890963645 1 1
0.0190184762642193 0.0189880828205118 1 1
0.093225233675769 0.0931137655236459 1 1
-0.0182630047789355 -0.0182512247833187 1 1
0.0326063597250665 0.0325803923337018 1 1
0.104258430340163 0.10413127056434 1 1
-0.0238115905706416 -0.0238122379850164 1 1
-0.0854985456194697 -0.0854147623534017 1 1
-0.126759562252603 -0.126593041902375 1 1
0.00929915262785837 0.00925932211743443 1 1
-0.00280183146552622 -0.00275251004647565 1 1
0.0826948252018293 0.0825751071303901 1 1
-0.128097230865977 -0.127969324794317 1 1
0.209530995933796 0.209264661981521 1 1
-0.0516404560197628 -0.0515860174755449 1 1
0.0874379850786414 0.0873407661786628 1 1
0.0010861025958476 0.00114176195244783 1 1
-0.0661529242196636 -0.0660709744260203 1 1
0.00657011959590145 0.00660937587737023 1 1
0.0148528613777491 0.014841517318666 1 1
0.0250501295057837 0.0250253943222521 1 1
0.134398567730366 0.134291536444872 1 1
0.0903499253165422 0.0902987907920541 1 1
-0.0328630778209533 -0.0327958992838733 1 1
-0.0654849366966626 -0.0653979920579103 1 1
-0.159537287488411 -0.159374796398481 1 1
-0.0610703606419874 -0.0610210223955583 1 1
0.217908878326529 0.217671295820837 0 0
0.0512861021642055 0.0512211673796265 1 1
-0.109839381590172 -0.109716401833841 1 1
-0.0589793526325007 -0.0589306447108246 1 1
0.029024096115748 0.0290321557130644 1 1
0.0163966287660475 0.016396671654242 1 1
-0.0637102244080322 -0.0636272246741589 1 1
-0.104169216962805 -0.104057967844872 1 1
0.0937270805555659 0.0936254996474605 1 1
0.00302971948266531 0.0030362902374761 1 1
0.298372036932859 0.2980679246394 0 0
-0.120688155331985 -0.120599631525504 1 1
0.0377575490118279 0.0377353472562438 1 1
0.0318578598338013 0.0317871079159142 1 1
-0.012519846582339 -0.0124896945820589 1 1
-0.0764979637406662 -0.0764541745430718 1 1
0.102821062779958 0.102706616828783 1 1
-0.0454375309128261 -0.0453851828939498 1 1
0.0796786882503176 0.0795851468140604 1 1
-0.037200766111338 -0.0371349354329682 1 1
-0.0180496805159019 -0.0180282120480602 1 1
-0.117062525723704 -0.116956667071481 1 1
-0.068590177137236 -0.0685253844950194 1 1
0.135620359005382 0.135526576949197 1 1
-0.139020111723308 -0.138891323414245 1 1
-0.121086217405351 -0.120995262653928 1 1
-0.160913057207198 -0.160726120065668 1 1
-0.0385914193936107 -0.0385845075705043 1 1
-0.145756236624984 -0.145597508378007 1 1
-0.0881768694254922 -0.0880855623697705 1 1
0.0624701280677167 0.0623642726183271 1 1
0.00991192677839696 0.00995346480024499 1 1
0.112660543788162 0.112560256668553 1 1
-0.0400231192733231 -0.0399461654784737 1 1
-0.0538887864221139 -0.0538048771660404 1 1
0.151416453320684 0.151285332898591 1 1
0.183477988731517 0.183254875669817 1 1
-0.0120836043475083 -0.0120518364568495 1 1
-0.0464473614674203 -0.0463870615152259 1 1
0.0336091028291128 0.0335843450427932 1 1
0.0248077694000719 0.0248050947916639 1 1
-0.165691941977553 -0.165548779670537 0 0
0.0367097845104657 0.0366678941203067 1 1
0.128626093984858 0.128526425534026 1 1
0.159435807001385 0.159235117998814 1 1
-0.0806452434343654 -0.0805308658452387 1 1
0.0687031007759072 0.0686412781167207 1 1
-0.0809234611092245 -0.0808198710560875 1 1
0.0817449217816223 0.0816361408120214 1 1
-0.0394244323023552 -0.0393689406948573 1 1
0.036527392593823 0.0365176336168703 1 1
-0.0696706806331471 -0.0695969187950197 1 1
-0.0173166252511767 -0.0173141908125443 1 1
-0.032652938775981 -0.0326083772287038 1 1
0.122324737554325 0.122211091695358 1 1
0.270788981833635 0.270531057410151 0 0
-0.0742873592301649 -0.0742225975396528 1 1
-0.0277002820377749 -0.0277074567878501 1 1
0.215830851516978 0.21561054468104 0 0
0.1169980630491 0.116904921640086 1 1
0.2223876113975 0.222159191325006 1 1
-0.0815141579888609 -0.0814110063276909 1 1
0.0377507797344895 0.0376818511359259 1 1
-0.0244542562178229 -0.0244352499388108 1 1
-0.124613311376794 -0.124511451704655 1 1
0.121307421414854 0.121214229212517 1 1
-0.0566351812647698 -0.0565684350535944 1 1
0.0533991747031224 0.0533331856269332 1 1
0.0295232991660998 0.0295160408939421 1 1
0.0252648303438512 0.0252161969373974 1 1
0.00622633992638921 0.00622518406961958 1 1
-0.157424381105998 -0.157234227824823 1 1
-0.0892210247499399 -0.0891547129788302 1 1
-0.0169877027814382 -0.016965548284122 1 1
-0.000951937840104715 -0.000964429189079237 1 1
-0.00223005991017921 -0.00219337788220004 1 1
-0.0886926444211949 -0.0885789815323009 1 1
0.0630492766136749 0.0630325057329419 1 1
0.118749058988635 0.118661516947995 1 1
0.0789834381638163 0.0789373535162692 1 1
-0.0576436718337253 -0.057570941220443 1 1
-0.0579074610073766 -0.0578315026378132 1 1
-0.101495540535415 -0.101376029674061 1 1
-0.0162869177933578 -0.0162506166943633 1 1
0.171132297957174 0.171021126527215 1 1
-0.145046806988545 -0.144863707192019 1 1
-0.00401931442795318 -0.00399471023005549 1 1
-0.0315218943824814 -0.0314562369314553 1 1
0.091734481915824 0.0916428803720408 1 1
-0.0447405023456125 -0.0447340118542504 1 1
0.00272900262652918 0.00275989306647896 1 1
-0.0465798152194381 -0.0465242450924618 1 1
-0.0635957485150855 -0.0635228660531981 1 1
-0.148366062550389 -0.148202742290464 1 1
-0.0164940470192582 -0.0164760845398421 1 1
0.00657256497016373 0.00659466963395222 1 1
0.070857517185599 0.070829081518242 1 1
-0.0818721834283644 -0.0817885298068278 1 1
0.194204663840975 0.193999381521483 0 0
0.165145604053173 0.164983655663957 1 1
-0.0326774626266622 -0.0326262823724704 1 1
-0.0696145712169573 -0.0695124942181936 1 1
-0.0671894079319459 -0.0671347796362505 1 1
-0.00965755806132737 -0.00965432619313551 1 1
-0.11923929808354 -0.119117156646844 1 1
-0.0995751701111024 -0.0994839295945467 1 1
0.062200480025125 0.0621855986884541 1 1
0.114395320813824 0.114277219568351 1 1
0.135415923959756 0.135291535473411 1 1
0.0530723303299113 0.0530076959251203 1 1
0.0352291722655239 0.0351781556606402 1 1
0.00989559553708677 0.00992289532126994 1 1
0.0194228874175379 0.0194224052277356 1 1
0.140412478892571 0.14027722721531 1 1
-0.030797108046845 -0.0307457290663727 1 1
0.0275095921963129 0.0275103483879644 1 1
-0.100176660200709 -0.100081218799148 1 1
0.334698379017722 0.334372151326756 0 0
-0.0819392080870308 -0.0818732062875374 1 1
0.0855067603794543 0.0853879522856013 1 1
-0.0528678520056042 -0.0528049328310831 1 1
-0.0312075194963326 -0.0312001313718845 1 1
-0.00351783413413126 -0.00349565585356274 1 1
0.0538107596846908 0.0537548493276341 1 1
0.0606238946008993 0.0605698277524884 1 1
0.137429310836242 0.137322887492207 1 1
0.0746770697061348 0.0746116090102715 1 1
0.091442175230699 0.0913656528390471 1 1
0.212453627664722 0.212231254375268 1 1
-0.211630795818734 -0.211435184846616 1 1
-0.12010988359664 -0.11997495618697 1 1
-0.145410501318289 -0.145209417114221 1 1
0.0282618219011027 0.0282302716791992 1 1
-0.0223670714014137 -0.0223298136462188 1 1
0.0566481255778759 0.0565725069627294 1 1
-0.0998915983572471 -0.0998187428350859 1 1
0.0797652055668625 0.0796583534554687 1 1
-0.187367599999627 -0.187183970443848 0 0
0.176249252621556 0.176078457331374 1 1
0.0269043423218449 0.0269013267024659 1 1
0.0958237558330948 0.0957426313699471 1 1
-0.123509081217025 -0.123424152602894 1 1
-0.0729663440851601 -0.0729230663363831 1 1
0.147682876067285 0.147554253063925 1 1
0.132636505907241 0.132501117226565 1 1
0.114032124017404 0.113941893448424 1 1
0.066275887567292 0.066202625736028 1 1
-0.0147356847520159 -0.0147143461702665 1 1
0.0506275444068289 0.0505990629335929 1 1
-0.0602153533382273 -0.0601403487388259 1 1
-0.0538457630768445 -0.0537752045303478 1 1
-0.00621466584913069 -0.00620700810810649 1 1
-0.103482292648742 -0.10339666400849 1 1
-0.0344234154623478 -0.0343829427315824 1 1
-0.232953165761103 -0.232711488846097 0 0
-0.221112507577074 -0.220893838559527 0 0
-0.00506547531327402 -0.00507161146179478 1 1
-0.00681843331578666 -0.00680493839415172 1 1
-0.0226869528638432 -0.0226870515596704 1 1
0.0736870779284931 0.0736256880692102 1 1
-0.157448219960349 -0.15726705171389 1 1
0.176018015550068 0.175822243771982 1 1
0.0447219693623689 0.0446228005591466 1 1
-0.017982109623684 -0.0179896701348175 1 1
0.0122948357356667 0.012303955149191 1 1
0.0247827786314597 0.0247609159970491 1 1
0.0434085984751269 0.0433109401160751 1 1
0.0972980507299193 0.0972436329769316 1 1
-0.0501486847952959 -0.0500696612899606 1 1
-0.159116958764117 -0.158952616083347 1 1
0.332275340198619 0.331938732174136 0 0
0.149381885541192 0.149217280500485 1 1
0.0233792351241617 0.0233709361441874 1 1
0.0940956311634241 0.093994201380943 1 1
-0.170110411828004 -0.169939813964671 1 1
0.217782350029484 0.217574319733561 1 1
-0.0172277269976428 -0.0171604658433873 1 1
0.0214552698402392 0.0214409584123188 1 1
-0.0229751402350366 -0.0229859151308039 1 1
0.0281639720841255 0.0281073460126828 1 1
0.165496702141612 0.165285924456321 1 1
-0.12306829001786 -0.122935801432495 1 1
0.117438239738231 0.117314485991145 1 1
0.042772912189618 0.0426835721402388 1 1
0.187472414223197 0.187300104617747 1 1
0.0863775963603331 0.0862902141524641 1 1
-0.246412087496062 -0.246191678684034 0 0
-0.00808077376087471 -0.0080811532151653 1 1
0.0187737072697152 0.0187429348961958 1 1
-0.105014018430483 -0.104916365495144 1 1
-0.0568453888651535 -0.0568131282423486 1 1
-0.0671748251787573 -0.0670990116160714 1 1
0.150132072155508 0.14995076939181 1 1
-0.0517444955885112 -0.0516580549603794 1 1
-0.214890447012442 -0.214646091906871 1 1
-0.121281113408465 -0.121163380942097 1 1
-0.079773400869617 -0.0797081400495912 1 1
0.0348465339667162 0.0347909402682254 1 1
0.00617739209425991 0.00620744633435388 1 1
0.260225550096522 0.259911265693537 0 0
-0.0553219073664606 -0.0552479764191518 1 1
0.174298479407399 0.174112904693593 1 1
0.0635110063292446 0.063407711980033 1 1
0.0473861181529825 0.0472755183320599 1 1
0.0648375684757295 0.0647828922189131 1 1
-0.0731429777375286 -0.0730673685976593 1 1
-0.0762634941997056 -0.0762032254853368 1 1
-0.0239826259936267 -0.0239693716741315 1 1
-0.024453165804414 -0.0244239760017438 1 1
0.0151958644156576 0.0151896469750375 1 1
0.00457436376381444 0.00458144028954023 1 1
-0.209063147860308 -0.208880398776436 0 0
-0.0135215356524291 -0.0134506741199832 1 1
[truncated: 22,105 more chars]
