# Supplementary material for: Bias caused by sampling error in meta-analysis with small sample sizes
Source: PLoS One. 2018 Sep 13;13(9):e0204056. doi: 10.1371/journal.pone.0204056 (PMC6136825; doi:10.1371/journal.pone.0204056)
Supplement: S4 File — (ZIP) [file pone.0204056.s004.zip › results N = 20 theta = 0.2 tau = 0 sz = 10-20.txt]

"cohen.dl.theta" "hedges.dl.theta" "cohen.dl.cp" "hedges.dl.cp"
0.18837615088404 0.177707337340261 1 1
0.272723671450866 0.260420010190899 1 1
0.263029638683909 0.253337664650486 1 1
-0.0131985980483521 -0.0127827617048917 1 1
0.0213005372104258 0.0186441259494328 1 1
0.179396620610221 0.171878983911413 1 1
0.0103303313877571 0.0110877487856309 1 1
0.18568266936662 0.175560489702089 1 1
0.269216409927997 0.254974798824633 1 1
0.242101229163371 0.229669211356871 1 1
0.109227641285738 0.102177089387681 1 1
0.308584699842402 0.296276136967176 1 1
-0.0520696355121155 -0.0490738135630216 1 1
0.403893557666594 0.382664424992715 1 1
0.299394858723919 0.284362094599241 1 1
0.361401021546386 0.340426852854384 1 1
0.212809683380345 0.203035039855367 1 1
0.0682500567483263 0.0652544973603278 1 1
0.289494028250013 0.280235982045162 1 1
0.2049600388818 0.196380261947537 1 1
0.358440069760743 0.342377240312132 1 1
0.259597577697209 0.24525226253554 1 1
0.307078000127932 0.29279813298189 1 1
0.191992359415567 0.180696801428954 1 1
0.199146611865568 0.193762680888532 1 1
0.195256442229354 0.186584475398688 1 1
0.124047819553045 0.115543691617777 1 1
0.149911648141799 0.140950429224217 1 1
0.105301804280863 0.100845991323661 1 1
0.354315257978858 0.338580336466209 1 1
0.301763045890741 0.289639645496281 1 1
0.156501184785633 0.148287256731439 1 1
0.191339851585605 0.183614915167087 1 1
0.246816651458594 0.237771847933387 1 1
-0.0673816294808936 -0.0634346090707972 0 0
0.251875050257926 0.237224369358808 1 1
0.217071238250358 0.205912328820903 1 1
0.277469356802194 0.266915868688235 1 1
-0.0344306988491963 -0.0299608586826466 0 0
0.203189984651861 0.193155085960214 1 1
0.30420847309756 0.293594035494958 1 1
0.0510410579168906 0.051669960219371 1 1
0.165876666868158 0.151157652640952 1 1
0.273196290530439 0.259028317745557 1 1
0.142348783106762 0.134690715920469 1 1
0.182209321664928 0.171433591270397 1 1
0.167293749002676 0.162112207346427 1 1
0.258929190766028 0.244947413900069 1 1
0.21615957090035 0.210998711711465 1 1
0.163906027147464 0.156055804061756 1 1
0.196721313167122 0.188690321416273 1 1
0.23694436810251 0.226252528640692 1 1
0.101555089729205 0.0972016452236554 1 1
0.454585850959964 0.432404428531534 1 1
0.0719011351818745 0.064679575568338 1 1
0.254797755816491 0.241830291347623 1 1
0.0742447231877515 0.0698263066954072 1 1
0.414242215040144 0.397755847060784 1 1
0.483286511781836 0.456295238858211 0 1
0.0678574213630035 0.060110425692145 1 1
0.255488168664396 0.244611794877417 1 1
0.370622330927359 0.353421198589069 1 1
0.177575524806066 0.169654212699623 1 1
0.107513100893727 0.109237070799081 1 1
0.276864079242155 0.264313617437502 1 1
0.0533044923737882 0.0487377756971262 1 1
0.24893742826221 0.242717611500618 1 1
0.162475142499309 0.154140041950597 1 1
0.509051106485058 0.47520301756407 0 0
0.382811191786449 0.35969917494551 1 1
0.324114934532436 0.310512831030827 1 1
0.172843008708771 0.164803525670862 1 1
0.207764512403346 0.202402564647878 1 1
0.135793171876804 0.130240768026178 1 1
0.426381807455421 0.404306108285112 1 1
0.0239674196208791 0.0215684598674996 1 1
0.192735772292696 0.182171167757426 1 1
0.0841152484565687 0.0750505478943272 1 1
0.192623794018932 0.188724914507974 1 1
0.500250104334219 0.479593197092235 0 0
0.215253854221405 0.204046863456118 1 1
0.0963946955153389 0.0917810963706134 1 1
0.189642465815632 0.179471813974832 1 1
0.0983771043413027 0.0918780780763717 1 1
0.180094762205241 0.170108174645458 1 1
0.165880897332311 0.159865860667754 1 1
0.396557371713351 0.380404419073972 1 1
0.265419517390044 0.250953562415587 1 1
0.2142142953381 0.203127075884795 1 1
0.211884277190816 0.203771320840048 1 1
0.0893103972227692 0.0849799732758188 1 1
0.410307802845916 0.389668372630854 1 1
0.187534703580242 0.17133957541397 1 1
0.367741694265547 0.352345649213117 1 1
0.396225729237244 0.37552826673271 1 1
0.1755692227976 0.169764467393964 1 1
0.0185249133141444 0.0173574787010076 1 1
0.254864362676195 0.23918789976797 1 1
0.204106367464417 0.189148766697272 1 1
0.310395206606273 0.292778665382157 1 1
0.128672728439278 0.124842231518023 1 1
0.186575291519983 0.180297522788155 1 1
-0.0152376244228113 -0.0175897700077076 1 1
0.309339352802294 0.291186880802241 1 1
0.20466550738588 0.190507604329405 1 1
0.1163930098002 0.108601153654516 1 1
0.377489105193627 0.358524408973501 1 1
0.347731293367226 0.331400466158827 1 1
0.290984911330969 0.276023727031761 1 1
0.24688803483318 0.231837620365522 1 1
0.512485438981322 0.488452733773459 1 1
0.239046442216658 0.226308320097675 1 1
0.196852757004026 0.192656614259928 1 1
-0.0238828498267901 -0.0198530166027449 1 1
0.301650085866922 0.288785585085802 1 1
0.0951830643025438 0.0951175280529356 1 1
0.145249445937623 0.132864267090408 1 1
0.209566057544107 0.199425916411538 1 1
0.144482311865501 0.139944418478548 1 1
0.0875951087711943 0.0849639539397625 1 1
0.364678675957709 0.351710022226343 1 1
0.289660565298616 0.277011383728217 1 1
0.437883086536353 0.418373441669234 0 1
0.143381988957106 0.13602724344663 1 1
0.0788168146740546 0.0762008391682352 1 1
0.182680012216666 0.173599853733201 1 1
0.143314683803794 0.137593863990627 1 1
0.0695159081893712 0.0710993950954861 1 1
0.326455787095266 0.310772134424813 1 1
0.168079019828671 0.161737941865821 1 1
0.179763135963176 0.172093774459015 1 1
0.279105872620224 0.266801670111369 1 1
0.01968998861949 0.0167040837120872 1 1
0.0934169734336966 0.0893338334049212 1 1
0.222558581184052 0.211564561736258 1 1
0.29806800201705 0.279822533068831 1 1
0.344792638881657 0.326680519625667 1 1
0.186568747416881 0.177267566545164 1 1
0.259495988403753 0.243598588698676 1 1
0.282062215740116 0.271304939615933 1 1
0.228255292385782 0.215146630129088 1 1
0.3802906738879 0.364117723714861 1 1
0.237747403805087 0.227546696205296 1 1
0.321597766050616 0.305850072146783 1 1
0.0787229382863845 0.0738096364784281 1 1
0.503148672846635 0.483116681213482 0 0
-0.0658634322479438 -0.0633531735158578 0 0
0.158215879154069 0.150105649064024 1 1
0.0479081515486741 0.0458761345744446 1 1
-0.00477294397305121 -0.00524217528599194 1 1
0.140262745181468 0.134066806799112 1 1
0.0992020078719441 0.0995448292867567 1 1
0.420034719303318 0.40279591876395 1 1
0.109000800172911 0.105888697898955 1 1
0.100323083629091 0.0959757195690073 1 1
0.0505774595161733 0.0431753709586512 1 1
0.149069078691712 0.142601393239811 1 1
0.223172772851584 0.213477123181465 1 1
0.42897926544826 0.408617714162186 1 1
-0.0917001857107713 -0.0857562314166151 0 0
0.156510049576625 0.148643341146835 1 1
0.382652208157685 0.369617023572117 1 1
0.263790377422222 0.251768686689115 1 1
0.30747878846804 0.293678485814232 1 1
0.231243787777521 0.224280365143127 1 1
0.289287016121788 0.281592033117248 1 1
0.0087311671717313 0.00741652576811604 1 1
0.178890500067556 0.166416097595414 1 1
0.0450323323280817 0.0422853665745913 1 1
0.301795721280759 0.286060411308048 1 1
0.319769968659638 0.301568890235387 1 1
0.0957430368650682 0.0915913552835377 1 1
0.37016941637728 0.352165027440577 1 1
-0.0692569613525661 -0.0671579494070102 1 1
0.361614464983911 0.34395134999349 1 1
0.157189191187582 0.148142591098636 1 1
0.100699586433333 0.0944185756433515 1 1
0.265233131626955 0.249206316651814 1 1
0.140951318737802 0.133262842720742 1 1
0.300448399773859 0.286755890897724 1 1
0.138260159347253 0.133548473644269 1 1
0.247836607849187 0.233905632969789 1 1
0.226750221956435 0.215454446351347 1 1
0.114384548376295 0.106761780839092 1 1
0.0913957112409029 0.082016552622896 1 1
-0.0191659649150181 -0.0214282117796613 1 1
0.19984271039892 0.19049790261568 1 1
0.186202696620593 0.175538942239602 1 1
0.19520563446881 0.176794505118675 1 1
0.0979463620536052 0.0932339066316595 1 1
0.0792724617050493 0.0752898927693795 1 1
0.307281725714436 0.291105170214286 1 1
0.208634235951988 0.196507223496196 1 1
0.137574933139878 0.131773224496116 1 1
0.090769888852667 0.087058293242465 1 1
0.0947511247973711 0.0966657047863819 1 1
0.294086825965362 0.281177599660595 1 1
0.261801803435362 0.248620691452478 1 1
0.0572028726396116 0.060206634197758 1 1
0.357477530705331 0.339194059817266 1 1
0.248328205851896 0.237838350468815 1 1
0.400175491836454 0.389540977387347 1 1
0.245568956601998 0.229799233836955 1 1
0.117005697834996 0.110208155746424 1 1
0.389330959269293 0.368283610893902 1 1
0.193754554546479 0.185009232471413 1 1
-0.0154438913396494 -0.013141378957221 1 1
0.237907966565921 0.225926207817922 1 1
0.257476881578736 0.24478602302448 1 1
0.0716548909939514 0.0702205701993603 1 1
0.130160059350893 0.131713627979922 1 1
0.10157264534709 0.094967748616515 1 1
0.293685873986679 0.281072775167348 1 1
0.190156183626598 0.179906863802263 1 1
0.229622561415472 0.219344612743871 1 1
0.15485413463701 0.145964878725547 1 1
0.571986955394557 0.545656448806741 0 0
0.16479635096084 0.157966069476517 1 1
0.221589834439918 0.209694679033545 1 1
0.277473033957715 0.265611100866365 1 1
0.282805122501793 0.272080479425885 1 1
0.224000034373321 0.214848086692128 1 1
0.0585920278859454 0.0569461930217858 1 1
0.0867998788664135 0.0830298465427539 1 1
0.152462904467902 0.143856992610132 1 1
0.37036919592873 0.354320106322845 1 1
0.124413383598858 0.113467476038417 1 1
0.0457554429404171 0.0460734398479082 1 1
0.139035728577584 0.132703233826328 1 1
0.339404797468021 0.324011609418668 1 1
-0.0142003316150397 -0.0184881589590527 1 1
0.147197653103802 0.143756563913572 1 1
0.105760226568327 0.104854213228857 1 1
0.148832464381433 0.140465428390191 1 1
-0.0757397975355547 -0.0693509695108857 0 0
0.266759853671887 0.261428260956424 1 1
0.0990612405271642 0.094051294559433 1 1
0.0531683866110091 0.0455714618399813 1 1
0.372938570953584 0.356573282785782 1 1
0.182495592128807 0.174128867570756 1 1
0.219058962945166 0.210306883987678 1 1
0.171627441619737 0.161685745095262 1 1
0.25409195746443 0.239630513186432 1 1
0.192144541815249 0.186443349371506 1 1
0.322865990628533 0.305790724092121 1 1
0.258232652734446 0.243695675547098 1 1
0.257958689810613 0.244869107536253 1 1
0.118144565388611 0.116160542223408 1 1
0.129945521951794 0.128271247470234 1 1
0.151088770199136 0.145158641200771 1 1
0.0443000829225698 0.0406753861183939 1 1
0.148675212817095 0.140706965927048 1 1
0.012562646828539 0.00857642220373657 1 1
0.317387612951623 0.30238498133063 1 1
0.242075263070504 0.23183785930791 1 1
0.312895936333382 0.301805439882118 1 1
0.305045813381772 0.289168758231201 1 1
0.139231884868924 0.134353054334256 1 1
0.0623185556700143 0.05491193121234 1 1
0.121461378721464 0.11681688986956 1 1
0.45373091480874 0.432800756387378 0 1
0.0778610852156889 0.0760472216455722 1 1
0.0361946580399602 0.0369476750892949 1 1
0.0248696933520221 0.0222749491181402 1 1
-0.00219740732593887 -0.00397637420919202 1 1
0.205548812959293 0.194827582210723 1 1
0.278336573334946 0.262042897063023 1 1
0.0863280448444658 0.0852975022580884 1 1
0.210706196299917 0.198965116070431 1 1
0.192519068684547 0.185655787936645 1 1
0.225745159133951 0.219780666866256 1 1
0.27277350992603 0.261971156536875 1 1
0.399501088650579 0.381896214744452 1 1
0.207949031541667 0.199752612629127 1 1
0.377562255850114 0.353820579745298 1 1
0.0524013039450448 0.0493752281685413 1 1
0.293177645052433 0.280809203665301 1 1
0.228428100337053 0.215869697145934 1 1
0.204716154213049 0.193038879208242 1 1
0.21562146710954 0.208784628824111 1 1
0.147686814598796 0.141587352501811 1 1
0.0240524138029394 0.0205659127304648 1 1
0.126111311668587 0.118269180669716 1 1
0.178102424562232 0.165911583783298 1 1
0.277914180216878 0.264722264493071 1 1
0.115350842476219 0.111065247798815 1 1
0.399674291759073 0.381166107411928 1 1
0.30889478864021 0.300934244573253 1 1
0.228054386937682 0.216626812779179 1 1
0.214255117369469 0.207660648844376 1 1
0.167177309912531 0.158500443410068 1 1
-0.0657947861532834 -0.0612462175537762 0 0
0.0640502572376579 0.059125019329213 1 1
0.109656297615545 0.0980208133105675 1 1
0.153142642528839 0.145164862111532 1 1
0.0658540178153415 0.0628824420021194 1 1
0.30485906305236 0.287637512983651 1 1
-0.0433976911930327 -0.0444775898004539 0 0
0.127469768066424 0.115554897250196 1 1
0.144471860424014 0.132196994199069 1 1
0.125464618134991 0.121723568103426 1 1
0.113862946571613 0.104079100995383 1 1
0.167944542535054 0.160379667334271 1 1
0.0777592397551555 0.0747661961097056 1 1
0.207742504424438 0.19563900130529 1 1
0.26573637782077 0.256251185186445 1 1
0.164334879685472 0.15509008386021 1 1
0.35802112916991 0.347406058923904 1 1
0.248669760312484 0.235225330460364 1 1
0.245237194037212 0.232861737789525 1 1
0.138393270543957 0.132715303770473 1 1
0.0222174973307385 0.0201476473377572 1 1
0.244750064174443 0.234292899672755 1 1
0.00158952292096183 0.000913839122621506 1 1
0.0782308293004285 0.0758450105402157 1 1
0.24867022579664 0.234575256971257 1 1
-0.030010857622951 -0.0274947676607804 1 1
0.174014952253287 0.164760949097762 1 1
0.242921570191424 0.232503374584827 1 1
-0.195578139737693 -0.187460027096148 0 0
0.0868734230286699 0.0744591066105925 1 1
0.300697291524684 0.290896558510633 1 1
0.230639554617353 0.217485338938315 1 1
0.0759475327279919 0.0696881652505163 1 1
0.214895264658092 0.197876402846065 1 1
0.420357320369848 0.402313830781359 1 1
0.165055371446953 0.158488638581774 1 1
0.268555271653251 0.255622526259484 1 1
0.121614721211125 0.113123124603787 1 1
0.0540533594221025 0.0528637068777562 1 1
0.402214421525429 0.384644927673028 1 1
0.107391717592155 0.105344631407244 1 1
0.0738717586160788 0.0696688335510208 1 1
0.212762858544544 0.202528465362385 1 1
0.195801642095375 0.18425082823819 1 1
0.132471641154845 0.12729421193825 1 1
0.216225208532769 0.209152194786237 1 1
0.223261313381796 0.212494409490193 1 1
0.220337032892671 0.208981818075764 1 1
0.257882541340496 0.245828756195656 1 1
0.257212434802469 0.244540906133689 1 1
0.23780264105167 0.214857885850841 1 1
0.0851099925778969 0.0788165229873744 1 1
0.276214946122305 0.263412375806189 1 1
0.171790555525165 0.162924084410112 1 1
0.338532227703564 0.322256158857022 1 1
0.298507302732546 0.278741964514271 1 1
0.0994405220161589 0.0911772185157747 1 1
0.117810964040246 0.113238953147202 1 1
0.135236330336173 0.129934841183475 1 1
0.289311639154597 0.277645545674196 1 1
0.108269769268322 0.0990697981078622 1 1
0.148486192416847 0.137466003420254 1 1
0.230364856848636 0.217004491888314 1 1
0.348828211040785 0.329850706252325 1 1
-0.0911036763650725 -0.0847993493880656 0 0
0.237247097044139 0.227391994913937 1 1
0.413896271649421 0.397024278040987 1 1
0.130071448485411 0.121595575094486 1 1
0.0575449870964342 0.0549153886765581 1 1
0.260405444954118 0.246674902449006 1 1
0.257960770287547 0.249403863399995 1 1
0.362789206657162 0.345249899559338 1 1
0.190387653591343 0.183443462220119 1 1
0.0284641598231882 0.0272633657622512 1 1
0.204837473909156 0.199213177000978 1 1
0.295497421267632 0.28175046633892 1 1
0.110356540432406 0.103797511883087 1 1
0.128096617666419 0.122530954350997 1 1
0.215363379286154 0.202214789139733 1 1
0.21186203767131 0.207957949386677 1 1
0.192287810653152 0.18383224256691 1 1
0.303186164010838 0.293722276164246 1 1
0.292907930326089 0.281742743433711 1 1
-0.0456326631060803 -0.0454666810067121 1 1
0.364122200008915 0.348886766336131 1 1
0.339123973173591 0.319426880379649 1 1
0.289653285653375 0.266861644951846 1 1
0.0414298477879648 0.0385319515303701 1 1
0.137238922041838 0.129816902761377 1 1
-0.0509933502140687 -0.0469380485341878 1 1
0.0912139319665215 0.0894931073272636 1 1
0.260157046296836 0.245752861904239 1 1
0.321629743341577 0.306316367250147 1 1
0.0637395829071819 0.0625596218975053 1 1
0.0755404047554602 0.0774264236776856 1 1
0.439079839164921 0.416776693366614 1 1
0.229775779879874 0.221123847738329 1 1
0.194055782601411 0.184487386932756 1 1
0.185446613442862 0.177520385925685 1 1
0.198945464525896 0.182569463702137 1 1
-0.0975975416738684 -0.0923364075139891 0 0
0.217206865408668 0.206834683771694 1 1
-0.0718624310704004 -0.065040716699216 1 0
0.115148625249512 0.111036624541159 1 1
0.286818955011458 0.275448183928021 1 1
0.295570959541196 0.284751082422319 1 1
0.233655142477328 0.227231020534412 1 1
0.1498788286535 0.143572724478592 1 1
0.278698375203945 0.265502706823536 1 1
0.194321976532037 0.185140394438473 1 1
0.0451904967492781 0.0369566323733338 1 1
0.0539665596601531 0.0516549849639421 1 1
0.309918700776177 0.293554412158915 1 1
0.163447530180102 0.155282252730315 1 1
0.278943091802385 0.267953880232974 1 1
0.207900128927431 0.193189762993068 1 1
0.134364413242159 0.127697832524551 1 1
0.159945821363816 0.144678981068409 1 1
0.125031655821079 0.120865484282173 1 1
0.273955881563986 0.261846607761246 1 1
-0.0288118718931674 -0.0164800481921836 1 1
0.231837546850181 0.217096969459729 1 1
0.332104156282542 0.316782551108718 1 1
0.422601429753755 0.404092706513955 1 1
0.315600754160656 0.299678019908164 1 1
0.333979283071082 0.313737731970813 1 1
0.302916332003382 0.286922966049917 1 1
0.228793518214116 0.225674060001182 1 1
0.0334612821974323 0.0314612831667852 1 1
0.418820984759588 0.402019868645228 1 1
0.0933114203128872 0.0863048266326885 1 1
0.319014820771691 0.309725644586819 1 1
-0.00511797591728928 -0.00433052221490663 1 1
0.100117263731922 0.0969981453973778 1 1
0.294637061000732 0.28045013409464 1 1
0.0769093607187146 0.0763373023855868 1 1
0.0886817720970198 0.0858786986553901 1 1
0.0986695796128033 0.0955914765118765 1 1
0.170642651736801 0.16037441224523 1 1
0.0910526921852311 0.0832890391325901 1 1
0.270060264629354 0.255875448305432 1 1
0.257208917462897 0.243363162728714 1 1
0.248512464956081 0.238191690533328 1 1
0.225972137202294 0.214820259816579 1 1
0.159201849206449 0.156432873725258 1 1
0.3316254809975 0.315255467417029 1 1
0.258528868942597 0.248702800709985 1 1
0.0923320981754295 0.0882647373838697 1 1
0.177064839868038 0.169002862294902 1 1
0.118101331148439 0.108931930557247 1 1
0.0242159022958464 0.0217224506769197 1 1
0.359832716063299 0.343827025984699 1 1
0.224274482686134 0.221593650096863 1 1
0.237229421342078 0.225893411365531 1 1
0.0763057315635 0.0733770821031251 1 1
0.23011664207583 0.224067245743665 1 1
0.349216655340337 0.330011231596662 1 1
0.0920471439857669 0.0877672735534364 1 1
0.336982171574389 0.320385889069976 1 1
0.17389177373841 0.167096890013388 1 1
0.422731092254421 0.403523231462933 1 1
0.120069776384603 0.11704044044785 1 1
0.323864302866913 0.308938577564371 1 1
0.283632077331405 0.270716006743154 1 1
0.163716239787083 0.157001992548913 1 1
0.35368859795917 0.337472514906598 1 1
0.133025063910277 0.129236095553382 1 1
0.13162717992043 0.126204339376478 1 1
0.261456389576951 0.250651737379377 1 1
0.363837677096939 0.346616991204634 1 1
0.484817814156846 0.465231800750791 0 0
0.260255023223449 0.241038697745997 1 1
0.101701223546709 0.0975069441114796 1 1
0.353290384383476 0.339036910447639 1 1
0.178540960006924 0.171024513517071 1 1
0.152265877040473 0.144738665291856 1 1
0.193082723336164 0.180815293781856 1 1
0.197022966281232 0.188073983275011 1 1
0.434399723918071 0.412236112866809 1 1
-0.199639402839075 -0.18559978567323 0 0
0.0332885765672668 0.0302969476281014 1 1
0.223161440593684 0.210669573310799 1 1
0.127248209681819 0.122292061527801 1 1
0.261300620193573 0.248878660343412 1 1
0.36635800609586 0.349276544374962 1 1
0.127529324687841 0.119428397052253 1 1
0.297243340982378 0.275582424946147 1 1
0.14208907946188 0.132271691651913 1 1
0.282729131978337 0.268357894743961 1 1
0.0686505031104844 0.070664175330342 1 1
0.0601719708677224 0.0662453511041298 1 1
0.133190208089549 0.126578150178989 1 1
0.228973171123579 0.216636336334244 1 1
0.266932268269469 0.255734958142373 1 1
0.199327328366286 0.191511726108464 1 1
0.325371111090284 0.307515702965642 1 1
0.120263677385798 0.116412635744187 1 1
0.149765734065105 0.14530391221343 1 1
0.269219891170708 0.260051669159847 1 1
0.229912497752088 0.218879041555178 1 1
0.174822673027558 0.167988614833367 1 1
0.214479350729834 0.205304030265698 1 1
0.201268346545412 0.18982487213162 1 1
0.338112846615499 0.320557597469052 1 1
0.0808588333812707 0.0811654546853915 1 1
0.292412552246071 0.280336690902552 1 1
0.162670624558959 0.150214466901838 1 1
0.157448799002571 0.15315826557284 1 1
0.400967925453719 0.376516064025208 1 1
0.202724921446636 0.195728572335127 1 1
0.160385062807279 0.161797855273972 1 1
0.357188590222847 0.34075208257167 1 1
0.150573902569528 0.143405918586852 1 1
0.286104632649367 0.276779539644589 1 1
0.305542755800445 0.293598743512306 1 1
0.0568578960854001 0.0529182105302797 1 1
0.0809010853620362 0.0747457469763611 1 1
0.123555730138106 0.115296165250712 1 1
0.136494810439464 0.12786456262895 1 1
0.203117971697007 0.195005161878753 1 1
0.0254078465051906 0.0220414723963587 1 1
0.223691938498275 0.216877927184766 1 1
0.168415738675361 0.160849562232846 1 1
0.239036671336111 0.228517503305965 1 1
0.0917399656110307 0.0866039499611692 1 1
0.0598358027551436 0.056286598046102 1 1
0.278492452309857 0.264350197927491 1 1
0.295562539542159 0.282413230827809 1 1
-0.0465293522508065 -0.0454572677540121 0 0
0.324496561343408 0.308694012470257 1 1
0.233149735974467 0.216546277678951 1 1
0.116401750191916 0.110692847455582 1 1
0.159794719155392 0.146998652760661 1 1
0.0845295348763626 0.0802075043051067 1 1
0.186247164459485 0.17879718293333 1 1
0.303321740808409 0.282026955659116 1 1
0.184621940254944 0.17443287444238 1 1
0.32271653044114 0.305762904797378 1 1
0.381749677651897 0.361893640152442 1 1
0.458922106712704 0.44515206260629 1 1
0.206703604888048 0.197972254956358 1 1
0.143756271169915 0.131809974026321 1 1
0.326114826167908 0.310679629076748 1 1
0.268930494465175 0.255140241705372 1 1
-0.00123249152316455 0.000209667637613768 1 1
0.250940874658745 0.238368597466946 1 1
0.366115845514825 0.350115773289655 1 1
0.0949248445612345 0.0877723496689705 1 1
0.188353161382239 0.178795697172782 1 1
0.0758547293938161 0.071817284451584 1 1
0.420599059132304 0.399941696890266 1 1
0.0994602064017938 0.0951134789119036 1 1
0.0345605743356779 0.0321337451773409 1 1
0.0481014885220728 0.0467209501517134 1 1
0.24044057480038 0.229758814920875 1 1
5.27054573920584e-05 0.00100106742222964 1 1
0.00954817186616735 0.00688841761612025 1 1
0.247127164710331 0.240004682502114 1 1
0.0282572422848484 0.029773300924084 1 1
0.162011555599363 0.153554577517872 1 1
0.287016153117467 0.274002089631463 1 1
0.317323975980278 0.303097063567743 1 1
0.31707727000729 0.301338435750124 1 1
0.356442414837274 0.344965728113815 1 1
0.117656218343437 0.112097136614684 1 1
0.274080251596874 0.261219730625425 1 1
-0.00475997882773135 -0.00393297235378128 1 1
0.0842186280856948 0.0797541584980432 1 1
-0.0515798951126289 -0.0477672096323683 0 0
0.193181923858934 0.186953122110365 1 1
0.299294654287844 0.286895158088434 1 1
0.228862285698551 0.218812030023923 1 1
0.173643606153941 0.164858183832478 1 1
0.483345755613573 0.460194071216493 0 0
0.0010568141911558 0.00250222081699826 1 1
0.363330816157668 0.352800891689057 1 1
0.346166308967031 0.330429544029717 1 1
0.171267290622411 0.163600143879193 1 1
0.184592377004697 0.174406869215355 1 1
0.221592832077041 0.21606946957192 1 1
0.211916918810784 0.200406590756988 1 1
0.21542901931684 0.207700957701423 1 1
0.302391150847317 0.285893118755414 1 1
0.0585664336461418 0.0564342211608394 1 1
0.219347181592131 0.210780143461827 1 1
0.198829153581744 0.186251521479932 1 1
0.0546239868289179 0.0538638272616815 1 1
0.0449796156367243 0.0391503945817333 1 1
0.245921147701888 0.240802727069959 1 1
0.0828602886512366 0.0764079080810491 1 1
0.163368388896857 0.156610379321164 1 1
0.114058981980353 0.108909038545255 1 1
0.272063855614446 0.260643710124389 1 1
0.198876477928471 0.190032788589809 1 1
0.533742820330243 0.508208835197331 0 0
0.46373425098506 0.434288117780936 1 1
0.0404761062595919 0.0389289433208672 1 1
0.193898076001489 0.184176105412737 1 1
0.208905959946494 0.195247690380402 1 1
0.348827408030627 0.335190162458187 1 1
0.119793063431608 0.118308819814895 1 1
0.440652251052039 0.412330806334176 1 1
0.134920963052495 0.123844992489922 1 1
0.271785696275211 0.259913721647265 1 1
0.279976070173321 0.265059579930213 1 1
0.199309973067825 0.189454469784053 1 1
0.315787612530255 0.300674738869951 1 1
0.395503359051818 0.377232898804836 1 1
0.122404069826075 0.118980306749857 1 1
0.0925673691596415 0.0933730288529081 1 1
0.0680444694474121 0.0637779510646054 1 1
0.190385032379459 0.181060865455829 1 1
0.283047366597902 0.275396158596281 1 1
0.243931200497496 0.234639936317898 1 1
0.266616488703058 0.25334892180717 1 1
0.192109459331989 0.181373343035977 1 1
-0.0385099900177606 -0.0369690187541968 1 1
0.0955257907642893 0.0895104599251492 1 1
0.141155537615984 0.131965209159729 1 1
0.226253686446658 0.211814706959623 1 1
0.0234575232867273 0.0217586092556838 1 1
0.238504620434192 0.226575741188545 1 1
0.257511969440425 0.247248766408352 1 1
0.211472394129442 0.200078971479755 1 1
0.044900074572807 0.0420174349814987 1 1
0.0869402331652583 0.0838508239706698 1 1
0.198626077271665 0.194771612147196 1 1
0.354998747693436 0.34171126038851 1 1
0.0644778670144469 0.0622983245384314 1 1
0.237284127376665 0.21954976374189 1 1
0.292765718892676 0.277908282792598 1 1
0.112384274248212 0.110945238281401 1 1
0.0289269529873389 0.0290387790795446 1 1
0.196825074534639 0.191293851098936 1 1
0.115171698394973 0.113163690013523 1 1
0.325055026748785 0.304229749554768 1 1
0.22981810939688 0.216662428241042 1 1
0.205910147042914 0.194733793093761 1 1
0.0890211935824551 0.0870895139721316 1 1
0.0212575042288436 0.0175721611057217 1 1
-0.00858134501498575 -0.00796177700411108 1 1
0.209481842945759 0.20058488383654 1 1
0.171141126706558 0.16208523579458 1 1
0.0776355475349904 0.073813883985055 1 1
0.329296748175793 0.314507992300498 1 1
0.189555474678035 0.177368170560702 1 1
0.129443855581193 0.123876113943056 1 1
0.119603800781525 0.115793265903581 1 1
-0.0727113276539082 -0.068891269267022 0 0
0.0253836276829061 0.0232417744115698 1 1
0.109876391641342 0.107080218257084 1 1
0.282544099869184 0.26949813125203 1 1
0.106698366408451 0.102660457666924 1 1
0.235329266384601 0.225734385339571 1 1
0.0878014358996849 0.0816386693105849 1 1
0.135887094711628 0.128355957086811 1 1
0.183713788497677 0.174454581751212 1 1
0.201346422530849 0.195421073047833 1 1
0.195007164868418 0.181405122609831 1 1
0.393906571574918 0.377941860279931 1 1
0.066290083890473 0.0629888047042868 1 1
0.239597866704961 0.225394717774161 1 1
0.0861648817708462 0.0795765127964522 1 1
0.292741461344586 0.278331400876719 1 1
0.271647815025887 0.251261589269227 1 1
0.365170094350174 0.346352771762889 1 1
-0.0732795343376692 -0.0671309252290593 0 0
0.00365603331646927 0.00421207163864378 1 1
0.341888481394813 0.326181814609277 1 1
0.277108615138797 0.273031094095804 1 1
0.0341980319585831 0.0352697430890606 1 1
0.36829212079726 0.345494247424378 1 1
0.339133054297052 0.323292086620516 1 1
0.222756139296788 0.20797890849869 1 1
0.298940992400631 0.283280385171107 1 1
0.33743421404355 0.324917708742442 1 1
0.193936436450672 0.185128360208694 1 1
0.289101784024389 0.278007422013349 1 1
-0.106488265053843 -0.101988050909307 0 0
0.128639313024313 0.124788361847395 1 1
0.212607433534668 0.204952874747703 1 1
0.151107474939278 0.144868953340488 1 1
0.141696891987197 0.137629570547435 1 1
0.367874209504179 0.348901846092816 1 1
-0.0472107230488802 -0.0457748842222756 0 0
-0.015603804175929 -0.014181570072221 1 1
0.26258699222388 0.250203542807889 1 1
0.0771420386928548 0.0718688585359038 1 1
0.172303052012356 0.165039416404167 1 1
0.202094613174081 0.19144427414569 1 1
0.0803923604521442 0.0701258693013503 1 1
0.300816056347593 0.289812555696793 1 1
0.262638048255203 0.246605507574254 1 1
0.215960576708876 0.197859165830893 1 1
0.135209758221401 0.128006632320011 1 1
0.375076526982307 0.355084982463034 1 1
0.0545040147804829 0.0535422783461631 1 1
0.344017611476438 0.320546637705358 1 1
0.368139489757286 0.347655985108442 1 1
0.147755264087537 0.140201187638596 1 1
0.0968912139748132 0.0909887756816649 1 1
-0.00156136811928859 -0.00256246452506144 1 1
0.0559814362033366 0.0516497568867302 1 1
0.260914075372144 0.251565359487781 1 1
0.0576309886754285 0.0556289164856771 1 1
0.183150281187853 0.17358878479821 1 1
0.320354568036661 0.305279400804727 1 1
0.176373294486485 0.163035773414594 1 1
0.382365120425175 0.364734739404881 1 1
0.318016723015537 0.302290534957579 1 1
0.361443098242851 0.34497562022152 1 1
0.111873658611158 0.104982241363413 1 1
0.306809300859527 0.296823611402649 1 1
0.288461427907277 0.273533323106241 1 1
0.0422916443569448 0.0390320846905769 1 1
0.0643525148721218 0.0621005660424964 1 1
0.162001145114992 0.156154264130689 1 1
0.471544056575807 0.451165017586765 0 0
0.419313039769473 0.399151536868664 1 1
0.248327112715317 0.242004340247129 1 1
0.128641774470924 0.126886138185768 1 1
0.173537138148245 0.164595885742077 1 1
0.118012471937965 0.115599582659754 1 1
0.23755505322134 0.225115127377148 1 1
0.212780142758496 0.202787313824462 1 1
0.305733551733853 0.291161950174429 1 1
0.265616860931683 0.248695579632432 1 1
0.205569750099829 0.194642982683479 1 1
0.176276862264076 0.167581221778064 1 1
0.410823503967427 0.389823659170283 1 1
0.281978301736269 0.270222278135885 1 1
0.346842308552089 0.324728064580725 1 1
0.172201323122093 0.161038159590926 1 1
0.129443522020683 0.126249278156343 1 1
0.241281242581512 0.228333030147936 1 1
0.311842259444863 0.295450861608588 1 1
0.222272696522768 0.212078696987133 1 1
0.290573770092258 0.280213074747851 1 1
0.362160245469598 0.344258258710049 1 1
0.255838678100036 0.24591065023362 1 1
0.0673828101408187 0.0640524016262194 1 1
0.390615957627898 0.374451795548788 1 1
0.279189196139811 0.265325824674326 1 1
0.262613474579746 0.250169815370825 1 1
0.186030756846109 0.175198411772073 1 1
0.217176849890952 0.201175851689879 1 1
0.17452047652997 0.173526841364425 1 1
0.397181212006546 0.378597146174563 1 1
0.308237701228341 0.29235212554651 1 1
0.199535465296483 0.18638671797246 1 1
0.218412500816244 0.21054911574466 1 1
0.372283504480353 0.354123328447227 1 1
0.14214300379449 0.134626277222409 1 1
0.211560311860525 0.203673731460041 1 1
0.0758696604206932 0.0741897576444093 1 1
0.207480841106782 0.19803129101187 1 1
0.23859338042345 0.229108795600411 1 1
0.0710582136515669 0.0664031934289716 1 1
0.26010488973261 0.248474001976387 1 1
0.00970560459676321 0.00490165778040787 1 1
0.0750146213452338 0.0682415650396393 1 1
0.223198767256793 0.212777732597331 1 1
0.25528832467072 0.242997967269822 1 1
0.164481152996593 0.157345659523752 1 1
0.224706338889611 0.214202338680874 1 1
0.324006306754594 0.310649928359392 1 1
0.0946216889127468 0.0887797555025079 1 1
0.191643965892204 0.184056867630897 1 1
0.132379128441957 0.124191613711953 1 1
0.082376527196925 0.0748081726989643 1 1
0.34063823148622 0.320943066606835 1 1
0.097963516040988 0.094705247885425 1 1
0.113304669122012 0.108296865987453 1 1
0.35447064255642 0.336833347676571 1 1
0.151030684390736 0.146647417583727 1 1
-0.0250858756943964 -0.0191670874373637 1 1
0.122505466345629 0.114674698792351 1 1
0.159980326216476 0.155682618247302 1 1
0.140321205041911 0.136546190362991 1 1
0.212331555541973 0.199908401474998 1 1
0.0820880135339521 0.0784228585960682 1 1
0.164275711608587 0.157304821472876 1 1
0.178925002622647 0.171033277766582 1 1
0.278535860149887 0.263855075298303 1 1
0.0986980558626084 0.0954126279231869 1 1
0.184475629489849 0.176761377940547 1 1
0.23132002542719 0.224201283593387 1 1
0.182805046430296 0.173802799510825 1 1
0.135688788268426 0.126356268703425 1 1
0.0768342171228101 0.0665254114423084 1 1
0.231382764666796 0.219398039121074 1 1
0.250738418294642 0.236721560584623 1 1
0.202458167031583 0.19344507081056 1 1
0.307686022624116 0.292774255702084 1 1
-0.0636314908789417 -0.0589719767646272 0 0
0.38269577290348 0.365557679763968 1 1
0.367345446698435 0.350181968507974 1 1
0.0926416415759331 0.0821651611977981 1 1
0.201383570255567 0.195861005156824 1 1
0.317602169240075 0.303400522091156 1 1
0.0610765264695095 0.0634600214593246 1 1
0.205854184505817 0.187314518986143 1 1
0.326981487552177 0.313026081252501 1 1
0.326985933605167 0.311496720880316 1 1
0.194825399715056 0.183314109950914 1 1
-0.0384735214404303 -0.0376660858992787 0 0
0.289063930469865 0.277824745414434 1 1
0.342836300365807 0.326817132125441 1 1
0.358920856092703 0.342256349453624 1 1
0.415454084877548 0.396383027747861 1 1
0.235780131413293 0.223705040193473 1 1
-0.062073260671296 -0.0611172544024376 1 1
0.237389704243584 0.227259399438826 1 1
0.246730527246554 0.239012531403055 1 1
0.140572452729063 0.136920781155504 1 1
0.117118521929273 0.110859636267615 1 1
0.356551586751555 0.339233085277597 1 1
0.508678517492837 0.486379331448329 0 0
0.240471721014155 0.230545936209396 1 1
0.437333047856909 0.418040464640893 0 1
0.135224517244352 0.12996556075522 1 1
0.194043959747688 0.18528238238284 1 1
0.28797859171453 0.269725024117115 1 1
0.114643552723294 0.108972712243351 1 1
0.23553695821536 0.222384069765331 1 1
-0.0669209348672207 -0.0624535408150608 0 0
0.143483167279484 0.136810592217224 1 1
0.114596229603873 0.110249539671445 1 1
0.427367587249419 0.408307033652354 1 1
0.104402462194038 0.0907212083771563 1 1
0.310085356922321 0.294788354247057 1 1
0.28382864583204 0.268584756354993 1 1
-0.0134276557645239 -0.0127597497095675 1 1
0.157992900999933 0.144757500093423 1 1
0.280680167179245 0.264391521795131 1 1
0.188192814331398 0.181346902058235 1 1
0.360187515367868 0.343434978131294 1 1
0.290003570514623 0.280087831932137 1 1
0.235675037872322 0.221886073466907 1 1
0.314377255695206 0.299391292820902 1 1
0.166328970084832 0.15953078056225 1 1
0.270639223856016 0.257952372261191 1 1
0.0515106123477075 0.0480611465171614 1 1
0.10597823982684 0.0991826363554032 1 1
0.645486185697487 0.616322910049251 0 0
0.148809008665093 0.143846423921649 1 1
0.23813314178529 0.226829732778994 1 1
0.072202196059168 0.0711183832634654 1 1
-0.04163910226043 -0.0414323293933458 1 0
0.273641488538444 0.260180044841953 1 1
0.244005658994754 0.23369859581319 1 1
0.252148778278533 0.238387600301423 1 1
0.0616025900474693 0.0596206589474341 1 1
0.26839541978836 0.256555275956285 1 1
0.394610472661626 0.375655530373681 1 1
0.276894986857648 0.266478760917424 1 1
0.0411868552006531 0.0377956932710996 1 1
0.375318716504475 0.35549200509319 1 1
0.196102086629306 0.1866271489484 1 1
0.147704511774077 0.145651783343038 1 1
0.219298703433039 0.199061406788644 1 1
0.226600583702857 0.217070486083982 1 1
0.291255790083609 0.280264713248508 1 1
0.281752657941179 0.269320303542595 1 1
0.192169941641962 0.182465043006097 1 1
-0.0766799689928551 -0.0720942371899327 0 0
0.180303050776937 0.171921986354097 1 1
0.0949577606563159 0.0850279065941153 1 1
0.0991089122971155 0.094468216864473 1 1
0.043396831043999 0.041101696796511 1 1
0.375414325926007 0.360381056802187 1 1
-0.128778727516966 -0.120784516051917 0 0
0.0231808403667409 0.0206874644772149 1 1
0.253505549916724 0.239966135188633 1 1
0.120765833379705 0.11693656648266 1 1
0.111701612295652 0.105505968802374 1 1
0.441485691277591 0.424400504959223 1 1
0.36173887171721 0.339775163243018 1 1
0.176659954521946 0.167533799108874 1 1
0.37015965203001 0.35367029404521 1 1
0.213691886025114 0.204253305455022 1 1
0.0152875549649418 0.0137688991300149 1 1
0.0238718609236948 0.0240478891122905 1 1
0.115016222742151 0.106705120315979 1 1
-0.0193210252744164 -0.0205092248174891 1 1
0.159946721508214 0.152984178974762 1 1
0.228153558554072 0.216204874078301 1 1
0.136139295108964 0.129179532364431 1 1
0.251488776337535 0.239708332687996 1 1
0.183928732729938 0.175501300022976 1 1
0.01755311892952 0.0143503827743406 1 1
0.23843634454533 0.228083949312874 1 1
0.105284382948879 0.104601410733752 1 1
0.220959709530928 0.211034255170772 1 1
0.107989424591855 0.102810321797157 1 1
0.0512143952018938 0.047345894914062 1 1
0.170497252416101 0.163055136064701 1 1
0.181075886653656 0.170641924648153 1 1
0.182843102014693 0.169478509741728 1 1
0.287648941659616 0.275971651750779 1 1
0.155845097228241 0.147069485101267 1 1
0.130137914259216 0.119022405945501 1 1
0.111852730498126 0.110029418461811 1 1
0.187974515977531 0.181729147843618 1 1
0.316021462708015 0.307184290440465 1 1
0.0862564754921346 0.0809298235091445 1 1
0.178402346930761 0.170862992333628 1 1
0.377503837626535 0.364032430108678 1 1
0.16296410342244 0.148710283918447 1 1
0.0624726578041303 0.064437102775769 1 1
0.227946047086008 0.215974530305107 1 1
0.244723795094162 0.234340548911203 1 1
0.472294801241175 0.448083290532139 1 1
0.0390154608115972 0.0372741332706866 1 1
0.110754790730379 0.108338889454398 1 1
0.251945042458971 0.243373486937967 1 1
-0.0114219680558678 -0.0124239389304787 1 1
0.317274625252928 0.299486687931249 1 1
0.383432293757418 0.362508748192768 1 1
0.224041467437485 0.212773824144497 1 1
0.219975266226032 0.210241983781869 1 1
0.0955420392650376 0.0915498568751677 1 1
0.485230382400691 0.458555049953562 1 1
0.40921208242878 0.386448896858819 1 1
0.0186504080854943 0.0164904931654453 1 1
0.0840225538376495 0.0714656776718446 1 1
0.217288890506069 0.204526996791819 1 1
0.120496200127098 0.114471167426357 1 1
0.239736405316846 0.227865896022978 1 1
-0.0229517524914982 -0.0217223062914085 0 0
0.00541435590110672 0.0055504047070444 1 1
0.25696103418514 0.248330051988658 1 1
0.267301671759763 0.247388371550344 1 1
0.240842847410176 0.226824594732177 1 1
0.314160019806785 0.297366165996724 1 1
0.0900941579836862 0.0837767413234048 1 1
0.1595216774325 0.150811792484017 1 1
0.26220833037355 0.250596525204714 1 1
0.1390651637038 0.139842775662536 1 1
0.00326090984022004 0.00404974570460657 1 1
0.157768859799605 0.150490061260055 1 1
0.173805608904477 0.16428727694907 1 1
0.217039517243031 0.201071277808942 1 1
0.106022247601073 0.100258576075261 1 1
0.33373375322116 0.323731529795385 1 1
0.223959052098169 0.215851673711411 1 1
0.0424202324540259 0.0464385069088 1 1
0.294826990823385 0.280594508532204 1 1
0.0994857340057128 0.0969507383166299 1 1
0.248283692326976 0.23610723354798 1 1
0.285204481211016 0.269216157849477 1 1
0.187309834717702 0.177707763478165 1 1
0.265380804099618 0.252849216788208 1 1
0.314315528517619 0.297151618402861 1 1
0.126975165705311 0.121779469488926 1 1
0.230363836115391 0.220589372644952 1 1
0.166640814706057 0.156460015884304 1 1
0.224104035190862 0.215189791527891 1 1
0.150598414182506 0.144560261934677 1 1
-0.00785462577931989 -0.00865070078039544 1 1
0.407871946951764 0.387886594442959 1 1
0.381291867550957 0.361148431544663 1 1
0.300455534094585 0.288735793511515 1 1
0.130705406863082 0.124606016485118 1 1
0.338302940094664 0.321176045160406 1 1
0.223548690913339 0.214168418666743 1 1
0.294708603344773 0.28343288807934 1 1
0.232338303012893 0.221563347721282 1 1
0.0742382495830584 0.0671177009165912 1 1
-0.0181617819326633 -0.0217421330852912 1 1
0.477409661419544 0.454399802329145 0 0
0.20664159349644 0.194960939601752 1 1
0.162060410991479 0.158753249455863 1 1
0.0472359473007474 0.0435588426230349 1 1
0.00597875525118669 0.00624297183459279 1 1
0.106863332952733 0.100647838280275 1 1
0.287225703838713 0.274840446383984 1 1
0.271828619907091 0.25834604490071 1 1
0.0281248107848452 0.0335243598078437 1 1
0.167732218807147 0.157747705760873 1 1
0.375646237253852 0.358942032599712 1 1
0.23620956127954 0.227266270608723 1 1
0.172624257958453 0.165637368232659 1 1
0.186993866871806 0.177037262960582 1 1
-0.123733985904998 -0.120271953765388 0 0
0.177301764379265 0.168788439215528 1 1
0.125554692011235 0.118687442646127 1 1
0.326994016474432 0.310942677607443 1 1
0.389434258139659 0.367929437946054 1 1
0.184706126960974 0.175716679802947 1 1
0.32885938863766 0.318577852639546 1 1
0.229287180141574 0.219822222750814 1 1
0.373305426986916 0.352432109571439 1 1
0.146004440780402 0.14187778853442 1 1
0.250492336479285 0.239647223467501 1 1
0.208729437764932 0.200163917842742 1 1
-0.0352600220502752 -0.0318639351047565 0 1
0.249480855068795 0.235660813783951 1 1
0.116233156002512 0.11270677465897 1 1
0.179823209503329 0.172963123229224 1 1
0.365893199992983 0.346150901506796 1 1
0.258950015744427 0.247860436006667 1 1
0.309232184093361 0.290898694990704 1 1
0.186975019976189 0.178674701728032 1 1
0.239640167951861 0.227910289474116 1 1
0.22234403150902 0.214077777223389 1 1
0.30674296862146 0.290958064602714 1 1
0.272725356964841 0.258787766178597 1 1
0.186630649203615 0.178715109708244 1 1
-0.0565529590722156 -0.0575933928164087 1 1
0.323043014670158 0.312220290683223 1 1
0.154757315761261 0.142378245566075 1 1
0.28111861591218 0.267413730642076 1 1
0.274717864895629 0.262375605795886 1 1
-0.0178311854877067 -0.0215565649474795 1 1
0.384044302589729 0.366651539339315 1 1
0.179096572182522 0.176872991189862 1 1
0.0162371102722497 0.0147535612332462 1 1
0.125388596639258 0.118147567433015 1 1
0.282595384197284 0.267853492341567 1 1
0.237672974802882 0.226632978297009 1 1
0.10555419513179 0.104103650577066 1 1
0.282800636142367 0.265569528040746 1 1
0.151241999753624 0.142376291144023 1 1
0.272590857414651 0.258507718988564 1 1
0.185130433544723 0.173658648282162 1 1
0.314363090261114 0.301841635895387 1 1
-0.0387404045355536 -0.035439399594089 0 0
0.260296961198873 0.251533529386731 1 1
0.10826126770944 0.108077830556444 1 1
0.27597772835679 0.266281493250957 1 1
0.15556835144998 0.14609205761481 1 1
0.455087025383698 0.435831649057734 0 0
0.211984853361164 0.201418443361281 1 1
0.300390849211689 0.281043257289586 1 1
0.243543169631698 0.234538029453777 1 1
0.328231808560984 0.315566194586697 1 1
0.424702145298952 0.40601373305123 1 1
0.263850971634848 0.249426797720893 1 1
0.178921721647545 0.176664540990239 1 1
0.263376730165798 0.253401454566187 1 1
0.127176123281972 0.117665446769745 1 1
0.0623900127948617 0.0575501198461237 1 1
0.233414436482464 0.221548699143269 1 1
0.24448060167076 0.23079906517085 1 1
0.202027155202847 0.192113761516657 1 1
0.116808841723794 0.109890132332744 1 1
0.229378896272265 0.212939605570738 1 1
0.488577861833934 0.46312623373026 0 0
0.199660985503059 0.191221212531441 1 1
0.281801903229276 0.269390646994146 1 1
0.257714244579672 0.246812529761808 1 1
0.343249301621121 0.331322330801315 1 1
0.398586707185628 0.377003785326014 1 1
0.172132151305165 0.167956648914484 1 1
-0.0668190457551409 -0.0629378086138932 0 0
-0.037327358721241 -0.0327668725379291 1 1
0.197082622386826 0.183472850276769 1 1
0.21795094988215 0.207316505748713 1 1
0.225417315090777 0.21264971201 1 1
0.0681028039057463 0.0647191034760482 1 1
0.256960555208703 0.247266873855309 1 1
0.179233767370031 0.171564060335644 1 1
0.339236902985777 0.320377545373083 1 1
0.214596645038064 0.203942316459701 1 1
0.303233284111042 0.286384247656511 1 1
0.178610034504641 0.173473182022005 1 1
0.341562288102383 0.325723293185678 1 1
0.193994891413602 0.185920413757516 1 1
0.19510933703847 0.188258672098506 1 1
0.286960119335819 0.277159789531991 1 1
0.123437250421285 0.117605599936915 1 1
0.13020306031992 0.122475819257888 1 1
0.19975167429277 0.193336643583205 1 1
0.362246179665666 0.345437219469994 1 1
0.314938411874008 0.301319813136768 1 1
0.194343546190617 0.183309151230699 1 1
0.372707082149551 0.353611275542626 1 1
0.245650228744047 0.23444035450171 1 1
0.163161099549878 0.153651257024601 1 1
-0.0683959091197333 -0.0575591042798052 1 1
0.158301199208157 0.150144073409701 1 1
0.308725598642708 0.291679013745233 1 1
0.366619358425875 0.348604186465318 1 1
0.19195560920831 0.184752252643254 1 1
-0.00849380708910905 -0.00840068829854472 1 1
0.0708747078346704 0.0671051152847489 1 1
0.221635111927781 0.209562915998168 1 1
0.301742554534674 0.286293086283356 1 1
0.0159290972907062 0.0154204666747876 1 1
0.346028234629595 0.333273450818861 1 1
0.261718835093387 0.240135914573251 1 1
0.149787201971564 0.145605528093251 1 1
0.311864155424904 0.298064503747441 1 1
0.11551704212774 0.107616031443628 1 1
0.0833504945127966 0.0780896030784421 1 1
0.327350416296745 0.309142329585373 1 1
0.1468707773266 0.14136117563385 1 1
0.21340063958937 0.21009179494089 1 1
0.238886524840713 0.229316766717824 1 1
0.122472539162802 0.116008816513735 1 1
0.123278999364115 0.121840095250452 1 1
0.0417418433248624 0.0383956964657616 1 1
0.183423249014162 0.175836923849489 1 1
0.323883106450756 0.309528809713935 1 1
0.373121940276337 0.356932658840256 1 1
0.158097755897775 0.152494178086477 1 1
0.310926897601455 0.299786200013614 1 1
0.251407995233811 0.238144825219549 1 1
0.241500311370292 0.234438432223166 1 1
0.1814653693303 0.172073457383504 1 1
0.279748742281879 0.265656283907015 1 1
0.0789105292075564 0.0731128817376744 1 1
0.239947230794585 0.228183939715289 1 1
0.223702948534389 0.214380263292476 1 1
-0.139426981658923 -0.136077119978166 0 0
0.224948896468387 0.206589480962561 1 1
0.129262897008433 0.124358448064325 1 1
0.155163406032826 0.149108491261034 1 1
0.187558078728217 0.180101511312982 1 1
0.198248372849341 0.189911837139653 1 1
0.232005755048579 0.225425733099083 1 1
0.279948008757205 0.271844823540881 1 1
0.367047751868068 0.349629131400491 1 1
0.293798333715748 0.279923206595367 1 1
0.0801470641731979 0.0749684236859874 1 1
0.320177588484351 0.303402875594086 1 1
0.225031357203763 0.213149639666068 1 1
0.29428630270652 0.279065144274879 1 1
0.213347940787852 0.202798241275215 1 1
0.306275737659309 0.294349607585052 1 1
0.0398678470786429 0.0344781326386087 1 1
0.253687314592153 0.240833349563103 1 1
-0.0563811169759894 -0.0522512811085561 0 0
0.168123951233072 0.163358624542404 1 1
0.399284588490343 0.385135208424593 1 1
-0.0278288064441933 -0.0262427526825945 1 1
0.199760318757073 0.190763133713546 1 1
0.165897856048079 0.160590532112974 1 1
0.232140283503158 0.218570025179763 1 1
0.31026849079826 0.296070055381559 1 1
0.298031045652985 0.28148310756872 1 1
0.150609465236167 0.143811983959847 1 1
0.15762025153718 0.151289697577471 1 1
0.409687745066898 0.388402109994637 1 1
0.248795236731299 0.235607737217715 1 1
0.0259301274777987 0.0237407847506119 1 1
0.0911316930294364 0.0817227407778897 1 1
0.0596283967445371 0.0574465066634281 1 1
0.170581625884972 0.164542213627816 1 1
0.0747137838450773 0.0665047609355349 1 1
0.311466505574684 0.297764776868451 1 1
0.260281907974976 0.250711984949057 1 1
0.193304538369919 0.185620025918079 1 1
0.0524893422005745 0.0491418082147769 1 1
0.265986562552132 0.25126820537177 1 1
0.0794568058881462 0.0786283019110566 1 1
0.373236791431606 0.355954392239147 1 1
0.192067815876696 0.181872258352811 1 1
0.329419460977968 0.313725119590928 1 1
0.139625054790914 0.133359727968935 1 1
0.0938092922170927 0.0882141130399472 1 1
0.102903383295264 0.0999756030045915 1 1
0.217739399013151 0.209409805227291 1 1
0.209385079470532 0.198695543683564 1 1
0.240034598122352 0.231938266126711 1 1
0.22773874519483 0.216657197676871 1 1
0.111438841875462 0.108811425014833 1 1
0.189913344844444 0.174255716038561 1 1
0.102218678166017 0.0998174962844467 1 1
0.258481339114968 0.24700319994599 1 1
0.351903338557347 0.337507834232245 1 1
0.301369499418451 0.286895364976773 1 1
0.310489686376881 0.297312988804551 1 1
0.295780473689628 0.280788917976731 1 1
0.146269867315164 0.134220466505008 1 1
-0.103207163998091 -0.0976916154741648 0 0
0.146101745063267 0.135957335015759 1 1
-0.0186634151370576 -0.0181574343592325 1 1
0.228533551314708 0.217037080988685 1 1
0.194532132199112 0.186161917079821 1 1
0.0809724466777495 0.0915822514953639 1 1
0.28438822684983 0.2625493704449 1 1
0.195190194111976 0.194890170832677 1 1
0.214674334961718 0.20557809243934 1 1
0.176240054924229 0.170540696261978 1 1
0.145241840690602 0.137790120694758 1 1
0.044285320166088 0.040408713277111 1 1
0.107432612178914 0.112662132152338 1 1
0.349871896157905 0.331420707476351 1 1
0.0413313590968415 0.0405000854171016 1 1
0.281435017953568 0.269557033921938 1 1
0.398338804792761 0.376659825732688 1 1
-0.0591888448701202 -0.0592191839230854 0 0
0.255032025505851 0.24540395219732 1 1
0.258757368394406 0.247418387132595 1 1
0.106212810920088 0.103173340566738 1 1
0.297975022673899 0.281086407608095 1 1
0.112265215978915 0.106509382578604 1 1
0.132206214949598 0.127600013824941 1 1
0.19749754860754 0.185358210210871 1 1
0.481681285380608 0.459704213874155 0 0
0.0743664866712868 0.0704285848519695 1 1
0.325949413121073 0.315020365897074 1 1
-0.0131125064670016 -0.0121601959129305 1 1
0.229047903821649 0.220381507220573 1 1
0.213922017885981 0.202362196751817 1 1
0.0162251632536022 0.0177002894256765 1 1
0.216230190185325 0.203713175648744 1 1
-0.0285774525914484 -0.0341807759826048 1 1
0.294943856457098 0.283446921047716 1 1
0.0295648399143053 0.0298061389410294 1 1
0.107768952684022 0.101578045290178 1 1
0.0893976372409363 0.0842817928300421 1 1
0.515320829872908 0.485096396692781 0 0
0.0427304725511481 0.0408048557682294 1 1
0.279108314035635 0.268133273711085 1 1
0.260420131753442 0.251706113090198 1 1
0.0879383583305556 0.08480245738829 1 1
0.39296858607473 0.372249354030256 1 1
0.14356228456806 0.137218484276537 1 1
0.0599782100606862 0.0592339910403473 1 1
0.104048073044134 0.10232909442043 1 1
0.1505962103744 0.140891596344849 1 1
0.0643042043868237 0.0597235121526192 1 1
0.150559195705208 0.142645486767755 1 1
0.250214849999262 0.236748016094013 1 1
0.12765877302491 0.117733279270414 1 1
0.21625366466696 0.209096179704547 1 1
0.204480767923929 0.200938244688876 1 1
0.188505031932142 0.172198792917849 1 1
0.284519400954323 0.271983846954763 1 1
0.119735163945948 0.114649289526991 1 1
0.19584550696832 0.188536833325654 1 1
0.298665063561964 0.289041945148397 1 1
0.236698181352266 0.227165913548234 1 1
0.400214588154886 0.382864323581542 1 1
0.326409459592336 0.309985806392233 1 1
0.124216664286803 0.123329737779842 1 1
0.239024593028099 0.227437668929804 1 1
0.184597594017488 0.167460049215281 1 1
0.0797990695959405 0.0757533219698425 1 1
0.249016916729221 0.237433513533034 1 1
0.249521670985968 0.239038344317253 1 1
0.0400564048323992 0.0393531777403107 1 1
0.211809155753908 0.204530605850358 1 1
0.24955436607783 0.236416000593153 1 1
0.296130052641974 0.275767996387787 1 1
0.209459025905754 0.200379004795087 1 1
0.201798892038303 0.191616146690722 1 1
0.0685455229183976 0.0654425519710539 1 1
0.350897883534324 0.332965701138011 1 1
0.313582267850327 0.298363814813564 1 1
0.264793113047761 0.248960723775307 1 1
-0.0359527678306006 -0.0417460615786543 1 1
0.184868993112335 0.171819143229172 1 1
-0.0115208115999287 -0.0101884721705963 1 1
0.507731160509927 0.48298208600482 0 0
0.0943226393323153 0.0891289727496633 1 1
0.0953262131467496 0.0971197519673829 1 1
0.189198882781961 0.180021383175037 1 1
0.18873601632526 0.178043930719522 1 1
0.240530723004071 0.22874382558122 1 1
0.303725743171931 0.284309217076859 1 1
0.499131878094587 0.472026220470007 0 0
0.160841843260838 0.155585287983787 1 1
0.0743611561837398 0.0711412020071586 1 1
-0.0187289053895001 -0.0207618231048934 1 1
0.148776848581058 0.141147210428033 1 1
0.214755697569224 0.211762499781985 1 1
0.278133750740495 0.263660585021394 1 1
0.283027208835701 0.270472788098435 1 1
0.0978852327337534 0.0921904397667717 1 1
0.435773502030482 0.414147272340969 0 1
0.0689686345300815 0.0701595139409077 1 1
0.225277888570127 0.220006978118761 1 1
0.115449633111451 0.111475861737338 1 1
0.23082306611139 0.218801078478534 1 1
0.178530154192001 0.166369897935409 1 1
0.170425010805272 0.163287027214833 1 1
0.134453474369189 0.128837057586219 1 1
0.0818161160434583 0.0745677976915353 1 1
0.190767971238564 0.182440771416259 1 1
0.0781522808467592 0.0748235880258436 1 1
0.0342774075033878 0.028221835576749 1 1
0.232037383245676 0.221506226262953 1 1
0.177516328352711 0.16862997253663 1 1
0.191535863668499 0.182993514069067 1 1
0.161973720585002 0.155424998964928 1 1
0.171870966392723 0.163014679556661 1 1
0.166435309266969 0.163094150742733 1 1
0.262774455681361 0.255653347108849 1 1
0.138420144154057 0.13249459781423 1 1
0.0616189032601891 0.0624105538658725 1 1
0.215180103053147 0.209397856585561 1 1
0.0977236376806276 0.092461838983358 1 1
0.22791230669443 0.219596454256721 1 1
0.163082246024116 0.155962999022309 1 1
0.0749429593838955 0.0685697729707764 1 1
0.195942176887192 0.189788448389774 1 1
0.0104029169115582 0.0100968382202266 1 1
0.0326103378909182 0.0284301831744737 1 1
0.323676980347716 0.31042639345562 1 1
0.410660928462214 0.386033030578458 1 1
0.186932672456798 0.180506548802514 1 1
0.175530251014658 0.166866140599425 1 1
0.253603651434861 0.24087257255068 1 1
0.385837766778435 0.366685709165429 1 1
0.245374269303491 0.23098877796311 1 1
0.338065026915508 0.31962755233346 1 1
0.167659498173438 0.155934775023835 1 1
0.179738131837377 0.170953331871816 1 1
0.102599727560147 0.0941377481041143 1 1
0.13948321034289 0.132012860056397 1 1
0.0397522176617074 0.0375949635314787 1 1
0.0272293368217954 0.0256346227869814 1 1
0.0276836282347067 0.0294408587273383 1 1
0.426303539383549 0.412018972587396 1 1
0.205456175736038 0.195724212353212 1 1
0.312998630118821 0.298291104106286 1 1
0.392232698401344 0.374017881235995 1 1
0.230311000771938 0.219913981975881 1 1
0.20668232031702 0.19251573887651 1 1
-0.00405966210864714 -0.008687074234923 1 1
0.0982615768728181 0.0970664575320823 1 1
0.327246746010538 0.309382806010896 1 1
0.110650302725672 0.11014803691171 1 1
0.310680950538616 0.301282557597996 1 1
0.115428648092277 0.110792268720681 1 1
0.13781019645227 0.129790130073142 1 1
0.107637339190854 0.105922480849678 1 1
0.108343868573841 0.0997665195408291 1 1
0.305496537125565 0.29275471651628 1 1
0.145463341872086 0.134593071038487 1 1
0.245776579592084 0.233486732192723 1 1
0.11956931666532 0.113383480179427 1 1
0.50694367437365 0.483702927501783 0 0
0.374025848031571 0.355698112510416 1 1
0.218266199966411 0.208929092905873 1 1
0.153783736305361 0.144428753792952 1 1
0.14739819925892 0.139469437990663 1 1
0.170373059977965 0.163515688287454 1 1
0.263163471748432 0.254603192136715 1 1
0.0628720488724405 0.0567022480339851 1 1
0.119439367267622 0.114449071986853 1 1
0.21491661447006 0.204978902150271 1 1
0.240109263738709 0.228237563803789 1 1
0.00899798923178842 0.00519169476884858 1 1
0.0130076610569673 0.012933616334667 1 1
0.0869251974117711 0.0867597027942853 1 1
0.219647266258101 0.205054451214046 1 1
0.311736741164593 0.28810825746715 1 1
0.255263889249155 0.239862882047839 1 1
0.235167546491553 0.217704279978075 1 1
0.0618637998824783 0.0575552733436817 1 1
0.288029043631129 0.274265173531574 1 1
0.267833259271196 0.254641636811875 1 1
0.342120926970991 0.327570235652384 1 1
0.133580897731628 0.122202664700486 1 1
0.240661826793392 0.228633826132085 1 1
0.225110385389067 0.215393712317121 1 1
0.0594143077361485 0.0557863362275033 1 1
0.310553950557486 0.300720018336004 1 1
-0.0480699137655594 -0.0454439793418943 0 0
0.30768172670926 0.288754573556968 1 1
0.299131565454471 0.283748712270503 1 1
0.110852004722937 0.111402164897412 1 1
0.202852287478258 0.192614207145319 1 1
0.188324010882337 0.178870761401174 1 1
0.185832220765576 0.178500075041745 1 1
0.0265815120327609 0.0277754871194746 1 1
0.170140328344414 0.168649240897736 1 1
0.2651768449637 0.249489659957817 1 1
0.177796207715381 0.168405749666153 1 1
0.124368258169113 0.114911454515915 1 1
-0.126138233335238 -0.119076591523356 0 0
0.266054806955565 0.253391882335598 1 1
0.140145106499814 0.140275864873086 1 1
0.393766901423852 0.375337671379265 1 1
0.00121856055174039 0.00215814393776982 1 1
0.238125165236251 0.2298560326578 1 1
0.212827141675481 0.204819211824698 1 1
0.00171899267580229 0.0023098646378862 1 1
0.231845920263038 0.21800117582222 1 1
0.0794747717034571 0.0752828068801941 1 1
0.464958629437165 0.441958965281776 0 0
0.00578787224625834 0.00572170507964615 1 1
0.50005452371057 0.47022521016569 0 0
0.141174088500094 0.135107776730022 1 1
0.07822877803107 0.0736625299209951 1 1
0.0735653784971522 0.0689425838758306 1 1
0.197720158334155 0.188769423992025 1 1
0.23596891219264 0.225231743384427 1 1
0.32857206907211 0.31197341376391 1 1
0.353969210295504 0.333934372153909 1 1
0.0998962493112326 0.0947492199530903 1 1
0.190505397040087 0.182394522398091 1 1
0.05292613116009 0.0501476734441418 1 1
0.00222170324440835 -0.00113283750962135 1 1
0.356095627474574 0.338748896650173 1 1
0.293801972416306 0.277999801876107 1 1
0.208265038879132 0.197579020544521 1 1
0.252801931430506 0.245069109879336 1 1
0.188981246653389 0.183440972066669 1 1
0.281601635873209 0.271201377713152 1 1
0.107269235611313 0.101417206633001 1 1
0.097156728450587 0.0973076011568616 1 1
-0.000347126755031684 0.00231603144970681 1 1
0.359168093813151 0.342969870000706 1 1
0.237536818656764 0.234748760653809 1 1
0.27890489527782 0.267782209521983 1 1
0.209088458563154 0.20229197787654 1 1
0.109667257643341 0.106923314248622 1 1
0.317496880077038 0.301584975320861 1 1
0.295763522660194 0.283074490452577 1 1
0.134927711198616 0.134190369434233 1 1
0.0210211859570327 0.0198242993024141 1 1
0.166749590107832 0.16064861421126 1 1
0.279559495404657 0.269850460745653 1 1
0.195935149935942 0.184828694646118 1 1
0.394942413845814 0.376550932564732 1 1
0.216575027917965 0.206375165617137 1 1
0.402825561105794 0.386334844476957 1 1
0.0762645647185957 0.0751840834500366 1 1
0.115540419163659 0.11121823018102 1 1
0.298347639191828 0.28119293933199 1 1
0.232654882349076 0.219196708606563 1 1
0.139282355278581 0.134555715310113 1 1
0.182197075335147 0.169728242221356 1 1
0.127664812034291 0.117504275423684 1 1
0.349846251275769 0.334269436301143 1 1
-0.108659276757431 -0.102066790396829 0 0
0.15327910695665 0.147567232644843 1 1
0.215275630859074 0.209949792204194 1 1
0.247240614823025 0.238361561611241 1 1
0.380747565480183 0.366315903287151 1 1
0.0824105330141005 0.0792639895904821 1 1
0.0736233673868015 0.0742216694072558 1 1
0.122379448342483 0.121468733610367 1 1
0.125111759830949 0.123379538459549 1 1
0.175042037500526 0.165727604346979 1 1
0.0445810363217119 0.0422244225701234 1 1
0.157921204999715 0.147950938338668 1 1
0.0483052120996283 0.0481211695508267 1 1
0.309534313783981 0.300161388866519 1 1
0.111867552681441 0.106861382343489 1 1
0.285068348866653 0.268482738697144 1 1
0.226737203473415 0.217535932747306 1 1
0.330216372143704 0.316603980744243 1 1
-0.0226209524678929 -0.0284604211217118 1 1
0.202521339256201 0.195834690303133 1 1
0.328989989868352 0.317821275520247 1 1
0.191385683859681 0.178921277008662 1 1
0.152734567772589 0.147460994085951 1 1
0.10637798997656 0.099567152264631 1 1
0.347303787186423 0.333877484147301 1 1
0.321241551070598 0.299466697275751 1 1
0.340199901294184 0.329350698021217 1 1
0.135327927303887 0.126636426204865 1 1
0.0160645640727478 0.016449595703618 1 1
0.0702037086628641 0.0626835543002312 1 1
0.122958863793042 0.116542327586632 1 1
0.336035264543825 0.319299782521039 1 1
0.346276648909677 0.326532827015866 1 1
0.0649155819321509 0.0605934888493209 1 1
0.329108657522489 0.3100109646794 1 1
-0.068462269753155 -0.0650992653842816 0 0
-0.0364380460483543 -0.0363552980328794 0 0
0.175607055677778 0.169512965981197 1 1
0.303770360017822 0.292810018215347 1 1
0.432920899732624 0.408167569552113 1 1
0.138912235500008 0.12952427836258 1 1
0.197144835498611 0.184803364107348 1 1
0.166370084874536 0.169394969114006 1 1
0.183247519962533 0.169064076849791 1 1
0.217621462283999 0.206491614313752 1 1
0.278209031385188 0.266246529588598 1 1
0.25353370896883 0.238489218403428 1 1
-0.00853662739183586 -0.00423856395376719 1 1
0.402106437661304 0.38577606075587 1 1
0.326543753043189 0.311809051631144 1 1
0.160022247866855 0.154401560248514 1 1
0.28723097947727 0.275916752963248 1 1
0.242795068338319 0.231385981588969 1 1
0.113282793477099 0.110294677491317 1 1
0.234392844369406 0.220542529860244 1 1
0.27764752011067 0.264265956677554 1 1
0.325656198168652 0.311681978455151 1 1
0.324014601075952 0.30854874475929 1 1
0.17744198438528 0.171029528578002 1 1
0.142120446986734 0.13496751537133 1 1
0.0882572413149705 0.0890989452444327 1 1
0.0409460308010255 0.0348503775080727 1 1
0.0416470173442106 0.0360051204575981 1 1
0.212902545791336 0.201845834319385 1 1
0.158494856338219 0.154681771388436 1 1
0.389436547481839 0.371194202924471 1 1
0.254366212288663 0.249719703407368 1 1
0.119424231896362 0.111880248660249 1 1
0.0512228700040922 0.046694902033916 1 1
0.115634603528656 0.107885482566068 1 1
0.436321602021765 0.419133566989351 1 1
0.158019300464102 0.147315642811995 1 1
0.0797474139853006 0.0751028901234071 1 1
0.106099561647941 0.102619246133368 1 1
0.268075860870093 0.254328575532238 1 1
0.297931765308301 0.278882340308939 1 1
0.183019225513183 0.174909760373775 1 1
0.292991236347861 0.281791709733496 1 1
0.109611484443785 0.106852312097734 1 1
0.284434849055171 0.271678602069022 1 1
0.0445690826537319 0.0438976054531365 1 1
0.162852286573197 0.154134390366319 1 1
0.27782120054647 0.266926504940042 1 1
0.129733916777883 0.124659933281673 1 1
0.223187178765752 0.212640672419562 1 1
-0.0247202336998005 -0.0259211734520932 0 0
0.258762411648913 0.241633647622758 1 1
0.161160865521643 0.156045853825658 1 1
0.228973542597691 0.218475610169469 1 1
0.144868259945639 0.138867298052895 1 1
0.168049465477125 0.160359562673795 1 1
0.2815810152974 0.266763067026255 1 1
0.240724857114797 0.228139288949677 1 1
0.0907501621370232 0.0839534065837289 1 1
0.311252307219349 0.297516281761442 1 1
0.225022723813977 0.214372267460975 1 1
0.341527949323227 0.319850989378868 1 1
0.115203948583629 0.108119559160144 1 1
0.109208252338811 0.101405986727041 1 1
0.425057962184336 0.399752142161191 1 1
0.242811071821962 0.232949832921427 1 1
0.0741777048355037 0.0698995955881493 1 1
0.107033941294689 0.101950505692025 1 1
0.281707545241185 0.269570495674684 1 1
0.0934962916581422 0.0901876085328494 1 1
0.112713434931347 0.109859323086835 1 1
0.271997459077509 0.255365363066 1 1
0.357741870533943 0.342719795445521 1 1
0.193192410539785 0.186399350452446 1 1
0.153914791778468 0.145597319311792 1 1
0.353858179469543 0.335931327724689 1 1
0.225876962889044 0.216284292320472 1 1
0.250277994264773 0.240375492361718 1 1
0.135299106909314 0.126974521302053 1 1
0.0828335610681718 0.0838033198117835 1 1
0.238453406895276 0.227738753137729 1 1
0.36867414076199 0.356077558273643 1 1
0.00908841543349753 0.0110010719724456 1 1
-0.0224049762721166 -0.0211247737895186 1 1
0.288737353933926 0.274999155493737 1 1
-0.022357927241545 -0.020670583551796 1 1
0.0819439507843836 0.0761466152286923 1 1
0.169323490244052 0.157755294943338 1 1
0.220918041841546 0.211757544154363 1 1
0.327993082829248 0.310823650948427 1 1
0.162716588113929 0.159030866874097 1 1
0.333496840126421 0.322799943356481 1 1
0.24325899614344 0.234447878364714 1 1
0.253616687044279 0.243224591422407 1 1
0.329252783825573 0.314581770289684 1 1
0.167362215997123 0.159665622024507 1 1
0.490703606966089 0.465408214780047 0 0
0.199872113461507 0.189406313545181 1 1
0.205351345413529 0.195585687005544 1 1
0.360572875764419 0.342996697488187 1 1
0.301625299416813 0.284573015951787 1 1
0.26603636033628 0.250653973180766 1 1
0.144984395264262 0.13539987418568 1 1
0.0759558680776989 0.0756956157382801 1 1
0.364551452094882 0.349007570791123 1 1
0.107017901629667 0.0982164674426795 1 1
0.22804996549529 0.219993426371766 1 1
0.299171794277668 0.285515697893468 1 1
0.351254389495413 0.333254119650417 1 1
0.23346528961233 0.22459740451877 1 1
0.20353673639811 0.195184575352872 1 1
0.140727700366657 0.132091721471546 1 1
0.322232494174882 0.313864655864297 1 1
0.269528724481577 0.258250611589772 1 1
0.0446078166856469 0.0421006096473716 1 1
0.0572236460129345 0.049935068101331 1 1
0.0182097849808864 0.0196174759175264 1 1
0.419636008678821 0.397878088670974 1 1
0.16832664614187 0.16058496999608 1 1
0.381382348206871 0.36116760733126 1 1
0.428454277475681 0.406018102143315 0 1
0.00484127488720914 0.00707891734180036 1 1
0.101385046894107 0.102086671790863 1 1
0.0793012256120553 0.0786125780755538 1 1
0.197134228154838 0.18788763743155 1 1
0.186298326145887 0.177434223559241 1 1
0.177414115211516 0.168423517182325 1 1
0.173858105528811 0.165097637293812 1 1
0.262495231159754 0.250568720891349 1 1
0.0886364814516307 0.0845467523575407 1 1
0.412320369167954 0.394221736699165 1 1
0.313675866873654 0.295810595775994 1 1
0.150638146223917 0.14269254976499 1 1
0.277537494535069 0.263766664385336 1 1
0.079830890439806 0.0752854313121007 1 1
0.246842028294044 0.23395104163352 1 1
0.270908798891381 0.262442913504915 1 1
0.19824176252303 0.189010612720856 1 1
0.269651296875989 0.256760131463526 1 1
0.251220532726648 0.240226880171569 1 1
0.256769717426724 0.245016213669945 1 1
0.101088596399455 0.0938628812640372 1 1
0.280206684912694 0.266626057378907 1 1
0.16476366201461 0.156919935790033 1 1
0.127668008334126 0.121217898243792 1 1
0.177283189963919 0.163837650872655 1 1
0.195773947953426 0.183920138753687 1 1
0.166829227385002 0.15947376997802 1 1
0.180061979537758 0.16745438450279 1 1
0.333295658356551 0.318621762296371 1 1
0.289187529782338 0.273034129256299 1 1
0.122482829146876 0.120421943676123 1 1
0.15693139403856 0.14964972894865 1 1
0.0862230176002766 0.0847515916458166 1 1
0.121911628544612 0.118094158452297 1 1
0.303223464851571 0.286762498743884 1 1
0.407516203168962 0.387243245942005 1 1
0.199306497148994 0.192195853934749 1 1
0.274133417660992 0.263655750605723 1 1
0.0454906553225047 0.0433781851263871 1 1
0.266562094364595 0.255237617304829 1 1
0.331810191062573 0.31719381661584 1 1
0.080733822118792 0.0775275440431531 1 1
0.240030190793264 0.226779553610797 1 1
0.0464919308039014 0.0454090220476338 1 1
-0.0348280093027338 -0.0278851186041484 0 1
0.168026679843766 0.153902224016389 1 1
0.15915831494 0.150945575113505 1 1
0.123981743519291 0.116176850045756 1 1
0.164393958038861 0.154587617098494 1 1
0.0989292113891358 0.0993796048480292 1 1
0.138589384576235 0.135463308097493 1 1
0.201334024749665 0.18986657433835 1 1
0.237125380043124 0.2274566249944 1 1
0.144206147912904 0.136840135665984 1 1
0.297999058402836 0.280643451124121 1 1
0.28905919766857 0.280075305332819 1 1
0.240130346670798 0.229726631175673 1 1
0.194900687785735 0.186111608518381 1 1
0.319034443967982 0.307548730626293 1 1
0.286618555551583 0.270174355178527 1 1
0.20460573458004 0.188917123614699 1 1
0.143619558820996 0.136445726750231 1 1
0.249620018171838 0.231304027275533 1 1
0.0208908861905924 0.0191058931500256 1 1
0.19247351863287 0.186049933510457 1 1
0.125285131637682 0.11917647174705 1 1
0.244151409544173 0.228483032266811 1 1
0.0755147123326097 0.0730700035564216 1 1
0.0844980460744203 0.081198364766504 1 1
0.0687604190317091 0.0643591898533339 1 1
0.200974080544792 0.195425899053473 1 1
0.230046704438475 0.220875711846406 1 1
-0.0406783548937297 -0.036650413957374 0 0
0.254788398209819 0.242404276239711 1 1
0.335549213349019 0.321309304712232 1 1
0.232614381419877 0.225136180012028 1 1
0.144437006494035 0.136155858503327 1 1
0.337310073831213 0.318786042629353 1 1
0.108386235237038 0.103837774463632 1 1
0.221739821196159 0.206074445406675 1 1
0.163298338917638 0.149483618916654 1 1
0.225227023661259 0.218023433563175 1 1
0.155309930874387 0.150559657340212 1 1
-0.00939958125052198 -0.00845715362144941 1 1
0.295996351947363 0.281348187557895 1 1
0.188964088642754 0.181912267216029 1 1
0.116196957849724 0.10365215829973 1 1
0.392665663652196 0.382035128406742 1 1
0.402665916972948 0.382879965509923 1 1
0.163124483452507 0.156545066876219 1 1
0.0196939461081285 0.0162264516612067 1 1
0.389083041147049 0.365045506508414 1 1
0.249623505909372 0.23951513558917 1 1
0.215823304787684 0.205333591821942 1 1
0.180229571281009 0.171235868613641 1 1
0.183964463048366 0.176832077350446 1 1
0.212577516616903 0.202222803678586 1 1
0.187404469846717 0.180116616401525 1 1
0.170463870852096 0.160898188302855 1 1
-0.063830766281862 -0.0646328176500206 0 0
0.14095205283483 0.136508367210222 1 1
0.166539606054322 0.158300896231139 1 1
0.210796347604763 0.202720329111017 1 1
0.125191423594016 0.118690829062803 1 1
0.204510400017921 0.194950410280119 1 1
0.264811707637758 0.252679625898764 1 1
0.169428007418677 0.159349181980763 1 1
0.137215586198521 0.131626197540908 1 1
-0.0450126656553117 -0.0426067619285285 0 0
0.193657181201789 0.182500545072191 1 1
0.283171602738413 0.27183680636088 1 1
0.275336977355206 0.266170302383539 1 1
0.271052827621959 0.255232783130398 1 1
-0.0497691239758049 -0.0475374729668872 0 0
0.309996836184364 0.298384511606386 1 1
0.310322997872329 0.296019401740359 1 1
0.23600629270355 0.226011346435345 1 1
0.236310231225183 0.226946870813662 1 1
0.286149314121113 0.273588689869086 1 1
0.178732276948825 0.171665509616634 1 1
0.240787196730521 0.23075554186026 1 1
0.1683766751827 0.162008227225543 1 1
0.195233245685439 0.188646520381458 1 1
0.156182813983768 0.151049756768014 1 1
0.3664673487536 0.352988440509406 1 1
0.168242171521281 0.159139749142727 1 1
0.433130466011901 0.414520027055574 0 1
0.109744668166155 0.10092672818694 1 1
0.275914382683506 0.262953980355064 1 1
0.0492720723195144 0.0434012684903832 1 1
0.267555352041808 0.252867679792775 1 1
0.0211357009075005 0.0189327581622425 1 1
-0.0933777601572185 -0.0900918731084997 0 0
0.0529466011699313 0.0487540776735996 1 1
0.0295338419814728 0.0282920455037177 1 1
-0.0259440470763431 -0.0292186574916079 1 1
0.263789418159508 0.247205542629964 1 1
0.169020506838615 0.162185612412532 1 1
0.294404918567337 0.282075243233235 1 1
0.142235857537295 0.137785123464467 1 1
0.227701136125179 0.217277252580995 1 1
0.0469565961948357 0.0436074830469551 1 1
0.139152417847846 0.13264436358607 1 1
0.175838042325521 0.162645484101317 1 1
0.271548331656146 0.259085529571491 1 1
0.0570109056795386 0.0548485858484904 1 1
0.0138150990924245 0.0173748791894372 1 1
0.0611148628845888 0.0601589766410014 1 1
0.355820994023063 0.340372652107689 1 1
0.0961021576751226 0.0960760355324484 1 1
0.216920219319946 0.203695552645731 1 1
0.2358690948105 0.225404811088122 1 1
0.297449965952923 0.283545254234626 1 1
0.154492685524314 0.147504416014941 1 1
0.191686196553504 0.183764628168299 1 1
0.110759672363313 0.110344485382051 1 1
0.287428491824309 0.273508564964526 1 1
-0.0266444115385463 -0.0265586417898912 1 1
0.241018737655139 0.234095108310981 1 1
0.217273208849755 0.204803658242908 1 1
0.248536954844804 0.238579909672736 1 1
0.214796945411415 0.200979651023608 1 1
0.317319735243453 0.301088490875344 1 1
0.275389481685491 0.261101811692596 1 1
0.288615307281205 0.275625200398558 1 1
0.342868076587588 0.324009220771613 1 1
0.151550133037225 0.146227505535539 1 1
0.106580946210857 0.101009609679769 1 1
0.14766379977205 0.141674198153975 1 1
0.257069341659729 0.245121974093645 1 1
0.245313177571197 0.233482011599179 1 1
0.215923537129522 0.206651105203438 1 1
0.306798213766724 0.290078060852294 1 1
0.071182501567685 0.0682628783257568 1 1
0.088004056344685 0.0863188108221368 1 1
0.316693609304694 0.300222122190088 1 1
0.281689581242537 0.270170021134143 1 1
0.107605377782933 0.102100684591148 1 1
0.175716651547049 0.16592017309113 1 1
0.27632494371538 0.264539669602712 1 1
0.216478628769037 0.205249923369581 1 1
0.0014120264577087 0.00162705083644327 1 1
0.199082477237378 0.192861460007987 1 1
0.199869321757608 0.186334609531946 1 1
0.251650992159883 0.236759163934696 1 1
0.20364533549105 0.190252991781885 1 1
0.31552069156539 0.303453568721117 1 1
0.288619282143717 0.273937084386085 1 1
0.295782719892831 0.279252252114623 1 1
0.102162312377017 0.0954213996073375 1 1
0.0977213643177669 0.0901806386117122 1 1
0.08085689944076 0.0731992280288124 1 1
0.0938559539580966 0.0827468535503521 1 1
0.0526195678223156 0.0499995587946439 1 1
0.182511322300194 0.170137959946185 1 1
0.100226013880336 0.092351323051515 1 1
0.227990985568014 0.216800275169828 1 1
0.129621973292379 0.123055330455657 1 1
0.186106028390351 0.177175646632309 1 1
0.317632641823707 0.30542152023926 1 1
0.126226563182747 0.121764671850769 1 1
0.0938667042864318 0.0880982361727387 1 1
0.0949626024987703 0.0918921000335641 1 1
0.147190276584787 0.144723075885523 1 1
0.267325329492698 0.254436692390701 1 1
0.0704875826105215 0.071938022867011 1 1
0.222908837069717 0.212681962359042 1 1
0.0585093243714557 0.0510643729843664 1 1
0.126088115958896 0.114816069652517 1 1
0.258197933506895 0.245571958046418 1 1
0.109041641690129 0.102722434841384 1 1
0.0204675018937019 0.0174779551016346 1 1
0.187504823293446 0.178817721757673 1 1
0.225128992663826 0.212766213624767 1 1
0.20601293303063 0.198476980166771 1 1
0.0496125997278461 0.0442402703429315 1 1
0.117666409235697 0.107580308291263 1 1
0.189344821531751 0.179669119299572 1 1
0.0832736379965601 0.078954158827286 1 1
0.0727974237861151 0.0676707553596712 1 1
0.266574028487256 0.256517996461843 1 1
0.33099619990066 0.321993179976428 1 1
0.136415981151139 0.129038446387538 1 1
0.200387067109 0.194583362008563 1 1
0.223947286697451 0.21399882144023 1 1
0.140597240539623 0.133871674819783 1 1
0.356208878877093 0.338493670450695 1 1
0.214309997555513 0.204874500773558 1 1
0.146496684281497 0.143995259295033 1 1
0.194327078702992 0.18296684945971 1 1
0.0651708147790159 0.0647869884863412 1 1
0.189705667933934 0.178555459046516 1 1
0.291987915504144 0.27411581894192 1 1
0.275421682082712 0.263299760197664 1 1
0.27021680723222 0.257811355146332 1 1
0.121296622481488 0.116908877777997 1 1
0.313525207827421 0.296593058351996 1 1
0.206143179312257 0.190577616301126 1 1
0.216698832894776 0.202291650956316 1 1
0.269695058365716 0.256838523943113 1 1
0.169313600108396 0.16035346164104 1 1
0.118948790066882 0.11679633372777 1 1
0.130067971331761 0.127683094480078 1 1
0.52237289066029 0.494788186936045 0 0
0.201600715206757 0.194073141294472 1 1
0.368513217687567 0.349642443027893 1 1
0.115445746379208 0.105465644554602 1 1
0.252176202589272 0.240389830563782 1 1
0.419007341599944 0.400596963490376 1 1
0.338110294218092 0.316246262201794 1 1
0.352968137931679 0.336549086211866 1 1
0.0563802806215641 0.0481966907568909 1 1
0.10280843880626 0.0975000878054506 1 1
0.185176732766487 0.182737603783578 1 1
0.00182320842509955 0.0085459667736249 1 1
0.1734607642993 0.165327021074677 1 1
0.256735384432717 0.250270185662433 1 1
0.481900861233307 0.458309603337621 0 0
0.186852845289935 0.176223424009573 1 1
0.0890833692895763 0.084541878117835 1 1
0.349381617198565 0.331342048835818 1 1
0.206753478799584 0.196481454688919 1 1
0.339024113033053 0.320256080947038 1 1
0.236336423445123 0.218922012792221 1 1
0.319042649565364 0.305354418731723 1 1
0.0992715083619879 0.0907212434805909 1 1
0.466101361836836 0.445300969071135 0 0
0.411529412218239 0.392327953075276 1 1
0.0422404313865598 0.0412208696298883 1 1
0.13253306185448 0.119675290227203 1 1
0.115911463268072 0.106735701688021 1 1
0.0852379026012195 0.0796582833863235 1 1
0.0670309564817746 0.0637749961240194 1 1
0.174227068351706 0.163097040406078 1 1
0.194540211831714 0.186595221701145 1 1
0.0259945865993303 0.0243825763702512 1 1
0.187118797102811 0.180055567248825 1 1
0.121807328138287 0.11326938098314 1 1
0.0686643062645664 0.0666562917339371 1 1
0.491305513632967 0.467150785900656 0 0
0.323620582671971 0.309669578258611 1 1
0.229566212856429 0.223443635349903 1 1
0.31323743053654 0.295905287877497 1 1
0.15761867019271 0.147993834163462 1 1
0.161726375963515 0.158605507240643 1 1
0.0317243401461605 0.029312323962657 1 1
0.227429120355781 0.21745102740857 1 1
0.189682717780849 0.181114179800033 1 1
0.0975251978318051 0.0924308575394103 1 1
0.171110604454502 0.166338272271449 1 1
0.198781968292214 0.190006512689724 1 1
0.278459984365304 0.264800883293364 1 1
0.221952034160058 0.207332183209561 1 1
0.172423055908194 0.162459572629372 1 1
0.346668498875762 0.329549905587491 1 1
0.165916065256701 0.159015474493791 1 1
0.419049835559946 0.397870337680689 1 1
0.23512784333041 0.226137530117637 1 1
0.239392712444794 0.225831989272984 1 1
0.148650744327403 0.142419805679794 1 1
0.175132045204634 0.164525186390544 1 1
0.0900752587954373 0.0881565968610723 1 1
0.462991980657395 0.443815694651125 0 0
0.183519427878881 0.177346290670851 1 1
0.216529150001149 0.20629877088113 1 1
0.158881838192352 0.149491802455371 1 1
0.385641763494941 0.36636407987016 1 1
0.41237152746767 0.389499921747368 1 1
0.235210824543415 0.223784670282812 1 1
0.119136085049787 0.113024010046864 1 1
0.504023368492011 0.478849316131654 0 0
0.0401593435571239 0.0391195625259958 1 1
0.136952439429332 0.122545102518955 1 1
0.110645337643505 0.10619369275092 1 1
0.0754304009408911 0.0699892702740197 1 1
0.206955464591168 0.200455039763555 1 1
0.272186803586927 0.254781506751363 1 1
0.31531810453124 0.299533252585746 1 1
0.154139361672409 0.148521248439258 1 1
-0.00891995693369479 -0.0105423176767804 1 1
0.266752683915144 0.254437289558603 1 1
0.125501046773167 0.117620535671925 1 1
0.263911350835401 0.253038334035928 1 1
0.263711040842519 0.252308363569981 1 1
0.161939468567931 0.14655161747345 1 1
0.22663402535862 0.219571916592752 1 1
0.0326039000334564 0.0321982856771014 1 1
0.217154243460337 0.205787561237923 1 1
0.238337088647389 0.223212871813578 1 1
0.244800728045692 0.23583711105716 1 1
0.47754511284919 0.455008316537865 1 1
0.134732403053109 0.130431216365145 1 1
0.276491150861479 0.263547941797176 1 1
0.297463628545647 0.284632666563202 1 1
0.212391561803043 0.200535064317371 1 1
0.0744443661247484 0.0704381094185509 1 1
0.20418449456036 0.196117143129122 1 1
0.32248715317952 0.307125382587763 1 1
0.229179644704566 0.215291408045831 1 1
0.170222627393441 0.161233067587918 1 1
0.348468658010764 0.332890962297184 1 1
0.189309348878982 0.183023841400406 1 1
0.390546154631212 0.369822888423745 1 1
0.0663062493878045 0.0646168475094106 1 1
0.352732632713516 0.336396855008644 1 1
0.0865634021942173 0.0833497551098854 1 1
0.149511336190524 0.141705345072119 1 1
0.0692143494419791 0.0633757668324064 1 1
0.24069212209288 0.228463210274983 1 1
0.266180994227116 0.254385094562414 1 1
0.190258288537058 0.179898062220163 1 1
0.231591272754272 0.225027650486462 1 1
0.411848937992355 0.394271341903083 1 1
0.0664420275208104 0.0628033538258195 1 1
0.251567750524957 0.234799308388355 1 1
0.150053539371851 0.142405504241648 1 1
-0.116850759081043 -0.115547116566577 0 0
0.163589325925108 0.155632071275224 1 1
0.194061505320119 0.183953646305122 1 1
0.13986627387623 0.133867148614097 1 1
-0.0435601949990987 -0.0453032889370711 0 0
0.429493853927491 0.4076593094795 1 1
0.444156877650683 0.424934872081677 0 1
0.386609970390117 0.366324440220275 1 1
0.368734214925494 0.351865760908569 1 1
0.118676195790905 0.111564866474037 1 1
0.0510923366678839 0.0498691236378512 1 1
0.301406287893273 0.28793690467529 1 1
0.212469083176349 0.201343164747208 1 1
0.237919199651803 0.224387360612428 1 1
0.170729544084212 0.164217288050422 1 1
0.294491193056525 0.279659059442785 1 1
0.130635910917319 0.124408393846367 1 1
0.186402158464137 0.175443226975211 1 1
0.229766083017347 0.219249718773607 1 1
0.305047498872352 0.291276493889822 1 1
0.28317197530996 0.269568565442357 1 1
0.221860270713309 0.216670065990868 1 1
0.122764526200989 0.117228526661321 1 1
0.090250462371214 0.0866390923201032 1 1
0.220589047598681 0.204753826843855 1 1
0.0502514011336962 0.0513387566699795 1 1
0.303842867650157 0.28260391987708 1 1
0.215172665045459 0.202465951984022 1 1
0.221555636613398 0.208367433970967 1 1
0.0487121763635355 0.045239652065785 1 1
0.0404237434382223 0.041020152206589 1 1
0.424616783915249 0.405480517795226 1 1
0.530599053012923 0.504739898060338 0 0
0.0180479939404177 0.0199435262448197 1 1
0.262605442455045 0.250019750201511 1 1
0.159447500859864 0.153065252751704 1 1
0.247116716251219 0.234124972801603 1 1
0.0520470115398267 0.0501246380105862 1 1
0.260762691990405 0.248901993948672 1 1
0.2199258071367 0.210083473695701 1 1
0.251709949817171 0.24159528818059 1 1
0.332350260502354 0.315517921959065 1 1
0.272302913715729 0.260957480069809 1 1
0.286096742856187 0.27567968677897 1 1
0.350359124987118 0.337222302551512 1 1
0.296331405540148 0.279926549108264 1 1
0.23668002633854 0.221328171705275 1 1
0.152886199219156 0.146128828448531 1 1
0.206840384556182 0.195604269892719 1 1
0.0464162852247477 0.0417547059462928 1 1
0.201005444652789 0.186665726997261 1 1
0.275870660468434 0.251753148714232 1 1
0.156202738285466 0.150525018940631 1 1
0.200469980991793 0.191921338180076 1 1
0.109289705771936 0.105619937372169 1 1
0.283590252943275 0.2709202552289 1 1
0.106995777391853 0.103694571004848 1 1
0.0970363992705164 0.0929773983283807 1 1
0.0575450729873294 0.051034848876225 1 1
0.297331970206639 0.2843300146042 1 1
0.324508820192559 0.313407148053147 1 1
0.336397738542367 0.322154120264363 1 1
0.299539771166724 0.287838631796173 1 1
0.22839478290893 0.213731155951338 1 1
0.084088548449231 0.0785560794326094 1 1
0.378807269912448 0.357029669682141 1 1
0.152705461954495 0.144773775457902 1 1
0.318024933945504 0.307142423186053 1 1
0.245787438125145 0.233798278127563 1 1
-0.0437753683509837 -0.0441047752273579 0 0
0.181009880583364 0.177413412318085 1 1
-0.0376336920983796 -0.0308637701749073 1 1
0.281005949252943 0.27382005613813 1 1
0.196410940416408 0.189147359636184 1 1
0.149831223546609 0.141548106566759 1 1
0.175693890306101 0.163324255180317 1 1
0.074373148629527 0.0741524339346071 1 1
0.124199822121107 0.117363832672044 1 1
-0.00478028251098526 -0.00221048251375378 1 1
-0.0293408135224981 -0.0251002239406546 1 1
0.108122689222083 0.10608428281451 1 1
0.21253580016405 0.200540389241869 1 1
0.0699058567387302 0.0613722988350916 1 1
0.447762534301537 0.431217534744281 1 1
0.195571340644764 0.190709103780009 1 1
0.290883636521999 0.277244014639321 1 1
-0.0315076182468834 -0.0272044841413312 1 1
0.0730268595103978 0.0698238961140115 1 1
0.33576977669588 0.321621644967676 1 1
0.0960947164965636 0.0914173482367396 1 1
0.306670203326716 0.293673530046278 1 1
0.276685133650049 0.264497686617767 1 1
0.00271189268032749 0.00011647877808622 1 1
0.238830635929453 0.227406870074829 1 1
0.0493879113238541 0.0462139466242872 1 1
0.108272586399678 0.104934504293668 1 1
0.226650995259318 0.215220608573962 1 1
0.183456750299419 0.173382246271001 1 1
-0.0396182814379476 -0.0358068098021482 1 1
0.341352901969216 0.326667813686902 1 1
0.237805250376962 0.225061408847399 1 1
0.166711137303248 0.156669000082517 1 1
0.504082657615294 0.475770211430666 0 0
0.262988204470155 0.249730473614014 1 1
0.178013671105208 0.170777001816718 1 1
0.168721670196156 0.163159285774911 1 1
0.271168768687512 0.259036949060439 1 1
0.0737620966719892 0.0701629152276882 1 1
-0.0734560118471496 -0.0724394284541405 0 0
0.204294627425883 0.192726565380934 1 1
0.4072292946941 0.379079783014536 1 1
0.323886775345585 0.307958421534912 1 1
0.22997076332224 0.21991598609229 1 1
0.124281256219319 0.121276562297124 1 1
0.157958010064973 0.150223891916508 1 1
0.293004975658682 0.281791429549396 1 1
0.214550819442803 0.198852799205749 1 1
0.380262790951052 0.358086029654449 1 1
0.169419530888809 0.164985879420031 1 1
-0.0831045077930379 -0.0751720970037803 1 1
0.220341544614265 0.206662177320134 1 1
0.262933908458611 0.245234322923789 1 1
0.305359973338526 0.291835442453795 1 1
0.148537060498383 0.150274316065306 1 1
0.0327422908339262 0.0305610577428045 1 1
0.263571907155392 0.252630128513237 1 1
0.35056080022705 0.332298245241489 1 1
-0.0560803225784436 -0.0522928680974927 0 0
0.0824651197842277 0.0771363785815098 1 1
0.315791821286441 0.301695837679193 1 1
0.127831084633661 0.12779702219924 1 1
0.234604042994986 0.225758708197359 1 1
0.333826950635315 0.316682101445872 1 1
0.343582103071009 0.323212531674561 1 1
0.129683731623637 0.122147762056424 1 1
0.136400169252725 0.129470148183918 1 1
0.1448583594171 0.136120479792593 1 1
0.0751277590090854 0.0750275939019528 1 1
0.204100115899624 0.195823180644709 1 1
0.230851093869164 0.219363639563469 1 1
0.0546220123774565 0.0517211272121228 1 1
0.213714469371492 0.206869063951617 1 1
0.137712951669987 0.134408248826424 1 1
0.287144909764017 0.27286996709631 1 1
0.205744083701528 0.194404075965367 1 1
0.30109219160487 0.284123625852383 1 1
0.0898764214963973 0.0859128991924723 1 1
0.214842712289714 0.205404741709784 1 1
0.114579494338788 0.102378052238279 1 1
0.233687153319004 0.221175153793716 1 1
0.155818167523831 0.14683934175555 1 1
0.344965468773415 0.328629549670309 1 1
0.207978885325474 0.198012978395783 1 1
-0.0598220704227466 -0.0529819178003803 0 0
0.339399738794746 0.325666042997315 1 1
0.22848413955378 0.219217392821681 1 1
0.181701587651592 0.17322944481821 1 1
0.156568959051229 0.150820294742407 1 1
0.180742977033233 0.174010983913232 1 1
0.339994558369219 0.325124989867698 1 1
0.137944907326731 0.136030625752028 1 1
0.0894790215858978 0.0857772404561792 1 1
0.334283964178714 0.312937009245456 1 1
0.372287254353713 0.353974529836322 1 1
0.371037490792682 0.353699653608725 1 1
0.253358721945499 0.242366290854635 1 1
0.202791921692597 0.195722702727975 1 1
0.336318390471209 0.319785260617217 1 1
0.0787947947849478 0.0763720619252679 1 1
0.323272916014003 0.309673706746118 1 1
0.357567725579837 0.340061597976979 1 1
0.0214120928652082 0.0266165803701307 1 1
0.365015807674778 0.347659534148249 1 1
0.253256189588968 0.240626786570992 1 1
0.292813551983977 0.274244588798616 1 1
0.391615272318085 0.376822914314432 1 1
0.29056017020706 0.282844004032362 1 1
0.171500043098214 0.163793798495015 1 1
0.232746008621509 0.223290517245189 1 1
0.318784538447934 0.303887270098611 1 1
0.281449945562816 0.268017393871821 1 1
0.235490050142536 0.221239188673 1 1
0.108695281548207 0.104721492325322 1 1
0.145720353800352 0.140808340758437 1 1
0.349728468296507 0.332007278562941 1 1
0.299535912873538 0.286502285294811 1 1
0.0501051926638321 0.0462792990996114 1 1
0.319850559383949 0.30494376469925 1 1
0.145450486986624 0.137890636459698 1 1
0.103551963656529 0.0997661796330123 1 1
0.179899178825256 0.173093416472223 1 1
0.0988535129089491 0.0925622650785939 1 1
0.379217640866978 0.358437264419348 1 1
0.106999891747139 0.102513872206787 1 1
0.306585379995686 0.28677914254129 1 1
0.245518271375578 0.238569943348919 1 1
0.402275452192927 0.382693388820756 1 1
0.0815458908670112 0.0782453549188305 1 1
0.132805355041182 0.124405419575898 1 1
0.0824355898321107 0.0775212248687919 1 1
0.0995680481658574 0.0957854589602157 1 1
0.224762321802882 0.210214792356367 1 1
0.0602017490415514 0.0523299129159939 1 1
0.251170557041457 0.24209646497691 1 1
0.337662962608295 0.323864719308769 1 1
0.233128122906758 0.219830321660029 1 1
0.429899934864263 0.413704953074415 1 1
0.0583252205291334 0.0522649888159399 1 1
-0.0924609158331606 -0.0887215984894441 0 0
0.0998368392398892 0.0952492247923022 1 1
0.183747399782819 0.172601565751734 1 1
0.180842352241669 0.172907217580918 1 1
0.0364813015963615 0.0324948695315687 1 1
0.45913458212281 0.434156339784097 0 1
0.327331605827055 0.307334111988939 1 1
0.316490081964834 0.301640536266456 1 1
0.312632382278513 0.296167504114369 1 1
0.0744024231568005 0.0678863513742886 1 1
0.153375408861947 0.145149193615797 1 1
0.181774236948437 0.175903969397741 1 1
0.200282495444561 0.190371962293548 1 1
0.211271897435878 0.201592452639695 1 1
0.194687014204632 0.175922359473554 1 1
0.117182933655452 0.109867162002147 1 1
0.139253718659149 0.132988749743342 1 1
0.223200313304407 0.215382966869914 1 1
0.385931005715856 0.37108377639844 1 1
0.261996059525139 0.254503152364746 1 1
0.354419220538275 0.340235491387473 1 1
0.393902632547448 0.379807311401675 1 1
0.0810219263670344 0.0793700306514678 1 1
0.182384069096884 0.172529421455952 1 1
0.383637958609577 0.3657687632438 1 1
0.256017350781722 0.246480675780026 1 1
0.194703230554189 0.182562181044803 1 1
0.351249521406126 0.333889988571257 1 1
0.126279349371283 0.122763385912271 1 1
0.0627477263656669 0.0576135481127249 1 1
0.178505468513822 0.169259812027435 1 1
0.140040223485985 0.134166371965152 1 1
0.421134566579222 0.40407328105637 1 1
0.0828553040766718 0.0797650030000875 1 1
0.411965763704162 0.390233508147779 1 1
0.126456223201864 0.119790429687942 1 1
0.336808279896837 0.326466108163781 1 1
0.209958521078359 0.200199024063514 1 1
0.302817612033886 0.285640105289549 1 1
0.161721110925761 0.15419739051207 1 1
-0.0991201496927742 -0.0891904701745152 1 1
0.188577785624725 0.182806239814614 1 1
0.240404909064313 0.228292859734963 1 1
0.28405139900696 0.27496624463814 1 1
0.163595420801869 0.157644329515296 1 1
0.0897059561264587 0.0848196207698791 1 1
0.186271788499544 0.175094146645521 1 1
0.267649712846609 0.25294913092229 1 1
0.110095920961885 0.100229338140257 1 1
0.401958886802578 0.384476679151414 1 1
0.161386572651962 0.151239578148445 1 1
0.259725095196038 0.24498863734944 1 1
0.109484187083937 0.103456841652647 1 1
0.109626935952767 0.10645441718031 1 1
0.155210539238785 0.155164146335238 1 1
0.0544747789363138 0.0520949864772385 1 1
0.28955142070562 0.272151624298946 1 1
0.160264904367347 0.151160482643024 1 1
0.179820023138507 0.168437847826196 1 1
0.0851275515146163 0.083435267690585 1 1
0.404886410689061 0.383318411687159 1 1
0.343424697541875 0.329974236452003 1 1
0.0998641761199163 0.0946713378372834 1 1
0.308196761293984 0.293007567842977 1 1
0.0676110078638028 0.0652779248454958 1 1
0.134726084438513 0.126915694400987 1 1
0.277748368373435 0.267961001203044 1 1
0.340678454590913 0.324212352090486 1 1
0.196192447375894 0.186424887188114 1 1
0.181818463574738 0.173677721891541 1 1
0.139494930863928 0.134197811194721 1 1
0.292203607442418 0.278119657948404 1 1
0.188845665627253 0.178174160170257 1 1
0.017683515750573 0.0157408795114422 1 1
0.3072307938288 0.292647082889488 1 1
0.246225488534043 0.221311884439354 1 1
0.335995785373698 0.313854918231928 1 1
0.199412138869826 0.187762730690145 1 1
0.163138082608365 0.153801136018771 1 1
0.42078165243545 0.40151114635388 1 1
0.368501872583189 0.352569683106553 1 1
0.310030146534601 0.294912088615667 1 1
0.126393367740836 0.120759003137992 1 1
0.278880967562817 0.268598387555849 1 1
0.140671969138969 0.135254883739956 1 1
0.22474719867161 0.215584078431433 1 1
0.0997752893176417 0.0950270325270599 1 1
0.0347170741591965 0.0315391292757116 1 1
0.159470883949911 0.150134693048958 1 1
0.192557210257578 0.183961541700929 1 1
0.227997119630079 0.219636380819079 1 1
0.208733434453703 0.201065015914711 1 1
0.0770438334390746 0.0695440987172482 1 1
0.149904492164847 0.139085293814947 1 1
0.212455339938969 0.201798985336296 1 1
0.168038008350906 0.159521675862345 1 1
0.218184226882613 0.215359040240599 1 1
0.241315584437924 0.228059845093029 1 1
0.246220599317555 0.236072456974286 1 1
0.129005259639775 0.122852985435374 1 1
0.310439117932932 0.296438852492364 1 1
0.176751593004638 0.173514478026733 1 1
0.189822998666831 0.180014541808766 1 1
0.303462690400629 0.288749300314345 1 1
0.245610047989146 0.235158295078374 1 1
0.161865251270605 0.147503903518361 1 1
0.398588995600222 0.382493955739708 1 1
0.215856470292692 0.205799315821277 1 1
0.223470971855475 0.216823228457739 1 1
0.102236442676803 0.0968227025653535 1 1
0.290027023761934 0.273203684945443 1 1
0.202789256232782 0.192032836206147 1 1
0.170468382249471 0.162405384242171 1 1
-0.0414175602104745 -0.0386787892759413 1 1
0.294191835382028 0.278146318746346 1 1
0.120320722686228 0.115075342150275 1 1
0.164187929862369 0.153611693173675 1 1
0.0113530646728567 0.0107334575050289 1 1
0.25204347776083 0.240643794704965 1 1
0.21566809311778 0.20987169991527 1 1
0.225434172025023 0.217745552447628 1 1
0.293632712987972 0.27913257695637 1 1
0.0564395012734894 0.052421194758493 1 1
0.276272690412218 0.254697623259615 1 1
0.401125376131231 0.377921533227575 1 1
0.177410697098644 0.162834935518152 1 1
0.0910412661583824 0.0851129396395824 1 1
0.238231066210611 0.227969306601276 1 1
0.116856542355681 0.110416107071392 1 1
0.222451747286032 0.216291316456267 1 1
0.466564585035115 0.447813572436605 0 0
0.0948720537377345 0.0908891409198096 1 1
0.233557991921228 0.213651237388256 1 1
0.266644078109173 0.256167212570189 1 1
0.172261338179569 0.164132489571264 1 1
0.158344357761741 0.151130936399243 1 1
0.229788640895566 0.219801445952464 1 1
0.268077194853577 0.256865864446936 1 1
0.197921608503771 0.186758735823596 1 1
0.157661939826551 0.147413319460818 1 1
0.266738087510229 0.254638248381264 1 1
0.131078843779565 0.133459617643496 1 1
0.231508145636816 0.220957120738342 1 1
0.135982958458332 0.13188391857142 1 1
0.333809590863945 0.31786440695561 1 1
0.169463045931268 0.160665575840143 1 1
0.322636475476698 0.310095138972568 1 1
0.238141706538331 0.228213939963925 1 1
0.17471881271318 0.165301138182495 1 1
0.39172329088867 0.370625682722326 1 1
0.216260747746693 0.200907543826427 1 1
0.218138571410193 0.205832685917914 1 1
0.306281153503863 0.294816548772627 1 1
0.0948414830434671 0.089610017201022 1 1
0.132152909777612 0.123490921926866 1 1
0.263731952152788 0.248402020020092 1 1
0.177165887744882 0.170930453175378 1 1
0.210862666447877 0.199886325651925 1 1
0.143689044026158 0.136204954149373 1 1
0.0661825069768916 0.0647600772218575 1 1
0.227782313981863 0.214257421720542 1 1
0.152469943252596 0.143707704944216 1 1
0.172202191493177 0.162465050372905 1 1
0.241733509654675 0.229758512003616 1 1
0.252723688830431 0.240445636549255 1 1
0.166786759050045 0.156232414052402 1 1
0.191870767448238 0.180779261918699 1 1
0.226136663165226 0.214301998230716 1 1
0.26862673353296 0.252467094470739 1 1
0.272378951495543 0.260088485960728 1 1
0.214011322564803 0.204117784451594 1 1
0.242591779496033 0.233104159126368 1 1
0.147865943974909 0.140650741153657 1 1
0.143318847750465 0.136920699629894 1 1
0.0951610728452343 0.0889201722339327 1 1
0.0686976891149965 0.0635962238828039 1 1
0.0320194343331922 0.0321416950951835 1 1
0.342400913211128 0.326311819815362 1 1
0.350763882929316 0.339981398914336 1 1
0.253212373475165 0.239461819311976 1 1
0.3051476860385 0.289411760664686 1 1
-0.0179131507180393 -0.0201655895836508 1 1
0.222856706056748 0.212491190004359 1 1
-0.126258452542578 -0.122190396866425 0 0
0.257096854317018 0.2466672739477 1 1
0.180152173971149 0.172236712086302 1 1
0.204512610214664 0.195563773780863 1 1
0.325110073360296 0.304402766336972 1 1
0.387468941718209 0.368457943409412 1 1
0.070389437009285 0.0704693879385332 1 1
0.191198496562927 0.180836785240471 1 1
0.119272469711821 0.116002615255604 1 1
0.139815323424597 0.129276179554069 1 1
0.375337708374811 0.35697595320479 1 1
0.292924510145835 0.279559853277493 1 1
0.136694690051342 0.131373582948766 1 1
0.213291105704813 0.200286778521023 1 1
0.223777025717976 0.217595676790378 1 1
0.393514883062956 0.376013082177137 1 1
0.277307088647933 0.268944988728965 1 1
0.0593525022686616 0.0587648754247848 1 1
0.139657450963333 0.13292604919648 1 1
0.157984903072805 0.149416973362191 1 1
-0.0585008390586322 -0.0537047589383824 0 0
0.0847187065003944 0.0810884225932622 1 1
0.19109196014645 0.182285304200728 1 1
0.159279726338645 0.151215267210968 1 1
0.275989426669284 0.261518216497222 1 1
0.245763598937332 0.234928588968163 1 1
0.124351075308411 0.11591750866546 1 1
0.120315186977053 0.112974331949046 1 1
0.353286687334809 0.337954308492491 1 1
0.299000127219871 0.279342431084481 1 1
0.146403014930731 0.140278083948672 1 1
0.108016648695132 0.103091018670651 1 1
0.265517764400096 0.250480860651964 1 1
0.165196970498739 0.159931750207959 1 1
0.318516369120303 0.304599293196848 1 1
0.199209518631415 0.189902261589978 1 1
0.306880615192285 0.289427545869732 1 1
0.235591911501273 0.218465449791259 1 1
0.213997528921403 0.204432727623656 1 1
0.123124711238991 0.115787744596874 1 1
0.00958040109681079 0.00744985864268874 1 1
0.0655112809060667 0.0602271943969539 1 1
0.392687102099345 0.368176025121267 1 1
0.25092510645534 0.240081002560163 1 1
0.493240227940091 0.465097714129573 0 0
0.14331021562833 0.138358862098039 1 1
0.21976259715079 0.210815389861576 1 1
0.00805438809258441 0.00784998493887355 1 1
0.367496316646757 0.34893249988042 1 1
0.358963785150613 0.342434593884714 1 1
0.336029380549953 0.320861982802829 1 1
0.186499123788563 0.177789325124808 1 1
-0.0919337303174723 -0.0921432714727772 1 1
0.28940150365164 0.277636549352506 1 1
0.210637169648374 0.202364405105408 1 1
0.113092190021371 0.103214480548368 1 1
0.261262261419755 0.246095492220787 1 1
0.211096882221796 0.196857067754055 1 1
0.208187248753644 0.200457817155104 1 1
0.128583347473047 0.123774005767112 1 1
0.123877188882108 0.118826663436087 1 1
0.150262637961012 0.13879490586702 1 1
0.15663374058811 0.149053275009592 1 1
0.360433779330343 0.341332255567728 1 1
0.281589335843012 0.268612821046536 1 1
0.0488586511060137 0.045428645137327 1 1
0.219438020494472 0.209999392002904 1 1
0.21280433501903 0.205595463216842 1 1
0.156959602427705 0.151167994883834 1 1
0.0147195741901327 0.0106012183627622 1 1
0.119701112017778 0.11336023285674 1 1
0.524002957058453 0.497504847766592 0 0
0.385975351237767 0.37109057062236 1 1
-0.0206162531234033 -0.0156382266117267 1 1
0.311450059670574 0.297686836672213 1 1
0.24239048415747 0.232977421491673 1 1
0.291152115918211 0.276464553401539 1 1
0.33334434259193 0.319494551554636 1 1
0.0760607051260194 0.0713383462090479 1 1
0.305182209509871 0.290827002982328 1 1
0.241747862931582 0.227700590014349 1 1
0.339914991446581 0.3270999824293 1 1
0.311135105619349 0.296438269731817 1 1
0.329553117998517 0.306918711015573 1 1
0.214622995262075 0.204146150166406 1 1
0.226049214215886 0.21581091311779 1 1
0.264955608972013 0.245329511171839 1 1
0.0878239051107029 0.0822537246315964 1 1
0.0750234526422473 0.0664965162051743 1 1
0.475654763831422 0.450473389294236 0 1
0.146560106382587 0.139926656485983 1 1
0.311795077551943 0.295390736810219 1 1
0.106741774939036 0.10087990060669 1 1
0.182075276268265 0.170782221815119 1 1
0.381704586610217 0.364392678473923 1 1
0.219643452491076 0.215924749370407 1 1
0.271972870265172 0.263637036595267 1 1
0.359919406266389 0.341512688623413 1 1
0.285912092623888 0.271663267655782 1 1
0.0767685856297255 0.07431113221298 1 1
0.324651420167496 0.30842321087559 1 1
0.323102099305032 0.31012940806396 1 1
0.228746246256743 0.220724888589041 1 1
0.145678872625235 0.133579610274102 1 1
0.127826194441863 0.122381487731767 1 1
0.263361144743025 0.254049192015384 1 1
0.294492375475104 0.281410165859283 1 1
0.186436232561719 0.187997965778795 1 1
0.0948206326779569 0.0915365136496402 1 1
0.12489466525555 0.120963163619963 1 1
0.348200033387877 0.332562711783034 1 1
0.0944717499543353 0.090122372779595 1 1
0.15635228896405 0.143773797284684 1 1
0.153590142463898 0.145631565802628 1 1
0.367242603266902 0.34641576931126 1 1
0.0316276292954395 0.0323100631512073 1 1
0.210413245975271 0.199697466882588 1 1
0.156942283266217 0.145549306002546 1 1
0.109843241543195 0.104137647271982 1 1
0.296694422158357 0.278966303300508 1 1
0.406118993910779 0.384539677196708 1 1
0.176117413497206 0.170224988152165 1 1
0.313890264559043 0.296961174572457 1 1
0.197139970281577 0.186955691316898 1 1
0.0843112437414703 0.0792419803469507 1 1
0.27832553119337 0.263946464517113 1 1
0.179424375680357 0.168200733033724 1 1
0.116482424057324 0.111972645801791 1 1
0.258102220851454 0.248911798020885 1 1
0.288198683874387 0.27730699503342 1 1
0.30523086523926 0.290635844744795 1 1
0.205188628409523 0.19545995009941 1 1
0.255969029021594 0.241652088322503 1 1
0.266509108474372 0.256095016096906 1 1
0.31904486420911 0.306840441216106 1 1
0.130227485565811 0.125056758933708 1 1
0.280137853026751 0.259579347830237 1 1
0.0982614429324788 0.0930824368612123 1 1
0.337620604054932 0.317496319437551 1 1
0.364289798813563 0.34685892016798 1 1
0.274930729977304 0.261082658765248 1 1
0.00245176521610035 -0.000562612517799793 1 1
0.257816129615182 0.24895185726849 1 1
0.403661503505946 0.381758130420643 1 1
0.355624895470925 0.332031812598724 1 1
0.139735829296897 0.132129444239372 1 1
0.295297377433898 0.283545157762962 1 1
0.226864564182703 0.218068808492053 1 1
0.346062936085255 0.33095179528034 1 1
0.259455923039629 0.24681688790624 1 1
0.312499702547072 0.297322228976755 1 1
0.175015708249811 0.168928732492983 1 1
0.028412470007037 0.0303253884432227 1 1
0.370249832686562 0.353426220837785 1 1
0.0602666543742957 0.0559096426891253 1 1
0.302594385381696 0.286972595261836 1 1
0.21754547423929 0.212188581068103 1 1
0.0164329480363259 0.0184035328759719 1 1
0.252451656145198 0.240500223903469 1 1
0.205795185318548 0.196937332234306 1 1
0.193038963056729 0.177474007467762 1 1
-0.014884501888875 -0.0131902052544946 1 1
0.227875954496853 0.216996355240854 1 1
0.182020762123253 0.171485241443058 1 1
0.408964666860236 0.389415412593378 1 1
0.418035287131561 0.399161519881837 1 1
0.21353157150216 0.203870500895284 1 1
0.224004260288439 0.210958014314208 1 1
0.0306347054514063 0.028055908524451 1 1
0.090727755145447 0.0873773618762586 1 1
0.157509378692323 0.149776720486836 1 1
0.0420742422818006 0.0439568060426214 1 1
0.408547471535671 0.387878308949808 1 1
0.0702352818577557 0.0648420922801975 1 1
0.100738177193653 0.0929410388523644 1 1
0.202048019385754 0.193674901905981 1 1
0.244323403922511 0.232090163077573 1 1
0.322919269928327 0.309221887928816 1 1
0.0805259657090224 0.0745654347219127 1 1
0.13110064268951 0.125548308807553 1 1
0.0605780655419293 0.0558173012203125 1 1
0.337781537462933 0.324565716472747 1 1
-0.0370210620754763 -0.0346381273220368 0 0
0.230120584324519 0.222034496098814 1 1
0.230562848361726 0.21813852146442 1 1
0.29704350800254 0.285910294514757 1 1
0.151512829757441 0.144260510765817 1 1
0.278239439751378 0.257360881154753 1 1
0.31333132235576 0.299898234055765 1 1
0.339958073199722 0.327721876369486 1 1
0.0746000341051112 0.0743086543269597 1 1
0.163577135183378 0.149679930608427 1 1
0.311858288786441 0.295961936251345 1 1
0.370536170441769 0.350834934647906 1 1
0.127723528480675 0.122749293518219 1 1
0.0449913716790616 0.0395532546427136 1 1
0.14942705380681 0.140701829267276 1 1
0.196318634249578 0.186688539714444 1 1
0.0145269700686788 0.0154671309391672 1 1
-0.0433631419764822 -0.0434744638978706 0 0
0.306826141198357 0.294510873556776 1 1
0.259368494941001 0.246518806112481 1 1
0.157854291550401 0.150297858300197 1 1
0.170283237705044 0.160864636189688 1 1
0.124310715464526 0.120596473905763 1 1
0.170990848476568 0.163255341374597 1 1
0.129634622960006 0.127904367948864 1 1
-0.0200513418102354 -0.016723897332123 1 1
0.176153626061076 0.167811643648752 1 1
0.28080802810228 0.270552530451854 1 1
0.440960136745574 0.410935334169182 1 1
-0.042932477722355 -0.0417737012711609 0 0
0.102634307357059 0.0973717006603566 1 1
0.222924438336648 0.212348641756132 1 1
0.357761356756932 0.340263360979381 1 1
-0.118747943289209 -0.114323900961279 0 0
0.300461026457333 0.286520771477026 1 1
0.140080961779554 0.138639004207372 1 1
0.379055479780266 0.358975649638984 1 1
0.136629737910111 0.127249556671494 1 1
0.108374314684469 0.099939037779494 1 1
0.23525979994627 0.226523996593412 1 1
0.143341626050775 0.131059462492646 1 1
0.134159281411983 0.130950850647462 1 1
0.199054030555422 0.189673492491461 1 1
-0.107342502358204 -0.104021862111792 0 0
0.0341922414655181 0.0320487186442272 1 1
0.112823482726054 0.109643421151039 1 1
0.213050636633261 0.201069721297573 1 1
0.233226414726977 0.221073661771711 1 1
0.156164034250496 0.151390768522975 1 1
0.204628573657981 0.198527905601547 1 1
0.190030184733264 0.181140672353451 1 1
-0.00754965438793648 -0.00908650582803064 1 1
0.163767263843035 0.153862698212933 1 1
0.282519783192501 0.270671983525897 1 1
0.167468498254268 0.158387497120287 1 1
0.214149128141971 0.207485653126347 1 1
0.188407216103081 0.17763487072987 1 1
0.160773807011697 0.145890515121197 1 1
0.384326270773229 0.370551474848081 1 1
0.136519684102734 0.132379551524528 1 1
0.386538932743821 0.362211993800635 1 1
0.276155617885221 0.261199094321571 1 1
0.056650799205169 0.0542836636177523 1 1
0.220983715877048 0.203195061132599 1 1
0.12088744379535 0.115725277295184 1 1
0.256456067885334 0.247103887211177 1 1
0.180289053710156 0.166016261127036 1 1
0.197695064575905 0.189778306911666 1 1
0.268985236015587 0.252097931526366 1 1
0.027014797511599 0.0306950144504391 1 1
0.354303142156797 0.334011192169076 1 1
0.344951759942521 0.332095121185666 1 1
0.264249587551959 0.252780057101341 1 1
0.256969434721842 0.246329694114505 1 1
0.223537867436313 0.211469232416818 1 1
0.219450903684206 0.208053796468492 1 1
0.237354878406258 0.228216968925052 1 1
0.0280356093783561 0.0270171754145664 1 1
0.207937375273015 0.193824758749086 1 1
-0.00869420680346743 -0.00669664838169877 1 1
-0.16379630031674 -0.155604867928867 0 0
0.258848308558714 0.249113566443202 1 1
0.254098668890138 0.241082567557387 1 1
0.169210151892854 0.158063615822749 1 1
-0.0295591762405517 -0.0265039712517028 1 1
0.163973942492785 0.159847443510108 1 1
0.142047628811001 0.136366707550118 1 1
0.325749173591296 0.307308453510536 1 1
0.154109127377807 0.148487992419634 1 1
0.313184613233428 0.298771390339111 1 1
0.488210519375041 0.465763752953811 0 0
0.272903558040369 0.261474735768181 1 1
0.304691326886465 0.289977819422864 1 1
0.0933382826993215 0.0901842830666652 1 1
0.525196798001704 0.496795777926875 0 0
0.163159064567921 0.15649140604195 1 1
0.0864150216043988 0.0826315139676273 1 1
0.30455474959216 0.290306825140299 1 1
0.20361707300049 0.197102798048635 1 1
0.382556760454342 0.365463397998054 1 1
0.112502813386093 0.10869971228131 1 1
0.154621355149657 0.147110020824825 1 1
0.267683716946588 0.253934445576621 1 1
0.46644372280321 0.445593768887553 0 0
0.138133380801467 0.127349436414496 1 1
0.326368441149306 0.30903602883592 1 1
0.0224416776780974 0.0238273872342523 1 1
0.241480855713704 0.233340841529376 1 1
0.187185444811752 0.174468122855623 1 1
0.216836942449335 0.206723747776647 1 1
0.218482456251997 0.208759647893622 1 1
0.142265158955614 0.134474827188143 1 1
0.0521231429251601 0.0482778980065638 1 1
0.0647044848377682 0.0642525852014251 1 1
0.220387117696465 0.211839800919759 1 1
0.0634918891830424 0.0604220576792617 1 1
0.194086137844474 0.183448638990176 1 1
0.262033274787584 0.248554037934577 1 1
0.244576773888552 0.234493037938209 1 1
0.282199113433245 0.267397943722771 1 1
0.405079464886657 0.386805196479691 1 1
0.120100796712323 0.113632903975244 1 1
0.216924168764004 0.206171336586692 1 1
-0.0352110245323554 -0.031803339285997 0 0
0.200224477360254 0.191881982739906 1 1
0.189580778278443 0.183693170645822 1 1
0.172695501831378 0.168403822045582 1 1
0.254891544215972 0.242725050908608 1 1
0.413022970618689 0.397019522995639 1 1
0.268589158152887 0.255585530927148 1 1
0.215710295400761 0.206691079616305 1 1
0.100523941647051 0.0966149906720358 1 1
0.149833711054892 0.140818506391594 1 1
0.187924969738309 0.178128215152954 1 1
0.144254455516358 0.135605213023402 1 1
0.320842391015446 0.306208633881899 1 1
0.251644940231834 0.23835620525186 1 1
0.228410515681751 0.215456657493455 1 1
0.312374939644535 0.2979644551448 1 1
0.219631050585823 0.208865465436981 1 1
0.372579311211933 0.353481441552009 1 1
0.0944098058554096 0.0954376948253909 1 1
0.0368809537119364 0.0362820946659025 1 1
0.0947838757501011 0.0916821806084162 1 1
0.110141875534547 0.10509014761371 1 1
0.20061282312504 0.190684164598502 1 1
0.140941298343894 0.129906648557319 1 1
0.318560882657489 0.298490643317657 1 1
0.33431370141812 0.314679325483335 1 1
0.23844167171359 0.223404416195259 1 1
0.20711148933192 0.197047644061762 1 1
0.377768450811665 0.359870977942315 1 1
0.342008355461573 0.319771732466703 1 1
0.254773529405332 0.243500911969089 1 1
0.254591606686291 0.240354731297837 1 1
0.116832639703859 0.112040189103509 1 1
0.263887967919281 0.25084932243878 1 1
0.146446068672606 0.140583217007737 1 1
0.280888127217973 0.265364721451892 1 1
0.282605444518885 0.266955195850268 1 1
0.12625931432006 0.122973630039859 1 1
0.182184930455245 0.168306686049793 1 1
0.17458983140364 0.168079027679532 1 1
0.281005798245048 0.265573547450794 1 1
-0.0623021944351911 -0.0594279987116354 0 0
0.135477710299353 0.134717770182827 1 1
-0.0374613898091486 -0.035950453765549 0 0
0.242757421581799 0.23268715853554 1 1
0.231127341472032 0.219649842904005 1 1
0.321740372660388 0.295009541190576 1 1
0.227814919101298 0.220496753514721 1 1
0.266895253496357 0.251772475209448 1 1
-0.0807956709332214 -0.0737373764590321 0 0
0.216695275850159 0.209210629337469 1 1
0.0095503199321812 0.0086643351779201 1 1
0.251173693379871 0.240883990317242 1 1
0.340674488747114 0.323455029728315 1 1
0.28258138547824 0.27002882916707 1 1
0.221650531203286 0.216096878342646 1 1
0.361524466170838 0.342937186739334 1 1
0.0563991614803783 0.0542469690395007 1 1
0.421597435769188 0.404004839203381 1 1
0.205799648511249 0.197180608689274 1 1
0.036995319643869 0.0317103685050971 1 1
-0.00663499501807381 -0.00432085132525538 1 1
0.0789226031143939 0.0759823646805999 1 1
0.182575154231891 0.177625651059487 1 1
0.00872901925420988 0.00957946943792287 1 1
0.115511665540549 0.11047065779961 1 1
0.0885823920976639 0.0853647607547937 1 1
0.303959898014565 0.289891634125974 1 1
0.217917033073349 0.206829620563425 1 1
0.0916137696245912 0.091084436138915 1 1
0.23496639580999 0.227348963205368 1 1
0.211595193530959 0.200818177914008 1 1
0.199116807116425 0.187916036572478 1 1
0.21863213812411 0.202703223113442 1 1
0.236913617654459 0.226028919151927 1 1
0.248248040887585 0.23737159870793 1 1
0.217037541064366 0.210990833546019 1 1
0.212132935419326 0.194337668273144 1 1
0.159118488256959 0.152188216112397 1 1
0.103733078555109 0.0962489126530734 1 1
0.118225816261814 0.112079811746941 1 1
0.0952612678299627 0.0906243594188508 1 1
0.38174041607952 0.36346969777125 1 1
0.282057968139189 0.267864070890747 1 1
0.0780594331816051 0.0750492368755231 1 1
0.289298952946427 0.276683898802884 1 1
0.327765738072273 0.310021174499978 1 1
0.137060022662901 0.133781686986738 1 1
0.33543350763779 0.313376115529313 1 1
0.292144707079202 0.275395830493354 1 1
0.159160261187985 0.148765836484745 1 1
0.211176897443877 0.203478957932063 1 1
0.227081884299253 0.214121013888976 1 1
0.372067780925137 0.353563568414611 1 1
0.153584499085335 0.144185764302532 1 1
0.141128802208617 0.128695936109579 1 1
0.184755079803747 0.171429062130962 1 1
0.0948564872819574 0.0963043289866268 1 1
0.203277725670378 0.192451550651173 1 1
-0.00549658650257371 -0.00294887963885429 1 1
0.290035806056612 0.278037731090757 1 1
0.215889361844479 0.204005313182467 1 1
0.282680946172315 0.269073021725717 1 1
0.142739065730312 0.134468655052899 1 1
0.0795688117843223 0.0735755538499836 1 1
-0.0242542517434492 -0.0263379572566527 1 1
0.159055540194772 0.151424126583632 1 1
0.0700279437224484 0.0657358633092123 1 1
0.317849947044725 0.297379701150115 1 1
0.299652104407184 0.283495544992899 1 1
0.218882653713352 0.205702407683844 1 1
0.266880826004292 0.263188558307621 1 1
0.306864211510674 0.294883253765066 1 1
0.264140608798677 0.246388363283081 1 1
0.276541428110572 0.263692564760432 1 1
0.165497090939291 0.16196400706407 1 1
0.265286426015973 0.252949667680014 1 1
0.132688509309516 0.128119087674551 1 1
0.348952562317853 0.3342661107594 1 1
0.196784505237261 0.189149366297779 1 1
0.429810539277772 0.412080726432027 1 1
0.0855199275185657 0.0870776190932034 1 1
-0.00689576787485375 -0.00788482567485065 1 1
0.0408112483165252 0.0374674805775791 1 1
0.0391409326296138 0.0453602487621366 1 1
0.186188118384071 0.17762482366648 1 1
0.222365462926137 0.213406200917147 1 1
0.138748196639341 0.131883384541726 1 1
0.46837765679187 0.448883545158146 0 0
0.12472636045957 0.118581957478763 1 1
0.151761790762805 0.146710619206551 1 1
0.339355665591062 0.32495099770233 1 1
0.0979097328285406 0.0928049747412228 1 1
0.305262954987193 0.293634134958999 1 1
0.278220356671721 0.267563257586473 1 1
0.165388020495789 0.166366736460285 1 1
0.32714058965066 0.317439916855918 1 1
0.181407984836156 0.17468791406439 1 1
0.168470987317555 0.160246647097597 1 1
0.233868770373242 0.220807702478366 1 1
0.0782677072513477 0.0766918882986286 1 1
0.189570808836562 0.179488906292563 1 1
0.251669419029461 0.235450445743305 1 1
0.0606706339381575 0.0559060341129908 1 1
0.211612726175943 0.201849129470081 1 1
0.428632379525057 0.4069869994921 1 1
0.251204953935816 0.239447693850846 1 1
0.140122539089968 0.136121089287155 1 1
0.307959827239799 0.296124390588364 1 1
0.299097264387163 0.288152076695331 1 1
0.186761106784553 0.180589825654391 1 1
0.0390573584144554 0.0385212898612554 1 1
0.430948792663841 0.406887098994203 1 1
-0.0350452868559637 -0.0371216336156759 1 1
0.363740410441928 0.346409788027309 1 1
0.125714680455188 0.118132093002451 1 1
0.192238162203746 0.179416264977778 1 1
0.129415093179893 0.121750336033899 1 1
0.350067013655793 0.332332005858202 1 1
0.119626743897065 0.116426413717893 1 1
0.280554439718944 0.265647812222786 1 1
0.180259446841656 0.172478762416027 1 1
0.274204238353997 0.258744272600414 1 1
0.210404782010731 0.201799981409366 1 1
0.383394157483446 0.359108004880361 1 1
0.303804229505638 0.286401733792203 1 1
0.260731440327874 0.246550428151746 1 1
0.411360030263319 0.389589187769626 1 1
0.192642611570024 0.18393979917694 1 1
0.338716937706868 0.320658655524095 1 1
0.163838707045287 0.153563981306324 1 1
0.291498953203235 0.273441870857291 1 1
0.0808173025441038 0.0766947577625866 1 1
0.58927338683521 0.555634447450469 0 0
0.18071772785516 0.174590917353279 1 1
0.123629922015498 0.118005475911144 1 1
0.240031479779096 0.228732783731879 1 1
0.180062947867821 0.173195409583055 1 1
0.127340903891598 0.120744799953844 1 1
0.080927856142045 0.0686072291684863 1 1
0.169699633797914 0.162893174662215 1 1
0.0389052194414405 0.0371823158708545 1 1
0.252225888275741 0.243051099722081 1 1
-0.0265795602445174 -0.0294987147812975 1 1
0.333172364612814 0.320390099515118 1 1
0.0278007677571457 0.023157829879697 1 1
0.29091028965796 0.279339259997661 1 1
0.139511851644757 0.123912335683383 1 1
0.119995504970523 0.118482473717509 1 1
0.0258253756849662 0.0247733012045871 1 1
0.24935330832724 0.240351966254232 1 1
0.189210737500299 0.182092021860454 1 1
0.139585691089801 0.136576011638015 1 1
-0.0784987981955206 -0.0720558212235032 0 0
0.189181860144266 0.184558180129477 1 1
0.27001902739104 0.259773020150724 1 1
0.191455882500544 0.182761429138254 1 1
-0.0288824973801274 -0.0261428676577063 1 1
0.216999136669685 0.211920494033866 1 1
0.327404072722575 0.313697765560051 1 1
0.0646599521818099 0.0621820730720724 1 1
0.320491354103121 0.298959703731014 1 1
0.128356107594281 0.12464993288515 1 1
0.147640907393465 0.141447541400917 1 1
0.159988602384061 0.154146620942675 1 1
0.154581401217763 0.152134771096833 1 1
0.0972897778368333 0.0955093819513968 1 1
0.0622820756256942 0.0574105222146444 1 1
0.0872114042507774 0.0839454448469428 1 1
0.270536000189959 0.254368953319717 1 1
0.237928876811071 0.228036128037518 1 1
0.00957353237371365 0.0101374879271372 1 1
0.279230192011027 0.266499263309494 1 1
0.0665249660526805 0.0637962836455382 1 1
0.0893543561679807 0.0810340299840387 1 1
0.0166597835107014 0.014367860029955 1 1
0.158918326446963 0.147670907091213 1 1
0.0523164772527114 0.0496453390038371 1 1
0.324633059533727 0.306113884418521 1 1
0.230270861848704 0.214518881296433 1 1
-0.0678553681291499 -0.0643747991849284 0 0
0.0791424349607551 0.0756522316674346 1 1
0.102637866518514 0.098476676908895 1 1
0.0468248972563361 0.0424327853069249 1 1
0.248148761777554 0.234738233772366 1 1
0.436020262945911 0.40735208580091 1 1
0.265635956446408 0.252252383221926 1 1
0.212698733938181 0.207499093144966 1 1
0.00701549081754724 0.00883962437512458 1 1
0.158242389421313 0.149606886186452 1 1
0.345474346358144 0.329414900331307 1 1
0.207686164853538 0.19701391776355 1 1
0.237577638501295 0.227119573645085 1 1
0.50107889612557 0.473717926136813 0 0
0.177500173840952 0.171845015967894 1 1
0.38448816835419 0.366866633863782 1 1
0.027232664437186 0.0235177944799469 1 1
0.250273412179583 0.241803206701922 1 1
0.0550174864789012 0.0515486664818786 1 1
0.337346387014027 0.319789092713362 1 1
0.346616017897941 0.334151412391041 1 1
0.248024795271221 0.237555833864365 1 1
0.13302672351896 0.121800698879467 1 1
0.075028424010401 0.073675461050876 1 1
0.198405803407196 0.187712251634577 1 1
0.0896646548035903 0.0870979164166401 1 1
0.0884911138173532 0.080879283421333 1 1
0.0328562497745279 0.0305729084576163 1 1
0.357337840008197 0.336714275131474 1 1
0.123732463861623 0.116295912087018 1 1
0.192618971753662 0.180575181785827 1 1
0.421036013795498 0.40375488259442 1 1
0.123962660086192 0.113387260484196 1 1
0.24567263590143 0.237084858043737 1 1
0.158836544716305 0.159469695513104 1 1
0.27824615467255 0.263769115654525 1 1
0.129607861061668 0.124695775328379 1 1
0.111613592618631 0.108461339941889 1 1
0.226879746581713 0.215258805533801 1 1
0.0792937931752692 0.0767746869020231 1 1
0.0976238860723153 0.0890383478032907 1 1
0.310714045070741 0.297670662786013 1 1
0.0883508600141473 0.0830101769154497 1 1
0.0336122328447813 0.0323374191300127 1 1
0.135910416826809 0.122218095867177 1 1
0.31379279782424 0.295920689119082 1 1
0.29365879592469 0.280772287944127 1 1
0.344008196523332 0.325330811787408 1 1
0.100362419735539 0.0942571060667185 1 1
0.256036498429568 0.249821414241625 1 1
0.383077322610323 0.363935563205355 1 1
0.0587907335851626 0.0546868982496289 1 1
0.0971711988967526 0.0956670687565249 1 1
-0.0271138475839186 -0.0271118355391339 1 1
0.149153805598233 0.142994720529259 1 1
0.330517624044481 0.316107326497514 1 1
0.226848101326749 0.217961345120743 1 1
0.260565764320692 0.249728652844061 1 1
0.198805462007425 0.191262249870574 1 1
0.142432654110536 0.13773783550263 1 1
0.0351361580516459 0.0336248227674788 1 1
0.305836305905644 0.29504874687319 1 1
0.265497712535396 0.251199318192137 1 1
0.207279546530219 0.199400937940777 1 1
0.570858755628415 0.544751859758386 0 0
0.298102763883144 0.286509852333131 1 1
0.208106626062513 0.191886572158353 1 1
0.220812674294933 0.211918249186124 1 1
0.202375290871526 0.192946109229832 1 1
0.390824455249515 0.372199080870525 1 1
0.0905951172194081 0.0869265540648858 1 1
0.193239232480381 0.185639484445221 1 1
0.305103519305412 0.290884827360388 1 1
0.138923173022916 0.130394564283389 1 1
0.12411672292814 0.118486443787766 1 1
0.345360094544266 0.331558379844127 1 1
0.0859028995107448 0.0790476694137142 1 1
0.200138013401663 0.186596192361909 1 1
0.0591771962786214 0.0553919356543107 1 1
0.167250062052582 0.158036742354759 1 1
0.0189825377410939 0.0173938079592365 1 1
0.246159967189904 0.230894324253395 1 1
0.222848428910751 0.208141464807777 1 1
0.168252896280572 0.160780177164222 1 1
0.163436573099517 0.155002139872612 1 1
0.120036174795512 0.113169859424175 1 1
0.0393202492080546 0.0391519793606194 1 1
0.130161956639603 0.124867648002356 1 1
0.0861122765147114 0.0828021203815212 1 1
0.218674529666054 0.200769744682509 1 1
0.222161933112058 0.209509245109029 1 1
0.0852283059441579 0.0793347555001785 1 1
0.144664393749351 0.139159064500457 1 1
0.12685282086271 0.121318425385862 1 1
-0.155482951231295 -0.148883468670035 0 0
0.0764575001799673 0.072768011694773 1 1
0.179639986532673 0.178753226032781 1 1
0.21831356771597 0.211116667985979 1 1
0.376349351189558 0.360790653798108 1 1
0.108979801806232 0.105387393823362 1 1
0.110707264936383 0.105021585157227 1 1
0.5022410976917 0.474844131789641 0 1
0.127828459023174 0.123152657457557 1 1
0.0239538177868928 0.0187510932782898 1 1
0.334096022188894 0.315470080924846 1 1
0.32109044714808 0.302419305040005 1 1
0.0573780870950829 0.0576233765930933 1 1
0.177942490659802 0.174456238473632 1 1
0.205091074205534 0.194218196789309 1 1
0.110949939664149 0.112124038062776 1 1
0.351169548080782 0.335848974745874 1 1
0.0800385366910881 0.0802933123391907 1 1
0.193443310690939 0.184176489663145 1 1
0.346207255282096 0.326259791197603 1 1
0.328327272761926 0.312958582849516 1 1
-0.0145157596379571 -0.0132929736172498 1 1
0.211116300280318 0.200758966793781 1 1
0.0617698568514039 0.0605559399907297 1 1
0.15925360380279 0.153475079568621 1 1
0.266440963742048 0.25716080120673 1 1
0.325930609529033 0.310606563663831 1 1
0.235871255107981 0.225832350844967 1 1
0.1715245439605 0.163129583133855 1 1
0.389757553493983 0.381432086802021 1 1
0.240758532133577 0.231765675174305 1 1
0.0630218271550907 0.06096860486409 1 1
0.198644674728684 0.190666472294874 1 1
0.129951927654481 0.123130576219894 1 1
0.070554715588855 0.0617924740633896 1 1
0.174139744899859 0.166132126155012 1 1
0.228472403800975 0.21959888069766 1 1
-0.0305953466377912 -0.0278433074609372 0 1
0.156236308720958 0.145713113106196 1 1
0.150477907588487 0.145640048010914 1 1
0.276226975092392 0.263177860790981 1 1
0.181132895078753 0.173985728867995 1 1
0.189958314098557 0.176360822896948 1 1
0.112135450236482 0.105809326891584 1 1
0.147555571407339 0.140107303100771 1 1
0.122454738682495 0.112698048773787 1 1
0.274022778731138 0.260509522199644 1 1
0.161005004661382 0.152133852550688 1 1
0.390817162244526 0.373550262689824 1 1
0.00487908701255076 0.00521374289105352 1 1
0.362336997953804 0.348180650533139 1 1
0.160981111931687 0.1547616721734 1 1
0.142921555961893 0.134041383932985 1 1
0.262919851250909 0.247653155953132 1 1
0.378716325926269 0.360384095140661 1 1
0.225387697736644 0.215395170398563 1 1
0.141298302454367 0.134161237242609 1 1
0.238771748012925 0.225054553067239 1 1
0.366688934344173 0.346787281365741 1 1
0.0195858219797113 0.023507113696215 1 1
0.278796427099982 0.273295750583041 1 1
0.0915987416584121 0.0892440040821646 1 1
0.135978436191873 0.130984500068585 1 1
0.319975678360779 0.304531618797833 1 1
0.0492771405400179 0.0484114211513413 1 1
-0.0186063695442507 -0.017496676311027 1 1
0.353858578778912 0.334519095684054 1 1
0.0227321176948043 0.0213347530076908 1 1
0.326921720981423 0.311755326300213 1 1
0.137449242489193 0.131973067826349 1 1
0.0923061113525021 0.0886224047541087 1 1
0.28746507194004 0.268972488416649 1 1
0.332155430661582 0.317884901759122 1 1
0.314462286043405 0.297266242744559 1 1
0.0788272034903139 0.0720353825319223 1 1
0.216037945388138 0.206576010383619 1 1
0.300530307244349 0.289143850496599 1 1
0.221330702103194 0.207857140127095 1 1
0.297186362801039 0.284852238994841 1 1
0.25530237185228 0.2489882274139 1 1
0.366462016418028 0.342964381850008 1 1
0.3288703007927 0.312770300060553 1 1
0.169539108173024 0.161797846439957 1 1
0.257089625147897 0.249681609788636 1 1
0.160145671759375 0.143574440110644 1 1
0.0264891790487499 0.0244093501196068 1 1
0.168902159484573 0.164112473990377 1 1
0.182443499926497 0.165561269259414 1 1
0.323348428729448 0.306355774072942 1 1
0.157958417832051 0.151592345916417 1 1
0.0766586595903157 0.0727727608349018 1 1
0.528965913374665 0.503381703642239 0 0
0.131997675194904 0.125241967619208 1 1
0.365941981565836 0.346534855619286 1 1
0.0949773185424927 0.0916860124585642 1 1
0.0410547624564157 0.0398863236855323 1 1
0.163491210308093 0.1608745647817 1 1
0.438776863251325 0.415291342237709 1 1
0.0633759593197617 0.0588105855776248 1 1
0.180186278978056 0.161573724721462 1 1
0.25102310533524 0.238728614431109 1 1
0.143909658820821 0.138531142151618 1 1
0.123531032248533 0.116639173229767 1 1
0.324928014156363 0.301599363823356 1 1
0.148129883482575 0.13951511299991 1 1
0.10425006687737 0.100152658479735 1 1
0.170494751411251 0.164676172651728 1 1
0.437847092801532 0.421089775249226 0 1
0.371890642558598 0.358928322283409 1 1
0.1931551247352 0.180936170011687 1 1
0.0655893661195253 0.0583230565471215 1 1
0.34029008899583 0.325712678151152 1 1
0.198863507169416 0.19082576175042 1 1
0.31323061372104 0.302511404491067 1 1
0.0605715009696415 0.056752493326146 1 1
0.238158283694159 0.228962149027872 1 1
0.0960089159619511 0.0907367377754852 1 1
0.276843966923525 0.267475470659699 1 1
0.157754916456791 0.150660247562973 1 1
0.218611044802747 0.208386995194349 1 1
0.309086120573072 0.295477195294111 1 1
0.0422435911016116 0.0366886607763698 1 1
0.195440958272288 0.189609412371129 1 1
0.292610060879299 0.283130784314463 1 1
0.180797084747125 0.171676274836581 1 1
0.207085099769628 0.196593501531635 1 1
0.295825355109784 0.283290146543969 1 1
0.240914322913638 0.232280924270432 1 1
0.322137113553721 0.305924336753104 1 1
0.19183712438891 0.184322723838718 1 1
0.237825068912489 0.22583196869387 1 1
0.153399895062022 0.143134656627268 1 1
0.338631926742911 0.323564005774449 1 1
0.444526280734406 0.419276930082369 0 1
0.0711494486830468 0.066741710261001 1 1
0.00998112140086894 0.00941227964091153 1 1
0.310072361471592 0.291222003904709 1 1
0.284105188501379 0.269853655010345 1 1
0.262791318404189 0.250542178130505 1 1
0.220391578450576 0.205676052645952 1 1
0.200497745025653 0.185665650457052 1 1
0.358508939909033 0.343964261244799 1 1
0.260884824597208 0.248253926141183 1 1
0.162444545539802 0.155536504047708 1 1
0.0782260823539174 0.0760208592263397 1 1
0.0971539275475033 0.0888558051376413 1 1
0.182126915443563 0.173587920466935 1 1
0.183998835432612 0.174404292989906 1 1
0.280876674761519 0.268919288796756 1 1
0.0227305081264226 0.0213795631286903 1 1
0.213604570543918 0.202520439578851 1 1
0.261297785259667 0.247158615913755 1 1
0.226972860177011 0.21614407832035 1 1
0.372918702697745 0.352656817497037 1 1
0.388611870868886 0.362002748465582 1 1
0.165652859940069 0.155839363291268 1 1
0.262735421909719 0.249862843440285 1 1
0.277703207843961 0.261454483912839 1 1
0.14646436137598 0.140353350210784 1 1
0.295786564312753 0.283425586205002 1 1
0.176203858977278 0.170640768110164 1 1
0.157943601782681 0.153986047555252 1 1
0.0776587965260336 0.0741724142239302 1 1
0.159184358195759 0.150479485864859 1 1
0.30120075409223 0.286926789326799 1 1
0.0654980800102464 0.0620928153924628 1 1
0.107756197883783 0.10544464036263 1 1
0.0229342429569852 0.017313555612879 1 1
0.167889615053987 0.158159500740958 1 1
0.245924725100007 0.23627618977544 1 1
0.242537806869259 0.232697229846973 1 1
0.123867041212576 0.117403453337179 1 1
0.115115929586989 0.110148938343708 1 1
0.422664409530534 0.407534171469529 1 1
0.181858019100969 0.173533348678942 1 1
0.133780193061507 0.127949452240161 1 1
0.130479164318047 0.125038718951196 1 1
-0.105106414508637 -0.104294429668278 0 0
0.254620892904284 0.241501967421903 1 1
0.214311931089495 0.2021416159712 1 1
0.135718972643319 0.132316630612108 1 1
0.240060981131306 0.228194786041304 1 1
0.291083081931194 0.278178726429084 1 1
0.106031711632252 0.104005656946431 1 1
0.220974823802803 0.209961206492959 1 1
0.223501725320011 0.213308623701706 1 1
0.0516584891768386 0.0469659346185016 1 1
0.189917528096437 0.179809862609892 1 1
0.193936298389135 0.184381882839089 1 1
-0.0144180676282638 -0.015295631286818 1 1
0.163524290027155 0.154908497415148 1 1
0.195670256857321 0.181601447636991 1 1
0.215100220775141 0.205794011809911 1 1
0.431888616115171 0.412079029169752 1 1
0.157457368016111 0.147902969040993 1 1
0.237705150148448 0.227270302633493 1 1
0.263906908932036 0.250558611441682 1 1
0.152652709914886 0.1471337373545 1 1
0.165599226295714 0.159189040483317 1 1
0.27453692950043 0.259751103495844 1 1
0.046363182174026 0.0453055360604137 1 1
0.133005650685177 0.129451812515528 1 1
0.296796448755869 0.283852704993599 1 1
0.228066387720929 0.217470867740599 1 1
0.299030487854778 0.291277479612298 1 1
0.199138031228389 0.191042517137499 1 1
0.1767354295801 0.164399736215347 1 1
0.2034577868311 0.1940414078128 1 1
0.177191722911548 0.174434958877199 1 1
0.153201848884352 0.148408624538009 1 1
0.0914971344601359 0.0853143763610492 1 1
0.110181199937855 0.106722322081306 1 1
0.298064154813398 0.280465059404814 1 1
0.0941713997313155 0.0917899058860308 1 1
-0.053466989659835 -0.0509434930237034 0 0
0.342976788182227 0.324566688869469 1 1
0.247291369778785 0.232948053598161 1 1
0.140141584326874 0.13368205959814 1 1
0.340937571139265 0.328317233561824 1 1
0.238032452388788 0.229523676946137 1 1
0.245797970273211 0.237172621965893 1 1
0.485560650102059 0.467322957745826 0 0
0.328540831263385 0.311673903347057 1 1
-0.0277142403168052 -0.0248199028557044 1 1
0.119189818197803 0.112676006900659 1 1
0.255594776321206 0.246699035160485 1 1
0.132422575565283 0.122005947917575 1 1
0.158975486074221 0.14912987937729 1 1
0.317611796410672 0.302267559831036 1 1
0.257218054084244 0.246507754100598 1 1
-0.0213266715619518 -0.020209762735074 1 1
0.148176712288265 0.141651829043301 1 1
0.206086112156424 0.198817496592927 1 1
0.298467857189906 0.284757600717558 1 1
0.058387855201935 0.065367496650675 1 1
0.369921836129688 0.354145764235994 1 1
-0.0154202177841961 -0.0181729631468815 1 1
0.201541958013735 0.192550790471354 1 1
0.173115164648724 0.164554397422467 1 1
0.0869086628642583 0.0832856430170413 1 1
0.154519932176502 0.145901366466206 1 1
0.139090646696022 0.132295059284854 1 1
0.22203418538515 0.210516358808793 1 1
0.130814917296372 0.126414962930042 1 1
0.145737002395107 0.132560095288812 1 1
0.190893867768711 0.181844661627726 1 1
0.300917413135642 0.287704197641083 1 1
0.260477991097851 0.24201493609716 1 1
0.0595593486310077 0.055309378645641 1 1
0.158005016545279 0.151971585123 1 1
0.248804850744656 0.236488225551081 1 1
0.251386093689689 0.238759705573141 1 1
0.125344618329244 0.122662058564417 1 1
0.234970808683061 0.219890424535332 1 1
0.209154340477145 0.197717212652634 1 1
0.0589083082935444 0.0599480505688672 1 1
0.227203499914854 0.215008339092453 1 1
0.274334538470185 0.260447624366537 1 1
0.0600062508701093 0.0559774415333085 1 1
0.0920423443260285 0.0942191483859915 1 1
0.144605828962854 0.137521745933491 1 1
0.155023967026759 0.146815712817399 1 1
0.0432720281517779 0.0443637229511333 1 1
0.212473572682267 0.205098950816314 1 1
-0.00183462588516786 -0.00304759182269341 1 1
0.0307603280752783 0.024882171017343 1 1
0.0440195171633423 0.0426450813272536 1 1
0.285370027887623 0.276322865502532 1 1
0.135512960870897 0.131114760968097 1 1
0.236311685933889 0.224331730275013 1 1
0.318375406458492 0.30461479909045 1 1
0.169152067710488 0.159901796519695 1 1
0.247022327680135 0.232112213228171 1 1
0.157439839102135 0.150669151758282 1 1
0.136904985568384 0.131140573754149 1 1
0.393330550495869 0.369455960349509 1 1
0.0134005419600944 0.0192708841185492 1 1
0.0743511333716002 0.0704377806001312 1 1
0.216280402925928 0.206018023284942 1 1
0.27342510811438 0.256137574291727 1 1
0.209203878006118 0.198105992295038 1 1
0.286185137197633 0.272358104453551 1 1
0.231658428407796 0.217657745139288 1 1
0.222766603313045 0.213750014743351 1 1
0.258696144192884 0.240968088287298 1 1
0.0769707467996125 0.0773103564274223 1 1
0.153552826894207 0.151981662750851 1 1
-0.00772051761968959 -0.00820401941778696 1 1
0.263516878182236 0.250420968494624 1 1
0.268208428270713 0.254175972004937 1 1
0.0966349546388925 0.0995782129706494 1 1
0.220325550417245 0.211976144726495 1 1
0.294355423159401 0.283474581714592 1 1
0.222359235848307 0.21564766112835 1 1
0.222611697820595 0.21086796297104 1 1
0.258808510151022 0.241986884313897 1 1
0.446815340172491 0.428193996933635 0 1
0.358088581567046 0.332537123190979 1 1
0.314515113338065 0.300554153330795 1 1
0.152254930246317 0.143488393056563 1 1
0.117316540278977 0.111720454158607 1 1
0.272919182748836 0.260533467634989 1 1
0.180977027750979 0.174402541827536 1 1
0.30072611575155 0.290166448322017 1 1
0.24310390679753 0.230873650399289 1 1
0.120692338184067 0.114471743251965 1 1
0.199763407420741 0.192137006765673 1 1
0.19520341330375 0.188081187021088 1 1
0.187533648865126 0.181952476408477 1 1
0.479762501830505 0.454498175165421 0 0
0.181745441722271 0.174392380320313 1 1
0.181035056106111 0.172655211540127 1 1
0.197722588985835 0.187772206098009 1 1
0.275295901400499 0.264736738563199 1 1
0.413797441837642 0.395393711781313 1 1
0.172491617471806 0.162574743121612 1 1
0.0947539070662406 0.0892808592531197 1 1
0.213570714018609 0.204786166949673 1 1
0.301756366939421 0.288188103262415 1 1
0.252797384534973 0.238394707567234 1 1
0.267981349391228 0.257829357062033 1 1
0.306195528014728 0.297151682735843 1 1
0.246719871544552 0.233969507352595 1 1
0.279416261659521 0.263953869835622 1 1
0.189114390665368 0.181255683107055 1 1
0.114722497700504 0.108406312789436 1 1
0.247403453760148 0.233624733590561 1 1
0.25130214942822 0.237699646937397 1 1
0.303198221126014 0.290488863694138 1 1
0.291258628547829 0.276667921294657 1 1
0.298210061190625 0.28315917799047 1 1
-0.00499570231229136 -0.00263798134634965 1 1
0.0499842565563277 0.0490846841867182 1 1
0.303100267630249 0.290558386716114 1 1
0.0279130223850294 0.0255674360624745 1 1
0.327546027529623 0.313917926532569 1 1
0.311593030732606 0.297007278322244 1 1
0.249977624030215 0.234342924822529 1 1
-0.0334412239038566 -0.0346084239160731 0 0
0.294416779044904 0.282252005214927 1 1
0.211477299008059 0.203883223371495 1 1
0.115569377922935 0.110760120157945 1 1
0.241584518674134 0.232475472290918 1 1
0.251542146994444 0.238374442987552 1 1
0.122897226774243 0.112501302293586 1 1
0.230102107486565 0.219159798724065 1 1
0.10701034715767 0.102813523047176 1 1
0.00981216914383459 0.0104250370251984 1 1
0.177712639883807 0.169365810472792 1 1
0.288095251626028 0.278618124592429 1 1
0.272544675182191 0.260233019103293 1 1
0.230694600301758 0.218364199774683 1 1
0.253183999415121 0.240519337429704 1 1
0.0321307717338194 0.0291877542340171 1 1
0.0936240819274351 0.08973171638098 1 1
0.172805028447864 0.16413355376871 1 1
0.270714521092239 0.259717673710887 1 1
0.110371308200134 0.108286474977182 1 1
-0.0639120365326968 -0.0599848491672324 0 0
0.071190710010827 0.065217671012575 1 1
0.280841029744546 0.261961666738282 1 1
0.0301868525600991 0.0293901331371307 1 1
0.188297670962623 0.184827034391631 1 1
0.0412429977229707 0.0364445216389621 1 1
0.378563822277477 0.361279918546773 1 1
0.262573865537071 0.253027998600011 1 1
0.0798596171916138 0.0755271689519027 1 1
0.392980983629988 0.37207317853148 1 1
0.313966286435943 0.297718004968538 1 1
0.196739612191513 0.182217850361095 1 1
0.243976971453861 0.227925989053042 1 1
0.19322238314811 0.182814667495979 1 1
0.181777281539476 0.171760228344276 1 1
0.00773729526232498 0.0081522187088253 1 1
0.175762510468822 0.16740883671795 1 1
0.296123375410175 0.281889905252096 1 1
0.168952301537604 0.164184572035899 1 1
0.283404153023321 0.27275582201964 1 1
0.0998658471199139 0.0956568697041352 1 1
0.312296267988702 0.296684189123673 1 1
0.196548371769799 0.187099866564946 1 1
0.072194059646977 0.0668227590401523 1 1
0.190462383285441 0.17957657535103 1 1
0.328895228537373 0.315322677900414 1 1
0.248353132751598 0.235167000083976 1 1
0.331883053869083 0.320279026049634 1 1
0.131391597487761 0.12440284457397 1 1
0.213205697520069 0.197785275830132 1 1
0.218894624841862 0.20102951594997 1 1
0.198155010306534 0.187815008114808 1 1
0.0489541785392649 0.0470970759271104 1 1
0.236350521038635 0.228386905036507 1 1
0.462427331270632 0.447511443883234 1 1
0.232515784930953 0.22206452433492 1 1
0.0598513803742489 0.0582384114023576 1 1
0.166985215670532 0.156983474514857 1 1
0.0702547503869167 0.0651598838027996 1 1
0.27657920982826 0.262301559679367 1 1
0.189650804036013 0.183077209609907 1 1
0.453514781920342 0.431995630341165 0 0
0.248126118614148 0.236397587164788 1 1
0.241300625660729 0.228372697840717 1 1
0.125045015870411 0.118712236616145 1 1
0.18469068427585 0.176536392745649 1 1
0.262919079036782 0.251609727158947 1 1
0.265119323462208 0.250808046572348 1 1
0.291987403067257 0.26243182396541 1 1
-0.0144310926989089 -0.0133635104949025 1 1
0.253103238631309 0.244498185522872 1 1
0.0895967161897201 0.086389831290108 1 1
0.00288913655922016 0.00400459377774261 1 1
0.201360580026599 0.192534179517059 1 1
0.20404856668737 0.195795108872752 1 1
0.0432729746403874 0.0473095519044979 1 1
0.0759478738867077 0.0757432807616659 1 1
0.288118320601507 0.269115561236487 1 1
0.23947876250772 0.227185914853669 1 1
0.172104312240754 0.159282770010024 1 1
0.174927227989324 0.166155443950772 1 1
0.178331661141734 0.173047556434761 1 1
0.216433682619434 0.206283725178696 1 1
0.0623690339098863 0.0564698425388576 1 1
0.327093320926038 0.312146293979793 1 1
0.30131016931365 0.292245548721224 1 1
0.303752346390415 0.292179908501189 1 1
0.294672603009979 0.273652671070376 1 1
0.328420301017579 0.312142192636017 1 1
0.151021543054025 0.144647398690636 1 1
0.183922085507832 0.169823202287114 1 1
-0.0252337422162622 -0.0205244870082237 1 1
0.325177116988174 0.311807295567727 1 1
0.253814107086299 0.240887769783382 1 1
0.0969983703083478 0.0955070678096258 1 1
0.0746844115711232 0.0742238331511684 1 1
0.0836892519669573 0.0747397318528791 1 1
0.0455923173985752 0.0448175626899531 1 1
0.218797822817142 0.205065353979999 1 1
0.189149469717986 0.182542661438674 1 1
0.335269228814374 0.320969934100037 1 1
0.194434319726775 0.185320317891392 1 1
0.219062727139074 0.216893331680564 1 1
0.2012168151419 0.191873767208605 1 1
0.245885009394744 0.237176223406533 1 1
0.331104748470918 0.314062459944132 1 1
0.219769548928124 0.211766280206166 1 1
0.42624546644419 0.406792354923515 1 1
0.171250144891475 0.165525941743096 1 1
0.257417480950958 0.24698598187719 1 1
0.0746191641113436 0.0717860272727868 1 1
0.184664136550002 0.176466602801681 1 1
0.0619822919725835 0.0580098483467624 1 1
0.316852644201214 0.307495730114442 1 1
0.212768879655646 0.208171726173128 1 1
0.229853413711889 0.223173136283033 1 1
0.0987388913659081 0.0955075357683898 1 1
-0.0346415074852536 -0.0394039498669586 1 1
0.196212331155214 0.185129531401721 1 1
0.163928957336559 0.153398562049258 1 1
0.112410182811535 0.105078997228241 1 1
0.0560872677877377 0.0521615992016199 1 1
0.159317508742919 0.145882357240499 1 1
0.257169165923066 0.243194703864659 1 1
0.146282441931389 0.140790980246923 1 1
0.0600981836771991 0.0536405315790676 1 1
0.271313380263065 0.254563992744016 1 1
0.0903212330154416 0.0839147987732143 1 1
0.335473564591437 0.318829978278857 1 1
0.216409984985954 0.205876029564713 1 1
0.081545527602436 0.0787556734514522 1 1
0.208367020928959 0.201533487596336 1 1
0.192325619841469 0.178242670576325 1 1
0.244975893994605 0.234104614947494 1 1
0.220666280626848 0.215934032692384 1 1
0.177761540303573 0.167092983539566 1 1
0.235741935176098 0.223475838529857 1 1
0.232206018009939 0.216094535265615 1 1
0.161040542113824 0.155494442334732 1 1
0.210742417776 0.202779966745713 1 1
0.0739715875464045 0.0680292742946188 1 1
0.256719905409653 0.247969679697552 1 1
0.190623782964316 0.185212694516598 1 1
0.216586312471562 0.213665202756329 1 1
0.153713879854854 0.145155039598542 1 1
0.215028092352718 0.204797381065579 1 1
0.137197958841418 0.133057815481656 1 1
0.207867302932764 0.195907004436472 1 1
0.254181486169178 0.244946117905802 1 1
-0.0604485580445506 -0.0561890045450717 0 0
0.19906201598188 0.189848030630407 1 1
0.0517242739599116 0.0492185569675609 1 1
0.211748484733559 0.195001028861973 1 1
0.187355546870593 0.179565946218842 1 1
0.155509083063472 0.147762741989333 1 1
0.253150783707338 0.235736376497975 1 1
0.19908202169714 0.188341528758371 1 1
0.332900589455727 0.321344661903502 1 1
0.19008629286233 0.182677033235137 1 1
0.431194158519934 0.413780542209484 1 1
0.327564999340045 0.314858474458392 1 1
0.189570407118337 0.175281006667862 1 1
0.0479239306475358 0.0481986078403821 1 1
0.227463980060529 0.215924755790665 1 1
0.159126392671993 0.159203454705132 1 1
0.227338237590147 0.217655006045866 1 1
0.109369576051464 0.104207812308247 1 1
0.233762789599317 0.223702515835609 1 1
0.0958200952230303 0.0886071779178486 1 1
0.175430804233174 0.172744258978708 1 1
0.309022802758419 0.293103840238237 1 1
0.1396309441572 0.133300877752234 1 1
0.276200427622724 0.262986450789436 1 1
0.0102741319215091 0.0109206487597939 1 1
-0.00434012342234148 -0.00474147554590374 1 1
0.375307123445595 0.360833643611869 1 1
0.23312865528359 0.217574558636129 1 1
0.286661341926502 0.273424693005581 1 1
0.282926216791139 0.266545620006024 1 1
0.439090568914114 0.419034927298709 1 1
0.236135426527941 0.222207336360151 1 1
0.273095476260182 0.264442008882013 1 1
0.199864744415015 0.194689590584087 1 1
0.472837773554018 0.446637644459243 0 1
0.336397493463439 0.320396704175095 1 1
0.317530560659885 0.302081870720796 1 1
0.342710672081559 0.324886722666145 1 1
0.370309420322832 0.34977675027631 1 1
0.091306538141878 0.0817925915350174 1 1
0.128238780520964 0.122668108806952 1 1
0.154338656736486 0.148809271756033 1 1
0.0418435935768234 0.0401462337746262 1 1
0.0636225052119831 0.0569592550105348 1 1
0.304541140344715 0.294373366011044 1 1
0.181646981860046 0.171462464725962 1 1
0.271846518855236 0.256918568761319 1 1
0.0371145120386704 0.033795747264302 1 1
0.297824342816312 0.282037244762422 1 1
0.23615723205729 0.223581169677343 1 1
0.239268830476013 0.218422074613394 1 1
0.153457756055157 0.143908964672756 1 1
0.295451533628649 0.281321899414993 1 1
0.189392762135659 0.181293426251148 1 1
0.0356308280581939 0.0312666976150252 1 1
0.232537919773125 0.221326817931261 1 1
0.381226628578284 0.36184048032963 1 1
0.0579270735592311 0.0545363091667011 1 1
0.130374816799334 0.128216313011927 1 1
0.0197981886283927 0.017774465258065 1 1
0.0842598804625349 0.0743474570963246 1 1
0.205656149902429 0.198331930936135 1 1
0.268211984677188 0.255539659223378 1 1
0.169665483990112 0.163265221918517 1 1
0.24433627436983 0.235189711243487 1 1
0.158302409981 0.15003974953386 1 1
0.517047638702291 0.489967475227038 0 0
0.190795111275686 0.177458226633324 1 1
0.159198656720863 0.152796140060391 1 1
0.255447563954729 0.243822250067121 1 1
0.307691160878937 0.292871970965877 1 1
0.136365972137333 0.130647519143749 1 1
-0.0664334991014099 -0.0652034048593265 0 0
-0.00452575976521677 -0.00603499857816189 1 1
0.341477222517118 0.326386491243672 1 1
0.416207473020327 0.393242386889613 1 1
0.119168106492276 0.113128313308642 1 1
0.223257180412283 0.212021715917419 1 1
0.0742615956971944 0.0718397481954666 1 1
0.342946022059757 0.328475633504785 1 1
0.334042050444813 0.318340724119913 1 1
0.300822116751638 0.286797054900439 1 1
0.0755138020133978 0.0750997552853628 1 1
0.115872513935812 0.108328331095261 1 1
0.0253454782613616 0.0242262570966811 1 1
0.202839060546692 0.193397074119783 1 1
0.34376179201469 0.328752756424077 1 1
0.0980489265014111 0.0901346945902941 1 1
0.366672879329109 0.346367246149721 1 1
0.226037529427352 0.213788693862666 1 1
0.288764496892972 0.269945056257008 1 1
0.25794446890945 0.243504888207003 1 1
0.308834871557367 0.294137515999537 1 1
-0.015468060214607 -0.0139157439585951 1 1
0.127162491472216 0.125726109369859 1 1
0.230155059989601 0.222364997702964 1 1
0.160148366853585 0.154891601132855 1 1
-0.0500582779784583 -0.0439975688428338 0 0
0.132566950335324 0.130590816263127 1 1
0.365445748559474 0.347121215862988 1 1
0.208348685259248 0.194278023933123 1 1
0.0920927034154939 0.0856128253054577 1 1
0.265541383404836 0.253827172552522 1 1
0.0382491438339929 0.0368171283383341 1 1
0.249145871113032 0.239327411632078 1 1
0.155259026225486 0.154740909531577 1 1
0.25524145962737 0.243339564754109 1 1
0.168687898000381 0.161121592625887 1 1
0.0545798392628934 0.0559414882957667 1 1
0.161763688762313 0.147426413067431 1 1
0.146718375251141 0.134083167128404 1 1
0.164907323015155 0.157645714769506 1 1
0.217146297044582 0.209677044296939 1 1
0.306848786919134 0.292424081392541 1 1
0.0957347432220189 0.0904671842952603 1 1
0.319590178123073 0.305081894826282 1 1
0.3244019145689 0.305083940055664 1 1
0.34777675583573 0.328904062952297 1 1
0.0617831367596269 0.0591646591314959 1 1
0.296651673010654 0.28470304216143 1 1
0.288677809946119 0.272204136389656 1 1
0.173510315303372 0.15690861076548 1 1
0.339260159360997 0.325730316760602 1 1
0.154607538065114 0.147280480759328 1 1
0.169922945403037 0.161876591564638 1 1
0.295780144682937 0.284479777836115 1 1
0.322667255335251 0.316010050767229 1 1
0.276129088556418 0.264100693806099 1 1
0.1814937787405 0.174266182744472 1 1
0.0601053013665857 0.0568167256710447 1 1
0.242580292107944 0.230244654027782 1 1
0.11331970269634 0.105928827987299 1 1
0.0536199294828533 0.0499494855733884 1 1
0.278775479623625 0.26286700127718 1 1
0.218093770751127 0.208882287587662 1 1
0.0831945916543831 0.0789410624807741 1 1
0.202374820654508 0.193317567331194 1 1
0.0804098130643092 0.0737217630318659 1 1
0.113344698439632 0.106734659956956 1 1
0.102386450307113 0.0994948851960164 1 1
-0.0493012818057607 -0.0488705494319445 0 0
0.19620909791221 0.186608408821161 1 1
0.302446805946709 0.284520090994295 1 1
0.407364448694267 0.393294614297201 1 1
0.208600962379033 0.19914095367021 1 1
0.0470051945613754 0.0424798896068735 1 1
0.188803924068063 0.177509507952546 1 1
0.174071255469627 0.16569210939365 1 1
0.225917183554462 0.215773046711894 1 1
-0.0529465564877698 -0.0505718014551048 0 0
0.270009463793793 0.257296537403054 1 1
0.115672926877316 0.109581505590099 1 1
0.107442212091079 0.101619500161141 1 1
0.311850897488433 0.297425811438049 1 1
0.218165346778303 0.205382136828798 1 1
0.147957697398314 0.143008832521201 1 1
0.176092712043956 0.166404461336505 1 1
0.17669970387116 0.169075855148925 1 1
0.214381695516767 0.20024025442125 1 1
0.171856766392128 0.163334041750463 1 1
0.123485102405226 0.121092273984384 1 1
0.123121768632131 0.118109213220406 1 1
0.262630242497391 0.248416826534387 1 1
0.254703413424061 0.242712602545214 1 1
0.359096490742891 0.346529485754188 1 1
0.000745495260094483 -0.00141427017736383 1 1
0.276082651610979 0.267613605987403 1 1
0.246880949090245 0.235456262286592 1 1
0.268280592288747 0.256077703025208 1 1
0.19041628667774 0.182100271706876 1 1
0.208266879112937 0.200363756533489 1 1
0.178523679503223 0.170213457485761 1 1
0.100007163261989 0.0982814171600645 1 1
0.114025479036374 0.108280498323453 1 1
0.0686886574152264 0.067895168361065 1 1
0.361389208746431 0.345490459405146 1 1
0.164306840709816 0.157778607515553 1 1
-0.00442680334052966 -0.00388348898553354 1 1
0.121048340075933 0.115422540314313 1 1
0.174746423443183 0.167568451431807 1 1
0.310516745618277 0.28938012848936 1 1
0.163386363411171 0.157011367731264 1 1
0.29995076515817 0.284161751393177 1 1
0.193689179387718 0.183520394949926 1 1
0.123904499413468 0.117011722450573 1 1
0.242587259121103 0.229072905189888 1 1
0.141558327770188 0.138474700005285 1 1
0.161410319692469 0.155085327262438 1 1
-0.0163060737436912 -0.0147865712817979 1 1
0.169554987596567 0.162353313758308 1 1
0.0166531328812995 0.014124078206645 1 1
0.351103641111554 0.332169549683343 1 1
0.260972186256964 0.247258569422616 1 1
0.097733631354396 0.0922818256396987 1 1
0.0996121152538153 0.0967158910313892 1 1
0.00575626202728013 -0.000689271649227365 1 1
0.33162196624549 0.314595075465215 1 1
0.201905496812054 0.192215710105985 1 1
0.143352850218033 0.137119273215835 1 1
0.0530241325270032 0.0500402120873892 1 1
0.22931002295291 0.216143092408049 1 1
0.293010736142662 0.276587295683065 1 1
0.280966425564116 0.265692025588243 1 1
0.341112249415629 0.322888540208913 1 1
0.357312442127522 0.337316732608551 1 1
0.0113478885876785 0.0101866111841576 1 1
0.30369060701313 0.289011625502039 1 1
0.130448258205068 0.124769005512296 1 1
0.000130682611643994 -0.000301356594652766 1 1
0.184443144957702 0.176043337485979 1 1
0.186083388873136 0.172132842044143 1 1
0.0288896574330955 0.0279062839701524 1 1
0.285579908974242 0.264174919952826 1 1
0.0774305275638401 0.0745661033078441 1 1
0.0728949795862629 0.069732846598492 1 1
0.157985466177022 0.15121633828614 1 1
0.105975698957423 0.101728498519065 1 1
0.104872557335682 0.101397229247714 1 1
0.212656612602452 0.204018933108322 1 1
0.251634707106794 0.23927924372084 1 1
0.0657022386294516 0.0619756089623127 1 1
0.142843038818771 0.133635415033041 1 1
0.39407494381287 0.37709307256688 1 1
0.0347017242292808 0.0374431182542186 1 1
0.187781709935329 0.179980162403031 1 1
0.10468842799525 0.0935920435086335 1 1
0.259450497022908 0.246355371999569 1 1
0.113175949972003 0.105935959682976 1 1
0.256386030892771 0.245757382717418 1 1
0.0982247818201017 0.100403673291046 1 1
0.205973728608274 0.197941239520721 1 1
0.230506245353823 0.217384635632938 1 1
0.259512301159031 0.247295394209018 1 1
0.0684057156221479 0.0632484822136607 1 1
0.261483093134235 0.2506748533728 1 1
0.174509744486139 0.168024023712421 1 1
0.0110363452312149 0.0109089173294584 1 1
0.258914463908717 0.249457485434713 1 1
0.270031766968864 0.254923729594352 1 1
0.357262240400377 0.341120068272678 1 1
0.293165678146055 0.278867197311926 1 1
0.239558450850928 0.227411887974676 1 1
0.370477276308768 0.349509150038742 1 1
0.0729552569939563 0.0703586896465765 1 1
0.156602920905489 0.149174248582868 1 1
0.207001079279999 0.195436696039726 1 1
0.119114926418681 0.115821320790829 1 1
0.135714176895991 0.129758603843083 1 1
0.226117922817515 0.215036678268467 1 1
0.35721684522646 0.341228350565322 1 1
0.297252399439788 0.274491636661459 1 1
0.222762477088001 0.213982660078065 1 1
0.16555426761548 0.156757145462383 1 1
0.244961938241089 0.235524883325522 1 1
0.396616788409792 0.38234418911638 1 1
0.365488884175188 0.343024475807145 1 1
0.138473833048854 0.131077990802193 1 1
0.293492806246749 0.282494257899076 1 1
0.167393696850235 0.163645950334521 1 1
0.0702566366388374 0.0665002429741992 1 1
0.177219504409022 0.171561967602885 1 1
0.230594171153566 0.222652210398447 1 1
0.222426233781437 0.210848882906629 1 1
0.250840162329263 0.239468410067294 1 1
0.15977224297617 0.149812079164334 1 1
0.293578992715292 0.277709633581878 1 1
0.261836469520936 0.256640864584361 1 1
-0.0369197116791019 -0.0332660906744203 0 0
-0.0473515266350182 -0.0471180473530931 1 1
0.171849821561577 0.164189587757902 1 1
0.203085320214692 0.190937017907112 1 1
0.183187943176374 0.17191344936502 1 1
0.33246276503973 0.316491151911104 1 1
0.341376478074364 0.324856473960831 1 1
0.161358950890595 0.154452203665685 1 1
0.407516106394226 0.390569502298745 1 1
0.185390401277834 0.18088660516962 1 1
0.201517805465719 0.194657687688718 1 1
-0.0406065704269406 -0.0382897444533424 0 0
0.336814760081379 0.325199762690955 1 1
0.202913523671019 0.1938028790381 1 1
0.230225621890934 0.224072013892745 1 1
0.0701856792617614 0.0702691089693373 1 1
0.276017471421774 0.264907393959043 1 1
0.0996416131495812 0.0907569753000916 1 1
0.237249118752947 0.224091176627263 1 1
0.0131998385481551 0.0132940541706353 1 1
0.207308051367379 0.198476251723527 1 1
0.346413467627036 0.328485509137734 1 1
0.152923804619672 0.148682049423624 1 1
0.228575459312862 0.217231129075045 1 1
0.189830652323775 0.182093550690684 1 1
0.193502230878425 0.186420295912806 1 1
0.296044756566885 0.283856503201014 1 1
0.165803741973697 0.158828173507459 1 1
0.412112269335085 0.390564563108343 1 1
0.20988652433034 0.205348898672089 1 1
0.0355083372394651 0.0343778599170856 1 1
0.0620728991316549 0.0581463503130755 1 1
0.25160499470837 0.238670007710728 1 1
0.203319232790629 0.193047126530523 1 1
0.262419997483327 0.249514234659017 1 1
0.172081173644563 0.159376775555648 1 1
0.0752196008189352 0.0723782132165118 1 1
0.272199133418968 0.256527889609539 1 1
0.305903744627836 0.287612408218572 1 1
0.202419368649406 0.197130310991687 1 1
0.207913677648263 0.197652690047846 1 1
0.238975152705101 0.227442525765226 1 1
0.0766101923616761 0.0712819465166857 1 1
0.271123408366971 0.259595444444958 1 1
0.137183106677675 0.129517691546651 1 1
0.21264163499646 0.207169645925148 1 1
0.420400949577908 0.399749638019847 1 1
0.17830061107933 0.171501743923899 1 1
0.437430499138086 0.421065786748814 0 1
0.238922109117433 0.226018249904856 1 1
0.139398665165736 0.13747970583963 1 1
0.168259203475359 0.157385580252114 1 1
0.0556373965690246 0.0535635544250144 1 1
0.0903626467432861 0.0893836389951694 1 1
0.23993424619129 0.231277139777443 1 1
0.0667142305326612 0.0639819814960012 1 1
0.387506853582862 0.368182836328131 1 1
0.292486031674127 0.279953624684263 1 1
0.151464898770821 0.144788933521092 1 1
0.503738353165227 0.480253269195111 0 0
0.209745433696764 0.203242839229438 1 1
0.184105061370558 0.176461133891603 1 1
0.248180646713713 0.234166990678584 1 1
0.116926306616691 0.110540858347209 1 1
0.141680680652505 0.134871325414696 1 1
0.351591567171708 0.333381686066931 1 1
0.141158102289641 0.133354439265061 1 1
0.369826124142271 0.352641432364802 1 1
0.298363913691841 0.283819723260216 1 1
0.437847585169818 0.417385447638732 1 1
0.315036247575502 0.299217959001779 1 1
0.0870727633208553 0.0821946880752423 1 1
0.054727021914199 0.0557278693485109 1 1
0.432452165902984 0.414773172933188 1 1
0.174675537502826 0.159753381303072 1 1
0.197746223643813 0.194889016574864 1 1
0.31508282079129 0.298520791611697 1 1
0.205939200503998 0.19756808963231 1 1
0.267580913448747 0.251179599596441 1 1
0.353627828476215 0.339082936247768 1 1
0.259433298852649 0.249013615826726 1 1
0.0830456239977721 0.075408050206682 1 1
0.392368224039112 0.373101694399102 1 1
0.151968815827745 0.144223021135191 1 1
0.290821028264248 0.277963351097733 1 1
0.267758146202245 0.254333996467426 1 1
0.000903478494522682 -0.00112839863114865 1 1
0.186805699413827 0.177149081876444 1 1
0.0855295901548075 0.0807553033589519 1 1
0.124910179115887 0.116857931672188 1 1
0.074128228866908 0.0717170221271807 1 1
0.163702820412572 0.153228719505085 1 1
0.171022916331335 0.162062893511736 1 1
0.221126381412238 0.208251094839177 1 1
0.331848518524898 0.317892954793242 1 1
0.283685313613089 0.271322814089916 1 1
0.205334035224007 0.19160454058788 1 1
-0.0893539139054343 -0.0849208224499934 0 0
0.1911031306751 0.186060744793854 1 1
0.266814461594839 0.256214930956394 1 1
0.223866797396343 0.21369869712677 1 1
0.0877475905403039 0.0827697688059682 1 1
0.160352895774454 0.15554778548635 1 1
0.343151356385147 0.322612017873728 1 1
0.316787747501276 0.302006954340578 1 1
0.197919144412913 0.190575435155485 1 1
0.240622163462601 0.222952844712203 1 1
0.222550656208066 0.214551015109144 1 1
0.0597445854117517 0.0575252489960313 1 1
0.376688295440522 0.35579865622369 1 1
0.173915854651544 0.169159180072724 1 1
0.314817764949806 0.30192480804803 1 1
0.379848734918071 0.362139761483156 1 1
0.177053125370299 0.167242667247218 1 1
0.149253515502796 0.143580784994578 1 1
0.206500675865976 0.198251267325707 1 1
0.285713178114378 0.276345855900555 1 1
0.130069761812914 0.12285748117931 1 1
0.191861627977152 0.179549721993366 1 1
0.234086764533651 0.223365637260698 1 1
0.288620434729078 0.277909124052617 1 1
0.30752941155462 0.29331263842666 1 1
0.0471286013581869 0.0450610165258757 1 1
0.196039382774396 0.185985398252656 1 1
0.38526048536832 0.365541889492044 1 1
0.338935802065267 0.324954227084908 1 1
0.036779267527089 0.0353398185936783 1 1
0.144481190829164 0.141325927906717 1 1
0.312731848722157 0.297099392178691 1 1
0.233928079219654 0.221864909198253 1 1
-0.0546893630444587 -0.0461515844655541 1 0
0.196632716483743 0.186758002005034 1 1
0.0620729673692736 0.0642692087486339 1 1
0.259415785674368 0.249690892762815 1 1
0.389840523358319 0.371552001983325 1 1
-0.00672821830430373 -0.00429114189644741 1 1
0.139752745642115 0.132744346920698 1 1
0.0827613764218749 0.0796788121989398 1 1
0.179844149785536 0.171270223065846 1 1
0.262810158744377 0.251328348099452 1 1
0.384247185604227 0.364829956572535 1 1
0.183855024500466 0.17574278219113 1 1
0.283756370320754 0.266468164890444 1 1
0.141654873758017 0.136336028396461 1 1
0.0296201245127871 0.0290354279845479 1 1
0.139148285464059 0.135389122202423 1 1
0.30024683924145 0.28789194508022 1 1
-0.00804126105877567 -0.00805796671863019 1 1
0.449315620414349 0.430531867229094 1 1
0.170064930602486 0.160716386435684 1 1
0.0450808469406385 0.0398574905756408 1 1
0.0826757433183655 0.0739332288969056 1 1
0.137149565335017 0.131072156298982 1 1
0.204643238004685 0.195684888065239 1 1
0.361578731154999 0.348026312294726 1 1
0.120895095838179 0.115652172322579 1 1
0.0907307833906304 0.083203330221159 1 1
0.2668590537991 0.255757591848552 1 1
0.142879674423114 0.13708773545106 1 1
0.314481829174408 0.301265838891282 1 1
0.1099913286776 0.104203516780333 1 1
0.198057082738103 0.188839634533242 1 1
0.272545371274241 0.257107025442935 1 1
0.250665841712749 0.24039626459709 1 1
0.199851102296769 0.18550891828203 1 1
0.332113101581072 0.320593284950479 1 1
0.0804685521861179 0.0757774562360482 1 1
0.26600922895145 0.254272311569437 1 1
0.20194117627082 0.193328668792655 1 1
0.210430919877189 0.199292294991206 1 1
0.146526394367621 0.1377297170067 1 1
-0.146885551575286 -0.140603952061646 0 0
0.214720999319263 0.203661048145747 1 1
0.238369583648745 0.220239863029801 1 1
0.294294647047959 0.281506776094798 1 1
-0.00679988001361388 -0.00073994490360705 1 1
0.0267389517805227 0.0248542972665978 1 1
0.148198379146868 0.143106054998571 1 1
0.103044144538011 0.0934239886961898 1 1
-0.0350018723279219 -0.031425803180699 0 0
0.116702379006987 0.110012125476116 1 1
0.205313455954865 0.19808158610132 1 1
0.183281704054877 0.179003801021112 1 1
0.156287785067206 0.149929184306277 1 1
0.386334679722601 0.364462764181739 1 1
0.0912561185222514 0.0886935643486783 1 1
0.31975087967768 0.310415212800239 1 1
0.379828203352448 0.364347106061771 1 1
0.429158009246171 0.412744416146211 1 1
0.0252507623201261 0.0241091260440517 1 1
0.226231170382015 0.214831486353793 1 1
0.385413383168297 0.367167116658011 1 1
0.278007804309199 0.265480906290692 1 1
0.172501338292573 0.164796789262948 1 1
0.01787009826864 0.0168599252502383 1 1
0.289061402136478 0.27503838400153 1 1
0.154311156485659 0.147742102330092 1 1
0.281676796176198 0.271415134062333 1 1
0.360731184716342 0.33932461143101 1 1
0.0927889994776648 0.0886303928946382 1 1
0.251880756963537 0.242888882508787 1 1
0.029795328952419 0.0251281625353941 1 1
-0.125966229026942 -0.117154920131337 0 0
0.254164460581239 0.240939074386556 1 1
0.245487297410941 0.233143995565397 1 1
0.389850065108145 0.371976718250739 1 1
0.511235575028345 0.487196089924546 0 1
0.273746597061601 0.266775691578826 1 1
0.365308702282703 0.347032191361366 1 1
0.0198832339659349 0.0188076982810302 1 1
0.151091399967189 0.143414243362709 1 1
0.00192108871140751 0.00199264188393401 1 1
0.231741697928899 0.221537651400473 1 1
0.36681449631727 0.347699710134088 1 1
0.159532943779405 0.153862583399799 1 1
0.134139548615698 0.129049110527033 1 1
0.21568208387533 0.208571260037009 1 1
0.117885886474893 0.110554320306872 1 1
0.294766608139593 0.28211100511422 1 1
-0.0778559686403054 -0.0741759085018846 0 0
0.10675229442619 0.100206923487993 1 1
-0.0377549500268485 -0.028941081602926 1 1
0.262287670986172 0.253107155854245 1 1
0.289492050116309 0.278773646687964 1 1
0.144393216576988 0.136185237744934 1 1
0.188144236355423 0.183553668919591 1 1
0.19753270551144 0.189974793522771 1 1
0.0740571227374713 0.0682692313684127 1 1
0.109413555498947 0.104234872253512 1 1
0.176770774728678 0.168485219110775 1 1
0.276340487649384 0.265625189600156 1 1
0.335943404161333 0.319602458656735 1 1
0.227072200637789 0.213318718747939 1 1
0.213297217977515 0.203088875500298 1 1
0.455164144646601 0.430233389844652 0 1
-0.0787827968197477 -0.076107540751578 0 0
0.215609337197577 0.207353988635873 1 1
0.297900817015184 0.283107823444109 1 1
0.299186738067716 0.28639252404036 1 1
0.417438833264364 0.400935829343551 1 1
0.181837531897589 0.168459605548314 1 1
-0.107795051829122 -0.103029276039133 0 0
0.124152783864631 0.115497875281128 1 1
0.253167027002255 0.241152603549808 1 1
0.234133465738272 0.225558978167096 1 1
0.161395277263797 0.154804966063542 1 1
0.215035622373813 0.202455567414609 1 1
0.313907685784145 0.299259147241441 1 1
0.386614654805355 0.368719424865409 1 1
0.408132223944557 0.390957170009075 1 1
0.217105626338136 0.210208390720452 1 1
0.316497895083007 0.302602806872209 1 1
0.222122986906022 0.212118576274069 1 1
0.229953441640849 0.223711263291949 1 1
-0.0646717989382209 -0.0629305128578986 1 1
0.10076696889859 0.0916445206954163 1 1
0.157349193663079 0.151256195246226 1 1
0.160266812042592 0.150001204196042 1 1
0.146511507384685 0.140316953562002 1 1
0.350761680425069 0.330364788813762 1 1
0.146608495468213 0.146575268647444 1 1
0.191591708622344 0.182177261939238 1 1
0.261135677725204 0.249241899386311 1 1
0.603914632277899 0.567411928602558 0 0
0.0122626424087354 0.0147116897832983 1 1
0.14955074206239 0.142819567221884 1 1
0.0126276627901426 0.00747418070802366 1 1
0.391846372504769 0.374057060767267 1 1
0.161727388375844 0.157428760683745 1 1
0.288073569156346 0.278496317280868 1 1
0.128664179929088 0.121697086139297 1 1
0.0877279774156005 0.0843594508297544 1 1
0.132383260905423 0.121565623837429 1 1
0.28213859851473 0.269259501857069 1 1
0.349132776767736 0.334025524840675 1 1
0.0375851468943908 0.0349840200304533 1 1
0.368184960068795 0.351696192260591 1 1
0.276003856392224 0.263390115142845 1 1
0.131728169582246 0.120852678604839 1 1
0.175667344818642 0.164962688004937 1 1
0.107012551360249 0.108201541237885 1 1
0.0688950770389219 0.0704228577797114 1 1
0.3826774636852 0.367041165055403 1 1
0.228676883037099 0.218269205661886 1 1
0.115413464018663 0.109828619168136 1 1
0.373046021430129 0.351726020757911 1 1
0.340146895553082 0.32602414046496 1 1
0.0913555255658922 0.0926469142378541 1 1
0.214562415090621 0.201381190324455 1 1
0.133398982952042 0.129271342344094 1 1
0.1573346371163 0.149949675055441 1 1
0.279515123391693 0.270634831547447 1 1
0.187492996032005 0.179425548146747 1 1
0.148472905279877 0.143459090040887 1 1
0.212161192739449 0.204560725857959 1 1
0.02232736146033 0.0190934577580778 1 1
0.332972050994883 0.321752647848393 1 1
0.24294284347054 0.229075028666079 1 1
0.128173019118114 0.12408124101266 1 1
0.110993370250485 0.103142193261604 1 1
0.300905902190808 0.286621663477573 1 1
0.102117903673203 0.0957136526879005 1 1
0.147347564941302 0.135731669965835 1 1
0.109202107947455 0.0985279662776752 1 1
0.15228438435858 0.139834370049827 1 1
0.222511618991153 0.21091720593202 1 1
0.0550789558303653 0.0509588011604393 1 1
0.101715232762308 0.102099997761834 1 1
0.06864909823212 0.0671097884814624 1 1
0.148990947725356 0.142347050861023 1 1
0.247535999392006 0.229314577518377 1 1
0.107469645373061 0.10796849251932 1 1
0.248572996006213 0.236677842768031 1 1
0.250593760091071 0.235304268442103 1 1
0.373497193085922 0.353275558258708 1 1
-0.00334276270176472 -0.0029919934541138 1 1
0.440339688242922 0.418870485929946 1 1
0.328988341410538 0.315302235758402 1 1
0.142574944620668 0.136503873899172 1 1
0.378831735011954 0.356909077848504 1 1
0.366982789008204 0.345043716278125 1 1
0.245401876353048 0.233950437698224 1 1
0.295877483339781 0.279579665476348 1 1
0.122022025507444 0.116248075413343 1 1
0.366339336017811 0.350527274901615 1 1
0.173977572223309 0.163834798395543 1 1
0.290275101593924 0.277290916366276 1 1
0.257830151134757 0.242608355280928 1 1
0.380397234361146 0.362890677327626 1 1
0.277376723282948 0.260964815452602 1 1
0.319964066191237 0.307018560517149 1 1
0.248226760262193 0.234420839338513 1 1
0.335763085227711 0.318647894727216 1 1
0.0354390106325397 0.0371798623880333 1 1
0.0586398673779303 0.0537101357395605 1 1
0.276425175123161 0.268475298222892 1 1
0.186364683773531 0.180137347992559 1 1
0.0655092110602122 0.0633748513175363 1 1
0.244189275540537 0.228802118016254 1 1
-0.0303673890413498 -0.0271440820027561 0 0
0.309889469430192 0.294317508257558 1 1
0.289820414697461 0.275781613884557 1 1
0.280307825718041 0.26588089758672 1 1
0.292307378074909 0.280305931666104 1 1
0.167331113125046 0.163564603762984 1 1
0.287878568306437 0.272007712174516 1 1
0.322518667587595 0.309171850293644 1 1
0.405661559908022 0.385908076177372 1 1
0.213874459795106 0.20107304884927 1 1
0.0652450409429675 0.0656314407159722 1 1
0.420971203379386 0.400552630213362 1 1
0.32251843062105 0.303543061858543 1 1
0.177059928215966 0.172467896487403 1 1
0.561234485392147 0.533715480699877 0 0
0.242420042866354 0.229892800301368 1 1
0.103617628489133 0.100999044655844 1 1
0.312658838162686 0.300586689500699 1 1
0.407031139218308 0.386567234968539 1 1
0.353814558829992 0.336696837979105 1 1
0.117464191964659 0.111855040971065 1 1
0.230051569058301 0.22059370503245 1 1
0.2076583817352 0.197676492904944 1 1
0.391156666853998 0.37292285149841 1 1
0.196189699599016 0.189731823943962 1 1
0.3554072133485 0.339156147987615 1 1
0.127514776320951 0.126350937250207 1 1
0.0744769207972095 0.0768919729905251 1 1
0.200435848482081 0.191745327935539 1 1
0.176607058227318 0.166858972267182 1 1
0.228678506641655 0.215887380598641 1 1
0.169974893874144 0.158939968778301 1 1
0.260406999266213 0.249265846560531 1 1
0.24552131397215 0.230556456134839 1 1
-0.0290253995996527 -0.0275875349113821 1 1
0.282929997638335 0.271136658539427 1 1
0.211548116510793 0.198783293871407 1 1
0.350019054253308 0.337003969793693 1 1
0.157813115563321 0.147495236076997 1 1
0.344005144838575 0.329142080573828 1 1
-0.11228666679186 -0.107816191325263 0 0
0.432434673144902 0.41254904121541 0 1
0.0416899771880624 0.0391724009182427 1 1
0.215235021434023 0.209941577432028 1 1
0.0354583482320752 0.0317969694252783 1 1
0.111919382359344 0.108053783480583 1 1
0.514712937958182 0.489349696552754 0 0
0.127506483785841 0.122511659825573 1 1
0.326313518148313 0.314658114502329 1 1
0.0601174107945498 0.0565689701704294 1 1
0.0845992702932453 0.0798261944439415 1 1
0.139396138180697 0.125587874124628 1 1
0.271593673911984 0.261436482809084 1 1
0.411508420352016 0.389342421915194 1 1
0.0560167909689267 0.0518102410400657 1 1
0.0841989648986177 0.0830701486354705 1 1
0.0845566267015639 0.0779586815486769 1 1
0.455062285777245 0.434065028333573 1 1
0.0978663985385527 0.090396828127877 1 1
0.16045967933128 0.155532400247271 1 1
0.157370670064654 0.156092137353804 1 1
0.131321872892668 0.124958712057566 1 1
0.254364333922585 0.244940589170471 1 1
0.19805666702749 0.190323756851915 1 1
0.0901611111610565 0.0939025325503899 1 1
0.105065808602429 0.0976240965009411 1 1
0.117026315761041 0.111001617671716 1 1
0.226005233226545 0.214654657458299 1 1
0.272295181874932 0.263695473490279 1 1
0.34882234450106 0.332501732675714 1 1
-0.00325745733324151 -0.00221037627239802 1 1
0.185456787229719 0.17903778140309 1 1
0.132338103569364 0.128917367542665 1 1
0.341299731825091 0.328834174336074 1 1
0.216418908461614 0.208500065572644 1 1
0.191438649641778 0.182090451383676 1 1
0.235626194661816 0.223557244346449 1 1
0.188318631949429 0.179998242160074 1 1
0.448414078719445 0.429311171207707 0 1
0.102877688618617 0.0988595239781155 1 1
0.182163540784688 0.17116440016118 1 1
0.277032824060172 0.255829089165513 1 1
0.233132779427551 0.223208740163357 1 1
0.320381766860879 0.304249696121001 1 1
0.13781989587357 0.139353497651924 1 1
0.153133588441426 0.146693465222992 1 1
0.244361371107257 0.233615551699728 1 1
0.333612125878191 0.317726506321597 1 1
0.148854325884106 0.143646943165779 1 1
0.275663283741451 0.263451490185169 1 1
0.237270365233131 0.226364305515752 1 1
0.216886078601207 0.206870379229836 1 1
0.32403655384334 0.306291658117394 1 1
0.117332848776078 0.108906299130397 1 1
0.311828892619556 0.295967840801746 1 1
0.142001113393804 0.136776352058988 1 1
0.261595895285451 0.253788816657867 1 1
0.351640744303035 0.330873742484922 1 1
0.317650259004774 0.29353801820373 1 1
0.459541490645905 0.439959759426096 0 0
0.218677852424851 0.208544629570932 1 1
0.42585956055969 0.408495329023598 1 1
0.103226451274312 0.099630609267395 1 1
0.102355073041048 0.100318179601971 1 1
0.187297845589963 0.178881001898452 1 1
0.225308628540913 0.216974414953656 1 1
0.218642201223592 0.204492282123363 1 1
0.208546778985427 0.200493524819193 1 1
0.26892694215216 0.259679424530394 1 1
0.19029350678938 0.176869627429044 1 1
0.302212424231304 0.285464273559475 1 1
0.314070373787763 0.298696582542114 1 1
0.204138919181979 0.196029780406282 1 1
0.208076290196233 0.202295331382848 1 1
0.274290118356764 0.263903065477502 1 1
0.247588521079757 0.234823386097353 1 1
0.320265837451383 0.306752222956416 1 1
0.0633719004280592 0.0568224416979238 1 1
0.354229638568635 0.334039878817831 1 1
0.0812754421983174 0.0781574612476502 1 1
0.225729509034942 0.21285799401432 1 1
0.0990111372261936 0.0915162665966543 1 1
0.23907186717736 0.227294044714852 1 1
0.321482465790745 0.304252769506502 1 1
-0.0465594796259422 -0.0444757467670635 0 0
0.0948545153065818 0.0907338409155989 1 1
0.296195076574461 0.280989126284554 1 1
-0.0141017094236132 -0.0123704882936451 1 1
0.348237666804128 0.330273679935621 1 1
0.0123260363261802 0.0136116443351538 1 1
0.299341996047061 0.286840443317194 1 1
0.411528822700123 0.394301284969001 1 1
0.281326239185106 0.268586835815838 1 1
0.202888559048187 0.18949184283377 1 1
0.23754182553061 0.222850656225257 1 1
0.157810470096098 0.14395612401316 1 1
0.155050818670116 0.146911716125072 1 1
0.106211995735039 0.100620960983206 1 1
0.250006402583901 0.238881246358164 1 1
0.166313894528498 0.159316834507449 1 1
0.299359686810942 0.284828008429206 1 1
0.195692577930963 0.187981617530146 1 1
0.0891184639500875 0.084715118224383 1 1
0.11770016422395 0.11353918824241 1 1
0.268610580672689 0.257186919967747 1 1
0.213648091595167 0.203565256314657 1 1
0.0578053774702017 0.0565855890529456 1 1
0.259696649805989 0.247121519685839 1 1
0.135188721019019 0.128949652513049 1 1
0.0466613940917031 0.0460368794291378 1 1
0.274000712379579 0.261799810191365 1 1
0.127685536064677 0.119739228629059 1 1
0.232344406840187 0.218687263328642 1 1
0.330956303719579 0.315559075476447 1 1
0.460654925811991 0.440599309877191 0 1
0.273746396301736 0.261356233245828 1 1
0.17943083447036 0.170251196818169 1 1
0.211776622694501 0.197710936576987 1 1
0.0728010877838305 0.0660565555176499 1 1
-0.085011508452182 -0.0715915550392764 0 0
0.0487727218078027 0.0448797316312314 1 1
0.303208659278459 0.29480614059793 1 1
0.175388170965651 0.168197199563319 1 1
0.466064484634882 0.438406570729197 1 1
-0.0971460587506628 -0.0912017389761633 0 0
0.180591357174582 0.170737531795497 1 1
0.297939501045545 0.279079655052397 1 1
0.220685518933169 0.206120387113841 1 1
-0.0146767014199764 -0.0142367009647612 1 1
0.327732064169941 0.312623653434099 1 1
0.0300573239114696 0.0290449297280428 1 1
0.253753836609914 0.242419493534849 1 1
0.0513655124495409 0.0499748365068054 1 1
0.231436012144576 0.222049151669109 1 1
0.255727047723503 0.242017465629743 1 1
0.244111973785299 0.23078393413654 1 1
0.108004968869095 0.103419380535589 1 1
0.217188459688697 0.204390613388104 1 1
0.168946415948984 0.162043683219179 1 1
0.160040529060454 0.153648177857875 1 1
0.113922792945814 0.102835926708668 1 1
0.272741894041595 0.262232176125705 1 1
0.0401404714147552 0.0392022465164177 1 1
0.23183800301996 0.222216536201508 1 1
0.100413806937481 0.0947075251692995 1 1
0.276004708487894 0.263519651710535 1 1
0.209095362651393 0.202561095394721 1 1
0.396945830583279 0.379534135529148 1 1
-0.0541681395969251 -0.0510162688554791 0 0
-0.0201707168578585 -0.0188621237832071 1 1
0.266530864448398 0.250349940181781 1 1
0.194124895583693 0.191769143533023 1 1
0.0618284526885186 0.0578375086135172 1 1
0.206154711689796 0.186639784172169 1 1
0.167606301063832 0.162308857977753 1 1
0.284177973282453 0.269124953969605 1 1
0.321201576979762 0.305257200708718 1 1
0.385946920688315 0.369041217889751 1 1
0.0131709358877094 0.00775718114921122 1 1
0.237423022108284 0.224512926892854 1 1
0.139133250712994 0.134347183793775 1 1
0.169487937351914 0.168116216063872 1 1
0.029220639002328 0.0218863577884572 1 1
0.314906756539777 0.301628274553223 1 1
0.149490952671231 0.143753574056634 1 1
0.187494361788436 0.175226335758008 1 1
0.259232266093691 0.251555441661539 1 1
0.267336013618168 0.258650017347836 1 1
0.06626321292049 0.0661131443825227 1 1
0.0509362341714147 0.051328724765591 1 1
-0.0182374586146597 -0.0180845358916899 1 1
0.210933615268805 0.200337425674565 1 1
0.245080095257511 0.231714631433569 1 1
0.209794521808932 0.201484985464446 1 1
0.253195194046571 0.23900323570258 1 1
0.344299431745649 0.324845057140946 1 1
0.259179577808791 0.241667960719521 1 1
0.250290094698993 0.240841475448589 1 1
-0.00280046914091198 -0.00591973977635359 1 1
0.108923964234702 0.103735229383752 1 1
0.1350253040456 0.128663692507568 1 1
0.40726286604672 0.387352215037608 1 1
0.00186206210039306 0.00253818862583206 1 1
0.154544389908729 0.1453477338277 1 1
-0.0663241178779314 -0.0708383924348926 1 1
0.0839848056607383 0.078137892534728 1 1
0.285131655776465 0.268807749459836 1 1
0.19387957164991 0.183411248727306 1 1
0.0831916970170313 0.081602213423179 1 1
0.260880730752263 0.248610701798433 1 1
0.246449219412437 0.237507215400445 1 1
0.282477605151599 0.274869401414199 1 1
0.259116709090044 0.247277323309864 1 1
0.376794317502974 0.357813896037399 1 1
0.0533286389421221 0.0481787462117326 1 1
0.185337296704415 0.177633402871387 1 1
0.556623489183781 0.534724880746966 0 0
0.11204621904944 0.109709596705482 1 1
0.335026207234823 0.32209484460916 1 1
0.035660795470469 0.0335171312675049 1 1
0.297669198357624 0.281555958977496 1 1
0.330093505379206 0.312107544537848 1 1
-0.164113243532717 -0.160106316044002 0 0
0.293556333968144 0.281834462925456 1 1
0.177029401834157 0.168884701914791 1 1
0.377326418445555 0.357564973515701 1 1
0.0911279263614882 0.0860949238075802 1 1
0.153566520783276 0.150032961693901 1 1
0.239510328581885 0.22752654978357 1 1
0.208463970429707 0.195347568830924 1 1
0.124314581581042 0.118312484363693 1 1
0.22724616097634 0.216692299335874 1 1
0.273701513188338 0.262652614055259 1 1
-0.0378979897926461 -0.0372330352628726 1 1
0.249034594508982 0.237778193545663 1 1
0.145067597235633 0.138527338330709 1 1
0.258424123966066 0.241600901247923 1 1
0.407318709576221 0.392429595654774 1 1
0.0382826641320376 0.0397439448673202 1 1
0.213757291793375 0.20250297943683 1 1
0.0844409806359034 0.0812198447903472 1 1
0.316247518750068 0.304777066454546 1 1
0.12012015412032 0.11474107089519 1 1
0.37357174750675 0.356241998880068 1 1
0.104387248843738 0.100786311622606 1 1
-0.0526509918208896 -0.0495776473873965 0 0
0.0322205055371642 0.0322586821131089 1 1
0.210989137640779 0.20238728005911 1 1
0.203173589973705 0.192697521656542 1 1
0.29018558055015 0.274673355881572 1 1
0.307885250005574 0.291806802413298 1 1
0.348628141399372 0.330636743545117 1 1
0.256204571564461 0.242565292792542 1 1
0.435310157255031 0.412809746683854 0 1
0.336414647787872 0.322942944867541 1 1
0.0903746322104888 0.0866977814964607 1 1
0.162725595837866 0.153164191973406 1 1
-0.00602423795464473 0.0016856634620511 1 1
0.0608410952433415 0.0601062261845641 1 1
0.311138466852408 0.293734964529307 1 1
0.293609914773539 0.274753284810231 1 1
0.407167906608573 0.387863864845673 1 1
0.145125324347454 0.140475486804471 1 1
0.329951571965543 0.316174245672732 1 1
0.167450315239026 0.159139021555948 1 1
0.233952542078221 0.222361879452836 1 1
0.166489438469389 0.15851145484759 1 1
0.194406871795209 0.189763177092117 1 1
0.26464099108945 0.252877797511343 1 1
0.0902432408637389 0.0796478514479286 1 1
0.118235323144853 0.116336528574778 1 1
0.245827528115785 0.231978728182769 1 1
0.211825332779393 0.206335249908585 1 1
0.165145410401325 0.157568333274296 1 1
0.235268561922077 0.224559346290206 1 1
0.383804461818112 0.364828297178563 1 1
0.116721322206658 0.109635319770756 1 1
0.243618454968608 0.231749681100559 1 1
0.312899729530105 0.298911585529788 1 1
0.280544586029661 0.267183334569444 1 1
0.16026934038971 0.153477892877172 1 1
0.130404334257251 0.123668579423087 1 1
0.329856148821382 0.314769420164748 1 1
0.12720758873951 0.122898499556922 1 1
0.156990454524368 0.142493728745637 1 1
0.213842018946502 0.205616669032112 1 1
0.153866296788178 0.149674895416718 1 1
0.484802196895136 0.458854940358208 0 0
0.137648483767114 0.128766752002105 1 1
0.270284338733131 0.258354584257278 1 1
0.217926650193795 0.207231571461366 1 1
0.067973035079235 0.0660751599981301 1 1
0.198113686379095 0.187307930876632 1 1
0.0621666505081864 0.0604444905811372 1 1
0.130332946160677 0.129268683226184 1 1
0.260329750273885 0.245166037290384 1 1
0.00962929535996014 0.0114836806361474 1 1
0.134609770978256 0.130109724585861 1 1
0.368332068777084 0.348103940156471 1 1
0.206952490288524 0.202644836535476 1 1
0.482673852761305 0.461559438652188 0 0
0.247445339583339 0.239119425340511 1 1
-0.052191356194525 -0.0525147566166106 0 0
0.468358682706299 0.440610901414861 1 1
0.236292257724518 0.226732548499733 1 1
0.353097246066698 0.338272307076221 1 1
0.0822636768094766 0.0776012798979939 1 1
0.0760107719267605 0.072131386334466 1 1
0.203770817384391 0.192393390730783 1 1
0.180243254019063 0.177200888167897 1 1
0.152974854032458 0.149158905791541 1 1
0.206330885076164 0.196027907089025 1 1
0.00112636248086914 0.0024061172448426 1 1
0.0280918181063987 0.0262893230507779 1 1
0.211332946791937 0.20124292229839 1 1
0.0799228555212103 0.0737470411310182 1 1
0.298800472469177 0.284494840864363 1 1
0.260444531067249 0.245063274632339 1 1
0.202524116168101 0.191268270910282 1 1
0.091275848789659 0.0906991155874464 1 1
0.487096429809664 0.458069348409351 0 0
0.0973680703046065 0.095317572214874 1 1
0.320371161520231 0.308388315583715 1 1
0.106289383829425 0.100440020423468 1 1
0.299724337250316 0.2858497248622 1 1
0.20451572768432 0.196917265773447 1 1
0.130173479637736 0.123738049299131 1 1
0.245996506676638 0.234871627824879 1 1
0.161629408044226 0.155507762755506 1 1
0.0665116573955018 0.0640263018320869 1 1
0.214090730979863 0.20809446180647 1 1
0.238479302174398 0.233192548702995 1 1
0.328183996482724 0.313772064426074 1 1
0.309569915043234 0.296029916581977 1 1
0.171006689863405 0.161882042466617 1 1
0.300340113172724 0.287136814179297 1 1
0.233850268783366 0.221076810586754 1 1
0.313193209639206 0.297111016642374 1 1
0.159849931204735 0.154774252983836 1 1
0.200041456188897 0.188316906197035 1 1
0.249474997451448 0.234316799113816 1 1
0.369115273499631 0.365664155958216 1 1
0.269572644152428 0.260595614739494 1 1
0.322277458089509 0.307702728913254 1 1
0.0628301207720323 0.059814965320457 1 1
0.30104793895014 0.287230331756701 1 1
0.235563779617407 0.223394174647321 1 1
0.0568921861319704 0.0507635639149827 1 1
0.178799765916431 0.169271105922809 1 1
0.211948550756934 0.200438616748118 1 1
0.0611935309498643 0.0579020788942577 1 1
0.341448524204699 0.322767580498849 1 1
0.144204434277163 0.134902515100137 1 1
0.0345216796902002 0.032501323076284 1 1
0.273285732737396 0.2628366025862 1 1
0.260953364496633 0.247560841508498 1 1
0.12720462621992 0.119697204724095 1 1
0.35977657617034 0.345508843948054 1 1
0.439296059668223 0.418066264523036 0 1
0.532096767292664 0.50657486711588 0 0
0.0230474442724449 0.0235355065353585 1 1
-0.0843970488252327 -0.084412292090711 0 0
0.0166647500290603 0.0137162215382703 1 1
0.238639283887592 0.227844555339471 1 1
0.199324131913939 0.188967428173174 1 1
0.111008328607692 0.107367080559608 1 1
0.178058985805868 0.171917649109888 1 1
0.311294898043641 0.299686366890205 1 1
0.20451620410492 0.197328907083237 1 1
0.218000644002077 0.209805114721209 1 1
0.0789093878785484 0.0748001971006295 1 1
0.297894017079422 0.283681573227888 1 1
0.316331177274379 0.301161525477776 1 1
0.033689330784592 0.0330838552168423 1 1
0.242323141695532 0.231086591209431 1 1
0.250168343433643 0.237426089859338 1 1
0.188468014736393 0.177803857891331 1 1
0.257418915808633 0.247032307446744 1 1
0.182741477225551 0.175313859780404 1 1
0.144762232677943 0.137265261260872 1 1
0.235795884858195 0.224177423212032 1 1
0.226254789346549 0.2159419313081 1 1
0.0298319550920494 0.0269526739643575 1 1
0.360996291795359 0.344706277770133 1 1
0.214346952088716 0.206506044273326 1 1
0.26574664035207 0.248778548917155 1 1
0.277978019526285 0.264993187360045 1 1
0.188706005423887 0.181081916496632 1 1
0.180672648270255 0.178823947862981 1 1
0.293384269035864 0.278775808477023 1 1
0.0571841780897993 0.0584449692174618 1 1
0.00655916798176721 0.0150125322124308 1 1
0.309597951244341 0.293450719824123 1 1
-0.00106730462442091 0.0025434928816177 1 1
0.306891124833839 0.288846728247511 1 1
0.0453863965044307 0.0403990265542417 1 1
0.334181200041985 0.317736218496171 1 1
0.500872638646194 0.480247194984008 0 0
0.227297816338378 0.209851804793265 1 1
0.106289555699576 0.102250505807387 1 1
0.24061981111716 0.231452665027579 1 1
0.163788133896145 0.153267306290685 1 1
0.210659427471038 0.19781673834313 1 1
0.370515963575182 0.35707127204398 1 1
0.214159718332806 0.200771126229443 1 1
0.0398234351184187 0.0373730379629976 1 1
0.0908289475642187 0.0857734417525541 1 1
0.304738159175521 0.288596647506425 1 1
0.235480628279324 0.22832772792923 1 1
0.342565931185866 0.329802609140302 1 1
0.312062606798173 0.294540867784318 1 1
0.18692734924915 0.177463910905654 1 1
0.189205032365361 0.179642620782426 1 1
0.102436260891373 0.0976771519943299 1 1
0.327305448968865 0.3098786784117 1 1
0.250017974597196 0.239033800368024 1 1
0.221720677978889 0.212118484121873 1 1
0.1287036418883 0.122584742271681 1 1
-0.0122379040630856 -0.0161532211810982 1 1
0.164833503158268 0.152381949646978 1 1
0.168730962779994 0.160873842971399 1 1
0.302781283935239 0.286579637435466 1 1
0.201875934209337 0.192858321893245 1 1
0.0676521140400152 0.0663995460737853 1 1
0.08371963812614 0.0786980968139054 1 1
0.0662085376993689 0.0631804347222649 1 1
-0.152328600975902 -0.14551454505045 0 0
0.0295650011782103 0.0277384792640473 1 1
0.29447347983274 0.281522544677372 1 1
0.33442229496578 0.317605224132444 1 1
0.358685781959784 0.339280599312683 1 1
0.363422748861267 0.348751155277497 1 1
-0.0209971423670947 -0.0202417545900017 1 1
0.273963437447136 0.262225412857355 1 1
0.331147059362773 0.307939453136887 1 1
0.412866056181306 0.391771095005352 1 1
0.100513111238124 0.0983753242893603 1 1
0.184811284215242 0.17528771405935 1 1
0.0689321029514201 0.0684265966762512 1 1
0.322289843561758 0.30514065171166 1 1
0.0776502234027897 0.0737770947641941 1 1
0.178065560038133 0.165856242432869 1 1
-0.119864933337674 -0.115935014917771 0 0
0.403141658124172 0.384344434358513 1 1
0.501315929397618 0.472667259177665 0 0
0.246040171055519 0.233241510180433 1 1
0.317011010515849 0.296368044071675 1 1
0.0720774276568122 0.0683054747736611 1 1
0.114222703231965 0.108585307671228 1 1
0.302730904657226 0.29319049987688 1 1
0.0980246175845415 0.093000526096382 1 1
-0.0628872274018647 -0.0593567647090559 0 0
0.339086369547131 0.32724279766836 1 1
0.193162624318402 0.184570410794073 1 1
0.337528709114948 0.325016195839677 1 1
0.163359008278716 0.155348717794511 1 1
0.0912095396321766 0.0846233458339113 1 1
0.377715569457168 0.357341537966744 1 1
0.13711931505934 0.126692564523837 1 1
0.00375081781711176 0.00329619827120177 1 1
0.14936455174076 0.141629354317305 1 1
0.0996757166863808 0.089627574790432 1 1
0.0630618027079308 0.0624655486083929 1 1
0.381269111427085 0.365247870187776 1 1
0.0375672841013334 0.0360983947708989 1 1
0.273404329116389 0.257821096569312 1 1
0.200485887851062 0.192722822988188 1 1
0.313279782083807 0.297426487533443 1 1
0.43068927963428 0.410529632758052 1 1
0.0972627873517822 0.0927656004550596 1 1
0.206018270436204 0.195261667385017 1 1
0.126792868109759 0.120221076701167 1 1
0.11274423763046 0.103902531009283 1 1
0.0122710750501888 0.0155081507109784 1 1
0.351419658991 0.337213033067265 1 1
0.191711546191905 0.185998981134128 1 1
0.0799456371166077 0.0768963271892564 1 1
0.148433909395849 0.140360318112127 1 1
0.352970567000213 0.337548912805285 1 1
0.357322070702609 0.335594781068029 1 1
0.0639699438461699 0.0683397028770636 1 1
0.216232532469921 0.207316053284659 1 1
0.345045489286539 0.332749883559846 1 1
0.274362213464119 0.263733443294634 1 1
0.225993808719308 0.217433458693279 1 1
0.15733142258124 0.150336298040203 1 1
0.223511041744042 0.214622634911715 1 1
0.167340036820349 0.160822809646944 1 1
-0.00138651112260024 -0.0015665349340165 1 1
0.0954624048317412 0.0894284719174683 1 1
0.100295433832354 0.0954053548250165 1 1
0.364181165418356 0.3430002668477 1 1
0.228224178597521 0.219317560187602 1 1
0.383769161637326 0.364901659772884 1 1
0.149992787772939 0.141874058373226 1 1
0.391866826377852 0.374895350574967 1 1
0.225555899891156 0.218500284849964 1 1
0.370609900408283 0.349715424867166 1 1
0.459198950581336 0.437979267442825 1 1
0.0085731688707336 0.00851621815750281 1 1
0.371676961990269 0.348884444488859 1 1
0.0811148663269623 0.0784860626463456 1 1
0.257690551858291 0.248027789658156 1 1
0.181320519164751 0.169049860477304 1 1
0.442542819788577 0.421121877695342 0 1
0.321898519055507 0.309969145774354 1 1
0.198975078084934 0.193912963182894 1 1
0.0582527301179983 0.0550676501211758 1 1
0.208602034083589 0.200932214913163 1 1
0.229607336613715 0.216940363840687 1 1
0.057524936980974 0.0566021311208253 1 1
0.271048833193131 0.257437135576009 1 1
0.287525902310898 0.276865768705676 1 1
0.304573378968171 0.288159717113224 1 1
0.107685361388511 0.0991326368068698 1 1
0.130839231666078 0.122615050359573 1 1
0.154577536598015 0.150373370547156 1 1
0.247898125693554 0.236126665397673 1 1
0.0318146833511612 0.0312543769593823 1 1
0.449851332229068 0.427433537212168 1 1
0.345707785199893 0.332268735787011 1 1
0.0804534816087979 0.0827710653658399 1 1
0.270481066733737 0.259262579722315 1 1
0.282714057714368 0.266689278517145 1 1
0.346672556445258 0.326449577318673 1 1
0.224913245397894 0.213346825121943 1 1
0.309487198479379 0.294613112573691 1 1
0.256484040420247 0.24321350291055 1 1
0.238605837108101 0.225844883652397 1 1
0.295636682534485 0.28052183240376 1 1
0.212279586200655 0.205408703042104 1 1
0.0925251926614986 0.0872236456715012 1 1
0.191690010709189 0.184516725363421 1 1
0.211904097001414 0.201718404406811 1 1
0.0551340084676593 0.0498795414266464 1 1
-0.0976116041189876 -0.0968893008088038 0 0
0.240194388288738 0.232062497869661 1 1
0.339746434295994 0.322802703618603 1 1
0.430767951775111 0.407610442643778 1 1
0.316260041438734 0.295489010501039 1 1
0.183474664897444 0.174222827060854 1 1
0.29027476881549 0.280946178619747 1 1
0.347259836970828 0.331778403609172 1 1
0.0703233570605197 0.0615849453632357 1 1
0.213808647360129 0.204199544490839 1 1
0.283158994265283 0.271207949865092 1 1
0.189162307366816 0.181467817949022 1 1
0.180139585868842 0.173755729642962 1 1
0.306022400928442 0.291832426652073 1 1
0.0141160232979943 0.014082604808378 1 1
0.161588418410206 0.151746972456584 1 1
0.0755076167241018 0.072321760134552 1 1
0.233776253653542 0.219816671118218 1 1
-0.0179219696462823 -0.017193432239613 1 1
0.401208515375218 0.381153138901795 1 1
0.228001262120206 0.218380374822718 1 1
0.00596070520408981 0.0125562654434876 1 1
0.331856553367641 0.317264130705533 1 1
0.208882435659836 0.199723549053559 1 1
0.257285169139681 0.24661050112671 1 1
0.228252026976506 0.213635293782299 1 1
0.113966790175132 0.10888765102238 1 1
0.222539435813236 0.213846133436056 1 1
0.259460320247597 0.248466839424454 1 1
0.157514822198165 0.148602951492209 1 1
0.133334045546802 0.132371681881226 1 1
0.00151514434845053 -0.00527468044958321 1 1
0.170667281463097 0.152970966738432 1 1
0.0285736146030073 0.023077836998904 1 1
0.14999379535425 0.143104907274881 1 1
0.206722925220502 0.197607405300415 1 1
0.0891373518158972 0.0862821112250799 1 1
0.357746760107193 0.338548115590595 1 1
0.192151911996168 0.187250949946706 1 1
0.119841453682802 0.113434622521712 1 1
0.050980558145881 0.050187980590356 1 1
0.327373046712975 0.312566659737128 1 1
0.334146512999541 0.317958945719098 1 1
0.0442962410279606 0.0429016701724533 1 1
0.127832532570801 0.121251581758989 1 1
0.376250559199975 0.355903631863829 1 1
0.211775697657605 0.201297329178268 1 1
0.422630027102164 0.407670817156557 1 1
0.278402362456905 0.270953701265472 1 1
0.39377600069021 0.373339940616064 1 1
-0.0230309008032653 -0.019340103171106 1 1
0.105741241247213 0.100261670920535 1 1
0.0764534317035298 0.0773741292333933 1 1
0.13467974277626 0.126886050597383 1 1
0.18259810271188 0.173099941110475 1 1
0.188750286793975 0.17989896670144 1 1
0.100907470162673 0.0944230996046868 1 1
0.0379586245756649 0.0375563662333035 1 1
0.246518137529588 0.238253264549215 1 1
0.187126021924365 0.180226950261091 1 1
0.136373439611982 0.130666044816908 1 1
0.0105901222844747 0.0118888528241245 1 1
0.181474371193833 0.171270637659103 1 1
0.0372747342060455 0.03658768086877 1 1
0.116663476847855 0.115834886587002 1 1
0.263786244841491 0.249914945479086 1 1
-0.0148890383000685 -0.00721424354530499 1 1
0.157953786060158 0.153714794543502 1 1
0.0760953250029727 0.07429870692843 1 1
0.168400294844741 0.159691709671036 1 1
0.235059377377748 0.222831038112363 1 1
0.233955138274061 0.22152716119157 1 1
0.175427572139156 0.169867655946493 1 1
0.138297630052042 0.131879411580175 1 1
0.21477244136636 0.204167624754441 1 1
0.358390821518652 0.342668190383642 1 1
-0.00993134720944629 -0.0102530877429049 1 1
0.273926480712913 0.263196528742767 1 1
0.329057935829316 0.312549171974796 1 1
0.132821629377456 0.125218986811247 1 1
0.103465666466687 0.0974147668111724 1 1
0.352217506075215 0.333986825738278 1 1
-0.115691170812115 -0.116368688714985 0 0
0.219074388016731 0.210175057706029 1 1
0.203024742601587 0.196071015671959 1 1
0.0943443327531595 0.0910813748517008 1 1
0.148669661047426 0.144368763082197 1 1
0.196457724297365 0.185940772165683 1 1
-0.0426920773187802 -0.0401319724426198 0 0
-0.00180848497545434 -0.00132138263659026 1 1
0.177196691261761 0.172903308664056 1 1
0.285615351182371 0.272042980198624 1 1
0.306423162374162 0.290484031175082 1 1
0.162641458920254 0.158595511061696 1 1
0.124777687400759 0.119950652668197 1 1
-0.114373965007769 -0.108361035966833 0 0
0.260060727970759 0.251506384926256 1 1
0.365844865451945 0.34939815725151 1 1
0.0799226007420286 0.0784618691703939 1 1
0.132914342391148 0.12493684956863 1 1
0.260118592750675 0.24473742540048 1 1
0.223869588214732 0.207433245637231 1 1
0.0724946415045592 0.069603184443795 1 1
0.0618951296428999 0.062610181860492 1 1
0.240228085710373 0.227615759326904 1 1
0.334629711965654 0.324386308548737 1 1
0.15252781891339 0.145930451284371 1 1
0.100732710077178 0.097737230905791 1 1
0.162642641051432 0.150715413387767 1 1
0.192095533689522 0.177765454907053 1 1
0.258035354216001 0.247251458623344 1 1
0.192915049520875 0.186029050485331 1 1
0.285199916868046 0.272982855648214 1 1
0.436685848721127 0.416226121938005 0 1
0.296648453974893 0.28246706035883 1 1
0.291619086247917 0.280193096383297 1 1
0.274509608222014 0.259033361981977 1 1
0.189326174787848 0.183162180097427 1 1
0.308238491225183 0.295688730746556 1 1
0.203628432126461 0.194615129081973 1 1
0.498846984000772 0.465449046652391 1 1
0.216412993293975 0.208550957740093 1 1
0.260434630588607 0.249307683522283 1 1
0.409486381017512 0.392542693364328 1 1
0.0704015761517636 0.0706888950127478 1 1
0.0898093986536437 0.0873700726815205 1 1
0.463838135598805 0.446444132415289 1 1
0.214745682017832 0.201579645342799 1 1
0.147209920535458 0.140249857307912 1 1
0.192865112858714 0.185837919200337 1 1
0.206165767681426 0.195263417657184 1 1
0.191690162906127 0.181381891719188 1 1
0.11143253374229 0.107795707704309 1 1
0.132942639449391 0.12693746599695 1 1
0.10041628640455 0.092977726746754 1 1
0.250282502875299 0.238467544235968 1 1
0.249054112751651 0.239186351052703 1 1
0.079473480278694 0.07346065317442 1 1
0.185658509880455 0.176547560751197 1 1
0.237947099629578 0.225744985579701 1 1
0.272045776883974 0.261362470608146 1 1
-0.0545574763135318 -0.0526366349298537 0 0
0.379047945128207 0.362270047006914 1 1
0.313830435090207 0.299585106933919 1 1
0.2625970961289 0.246891548104325 1 1
0.209832123853607 0.19545767180192 1 1
0.300783807165924 0.284056228649861 1 1
-0.00681182881819447 -0.00725573475490963 1 1
0.254434087001197 0.244258546608371 1 1
0.133042329439664 0.125883269548066 1 1
0.113379827536312 0.108550183830519 1 1
0.0470228369773962 0.0455461174072358 1 1
0.260677345937182 0.250808806395028 1 1
-0.0707838589944979 -0.0685246141442657 0 0
0.372344094940117 0.353111874903929 1 1
0.185110580468952 0.172093933883084 1 1
0.280556992338508 0.267845282324955 1 1
0.198058470803456 0.187165186628422 1 1
0.048922419924139 0.0482459238807692 1 1
0.17462762767328 0.167963810952924 1 1
0.308485446552121 0.290787870854716 1 1
0.193988935708622 0.188490054945649 1 1
0.215486012756163 0.207997229199256 1 1
0.312814816327144 0.300738769332072 1 1
0.0619895528404009 0.0580634078153526 1 1
0.279718512848539 0.264025569935906 1 1
0.166400107801346 0.160184170824827 1 1
0.108215186496691 0.1020276259237 1 1
0.0895977979939995 0.0840503932106064 1 1
0.122894108428157 0.118190855219905 1 1
0.0322882085572192 0.0339285300121407 1 1
0.491414142480314 0.468940859943001 0 0
0.00349484378818156 0.00911322656338446 1 1
0.361752448262617 0.344503207013391 1 1
0.00230051380278361 0.0014574910786017 1 1
0.253928800817871 0.24264599552399 1 1
0.154788028226462 0.151185769475515 1 1
0.233210461994877 0.225766765904005 1 1
0.240731875987566 0.221942055463042 1 1
0.0444878747330514 0.0399096849022333 1 1
0.322953453033081 0.30666907206644 1 1
0.261486585124075 0.250197028457507 1 1
0.0072606289379649 0.00990305829350687 1 1
0.249705658354978 0.23759616973365 1 1
0.142534646440893 0.137474713120438 1 1
0.376832736828822 0.357578847301793 1 1
0.187484363363942 0.175491290392523 1 1
0.273116114588908 0.258271275252466 1 1
0.235035182802043 0.226535295279599 1 1
0.276745364805228 0.26497044876273 1 1
0.212228531313729 0.201004589157198 1 1
0.152466658236748 0.147055898892603 1 1
0.237381452140408 0.226210373837625 1 1
0.343385443209145 0.321499893025207 1 1
0.221409268699957 0.213134914379529 1 1
0.0708684698280581 0.0714075509270702 1 1
0.268750401691492 0.259583416607352 1 1
0.0691586863729126 0.0622131129440861 1 1
0.0999297501859718 0.10019413614586 1 1
0.13192923161208 0.124475680419545 1 1
0.00454660916895276 0.00203860614825282 1 1
-0.0835304225193864 -0.0733911393620096 1 1
0.137148205078672 0.12895555420408 1 1
0.223877048476006 0.211021671685888 1 1
0.312937254164561 0.294115770451514 1 1
0.335750609939909 0.320188009624646 1 1
-0.0181298388812675 -0.0173646016202828 1 1
0.13773384309145 0.130426144205222 1 1
0.304064302813184 0.2902706169645 1 1
-0.0211202008764965 -0.0204481985422812 1 1
0.112490936355847 0.109232287121464 1 1
0.291166344801254 0.275597532729254 1 1
0.404445169783061 0.38565381379074 1 1
-0.00592662474701304 -0.00898659903214542 1 1
0.176139467627112 0.167557973588471 1 1
0.119236610491987 0.111764220746907 1 1
0.257354943202978 0.244132224594909 1 1
0.0272036091244551 0.0239743009479819 1 1
0.180388578582181 0.169942632366185 1 1
0.180405081919584 0.171054469544975 1 1
0.37471257764068 0.353441485720808 1 1
0.11373117889755 0.109154628397534 1 1
-0.0105609954928953 -0.0103605469833249 1 1
0.167707218239069 0.158948734567657 1 1
0.033452468571049 0.0304431415128075 1 1
0.153222409509957 0.150975993710332 1 1
0.329937874364605 0.318570815843651 1 1
0.239467159948677 0.226836254501004 1 1
0.325598408924215 0.309725033619668 1 1
0.236043384854458 0.223614524043018 1 1
0.117838122399293 0.108852850939454 1 1
0.37770097891452 0.359958214211867 1 1
0.187070876654319 0.174019919501799 1 1
0.137553106382448 0.128810917989286 1 1
0.307312049826899 0.291955705866337 1 1
0.388187278345735 0.373700749228586 1 1
0.320613020279758 0.304642115963029 1 1
0.154688969470507 0.149170698663554 1 1
0.226029975322448 0.214663221459908 1 1
0.282137033090141 0.268783078189741 1 1
0.206654747417657 0.197077052026793 1 1
0.187964465311184 0.180775616879595 1 1
0.3737324349903 0.360097347424524 1 1
0.116736710404209 0.108078851319322 1 1
0.213064949036025 0.20057047236167 1 1
0.265529979129499 0.2521524066362 1 1
0.270200409916933 0.256961095477783 1 1
0.115787894225266 0.109678624312983 1 1
0.233248917731501 0.224717714335538 1 1
0.294556746811004 0.279871430424325 1 1
0.291899438940512 0.276687451889391 1 1
0.180497588757517 0.168935369646421 1 1
0.0821462532316139 0.078958203396708 1 1
0.173838343888854 0.170362111136592 1 1
0.10171241427496 0.0944236037520985 1 1
0.228494814503594 0.21739317619197 1 1
0.0446063079462708 0.0423280611101411 1 1
0.0898347614913127 0.0857950819230868 1 1
0.205942294230852 0.195883955466367 1 1
0.193028116768522 0.186548753568637 1 1
-0.0568664894298193 -0.0504585759989206 0 0
0.388072650601771 0.368560355790878 1 1
0.027269271284349 0.0233838532515583 1 1
0.188174482435209 0.182502883468384 1 1
0.23994726814737 0.228859346926014 1 1
0.0979810231000873 0.0934215152380671 1 1
0.255632616178373 0.242715095365645 1 1
0.417866601191845 0.396531496073157 1 1
0.0625553722212617 0.0564537830747594 1 1
0.290395835133743 0.275297361972646 1 1
0.229935770550238 0.221203194831147 1 1
0.398114414077576 0.373299497602877 1 1
0.132072108421328 0.12372416663815 1 1
-0.00588259821205866 -0.00746123358720468 1 1
0.231118815810481 0.21750094287691 1 1
0.266311135434468 0.252806451061721 1 1
0.24261778536312 0.229984743832529 1 1
0.16571958618852 0.155475115571133 1 1
-0.062354220410607 -0.0576472888082311 0 0
0.127607293106887 0.117999036442022 1 1
0.160825618861965 0.15463335788966 1 1
0.08517941637058 0.0853621753666309 1 1
0.262589430781588 0.249754313569355 1 1
0.218295360722824 0.207190059282761 1 1
0.212498329338542 0.208190537230705 1 1
0.283932885861236 0.270910630570405 1 1
0.0994658983548693 0.0929231949087507 1 1
0.0615903378224814 0.0580668057261524 1 1
0.416883578918677 0.399421947169933 1 1
0.330810408291229 0.315303825753936 1 1
0.179329681720043 0.174661814518501 1 1
0.0290013657125977 0.0275764663657162 1 1
0.163050823090249 0.152505895862705 1 1
0.366703787825113 0.348245352562034 1 1
0.0951753751570529 0.0916658235524219 1 1
0.202424808122431 0.19245233702041 1 1
0.273895937344762 0.264124161245797 1 1
0.123992030633902 0.114201017827842 1 1
0.418763925835533 0.396313121138063 1 1
0.200124269717501 0.189613884274208 1 1
0.140332429229604 0.131118320032011 1 1
0.0839342066375899 0.0808377794696926 1 1
0.0464202834420122 0.0457601432604501 1 1
0.318014221102579 0.301344449564047 1 1
0.153549013712905 0.141562886001185 1 1
0.172559262773592 0.163804217986121 1 1
0.475341676180926 0.457495591808899 0 1
-0.230413650560378 -0.218608684806678 0 0
0.0284173072691705 0.0270515688499912 1 1
0.402742904402313 0.384540377911249 1 1
0.214557362060762 0.203439224417281 1 1
0.234402885361918 0.227147760270623 1 1
0.193068121228294 0.184067373670296 1 1
0.0724712893130182 0.0641527697078503 1 1
0.295283353395818 0.282020471426795 1 1
-0.0996678566601005 -0.0945798147151929 0 0
0.330449676197499 0.311754782817839 1 1
0.40250859760117 0.385486745628888 1 1
0.277347511844975 0.269667041113103 1 1
0.147599149949935 0.142906426556066 1 1
0.12464356525512 0.117447387704819 1 1
0.236535375698305 0.223533469376686 1 1
0.280701014373512 0.263287221211198 1 1
0.170312199916134 0.162273651056319 1 1
0.32043842589119 0.30429774210114 1 1
0.144515953878763 0.140477272896153 1 1
0.0061401204206593 0.00820570188261338 1 1
0.0684186482225553 0.0639451253745272 1 1
0.356646388025099 0.3399766562811 1 1
0.226512009728143 0.21373632841684 1 1
0.416839286882035 0.392708666469763 1 1
0.166261983017789 0.154162580433786 1 1
0.109466629131204 0.10074193935653 1 1
0.270397189966727 0.257850825741169 1 1
0.278475045013905 0.264165963477155 1 1
0.0403547961666553 0.0380496895053582 1 1
0.382638778480305 0.366202169601079 1 1
0.345225513016425 0.327962535022052 1 1
0.0756414676950756 0.0789857806098953 1 1
0.206139633281188 0.197757607105905 1 1
0.255983638959381 0.240724154086382 1 1
0.190368592286691 0.182469163174915 1 1
0.24132987265873 0.230554294989399 1 1
0.339519895597015 0.323748087668008 1 1
0.361253797548953 0.344280764967984 1 1
0.217057004741088 0.205056122546874 1 1
0.0161270960437772 0.0143850796648039 1 1
0.267436361180661 0.251646540185733 1 1
0.19281032183042 0.18329852240226 1 1
0.332433691989579 0.317781491659299 1 1
0.111915310606845 0.107803934705821 1 1
0.253406591717746 0.240423443518193 1 1
0.0382043735663836 0.037203897053585 1 1
0.290512634142538 0.280728262408996 1 1
-0.0126106820653976 -0.017046194231497 1 1
0.402410983269911 0.384207099162189 1 1
0.322725862572201 0.309515666469375 1 1
0.207013712414915 0.194295999631109 1 1
0.311663094503109 0.299349339248246 1 1
0.140169905365346 0.132949624070023 1 1
0.228613032746095 0.220046057595561 1 1
0.218449422884519 0.210480049829148 1 1
0.299145865830012 0.28730456094734 1 1
0.236518867406696 0.224781409386732 1 1
0.000833985719118085 0.00195120792951771 1 1
0.106415150586974 0.0989051010833232 1 1
0.311358583574507 0.294247158296044 1 1
0.486362864742323 0.463293926033197 0 0
0.293434721218986 0.280776410390101 1 1
0.217409307229368 0.209160651374489 1 1
0.298017345618302 0.286349394111847 1 1
0.0624885742304369 0.059726396049538 1 1
0.0529990052291028 0.0487489868471269 1 1
0.21044918298991 0.19471475351689 1 1
0.120209587149145 0.110968912980503 1 1
0.107208696525025 0.102157452775421 1 1
0.2524933969259 0.234875676748731 1 1
0.213443832030891 0.203487459182732 1 1
0.133598780581254 0.12604951816215 1 1
0.328456459485902 0.307514280669982 1 1
0.225059885772691 0.212829365849571 1 1
0.0965280706440733 0.0912691391420513 1 1
0.136741530268632 0.127125543485091 1 1
0.362707333102704 0.346911427882536 1 1
0.30859920700947 0.292935801602018 1 1
0.35350996168334 0.338186902068285 1 1
0.210665965239104 0.201583085887254 1 1
0.0805004277185107 0.0742784945983733 1 1
0.183966150424108 0.176153853549905 1 1
0.0819504272970701 0.0778152764819833 1 1
0.176400972870802 0.161833543425602 1 1
0.181823654932662 0.174173096238815 1 1
0.190620396153304 0.179280813998703 1 1
-0.0312372401113254 -0.0302437351894138 1 1
0.163127059883344 0.153815239606714 1 1
-0.0246328378360972 -0.0224292119553059 1 1
0.18488215774094 0.175464511399677 1 1
0.213292662133327 0.205458611669054 1 1
0.0801279857948067 0.0766882494479599 1 1
0.31224650955042 0.296556909039581 1 1
0.0634000219474293 0.0592396855051268 1 1
0.159927249447579 0.153898751415282 1 1
0.297535254905412 0.285213997033868 1 1
0.202767579021116 0.193846282831061 1 1
0.156144974277571 0.153290578192723 1 1
0.571874552820245 0.54099679263678 0 0
0.357543703668737 0.340332307272123 1 1
0.0657990279217753 0.0638556007045416 1 1
0.313037344203745 0.296503002477694 1 1
0.0296115517549553 0.0244321933208666 1 1
0.370590496503371 0.351744615692573 1 1
0.12699390777916 0.123291593129251 1 1
0.250581987224429 0.235038465963431 1 1
0.13689601170403 0.137936356265947 1 1
0.195747609964199 0.183338474664517 1 1
0.408633310875595 0.385642906748969 1 1
0.4333394259142 0.418221863654042 1 1
0.278870703557182 0.268095429768297 1 1
0.281557663301732 0.265015152305093 1 1
0.277596568060405 0.26456930632562 1 1
-0.000820488181789564 0.000770408570373651 1 1
0.389150863368965 0.368551344445511 1 1
0.143783172990395 0.135182881295768 1 1
0.119387479907832 0.107424834510787 1 1
0.233800858125623 0.22386139859124 1 1
0.200895227386843 0.194082725903869 1 1
0.320287543242669 0.304586570858363 1 1
0.379509435260259 0.362146389098833 1 1
0.115644940024772 0.110555169305195 1 1
0.387137254198951 0.365760458785608 1 1
0.62118991417977 0.595359880709517 0 0
0.308531790408645 0.295050536966577 1 1
0.164346764448452 0.155275815248718 1 1
0.276712335936091 0.264196276090472 1 1
0.0554766947878476 0.0499175495380759 1 1
0.128577185910174 0.124348099962072 1 1
0.0431748931091988 0.0401957428401635 1 1
0.302659258233411 0.288179402093544 1 1
0.097534299919 0.0937314199382848 1 1
-0.0465113268567336 -0.0508637386642429 1 1
0.177802512379362 0.166776647334494 1 1
-0.0442372553996053 -0.0411731431106281 0 0
0.289459987264733 0.276275482970283 1 1
0.182979010310831 0.174748714725964 1 1
-0.0139752190298808 -0.0133583811882012 1 1
0.13193863329817 0.126805659062609 1 1
0.465308544051323 0.441970295131104 1 1
0.183822080896565 0.16849293039578 1 1
0.183962499199307 0.178710624266936 1 1
0.138551057480558 0.135031189638916 1 1
0.164576448151237 0.158434806616576 1 1
0.0573175352146231 0.0550497241195758 1 1
0.179331205775055 0.172975806784859 1 1
0.0150067536470757 0.014308180754777 1 1
0.383473124861741 0.366211568936727 1 1
0.193719762299005 0.184258140436886 1 1
0.179406764663605 0.170335283693504 1 1
0.178936882057406 0.16713992459674 1 1
0.129342275432238 0.123230160916294 1 1
0.177597801773161 0.16856496621162 1 1
0.292263484389755 0.281021127430889 1 1
0.19175182146096 0.18287322433426 1 1
0.359790115390002 0.338855968144131 1 1
0.300575323201072 0.287159718316784 1 1
0.257394390045168 0.245193480807136 1 1
0.288675612346129 0.275140773651315 1 1
0.271359993514344 0.255617526740156 1 1
0.137569591403678 0.125613777773135 1 1
0.400713747609283 0.381540016733569 1 1
0.129420037423327 0.123117352392516 1 1
0.0712769376286138 0.0656934890595058 1 1
0.276450476599403 0.268381751465207 1 1
0.0213911738019423 0.0205872573613229 1 1
0.567784774248761 0.545042287961251 0 0
0.265313499133282 0.254966161382197 1 1
0.18127764774013 0.170375506966468 1 1
0.289208058675179 0.278182904428703 1 1
-0.0715375110633993 -0.0662136727725672 0 0
0.180176454478325 0.16523604025197 1 1
0.0955290897401023 0.0916868701855958 1 1
0.0949828749833299 0.0851307933156044 1 1
0.356180064695602 0.344218832725647 1 1
0.147043011030366 0.140733878445789 1 1
0.345123764697474 0.331236000947636 1 1
0.192702170467974 0.182703720643068 1 1
0.445904920460757 0.425984702017489 0 1
0.211819048306534 0.201591309889122 1 1
0.140999227237801 0.134651416499117 1 1
-0.0886120977770173 -0.0841113117440619 0 0
0.299424320473226 0.283817838466104 1 1
0.207255137113972 0.195500688973094 1 1
0.306558331428994 0.290529506348541 1 1
0.222517483076886 0.209361194196505 1 1
0.308869365567049 0.296945691831767 1 1
0.312978992418491 0.2988779247591 1 1
0.146962678413124 0.141038086998008 1 1
0.246006327232045 0.236858067074794 1 1
0.211534974875719 0.203306886133402 1 1
0.356120798090632 0.340516576850468 1 1
0.211342907278943 0.199667385976913 1 1
0.177773043631219 0.169505370081336 1 1
0.243200144345119 0.230938822782614 1 1
0.124267674514874 0.11752749470723 1 1
0.314065453238994 0.299158066112239 1 1
0.211659496620357 0.203860648030593 1 1
0.277289303239421 0.263718044982167 1 1
0.132514294816229 0.122151104606116 1 1
0.22374909110617 0.212862195692593 1 1
0.326670668082964 0.30973525776251 1 1
0.317720772281957 0.299489904483046 1 1
0.431554543039153 0.411035697858728 1 1
0.317869980576752 0.301297669457022 1 1
0.279030664701805 0.264243652852174 1 1
0.242712191649332 0.229122484559773 1 1
0.328188451124798 0.307704852320151 1 1
0.341181514837172 0.326931304024776 1 1
0.126572577090828 0.117370516229907 1 1
0.275823673305713 0.267696093178348 1 1
0.10905741145059 0.103650061357913 1 1
0.432327503780922 0.411253211568257 1 1
0.216851623477615 0.207849238827528 1 1
0.318962276238928 0.306518223433113 1 1
0.214836530469562 0.204061123783278 1 1
0.147524102732498 0.138504211228743 1 1
0.200680748296758 0.193721695384775 1 1
0.243745760553532 0.231872927643546 1 1
0.0898238439221153 0.091293128455611 1 1
0.462576022537906 0.441535437420988 1 1
-0.00100530244817407 -0.00100058264039421 1 1
0.079189316128668 0.0772057500798844 1 1
0.201357922040228 0.190740112261469 1 1
0.320465896862607 0.304767007542712 1 1
0.162779894508679 0.157951201753485 1 1
0.340920721098455 0.319411183415458 1 1
0.160641729571079 0.158549125055421 1 1
0.274181779644817 0.259711992436806 1 1
0.219741655672619 0.214078280508517 1 1
0.327467922186247 0.3137864141632 1 1
0.324624763350098 0.304784763945244 1 1
0.373829857731588 0.354500907899129 1 1
0.198876155929367 0.192108343369958 1 1
0.102631092623391 0.0975540879147836 1 1
0.280762318823186 0.269768687252641 1 1
0.129751486405901 0.125958761535222 1 1
0.401070757312112 0.378687616763723 1 1
0.00611837767646559 0.00402126175670735 1 1
0.0771516893874242 0.0732075094382173 1 1
0.0784566285704833 0.0759246699299669 1 1
0.279787041552519 0.26643942953351 1 1
0.266264066908024 0.253833066662828 1 1
0.384160233730344 0.368037278397977 1 1
0.288090278805996 0.277648766577171 1 1
0.119877908351658 0.111885054400173 1 1
0.218244671476079 0.209210321744998 1 1
0.237739952210044 0.219859516351043 1 1
0.305208126649362 0.287706251085202 1 1
0.335470693212261 0.314875475170185 1 1
0.10789005566487 0.108616476879827 1 1
0.401610521482434 0.382264264156637 1 1
0.144653198933885 0.136906475337073 1 1
0.137316451766315 0.131140820590716 1 1
0.199286186540221 0.193184560309729 1 1
0.0343119194558292 0.0349216245140166 1 1
0.265235277408718 0.245739468609704 1 1
0.149565568066702 0.146668010397916 1 1
0.155908655576514 0.151074186154045 1 1
0.289265055219926 0.275446906773218 1 1
0.26744476896733 0.251503855446656 1 1
0.246096077369423 0.238920205656119 1 1
0.0732166002213423 0.069832176032887 1 1
0.191116826039733 0.186323411108993 1 1
0.423063020600647 0.401165120180048 1 1
0.0358427113294954 0.0356952172645932 1 1
0.267629865602256 0.250767750416447 1 1
0.320863852307852 0.308332632779702 1 1
0.0383344588406417 0.0340882419594857 1 1
0.135513890809057 0.129235002610604 1 1
0.137512306871869 0.135859705939437 1 1
0.131346157796024 0.128551882961977 1 1
0.189547750421934 0.182514738416207 1 1
0.195782808601164 0.187391209535325 1 1
0.163876239309574 0.154545036478158 1 1
0.230355661006217 0.217969166691399 1 1
0.262948791832897 0.255551816012976 1 1
-0.0395853092480375 -0.0381315032957155 0 0
0.483902139761014 0.45964109833673 0 0
-0.0160426582400983 -0.0157350250254662 1 1
0.130599537713627 0.12351905743095 1 1
0.0775052138706761 0.0742786888884251 1 1
0.117810077253432 0.110586170854555 1 1
0.149933247279876 0.141144624061934 1 1
0.137497987523729 0.129787840787265 1 1
0.302082474856799 0.292130045348891 1 1
0.495914160215707 0.469337262788597 0 1
0.326719819075908 0.310480768373083 1 1
0.311494675653718 0.295337426161338 1 1
0.321479025114472 0.31107150446618 1 1
0.289804608463135 0.279971003289582 1 1
0.240232847800151 0.227355138359322 1 1
-0.0118677367706794 -0.00993865799719775 1 1
0.470988786790283 0.449323705451488 0 0
0.128303011242555 0.126525885148152 1 1
0.0980234161500055 0.0940444417283832 1 1
0.102789847632445 0.100053877502032 1 1
0.155245155509009 0.149556325468265 1 1
0.333298446961576 0.317914212274075 1 1
0.0851596766220363 0.0832770696964853 1 1
0.193172842996839 0.180581341812686 1 1
0.0179269305520605 0.0186949194767083 1 1
0.115762719422713 0.110754944713265 1 1
0.493166758254647 0.463894998394048 1 1
0.225840437219271 0.214919695343904 1 1
0.136561903932633 0.131056353782922 1 1
0.174307885585294 0.164935458546097 1 1
0.20229002193886 0.195264907308177 1 1
0.0459257909191328 0.0436878236885354 1 1
0.13273081690243 0.127593249120205 1 1
0.122108045786416 0.116182995581988 1 1
0.190464259134045 0.181116696410281 1 1
0.231655688698297 0.221841592358948 1 1
0.233884906782175 0.224436916312133 1 1
0.222303001478871 0.211883571417985 1 1
0.254980489782382 0.245257817363401 1 1
0.272812659299241 0.262302316065203 1 1
0.218038887030174 0.206889919371558 1 1
0.20054048553836 0.190820979787568 1 1
0.118732367496802 0.117404171911419 1 1
0.0840194504948585 0.0806136010984772 1 1
0.162543954652525 0.158399248378174 1 1
0.0232746128142984 0.0214004430055034 1 1
0.273646438767994 0.268506480117379 1 1
0.238218829322676 0.227921338549478 1 1
0.279426094824194 0.263567136107718 1 1
0.462472242150817 0.437043843249753 1 1
0.0848001249347341 0.080087023702126 1 1
0.278611495094919 0.269923266411023 1 1
0.395795584644624 0.376633301558814 1 1
0.285187393383611 0.271447480615557 1 1
0.187487354820756 0.176164377995388 1 1
0.0674714700910654 0.0589379367206493 1 1
0.347987806214823 0.335222841053199 1 1
0.211684198352481 0.20264353268601 1 1
0.175160155453035 0.167177846845226 1 1
0.0310602219024943 0.0285356003669606 1 1
0.270039140794572 0.260304163292664 1 1
0.138298974533896 0.133278897408325 1 1
0.222163860567098 0.212740812024824 1 1
0.186642489932864 0.178282807816564 1 1
0.238495484103709 0.223014316606752 1 1
0.279167772729346 0.257546981512058 1 1
0.0192387585606291 0.0199446456138047 1 1
0.292652934481911 0.282540279876709 1 1
0.265380597397531 0.245624466064646 1 1
0.21617742890181 0.204751314335516 1 1
0.238128185749513 0.223790556665458 1 1
0.223880896111608 0.215450366694032 1 1
0.243854946436523 0.235054753699753 1 1
0.252680648725472 0.232080617541702 1 1
0.273725915778249 0.259490444642559 1 1
0.064482656121413 0.0606671215300341 1 1
0.321695290292741 0.30974459926521 1 1
0.230459058410425 0.218961913363711 1 1
0.0167916441058082 0.0129262688178864 1 1
0.220167568458422 0.208171289943134 1 1
0.176763868048014 0.169038166079668 1 1
0.17911942037291 0.165089852772148 1 1
0.258891500238381 0.244045839645163 1 1
0.155227632912352 0.145226083631285 1 1
0.185172556787919 0.174852496920594 1 1
0.0597841994018423 0.057408204854247 1 1
0.24524399423419 0.23104513537345 1 1
0.207887450693552 0.195040395631251 1 1
0.118682720397106 0.107904664961885 1 1
0.27068924836931 0.258963244170018 1 1
0.203829569332046 0.192405872742153 1 1
-0.123627439104098 -0.118878501402315 0 0
0.193165985344774 0.182027265865277 1 1
0.130750005504531 0.1276723525844 1 1
0.245744772172351 0.231965005998677 1 1
0.126652513169916 0.116521453549161 1 1
0.274186891809846 0.262921997470357 1 1
0.204402812674294 0.202339851013847 1 1
0.265860767093114 0.257468954017932 1 1
0.279750110361724 0.266030228080388 1 1
0.175866188442312 0.169673250486111 1 1
0.197016797966689 0.188232937135953 1 1
0.312547336585108 0.297847938373779 1 1
0.320855253133911 0.309215508497909 1 1
0.0991893314557157 0.0956486310587319 1 1
0.323804062411068 0.306546936108327 1 1
0.106222978755062 0.102175082417095 1 1
0.193157248453967 0.186874182643892 1 1
0.00403808456796289 0.00217036304343479 1 1
0.10983049216554 0.103352845399856 1 1
0.3149621548945 0.296568925200263 1 1
0.236875543184004 0.22236139819673 1 1
0.0914553303649492 0.0876608206752586 1 1
0.187692769333128 0.180191922301111 1 1
0.286237903737658 0.269742441281387 1 1
0.312269883949273 0.297028330270432 1 1
0.40785876958244 0.388211157035331 1 1
0.10291779612497 0.0947157924181629 1 1
0.207187799169405 0.198218113882706 1 1
0.189165019887118 0.180313231921936 1 1
0.200643425520826 0.183615870773936 1 1
0.146227863088856 0.141371089090864 1 1
0.0795919212124539 0.0802365795121754 1 1
0.437176571097959 0.415678939512586 0 1
0.23995896236052 0.227137635421525 1 1
0.0920635578848539 0.0884693498313975 1 1
0.177475080878938 0.1714187647375 1 1
0.281106627620121 0.26743602834933 1 1
0.0670618460441171 0.0635904284846299 1 1
0.323811435994112 0.310363203898406 1 1
0.121777556057673 0.121003913229256 1 1
0.460945351368536 0.441873740999771 0 0
0.22686827436722 0.215581486522823 1 1
-0.00903691770606473 -0.00654974582332626 1 1
0.235167007937907 0.226784578533463 1 1
0.135811356641738 0.131087070166962 1 1
0.0725917576692143 0.0678592985606637 1 1
0.258936960899219 0.248584767694521 1 1
0.086053853162489 0.0837457947755924 1 1
0.181073187168625 0.174421509986668 1 1
0.157562768027311 0.152363616659783 1 1
0.0377751512939755 0.0387743504564586 1 1
0.266147452597635 0.253293224957671 1 1
0.176033060398311 0.166832581510678 1 1
0.424969757527091 0.408243179565551 1 1
0.251383929135038 0.240608543291308 1 1
0.0186635280466494 0.0249253077105405 1 1
0.185738000217911 0.17560831370995 1 1
0.278862954314424 0.260769530998915 1 1
0.306234889930683 0.293052509804298 1 1
0.188793817253275 0.18085866910964 1 1
0.315344677120063 0.300595881437539 1 1
0.162538667759251 0.151834574849046 1 1
0.290014351432443 0.274701704615649 1 1
0.183945294271955 0.168514578264086 1 1
0.172931516839569 0.164379785267099 1 1
0.0755014334460555 0.0672435131715868 1 1
-0.00721154563878354 -0.00544112175478422 1 1
0.406153641810148 0.38526307106809 1 1
0.27538471567795 0.262338986607932 1 1
0.161418671240132 0.153637065929472 1 1
0.204572728760095 0.197297319887571 1 1
0.217993966776869 0.208861409992081 1 1
0.246084446226075 0.233917014405675 1 1
0.282403856883156 0.272364448395116 1 1
0.0992995394874958 0.0891793974448221 1 1
0.246908889374685 0.235578037478655 1 1
0.280438937969924 0.265109815193651 1 1
0.117691515641539 0.113937638171593 1 1
0.269252137557417 0.261197942717051 1 1
0.160559535832455 0.153319334077398 1 1
0.159985973435501 0.151190101958944 1 1
0.257916054770737 0.248124814222281 1 1
0.274994642718753 0.262636074492642 1 1
0.16078788496456 0.153018393467668 1 1
0.111744937867862 0.111148208570257 1 1
0.330724295844727 0.313792865303839 1 1
0.105641842998225 0.103869247164896 1 1
0.242587212001592 0.231789892220362 1 1
0.123198570469329 0.11061458161955 1 1
0.197450115216681 0.186819010657553 1 1
0.228591758493495 0.219429163884765 1 1
0.0407467864919819 0.0371938233433938 1 1
0.270406332921882 0.260408281667203 1 1
0.144108542332174 0.13725914919734 1 1
0.111179673205705 0.107452569056505 1 1
-0.0667870393363235 -0.0656023868709446 1 0
0.28881800830217 0.280479123254725 1 1
0.345192821923175 0.337383536832457 1 1
0.215850364145427 0.209646952661318 1 1
0.146903029450736 0.140795648806809 1 1
0.200598166980327 0.193467071393935 1 1
0.206245851595123 0.197113606119466 1 1
0.236334899840624 0.226127249491943 1 1
0.107362648562318 0.102319271378312 1 1
0.130287444778706 0.123587611357822 1 1
0.338768808755539 0.319167245741718 1 1
0.354362867400452 0.33859910448809 1 1
0.136866173850911 0.130273486305899 1 1
0.243024546629134 0.233584179829257 1 1
0.289329826718817 0.278497545473416 1 1
0.464174084280637 0.439595862493726 0 1
0.282304631789072 0.269612401183157 1 1
0.0904224299136634 0.0829610493998077 1 1
0.139115604894469 0.131422330081616 1 1
0.154975811031634 0.149083258125009 1 1
0.11310459868494 0.108580498862188 1 1
0.039334401096786 0.0372086199558486 1 1
0.170636158057116 0.166647836177657 1 1
0.184518428487593 0.180137027043871 1 1
0.282164098419286 0.26975371519585 1 1
0.198672171190607 0.188542947627906 1 1
0.183003149987264 0.173742317761603 1 1
0.25596908854487 0.2464410927643 1 1
0.186831892023495 0.180441359101483 1 1
0.156654296471677 0.150084463319274 1 1
0.161531888750619 0.153468983057322 1 1
0.217855412468586 0.206383379297248 1 1
0.15643053702905 0.148793064947022 1 1
-0.0256700683866183 -0.0230370964844727 1 1
0.181971408302331 0.172105336787211 1 1
0.351343243660666 0.334068648329796 1 1
0.0606983051664893 0.063571726554983 1 1
0.238227771412917 0.224646568368632 1 1
0.0379567148518385 0.0356210941008632 1 1
0.153280293132749 0.142446596331142 1 1
-0.00443756337593353 -0.00283634755677293 1 1
0.180745660870939 0.171702341241713 1 1
-0.0346025711429304 -0.0297397925249662 0 0
0.270479394101863 0.249891803103017 1 1
0.207816492748246 0.200332640481049 1 1
0.259345645322344 0.248960404573274 1 1
0.335476336452704 0.322253878848947 1 1
0.250288416346831 0.235296634491569 1 1
0.263496775687104 0.245332083261207 1 1
0.204275717626769 0.195708080641441 1 1
0.362172761354091 0.34616151955935 1 1
0.162986606401228 0.160193815487141 1 1
0.21763481005343 0.208286611890789 1 1
0.19154690879839 0.182270789398723 1 1
0.260040102139537 0.251442558004166 1 1
0.183312094883618 0.170646659252854 1 1
0.123398102612091 0.116048375430854 1 1
0.218608745270911 0.208924415622549 1 1
0.251280052249621 0.237861187657886 1 1
0.137366876115236 0.132232330321967 1 1
0.22564557326475 0.217884772832575 1 1
0.0421922017493263 0.0356068453490593 1 1
0.267140392420149 0.254643151516632 1 1
0.226350448565583 0.215359263993646 1 1
0.0935829582706799 0.0864825436512422 1 1
0.105630007448969 0.102848597834974 1 1
0.245152700819762 0.233090332033135 1 1
0.325460785102076 0.310553020865812 1 1
-0.0473294471503835 -0.04820854499045 1 0
0.24685031283667 0.238572760248196 1 1
0.0423891822099861 0.0376762788480245 1 1
0.145128746926847 0.136763243984923 1 1
0.284900830927067 0.268851381349581 1 1
-0.0362325778833038 -0.0345069948211328 0 0
0.356076834426902 0.337149295087354 1 1
0.538466692652444 0.512011583138717 0 0
0.187460076329752 0.177715895285556 1 1
0.35397162256837 0.340582844737185 1 1
0.307343838289042 0.291657400928872 1 1
0.13898279421051 0.132108154124048 1 1
0.23566749252311 0.227662238451734 1 1
0.242080363928855 0.231507383798885 1 1
0.136966353148797 0.12953012384857 1 1
0.114797063285866 0.106613892176269 1 1
0.131514711134249 0.131489739518643 1 1
0.21904587289056 0.209354098247597 1 1
0.21157136976357 0.196269297359281 1 1
0.210932798486356 0.193066717650175 1 1
0.138594926654317 0.132995755973807 1 1
0.238127262839314 0.228601179094248 1 1
0.0909289086285422 0.087366386265645 1 1
0.16240391831351 0.154125466349018 1 1
0.114321116049782 0.110958137058936 1 1
0.200462672304932 0.184113977950301 1 1
0.30068418329903 0.287970794611425 1 1
0.226187053668173 0.214509300686299 1 1
0.146174357823457 0.141579880456722 1 1
0.347215949509952 0.331148449999209 1 1
0.192973753583931 0.182952627563164 1 1
0.25438328316892 0.242990313936321 1 1
0.1008479652049 0.095997602719976 1 1
0.102952299964944 0.0974987928172635 1 1
0.238484210179273 0.228140019329003 1 1
0.236288769371418 0.230231817915845 1 1
0.191526808709644 0.180875344494918 1 1
0.206174054537256 0.197767044244012 1 1
0.44577151084369 0.424855983110455 1 1
0.242540672283801 0.231879589531063 1 1
0.0209973563190184 0.0168483881211119 1 1
0.282796918068571 0.267129682794397 1 1
0.124397881511537 0.120183114574675 1 1
0.198267566740219 0.193400334867042 1 1
0.197848300149055 0.192468271556433 1 1
0.22323220932962 0.216712309647514 1 1
0.27466215073125 0.264911414644366 1 1
0.228083098413595 0.21521519314683 1 1
0.109790749355565 0.103120656450734 1 1
0.276409652372616 0.263254728599957 1 1
0.115074009559497 0.107867671996888 1 1
0.160171297280978 0.154485482589692 1 1
0.289060911979684 0.276409647101647 1 1
0.0428398342389984 0.0406360146418101 1 1
0.139854177995462 0.134468208046243 1 1
0.30678944379647 0.296848453416043 1 1
0.167264315316716 0.15951898442517 1 1
0.0763638945752779 0.0750485358774986 1 1
0.131418125150226 0.127673757570927 1 1
0.327603054502385 0.310719941166487 1 1
0.0688471293028069 0.0615148494478555 1 1
0.321485239151174 0.307203386855727 1 1
0.0433825789609315 0.0414125151098954 1 1
0.144812558987525 0.139693299846891 1 1
0.20800972766395 0.199011095051941 1 1
0.204889214686727 0.195064526771702 1 1
0.193353484519213 0.184004823010842 1 1
0.205859747787004 0.194049767153123 1 1
0.179974994316068 0.176899906501121 1 1
0.201435099631786 0.188972030019728 1 1
0.335376405126542 0.321479502005006 1 1
0.374692893280091 0.355137708901256 1 1
0.196133701859078 0.188296016049257 1 1
0.336218478529624 0.316621907742933 1 1
0.360165476254973 0.344471684343005 1 1
0.407729121656119 0.387147708816329 1 1
0.0977716441079157 0.094531302362024 1 1
0.108167822601334 0.10355535897417 1 1
-0.181150297846091 -0.171702157689613 0 0
0.289348072896034 0.276102593203897 1 1
0.249006437661008 0.236192562302454 1 1
0.18449169691718 0.173383194714421 1 1
0.23845351409141 0.226996156504703 1 1
0.370704594228727 0.354078500118276 1 1
0.157066827001411 0.148469454686156 1 1
0.217681352016656 0.207026958447368 1 1
0.189610219863769 0.181380786657089 1 1
0.0487101953904105 0.0465536762350008 1 1
0.0494170283288915 0.0445068863849321 1 1
0.202232947430306 0.19546881358519 1 1
0.079485998754844 0.075936402450153 1 1
0.268196725264551 0.254930125329626 1 1
0.143671736926907 0.138267711482932 1 1
0.283752665120804 0.27292378719362 1 1
0.201279312832286 0.193375281072808 1 1
0.126813714890297 0.121280896698612 1 1
0.388202123787513 0.371044203294908 1 1
0.255838790199331 0.247134420971166 1 1
0.120248875507627 0.114515532542314 1 1
-0.0323985174490446 -0.029514580006025 1 1
0.262919589528101 0.256379185760343 1 1
0.422024457389871 0.403075178988439 1 1
0.234809294680434 0.226092866856987 1 1
0.323114495917857 0.310289504812133 1 1
0.190992088389158 0.186118308149647 1 1
0.166100677968715 0.160304931206625 1 1
0.33185881238036 0.321732284668995 1 1
0.199243152962529 0.188626160781496 1 1
-0.0539193444319247 -0.0479633711224647 1 1
0.188182333266497 0.181006506032928 1 1
0.247325729899469 0.239653322607284 1 1
0.332354493276308 0.315599101339799 1 1
-0.0113360712987684 -0.0127488214151035 1 1
0.161007508201019 0.149718637179292 1 1
0.253430533818341 0.244712167011931 1 1
0.253701942483544 0.238613000054657 1 1
0.328161942726289 0.313083393459578 1 1
0.0939572301506341 0.0922872298112197 1 1
0.404957108470659 0.382668480079204 1 1
0.116332617876424 0.107027408299544 1 1
0.399411232290877 0.379871129949851 1 1
0.0490655935764277 0.0513466184825747 1 1
0.306996645063127 0.295425866455913 1 1
0.208590778232973 0.200653663059824 1 1
0.0695047079052946 0.0608672705406351 1 1
0.214351080216252 0.208842756061766 1 1
0.175549901631323 0.171497378950158 1 1
0.116202816021753 0.110337805756171 1 1
-0.00481545179991952 -0.00206159170251195 1 1
0.444215645811836 0.423632566759997 0 1
0.244147362866935 0.227046768505761 1 1
0.0930090620527258 0.0912311768928954 1 1
0.124501132817997 0.117520654308475 1 1
0.299155997666727 0.28717001558423 1 1
0.291113316508833 0.277051914163163 1 1
0.334129826591323 0.324802328317881 1 1
0.221988407894015 0.212352011965691 1 1
0.468765519823116 0.448502526322067 0 0
0.506410918668912 0.486146769357128 1 1
0.300443491107391 0.28652428345593 1 1
0.262450658870423 0.249664446459117 1 1
0.351477086238138 0.338836961017437 1 1
0.162616664564197 0.155224042111312 1 1
0.194148198559886 0.185706816209449 1 1
0.19656464975126 0.190381894472922 1 1
0.120529119872643 0.116319036482419 1 1
0.354135366470922 0.337151308956432 1 1
0.299212487206771 0.285230210807426 1 1
0.238116570792568 0.227144724809703 1 1
0.161496242143805 0.152911075023929 1 1
0.311934244902152 0.30006491052532 1 1
0.305512319878148 0.286651735005919 1 1
0.0476257983577638 0.0470664030970291 1 1
0.0698592538302331 0.0666372584797293 1 1
0.171708552624936 0.166588663799896 1 1
0.318989613381534 0.309643170501559 1 1
0.0740597494976706 0.0707798994273592 1 1
0.164349888087766 0.152951030226011 1 1
0.278736610423483 0.266706818645654 1 1
0.289485093633485 0.272595219219997 1 1
0.327206582802336 0.314734258135997 1 1
0.244135299883211 0.230151103195546 1 1
0.0321005523552295 0.0324096458557052 1 1
0.137868674993462 0.133758446780393 1 1
0.0462422116751663 0.0434720528257667 1 1
0.261576453320356 0.251645685221146 1 1
0.346669604348077 0.331279264234353 1 1
0.156530362357945 0.150728712623535 1 1
0.436430328150592 0.416866331507768 0 1
0.309591371313269 0.293028857087896 1 1
0.391688525033296 0.374597713273922 1 1
0.328472420321056 0.307979442786989 1 1
0.209149360174488 0.202266221507277 1 1
0.213681955301046 0.203871612562088 1 1
0.0986920015681921 0.0973690474553163 1 1
0.327385848936107 0.313603424193614 1 1
0.0990902968272533 0.0969184353579655 1 1
0.232298099437691 0.221311221718265 1 1
0.355349250164899 0.337991878628875 1 1
0.118360011916443 0.120735394706396 1 1
0.100958794758237 0.101024143905145 1 1
0.0127350500075242 0.0133307215646964 1 1
0.214986011689336 0.205558259937129 1 1
0.00969222541850853 0.0111628934137142 1 1
0.175424016964448 0.168731558837 1 1
0.330525307501508 0.314697385601966 1 1
0.177516254293361 0.169926052468467 1 1
0.112094305438075 0.104234015133647 1 1
0.306477797600678 0.293643935338366 1 1
0.197971489540473 0.189716772312084 1 1
0.372937585776084 0.35136878035839 1 1
0.120709860551386 0.115841214188833 1 1
0.310630511962826 0.299971808277462 1 1
0.384194502688022 0.367238176034424 1 1
0.128421943304435 0.12245216756851 1 1
0.506032618092759 0.483399298198882 0 0
0.318828575736709 0.303461072005642 1 1
0.280808699800996 0.266767703553308 1 1
0.178854246424096 0.171140428456095 1 1
0.199501687577964 0.182627298736095 1 1
0.255282672641462 0.24521419187831 1 1
0.0851086251796308 0.0857145539551925 1 1
0.36051748233827 0.344388030824432 1 1
0.232476729346317 0.222775034952667 1 1
0.0638174326633718 0.0651674841041694 1 1
0.173833663641005 0.165215513559134 1 1
0.241877097070741 0.232188020931439 1 1
0.288049648498389 0.270815093944988 1 1
0.213203727449775 0.202065065430895 1 1
0.233091768008703 0.223086269603704 1 1
0.17599757186453 0.165161892825671 1 1
0.0846627899966303 0.0807598663033007 1 1
0.383996481816915 0.36419409818144 1 1
0.24632395778639 0.235649583830937 1 1
0.0895505585452022 0.0789889517353135 1 1
0.205197678427873 0.198929260986265 1 1
0.149780180332511 0.14534625066273 1 1
0.214872013349203 0.206588945347857 1 1
0.11093788730318 0.102240004845661 1 1
0.18110782307976 0.172416786183939 1 1
0.118651606395015 0.113804495337639 1 1
0.388931476614049 0.370444868854723 1 1
0.393960446296859 0.371253355677744 1 1
0.31268917265659 0.2989055590261 1 1
0.209169564717421 0.198815746803227 1 1
0.354974839438561 0.339958925223214 1 1
0.151533359307246 0.144374487582439 1 1
0.332646452875077 0.322328739325591 1 1
0.121303655633806 0.118452076095113 1 1
0.316650188847628 0.299166131624673 1 1
0.0016238398901683 0.00159613111010944 1 1
0.0237361378755695 0.0221625919172944 1 1
0.376884733748439 0.359043225517123 1 1
0.0808597847265186 0.0784549391731558 1 1
0.212430794831367 0.200718923448076 1 1
0.273420378560488 0.260226274454807 1 1
0.0376556866711997 0.0417950166740369 1 1
0.235219802416868 0.223923050403278 1 1
0.241705925972139 0.22779466129818 1 1
0.112618245940201 0.109755665069335 1 1
0.182542333874264 0.174781817884173 1 1
0.316156540554132 0.299495863748457 1 1
0.138237366127081 0.131792366999503 1 1
0.377390094741976 0.3565281553613 1 1
0.120982512542451 0.115218202710027 1 1
0.292220449050272 0.273004137819104 1 1
0.165374640295764 0.163931552169817 1 1
0.138691168146683 0.13050219665013 1 1
0.118020084117438 0.108859357898104 1 1
0.320477496744679 0.302881995780688 1 1
0.193520729732533 0.184359733957198 1 1
0.101642014787308 0.0962431423782154 1 1
0.227553825890458 0.214471453915663 1 1
0.196503284605985 0.188879577467085 1 1
0.199381492929324 0.190395595507344 1 1
0.278074451408944 0.264690677575543 1 1
0.186139764552812 0.178058219703625 1 1
0.403065322297549 0.387513073071108 1 1
0.167908771499608 0.16334744573526 1 1
0.240918125239782 0.228527541184437 1 1
-0.0198664310812477 -0.0163635549019879 1 1
0.206787648536948 0.201409338402888 1 1
0.0876314788087764 0.0832913395712257 1 1
0.288199484519117 0.271711707578454 1 1
0.298036864458446 0.282889099719243 1 1
0.386634680138309 0.366858029913735 1 1
0.116631225870693 0.108109670181016 1 1
0.165646178188936 0.162643684498971 1 1
0.0935132813655836 0.0892136351936005 1 1
0.184067952786196 0.181418193952092 1 1
0.203977753915802 0.193797757094566 1 1
0.154325989547191 0.146223242422202 1 1
0.249527209859952 0.237171171490776 1 1
0.282819261137493 0.268327107162908 1 1
0.305463712568952 0.294899697887928 1 1
0.349188056834 0.332935965682165 1 1
0.425798619513333 0.401586182340349 1 1
0.188579199300263 0.184217237635084 1 1
0.344688520200597 0.333732293637838 1 1
0.146243299015143 0.139719234688762 1 1
0.242812107371304 0.23153318064281 1 1
0.260192056203193 0.252214610618931 1 1
0.0554172890753564 0.0568718936246444 1 1
0.170037954274621 0.160993352038105 1 1
0.400189381787112 0.377024745444941 1 1
0.14000278597275 0.130894649913965 1 1
0.25553665979601 0.241837464891425 1 1
0.278738740638942 0.262555169683874 1 1
0.405824970237844 0.389424366821882 1 1
0.34610924061496 0.328774533836855 1 1
0.383152893091988 0.365166940987616 1 1
0.279310792892872 0.265751309581728 1 1
0.247432776628941 0.241108412846986 1 1
0.251355396446992 0.238697744621968 1 1
0.256028233850693 0.247139664755217 1 1
0.335538974077577 0.315137631618809 1 1
0.24060363706506 0.227800506722577 1 1
0.230386667314311 0.219029929885747 1 1
0.330574179282893 0.313414331519028 1 1
0.00645359401762328 0.0070046939579476 1 1
0.296679768739068 0.288076131629223 1 1
0.0519138239020832 0.0519068494377251 1 1
0.0316330369785301 0.0279788657018749 1 1
0.149435020806075 0.142731682585109 1 1
0.103638340588707 0.0987965167237801 1 1
0.129991157648953 0.120967261096535 1 1
0.309394854234543 0.296806202123798 1 1
0.206353529269402 0.198494375566912 1 1
0.350919941144547 0.336834616143962 1 1
0.185712853161084 0.178818205304035 1 1
0.132234362965795 0.12487340109644 1 1
0.353699825351963 0.335992691076816 1 1
0.176031535133364 0.171303248336038 1 1
0.191754795908298 0.18337967405972 1 1
0.202536010973333 0.190823070308887 1 1
0.156307262027489 0.153398640435278 1 1
0.139242643232081 0.133775857926207 1 1
0.157644443349783 0.153409184634187 1 1
0.234951361643919 0.222271840643816 1 1
0.038226908597535 0.0354123493078788 1 1
0.0517881745400434 0.0508109656675742 1 1
0.215419886904005 0.20481792973993 1 1
-0.0987793200292148 -0.0906727802031707 0 0
0.336152095372916 0.320942668447665 1 1
0.0890811920521747 0.0839109535606236 1 1
0.356378147515524 0.350672069250062 1 1
0.166945667252002 0.161793899284507 1 1
0.374209978877872 0.359169450734085 1 1
0.284863594493984 0.274426964313215 1 1
0.195526538805351 0.186628109635834 1 1
0.167262888824136 0.160561669569236 1 1
0.183016065123632 0.173758763211945 1 1
0.17681484998763 0.168160433784741 1 1
0.140265563683228 0.135873152632321 1 1
0.315863809946963 0.301597382288502 1 1
0.315742469741546 0.300297104112121 1 1
0.177701308717441 0.170487130979347 1 1
0.329394764165145 0.318170278077301 1 1
0.349923941206476 0.330552561233828 1 1
0.253819342714459 0.240299311081167 1 1
0.535908443010131 0.510931275897885 0 0
0.14126222535265 0.138934289429113 1 1
0.387608768707215 0.376701538697694 1 1
0.339576504477324 0.3250193106725 1 1
0.214580459965036 0.198615097652284 1 1
0.0295333062941089 0.0277542686189226 1 1
0.239641212820416 0.228487065937892 1 1
0.0517497725916854 0.04948214310389 1 1
0.190553730358182 0.18288935304324 1 1
0.222943760615835 0.210280488458712 1 1
0.0466315443258652 0.0443660374213326 1 1
-0.0448855250502168 -0.0426008632278418 0 0
-0.13630206959926 -0.124730159040781 0 0
0.414018484617112 0.394341215117095 1 1
0.374044720423392 0.357134494166507 1 1
0.115898227269423 0.11006503306244 1 1
0.167990805295925 0.160336137235574 1 1
0.342579685925741 0.326420182472948 1 1
0.0355912867648064 0.0373069477136662 1 1
0.161308542489777 0.153586883683205 1 1
0.280951123307352 0.266453665385584 1 1
0.189556813782928 0.177436493039761 1 1
0.147232860980709 0.13981304089583 1 1
0.178392502192939 0.171741918887884 1 1
0.182015863487655 0.170608850631788 1 1
0.180832856914439 0.171235502764744 1 1
0.265490913363811 0.254401505103616 1 1
0.340092742232312 0.325816748770416 1 1
0.185372519971966 0.177677935591858 1 1
0.190211362233282 0.180373995203991 1 1
-0.0415949661777594 -0.0417903918766484 0 0
0.255220602147844 0.243441812839618 1 1
0.121043293809773 0.114996601077235 1 1
0.100279625028715 0.0907122258173784 1 1
0.297654328110685 0.282114456184568 1 1
0.238079562336786 0.228069067951315 1 1
0.108040509157722 0.102834231418864 1 1
0.0936578498444268 0.0866571840194526 1 1
0.302372864033401 0.287010899635714 1 1
0.138386129168335 0.13351037367978 1 1
0.1469608533891 0.138793420560771 1 1
0.160612880072762 0.157128191488259 1 1
0.196501762914778 0.184486594132957 1 1
0.226718553187484 0.219122461896779 1 1
0.320617078191131 0.30376006087064 1 1
0.3107560337469 0.294022901584791 1 1
0.196739654601084 0.186895201682992 1 1
0.0979564433074923 0.09401192753227 1 1
0.284848833474851 0.274557447935816 1 1
0.430323690452214 0.410709244413893 1 1
0.311650372313305 0.296951640241504 1 1
0.126647954989218 0.121717236527278 1 1
0.191349835749094 0.181887223750355 1 1
0.0547178555400855 0.0496207996932768 1 1
0.173778460729454 0.169602377303824 1 1
0.106956314101717 0.103020587587491 1 1
0.339942513451472 0.323676318399192 1 1
0.16113534131391 0.149446059247566 1 1
0.304441978323743 0.292847559201132 1 1
0.420812113316033 0.405191503486181 1 1
0.258231265352051 0.243523635771461 1 1
0.340612935366241 0.325630139439992 1 1
0.258937706784483 0.246210693171145 1 1
0.370405361771124 0.356754541832407 1 1
0.258657762874287 0.253413429321194 1 1
0.47610809985985 0.452993996600554 0 0
0.246293810625295 0.240048508102421 1 1
0.0779306995460676 0.0755050098977508 1 1
0.121918935876002 0.113553150936327 1 1
0.246780652350429 0.233616938271402 1 1
0.223950848289999 0.20854677656186 1 1
0.231097247393145 0.222180453461421 1 1
0.355948418754838 0.344855105585216 1 1
0.192489842145702 0.184316914753038 1 1
0.325983541048226 0.314118569471492 1 1
0.233789804629447 0.223044652818839 1 1
0.27323864074933 0.264811728461759 1 1
0.277993624897222 0.265437152797423 1 1
0.156079401552369 0.149118470026449 1 1
0.0502930964325811 0.049216749180111 1 1
0.0742674812127523 0.0777892943313534 1 1
0.371512463121089 0.355229503353289 1 1
0.24452302360154 0.228443468737139 1 1
0.196175440429293 0.183584079342546 1 1
0.193372921691811 0.185307212497095 1 1
0.0300786581816731 0.0277015994540204 1 1
0.168152140758849 0.159797182019753 1 1
0.221037575075732 0.212058055794508 1 1
0.143080796859542 0.137526076611502 1 1
0.176480921174058 0.170531108916748 1 1
0.0657558032716929 0.0589320285104345 1 1
0.0515218000136367 0.0526362665644912 1 1
0.115306040242229 0.109830850078881 1 1
0.364963308675028 0.34962679338115 1 1
0.312985100706282 0.297592415056984 1 1
0.222660074969703 0.211385815650453 1 1
0.152690313071062 0.152758136569051 1 1
-0.0195370914798204 -0.0214898383185587 1 1
0.220386415825741 0.210068408280856 1 1
0.0626348216637409 0.059553242938578 1 1
0.245493283086832 0.235854619569133 1 1
0.0127158782271507 0.00379254889242431 1 1
0.188488849499445 0.17853103907726 1 1
0.150831053583442 0.140480073375511 1 1
0.104320545372021 0.0987651554129526 1 1
0.408372366884448 0.387533401789875 1 1
0.113450452165882 0.107979895161549 1 1
0.132429559743236 0.129013224962655 1 1
0.160615636754325 0.150880720888806 1 1
0.0715899316073503 0.0678020822098787 1 1
0.129265309175501 0.126722484044505 1 1
0.402047964091073 0.383148416505155 1 1
0.0982992432907037 0.0905908819616746 1 1
0.128572615122993 0.121425496611729 1 1
0.0184542868523483 0.0175656082330249 1 1
0.14024991575487 0.130529457386999 1 1
0.305848526140799 0.289304893573557 1 1
0.195051163766303 0.185158808876145 1 1
0.0270985106333485 0.0262215153553057 1 1
0.271342591149285 0.262261845088183 1 1
0.422943589262372 0.403403464881748 1 1
0.199658664400542 0.188425389571135 1 1
0.0685661854024029 0.0645280351892241 1 1
-0.0306606051093242 -0.0257220768943234 1 1
0.123055028515747 0.117678632769908 1 1
-0.0230051286865174 -0.021493677165647 1 1
0.178654833154149 0.169916375446712 1 1
0.342091483667419 0.325493079311701 1 1
0.311575750346023 0.297481053396199 1 1
0.237333411708555 0.22985686810132 1 1
0.000456346556705053 0.00196813379231325 1 1
0.208544486172119 0.199454360360207 1 1
0.371178710973348 0.357107455077083 1 1
0.0540609184178449 0.0495392640327692 1 1
0.069890468758107 0.0664100162516549 1 1
0.204515608062716 0.197450217750152 1 1
0.156312465782435 0.149773034582625 1 1
0.213015895928825 0.20367448765053 1 1
0.203771447537126 0.194397416063423 1 1
0.114093613743814 0.104265076758233 1 1
0.0683780104986794 0.063469448994138 1 1
0.467233562629309 0.445458732042686 0 0
0.16686610548988 0.159068459773023 1 1
0.0470433908275935 0.0456596073258333 1 1
0.199328197146983 0.189224849410682 1 1
0.080105315836694 0.0800417938886095 1 1
0.109136619425326 0.104908248622502 1 1
0.240460318582783 0.227194300160492 1 1
0.297198049285394 0.283051915472103 1 1
0.316037310757174 0.300732471815777 1 1
0.266596599900734 0.254665564619219 1 1
0.228454425170371 0.22085191060454 1 1
0.188947426789333 0.182437382394538 1 1
0.216122700965772 0.205952948624585 1 1
0.112605792640099 0.106029775214332 1 1
0.0370543892933696 0.0376162207370824 1 1
0.156700069076923 0.150984875334204 1 1
0.185939994089218 0.179648310502609 1 1
0.0741476713891221 0.0721719774372601 1 1
0.334107037745522 0.319822905312026 1 1
0.153509736120612 0.146954873267991 1 1
0.0203338343012244 0.0186964134803728 1 1
0.295010933265879 0.28270472160177 1 1
0.388251023062102 0.367184079909325 1 1
0.572972011534377 0.546982190592036 0 0
0.199690044924698 0.19056704866979 1 1
0.280407801803321 0.266003356507361 1 1
0.263068374395801 0.246914015468304 1 1
0.116501767202689 0.113749833002141 1 1
0.0985390731076446 0.0927942467706237 1 1
0.274374666648825 0.258907462183448 1 1
0.151866980700875 0.1429813892899 1 1
0.0507971612218737 0.0487554438759648 1 1
0.145881115641463 0.132192618348184 1 1
0.0960076466853906 0.0885249124896438 1 1
0.229824386149035 0.218042762444834 1 1
0.144640445699309 0.137413954224354 1 1
0.312265555370341 0.297282551106003 1 1
0.321261451046366 0.305875282573368 1 1
0.194259343685374 0.180448203319451 1 1
0.252110915292121 0.242752357061127 1 1
0.261963021450614 0.253086361768761 1 1
0.0609585743007754 0.0600790571369469 1 1
0.62816108347815 0.60086867152159 0 0
0.0773830704225702 0.0724847023029117 1 1
0.310480451443792 0.296031891820043 1 1
0.280582744887517 0.261545914111225 1 1
0.203897197520007 0.197244824785896 1 1
0.100095330244093 0.0957648672266034 1 1
0.417851108791999 0.398281292129352 1 1
0.174090167407324 0.164893670238919 1 1
0.380060567552199 0.360089315215755 1 1
0.241264489680304 0.224897022362395 1 1
0.0201818381881726 0.0210933759440912 1 1
0.382377630894435 0.362448013400039 1 1
0.0816458782231967 0.0775181162690055 1 1
0.226704002646442 0.215017531755009 1 1
0.329656205771667 0.315192932646754 1 1
0.244530465709721 0.231527822450715 1 1
0.142236506447586 0.136135974864112 1 1
0.333119670799033 0.320888842360582 1 1
0.015917717782604 0.0170126733101996 1 1
0.168808617551576 0.160680169781049 1 1
0.172618487352723 0.167531747210169 1 1
0.132478200754451 0.125718166730937 1 1
0.283516405164469 0.270395337728312 1 1
0.152844958959512 0.146726359885081 1 1
0.277754155413282 0.265639999594949 1 1
-0.125077002885852 -0.116401431409395 0 0
0.218476947053862 0.21049121220712 1 1
0.289493493210312 0.277792241828041 1 1
0.298387914247018 0.280914999691198 1 1
0.273832510601732 0.261757958571625 1 1
0.0383131315612193 0.0353519470300298 1 1
-0.0932620302080462 -0.0951419519433246 0 0
-0.108052812108833 -0.105995257214217 0 0
0.109581934430143 0.102439662006943 1 1
0.292787061375447 0.277248326910144 1 1
0.12925991082236 0.123368623434325 1 1
0.0977878773376834 0.0947848153763378 1 1
0.0771398995891299 0.0710933911561769 1 1
0.266381176508855 0.256443297663724 1 1
-0.0838771099579307 -0.079657727529724 0 0
0.31732552157439 0.302756918102474 1 1
0.101243467896371 0.0970497308948013 1 1
0.0366565027427536 0.0376718696253313 1 1
0.191807322084829 0.185167953150302 1 1
0.446817391606665 0.425105452990988 1 1
0.289706518553301 0.277768510355182 1 1
0.304702880858268 0.289652696582295 1 1
0.368113032636304 0.347870894307965 1 1
0.0435438537151354 0.0428848723288058 1 1
0.570109361244511 0.542205508897733 0 0
0.187987658079165 0.177415956007784 1 1
0.149278321405537 0.141946615196195 1 1
0.312282836442498 0.293063692316767 1 1
0.280530772883607 0.267213929353521 1 1
0.29717484276343 0.283801069966675 1 1
0.351707108460797 0.335087264512734 1 1
0.240949077166536 0.235160310612333 1 1
0.129301680746073 0.124184653381614 1 1
0.136871116304044 0.136408737037374 1 1
0.267974362548534 0.253564790492768 1 1
0.134516301867573 0.130201935651219 1 1
0.257346309316256 0.244589437194631 1 1
0.233438884783753 0.226191105198454 1 1
0.174767685587483 0.166313959464656 1 1
0.0748480006060193 0.0705149470072928 1 1
0.32004731777766 0.305007408075452 1 1
0.285660835327263 0.273001955879587 1 1
0.142188127832438 0.133719584756777 1 1
0.0709459670004976 0.0674608370995274 1 1
0.063928340118811 0.0614340996658604 1 1
0.107563907248362 0.102499250090617 1 1
0.172740505944319 0.161814814838346 1 1
0.226802899304665 0.216911741217355 1 1
0.159109187822066 0.150944955868347 1 1
0.19819431283096 0.186682732701541 1 1
0.0290485020600033 0.0290116704541937 1 1
0.468812882369291 0.448838579290181 0 0
0.380114825459198 0.361778108521623 1 1
0.271909150793785 0.261180123199154 1 1
0.182141599409602 0.175410913035889 1 1
0.232479957162397 0.221671967973668 1 1
0.145977564498714 0.141396145137658 1 1
-0.0021711456865628 -0.00139554409360131 1 1
0.12312085578716 0.118267365643047 1 1
0.268731268360045 0.256405688687726 1 1
0.257025902797134 0.247098362129493 1 1
0.276065984104603 0.263347030827467 1 1
0.113459347709489 0.107769076718254 1 1
0.284998175887088 0.271458727751374 1 1
0.197152091712531 0.190218523059972 1 1
0.126947343935451 0.121482078569311 1 1
0.227856649677008 0.21802968951112 1 1
0.313769583287337 0.292984487491526 1 1
0.14814382028133 0.141269715323235 1 1
0.188882043357977 0.178869824077297 1 1
0.245115048112253 0.229917506547478 1 1
0.250879221089073 0.236273612337272 1 1
0.172454732486684 0.165140610788509 1 1
0.115256545172759 0.11022228324976 1 1
0.291487186853398 0.27505063921884 1 1
0.304818074569617 0.290198941337159 1 1
0.238919307576059 0.234381654275153 1 1
0.273658025445378 0.25734286913673 1 1
0.0241431921702668 0.0174650086430565 1 1
0.263084559755654 0.249311543511184 1 1
0.322117813377263 0.30761019936722 1 1
0.187183411995392 0.177804888623112 1 1
0.226099438323281 0.219355995648256 1 1
0.477374952271497 0.454067707758065 0 0
0.159350044780007 0.151190705657799 1 1
0.282881263222176 0.265835664909153 1 1
0.131854136383355 0.12549733187308 1 1
0.369988820508034 0.35319709246572 1 1
0.215606403285789 0.204772593612488 1 1
0.213372571702934 0.202864563015767 1 1
0.294289901789725 0.280042820333074 1 1
0.240979567648378 0.231195040672058 1 1
0.175143405673253 0.168816145899465 1 1
0.170495545379048 0.160572800261526 1 1
0.114366528237175 0.10802922814857 1 1
0.382054436561971 0.364834971447059 1 1
0.204498959748057 0.194991517147612 1 1
0.333131390240044 0.319061870940154 1 1
0.221954536420794 0.211712421760789 1 1
0.035047357937269 0.031898907652844 1 1
0.139961760169243 0.133527658204392 1 1
0.182599639900431 0.174811858751955 1 1
0.308676902247145 0.295295834911153 1 1
0.254645321328352 0.246445654007106 1 1
0.403788937275997 0.38035369835981 1 1
0.0847704874239562 0.08422677188527 1 1
0.272665372646205 0.259030532321953 1 1
0.186626950385068 0.175549679535366 1 1
0.362200055198583 0.344839495072783 1 1
0.265236889850937 0.249355802346043 1 1
0.201210440060227 0.191621484152304 1 1
0.159173470004564 0.153954508105993 1 1
0.291371595533361 0.279493503081105 1 1
0.214512102847168 0.202803995256707 1 1
0.178536405605247 0.171786648344428 1 1
0.179960384010699 0.173863379993996 1 1
0.289655551242436 0.281164484059267 1 1
0.227030390086958 0.213762673862749 1 1
0.210071977709684 0.199789076328055 1 1
0.24071138438584 0.233237357554707 1 1
0.29078275815264 0.279252258773596 1 1
0.0492548317454919 0.0473882484554793 1 1
0.273776402517199 0.267509611250965 1 1
0.218062388991706 0.209258776120808 1 1
0.0577964380218991 0.0508128699546983 1 1
0.16698173934555 0.158413399102684 1 1
0.302195308778661 0.291950850937571 1 1
0.104230926157764 0.09757684177628 1 1
-0.0393524494433918 -0.0401397448093914 0 0
0.223173018448634 0.210241711034747 1 1
0.058873772049193 0.0574530657729797 1 1
0.196820399541671 0.182276982040815 1 1
0.157196164123152 0.147977148484279 1 1
0.177755067971053 0.167788724359278 1 1
0.273333824009481 0.257614217404394 1 1
0.365821541028359 0.344113647204212 1 1
0.220693709098642 0.209740921611013 1 1
0.115797450458355 0.110552485053077 1 1
0.279418728151228 0.266602329401544 1 1
0.280073567278913 0.265580896189665 1 1
0.196976288564852 0.18595134282061 1 1
0.251097571240361 0.240341272278751 1 1
0.191198824702307 0.189546846492914 1 1
0.092413846116092 0.0875382858590971 1 1
0.0625282465966174 0.0609335753900803 1 1
0.263024327934599 0.249860552466636 1 1
0.0758533300846178 0.0744378794771316 1 1
0.0133073822707129 0.0134857248880841 1 1
0.0158338669583973 0.0137799517640507 1 1
0.0955162360260922 0.0916795533979618 1 1
0.273929010510489 0.263959708958691 1 1
0.29740137682094 0.286266845346663 1 1
0.193604001558643 0.179470585367437 1 1
0.0735669254841594 0.0693068817957183 1 1
0.269405986125298 0.255349590136824 1 1
0.0352721379876189 0.0331604624480704 1 1
0.247072810365163 0.235860091127456 1 1
0.308779329645106 0.299366361973277 1 1
-0.0159556421618591 -0.0147983089076729 1 1
0.198999764494014 0.187539114975399 1 1
0.270095645595598 0.257411402520081 1 1
-0.0375944978322222 -0.0375708842093727 1 1
0.399136827586326 0.379806467295196 1 1
0.134309834198781 0.126332126551788 1 1
0.0422206185150006 0.0386217676809764 1 1
-0.0660927050302171 -0.0643481288629596 0 0
0.0278376845496284 0.0263036205810641 1 1
0.223733573610571 0.212261535749837 1 1
0.198568810888684 0.189279822939622 1 1
0.260998398481141 0.248071791105557 1 1
0.0413221297912267 0.0396996792806748 1 1
0.0140756346283134 0.0135286600594869 1 1
0.168343982797124 0.161721258820967 1 1
0.253516064021036 0.242622469730682 1 1
-0.00698469423577307 -0.00750413485544718 1 1
0.209971694143174 0.200710159750549 1 1
0.263107058467468 0.251819907813985 1 1
0.177457640227578 0.17359791717745 1 1
0.385431667949348 0.373847358414427 1 1
0.330447214582079 0.316716815900351 1 1
0.0329825031165134 0.0358409284090249 1 1
0.233221432549413 0.21960420971666 1 1
-0.0202249703452515 -0.0173272623237892 1 1
0.177286632180585 0.174110374038621 1 1
0.182320591961228 0.173080591661177 1 1
0.248177385039631 0.235039338118615 1 1
0.422219303390773 0.405781276746916 1 1
0.089045689302829 0.0872715235056022 1 1
0.262823740279758 0.251544186046472 1 1
0.278028173096235 0.266896117395107 1 1
0.122385124476329 0.117294910767508 1 1
0.0381823148978184 0.0363780150715878 1 1
0.273469383174582 0.26205297043522 1 1
0.146442721604691 0.141077657435186 1 1
0.0413115399808294 0.0411712655911146 1 1
0.27663336291739 0.263086720317701 1 1
0.329408576627469 0.315873257188568 1 1
0.338098903136869 0.321111993994601 1 1
0.158089178528865 0.147421007822592 1 1
0.222563810388685 0.213204510058845 1 1
0.341363440716892 0.32512377921919 1 1
0.228579300772522 0.217724838193941 1 1
0.253896290377706 0.246324887165362 1 1
0.192679178743628 0.182083900945353 1 1
-0.0661145657254105 -0.0631020143261207 0 0
0.154741393385988 0.144992348801158 1 1
0.0939444015253672 0.0872846479367771 1 1
0.0531030678562329 0.0507453367090935 1 1
0.199753246202959 0.187312312016726 1 1
0.377313576713933 0.362172509078885 1 1
0.367158960614107 0.344124949954479 1 1
0.156026502125939 0.149769961877641 1 1
0.215712117154635 0.208420640023361 1 1
0.233097176735401 0.221273573506649 1 1
0.0914448229566423 0.0879509850002447 1 1
0.0502423898406362 0.0453840755275519 1 1
0.0172510729245387 0.0186512025274859 1 1
0.252813911237368 0.239562179334183 1 1
0.193281882458956 0.181432110452245 1 1
0.183568234429454 0.175562723476272 1 1
0.273307844658804 0.256162846381471 1 1
0.0445714502692255 0.0421541493639057 1 1
0.131610262567322 0.126049457524983 1 1
0.025646497733528 0.0184806863219332 1 1
0.301571112974289 0.286739188137003 1 1
0.348522546156172 0.334423594968496 1 1
0.210359372073067 0.202978439418879 1 1
0.283017042491399 0.264507283661998 1 1
0.147631031305745 0.14248899273702 1 1
0.259608044718942 0.246793642504716 1 1
0.233202305331043 0.222669900848206 1 1
0.22296136871485 0.212611190170749 1 1
0.197251267549306 0.18719725718959 1 1
0.202800927625342 0.192896237021603 1 1
0.239430771808947 0.229727659370063 1 1
0.25535190785737 0.24291155443349 1 1
0.270250734881605 0.259928995812906 1 1
0.184373847221735 0.17630820622323 1 1
0.140299824331729 0.139790173162493 1 1
-0.00491362043364442 -0.00490376853272066 1 1
0.311601898551606 0.301341464614355 1 1
0.102869961626724 0.0966489064507039 1 1
0.231136559521001 0.219266232432481 1 1
0.199591309572663 0.188576921026489 1 1
0.181875825726092 0.173397592410165 1 1
0.30729464407816 0.294478030660556 1 1
0.225818497482354 0.21625363165279 1 1
0.262565651827666 0.241652328216989 1 1
0.0163874110570144 0.0148345399827365 1 1
0.218413571158142 0.206081976214725 1 1
0.461169229432059 0.436317029106165 0 1
0.154219519868621 0.146584130504857 1 1
0.181499535609517 0.170053728759772 1 1
0.213867729313045 0.206633165370011 1 1
0.0483910939123042 0.0452318382557605 1 1
0.0670912094897509 0.0600414268769681 1 1
0.153113830975221 0.144820131868293 1 1
0.205295679895753 0.198716014716889 1 1
0.421041395701554 0.401241925847612 1 1
0.115233536191839 0.111825789640987 1 1
0.0723914392873575 0.0712713233357146 1 1
0.156919870246322 0.144486580531297 1 1
0.344211486435189 0.326823507339814 1 1
0.173331034570854 0.159187733284302 1 1
0.100833745135976 0.0952240481726931 1 1
0.296054182243849 0.281493701519588 1 1
0.318586646811937 0.301816696465689 1 1
0.184908046034014 0.185818609733437 1 1
0.229510342488859 0.217134245394998 1 1
0.104972862130235 0.0978243583432092 1 1
0.187459191025032 0.173536973908438 1 1
0.216671971387535 0.210960052118609 1 1
0.33870225448349 0.319783464882947 1 1
0.0350169773996363 0.0351792127612972 1 1
0.0973542526340275 0.0917739577705989 1 1
0.16346484352387 0.153581050527625 1 1
0.264314168886635 0.251949988393711 1 1
0.100062189208392 0.0947554541110473 1 1
0.242017182702862 0.230051614617452 1 1
0.249154992560288 0.242941086097433 1 1
0.0547757558794477 0.0553269732424361 1 1
0.239395566969411 0.2251947114332 1 1
0.274111086648928 0.263185860850137 1 1
0.128353889168672 0.122315312138968 1 1
0.20229352463066 0.194760286287922 1 1
0.228850840301412 0.219581454253228 1 1
0.0811933614772908 0.0768212940803776 1 1
0.345702509966619 0.332014040072697 1 1
0.0819957583900636 0.0798388276570458 1 1
0.192345872156213 0.182114968339455 1 1
0.305896276308363 0.289632965756298 1 1
0.125393590782919 0.117890405897217 1 1
0.246585003125586 0.230050712911048 1 1
0.211197459847979 0.203805171314585 1 1
0.232778603602114 0.222195409024007 1 1
0.0967415076536418 0.0895829883915473 1 1
0.0632777794343162 0.0626779035338045 1 1
0.410204338423731 0.387797830806262 1 1
0.205219327442547 0.19468982629051 1 1
0.172818784081504 0.167483113514958 1 1
0.232259095996249 0.218787024868411 1 1
0.267032418297675 0.255088240709914 1 1
0.108963458083182 0.0985420659547032 1 1
0.238221346395197 0.228567836877142 1 1
0.255801723683256 0.243932382915379 1 1
0.254351695035 0.239341575895434 1 1
0.0587411102821149 0.05893223965162 1 1
0.128307268383485 0.121920321685072 1 1
0.328829226057494 0.310394741246332 1 1
0.164386019190838 0.160962213006017 1 1
0.0369008910541882 0.032901609330451 1 1
0.313963399034913 0.304780554251193 1 1
0.248890996157171 0.228347214882731 1 1
0.407534254020303 0.385548222356263 1 1
0.185211229507564 0.176357809843278 1 1
0.285538292939855 0.27249969262501 1 1
0.339382280371473 0.322118471827991 1 1
0.0517308402940377 0.0500511437064074 1 1
0.0891411260179041 0.0831516076795205 1 1
0.047426982718212 0.0399033218966963 1 1
0.172294901963437 0.160620494410744 1 1
0.219436656955523 0.21130807723724 1 1
0.0730333131624439 0.0708029640993566 1 1
0.157780273113782 0.150916412226167 1 1
0.20914726092008 0.20275361327107 1 1
0.058964933240762 0.0563221528072959 1 1
0.224393515208346 0.210594917746409 1 1
0.182815922421857 0.175750112230555 1 1
0.351899138346932 0.333101824801839 1 1
0.231260030984755 0.220152188274387 1 1
0.178839287715586 0.166220064035238 1 1
0.2252340615591 0.215791345957649 1 1
0.103677392876239 0.100261358199729 1 1
0.149381117231249 0.141328940041156 1 1
0.189608187075513 0.180907009767469 1 1
0.0690828516504835 0.0659603197407976 1 1
0.204964721234334 0.198088830299701 1 1
0.0666869890179943 0.0621171309057217 1 1
0.11512333019528 0.107979302281089 1 1
0.265803831991804 0.251954097673041 1 1
0.185424249385764 0.181913527747137 1 1
0.254628947305501 0.241322402304269 1 1
0.341594401905743 0.327743023913012 1 1
0.241896440538403 0.234009919179488 1 1
0.163488365836209 0.163253682666618 1 1
0.411479878057541 0.392360287225623 1 1
0.356010117994418 0.341084529311702 1 1
0.195173830064071 0.185330359701715 1 1
0.262807156241661 0.251235928608927 1 1
0.279434640158673 0.263544140289368 1 1
0.100355830019558 0.0989094035689787 1 1
0.197258162250064 0.191925913434751 1 1
0.201875470208282 0.196126498656375 1 1
0.124446979523173 0.119393229680818 1 1
0.183082729574555 0.176216177132613 1 1
0.135788261039568 0.129894873953666 1 1
0.411886431935095 0.398067209450474 1 1
0.235703960571095 0.227921709216057 1 1
0.227333510156103 0.218939362257995 1 1
0.173261779031147 0.166596593087633 1 1
0.336424699623875 0.3244450299545 1 1
0.288199718978308 0.277120073764817 1 1
0.339366631383749 0.323015612482091 1 1
0.163387687673807 0.156956314649434 1 1
0.191470152906011 0.18000624133592 1 1
0.0570521293141609 0.0522512751831171 1 1
0.322808358952252 0.3123261940445 1 1
0.225133768486256 0.204943912830162 1 1
0.283444386855224 0.269977373469503 1 1
0.210946469605496 0.199366481025203 1 1
0.245693652909133 0.235496807917103 1 1
0.155251235248929 0.14949752693585 1 1
0.15572011581599 0.147248663730203 1 1
0.181675659123047 0.166977399622039 1 1
0.361587507965335 0.343116932144393 1 1
0.251850944282276 0.242071225326981 1 1
0.113679899954958 0.108959508099448 1 1
0.138067659762622 0.132557872137581 1 1
0.248568263760228 0.235877517573728 1 1
0.0761522962450657 0.0709784620582997 1 1
0.304473095183927 0.290462151853821 1 1
0.0765598824938511 0.0744373332838209 1 1
0.233554298849454 0.225590125778325 1 1
0.206782961720437 0.19985152102684 1 1
0.241003183186628 0.227375061328759 1 1
0.129114853648406 0.123585125057592 1 1
0.36706513210148 0.346278872229469 1 1
0.269111383128604 0.254393886159353 1 1
0.210856839923886 0.202468162618484 1 1
0.0405206903965212 0.0375956967154008 1 1
0.390276706191342 0.370974025503595 1 1
0.210487825006104 0.194549204987393 1 1
-0.00182349553469434 -0.00372128027979129 1 1
0.1204996992236 0.115830928564448 1 1
0.230790646659051 0.221786414162617 1 1
0.261921607098443 0.248474508684649 1 1
0.0799806988180405 0.0773793102122569 1 1
0.0257379105156228 0.0244976249531077 1 1
0.140503379794694 0.136273043302496 1 1
0.21016670961094 0.201788683379695 1 1
0.0498390222172525 0.0466887180184839 1 1
0.372232544983689 0.351733738353246 1 1
0.102566092627435 0.0969999153784167 1 1
0.290380928857355 0.277850993150933 1 1
0.287365869852626 0.273831661616333 1 1
-0.00661076025526983 -0.0127367863441852 1 1
0.159339106184284 0.150328894031509 1 1
0.317395543910598 0.297429000924951 1 1
0.265858222378194 0.25495683439486 1 1
0.39806302382195 0.379493243155405 1 1
0.0181814282981827 0.0215823214804784 1 1
0.392625208755042 0.375060690088338 1 1
0.242568483448126 0.226466690639829 1 1
0.236980564883734 0.227169749619678 1 1
0.144896833108731 0.140147737613439 1 1
0.215501782234321 0.208637457933325 1 1
0.123771737657253 0.117460435931154 1 1
0.34218482974844 0.32432150107544 1 1
0.150236428517932 0.142498883292861 1 1
0.211867874890864 0.200388210358138 1 1
0.310855251120242 0.29456872049183 1 1
0.322239615038013 0.305182892304418 1 1
0.149454720068402 0.143073267553147 1 1
-0.18365669751817 -0.17428724967578 0 0
0.190190786566188 0.178274283691663 1 1
0.13334318853062 0.127931959083614 1 1
0.220456145000927 0.21004533874223 1 1
0.218890928713437 0.210539849716512 1 1
0.0714514558000227 0.0669109395933982 1 1
0.270609898886263 0.25808954088604 1 1
0.277635361221546 0.265823699409572 1 1
0.019025885320142 0.0184212718910167 1 1
0.254041455672156 0.243627755109813 1 1
0.149570076789901 0.140840690571544 1 1
0.233891824549074 0.220048973963169 1 1
0.200847583327073 0.186146728351855 1 1
0.00208479844733717 0.00123531163461123 1 1
0.125942149698198 0.122583336617825 1 1
0.166886119363417 0.160714217132501 1 1
0.384507056381511 0.365983354749567 1 1
0.0468128910696256 0.0460966683936479 1 1
0.0660179982622049 0.0680465479307957 1 1
0.116688236199105 0.104601261392725 1 1
0.192834165563057 0.185807115063428 1 1
0.357470986914078 0.352248139516021 1 1
0.0693116984210395 0.0621513953295051 1 1
0.103459834478734 0.0914761297843131 1 1
-0.0189578795811965 -0.0166824245212786 1 1
0.232039196377612 0.221002531090655 1 1
0.0679740040307535 0.0654137161239536 1 1
0.297117340731833 0.28545948881847 1 1
0.25447437552776 0.24508631588927 1 1
0.157273032698898 0.149431465397592 1 1
0.302452126862587 0.287575693591134 1 1
0.220855187171254 0.207537554501832 1 1
0.0482552027617974 0.0437327155052617 1 1
0.0932193414577987 0.0878341437323787 1 1
0.045517520579823 0.0488434434151155 1 1
0.0722229853198311 0.0711660386955677 1 1
0.122167997136395 0.115891438003042 1 1
0.18596313966329 0.177852718968399 1 1
0.402642058656571 0.384873458753491 1 1
0.508097139458929 0.478348796090083 1 1
0.201626987619948 0.193266666658181 1 1
0.0415014320412833 0.0378136661077952 1 1
0.297053928827625 0.282313206964433 1 1
0.306024599945385 0.293388036235018 1 1
0.212583413229013 0.202534391578522 1 1
0.193432621298964 0.184842034397827 1 1
0.202605909610441 0.190375485526049 1 1
0.253982925053286 0.244939014491345 1 1
0.101926244170769 0.097174587659474 1 1
0.0885654166143786 0.0744690889188311 1 1
0.0153833105340794 0.0149345249882128 1 1
0.265657512279064 0.250893165760758 1 1
0.197492433570424 0.189281951177017 1 1
0.243267773113167 0.233587935212939 1 1
0.0145730562959722 0.0185844207959331 1 1
0.196644914145499 0.186277182625476 1 1
0.0368828082019821 0.0370575100335111 1 1
0.206955903270777 0.196148253571616 1 1
0.281896253957807 0.268054489938722 1 1
0.21063358767454 0.200441220633348 1 1
0.123573867856315 0.121821153917691 1 1
0.0520543197419724 0.0520063436960504 1 1
-0.0656719667069615 -0.0607061501609957 0 0
0.502312884543296 0.475754329655032 0 0
0.287007827078121 0.269946072502782 1 1
0.24665524109196 0.23574776667872 1 1
0.0988417667511755 0.0948248055688935 1 1
0.150754657788276 0.141276066129107 1 1
0.353182236725027 0.334787032297486 1 1
0.272049936404641 0.261330525377239 1 1
0.010621223823225 0.0101635932546397 1 1
0.175023254693452 0.168384949464829 1 1
0.314613061928931 0.299882151194074 1 1
0.0806545367362177 0.075191576885658 1 1
0.261967133599418 0.249839566336344 1 1
0.160011471498515 0.152570459580874 1 1
0.327134923459768 0.312139634025187 1 1
0.178858042801742 0.17385940052391 1 1
0.260116756447744 0.248557626596956 1 1
0.371488600194841 0.354460867802001 1 1
0.258314858588267 0.248295543214125 1 1
0.299537801352734 0.2854788845823 1 1
0.323881729865737 0.310334536132107 1 1
0.262887522516314 0.250693596859362 1 1
0.211127501018066 0.198269208006156 1 1
0.100026946770756 0.0976332392974997 1 1
0.120203901876437 0.115112696268852 1 1
0.121070796619915 0.114164585352728 1 1
0.260023736797124 0.248787689989078 1 1
-0.0596772445064533 -0.0589548182709159 0 0
0.251546331466781 0.243199619284488 1 1
0.216258029564867 0.20463092243705 1 1
0.0182717624168739 0.0188976492852896 1 1
0.332466811904568 0.318497091596439 1 1
0.447229447751879 0.428093303614171 0 1
0.117148081205372 0.113083945873903 1 1
0.141452386434923 0.135287338581634 1 1
0.17749977615843 0.166017770282996 1 1
0.0291487393463544 0.0253035409505904 1 1
0.211603337331211 0.199185240151253 1 1
0.0943221666914388 0.0824154255369016 1 1
0.238707201878022 0.226560703244106 1 1
0.25655531101739 0.24083185848655 1 1
0.218681090623633 0.205469446125728 1 1
0.249860010779418 0.238168615541373 1 1
0.196516636824203 0.188671996610636 1 1
0.106921395083171 0.10174353043585 1 1
0.205751913521827 0.196460853186542 1 1
0.214417602471971 0.201856175420681 1 1
0.181021936476977 0.174279285131876 1 1
0.336737706406108 0.31876863413598 1 1
0.0287243213173994 0.0305222178703456 1 1
0.271573004066521 0.254611488680441 1 1
0.333385512794538 0.316829769246291 1 1
0.0588690256546237 0.0553836065265979 1 1
0.0917859654383142 0.0862292159989531 1 1
0.258098000192177 0.244441628617995 1 1
0.184533410398162 0.174630081249899 1 1
0.2711706821992 0.261705296654752 1 1
0.269008680039694 0.253865981538767 1 1
0.191002682133084 0.183860729533275 1 1
0.355018173275936 0.339114116734338 1 1
0.258589428964297 0.246214194006758 1 1
-0.0460717344472472 -0.0442678928489426 0 0
0.256976018309748 0.246543350576785 1 1
0.290710796029341 0.280177006208832 1 1
0.122789501560042 0.116937476591419 1 1
-0.0956406920808305 -0.0921493621240052 0 0
0.221910773946162 0.20986347492335 1 1
0.290025337390628 0.277018318003872 1 1
-0.0466735058056566 -0.0458589977388951 0 0
0.1133512291723 0.108140825890117 1 1
0.377345975879893 0.360320366709857 1 1
0.303333109863413 0.29320287627327 1 1
0.138892277670065 0.132618977903764 1 1
0.103819740761475 0.0980427529217677 1 1
0.131893879396623 0.123386346886825 1 1
0.15286207291644 0.147399962281597 1 1
0.173900639780252 0.165640998639986 1 1
-0.0126601568988772 -0.0122889542172132 1 1
0.125608902439222 0.122033611210567 1 1
0.284658405063337 0.272730058763074 1 1
0.112522938603848 0.106634301762739 1 1
0.00432312962437377 0.00613999143895221 1 1
0.191974230431567 0.181643080257971 1 1
0.152196041747725 0.141871247501697 1 1
0.305735145452441 0.294963351368525 1 1
0.0141918716017829 0.0118596597845903 1 1
0.0775825753404038 0.0688569620517943 1 1
0.382935212139919 0.364100638933469 1 1
0.263465754016868 0.251965653762123 1 1
0.396797713929303 0.3784995701261 1 1
0.105342901283558 0.104373472744216 1 1
0.046208644530502 0.0476502645987204 1 1
0.262348354714 0.252581891163024 1 1
0.179635364797355 0.172275238393983 1 1
0.337564345679028 0.318999804924479 1 1
0.0678737752940834 0.0590411445563388 1 1
0.389615788092533 0.373148219685672 1 1
0.288881320459266 0.277064446233142 1 1
0.283714115116009 0.267269827431619 1 1
0.179616629173222 0.175311937691089 1 1
0.296647689801567 0.281589097716525 1 1
0.149989870054201 0.141866023293604 1 1
0.214903770057697 0.204047489854152 1 1
0.156095295493719 0.146586209186084 1 1
0.386438510364374 0.374444355870826 1 1
0.262952071861124 0.253530766877937 1 1
0.0344964229135548 0.0303979605110735 1 1
-0.031057159609181 -0.0282719755429982 1 1
0.188459967640267 0.174759860274423 1 1
0.0861092431994138 0.0825231533393686 1 1
0.267412510764534 0.256423353314061 1 1
0.196178152323512 0.187869846092486 1 1
0.217966403313789 0.203381968678958 1 1
0.197825522037739 0.191605645562769 1 1
0.0258604957187356 0.024271855785893 1 1
0.24629102705347 0.234194693067605 1 1
0.269877381323234 0.255338547090145 1 1
0.128316593060758 0.11723610386234 1 1
0.307277036444244 0.294206014922717 1 1
0.0985922568558214 0.0908419840181436 1 1
0.25027596087508 0.239708996101223 1 1
0.107473431479903 0.0979994536024909 1 1
0.0813639892793991 0.0783994367624088 1 1
0.176264105591132 0.169332080406545 1 1
0.204083943364578 0.199592714650996 1 1
0.0915987523676498 0.085877987676058 1 1
0.308375146954808 0.291567449339803 1 1
0.0559765961882526 0.0562922635833537 1 1
0.0798076958270492 0.0774035670566141 1 1
0.403444100880717 0.390652240398385 1 1
0.313038885953569 0.295555928711203 1 1
0.0547723050660401 0.0549957714152549 1 1
0.0777923016832338 0.0697188501837562 1 1
0.337036348754602 0.322578912612162 1 1
0.0750418720508124 0.0713341785377811 1 1
0.229395941084361 0.217397867371735 1 1
0.214502116274926 0.20657429213548 1 1
0.255810454442992 0.247665308183918 1 1
0.253158713544104 0.236816844791157 1 1
-0.0909394024532968 -0.0876907993461427 0 0
0.306126640907007 0.289834805586099 1 1
0.137706896287727 0.130403662544551 1 1
0.227358129093645 0.21518128912091 1 1
0.00852064920858459 0.00918810182790082 1 1
0.301639438505496 0.286280169510027 1 1
0.240210629464063 0.227304475749807 1 1
0.401316732203793 0.381151081802433 1 1
0.0241362702978202 0.0263955457058344 1 1
0.174417442347587 0.162651776135127 1 1
0.312379823265479 0.293581231879451 1 1
-0.0991819329978569 -0.0955128377275001 0 0
0.24535273381435 0.237953232561903 1 1
0.323541793167354 0.305789274499836 1 1
0.108995672192434 0.105493286430118 1 1
0.173322532343219 0.165389433936079 1 1
0.0566737678890252 0.0542594027313002 1 1
0.0893923244627055 0.0872948318913591 1 1
0.146515693167857 0.139228809087307 1 1
0.435979862719065 0.419299702801661 1 1
0.470250193427456 0.448528426178039 0 0
0.200793059151782 0.192614480441567 1 1
0.469691073802618 0.446303666492313 0 0
0.13013580463047 0.120845438035542 1 1
0.1817349954839 0.172847690952981 1 1
0.115490991352598 0.109252108899875 1 1
-0.0611742469491754 -0.0578634952368934 0 0
0.0823736212974041 0.0752216549943574 1 1
0.257378368926687 0.245922013940414 1 1
0.505200660344609 0.484345855172113 0 0
0.15122839116521 0.146061366750298 1 1
0.266323102811554 0.255487290928354 1 1
0.109333724495975 0.102246338636993 1 1
0.306689997842789 0.293907023248169 1 1
0.0483341527695087 0.045026259739506 1 1
0.162968293742347 0.155604293624976 1 1
0.360542223130356 0.342610123077002 1 1
0.242568909795269 0.232493080752391 1 1
0.287991447997621 0.275893659321132 1 1
0.1242259309014 0.11879515089853 1 1
0.131609136820724 0.122491612739394 1 1
0.397183635664548 0.381179094218468 1 1
0.107687825612513 0.104007804723253 1 1
0.100282677461061 0.0933942149615202 1 1
0.306884530744571 0.289454082304653 1 1
0.0947777262211177 0.0895726668498165 1 1
0.258641204876578 0.24654557645598 1 1
0.198904583155214 0.186252838912467 1 1
0.193485814534197 0.184475084012355 1 1
0.0585510108711655 0.0574045990004543 1 1
0.12877320663271 0.118525273226447 1 1
0.263913223957692 0.249399741544104 1 1
0.00311857012699641 0.00351712346914971 1 1
0.317695011579976 0.303499378461296 1 1
0.233655134404614 0.22324724908882 1 1
0.121120979634057 0.113599091081714 1 1
0.155643313733283 0.147412211056026 1 1
0.0958039836361062 0.0926021901854139 1 1
0.219595854764764 0.20940026440215 1 1
0.292653487503261 0.276728668999709 1 1
0.166240207042475 0.162223882357918 1 1
0.153472232939029 0.14646355223499 1 1
0.446525958527503 0.428223829727992 1 1
0.025808922694263 0.0231097761137282 1 1
0.206047478429156 0.199276553356242 1 1
0.166754770611663 0.158982939325016 1 1
0.100994074511477 0.10295690107998 1 1
0.167919737666161 0.160751982624941 1 1
0.186991060622019 0.180959029671178 1 1
-0.0259239371433943 -0.0260248041050471 1 1
-0.0339587746451938 -0.029505379071539 0 0
0.19256336238421 0.181205881447738 1 1
0.14301781473801 0.137137808385875 1 1
0.261443014374719 0.247415535206785 1 1
0.267063199949774 0.255709706844783 1 1
0.00918587161628336 0.00803765154341959 1 1
0.297699178134366 0.285279758911779 1 1
0.0506891082873436 0.0464022969379329 1 1
0.284832304097393 0.27294915356505 1 1
0.293274535750706 0.27463289355463 1 1
-0.168662442181783 -0.167623936500341 0 0
0.171777138672296 0.165494470588713 1 1
-0.108250899385343 -0.105778367828585 0 0
0.197621838363867 0.191418145786755 1 1
-0.00134820425197766 0.000932128205354859 1 1
0.196132850937464 0.18810529405964 1 1
0.145963315035489 0.137478066515366 1 1
0.261781843065465 0.248643890399082 1 1
0.194956987626723 0.185486685052421 1 1
0.475276632844905 0.456061571000595 0 0
0.140915682944474 0.135059551984647 1 1
0.213685930086981 0.202091137767986 1 1
0.448415262226621 0.423718424595776 1 1
0.28095382676182 0.267940304304721 1 1
0.175589217572978 0.167173282209602 1 1
0.323034717549403 0.307049717937311 1 1
0.200022023098105 0.192041272527375 1 1
0.309558224693099 0.292168988033502 1 1
0.248043994960887 0.235544825173417 1 1
0.228612425942787 0.218122297482175 1 1
0.224306765201756 0.214008108980761 1 1
0.248879226636422 0.230064116661476 1 1
0.379663089744536 0.360978251775345 1 1
0.341430063860259 0.323754498416064 1 1
0.29161323420453 0.277283985311178 1 1
0.182776342818025 0.173112024110672 1 1
0.0968916683529111 0.0912303743338431 1 1
0.261918206687348 0.253888432992633 1 1
0.324795171011449 0.305983335610639 1 1
0.132414536579137 0.125247349807935 1 1
-0.0106217491365221 -0.0130267668894155 1 1
0.151750620354872 0.13939516702146 1 1
0.158564806310995 0.150511144108894 1 1
0.287869741566268 0.275782413989127 1 1
0.371304384391623 0.360609241779487 1 1
0.170648155611687 0.161024408386015 1 1
0.155322440471815 0.148131828244285 1 1
0.240788172984193 0.2310919890597 1 1
0.157437640165457 0.148648863321632 1 1
0.183886503224788 0.178286725552713 1 1
-0.0182599741340484 -0.0174656827567292 1 1
0.113689493913376 0.112073684408912 1 1
0.254775942234725 0.243776432413593 1 1
0.529541014318871 0.498145610683656 0 0
0.157586659410894 0.151791451467698 1 1
0.233115370424212 0.220316803593857 1 1
0.30993779711977 0.297279766958264 1 1
0.297490303175966 0.283172049862203 1 1
-0.00327959916840114 0.00202090656082075 1 1
0.143239454279023 0.137387857433603 1 1
0.0699478407670797 0.0628933839540691 1 1
0.241852096075376 0.23218448519269 1 1
0.0485349910833575 0.0450905116870539 1 1
0.457113290456495 0.436799006591053 0 0
0.267072928549995 0.257744448253169 1 1
0.277247946612944 0.2680220371991 1 1
0.177866212038352 0.17339159243035 1 1
0.214161426341743 0.203701094828868 1 1
0.382382521166103 0.364161565182745 1 1
0.082154938265205 0.0796146597442286 1 1
0.304942583011797 0.292902342633694 1 1
0.211505396568622 0.202466138717259 1 1
0.218234342993502 0.207823817960159 1 1
0.218959458377231 0.210285726868622 1 1
0.152153145320437 0.145933063910657 1 1
0.249629672067661 0.236544672549758 1 1
-0.00219278436594723 -0.00400305042148188 1 1
0.306061164664898 0.295127867963853 1 1
0.187547956390537 0.17841665314601 1 1
0.236145427676831 0.227200856338473 1 1
0.270446509509252 0.258931288463993 1 1
0.28771715954068 0.272070546285536 1 1
0.260470260806319 0.248214521859837 1 1
0.0700855577129394 0.0666019610961629 1 1
0.269054174598974 0.254384869851909 1 1
0.218746995308846 0.208133702136171 1 1
0.254688777476915 0.236426812455192 1 1
0.363433871245132 0.345591957761794 1 1
0.183557656863478 0.172134217536063 1 1
0.150774463909897 0.143913188783735 1 1
0.0988257938984506 0.0940982845352197 1 1
0.205803679317709 0.196689195344553 1 1
0.408291461007041 0.389214120453398 1 1
0.13709043854162 0.130108543642974 1 1
0.030007850301153 0.0263346274449885 1 1
0.233027985933384 0.224406119453947 1 1
0.155305345956574 0.15007071829584 1 1
0.32550820815376 0.308946694633241 1 1
0.306977274345287 0.293547994448195 1 1
0.399627752460873 0.383085212811133 1 1
0.179057373868462 0.172230729328746 1 1
0.345901827690798 0.331582880127439 1 1
0.24005455160534 0.226292156224818 1 1
0.387016319790666 0.367662674586902 1 1
0.255889977229777 0.244749166000071 1 1
0.305354179735846 0.2943196862291 1 1
0.403952663623593 0.387781621523 1 1
0.150051304165477 0.142669064164716 1 1
0.315482056012786 0.299077905809592 1 1
0.437238953116218 0.415420519826323 0 1
0.153728337341627 0.143359744793054 1 1
-0.0516246269513279 -0.0488380867310535 0 0
0.104394433248735 0.0986896964613055 1 1
0.320450806033662 0.304992054793501 1 1
-0.000133524850962848 -2.73208557561126e-05 1 1
0.0284722915345826 0.0271023825517953 1 1
0.188472082772772 0.180082432412864 1 1
0.243718918691356 0.232598620963134 1 1
0.204942565909462 0.194063283202327 1 1
0.25006710802598 0.241247046981877 1 1
0.0332974647864756 0.0307864906711057 1 1
0.097127731292418 0.0903276984522959 1 1
0.200437523270892 0.189720624523777 1 1
0.319102864563634 0.304001758344055 1 1
0.282273628734005 0.26423943997911 1 1
0.34234828217173 0.327607044567135 1 1
0.199523790398956 0.190059018978005 1 1
0.271418435013304 0.258179110817893 1 1
0.397144312687107 0.381349003369701 1 1
0.00753184584802293 0.00426120779979862 1 1
0.0548472829906156 0.0501719534051588 1 1
0.382513782270444 0.363523458506363 1 1
0.0325894312817048 0.0321125567135915 1 1
0.151270913063316 0.145564757225329 1 1
0.0251607805298875 0.0234292117961765 1 1
0.0750885875331602 0.0688188287132885 1 1
0.0354495546246 0.0310806821444425 1 1
0.106401310878334 0.099535746593661 1 1
0.231329042737954 0.22007494727451 1 1
0.0693600244493103 0.0673414591495118 1 1
0.329174903287759 0.314683489316534 1 1
0.188127522202442 0.179936357994486 1 1
0.232177128557998 0.228975357830998 1 1
0.461847247739604 0.441218419402702 1 1
0.383627473551482 0.366018783595058 1 1
0.0365933527332715 0.0380765284264585 1 1
0.0217239012866047 0.0228594967028226 1 1
0.190511014205213 0.181401303663069 1 1
0.125916207517066 0.120347323420792 1 1
0.331516224102544 0.314665289865734 1 1
0.105659230224362 0.10007895002075 1 1
0.165747932871871 0.157600323925891 1 1
0.309475993284334 0.293905069940654 1 1
0.128853443954132 0.125237969085227 1 1
0.300512250048901 0.287158830886449 1 1
-0.0624896883959185 -0.0599497871657419 0 0
0.131409827349872 0.127499520843758 1 1
0.288474306444935 0.27375119266809 1 1
0.219538494374087 0.211034636644178 1 1
0.0404506864318113 0.0393265950216243 1 1
0.323897589583063 0.306722629751667 1 1
0.378191029147072 0.355573407948569 1 1
0.277633957063502 0.262975431192914 1 1
0.0168083196609067 0.0157228149801326 1 1
0.121589491844396 0.115646675388065 1 1
0.453700833936402 0.427636100611231 1 1
0.183786490198898 0.173982406028309 1 1
0.151436094826888 0.143803925986823 1 1
0.237641379139394 0.224104223924495 1 1
0.285404563707438 0.271206287763586 1 1
0.458444050629027 0.43879498157319 1 1
-0.0352615181934595 -0.0366078300922698 0 0
0.0797706210926461 0.0765373036199455 1 1
0.505735359595734 0.481036882685993 0 0
0.0878375435736128 0.0761802438245875 1 1
0.115271016877464 0.117927824300397 1 1
0.207472581592755 0.197878603936211 1 1
0.242346512022677 0.230029285219073 1 1
0.213426233741501 0.208020916914102 1 1
0.176021793724044 0.168719306640019 1 1
0.166520520484847 0.15728301670165 1 1
0.177662329035052 0.170459133616904 1 1
0.345975024846745 0.328861630588417 1 1
0.141119367342555 0.132330993470581 1 1
0.398873675568958 0.384299982762594 1 1
0.336782804209127 0.316756181650788 1 1
-0.0117169879344673 -0.0144990837013466 1 1
0.125575317433911 0.118165835436026 1 1
0.215296132917264 0.203715733694527 1 1
0.0360530647968315 0.0323338752023642 1 1
0.212851779489078 0.201785551209927 1 1
0.200849841984607 0.190376118303743 1 1
0.208443230488536 0.198389267997549 1 1
0.176543250577038 0.16826942258804 1 1
0.221329616554067 0.217018209438657 1 1
0.117341583208408 0.110947186975929 1 1
0.113128116424659 0.11074878599263 1 1
0.362434924456989 0.346126953492716 1 1
0.122654821835138 0.118025043862319 1 1
0.12219361963542 0.116975312947261 1 1
0.316928856676181 0.300367552826548 1 1
0.289384207327566 0.274029514480247 1 1
0.220939590033334 0.207841991053115 1 1
0.381683989203388 0.364656130501016 1 1
0.325530473267851 0.309682947569525 1 1
0.0870080983906094 0.0820312545744479 1 1
0.294062997728109 0.278839437304268 1 1
-0.0391575661266314 -0.0368585763920148 1 1
0.0644747697482696 0.0602479798922589 1 1
0.0485352916605222 0.0504267475910881 1 1
0.312922465255453 0.297715038276549 1 1
0.36485537964529 0.342348350257901 1 1
0.325023151480898 0.313205190564844 1 1
0.112832126814817 0.104409172053723 1 1
0.210762834997366 0.201661781460174 1 1
-0.0357038447985834 -0.0305500516781648 0 0
-0.00345167863091039 -0.00498168675110535 1 1
0.170332942937474 0.163098094834556 1 1
0.162888943623903 0.155654869034343 1 1
-0.0671633525046176 -0.0598926476719849 1 1
0.304088956387924 0.293662296845172 1 1
0.366635614441299 0.350370671033661 1 1
0.0645574485228182 0.0648896348015764 1 1
0.162778429394811 0.155276769236292 1 1
0.0860950496727443 0.081885301999623 1 1
0.170279405131282 0.164308627864294 1 1
0.0421508130533651 0.0388190452383601 1 1
0.211372679624664 0.204714876260051 1 1
0.0960798691082051 0.0932293019632862 1 1
0.259683835503129 0.246021968626238 1 1
0.143370257647607 0.138953778673612 1 1
-0.0126191198910785 -0.0105932933629481 1 1
0.147923444191094 0.141260842044756 1 1
0.220702381540786 0.213023426786968 1 1
0.00732637473301941 0.0067509819498517 1 1
0.178286034431107 0.169016813247107 1 1
0.223677755851405 0.210718436459641 1 1
0.262033756918002 0.25288815429541 1 1
-0.0303437823260995 -0.0295871854613984 0 0
0.109195573932618 0.104906343612624 1 1
0.0328226529484925 0.0304254122787226 1 1
0.164826643636863 0.156798944890871 1 1
0.127512082019291 0.123905735562252 1 1
0.185974769760097 0.177350477933896 1 1
-0.00699082965056308 -0.00738585750125141 1 1
0.246575694463858 0.233063857189847 1 1
0.338298591683884 0.321247256582235 1 1
0.200935260502038 0.190261571458105 1 1
0.279870667455581 0.265988118946506 1 1
0.00591618640012993 0.00498363583185008 1 1
0.163483161378757 0.157762674091073 1 1
0.295765257517571 0.28254764068284 1 1
0.256721397811713 0.246342378948653 1 1
0.241036560388457 0.228232835545012 1 1
0.387366168997027 0.367139421532707 1 1
0.37182080598189 0.352908985485681 1 1
0.213962715346218 0.204673394666827 1 1
0.172054818970333 0.165930500756345 1 1
0.287988071614634 0.273558297494563 1 1
0.0733843856929244 0.0722945931424697 1 1
0.221219408139447 0.212271562761866 1 1
0.316867387325542 0.303317779825686 1 1
0.210761530131687 0.201729380616512 1 1
0.361882512109221 0.345648975854079 1 1
0.0745836756293216 0.0675484261987115 1 1
0.0123349957887363 0.0194925324684652 1 1
0.27234180911823 0.261372327587099 1 1
0.213501063526939 0.20406533166442 1 1
0.187551278102739 0.176350989731632 1 1
-0.00707953049043031 -0.00582423632021498 1 1
0.246166170776165 0.235524342629854 1 1
0.179221417542253 0.169285131620871 1 1
0.241875640597357 0.233768476282778 1 1
0.165237551293099 0.157549535725413 1 1
0.166252892911839 0.157080293802874 1 1
0.0756647279859275 0.0688815790644715 1 1
0.0539925495081334 0.0468323692331751 1 1
-0.126418993767706 -0.120291910173769 0 0
0.00597660826160886 0.00333898539187447 1 1
0.0477400692832952 0.042657393699618 1 1
0.182708325963165 0.172797576234928 1 1
0.173227194459144 0.165788444974644 1 1
0.250268080783938 0.23962034716454 1 1
0.0940694760766748 0.085742655607862 1 1
0.316714289024571 0.299552906523112 1 1
0.283036497903509 0.275409405047676 1 1
0.320249887117026 0.30956782482749 1 1
0.482514909088998 0.461582785176869 0 0
0.0995426578248793 0.0996469352442485 1 1
0.341013935407931 0.325174076964578 1 1
0.25646470044 0.244269136870559 1 1
0.152997534091066 0.146920918836784 1 1
0.0423474462278061 0.0418828236727506 1 1
0.435345261924278 0.408831607846256 1 1
0.474859316953555 0.453940530978631 0 0
0.20202363919586 0.191524297151282 1 1
0.320809500565815 0.305723775461927 1 1
0.212373658253898 0.205027727358985 1 1
0.122688383479456 0.118308885004502 1 1
0.0980994060652586 0.0948684035028011 1 1
0.297585556739499 0.284632982630106 1 1
0.242331311727965 0.224728220634299 1 1
0.173906675570316 0.172556256621579 1 1
0.178918121126276 0.169140740385522 1 1
0.0536138055727631 0.051262711280508 1 1
0.241308683200908 0.230843508084542 1 1
0.185799686755866 0.180914592962602 1 1
0.442268818865123 0.424470270560001 0 1
0.168508241355327 0.161768745311344 1 1
0.394614403797766 0.376398638488504 1 1
0.255714355517281 0.243051974266689 1 1
0.24782649138338 0.237857498460067 1 1
0.240621230278396 0.231816201522966 1 1
0.119995116047279 0.115200985282053 1 1
0.171939962876123 0.16541655326248 1 1
0.253893605930305 0.241759096093338 1 1
0.347155153918556 0.323102409922049 1 1
0.23879830819849 0.228280225168631 1 1
0.27016274366304 0.256847565239029 1 1
0.521589987845986 0.501104798899454 0 0
0.33396211538739 0.316503574427289 1 1
0.0163826154124716 0.0144437177924259 1 1
0.115943820536305 0.112733907321519 1 1
0.245790489797098 0.237648728781036 1 1
0.460178218591812 0.442277550157233 0 0
0.0332335395420366 0.0307000588798285 1 1
0.222051732576355 0.213967037172393 1 1
0.314828112783365 0.296589493045845 1 1
-0.0798877716279755 -0.0762821425791503 1 0
0.095094634570646 0.0894611432394352 1 1
0.239406157327377 0.226912256965321 1 1
0.262175804115029 0.25724368398259 1 1
0.34918890807203 0.327631956895723 1 1
0.134934258984271 0.128570284932573 1 1
0.157575584744085 0.150166956529385 1 1
0.327041130286813 0.313824707947519 1 1
0.392730140457962 0.373473680568978 1 1
0.233293177182082 0.221807699714553 1 1
0.203134847928755 0.194437983317222 1 1
0.434515848851823 0.417792528335832 1 1
0.161550371410776 0.154669100415636 1 1
0.311361222638709 0.297294680217553 1 1
0.243421471000332 0.234486838728775 1 1
0.207644838129617 0.19759028016133 1 1
0.286414812985351 0.270750920272099 1 1
0.156399598173812 0.14836092005554 1 1
0.0953285367495221 0.090680510426403 1 1
0.181587323155878 0.171153452523804 1 1
0.261805466875949 0.253141016434361 1 1
0.243664057904219 0.236608001750398 1 1
0.23643903158718 0.224650751347175 1 1
0.326133083351013 0.31104367585147 1 1
0.205054241683348 0.196294020836139 1 1
0.119055980344791 0.109897356175679 1 1
0.366982276351778 0.347575294861065 1 1
0.413000250769335 0.39397751286426 1 1
0.239045998943087 0.225444303833546 1 1
0.438004967225539 0.4200596197175 1 1
0.187670596007041 0.178322196819385 1 1
0.0893986493451217 0.0860425179419219 1 1
0.167557498175462 0.162140529823623 1 1
0.000537152421935076 0.00346383859912518 1 1
0.0724326850947539 0.0670929638521764 1 1
-0.0241803720663386 -0.0226230434904848 0 0
0.191394451263843 0.184594025467742 1 1
0.187117581609748 0.181807389278983 1 1
0.1135509736929 0.10438896428123 1 1
-0.0424337531710838 -0.0436614594203436 1 1
0.0381319209979446 0.0369389714865127 1 1
0.288852647755807 0.263898163521807 1 1
0.269937486098421 0.25745377666701 1 1
0.466508335522621 0.442102522595872 0 0
0.398230860613119 0.380995430194364 1 1
0.238693711154212 0.229825344455002 1 1
0.20665416322777 0.19859450537728 1 1
0.336880216821289 0.321329395195999 1 1
0.112053449184818 0.104768191008416 1 1
-0.118428674311121 -0.11523144684494 0 0
0.416951576543876 0.394738270207442 1 1
-0.0163716492148534 -0.0145645823330402 1 1
0.114552748359564 0.109580677434796 1 1
0.0932672605530369 0.0866363765036393 1 1
0.20860789064542 0.197664622078214 1 1
0.0388575212514664 0.0409008088268779 1 1
0.287102767031535 0.275579060910684 1 1
0.0697238276647007 0.065725556073913 1 1
0.382664304087289 0.362747761792162 1 1
0.158188191661131 0.150086229629075 1 1
0.353902813386567 0.337047997990035 1 1
0.18863313074272 0.179001970200859 1 1
0.204645798664972 0.193281464737207 1 1
0.245584106571779 0.234700679441457 1 1
0.464088090731739 0.440556470168569 1 1
0.193028457597468 0.187170268943931 1 1
0.0321781715718583 0.0288053586563597 1 1
0.287400310812394 0.273027556107217 1 1
0.205498383637088 0.196974964019749 1 1
0.308640085074588 0.297683059658173 1 1
0.0428565272893185 0.0421870695336062 1 1
0.115020568802192 0.113363609306842 1 1
0.272986873835565 0.262263633971972 1 1
0.246332953195685 0.232394525734464 1 1
0.0195933679969636 0.0149856551968897 1 1
0.158877977572392 0.152968918407721 1 1
0.124119030404429 0.11626389474666 1 1
0.163105722301915 0.155769475411953 1 1
-0.0489314596831845 -0.0462187220767605 0 0
0.275501569069128 0.263480160028144 1 1
0.0536937283572221 0.048915831369447 1 1
0.154091677203311 0.146722715546651 1 1
0.204778744882179 0.194531844576749 1 1
0.284600813290975 0.27136912817549 1 1
0.291576529295469 0.277073973631724 1 1
0.283912145490297 0.270347767618027 1 1
0.319865416050639 0.304412363319286 1 1
0.273263290737662 0.257710249438135 1 1
0.212366758731817 0.203209607533083 1 1
-0.162344140302062 -0.161908455475785 0 0
0.226848758972205 0.212321467599968 1 1
0.411615214532013 0.39581765739382 1 1
0.30380193477598 0.291024494395892 1 1
0.384431563271283 0.366452739129813 1 1
-0.0134522849039561 -0.00749419691262993 1 1
-0.0437889909167605 -0.0444444770828972 1 1
0.166062651880625 0.158628509881007 1 1
-0.124195399584828 -0.119283435687651 0 0
-0.0649648112452081 -0.0615027359501137 0 0
0.172759803433485 0.165608984325421 1 1
0.279963054195974 0.271060837903922 1 1
0.111332970050472 0.105675984946739 1 1
0.318852999730153 0.303019033529995 1 1
0.256589375504667 0.246691022399719 1 1
0.326943408734729 0.312618617691401 1 1
0.143047818740239 0.133585533797317 1 1
0.263651813392552 0.249175655670811 1 1
0.290276960094413 0.273780403726103 1 1
0.0315345893223306 0.0321466310329408 1 1
0.14483663135243 0.141164052334374 1 1
0.0577271618231478 0.0552916714018106 1 1
0.223325067004778 0.216965387916621 1 1
0.114509091823412 0.107839311112411 1 1
0.0400564446307151 0.0380223221889885 1 1
0.155453168663834 0.14348509521885 1 1
0.0863294980514844 0.0782292927043652 1 1
0.192449480856521 0.181430252723094 1 1
0.221004241624705 0.213021183518932 1 1
0.0790789036260704 0.0737219882226249 1 1
0.320300252523094 0.304229763921817 1 1
0.0569000476940996 0.0549649388781453 1 1
0.385602601898785 0.369725630254433 1 1
0.191095929277191 0.18425301831841 1 1
0.237780460077349 0.225716247756443 1 1
0.207311465252856 0.196862526132553 1 1
0.183529808886326 0.179333862181105 1 1
0.373083050487841 0.359447018885902 1 1
0.0900192087462218 0.0831844315358929 1 1
0.0546354966270222 0.0506001334168376 1 1
0.123566677926508 0.120566731656365 1 1
0.423553596045027 0.403526965228805 1 1
0.279869218336305 0.259510100063927 1 1
0.14291583713299 0.131374808021028 1 1
0.211260571171688 0.19872716061055 1 1
0.306053291472833 0.288699440681574 1 1
0.305785453904032 0.293284002926256 1 1
0.117558646216202 0.110584961119771 1 1
0.185573916185229 0.177682929126305 1 1
0.26635045943768 0.254070459582183 1 1
0.238509874553832 0.227585670698024 1 1
0.0813495020178573 0.0772334196783032 1 1
0.121068251892279 0.114019730421241 1 1
0.186398850088097 0.175209378565313 1 1
0.164878804930266 0.158215295006257 1 1
0.25144802367628 0.238024296525639 1 1
0.35353012592174 0.336672269313776 1 1
0.0303416316143624 0.0258315210257916 1 1
0.22738669531056 0.220733769706751 1 1
0.229445631904668 0.217579835680766 1 1
0.156670967029447 0.147830575420123 1 1
0.401673397815136 0.382278496118948 1 1
0.265999456726382 0.25639328936862 1 1
0.223389216667519 0.209853286015009 1 1
0.230562877956985 0.219621127778162 1 1
0.209768580641847 0.204772477639583 1 1
0.335000334895774 0.32333098030876 1 1
0.0793514746817549 0.077100613823896 1 1
0.360544377962645 0.340658982465667 1 1
0.37214808913784 0.352367455139225 1 1
0.368965487778424 0.346172576001278 1 1
0.376061126330707 0.357083908731457 1 1
0.372889651733978 0.356606437053362 1 1
-0.0763628063301094 -0.0760129856839959 0 0
0.38645762962323 0.366721017693332 1 1
0.267373026021053 0.251486105663335 1 1
0.0202691978076676 0.0180215728712135 1 1
0.287823546368026 0.273918762584005 1 1
0.21252613244965 0.203016035656507 1 1
0.3128328954725 0.297875042694996 1 1
0.229782221356511 0.215489970509556 1 1
0.38359743734965 0.365279340672722 1 1
0.170610521058477 0.159722541626428 1 1
0.293469372250455 0.278437408817447 1 1
0.296165664338859 0.280855067644111 1 1
0.357921709012168 0.344816490566861 1 1
0.171966847630075 0.165526037888984 1 1
0.00401642439079371 0.00216023539351145 1 1
0.127272113782851 0.124599003323192 1 1
0.153796452553336 0.146652359020648 1 1
-0.0329234532605065 -0.0323035806424575 1 1
0.300212030436297 0.290144162878413 1 1
0.292775909474582 0.278452942789285 1 1
-0.0131098102591861 -0.0144317240138651 1 1
0.133130242912175 0.1219715589451 1 1
0.583743994876576 0.557102772069963 0 0
0.282723976384938 0.270767749553009 1 1
0.257802532537284 0.246600587955792 1 1
0.224961185424061 0.21181154929987 1 1
0.1982486043126 0.190906999742771 1 1
0.33103468642316 0.314139938299317 1 1
0.157911618211018 0.149905613962922 1 1
0.132848412608003 0.125085152701716 1 1
0.20313360334179 0.194741579797116 1 1
0.0994334755080677 0.0959723126146 1 1
0.230914496861665 0.219379230696049 1 1
0.303003630147121 0.290020101293518 1 1
0.293588671637642 0.276525587745273 1 1
0.305600772832807 0.293307189491291 1 1
0.166533584170031 0.16155420563936 1 1
0.155953410533006 0.1485713538035 1 1
0.171289199004279 0.165371993158418 1 1
0.198892337512662 0.18649620681598 1 1
0.224315932135796 0.215719473642847 1 1
0.162827982750691 0.155300154512058 1 1
0.179416415657865 0.165094813143337 1 1
0.328792270999258 0.309900674916185 1 1
0.264050274585462 0.253239008687431 1 1
0.3021087236041 0.289673478408628 1 1
0.09351270084166 0.0931042700170076 1 1
0.191126300842272 0.175719528703341 1 1
0.135561807815603 0.134057545640972 1 1
0.178348552256372 0.165971780895716 1 1
0.219841175402694 0.209650542635263 1 1
0.32155053808078 0.306754234078478 1 1
0.0783237712136146 0.0751515048170237 1 1
0.210748129077764 0.201317504156644 1 1
0.146493040507382 0.141709003121682 1 1
-0.104580481438278 -0.0988539453150899 0 0
0.0353883008624989 0.0358114350366798 1 1
0.28336289972824 0.272301892307872 1 1
0.279636622663696 0.261051039522753 1 1
-0.049740931606208 -0.0488512022192641 1 1
0.194494930568047 0.18509267600499 1 1
0.337897985922443 0.322445405875659 1 1
0.1657289852613 0.162096463552114 1 1
0.164239582598872 0.154124691022318 1 1
0.157929507155004 0.150607881988691 1 1
0.0119737565274097 0.0121336235434658 1 1
0.287064981178678 0.276244790452092 1 1
0.241722111561838 0.232929978724589 1 1
0.264773771345513 0.255357877767051 1 1
0.178583584163534 0.172716474501057 1 1
0.381137656752925 0.365004648152348 1 1
0.228835403822431 0.219100178224964 1 1
0.303189624184839 0.282809571451738 1 1
0.143648699993416 0.136793992529669 1 1
0.203580241982001 0.194240557014494 1 1
0.271025155622152 0.258657977422348 1 1
0.165794553695583 0.15573246400826 1 1
0.202382677031817 0.195206041008134 1 1
0.341148780548975 0.323433200416275 1 1
0.150436021555385 0.141202271958604 1 1
0.227710533238089 0.218801582291546 1 1
0.176285447540731 0.167916733793538 1 1
0.121689945720728 0.115051650511488 1 1
0.175429251968761 0.168690237069147 1 1
0.00257041303621241 -0.00214807443600807 1 1
0.115170928879777 0.110757821699089 1 1
0.12287164623871 0.118557711798637 1 1
0.18692283742072 0.177929554411282 1 1
0.0482667912848972 0.0404129297934444 1 1
0.178620299394497 0.170874266367356 1 1
0.258370210151548 0.245702593437316 1 1
0.236271236211415 0.223811782813661 1 1
0.0360327854847145 0.0332101006417363 1 1
0.39714191222065 0.368694881862597 1 1
-0.0376081691088188 -0.0375789388733454 1 1
0.348835815887252 0.330358666540567 1 1
0.174014534478097 0.164273561488366 1 1
0.345419167544856 0.328237240164926 1 1
0.208549791371593 0.197911764570206 1 1
0.0510917210301271 0.0487726276399401 1 1
0.0712906475950273 0.0654067066892985 1 1
0.402820115937898 0.381591068666181 1 1
0.229920208562239 0.210427520027885 1 1
0.235704280856678 0.221341621652669 1 1
0.0296984140614394 0.0273396651692874 1 1
-0.0244011270665355 -0.0224478713741606 1 1
0.138565308733548 0.132500622256783 1 1
-0.0233202208889185 -0.0225710610527439 1 1
0.238823600108054 0.228811766767054 1 1
0.0335606290615489 0.0269520413018925 1 1
0.0894052466910297 0.0834199279935205 1 1
0.148030382548271 0.142756432835739 1 1
0.227449051568134 0.216868895666851 1 1
0.291005541349808 0.276556591906139 1 1
0.204312377729278 0.197564686330784 1 1
0.390348880611857 0.369881071486945 1 1
-0.0480051937154167 -0.0436428067749506 0 0
-0.0835488560257607 -0.0801074847745636 0 0
0.235257024013212 0.222374572988324 1 1
0.493119429018829 0.467100336121101 0 0
-0.0487210653673312 -0.048039107858704 0 0
0.363324036098587 0.353814372955184 1 1
0.194905251205982 0.184079870996538 1 1
-0.0317581935489185 -0.0350679846212243 1 0
0.0604698252096291 0.0540980455533495 1 1
0.323976386632843 0.311238197382991 1 1
0.311344120044358 0.296941831859076 1 1
0.247136297154153 0.237559232277379 1 1
0.409747123302965 0.391837994990678 1 1
0.0938136354739744 0.0922821774223196 1 1
0.199684548184687 0.188821379471917 1 1
0.130262671003783 0.122975175255122 1 1
-0.0256017609584811 -0.0255413443187242 1 1
0.00158731131462924 0.0055212159182442 1 1
0.228855946876496 0.218785881303088 1 1
0.429181386939426 0.408885603977435 1 1
-0.00401515723476748 -0.00392817330135071 1 1
0.27759084594772 0.264015130780224 1 1
0.414240844739727 0.395319980622973 1 1
0.0520343715968771 0.0477903213906621 1 1
0.227404525907271 0.21151461760894 1 1
0.105886822304322 0.0988787856539543 1 1
0.292899430032395 0.280887365134539 1 1
0.143125722722682 0.133962601661559 1 1
0.268867123025022 0.256383106681963 1 1
0.218112088203111 0.208014884720888 1 1
0.0246460340657929 0.0228269809235239 1 1
0.124938813899862 0.119546786503044 1 1
0.281464485073203 0.266442894246038 1 1
0.190639376173372 0.182007076753263 1 1
0.31461254830734 0.300201829542479 1 1
0.258357345431825 0.243482741281959 1 1
0.264104402992788 0.248308654598901 1 1
0.0998619854915793 0.0958225556312805 1 1
0.27266622318141 0.250847918148555 1 1
0.212632335549825 0.207713224041374 1 1
0.280792661860213 0.26768312786732 1 1
0.139104916622644 0.131255166187957 1 1
0.185906251179616 0.177006606188466 1 1
0.3229404639725 0.303773108765816 1 1
0.200458521168685 0.193123761928258 1 1
0.251680678646824 0.232132627186724 1 1
0.31167511650741 0.294835731761444 1 1
0.259439045274344 0.240157606348338 1 1
-0.00686755265493784 -0.0136193508822573 1 1
0.0458018663165752 0.0527255976659424 1 1
0.23548396276274 0.224049408474108 1 1
0.127932050911581 0.120791052797766 1 1
0.0984950620177187 0.0942248539867565 1 1
0.213534021703108 0.201739355378646 1 1
0.240167368865576 0.228644138210526 1 1
0.171261634861602 0.162984684032437 1 1
0.0509262320049043 0.0386203323604427 1 1
0.212809067635084 0.201024160563822 1 1
-0.0321012392864326 -0.0348327926802135 1 1
-0.0205602253646351 -0.0197663618278885 1 1
0.146052744905255 0.140233825234247 1 1
0.306233342703849 0.289698897316109 1 1
0.186753083606836 0.173051982420978 1 1
0.173097303652798 0.165322466485653 1 1
0.451840090582615 0.426190999423435 1 1
0.0949532322821925 0.0917516158933276 1 1
0.385289333251003 0.370248137804942 1 1
0.377686156104392 0.36094303836428 1 1
-0.0628234622909687 -0.0573596567147757 1 0
0.303072100075701 0.292412475772471 1 1
0.285852844148617 0.275556678034399 1 1
0.271574744963972 0.25922383135116 1 1
-0.01058476384664 -0.012505165592768 1 1
0.258961328647917 0.247481583613484 1 1
0.339942830558463 0.324727712114122 1 1
0.0551390368310248 0.0495982431003667 1 1
0.249800883089125 0.237822847041643 1 1
0.0602394411881345 0.0566751604128696 1 1
0.283846770787599 0.269175785155413 1 1
-0.0776680459480272 -0.075009068712823 0 0
0.196955779219304 0.186629683557481 1 1
0.273566646176324 0.264584056300894 1 1
0.115215744542809 0.118314206871509 1 1
0.105046852211523 0.103818016391505 1 1
0.118042709586354 0.110392683438999 1 1
0.205721832290677 0.195110409401514 1 1
0.198341750503864 0.187904880506896 1 1
0.285160151208613 0.272910666849932 1 1
0.0994923923896719 0.095994146565071 1 1
0.196199402541698 0.188186222808958 1 1
0.0428905368598161 0.0396910023071651 1 1
0.489870532784936 0.467788954673684 0 0
0.0574943328926556 0.0514265749050994 1 1
0.228871804797174 0.214219170289107 1 1
0.282192305536016 0.274303227581063 1 1
0.228418286556924 0.216013912469274 1 1
0.172919196411589 0.166067761338669 1 1
0.193832745684944 0.192503896350343 1 1
0.30938105496972 0.293689383934023 1 1
0.362101071053656 0.342166561984292 1 1
0.116184923291018 0.112479227286881 1 1
0.208822820643168 0.199525978021592 1 1
0.160667642329419 0.156969662199013 1 1
0.16203249646157 0.146737374130319 1 1
0.133094467352811 0.126933560443315 1 1
0.166007360207924 0.159904735914008 1 1
0.155004811105158 0.153060769584545 1 1
0.0685774656251274 0.0616529459563133 1 1
0.42354504374327 0.41117130885953 1 1
0.0999701898996235 0.100098287677521 1 1
0.14644386793642 0.138351584906564 1 1
0.423726865222667 0.399872212963722 1 1
0.118284478950406 0.111611969973862 1 1
0.0902877244452264 0.0855960135152009 1 1
0.280655359875229 0.269494672665363 1 1
0.255187509191842 0.241838484593724 1 1
0.202507734245395 0.191207209884191 1 1
0.32092826214053 0.304625533692364 1 1
0.25367801635106 0.247074289906419 1 1
0.0971338063860978 0.0916049228555206 1 1
0.157942218739881 0.147195431810944 1 1
-0.0425892236228378 -0.0405334079144628 1 0
0.229149248703691 0.206061673278083 1 1
0.38763539431753 0.370162976764491 1 1
0.374294860297089 0.353241078139593 1 1
0.102590780961104 0.0959970967143124 1 1
0.208656154884476 0.199127959077772 1 1
0.190917200333213 0.181658740776053 1 1
0.0306516980920845 0.028401749565785 1 1
0.11337157241183 0.108553391140722 1 1
0.195102524479837 0.187887079982323 1 1
0.233803556494072 0.220767069272892 1 1
0.0508331843618156 0.0495710425575558 1 1
0.161329456203471 0.148592188496116 1 1
0.135023826591646 0.127664272451193 1 1
-0.168978774150749 -0.161675404608839 0 0
0.22115432211872 0.213165128570898 1 1
0.235659884024944 0.226040891514006 1 1
0.535179178893156 0.511893424636059 0 0
0.187717640389276 0.176809339563358 1 1
0.457465219202538 0.435158761867662 1 1
0.319331175664652 0.305442854337475 1 1
0.037897781333883 0.0332465320716927 1 1
0.204028709193185 0.194740007722115 1 1
0.195570065700957 0.188607061781389 1 1
0.142923767347305 0.137713346695079 1 1
0.341616496963124 0.326437892437572 1 1
0.0777468204787398 0.0737511037379525 1 1
-0.0967270206982109 -0.0894782706385005 0 0
0.199940541889767 0.19140263968246 1 1
0.202750968572499 0.195268102958459 1 1
0.248174546849001 0.235972994796606 1 1
0.0341823101932748 0.0333927143298612 1 1
0.354802050909982 0.33836020724387 1 1
0.097843641333576 0.0944489404107826 1 1
-0.0412304461217741 -0.0440480926997471 1 0
0.0513480158897485 0.0450629236103915 1 1
0.0327703426731141 0.0331893133392185 1 1
0.225931848977229 0.218184309587548 1 1
0.145152821212918 0.142332468632091 1 1
0.229322584233874 0.220200957423288 1 1
0.160709142660059 0.155116814142567 1 1
0.22734265015952 0.2201125008229 1 1
0.265746412251206 0.243678299094808 1 1
0.318986279270738 0.297664172622576 1 1
0.169688539509999 0.15890934947321 1 1
0.268792562320701 0.256201994567309 1 1
0.259603379259319 0.246721341670982 1 1
0.230040744250797 0.223986225808876 1 1
0.187991993672114 0.178952870167128 1 1
0.240205283047175 0.233121373660062 1 1
0.210936468470568 0.199703305101833 1 1
0.361550420623793 0.344626251028821 1 1
0.186009199624467 0.179174509972255 1 1
0.264830801441792 0.25424720710824 1 1
0.333648831797144 0.320531824381213 1 1
0.189838672039413 0.181436834197642 1 1
0.142248728392112 0.135757485356777 1 1
0.202293368097844 0.191635441961764 1 1
0.122004608027952 0.115496817565913 1 1
0.0442317834068596 0.0471075156574716 1 1
0.160872977515892 0.157748325650059 1 1
0.137428730684489 0.126239386347261 1 1
0.275086876311271 0.263134556270485 1 1
0.194091677021285 0.18154267029163 1 1
0.188544034784684 0.179157695350832 1 1
0.123644624993866 0.117245362620772 1 1
0.164761578973955 0.157868778726799 1 1
0.251231297439788 0.239017552768038 1 1
0.101674037786467 0.0958791584497236 1 1
0.231998483102234 0.214548474403383 1 1
0.225110590401369 0.215852138911578 1 1
0.107522001052976 0.104699656628853 1 1
0.0374235113033428 0.0381735627790327 1 1
0.433415118005736 0.417541341133473 0 1
0.279830635279246 0.269413926328213 1 1
0.122311842278246 0.118453226370772 1 1
0.114160169545322 0.107997034301444 1 1
0.116740179816123 0.116850283235993 1 1
0.27754222097078 0.259086186292552 1 1
0.277875618706215 0.267702101244844 1 1
0.321009748241235 0.301071694905431 1 1
0.33250706587966 0.319234621303223 1 1
0.0250065198126077 0.021847601758728 1 1
0.119762860618583 0.114712866941284 1 1
0.0611197973762127 0.054023587761016 1 1
0.24104212107227 0.232343134201467 1 1
-0.00543905791517764 -0.0070252254655991 1 1
0.253281880708541 0.240267964246703 1 1
0.199426841688725 0.189886462921074 1 1
0.288087875752437 0.274133944706378 1 1
0.295023945643077 0.285156655534318 1 1
0.142694880291989 0.141934574675997 1 1
0.175884950741107 0.163924874028186 1 1
0.0233678432465769 0.0239131381994995 1 1
0.223131182982267 0.218590458557303 1 1
0.252287195518648 0.237966318571792 1 1
0.13717632876532 0.132978675789229 1 1
0.316746878143144 0.302967318038206 1 1
0.107774456088084 0.105512521574454 1 1
0.0625491663504274 0.0587075504661691 1 1
0.161748181394082 0.150056908615116 1 1
0.35854792941584 0.341038246421051 1 1
0.130055578051787 0.118444545419031 1 1
0.388856396944887 0.369756375291824 1 1
-0.00513099654560942 -0.00581805755258739 1 1
-0.0154471368773312 -0.0164206285833104 1 1
0.10296427439723 0.100201682987367 1 1
0.22227950648017 0.216962970311811 1 1
0.130206310243295 0.126927098015762 1 1
0.259514783374922 0.245485339001044 1 1
0.171962536871696 0.162887341972465 1 1
0.117296647968566 0.11070757448748 1 1
0.351705769352063 0.337229455346755 1 1
0.147665410806745 0.142066890093528 1 1
-0.0316701038182166 -0.0326414801042494 1 1
0.0972869745987974 0.0897648050837539 1 1
0.172016328016471 0.161159828061991 1 1
0.186532687761707 0.176970718715763 1 1
0.187113658175055 0.180134608719082 1 1
0.32657665577782 0.314575310724487 1 1
0.12267394513827 0.119701163192931 1 1
0.119855568118951 0.112567398071905 1 1
0.0691854142672238 0.0654302750795274 1 1
0.319679688971673 0.305343308522592 1 1
0.183825046580761 0.178079535811243 1 1
0.210983277280388 0.198309526594418 1 1
0.114028316135754 0.10839531190478 1 1
0.179025536675215 0.174004884038081 1 1
0.217706018508191 0.206156860406486 1 1
0.227750719065921 0.215848258322811 1 1
0.00488558316104106 0.00429129238002397 1 1
0.35680376548435 0.343191901521481 1 1
0.273571254460271 0.259650054463126 1 1
0.17783501542344 0.171314205770292 1 1
0.341916116356341 0.326573165857162 1 1
0.193539449328447 0.184263082736597 1 1
0.369038807521535 0.355314739815051 1 1
0.0852157056194658 0.0821753593694013 1 1
-0.0104616183952 -0.0104310278772383 1 1
-0.0170541000306114 -0.0197157337450934 1 1
-0.0142666522522568 -0.0149764481969644 1 1
0.223236710695046 0.214693456048654 1 1
0.208110208602613 0.199361375241821 1 1
0.209893223767051 0.204422639056021 1 1
0.164329823166061 0.159622033500555 1 1
0.0555056698575796 0.0501621549636611 1 1
-0.00323163969057152 -0.0046157814399127 1 1
0.284051126938325 0.272826715327343 1 1
0.253367864038468 0.241914680451493 1 1
0.346112143707801 0.331192375395189 1 1
0.188591589468858 0.177861465932316 1 1
0.168701356542221 0.159337001960788 1 1
0.120280702284735 0.107804475671273 1 1
0.0797181082109138 0.0808693076888217 1 1
0.310569136278507 0.288692221874168 1 1
0.271906017493039 0.259355986670434 1 1
0.137640170264924 0.132041018001529 1 1
0.162047133086517 0.153302925360266 1 1
0.275524089507101 0.260572768578485 1 1
0.00278485369420753 0.00377324211873403 1 1
0.271882568016156 0.262508053875157 1 1
0.112166081469349 0.107762811643528 1 1
0.326478389739483 0.313550375662742 1 1
0.297291943217866 0.286865503340008 1 1
0.284148037186052 0.272229789940251 1 1
0.200739857227751 0.19118650820675 1 1
0.145276582693665 0.138561101927996 1 1
0.170750581934236 0.164149099232389 1 1
0.149691433367156 0.14320470933636 1 1
0.252175173704523 0.243640183771582 1 1
0.353046978973376 0.334301830960631 1 1
0.0788024378441842 0.0749650295863172 1 1
0.133736168379883 0.122192887499487 1 1
0.216518221777539 0.212002081899964 1 1
0.094703593560539 0.0877689807109444 1 1
0.349289298800234 0.331380509847974 1 1
0.0506429929484516 0.0474277990940632 1 1
0.162224174941421 0.156082174932679 1 1
0.237751186418 0.223772709099596 1 1
0.142380782160652 0.136495997530476 1 1
0.127999455726785 0.124384025174469 1 1
0.156196473664729 0.154427109228946 1 1
0.168689728759522 0.164269319367544 1 1
0.0943508228990222 0.0940088773091838 1 1
0.270706513107434 0.255341944885191 1 1
0.32679984773128 0.309159363351471 1 1
0.227764483340358 0.215613085374134 1 1
0.246570301138395 0.236302259173213 1 1
0.226859392618317 0.2163470178814 1 1
0.35802116708595 0.340954979846479 1 1
0.354086910403829 0.3381018015522 1 1
0.184433526936963 0.174371804414013 1 1
-0.0778944723365601 -0.0739343559602933 0 0
0.321211078471797 0.304234075401853 1 1
0.0542685464832965 0.0524535003716262 1 1
0.186358598188017 0.17972498283869 1 1
0.166141108110716 0.163231777869004 1 1
0.386640763128168 0.367155524923749 1 1
-0.00179399280261289 -0.0021364008796121 1 1
0.233668843479231 0.226586918811293 1 1
0.186541393781083 0.180325285474548 1 1
0.198566333486323 0.18730074866515 1 1
0.177987160564989 0.168151893303719 1 1
0.159690601159323 0.150499372048226 1 1
0.11949234219657 0.113114143836112 1 1
0.273867796126192 0.26307885853433 1 1
0.354706299189206 0.340745403092371 1 1
0.0525821026676728 0.051317399030439 1 1
-0.0496626057980422 -0.0497841963249627 0 0
0.188926252074233 0.176914195536157 1 1
0.135285711113109 0.126796456340673 1 1
0.208924065671159 0.198710813783338 1 1
0.305056012560308 0.285879568201307 1 1
0.171479328801316 0.16448365992175 1 1
0.221732009103383 0.215749848242058 1 1
0.0590447630898592 0.0544939727976801 1 1
0.325440976064366 0.311710046763622 1 1
0.253234747792719 0.24120021687727 1 1
0.131673153463853 0.123753247082003 1 1
0.172869771551939 0.162465174993091 1 1
0.435770181133917 0.415030832633616 0 1
-0.0656914029153215 -0.0649277584147202 0 0
0.139247703417971 0.134519068597756 1 1
0.143553118456312 0.136599133035881 1 1
0.339829183046497 0.319024067214951 1 1
0.178907807276475 0.170759204522278 1 1
0.0471644149657893 0.0472414211247738 1 1
0.105556466629304 0.0992580400846861 1 1
0.396026722592624 0.375807541129497 1 1
0.373215435552917 0.358303035177827 1 1
-0.0852046213727109 -0.083003821782728 0 0
0.147057083476886 0.133839296752451 1 1
0.303850348514151 0.290605747553509 1 1
0.402591313244242 0.383611846398902 1 1
0.17424150629917 0.167317134797924 1 1
0.335939422126024 0.325500806473558 1 1
0.174556830292147 0.164198229350817 1 1
0.189652508201615 0.179752869835881 1 1
0.121419349397023 0.119344834078833 1 1
0.230097766020431 0.215726236799234 1 1
0.312787901886363 0.298613554698156 1 1
-0.12391119533839 -0.114432113114187 0 0
0.0631537075111184 0.0593935134693886 1 1
0.0249322096769541 0.0188372402643672 1 1
0.211409065243443 0.197744266226054 1 1
0.0529474466892514 0.0517247156598752 1 1
0.280646058596029 0.262164904398043 1 1
0.0349991069183497 0.0346825037741573 1 1
0.327501452589582 0.308057009520853 1 1
0.0236477704528422 0.0213037537075319 1 1
0.105922084959494 0.101000685978161 1 1
0.416058181721769 0.393378127333689 1 1
0.0977053800906945 0.0919690360790937 1 1
0.00352231940244201 0.000488610928524046 1 1
0.250574517727983 0.239200665525411 1 1
0.294273640244053 0.276782331494096 1 1
0.146655349444511 0.143893234456288 1 1
0.143097076756017 0.138655658942807 1 1
0.00760022623471317 0.0100449850035258 1 1
0.178584722657411 0.168230830950164 1 1
0.209806962510152 0.199794560498427 1 1
0.279427344593022 0.266095994285473 1 1
0.242677389605876 0.23269641743081 1 1
0.293497524766817 0.283527630671536 1 1
0.20255731189436 0.19417819603564 1 1
0.336295001592514 0.319132123281648 1 1
0.21951571482354 0.205974764418351 1 1
0.119915406169831 0.114952958021177 1 1
0.32070089614989 0.31084989940839 1 1
0.213430330757765 0.203181930475258 1 1
0.243513317833481 0.23165358700527 1 1
0.411752968762124 0.394955445275298 1 1
0.465733444512128 0.437119113126578 0 1
0.360380652104989 0.33975931281591 1 1
0.335006226257259 0.317709585142068 1 1
0.192773111237886 0.17915636928959 1 1
0.224682699893414 0.218144622084386 1 1
0.0996147477064276 0.0937235225085117 1 1
0.280110554910712 0.264348358404942 1 1
0.121019648315704 0.114933133991667 1 1
0.213967637224112 0.20564463157761 1 1
0.0579457461875073 0.0555754522538185 1 1
0.259115919125881 0.246684202900864 1 1
0.343606274406971 0.327344727659945 1 1
0.25534640425275 0.237730559657215 1 1
0.175467419445312 0.165601055930547 1 1
0.0611015586023207 0.0596551206237074 1 1
0.288636696533888 0.275675757452988 1 1
0.217221584042909 0.208553758527746 1 1
0.214980812297794 0.207162181667676 1 1
0.308413688597081 0.294062458571946 1 1
0.471080463504873 0.440627309797609 1 1
0.229417662706824 0.219001441010048 1 1
0.320842390915355 0.307481018649801 1 1
0.336338097227739 0.323378500640872 1 1
0.0191684654845701 0.019166712509382 1 1
0.0972880084217748 0.0877743291997408 1 1
0.122191191283479 0.118235767703036 1 1
0.36658745884671 0.35328588836533 1 1
0.0868037726501282 0.0796169568859676 1 1
0.1470637133832 0.138936373663002 1 1
0.136023514416327 0.12942244680535 1 1
0.0575241782788713 0.0528170280144186 1 1
0.202951382183811 0.193137641123013 1 1
0.187416401458791 0.179662948419482 1 1
0.127712906823093 0.115927978555741 1 1
0.120369219591705 0.108824996234285 1 1
0.124585169206768 0.11944746594618 1 1
0.077043694726474 0.0736334483523797 1 1
0.0685974146751697 0.0641214909949814 1 1
0.139924712262269 0.133335542079596 1 1
0.13046929791746 0.128918765130288 1 1
0.12872391191628 0.117568565307497 1 1
0.348513516980593 0.331751489588318 1 1
0.348220504662096 0.336003913287607 1 1
0.105054932506539 0.101926812159473 1 1
0.265595325563355 0.253984696920735 1 1
0.239564942356259 0.227584904571523 1 1
0.337826309553774 0.319999073566453 1 1
0.0132519447936216 0.0142038433863875 1 1
0.174831616921494 0.169967859541114 1 1
0.214296443849581 0.206862925585601 1 1
0.143575458523823 0.136765544625361 1 1
0.211986924415066 0.200322509216561 1 1
0.361841028076502 0.343110618960855 1 1
0.143939038792988 0.138702412573869 1 1
0.367733309735861 0.350760320605883 1 1
0.352421649917835 0.341105509411927 1 1
0.206584889991946 0.19618733051795 1 1
0.0617032310263711 0.0567555394324323 1 1
0.224395177983169 0.218843647621574 1 1
0.0896405034486787 0.0872772963590509 1 1
0.422131754153888 0.402547599819367 0 1
0.0741646724833067 0.0678723332620303 1 1
0.372882093944993 0.357493603190474 1 1
0.29854859306511 0.283187045351518 1 1
0.280102459754699 0.269657978666254 1 1
0.34097514833722 0.31828175958186 1 1
0.157041300722811 0.148689666032758 1 1
0.351903801042524 0.331790008494614 1 1
0.213068491772852 0.200082915774334 1 1
0.297451354351073 0.288161776022873 1 1
-0.033758364781189 -0.0294032162495423 0 0
0.151862702368204 0.140219307984916 1 1
0.222573050460299 0.209041110773626 1 1
0.0521828321699985 0.0485251286475145 1 1
0.237612268745566 0.23046512633104 1 1
0.275201056751607 0.262022653027386 1 1
0.145496006924139 0.137652006351881 1 1
0.358135545341033 0.33811039323229 1 1
0.117562833317747 0.111391425064637 1 1
0.193750033741147 0.181624224451853 1 1
0.199137437232126 0.19316647700048 1 1
0.0148621693430068 0.0135874244814567 1 1
0.270179352588142 0.25776113619153 1 1
0.240844841386651 0.230158316415526 1 1
0.125698265403687 0.120139244168447 1 1
0.312690130535941 0.302408119612447 1 1
0.246965066686456 0.234075304317477 1 1
0.020403806461684 0.0235161052077952 1 1
0.292987920171196 0.276280073860868 1 1
0.219468887027784 0.212196989138461 1 1
0.270865487393449 0.259319231526242 1 1
0.231496957726886 0.218571389177349 1 1
0.279230313569982 0.267679372406641 1 1
0.314203663231163 0.299580218783874 1 1
0.194709325611788 0.186424869506865 1 1
0.180318997917036 0.169541179010017 1 1
0.19235654728953 0.182605736515932 1 1
0.173004393238737 0.161883662276865 1 1
0.247594584411463 0.238332399346173 1 1
0.153341716479819 0.147522404763622 1 1
0.219190393523458 0.212407994961223 1 1
0.370323399424763 0.35161882282805 1 1
0.201358803501266 0.193190562436903 1 1
0.184381892204426 0.163143199733423 1 1
0.112145413990019 0.105217441887974 1 1
0.396448654848805 0.378955513961565 1 1
0.207586177344105 0.201540972447067 1 1
0.295937973679269 0.278908642124283 1 1
0.275993961352927 0.263906201611664 1 1
0.342788642218585 0.328913844617894 1 1
0.340694992702389 0.328026642131897 1 1
0.450910935233698 0.424784609434302 1 1
0.246154264962648 0.236638916405506 1 1
-0.0201419366384614 -0.0193013994335266 1 1
0.274764433994285 0.261219434012924 1 1
0.334155642728001 0.3194029685609 1 1
0.122937317912605 0.119346766968233 1 1
0.231938740373149 0.223295529010584 1 1
0.243445313300631 0.232170375959021 1 1
0.206218189963838 0.199484014482836 1 1
0.350974488976869 0.336038491640546 1 1
0.303253779847682 0.290038526232854 1 1
0.181772559691304 0.172429121104814 1 1
0.266287092728704 0.254439233842412 1 1
0.145189076964903 0.13566208869416 1 1
0.0523172354078689 0.0459331250743836 1 1
0.246763938392461 0.233719907165678 1 1
0.0110881618789714 0.0102295849018121 1 1
0.159972417143776 0.15185691427968 1 1
0.270782719110185 0.258260303139144 1 1
0.281960218096201 0.267541289510638 1 1
0.220870083222348 0.211562321542608 1 1
0.0490281037098701 0.0442529024593677 1 1
0.0630797521096068 0.0632225998886618 1 1
0.0157661230511009 0.0123066294373499 1 1
0.210086756343507 0.20231983074553 1 1
0.285668614223991 0.270860688849975 1 1
0.0985107564930069 0.0930887481866229 1 1
0.107953189306228 0.0949040365819368 1 1
0.0876142691393155 0.0858882579020815 1 1
0.305312388932463 0.290704430838458 1 1
0.0818673713958152 0.075304673148286 1 1
0.377123343600577 0.355690498530331 1 1
0.49845300094835 0.477388714352228 0 0
0.17748612437042 0.169082419641349 1 1
0.210422025288825 0.195188565016925 1 1
0.422135937818066 0.401227079356717 1 1
0.295021996493494 0.284809644305909 1 1
0.123273405460722 0.11954851874317 1 1
-0.130502620152015 -0.123651367320049 0 0
0.332564093395906 0.313968309277682 1 1
-0.111854882881946 -0.110007184426318 0 0
0.207402103321226 0.201779504521168 1 1
0.306082920974402 0.292677569977343 1 1
0.0958642472702893 0.0911069876721914 1 1
0.148248033888427 0.139062249599914 1 1
0.11708948001863 0.109829831292264 1 1
0.208799093386805 0.201071059889327 1 1
0.303072336948882 0.290082111417953 1 1
0.270825386416024 0.260336776574009 1 1
0.191797058099254 0.185006999091078 1 1
0.189774006217169 0.182078316041862 1 1
0.0692775957931592 0.0679587648820828 1 1
0.244293093915068 0.231055709652788 1 1
0.23300101787816 0.225418608647127 1 1
0.164383835260736 0.163111620534983 1 1
0.138258809477947 0.130846466136314 1 1
0.144914461350971 0.135603302252832 1 1
0.238125757847314 0.2299249394997 1 1
0.174398400905197 0.169817230670882 1 1
0.348356244591913 0.329336802863125 1 1
0.134060688008542 0.126122159802233 1 1
0.100147325788722 0.0950252189455191 1 1
0.237690087991362 0.226037038192187 1 1
0.36525381439122 0.343501992267808 1 1
0.360795361473563 0.345960450132599 1 1
0.161602930908564 0.153748919561912 1 1
0.313436744276014 0.29709819206521 1 1
0.0605734621826086 0.0578423889644719 1 1
0.197418204464863 0.190772073392342 1 1
0.228670298491844 0.220724965023694 1 1
0.0801179942111925 0.0723039186115969 1 1
0.121558528289608 0.114994931096844 1 1
0.247696708548234 0.235404928213206 1 1
0.369936543754641 0.356225315264653 1 1
0.202708511670294 0.204934581749895 1 1
0.328819633546871 0.310064583810384 1 1
0.407183003525504 0.396341454921661 1 1
0.301173296294849 0.287595594131545 1 1
0.376240624367781 0.359880343633034 1 1
0.131433882488656 0.125328491479108 1 1
0.159901176576819 0.152649921816299 1 1
0.186271691119811 0.17908530466945 1 1
0.258552563946945 0.243357934579143 1 1
0.139744655561779 0.136137204385352 1 1
0.317810611938809 0.295788037872602 1 1
-0.0514051826180261 -0.0495376332137674 1 1
0.2382291858948 0.227907059302507 1 1
0.251169458593904 0.238344872631747 1 1
0.229980825485571 0.219967717772131 1 1
0.17333958262956 0.168200412227073 1 1
-0.016154373214146 -0.0150376400079729 1 1
0.028931149680905 0.0294105778507567 1 1
0.0332846969267706 0.0295974144577816 1 1
0.178959845228942 0.173058016803831 1 1
0.227699446909913 0.218702850258601 1 1
0.0216539581170947 0.0207033101836942 1 1
0.190921059059993 0.177822188752134 1 1
0.179418936432995 0.165736944882918 1 1
0.359238807630366 0.339737372324399 1 1
0.110627192465182 0.106760433658794 1 1
0.318317097959148 0.306231135385223 1 1
0.266939862345983 0.252423301234544 1 1
0.143979118509513 0.138193283449924 1 1
0.227018428913036 0.21579347166208 1 1
-0.200515234570715 -0.191536367094631 0 0
0.217744160141552 0.206691195835975 1 1
0.25251106979744 0.240550205064346 1 1
0.112200539176091 0.105453885459428 1 1
0.310402980538947 0.296103286753661 1 1
0.277562612312345 0.269559101356405 1 1
0.0926011271498143 0.0896169754160628 1 1
0.11833964441656 0.110282848442977 1 1
0.27854449749333 0.267867598129997 1 1
0.0283596849105265 0.0237815994588125 1 1
0.294207405647514 0.275448481527775 1 1
0.200009747148823 0.192933948369105 1 1
0.457672829389697 0.433033738165022 0 0
0.0409404764351889 0.0329009249734075 1 1
0.362602847436159 0.350483889649668 1 1
0.240992495795011 0.22729577957755 1 1
0.158688710317438 0.14994668738257 1 1
0.206615415823707 0.195505209680802 1 1
0.255943471096602 0.242842326070339 1 1
0.121643430244864 0.116974908374706 1 1
0.213776955180585 0.204292543322871 1 1
0.271496653822235 0.257850519736246 1 1
0.42653404120495 0.411775110168654 1 1
0.0312181616841439 0.0289277121434712 1 1
0.292931574096962 0.281832581886565 1 1
0.358182566957144 0.342346475420545 1 1
0.215325684419968 0.206064274564411 1 1
0.246965393842595 0.235442028267655 1 1
0.192730842116583 0.178883031916999 1 1
0.320812769471028 0.302452426883884 1 1
0.316904251576598 0.305252090470387 1 1
0.434482137792567 0.415814573787362 1 1
0.0728925387854323 0.0707851858390536 1 1
0.404110114298303 0.390406302286178 1 1
0.173753443324172 0.166180742864799 1 1
0.138029947236286 0.13480472265353 1 1
0.148657340143897 0.14096088406699 1 1
0.288633392576756 0.274777945883881 1 1
0.256086232460944 0.245727665899671 1 1
-0.0140626680681874 -0.0127268345840457 1 1
0.153662977399465 0.143127248390808 1 1
-0.0725594736685455 -0.0648686907084501 0 0
0.349495565312178 0.328821511232817 1 1
0.363315327910485 0.346908141894834 1 1
0.287566998546937 0.273865303758855 1 1
0.293064948492171 0.279204170107425 1 1
0.305540146800463 0.291554986811681 1 1
0.184189963407903 0.175320156034797 1 1
0.0936100736050817 0.089031863882661 1 1
0.30465971297727 0.287841214831361 1 1
0.236844653871711 0.229549327101183 1 1
0.215586169935495 0.206874866486927 1 1
0.250171884296917 0.239729823886082 1 1
0.364120130295817 0.348826724300037 1 1
0.352796554706338 0.334380019082906 1 1
0.236118412745166 0.228143271623252 1 1
0.185459000544267 0.178820630597595 1 1
-0.0644306789945778 -0.0650036237551556 0 0
-0.0202809761470629 -0.0214806475925629 1 1
0.295282711285872 0.282900896454974 1 1
0.254507105763371 0.237430318815032 1 1
0.13940580759083 0.135312722724659 1 1
0.392857800373163 0.374519250985117 1 1
0.29080354216598 0.27685292846269 1 1
0.0968043527471153 0.0945191875387208 1 1
0.212970937457719 0.203841873654692 1 1
0.168070409664854 0.159505078375781 1 1
0.257754788746444 0.245394438912113 1 1
0.0896844150758467 0.0861007405075245 1 1
0.245059492033476 0.233844149359939 1 1
0.287671242617906 0.275799962427706 1 1
0.226465316147878 0.216202063398899 1 1
0.202780898590568 0.193744716572155 1 1
0.310025230992227 0.300348022320573 1 1
0.00603862295034714 0.00205757060290758 1 1
0.414812850463469 0.397976445365328 1 1
0.442239068950926 0.423759056513264 1 1
0.225060813207299 0.214012452737913 1 1
0.361114076296162 0.338289715309353 1 1
-0.0346155165741134 -0.0318484979458778 1 1
0.240205823120863 0.2276949940933 1 1
0.0251571789471995 0.0318356106425168 1 1
0.0477860873905521 0.0431428611928468 1 1
0.355986267107941 0.341556266288987 1 1
0.153050935987166 0.145540065137772 1 1
-0.0028665066450564 -0.00466849921163121 1 1
0.36111947666369 0.345017298537797 1 1
0.25300346867795 0.240742621513423 1 1
0.171775957077347 0.166863042811879 1 1
0.237104130396189 0.227164487494302 1 1
0.19088039715981 0.180693198899338 1 1
0.313971635279986 0.296855065768988 1 1
0.288601476982224 0.27563850460805 1 1
0.037920693406671 0.0354652558943598 1 1
0.273040494594111 0.261106112072121 1 1
0.169377812092471 0.159466663523183 1 1
0.10648563480675 0.104453942080408 1 1
0.164528043220442 0.156617920360228 1 1
0.0765832174786602 0.0685955010085262 1 1
0.243117921786894 0.227298723199446 1 1
0.294778947925024 0.274296903624787 1 1
-0.0116235380377376 -0.0117381152390499 1 1
0.244264881956028 0.234051099770692 1 1
0.182364726427241 0.172077571019845 1 1
0.19808154155838 0.190589613854459 1 1
0.211782399943471 0.203047051230202 1 1
0.17071203129443 0.160785334833164 1 1
0.433890393688918 0.414500588793643 0 1
0.210890478500203 0.198123808723259 1 1
0.37450480755675 0.352987747370582 1 1
0.339044146379526 0.323620542310328 1 1
0.0253996220675396 0.0228088850101104 1 1
0.220349352160628 0.210838809200776 1 1
0.201084381409575 0.194731131175694 1 1
0.368699504312452 0.348932507931966 1 1
0.167819799677883 0.16267815695252 1 1
0.182104167261207 0.173651098807114 1 1
0.207049566960609 0.199459386270123 1 1
0.179764509379357 0.170006227514565 1 1
0.406234989384226 0.392479737083034 1 1
0.248893960656483 0.240149110899255 1 1
0.115223725341203 0.110271182443082 1 1
0.28690962239286 0.276712332096298 1 1
0.285126140540258 0.275222464890177 1 1
0.341418467737479 0.324139312806265 1 1
0.235701407535483 0.224080862496516 1 1
0.106343886506211 0.102156817670255 1 1
0.160103952895432 0.150954319948237 1 1
0.316884595276417 0.302494504328563 1 1
0.228420072675233 0.215689362025136 1 1
0.212495965385016 0.200595743053244 1 1
0.299860229332727 0.289222863778445 1 1
0.0848282255394989 0.079750490989869 1 1
0.30737336111515 0.293354612428374 1 1
0.0494960950184209 0.0470974996083803 1 1
0.270197972127795 0.257902367518233 1 1
0.291910638327599 0.2764510842761 1 1
0.362509344214096 0.344416570636334 1 1
-0.0252504311666961 -0.0239534509091333 1 1
0.245877772604757 0.236259348172022 1 1
0.188499249058372 0.179769561034787 1 1
0.130104894956042 0.1177625047311 1 1
0.235051745860195 0.223726286176815 1 1
0.170038970789869 0.16009078787165 1 1
0.368531056290241 0.351663520391514 1 1
-0.00451512020346166 -0.00397966497107352 1 1
0.268561707755937 0.254187592906564 1 1
0.196872180473252 0.189239048534764 1 1
0.281929170245962 0.270509074259953 1 1
-0.0349263164569534 -0.0353992220807693 0 0
0.316811439533047 0.297460328835882 1 1
0.153574897588852 0.148022139609434 1 1
0.480745738130133 0.452773814076632 0 0
0.208188754717055 0.199546823326742 1 1
0.324153426978395 0.306196709375717 1 1
0.184423581958985 0.175589072175169 1 1
0.215711424528662 0.20511527704825 1 1
0.213129475748299 0.202468947858767 1 1
0.282675574426106 0.272264894610371 1 1
0.0810046058200861 0.0740412860486485 1 1
0.0886428110712172 0.0837267162339369 1 1
0.429686277827266 0.412159782952653 1 1
0.295230880657582 0.279636251242509 1 1
0.142805549441265 0.131474054140369 1 1
0.106617752843392 0.101718563552787 1 1
0.371539303688772 0.354667808225466 1 1
0.165017263505983 0.157025495183323 1 1
0.277534391055752 0.260674304472745 1 1
0.277299654976788 0.263951214175133 1 1
0.144438299542446 0.134712519801626 1 1
0.234750921481144 0.225411424963656 1 1
0.218979731477809 0.2129152431825 1 1
0.343262062219877 0.325279445862062 1 1
0.172695767526268 0.168027601278327 1 1
0.330836654584009 0.312128585297801 1 1
0.370365084806441 0.350730868737265 1 1
0.280320604953201 0.269858117051339 1 1
0.301986296513051 0.289795044863785 1 1
0.276104756369811 0.261651737801126 1 1
0.268405104565582 0.254219822281724 1 1
0.148199401646335 0.140743265785927 1 1
0.48259119655556 0.459444437360566 1 1
0.256358837896595 0.24883309891163 1 1
0.192108495818471 0.176915354963869 1 1
0.295554269713724 0.280993447743149 1 1
0.10229987792868 0.101518856614516 1 1
0.0183219114688158 0.0201718291245544 1 1
0.246744186664785 0.241205007724958 1 1
0.100394224759367 0.0937524009093622 1 1
0.205483263967505 0.195544558162188 1 1
0.164124333656188 0.159195429338787 1 1
0.155401339346679 0.146533301701651 1 1
0.296301449727074 0.278103085816855 1 1
0.316429529805223 0.302372936289367 1 1
0.0911288430095112 0.0870931061133553 1 1
0.189407096766881 0.185002666953922 1 1
0.192188437365184 0.18294292316556 1 1
0.00178560155356617 -0.000607941860839512 1 1
0.256849826406507 0.246321196306384 1 1
0.177754376379681 0.164492918654544 1 1
0.226005327444972 0.220594637067274 1 1
0.154489161244471 0.145907205584856 1 1
0.139144907087116 0.135225849054652 1 1
0.0201575893925136 0.01987364402249 1 1
0.350105575796704 0.331422545105786 1 1
0.193800116995605 0.18224590437403 1 1
0.220905950703239 0.213055353431354 1 1
0.259084936947572 0.247437103672293 1 1
0.260554175544539 0.24852364194366 1 1
0.178488856850606 0.170632936357299 1 1
0.170440720753008 0.162897059562587 1 1
0.169683612603357 0.160378871721884 1 1
0.0177692220334492 0.0200221766723793 1 1
0.475548781862691 0.457315263130673 0 0
0.164171771383017 0.151639530222684 1 1
0.0636491705435369 0.0610906626574162 1 1
0.253960766156947 0.238406837103624 1 1
0.174954596008838 0.16738912388244 1 1
0.243059170140544 0.23368713546588 1 1
0.144213426143828 0.135298046761725 1 1
0.305606864020314 0.291475781283251 1 1
0.189649827913507 0.18048451439266 1 1
0.212178569852141 0.202331097406085 1 1
0.144294679533316 0.136721675364359 1 1
0.40528391758202 0.384237635402228 1 1
0.344157236489334 0.324097920720035 1 1
0.132218924174381 0.129486801205932 1 1
0.0239501525228394 0.0225187453946709 1 1
0.182392465821818 0.178958274969335 1 1
0.0980914302479607 0.0943550057503384 1 1
0.0536558961597594 0.0514283283260502 1 1
0.174965458012305 0.168987824396159 1 1
0.251347140486115 0.23816448878291 1 1
0.239437364046836 0.221785305989911 1 1
0.114520762976631 0.102616875992641 1 1
0.132379671015741 0.126138822392056 1 1
0.287299756423592 0.274925103013107 1 1
0.284388077744897 0.274696389752041 1 1
0.275369868827074 0.263675943485607 1 1
0.0611879966923496 0.0517252982863176 1 1
0.0399710239986092 0.03671735853216 1 1
0.150203490562001 0.14342541125505 1 1
0.312338571071142 0.297553900337145 1 1
0.284482623116538 0.275057582290297 1 1
0.151302426722998 0.142038224976388 1 1
0.0398306729141294 0.0391391428529167 1 1
0.0320466502675125 0.0359586100768775 1 1
0.14238601894908 0.137451051495011 1 1
0.305075989376145 0.287842587836567 1 1
0.249264160584576 0.237298422619594 1 1
0.325244867009311 0.306509721859553 1 1
-0.00270103431809654 -0.00340217205745098 1 1
0.313373163424924 0.296400763263365 1 1
0.063760104249285 0.0554144001028872 1 1
0.14302179472504 0.138943948383458 1 1
0.142790531090007 0.133816226594737 1 1
0.179054107943917 0.171966062947622 1 1
0.126812232999788 0.118804963662403 1 1
0.343809568312162 0.325163376900713 1 1
0.127439411692472 0.121052706642501 1 1
0.324042210423446 0.3043484329339 1 1
0.340956638758858 0.314797587132877 1 1
0.180706445888436 0.166992733493203 1 1
0.175718277137704 0.165996638227658 1 1
0.193233006039298 0.178838577782897 1 1
0.142362097897209 0.141147813502376 1 1
0.280943725272707 0.266723136666242 1 1
0.1457224904971 0.138468622631322 1 1
0.218844003755699 0.208150176468331 1 1
0.177712392706682 0.17033475762286 1 1
0.365258897085856 0.347774340308508 1 1
0.33238235854122 0.319442034376833 1 1
0.291183784208907 0.278220077869133 1 1
0.264036894446361 0.250427519754942 1 1
0.0287956366783133 0.0244263348927527 1 1
0.148509076104459 0.145480155421455 1 1
0.317509313246514 0.301427877581412 1 1
0.400227186966732 0.381067383679696 1 1
0.198469167499513 0.188848832480325 1 1
0.401160662935929 0.372472260592577 1 1
0.194722971508168 0.186085442581722 1 1
0.237567996120419 0.225572304963223 1 1
0.139381558465755 0.133839882548623 1 1
0.342861011983244 0.325197699299415 1 1
0.0467970228718857 0.0474902880310849 1 1
0.0968161698197902 0.0940984353330252 1 1
0.22519644108034 0.212349048747617 1 1
0.170556319228863 0.164151405184391 1 1
0.113841946545202 0.107986014630286 1 1
0.217277084523464 0.206272851457324 1 1
0.119516455942876 0.107689629484993 1 1
0.31629493505642 0.297994259381404 1 1
0.145933954499222 0.14127146950413 1 1
0.236601463394924 0.225155002573951 1 1
0.0643408435109718 0.0631269117273856 1 1
0.23434326947825 0.221596185774061 1 1
0.200887278491109 0.189584408339265 1 1
0.131253884015991 0.12266700322861 1 1
0.251229401654837 0.237589942415115 1 1
0.270104057629559 0.258141046333668 1 1
0.175758734930108 0.168134398719667 1 1
0.384581318034091 0.365428615883818 1 1
0.280094584398536 0.264280394692548 1 1
0.144711805790143 0.140866197600249 1 1
0.323244070788823 0.301336623024657 1 1
0.318916953864332 0.300423118042309 1 1
0.283834054102227 0.269637582328844 1 1
0.204590043762109 0.193851057186389 1 1
0.199806629223329 0.195676189947727 1 1
0.231458472347905 0.220757134338204 1 1
0.257624984285909 0.244707163979397 1 1
0.0353476891380944 0.0344524274469977 1 1
0.0646580063498085 0.0582708221016301 1 1
0.296009749218962 0.28082226028476 1 1
0.218181712729984 0.214745939996574 1 1
0.291820050545895 0.277005771858967 1 1
0.297505787957873 0.284777872401455 1 1
0.0207792307902556 0.0141094766176614 1 1
0.238930457112114 0.225113331386489 1 1
0.228495186504967 0.217839989754891 1 1
0.373831174308278 0.353557928032802 1 1
0.067474209947697 0.0648852176466936 1 1
0.411820833842725 0.394619809003856 1 1
0.270511644125208 0.259380316353613 1 1
0.0317722847686388 0.0279574520624169 1 1
0.339773101909187 0.323972311571882 1 1
0.328574988310101 0.315330212685005 1 1
0.257228138788742 0.240829957076307 1 1
0.245164360890796 0.232629066162719 1 1
-0.00617024637480346 -0.00703613166221377 1 1
0.127055876805748 0.123189982535667 1 1
0.0469657194105367 0.0466450103725617 1 1
0.249982594390882 0.238084105919201 1 1
-0.0508814763530237 -0.0515690163002573 1 0
0.417988957871375 0.390453100332354 1 1
-0.000246101803698703 -0.00331169812851689 1 1
0.256740422651373 0.243617336475317 1 1
0.260859201306527 0.24694860760235 1 1
0.170755424954378 0.163513826816926 1 1
0.0368898855246356 0.0360044506373371 1 1
0.252445699622771 0.243200803870844 1 1
0.0669396253151016 0.0590550668071338 1 1
0.203240778487619 0.198247102944249 1 1
0.100308416467001 0.0935951025339193 1 1
0.0300014479834714 0.0286021112249042 1 1
0.152316367257295 0.145100358133952 1 1
0.193510820011169 0.184732427178818 1 1
0.270077540588667 0.256465632008103 1 1
0.0288075218741809 0.0257859621874429 1 1
0.161974796243372 0.156887487906582 1 1
0.0778843147353234 0.0722336134189291 1 1
0.0657299191396284 0.061252888213501 1 1
-0.0130900267488989 -0.0133645222358667 1 1
0.20254864919611 0.19296045901381 1 1
0.106065824878964 0.103797815486945 1 1
0.213405313449807 0.201681792803305 1 1
0.165220106400183 0.15706890216464 1 1
0.175045186210721 0.167549415768622 1 1
0.367369208393952 0.350221230585175 1 1
0.308745364558036 0.295493856548165 1 1
0.17906697527698 0.170406514150882 1 1
0.267321418080925 0.255188544866542 1 1
0.130291438906049 0.124229607994835 1 1
-0.157476431281429 -0.150761744489298 0 0
0.239050028697012 0.230420811069088 1 1
0.266307603914347 0.258833417327082 1 1
0.166872137296433 0.160042048821281 1 1
0.223523435951712 0.215829380747638 1 1
0.149347046964219 0.141370264693421 1 1
0.19701362683091 0.186801705485498 1 1
0.385835732269709 0.370625272233764 1 1
0.346799252815764 0.332272143681176 1 1
-0.0597859519784315 -0.0583821811056846 0 0
0.0525139462561102 0.0486864012527996 1 1
0.223164475750126 0.21588251916102 1 1
0.0561341411695282 0.0565279514169623 1 1
0.410572926621634 0.392060527063484 1 1
0.135818056453836 0.129024165265005 1 1
-0.0295328692984232 -0.0271168855240949 1 1
0.295513466048483 0.280593855168012 1 1
0.224805179153347 0.216008227840469 1 1
0.0690008895703637 0.0657343054457767 1 1
0.351395701845692 0.333638483134775 1 1
0.140121022923708 0.131578019837327 1 1
0.177306278309593 0.163363827570941 1 1
0.341248220547634 0.326738983886411 1 1
0.208955855017218 0.195097371541168 1 1
0.190090955703887 0.183019875058664 1 1
0.314457154572833 0.296918864735036 1 1
0.269713369877869 0.257983832657781 1 1
0.106442048164134 0.101333574842301 1 1
0.188141635716614 0.181588827778326 1 1
0.0586142959078317 0.0556557368073932 1 1
0.181250427266489 0.173010616025477 1 1
0.112269195892192 0.110796066857959 1 1
0.183963754458853 0.177687882906021 1 1
0.298919549363552 0.285523190989056 1 1
0.0258109568770759 0.0251388014552852 1 1
0.370812244563367 0.347467893723164 1 1
0.1511753074551 0.138946560142667 1 1
0.57933679985891 0.553360584435388 0 0
0.181623618964634 0.172592367629164 1 1
0.125841458579501 0.121726182590162 1 1
0.213701955720099 0.206697151563158 1 1
0.265286285810127 0.252016612666445 1 1
0.0479828199135458 0.047726980457989 1 1
0.066340468766961 0.0675911635342447 1 1
0.246306517745483 0.229546310725173 1 1
0.19864267273562 0.19004865444097 1 1
-0.0414744050770644 -0.045505589509047 1 1
0.0863918804467959 0.0821049741022243 1 1
0.161683625292957 0.149472402659766 1 1
0.160531203043092 0.150849596277464 1 1
0.311683772970942 0.305288120745355 1 1
0.171227338309931 0.164586063587395 1 1
0.0461286155529048 0.042981981849175 1 1
0.171019091313266 0.16310797510538 1 1
0.230158189048774 0.222567255912621 1 1
-0.0271517769179584 -0.0261477047051982 0 0
0.0802971610052545 0.0780226496221469 1 1
0.249181088535625 0.235151020999668 1 1
0.298268487366823 0.283105956052584 1 1
0.340993986219587 0.323746240807117 1 1
0.238173758248138 0.227894122388954 1 1
0.0843875612874716 0.081838689782901 1 1
0.0951229422124087 0.0891025400417796 1 1
0.0194554793902757 0.0200116033209252 1 1
0.15142153604942 0.146091224267878 1 1
0.285388346754156 0.269296577261889 1 1
0.376429986401336 0.350778506604239 1 1
0.249915646827003 0.239352671507764 1 1
0.26318736316463 0.24955179846578 1 1
0.212382769295753 0.201461540698801 1 1
0.361131803990164 0.34427188821707 1 1
0.129548919833992 0.122951790544245 1 1
0.169022283234823 0.162851018731352 1 1
-0.0651558161188538 -0.061518210290239 1 1
0.129042575686625 0.12445882833196 1 1
0.201060661374322 0.190094529372032 1 1
0.223108754939184 0.210891679552745 1 1
0.165309024637927 0.153191101119548 1 1
0.230120731759531 0.222386572890448 1 1
0.355228230822462 0.341536204392232 1 1
0.244466826245562 0.226612542713608 1 1
0.154277052558289 0.148775646594825 1 1
0.323790795470848 0.306175001334713 1 1
0.11706595499952 0.112500409190021 1 1
0.174478861083026 0.170004166375779 1 1
0.42378164094195 0.404205824327306 1 1
0.195056496223913 0.186240588883788 1 1
0.225972124085514 0.219199676840379 1 1
0.256839180867572 0.244066008793946 1 1
0.325324784739245 0.307956957039623 1 1
0.296860713851988 0.284234020354549 1 1
0.275774617653126 0.263629004356113 1 1
0.171926244258569 0.16241104904046 1 1
0.20668075450236 0.198340575660715 1 1
0.375178741388425 0.353039407680048 1 1
0.116780743544028 0.109645667400212 1 1
0.39442869353476 0.37589325690002 1 1
0.117220924932247 0.111645814968088 1 1
0.243179913751806 0.232282293651414 1 1
0.147010637955761 0.139368267117416 1 1
0.239551526336257 0.231101130783958 1 1
0.11491278145401 0.110806275877461 1 1
0.292545873915848 0.278734156186603 1 1
0.141686026269327 0.132661774665333 1 1
0.258674753121363 0.249048809902415 1 1
0.0677083363743205 0.0607745540818214 1 1
0.101707343552489 0.0939534343462778 1 1
0.19456383503191 0.185178113429089 1 1
0.122467141694353 0.116483621262789 1 1
0.282214311051247 0.276173841748722 1 1
0.0463939165697674 0.0434735815518062 1 1
0.292408493727966 0.279276554006032 1 1
0.391097762480772 0.373443609532337 1 1
0.299966901007023 0.289227451657031 1 1
0.228946434028289 0.218370905546218 1 1
0.304727096604624 0.289766223063579 1 1
0.194705282050689 0.184256525022726 1 1
0.132953327907729 0.127042930397937 1 1
0.125635316378944 0.119572721577369 1 1
0.179309805996722 0.175938311250191 1 1
0.28884206604511 0.278014672801962 1 1
0.278591175692472 0.267560554842803 1 1
0.0486278562526159 0.0468071977867852 1 1
0.161658726776852 0.157079285275163 1 1
0.106041650230544 0.103721286624003 1 1
0.348483101956945 0.331126004057021 1 1
0.250655940730301 0.243135528781702 1 1
0.28044219765471 0.270199607223753 1 1
0.180417626882972 0.177094458497694 1 1
0.36376935041929 0.341772925075822 1 1
0.210414800113386 0.199295082865153 1 1
0.146322386801009 0.136406185206801 1 1
0.0841190606400828 0.0766251658560531 1 1
0.19978488791031 0.187977760302192 1 1
0.295325804212468 0.276525678006271 1 1
0.0990932419786297 0.093372402257278 1 1
0.194777525671477 0.18373296867132 1 1
0.0881924990874775 0.0801447284897594 1 1
0.247697239849387 0.225861355665413 1 1
0.128332345522414 0.122277621074327 1 1
0.0656012887190122 0.0634324999500172 1 1
0.328303404386879 0.312252194485525 1 1
0.315241628975348 0.300330403060647 1 1
0.262595183423309 0.250994911055106 1 1
0.044995432549215 0.0387511354027725 1 1
0.173317541471423 0.165635283131132 1 1
-0.0416610482457426 -0.0395045353384378 0 0
0.214338196372243 0.204405473288795 1 1
0.0991413663834979 0.0929798755095266 1 1
0.0876937452342675 0.0845327861525737 1 1
0.183664232624151 0.17454785256489 1 1
0.0403525295058234 0.0393996184102335 1 1
0.553976039181139 0.530267402450411 0 0
0.318298256977311 0.308349425115613 1 1
0.121434753105949 0.116376410931558 1 1
0.278503282338203 0.263083749244755 1 1
0.286923486089329 0.27385068147177 1 1
0.258120914920297 0.248033764368737 1 1
0.411051691137427 0.39105446772835 1 1
0.205796277721972 0.195242892507062 1 1
0.203715899368767 0.192238301721827 1 1
0.0305084948490446 0.0255828237474272 1 1
0.118273242294352 0.112997466311965 1 1
0.336852078000417 0.324319302077974 1 1
0.357840443915436 0.331451298455174 1 1
0.199805390440777 0.191839880063719 1 1
0.130610417564132 0.127296384606066 1 1
0.228561967255678 0.22035918102569 1 1
0.16012500659253 0.152086690782207 1 1
0.171332675472827 0.162344162902631 1 1
0.240991772088794 0.227960777959451 1 1
0.00551649629327017 0.00500817232506192 1 1
0.25312449008387 0.24598347184929 1 1
0.108930043341945 0.105652336316898 1 1
0.0778612795863935 0.0724134990642978 1 1
0.145247724196542 0.139362172458617 1 1
0.0894522057110752 0.0846507041582973 1 1
-0.029810425998686 -0.0289947691705874 1 1
0.203510584570207 0.194290465137356 1 1
0.124549337739196 0.119635556910182 1 1
0.295160365040643 0.282924702000213 1 1
0.237931558854157 0.224481708052333 1 1
0.248133773769092 0.236208718359061 1 1
0.258793720089503 0.248209009799109 1 1
0.121451488988556 0.115076926807058 1 1
0.132342518390138 0.125222371160914 1 1
0.209379469282676 0.198574688760929 1 1
0.196230336871121 0.182941435816192 1 1
0.0711334391867114 0.0685065170098105 1 1
-0.0663934949041489 -0.0684513635333892 1 0
0.403252865249815 0.387181779044191 1 1
0.405454207363031 0.386736344996893 1 1
0.302044588511788 0.285507188213415 1 1
0.238728292248967 0.223566796773848 1 1
0.408560638611448 0.391333766789716 1 1
0.221426557893216 0.21368556515575 1 1
0.221090654663733 0.213820146704295 1 1
0.0599695513382251 0.057878145070958 1 1
0.308382263266607 0.295736460906283 1 1
0.275140427517981 0.264926135593726 1 1
0.263283041776486 0.2523093225171 1 1
0.22418956103909 0.203573311412538 1 1
-0.0114233968405282 -0.0125325435104104 1 1
0.249156829536585 0.238474278462611 1 1
0.0673535906048455 0.0649206246384865 1 1
0.146270332414461 0.141366442954576 1 1
0.181742305187189 0.173407056061851 1 1
0.182311169046231 0.17454892479924 1 1
0.210262651054472 0.202568548216995 1 1
0.0811810718786411 0.0790470951126364 1 1
0.277508875403104 0.260435835219688 1 1
0.293087655807966 0.275522625882917 1 1
0.207995951605151 0.193781848919963 1 1
0.182836675952659 0.175087762499052 1 1
0.262020102467388 0.250056033270116 1 1
0.151712789184752 0.143206732243459 1 1
0.117765078722397 0.110230528940608 1 1
0.194274374320923 0.185288803665693 1 1
-0.0260111051143975 -0.0215334009651839 1 1
0.369909200448826 0.356480592525719 1 1
0.0514911235028639 0.0482303198341813 1 1
0.270021900265551 0.262813464321445 1 1
0.242225714021344 0.228897301615395 1 1
0.0516077394951432 0.0510916428053266 1 1
0.10151829761392 0.0935311659876448 1 1
0.186491544306322 0.175533138202902 1 1
0.191546940282685 0.184513380239006 1 1
0.438205471591317 0.417147945288035 1 1
0.108465317092199 0.104517204794345 1 1
0.210161341798743 0.19752281254411 1 1
0.159308301311779 0.14816377403808 1 1
0.0383167929870784 0.03623710131926 1 1
0.0542542890415123 0.0510678717219106 1 1
0.442651634171312 0.418266690962996 0 1
0.09916627851023 0.0947385717224793 1 1
0.106633798808025 0.101500873588288 1 1
0.374709978743606 0.361995854260939 1 1
0.311696097515348 0.297577230385451 1 1
0.321701207959665 0.30539988046424 1 1
0.0999569169650752 0.0968394774778213 1 1
0.28418000658573 0.271155130442273 1 1
0.305119990746965 0.286803056100228 1 1
0.298540833164965 0.285000534094415 1 1
0.123810558998664 0.115423120269792 1 1
0.217015667602705 0.21068120050514 1 1
0.295986599011257 0.280062271258862 1 1
0.348651546991328 0.330808161390356 1 1
0.203331836072953 0.198360252224216 1 1
0.184313906619887 0.17375183314591 1 1
0.202897049741579 0.192731384826345 1 1
0.129011726365116 0.117630538436483 1 1
0.156934935959422 0.149121994631468 1 1
0.278685774049774 0.25812684077835 1 1
0.38233717570329 0.364042328333398 1 1
0.029887639563694 0.0279191749115905 1 1
0.212959352859262 0.203389779379778 1 1
-0.0173054390100521 -0.0113154029676931 1 1
0.203391830618057 0.194935393698765 1 1
0.124700837441771 0.118799136111208 1 1
0.227099491420464 0.216908594798011 1 1
0.0585476570628487 0.0586252792883055 1 1
0.276011844990545 0.26386791186012 1 1
0.0847542190062158 0.0766009086606479 1 1
0.486864625110433 0.464171586480083 0 0
0.193797844933982 0.18616111118706 1 1
0.0240402592512023 0.0215727740481108 1 1
0.376237381479022 0.359339268738492 1 1
0.238273361411345 0.228460810377072 1 1
0.130980523171918 0.120743368044959 1 1
0.383742624740705 0.366103569141062 1 1
0.228473109787581 0.22059666681108 1 1
0.134378875302864 0.127242565625254 1 1
0.207730750762503 0.19721326686843 1 1
0.399551692068078 0.381515106400378 1 1
0.438103992229712 0.41724102861529 1 1
0.313307760942669 0.298995060205056 1 1
0.283635952853663 0.270158587913782 1 1
0.382217363059645 0.367382876241862 1 1
0.405574817755029 0.387886240303398 1 1
0.0839294768833973 0.0855729839897237 1 1
0.157533816411596 0.15167389104163 1 1
0.0875196232982242 0.0847905756402701 1 1
0.181336396843785 0.169452002415734 1 1
0.21130612705585 0.206388018999257 1 1
0.0471786409190306 0.0478845129666879 1 1
0.165891736325843 0.15603771719489 1 1
0.439374659956732 0.421256622159558 1 1
0.110433558806897 0.105043773046128 1 1
0.39932881056974 0.379936835613738 1 1
0.0555983704346565 0.051611661527709 1 1
-0.03321033827431 -0.0311063213643266 1 1
0.207753023609611 0.19837204805164 1 1
0.14364113095611 0.137784405214045 1 1
0.325236852757048 0.31439613102512 1 1
0.165479023369992 0.158929048427523 1 1
0.0574589843923574 0.0544478030852232 1 1
0.0628163372842479 0.0588627371876605 1 1
0.296318390132377 0.286751045092844 1 1
0.221381410533769 0.214363264634732 1 1
0.227928192421661 0.217636023928751 1 1
0.162407071270836 0.152199949873681 1 1
0.154393562878023 0.147019307425543 1 1
0.131561102860023 0.127907836639244 1 1
0.206621496121371 0.195764793230183 1 1
0.31459048870475 0.302801861371697 1 1
0.269125410132014 0.255325568108839 1 1
0.361644587571185 0.3397251391615 1 1
0.257213427625811 0.244448248611879 1 1
0.192075784174025 0.182737159197027 1 1
0.399780668970651 0.381247456605823 1 1
0.382759192677267 0.375510988956504 1 1
0.357734100311853 0.333649938959718 1 1
0.421477081966835 0.402772247011264 1 1
0.31905422734224 0.303365639161614 1 1
0.213201110433847 0.202855474014874 1 1
0.20314089756803 0.193484064143095 1 1
0.346240882695223 0.331730816602369 1 1
0.220482467098352 0.210135988760208 1 1
0.277764281883544 0.269879171567065 1 1
0.145150946214749 0.137565903359543 1 1
0.269721865823662 0.255768875920312 1 1
0.152416650982765 0.144300853156018 1 1
0.346470211550873 0.33633283817281 1 1
0.0806947550735221 0.0776238591179756 1 1
0.276552037274395 0.260039374935213 1 1
0.193563999887651 0.18398914260776 1 1
0.294518826043443 0.280320661197209 1 1
0.18706623172534 0.17974054443597 1 1
0.0408125181815165 0.0371058184144977 1 1
0.296273319688531 0.286676751004424 1 1
0.37261522811604 0.357300342284335 1 1
0.257549619667242 0.243726287477664 1 1
0.197587294344765 0.187966142975702 1 1
0.327823512966028 0.308410790971354 1 1
0.17196701227453 0.160845098460656 1 1
0.283994245568453 0.270225164059311 1 1
0.317993028431832 0.300898962704722 1 1
0.129247837911265 0.123588598318888 1 1
0.103376850549373 0.0987117051585121 1 1
0.292757588985518 0.277409096655146 1 1
0.17252858249902 0.165675672273516 1 1
0.296676950158562 0.276600957848169 1 1
0.180829887710459 0.173801063158713 1 1
-0.0510802330926438 -0.0498247076230562 0 0
0.130136620221788 0.130143035228098 1 1
0.17271370661999 0.164484538430781 1 1
0.248605877183495 0.242137233780065 1 1
0.117931174320708 0.115307199064711 1 1
-0.0236696700639181 -0.0174212981989693 1 1
0.150737506562506 0.146098310643555 1 1
0.237143735691865 0.224511568364963 1 1
0.135762235194813 0.128160852308795 1 1
0.391040078378758 0.371104284716073 1 1
0.295906859555772 0.285624913254547 1 1
0.231986689447729 0.216534229221195 1 1
0.364139478813277 0.345160663329722 1 1
0.145048193084516 0.133249269014712 1 1
0.209996173131809 0.201726898320807 1 1
0.316196592167188 0.303953456154131 1 1
0.326502977055603 0.311148561210915 1 1
0.336041707005404 0.321861133703599 1 1
0.207219055393846 0.198704378654623 1 1
0.171734654055754 0.163796320644996 1 1
0.131654358854283 0.12376310907286 1 1
0.466063233819872 0.443419216075045 1 1
0.08628994732167 0.0812552100569955 1 1
0.152443875913411 0.146642405258121 1 1
0.0608063927386298 0.0577625763059401 1 1
-0.0677001546369367 -0.0645918877360888 0 0
0.0182161901326894 0.0188822347712188 1 1
0.323798680744581 0.310443342097734 1 1
0.119268426324612 0.113601464891453 1 1
0.396385258849156 0.377574690965748 1 1
-0.0154330549086671 -0.0147761946858788 1 1
0.150813824180586 0.144499525958511 1 1
0.149225345957624 0.137238592314057 1 1
0.0491071996291891 0.0497379739689094 1 1
0.52502284525784 0.500254458149589 0 0
0.121642997617035 0.116168086819434 1 1
0.265665862966501 0.257586423048136 1 1
0.137402913226569 0.13090027770164 1 1
-0.0296023122170468 -0.0258020130497806 1 1
0.241640362581252 0.231955094026918 1 1
0.312455208896943 0.296097939313049 1 1
0.0812120925390872 0.0802168183470901 1 1
-0.0574458023980577 -0.0570869881907206 0 0
0.253397528670025 0.243741278630521 1 1
0.384834762186673 0.364733136619877 1 1
0.217635550135353 0.208986083616904 1 1
0.148299194963972 0.142223650705548 1 1
0.0566335869595249 0.054763877037877 1 1
0.409162024417285 0.391583278889153 1 1
0.0502677883091816 0.0498851129248273 1 1
-0.0346096243371548 -0.0328538656509642 0 0
0.31455745814713 0.303391888752163 1 1
0.244784536234897 0.230551920427803 1 1
0.120352143583689 0.114709859442142 1 1
0.445825317463232 0.427538034148779 0 0
0.223345787129949 0.212469248051229 1 1
-0.0377881794097714 -0.0346757803494766 0 0
0.20749180491624 0.197350981291094 1 1
0.300645270814544 0.284657809338488 1 1
-0.0426314762184447 -0.0389989869966057 0 0
0.0539972646670798 0.0554653826771677 1 1
0.169800895595633 0.160452752926639 1 1
0.263048595151519 0.248192917097945 1 1
0.08784409828971 0.0837412026448874 1 1
0.386818107338074 0.368459407177057 1 1
0.317655734034877 0.300804874257303 1 1
0.347621037443935 0.331961614725389 1 1
0.136404213667665 0.130976988263085 1 1
0.337736043396155 0.322790041575062 1 1
0.119738750030042 0.116938401482811 1 1
0.210175005166726 0.202656122963207 1 1
0.266862334156254 0.262490675569333 1 1
0.140867422660162 0.129316013694623 1 1
0.105665682154288 0.105074099500859 1 1
0.222160005860962 0.2141027380306 1 1
0.0901203061385212 0.0892521660948779 1 1
0.314997567106862 0.297695633982361 1 1
0.278977213963805 0.260963165301499 1 1
0.0524579555670784 0.0490553310910208 1 1
-0.0909639741664571 -0.0861385412350454 0 0
0.265022797627442 0.255779425102178 1 1
0.264051149985577 0.248269210782439 1 1
0.19940973675685 0.190453203338184 1 1
0.376108166222305 0.35718377650889 1 1
0.047239892273066 0.0433390793354592 1 1
0.187382117468399 0.179328427056627 1 1
0.0353285383695058 0.0291963490244663 1 1
0.121204594042387 0.111907719805509 1 1
0.209764602087742 0.19692376347854 1 1
0.296491257146157 0.280837588108627 1 1
0.0280189634170565 0.0292910426943959 1 1
0.034895318412455 0.036087245023201 1 1
0.0394116657408109 0.0389965325693158 1 1
0.011811046235746 0.0125960375631731 1 1
0.181375592691697 0.175742440068177 1 1
0.208437028276884 0.200862642997813 1 1
0.178166561167468 0.174859954930422 1 1
0.169197961988761 0.161329029278727 1 1
0.220387610567684 0.208330754694744 1 1
0.0857475235347647 0.0840023078662896 1 1
0.486290089613756 0.465825910105048 0 0
0.285079971236636 0.274334505003934 1 1
0.178808289480684 0.171818256455367 1 1
0.245585250930341 0.237769504283078 1 1
0.272977418112751 0.260416031304239 1 1
0.377335182052605 0.355071710216458 1 1
0.243465589249031 0.230932092811903 1 1
0.0159898150220927 0.0184741095871873 1 1
0.39108042169456 0.374712760259564 1 1
0.324435913347132 0.310413878461784 1 1
-0.130735146946546 -0.124012855825309 0 0
0.297968189059426 0.285278776110289 1 1
0.32605170586178 0.314866707691328 1 1
0.0176658309231167 0.0170883065704168 1 1
0.21275085244733 0.203179053027977 1 1
0.117880861950337 0.113295615002971 1 1
0.114161656934866 0.110393724778337 1 1
0.36747543876599 0.348609345781273 1 1
0.192878681555988 0.185024087078722 1 1
0.179621235439164 0.173987048872042 1 1
0.167565194645221 0.16119731898359 1 1
0.127511032372741 0.122673622464325 1 1
0.0773910909139183 0.0722528177666245 1 1
0.0861287954026408 0.0820086546960694 1 1
0.00990878540273019 0.0103563335860683 1 1
-0.0950099060799136 -0.0931211660673414 0 0
0.2570307199918 0.240416765246102 1 1
0.137387142685998 0.1280295915405 1 1
0.106348042297684 0.093861714001506 1 1
0.314817767133472 0.302451859127107 1 1
0.166441220043223 0.155780519715324 1 1
0.174175361286815 0.165662298691422 1 1
0.248416405375351 0.238765387955455 1 1
0.0712789546443991 0.0683019370159337 1 1
0.126322664024732 0.119130633316679 1 1
0.358044535504376 0.340922722823019 1 1
0.00707756873232975 0.00721065303349604 1 1
0.150883407239767 0.143255420284144 1 1
0.265056449259653 0.254910223306708 1 1
0.346672537656332 0.327687597761545 1 1
0.177987393769858 0.166705397784134 1 1
0.245750256916458 0.233083061287512 1 1
0.0845183047407882 0.0758601605085837 1 1
0.311773906127901 0.298465974808309 1 1
0.238130842229231 0.229723859773066 1 1
0.25127357529396 0.23909667356526 1 1
0.247411721258491 0.235800683492569 1 1
0.0826972090745663 0.08070873523045 1 1
0.101630590574166 0.100714282246209 1 1
-0.0690849638478284 -0.0653602713101738 0 0
-0.050205614067528 -0.0494350386748315 0 0
0.304427005399819 0.294214741628348 1 1
0.182686844421059 0.17176851041942 1 1
0.328780332724651 0.310107425929267 1 1
0.0627463275596146 0.0606142874046963 1 1
0.226967439069522 0.217187886410744 1 1
0.235789970244421 0.229078242444277 1 1
0.17200653536709 0.165615875022699 1 1
0.235069888463044 0.225710223764378 1 1
0.225048983393359 0.216834160826009 1 1
0.136810574875624 0.12832524265372 1 1
0.117040100665597 0.106352885275388 1 1
0.389953189044762 0.367529094584163 1 1
0.292419357850931 0.281273466119111 1 1
0.121695779997327 0.114566873208667 1 1
-0.0264192345424701 -0.0232382254634114 0 0
0.378583124117337 0.359781350629974 1 1
0.239368530300223 0.228480830092662 1 1
0.318748508901897 0.303980309946993 1 1
0.074653874701943 0.0737692944715954 1 1
0.252612982728609 0.238041380300605 1 1
0.0829662773676956 0.0814027857039129 1 1
0.328861783448136 0.316838622375611 1 1
0.0507027966602667 0.0444409936189834 1 1
0.345266849534107 0.327401779094866 1 1
0.179754746606719 0.169807517832611 1 1
0.212595687476983 0.20230031133536 1 1
0.13261641506794 0.128887797500515 1 1
0.102490443480202 0.102336759331572 1 1
0.293108518584949 0.285489845788457 1 1
0.146944556793889 0.140115869874315 1 1
0.167725603280245 0.160441874820084 1 1
0.302232211990643 0.287935760357138 1 1
0.176618226545151 0.169651049545255 1 1
0.0619848490861418 0.0546454337860761 1 1
0.228649890236562 0.221700862483695 1 1
0.165636331574617 0.157631655433315 1 1
0.294000679396322 0.278627392119837 1 1
0.233742773692303 0.223694767871611 1 1
0.205752424812223 0.195586294438891 1 1
0.21011027314805 0.201704281676168 1 1
0.0804392309966386 0.0768011889979964 1 1
0.22176205752022 0.209884757148624 1 1
0.373802751447564 0.354821139186745 1 1
0.361742865628974 0.34097182626985 1 1
0.154439872752212 0.157224048933484 1 1
0.0599665389018638 0.0557956553660308 1 1
0.0803582392748198 0.07790626592003 1 1
0.16837299755372 0.15890869282502 1 1
0.222491413774415 0.212713433261997 1 1
0.208135466456218 0.190159645844246 1 1
-0.0407798346741424 -0.0436848441017561 1 0
0.211476518586975 0.203934179521081 1 1
0.296514393326623 0.284689291726353 1 1
0.175906304106568 0.168549078820904 1 1
0.40691418401409 0.390271859382613 1 1
0.194447928864413 0.184121751664644 1 1
0.230029340442384 0.215686086651396 1 1
0.27356709399866 0.259042659290241 1 1
0.1819453089953 0.172102143050945 1 1
0.237468346015353 0.228206732679081 1 1
0.413573152771749 0.390631205381744 1 1
0.130771955544939 0.127946522788648 1 1
0.132803162021286 0.126562454814918 1 1
0.216929104326873 0.206512554098814 1 1
0.316338202958106 0.299416869563804 1 1
0.110030365577815 0.109010900085565 1 1
0.246989370531083 0.233648556124343 1 1
0.194757961244463 0.184873905771446 1 1
0.21736138814406 0.204362106988452 1 1
0.215485989877525 0.208557342035081 1 1
0.0323210104018327 0.0277782465086522 1 1
0.179280262181687 0.170015781779376 1 1
0.146541024778152 0.139770051623257 1 1
0.371232442127586 0.355595319449434 1 1
-0.0570330185334832 -0.059242091570967 1 1
0.199439953384348 0.189250474974357 1 1
0.222463672493257 0.207825869352652 1 1
0.292728570868233 0.283425932606259 1 1
0.484134724097392 0.465944732342405 0 0
0.171158744837938 0.164986680739305 1 1
0.28426086632629 0.274000273553885 1 1
0.298998880108948 0.287639809498317 1 1
-0.0313024085046747 -0.0337846714388699 1 1
0.289824372134856 0.277381334658957 1 1
0.125339752433112 0.118922587999588 1 1
0.00331987606879788 0.00806104131193607 1 1
0.410634850963078 0.389216843870406 1 1
0.264433003698747 0.252079510331151 1 1
0.125360765126694 0.123817281591143 1 1
0.1275133043369 0.121226260243154 1 1
0.185508364222814 0.173223678265054 1 1
0.453614835081136 0.43400226003455 1 1
0.212445347534763 0.205106568919786 1 1
0.362952606092997 0.343828497248701 1 1
0.186224989370748 0.177832881721057 1 1
0.202698279098471 0.195540929733104 1 1
0.160026976278716 0.154544138304935 1 1
0.016669021304552 0.0163407444622437 1 1
0.187072161919477 0.177079980209356 1 1
-0.000784266399429374 -0.000399145303040086 1 1
0.0784807578842573 0.0775337026069852 1 1
0.187815837310891 0.178725260759315 1 1
0.118179397764559 0.112995696037743 1 1
0.062660256244524 0.0547816276697134 1 1
0.154201256183547 0.128470207767142 1 1
0.123848790029892 0.11469426539165 1 1
0.160389736110447 0.153128007234807 1 1
0.157339450920257 0.153482760243428 1 1
0.159082572575777 0.153174729060568 1 1
-0.111683777626494 -0.107263233506679 0 0
0.154097526793065 0.14178567750746 1 1
0.354208134893567 0.338551572219011 1 1
0.0268461565926399 0.0196156070795669 1 1
0.109647656681099 0.102509496656488 1 1
0.225570208770451 0.215944978246071 1 1
0.231022354352873 0.22039221234747 1 1
0.224400027798447 0.21802269256695 1 1
0.0622624030679516 0.0604892428206858 1 1
0.357055226133604 0.343571679616075 1 1
0.128251652477257 0.121498212971962 1 1
0.24408243084077 0.236469067219173 1 1
0.0737008596236253 0.0714203429122398 1 1
0.103662261862659 0.100783287058367 1 1
0.110227566434657 0.102935209122605 1 1
0.177757075097198 0.168542847905841 1 1
0.221337414475872 0.217387601189797 1 1
0.106479184162038 0.0983996090218149 1 1
0.414636431303793 0.397879446246846 1 1
0.219407837278968 0.206684948243049 1 1
0.352851679242958 0.34277898282627 1 1
0.188295817493851 0.181106042887721 1 1
0.190076941506035 0.180491622235784 1 1
0.440872846774104 0.417513590569668 1 1
0.0715421916778556 0.0650438813210611 1 1
0.191935302802337 0.182846318270489 1 1
0.441795448819157 0.424635996679597 1 1
0.126455617124723 0.119007834966739 1 1
0.285864276652787 0.273177021637822 1 1
0.28485720760333 0.274708699910399 1 1
0.16207068074326 0.156628271477402 1 1
0.0302847735966668 0.0296066277210939 1 1
0.0766559844651165 0.072753929412623 1 1
-0.00934766580171158 -0.00917197783932877 1 1
-0.0134874056479831 -0.0107414021767132 1 1
0.193354143184799 0.184652189648425 1 1
0.40540476531413 0.38628349130229 1 1
0.227955145074337 0.219327552738587 1 1
0.206463917788716 0.201923429682488 1 1
-0.01396648275306 -0.0255087274722011 1 1
0.0807243807225782 0.07387280877382 1 1
0.266356007117727 0.248119885479465 1 1
0.159985307722772 0.156029758926329 1 1
0.0509220306681534 0.0496047634751771 1 1
0.229560432494874 0.21862074529625 1 1
0.386561214490954 0.368230371893413 1 1
0.270207518881134 0.25379205853756 1 1
0.276277271917649 0.267490128235789 1 1
0.126854008052079 0.121145505451374 1 1
0.31324730624499 0.295217914601271 1 1
0.254970784862611 0.243120477626484 1 1
0.266998762152806 0.253889159143088 1 1
0.292694577411741 0.281148684051929 1 1
0.193743024191303 0.186630188526024 1 1
0.234789566876022 0.225489389957017 1 1
0.068009552508512 0.0646961120138976 1 1
-0.322020907772891 -0.306568268895901 0 0
0.124219071499171 0.121641954012453 1 1
0.275638959436457 0.261345536335829 1 1
0.340853331804851 0.32186404237746 1 1
0.0560335867628885 0.0551629830600493 1 1
0.344234982439716 0.329859596345255 1 1
0.265868517631737 0.25265461518548 1 1
0.219139653065624 0.212331492054084 1 1
0.284979500720701 0.270290110265247 1 1
0.104000827990164 0.0995585921295021 1 1
0.320409112696484 0.305838910701479 1 1
0.228501614149272 0.222645349469599 1 1
0.16938238259686 0.162573600341016 1 1
0.134498781317526 0.124862147562899 1 1
0.247868599539773 0.236845245488765 1 1
0.162764975016065 0.156251118449426 1 1
0.200228534725191 0.192087019806605 1 1
0.207962270688287 0.200898088011189 1 1
0.156760708869994 0.150940604012573 1 1
0.29984007472891 0.285062512552726 1 1
0.160347107063336 0.152158333225571 1 1
0.156516963402173 0.150562713023241 1 1
0.13817945460425 0.133557402657771 1 1
0.267860654809635 0.25018938699777 1 1
0.073802564828331 0.0631593501725902 1 1
0.240199436996148 0.224828493067268 1 1
0.314020207859203 0.302659835930819 1 1
0.360992900934085 0.345203443020674 1 1
0.248113193377357 0.233505914029938 1 1
0.267882040661243 0.256139175889111 1 1
0.324582676881341 0.310767944197837 1 1
0.295075640840241 0.282166973779762 1 1
0.382049663750303 0.361234491908658 1 1
0.104883975698368 0.100193001493681 1 1
0.30033967831194 0.287389541588768 1 1
-0.0104231831051293 -0.0130847186603253 1 1
0.0361361302294644 0.0358161659855963 1 1
0.110124662524314 0.104343139949449 1 1
0.14256200830598 0.138241079522758 1 1
0.194781533741035 0.185430816161765 1 1
0.225712775253421 0.210765166096244 1 1
0.220944031116067 0.210966850467603 1 1
-0.0942043780860502 -0.0869458894832269 0 0
0.17647252934968 0.169148334656474 1 1
0.448582526895125 0.42896465676372 0 1
0.300778167850553 0.286402474129758 1 1
0.222779539817001 0.213113690418964 1 1
0.279795608572248 0.265813070140561 1 1
0.310434645587925 0.299576052041801 1 1
0.166962550562375 0.15806899717233 1 1
0.218459344238353 0.211214624284837 1 1
0.155185429450752 0.149898268415754 1 1
0.0292200347540133 0.0308859038881543 1 1
0.166030565460431 0.156054060830226 1 1
0.192138443636233 0.184262615170135 1 1
0.34964274042762 0.332958671703176 1 1
0.303151899806808 0.290613366751801 1 1
0.132091038398168 0.123818495069988 1 1
0.257652787993961 0.246710927754257 1 1
0.2938026909824 0.286919552762322 1 1
0.0544335386461639 0.0503237836356415 1 1
0.275080146053272 0.256945835526043 1 1
0.278059733051576 0.264869178831257 1 1
0.166889896662122 0.159115656852337 1 1
0.0989185445027831 0.0940467778040581 1 1
0.237185304784136 0.226047572266821 1 1
0.118787003354568 0.116944741553822 1 1
0.236111316613411 0.227807868033575 1 1
0.554478725354789 0.529015316246173 0 0
0.108505620737981 0.10428581963531 1 1
0.281144783339898 0.267841738235586 1 1
0.154321701152327 0.147620165283847 1 1
0.204018917146494 0.195433167959952 1 1
0.278731640053903 0.265549847470161 1 1
0.319774619536235 0.305350151369194 1 1
0.288697737276635 0.278024177854249 1 1
0.0902018591658471 0.0859192892016222 1 1
0.307765602890522 0.291591702891053 1 1
0.135773426319906 0.129864525671458 1 1
0.364691007912028 0.3507199298334 1 1
0.370319836250691 0.353349127924427 1 1
0.447508352737771 0.424524317677344 0 1
0.321398104975592 0.311787740290711 1 1
0.119801934552914 0.111937339303943 1 1
0.360799200292881 0.343185212443551 1 1
0.140857158812932 0.133384345531847 1 1
0.208491652435538 0.203975639452911 1 1
0.41334315612435 0.391623216196586 1 1
0.237233910092049 0.223881677905307 1 1
0.34249252249378 0.327914195234715 1 1
0.216529809339683 0.210424343009475 1 1
0.0412152961474839 0.0382060990698755 1 1
0.0467340936188168 0.0433550354161598 1 1
0.273900142262877 0.265419566707966 1 1
0.172717255847025 0.164245461903603 1 1
0.234350816757859 0.224668648749578 1 1
0.0522471396645553 0.0418788336265864 1 1
0.253770592361731 0.243976888506318 1 1
0.174569879797818 0.16947995006403 1 1
0.0863318376226047 0.0830414201727941 1 1
0.215785108133537 0.202916440244441 1 1
0.201630644285837 0.193330393105644 1 1
0.137818251982774 0.134012801596005 1 1
0.0768497574811439 0.075689926073478 1 1
0.17777647543635 0.16863463296289 1 1
0.547336124545918 0.521268708348939 0 0
0.380980384448112 0.362326746764127 1 1
0.214941510897914 0.204581154334116 1 1
0.160003910261973 0.150659969054285 1 1
0.154574677502933 0.145789635020426 1 1
0.0459330907079888 0.0437043358663583 1 1
0.154677115366473 0.147807948013647 1 1
0.182258694332506 0.174534909000269 1 1
0.276014632196909 0.260885507569316 1 1
-0.118745056425732 -0.11542162002512 0 0
0.304221830042707 0.291396486003992 1 1
0.179190804075172 0.170357304721929 1 1
0.295610221146806 0.278855235025434 1 1
0.153989309710379 0.147620517904183 1 1
0.221236572257256 0.211996100045394 1 1
0.310798712711724 0.296602147947236 1 1
0.309765473025983 0.291828406401228 1 1
0.204033195351968 0.193383777287685 1 1
0.220900481979322 0.212435297744288 1 1
0.204579534812998 0.194339833224996 1 1
0.201094097290169 0.192669857469742 1 1
0.38742374937997 0.371170708333174 1 1
0.308070318365021 0.294442369638265 1 1
0.200530423138092 0.189938999622261 1 1
0.135960133838086 0.130223057240498 1 1
0.208974615812569 0.197830847868464 1 1
0.162351677992139 0.155762622868657 1 1
0.201673547110963 0.192343578636658 1 1
0.30092975583594 0.288222399903913 1 1
0.227789034966486 0.217412425915014 1 1
0.365506903201406 0.348388073890544 1 1
0.229566000614221 0.21895887827531 1 1
0.206022343358181 0.198576313837014 1 1
0.365267441935811 0.349013851951604 1 1
0.034873578949104 0.030896277723093 1 1
0.0844236434840476 0.0816706880325392 1 1
0.258296122000011 0.24324111758599 1 1
0.214879579643861 0.201428625703355 1 1
0.193541820054647 0.190870256147035 1 1
0.330034754944757 0.314585884042399 1 1
0.188695507942512 0.182816518951978 1 1
0.258939490152397 0.247489504510515 1 1
0.221701391328313 0.210628988006315 1 1
0.322776967911866 0.30644610677956 1 1
0.158146298778975 0.147715686482101 1 1
0.334403854087081 0.317834225344794 1 1
0.148970203981786 0.139852915337527 1 1
0.261808210046388 0.249684912482108 1 1
0.230779298871139 0.221104386395165 1 1
0.216059339800289 0.204495536298097 1 1
0.0619813916367015 0.0547669859079612 1 1
0.28508573195578 0.275795572854216 1 1
0.209441635524936 0.201584182321779 1 1
0.270169206615107 0.257078820546493 1 1
0.253819078196121 0.241849070636193 1 1
-0.101844271231049 -0.0925897038341016 0 0
0.383406036101056 0.364114003999806 1 1
0.171271174732546 0.159551263261988 1 1
0.461986955832198 0.44361718459969 1 1
-0.111659102665616 -0.10795547382728 0 0
0.0999102896813102 0.103399104625102 1 1
0.148628947538897 0.148422424543238 1 1
0.275228251501098 0.263210625524703 1 1
0.127809855817749 0.122186349584122 1 1
0.261546851165692 0.249085862838876 1 1
0.233477259956582 0.223325858191729 1 1
0.107820150267465 0.106051559900733 1 1
0.215015019973938 0.208920213589801 1 1
0.291852568410221 0.28075098430692 1 1
0.359531380243714 0.342524250450346 1 1
0.325075572439353 0.313245560506857 1 1
0.0889404842373305 0.0888841182239545 1 1
0.155014112971855 0.149884210378441 1 1
0.152870475749495 0.143188317031559 1 1
0.34590528800028 0.327672593235898 1 1
0.120003908446961 0.115422417349737 1 1
0.319073340405729 0.304460460359507 1 1
0.0198421057682071 0.0189676102812801 1 1
0.119242357838153 0.113986070944889 1 1
0.174694566036911 0.170889068298876 1 1
0.158572999979692 0.153914746157027 1 1
0.210002385434967 0.199445401169945 1 1
0.203975671203131 0.195668261121942 1 1
-0.00777572280335726 -0.005925194704902 1 1
0.325261137727431 0.293674658612812 1 1
0.134289278242803 0.129005322282643 1 1
0.269639101854209 0.254845384877306 1 1
0.240165693954967 0.228025618997965 1 1
0.617873190110309 0.5880722684972 0 0
0.145631111682305 0.140570073187467 1 1
0.160907787070104 0.152019114436187 1 1
0.217093546394086 0.211628746636506 1 1
0.3969732326678 0.379351173991063 1 1
-0.0157979647749795 -0.0133224698695812 1 1
0.0744719194237504 0.0703352533598859 1 1
0.187686994994488 0.177137746678464 1 1
-0.0282025184225371 -0.0284900205623593 1 1
0.0807746156546435 0.0832808171588734 1 1
0.259984642685027 0.248625258662376 1 1
0.214330642929179 0.206032188094494 1 1
0.266256762870204 0.255624321570444 1 1
0.0186828578399293 0.0175190932212911 1 1
0.0950954749931707 0.0884410762479719 1 1
0.306621620920937 0.289874903811279 1 1
0.168886362847688 0.161139959045455 1 1
0.297722893781834 0.282718672842792 1 1
0.374172625613463 0.356770418504472 1 1
0.410384217299134 0.393052990254735 1 1
0.0990901960815737 0.0954264452287659 1 1
0.212986333464169 0.203039424576799 1 1
0.446576067686387 0.424986089078132 1 1
0.287068671866185 0.273101215525891 1 1
0.212912184179819 0.210578404706323 1 1
0.162982943673442 0.163356520329294 1 1
0.0979359458060692 0.0877492784798286 1 1
0.125413084779808 0.116464831312858 1 1
0.393520638176063 0.376960732860319 1 1
0.139785211527189 0.134627176311602 1 1
0.140078138394888 0.132822708444256 1 1
0.238045031321927 0.222971340388805 1 1
0.253115527435715 0.241331836167769 1 1
0.245991940501773 0.233880364687044 1 1
0.0124347355633818 0.00980415720515371 1 1
0.248118770041269 0.235789533464995 1 1
0.200155324487264 0.189719212757821 1 1
0.233882852869512 0.22443045376179 1 1
0.199911491499699 0.189227914784353 1 1
0.239065165699857 0.228224851490398 1 1
0.257038148015991 0.244272596836556 1 1
-0.07411259206367 -0.0711738876291351 0 0
0.268412917482004 0.25349643936556 1 1
0.0351461627007572 0.0348847391000403 1 1
0.133740113937621 0.125235615709329 1 1
0.167153433464813 0.158757322322731 1 1
0.120989486322127 0.1150220552789 1 1
0.401917190613662 0.385993856513642 1 1
0.126278684337771 0.10382472044409 1 1
0.20814818604018 0.198985382964103 1 1
0.311556752369623 0.293362308551651 1 1
0.0794652677753057 0.0769875182008825 1 1
0.337069372061763 0.318950812128636 1 1
0.177210698700118 0.171758729933367 1 1
0.264497297236407 0.254072193344463 1 1
0.106998662059363 0.101241109260469 1 1
0.23255490868228 0.222012641410479 1 1
0.143152859209203 0.136913267514974 1 1
0.0902035254960437 0.0848829202507836 1 1
0.158589018544373 0.152767050087643 1 1
0.181587657369187 0.17204042937202 1 1
0.20528926503453 0.190899526504245 1 1
0.233264915890121 0.223854206313764 1 1
0.279165580685907 0.263472030501434 1 1
0.201974514704865 0.188473077326428 1 1
0.279660665107399 0.264982109502241 1 1
0.23102663564681 0.22011138030079 1 1
0.174562996054451 0.168922685625746 1 1
0.0186613041720818 0.0175980434060126 1 1
0.29341618752549 0.27777114547018 1 1
0.13207711203236 0.133516468117875 1 1
0.239685607800163 0.224884399865284 1 1
0.214531314765813 0.203286285175967 1 1
0.494579003066549 0.466952401216365 0 0
0.0692216141709781 0.062812423703044 1 1
0.0528802836412091 0.0546541371134369 1 1
0.186053297368598 0.177372526206344 1 1
0.342618507477724 0.324983221343385 1 1
0.263575844952399 0.248829809363632 1 1
0.272743069312196 0.258703904004075 1 1
0.0592499434700411 0.0569562339979489 1 1
0.160311410214044 0.149680620225284 1 1
0.210433254828698 0.198275463743998 1 1
0.168341709907481 0.162702360736453 1 1
0.196324507154871 0.188283955313403 1 1
0.382316421286085 0.362757905773699 1 1
0.305476345415455 0.290625335367921 1 1
0.270110052383035 0.257175852808143 1 1
0.134405434609535 0.128620304001223 1 1
0.130094856833148 0.122710463945434 1 1
0.0214186908830818 0.0234745913589121 1 1
0.0834518155203135 0.0803049669426169 1 1
0.175177985375406 0.166154241583879 1 1
0.112267958116917 0.105846012673086 1 1
0.109054035223143 0.100424225666728 1 1
0.133817013864826 0.12824726073109 1 1
0.174325279987191 0.168808410275303 1 1
0.412040962265751 0.390153559565408 1 1
0.287659008909065 0.273960272298618 1 1
0.320959347366839 0.306886923602011 1 1
0.222449721413386 0.212041308693106 1 1
0.317741977381755 0.303177693387709 1 1
0.408357326568675 0.391847996050071 1 1
0.131082358559959 0.123685773281552 1 1
0.0954854229402209 0.0919018803522384 1 1
0.0414221500763311 0.0378302944864035 1 1
0.154777120833241 0.148310703721066 1 1
0.349446783411665 0.332243827316332 1 1
0.388646243971789 0.371513713682634 1 1
0.19844945143451 0.18629690623335 1 1
0.221341458486018 0.214333311463828 1 1
0.0548714964303126 0.0516902682317859 1 1
0.238724766716228 0.227274272596081 1 1
0.266188811302672 0.252299114974759 1 1
0.0395369332362328 0.037505142242672 1 1
0.126536351124489 0.120551493351263 1 1
0.0187753044720786 0.0159631189248301 1 1
0.309027552863941 0.295139237338789 1 1
0.265422013017994 0.252229966828839 1 1
0.271603695026173 0.260485942658742 1 1
0.386682611400065 0.367042707140872 1 1
0.0550870167807367 0.0511898572706433 1 1
0.111746169579028 0.108285734842883 1 1
0.171780209743084 0.162350853315195 1 1
0.190348383504359 0.180787952767149 1 1
0.224188303936926 0.21384441767404 1 1
0.325255036029189 0.308648210170518 1 1
0.210879168479874 0.19860800634779 1 1
0.322745835869494 0.307345312637195 1 1
0.272378833483352 0.261645426147035 1 1
0.109803159499135 0.104733903355742 1 1
0.365579352968566 0.347696353091693 1 1
0.0653227807578049 0.0631217640416378 1 1
0.213456403745694 0.200685880325956 1 1
0.128580215388227 0.121922528264797 1 1
0.0927443103823798 0.0890143955668448 1 1
0.286304998014397 0.270238812114656 1 1
0.0952044096240417 0.0964932157479603 1 1
-0.172003680776807 -0.159370457897907 0 0
0.182066741848544 0.172908260519388 1 1
0.125766033441437 0.122580573666119 1 1
0.227337892427018 0.215602920444483 1 1
0.191401465823627 0.18288294707897 1 1
0.147090153529006 0.13779628673552 1 1
0.144829626463063 0.136747353748879 1 1
0.164487208392979 0.154721482237401 1 1
0.111344931899068 0.1084781553708 1 1
0.145489962312403 0.138532357921305 1 1
0.272368469975089 0.259353135070229 1 1
0.23453755266372 0.223364896239553 1 1
0.223869637597743 0.213363683637668 1 1
0.162334182022589 0.146011913024242 1 1
0.330654883711862 0.313619576702515 1 1
0.00477792098973088 0.00765643353414365 1 1
0.354400916049098 0.339675013671324 1 1
0.186825125432226 0.17841934786064 1 1
0.137545924800186 0.125494135110071 1 1
0.153627002122085 0.149758130577961 1 1
0.177521080453579 0.170574639443131 1 1
0.00968471921614778 0.00821259867522761 1 1
-0.013055389155567 -0.013630814302142 1 1
0.157325205780225 0.149395037818028 1 1
0.296537154276514 0.281804333902569 1 1
0.212619185423639 0.207037347176594 1 1
0.169933091149696 0.162928326279643 1 1
0.232764223083189 0.220976204808593 1 1
0.353462100783732 0.335294991458402 1 1
0.0966500144438623 0.0883759867495018 1 1
0.217112699011926 0.205061288875717 1 1
0.116370869991217 0.116403673150359 1 1
0.00157111340778692 0.00692052529045467 1 1
0.0856923827356953 0.0806564228212492 1 1
0.266508764635548 0.25489340724747 1 1
0.087951267110268 0.0835299784765857 1 1
0.154277742796899 0.144399814226621 1 1
0.442375983070847 0.420548411829023 1 1
0.263974811976575 0.250812729587343 1 1
0.289316073811765 0.280178587071735 1 1
0.190509036400544 0.180188134044539 1 1
0.0522171697685534 0.0508365088023733 1 1
0.289984204640083 0.276582332257903 1 1
-0.0105307306268511 -0.0105329604231494 1 1
0.087312535510119 0.0866841586930505 1 1
0.0219155837963363 0.0182440056065899 1 1
0.159689702742531 0.150365048142836 1 1
0.293737889840057 0.280619237221487 1 1
0.24315137925216 0.231687410855748 1 1
0.207715551734106 0.198583957875057 1 1
0.190599949637474 0.176728378061736 1 1
0.106008980049168 0.0999254673113237 1 1
0.20405915808672 0.19358272633368 1 1
0.201386568205689 0.186662915480037 1 1
0.369904037312739 0.354467268159924 1 1
0.0951521342998606 0.0925011322042072 1 1
0.288704974814266 0.275058863814363 1 1
0.435579371048182 0.412124109977521 1 1
-0.0234646611618575 -0.0216829862473778 1 1
0.0949720072922082 0.0820366506306037 1 1
0.0812789877575641 0.0797014390547943 1 1
0.148294073909325 0.143538645262482 1 1
0.305979922462685 0.289646656929843 1 1
0.0348483679331872 0.0364275289202796 1 1
0.242501916692933 0.232291064040151 1 1
0.275212391213701 0.262635543042671 1 1
0.161285463600924 0.156095510813768 1 1
0.221800773112397 0.209106636340737 1 1
0.196452013763366 0.183353966260716 1 1
0.317493196336731 0.301025912050054 1 1
0.430312090892915 0.408665635591457 1 1
0.397261553066514 0.374280857432351 1 1
0.183643299750043 0.173919426701564 1 1
0.0755923066614951 0.0713457403181601 1 1
0.164106591017768 0.160144468593338 1 1
0.139891015839903 0.140274032788175 1 1
0.21207681735362 0.206850917804922 1 1
0.218421864343667 0.215228873545269 1 1
0.0224348275888016 0.0201989692694758 1 1
0.229966265905924 0.222302973936756 1 1
0.245022105771196 0.234161420490865 1 1
0.10395954672087 0.0997015176722222 1 1
0.0771959278298942 0.0750274339201012 1 1
0.156028817413398 0.147239400900511 1 1
0.288727859023407 0.275067856090251 1 1
0.143169603296079 0.135118183114328 1 1
0.336114199526816 0.321559250508826 1 1
0.208964219751643 0.198189471238928 1 1
0.166830640721046 0.15813952300485 1 1
0.187713695166776 0.176207021398907 1 1
0.282906977118902 0.271602121800051 1 1
0.16976076119926 0.161634383544289 1 1
0.0541638923233629 0.054348130511518 1 1
-0.116660638882244 -0.114199211176352 0 0
0.16245208209884 0.154072040729707 1 1
0.0306911752251692 0.0272335687272325 1 1
0.427481184548183 0.404239632535249 1 1
0.0202277602026888 0.0170927620858393 1 1
0.396340984675076 0.378082297005611 1 1
0.288259162981102 0.274043318218182 1 1
0.297803756518357 0.285234737961554 1 1
0.382580335041208 0.361600609771141 1 1
0.142356856760731 0.134484065111881 1 1
0.298261882293045 0.282300024322654 1 1
0.00252621592706571 -0.00560880449718123 1 1
0.313601733056034 0.295772602969767 1 1
0.304828134294635 0.292445358168601 1 1
0.281038198348535 0.271487628598175 1 1
0.195910227435193 0.183120047415777 1 1
0.0378287026280371 0.0349252694452758 1 1
0.326241351059544 0.308590674725808 1 1
0.226084018684695 0.209382130646053 1 1
0.406604471247623 0.379151797945589 1 1
0.177938376960084 0.165946125003454 1 1
0.128223482352521 0.118673027021286 1 1
0.166860848344587 0.158535515120298 1 1
0.0290236590867135 0.0289467568306687 1 1
0.098084009837325 0.0916446652236805 1 1
-0.0383823352295887 -0.0393979725666596 1 1
0.286851949161803 0.270607727446982 1 1
0.150828243163172 0.139466551039678 1 1
0.231263914491975 0.224017694731252 1 1
0.22210627126369 0.208710767200123 1 1
0.244527231139721 0.233413273574079 1 1
0.335936672057201 0.322417315900867 1 1
0.141695856521866 0.135115231981019 1 1
0.169316606664454 0.164715991837156 1 1
0.0191987790664766 0.018872517835537 1 1
-0.104485717344035 -0.101412744642947 0 0
0.163381492264971 0.158698764073269 1 1
0.269368054531035 0.255434220775492 1 1
0.12269664584303 0.117190522749161 1 1
0.295033592726385 0.280415082638176 1 1
0.208234187631145 0.19436146055651 1 1
0.356334811165813 0.34027982837267 1 1
0.196066856700585 0.183598410613217 1 1
-0.0313106355638834 -0.0304404937412111 0 0
0.189531399604929 0.17894640554424 1 1
0.075699711852913 0.0719887698799839 1 1
0.162665324853838 0.153690212921159 1 1
0.231468641512914 0.222044952963843 1 1
0.289463085488775 0.276286893493695 1 1
0.100508951483979 0.0967282687477315 1 1
0.189010821358721 0.176091984537732 1 1
0.184665593401937 0.173699989807406 1 1
0.341361117427554 0.322545572330232 1 1
0.216054221576986 0.206336220167972 1 1
0.285399677731272 0.273688127076307 1 1
0.109204332890076 0.105008075548143 1 1
0.417068011914293 0.394226581824394 1 1
0.521596015041453 0.49432116481396 0 0
0.41891900633802 0.396382156315667 1 1
0.0526278917893862 0.0494837267257141 1 1
0.129970662742337 0.124798305065865 1 1
0.191392776340402 0.182755828419021 1 1
0.0724277544427854 0.0691565810198374 1 1
0.292877963200134 0.277778419907795 1 1
0.221985149230949 0.206986192660789 1 1
0.185761448092769 0.176866357056334 1 1
-0.0181938488440683 -0.0210015343533418 1 1
0.0142361107678819 0.0128712935018648 1 1
0.238667197712035 0.227628376228431 1 1
0.246542393506191 0.232484052697912 1 1
0.222526161046721 0.21001098832521 1 1
0.125331150156584 0.117291579098402 1 1
0.261434565163339 0.248287880981028 1 1
0.428225014274483 0.409755104216809 1 1
-0.0994400772885363 -0.0957282879449391 0 0
0.23433955802668 0.223570880999746 1 1
0.165469274405974 0.15914056580271 1 1
0.297813168710051 0.285699946770418 1 1
0.137934855803693 0.127734543867507 1 1
0.318894606108013 0.307240840712959 1 1
0.169140293196092 0.170101403780246 1 1
0.190759025845308 0.183411381783424 1 1
0.139263838774836 0.131228956087286 1 1
0.189900557022617 0.180398212611597 1 1
0.129536750501142 0.123421061137221 1 1
0.254203637783908 0.236104040996753 1 1
0.310243254616337 0.296088528661911 1 1
0.14613806649012 0.137178581342984 1 1
0.0112761792926309 0.00850264013097689 1 1
0.195449502724208 0.184612367548164 1 1
0.00712791009127343 0.00923465867776768 1 1
0.118130931640493 0.108830533629886 1 1
0.278656185248597 0.258791256679026 1 1
0.0367431772999713 0.0364856740507493 1 1
0.175195347161326 0.168173716290307 1 1
0.564125226331939 0.539338912130777 0 0
0.101299547587645 0.0962932555241669 1 1
0.43187669408108 0.412137604799293 1 1
0.22764085453353 0.216981686042061 1 1
0.337585438204651 0.327215258945369 1 1
0.224660136043534 0.211578722704203 1 1
0.239404569325246 0.226546697250641 1 1
0.0964624662652813 0.0956911643180429 1 1
0.210372241119028 0.199887287020252 1 1
0.2503786012969 0.235222246246403 1 1
0.17249356960407 0.163695852394704 1 1
0.227396174704764 0.215596002697734 1 1
0.356154574803346 0.338226821922901 1 1
0.369171398612449 0.348744223951724 1 1
0.304472784968095 0.28597685828593 1 1
0.0969911062970118 0.0911030437293814 1 1
0.122934704234239 0.115269563553044 1 1
0.0501394579673928 0.0487903005021752 1 1
0.112776219740397 0.105675446591461 1 1
0.412384378986714 0.391186422187042 1 1
0.182046025488582 0.173481225173701 1 1
0.321336704974633 0.310953730043573 1 1
0.0848433251425881 0.0793303086356079 1 1
0.143714647785775 0.134642163457823 1 1
0.199110788285152 0.189867004957133 1 1
0.262491745344711 0.252019970522541 1 1
0.16031032546213 0.150166857190099 1 1
0.297423101158333 0.280171095294598 1 1
0.160290896104145 0.148593093054688 1 1
0.206152288651228 0.192428672549609 1 1
0.0551155270912153 0.0484545949091823 1 1
0.123793145987204 0.119953602431023 1 1
0.564166474289513 0.537919567789995 0 0
0.243463595251398 0.233424966645309 1 1
0.00434558171974458 0.0043359424223126 1 1
0.133576568167411 0.127321577514552 1 1
0.125400258365199 0.119805302573604 1 1
0.185310535893464 0.178708962653174 1 1
0.299040412496752 0.285223135694318 1 1
0.0763388656021421 0.0733321279977361 1 1
0.113700449806687 0.10904135530926 1 1
0.348928073797928 0.332783873450801 1 1
0.296211517562266 0.282718024471804 1 1
0.286211497349453 0.272577910458233 1 1
0.139750983086828 0.135119649182365 1 1
-0.018681191615576 -0.0183398034786622 1 1
0.147134341059237 0.142273563461911 1 1
0.295191196925797 0.281875442085231 1 1
0.241502036687259 0.228303294372925 1 1
0.161845235111663 0.153085707190039 1 1
0.115765343274062 0.111012621295409 1 1
0.207882624201537 0.199327524406835 1 1
0.307544697893416 0.292574347335307 1 1
0.350723794734285 0.334091159490208 1 1
0.183906210486535 0.177739215431746 1 1
0.297856008636947 0.283556785345905 1 1
0.273603971474074 0.259643794000529 1 1
0.306662267951629 0.295016340120738 1 1
0.119366974679103 0.111458007297268 1 1
0.527414734943853 0.498659535990973 0 0
0.331488113834242 0.317396202648513 1 1
0.0497404463299997 0.0468132820148473 1 1
0.129433455336222 0.127310307952203 1 1
0.169620627583649 0.15956269052691 1 1
0.263692742419625 0.25042529371815 1 1
0.283929198322118 0.276633375465029 1 1
-0.0451140423943301 -0.0425802080752044 0 0
0.272277857855071 0.260793559404257 1 1
0.004733448032406 0.00628070847867315 1 1
0.148004077302886 0.139411854161686 1 1
0.155607178046749 0.14889348580362 1 1
0.284905446367028 0.271496313458655 1 1
0.386225497972984 0.37511418927055 1 1
0.166226735886231 0.151614203739199 1 1
0.199857181694734 0.188965502363962 1 1
0.305881697281932 0.291928029745346 1 1
0.246946375016716 0.230841145891922 1 1
0.0887194156182439 0.0880458612769573 1 1
0.462648610851945 0.441744317163101 0 0
0.240542343497599 0.227657464503975 1 1
0.303468665491157 0.288738191372578 1 1
0.19566239505673 0.184504360519616 1 1
0.229923069887031 0.217663125507807 1 1
0.196679858110885 0.187689370165917 1 1
0.0901769809838717 0.0890704727956566 1 1
0.38222218321265 0.359154299321439 1 1
0.266100589078643 0.252169922141937 1 1
0.20358977361209 0.195393345220472 1 1
0.146989058175658 0.140602729606456 1 1
0.0738103137718614 0.0705808036527003 1 1
0.254647205302333 0.23899191070722 1 1
0.1572312481787 0.149504779210136 1 1
0.408881316022725 0.39223973220407 1 1
0.226075699157343 0.216017545263463 1 1
-0.0261339003879578 -0.018443728075182 1 1
0.247822104580243 0.229647294057691 1 1
0.127223262369434 0.120060386497332 1 1
0.430001461037656 0.411548896359113 1 1
0.0335627987026278 0.034399419339522 1 1
0.191826516984921 0.182082287818372 1 1
0.437649891040477 0.416227036699298 1 1
0.114125217901702 0.108718224110066 1 1
0.0562142430219172 0.0593628011260949 1 1
0.166695336098322 0.158107688251982 1 1
0.207721818764934 0.198550585820832 1 1
-0.0407568612922561 -0.0390574835993903 0 0
0.187084830869636 0.17740697497457 1 1
0.160071680079514 0.1505538931252 1 1
0.0876136843682594 0.0858877421612265 1 1
0.25306455755793 0.240873823781939 1 1
0.347058644783245 0.330081481362931 1 1
0.373514182279952 0.352243731760483 1 1
0.15672541677427 0.149654670845624 1 1
0.26368896197123 0.250660226319574 1 1
0.104596933147906 0.100068507220051 1 1
0.338535551434171 0.326568502395686 1 1
0.215450502237574 0.206346600234483 1 1
0.139324485840368 0.137090264625642 1 1
0.289820328719136 0.280335572419479 1 1
0.0884379462568425 0.0841620178452254 1 1
0.491799495642679 0.46610017948868 0 0
0.0373270723295668 0.0357270692689093 1 1
0.291102329400386 0.277857632746198 1 1
0.507622246467313 0.482333870480027 0 0
0.375616598102338 0.359230252824786 1 1
0.185105686694687 0.175775711445665 1 1
0.0300293597431795 0.029737328526421 1 1
-0.0199302859029875 -0.0202683958846855 1 1
-0.133590443523199 -0.126958493758724 0 0
-0.0552727794164564 -0.0539688296203536 1 0
0.222003882676805 0.213773177903039 1 1
0.166798281914459 0.156234170417712 1 1
0.0837073608441891 0.079258693572924 1 1
0.00300168797623083 0.00586221178055864 1 1
0.0960964700541692 0.091340598639618 1 1
0.211730810587246 0.200973933611414 1 1
0.323781853781254 0.306764248275521 1 1
0.0762049770348695 0.0729059399254593 1 1
0.285563500283967 0.268969579397846 1 1
0.272659556429386 0.261053756831438 1 1
0.179913944128147 0.171675240538067 1 1
0.00851310077720717 0.00933252469166633 1 1
0.131963175469781 0.126355948641568 1 1
0.27807924853933 0.266787222972266 1 1
0.167648031401353 0.156998531038869 1 1
0.216680433798853 0.211297930266085 1 1
0.0470781905061266 0.0457548067870733 1 1
0.256836444963275 0.246658716307514 1 1
0.384637696926139 0.366972426690365 1 1
0.285517792288378 0.273651293413359 1 1
0.199021334935584 0.188866870188437 1 1
0.187487934444625 0.176292667047729 1 1
0.295338785483382 0.282969667852335 1 1
0.29869814242609 0.283893838753288 1 1
0.148147422523953 0.144111848681186 1 1
0.0934247119876624 0.088985815381777 1 1
0.263741670339632 0.252894057514286 1 1
0.258742061836581 0.248591806137851 1 1
0.175258805465604 0.168199864312799 1 1
0.0547109264338642 0.0534411922938783 1 1
0.36340455149205 0.340292164892198 1 1
0.172362146068944 0.168243409168011 1 1
0.384874937121864 0.368646057685212 1 1
0.0327228145209095 0.0320158652032277 1 1
0.254737376511457 0.23562124026458 1 1
0.127566600723143 0.125858690721648 1 1
0.216343417988824 0.207860721245789 1 1
0.328111902853521 0.313175675638413 1 1
0.478219532260014 0.45197282541375 1 1
-0.0403082805731165 -0.0378558939606295 0 0
0.248014316873733 0.234872366109881 1 1
0.302446662395943 0.289982297494418 1 1
0.0229132234244917 0.0199564720666449 1 1
0.0668711796722198 0.0633396381186081 1 1
0.231234055112716 0.215959495564456 1 1
0.0511390814279469 0.0507662415815068 1 1
0.290532963009752 0.281763555560956 1 1
0.137321717901077 0.129323331859776 1 1
0.184825617054708 0.177330028747338 1 1
0.109537402246456 0.101655043218298 1 1
-0.0189659896898055 -0.0206354198357877 1 1
0.17799771418628 0.168276741672546 1 1
0.295124330583754 0.278505462059238 1 1
0.324218062947337 0.311738027160726 1 1
0.244055012615927 0.231820769132242 1 1
0.0300983982920336 0.0321897696825948 1 1
0.148116450110283 0.136695284903492 1 1
0.251800873465356 0.24009360128516 1 1
0.273365447453947 0.263140714504893 1 1
-0.0436636415820248 -0.0415764885312446 0 0
0.355117310652276 0.332425379332785 1 1
0.120179623993306 0.112437202054265 1 1
0.117598925611264 0.112285228498258 1 1
0.217661109068115 0.208329492352969 1 1
0.222847742147171 0.212911168635221 1 1
0.00771717102777935 0.00923248435710868 1 1
0.31391396581775 0.296302652824776 1 1
0.128871240068973 0.11735431657244 1 1
0.141229829541459 0.131036903959657 1 1
0.268644733500467 0.255430053060421 1 1
0.0635490074689366 0.0648961544387067 1 1
0.155157308209243 0.148558347750345 1 1
-0.0203128203712281 -0.0191803131479093 1 1
0.158755025761925 0.148455853756599 1 1
0.223348821329773 0.211178205773108 1 1
0.282732048739734 0.267605283459069 1 1
0.129171028715634 0.120031381309034 1 1
0.116537349748713 0.109179215916225 1 1
0.19742410893675 0.192385638997567 1 1
0.140596532413144 0.13489613365387 1 1
0.248406000499489 0.238795149864115 1 1
0.0385154186738787 0.0352403066048879 1 1
0.102669811666763 0.099376901510268 1 1
0.143315933892822 0.138917055032499 1 1
0.0581744735156882 0.0566849708197152 1 1
0.136668189528729 0.131218928762411 1 1
0.155148191160958 0.150905496005331 1 1
0.155177376913695 0.146971554251043 1 1
0.191996590008436 0.185092711293261 1 1
0.182493597767125 0.179538351613251 1 1
0.195686155829484 0.187753309680826 1 1
0.182856899898224 0.179130597197764 1 1
0.166601498073026 0.159830928465866 1 1
0.536569624551419 0.510071821849756 0 0
0.0939286263095269 0.0919793623006892 1 1
0.24080884156555 0.229330053033698 1 1
0.407263864887325 0.384982993100841 1 1
0.012577180680142 0.0104041891188727 1 1
0.203240081379394 0.192018068372715 1 1
0.252711054460202 0.243460921687922 1 1
0.17626823655528 0.164181140391534 1 1
0.288373949680417 0.27350625931009 1 1
0.0820820750951241 0.0718776966402599 1 1
0.293705977803454 0.281267062180235 1 1
0.440865288706342 0.41805180564213 0 1
0.153754001900238 0.146134053668754 1 1
0.333194355310783 0.321172627709399 1 1
0.238447365909739 0.228542424919309 1 1
0.169983755387042 0.166302927032766 1 1
0.0739236764300228 0.0686772386456705 1 1
0.176395329222439 0.168906820822484 1 1
0.333263034283014 0.316668805762004 1 1
0.0864790634815681 0.081347058874314 1 1
0.111086213592148 0.104813182616965 1 1
0.100523976250398 0.0963323332481015 1 1
0.0238483600840858 0.016620287300781 1 1
-0.0129058235567237 -0.0179125802056223 1 1
0.145035161299188 0.138071408475574 1 1
0.223733975155062 0.211079150321289 1 1
0.264936896453575 0.24980816745651 1 1
0.177270436564325 0.168481584468358 1 1
0.18970075266536 0.1814005287016 1 1
0.231761751742948 0.218161502783475 1 1
0.137979823720786 0.130571199279847 1 1
0.221628991172909 0.210620339200101 1 1
0.335303753195968 0.320015020189527 1 1
0.32952644348028 0.314035875136608 1 1
0.311239825764506 0.295469776724478 1 1
0.162337443586757 0.1475672721787 1 1
0.278818727124508 0.266888394238657 1 1
0.117712978341889 0.114095052267759 1 1
0.243583705158468 0.234051846001312 1 1
-0.0060928749774054 -0.0023641401106659 1 1
0.157172049301666 0.151347814381382 1 1
-0.210735335084699 -0.198354595870136 0 0
0.211951168747255 0.201653339953579 1 1
0.210889594836843 0.197912288726641 1 1
-0.142231592431531 -0.135631927489287 0 0
0.0876709631499588 0.0857839658504947 1 1
0.12999182355114 0.121140448855773 1 1
0.0712259667420602 0.068897301883528 1 1
0.218546846866103 0.207996510743606 1 1
0.281426931437032 0.270482543205361 1 1
0.478069444987761 0.453009228207761 0 0
0.207593067887424 0.197283990316449 1 1
0.252420330302129 0.243231528755664 1 1
0.275591315123756 0.260627660077363 1 1
-0.0323296752707587 -0.03203822031785 0 0
0.145861034895971 0.139059009398731 1 1
0.109613459996278 0.104364722145863 1 1
0.127308187516515 0.123741005138259 1 1
0.297516941675362 0.285958915963949 1 1
0.220516522748876 0.208702475620408 1 1
0.249266121107534 0.241047326784903 1 1
0.351455174224927 0.337155688389601 1 1
0.301980323067906 0.282348097110202 1 1
0.297917299448959 0.282675904874237 1 1
0.224744067868109 0.213091323104695 1 1
0.190215433269859 0.182786428128171 1 1
0.271608414596177 0.253545697260599 1 1
0.201408310656223 0.190578672324704 1 1
0.189907135119146 0.180205438503736 1 1
0.303801223504944 0.292106573315217 1 1
0.221908257670749 0.213401391358839 1 1
0.185258725512893 0.177301035103121 1 1
0.26059361996755 0.253027664212309 1 1
0.103486782508739 0.0978489139049116 1 1
0.150400298291954 0.148893884925349 1 1
0.20716099180338 0.200448070903658 1 1
0.232142363040054 0.217327289502387 1 1
0.194094250125038 0.182942765777678 1 1
0.386564549829644 0.368578490996008 1 1
0.256174879794813 0.243211778884682 1 1
0.122443328419369 0.116954242011346 1 1
0.120836402678728 0.115334638514279 1 1
0.138027897069558 0.126827615433854 1 1
0.0351621653163938 0.0389892993735673 1 1
0.254385702292044 0.243018281430389 1 1
0.117963333873476 0.112664099805131 1 1
0.230398212895573 0.214895060362064 1 1
0.0360755389868319 0.0353427038001544 1 1
0.031354193786295 0.0321944394860299 1 1
0.140883271624817 0.137555352522053 1 1
0.176846830296332 0.169447193580095 1 1
0.317265687321991 0.30546556110254 1 1
0.223496889894202 0.212429309832913 1 1
0.286584807545327 0.270663701175919 1 1
0.0904017660040729 0.0894500616557049 1 1
0.1600115299503 0.157303713341663 1 1
0.190453765911125 0.183186146378285 1 1
0.261585409299608 0.246034667514701 1 1
0.29841509646285 0.285751723975779 1 1
0.235291255783258 0.222881885282332 1 1
0.218555626910947 0.210349136577979 1 1
0.275217293922507 0.262264102025602 1 1
0.508298487943826 0.480661921752418 0 0
0.22071158683197 0.209914435798289 1 1
-0.0415049270898094 -0.0427146177039161 1 0
0.28339141831023 0.265160327020065 1 1
0.197373154551711 0.186018543429253 1 1
0.342946100942252 0.324829417727141 1 1
0.394364144914149 0.376478668827107 1 1
0.260934491383737 0.246551178288927 1 1
0.284012724494571 0.272422434970461 1 1
0.147726551604178 0.136455549380824 1 1
0.0478936105266797 0.0476797337856457 1 1
0.229720289684157 0.21685824656434 1 1
0.305979729498282 0.292945586384418 1 1
0.244859713901818 0.234878846159683 1 1
0.322827139046917 0.307114342988129 1 1
0.0907389763572428 0.0892721177863506 1 1
0.254212582679168 0.23765996246975 1 1
0.209854097844725 0.197932060260742 1 1
0.356798079971968 0.338468852249411 1 1
0.239974717639883 0.22982751300224 1 1
0.277429594903603 0.267930910185465 1 1
0.0943194078171562 0.0913950188203707 1 1
0.30435785430188 0.281644368039099 1 1
0.285319398651751 0.273778979581148 1 1
0.118110365884218 0.114612853199878 1 1
0.0485433177902466 0.0465576226329874 1 1
0.398510512302194 0.38446751605581 1 1
0.172277269617631 0.165286914824382 1 1
-0.0240506718635254 -0.0192703274904516 1 1
0.159922920429749 0.147307859745749 1 1
0.0498608668130175 0.0446939410147735 1 1
0.307699627675173 0.291129008493904 1 1
0.175326122484517 0.166979290190574 1 1
0.176072502665991 0.171540455798359 1 1
-0.0633543724908583 -0.0590206592601881 0 0
0.0704846712952592 0.0663171353783026 1 1
0.152739938053329 0.144630254291305 1 1
0.192300878901961 0.183204712892178 1 1
0.188678701828312 0.180798717476119 1 1
0.0814830912508026 0.0797707484631079 1 1
0.138424545765803 0.131510971732934 1 1
0.0586272539057904 0.0520001639214454 1 1
-0.00613329188591312 -0.00690054234416604 1 1
0.536193394223715 0.51084955196132 0 0
0.321444706993331 0.30474378253519 1 1
0.308618662858282 0.292554010196318 1 1
0.502763197143867 0.48433521529417 0 0
0.175503091383413 0.169954064458659 1 1
0.371139140807132 0.353169687376787 1 1
-0.0223295805683211 -0.0238058828071181 1 1
0.0374771560936625 0.0326845959811691 1 1
0.28032775027898 0.267318591456476 1 1
0.141097409774359 0.135960882637852 1 1
0.265756205748158 0.253953304218955 1 1
0.369379704300805 0.35114146017362 1 1
0.449167883828044 0.426104006561707 0 1
0.300005491614582 0.290422667227183 1 1
0.205768456617988 0.198835359203587 1 1
0.115245275911565 0.105219971039117 1 1
0.2331852446619 0.220568630990062 1 1
0.330699010188397 0.313453386098264 1 1
0.0346782199872964 0.0338054617876774 1 1
0.113817202023972 0.109321382004724 1 1
0.256048426939211 0.244411550163304 1 1
0.0491036093981826 0.0447329435255185 1 1
0.28999636560346 0.277318382863811 1 1
0.164278634303614 0.159834903102373 1 1
0.355688221221764 0.3381444649315 1 1
0.310076877451633 0.297304211356247 1 1
0.135846016281388 0.129255068233772 1 1
0.2156603271878 0.204835375742605 1 1
0.0941335229802164 0.0901210108502774 1 1
0.084824520715458 0.0806364551982091 1 1
0.316798243771961 0.304030784863949 1 1
0.308047200517885 0.294322042849317 1 1
0.100710873588219 0.092439269639504 1 1
0.214647117827406 0.20639200342972 1 1
0.0505058422587442 0.050414393998207 1 1
0.358252562411583 0.343923628365084 1 1
0.365880764326602 0.352830894156863 1 1
-0.0276821941789021 -0.0249132526402868 1 1
0.19285130826772 0.186615221046539 1 1
0.392317367271745 0.370665171181816 1 1
0.306120812340052 0.287613461817333 1 1
0.150536672340691 0.141369766465904 1 1
0.104919810675176 0.103817457993768 1 1
0.180545230257028 0.161307558950227 1 1
0.144740320298411 0.13502147912776 1 1
0.196956562531044 0.189386916155503 1 1
0.151938839523914 0.147352121228787 1 1
0.161078275374309 0.153241390687052 1 1
0.169473989632909 0.164681941962825 1 1
0.0894506716882473 0.0846379523806212 1 1
-0.055212652126327 -0.0489914324547222 1 1
0.124686464175854 0.11033247791018 1 1
-0.0937612230653176 -0.0905091814166979 0 0
0.130138597861577 0.125486074053795 1 1
0.370070408168375 0.35331099562485 1 1
0.286335850857253 0.272799887058702 1 1
0.203259482642672 0.185442764893125 1 1
0.306019614240373 0.288894684333402 1 1
0.266266148630756 0.25379914720409 1 1
0.376347237621708 0.359233779803106 1 1
0.0392169475521535 0.0374965087850059 1 1
0.151184220102802 0.14706232066668 1 1
0.256609885922419 0.244730230763633 1 1
0.174878764217852 0.170303383740443 1 1
0.097239130102624 0.0890773476717486 1 1
0.294059161735666 0.277305799375575 1 1
-0.00104242354844716 -0.00301082456869109 1 1
0.126183651102005 0.119124374759082 1 1
0.372872551067682 0.353710893370764 1 1
0.3179214956276 0.302966640156561 1 1
0.22819837895029 0.215730275912267 1 1
0.185079152415206 0.176257592406445 1 1
0.172076985482189 0.163485595903223 1 1
0.119112843895904 0.112477782361649 1 1
0.160701361145656 0.147290725257668 1 1
0.300094433309067 0.283325600838193 1 1
0.0369905882153964 0.0359134969120396 1 1
0.303525641894435 0.289576056511438 1 1
0.0912765319669221 0.087356841348508 1 1
0.0989836004756937 0.0949487454021862 1 1
0.455468524168961 0.424588375767436 1 1
0.339492225165128 0.325996475589431 1 1
0.203250796846874 0.195872098890148 1 1
0.316078215244059 0.298010605404701 1 1
0.103450290682267 0.0979885604490267 1 1
0.338522832357223 0.326493856273196 1 1
0.196564977264748 0.187634409353841 1 1
0.313435094985949 0.30392488235035 1 1
0.0813801722294995 0.0791927910934244 1 1
0.143772849751115 0.136911487034937 1 1
0.250579222080252 0.239310918181227 1 1
0.191819485711693 0.184395273739674 1 1
-0.096006793897332 -0.0898065098065834 0 0
0.0277350839982651 0.0247907904947035 1 1
0.33321307205101 0.319523040468807 1 1
0.255659685243671 0.246832772587481 1 1
0.330609854082232 0.311631072490028 1 1
0.277096194639553 0.257122244561854 1 1
0.0102345320189675 0.00954978320072734 1 1
0.180639201835907 0.175984940025341 1 1
0.20596677702707 0.197288755056775 1 1
0.117462733284155 0.112365665244017 1 1
0.42337546069855 0.402019579073604 1 1
0.347137597862028 0.332451400855217 1 1
0.237697553770241 0.231401021245427 1 1
0.155730477111755 0.147623699485384 1 1
0.112947081180214 0.101787227201546 1 1
0.116222917864669 0.116839772801416 1 1
0.11807525177847 0.110696911902617 1 1
0.232547004780233 0.223423765875145 1 1
0.240844002871101 0.22771444738216 1 1
0.117678180718803 0.108798318506462 1 1
0.0764231811570159 0.0740083797785289 1 1
0.105507254969895 0.101583259100811 1 1
0.166261022210264 0.146846377629887 1 1
0.327886958098145 0.315628974409023 1 1
0.442335494080425 0.423726123014704 1 1
0.320761356479626 0.312048772275814 1 1
0.246265421737621 0.233642400263386 1 1
0.287430754624658 0.276674828023381 1 1
0.177693857378547 0.169706901254313 1 1
0.234271457308222 0.223590933700857 1 1
0.379495336711543 0.365912904102161 1 1
0.243196665100525 0.231169794406766 1 1
0.0885611934167458 0.0776138382174432 1 1
0.232401147269474 0.22531372267015 1 1
[truncated: 3,182 more chars]
