# Supplementary material for: Bias caused by sampling error in meta-analysis with small sample sizes
Source: PLoS One. 2018 Sep 13;13(9):e0204056. doi: 10.1371/journal.pone.0204056 (PMC6136825; doi:10.1371/journal.pone.0204056)
Supplement: S4 File — (ZIP) [file pone.0204056.s004.zip › results N = 20 theta = 0.2 tau = 0 sz = 100-500.txt]

"cohen.dl.theta" "hedges.dl.theta" "cohen.dl.cp" "hedges.dl.cp"
0.208267024715393 0.207756564979161 1 1
0.212815936223101 0.212280194837077 1 1
0.142419702852734 0.142082976761657 0 0
0.215685537958752 0.215197907726778 1 1
0.157543623583752 0.157075484265459 1 1
0.20284181645735 0.202363928008322 1 1
0.237137193510403 0.236539046214207 1 1
0.187711594757305 0.187204527750528 1 1
0.236420082732982 0.235818028438737 1 1
0.182998523863187 0.182425512626553 1 1
0.143162919159597 0.142745814387861 0 0
0.195372054702029 0.194970849209493 1 1
0.203453270186829 0.202856624062124 1 1
0.249388981942755 0.24877304223448 1 1
0.247151050990803 0.246586965736549 1 1
0.209740174655819 0.209193266578991 1 1
0.176945474519891 0.176439079907922 1 1
0.164617809240862 0.164245685458066 1 1
0.205362637656989 0.204857138473658 1 1
0.221442648611649 0.220891641927326 1 1
0.160313959838102 0.159935586862847 1 1
0.245340240983736 0.244549820190941 1 1
0.255937717557776 0.255313936850245 0 0
0.203922080013113 0.203393359308265 1 1
0.241755469422218 0.241287924782202 1 1
0.266489858576557 0.265753823244767 0 0
0.186132922693777 0.185649029702945 1 1
0.194836544359573 0.194360864270009 1 1
0.194558774849255 0.194057834760069 1 1
0.150849917859563 0.15052887420785 1 0
0.198148606194687 0.197652278285836 1 1
0.19165859554487 0.191183472136861 1 1
0.184281277889257 0.183769764050312 1 1
0.177776983702942 0.177415183259426 1 1
0.203050975020525 0.202550812824008 1 1
0.203803790532341 0.203247661471317 1 1
0.182350890163509 0.181894602346179 1 1
0.200091407801155 0.199603289586179 1 1
0.205822871142702 0.205363876852521 1 1
0.182820972749422 0.182454002243852 1 1
0.178834098842291 0.178405402806709 1 1
0.210192160436002 0.209669919406771 1 1
0.235688597380567 0.23503247265921 1 1
0.198037763068481 0.197651775037046 1 1
0.202072904789022 0.201567959942309 1 1
0.205776793038421 0.205206351386918 1 1
0.212257365678196 0.211750525494134 1 1
0.171345693453913 0.170938038280178 1 1
0.191255652186868 0.19079221830054 1 1
0.197263290032007 0.196528804954635 1 1
0.198099085642584 0.197628011582868 1 1
0.170191927121628 0.169695194860658 1 1
0.176871522966412 0.176491549626972 1 1
0.189236286962138 0.18896687039195 1 1
0.156358689966443 0.155959887786559 1 1
0.237896061272069 0.237262485383337 1 1
0.198902325886863 0.198417806662221 1 1
0.184493114015192 0.184002855580884 1 1
0.192486011970986 0.192054294734968 1 1
0.219855882951438 0.21927770563942 1 1
0.202405305965426 0.201941584980272 1 1
0.240700715044987 0.239930907217064 1 1
0.210819127946881 0.210271437421726 1 1
0.200176839385754 0.19964683053264 1 1
0.209646073163458 0.209119590258978 1 1
0.216629969784987 0.216113726843358 1 1
0.234490456837234 0.233822263616708 1 1
0.199206804778652 0.198685611294544 1 1
0.205975267100126 0.205454311484971 1 1
0.214531450679732 0.21393736530972 1 1
0.219110123515103 0.218513455693496 1 1
0.148172425590415 0.147866401464292 0 0
0.15503347425092 0.154618801756836 1 1
0.238634409914334 0.237996521912933 1 1
0.187855582649263 0.187399829800536 1 1
0.189912041885008 0.189470693227403 1 1
0.176891165222508 0.176392007472371 1 1
0.172789270951613 0.172275151376021 1 1
0.183775099485905 0.183285919743142 1 1
0.182316147161339 0.181932312304611 1 1
0.18970008657629 0.189214868878912 1 1
0.187891845891783 0.187405899812592 1 1
0.216489655647514 0.215976288367368 1 1
0.191095934764683 0.190614202486058 1 1
0.179915736938509 0.179392803057118 1 1
0.20442918439085 0.203960724495068 1 1
0.161892774700794 0.161511670735395 1 1
0.234019765869574 0.233458463327359 1 1
0.247772191707982 0.247134637179425 1 1
0.177761197571873 0.177386522602527 1 1
0.187160996633502 0.186661269432921 1 1
0.209236520862074 0.208747243411239 1 1
0.231397260153733 0.230856408057827 1 1
0.216830961350457 0.216344039299355 1 1
0.172692560154808 0.17230857155593 1 1
0.228775211610585 0.228155562294439 1 1
0.184635109143708 0.184269781157842 1 1
0.198970188311501 0.198475682131118 1 1
0.221506015012455 0.221026420687844 1 1
0.198666723237084 0.198081775081032 1 1
0.209324713954988 0.208819516319406 1 1
0.191746127594522 0.191402321809809 1 1
0.210919759930532 0.21040733401633 1 1
0.146729904828432 0.146361063168976 0 0
0.19017477698488 0.189742183734356 1 1
0.173224423340156 0.17278734023348 1 1
0.178335486277537 0.177839720070118 1 1
0.191537823915442 0.191149597521655 1 1
0.16556546738122 0.165065177596662 1 1
0.205211524178531 0.204735187025691 1 1
0.196527592772197 0.196017654573571 1 1
0.215507972654931 0.214949265358946 1 1
0.184560070066866 0.184110491112056 1 1
0.210567125567826 0.210093727865145 1 1
0.194642901143546 0.194147229731519 1 1
0.226591213757799 0.226107768577834 1 1
0.166409505408995 0.166091355682937 1 1
0.201089049483017 0.200571278990719 1 1
0.189981262307635 0.189410622552495 1 1
0.209986661217561 0.209443885572414 1 1
0.166320984538053 0.165855943078562 1 1
0.166543855728001 0.166127530080052 1 1
0.234637234107931 0.234062093030179 1 1
0.264449232553868 0.263645978355028 0 0
0.197353943760015 0.196872617889352 1 1
0.188907589048595 0.188451996797677 1 1
0.195410131868607 0.194917986314609 1 1
0.208074653544233 0.207503498104837 1 1
0.157039721575473 0.156678865610789 1 1
0.241076866959201 0.240426597304201 1 1
0.153667070839474 0.153322256339829 1 1
0.225487632666233 0.225016493906283 1 1
0.148367101727736 0.148029425412657 1 0
0.198161728426958 0.197602755674701 1 1
0.229222035186574 0.22873285803714 1 1
0.213371988501133 0.21268498857125 1 1
0.158008366289297 0.157577201107045 1 1
0.181241554684675 0.180876615836186 1 1
0.203074083664026 0.202518213314484 1 1
0.207599877341301 0.207164047205129 1 1
0.232638408506294 0.231929278274718 1 1
0.160913499394782 0.160596844187361 1 1
0.150632778124118 0.150421185007017 1 1
0.206781711442894 0.20623844077113 1 1
0.157390433440468 0.157029491858712 1 1
0.186292525537951 0.18583152070952 1 1
0.164624682345841 0.164252476844877 1 1
0.253656194439927 0.253007072169526 0 0
0.186615648685245 0.186153886563362 1 1
0.223261363770534 0.222606044773992 1 1
0.157802642007965 0.157422144629395 1 1
0.165322936662089 0.164832199010431 1 1
0.156937007050286 0.156576984023897 1 1
0.161048477307939 0.160618960320067 1 1
0.17755559170216 0.177107887601383 1 1
0.169298877562249 0.168831194994074 1 1
0.124417794003714 0.124110662594972 0 0
0.205665073510099 0.205169889896497 1 1
0.254082006695938 0.253190465392117 1 1
0.214112522469598 0.213513482751798 1 1
0.219934855046134 0.21918903587222 1 1
0.209993039258432 0.2095346219802 1 1
0.195458803904823 0.194505562062703 1 1
0.205684168641936 0.205216950007491 1 1
0.232098050590082 0.231429319851436 1 1
0.191132945452123 0.190641465255851 1 1
0.207861770678737 0.207426353254687 1 1
0.182697824046935 0.182157107674733 1 1
0.211747034958004 0.211169858436952 1 1
0.201278717771677 0.200677841672389 1 1
0.220937750296908 0.220429264690164 1 1
0.177686995927976 0.17714365419875 1 1
0.19760941998329 0.197051717206298 1 1
0.23516780125009 0.234559656814383 1 1
0.198721563515287 0.198249694207591 1 1
0.213567807614045 0.213070286419206 1 1
0.180703857374667 0.180211184945171 1 1
0.206871135220967 0.206250722602527 1 1
0.216287782545486 0.215828024773923 1 1
0.193988253149735 0.193498282849777 1 1
0.224630423821752 0.223926190306913 1 1
0.245822821492786 0.24518411956436 1 1
0.18184900524026 0.18141121696403 1 1
0.2252529934826 0.224487275440428 1 1
0.201946495433205 0.201458194161665 1 1
0.183266633538894 0.182755644853238 1 1
0.152268367000257 0.151882105024766 1 1
0.148660011047897 0.148287194216715 0 0
0.174871070213241 0.174472458671763 1 1
0.166579726529875 0.166144774457915 1 1
0.230635022121083 0.2300294739479 1 1
0.198665875222017 0.198095497041311 1 1
0.214078258865223 0.213501927554212 1 1
0.197386620823495 0.196930360102171 1 1
0.193563873065859 0.193076995039335 1 1
0.222760820385456 0.22222616909997 1 1
0.194338163629503 0.193876539941902 1 1
0.169592153555726 0.169194235023227 1 1
0.192273843838234 0.19179604700049 1 1
0.209257183728595 0.208842375360598 1 1
0.196872062108013 0.196353350912468 1 1
0.202382277114074 0.201891248512389 1 1
0.216871715553042 0.21625915914048 1 1
0.229515933370503 0.228816979092077 1 1
0.196063943287658 0.195474790221706 1 1
0.213334108351192 0.212546837266928 1 1
0.215740844417179 0.215258459243333 1 1
0.215388736141647 0.214689651917735 1 1
0.2410681656053 0.240420784295259 1 1
0.186264149546143 0.185793788312176 1 1
0.221726150631923 0.221174327978973 1 1
0.166764891707472 0.166362591331532 1 1
0.174553629801598 0.174141426969508 1 1
0.225208195077199 0.224566279089268 1 1
0.186921931304821 0.18649671524826 1 1
0.180359318122709 0.179906433526236 1 1
0.195834614216513 0.195302431351562 1 1
0.215523092291437 0.214953245131029 1 1
0.166328063248317 0.165940141520963 1 1
0.233449764625042 0.232958582976249 1 1
0.226571028963527 0.226040279233271 1 1
0.218189995879175 0.2176680132007 1 1
0.212296335823626 0.211727963885262 1 1
0.205606631455551 0.205139040228642 1 1
0.234752780767624 0.234105570882408 1 1
0.181007575920268 0.18053270781777 1 1
0.190295350920356 0.189855654661266 1 1
0.177684202115757 0.177232763065875 1 1
0.194173782840711 0.193777225400239 1 1
0.146590020130309 0.146325249960431 1 1
0.255497141275484 0.254872075441798 0 0
0.193994135373734 0.193582035569495 1 1
0.208290199921613 0.207700892907583 1 1
0.169125832984174 0.168727405964823 1 1
0.141979395652874 0.141653041870142 0 0
0.200924732998977 0.200270347884859 1 1
0.185277133252874 0.184836642279437 1 1
0.225103282497046 0.224557091977892 1 1
0.188366807355556 0.18806036257088 1 1
0.182039690955883 0.181550021986211 1 1
0.185285315304903 0.184781552494358 1 1
0.193294707921712 0.192849364900441 1 1
0.188630577804706 0.188191312284467 1 1
0.232164989687195 0.231661329485851 1 1
0.219807709375934 0.219291763630327 1 1
0.19990360756551 0.19931734393747 1 1
0.213917299493598 0.213396879570725 1 1
0.205156313790283 0.204674254980542 1 1
0.191463513439516 0.1907283283285 1 1
0.210831410419835 0.210209212479189 1 1
0.159677926817749 0.159320123342811 1 1
0.164037683343523 0.163586379758409 1 1
0.196645976980784 0.19612087684292 1 1
0.158153111264074 0.157778064483441 1 1
0.208017179135605 0.207584937473451 1 1
0.172155221432139 0.171726934414853 1 1
0.221788627328796 0.221222629527904 1 1
0.245388633892702 0.244806678778995 1 1
0.20690288710952 0.206444718589639 1 1
0.2039062456294 0.203354657607254 1 1
0.192976462952813 0.192482986672235 1 1
0.199248657411468 0.198824810979508 1 1
0.1458123610805 0.14547754173093 0 0
0.198838045360756 0.1982967089522 1 1
0.196909269403005 0.196395059265701 1 1
0.214439632690967 0.213909100186477 1 1
0.216813512858068 0.216347660951482 1 1
0.211242547126215 0.2108010392136 1 1
0.177783563003318 0.177306768371536 1 1
0.201898090946524 0.201274469540384 1 1
0.20078594540806 0.200252644374894 1 1
0.195980293236654 0.195490720555616 1 1
0.223099027199778 0.222572472643961 1 1
0.194345419633758 0.194003935888333 1 1
0.13076551369109 0.130375552034083 0 0
0.219593654397811 0.219165210396467 1 1
0.216535355931732 0.216061369630326 1 1
0.160518798500788 0.160127039816149 1 1
0.206438362278823 0.205809363680884 1 1
0.218049537283614 0.217557574428053 1 1
0.186311542084808 0.185800112765886 1 1
0.188785859258095 0.188421173952763 1 1
0.153219254027691 0.152804898489531 1 1
0.171238441426368 0.170703212615847 1 1
0.245673309188782 0.245069266059853 1 1
0.181678305689294 0.18126919810578 1 1
0.228295196369271 0.227798085854162 1 1
0.228215803623043 0.22763162383466 1 1
0.221967682861779 0.221414505122566 1 1
0.164570272983712 0.16420820217834 1 1
0.277591892447334 0.276696271561484 0 0
0.203317366012355 0.202899675400074 1 1
0.204828547392962 0.204282665316275 1 1
0.193965291909667 0.193484381397631 1 1
0.232483803172466 0.231983085460941 1 1
0.203088070489065 0.202564449948256 1 1
0.193600640149731 0.193065458033302 1 1
0.201529926459797 0.201011495345932 1 1
0.20830048089442 0.207753906475701 1 1
0.17938178578984 0.17893455582496 1 1
0.220160593301162 0.219718155961396 1 1
0.167320542566566 0.16674364890162 1 1
0.190462827280435 0.189977784151935 1 1
0.219154262686702 0.218626541163913 1 1
0.175415547262645 0.174921134813123 1 1
0.164271964463715 0.163911112196013 1 1
0.189230855275932 0.188788440495965 1 1
0.223353455423033 0.222570374177757 1 1
0.169155334305152 0.168618063598664 1 1
0.199345178458198 0.198843242128734 1 1
0.212645489869537 0.212157077961296 1 1
0.187291750563125 0.186852329093488 1 1
0.164297197945182 0.163896823130385 1 1
0.15058536098613 0.150145172966367 1 1
0.204232674222922 0.203741837265142 1 1
0.213382116741484 0.212833755337654 1 1
0.181008275757924 0.180657730282281 1 1
0.197766467654045 0.197293160595723 1 1
0.178877527552221 0.178453914288186 1 1
0.211955356428536 0.211355427246291 1 1
0.244533083017168 0.24382294784645 1 1
0.204178688806846 0.203645585702414 1 1
0.200922154498672 0.200448986108515 1 1
0.189398818191779 0.18887042907285 1 1
0.239534170886275 0.239006904377189 1 1
0.183125100698848 0.182821616978057 1 1
0.195361581024583 0.194798698510374 1 1
0.203655952526973 0.203180128424883 1 1
0.24226168911919 0.241637064903161 1 1
0.219466058978516 0.218982874054828 1 1
0.222613077660072 0.222216309402673 1 1
0.178851333587644 0.178284841041739 1 1
0.157089191653362 0.156586795919323 1 1
0.181677487186729 0.181271338079735 1 1
0.243903979272766 0.24321816357749 1 1
0.195229221044493 0.194637466742398 1 1
0.176503262462075 0.17614138210366 1 1
0.198632169427348 0.198177115382541 1 1
0.198360858635254 0.197830607734379 1 1
0.160346499690071 0.159940323789059 1 1
0.192699003622877 0.192151646141 1 1
0.201078871892321 0.200627697011738 1 1
0.189937291678865 0.189381063218674 1 1
0.177314940873224 0.176934157262434 1 1
0.224949562472606 0.224371206999417 1 1
0.199792152844689 0.199363278003689 1 1
0.209701205679287 0.209177476398482 1 1
0.272043839849603 0.2711805504359 0 0
0.24687044112401 0.246104559017511 1 1
0.139690057989658 0.139321315082173 0 0
0.154870256640214 0.154600071393766 1 1
0.248276573661731 0.247303634740452 1 1
0.220308492786964 0.219843988531014 1 1
0.169089604322998 0.168690491086648 1 1
0.24889063361729 0.248255832111857 1 1
0.176949838949417 0.176508989513251 1 1
0.205005288540167 0.20462175951079 1 1
0.215737361668377 0.215189611002853 1 1
0.191945787663685 0.191543590987954 1 1
0.200804718514762 0.200316143836714 1 1
0.192512942903341 0.192096487869475 1 1
0.214407640590624 0.213891347461877 1 1
0.201934446024274 0.201486281535423 1 1
0.205094360270777 0.204649428593249 1 1
0.184447592799287 0.184025163324349 1 1
0.169785257173028 0.169338629303128 1 1
0.16133830606778 0.161015056514613 1 1
0.171495952664793 0.171055747004058 1 1
0.175794073828387 0.175415206595412 1 1
0.215047463126724 0.2145647555661 1 1
0.22383196424768 0.223227605156147 1 1
0.170640974557456 0.17018173694766 1 1
0.178503707087778 0.177924911357497 1 1
0.202593273446349 0.202092554197729 1 1
0.170185999425749 0.169755796895518 1 1
0.16447758404698 0.164026742674242 1 1
0.216937041432466 0.216390243865944 1 1
0.202437065910692 0.201900272369739 1 1
0.228190520161966 0.227536339615092 1 1
0.228114914658482 0.227546325419568 1 1
0.221972319294683 0.221363920499449 1 1
0.183581450020146 0.182992510077198 1 1
0.194536706907822 0.194090719705339 1 1
0.221002800434256 0.22046110416986 1 1
0.197740369230062 0.197226809753233 1 1
0.257709095689484 0.257046711339091 0 0
0.17784079095958 0.177273333008751 1 1
0.208866156976183 0.208398049589576 1 1
0.210384727674829 0.209777462209619 1 1
0.184597957026251 0.184192746356652 1 1
0.198566105598899 0.198031401145945 1 1
0.221333305463111 0.22078515457738 1 1
0.200463480208304 0.199961777596627 1 1
0.208658752419013 0.208137271251625 1 1
0.247847057195221 0.247302492739618 1 1
0.221937475594905 0.221358715708356 1 1
0.268667000319739 0.267828389017654 0 0
0.19634000198733 0.195835635314355 1 1
0.215140896101991 0.21467214007991 1 1
0.214835679699593 0.21426745867755 1 1
0.211190662625242 0.210666976652345 1 1
0.220649041396355 0.220080735113859 1 1
0.217878343127962 0.217394255511733 1 1
0.154121123144344 0.15375450028603 1 1
0.173893692825066 0.17344697976651 1 1
0.229001153982814 0.228403600258771 1 1
0.177977770092327 0.177434522025706 1 1
0.190701542534021 0.190155768127611 1 1
0.225700162932417 0.225161279738501 1 1
0.210434168224611 0.209973608959951 1 1
0.205349108050283 0.204873793561387 1 1
0.152870381993728 0.152525688666157 1 1
0.193007915074634 0.19252008215608 1 1
0.216404421981773 0.21579969240542 1 1
0.15672670712781 0.156387303887537 1 1
0.222737212701077 0.222047052589421 1 1
0.164076230837322 0.163583493206476 1 1
0.227989384695718 0.227391775545856 1 1
0.169113697013038 0.168631451411069 1 1
0.240632976929261 0.239562591945902 1 1
0.203562154223485 0.202997818309506 1 1
0.267630800138009 0.266965445872355 0 0
0.233196806809129 0.232714459798128 1 1
0.18622425797767 0.185797247775482 1 1
0.204539054006887 0.203977686307 1 1
0.175341360702529 0.174881754646655 1 1
0.227135101094781 0.226564946236375 1 1
0.22414588753903 0.22355351981767 1 1
0.209418054077134 0.208802378208064 1 1
0.217745468149979 0.217152287919341 1 1
0.206731224156574 0.206219332556428 1 1
0.186727998862866 0.186244172663458 1 1
0.17987807698337 0.179428358371683 1 1
0.219799579574759 0.219243915339656 1 1
0.184403523127274 0.183974595698599 1 1
0.194278710550864 0.193751879969193 1 1
0.20159243289174 0.200917389191077 1 1
0.145952626073248 0.145532731347299 0 0
0.18207020573459 0.181368148190778 1 1
0.181830617519269 0.181241015777214 1 1
0.176878593636203 0.176269309893952 1 1
0.147822390518636 0.147400806609978 1 1
0.24632568668097 0.245649751408541 1 1
0.218809889083552 0.218227721022681 1 1
0.225594074529577 0.224932827542001 1 1
0.233426618277013 0.232758502503507 1 1
0.216374225679406 0.215803539934055 1 1
0.242755599993217 0.242082116444055 1 1
0.239841677582232 0.23904646424582 1 1
0.23548706911732 0.234882637860892 1 1
0.2457121597631 0.245203573589929 1 1
0.191563443266631 0.190991355322495 1 1
0.168494897357457 0.168064606044473 1 1
0.205612275354666 0.205061974388368 1 1
0.183519271461018 0.182983697100447 1 1
0.183509917810359 0.183103949933469 1 1
0.175342287049449 0.1748282395351 1 1
0.179208208173357 0.178565353689847 1 1
0.190157527931963 0.189613050493698 1 1
0.223638230414156 0.223082446557135 1 1
0.218226044237541 0.217667033728204 1 1
0.198003437856379 0.197501207622526 1 1
0.191987105884132 0.191530475068536 1 1
0.182278451465661 0.181766657183112 1 1
0.208927982045081 0.208461891841217 1 1
0.201086420095291 0.200559789694998 1 1
0.151826828895061 0.151447442734444 1 1
0.1979416304593 0.197359574288808 1 1
0.19779659955848 0.197178107771802 1 1
0.19001159119788 0.189361273461519 1 1
0.183444976901785 0.182840772341668 1 1
0.184562940962443 0.184089855550862 1 1
0.172177702082056 0.171745905866764 1 1
0.166955549814874 0.166359876227658 1 1
0.243726066858585 0.243189660974684 1 1
0.216445030728529 0.215831331559768 1 1
0.123038249185129 0.122708465763564 0 0
0.147506421581846 0.147075732211406 1 1
0.177912736584369 0.177416235985016 1 1
0.203442921501141 0.20298743536871 1 1
0.167119770720468 0.166708685613179 1 1
0.159423337075676 0.158998756724591 1 1
0.136097580734191 0.135790483305273 0 0
0.220842755673028 0.220242118864659 1 1
0.197874671292407 0.197333348328513 1 1
0.169066361799727 0.168680435620262 1 1
0.205624679314887 0.205242542794801 1 1
0.203867802883351 0.203441210894716 1 1
0.184980613399077 0.184505613104635 1 1
0.231640487370885 0.231037665918485 1 1
0.206060236929512 0.205616093756039 1 1
0.188451713350194 0.187982403921914 1 1
0.188099987933732 0.187645648030189 1 1
0.173065184392583 0.172656997098375 1 1
0.176739591039916 0.176335069694531 1 1
0.203799487904703 0.203304978964979 1 1
0.193648953539065 0.192976304296536 1 1
0.173071669903808 0.172491829245723 1 1
0.20351890321644 0.202971579847162 1 1
0.235454541813662 0.234856750785733 1 1
0.179010761378855 0.178602680827445 1 1
0.178598057406889 0.178022936816797 1 1
0.213444326198882 0.212936261396441 1 1
0.221459548063245 0.220827819942671 1 1
0.199800520997154 0.19920846169356 1 1
0.142872553056809 0.142464712546623 0 0
0.204857554990339 0.204405940306428 1 1
0.158574318774583 0.158164615435685 1 1
0.199986392946886 0.19953787280541 1 1
0.220856973196062 0.220361775404999 1 1
0.135274108501007 0.134964382633442 0 0
0.184984056657315 0.184539452341998 1 1
0.188782847367894 0.188306367953563 1 1
0.193804743488941 0.193295314780029 1 1
0.207098414275519 0.206571540350694 1 1
0.205767934359857 0.205235397169167 1 1
0.201377151181377 0.200853554705543 1 1
0.187600960632169 0.187169856048672 1 1
0.179651413240219 0.179263524555038 1 1
0.156523320870422 0.156133187406177 1 1
0.196827142109398 0.19638179496874 1 1
0.218895991445452 0.218369200721708 1 1
0.231751595487562 0.231181111369702 1 1
0.191025597403498 0.190503252958173 1 1
0.204885094970859 0.204297001348899 1 1
0.173997790712783 0.173638794058001 1 1
0.148288007810454 0.147898605545045 1 1
0.222576387934762 0.22206384170977 1 1
0.188892761860165 0.188396547204361 1 1
0.18053158762057 0.180096202986862 1 1
0.222724694443728 0.222062144794067 1 1
0.221759046639485 0.221200444648635 1 1
0.176639928646435 0.176230867613359 1 1
0.209838967646534 0.20934392354975 1 1
0.157117080841956 0.156615953696479 1 1
0.185613408083131 0.185098516831174 1 1
0.188743158478735 0.188282524739232 1 1
0.210675758312151 0.210186026910886 1 1
0.176681471191052 0.176403882701934 1 1
0.236546009731241 0.23603555168991 1 1
0.176669723926476 0.1762362242405 1 1
0.209446330938874 0.208917773786174 1 1
0.188774913071711 0.188279047176697 1 1
0.213604780508254 0.213155266353489 1 1
0.176035530506836 0.175610909462797 1 1
0.168809547111587 0.16838766404285 1 1
0.254809200617205 0.254209037531051 1 1
0.236852121954559 0.236210962604173 1 1
0.162796008603466 0.162386929578632 1 1
0.194538362676777 0.194078543967046 1 1
0.166142205835445 0.165727583540337 1 1
0.204030843225616 0.203599833844587 1 1
0.209665175625644 0.209252343855703 1 1
0.18603905058372 0.185583145561298 1 1
0.186420873892951 0.185898865136459 1 1
0.189075863209233 0.188626572710885 1 1
0.180953922520721 0.180508776308011 1 1
0.158139428363937 0.157782156473959 1 1
0.169167448462401 0.168776436643511 1 1
0.18760302063694 0.187138340795246 1 1
0.210860689087733 0.210335207518719 1 1
0.195357020365841 0.19482906105303 1 1
0.23102137336252 0.230355730695858 1 1
0.215724312603714 0.215060165270341 1 1
0.251662414172992 0.251149671351361 0 0
0.162194691654387 0.161817586380333 1 1
0.151645550919962 0.151255580462348 1 1
0.208805870735835 0.20825035605849 1 1
0.157836304975644 0.157485934745374 1 1
0.228088856077556 0.227467508001566 1 1
0.198739126207777 0.198206567089555 1 1
0.188478032974023 0.187995132070668 1 1
0.210393106022123 0.209943707919345 1 1
0.178315913355801 0.177879771973562 1 1
0.210462562358244 0.210009476505534 1 1
0.206806514792089 0.206349764901486 1 1
0.190999868232947 0.190524527246744 1 1
0.227563957447483 0.226832479171724 1 1
0.172477859953169 0.171828100611336 1 1
0.199406768302701 0.198975399566481 1 1
0.191504002193698 0.191034415734656 1 1
0.172099010753311 0.171713769681845 1 1
0.161372105082507 0.160940174858255 1 1
0.22999010776629 0.229419408207107 1 1
0.208264341820537 0.207770637403312 1 1
0.236683234537633 0.236117363385005 1 1
0.152939045789899 0.152514090774514 1 1
0.20964002807579 0.209143411247188 1 1
0.164799381518014 0.164410848239638 1 1
0.211698255897247 0.211068953098829 1 1
0.18765868689949 0.187189939668771 1 1
0.201180900965157 0.20066839546664 1 1
0.211578320354905 0.21111104342641 1 1
0.228795890253899 0.228254983025594 1 1
0.202049582661046 0.2015923468714 1 1
0.229997637234637 0.22946426501288 1 1
0.227883564539168 0.227335523148023 1 1
0.164965168043551 0.16451038823239 1 1
0.245686870760301 0.245079458060919 1 1
0.132143560457609 0.131877008909759 0 0
0.224881669322366 0.224296715110333 1 1
0.203538806106376 0.202989416152028 1 1
0.219454857129444 0.218891803874768 1 1
0.177408416035992 0.176926548028082 1 1
0.186207213892048 0.185714131073746 1 1
0.171450499397819 0.171034722588405 1 1
0.185752615565474 0.185190245886828 1 1
0.21566401685906 0.215195298393543 1 1
0.215873931193692 0.215361387903311 1 1
0.141468266732543 0.141280146015805 1 1
0.192133891983302 0.191686215233442 1 1
0.153081377115929 0.152682762500565 1 1
0.183458731096356 0.182985732557514 1 1
0.146762011071095 0.146348556860927 0 0
0.205678727686507 0.205164734769929 1 1
0.232035409727929 0.231463830118842 1 1
0.174876400627488 0.174504261088187 1 1
0.214634659770812 0.213943476895594 1 1
0.113482598656358 0.11321381647365 0 0
0.225110300950516 0.224421796132348 1 1
0.222188659208342 0.22134630281561 1 1
0.180989461680113 0.180591904653161 1 1
0.197267572914828 0.19680124041922 1 1
0.164983659752098 0.164551864397825 1 1
0.21040841504171 0.209929280592396 1 1
0.181749684185978 0.181314608182278 1 1
0.234769959798174 0.234124403191167 1 1
0.188415046345961 0.188032078296877 1 1
0.191185364519618 0.190695267008018 1 1
0.169037473806189 0.168582042064483 1 1
0.225139440853216 0.224506886819361 1 1
0.236366114767658 0.235851381877107 1 1
0.194898965949055 0.194415933577257 1 1
0.172706932666108 0.172226693572395 1 1
0.18090796459696 0.180376499012901 1 1
0.226115071825283 0.225571702180512 1 1
0.18998757474798 0.189510172261686 1 1
0.217648985121078 0.21705671376341 1 1
0.174251428671602 0.173901151899127 1 1
0.226095719433748 0.225545228019127 1 1
0.192958617632306 0.192418559978441 1 1
0.245140767810298 0.244559820103478 1 1
0.216904487091947 0.21638474377578 1 1
0.23449773577536 0.233940637023064 1 1
0.212889122507069 0.212147179375991 1 1
0.165822891564292 0.165398360047939 1 1
0.240232424554252 0.239428215485169 1 1
0.2063397285465 0.205845725127527 1 1
0.21055483053947 0.209999777495363 1 1
0.193109739784722 0.192704555397483 1 1
0.22964431029513 0.229130602754478 1 1
0.221857567668759 0.221304662319912 1 1
0.263140725185011 0.262308335153543 0 0
0.238302694759475 0.237616561619529 1 1
0.189120762419029 0.188741102177244 1 1
0.167521351934991 0.167088234169914 1 1
0.224971969900538 0.224355402550498 1 1
0.228005823475447 0.227413200956875 1 1
0.246368183873898 0.245711918197387 1 1
0.171698265758532 0.171445123210888 1 1
0.191430352871744 0.190677680839997 1 1
0.153711331205334 0.153271395741777 1 1
0.190587369318897 0.190067038961281 1 1
0.201872955577499 0.201403477536009 1 1
0.208105981055895 0.207673680015187 1 1
0.173168301891205 0.172770375114428 1 1
0.142003799996243 0.141693016583587 0 0
0.207896007723374 0.207362922142477 1 1
0.176002469779776 0.175642832877003 1 1
0.155055322273833 0.154608074447552 1 1
0.209743914495227 0.209215720441926 1 1
0.236935898433076 0.236373782164223 1 1
0.201581928583866 0.201105674351442 1 1
0.191548998413751 0.191131180474169 1 1
0.211491620205774 0.210961045402197 1 1
0.165471439110179 0.165114885400082 1 1
0.194184913894501 0.193670220828181 1 1
0.187271682190033 0.186793044715165 1 1
0.204115773171353 0.203579045175762 1 1
0.203785756874052 0.203308906096442 1 1
0.182622200455303 0.182149980731298 1 1
0.205996228375023 0.20553556626829 1 1
0.222254470952612 0.221801419256048 1 1
0.207751525644547 0.207161336536671 1 1
0.216244947671682 0.215761253814061 1 1
0.206694949917307 0.206241933449028 1 1
0.215667501185037 0.215133288833749 1 1
0.185423680650818 0.185007281026088 1 1
0.201542177467885 0.201065887664563 1 1
0.238074967027608 0.237260651417692 1 1
0.190309321886895 0.189744786885025 1 1
0.204932217194525 0.204430100537785 1 1
0.212407786046987 0.211932455425324 1 1
0.230322849809795 0.229773364189654 1 1
0.199650272956278 0.199094167854265 1 1
0.172379474726757 0.171870716266094 1 1
0.183452601464682 0.182929881660455 1 1
0.162532990343043 0.162049148085665 1 1
0.197544083751004 0.197044851805646 1 1
0.186826082979985 0.186266641173599 1 1
0.207335366987699 0.206836748738774 1 1
0.21724265679271 0.216692690389921 1 1
0.210451408831601 0.209872030292844 1 1
0.196531132529373 0.196012235315065 1 1
0.171412103448827 0.17090109960088 1 1
0.172134597297621 0.17172264071258 1 1
0.213030311819544 0.212539832420651 1 1
0.178085005481357 0.177681882362076 1 1
0.1824835363793 0.182053093490801 1 1
0.156884627283322 0.156511966188975 1 1
0.231756477954152 0.231222206283288 1 1
0.1780505872647 0.177500605963029 1 1
0.174808076031922 0.174399982238279 1 1
0.205345652661126 0.204845488635332 1 1
0.188754299563934 0.188260535301124 1 1
0.207340234458794 0.206802970163858 1 1
0.196744828365949 0.196186444774677 1 1
0.221003671964538 0.22048168291586 1 1
0.194855860308037 0.194442712245129 1 1
0.211258946696421 0.210747129878957 1 1
0.112079468588426 0.111775443041257 0 0
0.207495890406338 0.207010672321753 1 1
0.234119249228211 0.233469043668851 1 1
0.187817191213212 0.187347359935019 1 1
0.190445898987331 0.190083801907304 1 1
0.199579971038058 0.199031464959584 1 1
0.175859909171181 0.175357744311041 1 1
0.16891361097985 0.168436776443709 1 1
0.198502607307466 0.197966539240781 1 1
0.184545656730151 0.184198188548394 1 1
0.168873719904219 0.168252434975808 1 1
0.179199781481782 0.178701616389192 1 1
0.258671363023429 0.258102678729816 0 0
0.193104296782077 0.192669459741198 1 1
0.234778269012026 0.234024103563749 1 1
0.229803916107736 0.229181192457091 1 1
0.207031590037463 0.206578705810277 1 1
0.218373220923297 0.217776973379409 1 1
0.171780058962512 0.171384607436667 1 1
0.207127155764648 0.206550944078996 1 1
0.194969246451238 0.19455061738793 1 1
0.219472226312859 0.21894393246227 1 1
0.199442334543733 0.198843245789706 1 1
0.200121802396672 0.199426423567931 1 1
0.168643741084462 0.168225208807047 1 1
0.219086633567168 0.218509070821661 1 1
0.197017406472915 0.196583985790933 1 1
0.206579418170365 0.205946937115529 1 1
0.250297074382449 0.249628500741824 1 1
0.208387234886407 0.207895221312732 1 1
0.13424073111678 0.133591328007328 0 0
0.163191915617385 0.162768521081345 1 1
0.206210786398035 0.205689568744137 1 1
0.207529701763602 0.207028692647829 1 1
0.199298913811781 0.198819376119386 1 1
0.218295230250592 0.217742380444125 1 1
0.191514373403105 0.191041198563843 1 1
0.229438459785276 0.228761620663288 1 1
0.194623523985772 0.194112369597563 1 1
0.18067233998262 0.180231012225264 1 1
0.204336401933096 0.20387539266485 1 1
0.208778834651336 0.208220079048364 1 1
0.222137964666933 0.221654838332008 1 1
0.245619989595691 0.245086697156745 1 1
0.222956854928993 0.222460776995498 1 1
0.231376254429389 0.230761202426183 1 1
0.234411744503522 0.233826554218514 1 1
0.17642845278153 0.175950732425852 1 1
0.18512082774108 0.184626894400974 1 1
0.207329326167012 0.20670105367892 1 1
0.202774245992447 0.202380521559163 1 1
0.205283951082399 0.20481478052702 1 1
0.214986211261005 0.214411256884576 1 1
0.224685186852085 0.224090246210103 1 1
0.127330701159087 0.126932753033358 0 0
0.203803250683769 0.203181834694007 1 1
0.218711174039038 0.218234958443859 1 1
0.181228793017752 0.180743125887263 1 1
0.2722156708275 0.271519832261373 0 0
0.190510864554825 0.189831160442887 1 1
0.210025120995867 0.209385453934074 1 1
0.201442769415649 0.200936180086968 1 1
0.224642740942386 0.224100751815315 1 1
0.238252220834108 0.23760727376842 1 1
0.189342439349714 0.188899258167182 1 1
0.189271508135508 0.188693586413893 1 1
0.208356424412617 0.207839160499653 1 1
0.190823963174512 0.190351661070425 1 1
0.166126566681205 0.165621912617702 1 1
0.268136205860883 0.267542476531782 0 0
0.185244682959899 0.184796404498707 1 1
0.201594314321429 0.201097770292755 1 1
0.236304487136682 0.235717143229006 1 1
0.172365108206374 0.171997470662074 1 1
0.202411035623896 0.202008089858434 1 1
0.155143584221869 0.154785882846666 1 1
0.225368545992095 0.224782271558015 1 1
0.184994221729702 0.184496936332207 1 1
0.2136171205498 0.212996509467984 1 1
0.198538567251165 0.197999215994704 1 1
0.203301510222466 0.202851471857624 1 1
0.205677883707522 0.205101328362115 1 1
0.149349635484997 0.149047362271794 1 1
0.20364901845637 0.203209022026935 1 1
0.244470956946181 0.243780919953216 1 1
0.144438437082485 0.144098165547914 0 0
0.187943058138278 0.187455839712185 1 1
0.183644266110169 0.183115799071575 1 1
0.182452182793903 0.181992240134433 1 1
0.236076985575324 0.235450238142461 1 1
0.190656407014557 0.190229351818616 1 1
0.191719644833839 0.19134189028711 1 1
0.203942545405124 0.203455758082106 1 1
0.175259045863256 0.174745684952279 1 1
0.238251836462985 0.237667036742359 1 1
0.188397241107405 0.187901356956145 1 1
0.213873995716103 0.213149566601285 1 1
0.172454694076242 0.17202368949909 1 1
0.208027665522508 0.207572774587751 1 1
0.178893697109806 0.17844384086458 1 1
0.19326418040541 0.192638927744138 1 1
0.266253758285329 0.265645325741963 0 0
0.227723499176902 0.227164479958674 1 1
0.263952735689556 0.263271706128604 1 1
0.185846753771779 0.18539301668667 1 1
0.195391895018661 0.194927552280409 1 1
0.196146196739221 0.195734164042204 1 1
0.22729889990691 0.226740037576035 1 1
0.148517436081411 0.148185433280348 1 1
0.175503621511898 0.175043373874934 1 1
0.194047420322258 0.193515184167148 1 1
0.194781469974008 0.194306306604267 1 1
0.195243171103004 0.19476389102681 1 1
0.199057409520503 0.198554667338378 1 1
0.204104290800785 0.20348706805791 1 1
0.250630821915804 0.250008584556868 1 1
0.186716554808734 0.186251659640727 1 1
0.184977670683045 0.184510342891857 1 1
0.165508073983302 0.165011543644109 1 1
0.22822009299395 0.22754839051154 1 1
0.17751462186484 0.177100110100651 1 1
0.146929659700592 0.146640096330847 1 1
0.210375067051248 0.209924190358054 1 1
0.201214860559083 0.200644941088664 1 1
0.218874151284061 0.218355345932396 1 1
0.208557826733618 0.208018842610513 1 1
0.216120552195257 0.215606745466464 1 1
0.17146503934292 0.171140795629351 1 1
0.227302461529132 0.226733202537488 1 1
0.184721320851607 0.184246751671315 1 1
0.218592924104407 0.218105118770263 1 1
0.161989924854217 0.161487641189598 1 1
0.153919148049901 0.15351478079411 1 1
0.198146534589251 0.197675810860541 1 1
0.172737491275427 0.172297421555114 1 1
0.176170186784582 0.175638243386478 1 1
0.159071257883547 0.158502905646539 1 1
0.193438827917421 0.192960174367756 1 1
0.230084801746018 0.229549985776753 1 1
0.203730742479179 0.203196590723715 1 1
0.175997734014219 0.175582076578694 1 1
0.16556619229154 0.165148132597396 1 1
0.199768242537592 0.199207776477815 1 1
0.175804424793157 0.175364751969656 1 1
0.220235473377519 0.219689634258143 1 1
0.224017451664848 0.223461765734618 1 1
0.191569975716231 0.191169470040826 1 1
0.225631102695372 0.225048008686671 1 1
0.24651670527777 0.245838394240806 1 1
0.232832965612585 0.232131707158136 1 1
0.214563111313541 0.213852977153814 1 1
0.174362856183249 0.1739198219101 1 1
0.223601128124758 0.223108844831207 1 1
0.20110476877079 0.200575630852531 1 1
0.169771634912947 0.169393989304274 1 1
0.211649249981526 0.211118504597253 1 1
0.187063075776401 0.186673789081942 1 1
0.175538013372954 0.175072661867703 1 1
0.234632034390815 0.233996016911365 1 1
0.237563745257205 0.236983165097583 1 1
0.213751487249771 0.213275227169381 1 1
0.155793218126417 0.15531448242877 1 1
0.139535180488279 0.139190572676619 0 0
0.211276969547543 0.210756491927895 1 1
0.209881124883384 0.209354093787359 1 1
0.170566399129581 0.170158362033951 1 1
0.193050484246304 0.192471557714115 1 1
0.185597883555257 0.185205308188586 1 1
0.22050589433056 0.219911874191212 1 1
0.242168284551724 0.241516436478957 1 1
0.2192495110337 0.21871660990749 1 1
0.202508851845333 0.202046852533023 1 1
0.213114324832471 0.212570149038129 1 1
0.156560533833832 0.156270404940148 1 1
0.189514007487113 0.189057237050962 1 1
0.218513039245585 0.217929942926108 1 1
0.171017705059267 0.170650550923171 1 1
0.208164181920145 0.207608242137007 1 1
0.22780153814424 0.227305372385186 1 1
0.190368860394277 0.189843843218247 1 1
0.214702184859882 0.214175831181808 1 1
0.225449828715792 0.224870105020826 1 1
0.169666503859102 0.169320613639792 1 1
0.203922407367612 0.203399768512789 1 1
0.214046240011927 0.213536039144614 1 1
0.204083710287772 0.203545689985229 1 1
0.207518647528331 0.206889260511552 1 1
0.198563550757764 0.198066012256663 1 1
0.147655907104451 0.147232657756162 1 1
0.172151094661167 0.171711518587481 1 1
0.192086878418554 0.191684659776001 1 1
0.261878619216242 0.261282333355744 0 0
0.209026921537971 0.208583103984409 1 1
0.185064328510418 0.184317510624077 1 1
0.254828682235783 0.254054445179786 1 1
0.189334091486478 0.188928099958543 1 1
0.201555335098273 0.20098482231867 1 1
0.227660797921626 0.22715334577737 1 1
0.253729722743817 0.253012380010537 1 1
0.20685597280998 0.206341483388053 1 1
0.229006537056309 0.228550657333886 1 1
0.203790068076073 0.203308738040768 1 1
0.231607413177449 0.231105988750272 1 1
0.210513459216878 0.210120040043618 1 1
0.203341275380515 0.202789683321606 1 1
0.160217033734306 0.159791541733851 1 1
0.189685744098884 0.189210560328809 1 1
0.279566008646145 0.278778682316587 0 0
0.152511010858118 0.152093500452631 1 1
0.177573188657927 0.177135550105015 1 1
0.173051036805949 0.172596773021894 1 1
0.199024832912001 0.198613048348109 1 1
0.195993068107519 0.195586588930339 1 1
0.172352415791437 0.171827642856977 1 1
0.204589222601264 0.204067715640896 1 1
0.192694121582599 0.192280372772407 1 1
0.209925795920954 0.209318819889414 1 1
0.180337827471625 0.179838793813056 1 1
0.191045803569237 0.190534278440002 1 1
0.16565428675772 0.165157867524831 1 1
0.191032587445981 0.190686321805094 1 1
0.209958876403643 0.209347750327896 1 1
0.223824275612462 0.223409371564297 1 1
0.155958826225272 0.155608868864432 1 1
0.166650725083136 0.166148265222521 1 1
0.224864691110203 0.22437398208639 1 1
0.234235532266325 0.233617106929039 1 1
0.203547309983439 0.203072037558982 1 1
0.206169785584955 0.205712493959183 1 1
0.216881654487077 0.216110371607006 1 1
0.195501855881685 0.195027380039799 1 1
0.194254047179096 0.19358193681836 1 1
0.216766018457419 0.216219849193515 1 1
0.215123056582381 0.21459557010338 1 1
0.202076306044968 0.2016190621818 1 1
0.205130127196382 0.204649294433978 1 1
0.181575893931721 0.180999063636965 1 1
0.236624026347274 0.235697617387306 1 1
0.173978533590098 0.173569486973351 1 1
0.22624266431921 0.22565592961892 1 1
0.216938798832593 0.216320084075976 1 1
0.229578290073366 0.229049784183522 1 1
0.233378449303862 0.232754375974543 1 1
0.209608636636971 0.209165038261932 1 1
0.184440229031766 0.183998447108972 1 1
0.190968793028643 0.190654196153029 1 1
0.170968040776698 0.170583710017582 1 1
0.206230516440968 0.205656193234515 1 1
0.210173099636907 0.20967096298787 1 1
0.167736801560834 0.167323644773149 1 1
0.205959893424651 0.205522238707105 1 1
0.180372229084501 0.17994604432631 1 1
0.167737531114416 0.167387421001644 1 1
0.166964217228712 0.166571251788447 1 1
0.185714006316849 0.185336016276631 1 1
0.190618217938191 0.190159158595508 1 1
0.23696926147019 0.236501756125967 1 1
0.225309831746334 0.224743376862823 1 1
0.197214135542558 0.196682874819629 1 1
0.263369772125705 0.262513886096482 1 1
0.224788612242265 0.224283809011112 1 1
0.21732474186168 0.216813797945174 1 1
0.224150694857704 0.223606449925071 1 1
0.230025703322085 0.229393370350666 1 1
0.231305203002118 0.23078089303837 1 1
0.216368353198882 0.215709245086006 1 1
0.181123916694419 0.180728372576251 1 1
0.188767989918278 0.188319754099724 1 1
0.207584831413443 0.207069004093915 1 1
0.239136359548511 0.238540668762358 1 1
0.209580550811208 0.209099515439454 1 1
0.247840399423702 0.24717194553849 1 1
0.231283668725879 0.230457344679819 1 1
0.175977468215345 0.175548005663432 1 1
0.176903012801123 0.176501692965182 1 1
0.193812967600469 0.193363283870517 1 1
0.1958847404795 0.195380075793716 1 1
0.221831931536379 0.221197585961279 1 1
0.207021926616282 0.206502228463911 1 1
0.221715395241853 0.221110754243887 1 1
0.167626900508762 0.167197030091096 1 1
0.163760272461559 0.163375950464446 1 1
0.2304878890507 0.229882151184333 1 1
0.174227203284955 0.173756014354055 1 1
0.207237899165514 0.206750751717962 1 1
0.170608710576158 0.170116649664953 1 1
0.195517073666259 0.195017409058411 1 1
0.196315405136943 0.195812907544526 1 1
0.220535863361499 0.219925374204881 1 1
0.22890809316637 0.228371045206793 1 1
0.202972285960528 0.202387070992172 1 1
0.199229096151038 0.198715198380548 1 1
0.191231678592449 0.190712851081393 1 1
0.24033583024083 0.239863340473687 1 1
0.156998409717767 0.156631325299597 1 1
0.209333134266096 0.208795113402723 1 1
0.16614147883486 0.165710537337536 1 1
0.199609217383543 0.199016365045286 1 1
0.18059731134829 0.180119992656044 1 1
0.202277416089021 0.201594823309509 1 1
0.252423580201793 0.251884918669571 1 1
0.150047546076848 0.14956397829197 1 1
0.172764929480736 0.1722839488192 1 1
0.223685972832337 0.223129652913879 1 1
0.173685023827144 0.173363769111746 1 1
0.194843770229605 0.19433658525857 1 1
0.18587513984952 0.185527664711461 1 1
0.167353511209097 0.166926200742305 1 1
0.167022678897656 0.166589645828212 1 1
0.205823293235658 0.205301560455094 1 1
0.235547331664569 0.23499077531142 1 1
0.215966406828222 0.215520699688591 1 1
0.203234539827898 0.202795201397408 1 1
0.224964385320405 0.224452043529849 1 1
0.165824182060129 0.165485220640661 1 1
0.212572377666055 0.212141420135281 1 1
0.192502078898482 0.192068977514944 1 1
0.224063874298256 0.223596194157314 1 1
0.221326853748237 0.220799363511957 1 1
0.206106463947784 0.205629687290209 1 1
0.220347672965391 0.21984082914328 1 1
0.188329517450033 0.187841859072628 1 1
0.204288551542218 0.203596868917566 1 1
0.1606000030006 0.160212693476077 1 1
0.228681866643205 0.228118016340524 1 1
0.190294928186886 0.189772776765558 1 1
0.244468952659913 0.243925237604688 1 1
0.19266355054897 0.192041069072423 1 1
0.216881089169376 0.216165894482016 1 1
0.185741469646329 0.185228519001222 1 1
0.126988567932186 0.126834751720901 0 0
0.190182828278135 0.189827143016367 1 1
0.158800916920833 0.158328697267018 1 1
0.173501329830387 0.17308776847352 1 1
0.214637710648829 0.213939481231207 1 1
0.220142363855956 0.219574987839746 1 1
0.196329419781642 0.195975571984719 1 1
0.234210622237795 0.23378318250454 1 1
0.174011152660164 0.173568870183327 1 1
0.200360786046641 0.199830401233415 1 1
0.194641221221904 0.19416276818279 1 1
0.191856485474468 0.191372600638332 1 1
0.205550669703424 0.20506671768541 1 1
0.18643212110704 0.186080138796021 1 1
0.164544019786536 0.164094628362687 1 1
0.170601683204546 0.170155465409581 1 1
0.144902881500575 0.144546995128571 1 1
0.173343088294273 0.172876030128231 1 1
0.232410807508112 0.23182351304725 1 1
0.187894801146275 0.18748490982585 1 1
0.192948642567279 0.19245955186615 1 1
0.213660478478373 0.212990129315683 1 1
0.204296410494152 0.20375006463131 1 1
0.209168917650911 0.208710485137728 1 1
0.217842944875504 0.21732078373699 1 1
0.225182730982205 0.224613422896084 1 1
0.176051259133524 0.175678417432699 1 1
0.180188340221398 0.179818968295958 1 1
0.206309291581029 0.205904700985251 1 1
0.164849165953466 0.16444658104787 1 1
0.240133704531647 0.239635628166253 1 1
0.179796249736868 0.17912973722318 1 1
0.217586561295361 0.216958879019362 1 1
0.227775179729417 0.227103292537029 1 1
0.147642390933088 0.147328554926887 1 1
0.163828982615904 0.16338423114776 1 1
0.16429037162437 0.163918198308227 1 1
0.23652466851738 0.23585922225567 1 1
0.204130911118667 0.203648446823813 1 1
0.219046318532202 0.218451474310187 1 1
0.236566270218896 0.235933740870252 1 1
0.211012656844713 0.21036346504521 1 1
0.191478462558373 0.191042773771485 1 1
0.195031445369109 0.194479172925837 1 1
0.182549848140612 0.181800527615204 1 1
0.211813431336199 0.211376638791934 1 1
0.196622035983794 0.196116189389073 1 1
0.261524236046451 0.260819771579358 0 0
0.222292209060843 0.221791452226037 1 1
0.229997330318941 0.229431794484742 1 1
0.183709464667323 0.183243795913117 1 1
0.192554682169333 0.191991811560026 1 1
0.200247526612942 0.19969795589215 1 1
0.213609971134611 0.213046662914017 1 1
0.201652798937849 0.201191928713683 1 1
0.218405115764301 0.217880086750688 1 1
0.240901606602169 0.240219346608759 1 1
0.232702888812535 0.231964941466809 1 1
0.207649743441595 0.207205257367503 1 1
0.223520067244412 0.223068614583101 1 1
0.140899973754444 0.140586791751426 0 0
0.193631503711092 0.193074902053016 1 1
0.206849413780803 0.206269164479193 1 1
0.1936517478038 0.193100285114937 1 1
0.230317334898971 0.22984268158178 1 1
0.22100561583337 0.220459667404381 1 1
0.225720459317487 0.225123572550199 1 1
0.179692659898286 0.179247458647558 1 1
0.197002533310352 0.196462493531112 1 1
0.201694774696308 0.201245785786763 1 1
0.231340837571226 0.230700812611718 1 1
0.190303371086145 0.189828683555655 1 1
0.24380671154454 0.243185948103017 1 1
0.206870210197308 0.206409500213173 1 1
0.209010554276226 0.208561432672753 1 1
0.210037748423078 0.209427774147286 1 1
0.225162889055349 0.224616405360746 1 1
0.223099551478934 0.222554387041644 1 1
0.248896206688316 0.248388158015977 1 1
0.195287378299996 0.194786443581171 1 1
0.158993978200068 0.158460761511362 1 1
0.155319592655583 0.154850914370853 1 1
0.182810318183044 0.182331673255079 1 1
0.239484983957217 0.238823176356238 1 1
0.234789274089916 0.234148315224032 1 1
0.176261092751403 0.175848454126201 1 1
0.197070594572356 0.196709366153931 1 1
0.147443291141942 0.147056894559165 1 1
0.226439964362669 0.225727557344238 1 1
0.191962966030068 0.19142694664338 1 1
0.239787696929777 0.239160896847162 1 1
0.203410893187351 0.202954502082806 1 1
0.205794429128349 0.205312186565392 1 1
0.164614837595326 0.164251924761592 1 1
0.19860868657626 0.198138965567974 1 1
0.216401346428146 0.215832790370005 1 1
0.229629059482025 0.229033957980563 1 1
0.216859037886085 0.216323544539995 1 1
0.228776419464254 0.228098055073191 1 1
0.185186985659472 0.184699358939293 1 1
0.163007109360198 0.16253186452504 1 1
0.182279787758669 0.181833401529314 1 1
0.185887687380757 0.185281120326692 1 1
0.182797826897768 0.182443203334996 1 1
0.202112435197451 0.201662689579827 1 1
0.186298331212363 0.185848944090388 1 1
0.168044001921377 0.16760410572259 1 1
0.19499662613934 0.194523730902209 1 1
0.215674081349838 0.215044188401573 1 1
0.132853699901611 0.132419115204095 0 0
0.191463428981528 0.190988406675775 1 1
0.167282229673097 0.166846578420744 1 1
0.169950661189816 0.169523481680791 1 1
0.230517563829661 0.229878628995772 1 1
0.197223599309235 0.196757228442929 1 1
0.199842560283676 0.199391192990665 1 1
0.22276479258433 0.222207905191085 1 1
0.210492727842524 0.21002282226617 1 1
0.225886955083585 0.225264905891639 1 1
0.169145609779452 0.168747242496507 1 1
0.195635156942772 0.195209874541068 1 1
0.203120026076642 0.202609376103101 1 1
0.225105947923813 0.224534558454573 1 1
0.176844253153719 0.176328855619602 1 1
0.200979463645853 0.200374299519107 1 1
0.201850730200669 0.201122997218858 1 1
0.189240002240029 0.188713901894384 1 1
0.193547816849844 0.193109851234046 1 1
0.221997629815029 0.221412905284492 1 1
0.155651986603229 0.15532401225198 1 1
0.199904800452121 0.199383761575813 1 1
0.211002883739424 0.210516442703984 1 1
0.20524029336234 0.204739784401637 1 1
0.167217802682773 0.166755394161256 1 1
0.227561259231908 0.22696123549458 1 1
0.201021156815378 0.20051673238448 1 1
0.19303922745223 0.19254682441441 1 1
0.186769903720832 0.186363889461929 1 1
0.240505478334935 0.239871765645486 1 1
0.263502021946905 0.262841945912587 0 0
0.168409146431976 0.168053268628738 1 1
0.194139392894608 0.193392166288033 1 1
0.191586626330021 0.191152620252689 1 1
0.18984747860925 0.189421935381482 1 1
0.183590292495766 0.183190960701417 1 1
0.209677315498308 0.2091069657344 1 1
0.193966460395915 0.193498879469155 1 1
0.25161953416563 0.251057969382395 1 1
0.185325581717837 0.184871376021262 1 1
0.189638622767028 0.189183453369426 1 1
0.223143647385614 0.222615625735661 1 1
0.242095881135196 0.24134168554683 1 1
0.166011709590474 0.165508849204627 1 1
0.181618968578944 0.181203876281653 1 1
0.149426834312448 0.149058306130424 0 0
0.221445237770281 0.220941324373331 1 1
0.224772345733561 0.22420710828253 1 1
0.156426269772278 0.156027504646199 1 1
0.213837923609612 0.213333358546289 1 1
0.233488070588303 0.232786180214386 1 1
0.180261277290537 0.17986296633949 1 1
0.214275953528771 0.213829296042352 1 1
0.131120750272663 0.130820328714718 0 0
0.208876403472871 0.208163420824572 1 1
0.2157354913888 0.215192255291539 1 1
0.229809277339274 0.229246445086303 1 1
0.215328141085887 0.214828058598899 1 1
0.232775588600757 0.232208916680611 1 1
0.160720599254889 0.160265488068081 1 1
0.190853597954066 0.19036802438734 1 1
0.192434250966928 0.191955950193476 1 1
0.225056122313336 0.224601261491342 1 1
0.230549235731597 0.229888226062592 1 1
0.224590667468142 0.224091111314782 1 1
0.198593556807591 0.198176921119763 1 1
0.207953017713758 0.207472873519646 1 1
0.215918732794051 0.215356579458501 1 1
0.236649313252382 0.236112612921754 1 1
0.198786585908107 0.198279089331215 1 1
0.236929449122389 0.236333967317122 1 1
0.226439742336007 0.225936704602839 1 1
0.201561043515934 0.201157972636446 1 1
0.212746618760248 0.212328879468399 1 1
0.211908637801666 0.211288667063225 1 1
0.236367087038178 0.235783578343487 1 1
0.204200450375273 0.203697909972297 1 1
0.184810619983067 0.184330774959848 1 1
0.154778248446719 0.154418772775683 1 1
0.206932050858421 0.206456277972081 1 1
0.17703946091696 0.176409934618823 1 1
0.234060142322894 0.23354490034178 1 1
0.1916020057221 0.191174703386992 1 1
0.181921704114377 0.181517706612095 1 1
0.181246225631595 0.180915579763994 1 1
0.191849533343609 0.191369732607342 1 1
0.23140676593439 0.230809716692476 1 1
0.205946559777073 0.20529990078401 1 1
0.219176729587419 0.218582729960879 1 1
0.199007697257978 0.198578406477995 1 1
0.21268239196019 0.212157673231127 1 1
0.163692423938724 0.163234191360022 1 1
0.202018310495739 0.201309279002114 1 1
0.18657001385002 0.185846933858628 1 1
0.188446500160507 0.187894639097378 1 1
0.226436873974664 0.225903356323504 1 1
0.215302270483294 0.214606153038855 1 1
0.217384787024409 0.216838450673876 1 1
0.180802650928813 0.180346857095881 1 1
0.198004320089361 0.197508021570891 1 1
0.210378867866715 0.209872001361451 1 1
0.185740466287605 0.185132926056926 1 1
0.211526292394878 0.211038371766883 1 1
0.207301511556569 0.206733695307985 1 1
0.124751576992752 0.124544415003078 0 0
0.207231463658965 0.206777052160787 1 1
0.192155812776091 0.191668116279552 1 1
0.196957300503054 0.196475297484171 1 1
0.207660931769889 0.207187660507951 1 1
0.230343512425735 0.229808765077473 1 1
0.22938986802456 0.228805948881005 1 1
0.229731453816133 0.229240599778689 1 1
0.187267679319611 0.186832735730283 1 1
0.217521847079779 0.216968842576278 1 1
0.188914355140574 0.188404162417452 1 1
0.179585237066727 0.179232061623025 1 1
0.231504700259652 0.230893395940089 1 1
0.208512673164933 0.208047110666552 1 1
0.208473132020188 0.207784677848891 1 1
0.170305831424696 0.169887790107254 1 1
0.202879058253999 0.202367150460173 1 1
0.158498030377132 0.158079278105241 1 1
0.181517405476881 0.180990336924245 1 1
0.178129564220604 0.177808744768519 1 1
0.16878431778153 0.1683078011506 1 1
0.197074244773486 0.196643708396879 1 1
0.199166491985712 0.19873660093945 1 1
0.20452503784555 0.203950337306517 1 1
0.155188563589812 0.154912378763672 1 1
0.1867424133326 0.186183768098882 1 1
0.153418127637876 0.152899625982529 1 1
0.198999967794047 0.198546347729756 1 1
0.233096829751263 0.232523429696963 1 1
0.171477297205228 0.17103410953068 1 1
0.195799086191335 0.195286423007928 1 1
0.209304330410467 0.208733611330919 1 1
0.218895305452125 0.218453047429153 1 1
0.169377270882493 0.168967208764 1 1
0.217669832618108 0.217048183245223 1 1
0.185226339883635 0.184855340517619 1 1
0.177312900940979 0.177061682650595 1 1
0.244532409768886 0.243967898545021 1 1
0.197032018004547 0.196515954582983 1 1
0.228195764271374 0.227611988755241 1 1
0.211978382556782 0.211436712052791 1 1
0.178506238114479 0.17804982670556 1 1
0.174173719562794 0.173741402199907 1 1
0.23675964753145 0.236253435003103 1 1
0.189639570395067 0.18918365383919 1 1
0.166545119014692 0.166172800680257 1 1
0.169055292843022 0.16866413029395 1 1
0.210989005862596 0.210288440102645 1 1
0.209803567335184 0.209304470086533 1 1
0.242681529509917 0.242147887375887 1 1
0.199888626312593 0.19931014384427 1 1
0.192928626752771 0.192475465345457 1 1
0.219078178208819 0.218159361064927 1 1
0.188168555903366 0.187718733436614 1 1
0.172948064902505 0.172512531722531 1 1
0.185012241685957 0.184571192209449 1 1
0.213715518981208 0.21324818983168 1 1
0.215887030234243 0.215342363539479 1 1
0.153783065521707 0.153400035541951 1 1
0.259450717495497 0.258881632340479 0 0
0.172100600718103 0.171662494609572 1 1
0.234487913661939 0.23393249933359 1 1
0.155858025040164 0.155360023947151 1 1
0.201450330017694 0.200903817915328 1 1
0.200156537002091 0.19965083569321 1 1
0.202588337070643 0.201959417464927 1 1
0.210833813655278 0.210326522849307 1 1
0.201032824369568 0.200505350696068 1 1
0.202745861226646 0.202292068578263 1 1
0.165676534505144 0.165234175942933 1 1
0.234622686197461 0.234087712024636 1 1
0.218503940600386 0.217984838155421 1 1
0.154348500864929 0.154012288035826 1 1
0.18251569484247 0.181945912362308 1 1
0.203542982673828 0.203058890025862 1 1
0.150526083466015 0.150192882252578 0 0
0.167638331781619 0.167242573195683 1 1
0.212971897094025 0.21249550225538 1 1
0.188674600478424 0.188112849511958 1 1
0.20144174101678 0.200970778540538 1 1
0.19875922739216 0.198287672138241 1 1
0.245475815861982 0.24488543427193 1 1
0.21871785381666 0.218144137756918 1 1
0.209567365455729 0.208888433950052 1 1
0.160005805281359 0.159548329895737 1 1
0.196761124113902 0.196263866188555 1 1
0.202265854512352 0.201738171030666 1 1
0.247692622944704 0.247032634309545 1 1
0.187813425604498 0.187362569914051 1 1
0.238579520696229 0.237880677522643 1 1
0.197117180026703 0.196575687104412 1 1
0.204191027065984 0.203631557250594 1 1
0.227319176176906 0.226652737632625 1 1
0.238564099650674 0.237801519093565 1 1
0.184158641055688 0.1836703234156 1 1
0.220592708283574 0.219926302961777 1 1
0.170456670246138 0.16990950956295 1 1
0.226260596323562 0.225722482091345 1 1
0.144644791933006 0.144248021231581 0 0
0.219557629826528 0.219146477345947 1 1
0.18329497208913 0.182785053044809 1 1
0.207961378027026 0.207424304391797 1 1
0.191877722750725 0.191393055384233 1 1
0.174658898581703 0.17407418639648 1 1
0.252913656456289 0.252335476915268 0 0
0.193110981716926 0.192652590071153 1 1
0.25123157166261 0.250598107248157 1 1
0.241474264360646 0.240959694286551 1 1
0.190033517870414 0.189600313065342 1 1
0.183275034476323 0.18280529903474 1 1
0.216868368667588 0.21637645404219 1 1
0.179647039487787 0.179270023256748 1 1
0.168708579085563 0.168294729572397 1 1
0.202107833044865 0.201536971632919 1 1
0.197063361045851 0.196650516141661 1 1
0.224393485450749 0.223819151487329 1 1
0.201325360098532 0.200836861179255 1 1
0.179939404922045 0.179575890909997 1 1
0.196081478089093 0.195615981973004 1 1
0.226067801750604 0.225606938974301 1 1
0.235504130179557 0.234566319844442 1 1
0.175305988172838 0.174864032322198 1 1
0.214927421888116 0.214377261905973 1 1
0.204530176568564 0.204048081923605 1 1
0.195759141911083 0.195323118018995 1 1
0.196686476916497 0.19616953755851 1 1
0.212140578158606 0.211694320960412 1 1
0.179565504256227 0.179152281333667 1 1
0.224688783110117 0.224077181414748 1 1
0.218067515388304 0.217422312526289 1 1
0.16466150865163 0.164290953090905 1 1
0.21445904497397 0.213997995414459 1 1
0.156311080075378 0.155933325770731 1 1
0.235944984561815 0.235449701304571 1 1
0.212245066094498 0.211683276153263 1 1
0.191293698371591 0.190749652129407 1 1
0.214565393819531 0.213992097809187 1 1
0.226571004551023 0.225938601741744 1 1
0.224138476593822 0.223408611064269 1 1
0.186226834658468 0.18566427831154 1 1
0.176554731665249 0.176201968416307 1 1
0.234656725193298 0.234058008051703 1 1
0.210948583673587 0.210348900212672 1 1
0.208483594679898 0.207904722434447 1 1
0.225860102338818 0.225187120812163 1 1
0.254706600520661 0.254071427200435 0 0
0.185491182708374 0.185020559373051 1 1
0.195301690696617 0.194805294106514 1 1
0.234717401347625 0.234143218062764 1 1
0.238103493185507 0.237498482293466 1 1
0.202251984360275 0.201817845070089 1 1
0.208248588344454 0.207708890717185 1 1
0.164368189574878 0.163989881243262 1 1
0.221789183637895 0.22117360892167 1 1
0.189321592685838 0.188711067602129 1 1
0.220201357705652 0.219561720863947 1 1
0.203145102999904 0.202629399374382 1 1
0.186544960026499 0.186116469244818 1 1
0.159951298613468 0.159591813677603 1 1
0.166810730077412 0.166460130986341 1 1
0.208682754677528 0.208205281352173 1 1
0.237153300372043 0.236646505734156 1 1
0.195371515978279 0.194839574322447 1 1
0.177756800327352 0.177160756797076 1 1
0.196635413521218 0.196118872825758 1 1
0.240103914191097 0.239241078733112 1 1
0.158388963445097 0.158031185086868 1 1
0.226190085335852 0.225474203631544 1 1
0.177810034445171 0.177325079683049 1 1
0.249919271374287 0.249110721722161 1 1
0.215362558923257 0.214721500037165 1 1
0.204827420339116 0.204335655065211 1 1
0.183831926504685 0.183383691334493 1 1
0.165518996917841 0.16519576321584 1 1
0.186201418376823 0.185619265162361 1 1
0.2102691091954 0.209769236786394 1 1
0.19817304728042 0.197688605909294 1 1
0.217924292093696 0.217374787614779 1 1
0.202830109677901 0.20237584980743 1 1
0.187866577081436 0.187421230368924 1 1
0.181588344572373 0.181211516830029 1 1
0.200495018224558 0.19980582497947 1 1
0.14714421674812 0.146712294366984 1 1
0.18411169709741 0.183612964407898 1 1
0.242806462247121 0.242235279354863 1 1
0.215481607801028 0.214902763663889 1 1
0.218382489986953 0.217873501581894 1 1
0.203491929037106 0.203019426321441 1 1
0.201875215600062 0.20135171141055 1 1
0.209742360902963 0.20919564566852 1 1
0.190509465492086 0.190019956507884 1 1
0.228941254985112 0.228203814772434 1 1
0.24998693091642 0.249340939491334 1 1
0.218211048176046 0.217539696269132 1 1
0.230123398161436 0.229550563270232 1 1
0.193722030307746 0.193396684262375 1 1
0.215683338909435 0.215174802623631 1 1
0.197248067275138 0.196703411298593 1 1
0.190404088705791 0.189894352384879 1 1
0.209991376329873 0.209419246763332 1 1
0.22857672901029 0.22810107253772 1 1
0.218401935124256 0.217806964615248 1 1
0.197094851453202 0.196541643906552 1 1
0.220954220371031 0.22043628732421 1 1
0.18473843350553 0.184264791962449 1 1
0.179090838834629 0.178608127275878 1 1
0.199453775425031 0.198887811848914 1 1
0.221362757717411 0.220821783547668 1 1
0.232583468881672 0.23187706208473 1 1
0.229380548160814 0.228872025022035 1 1
0.202892816855475 0.202285297964258 1 1
0.181211139045786 0.180797697937292 1 1
0.201448004348137 0.20098128787368 1 1
0.229376230803213 0.228848544640891 1 1
0.185822895095222 0.185300249225361 1 1
0.244710172361663 0.244036946961194 1 1
0.201520929926591 0.200948325000056 1 1
0.223265293742185 0.222676097576931 1 1
0.23848065532838 0.237836043923234 1 1
0.238538109615929 0.237817235371233 1 1
0.177135122565644 0.176581235611866 1 1
0.180257132576648 0.179767028456025 1 1
0.234892443631739 0.234397296328377 1 1
0.187009738560377 0.18637023906045 1 1
0.235443981337464 0.234873798931227 1 1
0.246981120675087 0.24630120959483 1 1
0.173240832225165 0.172812104405989 1 1
0.213437236810895 0.212799112686767 1 1
0.175261822772566 0.174851467740706 1 1
0.188905727268452 0.188481363388927 1 1
0.189809096997845 0.189396657506514 1 1
0.222192065883818 0.221621061435616 1 1
0.243811231036307 0.243043555312086 1 1
0.195439995849982 0.195100151816774 1 1
0.23137973880717 0.230651852577932 1 1
0.206290929632324 0.205709849176636 1 1
0.200760621279763 0.200271025079 1 1
0.161744883841259 0.161354160342683 1 1
0.192438876237654 0.191880198194787 1 1
0.221231189153478 0.220669361085669 1 1
0.223121088115388 0.222604729648433 1 1
0.198950258855035 0.198485148430364 1 1
0.181650357714278 0.181181455054511 1 1
0.261580929814704 0.260913486875666 0 0
0.197353007009554 0.196952937650313 1 1
0.253919080008305 0.253420420028972 1 1
0.21851176104199 0.217921002558561 1 1
0.207514777098623 0.206980790523454 1 1
0.172741635435308 0.172310635843853 1 1
0.16810085303438 0.167779475536102 1 1
0.23818817620406 0.237659303339627 1 1
0.207236609776471 0.206699540724523 1 1
0.213679944066843 0.213184087170663 1 1
0.18817530087604 0.187656846552701 1 1
0.187711746123645 0.187265323220015 1 1
0.201873979248756 0.201431870101286 1 1
0.214792252955667 0.214188919660647 1 1
0.229720295093089 0.22915377889662 1 1
0.218939077488771 0.218414398303796 1 1
0.213069309067614 0.212574064044575 1 1
0.206879848399561 0.206320133945341 1 1
0.205620835500225 0.205125194226324 1 1
0.201743809328235 0.201181433601848 1 1
0.183352119695569 0.182941891466774 1 1
0.172074204966581 0.171577719581675 1 1
0.198633114505852 0.198108053912926 1 1
0.21438881451796 0.213934255160599 1 1
0.207174014823494 0.20653816229396 1 1
0.189493810661456 0.188948369405876 1 1
0.264096121013018 0.263336062052309 0 0
0.220242282829451 0.219541437675355 1 1
0.199460560212394 0.198970955636317 1 1
0.250461131757242 0.24987832654305 0 1
0.128275963502849 0.127931462361535 0 0
0.192089726915679 0.19160180789623 1 1
0.184114629165662 0.183607376791615 1 1
0.233733450203361 0.233174901325852 1 1
0.193015801322705 0.192449777812449 1 1
0.198273401343345 0.197762377312043 1 1
0.232601271846073 0.231980923322028 1 1
0.209375910643684 0.208855856682605 1 1
0.219098748583899 0.218558843011192 1 1
0.190097321711631 0.189669317618662 1 1
0.227534786420096 0.226941821987898 1 1
0.148344859685493 0.147882628295863 1 1
0.248656170523574 0.24799737020182 1 1
0.178262037948182 0.177945083579638 1 1
0.199118142148159 0.1986578137443 1 1
0.203796819091703 0.203304616626515 1 1
0.234095209306546 0.233578283197918 1 1
0.190470847231306 0.190064505347509 1 1
0.182410306691419 0.181602833421308 1 1
0.214438488316415 0.213828904284034 1 1
0.190054192879668 0.189612520287403 1 1
0.203405390662287 0.202983482695358 1 1
0.205358985592214 0.204672188987432 1 1
0.22456688429986 0.223956236494419 1 1
0.209252695383768 0.208802265720464 1 1
0.200070923575982 0.199626530629307 1 1
0.208686182872478 0.208217335029587 1 1
0.207836063993417 0.20732805361121 1 1
0.239755292737962 0.23903045484747 1 1
0.215828921158916 0.215351789218787 1 1
0.148357873783459 0.14803111515669 0 0
0.169864864836034 0.1694312765219 1 1
0.169513974918687 0.16908058841395 1 1
0.204241603712215 0.203782166025918 1 1
0.23309699762506 0.232497083142591 1 1
0.182301893616576 0.181825899559494 1 1
0.186803320439769 0.186174104928033 1 1
0.228987952230601 0.228451032123293 1 1
0.257824859193262 0.257149616645638 0 0
0.178740422451685 0.178409563259343 1 1
0.144302893391714 0.143932251292718 0 0
0.174001884132914 0.173519341029902 1 1
0.136422954384216 0.136026134334125 0 0
0.216181072234784 0.215672709646557 1 1
0.229201855033841 0.228614622532682 1 1
0.187476185513748 0.187000652478322 1 1
0.177153398945951 0.176677704243279 1 1
0.19303571062794 0.192295894891393 1 1
0.207328486134112 0.206675884995579 1 1
0.219707313735662 0.219131317627189 1 1
0.214499876714566 0.213712045597192 1 1
0.199054107868976 0.198585795379234 1 1
0.208651858034102 0.208076592245058 1 1
0.19583650157547 0.195322337760783 1 1
0.186395379303016 0.185899416622851 1 1
0.204252458040002 0.203697033013787 1 1
0.215788069659378 0.215275544258284 1 1
0.273859393756151 0.273225812478765 0 0
0.159912261720496 0.159276707872216 1 1
0.157364338994864 0.157005972012273 1 1
0.223391077483627 0.222833458528069 1 1
0.22670945101342 0.22604860755975 1 1
0.249122828941658 0.248314434524708 1 1
0.173212683563396 0.172796496281728 1 1
0.219093012204602 0.218487601050286 1 1
0.257090803949887 0.256472610836108 0 0
0.226506624193212 0.225949618488077 1 1
0.177789158361034 0.177346282185546 1 1
0.186784117489476 0.186359385241654 1 1
0.228070251777467 0.227432069000866 1 1
0.260690936801664 0.260148881976101 0 0
0.258876278676643 0.258239212412587 1 1
0.163507660618311 0.162975815396859 1 1
0.19237702463054 0.191997861579721 1 1
0.136544705437719 0.136187583836732 0 0
0.175054876163698 0.174614209649388 1 1
0.199358182881631 0.198853080229077 1 1
0.177071382799828 0.176660608626452 1 1
0.202801144695301 0.202283324774624 1 1
0.236263265622007 0.235667570941783 1 1
0.183914014725547 0.18344588163146 1 1
0.229926724818336 0.229482046223764 1 1
0.189331299215987 0.188879554290558 1 1
0.177711809025108 0.17724320142795 1 1
0.225165353858706 0.224573927361624 1 1
0.187938048655342 0.187486277882851 1 1
0.186191384831411 0.185816381213349 1 1
0.215712379889465 0.215004438712073 1 1
0.220102856518507 0.219608067284403 1 1
0.182460448791508 0.182008524591636 1 1
0.200772302138771 0.20020420426709 1 1
0.214698933781133 0.213792706837922 1 1
0.195911994476824 0.195468246941018 1 1
0.193746572376305 0.193186156330068 1 1
0.211934196275614 0.211497090519637 1 1
0.151540319592884 0.151073648263574 1 1
0.185995605648178 0.185418985081309 1 1
0.214004048972365 0.213415516282832 1 1
0.197427024704183 0.196982802806397 1 1
0.174957587245445 0.174595099788686 1 1
0.226068034178169 0.225540152658036 1 1
0.196397160995542 0.195878435184092 1 1
0.167675568822824 0.167368904073687 1 1
0.226070341339155 0.225138055717035 1 1
0.17627789078539 0.175757521313147 1 1
0.221235887885854 0.220687126489674 1 1
0.190380420741821 0.189790094710283 1 1
0.21729244669116 0.216796500867209 1 1
0.232281608368318 0.231673996830823 1 1
0.178904980339517 0.178500743191889 1 1
0.231633214943284 0.230881799234509 1 1
0.200839882686939 0.200373102439956 1 1
0.218969942955145 0.218490324564424 1 1
0.173247848268577 0.172845312562882 1 1
0.231220824283705 0.230667776926987 1 1
0.202551458626388 0.202064078700895 1 1
0.203276512310301 0.202799314046386 1 1
0.173285797915101 0.172841522569167 1 1
0.256198734212248 0.255642603907364 0 0
0.25941001037561 0.258701197086162 0 0
0.174918618696013 0.174469295044507 1 1
0.25444455713862 0.253784215748224 0 0
0.209181511779503 0.208800135152827 1 1
0.156719710784181 0.156335214339334 1 1
0.21273185698042 0.212257961131969 1 1
0.213959366086993 0.213409916144083 1 1
0.223565382600534 0.222889501866388 1 1
0.167321679742242 0.166870470557293 1 1
0.232969240986694 0.232461267398702 1 1
0.212843126473479 0.212346536050832 1 1
0.193353759290799 0.192925576562404 1 1
0.176743580447291 0.176368846994981 1 1
0.21784082377091 0.217180160182037 1 1
0.224755118010413 0.224012494809309 1 1
0.204673966325247 0.204214951447443 1 1
0.177432931396791 0.176951801117583 1 1
0.181393811783925 0.180980541723263 1 1
0.200162936085202 0.199660334064161 1 1
0.196932602843495 0.196566008190736 1 1
0.174746411475043 0.174325674137498 1 1
0.229800357353366 0.229252867730938 1 1
0.222377584995469 0.221882434946156 1 1
0.193356259639084 0.192894407191487 1 1
0.217878590405375 0.217350345610608 1 1
0.205612231275049 0.205048770375303 1 1
0.222998853064826 0.222469810252594 1 1
0.155213124303647 0.154789874423855 1 1
0.207802958080986 0.207386557438005 1 1
0.240826232876497 0.240177618855452 1 1
0.232767092463905 0.232242477842919 1 1
0.177495083676845 0.176770740586181 1 1
0.187391342661197 0.186977741782711 1 1
0.187967452517773 0.187468942824254 1 1
0.246772030520779 0.246203418988097 1 1
0.171365917947956 0.170934071522207 1 1
0.191751657195485 0.191385808410087 1 1
0.221468026720129 0.220756720818115 1 1
0.20621179669087 0.205816941946371 1 1
0.163945052469778 0.163635784772593 1 1
0.23448756208835 0.233926051615867 1 1
0.216322120585882 0.215844522760529 1 1
0.192693436865352 0.192228658879568 1 1
0.211442802903985 0.210987765298697 1 1
0.21822470218699 0.217547750278157 1 1
0.171658277574588 0.171230758383297 1 1
0.209246033480033 0.208856607325741 1 1
0.193847409458277 0.193316094151098 1 1
0.14725001796717 0.146875629425459 1 0
0.188048051510683 0.187683065316949 1 1
0.186135226810525 0.185676445615214 1 1
0.232440628172659 0.231811412827733 1 1
0.230296151295588 0.229695824149723 1 1
0.178942588771743 0.178510206995192 1 1
0.201381294253946 0.200885111917708 1 1
0.164680567192683 0.16429993814203 1 1
0.169964394881375 0.169481647915979 1 1
0.208175819725197 0.207673077615376 1 1
0.192599100127644 0.192171639924391 1 1
0.222995168221511 0.222374557683063 1 1
0.197453924936229 0.197044711440454 1 1
0.239761812170451 0.239210553489613 1 1
0.235846057828736 0.235292967066441 1 1
0.198031542826264 0.197386869006281 1 1
0.18971011457281 0.189229526493096 1 1
0.239599476745752 0.23902420918806 1 1
0.226624623789788 0.226109597470131 1 1
0.22039569200994 0.219857508025406 1 1
0.244643901850464 0.244102626262509 1 1
0.243064852811159 0.242490756740105 1 1
0.226882771238611 0.226154685800431 1 1
0.198326462216815 0.197781505368231 1 1
0.168405697004712 0.168061895757126 1 1
0.203337322221895 0.202758705608036 1 1
0.233374211373603 0.232693796430198 1 1
0.154926387446656 0.154582392115638 1 1
0.187836251616608 0.187332433065883 1 1
0.169746401641643 0.169360346460166 1 1
0.217052227192085 0.216444592258303 1 1
0.216223972486618 0.215583975054346 1 1
0.193690344427682 0.193250964051017 1 1
0.16387095925423 0.163482609792856 1 1
0.17804891043169 0.177599929047854 1 1
0.195203926127152 0.194599956112952 1 1
0.181335397299627 0.180906352412098 1 1
0.235682747254527 0.235073152381691 1 1
0.205729322558405 0.205269929190488 1 1
0.174677953432992 0.174304244029748 1 1
0.19333819556065 0.192839456620854 1 1
0.180101747074846 0.179493799901847 1 1
0.209451871509805 0.2090287120474 1 1
0.183545607498288 0.183009010591928 1 1
0.214562009764117 0.2141353740291 1 1
0.205299753737477 0.204671760608425 1 1
0.218773534719402 0.218226874856128 1 1
0.228694359050957 0.228002591569836 1 1
0.145527898510359 0.145112187825152 1 1
0.243560543429182 0.242849536141845 1 1
0.178385382756207 0.177763928652215 1 1
0.228800286979416 0.228249426489222 1 1
0.208622785878543 0.208139854232929 1 1
0.244102392674414 0.243533431680644 1 1
0.228950154705353 0.228381911963391 1 1
0.201471532271335 0.200915156361265 1 1
0.188806701665091 0.188221287302626 1 1
0.194018432530825 0.19351230376064 1 1
0.177892485994181 0.177400240115799 1 1
0.16918128192782 0.168822818888977 1 1
0.157891019175339 0.157528985351512 1 1
0.201549525022181 0.201111905882026 1 1
0.183748432355032 0.183253703946365 1 1
0.214173051554836 0.213707835796443 1 1
0.192454194265321 0.192050515214752 1 1
0.237815458042883 0.237217119880203 1 1
0.176455490796442 0.176016121340276 1 1
0.203805793491941 0.203264062324097 1 1
0.170887011649803 0.170440647335768 1 1
0.1727091834881 0.17223278253721 1 1
0.25268654980363 0.251937538420596 1 1
0.188759332348591 0.188345177237745 1 1
0.202017751951018 0.201579790486442 1 1
0.168387055994703 0.168007389246237 1 1
0.215381088820342 0.214808235267333 1 1
0.227206433155219 0.226696735263616 1 1
0.205032764852783 0.204387797252371 1 1
0.198345255668149 0.197845306460199 1 1
0.169595514285439 0.169022438415038 1 1
0.211772473452364 0.211243922077271 1 1
0.170160821941232 0.169772455853855 1 1
0.206380380703268 0.205882094153839 1 1
0.198374547126654 0.197898222045219 1 1
0.139839709270996 0.139467020646826 0 0
0.261687700447411 0.26108239124801 0 0
0.228901250976224 0.22830706973013 1 1
0.231981813179974 0.231368201622606 1 1
0.176570277267525 0.176018170539046 1 1
0.255918280511351 0.255217863140694 0 0
0.189348821858484 0.188969818198489 1 1
0.215649919300237 0.215057991101728 1 1
0.228727492726037 0.228171509463993 1 1
0.170211106104544 0.169828301267186 1 1
0.229235616172554 0.228625964797208 1 1
0.209853838220026 0.209263887110743 1 1
0.188497801314233 0.188067538543292 1 1
0.192371677012522 0.191861788815145 1 1
0.226521864864222 0.22598189564633 1 1
0.208248879212305 0.207771773089579 1 1
0.19031666080956 0.189785162631485 1 1
0.168600323702188 0.168211217884234 1 1
0.18915861292027 0.188741938502831 1 1
0.211512882878451 0.211044653772677 1 1
0.196431327742097 0.195938803566392 1 1
0.204511662425139 0.203998417648582 1 1
0.179233837902016 0.178642201841387 1 1
0.191094904475828 0.190557702605114 1 1
0.203339566609384 0.202759482362632 1 1
0.184599062029478 0.184220454129589 1 1
0.201576502780489 0.201036291471503 1 1
0.225379062980839 0.224985445862547 1 1
0.203821014236783 0.203315501877849 1 1
0.183928134185794 0.183449787910258 1 1
0.186878195989088 0.186277517928264 1 1
0.216009798084345 0.215428676571142 1 1
0.135948022407246 0.135565923255377 0 0
0.189505793670381 0.189031329991175 1 1
0.179743844471717 0.179224365029736 1 1
0.173020127518848 0.172600562929144 1 1
0.22080532026116 0.220310998671359 1 1
0.220099417176762 0.219586130680605 1 1
0.196241053646783 0.195641254848707 1 1
0.235815153841134 0.235323986263027 1 1
0.221587915859601 0.221051571822964 1 1
0.205270815131359 0.204736599723966 1 1
0.201543088794392 0.201027906481381 1 1
0.250868946785307 0.250163866129606 1 1
0.209503634064555 0.20896205852444 1 1
0.17971975193141 0.179062930193444 1 1
0.22308038534787 0.222305227942389 1 1
0.158848432824001 0.158478786326527 1 1
0.216932264629555 0.216452240976367 1 1
0.1981179381822 0.19761842979531 1 1
0.210121287326985 0.209513547554021 1 1
0.189848973635744 0.189317379988092 1 1
0.217489731069067 0.216916800666991 1 1
0.228391766984496 0.227752858791024 1 1
0.224553093120679 0.223870721582446 1 1
0.199698315798521 0.199119223442231 1 1
0.230240395269977 0.229745527104491 1 1
0.192326146050745 0.191851657655745 1 1
0.223374875218682 0.222845385649943 1 1
0.18254720399065 0.182101257617459 1 1
0.198889748796009 0.198458288162043 1 1
0.208522219332949 0.207963578578708 1 1
0.175150394625902 0.174872881786476 1 1
0.17474105682976 0.174306933531412 1 1
0.209972668217434 0.209549918430476 1 1
0.250942710128599 0.250250514696045 1 1
0.175979133633112 0.175430800327384 1 1
0.190114192925253 0.18965708792071 1 1
0.165551385508795 0.1651942620545 1 1
0.223475998998107 0.222941751860575 1 1
0.187395791708443 0.186836385627612 1 1
0.17310733739331 0.172708096170281 1 1
0.166317950382884 0.16593946322537 1 1
0.236450999054529 0.235925290608592 1 1
0.211707727249209 0.211146438337011 1 1
0.17787957606004 0.177447991376109 1 1
0.208640012648649 0.208007635936487 1 1
0.190207024762594 0.18968201533092 1 1
0.174666702717339 0.174214301369242 1 1
0.201099918190243 0.200548693391781 1 1
0.200968859436395 0.200372161257352 1 1
0.213362167048859 0.212862854593026 1 1
0.201880623981959 0.201486245436157 1 1
0.211942911626686 0.211457966612899 1 1
0.22703161608151 0.226560477141203 1 1
0.163489313376834 0.163058388213585 1 1
0.208878357919426 0.208337485937351 1 1
0.188751888092708 0.188235971938743 1 1
0.191034862230994 0.190555118486606 1 1
0.181518611438866 0.181034337057415 1 1
0.216678782220928 0.216152095606263 1 1
0.188169486702506 0.187818215252694 1 1
0.176736318659136 0.176382389544955 1 1
0.168704079411608 0.168246816052354 1 1
0.181130385754413 0.180722700758755 1 1
0.148170038157087 0.147794489588182 0 0
0.149184460632224 0.14876851115863 1 0
0.188977294099033 0.188444566150139 1 1
0.215754860031955 0.21517362165547 1 1
0.115920848467531 0.115599527513745 0 0
0.241937136982029 0.241217134878486 1 1
0.195099117209047 0.1947221339203 1 1
0.212703016815707 0.212070445921963 1 1
0.213127137148255 0.212534562410407 1 1
0.211413856876843 0.211001392273672 1 1
0.169303777629967 0.168792636720276 1 1
0.199152843974421 0.198641407780014 1 1
0.19268663812558 0.192234411716276 1 1
0.199542517062831 0.199004353632058 1 1
0.190229764135591 0.189876913390743 1 1
0.147411804939587 0.146946109068676 1 1
0.201243142974964 0.200741915730236 1 1
0.168150485636763 0.167603702146827 1 1
0.167629368421099 0.167333786971508 1 1
0.198374627229928 0.19786569927278 1 1
0.136168106306756 0.13588004052891 0 0
0.174074695921974 0.17359015455764 1 1
0.128303332569723 0.127899786750788 0 0
0.182541712925739 0.182149843819837 1 1
0.207912781019184 0.20729659084032 1 1
0.19900545822706 0.198501009304614 1 1
0.215233924822451 0.214820501983784 1 1
0.219626953997562 0.218811783032835 1 1
0.205643850653002 0.205144087373945 1 1
0.216939479507958 0.216468008788563 1 1
0.211233325157933 0.210754068363966 1 1
0.17329628069368 0.172903848957925 1 1
0.203894055439875 0.203409770318116 1 1
0.204026632619204 0.2035683833116 1 1
0.197583673658419 0.197148571737927 1 1
0.152130407631754 0.151854867508822 1 1
0.2028602000668 0.202410150128276 1 1
0.207126832367728 0.206695710606799 1 1
0.218678607873688 0.218083904845735 1 1
0.22787367325094 0.227217317643401 1 1
0.184799608096854 0.184293786310244 1 1
0.169071193448379 0.168660332975378 1 1
0.192105959811885 0.191617160630917 1 1
0.209747959227056 0.209006983840382 1 1
0.229232105023168 0.228741564178074 1 1
0.226734287764595 0.226132851028134 1 1
0.187815655899487 0.187398780054837 1 1
0.203491936078805 0.202964597731228 1 1
0.184690518658301 0.184325938375768 1 1
0.161477278777517 0.161060350363641 1 1
0.199510339025252 0.198673101810968 1 1
0.218205304182718 0.217687630347901 1 1
0.220283224315785 0.219611094755612 1 1
0.217045976636304 0.216501260746464 1 1
0.204404803578947 0.203853335487334 1 1
0.194753367177378 0.19424537961935 1 1
0.20254074076627 0.202047889917141 1 1
0.21063866715514 0.210192727159091 1 1
0.202542819987942 0.202066492145238 1 1
0.186266529438367 0.185813793563244 1 1
0.237371670658604 0.236698083311711 1 1
0.270337450930035 0.269703732868821 0 0
0.192888205162855 0.192355761745865 1 1
0.175439568929595 0.175027431155665 1 1
0.18672709553754 0.186316912356712 1 1
0.189368131483039 0.188925765108537 1 1
0.2250241791155 0.224454129020533 1 1
0.203195282153765 0.202672487355397 1 1
0.19977487005566 0.19923871455117 1 1
0.242008021500209 0.241220163918021 1 1
0.232768451287462 0.232193848611263 1 1
0.149368438161282 0.14902288041844 1 1
0.25284056978474 0.252119942454146 1 1
0.153081116838759 0.15269942066313 1 1
0.209227181873985 0.208715340151596 1 1
0.205485243270713 0.204967230757025 1 1
0.215503635513578 0.214884667613692 1 1
0.18224998679253 0.181808037369416 1 1
0.175449189251866 0.175009517729386 1 1
0.187309025554721 0.186803380586514 1 1
0.190075977193026 0.189616718804399 1 1
0.191510614038943 0.191027781696461 1 1
0.176696352383542 0.176081327396919 1 1
0.239691601365284 0.238520038073242 1 1
0.258077345733517 0.257459033447754 0 0
0.181553751226495 0.181071518872885 1 1
0.219838573610607 0.219073442230487 1 1
0.227450214804499 0.226855927875713 1 1
0.20038456730129 0.199955110431112 1 1
0.220185303031367 0.219617864373121 1 1
0.191339781895479 0.190842991622688 1 1
0.200451717882318 0.199955180558162 1 1
0.226603212524497 0.226018570713103 1 1
0.193387385449482 0.193014643132292 1 1
0.185220613882491 0.184789459426554 1 1
0.188565691325017 0.187861581614523 1 1
0.197145580315329 0.196648015837047 1 1
0.199661952794443 0.199198132083687 1 1
0.229970324074512 0.229411218876257 1 1
0.207034037682541 0.206255713218054 1 1
0.163342434548459 0.162959749384811 1 1
0.175033784854035 0.174646953995991 1 1
0.245010466442831 0.244279195805914 1 1
0.20309802605465 0.202528423089951 1 1
0.176212999818002 0.175721768458524 1 1
0.138131592856069 0.137846335506047 1 0
0.186756129584247 0.186336503344879 1 1
0.187453484127543 0.186958144486422 1 1
0.173359609374603 0.172952454939125 1 1
0.215628906383518 0.215062475356607 1 1
0.199520747922524 0.198978900810732 1 1
0.228773709202837 0.228231109353145 1 1
0.235681368199343 0.235145267621509 1 1
0.228546455434762 0.22800194372159 1 1
0.181220165280497 0.180795790023734 1 1
0.193260895499539 0.192827572761733 1 1
0.18099149142671 0.180581746836082 1 1
0.194096391755813 0.193490840670121 1 1
0.175377230313634 0.175110336113312 1 1
0.177504851551361 0.17707344914076 1 1
0.197651803964642 0.197223349258222 1 1
0.187795545533722 0.187277833695225 1 1
0.21812505707837 0.217622855127797 1 1
0.187619829695772 0.18718381009927 1 1
0.186012288827382 0.185601605154455 1 1
0.218347421682182 0.217822725159956 1 1
0.206257902156238 0.205881293126226 1 1
0.217878455745933 0.217450503184084 1 1
0.21836799024225 0.217851166227098 1 1
0.233152103244024 0.23251968203356 1 1
0.220621823690939 0.220001132250734 1 1
0.186314397181601 0.185869252719397 1 1
0.274588239453036 0.27387766567037 0 0
0.216344379400308 0.215792233326515 1 1
0.176345882168609 0.175913170016874 1 1
0.16014250566883 0.159730162341283 1 1
0.192319178671448 0.191873739229199 1 1
0.172067542062119 0.171782692022941 1 1
0.185117420863175 0.184655880522741 1 1
0.171592430931195 0.171018773804372 1 1
0.223626486185839 0.22302130214563 1 1
0.212403814914532 0.211869725742995 1 1
0.165232222986902 0.16491448598044 1 1
0.19196588242688 0.191511245040252 1 1
0.221550957010829 0.221026649313566 1 1
0.213070026746046 0.212566551169418 1 1
0.147261833703021 0.14681432341276 1 1
0.191473604433632 0.191046004373242 1 1
0.234092384855629 0.233440195636052 1 1
0.201649467128089 0.201162795816315 1 1
0.191535909541838 0.191066389323703 1 1
0.200729592057623 0.200289201125262 1 1
0.198212116580737 0.197812801855744 1 1
0.191350099072851 0.190900306486268 1 1
0.236983004737697 0.236293023726593 1 1
0.166269958291151 0.165725906410052 1 1
0.197389144518373 0.196667712263868 1 1
0.180819734704233 0.180469706470202 1 1
0.230534638842765 0.230041364153755 1 1
0.232815612696919 0.232264836789784 1 1
0.180802102838425 0.18039360456532 1 1
0.218286829900657 0.217758318263374 1 1
0.225614711328268 0.225077237699258 1 1
0.209122524390038 0.208585122120339 1 1
0.174014321697252 0.173499783766469 1 1
0.177500491804761 0.177118844921655 1 1
0.234841101146784 0.234203536894164 1 1
0.195236602309044 0.19477086134727 1 1
0.168963912192865 0.168441879829137 1 1
0.211986199152612 0.211264492617476 1 1
0.192199378775552 0.191722464593441 1 1
0.223860311569955 0.223145100960822 1 1
0.149029952328527 0.14860432738536 1 1
0.179003933328911 0.178553612541097 1 1
0.202414762155472 0.20193747295916 1 1
0.183159056669978 0.182713338422386 1 1
0.20898745217361 0.208415651215525 1 1
0.180847277165064 0.180488081448568 1 1
0.198027291521921 0.197520947926809 1 1
0.216438360239739 0.215840294817951 1 1
0.160575833612282 0.160218905854421 1 1
0.202765432509424 0.202113680925667 1 1
0.188771325389636 0.18843324134574 1 1
0.181129663998041 0.180691388526505 1 1
0.205680753304264 0.205152692316143 1 1
0.206818858055627 0.20629863737062 1 1
0.18630104021112 0.185858352445849 1 1
0.195825174863962 0.195157979280268 1 1
0.173249431750501 0.172949112748325 1 1
0.258209527272349 0.257591471451059 0 0
0.231672659544995 0.231076276069297 1 1
0.192224985593608 0.191641253287383 1 1
0.169367717883578 0.168923069642787 1 1
0.191958014981112 0.191500898460149 1 1
0.207443935451935 0.206816586625021 1 1
0.196985479051439 0.196527056617376 1 1
0.185152167320927 0.184729466140547 1 1
0.188564578232305 0.188001184247904 1 1
0.238466602429517 0.237952230171469 1 1
0.194991516850152 0.194495141519857 1 1
0.189779355612934 0.189251735777938 1 1
0.224546710584051 0.223906131948812 1 1
0.188669419006634 0.18820641377202 1 1
0.20342076324506 0.202896366441233 1 1
0.220428674364826 0.219884936416432 1 1
0.22820711192873 0.227603396888346 1 1
0.154929343982017 0.154522930704325 1 1
0.163871497678923 0.163505326378299 1 1
0.231317640179348 0.230803136509053 1 1
0.179222668896242 0.178713708400447 1 1
0.16461652805761 0.164260657724487 1 1
0.209613550834918 0.209074286075181 1 1
0.167194578003661 0.166797985813808 1 1
0.184246913224277 0.183776089270904 1 1
0.168828027364061 0.168417367163147 1 1
0.177108433486227 0.176601183201827 1 1
0.235137865150145 0.234537636028859 1 1
0.185565863265647 0.185075317931806 1 1
0.266862102299231 0.266250938413792 0 0
0.198333560068942 0.197949017126477 1 1
0.196414196215947 0.195866874798393 1 1
0.201935586108491 0.201435587404743 1 1
0.177067495031264 0.176673202320047 1 1
0.206482960208389 0.206021906212094 1 1
0.217798573739531 0.217123583491806 1 1
0.224507819073156 0.223992950036257 1 1
0.191845359693761 0.19121166220921 1 1
0.187363043821255 0.186903880060546 1 1
0.210681800253085 0.210128073362533 1 1
0.151646321905772 0.151187322221613 1 1
0.193580130080978 0.1930432846329 1 1
0.230227399990864 0.22970218063833 1 1
0.211395991927371 0.210823408928937 1 1
0.218689759709394 0.218243189635178 1 1
0.199390332617341 0.198940527440842 1 1
0.194882919269182 0.194373544491457 1 1
0.247896371910543 0.24712140593935 1 1
0.192186261000605 0.191731139586422 1 1
0.187544782609898 0.187106073167332 1 1
0.192290390679924 0.191708696850695 1 1
0.207395335985788 0.206929966925766 1 1
0.180624554368867 0.180226760716793 1 1
0.157982437298579 0.157508979419088 1 1
0.227549072445925 0.226967849844282 1 1
0.205279286391459 0.204653155948171 1 1
0.206535851808433 0.206033638435895 1 1
0.18625681244889 0.185753539483573 1 1
0.191836566192497 0.191347675990033 1 1
0.191204508424543 0.190683542126148 1 1
0.228027341342555 0.22756164187522 1 1
0.18617424724522 0.185712964260921 1 1
0.192660315796165 0.192141581084253 1 1
0.185736737753921 0.185274597601801 1 1
0.192605712240115 0.19210233339256 1 1
0.210072325632554 0.209559283492096 1 1
0.176789718800078 0.176363721149426 1 1
0.197055207222666 0.196616361808396 1 1
0.171492612064983 0.171062533657544 1 1
0.186981974910073 0.186574857246235 1 1
0.207154184075856 0.20659702562535 1 1
0.226527451503485 0.226045144222616 1 1
0.190156324915292 0.1896897383636 1 1
0.221622814772298 0.22113650932338 1 1
0.245389158740993 0.244782763229695 1 1
0.196540793792685 0.196058958638532 1 1
0.204514982453085 0.203993273998682 1 1
0.235157955080066 0.234505811559475 1 1
0.166886343663978 0.166462199707184 1 1
0.174564866081373 0.174216595267678 1 1
0.207386270796001 0.206840193145054 1 1
0.183058345830864 0.182660000944139 1 1
0.193724073122379 0.193255540647514 1 1
0.201422607695725 0.20073791760159 1 1
0.198218726932295 0.19768788671829 1 1
0.190054701915747 0.189507517105493 1 1
0.180634866388304 0.180117784999801 1 1
0.219954377696909 0.219407102112459 1 1
0.232436489174483 0.231964660647349 1 1
0.246615409320838 0.246027213790167 1 1
0.18570954170137 0.185163635719886 1 1
0.20933498544289 0.20885144462843 1 1
0.239102168949988 0.238456292639245 1 1
0.185397699421649 0.18493448737838 1 1
0.189257843111357 0.188882274058897 1 1
0.21408450895245 0.213288211790093 1 1
0.158235283434357 0.157854316382988 1 1
0.223606540269355 0.22307131893685 1 1
0.232821379198684 0.232299482518049 1 1
0.216847555081384 0.216313416085828 1 1
0.190025379976093 0.189521368920776 1 1
0.243045755754361 0.24236192475911 1 1
0.196965127968395 0.196535749453386 1 1
0.188252308933503 0.187768702405482 1 1
0.19937949134266 0.198850756648964 1 1
0.227699076260336 0.227101706358168 1 1
0.236188607626577 0.23528095487296 1 1
0.146326146880301 0.145828131545776 1 1
0.207332411588559 0.206919604643982 1 1
0.194022265249016 0.193561251746152 1 1
0.21402244026244 0.213133112238264 1 1
0.199682027143735 0.199134589365423 1 1
0.213165664615439 0.212623229512743 1 1
0.228113419897801 0.227526323350449 1 1
0.188479638230807 0.187979433764778 1 1
0.170279993499326 0.169843757988214 1 1
0.216050898341784 0.215521021900748 1 1
0.221649565283178 0.221083204174506 1 1
0.224447819430703 0.223866122310035 1 1
0.195711602763513 0.195235753394138 1 1
0.180363042787509 0.179901199134316 1 1
0.205701197998544 0.205276670393635 1 1
0.194220643311301 0.193726539562646 1 1
0.192745809388823 0.192173836748547 1 1
0.185268226461202 0.184859007005826 1 1
0.241218520344839 0.240594571351876 1 1
0.214570782586441 0.213829789944018 1 1
0.194493331355425 0.193874701281052 1 1
0.166561929109405 0.166116068589043 1 1
0.183067845338881 0.18257531176244 1 1
0.180436550747492 0.179923789754173 1 1
0.126279243014162 0.1258764082335 0 0
0.183204280500328 0.182605475270518 1 1
0.217913940914619 0.21740731369491 1 1
0.249180902641449 0.248496480817639 1 1
0.19249115601512 0.192011167207613 1 1
0.231991799102799 0.231347605859805 1 1
0.213807520463274 0.213229728261071 1 1
0.210969142977025 0.210487819048743 1 1
0.203803465381567 0.203294840176376 1 1
0.236498617380599 0.235667452697048 1 1
0.141501236764306 0.141208865439712 0 0
0.210757838783709 0.210219962986419 1 1
0.195865368863268 0.195328550480005 1 1
0.154576915241968 0.154189807337562 1 1
0.138706317397079 0.138372795985383 0 0
0.191047682812594 0.190527353676919 1 1
0.244918420697441 0.244304867860936 1 1
0.153544551366183 0.153183647058937 1 1
0.210385857612154 0.209845451959663 1 1
0.215415504707363 0.214859103166886 1 1
0.212472057697416 0.21194704378707 1 1
0.19679008615429 0.196394680745264 1 1
0.184803206419007 0.184355740414648 1 1
0.224488976491313 0.224010743347322 1 1
0.188605048923064 0.18821482005381 1 1
0.144070030859925 0.143745444579781 0 0
0.167142423560342 0.166718201371193 1 1
0.145364083115065 0.14504734056018 0 0
0.232931442131577 0.232385633070904 1 1
0.208678024028146 0.207868275433916 1 1
0.215183451655238 0.214634227090452 1 1
0.18595505129764 0.185468169990288 1 1
0.164631928257524 0.164257910022971 1 1
0.192553536637112 0.191982233851008 1 1
0.214737368348261 0.214185326211579 1 1
0.196645556988301 0.196131270240916 1 1
0.183677172931871 0.183299202924032 1 1
0.16968200807276 0.169079286712131 1 1
0.208232754050731 0.207694580230086 1 1
0.220150015289666 0.219632024692988 1 1
0.176374158512044 0.17581232102962 1 1
0.238139070966469 0.237490479729759 1 1
0.234427296037258 0.233824130808495 1 1
0.21115997465077 0.210456655490471 1 1
0.166555713328914 0.166116551174793 1 1
0.183957334689617 0.183468419921454 1 1
0.167653678025109 0.167233503968052 1 1
0.24003460272655 0.23940212251744 1 1
0.18975544598181 0.189330212312659 1 1
0.169804140989175 0.169351132985268 1 1
0.229895706412374 0.229334109507188 1 1
0.165232301267152 0.164742449166689 1 1
0.199222046209187 0.198668407800069 1 1
0.175638473624948 0.175142847064074 1 1
0.180371603932698 0.179851017908653 1 1
0.237316175869167 0.236673500900564 1 1
0.185985750928688 0.18548854595298 1 1
0.218984758201062 0.218454048262477 1 1
0.235620648235786 0.235112654040307 1 1
0.178662819426298 0.178312805618161 1 1
0.218315951171778 0.217696686898768 1 1
0.145469299168508 0.14509902242092 0 0
0.238013829756484 0.237405465232848 1 1
0.216441369877905 0.215658166812152 1 1
0.206441041569287 0.20577751837652 1 1
0.186826414076561 0.186383678421543 1 1
0.183724626580197 0.18325091192691 1 1
0.240342849315708 0.239763552971676 1 1
0.206694699225294 0.206172358645521 1 1
0.260559746237608 0.259888436466166 0 0
0.201868043272041 0.201403395957933 1 1
0.18489270518553 0.184518508651031 1 1
0.171628105002793 0.171237425943222 1 1
0.164423088111001 0.16409470259033 1 1
0.179200745370111 0.178747246749937 1 1
0.159605972609964 0.159258272587862 1 1
0.224568046632989 0.223919901374414 1 1
0.200237144281049 0.199799085438259 1 1
0.211009268964299 0.210499023559357 1 1
0.155696795983971 0.155404593891864 1 1
0.223801993208557 0.222908911330005 1 1
0.190133164241674 0.189788802928428 1 1
0.224861919979787 0.22422495542332 1 1
0.230915938899178 0.230379949252265 1 1
0.183703077385438 0.183325903702842 1 1
0.184105373684369 0.183667210364967 1 1
0.185652055340828 0.185071894034029 1 1
0.17246893189106 0.172061914837807 1 1
0.236400665719885 0.235774821615095 1 1
0.208307519165119 0.207772402827421 1 1
0.207012065103854 0.206506601867909 1 1
0.186985068464269 0.18658326087442 1 1
0.170742663530987 0.170278838395431 1 1
0.187456520256754 0.186958978999446 1 1
0.210409148269556 0.209895189968113 1 1
0.209368245638922 0.20881464000862 1 1
0.221334827720983 0.220631543184414 1 1
0.162228983356361 0.16179348034673 1 1
0.275924937664621 0.275168961363693 0 0
0.173775401381582 0.173305471176272 1 1
0.197959844824386 0.197520225415834 1 1
0.234865561237179 0.233838469413315 1 1
0.174267204141941 0.173927832354068 1 1
0.194791905671257 0.194336569495222 1 1
0.21867177072542 0.218089001355211 1 1
0.226354932217709 0.225775397779006 1 1
0.192870379567643 0.192381227017869 1 1
0.227574157049748 0.227069964471153 1 1
0.199159562166 0.198605113451078 1 1
0.161378698045785 0.160855136988034 1 1
0.22220796463712 0.221640882283419 1 1
0.192676144142806 0.192299741335102 1 1
0.210294110993 0.209777923908096 1 1
0.197004977590542 0.196497610198427 1 1
0.210945776848659 0.210420530178953 1 1
0.243142818379981 0.242546584436772 1 1
0.181296418357044 0.180825191875974 1 1
0.227775128301253 0.227185396310948 1 1
0.194141280536853 0.19362857603009 1 1
0.173258081213155 0.172810467254554 1 1
0.226943036950681 0.226362864876119 1 1
0.173965953456072 0.173538426586521 1 1
0.191655960696341 0.191260429498509 1 1
0.184023688854068 0.183506248232584 1 1
0.202041097148113 0.201675218239195 1 1
0.21343491706288 0.212950194071192 1 1
0.181428872875616 0.181105190911537 1 1
0.244170706047496 0.243467236993094 1 1
0.163608247603111 0.163174533441622 1 1
0.219448971761745 0.21893133278802 1 1
0.226684040542365 0.226082537458237 1 1
0.186255820792213 0.185864459164527 1 1
0.23898453381941 0.238382513158099 1 1
0.188895553286441 0.188345677360208 1 1
0.178059187224147 0.177494873033983 1 1
0.217437793700819 0.216941456930739 1 1
0.132490914133944 0.132175741889477 0 0
0.173768024998086 0.173414114211712 1 1
0.202121861078525 0.201673991930215 1 1
0.177277036641191 0.176890868707425 1 1
0.201605583464597 0.201043144788282 1 1
0.181439856748283 0.180903375815809 1 1
0.179866880004221 0.179485373131813 1 1
0.226138641250148 0.225501613435937 1 1
0.224537580036995 0.223773001771985 1 1
0.171376337154591 0.170987009787189 1 1
0.172180653369671 0.17175311882049 1 1
0.227297014656936 0.226826847788975 1 1
0.199185183947417 0.19866272370104 1 1
0.223635667585998 0.222988140123292 1 1
0.189428785069005 0.188970869409053 1 1
0.211745286515974 0.211192848327711 1 1
0.17402386890474 0.173652841510387 1 1
0.174412148866206 0.173986004659421 1 1
0.17793284978592 0.177463985703757 1 1
0.246406398473783 0.245805464206958 1 1
0.167266893054189 0.166822792302004 1 1
0.207151601699046 0.206602667432386 1 1
0.234879172202228 0.234384480770239 1 1
0.203404508991168 0.202887216835516 1 1
0.170822026566107 0.170448513990304 1 1
0.25532264944315 0.254600886742439 0 0
0.182310796000196 0.181925105453287 1 1
0.214317178545665 0.213770623902602 1 1
0.200556570274202 0.200020135112916 1 1
0.176036748507873 0.175595194477536 1 1
0.17671563051798 0.176309474152248 1 1
0.230862454851131 0.230288433762866 1 1
0.152862053444085 0.152508408554807 1 1
0.178814786048283 0.178392257016031 1 1
0.210868921160088 0.210357297354218 1 1
0.207800337234017 0.207369802492947 1 1
0.182985593200451 0.182524232657263 1 1
0.162347958540532 0.161878419619079 1 1
0.206339204268712 0.205915329706118 1 1
0.250937327153298 0.250247438797735 1 1
0.193280184832865 0.192746238877954 1 1
0.20156543758469 0.201107064666052 1 1
0.238285244900165 0.237724406895371 1 1
0.226752767729227 0.226215251090845 1 1
0.169846582273338 0.169374547532003 1 1
0.158958741022549 0.158568893562729 1 1
0.189710988488236 0.189168725153235 1 1
0.175135983895723 0.17466367841111 1 1
0.190469426424599 0.189999328523105 1 1
0.253151375196748 0.252477442802664 1 1
0.214382967115877 0.213857734437502 1 1
0.246453447995715 0.245902502563887 1 1
0.191391168762963 0.190981243661853 1 1
0.23469441993237 0.234032656586124 1 1
0.162132270976089 0.161681618029193 1 1
0.22965872310065 0.229119123200899 1 1
0.201520503013085 0.201066187031028 1 1
0.184373157548332 0.183909848921212 1 1
0.210004348527239 0.209451136523567 1 1
0.207317170858773 0.206876692253861 1 1
0.204570636347808 0.204178769132506 1 1
0.178468340580384 0.178109524298771 1 1
0.16273404466216 0.162332174502811 1 1
0.228866158877081 0.228181263231855 1 1
0.207715074355169 0.207128889762396 1 1
0.184484198145043 0.184055151647003 1 1
0.137918474989785 0.137558132652843 0 0
0.227321304532 0.22688127764117 1 1
0.17271023657204 0.172278619233626 1 1
0.196771228350726 0.196303610285265 1 1
0.142940060826661 0.142711434921744 0 0
0.146269171888907 0.14586187998533 1 1
0.217607528404994 0.217093842780601 1 1
0.186811171638008 0.186392824535508 1 1
0.192437894118147 0.19193691517299 1 1
0.221452598329391 0.220922788374658 1 1
0.22840673469265 0.227837270147305 1 1
0.199946921830081 0.199350100079846 1 1
0.175587957157443 0.175183561090287 1 1
0.199948557024779 0.199361287791674 1 1
0.23792080569332 0.237276828195729 1 1
0.180686044896996 0.180249647876161 1 1
0.206522039642815 0.206066329488208 1 1
0.226985541593872 0.226431522861053 1 1
0.156380814618095 0.155986222395381 1 1
0.173306243293061 0.172943119399564 1 1
0.233609694781457 0.233058533897109 1 1
0.227276616914531 0.226782545517032 1 1
0.205036001563217 0.204528305141288 1 1
0.210596749472832 0.210036942834563 1 1
0.209446910126847 0.208819169141911 1 1
0.23239023162401 0.231694795719372 1 1
0.199794757797948 0.199398830815281 1 1
0.2073345618983 0.206844308561659 1 1
0.198146983459075 0.197598881775063 1 1
0.188765031217385 0.188244288798818 1 1
0.177384843817104 0.176993010497845 1 1
0.196167504597375 0.195658932936226 1 1
0.18411808435409 0.183598802018091 1 1
0.182810367605348 0.182409092915078 1 1
0.194796405704904 0.19429382704126 1 1
0.21287778346871 0.212405194427864 1 1
0.236404947472368 0.235796520239091 1 1
0.219113110918556 0.218656761432575 1 1
0.180819534084379 0.180330730381049 1 1
0.141305987152335 0.140950122051938 0 0
0.230446095513958 0.229842198189746 1 1
0.226328535532445 0.225653772830334 1 1
0.228397368339926 0.227572467466477 1 1
0.222738615325652 0.222129049998943 1 1
0.251853232454057 0.251195730791263 1 1
0.230786579100124 0.230252022462608 1 1
0.200330314759152 0.199759869963742 1 1
0.205686743316586 0.205168817695339 1 1
0.207939027957626 0.207368970364079 1 1
0.199919743959123 0.199412176289634 1 1
0.184463520114624 0.18395204999071 1 1
0.190209304772429 0.189785013570467 1 1
0.184784291017453 0.184328695312103 1 1
0.213794080714106 0.213326812883861 1 1
0.182035489748334 0.181568823572916 1 1
0.210851648444817 0.210389443296054 1 1
0.161254943772832 0.1609623256973 1 1
0.170469186964833 0.170114118034666 1 1
0.211692669102544 0.211125451302171 1 1
0.221880050110071 0.221334403188084 1 1
0.238136243040782 0.237486003533551 1 1
0.203675817421733 0.203141242901723 1 1
0.232197175373692 0.231577761273862 1 1
0.155694439680609 0.155385097452863 1 1
0.181231248530076 0.180888718882058 1 1
0.173314262846658 0.172948828027529 1 1
0.232769412723113 0.232238846402717 1 1
0.190207747308941 0.189776097233008 1 1
0.208703229573636 0.208179206029104 1 1
0.238242094492788 0.237646874847041 1 1
0.206984296929209 0.206538377701789 1 1
0.227077270438697 0.226570472933153 1 1
0.237242064086361 0.236664787540191 1 1
0.216263704888254 0.215696644800635 1 1
0.212502690250626 0.211913973051617 1 1
0.192011772768819 0.191585556698568 1 1
0.174152745860949 0.173671506279817 1 1
0.211825995798296 0.21129196738889 1 1
0.211951482420805 0.211415944385608 1 1
0.188199278612421 0.187658767822357 1 1
0.205872100797542 0.205469140831225 1 1
0.245931870019275 0.245352078814443 1 1
0.166376261462736 0.165740201985784 1 1
0.173096452955275 0.172665427895775 1 1
0.203170465375039 0.202670600647443 1 1
0.181535028683127 0.18113271359315 1 1
0.223247603523721 0.222612141748468 1 1
0.21447046564648 0.213869739953236 1 1
0.183482257005212 0.18302530106347 1 1
0.214281007142214 0.213578935148383 1 1
0.219870561839274 0.219320011041416 1 1
0.184967943446452 0.184466450188835 1 1
0.214233986254547 0.213614302661232 1 1
0.231466133993391 0.230852940637972 1 1
0.211338474059894 0.210811221817461 1 1
0.201607338608278 0.201154633555352 1 1
0.142352649800747 0.141993752653271 1 1
0.202185082714487 0.201573274873 1 1
0.21162849032631 0.211044352690492 1 1
0.184618419688579 0.184200537576423 1 1
0.203081867951458 0.202603877236877 1 1
0.210845895529732 0.210309892384817 1 1
0.218277152748245 0.217864593893697 1 1
0.183165121184336 0.182684149395523 1 1
0.244503399925149 0.243889477543835 1 1
0.189533220130676 0.189078343183587 1 1
0.220715867959416 0.219912725371879 1 1
0.228221147173725 0.227583671757117 1 1
0.22675068180137 0.226150678100416 1 1
0.209352189526834 0.208832386362043 1 1
0.185653438792991 0.185244745441479 1 1
0.214068868212426 0.21367450972173 1 1
0.191680596085262 0.191173390822545 1 1
0.213423342685461 0.212834312448799 1 1
0.17642383356945 0.175990903387454 1 1
0.152889270877797 0.152566520721946 1 1
0.129328830511053 0.128991413206191 0 0
0.210246026054612 0.209719237089525 1 1
0.194436295812277 0.193981504983191 1 1
0.185213844975069 0.18468766933137 1 1
0.263445114833065 0.262623918966654 0 0
0.200293024876353 0.19984222994448 1 1
0.268200652935643 0.267424231508235 0 0
0.202565107286765 0.202075636055634 1 1
0.178154875513461 0.177661675721032 1 1
0.211988589729568 0.211323236496326 1 1
0.21085379425968 0.210294467996798 1 1
0.175192324506849 0.174717294625344 1 1
0.175146018142085 0.174656901085958 1 1
0.192583103741611 0.192069907922716 1 1
0.199176358785857 0.198704398286481 1 1
0.195961748053644 0.195496927568458 1 1
0.26626614780593 0.265649225215881 0 0
0.14871003175457 0.148401158328638 0 0
0.227355303774803 0.226811703292773 1 1
0.211042088767646 0.21046512910062 1 1
0.238808838071048 0.238190781426109 1 1
0.198815302792895 0.198187052943739 1 1
0.182952429775008 0.182434312029444 1 1
0.168823862270301 0.168287480673309 1 1
0.203271255331063 0.20273873434858 1 1
0.195277769173442 0.194782460575654 1 1
0.211595616735424 0.211062789405402 1 1
0.225041300008392 0.224563038906044 1 1
0.212448400462085 0.211861157367293 1 1
0.220840025177212 0.220206013521088 1 1
0.177399001530344 0.176951405032206 1 1
0.126727167124925 0.126412190200884 0 0
0.192877737266268 0.192435051859774 1 1
0.247979309189907 0.24729273467496 1 1
0.207178553255839 0.206725527148588 1 1
0.159937837474494 0.159585817412168 1 1
0.207772372069703 0.207207804475185 1 1
0.193045254300777 0.192529825099454 1 1
0.218875224425918 0.218292076344287 1 1
0.243491771347454 0.242764203976018 1 1
0.184969339683068 0.184538237103213 1 1
0.206565267739874 0.20599735340867 1 1
0.190205235090934 0.18973026985618 1 1
0.20671474513546 0.206278366986061 1 1
0.229098794169639 0.228500653110013 1 1
0.200446739122568 0.200086258401214 1 1
0.19656041538811 0.196122796885232 1 1
0.137264103819777 0.137047650472919 0 0
0.212487188081475 0.211859761919704 1 1
0.2493661947129 0.248675301133606 1 1
0.245776716887714 0.245099936073149 1 1
0.211487342738175 0.210952109741664 1 1
0.162692420806948 0.162296210873271 1 1
0.17878437815107 0.178319753939405 1 1
0.175868659544532 0.175459134847822 1 1
0.193188829056375 0.192509706389221 1 1
0.189042109581422 0.188663176666397 1 1
0.191398518645734 0.190927974108217 1 1
0.170581992214972 0.170073923406843 1 1
0.239456124477482 0.238927541184202 1 1
0.179821770984851 0.179364909583867 1 1
0.213931660623243 0.213469265656898 1 1
0.171203193961889 0.170814725527229 1 1
0.213046870543529 0.212417422794063 1 1
0.20813339022448 0.207610012311143 1 1
0.207659221507155 0.207150796249953 1 1
0.204121840187187 0.203581955695713 1 1
0.235586961668136 0.23491987874489 1 1
0.237641827933361 0.236992983765555 1 1
0.190520147267348 0.190064975035412 1 1
0.210223342639488 0.209684608273088 1 1
0.22990901513979 0.229394229770227 1 1
0.183311971689504 0.182888456761506 1 1
0.184339328232292 0.183882112396559 1 1
0.183860919797566 0.183441185311606 1 1
0.203828731885854 0.203254684835909 1 1
0.228216882795153 0.227651500379843 1 1
0.144354371818774 0.144051972088133 1 0
0.164908589435959 0.164650870025021 1 1
0.161401491268927 0.160936889445147 1 1
0.209896783566657 0.209441871266 1 1
0.204126052424133 0.203561007004945 1 1
0.204851419897705 0.204307250862517 1 1
0.190736521369283 0.19029280866599 1 1
0.225978824212183 0.225435598014555 1 1
0.195057860549977 0.194545358543616 1 1
0.24064961488363 0.240114811894208 1 1
0.191454656590816 0.191000448063028 1 1
0.195986727305327 0.195421406966185 1 1
0.181874052735284 0.181443019445709 1 1
0.200951822266388 0.200432805439634 1 1
0.205322316732019 0.204909528257183 1 1
0.164533390034469 0.164117204416732 1 1
0.214645463518455 0.213999852564494 1 1
0.219510653535628 0.218928835843441 1 1
0.238280397681013 0.237593545063215 1 1
0.218857048247509 0.218385834054213 1 1
0.197986834341256 0.197498488276096 1 1
0.190481568594301 0.189936148304295 1 1
0.230420367015568 0.229878803664966 1 1
0.202153279430796 0.201689979050437 1 1
0.239629233936687 0.23891672521584 1 1
0.235241752903128 0.234702346386933 1 1
0.166223921141152 0.165914250235398 1 1
0.196060129518845 0.195430523814095 1 1
0.172499165925604 0.172094863166217 1 1
0.20616966634681 0.205736332678619 1 1
0.166256055756023 0.165801191560988 1 1
0.168876291402276 0.168455184282904 1 1
0.234866157376779 0.234278867877085 1 1
0.21525991724986 0.214759922583326 1 1
0.165310329221978 0.1648663849094 1 1
0.198789016378337 0.198366924961448 1 1
0.165849130870587 0.165094414663604 1 1
0.217221012111932 0.216700609071306 1 1
0.211802844958315 0.211199532310498 1 1
0.206214489460368 0.20567740847709 1 1
0.22840453935144 0.227718692571536 1 1
0.213488667801754 0.212940324675856 1 1
0.181565231481058 0.181093772398548 1 1
0.192418193740233 0.19168569158646 1 1
0.172133580086353 0.171739123525403 1 1
0.197332627523985 0.196890330825376 1 1
0.220622260073832 0.220096852672198 1 1
0.231104105747534 0.230453679546365 1 1
0.252978871255209 0.252435110908496 0 0
0.23327301876305 0.232712852828275 1 1
0.20879151965785 0.208290054584432 1 1
0.224463706818706 0.223876618710672 1 1
0.229844387495815 0.229356139340311 1 1
0.160509834884372 0.160102287415711 1 1
0.227770822645664 0.227254878850288 1 1
0.195212668038027 0.19471233878968 1 1
0.200030909075631 0.199493670741026 1 1
0.201949144213314 0.201377675961705 1 1
0.22447607033154 0.22389632787326 1 1
0.231160985658113 0.230564819791208 1 1
0.212483695420606 0.211861669604382 1 1
0.202895660380889 0.202358119152462 1 1
0.227266236394611 0.226728885381466 1 1
0.194096459252694 0.193627323671683 1 1
0.173982837602771 0.173629743980947 1 1
0.196254501895442 0.195791046928889 1 1
0.164650383611708 0.164309797108705 1 1
0.150560370732963 0.150106166613988 1 1
0.232851861303918 0.232239158058758 1 1
0.176848584904065 0.17646129047742 1 1
0.196980918383901 0.196250482746462 1 1
0.181245492623513 0.180700635430263 1 1
0.241148637268636 0.240576994611219 1 1
0.2126204759883 0.212017023947768 1 1
0.155948857261609 0.155514125577468 1 1
0.183236803710034 0.182787595546292 1 1
0.174398648686261 0.173915651254615 1 1
0.210623401606185 0.210178267828509 1 1
0.171783475340909 0.171320555692687 1 1
0.201574873956422 0.201102698427409 1 1
0.230838861955209 0.230214263057257 1 1
0.238130460257613 0.237506061151189 1 1
0.21330362505589 0.212837145240053 1 1
0.191813089851849 0.191440053968348 1 1
0.201030622003945 0.200583333558438 1 1
0.142894713496955 0.142560053221227 1 1
0.16324314888006 0.16286888964378 1 1
0.181736241131712 0.181329531960549 1 1
0.214089038306505 0.213530759117678 1 1
0.213316252669886 0.212775444947784 1 1
0.196221473899816 0.1956900252352 1 1
0.257223402323955 0.256457438423054 0 0
0.225433956965537 0.224906424072625 1 1
0.181441279255077 0.180999645708972 1 1
0.18822362333978 0.187725942318862 1 1
0.171447276874942 0.170936493934953 1 1
0.19594380060759 0.195595359071762 1 1
0.194083200371391 0.193617943555906 1 1
0.248932075979186 0.248310424763794 1 1
0.18899270641168 0.188585230378454 1 1
0.22989058165482 0.229375436538528 1 1
0.253181375050438 0.252536538198873 0 0
0.188767222034609 0.188289440459393 1 1
0.199920593439655 0.199187960752358 1 1
0.192330463349102 0.191862126154933 1 1
0.212458346426758 0.211894591167941 1 1
0.258980591726903 0.258126932090628 0 0
0.171882512523181 0.171366880398486 1 1
0.213201932944526 0.212738584668461 1 1
0.210703278475574 0.210192005234539 1 1
0.171925174139992 0.171493548453315 1 1
0.233002883633282 0.232265504913886 1 1
0.144051614467299 0.1436953424409 0 0
0.18042051765747 0.179866570901831 1 1
0.184914709799842 0.184478063412642 1 1
0.258318213299611 0.257731666953267 1 1
0.153492997845616 0.153007329032169 1 1
0.241971155153656 0.241234490173861 1 1
0.180370531770454 0.179913026564463 1 1
0.202087418733408 0.201490468143103 1 1
0.21566882728922 0.215175290525276 1 1
0.168592843513571 0.168151132794636 1 1
0.192360486214205 0.191908010632141 1 1
0.205307749087245 0.204734244319464 1 1
0.203005021162034 0.202585950546653 1 1
0.269024663395272 0.26823928429616 0 0
0.229004845713055 0.228331990686298 1 1
0.206034473129457 0.205548699596344 1 1
0.163385192385101 0.163007108187353 1 1
0.193189007898793 0.192663397423231 1 1
0.208346859507278 0.207670743391861 1 1
0.223999661933805 0.223375993725699 1 1
0.156243690726317 0.155831746448072 1 1
0.231688995873992 0.231106230861198 1 1
0.160274891650974 0.159988507722658 1 1
0.203139595224323 0.202655260632424 1 1
0.252805758450733 0.252165449582228 0 0
0.205335580994296 0.20487731007372 1 1
0.159479250547694 0.159064499826917 1 1
0.196460988099238 0.195887649629156 1 1
0.235491249730166 0.234906872720478 1 1
0.236005550360669 0.235543330723784 1 1
0.142607535090994 0.142234217164457 0 0
0.200296774867775 0.199779241176912 1 1
0.200408384146866 0.199845648511042 1 1
0.198220079736578 0.197712919418995 1 1
0.208098105440314 0.207568539538754 1 1
0.193097797183756 0.192720320176449 1 1
0.204661969499197 0.204187206574913 1 1
0.230643630496873 0.230095327017348 1 1
0.240397660182429 0.239638306933511 1 1
0.206869718694691 0.206357190906795 1 1
0.228628440473732 0.228014317145656 1 1
0.182567509708968 0.182079232128424 1 1
0.232344639851026 0.231787682411931 1 1
0.179935264956088 0.179547649115149 1 1
0.192300792496376 0.191808280517446 1 1
0.254129613421733 0.253534807024629 0 0
0.208053321320515 0.207592184627871 1 1
0.130992608636061 0.130674821695925 0 0
0.199603916114706 0.199116154842965 1 1
0.185691235585302 0.185232419276729 1 1
0.182501548494367 0.182143310622195 1 1
0.204969607740721 0.204443267664902 1 1
0.208372109577568 0.207855456366385 1 1
0.200735967521896 0.200245776650248 1 1
0.144060112649999 0.143657439020293 1 1
0.18992269499477 0.189379407842684 1 1
0.283179049210815 0.282543423580365 0 0
0.211977469248445 0.211453264177439 1 1
0.237373898891446 0.236856785450634 1 1
0.211181509874942 0.210292636854541 1 1
0.155780460176203 0.155376969726938 1 1
0.223100021713208 0.222459734351043 1 1
0.214430156636396 0.21387597090229 1 1
0.197970178180171 0.197454438520032 1 1
0.182628847589709 0.182189438976094 1 1
0.212108192634254 0.211443514502307 1 1
0.144052764242743 0.143765972431383 0 0
0.201250046795843 0.200811667211108 1 1
0.217685040856531 0.217193158663659 1 1
0.23775285389172 0.23724304215715 1 1
0.194535150409357 0.194092499254714 1 1
0.198594381927827 0.198054610882823 1 1
0.226928299324204 0.226424117445601 1 1
0.186925685111627 0.186534678187426 1 1
0.196525066231469 0.196133328881553 1 1
0.210420332691788 0.209882448378594 1 1
0.210333234250101 0.20984806576235 1 1
0.179113769966999 0.178664803267439 1 1
0.204638579499198 0.204106981101152 1 1
0.190003523052208 0.189571408491748 1 1
0.181666011341199 0.181226142556999 1 1
0.185417875873502 0.184840140485099 1 1
0.19782076245681 0.197400271275613 1 1
0.158995565532721 0.158697525357751 1 1
0.164092734065306 0.163728633997165 1 1
0.216887009776158 0.216447785016312 1 1
0.150097265937202 0.14977125934103 1 1
0.244658807758046 0.24407710706061 1 1
0.212350724012301 0.211861403427712 1 1
0.172917645713581 0.172560096665989 1 1
0.190125761099922 0.189641274135013 1 1
0.224007310893773 0.223370891124148 1 1
0.195427318719006 0.194966063299565 1 1
0.207524526862939 0.206947407844109 1 1
0.211617383744778 0.211076710283958 1 1
0.17155877953404 0.171074637337357 1 1
0.196459466301181 0.195977350232441 1 1
0.157297315051531 0.156961303725754 1 1
0.143267615533246 0.142834689163567 0 0
0.177814436412471 0.177356295440158 1 1
0.202756733453516 0.202286838796162 1 1
0.253057268002938 0.252372183565635 0 0
0.213600094822981 0.213159756193069 1 1
0.206839410329925 0.206391347033932 1 1
0.152948005476353 0.15254042210709 1 1
0.219001342287063 0.218441062152685 1 1
0.23926185263872 0.238635826010154 1 1
0.181324071727089 0.180885885705354 1 1
0.231543382371398 0.231003471791038 1 1
0.199971410179743 0.199390247951988 1 1
0.196508473335273 0.196057382904188 1 1
0.186478522268469 0.186047384550024 1 1
0.241055159599468 0.240412103576079 1 1
0.210568552026935 0.210140295273582 1 1
0.187758969039462 0.187272570456573 1 1
0.207505224037052 0.206989200394046 1 1
0.233832323522474 0.233200557665935 1 1
0.161290982594848 0.160858141445854 1 1
0.182378366439558 0.182011197377936 1 1
0.181711599887156 0.18123171377291 1 1
0.161689872664668 0.161349481843285 1 1
0.202859632432183 0.202415261088756 1 1
0.181236411595595 0.180860863056921 1 1
0.232299548509939 0.231771332924802 1 1
0.177723573746706 0.177230425419457 1 1
0.20228842529337 0.201711834587321 1 1
0.166066947928167 0.165693052130835 1 1
0.194150945558721 0.193659367170248 1 1
0.189186805113746 0.188679398216638 1 1
0.20846409713833 0.207917597449406 1 1
0.152829302751717 0.152447950836957 1 1
0.196658674167048 0.196212833073646 1 1
0.187944232057558 0.187492347503287 1 1
0.24275967020768 0.242117733332403 1 1
0.171555976559035 0.171215994770833 1 1
0.209338889269401 0.208813318845089 1 1
0.18528385466203 0.18474385575483 1 1
0.218066216171193 0.217586489450612 1 1
0.197854522657919 0.197274647682134 1 1
0.241588315103822 0.24106982650227 1 1
0.163913388326438 0.163406343182849 1 1
0.189515136072754 0.189104818578592 1 1
0.206136774864153 0.205668231357455 1 1
0.21115609112951 0.210671257372132 1 1
0.217707606860312 0.217112287166533 1 1
0.236942988354739 0.236354106917217 1 1
0.177013928543088 0.176509661236834 1 1
0.245141872155064 0.24440905811741 1 1
0.177170274282878 0.176753308024614 1 1
0.197617496517705 0.197223906118105 1 1
0.184257709728637 0.183810818338086 1 1
0.205463382840118 0.204919692329747 1 1
0.21455612313369 0.213872516464146 1 1
0.18070056468338 0.180200395076877 1 1
0.135371748128305 0.135069945489646 0 0
0.209569902150279 0.208963708306685 1 1
0.229581024131202 0.228896568168442 1 1
0.198951381445408 0.198496670766288 1 1
0.180304535022365 0.179811480651116 1 1
0.184404624234057 0.183970085756013 1 1
0.198219661782048 0.197738248644524 1 1
0.189493960655531 0.188985896896496 1 1
0.205225024840875 0.204731307889412 1 1
0.198360991865668 0.197828856583872 1 1
0.171085832959045 0.170658636143763 1 1
0.195367813116136 0.194934429271925 1 1
0.231264759741108 0.230700030103802 1 1
0.165833405166336 0.165418261843943 1 1
0.180444505440488 0.179884560187193 1 1
0.225200247843372 0.224500815440318 1 1
0.236436861738736 0.235702364468912 1 1
0.226078101857061 0.225502425022003 1 1
0.217919104802899 0.217372778780474 1 1
0.195085179169067 0.194533955958117 1 1
0.170780703325131 0.170347541681749 1 1
0.187593753176029 0.187127453556258 1 1
0.183911704328035 0.18334450260765 1 1
0.209076573259102 0.208590706432872 1 1
0.158489862037342 0.158186436277051 1 1
0.234178291238404 0.233432357496133 1 1
0.193658222031227 0.193124102680755 1 1
0.173318011219178 0.172925271122413 1 1
0.144408837998731 0.144094091507196 1 1
0.19557879192601 0.195128938327715 1 1
0.200463931879046 0.199991665910596 1 1
0.242297769123418 0.241786433533411 1 1
0.157190531016632 0.156901889410012 1 1
0.213070021191589 0.21250192440942 1 1
0.205520860177476 0.205017994420679 1 1
0.212919794439964 0.21237456978535 1 1
0.185370980036212 0.184975086751443 1 1
0.204882746261348 0.204318996269341 1 1
0.219770876680049 0.21916998974833 1 1
0.19771063551408 0.197273941383441 1 1
0.238366890093858 0.237707182633593 1 1
0.204653113631183 0.204160107935667 1 1
0.182857466286627 0.182487139433259 1 1
0.149226410639033 0.148849347061049 1 1
0.168437915582725 0.16790861677483 1 1
0.255588654467996 0.255014516208923 0 0
0.20662115163723 0.20613021156897 1 1
0.172633465199545 0.172189376017551 1 1
0.17398055919789 0.173601560393362 1 1
0.214831296549638 0.214300616566279 1 1
0.177093761031483 0.176501005921282 1 1
0.21753399055663 0.217017594175747 1 1
0.208579146833664 0.207940909523859 1 1
0.221694759104822 0.221213391285017 1 1
0.202515158932012 0.202029644325035 1 1
0.178575422182635 0.178163572821264 1 1
0.168076884779643 0.167780191954933 1 1
0.242283950404941 0.241758410924384 1 1
0.151596940534503 0.151268860029269 0 0
0.190307386392913 0.189821613607209 1 1
0.214513734109157 0.214038136100504 1 1
0.232766355532878 0.232113680426446 1 1
0.208338419947004 0.207845871425689 1 1
0.198205551963155 0.197672577522482 1 1
0.236433308241138 0.235796887970464 1 1
0.161756484496622 0.161429771039668 1 1
0.209601105801113 0.209149812193147 1 1
0.245649810863933 0.244916445122707 1 1
0.247791012981647 0.246836609657448 1 1
0.189577889871045 0.188944732859853 1 1
0.225090897581529 0.224523924471034 1 1
0.185042789661833 0.184589276399255 1 1
0.215069201380152 0.214565120004676 1 1
0.234995394763123 0.234440905119226 1 1
0.201075585456969 0.20063188620185 1 1
0.193998544751066 0.193499459797928 1 1
0.207091885231483 0.206584792075308 1 1
0.228427291565145 0.22771455610991 1 1
0.209516095790452 0.208981263180756 1 1
0.230315146728707 0.229774438818196 1 1
0.16053632394563 0.160110087579368 1 1
0.16864871572109 0.168211949021534 1 1
0.177487250019326 0.177033647735808 1 1
0.170244569170288 0.169791726738775 1 1
0.211527147370209 0.211010367802321 1 1
0.209005643696706 0.208601395710499 1 1
0.159055618673906 0.158700379859914 1 1
0.177342679732854 0.176967908072499 1 1
0.239903679862331 0.239364078530765 1 1
0.238284178548193 0.237641003683422 1 1
0.218690191757848 0.218074890849457 1 1
0.209559750883379 0.208987341205334 1 1
0.204049289733926 0.203559356002692 1 1
0.190795556526889 0.190341566017028 1 1
0.251024981554069 0.250399485011121 1 1
0.159361929028729 0.158966269064285 1 1
0.245240772228016 0.244620981718587 1 1
0.211169094880527 0.210487198704918 1 1
0.13512129138519 0.134790462251035 0 0
0.186902784179187 0.186505348852863 1 1
0.152768441423871 0.152390011707692 1 1
0.192727396099626 0.192150443930451 1 1
0.224441839138793 0.22391762182683 1 1
0.236591994636969 0.236040596173845 1 1
0.171397110597896 0.170950832457191 1 1
0.196816725967159 0.19634961953732 1 1
0.182267837375651 0.181602815452281 1 1
0.188275655671227 0.187737279109775 1 1
0.222126172615777 0.221448085258052 1 1
0.209432622404169 0.208812552019848 1 1
0.188047708863536 0.187541020747802 1 1
0.190541209919933 0.189978462150038 1 1
0.185769484707435 0.185341516874377 1 1
0.208815726392484 0.208205750755348 1 1
0.225746643612041 0.225172892657744 1 1
0.249178383040556 0.248550198936473 1 1
0.210719245381869 0.210098823046651 1 1
0.182747330330783 0.182363220863723 1 1
0.193240446953935 0.192718963891301 1 1
0.205320980220403 0.204861974152529 1 1
0.175847921779397 0.175429643943346 1 1
0.22867423072789 0.227859328296051 1 1
0.197065753388742 0.196492016118583 1 1
0.175337497183656 0.174698200905691 1 1
0.114516949432026 0.11419987952786 0 0
0.231792891119318 0.231206966271323 1 1
0.155190215885192 0.154793040523201 1 1
0.183429230639861 0.182787810854984 1 1
0.21086666130565 0.210409967154666 1 1
0.2634994151672 0.262764592083438 0 0
0.17479940321432 0.174358959523992 1 1
0.211062987548228 0.210541577039888 1 1
0.208686257866768 0.20805597376044 1 1
0.180308802660442 0.179848720630898 1 1
0.128148412444074 0.127857019875821 0 0
0.171740454530733 0.171325935715287 1 1
0.166929069869599 0.166359492383254 1 1
0.207304660033284 0.206838138105458 1 1
0.232087828481477 0.231446484435019 1 1
0.225196204424025 0.224513239204608 1 1
0.197804470616446 0.197324058390945 1 1
0.20546547502597 0.20496331207176 1 1
0.210393442961474 0.209745998894722 1 1
0.158080242091106 0.157721141553441 1 1
0.212725176420138 0.212192086277069 1 1
0.206731417522035 0.206269351197857 1 1
0.242270407964866 0.241670048471657 1 1
0.197409606568793 0.196956897256549 1 1
0.236613939482274 0.235675467659019 1 1
0.194133400787124 0.193644898056828 1 1
0.185559614195125 0.185123924413665 1 1
0.216610027333294 0.216102089921253 1 1
0.201680493620483 0.201203478060996 1 1
0.190352643916284 0.189749774887453 1 1
0.165423918642063 0.165015378315988 1 1
0.23166535706289 0.231145945086218 1 1
0.18918504800576 0.188793742810098 1 1
0.224966764967861 0.224461440668582 1 1
0.2298222401863 0.229167579332705 1 1
0.243199852262875 0.242606622063342 1 1
0.235311207272566 0.234624860058224 1 1
0.160736324092314 0.16042085956868 1 1
0.23308084921631 0.232490327702552 1 1
0.134546879657373 0.134171990182386 0 0
0.289662436757421 0.288849530931613 0 0
0.196153419233986 0.195668810643756 1 1
0.163925288250412 0.163369467342395 1 1
0.221575821220115 0.221088918210472 1 1
0.241943939115702 0.241311823658835 1 1
0.206732096849285 0.206211763032857 1 1
0.252155744674273 0.251515955831762 0 0
0.214698565192545 0.214210310906898 1 1
0.165866310857409 0.165409196035744 1 1
0.201491104090011 0.201002126880479 1 1
0.206577890923322 0.206094554197092 1 1
0.161582694332494 0.161082560785447 1 1
0.217320176869858 0.216636955027624 1 1
0.22247958175623 0.221834014869327 1 1
0.203878691590025 0.203365311682435 1 1
0.185751771039569 0.185350021059609 1 1
0.239759911589296 0.239216443217741 1 1
0.155199981450921 0.154678820381072 1 1
0.1841317232969 0.183662174462117 1 1
0.188904895747306 0.188505195463799 1 1
0.178624798803113 0.178187326934054 1 1
0.207227835297561 0.206463671842688 1 1
0.152251356783021 0.151829912608138 1 1
0.160303726130168 0.159887291618544 1 1
0.180836156869424 0.180442125116833 1 1
0.220767296111256 0.220339082395684 1 1
0.228126592664855 0.227442993474583 1 1
0.222386399321412 0.221860617168209 1 1
0.153870325935512 0.153564610446894 1 1
0.201292945484736 0.200870562582292 1 1
0.223517717813703 0.222948311724664 1 1
0.223964825363859 0.223398709078509 1 1
0.211129484455129 0.210612153586732 1 1
0.195516565505811 0.195171463353301 1 1
0.225623958445986 0.225135067568546 1 1
0.252104125845245 0.251407959903806 1 1
0.201348950084718 0.200844350052883 1 1
0.212705301861226 0.212261619917449 1 1
0.19455570279823 0.193987152353696 1 1
0.189896175577822 0.189408849908713 1 1
0.178658899719244 0.178169808225483 1 1
0.221004403962633 0.220438343991926 1 1
0.190279079789985 0.189735060145779 1 1
0.211590054459946 0.211132343183916 1 1
0.249976273710493 0.249438825709672 0 0
0.178980554433857 0.17856794421992 1 1
0.213972346252517 0.213453747391688 1 1
0.250129187971089 0.249424736629895 1 1
0.181480083548484 0.180989761778238 1 1
0.168353481081315 0.167897051353137 1 1
0.158146352660365 0.157661733721642 1 1
0.200298336763238 0.199758477040623 1 1
0.180651486150501 0.180240443068273 1 1
0.250186823932781 0.249562031929387 0 1
0.177753069442986 0.177281750197453 1 1
0.253164106812124 0.252505644353833 0 0
0.185636094181883 0.185144002847905 1 1
0.209292488729243 0.208691534388927 1 1
0.225928106919539 0.225366549700187 1 1
0.191945137038982 0.191467125194759 1 1
0.145999003744704 0.145638358495411 1 1
0.175662324463925 0.175237856341339 1 1
0.25928893571309 0.258680872826191 0 0
0.175648644090212 0.175230174805778 1 1
0.187217523579409 0.186855844963328 1 1
0.19825353252267 0.197870754505074 1 1
0.188085236709886 0.187582003330661 1 1
0.188131445094925 0.187694575916481 1 1
0.188743594085447 0.188351254638173 1 1
0.201320768513694 0.200586317405247 1 1
0.175319604440291 0.174811850267501 1 1
0.200212282149824 0.199705148688587 1 1
0.163124441167626 0.162638703367025 1 1
0.213283346251029 0.212711849708809 1 1
0.186044440606307 0.185644975373433 1 1
0.216296404879763 0.215701360690393 1 1
0.205263073229845 0.204861601579262 1 1
0.182013180046653 0.181611398462985 1 1
0.226126560821303 0.225526586044966 1 1
0.211830481574296 0.211145071444053 1 1
0.214583842325444 0.21410572013387 1 1
0.192986060267082 0.192571891414464 1 1
0.218103251732685 0.217626292397769 1 1
0.207255494653265 0.206759806599985 1 1
0.158329824321574 0.157920564363833 1 1
0.15077774442351 0.150437567819288 1 1
0.204631475724055 0.204168166647971 1 1
0.201546182964416 0.200956214909242 1 1
0.172431630369199 0.172060237895022 1 1
0.228932981731518 0.228279799484117 1 1
0.22362053321036 0.223052783727692 1 1
0.22214050951812 0.2214539483251 1 1
0.159378314084063 0.159007510334753 1 1
0.182877373873171 0.182459326258692 1 1
0.205373806236065 0.204812758407072 1 1
0.198459414298959 0.197969857074613 1 1
0.203219899554327 0.202799277546849 1 1
0.232809782740836 0.231970301962395 1 1
0.287631748257505 0.286870788796697 0 0
0.207423474729577 0.2066909534774 1 1
0.212191465306826 0.211730035409645 1 1
0.166494391572758 0.166134593609864 1 1
0.258072113318624 0.257408168465377 0 0
0.192811816338293 0.192375049671816 1 1
0.182937778385098 0.182523520267831 1 1
0.230351250856471 0.229800090592024 1 1
0.188600589528934 0.188175587138898 1 1
0.222485065803646 0.221917060348699 1 1
0.186843994408709 0.18640093639481 1 1
0.172664861456303 0.172265228683419 1 1
0.207965377282519 0.207481866755997 1 1
0.20724883624277 0.206456530122079 1 1
0.215588802911054 0.215048379976691 1 1
0.171566813908693 0.171104149038147 1 1
0.160973836762956 0.160571125130978 1 1
0.145174377274294 0.144912330867542 1 1
0.152264312489039 0.151828632226427 1 1
0.203873812824871 0.203479732390184 1 1
0.212075293045835 0.211514914346156 1 1
0.193238222755923 0.192777693261862 1 1
0.206753023630717 0.206239885360044 1 1
0.170863794046993 0.170474743303939 1 1
0.218269818408843 0.217649727355044 1 1
0.183376641736651 0.183068615271812 1 1
0.248473169084158 0.247819666671625 1 1
0.210504722040811 0.210023290137575 1 1
0.196650238562723 0.196045992249982 1 1
0.22939090930431 0.22883160339456 1 1
0.17187733123582 0.171506496669957 1 1
0.187847946978012 0.187359250874695 1 1
0.205561325141052 0.205051361660928 1 1
0.16790349368622 0.167508396227517 1 1
0.223653183578723 0.223194974843481 1 1
0.211161117820506 0.210619161363042 1 1
0.171511279389111 0.171124445618009 1 1
0.174403636395196 0.174013556550669 1 1
0.198729490311953 0.198338422392875 1 1
0.188650725875948 0.188125690223985 1 1
0.197642354815683 0.197116059057357 1 1
0.206245735157205 0.205728091185882 1 1
0.227748797534232 0.227113597158642 1 1
0.219932936353677 0.219323721080909 1 1
0.199306645151507 0.198663131849946 1 1
0.215194002065301 0.21442446316166 1 1
0.211734317690868 0.211273647734069 1 1
0.189482993384367 0.189026923326695 1 1
0.13340777522989 0.132951784400724 1 1
0.190797972141837 0.19037281024565 1 1
0.170515048610512 0.170099478089905 1 1
0.182303006245703 0.181668387572202 1 1
0.168491667788311 0.168128839869347 1 1
0.207607400766212 0.20716644575471 1 1
0.22236643192548 0.221826842523326 1 1
0.228754415203192 0.228068116540912 1 1
0.181615956480278 0.181202708868704 1 1
0.192566453790326 0.19215463178835 1 1
0.234217888651186 0.233767128013927 1 1
0.178751497319751 0.178260169080186 1 1
0.262655922688814 0.261931815447706 1 1
0.198791581632295 0.19826684496179 1 1
0.143171241942078 0.142764079559642 0 0
0.167086088123487 0.166614707302235 1 1
0.226176573906702 0.225582835987305 1 1
0.239320688733901 0.238472155078629 1 1
0.190847282011379 0.19042858381904 1 1
0.205975843616184 0.205411766496036 1 1
0.190272454189858 0.189779040207756 1 1
0.218147870069935 0.217581161997938 1 1
0.126863527112495 0.126458229708706 0 0
0.178994813612966 0.178608419345326 1 1
0.197057332808703 0.196563587624888 1 1
0.16921013090008 0.168745192728475 1 1
0.21852832889338 0.217974451874573 1 1
0.168849062824689 0.168364780745387 1 1
0.234044968870141 0.233500156433635 1 1
0.217867624696771 0.217295369233134 1 1
0.197574733537546 0.197088299245485 1 1
0.231605154373645 0.231015508152441 1 1
0.216351446201274 0.215877866642675 1 1
0.171632853980107 0.171158039713113 1 1
0.199003534409225 0.198225516392178 1 1
0.173405445102697 0.172855580636883 1 1
0.173851748045226 0.173437003547803 1 1
0.213583648018975 0.213014109758494 1 1
0.20125676366591 0.200876339092275 1 1
0.210842032004959 0.210138676689059 1 1
0.177795874087327 0.177222999366515 1 1
0.192652362611371 0.192157159559057 1 1
0.200170790466006 0.199652115840879 1 1
0.176736238226082 0.176258215348634 1 1
0.170364362606533 0.169955139344712 1 1
0.215689471782962 0.215098053107265 1 1
0.228147466362784 0.227610336297113 1 1
0.245372423690626 0.244627522361169 1 1
0.235158235020892 0.234453849899714 1 1
0.219851638213918 0.219300119636815 1 1
0.189493853489091 0.189045939223188 1 1
0.169126777048905 0.168673902035818 1 1
0.20066232588875 0.20021116560749 1 1
0.211522924179168 0.210908387229115 1 1
0.195612556200422 0.195092441117326 1 1
0.224209604082604 0.223647909892596 1 1
0.186207765241142 0.185766042972277 1 1
0.226576372170733 0.226042426494221 1 1
0.188931945114384 0.188370706269917 1 1
0.227478439452561 0.226935934343198 1 1
0.215494879372316 0.214989837916881 1 1
0.173786972946124 0.173430043134935 1 1
0.161722789562569 0.161246528478185 1 1
0.216148785992219 0.215668670050923 1 1
0.222021657986215 0.221263846426386 1 1
0.21419755005296 0.21362976093077 1 1
0.158558014266772 0.158193669923337 1 1
0.177019014336758 0.17656002767108 1 1
0.200960696651899 0.200392670185989 1 1
0.17892044963833 0.178474510930391 1 1
0.197435644962792 0.196935836946196 1 1
0.184546567170758 0.184100106755537 1 1
0.241955614961225 0.241400999229703 1 1
0.197176802065602 0.196761430271925 1 1
0.182818587927363 0.182327658613847 1 1
0.191514975445427 0.191018455344447 1 1
0.17699690252958 0.17644173046753 1 1
0.190605197966746 0.190179656127478 1 1
0.208731911111376 0.208174832680868 1 1
0.245304298486068 0.244596578321125 1 1
0.132540404777454 0.132201412865226 0 0
0.215403093699621 0.214726808024231 1 1
0.226887964747999 0.226225787643633 1 1
0.183523473022724 0.183132083312242 1 1
0.196216431203569 0.195711686672041 1 1
0.230759194634813 0.230172763930096 1 1
0.198594120052764 0.198138497365545 1 1
0.161364695986332 0.160630596894551 1 1
0.175288836944999 0.174913088010255 1 1
0.170717105339206 0.170348270159766 1 1
0.19661348290571 0.195977791469268 1 1
0.218422471448009 0.217953049690806 1 1
0.193558489146006 0.193131714948095 1 1
0.235005670358362 0.234427216905827 1 1
0.186872876048974 0.186246214923677 1 1
0.148741553927975 0.148326330508558 1 1
0.176412020274795 0.175948013297234 1 1
0.170061232225788 0.169686537914507 1 1
0.223155232010161 0.222615371821227 1 1
0.18932279017021 0.188689724549745 1 1
0.211956130996213 0.211469511051592 1 1
0.14052495212654 0.140065444519463 1 1
0.169088429726863 0.168637235437263 1 1
0.173084716044044 0.172622580374227 1 1
0.206189017086895 0.205708169390137 1 1
0.214225678315029 0.213602255533646 1 1
0.165253698618674 0.164850761079038 1 1
0.221485556182113 0.220783518093141 1 1
0.196666167327146 0.196241809316592 1 1
0.217064430900869 0.216252876332024 1 1
0.214225866248275 0.213770649640938 1 1
0.183994699297142 0.18351845964002 1 1
0.18209005216846 0.181540995583598 1 1
0.230244386906305 0.229541779565562 1 1
0.23435835880314 0.233658591962554 1 1
0.156243956864194 0.155877491547426 1 1
0.161765748637966 0.161352786414016 1 1
0.231489850072781 0.231001566916418 1 1
0.212028821000639 0.211526149446219 1 1
0.191320660262989 0.190910341107183 1 1
0.224151329032803 0.223442918199774 1 1
0.190155194827226 0.189427678542287 1 1
0.243840498608933 0.243190387474447 1 1
0.220217504216983 0.21966337636039 1 1
0.205358840179517 0.204910824944594 1 1
0.233765327504557 0.233151920697411 1 1
0.149551523827148 0.149142372114159 1 0
0.222508055650703 0.22209531920821 1 1
0.177106182638136 0.176712200251613 1 1
0.163076341858234 0.162645802490076 1 1
0.196991987140244 0.196270491363317 1 1
0.208748278237599 0.208192404539202 1 1
0.175661267298748 0.175215924580111 1 1
0.190290341502186 0.189855624239611 1 1
0.208788087452358 0.208255864442593 1 1
0.201970845916423 0.201416091220044 1 1
0.195168752989013 0.194699450567979 1 1
0.188050376141353 0.187541592918609 1 1
0.198370867938734 0.197920535461649 1 1
0.244253849696872 0.243578804133778 1 1
0.238813827288357 0.238162581840215 1 1
0.241849124069895 0.241169029486803 1 1
0.18716203793315 0.186647204072292 1 1
0.193241907503034 0.192836675917888 1 1
0.175750724038676 0.175306077997375 1 1
0.175361934878555 0.174943459759802 1 1
0.177046540484419 0.176627448750899 1 1
0.183659503784902 0.183287621194753 1 1
0.195841870236529 0.19536695818922 1 1
0.189203426545763 0.188766581778765 1 1
0.189401814264365 0.188935800217114 1 1
0.239173836292751 0.238590099131656 1 1
0.194546826745097 0.194113384834021 1 1
0.209806316463228 0.209338542555256 1 1
0.184119599543817 0.183602601378841 1 1
0.143698082376442 0.143292443114076 0 0
0.213608401993807 0.213042696045664 1 1
0.214186243054509 0.213516537636933 1 1
0.190437521464219 0.19012424735308 1 1
0.200861847814966 0.200407551977791 1 1
0.183994211754395 0.18342532839586 1 1
0.203802588657253 0.20333201168246 1 1
0.231324103705735 0.230607219954339 1 1
0.243192947400935 0.242636410230476 1 1
0.181646248327274 0.181271869913728 1 1
0.135058573178551 0.134721163467103 0 0
0.192999179053733 0.192578754370823 1 1
0.207427911350263 0.20686669521089 1 1
0.220169314119622 0.219536057304012 1 1
0.233273045293642 0.232632512845497 1 1
0.192851409047149 0.192319831124192 1 1
0.192638733329405 0.192174591473985 1 1
0.212202360306398 0.211735257861794 1 1
0.198110464545718 0.197619622944084 1 1
0.213908509848166 0.21329505187279 1 1
0.202407813927563 0.201925869752013 1 1
0.181815135203638 0.18131410747981 1 1
0.217165147952235 0.216641919073466 1 1
0.17435466240697 0.173938575579543 1 1
0.262179767502873 0.261562879913188 0 0
0.182317399663645 0.18184042044979 1 1
0.140234982642249 0.139939949525001 0 0
0.193855996111462 0.193429026232487 1 1
0.187759558293131 0.18721068651567 1 1
0.180637542455018 0.180154102736557 1 1
0.188236974795273 0.187703025473157 1 1
0.167598777518209 0.167258296141607 1 1
0.17947777218884 0.179099299993663 1 1
0.179300214322816 0.178981966815111 1 1
0.190476459112999 0.189845297347186 1 1
0.226925451020736 0.226375137975622 1 1
0.192078331485131 0.191505432825952 1 1
0.147744478491353 0.147384771394553 1 1
0.214863697020019 0.214398528133315 1 1
0.226951925636683 0.226411133972491 1 1
0.168789707173579 0.168294053921052 1 1
0.179770666015042 0.179314573366807 1 1
0.145129231835738 0.144749019053643 0 0
0.17539990171474 0.174989876017251 1 1
0.180110689041251 0.179820976041138 1 1
0.181055808217266 0.180583901856544 1 1
0.183341039422922 0.182862444161593 1 1
0.170496779167068 0.169993024900612 1 1
0.188953166635486 0.188628022886638 1 1
0.217223278405484 0.216637996134949 1 1
0.196420051206773 0.195893438881875 1 1
0.210756424734649 0.210278925314924 1 1
0.174480816168418 0.173971646229354 1 1
0.214088874241756 0.213499010687879 1 1
0.163040776103232 0.162620491383041 1 1
0.194383300075186 0.193961467084307 1 1
0.172797292532888 0.172360040129666 1 1
0.168371426652 0.16791429099302 1 1
0.161740535382407 0.16130540801379 1 1
0.233325391929197 0.232634242664104 1 1
0.178471540871673 0.177942032914984 1 1
0.21439657361902 0.213913143366038 1 1
0.217294217252824 0.216805819604961 1 1
0.14933202930257 0.148910077961761 1 1
0.173602089186956 0.173141153670017 1 1
0.183275218067535 0.182794046533218 1 1
0.243540878239745 0.243013061518799 1 1
0.190647637867672 0.190079305936029 1 1
0.197382710245692 0.196858425786154 1 1
0.224390742053868 0.22393518811801 1 1
0.252463131703213 0.251834143312485 0 0
0.20398898646579 0.20351454750321 1 1
0.176740627385294 0.176286077757187 1 1
0.218607581040085 0.2181134433449 1 1
0.181193390948712 0.180721539589878 1 1
0.224413235735942 0.22389379156726 1 1
0.18715737995615 0.186700679910134 1 1
0.194597047941755 0.194142590035161 1 1
0.155936115614273 0.155543770764169 1 1
0.222770508422834 0.222325130516203 1 1
0.207964870826052 0.20733388448183 1 1
0.188655409421914 0.188186941747318 1 1
0.187257555564691 0.186841265412214 1 1
0.201881143519278 0.201506631090895 1 1
0.204900419150685 0.204344124890128 1 1
0.192642926349697 0.192240754432947 1 1
0.196922029502201 0.196450188536 1 1
0.187150919942343 0.186635702449146 1 1
0.192908674818203 0.192488492136611 1 1
0.116119648253486 0.115883103878151 0 0
0.200337295235896 0.199951864278134 1 1
0.191038669404047 0.190568376585161 1 1
0.188315432615762 0.187895549720894 1 1
0.218463149892085 0.217988976357502 1 1
0.193791186638899 0.193295015192333 1 1
0.238528507072401 0.237822045534763 1 1
0.174476600689504 0.174093049255812 1 1
0.199094171768588 0.198555634263198 1 1
0.165241282205389 0.164569952350491 1 1
0.200803635620268 0.200376277982063 1 1
0.186676061795352 0.186150514842335 1 1
0.189488048109891 0.188877812453818 1 1
0.174518550898403 0.174138063458225 1 1
0.197377510073585 0.196730637448383 1 1
0.202604103154265 0.202066593075793 1 1
0.218898417148288 0.218308958092897 1 1
0.215923938557131 0.215296297842165 1 1
0.206899866166982 0.206359227019426 1 1
0.205623980885304 0.204990533519024 1 1
0.190455909063721 0.190003359566925 1 1
0.175101740053193 0.174716230859801 1 1
0.209909523703699 0.209473108891307 1 1
0.227583947737186 0.226989146179632 1 1
0.195873225763251 0.19544428882277 1 1
0.14931942430442 0.148930322340829 1 1
0.245679860014293 0.245197860910627 1 1
0.188293976442324 0.187722126560308 1 1
0.227895023780005 0.227239878389849 1 1
0.21788757501276 0.217161140953394 1 1
0.162678652945973 0.162272673104698 1 1
0.157203880821384 0.156803560261169 1 1
0.238954983605695 0.238335559506821 1 1
0.247019562723695 0.246414797116827 1 1
0.190051015315585 0.189419124102128 1 1
0.189137309990622 0.188595763467866 1 1
0.218077409273243 0.217535172905415 1 1
0.221186887060711 0.220614789634628 1 1
0.239773481369451 0.239158439786896 1 1
0.20998637839944 0.209449737465273 1 1
0.175803344061317 0.175506909148632 1 1
0.182874416882275 0.182412402613006 1 1
0.19540499401228 0.194847742792182 1 1
0.193974606852742 0.193473367168568 1 1
0.216509279725461 0.215932219344131 1 1
0.201690680839675 0.201079935754622 1 1
0.163770045017468 0.163305571912015 1 1
0.178337634365614 0.177918995170363 1 1
0.198506772193952 0.197943148423641 1 1
0.183073261281505 0.182650121725004 1 1
0.215769667907008 0.215323133652369 1 1
0.18982120546663 0.189366215995654 1 1
0.226400819207646 0.225789025556118 1 1
0.163220937123228 0.16283738373322 1 1
0.226881098538407 0.22633996895252 1 1
0.213196237639515 0.212642125452753 1 1
0.176033799701891 0.175477395470973 1 1
0.204153063809789 0.203684853505527 1 1
0.218079391734881 0.217341904386967 1 1
0.195403595312871 0.194988182747628 1 1
0.219693565411364 0.219171952352639 1 1
0.14227485613032 0.141938962543458 0 0
0.217524401553869 0.21704484599324 1 1
0.178364658581056 0.177893093754328 1 1
0.175523775748937 0.175054429363887 1 1
0.186485162094245 0.18602882535922 1 1
0.196880298510212 0.19645362179901 1 1
0.169001343143647 0.168511340658105 1 1
0.208835711650694 0.208295738907489 1 1
0.206323355905278 0.205782872727164 1 1
0.167659345931922 0.16733482890056 1 1
0.200899270170369 0.200419632048087 1 1
0.216113667190852 0.215579666531177 1 1
0.172870798892148 0.172518770424312 1 1
0.201632037951564 0.201115776734382 1 1
0.20750027148864 0.207052725597846 1 1
0.207206464714194 0.206769588360662 1 1
0.202972421692705 0.202456173321705 1 1
0.204652624991182 0.204008853220019 1 1
0.190232869122276 0.189844290070443 1 1
0.188985171496637 0.188430499005938 1 1
0.163288688946008 0.162923488570425 1 1
0.212100402791931 0.211526495959972 1 1
0.202609807467191 0.202036190392095 1 1
0.173264116776846 0.172793597134827 1 1
0.268688997415352 0.267989361204795 0 0
0.217364525156699 0.216855855423014 1 1
0.189872805311224 0.189296355370671 1 1
0.259097175371997 0.258361272000288 1 1
0.193707348834041 0.193204643846567 1 1
0.249396826570895 0.248858237223405 0 0
0.189047455090123 0.188424092746481 1 1
0.22518264821116 0.224597871356586 1 1
0.196620656386596 0.196033775362821 1 1
0.198995737225896 0.198536259783726 1 1
0.197977889947641 0.197620952739706 1 1
0.219590363867664 0.219081689099622 1 1
0.199976478446569 0.199451475483054 1 1
0.135683951172784 0.135288114640574 0 0
0.237207800861241 0.236569005168363 1 1
0.181123229742043 0.180718290439886 1 1
0.201244550080762 0.200775139230292 1 1
0.218139319349735 0.217473285875248 1 1
0.136402258758134 0.13611755888869 0 0
0.199927160608697 0.199400288127187 1 1
0.215378271947507 0.214612983568488 1 1
0.21356256782568 0.212993706937674 1 1
0.220579928851635 0.219979066765202 1 1
0.214974136935784 0.214482972260117 1 1
0.191643947216975 0.19121692960904 1 1
0.259751733910931 0.25912661533494 0 0
0.216738300738912 0.216192010802821 1 1
0.193999055628524 0.193515074795954 1 1
0.224087484722012 0.223467743786124 1 1
0.191507712796757 0.191077709239091 1 1
0.16065400813041 0.160203114392155 1 1
0.194302388059535 0.193724497794548 1 1
0.172544776938159 0.172166127317925 1 1
0.191198917806074 0.190687654211412 1 1
0.198508691522969 0.197953201593367 1 1
0.203807047239676 0.203254263210781 1 1
0.206793486677393 0.206251341056937 1 1
0.209791361098524 0.209256049980567 1 1
0.179848278339787 0.179464119554521 1 1
0.202604335544395 0.202073566482736 1 1
0.240317289894045 0.239328186397484 1 1
0.216549079514733 0.216162932527581 1 1
0.190137005398168 0.189728013285764 1 1
0.180370282013115 0.17989495653205 1 1
0.23143044495742 0.230830870711879 1 1
0.234174862816139 0.233438287246194 1 1
0.176267267885498 0.175782103001972 1 1
0.200096747482103 0.199644627652441 1 1
0.214744483620243 0.214286221764969 1 1
0.202546651744266 0.202058601918343 1 1
0.172243273024495 0.171792613014686 1 1
0.138219045552973 0.137876374857782 0 0
0.230890497225365 0.230077473014235 1 1
0.214340509708829 0.213862518709596 1 1
0.179626214116708 0.179220277382208 1 1
0.233863984952881 0.233240314436349 1 1
0.228094557191641 0.227389768646516 1 1
0.151644703964571 0.151308243625744 1 1
0.233106024457862 0.232463817728778 1 1
0.214023503939319 0.213529498296393 1 1
0.230147296442765 0.229500429611585 1 1
0.280157948202867 0.279314811554332 0 0
0.206354242017331 0.205841127191919 1 1
0.229332652034717 0.228768497177959 1 1
0.227241574659423 0.226639719241659 1 1
0.214479833495336 0.213835091211502 1 1
0.214970184451327 0.214417764548926 1 1
0.218945898708632 0.218381510801655 1 1
0.183240729866945 0.18274260540864 1 1
0.254230692269169 0.253474223226861 1 1
0.193527889994229 0.193091985539327 1 1
0.221698262369295 0.22110736521331 1 1
0.201876877139884 0.201340312730972 1 1
0.189201873757641 0.188619104882856 1 1
0.239199416758474 0.238596817430523 1 1
0.203489717423579 0.202881075930512 1 1
0.212321725011272 0.211854407415685 1 1
0.174258567467396 0.173846980546049 1 1
0.161892797386516 0.161493187168499 1 1
0.211262221062745 0.210551717123161 1 1
0.177677613783553 0.177271212742401 1 1
0.220162687373786 0.219496830043391 1 1
0.199696377636722 0.199204169021774 1 1
0.219249802965655 0.218806254016806 1 1
0.183204445150518 0.182647166025086 1 1
0.198053843041379 0.197513577868585 1 1
0.185910965291935 0.185506496043104 1 1
0.203267521354876 0.202817589526493 1 1
0.213690305780809 0.213113730486934 1 1
0.24419945747486 0.243632096186529 1 1
0.207297495989151 0.206739287758122 1 1
0.176240990759203 0.175798925452514 1 1
0.257891136600139 0.257275957188838 0 0
0.166798727985537 0.166402448662739 1 1
0.231759757500846 0.231145569476508 1 1
0.196605485691062 0.196205494197296 1 1
0.257166103733996 0.256485355916192 0 0
0.185626136249662 0.185152842023507 1 1
0.193923783307772 0.193483181877963 1 1
0.172683667270766 0.17231671939958 1 1
0.228686877459143 0.228186316994672 1 1
0.228785525371192 0.228296545045298 1 1
0.224448738272831 0.223796908772996 1 1
0.185331703338853 0.184759605694903 1 1
0.20359631219613 0.203122123859355 1 1
0.200904839288392 0.200481185090348 1 1
0.164039806915385 0.163658338793534 1 1
0.211170118925353 0.210689727783401 1 1
0.19211746786145 0.191625493323982 1 1
0.233483842376767 0.232829495843035 1 1
0.209991859077859 0.209330156922418 1 1
0.197867723710075 0.197488866717297 1 1
0.186694113477992 0.186006401073882 1 1
0.152955063926383 0.152627588369005 1 1
0.200434553172399 0.199939512940074 1 1
0.243233259982784 0.242627126178219 1 1
0.200635906037971 0.20016718522914 1 1
0.219714731474133 0.219202816987974 1 1
0.18086244363215 0.180367358664357 1 1
0.155095696542058 0.154753909849414 1 1
0.213774847006344 0.213255329989583 1 1
0.209122285593076 0.20854653067969 1 1
0.17378882072257 0.173362253439356 1 1
0.202901198414301 0.202310853041918 1 1
0.210557853641612 0.210035615830111 1 1
0.225806409762413 0.225159305244258 1 1
0.194394130467864 0.193858716412041 1 1
0.20238555220027 0.201824787807093 1 1
0.212180972811753 0.211610923221016 1 1
0.212211796014467 0.211648387323364 1 1
0.163620204879052 0.16320999376763 1 1
0.206939223800638 0.206464440310735 1 1
0.175518329219239 0.175103311488146 1 1
0.192185881364529 0.191685897700367 1 1
0.203444082877067 0.202725547283128 1 1
0.209176877585868 0.208632404277891 1 1
0.174700119771314 0.174402080708287 1 1
0.151950905433403 0.151606254410044 1 1
0.177727183430289 0.177203676403299 1 1
0.19633598035703 0.19588414841081 1 1
0.230059595798543 0.229417261096091 1 1
0.165721151247551 0.165298469790345 1 1
0.200040013888238 0.199447257263945 1 1
0.180093723123102 0.179695754455954 1 1
0.174904455972083 0.174438614375279 1 1
0.161455353120025 0.161006394439316 1 1
0.188615421454821 0.188126668178753 1 1
0.182603483824979 0.182092206074553 1 1
0.149840253663443 0.149424655789442 1 1
0.207906300621253 0.20714166796686 1 1
0.218202387475194 0.217675349424099 1 1
0.188128491337339 0.187572734547718 1 1
0.192311832552046 0.191810422581865 1 1
0.200737350016997 0.200211486724758 1 1
0.201286373435074 0.20081501113615 1 1
0.198084510368857 0.197624775761462 1 1
0.17151811793381 0.171094711416783 1 1
0.210540038488878 0.209933159249047 1 1
0.221743347793239 0.221152793087761 1 1
0.204829127299883 0.204283147524465 1 1
0.184556884419543 0.184235992813701 1 1
0.184386518409029 0.183865705972562 1 1
0.213603947146744 0.213066464478628 1 1
0.166353202442122 0.1659889251386 1 1
0.199929341192078 0.19946654026377 1 1
0.213565849098893 0.213120427707675 1 1
0.153741127077225 0.153256454637381 1 1
0.19252954167062 0.192071101777365 1 1
0.174278412195608 0.173799615567998 1 1
0.197306195444481 0.196785555141602 1 1
0.202899143745264 0.202280791410048 1 1
0.166426791728874 0.166000909349611 1 1
0.215715242951419 0.215218328368658 1 1
0.162551841257491 0.162097817407352 1 1
0.246330836470484 0.245694645920109 1 1
0.179142831489579 0.178655928219766 1 1
0.173783725975471 0.173291922160562 1 1
0.169285855809002 0.168892278490486 1 1
0.20495133824537 0.204537509016543 1 1
0.185425456589336 0.184979108977259 1 1
0.171277160638964 0.170875240399407 1 1
0.235141966129923 0.234638932954217 1 1
0.189754556882435 0.18928919626235 1 1
0.167194912374015 0.166793439608766 1 1
0.172087402209938 0.171671590364621 1 1
0.206960338572553 0.206351734687935 1 1
0.208991458402073 0.20841139102119 1 1
0.217206583347514 0.216670354024446 1 1
0.184650165681163 0.184283409825563 1 1
0.241987053650182 0.241433446646275 1 1
0.21952679955562 0.218977307386799 1 1
0.188564086898821 0.18803482484701 1 1
0.171104603428553 0.170692063877562 1 1
0.194762278859512 0.194273530618896 1 1
0.18537590662384 0.184775396170735 1 1
0.222018981239884 0.221268665213022 1 1
0.203726969392892 0.203228412916387 1 1
0.178394762975213 0.177909300471395 1 1
0.188887234124356 0.188526420935175 1 1
0.182309509453591 0.181429917503883 1 1
0.231713413622722 0.231040183187381 1 1
0.191368791896611 0.19090136257408 1 1
0.224718620224004 0.224157030546223 1 1
0.199047727496683 0.198599682828348 1 1
0.207116476830276 0.206607615375426 1 1
0.198833625470106 0.198139076601175 1 1
0.20029963657265 0.199869228218714 1 1
0.229784166823183 0.229186643017595 1 1
0.19335467865698 0.192606838064902 1 1
0.232535946913992 0.231912674902297 1 1
0.202826219681805 0.202290279818178 1 1
0.215651510658708 0.215208686452373 1 1
0.17729479751415 0.176978678677417 1 1
0.226903579982829 0.226121526378808 1 1
0.211015057012075 0.210561362302606 1 1
0.228689217455912 0.228131996893874 1 1
0.179928724242127 0.17957770398414 1 1
0.212572951887134 0.212026953819262 1 1
0.184764000813609 0.184230945835747 1 1
0.19859713353685 0.198149644883002 1 1
0.19240080072012 0.191823698076489 1 1
0.204207858868171 0.20369126060136 1 1
0.146332529244998 0.146015193261196 1 1
0.193989607187508 0.193578676453257 1 1
0.177768662409818 0.177311490923775 1 1
0.221803253773865 0.221125275671508 1 1
0.18478643503894 0.184316430326819 1 1
0.229353194576298 0.228895222601759 1 1
0.191128421257249 0.190626599220745 1 1
0.217699705790053 0.217210341136814 1 1
0.235916844601887 0.235358043016403 1 1
0.182103789647648 0.181707131830927 1 1
0.16061774895294 0.160071362962034 1 1
0.201738790357577 0.201266021372576 1 1
0.219378566615502 0.218917292213663 1 1
0.190356093524382 0.189687444239369 1 1
0.193799694795434 0.193292098760792 1 1
0.18303444120863 0.18254268359895 1 1
0.187461043534366 0.187062434961576 1 1
0.259536205302951 0.258921090017742 0 0
0.226415191986955 0.225891013871884 1 1
0.156184604128104 0.155771443752603 1 1
0.160483587262607 0.160122670606384 1 1
0.210834773173227 0.210331208925928 1 1
0.212588543910821 0.212036908653224 1 1
0.207621233442185 0.207140291241393 1 1
0.124260770665679 0.124011308904242 0 0
0.193923412146331 0.193404357952425 1 1
0.204690241367696 0.204177443357843 1 1
0.198970288491551 0.198609401783783 1 1
0.1644670120083 0.164079652945738 1 1
0.185042401540254 0.184598220877259 1 1
0.169190965500873 0.168776792683501 1 1
0.220689872359417 0.220171951675466 1 1
0.15755198520621 0.15711192670986 1 1
0.198464382047807 0.198003318437645 1 1
0.183409337058636 0.182988132451198 1 1
0.215900531823768 0.215390624863734 1 1
0.25715862736049 0.256459159316325 0 0
0.240776483354426 0.240202486623332 1 1
0.26914287095104 0.268497841295515 0 0
0.270343319007423 0.269689340741735 0 0
0.242291925757323 0.241724510565056 1 1
0.16465934189638 0.164293310262813 1 1
0.19369950479327 0.193089848049428 1 1
0.164358653498057 0.163926717501615 1 1
0.251952542682949 0.251317655768696 0 0
0.167267160063314 0.167010991535562 1 1
0.225025134025557 0.224379509826045 1 1
0.164228431128518 0.163830158875363 1 1
0.245138313312052 0.244516489256816 1 1
0.197232208380126 0.196643008829723 1 1
0.235015708579798 0.234421474520349 1 1
0.248490150551212 0.247699873805922 1 1
0.185729020343549 0.185162267197091 1 1
0.215670254912825 0.215120462069988 1 1
0.216793146519142 0.21628520346568 1 1
0.199234446468 0.198514636063367 1 1
0.222218143751088 0.221642204039602 1 1
0.146653647110909 0.146092516370877 1 1
0.177260449145817 0.176915579891701 1 1
0.203245623046727 0.202633082904551 1 1
0.206360314920016 0.205797464329415 1 1
0.183598657416874 0.183069468840366 1 1
0.227267425925343 0.226619064353835 1 1
0.217336894621082 0.216729970326404 1 1
0.217245709954855 0.21667170121806 1 1
0.173519441681875 0.173005824934543 1 1
0.232480513108762 0.231948408563398 1 1
0.204387586036328 0.20388414416583 1 1
0.177713232411992 0.177323967501171 1 1
0.177180750631589 0.17670096920783 1 1
0.189275467053646 0.18877414148384 1 1
0.178898998288709 0.178435639077602 1 1
0.199446786959907 0.198771330968527 1 1
0.242828720365117 0.24226700629939 1 1
0.177894463497661 0.177511984552944 1 1
0.212857415609403 0.212171650094176 1 1
0.230237005688897 0.229647482926009 1 1
0.150403595431655 0.14996652241976 1 1
0.234676496094946 0.234116929156951 1 1
0.1407912530153 0.140468546683448 0 0
0.221135195341887 0.220696701538171 1 1
0.192255662737525 0.191688279760053 1 1
0.208947007211906 0.208438729612962 1 1
0.165826750572411 0.165556355974437 1 1
0.253644066081757 0.252811167377312 1 1
0.201880365565605 0.201324976074304 1 1
0.215273633211026 0.214786619545958 1 1
0.201357473329451 0.200823807517371 1 1
0.144829367081536 0.144378040055029 0 0
0.208653861177305 0.208080979062652 1 1
0.137052133876918 0.136755896496649 0 0
0.199986786342779 0.199501835924547 1 1
0.192238276147048 0.191807460013591 1 1
0.161591295696475 0.161234724735469 1 1
0.172451643859345 0.171975390508913 1 1
0.230328873449425 0.229703229713023 1 1
0.188185069593714 0.187737441746797 1 1
0.166670641112978 0.166278535850965 1 1
0.208900964147714 0.208404457923918 1 1
0.198580499663784 0.198128991627594 1 1
0.210778703822206 0.210166412660286 1 1
0.187345606867721 0.186904310940567 1 1
0.247463329150573 0.246894822582618 1 1
0.198846973613367 0.198263780593139 1 1
0.181140698675189 0.180784561092711 1 1
0.18568922762858 0.185298904934643 1 1
0.197018539578723 0.196351439637674 1 1
0.221948149731609 0.221388007729743 1 1
0.233137058722893 0.232677122789725 1 1
0.196312228205402 0.195757560943965 1 1
0.1956806608912 0.195163812904346 1 1
0.169791786720501 0.169404276550644 1 1
0.194431614307658 0.193860380639553 1 1
0.216744318872983 0.216148082873351 1 1
0.186733910526721 0.186313125373688 1 1
0.190121129886831 0.189585024341069 1 1
0.191816722573654 0.191256863742973 1 1
0.237788759030339 0.237175050376848 1 1
0.204523646357372 0.203936750175789 1 1
0.207172603280244 0.206701224995517 1 1
0.208877457453815 0.208341426592396 1 1
0.216269345114121 0.215824911070951 1 1
0.225425796767402 0.224802662212656 1 1
0.225622534142139 0.224952378197907 1 1
0.201236147642835 0.200795575239344 1 1
0.233453001003229 0.232857040286328 1 1
0.178691781930657 0.178204849218458 1 1
0.234385786007202 0.233878757163319 1 1
0.259657709327567 0.259091425105503 0 0
0.190986083414869 0.190570077552027 1 1
0.189646462267062 0.18915388746576 1 1
0.221518116791641 0.220945097998522 1 1
0.182198647302268 0.18179468601338 1 1
0.206959323064804 0.206474324431373 1 1
0.205298337030295 0.204854519765495 1 1
0.194409425892976 0.1938546405573 1 1
0.197507741344809 0.197002903712863 1 1
0.212289616412594 0.211632532393361 1 1
0.214531818299435 0.213740233866753 1 1
0.221759504815646 0.221234694755688 1 1
0.160175447806925 0.159713376739839 1 1
0.154140460788223 0.153779122669048 1 1
0.213207734940177 0.21268528339026 1 1
0.178312422566438 0.1779496196501 1 1
0.222752835226554 0.222204073047909 1 1
0.213674218629626 0.213100365571901 1 1
0.251010663670313 0.250343916905676 0 1
0.134817025079561 0.134524519773505 0 0
0.172561631325316 0.172192284318041 1 1
0.184173038112883 0.18370835947898 1 1
0.178406437247566 0.178097390892606 1 1
0.171780761565529 0.171443451567649 1 1
0.20885276236972 0.208408394346962 1 1
0.244288743054535 0.243681354600614 1 1
0.186465060973232 0.18599833636225 1 1
0.220329221872269 0.219834545674646 1 1
0.168420551250895 0.168022657898226 1 1
0.210659098041504 0.210208394460329 1 1
0.228876078144739 0.228263735570221 1 1
0.226420939136486 0.225828617403486 1 1
0.195361995079387 0.194881067229105 1 1
0.198177065195092 0.197704790605532 1 1
0.192982636267326 0.192490062233257 1 1
0.20973233771033 0.209104759893753 1 1
0.234008277943801 0.233380833924371 1 1
0.185620722230947 0.185173043825127 1 1
0.169788506921385 0.169380704103147 1 1
0.149543194703899 0.149131871378364 1 1
0.162134245228508 0.161752049327437 1 1
0.182684859309877 0.182210981185052 1 1
0.195895650276279 0.195429121479837 1 1
0.24689056896012 0.246327483052786 1 1
0.152325827736144 0.151901030613604 1 1
0.185499507330939 0.185105345648566 1 1
0.24380947283109 0.243160935713349 1 1
0.207734434602967 0.207199905866109 1 1
0.228533796026268 0.227984832932302 1 1
0.204695110894747 0.204155790367741 1 1
0.20577778312171 0.205299066955428 1 1
0.194800802554642 0.19434917083026 1 1
0.219778062936805 0.219288425796787 1 1
0.237561762977599 0.237002271568395 1 1
0.177133544460977 0.176730596869701 1 1
0.193234751735787 0.192789145553087 1 1
0.240031799112193 0.239335474891882 1 1
0.189319445808085 0.188875514313925 1 1
0.171132729817944 0.170631941224926 1 1
0.196088200441436 0.195690553724684 1 1
0.204722292121 0.204173587306386 1 1
0.215925062982111 0.215286853826183 1 1
0.208733542747899 0.208063613656374 1 1
0.198181098001087 0.197682914391291 1 1
0.219771949901272 0.219229968917138 1 1
0.183913354578672 0.183469847888558 1 1
0.19885949959916 0.198323586099127 1 1
0.199372276195042 0.198974122563456 1 1
0.17019608527216 0.16972514165458 1 1
0.158950267744264 0.158612529858325 1 1
0.207460017375779 0.206986967455267 1 1
0.190405488196403 0.189884975993287 1 1
0.168252948669361 0.167779554462558 1 1
0.203378480905218 0.202820419278699 1 1
0.217844586708537 0.217269071856986 1 1
0.189379267700211 0.188959470824915 1 1
0.248851377412586 0.24827690153848 1 1
0.18435079062041 0.18388202999723 1 1
0.2041468581803 0.203528278032426 1 1
0.217954513547953 0.217456770567332 1 1
0.168130609163349 0.167719108522483 1 1
0.211373410395208 0.210805505045561 1 1
0.166099090869715 0.165691870658705 1 1
0.187911776105458 0.187387419568441 1 1
0.194926313587617 0.194435811499433 1 1
0.231993672074139 0.231375410663981 1 1
0.204827031051883 0.204391606967407 1 1
0.233659083562626 0.233132298435711 1 1
0.154730711855458 0.154344897299009 1 1
0.243579438059609 0.242946481885744 1 1
0.184768178627233 0.184402905361519 1 1
0.163269688053259 0.16292090683394 1 1
0.249113040921375 0.248525323654381 1 1
0.196324349476636 0.195818981762726 1 1
0.231991318771668 0.23135819727497 1 1
0.234086231026456 0.233401585813543 1 1
0.242648557902552 0.242123503235749 1 1
0.15491579412087 0.154380455359247 1 1
0.231856202514616 0.231212212791963 1 1
0.26076755357208 0.260224600221089 0 0
0.225936368714861 0.225393028558545 1 1
0.237907833734774 0.237316997661914 1 1
0.206470489063389 0.205859395813656 1 1
0.213823789583553 0.213314279623424 1 1
0.183996149495102 0.183619502992095 1 1
0.205724079890235 0.20514212723836 1 1
0.186735588176271 0.18625055792717 1 1
0.171138502143572 0.170703824807234 1 1
0.190877464481435 0.190533355846512 1 1
0.219554263753019 0.219068811993978 1 1
0.203969240710543 0.203462322378689 1 1
0.190652615912735 0.19028886601282 1 1
0.174934644508492 0.174533078569088 1 1
0.228096011426037 0.227541639517333 1 1
0.238792051809185 0.238249119955851 1 1
0.202110427674674 0.201549139150601 1 1
0.197599626096016 0.196841585802093 1 1
0.20411199326429 0.203638815534464 1 1
0.260778160145243 0.260174049006024 0 0
0.193620568674997 0.193089355969192 1 1
0.188483626256266 0.188059301006863 1 1
0.203632590124751 0.20307043501087 1 1
0.161705983109416 0.161343133692115 1 1
0.24469129433369 0.243983854005762 1 1
0.219762217389013 0.21903581598407 1 1
0.232123980818042 0.23158441672384 1 1
0.169114894405457 0.168522195579864 1 1
0.192936682776724 0.192409120455546 1 1
0.216033036906249 0.215421652538955 1 1
0.177602423741643 0.177150613031187 1 1
0.191682364692605 0.191261500647067 1 1
0.193563423317657 0.192843633721737 1 1
0.192300964871408 0.191819956189551 1 1
0.209752580436071 0.20914001825284 1 1
0.203581747593775 0.203067983023273 1 1
0.220932514036993 0.220304614332325 1 1
0.175631164598189 0.175248757387607 1 1
0.225923806486519 0.225084226520742 1 1
0.184683357167904 0.184181323646603 1 1
0.192294261049617 0.191848510699384 1 1
0.178069575032409 0.177733408307664 1 1
0.198503562341531 0.197924750622117 1 1
0.191574979959667 0.190856024109821 1 1
0.206829359413821 0.206341831335209 1 1
0.222481905869191 0.22182029855687 1 1
0.222550943182625 0.221927541397021 1 1
0.205639494612083 0.205155930739611 1 1
0.183655628653031 0.183005193892629 1 1
0.175140349279024 0.174782943421841 1 1
0.189709413415604 0.189175549214432 1 1
0.187199557605053 0.186664186185054 1 1
0.255083422363191 0.254296278018604 1 1
0.168806179541019 0.168415104716638 1 1
0.199370595496804 0.198525029202348 1 1
0.202923543326034 0.20235760103227 1 1
0.23587426758883 0.235253072877234 1 1
0.187085958169896 0.18673580240225 1 1
0.189606522470184 0.189074299765269 1 1
0.151197585352931 0.150892979291095 1 1
0.198559703489965 0.198002363516128 1 1
0.195154310200092 0.194652438342445 1 1
0.24184644398516 0.241224602495644 1 1
0.227427756662349 0.22685621667918 1 1
0.230672831010218 0.230113506640862 1 1
0.193961450156537 0.193486320382253 1 1
0.214648629074205 0.214125619770965 1 1
0.212617804944306 0.211963302318275 1 1
0.234040051897668 0.233305539037408 1 1
0.197340947222693 0.196865859671581 1 1
0.178560109055377 0.178240415459726 1 1
0.184548683196438 0.1841148566751 1 1
0.228415218601602 0.227958721004007 1 1
0.217267104598855 0.216607185236833 1 1
0.177540589414886 0.177103370561897 1 1
0.197593795532426 0.197076290890026 1 1
0.206289557223604 0.205685103271711 1 1
0.177368533261322 0.176857921528113 1 1
0.231565461210634 0.231033198188541 1 1
0.151242076644544 0.150867420876426 1 1
0.212350979631216 0.21169319505138 1 1
0.182316568062716 0.181877964194566 1 1
0.210193661565377 0.20960566994186 1 1
0.194502764120806 0.193791417649918 1 1
0.210905554832638 0.210383290534988 1 1
0.202444770989323 0.201995584668119 1 1
0.176395490627771 0.175960540583532 1 1
0.192234241272292 0.191823955024727 1 1
0.216355123472606 0.215808089664989 1 1
0.224689593241678 0.224193741506936 1 1
0.204563372073651 0.204053661879651 1 1
0.194981388341255 0.194533767059453 1 1
0.175824100201121 0.175418339020181 1 1
0.221913747086722 0.221248511039408 1 1
0.202141014923149 0.201677920364909 1 1
0.260119196122049 0.259444923155271 0 0
0.207772836067126 0.207272230114227 1 1
0.208649407580304 0.208207284442139 1 1
0.132834866020897 0.132471603244497 0 0
0.239657167371704 0.239017453251866 1 1
0.195227785074534 0.194683281408988 1 1
0.185301729601798 0.184920351976804 1 1
0.142240945117875 0.141722441742056 1 1
0.202648171135654 0.20224055490948 1 1
0.186143953165919 0.185760285363421 1 1
0.224654777028424 0.224099597043495 1 1
0.199630624052793 0.199059509902886 1 1
0.214296353565176 0.213828852127884 1 1
0.127042656803242 0.126756275603014 0 0
0.224120136890216 0.22363289576858 1 1
0.161502913447704 0.161151562394104 1 1
0.227344787150299 0.226830388055272 1 1
0.245031594380687 0.244410613191913 1 1
0.193297872383468 0.19284946538665 1 1
0.195197645314125 0.194631102849221 1 1
0.255680930579464 0.254943174198727 1 1
0.210750187486897 0.210252835081055 1 1
0.183037386208084 0.182464108488262 1 1
0.222141724231414 0.221317418367827 1 1
0.233748035245358 0.233276118728882 1 1
0.208759060027373 0.208136980262084 1 1
0.144659531498158 0.144287210172515 0 0
0.21744892638619 0.216887763477933 1 1
0.256853581491151 0.25625649530511 0 0
0.196471199337257 0.196034490710654 1 1
0.180949527372519 0.18056771673134 1 1
0.219700730396069 0.219172554248146 1 1
0.195943791982355 0.195534778562905 1 1
0.201453399958904 0.20099850503525 1 1
0.19411249759417 0.193546391456497 1 1
0.169713291180016 0.169271287437146 1 1
0.203554029958246 0.203098932811817 1 1
0.248857518827748 0.248246717301702 1 1
0.199683545918357 0.199217336279162 1 1
0.237528961870687 0.236987465503713 1 1
0.19547460424043 0.19500619040078 1 1
0.199626952135994 0.199188524476794 1 1
0.216892666560698 0.216239229807827 1 1
0.224555879188077 0.223868501673501 1 1
0.20396251727569 0.203540534125816 1 1
0.209673454751525 0.209152781550705 1 1
0.217093202955749 0.216584115266195 1 1
0.185871760633908 0.185255267353223 1 1
0.192137444779399 0.191721597815751 1 1
0.193109209451487 0.192664460353311 1 1
0.13442270148143 0.134051342218674 0 0
0.241506740992696 0.240800222759271 1 1
0.199856733825422 0.19906994490746 1 1
0.237146792796503 0.236629321240598 1 1
0.243107086056576 0.242544295429473 1 1
0.203595672815379 0.203178243938378 1 1
0.223660884646815 0.223045647018537 1 1
0.210157360863923 0.209608356766769 1 1
0.233336618858739 0.232720818292333 1 1
0.226989866223152 0.226441006099105 1 1
0.210486782130965 0.209968307246262 1 1
0.219027111732855 0.218433851006326 1 1
0.182356074183273 0.181870382138698 1 1
0.20667244263404 0.206070799549455 1 1
0.209667231647492 0.209158955685448 1 1
0.192059691317707 0.191703960436094 1 1
0.193318420427955 0.192778626569154 1 1
0.236720718464054 0.236090090580771 1 1
0.225494603579198 0.224994905399695 1 1
0.248397829307171 0.247812240977535 1 1
0.176691806475634 0.176224579040348 1 1
0.201840531487743 0.201369180907611 1 1
0.236669986928918 0.236112079539764 1 1
0.205676591328757 0.205288777726084 1 1
0.154760161467933 0.154555024240415 1 1
0.171924793963121 0.171446023902416 1 1
0.189318737339523 0.188878999455684 1 1
0.225930212205649 0.225346600706779 1 1
0.223767099155787 0.223223606558376 1 1
0.180913821989578 0.180535546682555 1 1
0.198900810873148 0.198531609462388 1 1
0.209459991970455 0.208992522913536 1 1
0.189516088465634 0.189013105893146 1 1
0.210766275991382 0.210281615375107 1 1
0.185674431307679 0.184969683084007 1 1
0.213199467604818 0.212662892072314 1 1
0.183640758038215 0.183200518220165 1 1
0.18744382886318 0.186971813559982 1 1
0.169800260388837 0.169317993847715 1 1
0.230752454528858 0.22992681408262 1 1
0.235072774687974 0.234379894429789 1 1
0.241159987132072 0.240621938703754 1 1
0.224129931547429 0.223649800840771 1 1
0.219873164130589 0.219386719928366 1 1
0.215249957806627 0.214739579778299 1 1
0.212553031219405 0.211950469991992 1 1
0.197876755829014 0.197324233043298 1 1
0.230395520825553 0.229781563403665 1 1
0.171299354647495 0.170867522422071 1 1
0.189376135491068 0.188913187885036 1 1
0.20510565095281 0.204606561758468 1 1
0.19605964478108 0.195518240768328 1 1
0.189052277462623 0.188595389374013 1 1
0.198941209989587 0.198394949679442 1 1
0.180721618492836 0.180266156934669 1 1
0.190623687277532 0.190158453249484 1 1
0.180305094969985 0.179829920510527 1 1
0.17368306234996 0.173112619820537 1 1
0.166367224040212 0.165807508541148 1 1
0.171094716083105 0.170595694934234 1 1
0.204561597595157 0.204055149015078 1 1
0.22985881429038 0.229209742110247 1 1
0.213889104440673 0.213164213227001 1 1
0.177069028893325 0.176650516346219 1 1
0.207247001278462 0.20663249084452 1 1
0.202579255101574 0.202023376024601 1 1
0.169444584687893 0.16914821057583 1 1
0.183135710116766 0.182595445499483 1 1
0.180737360420574 0.180269744565851 1 1
0.196913082760504 0.196399201679065 1 1
0.192883107288988 0.192461111860233 1 1
0.188814549332816 0.188407943972538 1 1
0.170701598479615 0.170288425698825 1 1
0.192085073191508 0.191598521146806 1 1
0.104409971890092 0.104171484438683 0 0
0.233330018985656 0.232810575121415 1 1
0.168136246014192 0.167804587425908 1 1
0.213272417135205 0.212753875393172 1 1
0.180443726836654 0.180087468545424 1 1
0.168665190586193 0.168354316550995 1 1
0.206802031430787 0.206270053088451 1 1
0.196413050085892 0.195700019450751 1 1
0.198446564112876 0.197997471540743 1 1
0.1925377245018 0.192147086073204 1 1
0.217362280083616 0.216968512231233 1 1
0.23058608897268 0.230000380191977 1 1
0.177407886135134 0.176946379091794 1 1
0.199926358591511 0.199509852505601 1 1
0.20232548998972 0.201895037658065 1 1
0.235253730651041 0.234620404027059 1 1
0.177769250567506 0.177406151173498 1 1
0.202537487796868 0.20196779138761 1 1
0.230433447588804 0.229714746173578 1 1
0.221902370388241 0.221306172670982 1 1
0.192411211498341 0.191820252848817 1 1
0.225044444389418 0.22447876589224 1 1
0.220513289165668 0.220000545695871 1 1
0.187176996703288 0.186736699735543 1 1
0.143590588035468 0.143231952144211 0 0
0.178486358307757 0.177962749723006 1 1
0.228185768994616 0.22762669077994 1 1
0.182583759220738 0.182143496359387 1 1
0.205238404483896 0.204702744885711 1 1
0.165668829865013 0.165229897418921 1 1
0.185712179649007 0.18524825469242 1 1
0.199312689275448 0.19891962390451 1 1
0.184598961944991 0.184126631830103 1 1
0.185421433836214 0.184978752700172 1 1
0.224652893165759 0.224097630084253 1 1
0.180311095937219 0.179905621572463 1 1
0.211538024931558 0.211055494715775 1 1
0.207802822352518 0.207274819397724 1 1
0.210201846386878 0.209720489456815 1 1
0.178375018247328 0.177991087065201 1 1
0.181621783977108 0.181320846293035 1 1
0.189425325910314 0.188894714560789 1 1
0.247762933189947 0.246965968043818 1 1
0.16851340526244 0.168014161223916 1 1
0.183820779509274 0.183261770762735 1 1
0.197852045659737 0.197345071251109 1 1
0.156271043230484 0.155840736542203 1 1
0.166361638019686 0.165779373193427 1 1
0.204774813796697 0.204192199105352 1 1
0.211004816691759 0.210481995385719 1 1
0.168331716704114 0.167994394136703 1 1
0.195454556285346 0.194966180038215 1 1
0.175103960627157 0.174735079390023 1 1
0.206592428048965 0.206063275336433 1 1
0.167002454223088 0.166617471818234 1 1
0.256344653620526 0.25573119526942 0 0
0.23152208832566 0.230954864607878 1 1
0.200168560999106 0.199643831275462 1 1
0.206979399469857 0.20645383975998 1 1
0.215677882388898 0.215147531747147 1 1
0.182857520680134 0.182482107384039 1 1
0.181541542961109 0.181054166528634 1 1
0.257263833765733 0.256583500288281 0 0
0.188873963776693 0.188389019916106 1 1
0.215033066046456 0.214502875396698 1 1
0.188742388795216 0.188157587399107 1 1
0.216102704404568 0.215560252884996 1 1
0.187607961861272 0.187172319659327 1 1
0.266090164702243 0.265512096011666 0 0
0.220917528390453 0.22032623995977 1 1
0.20590072420727 0.205341394645954 1 1
0.223100254766119 0.222512593370238 1 1
0.158541700437491 0.158141092795812 1 1
0.187392816352313 0.186919901028138 1 1
0.198811820645333 0.198321526693713 1 1
0.205034912396831 0.204493391420786 1 1
0.209035449377682 0.208543497456219 1 1
0.186568146188827 0.186128899173623 1 1
0.180428909304824 0.179950736507105 1 1
0.217553328709231 0.216973689301653 1 1
0.190482490694097 0.190061215064375 1 1
0.178197616161726 0.177713050801888 1 1
0.206102913875094 0.20556148855675 1 1
0.186673132975725 0.186041690930629 1 1
0.224820121733241 0.224164407593002 1 1
0.189389313074057 0.18891346126236 1 1
0.194478927054638 0.194118574989985 1 1
0.256154118245819 0.255467260513588 1 1
0.221304412637089 0.220737639528799 1 1
0.232271149726568 0.231743342685065 1 1
0.241896721470338 0.241171269522526 1 1
0.222929222614072 0.222443548374092 1 1
0.223096915814257 0.222509866543029 1 1
0.223674381425229 0.222980572652231 1 1
0.21879168345972 0.218168069493558 1 1
0.195800036076226 0.195393190550372 1 1
0.214735933511764 0.21414465505056 1 1
0.214866662004855 0.214403958266598 1 1
0.221203308669501 0.220883705422444 1 1
0.159850265217428 0.159383360713468 1 1
0.248090036130636 0.247483019399537 1 1
0.224632165515479 0.224126764734282 1 1
0.217996641811626 0.217452863605144 1 1
0.177882932488488 0.177405906917954 1 1
0.189177547239849 0.188749666044591 1 1
0.207043042329391 0.206458284727991 1 1
0.196334747322666 0.195742215823419 1 1
0.170834149674555 0.170402270026862 1 1
0.201770768893108 0.201270357877722 1 1
0.198690867842587 0.198180565206943 1 1
0.213289667458487 0.212716427842998 1 1
0.181783848192702 0.181271047528484 1 1
0.197512481840055 0.197029382716259 1 1
0.224699398583988 0.224186467874786 1 1
0.168009473108964 0.16743146735666 1 1
0.190073410835432 0.189654526767813 1 1
0.226259518040644 0.225706441107125 1 1
0.254925716958339 0.254395666762893 1 1
0.230694973852002 0.230106662772143 1 1
0.173271656649676 0.172851958373053 1 1
0.232858965698045 0.232267096348022 1 1
0.258206189385851 0.257653973570495 0 0
0.18932036403805 0.188832439354731 1 1
0.230071753663744 0.229458312752654 1 1
0.166113726060807 0.16583244641253 1 1
0.181280378170553 0.180849289993534 1 1
0.219095571524665 0.218686914709392 1 1
0.157575249457483 0.157218290450166 1 1
0.158400916742715 0.158055063051086 1 1
0.214545032556667 0.213968981875968 1 1
0.221981369069047 0.221358462284031 1 1
0.171644749812605 0.171283790323911 1 1
0.17475705161162 0.174431368095556 1 1
0.176657565316475 0.176222175002377 1 1
0.194516629167919 0.194043843620626 1 1
0.174523897090146 0.174098363305769 1 1
0.179738678380345 0.17929154231809 1 1
0.235785869974807 0.235173718633793 1 1
0.166680585843839 0.1662425819513 1 1
0.206444814030824 0.20594890052198 1 1
0.252592043203611 0.251768278288541 1 1
0.189500494933156 0.188975763771456 1 1
0.174747038652612 0.174262309877898 1 1
0.147344856525563 0.146992993714803 1 1
0.136721894816412 0.136396067578368 0 0
0.195804688706099 0.195344968199191 1 1
0.202928845063351 0.202431638298667 1 1
0.163686379224081 0.16309396774883 1 1
0.207151853146079 0.206671508605001 1 1
0.175842652161623 0.175440323849349 1 1
0.229673788016605 0.22903454948696 1 1
0.212320895732418 0.211786909975066 1 1
0.235568018548051 0.23493025946913 1 1
0.185127092771493 0.184598740861907 1 1
0.180325266118133 0.179922697684736 1 1
0.171023692340733 0.170536177968789 1 1
0.142183013296196 0.141906846155112 0 0
0.155543277054914 0.155104929208974 1 1
0.209744309425323 0.209270577447415 1 1
0.212760448509147 0.212121159831331 1 1
0.164826349961236 0.164406756566336 1 1
0.203540179342246 0.203064755354658 1 1
0.218383328837234 0.217872511336848 1 1
0.244914419464127 0.244208321672083 1 1
0.213496333926906 0.212943508401924 1 1
0.200232041251064 0.199734274778433 1 1
0.205617324431389 0.20509830047526 1 1
0.191725983224885 0.191097872198036 1 1
0.213175762808731 0.212730857954727 1 1
0.206905773307856 0.206380935784384 1 1
0.16036702429506 0.159888149664214 1 1
0.236076807044175 0.235459284509241 1 1
0.189373138815327 0.188975022251769 1 1
0.215285094628556 0.214483448527356 1 1
0.155641007176417 0.15523254825643 1 1
0.218157648482193 0.217569780480048 1 1
0.178859276476269 0.178415054114825 1 1
0.229812025539015 0.229256575843911 1 1
0.191969610622486 0.191309664828287 1 1
0.21389587620916 0.21333314999445 1 1
0.222682320021206 0.222074285576096 1 1
0.232697498785989 0.232172129188144 1 1
0.180528124293588 0.180148313023053 1 1
0.183999106254694 0.183543793727887 1 1
0.163212982039526 0.162837599389673 1 1
0.190932387445611 0.190507491504256 1 1
0.178470001824756 0.178052974899628 1 1
0.213368466294284 0.212869623610677 1 1
0.204266547560141 0.203811496529127 1 1
0.270344555418219 0.269654849318909 0 0
0.21080336684087 0.210298927269595 1 1
0.183273838250075 0.182643545854211 1 1
0.185942591590842 0.185502745669578 1 1
0.177563727894334 0.177171410023195 1 1
0.206940761360989 0.206498778487814 1 1
0.147360483225245 0.146978148310402 0 0
0.209643512773106 0.20906399891325 1 1
0.173429963022867 0.172915323739492 1 1
0.183631596142504 0.183208995385358 1 1
0.187612497604618 0.187226530064353 1 1
0.186486090719629 0.186022448784736 1 1
0.221245163113833 0.220679996549015 1 1
0.192300056029981 0.191890374355074 1 1
0.170763493223694 0.170305776455214 1 1
0.180491380776962 0.180043860654905 1 1
0.190694938980414 0.190125220953085 1 1
0.245979786489845 0.245316375426446 1 1
0.149195503642541 0.14882041036783 1 1
0.157353032469371 0.156913048004083 1 1
0.232417575644762 0.231870104227625 1 1
0.172576998431789 0.171873826380313 1 1
0.214793732938841 0.214273393659366 1 1
0.177305433756188 0.1766852010942 1 1
0.166861720700891 0.166479737973086 1 1
0.209979744627807 0.209551322524832 1 1
0.251049760584593 0.250347012051231 1 1
0.1741019801386 0.17364346401123 1 1
0.259038416101363 0.258420984031167 0 0
0.194060248829031 0.193626013478722 1 1
0.214130648803893 0.213539066948138 1 1
0.165150317748595 0.164749597717415 1 1
0.218424549577847 0.217897229128499 1 1
0.168362571425948 0.167927705585115 1 1
0.184573425847349 0.184174217646787 1 1
0.201957901460084 0.201435964716459 1 1
0.197377269383201 0.196756088484161 1 1
0.188173980870224 0.187746991244348 1 1
0.161443375831946 0.16105629882858 1 1
0.189206304992828 0.188766104801088 1 1
0.168039061338134 0.167681690760641 1 1
0.208524398103576 0.207987168765658 1 1
0.175424270844 0.174938387482024 1 1
0.190742858067217 0.190343247736425 1 1
0.217602984551726 0.216833770093356 1 1
0.203536883270293 0.203033558212905 1 1
0.230348305962284 0.22972554241311 1 1
0.23338629903445 0.232657138178534 1 1
0.139090678825639 0.138787438974715 0 0
0.199113576951285 0.198711068829532 1 1
0.147787971436693 0.14750161826509 1 1
0.153029386112567 0.1526863756312 1 1
0.218370510977838 0.217844146118229 1 1
0.229109720069116 0.22857657295311 1 1
0.248923384911368 0.248168559053735 1 1
0.227864684324206 0.227261096080384 1 1
0.221266610212019 0.220773736802578 1 1
0.210968209705935 0.210558378569632 1 1
0.175957614029954 0.1754793915825 1 1
0.191027759531037 0.190586646620395 1 1
0.171144223140323 0.170695361579201 1 1
0.201483888073087 0.200878170994502 1 1
0.19950150778342 0.198972665486991 1 1
0.229600397621064 0.229081155168904 1 1
0.237982975485116 0.237351972796401 1 1
0.199154636762989 0.198586464867157 1 1
0.213983409517492 0.213535162596474 1 1
0.181133957400464 0.180745360845985 1 1
0.181190148150213 0.180764034744271 1 1
0.186970928426382 0.186464194446506 1 1
0.206955180183028 0.206401514486796 1 1
0.205494680440051 0.205019123349506 1 1
0.181948097450495 0.181478955806342 1 1
0.183281346221607 0.182821136748014 1 1
0.241508179173507 0.240849305630058 1 1
0.201724924510663 0.201210972548731 1 1
0.227110517460922 0.226513961554603 1 1
0.12706072646583 0.126677909957113 0 0
0.207084910806855 0.206468296739378 1 1
0.223670376121774 0.223112592391391 1 1
0.206908868298134 0.206229928503934 1 1
0.229433971702858 0.228868194485009 1 1
0.220641451162795 0.219938370935684 1 1
0.217119866242616 0.216701102142309 1 1
0.204720701375426 0.204167634732386 1 1
0.178464093910199 0.178005622074793 1 1
0.260498919240304 0.2597980522619 0 0
0.193661886254609 0.193213651840523 1 1
0.176889520053995 0.176498965159271 1 1
0.154578847252681 0.154189435257513 1 1
0.246836138529045 0.246231644224865 1 1
0.245041128502625 0.244511028952691 1 1
0.215706486884575 0.215176667968262 1 1
0.227123046685905 0.226375073886978 1 1
0.164810151381917 0.164424086533954 1 1
0.167827261687458 0.167383804607005 1 1
0.254388156461335 0.253865408403901 0 0
0.22528387227895 0.224542460635756 1 1
0.175251023295395 0.174810876229263 1 1
0.172538229434966 0.172102552265714 1 1
0.136328035696704 0.136000553240744 0 0
0.172804894440333 0.172175859297365 1 1
0.201180182477145 0.200570389669788 1 1
0.178023764006978 0.177465977301238 1 1
0.190898748832582 0.190467817100985 1 1
0.204784638957101 0.204267057307855 1 1
0.129913668178136 0.129569372440431 0 0
0.211997776188045 0.211457074248857 1 1
0.181659545866477 0.181254452229521 1 1
0.237450818624421 0.236812499108866 1 1
0.169347432006037 0.168809799138793 1 1
0.203098858098086 0.202543593993267 1 1
0.174187112743372 0.173726932194842 1 1
0.217222395885828 0.216655407778261 1 1
0.201722972167078 0.201287354112237 1 1
0.178386852739773 0.177928801164967 1 1
0.151082016004515 0.150662912830664 1 1
0.167691790898271 0.167284409275945 1 1
0.193885840121985 0.193414215004472 1 1
0.207428789256007 0.206965934940849 1 1
0.159138145585112 0.158492438329525 1 1
0.149215421470779 0.148879777780041 0 0
0.218371756746437 0.217742291099721 1 1
0.174680908288068 0.174255608309372 1 1
0.176129245380783 0.175723269328426 1 1
0.19176400404156 0.191294944082132 1 1
0.159974593823728 0.159381018716299 1 1
0.214580889502578 0.213996221786891 1 1
0.178824437646139 0.17839230087398 1 1
0.210545437865015 0.210005801072764 1 1
0.221698484833918 0.221190660164375 1 1
0.172358450088616 0.171928263947402 1 1
0.20755323231775 0.206999336415832 1 1
0.196403656148803 0.195888046017013 1 1
0.182273661467481 0.181804467067972 1 1
0.185274308932864 0.184846426413427 1 1
0.192340108038127 0.191755074031383 1 1
0.22964421790139 0.228965758770623 1 1
0.186324176612444 0.185891967281101 1 1
0.177129287542534 0.176732879808146 1 1
0.189707344169834 0.189142820651 1 1
0.156841010747603 0.156466900983001 1 1
0.205239474172103 0.204759452564448 1 1
0.20317842086548 0.202657627587126 1 1
0.245189889024683 0.244633683521194 1 1
0.205711635238643 0.20533910310853 1 1
0.192099509218738 0.19163973192243 1 1
0.208921814241967 0.208458612483551 1 1
0.186927414958773 0.18652247927931 1 1
0.161821458675571 0.161431658433349 1 1
0.214889637256894 0.214312618500302 1 1
0.184510728529296 0.184061524132011 1 1
0.196181943709729 0.195739851543209 1 1
0.230018418469989 0.229462774482973 1 1
0.231939123283347 0.231429482340451 1 1
0.179726008178808 0.179331058424072 1 1
0.228249766322572 0.227638470945617 1 1
0.214112153757828 0.213606666036286 1 1
0.19591175309243 0.195471797051099 1 1
0.206204514756737 0.205659604975861 1 1
0.228676831483688 0.228164275032922 1 1
0.211066615647824 0.210579043024357 1 1
0.234928706858749 0.234336132070038 1 1
0.201876789004255 0.201445411271332 1 1
0.208341051368789 0.207864676566406 1 1
0.199095354321879 0.198520461911673 1 1
0.223429061531444 0.222845817286969 1 1
0.156547191915138 0.156186303668669 1 1
0.199657202781456 0.199200681156973 1 1
0.188322718914167 0.187589277950479 1 1
0.178125274324241 0.177628969412239 1 1
0.281970649692717 0.281133134523765 0 0
0.205207654346929 0.204707062633088 1 1
0.191326218339348 0.190698616400157 1 1
0.219551812659508 0.218991870967706 1 1
0.171598042633766 0.171190353502576 1 1
0.15198711775177 0.15159824331778 1 1
0.243423548393669 0.24268134199111 1 1
0.193497041909751 0.19303043950831 1 1
0.224155155638324 0.223443111667552 1 1
0.18983106740918 0.189365750501566 1 1
0.220594810010528 0.220186476320956 1 1
0.184453168802278 0.184016970639942 1 1
0.193039409317009 0.192563750589412 1 1
0.238258815482461 0.237629326547421 1 1
0.220472284809082 0.219818709630708 1 1
0.182559102963692 0.18197357818345 1 1
0.226571850374073 0.226203939256018 1 1
0.190210412128938 0.189748915326096 1 1
0.157712497499227 0.15732636075905 1 1
0.223440635982693 0.222752381547152 1 1
0.216580876214569 0.216042938851195 1 1
0.17841019024376 0.178014191232691 1 1
0.168111452943062 0.167686517872896 1 1
0.180569535901059 0.180085608890526 1 1
0.238152713839453 0.237526363831345 1 1
0.242155068787096 0.241562577942259 1 1
0.188501852506563 0.18809808052221 1 1
0.19507568546258 0.194545483491089 1 1
0.236127029808702 0.235563565079639 1 1
0.196984650735042 0.196390905274711 1 1
0.224870635052712 0.224334017119678 1 1
0.220992723339671 0.220313301839886 1 1
0.228009416030466 0.227435606440398 1 1
0.254082184193587 0.253343233168209 0 1
0.228554710990388 0.227953856870574 1 1
0.227197715953246 0.22660796295756 1 1
0.183040707605479 0.182707095004524 1 1
0.18007244102664 0.179520880939795 1 1
0.205886215941425 0.205393895966681 1 1
0.178289783584468 0.177972228098401 1 1
0.2085197136114 0.207978964841931 1 1
0.147401356352011 0.14705032112561 0 0
0.201256931267912 0.200816051016399 1 1
0.252630197046568 0.252020827362468 0 0
0.250001250352307 0.249374687370646 1 1
0.205498332007609 0.204963662043437 1 1
0.203147876642537 0.202623444199028 1 1
0.174432717585503 0.174086946746506 1 1
0.185823187350931 0.185388039349285 1 1
0.152835727342041 0.152481814122286 1 1
0.2050882526526 0.204672062970998 1 1
0.193905658992863 0.193065993981578 1 1
0.186865452796036 0.186404680686218 1 1
0.174322519248752 0.173915787464103 1 1
0.176747667841873 0.17630505840614 1 1
0.179052232566216 0.178595605672134 1 1
0.221734422865889 0.221255729354455 1 1
0.171287104426585 0.170793504081174 1 1
0.19439795710548 0.193902539894717 1 1
0.20478460203791 0.204189432317972 1 1
0.201359831037912 0.200857681505872 1 1
0.19413145879782 0.193612563958424 1 1
0.229460856767798 0.228787904939208 1 1
0.194527097393447 0.19399954274374 1 1
0.189657558173493 0.189179912792321 1 1
0.253762450388149 0.253005231445068 1 1
0.230642174218004 0.230061623899934 1 1
0.222688218530824 0.222099037423681 1 1
0.190030634759846 0.189579058517657 1 1
0.237004316969283 0.23633279720419 1 1
0.19155502488508 0.19104068537126 1 1
0.202230356170477 0.201681084212051 1 1
0.182353078144463 0.181959606010945 1 1
0.222831956875369 0.222223288858859 1 1
0.165840334311232 0.16547257968744 1 1
0.209149383236038 0.208666601452173 1 1
0.179977621463241 0.179619688224351 1 1
0.167266684614429 0.166906086726879 1 1
0.230253882545991 0.229735650876037 1 1
0.210305502503158 0.209814014340058 1 1
0.233567953449436 0.233019350872858 1 1
0.192458757288876 0.192002077485691 1 1
0.199138678666122 0.198608197659692 1 1
0.159496627361852 0.15904967473062 1 1
0.19434778630789 0.193964391318519 1 1
0.205287413035631 0.204864546957485 1 1
0.169751536884664 0.16945814552047 1 1
0.185861559063268 0.185430559557666 1 1
0.21194630291711 0.211386742520409 1 1
0.189039754165995 0.1885375693058 1 1
0.199513794274982 0.199049515963858 1 1
0.165185031744991 0.164771437861358 1 1
0.218452760136914 0.218039126027596 1 1
0.247903192501124 0.247165078499447 1 1
0.179788952275773 0.179323723697079 1 1
0.224565509376233 0.224011664309988 1 1
0.232720202441048 0.232164226728352 1 1
0.222331456684664 0.221789152339466 1 1
0.164022586844977 0.163446708830633 1 1
0.193150049198392 0.192689244235661 1 1
0.17145573890353 0.171098048156397 1 1
0.225177026512371 0.224573078812126 1 1
0.171559539102763 0.171092599124427 1 1
0.176665632383786 0.176208540890471 1 1
0.197462287324302 0.196902781302485 1 1
0.183912136995457 0.183351114038852 1 1
0.250102282931413 0.249504706837989 1 1
0.17809645572964 0.177363816832535 1 1
0.224503513483864 0.223903825483519 1 1
0.195408390634635 0.194911932399675 1 1
0.244523625847085 0.243927506050119 1 1
0.204189429584666 0.203711060098122 1 1
0.16976536433414 0.169361658576607 1 1
0.19955810779317 0.199100681652526 1 1
0.197800994950747 0.197224655578407 1 1
0.235314985222145 0.23453710678621 1 1
0.152157424823056 0.151794418265564 1 1
0.202806058574246 0.202244249323864 1 1
0.194345323720768 0.193806216597736 1 1
0.218530635133011 0.217906211155926 1 1
0.190708943205476 0.190339897244846 1 1
0.196099027466418 0.19567659259637 1 1
0.171245528587188 0.170861538050102 1 1
0.265107958891146 0.264315887229149 0 0
0.152036192005818 0.151689109121686 1 1
0.169425997948559 0.169067739977684 1 1
0.185129380617742 0.184607157263654 1 1
0.188041142705484 0.187508869355985 1 1
0.205914050787467 0.205180562800029 1 1
0.180229872779547 0.179622663003094 1 1
0.204221511919964 0.20376155290532 1 1
0.196686805961272 0.196132318645289 1 1
0.169452572330851 0.168990748673925 1 1
0.196068366665873 0.195487881798489 1 1
0.177796106206016 0.177348666201071 1 1
0.181362012763649 0.180663091313614 1 1
0.221779270163824 0.221344884230907 1 1
0.248964387145436 0.248265359572715 1 1
0.222574937086608 0.221938863374374 1 1
0.202538839426669 0.201986624180457 1 1
0.149788441003373 0.149412016349883 1 1
0.145709520426837 0.145385342152028 0 0
0.176637494969179 0.176149068317597 1 1
0.194482555387355 0.193967154350513 1 1
0.170187652483104 0.169816022687334 1 1
0.173239606592277 0.172829628132962 1 1
0.178121313939036 0.177708485180386 1 1
0.188110632838686 0.187617756495707 1 1
0.24403779429982 0.243423587638957 1 1
0.23249179732898 0.231793249618621 1 1
0.11973212682967 0.119466172627391 0 0
0.205740367528931 0.205133837540407 1 1
0.172598819718345 0.172206146714235 1 1
0.203686198917277 0.202997324109515 1 1
0.150843376413588 0.150410880469173 1 1
0.201038458151348 0.200532469708221 1 1
0.167584572701423 0.167096928448653 1 1
0.195077005358581 0.194577337309581 1 1
0.191397236979936 0.190899898869573 1 1
0.247677068552207 0.246962174484865 1 1
0.205479648485984 0.204916095393414 1 1
0.184591309982404 0.183949810774357 1 1
0.170186678865289 0.169712948058072 1 1
0.217912104105148 0.217384104040831 1 1
0.170659839858616 0.170253162154267 1 1
0.227638656317627 0.227173341594922 1 1
0.173601156111776 0.173143311590924 1 1
0.211087979502781 0.2104851070944 1 1
0.181756456146839 0.181351403158844 1 1
0.2160715692484 0.215578369447381 1 1
0.225646219020966 0.225022033769697 1 1
0.194576702226415 0.193908095352856 1 1
0.204006753105049 0.203483252034469 1 1
0.246979763087169 0.246351774262607 1 1
0.21875986574663 0.218306604927645 1 1
0.220030637110317 0.219580290160464 1 1
0.21812179745095 0.217688958965558 1 1
0.168881291955722 0.168359971102012 1 1
0.16929106176238 0.168868674393203 1 1
0.215275287353055 0.214683418279677 1 1
0.222037095154697 0.221465680745596 1 1
0.16227091086809 0.16187217079678 1 1
0.196808250142286 0.196364629671023 1 1
0.246864300937963 0.245858111875806 1 1
0.250627881631076 0.249972125680177 1 1
0.218879213578294 0.218366434865107 1 1
0.204470621025131 0.204004627889741 1 1
0.213092325482686 0.21246210841461 1 1
0.182557446040036 0.182118914415891 1 1
0.185784231218486 0.185294254943634 1 1
0.157740855500062 0.157173800983958 1 1
0.194880288633767 0.194363832464568 1 1
0.159669306992663 0.159160959022521 1 1
0.240361331718228 0.239519875147591 1 1
0.242641208809924 0.241853725990041 1 1
0.22724400982587 0.226661458188199 1 1
0.193571496419985 0.193099874573461 1 1
0.223618464342273 0.223084328174766 1 1
0.218132819358161 0.217514692355007 1 1
0.201794683522167 0.201348809280398 1 1
0.270391504493506 0.269592483721626 1 1
0.236846250817437 0.236186347467903 1 1
0.166621736495971 0.166232552805098 1 1
0.166194674262589 0.165852049204863 1 1
0.14565819049481 0.145317511416021 1 1
0.195772515156986 0.195241743522648 1 1
0.166064718961389 0.165579844327912 1 1
0.174084674558153 0.173641249239283 1 1
0.190030407736356 0.189567228167677 1 1
0.154062669546179 0.153681200732417 1 1
0.197530087774928 0.197090029627957 1 1
0.178307012880248 0.17783596177879 1 1
0.238281588206808 0.237692509583011 1 1
0.184577620315525 0.184158627551287 1 1
0.203807485366208 0.203171146236854 1 1
0.184172862261591 0.183822565668147 1 1
0.184288163051389 0.183805808796134 1 1
0.183976897653755 0.183467000204117 1 1
0.192153289983175 0.19163771581865 1 1
0.187350411511441 0.186910966828104 1 1
0.24877402121769 0.248178369270205 1 1
0.223225848609047 0.222667488901646 1 1
0.199547027041922 0.198962695978519 1 1
0.168475167436225 0.167977315933861 1 1
0.186356965992037 0.185954173105105 1 1
0.241202419253561 0.240651532783824 1 1
0.193040560477319 0.192584778780289 1 1
0.149741664319039 0.149386269767938 1 1
0.223507581384238 0.223001753598413 1 1
0.262366059374499 0.261683015750682 0 0
0.155859808299801 0.15552648900003 1 1
0.179509197473721 0.17914774898794 1 1
0.203291626230482 0.202774798163872 1 1
0.217818799167742 0.217324356858019 1 1
0.211920413762501 0.211382176583528 1 1
0.186456223266828 0.185957198466218 1 1
0.208888264296005 0.208420997268552 1 1
0.221451548016393 0.220904886760284 1 1
0.186021883938649 0.185584609436204 1 1
0.177557334899606 0.177171901482198 1 1
0.198275270897584 0.197813212113933 1 1
0.142712867977399 0.14237431439306 1 1
0.210459514729428 0.210001370415615 1 1
0.232157791714951 0.231578667761538 1 1
0.217519160787323 0.217033515784294 1 1
0.191133647742143 0.19056189939462 1 1
0.211397431106276 0.210934696495244 1 1
0.206507217234045 0.205745460833013 1 1
0.211074536400624 0.210474942033237 1 1
0.229857056555905 0.229264450230544 1 1
0.206373958406467 0.20573742694354 1 1
0.212609271599556 0.212006742375592 1 1
0.184104483551139 0.183746118785175 1 1
0.224381472467665 0.223815494116964 1 1
0.198876600748557 0.198359416388098 1 1
0.198745256947986 0.198226054252162 1 1
0.171549387749692 0.171057792615012 1 1
0.219899880399689 0.219358631353443 1 1
0.200652610617476 0.20010940652146 1 1
0.184004140785031 0.183542971246873 1 1
0.240078101694104 0.239412740641676 1 1
0.209027078593968 0.208486446563927 1 1
0.189978926816755 0.189509970299279 1 1
0.2182012637184 0.217689203818918 1 1
0.169806019823659 0.169345277964355 1 1
0.161792158983991 0.161173682968672 1 1
0.170426955083754 0.169976976510334 1 1
0.184569572680532 0.184099809497344 1 1
0.161949515428925 0.161678922241982 1 1
0.188604475645504 0.188134498945565 1 1
0.208550345978986 0.208060995904716 1 1
0.180418465755791 0.179925935976325 1 1
0.161859248278375 0.161513444734523 1 1
0.177675834325062 0.17701449090612 1 1
0.209710212685458 0.209251066458831 1 1
0.251163234872769 0.250537209088019 0 0
0.224703713939489 0.22410115656568 1 1
0.216985791716938 0.216492015123921 1 1
0.2182505521794 0.217686419736776 1 1
0.174142922615374 0.173713295977095 1 1
0.239262643119823 0.238532222217356 1 1
0.249125386689297 0.248561104391139 0 1
0.181172214815181 0.180786067087936 1 1
0.22490653429797 0.224297202550321 1 1
0.213474285506918 0.212873853314403 1 1
0.155306173349531 0.154902257449965 1 1
0.189328191513492 0.188767538124462 1 1
0.207422683546383 0.206931373433361 1 1
0.174633316563616 0.17419762132795 1 1
0.23502289082107 0.2344534628962 1 1
0.221506998206374 0.221020570103027 1 1
0.180397561812709 0.180005677299511 1 1
0.251115898877606 0.250463821807686 1 1
0.176310984502899 0.17586948372764 1 1
0.267144698210467 0.266557654219236 0 0
0.209044395814595 0.208501551487625 1 1
0.177254623267565 0.176793591830271 1 1
0.209422828666224 0.208941820589028 1 1
0.201364541744513 0.200759702248852 1 1
0.193483829529644 0.193037835878726 1 1
0.197399835313336 0.196930785695361 1 1
0.216587693404671 0.216071975022034 1 1
0.208141347306152 0.207523311706421 1 1
0.234677811058597 0.234168716254177 1 1
0.204028359956375 0.203466484211027 1 1
0.207578319933248 0.206946590334825 1 1
0.22076854786905 0.220192975605496 1 1
0.231059790231195 0.230539061499192 1 1
0.183149124586522 0.182656042812734 1 1
0.192999126496713 0.192533707066455 1 1
0.137153122079635 0.13679863041438 0 0
0.208745611681389 0.207741278849334 1 1
0.199583309053055 0.198875973155468 1 1
0.212869498780165 0.212311997481925 1 1
0.23782814208443 0.237274539332022 1 1
0.253879620339361 0.253123967754958 1 1
0.155508019288316 0.15526180748539 1 1
0.151716314985067 0.1513875941438 1 1
0.235455260438759 0.234847868672271 1 1
0.235073964752251 0.234520004432005 1 1
0.180504873574952 0.180047999418937 1 1
0.207708141137109 0.207156292872998 1 1
0.186439284837368 0.186005172518638 1 1
0.174440934034224 0.174003317377577 1 1
0.223335110808717 0.222735608935221 1 1
0.169227334398918 0.168709063069268 1 1
0.221517103148452 0.220980869910539 1 1
0.171202926793517 0.170636219983677 1 1
0.156053331115619 0.155628513610094 1 1
0.219206728857554 0.218699751540083 1 1
0.168841860349516 0.1683415814734 1 1
0.196481232723905 0.195977130205986 1 1
0.212802903308798 0.212308681566262 1 1
0.235972072694102 0.235413071428065 1 1
0.208428560179287 0.20787468151508 1 1
0.188901807670105 0.188473657872118 1 1
0.233133535790889 0.232610209171473 1 1
0.21178785120475 0.211287415603282 1 1
0.238555398977881 0.237995758038432 1 1
0.227828446587216 0.22714029578262 1 1
0.175799590627369 0.175454171729192 1 1
0.188243684250064 0.18776934660789 1 1
0.139883599668762 0.139514934878707 0 0
0.210734102357106 0.210308433376714 1 1
0.204527064534676 0.203927363379569 1 1
0.224284890056761 0.223632212596278 1 1
0.138432282149788 0.137990931774721 0 0
0.197501316634218 0.19694432294938 1 1
0.192882379100197 0.19244534918651 1 1
0.167855248764578 0.167475818582492 1 1
0.205311411019501 0.204817299972558 1 1
0.226586634014035 0.226015693136504 1 1
0.187451106690394 0.186724726505199 1 1
0.245051243214439 0.244512345914988 1 1
0.168519290829576 0.168195185435275 1 1
0.205337886349295 0.204738894169531 1 1
0.25121743195032 0.250546746783926 1 1
0.230934772803967 0.230431064109307 1 1
0.220062309893392 0.219461622329019 1 1
0.239017939332025 0.238327947889581 1 1
0.211388925220574 0.210838102141449 1 1
0.222049332024005 0.221490231886037 1 1
0.166509432130137 0.166078622579002 1 1
0.17884734722741 0.178034821520586 1 1
0.20935315477638 0.208831213619281 1 1
0.211584942102578 0.210965702406133 1 1
0.179664496685038 0.179200197047101 1 1
0.250636246849189 0.249904407243831 1 1
0.158978164904883 0.158692944826604 1 1
0.194471632027408 0.193929096495126 1 1
0.214791368107888 0.214224494578136 1 1
0.176490296504502 0.175996111696111 1 1
0.201495256137925 0.20098271026116 1 1
0.174597866231093 0.174065595797602 1 1
0.141466085118905 0.141062319509213 1 1
0.18711981592972 0.186694804797658 1 1
0.187045563388229 0.186542747453101 1 1
0.213232697385167 0.212735794645471 1 1
0.232537217102972 0.231747893578192 1 1
0.186296271918453 0.185824969239353 1 1
0.252760252941248 0.252122675275496 0 0
0.220669001291387 0.220195503827584 1 1
0.177467613878276 0.177046956428985 1 1
0.201535238248439 0.201036548359876 1 1
0.176500904711036 0.176111662756276 1 1
0.198356470565382 0.197779472053057 1 1
0.182882963451944 0.182461711568239 1 1
0.219032891569081 0.218551884382674 1 1
0.195732261604126 0.195300497913129 1 1
0.167272088022998 0.166791767799762 1 1
0.183442668883631 0.183033024732683 1 1
0.21501805130507 0.214401606463377 1 1
0.191232290802354 0.190722893679192 1 1
0.170759565671914 0.17049313818463 1 1
0.238488267380493 0.237884410131549 1 1
0.174716692814688 0.174206426807279 1 1
0.193413650018815 0.192919715095255 1 1
0.20720563492377 0.206748599145402 1 1
0.24046597167122 0.239841926818606 1 1
0.195347799165271 0.194937577894279 1 1
0.190809246906981 0.190329959564089 1 1
0.224662888946041 0.224019242974617 1 1
0.186494883760994 0.186052053979261 1 1
0.189027790288142 0.188583827846627 1 1
0.170443278976696 0.169864543022439 1 1
0.252964933166023 0.251984601625175 1 1
0.241915887944203 0.241336094917992 1 1
0.19513450093042 0.194701422311596 1 1
0.214464875965644 0.213874624707816 1 1
0.199570414919264 0.199032445990984 1 1
0.208086187594281 0.207467289168927 1 1
0.161552152628115 0.160866157586027 1 1
0.191215824088458 0.190706204855106 1 1
0.191231803276088 0.19073795239891 1 1
0.151560391276226 0.151243534868536 1 1
0.15965179605692 0.159288803917794 1 1
0.21974462974785 0.219248237059892 1 1
0.222008984349982 0.221494325170623 1 1
0.217350634181309 0.216836183092665 1 1
0.201407425417074 0.20094708308162 1 1
0.18846334377063 0.188018665641779 1 1
0.187884341058922 0.187516308262812 1 1
0.192151592889416 0.191847293634602 1 1
0.185329146945382 0.184843059565631 1 1
0.158145395236095 0.1578190027341 1 1
0.158943333906504 0.158603982767611 1 1
0.208306447823705 0.207709182228438 1 1
0.207041656134596 0.206555152664667 1 1
0.206889891827696 0.206234413324742 1 1
0.232170028558418 0.231517017549295 1 1
0.195158203146801 0.19451754853292 1 1
0.18756429313021 0.187117631953779 1 1
0.155872103057866 0.15543944472835 1 1
0.193914639739646 0.193480580253481 1 1
0.28093659397732 0.280327644566074 0 0
0.160352185611623 0.159968354408612 1 1
0.191073150313791 0.190612611420364 1 1
0.158760212025041 0.158297361620057 1 1
0.165762140311185 0.165340505957959 1 1
0.238472786492904 0.23755952409072 1 1
0.237283672720124 0.236744568735858 1 1
0.196686659806401 0.196222546794373 1 1
0.200761984440964 0.200170654853288 1 1
0.160165620826922 0.159784946565353 1 1
0.202736048917858 0.202133937144908 1 1
0.161204988030169 0.16076635694682 1 1
0.227112333255593 0.226552405708853 1 1
0.225189948391686 0.224440183284002 1 1
0.217690723350962 0.217129446657885 1 1
0.154000953086206 0.153627888687442 1 1
0.173767684880695 0.173433279046183 1 1
0.200499961673948 0.20001541327191 1 1
0.171071017080296 0.170658765589079 1 1
0.197824477720307 0.197314411291663 1 1
0.221747027517702 0.221196591369121 1 1
0.216326959735779 0.215812766823188 1 1
0.181037723674541 0.180509996366221 1 1
0.171720840912968 0.171338708402322 1 1
0.195322137034832 0.19489926647642 1 1
0.173237419588304 0.172898174557947 1 1
0.203913694515997 0.203459969354587 1 1
0.158543567102695 0.158092537252089 1 1
0.155174989440436 0.15481729709681 1 1
0.190240126340433 0.189798386754465 1 1
0.168977677900263 0.168553165387423 1 1
0.211912434131876 0.211362940576601 1 1
0.20199273279929 0.201410854071861 1 1
0.15042960664671 0.150053069177741 1 1
0.189308208940785 0.188836917712542 1 1
0.190263389878279 0.189723315509013 1 1
0.225147525952526 0.224279220750821 1 1
0.257222522083378 0.256526960940271 0 0
0.164667307782139 0.164338165107669 1 1
0.196665296788816 0.195992193864532 1 1
0.190911669963316 0.190279082001481 1 1
0.182767568225037 0.182256121786289 1 1
0.181059985522045 0.180632399744373 1 1
0.176273806086033 0.175825171413488 1 1
0.19953150917412 0.199111201301258 1 1
0.182254435574343 0.18181877403433 1 1
0.185512106591401 0.185062577452607 1 1
0.221577242688142 0.22110005400055 1 1
0.250091992062552 0.249290391041421 1 1
0.165636191936208 0.165332998448923 1 1
0.205559445862229 0.20505524905774 1 1
0.197863889593471 0.197418524847735 1 1
0.239080350113018 0.238421000801849 1 1
0.207718916953704 0.207233979458632 1 1
0.198777420319359 0.198302849243288 1 1
0.15903027588708 0.15860195046889 1 1
0.174846764124509 0.174380771412847 1 1
0.15161126723933 0.15119825913739 1 1
0.15992905650897 0.159490648488207 1 1
0.20019183601319 0.199579105848592 1 1
0.19198005384384 0.191474902913109 1 1
0.182252928906296 0.181793925965641 1 1
0.15430560536737 0.153942346031293 1 1
0.19076213532916 0.189999859710781 1 1
0.185329076630732 0.184880040893623 1 1
0.225671264653647 0.225087904213375 1 1
0.151018112069282 0.15046400684226 1 1
0.172025303205932 0.171544674684113 1 1
0.222777369884839 0.222276436966485 1 1
0.237976890666411 0.23742705837699 1 1
0.20157043405045 0.201037661326474 1 1
0.176387138580334 0.175973334390932 1 1
0.195841918837333 0.195291301104654 1 1
0.22400907068647 0.223492972433833 1 1
0.239863343411009 0.239175595411535 1 1
0.242608591554012 0.241887528563724 1 1
0.210404712000712 0.209857321414857 1 1
0.23002822893951 0.229595572368296 1 1
0.213166186274164 0.212643007464971 1 1
0.156184010218301 0.155814109967086 1 1
0.211116566071642 0.210614382162912 1 1
0.186544103516445 0.18612324726528 1 1
0.215587392937238 0.214866045845247 1 1
0.206485969949178 0.205863987717971 1 1
0.181384557181916 0.18101417843468 1 1
0.23407484043633 0.233466557544723 1 1
0.219012290257945 0.218535023547349 1 1
0.200387637714463 0.199939250839679 1 1
0.237099126778503 0.236558261784411 1 1
0.225960888556752 0.225374368453941 1 1
0.198001146489791 0.197588570675206 1 1
0.192309773465188 0.191744623742737 1 1
0.143285051831533 0.142946785055237 0 0
0.214856410471043 0.214380720870651 1 1
0.201128049298605 0.200625566986849 1 1
0.181003100965729 0.180433930799756 1 1
0.20254044694157 0.202106332225164 1 1
0.180027040682972 0.179614757055102 1 1
0.228850109900621 0.228274430543755 1 1
0.212744251524481 0.21226142218981 1 1
0.218109462469715 0.21756156458495 1 1
0.179771752238013 0.179380890254055 1 1
0.185109217581214 0.184622937910912 1 1
0.202407987532454 0.201913381360191 1 1
0.256837021655891 0.256239560865258 0 0
0.241571671991453 0.240984640184804 1 1
0.211908045935081 0.211405301059794 1 1
0.181467659456346 0.180923202903033 1 1
0.223285546248823 0.222524113906789 1 1
0.19209606877009 0.191480307002862 1 1
0.25404571004189 0.253454851757482 1 1
0.189437379231624 0.188906872693537 1 1
0.184734308883389 0.18426799414438 1 1
0.195723443843093 0.195115434315005 1 1
0.159608275413425 0.159283644833974 1 1
0.225047880538225 0.224369569776578 1 1
0.191585724905984 0.191108741318191 1 1
0.210144165353962 0.209656657145641 1 1
0.174807562337405 0.174393805308272 1 1
0.19893185269487 0.198463738714901 1 1
0.199422017270485 0.198903896205896 1 1
0.201009637584574 0.200499951282908 1 1
0.212938747156368 0.212369165846772 1 1
0.216997279212371 0.216210166356357 1 1
0.24662085411738 0.245975978925559 1 1
0.224347641616846 0.223889803502964 1 1
0.215571532043104 0.215014967343198 1 1
0.223194259671281 0.222632632816177 1 1
0.212925329697452 0.21242036867884 1 1
0.196694344163193 0.196181466647849 1 1
0.215271377166388 0.21469245083562 1 1
0.218998870356042 0.218451247496311 1 1
0.175060778822176 0.174741244790981 1 1
0.171044191917463 0.170608786783982 1 1
0.224253578071102 0.223680212177229 1 1
0.188380389908247 0.18788489609526 1 1
0.223546473097635 0.222929464089435 1 1
0.155845719994389 0.155438313388343 1 1
0.181834869852126 0.181145537793897 1 1
0.188036452687253 0.187589216920443 1 1
0.182941119248943 0.182180113866234 1 1
0.21889478972068 0.218189790031493 1 1
0.19983645543654 0.199262205945062 1 1
0.200610500213015 0.200101895617179 1 1
0.152217332342136 0.151844479287959 1 1
0.21833382792201 0.217724125390945 1 1
0.17782874585437 0.177381414238495 1 1
0.18262738307868 0.182219675890527 1 1
0.202302257751744 0.201732223726576 1 1
0.239245462058659 0.238648433216293 1 1
0.174096285851778 0.173733584951783 1 1
0.203313022845347 0.20275241177107 1 1
0.167078448710708 0.166697698352238 1 1
0.200918010200295 0.200371658676613 1 1
0.188913647293574 0.188396890097962 1 1
0.211017568244016 0.210451181329661 1 1
0.187661300681894 0.187217501470668 1 1
0.258238334770441 0.257519696813295 0 0
0.21436478498136 0.213792354836082 1 1
0.189667469739568 0.189141254760913 1 1
0.210398387705834 0.209898693449415 1 1
0.163865320268202 0.163456833947628 1 1
0.203552324767326 0.202963166180648 1 1
0.206331410410743 0.205776022769583 1 1
0.158816081220185 0.158429673813945 1 1
0.258265488503008 0.257256618976623 1 1
0.164344523014008 0.163889053255399 1 1
0.19969783068061 0.199166980050049 1 1
0.219873180239565 0.219230282027978 1 1
0.181938641025451 0.181524667950623 1 1
0.230116884882531 0.229490547034594 1 1
0.193176302742967 0.192669996108961 1 1
0.203796099885599 0.203039573208159 1 1
0.250809397399239 0.250216595639072 0 0
0.213597625707368 0.213046827099843 1 1
0.158742248525939 0.158295974721162 1 1
0.232053986365809 0.231363266955178 1 1
0.158701083844352 0.158313578676832 1 1
0.202542318009774 0.201949722831997 1 1
0.213615094824468 0.212989673059158 1 1
0.167775424871532 0.167463710798072 1 1
0.237555576953904 0.236977024820682 1 1
0.216440071806131 0.215906693876422 1 1
0.265752671972252 0.265001378733548 0 0
0.180553008050218 0.179980478613499 1 1
0.208814132284022 0.208332241947174 1 1
0.267913960780596 0.267176682757144 0 0
0.209264985887938 0.208777546210005 1 1
0.231823919169777 0.231231197460681 1 1
0.193510283093889 0.193023976838188 1 1
0.214985375619791 0.214530746041047 1 1
0.17130451183303 0.170777838081858 1 1
0.167134674118684 0.166550745712309 1 1
0.219232626557277 0.218560680481905 1 1
0.165046743681675 0.164689922004211 1 1
0.184257390444651 0.183821453432395 1 1
0.246590266291751 0.245848380706876 1 1
0.192742615587339 0.192241755961133 1 1
0.187229968883762 0.186667895801709 1 1
0.233141571199151 0.232532840108456 1 1
0.206616807302966 0.206088488934136 1 1
0.20522587479841 0.20468154987627 1 1
0.211116723631456 0.210639446766628 1 1
0.262728347097322 0.262015654179704 0 0
0.210191186519098 0.209660897093313 1 1
0.195639522132337 0.195087339842492 1 1
0.193982827037132 0.193502311345658 1 1
0.177268237625256 0.176789428728911 1 1
0.191952291071358 0.19158512652016 1 1
0.178496503512145 0.177839208523504 1 1
0.219156085611877 0.218662090683333 1 1
0.150894766376532 0.150525149915436 1 1
0.175832281222216 0.175394925605443 1 1
0.160920282519197 0.160412471377592 1 1
0.222818442531485 0.222255342787557 1 1
0.213551012334696 0.213035006380878 1 1
0.222655813269222 0.222042070336635 1 1
0.181219000061112 0.180780913708514 1 1
0.137174058409832 0.136931212098495 1 1
0.240820215434492 0.240247600668006 1 1
0.201319231539899 0.200695639053444 1 1
0.21454012226676 0.21398932620913 1 1
0.1956180138229 0.195148254009909 1 1
0.208204963557537 0.20769314777208 1 1
0.204520575012966 0.203873846070692 1 1
0.167064677335516 0.166452687769698 1 1
0.180258486316965 0.179776850906108 1 1
0.187162378021757 0.186585900985061 1 1
0.206503770521369 0.206037364473807 1 1
0.222290524994637 0.221735630629889 1 1
0.206463986714836 0.205946518637661 1 1
0.229216228994311 0.228626023330015 1 1
0.246579918843355 0.246050529899128 1 1
0.215693501110476 0.215143697562476 1 1
0.20160788186205 0.201094398081033 1 1
0.19542066407006 0.194815170814922 1 1
0.172417989108018 0.171933972277745 1 1
0.260519410616708 0.259629934494794 1 1
0.156707531000698 0.156279413486383 1 1
0.19175649784863 0.191314245841457 1 1
0.217541430814884 0.217028739595592 1 1
0.164562728588111 0.164174627945376 1 1
0.210116157857282 0.209338825104928 1 1
0.197051973835444 0.196537671739032 1 1
0.166505813451097 0.166146461245507 1 1
0.183746106802135 0.183258495758809 1 1
0.216489857615076 0.215897467015499 1 1
0.216461748204774 0.215967042096615 1 1
0.185971071231651 0.185482611082327 1 1
0.183413896308962 0.182970178918039 1 1
0.214252523357985 0.213769000298536 1 1
0.182222520386755 0.181644925163998 1 1
0.181228911929706 0.180782521720788 1 1
0.211555181965571 0.211111176998638 1 1
0.124480034924383 0.124122455689229 0 0
0.216192283157737 0.215662840050337 1 1
0.210526641605058 0.209887244057402 1 1
0.202817462271113 0.202318290735641 1 1
0.176998654012371 0.176594772524028 1 1
0.184336787978959 0.183843629314784 1 1
0.185722054853257 0.185263132977596 1 1
0.203743592975585 0.203268250032041 1 1
0.22303811660557 0.222194747624899 1 1
0.169445295840127 0.168846521164804 1 1
0.177433580309945 0.17695786361949 1 1
0.212647921838578 0.212181132473151 1 1
0.202814463736585 0.202342090390897 1 1
0.221553754759454 0.22094173710734 1 1
0.126320683835307 0.12603375507903 0 0
0.194616962328427 0.194107071130631 1 1
0.224657607879834 0.223902870896352 1 1
0.201930636413721 0.201340400853219 1 1
0.197151934991351 0.196769839312457 1 1
0.205151036014875 0.204602173478599 1 1
0.226609436492505 0.226005551439527 1 1
0.204907166553327 0.204440249646248 1 1
0.191658692416609 0.191128256531553 1 1
0.200801116667138 0.200292044600396 1 1
0.202774379642973 0.20226761937493 1 1
0.166279641734603 0.165870791950639 1 1
0.221492451387082 0.220936823973507 1 1
0.186661638956519 0.186100902793402 1 1
0.180512262872725 0.17994124715064 1 1
0.23309608168252 0.232482653996568 1 1
0.234265565811153 0.233734104893082 1 1
0.226744475889813 0.226170919185142 1 1
0.191293804492054 0.190824713115977 1 1
0.190477528731306 0.190027595292921 1 1
0.20367347271049 0.203204000392762 1 1
0.197795879028228 0.197251312303305 1 1
0.184670583632543 0.18413310024536 1 1
0.167675546815635 0.16721222447282 1 1
0.159677867031161 0.159286819567644 1 1
0.168877472958602 0.168487197982778 1 1
0.164301970134455 0.163869404097289 1 1
0.210914363662332 0.210428178297257 1 1
0.208942077777679 0.208413516437862 1 1
0.169688055594524 0.169244754127063 1 1
0.166849789061074 0.166493335903553 1 1
0.200274225400058 0.199792821619619 1 1
0.214166411127342 0.213554267301866 1 1
0.208483370339378 0.208043131502224 1 1
0.146888151697872 0.146487234468087 0 0
0.210188535587022 0.209622896371373 1 1
0.204585245264346 0.204072571656846 1 1
0.234826827100239 0.234326581039423 1 1
0.221633511048036 0.221120645830733 1 1
0.226262683117249 0.225724664858603 1 1
0.273792201177227 0.273040004249143 0 0
0.239231700923346 0.238637493256179 1 1
0.199808369894815 0.199263967883464 1 1
0.212561159801807 0.212177865480065 1 1
0.21942581458306 0.218778386682387 1 1
0.181832692850676 0.181238354853547 1 1
0.186698643373039 0.186221727218703 1 1
0.204709431736663 0.204043545537657 1 1
0.189106540447888 0.188756816807735 1 1
0.208320455015876 0.207865094500116 1 1
0.215019032728325 0.214422461683815 1 1
0.216344877783927 0.215817568681125 1 1
0.1867662936722 0.186239531727229 1 1
0.196481312315398 0.196045435794457 1 1
0.210476067190779 0.20986581854439 1 1
0.222226349675961 0.221597242090246 1 1
0.182145176743777 0.181760447958867 1 1
0.166915105934896 0.166556036559254 1 1
0.225712012265508 0.225015535438235 1 1
0.22416131315568 0.22369064055122 1 1
0.216498607474703 0.215968655927273 1 1
0.227800339203153 0.227236986188558 1 1
0.257571875524381 0.25686914075681 1 1
0.172211400403626 0.171832166307764 1 1
0.205044734235102 0.204594204259241 1 1
0.17461334576575 0.174199105293264 1 1
0.191941783393411 0.191573270753626 1 1
0.205428921652746 0.204895861637831 1 1
0.220851678348406 0.220288559294335 1 1
0.206699433469749 0.206038084233908 1 1
0.210665884943122 0.210161864993939 1 1
0.179215956395659 0.178737223946801 1 1
0.219318319165624 0.218736905983416 1 1
0.220294275261512 0.219603279071744 1 1
0.19962384585401 0.199086323636012 1 1
0.195412316914601 0.194909505587034 1 1
0.246494716338288 0.245920638392104 1 1
0.225852286921751 0.225265969013731 1 1
0.210662464960003 0.210058558261689 1 1
0.173360038125262 0.172916631630434 1 1
0.169858167610347 0.169444886546993 1 1
0.200958403627083 0.200415007122655 1 1
0.196793297424197 0.196435037107844 1 1
0.187644072342899 0.187219739344779 1 1
0.187401097946097 0.186970649042447 1 1
0.183969680938693 0.183380769485108 1 1
0.184173848445724 0.183762524329717 1 1
0.200627421955153 0.200215290742889 1 1
0.190345572126628 0.189909962240135 1 1
0.20341879722412 0.202998830116546 1 1
0.248470087184255 0.247841342948647 1 1
0.195234054803063 0.194681620352768 1 1
0.233712784060432 0.233207505442421 1 1
0.16104289331466 0.160638316598401 1 1
0.213489508483437 0.212880439802542 1 1
0.225872466213388 0.225322443251779 1 1
0.208361550092086 0.207735943315645 1 1
0.18462000931296 0.184255709947291 1 1
0.196298263457543 0.195833283670945 1 1
0.202382937781705 0.201753849458761 1 1
0.17999725257138 0.179448380197073 1 1
0.173210855332874 0.17266216475286 1 1
0.187126625003295 0.186715448738126 1 1
0.218221256607616 0.217704942577754 1 1
0.259555800260569 0.258961419850692 1 1
0.19338690541368 0.192940873970319 1 1
0.16787478740957 0.167473762200174 1 1
0.200586330092463 0.200066129419228 1 1
0.201809349003346 0.201218636843013 1 1
0.209279043049979 0.208544822137285 1 1
0.197240838722067 0.196753458702078 1 1
0.2073220727908 0.206840200668725 1 1
0.201396900109727 0.200851555670444 1 1
0.207061242177987 0.206566389827789 1 1
0.170791389833888 0.170325204027791 1 1
0.202072510597078 0.201497168100823 1 1
0.214209919607702 0.213656885060643 1 1
0.23109124149973 0.230428331376465 1 1
0.199916120446449 0.199382073815954 1 1
0.19318273287183 0.19270856177992 1 1
0.207272542212714 0.206798042749112 1 1
0.196931235654472 0.196416994921855 1 1
0.237186272794979 0.236499570335261 1 1
0.220041559747073 0.219538857981691 1 1
0.17195170224045 0.171284025423028 1 1
0.204728572603927 0.204200321290813 1 1
0.187842901797404 0.187356877732246 1 1
0.173977979263532 0.173631128651483 1 1
0.220564778109633 0.22003570041847 1 1
0.192660069452672 0.192142952387271 1 1
0.209794827337837 0.209058863084782 1 1
0.232372904065129 0.231364370020819 1 1
0.230530397747118 0.22991171062366 1 1
0.168389489240596 0.167953366666466 1 1
0.183197400545064 0.182675998915407 1 1
0.17518806014547 0.17456101939211 1 1
0.195188175688315 0.194525649259603 1 1
0.211056409497483 0.210423464366135 1 1
0.128899566761838 0.128636331121331 0 0
0.197084431049213 0.196536172514554 1 1
0.182427084458749 0.181969125241567 1 1
0.223228865382418 0.222739271223488 1 1
0.233344053749818 0.23284752038958 1 1
0.199641658133433 0.199264222805864 1 1
0.16911561733776 0.168718305365267 1 1
0.161587462561942 0.161209325521484 1 1
0.196922116716419 0.19629482667648 1 1
0.198747772383562 0.198330051658544 1 1
0.168436869921985 0.167797157968892 1 1
0.194573196081377 0.194020069424793 1 1
0.140090128550834 0.139777903974961 0 0
0.237800530616424 0.237011363667692 1 1
0.244485326891039 0.243823689193814 1 1
0.213197982938414 0.212484342118362 1 1
0.219449247400018 0.218966247271478 1 1
0.137016904136078 0.136720365207862 0 0
0.209104778391859 0.208641780865857 1 1
0.234999559012456 0.234404940429185 1 1
0.177621914465576 0.177101156431163 1 1
0.211498993405942 0.211008627379368 1 1
0.167027547828098 0.166673786999811 1 1
0.238912918385285 0.238314099454265 1 1
0.237237639448107 0.236589690361161 1 1
0.173250522653351 0.172810496607083 1 1
0.157357960789711 0.157144722052762 1 1
0.188066616133139 0.187494468367513 1 1
0.206235651285906 0.20576576574847 1 1
0.195972538794503 0.195436767120916 1 1
0.212928050398111 0.212463632191212 1 1
0.201430317823928 0.200936766299241 1 1
0.240377033837033 0.239784357116435 1 1
0.178993285916608 0.178542596397069 1 1
0.189602954878885 0.189201456884046 1 1
0.239461181978775 0.238898289982402 1 1
0.215087062179483 0.214508999995828 1 1
0.200497402186699 0.20004101599447 1 1
0.187913823568439 0.187370971207242 1 1
0.199615589457203 0.199175457728426 1 1
0.198061186666899 0.197484888717978 1 1
0.214543106881376 0.214004371645878 1 1
0.226812582376141 0.226249633927856 1 1
0.197172033853157 0.196602475635968 1 1
0.174798420229984 0.174322718510554 1 1
0.191958600747353 0.191406243123334 1 1
0.20224612121555 0.201723403312759 1 1
0.181476228178542 0.180999030541246 1 1
0.167378401259404 0.166927875418791 1 1
0.202958354103783 0.202461814719001 1 1
0.169282917573345 0.168899376777537 1 1
0.216930175238635 0.216356976800186 1 1
0.202596537367341 0.202143029661112 1 1
0.22106122570666 0.220540496362322 1 1
0.237767963717431 0.237191452131345 1 1
0.214017474051514 0.213474492793584 1 1
0.150616084175513 0.150283117163453 1 0
0.236166537344571 0.235400043527977 1 1
0.228483163450626 0.227917976090088 1 1
0.211559529573441 0.211081968400062 1 1
0.212464559459001 0.21194511814242 1 1
0.210137960067069 0.209657450671018 1 1
0.155758694590706 0.155375440792119 1 1
0.155171076919137 0.154846861896103 1 1
0.182093517380158 0.181589412567434 1 1
0.178087690452929 0.177492907037981 1 1
0.203556418000052 0.203010611007299 1 1
0.195069173070454 0.194569511012303 1 1
0.188199701806601 0.187718991357583 1 1
0.246232671962821 0.245443150474496 1 1
0.205720238193095 0.205164906462466 1 1
0.1773037189698 0.176894269115058 1 1
0.217055453023217 0.216464430263288 1 1
0.186730365008517 0.186221816031413 1 1
0.209166294573075 0.208667789065317 1 1
0.180216562319497 0.179676810769032 1 1
0.209091861951415 0.208526670764653 1 1
0.241072747919989 0.240492780432694 1 1
0.20485674859549 0.204423478930783 1 1
0.151652449784298 0.150981118259422 1 1
0.179634538502058 0.179163065699753 1 1
0.221682660075417 0.221172759459111 1 1
0.206988575076604 0.206549433306693 1 1
0.216562279724084 0.215990511710701 1 1
0.172524660246439 0.172051639640495 1 1
0.203765001144532 0.203291487122766 1 1
0.208718025973052 0.208191394760629 1 1
0.208570968369365 0.20812148692007 1 1
0.241110493177668 0.240528389264239 1 1
0.173959580106216 0.173615957921591 1 1
0.14297226278462 0.142611891211096 0 0
0.226100128363655 0.225378015294881 1 1
0.207726008928626 0.207255116828851 1 1
0.190176467139062 0.189635810669762 1 1
0.205266328357902 0.204675429554852 1 1
0.171156922248236 0.17056142460196 1 1
0.231950305786923 0.231237278325359 1 1
0.237047786989729 0.236509029285612 1 1
0.195052268318686 0.194446799106229 1 1
0.188831244686528 0.188365197476089 1 1
0.178864241647219 0.178407085282354 1 1
0.225310239712772 0.22465414951591 1 1
0.201219389885903 0.200756172540969 1 1
0.189811062594814 0.189250414215491 1 1
0.208578013987454 0.208144146366729 1 1
0.181756443795169 0.18127571155855 1 1
0.174670583433241 0.174193823063443 1 1
0.216654521541427 0.215762452537998 1 1
0.194374360244906 0.193762455180033 1 1
0.159522131989929 0.159092530300073 1 1
0.242917165476325 0.242351427504227 1 1
0.218725883629564 0.218246744567396 1 1
0.236267081698417 0.235605336328093 1 1
0.188394531973582 0.187964371583296 1 1
0.193721141476688 0.193157754864015 1 1
0.179497931677424 0.179066886015129 1 1
0.200688697852579 0.200184578914566 1 1
0.224690472765118 0.223908030657866 1 1
0.214469486571739 0.213919784040768 1 1
0.221681594295251 0.221167656039576 1 1
0.211876133379866 0.211346675357948 1 1
0.23793414167602 0.237336267451893 1 1
0.232965266575229 0.232332429277678 1 1
0.201507210259715 0.200972157427398 1 1
0.206424243805977 0.206060438688492 1 1
0.227623089481664 0.227144356774257 1 1
0.147792742396579 0.147285079777742 1 1
0.200564668746032 0.200129758206788 1 1
0.226363858558764 0.225747974144488 1 1
0.244131444872108 0.243456903997222 1 1
0.204717930611577 0.204295360036422 1 1
0.188414208946973 0.188003708713086 1 1
0.239807540179418 0.239127131877404 1 1
0.187988627490146 0.18748429991978 1 1
0.220638218243677 0.220169043730422 1 1
0.261861009415151 0.261239715253435 0 0
0.207104675905347 0.206558695890121 1 1
0.228298529346406 0.227658947280919 1 1
0.184644697345104 0.184210629868701 1 1
0.229742128767285 0.229106938946537 1 1
0.189738182223909 0.189162323354552 1 1
0.227063520988278 0.226520524861978 1 1
0.203963690544199 0.203493996397638 1 1
0.192784489134969 0.192272780557217 1 1
0.204430655502518 0.203965862471962 1 1
0.19560318358383 0.194960936833637 1 1
0.222784420655456 0.2222101761894 1 1
0.173698412515654 0.173380486617997 1 1
0.185008272969058 0.184557076013149 1 1
0.164891601357174 0.164476941105568 1 1
0.175769555663831 0.175340885526685 1 1
0.224377578757289 0.223916317376338 1 1
0.138035724293932 0.137697561845574 0 0
0.217945100327468 0.217443443687566 1 1
0.200461565674941 0.200006956651728 1 1
0.223546912601031 0.223054250716074 1 1
0.194772742097364 0.194248580329052 1 1
0.180984931717515 0.18050246344059 1 1
0.218452144034907 0.217699826571747 1 1
0.199494732532703 0.199033328211008 1 1
0.245539366513747 0.244850069219924 1 1
0.195273319290101 0.194806867585111 1 1
0.182273742882149 0.181871488979801 1 1
0.186706370735337 0.186199022242619 1 1
0.184848793951917 0.184449098111621 1 1
0.216121479623295 0.21563354494592 1 1
0.262574979739776 0.261978338588625 1 1
0.205203647306044 0.204794907706033 1 1
0.182459325637344 0.1820122153797 1 1
0.229100519824781 0.228360960601394 1 1
0.19039456277861 0.189981712480965 1 1
0.229463276335532 0.228975973389075 1 1
0.187728950658649 0.187185760599337 1 1
0.178933672043509 0.178483040581233 1 1
0.243416496259776 0.242869613776034 1 1
0.175626388133196 0.175316361610509 1 1
0.223427086448355 0.222947876207946 1 1
0.191785561034136 0.191363533711575 1 1
0.167961981792757 0.167339261976432 1 1
0.215980327490974 0.215522221802243 1 1
0.207695247190135 0.207113992454476 1 1
0.217625678025402 0.217142767188729 1 1
0.142687259590416 0.142309666661565 0 0
0.237923052061764 0.237406013965396 1 1
0.187401510369208 0.186952781821596 1 1
0.183878799573327 0.18347058673872 1 1
0.179579084275827 0.179298183897559 1 1
0.252239699208607 0.251563830249786 1 1
0.233538405862785 0.232944139977482 1 1
0.165678303348068 0.165260857244819 1 1
0.178850063027861 0.178437920990768 1 1
0.219316372186106 0.218743607502394 1 1
0.212772616813172 0.212201073491684 1 1
0.147090565029817 0.146769126403876 0 0
0.215096215608993 0.214562574822978 1 1
0.200548780577706 0.200052632083532 1 1
0.205980014334017 0.205541711105581 1 1
0.205755484461142 0.20510872695102 1 1
0.205254351604114 0.204769803650713 1 1
0.201634985320012 0.201159863975081 1 1
0.213810243000805 0.213296509068968 1 1
0.193831683079011 0.193275087609089 1 1
0.182028946794136 0.181582335095325 1 1
0.154042192335531 0.153592272650916 1 1
0.193950950913757 0.193590717625247 1 1
0.246116771838143 0.24546822942643 1 1
0.196732608214393 0.196213740854635 1 1
0.184093069182483 0.183647500060618 1 1
0.195887147283791 0.195437028226459 1 1
0.212048469825277 0.211535039326832 1 1
0.217178785744301 0.21664319730559 1 1
0.205979792914699 0.205451735792745 1 1
0.21539506349248 0.214888182766716 1 1
0.188906161438153 0.188506591050312 1 1
0.176198182418402 0.175723026295204 1 1
0.222367715200339 0.221865402824709 1 1
0.213448483381666 0.212919920023814 1 1
0.186842274125171 0.186359950199155 1 1
0.188747999158768 0.188364142475418 1 1
0.235226502271351 0.234371748154173 1 1
0.225677211577461 0.225008284777335 1 1
0.184247797605713 0.183798207151224 1 1
0.200444289287748 0.19988518485416 1 1
0.177559359605366 0.177169005964745 1 1
0.169856134097566 0.16938713326373 1 1
0.182951023857171 0.182444071114173 1 1
0.220819278409847 0.220199979008112 1 1
0.179737120006068 0.179409050047414 1 1
0.247175244366739 0.246445923777169 1 1
0.193269617912132 0.19280371364436 1 1
0.165475813494166 0.165020241548211 1 1
0.191532148716596 0.191079013201525 1 1
0.228613122617077 0.227988970216121 1 1
0.190864762272243 0.190080934539823 1 1
0.223339188635839 0.22269652494765 1 1
0.194103573712662 0.193496527639902 1 1
0.206938569377559 0.206398348257965 1 1
0.229385732193538 0.228795755705558 1 1
0.163209850216221 0.162604267417048 1 1
0.153364421750902 0.152893146863746 1 1
0.195838662410189 0.195282629115408 1 1
0.223860270032547 0.223354090700421 1 1
0.187172215992341 0.186665943275461 1 1
0.187078422942548 0.186559003176867 1 1
0.221401537393665 0.220790260219908 1 1
0.193291962988486 0.192875542023057 1 1
0.16326385382859 0.162814010508737 1 1
0.247071393965368 0.246379965068466 1 1
0.182463273697504 0.181955553086739 1 1
0.214501199045256 0.213936109031255 1 1
0.233673412352563 0.232874149560463 1 1
0.228052414213266 0.227501447307688 1 1
0.171445687942914 0.171039828310615 1 1
0.248087026036943 0.247503630798644 1 1
0.194609825456472 0.194168407811506 1 1
0.193392737952869 0.192901752831964 1 1
0.190937463240734 0.190416461155689 1 1
0.160730289893541 0.160339148586802 1 1
0.189252121765216 0.188711183855965 1 1
0.185965576334547 0.185543940156224 1 1
0.208831827633278 0.208329047283437 1 1
0.20386886473048 0.203369878380773 1 1
0.217095965614445 0.216446427581215 1 1
0.190984777683831 0.190528096271049 1 1
0.165196038441271 0.164841624642286 1 1
0.20748937610143 0.207008801266683 1 1
0.204053005017473 0.203628927762895 1 1
0.20929266431975 0.20877332825406 1 1
0.232833436614551 0.232245801488795 1 1
0.219652292220584 0.219073560444332 1 1
0.186912977639818 0.186378314080237 1 1
0.261814089207464 0.261126986843965 0 0
0.174686704030091 0.174254305999762 1 1
0.141182262660434 0.140856198547575 0 0
0.186093364910874 0.185639419491499 1 1
0.212175221958906 0.211677377372866 1 1
0.23400519226288 0.233358083881102 1 1
0.177093714207336 0.176636288918013 1 1
0.170728147316933 0.170140455193402 1 1
0.211142984260915 0.210571530795231 1 1
0.197424961972699 0.197078448160721 1 1
0.23955554577344 0.239001252180329 1 1
0.177792947894161 0.177390748559099 1 1
0.207078373313372 0.206592611775103 1 1
0.180642261120078 0.180250196327641 1 1
0.198110594396231 0.197564130671702 1 1
0.204280565383735 0.203847577165689 1 1
0.187090139336768 0.186460250291384 1 1
0.207237535929851 0.20673244544226 1 1
0.199017824656802 0.198561773892125 1 1
0.230263738696868 0.229665116663001 1 1
0.195267280743582 0.194814837240272 1 1
0.199534964055489 0.199075762651325 1 1
0.153644773033842 0.15328500936459 1 1
0.208829306655055 0.208398787268812 1 1
0.171511006969211 0.171123043402845 1 1
0.172072141942552 0.171645359846815 1 1
0.186372730661851 0.18592543388133 1 1
0.222902795927582 0.222384332009219 1 1
0.221131728471498 0.220386704925859 1 1
0.242255822592904 0.24163795089458 1 1
0.193586599617398 0.193064562426922 1 1
0.16658779083688 0.166178084536094 1 1
0.203330329519011 0.202893267991593 1 1
0.213149664887435 0.21253649432201 1 1
0.206859449382232 0.206331426880736 1 1
0.188702127713858 0.188197853597382 1 1
0.183944413993636 0.183479412190359 1 1
0.188678428818033 0.188185839980512 1 1
0.220980031198704 0.220394614453705 1 1
0.177491213382797 0.177087493507364 1 1
0.218430823545567 0.217865664993027 1 1
0.174894022514347 0.174394281325618 1 1
0.259343507074083 0.258647616024354 0 0
0.166653345239624 0.16627380330996 1 1
0.183933493895094 0.183502147706112 1 1
0.179802145347172 0.179137449112752 1 1
0.164736929830364 0.164285950218102 1 1
0.169326164376985 0.168864338737536 1 1
0.207954684266986 0.207359279805397 1 1
0.206781602990613 0.206215567031426 1 1
0.190103845130222 0.189578215750539 1 1
0.147558112643868 0.147155005832328 1 1
0.147091189095537 0.146709337422445 0 0
0.245090349738171 0.244543484956594 1 1
0.171565311828317 0.171202223573821 1 1
0.206738748580245 0.206240008765146 1 1
0.227968339936607 0.227267916282554 1 1
0.172113979825711 0.171669333661504 1 1
0.162292971539267 0.161784745631583 1 1
0.194168189960102 0.193545079978059 1 1
0.207536197915325 0.206958827221101 1 1
0.205009692818896 0.204531238511154 1 1
0.197129303586082 0.196641003185984 1 1
0.194825609106047 0.19434718690987 1 1
0.198197924289294 0.197705251315766 1 1
0.188596970395096 0.188157596959006 1 1
0.219958834085791 0.219393036464018 1 1
0.193817644100864 0.193247175762879 1 1
0.211868098500108 0.211332373090354 1 1
0.251360589046824 0.250650448321475 1 1
0.162697636752703 0.162217993547085 1 1
0.211274388831595 0.21073625922894 1 1
0.224106889770983 0.223364834357359 1 1
0.192285955242921 0.19172029427865 1 1
0.157169961026786 0.156735382850072 1 1
0.1818233610296 0.181275551609924 1 1
0.20455592982474 0.204018632995501 1 1
0.164121789823644 0.163589996057663 1 1
0.179937041921405 0.17948310631254 1 1
0.221312822626967 0.220832746586696 1 1
0.189937313852406 0.18952323597952 1 1
0.228021310020319 0.227424614250208 1 1
0.249944680407983 0.249290269135926 1 1
0.202344788312588 0.201852988133927 1 1
0.179404449498389 0.179002797892553 1 1
0.195443217121189 0.194986715230919 1 1
0.205394917602817 0.204811349699227 1 1
0.181316838573058 0.180637632636793 1 1
0.249926247259199 0.249273133562027 1 1
0.18318075605046 0.182549540436348 1 1
0.200660897632821 0.200270610450065 1 1
0.224974342673808 0.22444726531622 1 1
0.226126186451811 0.225319158655133 1 1
0.173255750744187 0.172666393721655 1 1
0.236088237546159 0.235480778841073 1 1
0.160273417723836 0.159872932355677 1 1
0.18058551506907 0.180073836982582 1 1
0.203204222563319 0.202809834790919 1 1
0.188300669762449 0.187862694070549 1 1
0.219751755002669 0.219236571580158 1 1
0.175678380621375 0.175077159816307 1 1
0.188233231014821 0.187704431425571 1 1
0.204601623140437 0.204242150269417 1 1
0.211726778203077 0.211198345953728 1 1
0.208729419858752 0.208292144332182 1 1
0.209967532576341 0.209470894653987 1 1
0.200153459144939 0.199603668226853 1 1
0.181561545909938 0.181151300041607 1 1
0.20248720509995 0.201688809086261 1 1
0.200722405610657 0.199920311735341 1 1
0.164810409107742 0.164376472142199 1 1
0.195740827819983 0.195271843734207 1 1
0.216976140927654 0.216518997369704 1 1
0.173043238223922 0.172637299486568 1 1
0.207258688180432 0.20675353871065 1 1
0.186726377695875 0.186185013268051 1 1
0.198599807830719 0.198145344671549 1 1
0.186149734471419 0.185736208887018 1 1
0.227607355944823 0.227145128728849 1 1
0.241214642618882 0.240227484076826 1 1
0.1891212661088 0.188627772451949 1 1
0.176441969775333 0.176015237862806 1 1
0.210683017213023 0.210114937604149 1 1
0.212479573902566 0.211948946864362 1 1
0.244300380625852 0.243672809216206 1 1
0.19334137355834 0.192670412517988 1 1
0.220653054409315 0.220001410319535 1 1
0.206462334750056 0.205960736902383 1 1
0.217931646918569 0.217379313127041 1 1
0.19288425193749 0.192047865440562 1 1
0.231361483566687 0.230793772792254 1 1
0.2231795034714 0.222673242407386 1 1
0.185462604122891 0.18500179562712 1 1
0.148672976897005 0.148206878715496 1 1
0.217005647085505 0.216430511059683 1 1
0.261832753765705 0.261248041211611 0 0
0.224483855090413 0.223832609374754 1 1
0.204723192294472 0.20420370739197 1 1
0.193470738671169 0.192993402068111 1 1
0.205229492754505 0.204710344397435 1 1
0.207040713002088 0.206449231447696 1 1
0.186179164635539 0.185491166039196 1 1
0.190164599091821 0.189714152682468 1 1
0.186128730923016 0.185731920829826 1 1
0.181283871462174 0.180846894772327 1 1
0.179869397182556 0.179355714268349 1 1
0.167104393491229 0.166683207743918 1 1
0.20277821041895 0.202188411173401 1 1
0.172272740102305 0.171784901627195 1 1
0.233554014447222 0.232949623939924 1 1
0.249097902470362 0.24843281440241 1 1
0.184234419796234 0.183864652238978 1 1
0.243062890664449 0.242337485829652 1 1
0.155697326637174 0.155351684368121 1 1
0.208192170332529 0.207674271295871 1 1
0.191696119805809 0.191213622864411 1 1
0.179381661441722 0.178930169053377 1 1
0.222820329560818 0.222271691918739 1 1
0.254398342567506 0.253815007368288 0 0
0.208418741821691 0.207943127572064 1 1
0.234653783682932 0.233919804406863 1 1
0.212685137086392 0.21222747663457 1 1
0.226966233710613 0.226124126076845 1 1
0.150683732749238 0.150242621050581 1 1
0.196917691515359 0.196310942961831 1 1
0.181563696965469 0.181271999788113 1 1
0.159678159993176 0.159238320848338 1 1
0.18375471356443 0.183316262899231 1 1
0.147065525036105 0.146765707246571 0 0
0.198623065647479 0.198159236532576 1 1
0.203096454811732 0.202654285011047 1 1
0.181174314666164 0.180708685192897 1 1
0.243840261397715 0.243304641598743 1 1
0.187018517778249 0.186520862747555 1 1
0.186716324356438 0.186184232043656 1 1
0.223482931357938 0.222923342223222 1 1
0.254658095597024 0.253966991939298 0 0
0.157875519325736 0.157565019486398 1 1
0.22982990945813 0.229381319723975 1 1
0.219585818558433 0.219028354335409 1 1
0.170571194283414 0.170178763521457 1 1
0.241752884207191 0.241154326835804 1 1
0.22278526546981 0.222269953074025 1 1
0.250431095631229 0.249832565084226 0 0
0.203343445333464 0.202752843892513 1 1
0.164684738788904 0.164284697299806 1 1
0.213255464192671 0.212747573885466 1 1
0.210539189461757 0.210037325611199 1 1
0.170376927217324 0.169974371955245 1 1
0.230911900096422 0.230291764032453 1 1
0.1977690223726 0.197226244774828 1 1
0.215699401723999 0.215165350557809 1 1
0.202476818096115 0.202026468629235 1 1
0.218868400394317 0.218321098904936 1 1
0.207593460257599 0.207183333096414 1 1
0.190452291667485 0.189963491502084 1 1
0.223710222972705 0.223194461601138 1 1
0.210308850937779 0.209790712307146 1 1
0.257279278595591 0.25650292329811 0 0
0.197551988367815 0.197144737876036 1 1
0.225899781815336 0.225381188927556 1 1
0.189356191714277 0.188908751056637 1 1
0.240446994793856 0.23963436564648 1 1
0.209133791444628 0.208622172999368 1 1
0.138857204897295 0.138616945860055 0 0
0.190429202487386 0.18996412571234 1 1
0.184230943060701 0.183747060932611 1 1
0.224656979532933 0.224087976595321 1 1
0.187932406927912 0.1875062673148 1 1
0.222464476022912 0.221871103913196 1 1
0.222020671372621 0.221454075811288 1 1
0.203953067453325 0.203497433772352 1 1
0.203047908258949 0.202528256933305 1 1
0.247017572687582 0.246339848950102 1 1
0.228861616679379 0.228269897650778 1 1
0.166600336564979 0.166196880232509 1 1
0.202329953662624 0.201774615720392 1 1
0.194467205800003 0.193937190514968 1 1
0.195807597737838 0.195364650885534 1 1
0.220951889566784 0.220470879977016 1 1
0.176851120422877 0.176389796888814 1 1
0.188274343449455 0.187755093177702 1 1
0.157544225565315 0.157126964343446 1 1
0.167008105078361 0.166644587924346 1 1
0.174472869576111 0.173970394575118 1 1
0.17938455556321 0.178956558983441 1 1
0.158299311251258 0.157919097230637 1 1
0.165677629192626 0.165341234675445 1 1
0.159391458851751 0.158880356766553 1 1
0.245403174821215 0.244802609024417 1 1
0.250038126754258 0.249408190402091 1 1
0.203159073873943 0.202668105832664 1 1
0.20051415196519 0.2000284468743 1 1
0.205041320944184 0.204580430162015 1 1
0.205437910508697 0.204924706315322 1 1
0.196244916092328 0.195793853463728 1 1
0.205183933849955 0.204596097691798 1 1
0.14812264954296 0.147781116166725 0 0
0.22185703555508 0.221168062844986 1 1
0.201517708129673 0.20096323637008 1 1
0.223549342429287 0.222988860672983 1 1
0.185491307010714 0.18507530245544 1 1
0.206169032732558 0.205761604903782 1 1
0.189844669423122 0.189348973141604 1 1
0.153663823678498 0.153336695605903 1 1
0.23005860017394 0.229131197170288 1 1
0.213865288984017 0.213390827731566 1 1
0.209023762294624 0.208554159242864 1 1
0.218386540120571 0.217822907093289 1 1
0.203298567534518 0.202785220552225 1 1
0.233595944838438 0.233073775154317 1 1
0.233081816813365 0.23241643272604 1 1
0.175781815597774 0.175327710786506 1 1
0.175527709791939 0.175131555939463 1 1
0.13964835722295 0.13923758141781 0 0
0.19050259946687 0.190082686017537 1 1
0.19825748693647 0.197818513560866 1 1
0.199631672793911 0.199045662207636 1 1
0.200393598969271 0.199939147604401 1 1
0.215522846121493 0.215061435710065 1 1
0.190354821192338 0.189901036262243 1 1
0.222078635158876 0.221558558247913 1 1
0.179059217242254 0.178540548172284 1 1
0.16295707024224 0.162550144717088 1 1
0.215366537247121 0.214879840408024 1 1
0.222347146852005 0.221788286368276 1 1
0.189876770347874 0.189244809630408 1 1
0.203306507434901 0.202820263446467 1 1
0.195293203316838 0.194830384782289 1 1
0.208066104375301 0.20750926447684 1 1
0.189468538480009 0.188989270964035 1 1
0.232505769691009 0.231955577699724 1 1
0.180695199762124 0.18024270163643 1 1
0.209093353371494 0.208530248858473 1 1
0.215916097006398 0.215458254368189 1 1
0.218429394521801 0.217875412971017 1 1
0.223703170055019 0.223089615047211 1 1
0.142431252415808 0.142249695882478 1 1
0.178956404006708 0.178519020342527 1 1
0.176936786746599 0.176543452432132 1 1
0.211001892667891 0.210484427956477 1 1
0.220339706063713 0.219820043910615 1 1
0.213187726204764 0.212574128326631 1 1
0.218689298006878 0.218090318712292 1 1
0.168324099517162 0.167991721016115 1 1
0.211670935021544 0.211204661152071 1 1
0.222578486865757 0.222042221834428 1 1
0.198109035766485 0.197692584964677 1 1
0.202386498480378 0.201899091689719 1 1
0.213834822789702 0.213363937474645 1 1
0.209891127340346 0.209383596171235 1 1
0.203098959532135 0.202639865576418 1 1
0.173184866239731 0.172650709848288 1 1
0.217729367123475 0.217209943141331 1 1
0.224239573558162 0.223718667443771 1 1
0.181075846693402 0.180737630708577 1 1
0.172562560912441 0.172170655202863 1 1
0.168668959790344 0.168252511760844 1 1
0.182586425863083 0.182181290476965 1 1
0.206533592693644 0.206032025911482 1 1
0.199118316779455 0.198672287096472 1 1
0.168953279091285 0.168513817011032 1 1
0.158474882109461 0.15812108534826 1 1
0.174378021238917 0.173969854939093 1 1
0.260632025847686 0.260051077648026 0 0
0.241506965614463 0.240787396659536 1 1
0.182481568724882 0.182098435265218 1 1
0.177868284328557 0.177346542119499 1 1
0.198247021239897 0.197789634964709 1 1
0.180608244080224 0.179922981458644 1 1
0.189445628245258 0.188961255710124 1 1
0.187649600236159 0.187298470185542 1 1
0.208034620824018 0.207495031817172 1 1
0.197043812415803 0.196535889931694 1 1
0.198925993893002 0.198349829283107 1 1
0.251963958535392 0.251359628402973 0 0
0.23040356038132 0.229676121763584 1 1
0.198991528515593 0.198464777333711 1 1
0.176282232130223 0.175857770962558 1 1
0.169085067571943 0.168694705312542 1 1
0.238169436956287 0.2376142068431 1 1
0.2106348961576 0.210149927619446 1 1
0.188818910907274 0.188345515095292 1 1
0.181121830300123 0.180764764639018 1 1
0.232065153839304 0.231531831354527 1 1
0.198372860033041 0.197922059621288 1 1
0.255325710333055 0.254681226946392 0 0
0.180272305379177 0.17987761039544 1 1
0.185409806386599 0.184992612972805 1 1
0.198578179853915 0.19815355241556 1 1
0.1934735372213 0.192969995039482 1 1
0.224550530098531 0.224026573100748 1 1
0.18809071237889 0.187598320656669 1 1
0.168039587211515 0.1676507167695 1 1
0.176881789141586 0.176455401752131 1 1
0.177750507827717 0.177294446093376 1 1
0.14862169906966 0.148109534445579 1 1
0.205308763948966 0.204829767309148 1 1
0.204649710542612 0.204185636506979 1 1
0.250647206307187 0.250054808826973 0 0
0.214581865655496 0.214057107489784 1 1
0.18746960382128 0.18703244878237 1 1
0.208322615897293 0.207788232005072 1 1
0.160688329686483 0.160275997115076 1 1
0.188132516842983 0.187638948715569 1 1
0.195420771808956 0.195012551199968 1 1
0.208619747697142 0.208123289473223 1 1
0.228096184285201 0.227591032274443 1 1
0.189658510855618 0.189078113729873 1 1
0.197701909716971 0.197219341754786 1 1
0.195214399751124 0.194709249426134 1 1
0.178575310170019 0.177952601603672 1 1
0.195176938178371 0.194700008307509 1 1
0.216151983296433 0.215675503786997 1 1
0.230018113085263 0.229574713163936 1 1
0.195007700969607 0.194516303475833 1 1
0.209657106535691 0.209240109618011 1 1
0.214967951759406 0.214548596232202 1 1
0.220302390949254 0.219719739973346 1 1
0.197580563291678 0.197145902266873 1 1
0.189489180257963 0.189084635068572 1 1
0.169973447139199 0.169336383172936 1 1
0.228517299816364 0.227906718419636 1 1
0.194081400127074 0.19351793792052 1 1
0.203963436298498 0.203337815740904 1 1
0.193745370443449 0.193276615364571 1 1
0.207253870625749 0.20679016961918 1 1
0.202502006465666 0.202159925508158 1 1
0.171882806557433 0.171469061065755 1 1
0.170986506884082 0.17060462879896 1 1
0.220730506045542 0.220279796938318 1 1
0.18835165049673 0.187948103165866 1 1
0.177710807723543 0.177276263424532 1 1
0.195479735267206 0.195066382023938 1 1
0.223107551915645 0.222556339694069 1 1
0.208756789824131 0.208238781823176 1 1
0.231431797311609 0.23062353302665 1 1
0.195964378755745 0.19552320570834 1 1
0.206163969361088 0.205562905128568 1 1
0.188347664279758 0.187970639592146 1 1
0.199112557801565 0.198673402681259 1 1
0.237757628962946 0.23718927057604 1 1
0.207816798480617 0.207251247164919 1 1
0.205628418855779 0.205101351412813 1 1
0.212919808128021 0.212337282566997 1 1
0.184123800504076 0.183674816177729 1 1
0.19183396935782 0.191394727786825 1 1
0.178541473496638 0.178059984076051 1 1
0.227519863975456 0.226875516413955 1 1
0.232989791192899 0.232420026046683 1 1
0.174864559257201 0.17444448135318 1 1
0.237428281489082 0.236888680029151 1 1
0.185428272818877 0.18489392885871 1 1
0.198080347727982 0.197613848461502 1 1
0.220476723239575 0.219947450178815 1 1
0.194642812466002 0.194164982904069 1 1
0.221900282444098 0.221433992542969 1 1
0.219202809108972 0.218565807756007 1 1
0.206277462008078 0.205861200102307 1 1
0.229480892910791 0.229009174864953 1 1
0.223796736045214 0.22321244444431 1 1
0.27081665867372 0.269981994086102 0 0
0.245027257252639 0.24449870963866 1 1
0.194182765753745 0.193740997834536 1 1
0.230579714651625 0.230047085585804 1 1
0.212116010273553 0.211469598488897 1 1
0.186653577492764 0.186202428245402 1 1
0.155180485025394 0.154809003833269 1 1
0.190917439295566 0.190418687114891 1 1
0.220593290864117 0.220043656738783 1 1
0.181739219370306 0.181276534127881 1 1
0.196739500331872 0.19636245187909 1 1
0.231899211315272 0.231364123524019 1 1
0.166917740464345 0.166561970064065 1 1
0.181479975943698 0.181059451635474 1 1
0.181372119509376 0.180980456305366 1 1
0.209308728550738 0.208791226984421 1 1
0.206571265904548 0.205888604097172 1 1
0.203888779740341 0.203435501190889 1 1
0.201993808090908 0.201472673352819 1 1
0.204260754709727 0.203684481458492 1 1
0.231343427029797 0.230787527792594 1 1
0.172297198549197 0.171717878230428 1 1
0.231404452061409 0.230779137689982 1 1
0.193871180440375 0.19343647033464 1 1
0.184651965019506 0.1842445307045 1 1
0.188346819539465 0.18786631140339 1 1
0.247873345450072 0.247292171265315 1 1
0.22715713952949 0.226532453715722 1 1
0.209529542914785 0.209001542718977 1 1
0.192070957139959 0.191590041766312 1 1
0.129974313556265 0.1295167626457 1 1
0.200687467617679 0.200227219168819 1 1
0.196232220065679 0.195757746349857 1 1
0.200871076547461 0.200338342377121 1 1
0.157752047094599 0.157238515996543 1 1
0.207073252603807 0.20663274599508 1 1
0.170483793440141 0.169978738178598 1 1
0.206838245906291 0.206372107936587 1 1
0.209001284562626 0.20854028343698 1 1
0.182028850386357 0.181345415815425 1 1
0.194954669918009 0.194480234068438 1 1
0.180082459710814 0.179700988733011 1 1
0.186030645499332 0.185573135837479 1 1
0.176715108398614 0.176312810415967 1 1
0.197245979964105 0.196704941953592 1 1
0.269073857297015 0.268328185516727 0 0
0.212354716212885 0.211867516761131 1 1
0.208683367726235 0.208127329477176 1 1
0.216347063440467 0.215949051886276 1 1
0.202808695468847 0.202269689670738 1 1
0.2111528307438 0.210628697739964 1 1
0.189464106854442 0.188951083132899 1 1
0.198824773524205 0.198311349944271 1 1
0.203555200773024 0.203046987331405 1 1
0.225857573805517 0.225323827946816 1 1
0.167463640552605 0.167061832374649 1 1
0.175983280334036 0.175500287767096 1 1
0.184303190051412 0.183729484303851 1 1
0.212044487140233 0.211273763990699 1 1
0.208420148641649 0.207947963765545 1 1
0.228260889100036 0.227627921976317 1 1
0.207513028131909 0.206977540287845 1 1
0.1780415181785 0.177541496981122 1 1
0.150814963432159 0.150469388134759 1 1
0.188705720595339 0.188182276266463 1 1
0.162763945571097 0.162401125334676 1 1
0.261330693094763 0.260574833744468 1 1
0.173135431901443 0.172707324723425 1 1
0.17472277810005 0.174291083065155 1 1
0.22252393392248 0.221940480493069 1 1
0.164646516371788 0.164221228882394 1 1
0.16599672606532 0.165622970140209 1 1
0.239171477404731 0.238632873634114 1 1
0.184513977213084 0.18402045694514 1 1
0.216713026217367 0.216289557740473 1 1
0.206372741568223 0.205955198414062 1 1
0.194663045465277 0.194140199459805 1 1
0.173481140199752 0.173106412804751 1 1
0.225058046967808 0.224439983966612 1 1
0.207319222050337 0.20678396408817 1 1
0.178649606184502 0.1781794967264 1 1
0.187993122755492 0.187491866878123 1 1
0.240838998425908 0.240184550631061 1 1
0.208179150042449 0.207643948301127 1 1
0.226070491747819 0.225530046849974 1 1
0.249072888942083 0.248357791883265 1 1
0.162249018483241 0.161807869691367 1 1
0.214009628690412 0.213462085744828 1 1
0.165466211459941 0.16505208104877 1 1
0.213933161350092 0.213456134488417 1 1
0.179012210611911 0.178460458771597 1 1
0.200856816592193 0.200290654937537 1 1
0.206474019827902 0.205861747086659 1 1
0.167264753653357 0.166853318232092 1 1
0.224865479245863 0.224296836228735 1 1
0.16812727794353 0.16776331009464 1 1
0.166164877796587 0.165845864288196 1 1
0.194314849396846 0.193810353048368 1 1
0.185828234431952 0.185465345560742 1 1
0.187430684572849 0.186998459795888 1 1
0.179815782648692 0.179361862127704 1 1
0.206349891265608 0.205971059112618 1 1
0.213462899956565 0.212836464437991 1 1
0.213500507381409 0.212975898022025 1 1
0.161627431155632 0.16116731611352 1 1
0.178653200251136 0.178190982074675 1 1
0.204306771347444 0.203714426433681 1 1
0.187174655935185 0.186799542816434 1 1
0.213343429370031 0.212873801692625 1 1
0.217402223826578 0.216893937527971 1 1
0.204328282002639 0.203923035933166 1 1
0.213916109303716 0.213183685021744 1 1
0.175176091953694 0.174691813734008 1 1
0.206000638894751 0.205582337946575 1 1
0.203854542058406 0.203414665256636 1 1
0.257493668044384 0.256862725413593 0 0
0.207770383249502 0.207300514002487 1 1
0.23384050740329 0.233308657463163 1 1
0.258120654159858 0.257338826741715 0 0
0.200607247112444 0.200113929601316 1 1
0.24051358410071 0.239977556898263 1 1
0.213377463192847 0.212873540802333 1 1
0.215909188134819 0.215328810650544 1 1
0.204821247564179 0.204236787874814 1 1
0.209191952156245 0.208745150501181 1 1
0.244915537729508 0.244322301340687 1 1
0.200771084014724 0.200253103181012 1 1
0.249583007963061 0.249012508129989 1 1
0.170645392031321 0.170191407876638 1 1
0.167779184698143 0.16744210342343 1 1
0.209838353077346 0.209326526567834 1 1
0.167146590982893 0.166655881067458 1 1
0.213527643941246 0.212966542801046 1 1
0.202696544288582 0.202098445136192 1 1
0.192977226787124 0.192514463398666 1 1
0.193913395827578 0.193396669612194 1 1
0.137007120204052 0.136742322804085 0 0
0.230907507237926 0.230162376546759 1 1
0.159863982186852 0.159478652380163 1 1
0.234766674479186 0.234213154831894 1 1
0.163624938084375 0.163200926346098 1 1
0.176756184879399 0.176281716768935 1 1
0.167324069968288 0.166863187833612 1 1
0.182705734244656 0.182173102073542 1 1
0.182784332163755 0.182368640435012 1 1
0.210565429988759 0.209703832870838 1 1
0.251906934922428 0.251352556520246 0 0
0.21414632688151 0.213612742576965 1 1
0.186064808148006 0.18551300019465 1 1
0.171492856725535 0.171077722581932 1 1
0.193322639868664 0.192895887703854 1 1
0.218715422566072 0.218235174003833 1 1
0.201089234306742 0.200628939059237 1 1
0.167850604732442 0.167399628263602 1 1
0.213454367121546 0.212965004733731 1 1
0.170942950507119 0.170539085834494 1 1
0.193764413305396 0.193348337241683 1 1
0.154810274154525 0.154467352621507 1 1
0.229315701768618 0.228791008507008 1 1
0.218073367385456 0.217416140207874 1 1
0.160493570180886 0.160086037990989 1 1
0.201732557782533 0.201272875428798 1 1
0.183578660866854 0.183145228114956 1 1
0.186087616410663 0.18570230651957 1 1
0.250886921856178 0.250248860753886 1 1
0.15780394655991 0.157508413490202 1 1
0.188460561313698 0.188101498040998 1 1
0.230663162103922 0.229972398228558 1 1
0.196199693931963 0.195823995260636 1 1
0.184221120830821 0.183749988107506 1 1
0.222165980663203 0.221632046695957 1 1
0.230928987752212 0.23022601547493 1 1
0.198627251358682 0.198228319292616 1 1
0.230182130799235 0.229669069792991 1 1
0.218416186155928 0.217911028701159 1 1
0.207569768593271 0.207068751978387 1 1
0.202405651243405 0.201885161329758 1 1
0.214320116442645 0.213866333686363 1 1
0.218224890987371 0.21772659988805 1 1
0.174955576493682 0.174559997045731 1 1
0.200333921904223 0.199871073006393 1 1
0.201590258350177 0.200995830888694 1 1
0.240434153533697 0.239752306387509 1 1
0.206516601920917 0.206074855314578 1 1
0.160966974969772 0.160547723797075 1 1
0.182044853579212 0.181381320584127 1 1
0.231804741709783 0.231255700116219 1 1
0.213356199677375 0.212758785515897 1 1
0.192752509378804 0.192063703498035 1 1
0.188216486530139 0.187540691576385 1 1
0.200738723782737 0.200282519260807 1 1
0.248744686546597 0.24819767782342 1 1
0.197283016933338 0.196805023448109 1 1
0.202617783086606 0.202073948095786 1 1
0.213775868293655 0.212961873426056 1 1
0.181837323460908 0.181348912064307 1 1
0.183171781602716 0.182708108578032 1 1
0.180420700229208 0.17999740929674 1 1
0.201693711160998 0.201276966333624 1 1
0.180655152725414 0.180223990853692 1 1
0.196044314258276 0.195543041915748 1 1
0.210847129811012 0.210309480910642 1 1
0.19387472786288 0.193454304505537 1 1
0.160244593424831 0.15982775606881 1 1
0.212312023786452 0.21172823472414 1 1
0.187458515261698 0.186945242482245 1 1
0.209654123825642 0.209110252914917 1 1
0.175344672011994 0.174940471322902 1 1
0.202247598783079 0.201740192410489 1 1
0.23680223240846 0.23616157241193 1 1
0.222360255212568 0.221826742273395 1 1
0.165994482516436 0.16563937167529 1 1
0.201551980976165 0.201128269118716 1 1
0.21219264982596 0.211730973527789 1 1
0.212668276275401 0.21201630093045 1 1
0.18985284077929 0.189353542219618 1 1
0.187980833495357 0.187564371202224 1 1
0.186921936221749 0.186386140114229 1 1
0.227104249209523 0.226564304289793 1 1
0.203841041612994 0.203314644375837 1 1
0.204217444999815 0.203682565376865 1 1
0.22257896234235 0.221895952103092 1 1
0.213826658766801 0.213388930573291 1 1
0.250805244097352 0.250233588718218 1 1
0.211055262908404 0.210487460287343 1 1
0.182193937177891 0.18177684139858 1 1
0.147324185362728 0.146939209815226 1 1
0.259371675677029 0.258544007675014 0 0
0.199760222038511 0.199312178813737 1 1
0.181740552058613 0.181196316701758 1 1
0.203088505850176 0.202623416658534 1 1
0.215700140446347 0.215144088325442 1 1
0.186641781586877 0.186021936223941 1 1
0.153197343427287 0.152777902343634 1 1
0.179164018461985 0.17868829126545 1 1
0.195090137237339 0.194476623298463 1 1
0.1944787094013 0.193953139932357 1 1
0.288776593586763 0.287995691709248 0 0
0.197104381735176 0.196600225060348 1 1
0.157773108907483 0.157205229918199 1 1
0.251004990787775 0.25038429957722 0 0
0.200101386826603 0.199600705762223 1 1
0.189715809186869 0.189213486810479 1 1
0.206380378582423 0.205908929400462 1 1
0.242035079756961 0.241250767787941 1 1
0.176109649008535 0.175762501748797 1 1
0.220642708413986 0.219931182731879 1 1
0.162679625842205 0.162172175631653 1 1
0.201661810710305 0.201228979701139 1 1
0.227369868887475 0.226740625014404 1 1
0.172778887716952 0.172532021790007 1 1
0.192311646047774 0.191810177304304 1 1
0.144519172904819 0.144057481509897 1 1
0.173236887159377 0.172854912793518 1 1
0.185233642596047 0.184771540805668 1 1
0.164146119938403 0.1637236786869 1 1
0.182218328332535 0.181813483190075 1 1
0.166659293835785 0.166225005289943 1 1
0.208754764265649 0.208256648538063 1 1
0.196809071807439 0.196362554358145 1 1
0.184997431617027 0.184564937078574 1 1
0.202717100696262 0.202171386004217 1 1
0.115955905927009 0.11573532333902 0 0
0.226585987948563 0.225995390271866 1 1
0.213384786485742 0.212848461074534 1 1
0.240077176483862 0.239490153394199 1 1
0.240610969347407 0.239935209613178 1 1
0.254414902757237 0.253643993832732 1 1
0.161932805551591 0.161498896346177 1 1
0.17194799587868 0.171504896946266 1 1
0.160442923985198 0.160185041843613 1 1
0.187230226157522 0.186742984519542 1 1
0.195658760100971 0.195200194176073 1 1
0.182998499951907 0.182616188699558 1 1
0.209544058400627 0.208906722497887 1 1
0.267760070238131 0.26710608617044 0 0
0.19337683218744 0.193130408144688 1 1
0.164102520839883 0.163607752348372 1 1
0.20151292347084 0.200976317988969 1 1
0.171360483247072 0.170736464759104 1 1
0.199641567890921 0.199215880794758 1 1
0.190514304126171 0.189951580166668 1 1
0.186161422822663 0.18558595809661 1 1
0.215431075299858 0.214983588125313 1 1
0.159075360025078 0.158543826676257 1 1
0.196140472357178 0.195484001719161 1 1
0.195050234408009 0.194584297845309 1 1
0.236083902788911 0.235491314703694 1 1
0.213561548515251 0.213116112209034 1 1
0.214196651184515 0.213677142614459 1 1
0.204943225491307 0.204414198588643 1 1
0.2010560564364 0.200436016216368 1 1
0.225346014666899 0.224742528236417 1 1
0.196775065947742 0.196147221060913 1 1
0.247745921979366 0.247232683949971 0 0
0.201713949591848 0.201157492171932 1 1
0.187173873428701 0.18667485016681 1 1
0.194670968461017 0.194270523570675 1 1
0.187206935795796 0.186751699525348 1 1
0.155020945288529 0.154644869815643 1 1
0.218582674505962 0.218009458294246 1 1
0.214012831289572 0.213445543105762 1 1
0.174989050810141 0.174531983458341 1 1
0.203303801869251 0.202787820404336 1 1
0.174443117222085 0.173980002760349 1 1
0.193211833101964 0.192777780020952 1 1
0.219360488539762 0.218788507640677 1 1
0.168595212650358 0.168309936735726 1 1
0.215160600665124 0.214654985541253 1 1
0.248251903083807 0.247693117017459 1 1
0.173503641841796 0.17307892024078 1 1
0.168479089771151 0.168053303522942 1 1
0.176617167961285 0.176249207127815 1 1
0.228582102764735 0.228021029441898 1 1
0.187953386652438 0.187506489428213 1 1
0.204315845489011 0.203884822553095 1 1
0.21170811911942 0.211190964575295 1 1
0.19998227111952 0.199564455807943 1 1
0.255150032552031 0.254472498890798 1 1
0.191487146830643 0.190944269699563 1 1
0.172916515284467 0.172426371421399 1 1
0.153957659069206 0.153575463600688 1 1
0.214429059242106 0.213899250339518 1 1
0.197070619833575 0.196519118804892 1 1
0.211493646095582 0.210977658266257 1 1
0.197672097564439 0.197253877791958 1 1
0.208741151177918 0.208348868802517 1 1
0.182753021037151 0.182183556271015 1 1
0.203434026495715 0.202951251266475 1 1
0.241788281124311 0.241151789615748 1 1
0.216310060615952 0.215665719850347 1 1
0.156457503625186 0.155967471216047 1 1
0.228196350267428 0.227652722410637 1 1
0.164194915213707 0.163596833177011 1 1
0.199413927151801 0.198989462712365 1 1
0.189873322791698 0.189551926339195 1 1
0.181946922252132 0.181481244541008 1 1
0.17444894057966 0.1739800466038 1 1
0.167938663415537 0.16742165895934 1 1
0.236053680598748 0.235528244747918 1 1
0.216166491409711 0.2156502418815 1 1
0.154162477720977 0.153750112382544 1 1
0.183262266295024 0.182874807712994 1 1
0.155485975955837 0.155052695210582 1 1
0.208628854368268 0.207979088352952 1 1
0.222688335543246 0.222206909456805 1 1
0.208503187077716 0.207906131666812 1 1
0.232837100386359 0.23218531119972 1 1
0.223905753858418 0.223422853204692 1 1
0.182180165289515 0.181553469369534 1 1
0.183566629686928 0.183110012875019 1 1
0.172255036978848 0.171870549185414 1 1
0.162051949521219 0.161665761240154 1 1
0.203779916203786 0.20327821127984 1 1
0.179879167974799 0.17937049465089 1 1
0.208702524037157 0.20830811583983 1 1
0.222400716683958 0.221791666328213 1 1
0.186727491763483 0.186227302695885 1 1
0.198094988975688 0.197584870772405 1 1
0.184227195617485 0.183813152942864 1 1
0.233638363766235 0.233046711460143 1 1
0.163363853782405 0.162904780213394 1 1
0.193087050506493 0.192588324014986 1 1
0.213841226465838 0.213301909664928 1 1
0.168351853236616 0.167928767762409 1 1
0.216269787628659 0.215723705274788 1 1
0.231551656435931 0.230919670885106 1 1
0.197449756673729 0.196874139468782 1 1
0.216436103492475 0.215766671883799 1 1
0.20909213393567 0.208253156397528 1 1
0.19762691185843 0.197073553951073 1 1
0.194051499382242 0.193579083429937 1 1
0.190672018326901 0.190152925267499 1 1
0.22129448320676 0.220689043018824 1 1
0.20684031051635 0.206288412872224 1 1
0.181431903291983 0.181062182659326 1 1
0.1894583068913 0.188943559129462 1 1
0.188473776202339 0.187908790566435 1 1
0.22467149883852 0.224012691250864 1 1
0.213151262576403 0.212626943426949 1 1
0.195763063973616 0.195298259969861 1 1
0.207214334619605 0.206877963365812 1 1
0.212252202759374 0.211745304271434 1 1
0.242994295099551 0.242224432752504 1 1
0.173155300334527 0.172791431477653 1 1
0.125961168621638 0.125676895216943 0 0
0.163332952007228 0.16290855375984 1 1
0.191725052073714 0.191176548896743 1 1
0.210259808668899 0.209741160031206 1 1
0.245869639458292 0.245347632641719 1 1
0.170307334375706 0.169854090429896 1 1
0.265893930734098 0.265243399282054 0 0
0.241332055006656 0.240781420254336 1 1
0.16998586555404 0.169525098821372 1 1
0.191716698579415 0.191159565024712 1 1
0.220749056279229 0.220131928758268 1 1
0.24085584972636 0.240284411094153 1 1
0.184034905184124 0.183629580844945 1 1
0.184688399610196 0.184218569976987 1 1
0.204870262505881 0.204349213474106 1 1
0.227323076297537 0.226766773290377 1 1
0.189011588728986 0.188410271411833 1 1
0.181679878775044 0.181031904584234 1 1
0.190890554595838 0.190364369813146 1 1
0.20065686961505 0.200137792379537 1 1
0.166639450970244 0.166217445434083 1 1
0.167333203878039 0.16702354244017 1 1
0.220687249745158 0.220143285633174 1 1
0.174153902343792 0.173731302344228 1 1
0.203008100744337 0.202391510176574 1 1
0.19955211155763 0.199111671823576 1 1
0.160889596726716 0.16049993226542 1 1
0.212244387031589 0.211724316330817 1 1
0.195451608215105 0.194887734326622 1 1
0.220722638984583 0.220176703454957 1 1
0.179839538737454 0.17934077656865 1 1
0.209295175139235 0.208670505575235 1 1
0.22783999248295 0.227308459125463 1 1
0.210052640330188 0.209603741745153 1 1
0.193541035850817 0.19303401914235 1 1
0.170206336873555 0.169660164125864 1 1
0.192813953861592 0.192403514978865 1 1
0.252065087068952 0.25143963461731 0 1
0.253200896771756 0.252601146598955 0 0
0.218837039434847 0.218216594124503 1 1
0.180276950055576 0.179791976995582 1 1
0.197990195733499 0.197553161619786 1 1
0.158960503516269 0.158505405724955 1 1
0.186340627888064 0.185848553455415 1 1
0.212465742122041 0.211885575043622 1 1
0.137816192374264 0.137517005067645 0 0
0.19768993946119 0.197164793510346 1 1
0.18900152581936 0.188506728675425 1 1
0.208446877836803 0.207924933604574 1 1
0.175408222118776 0.174946963931254 1 1
0.178193091128023 0.177744438971872 1 1
0.196693244085493 0.196225220506041 1 1
0.165638341766853 0.165269076946655 1 1
0.219919337856519 0.21954413919505 1 1
0.160046704954088 0.159695414382208 1 1
0.175878371231305 0.175424383148888 1 1
0.214102568944811 0.213610282026716 1 1
0.177642345224393 0.177296199165244 1 1
0.182955308187703 0.182456423008631 1 1
0.189187325107078 0.188608805658888 1 1
0.234517532353817 0.233898095355901 1 1
0.166933261314825 0.166466253884854 1 1
0.203320081050863 0.202784855216477 1 1
0.1747607571407 0.174362176447094 1 1
0.182050611618787 0.181287729990539 1 1
0.189849976608305 0.189417040805031 1 1
0.228793657839705 0.228135889465336 1 1
0.186170502562765 0.185607294326794 1 1
0.196390917551298 0.195723017025641 1 1
0.200230817472421 0.19962353391154 1 1
0.207545421171886 0.207058155098141 1 1
0.192330056896442 0.191881018828153 1 1
0.202021322906803 0.201525244127862 1 1
0.159920809976533 0.159455512994459 1 1
0.178910674482417 0.178443904503868 1 1
0.154439464905486 0.154065044918337 1 1
0.233361589707092 0.232853031380703 1 1
0.175403045379926 0.174885117168129 1 1
0.243565559756988 0.242828317403252 1 1
0.241755117415289 0.24108394197037 1 1
0.199888644007025 0.199449077507804 1 1
0.19621601436811 0.195810529924193 1 1
0.180416236239849 0.179924845378663 1 1
0.205901798891709 0.20544680037665 1 1
0.170240630709789 0.169943416768337 1 1
0.189383862391568 0.188901775275501 1 1
0.213266631038756 0.212708614324095 1 1
0.260756640669351 0.26000191649909 0 0
0.238587271196334 0.237778108227889 1 1
0.221343932470648 0.220793109364885 1 1
0.183392228504304 0.182923547762734 1 1
0.208170410258432 0.207568141566646 1 1
0.183942544309656 0.18350061372824 1 1
0.174039994076873 0.173612570184965 1 1
0.248523936013625 0.247867403735276 1 1
0.221974083632947 0.221512219208065 1 1
0.16312246393626 0.162657629515282 1 1
0.259673077492559 0.259049725573585 0 0
0.195032666394288 0.194529433915159 1 1
0.237011409466833 0.236540801911361 1 1
0.171797843046489 0.171431878633609 1 1
0.192036919069094 0.191617980910525 1 1
0.221415059205898 0.220940203536703 1 1
0.204031662909404 0.203588861757098 1 1
0.17610217532327 0.17571065369016 1 1
0.18826332946678 0.187787814116989 1 1
0.207045304381807 0.206410594198025 1 1
0.209112561674437 0.208589587368864 1 1
0.21470282274916 0.21425484652007 1 1
0.209697129703945 0.209194620190116 1 1
0.179957378996332 0.179334907135585 1 1
0.20081560992538 0.200220567088449 1 1
0.187724269752565 0.187308424372196 1 1
0.18331224761411 0.182907862712669 1 1
0.192084245338668 0.191613490204155 1 1
0.172964035859487 0.172400012079809 1 1
0.202817668933864 0.202334901685786 1 1
0.197381940554284 0.196885480923364 1 1
0.174946176042104 0.174576086457475 1 1
0.190609461239809 0.190045005991706 1 1
0.207182389062215 0.206652039237642 1 1
0.252154521363036 0.25151798490978 0 0
0.151064169930251 0.150704015989777 1 1
0.22112286002547 0.22053878507516 1 1
0.189834809586285 0.189345662966854 1 1
0.261526046697407 0.260837786908302 0 0
0.234634073201318 0.234018039199464 1 1
0.208721753728233 0.208247087336231 1 1
0.21438743485973 0.213698793738272 1 1
0.185308910967653 0.184946626427921 1 1
0.221187765485662 0.220729804448136 1 1
0.211174926833956 0.21069714616812 1 1
0.196407106013999 0.195879280282424 1 1
0.242893785684782 0.242251827848715 1 1
0.225263501240669 0.224730269408366 1 1
0.17650555818208 0.176054310325355 1 1
0.180081352460999 0.179636068594662 1 1
0.158391221468762 0.157990174207231 1 1
0.209869765933328 0.209364985454652 1 1
0.238899214844245 0.238361425032802 1 1
0.214642911070558 0.214133147415495 1 1
0.227452552831949 0.226912349001509 1 1
0.174932361916935 0.174464995821228 1 1
0.206414060193821 0.205879672106862 1 1
0.151234423346476 0.150822778010367 1 1
0.233767313873976 0.23318796076199 1 1
0.188751992463455 0.188271689713574 1 1
0.182560831508605 0.182021173852524 1 1
0.190508967842188 0.190045526477011 1 1
0.247386347689865 0.246340461125521 1 1
0.183233313424261 0.182801289223689 1 1
0.181733257044909 0.18128635004487 1 1
0.182623810686109 0.182253356484277 1 1
0.168159917112748 0.167789215753288 1 1
0.207977666619531 0.207447914126527 1 1
0.184529009874298 0.183835408926908 1 1
0.192056767119955 0.191607789630742 1 1
0.231927869316463 0.23134140404534 1 1
0.18967439756827 0.189158037559779 1 1
0.208311851480568 0.207800640078146 1 1
0.222887583988013 0.222343148860551 1 1
0.168725345152476 0.167912590074976 1 1
0.21860908312927 0.217897299831803 1 1
0.193670513585661 0.19319497733729 1 1
0.252358051979577 0.251795489334002 0 0
0.164646384159091 0.164234046838624 1 1
0.191415661778781 0.190963614334115 1 1
0.227232197860166 0.226542697862517 1 1
0.269556990020182 0.268803430417487 0 0
0.203537008459936 0.202953590847882 1 1
0.187194808578712 0.186742982368886 1 1
0.216161221591837 0.21553965968758 1 1
0.210335927440285 0.209818996029949 1 1
0.188697601128115 0.18827473720602 1 1
0.153016965237539 0.152617242842151 1 1
0.184894961071176 0.184468936324371 1 1
0.194022371054613 0.19352096509593 1 1
0.229145593820254 0.228517025566857 1 1
0.192099407482351 0.191581555668372 1 1
0.147124624602792 0.14674320703635 0 0
0.150790183392052 0.150396015939519 1 1
0.231069117296488 0.230449611030985 1 1
0.165570711621932 0.165321419848809 1 1
0.20119201236477 0.200699074491637 1 1
0.201456016762292 0.201029938092499 1 1
0.221326205603066 0.220833782305987 1 1
0.181577374701446 0.181061416933494 1 1
0.175951095065766 0.17548525515782 1 1
0.205564270102049 0.20494990214503 1 1
0.189548164113861 0.189119144357087 1 1
0.196299558973157 0.195732803887078 1 1
0.21671210645369 0.216140806405833 1 1
0.163722047500541 0.163375844573568 1 1
0.217700848269778 0.217185197272444 1 1
0.24866597836044 0.247951524960525 1 1
0.237211923682948 0.236645182818716 1 1
0.204748308519434 0.204214833738216 1 1
0.200873678945104 0.200383098637475 1 1
0.220569834918076 0.220092517232868 1 1
0.214661104140653 0.214031511539941 1 1
0.186111529472366 0.18561408121815 1 1
0.177623295837023 0.177266927281466 1 1
0.203892629246275 0.203387197451701 1 1
0.189937562351308 0.189495437785568 1 1
0.21777291463883 0.217255965520586 1 1
0.213613439104168 0.213176603725574 1 1
0.205748233423914 0.205336490609094 1 1
0.189303178391442 0.188801997721114 1 1
0.211714917361042 0.211250581957094 1 1
0.206401513857989 0.20583589928233 1 1
0.207153609232188 0.206656776226299 1 1
0.230212945768151 0.229387446593337 1 1
0.178510481332664 0.178079394298916 1 1
0.229186206918219 0.228601636406248 1 1
0.225085578830001 0.224572946843217 1 1
0.170202108902638 0.169882378813948 1 1
0.216611701880562 0.21605361639729 1 1
0.198536369896634 0.198015116434608 1 1
0.213332064943231 0.212636239521681 1 1
0.20343192160986 0.20299436516998 1 1
0.174339507617937 0.173937768870805 1 1
0.173293946189823 0.172862437522199 1 1
0.178535258027384 0.178082975941448 1 1
0.197842060360806 0.197367565023857 1 1
0.173086325153987 0.172658431257665 1 1
0.200339329644796 0.199805813291578 1 1
0.26124576956623 0.260556073565103 0 0
0.202624136848117 0.202093049973759 1 1
0.187852224982643 0.187372633098946 1 1
0.178975509926478 0.178523420919636 1 1
0.205738171585634 0.205112399449822 1 1
0.185725115491019 0.185303829589089 1 1
0.206925997214594 0.206458679231666 1 1
0.244897929432072 0.244278095514315 1 1
0.189600101902154 0.189189527673714 1 1
0.189011100928644 0.18853247193472 1 1
0.172967621618619 0.172527279267212 1 1
0.173171254995906 0.172788963942479 1 1
0.215309222547569 0.214758178066944 1 1
0.174922671553241 0.174537475374569 1 1
0.211081459502383 0.210558207588364 1 1
0.229121642427215 0.228516137310678 1 1
0.211947180414995 0.211385932476924 1 1
0.174999885195948 0.174572287439195 1 1
0.208926610096994 0.208435752287565 1 1
0.199080303405587 0.198604255096063 1 1
0.187685964089956 0.187295669381407 1 1
0.2052539704862 0.204683306757064 1 1
0.237259189686049 0.236767982984068 1 1
0.167499514817215 0.167118236858337 1 1
0.19357367282502 0.193113017099118 1 1
0.211551758818225 0.211150515225025 1 1
0.234092893104278 0.233612399575231 1 1
0.178677109733092 0.178189792154229 1 1
0.209231625939244 0.208747730510373 1 1
0.212518166306781 0.211934753492932 1 1
0.149652409396816 0.149290445753643 1 0
0.212070774636892 0.21150935396788 1 1
0.201304967986516 0.200843965559874 1 1
0.228000669854299 0.227361583208743 1 1
0.227904423920655 0.227367265115213 1 1
0.192417643216615 0.191986314817414 1 1
0.21607673547101 0.215548151438828 1 1
0.239642146854492 0.238943930803153 1 1
0.17362122172965 0.173186712282048 1 1
0.179916623711386 0.179422149607066 1 1
0.176646354847948 0.176201079986105 1 1
0.203180520579324 0.202787356095663 1 1
0.204246781626123 0.20366138778736 1 1
0.190462685464478 0.189979891088521 1 1
0.193108603181123 0.192659858212404 1 1
0.21577073971908 0.215212511068409 1 1
0.208419743719997 0.207896817547621 1 1
0.221736627200219 0.221149400739736 1 1
0.222388228904533 0.221833391848459 1 1
0.167272432344733 0.166879324984656 1 1
0.163247313671358 0.162856556134909 1 1
0.208309241263115 0.207772311206731 1 1
0.230526555664218 0.229912137051188 1 1
0.246915725800045 0.246328821541194 1 1
0.19053712682811 0.190024723755306 1 1
0.238796214193753 0.238177220223135 1 1
0.196854074924952 0.196361806295443 1 1
0.198523994356117 0.198006200954336 1 1
0.194967044516405 0.194506526922379 1 1
0.169472660542267 0.168989008991453 1 1
0.156451254626179 0.156083671716612 1 1
0.19686333670581 0.196326443391427 1 1
0.236242910165428 0.235487721085745 1 1
0.213334526496018 0.212784562266883 1 1
0.187291254196212 0.186786820282232 1 1
0.213745145919419 0.213252591179601 1 1
0.183860486882286 0.183429103969364 1 1
0.246831575229709 0.246207365814469 1 1
0.198846335464931 0.198274846631466 1 1
0.185286167324598 0.184809049412296 1 1
0.178118390703909 0.177450633690832 1 1
0.215464068867295 0.214854196718098 1 1
0.177783769627273 0.17726622548009 1 1
0.242088651166934 0.241405413654326 1 1
0.242884575701882 0.242368111570562 1 1
0.245132803999115 0.244562281690561 1 1
0.208040305144962 0.207633941216274 1 1
0.199158901787551 0.198684160286863 1 1
0.215270878320659 0.214695176389862 1 1
0.195473328815507 0.194969375838996 1 1
0.172572752708095 0.172135190859799 1 1
0.197644565168614 0.197146116340169 1 1
0.180723980232628 0.180336886012485 1 1
0.175031416191439 0.174679977379734 1 1
0.213192301031071 0.212679037024188 1 1
0.189110389801832 0.188347193414417 1 1
0.233481226625004 0.232908425103993 1 1
0.221049795253626 0.220491798098914 1 1
0.226251319786549 0.225664646206976 1 1
0.187856855531692 0.187550832331312 1 1
0.177147983003408 0.176768862205503 1 1
0.19519000400422 0.194735657776856 1 1
0.212366887932702 0.211834833801007 1 1
0.190231662154753 0.189802923208873 1 1
0.141342467098282 0.14106147335375 0 0
0.245914476178367 0.245288114226915 1 1
0.184083101165855 0.183638722141537 1 1
0.197261284126332 0.19671091352489 1 1
0.185840370655977 0.185346660658077 1 1
0.214412143537739 0.213922478765435 1 1
0.21555440553599 0.214985873728392 1 1
0.208801084746713 0.208074031328199 1 1
0.188977325647838 0.188613058221717 1 1
0.180159740676263 0.179638434901724 1 1
0.243342966439566 0.242774714198981 1 1
0.197196857626667 0.196675726820266 1 1
0.23717109747455 0.236565345050587 1 1
0.200351992234037 0.199819457802926 1 1
0.221724244764986 0.221147196712812 1 1
0.210875618232739 0.210350439036154 1 1
0.213654070999118 0.213209281230702 1 1
0.197866922947694 0.197419120472099 1 1
0.251848551056809 0.251349421722482 0 0
0.169635194092191 0.16927591503538 1 1
0.183676969312757 0.183361057903027 1 1
0.220170633289313 0.219652976171995 1 1
0.224342134115 0.22379012010953 1 1
0.189297928665968 0.188852470900653 1 1
0.216665577205702 0.216183504865191 1 1
0.203995804493741 0.203399889789167 1 1
0.20462421466731 0.204201255595328 1 1
0.241730528300984 0.240997790918309 1 1
0.230140532308652 0.229591923566795 1 1
0.182518998638468 0.182172191937981 1 1
0.228484743474022 0.227951300287794 1 1
0.238941832731218 0.238333922065045 1 1
0.241626108357851 0.240901341997475 1 1
0.23768711924139 0.237113967361221 1 1
0.180900269370284 0.18039879027691 1 1
0.163853276722465 0.163449157313877 1 1
0.235763469618423 0.235098686360599 1 1
0.173054629097321 0.17263463658862 1 1
0.189016097674918 0.188531089512671 1 1
0.17872006652793 0.178278118576653 1 1
0.165607541562086 0.165193781544788 1 1
0.165345772357397 0.164965274579578 1 1
0.193166126964579 0.192669341689275 1 1
0.210868646726865 0.210203514006859 1 1
0.231128792565636 0.230547063642323 1 1
0.231845437715556 0.231283886393612 1 1
0.217621158982763 0.216991711553923 1 1
0.224416995423935 0.223894526033317 1 1
0.180489250631372 0.180046197187835 1 1
0.15025083898766 0.149775614535973 1 1
0.197241272061958 0.196749615134368 1 1
0.23362774628682 0.232974363879042 1 1
0.193757640425669 0.193244363598152 1 1
0.171646855235272 0.171179825234936 1 1
0.206793777876087 0.206271305030899 1 1
0.221140828418084 0.220658158438073 1 1
0.188022875288452 0.187486617235858 1 1
0.249801036089163 0.249167071230109 1 1
0.196451855076086 0.196018229404457 1 1
0.238165911974605 0.237471214693367 1 1
0.15358220696071 0.153131001595343 1 1
0.19613806325524 0.195636245720062 1 1
0.182769220304605 0.18233910645098 1 1
0.177162161104738 0.176735841749551 1 1
0.208196665867782 0.207869165189231 1 1
0.183078254327364 0.182723242224494 1 1
0.180228196817177 0.179786376511917 1 1
0.190360193990562 0.190020499400244 1 1
0.162926469674696 0.162453459758877 1 1
0.1942764250559 0.193852428567798 1 1
0.159043102696942 0.158619371700079 1 1
0.152983382909019 0.152626742526936 1 1
0.212295494758288 0.211813205620672 1 1
0.188643454828737 0.18829783983124 1 1
0.170094814863345 0.169700365834647 1 1
0.198510787980691 0.198075396086853 1 1
0.256184426261138 0.255506713241631 0 0
0.157098488327465 0.156821604234023 1 1
0.227401780042872 0.226952598161081 1 1
0.224917706485988 0.224364924801339 1 1
0.191617931675805 0.191137944714705 1 1
0.200570923526716 0.200125861551486 1 1
0.212019866824872 0.211520207739435 1 1
0.148971863569334 0.148576382007235 1 1
0.211637506452665 0.211119217547937 1 1
0.197823196062347 0.197265486787313 1 1
0.197917577584733 0.197512712155205 1 1
0.190603135942656 0.190227913461895 1 1
0.227377173966978 0.226754130252847 1 1
0.230422202402574 0.229804220767515 1 1
0.198835751419259 0.198330171832775 1 1
0.178037514706445 0.17746686417204 1 1
0.164887360935429 0.164346546299106 1 1
0.168345035586332 0.167971878691422 1 1
0.184502213645988 0.18405309073135 1 1
0.203825901077138 0.203240534598412 1 1
0.179840484680586 0.179460612344066 1 1
0.230961574378293 0.230426814337821 1 1
0.208512473125411 0.207986778163958 1 1
0.237584084529483 0.236987529630285 1 1
0.233504313086089 0.232795055553888 1 1
0.275459806898539 0.274720165660248 0 0
0.192547576016336 0.192018137727634 1 1
0.164139937790259 0.16373949491072 1 1
0.197020483313366 0.196662389663492 1 1
0.209252818004432 0.208743280799009 1 1
0.194640942934478 0.194186342576959 1 1
0.214226631555153 0.213745973572946 1 1
0.193174957206309 0.192607764608183 1 1
0.151239070630438 0.150834633603212 1 1
0.197655794503189 0.197135247410772 1 1
0.189880799624465 0.189330546083516 1 1
0.212772530601749 0.212231084058922 1 1
0.18136081615245 0.180756994450428 1 1
0.24597095642314 0.245415206416707 1 1
0.195288635796359 0.194658423701918 1 1
0.190903392410269 0.190285284231944 1 1
0.164818678079436 0.164317399018228 1 1
0.201065725009178 0.200603371399778 1 1
0.222831023657124 0.222101405220869 1 1
0.216895739739106 0.216253876459102 1 1
0.206086006107827 0.205575416866798 1 1
0.169557972022497 0.169111905128519 1 1
0.178160642265549 0.177723144189458 1 1
0.178584645180328 0.178189172183621 1 1
0.212500892679889 0.212026065114379 1 1
0.21829211488776 0.217791371898713 1 1
0.202232987829243 0.201647693953482 1 1
0.171716178543155 0.171378050376971 1 1
0.181941905533214 0.181495575737013 1 1
0.188748870725598 0.188293121784662 1 1
0.171700559919055 0.171260233621531 1 1
0.167906189373161 0.167495002884432 1 1
0.182240595321524 0.181632666666936 1 1
0.172315724619434 0.171893025026399 1 1
0.186744917810523 0.186248361915434 1 1
0.185643433364357 0.18512725688269 1 1
0.181931131670722 0.181520972029103 1 1
0.185962721826836 0.185571739807569 1 1
0.223891505529131 0.223326452479055 1 1
0.18306693962565 0.182572637187017 1 1
0.252635831760685 0.252014332622629 0 0
0.140371752774347 0.140016800713466 0 0
0.209328458719882 0.208756003069899 1 1
0.184282446547467 0.183736328146021 1 1
0.151619900983087 0.150980464693768 1 1
0.283765160316243 0.282916002656348 0 0
0.246165466816629 0.245491583112691 1 1
0.17066787171616 0.17022936756115 1 1
0.176837293325234 0.176477581248966 1 1
0.182523665283281 0.182041885838352 1 1
0.184361402483482 0.183922896317712 1 1
0.22457732605372 0.224088935519255 1 1
0.191588356934205 0.1910047852398 1 1
0.222827832246675 0.222346673081725 1 1
0.206206971587046 0.205744293168949 1 1
0.213656031768119 0.213174971562248 1 1
0.199638792108118 0.199077600387056 1 1
0.234494023308784 0.233791908991344 1 1
0.194901846334245 0.194459709366912 1 1
0.172164383570693 0.171706886325007 1 1
0.220921956853064 0.220398482276938 1 1
0.224057614954088 0.223388305139426 1 1
0.134740593128641 0.134445392964064 0 0
0.170039385855899 0.169611220283325 1 1
0.209970947744772 0.20956625658556 1 1
0.166903301923396 0.166499117107711 1 1
0.213289515689998 0.212782815624482 1 1
0.188037936625169 0.187642331330326 1 1
0.182378227144059 0.181893636020842 1 1
0.159438244125387 0.159031815105499 1 1
0.20332003805207 0.202842916347855 1 1
0.228393013083084 0.227657760460144 1 1
0.228984353801977 0.228445164884818 1 1
0.169132673541402 0.168718210672554 1 1
0.197001746539854 0.196481386726213 1 1
0.188515631711097 0.188077975772569 1 1
0.184945968566453 0.18438600653273 1 1
0.207565484823694 0.207100157344816 1 1
0.159572851883738 0.159180706859744 1 1
0.200998791986356 0.200433927000917 1 1
0.190278401934535 0.189841283354823 1 1
0.199870324901855 0.199407016840356 1 1
0.196876215636383 0.196417055889361 1 1
0.166801642982443 0.166348648051235 1 1
0.16819727829864 0.167736921777383 1 1
0.196234245692963 0.195772858249887 1 1
0.207490732822264 0.20691611076358 1 1
0.196617909332672 0.196171136407276 1 1
0.216366798787442 0.215754502615535 1 1
0.204648160167189 0.204107523827659 1 1
0.173533540613224 0.173077380105317 1 1
0.17792871304118 0.177319875748657 1 1
0.219221786354138 0.218670375731707 1 1
0.188863103641577 0.188358805697453 1 1
0.165704434424168 0.165362867736065 1 1
0.198238056521336 0.197748437051958 1 1
0.201764662639247 0.201239426513366 1 1
0.177224704996713 0.176788161192323 1 1
0.130370363016515 0.130032713424085 0 0
0.230614468520666 0.230052164637493 1 1
0.191064949554139 0.190608874704978 1 1
0.182162843457008 0.181674651712555 1 1
0.202239137445391 0.201851205985399 1 1
0.199917841837669 0.199423275252396 1 1
0.196402082867178 0.19579404396902 1 1
0.188739301942458 0.188242003037138 1 1
0.178940153163672 0.178522353819369 1 1
0.206800804096042 0.206148112337658 1 1
0.174011430591003 0.173473925550202 1 1
0.163416850443038 0.162962327376651 1 1
0.205665551739629 0.205157709377081 1 1
0.229845101681716 0.229281120743379 1 1
0.190495823813192 0.190004436256154 1 1
0.226742970396738 0.226151812680703 1 1
0.199719711226028 0.199161923535747 1 1
0.150834093171704 0.150402519433066 1 1
0.198567343133385 0.19794735378751 1 1
0.194358587269849 0.193894079107027 1 1
0.207162255428381 0.206603200601745 1 1
0.172843442560252 0.172453213874158 1 1
0.191001972427738 0.190507118664186 1 1
0.245608354123876 0.245082435723139 1 1
0.19434295080593 0.193777627148626 1 1
0.152921003836739 0.15247565280345 1 1
0.261724391067609 0.261011046415415 0 0
0.177614462206096 0.177171972082288 1 1
0.193534357956668 0.192986929327142 1 1
0.188032501551919 0.187554224107819 1 1
0.210821677692847 0.210353758425929 1 1
0.20913709611371 0.208595969999459 1 1
0.181077123317831 0.180658053969502 1 1
0.211223575568615 0.21057103390284 1 1
0.178958341369208 0.178547052324631 1 1
0.21091228476228 0.210320211925905 1 1
0.216274262561328 0.215663147965002 1 1
0.227050999989564 0.226441315196405 1 1
0.153830426958209 0.153450039011194 1 1
0.213572008363108 0.213155531412414 1 1
0.233552608007726 0.23300487866981 1 1
0.177060520466532 0.176603453155564 1 1
0.243271465949916 0.242698918928106 1 1
0.204828057895489 0.204206003543154 1 1
0.227810692246035 0.227245723149639 1 1
0.202938849056447 0.202436212546462 1 1
0.160170391149993 0.159796050787674 1 1
0.19993589615509 0.199395858527502 1 1
0.21288209969644 0.21236817994321 1 1
0.197544928307603 0.197082949402706 1 1
0.15751117102909 0.157203636358018 1 1
0.182012224838131 0.181528696352258 1 1
0.202340272763648 0.20191595976338 1 1
0.210421196648393 0.209952996406972 1 1
0.199060350129792 0.198509793762445 1 1
0.159042616908774 0.158707943189743 1 1
0.173732126450455 0.173279549549682 1 1
0.167912565876868 0.167476812863497 1 1
0.188176339055401 0.187635913847941 1 1
0.201683143248764 0.20117647013746 1 1
0.190571307281141 0.190100168380957 1 1
0.193910681892213 0.193428850725859 1 1
0.153364040287452 0.152948833665992 1 1
0.193322185713286 0.192744392394195 1 1
0.176780688539976 0.176130430234688 1 1
0.179080172594714 0.178590539067162 1 1
0.19350897999045 0.193012419198177 1 1
0.175995489491509 0.175532631369025 1 1
0.258948919775853 0.25834456570008 0 0
0.211998086060153 0.211581972804088 1 1
0.245555530118949 0.244631765345329 1 1
0.198007940092423 0.197497276445917 1 1
0.164916060421357 0.164506653953469 1 1
0.184548715168029 0.184101689817285 1 1
0.150591101822879 0.150119732426275 1 1
0.217615573119095 0.217059698695643 1 1
0.205517265379579 0.205091560365886 1 1
0.176307812682671 0.175995506381248 1 1
0.203140757260368 0.202709709766916 1 1
0.220049009171467 0.219514097595397 1 1
0.155405543480088 0.155085835150328 1 1
0.223516810003368 0.222832070162061 1 1
0.190362141438135 0.189911082991707 1 1
0.156136356475686 0.155570255352251 1 1
0.193914053190907 0.193499583645162 1 1
0.226948302020298 0.226427204694502 1 1
0.212814668103343 0.212319012779765 1 1
0.213515295276437 0.213021798695756 1 1
0.178249165284219 0.177790135012611 1 1
0.253683687589858 0.253061743895743 0 0
0.139803249616 0.139485151536832 0 0
0.236881639018002 0.236360613918482 1 1
0.194560397640918 0.194202144804906 1 1
0.208036173844759 0.207504637885968 1 1
0.183437536867378 0.183022285435367 1 1
0.199595564976487 0.199084823757002 1 1
0.206315581847664 0.205771558429457 1 1
0.2013091041243 0.200829964145984 1 1
0.206306882350199 0.205668013447616 1 1
0.177566245019273 0.177132106798757 1 1
0.204636732344175 0.204149238898672 1 1
0.251773789786857 0.251150019616147 0 0
0.198223923657322 0.197651095364583 1 1
0.22226771201445 0.22179675951011 1 1
0.178573208152761 0.178239765651241 1 1
0.198488387058677 0.197837392380027 1 1
0.198852116416514 0.19844950657187 1 1
0.185691121187568 0.185143491698828 1 1
0.171426236692859 0.171049066536212 1 1
0.218504283511667 0.217808268536015 1 1
0.188801696414115 0.188406275878089 1 1
0.204604858760598 0.204123667666879 1 1
0.198569948704366 0.198194632538382 1 1
0.177021504555614 0.176564161701709 1 1
0.207534931268541 0.206968935819905 1 1
0.20681842453878 0.206310089193619 1 1
0.180270770290988 0.179853051871347 1 1
0.195601964132107 0.194992898853731 1 1
0.208753677920463 0.208233242304911 1 1
0.212729084112469 0.212232938485647 1 1
0.185414376808533 0.184985953048833 1 1
0.15257360068752 0.152039437424482 1 1
0.152085458571947 0.151694296530496 1 1
0.24607822012813 0.245498152133258 1 1
0.210940303059861 0.210389633968009 1 1
0.188263815455667 0.187681788302496 1 1
0.213078864157762 0.212093442711129 1 1
0.222444566083288 0.221757029109162 1 1
0.174100293823107 0.173635363008958 1 1
0.245041004187445 0.244490375819629 1 1
0.136824925191607 0.136460955447297 0 0
0.160091835755757 0.15969364456343 1 1
0.203181077228082 0.202705933959008 1 1
0.193266552511336 0.19277281897295 1 1
0.190137896353377 0.189695689743753 1 1
0.220817146368256 0.220306014756566 1 1
0.210482489434143 0.209978031061886 1 1
0.186454357908598 0.186000319102354 1 1
0.144755470098546 0.144467237086932 0 0
0.173544410691581 0.173200869895968 1 1
0.205634889864821 0.20500958355436 1 1
0.187625895813526 0.187340498520374 1 1
0.191346583458916 0.190749918914704 1 1
0.237471551636458 0.236774876433094 1 1
0.132066103068835 0.131762903469332 0 0
0.203682640792107 0.203167880625846 1 1
0.211164671750015 0.210726041315761 1 1
0.179185817528834 0.178622227012566 1 1
0.201900804738678 0.201468135608737 1 1
0.21117711704304 0.210600804259077 1 1
0.196823233285748 0.196261298393499 1 1
0.194850052533382 0.194409499476139 1 1
0.192359767852557 0.191869867879508 1 1
0.239586482726153 0.238951924604322 1 1
0.150065544083273 0.149685520117737 1 1
0.193502639997763 0.192971166994715 1 1
0.206968412498516 0.206522295220145 1 1
0.180641575491382 0.180233812987768 1 1
0.208518033596122 0.207964247242799 1 1
0.162678139046851 0.162295205410672 1 1
0.160775826006004 0.160363966724456 1 1
0.174100190002016 0.173589528898687 1 1
0.196730775014004 0.19611780691141 1 1
0.16083527850585 0.160411508712504 1 1
0.232909510352254 0.232373174406489 1 1
0.193840777697205 0.193394065195522 1 1
0.213566776662119 0.212955722994959 1 1
0.165569990799084 0.165166453787347 1 1
0.192445244868079 0.192007193075218 1 1
0.177566876057088 0.177230702468293 1 1
0.159995101622273 0.159568283327712 1 1
0.194816670824057 0.194357862351485 1 1
0.229593345164132 0.22910309421362 1 1
0.201957138006233 0.201399331254909 1 1
0.226765916068208 0.226173552417989 1 1
0.191053322161072 0.190605515038198 1 1
0.181377067351403 0.180941875458447 1 1
0.209722729548329 0.209231365288485 1 1
0.249083854026315 0.248405543832501 1 1
0.216289865504196 0.215742960216888 1 1
0.174407411766354 0.173950147168187 1 1
0.224091918375035 0.223326862225482 1 1
0.159966138229718 0.159531649396263 1 1
0.207474720599399 0.206995962006047 1 1
0.176067832841129 0.175661355864266 1 1
0.192405632269161 0.191934169473993 1 1
0.193235818417246 0.192716480468271 1 1
0.24275921081094 0.242106966844444 1 1
0.206637642198717 0.206158532593842 1 1
0.215430728209246 0.214792295284697 1 1
0.161345734759146 0.161016853261344 1 1
0.207276939435828 0.206751034188962 1 1
0.209631735172135 0.209003546454322 1 1
0.186976334692456 0.186537767503006 1 1
0.212169310824949 0.211511079188308 1 1
0.181989488909692 0.181544277300496 1 1
0.244725495590349 0.244098559654165 1 1
0.208549943081611 0.208123633748889 1 1
0.183189643139784 0.182763678688998 1 1
0.235569797632816 0.234966548215119 1 1
0.208070135737569 0.207631264954299 1 1
0.222104006118912 0.221597044008163 1 1
0.233810766662237 0.233212820063123 1 1
0.200147029734903 0.199741559200096 1 1
0.176973077531854 0.176512437906776 1 1
0.215553858439334 0.214978587131798 1 1
0.198969057947588 0.198535362663162 1 1
0.212693105784742 0.212221023836456 1 1
0.227298925844182 0.226708673520479 1 1
0.236495599377683 0.235863400145357 1 1
0.169815712506985 0.16932807105183 1 1
0.195927637265741 0.195404172946634 1 1
0.17003218108838 0.169616072959181 1 1
0.139529463349223 0.139178366092859 0 0
0.180862491532179 0.180215539810473 1 1
0.173640613524347 0.173282229977771 1 1
0.256686353517982 0.256038492431675 0 0
0.240305383307764 0.239551153869897 1 1
0.191533243169817 0.191133257652597 1 1
0.218556570743006 0.217980737717352 1 1
0.173843704140329 0.173408293281716 1 1
0.192704788002151 0.192175888163127 1 1
0.157750494470488 0.157390537875167 1 1
0.209647173809358 0.209058586561873 1 1
0.194464140626964 0.193819408320503 1 1
0.171071467129853 0.170711450293245 1 1
0.194248404118903 0.19356372405493 1 1
0.150197078680419 0.149793582230788 0 0
0.144990462832541 0.144596860917175 0 0
0.217414099921817 0.216569320899003 1 1
0.149254873293277 0.148891724769194 0 0
0.20417192761609 0.203584508942428 1 1
0.188561606860826 0.188064021460327 1 1
0.195255369049796 0.194777919533502 1 1
0.190005315320868 0.189491402956685 1 1
0.173231921030278 0.172953563059406 1 1
0.193944252714193 0.193573781142899 1 1
0.207428570357189 0.206754862651999 1 1
0.222333794713249 0.221771051094035 1 1
0.239817543557406 0.239109494184447 1 1
0.21422155549277 0.213757373644686 1 1
0.1788545358087 0.178406637272521 1 1
0.139051233259626 0.138759542944862 0 0
0.21315673066146 0.212650435223093 1 1
0.245469243610909 0.244683348068778 1 1
0.207878372775491 0.207314306265742 1 1
0.205094243911363 0.204465405489969 1 1
0.213724388136223 0.213131105487871 1 1
0.181039274398624 0.180603854438975 1 1
0.172202630225123 0.17181449446143 1 1
0.192056597561895 0.191740133692049 1 1
0.18959466529231 0.189097169725777 1 1
0.226815114235756 0.226211631198001 1 1
0.199935570946725 0.199451776156174 1 1
0.202186574660769 0.20172548106703 1 1
0.195938124435849 0.195374108651514 1 1
0.194139798694467 0.19368738111351 1 1
0.183130491200295 0.182559025466572 1 1
0.217033517737444 0.216496259405767 1 1
0.162761399837452 0.162369675001977 1 1
0.154324382199095 0.153932403058469 1 1
0.189408795287663 0.188938305085665 1 1
0.192826209755909 0.192360815680519 1 1
0.219990700808245 0.219410124938989 1 1
0.19701329355597 0.19649682205303 1 1
0.155117600155078 0.15484760322468 1 1
0.160719339089678 0.160314894843634 1 1
0.21237382907596 0.211862901672711 1 1
0.184376556267219 0.183873389641062 1 1
0.210343521233945 0.209946618060392 1 1
0.209469705829629 0.208854888860844 1 1
0.177769018444221 0.177285886066838 1 1
0.16496289354023 0.164513751050225 1 1
0.205527395857611 0.204994002728165 1 1
0.224403585732131 0.223880264028275 1 1
0.210925172316853 0.210171474375156 1 1
0.159516045494656 0.158903502190005 1 1
0.206125479582704 0.205646048411736 1 1
0.179137041702068 0.178721143441277 1 1
0.158105961270212 0.157657339238704 1 1
0.168823884603568 0.168441532735072 1 1
0.226218954279611 0.225696050084395 1 1
0.211652906692066 0.211088406849945 1 1
0.218565021196985 0.218048488489308 1 1
0.235809894328751 0.235162241385775 1 1
0.204972662368955 0.204434811374717 1 1
0.21334866574631 0.212842845216932 1 1
0.244644115467959 0.243906406514559 1 1
0.188638708750184 0.188170176177698 1 1
0.174526560592478 0.173921236363071 1 1
0.155255071232971 0.154867595818226 1 1
0.194934212037745 0.194491335727589 1 1
0.215415267945618 0.214927279471751 1 1
0.178172911216161 0.177820078599478 1 1
0.205731628496532 0.205171296813913 1 1
0.184673218195119 0.184251574418868 1 1
0.252767475794154 0.252154420262939 0 1
0.211425864337483 0.210935974303242 1 1
0.178892866426418 0.178341681046183 1 1
0.169487630185323 0.16911328272167 1 1
0.207113029824732 0.206437404166233 1 1
0.17261773741435 0.172162265534286 1 1
0.143057280641779 0.142624073647078 0 0
0.196164531224083 0.19574656116605 1 1
0.198345038244863 0.197817251819767 1 1
0.237546391606757 0.236960690471098 1 1
0.176769228183593 0.17628149441652 1 1
0.18860937196605 0.188148005080304 1 1
0.219719340300712 0.21916524792346 1 1
0.203297363451094 0.202736964607781 1 1
0.195695032619607 0.195139073772371 1 1
0.238407717028171 0.237814280738933 1 1
0.185902647223179 0.185403977948201 1 1
0.212755881060148 0.212187461835704 1 1
0.162985049230847 0.16265197752673 1 1
0.179674600983241 0.179335252945337 1 1
0.176716284804219 0.176277885145291 1 1
0.214954717117911 0.214456766996196 1 1
0.16870364803816 0.168337063109114 1 1
0.172085996616551 0.17162504437321 1 1
0.1952318273788 0.194875255644627 1 1
0.214572064009117 0.214019148736528 1 1
0.21407126014724 0.213493459997234 1 1
0.173125656453971 0.172723948046373 1 1
0.211559028140705 0.211053930778819 1 1
0.209035082435775 0.208428419165598 1 1
0.198741219735948 0.198247923739998 1 1
0.174057191390613 0.173627533068015 1 1
0.222804765740724 0.222115204088101 1 1
0.217788612706508 0.217280862121324 1 1
0.199956163385113 0.199490694857222 1 1
0.196299387707403 0.19580206329298 1 1
0.199742019330545 0.199273200574476 1 1
0.174028098571395 0.173575351352204 1 1
0.243030919073824 0.242401803782668 1 1
0.214884934285427 0.214396163041649 1 1
0.193552582825293 0.193079601241277 1 1
0.246762014439801 0.246008248301105 1 1
0.182161281297541 0.181693521151592 1 1
0.19381880788174 0.19335542338185 1 1
0.189338832865383 0.188910694998701 1 1
0.174655480973759 0.174169626763255 1 1
0.171909829163109 0.171433064228035 1 1
0.192307158606828 0.191861648970038 1 1
0.187063227600436 0.186509161476078 1 1
0.190812994710186 0.190383928650241 1 1
0.182554511355544 0.18195215359228 1 1
0.204894706661267 0.204209033611376 1 1
0.200768738714614 0.200240532936995 1 1
0.160409080522913 0.159784530791467 1 1
0.213719247555913 0.213266045326035 1 1
0.209102369083179 0.208601340394552 1 1
0.170259461293573 0.169804429573551 1 1
0.206419602199056 0.205960123028768 1 1
0.213504844346571 0.212987369108217 1 1
0.183057982471578 0.182610534168213 1 1
0.214226265575364 0.213753647167094 1 1
0.218250973961362 0.217741533182107 1 1
0.150439500370454 0.150101554586484 0 0
0.114000735344446 0.113668007741749 0 0
0.200728510120732 0.200139183974795 1 1
0.252628441459979 0.251698942438201 1 1
0.174286050266942 0.173864251820875 1 1
0.224864279297206 0.224392714462432 1 1
0.173120489683766 0.172689075021082 1 1
0.163379061160853 0.162963303998321 1 1
0.188648382558273 0.18818928926602 1 1
0.25864348712714 0.25804237665301 0 0
0.193634248378443 0.193127164365833 1 1
0.235212912986694 0.234568213130794 1 1
0.213723462200877 0.213121562409071 1 1
0.196593407566623 0.196150333681136 1 1
0.182732248148426 0.182314532433294 1 1
0.213519002416923 0.213002287743117 1 1
0.208737681415433 0.208277869656691 1 1
0.204302265156575 0.203853642733443 1 1
0.155227322609634 0.154785314994098 1 1
0.141880939971701 0.141520178213602 0 0
0.18963927412075 0.189133978951182 1 1
0.228929103967789 0.228340795107861 1 1
0.194880848698196 0.194409226387315 1 1
0.20211666348054 0.201377993449632 1 1
0.223393558283782 0.222694440274099 1 1
0.181601043470653 0.181156126584073 1 1
0.197039022799111 0.196478583750111 1 1
0.194324402456791 0.193768995052164 1 1
0.217990150563511 0.217391359419726 1 1
0.169720679700784 0.169315849394608 1 1
0.182172140503154 0.181818147653041 1 1
0.186183803265246 0.185620920391312 1 1
0.202331184365773 0.201628883016935 1 1
0.206509913048849 0.205845356052536 1 1
0.188128200884324 0.187508708738592 1 1
0.198525144456803 0.198037432317081 1 1
0.2009428080608 0.200502511750274 1 1
0.207577938503441 0.207109482311126 1 1
0.171435156412555 0.171069954255327 1 1
0.197734145792878 0.19725077690104 1 1
0.182921693587568 0.182490442767841 1 1
0.222148109951087 0.221642299766772 1 1
0.231398930907994 0.230870327094666 1 1
0.219199147822637 0.218608222880736 1 1
0.177135642564657 0.176704126599977 1 1
0.195501118087322 0.194831309743749 1 1
0.192119548038177 0.191625035833889 1 1
0.205729021965341 0.205245277986703 1 1
0.216412240717181 0.215882015628315 1 1
0.207390966916123 0.206969402785413 1 1
0.180573934430816 0.180142826035407 1 1
0.20740074464352 0.206918159516864 1 1
0.193881405872384 0.193424267992152 1 1
0.232401440008999 0.231880593142112 1 1
0.197642546983241 0.197056159994939 1 1
0.230058608340727 0.229505119648098 1 1
0.219200565479692 0.218714959813284 1 1
0.210684022688045 0.210121808924993 1 1
0.236818892197568 0.236266809071098 1 1
0.244789741927716 0.244132131141108 1 1
0.173325749723316 0.172899035881655 1 1
0.150364255818972 0.149788474840818 1 1
0.180750742726961 0.180353394435299 1 1
0.197531307723358 0.196994974316001 1 1
0.185660306662198 0.18516292044146 1 1
0.205865929977183 0.205388344219403 1 1
0.189445848524021 0.189021322683696 1 1
0.180622243607453 0.180131481325725 1 1
0.183253309627855 0.182799494697657 1 1
0.172306110195362 0.171849548595602 1 1
0.193709201976793 0.19319977768315 1 1
0.200172130837464 0.199496984496635 1 1
0.236257983612324 0.235508695119981 1 1
0.199983703546011 0.199360361330837 1 1
0.196374807012263 0.195807998198275 1 1
0.244533877676491 0.243970714644204 1 1
0.195993412807398 0.195524997357488 1 1
0.216559840054325 0.215946071448318 1 1
0.218967945667133 0.218022601988775 1 1
0.206574308948763 0.20609548255478 1 1
0.191533294186502 0.190968415940487 1 1
0.204275264138873 0.203669305460317 1 1
0.193584825412759 0.193105379298603 1 1
0.214286528105076 0.213679483866522 1 1
0.231125383605146 0.230248160901704 1 1
0.141625726439962 0.141249176976434 0 0
0.237733519531149 0.237145472609606 1 1
0.237793539203827 0.237152747153707 1 1
0.192690894201706 0.192244153758153 1 1
0.183950483373294 0.183419440272625 1 1
0.199408961075574 0.198907959064541 1 1
0.209102149149461 0.208638726803316 1 1
0.182235758171277 0.181644543567041 1 1
0.198030572164941 0.197410699106463 1 1
0.178041191380382 0.17768542845559 1 1
0.217814167501075 0.217113017337011 1 1
0.199657198809962 0.199102937291446 1 1
0.175520955955902 0.174969984490556 1 1
0.197950849349523 0.19748515578586 1 1
0.220710899750988 0.220168703764983 1 1
0.185612237804709 0.185049310469536 1 1
0.201449509520889 0.200894354116719 1 1
0.196185771987728 0.195697446089393 1 1
0.137196082688408 0.136850343811866 0 0
0.218698788978958 0.218192680443176 1 1
0.174200553897564 0.173840049413569 1 1
0.196237185175677 0.195806912277684 1 1
0.225093383990233 0.224431358102398 1 1
0.259038284899885 0.25833360019111 0 0
0.187193719681172 0.186733558617923 1 1
0.222251469966686 0.221335109388375 1 1
0.172967265146085 0.172636588951242 1 1
0.200082510014939 0.199569753837436 1 1
0.194323682193846 0.19369841766361 1 1
0.188715517320666 0.188193748541471 1 1
0.222759523672042 0.222194033650544 1 1
0.205110544732382 0.204572809931018 1 1
0.167747910838512 0.167314865045994 1 1
0.197976142049603 0.197519426093394 1 1
0.23145093837614 0.230929451700072 1 1
0.203282998443521 0.202757386319626 1 1
0.218376592736847 0.217969212470662 1 1
0.234959213282324 0.234367610033042 1 1
0.176782999353253 0.176213237035049 1 1
0.208295921247833 0.207918123100864 1 1
0.241144837898877 0.240543415807833 1 1
0.282288403136661 0.281580371887074 0 0
0.190042157566367 0.189520027593573 1 1
0.212012843253171 0.211467315597299 1 1
0.228067732153113 0.227573004644516 1 1
0.232129666554731 0.231551308017505 1 1
0.203553126881102 0.203002287624623 1 1
0.165069385179592 0.164699348457808 1 1
0.157932172797413 0.157582499455948 1 1
0.219002191103011 0.218547943675681 1 1
0.227669135331062 0.227100873228362 1 1
0.206009457507798 0.205632188153273 1 1
0.167464716712044 0.167022754409897 1 1
0.20426370428218 0.203699559894699 1 1
0.144747833050751 0.144424325855521 0 0
0.225491777231845 0.224846428507888 1 1
0.223281732274799 0.222708929883362 1 1
0.237718019826714 0.237178222588036 1 1
0.211117827682378 0.210590922386605 1 1
0.224322158440079 0.223812272167111 1 1
0.27413821540886 0.273376043118159 0 0
0.177687361516848 0.17718835416734 1 1
0.212955739998916 0.212380240207655 1 1
0.180313360649131 0.179979065600722 1 1
0.171884058932582 0.171408617945794 1 1
0.180095252817159 0.179660191406772 1 1
0.166890615664811 0.166461243747915 1 1
0.188792486716095 0.188416993386923 1 1
0.165953280153192 0.165546921862263 1 1
0.21677933545308 0.21597752445898 1 1
0.265280172121947 0.264592849716785 0 0
0.234560764861635 0.233880216807771 1 1
0.199855326180984 0.199359079916039 1 1
0.200420828286514 0.200001975987126 1 1
0.191906036256031 0.191311037451231 1 1
0.204666001594982 0.204254831590574 1 1
0.148339251293735 0.148033653685874 1 1
0.18365038640744 0.183169342020196 1 1
0.182939321333177 0.182635863032691 1 1
0.1943507710182 0.19388338871737 1 1
0.236806272867448 0.236172952563773 1 1
0.150345808185137 0.149940710725688 1 1
0.182076834180484 0.181665259392506 1 1
0.218121061450575 0.217575411494498 1 1
0.175720826164589 0.175397710555902 1 1
0.235376886316398 0.234798062731568 1 1
0.14677303221134 0.146360733910122 1 0
0.157023145979997 0.156495765729417 1 1
0.214794350754792 0.214151618809976 1 1
0.237631911784906 0.237013757831583 1 1
0.220252658255638 0.219642905904401 1 1
0.208326969480521 0.207797149891709 1 1
0.190169192607971 0.189750343934654 1 1
0.171648643420882 0.171269977996917 1 1
0.171004309473347 0.170630849277067 1 1
0.209432101625451 0.209008315659369 1 1
0.222656944842768 0.221995402074885 1 1
0.237865409194787 0.237303999692137 1 1
0.234679805521586 0.234101822601116 1 1
0.201846681575849 0.201423415949052 1 1
0.205373379156304 0.204832310355972 1 1
0.155999922739228 0.155590397668551 1 1
0.221803529298035 0.221192679550612 1 1
0.204712975145616 0.204267392626355 1 1
0.179077795021722 0.178692304897944 1 1
0.238133447556809 0.237575939055337 1 1
0.199943676724995 0.199397104272152 1 1
0.242029318382735 0.241441931624654 1 1
0.202785574104695 0.202257492911168 1 1
0.230249862628729 0.229657071072315 1 1
0.156422226939075 0.15593529293296 1 1
0.207803083821542 0.207220136232293 1 1
0.220124962462936 0.219340363330256 1 1
0.201691474386716 0.201118009862877 1 1
0.207616592326503 0.20699375164169 1 1
0.156852154625037 0.156584733371375 1 1
0.225323943553034 0.224795988067625 1 1
0.15566193554662 0.155274600756349 1 1
0.218531550030021 0.217936305335444 1 1
0.201991525724472 0.201536251588371 1 1
0.248698105238636 0.248141378616528 0 1
0.223449498885748 0.222803755903542 1 1
0.211734104071792 0.211267559997709 1 1
0.234039768674556 0.23346823664019 1 1
0.203242474903239 0.202697719949893 1 1
0.178188910777461 0.177699113012993 1 1
0.240653119790414 0.240128449142529 1 1
0.205223788981331 0.20468754841058 1 1
0.173379008304761 0.172994873423993 1 1
0.200447792647017 0.1999365068183 1 1
0.216665696711507 0.216104519197521 1 1
0.167394900603939 0.1669261263757 1 1
0.196628317829522 0.19600837839571 1 1
0.239212149587202 0.238591254423516 1 1
0.201734833118565 0.201238814864048 1 1
0.217561252361559 0.217132492217744 1 1
0.237844734448914 0.23726936611806 1 1
0.204061616685837 0.203371272792121 1 1
0.200913706115565 0.200468849127593 1 1
0.206680306268367 0.206205848079783 1 1
0.180333679744223 0.179895871636911 1 1
0.176709516787039 0.176229244368166 1 1
0.181491057786 0.18103132332735 1 1
0.16273225932275 0.162215646166229 1 1
0.211660748539263 0.211089534577526 1 1
0.222964220275049 0.22243531535499 1 1
0.175164079705041 0.174771915899775 1 1
0.238341012675225 0.237783719563206 1 1
0.175398721007685 0.17497831196878 1 1
0.193027247554402 0.192578690759478 1 1
0.184322308204643 0.183791655853991 1 1
0.190722595726511 0.190238711335934 1 1
0.261325494391632 0.260760564656709 0 0
0.23779449992564 0.237123100830627 1 1
0.181595817433825 0.181152915064784 1 1
0.236404056961726 0.235851003773471 1 1
0.219321799698674 0.218863541663283 1 1
0.209915425275862 0.209393366981482 1 1
0.205407452110756 0.204905622977287 1 1
0.236078676041524 0.235449406913092 1 1
0.227944980486302 0.227408200950839 1 1
0.142764328860013 0.142364138853173 0 0
0.213920238655376 0.213357121362803 1 1
0.222748054836253 0.222202126191348 1 1
0.188806540723246 0.188371345763049 1 1
0.22495908324375 0.224296132903964 1 1
0.20594970933803 0.205468713983388 1 1
0.214853483307162 0.214307729633173 1 1
0.220166118076994 0.219655893655946 1 1
0.197014210694574 0.196372278684649 1 1
0.225549057233073 0.224934306794498 1 1
0.188348932969891 0.187889885266381 1 1
0.232043586707411 0.231442898551437 1 1
0.21812119308624 0.217399421066394 1 1
0.216916794299766 0.216424349807312 1 1
0.202687260510801 0.202193269694617 1 1
0.210682200516736 0.210241454091164 1 1
0.241995722906288 0.241357622409202 1 1
0.18335337340149 0.182938700367972 1 1
0.16106069277678 0.160642461353141 1 1
0.189414271105884 0.188969772568835 1 1
0.220596813370737 0.220017490401379 1 1
0.219626910700436 0.219094015792468 1 1
0.192295359503907 0.19178327027693 1 1
0.21849169774272 0.217962724712169 1 1
0.234198865667403 0.23334665990527 1 1
0.197743904578606 0.197291982713829 1 1
0.222655205169443 0.222011054417446 1 1
0.197731839374141 0.197159774648449 1 1
0.259346660165506 0.258807128123982 0 0
0.190972413209627 0.190352685845722 1 1
0.203384481400591 0.202872032119689 1 1
0.219483793387819 0.218947882491137 1 1
0.221994270952035 0.221495970012738 1 1
0.215397943487442 0.214771073507562 1 1
0.170505256729241 0.170125943197412 1 1
0.178372868712305 0.178044235975166 1 1
0.205573503394714 0.205058688412565 1 1
0.168139159945232 0.167762112934034 1 1
0.245669986669017 0.245114704749214 1 1
0.122843899570665 0.12251135418462 0 0
0.236173530184952 0.2355427881363 1 1
0.173281110518057 0.172930763338385 1 1
0.227409594908696 0.226829106863602 1 1
0.253655466663063 0.252890298942873 0 1
0.220394607916741 0.219728307010257 1 1
0.215041689094569 0.214505693624101 1 1
0.170124107267614 0.169744255611536 1 1
0.210585902113233 0.210047747218819 1 1
0.13966314419612 0.13933932068385 0 0
0.230742621004232 0.230218721516819 1 1
0.229954744547768 0.229484201003944 1 1
0.154915310988499 0.154493198360954 1 1
0.159480289701361 0.15905342235397 1 1
0.226444043721534 0.225942350564411 1 1
0.208768127640837 0.208263520456488 1 1
0.187579842906364 0.187118406884173 1 1
0.205712279239474 0.205231961020808 1 1
0.228206381604024 0.227653817946746 1 1
0.201028550455306 0.200549695511299 1 1
0.156512418802761 0.156035370501635 1 1
0.142855061258294 0.142358747054517 1 1
0.211160106967236 0.210664264629264 1 1
0.186074731336296 0.185603647901166 1 1
0.205430121728122 0.204944559756056 1 1
0.188927324481534 0.188542986693305 1 1
0.155043451203809 0.154664439259668 1 1
0.189053822924784 0.188599182965822 1 1
0.184423553330561 0.18397221313155 1 1
0.196961964485442 0.196362353684746 1 1
0.202404465213046 0.201620365185398 1 1
0.143469554458588 0.143116258288999 0 0
0.229877796812404 0.229392680442153 1 1
0.224960726685166 0.224259633551733 1 1
0.200605217825893 0.200103924631037 1 1
0.187185459684153 0.186714284767109 1 1
0.230199274750385 0.229614387865593 1 1
0.276464082867273 0.2758034027166 0 0
0.218402463264004 0.217753549762042 1 1
0.210230601567555 0.209743464807488 1 1
0.214737288770289 0.214110401184236 1 1
0.182028464264128 0.181671717990473 1 1
0.207656315866354 0.20717715604637 1 1
0.212170055522221 0.211538624716833 1 1
0.191337372293224 0.190886620981005 1 1
0.208490171642022 0.207948701732854 1 1
0.244119939049312 0.24354769536591 1 1
0.240199199805759 0.239384783621635 1 1
0.204556237852616 0.204096299989603 1 1
0.22092805178145 0.220324648536608 1 1
0.200096397082471 0.199604670917765 1 1
0.220499699053258 0.219905963618455 1 1
0.21662071310166 0.216066344296901 1 1
0.207916625199221 0.2072279517759 1 1
0.201280536093291 0.200572140575403 1 1
0.217063766733137 0.216343163032065 1 1
0.206627886073916 0.206134550765534 1 1
0.168259810736938 0.167908378171276 1 1
0.167238520536552 0.166847023410221 1 1
0.239376147119359 0.238730447449968 1 1
0.216402051950931 0.215818905048602 1 1
0.168761538676632 0.168308157341967 1 1
0.167813675872751 0.167445926705533 1 1
0.158651381767488 0.158269779661041 1 1
0.231016126742718 0.230418929268793 1 1
0.212541879146223 0.212005933191427 1 1
0.177262282746769 0.176855601015416 1 1
0.21559790941941 0.215081793183012 1 1
0.207750071398202 0.20715700963834 1 1
0.18400817417149 0.183593160913752 1 1
0.18451662336575 0.184229022623604 1 1
0.200321772462195 0.199937595403038 1 1
0.159330867248226 0.15890835935272 1 1
0.220469641597529 0.219911375478189 1 1
0.161088968632988 0.160660201746828 1 1
0.169894273597222 0.169527833782342 1 1
0.215779814204249 0.215185198380354 1 1
0.182478171526427 0.182013650281008 1 1
0.138833983979831 0.138506854116861 0 0
0.206187004830986 0.205626708234432 1 1
0.245697862375767 0.245026188780216 1 1
0.185679227642611 0.185281196317905 1 1
0.196443303663534 0.195936851010897 1 1
0.197279560311323 0.196684715084108 1 1
0.202785562121253 0.202251253200048 1 1
0.217567549449504 0.21711968119893 1 1
0.208553363992147 0.208104682030022 1 1
0.187434832308395 0.187017119524497 1 1
0.206791142396185 0.206256485866883 1 1
0.193626745388277 0.193120064503298 1 1
0.198734282882871 0.198234583569284 1 1
0.189871936538389 0.189448919857532 1 1
0.187668054039551 0.187184321232636 1 1
0.20164364317877 0.201080317910247 1 1
0.198529937051101 0.197982053439888 1 1
0.192974819838719 0.192513398485367 1 1
0.203888841497177 0.203410905945445 1 1
0.209081627003537 0.208571963343218 1 1
0.187435753427504 0.186965514536142 1 1
0.199242728337979 0.198672353353212 1 1
0.184039182467237 0.183602410180335 1 1
0.20225049698565 0.201718727229079 1 1
0.268820745210563 0.267949008841583 0 0
0.207718620558668 0.207175284158585 1 1
0.192798944338138 0.192242397715127 1 1
0.173102950644807 0.172533051929336 1 1
0.207260784172883 0.206770451613084 1 1
0.224547613489783 0.223959027313936 1 1
0.205502374882767 0.204937530481147 1 1
0.162265090572086 0.161935785141739 1 1
0.254692160738288 0.254156128892479 0 0
0.198887651723352 0.198485589010043 1 1
0.204749972544344 0.204275409942206 1 1
0.205888901786695 0.205421569819077 1 1
0.172385156863031 0.171765099718041 1 1
0.178625783896942 0.178128285067735 1 1
0.190725808927384 0.190273575189192 1 1
0.188023229161835 0.187554765946065 1 1
0.19512282157858 0.194630968051925 1 1
0.191718587490207 0.191131515298273 1 1
0.183191466575491 0.18266515701009 1 1
0.195067026036653 0.194585377406792 1 1
0.213085334334898 0.212567621416899 1 1
0.146633651471937 0.146326530436234 1 1
0.199869261890986 0.199369874615591 1 1
0.167219364346008 0.166871927919211 1 1
0.18596739598353 0.185492839211969 1 1
0.202931217154909 0.202429904653166 1 1
0.203059641989997 0.202489112160747 1 1
0.196934134878104 0.196412176642757 1 1
0.230807156824296 0.230317730796523 1 1
0.193906273438948 0.193299906766189 1 1
0.224443289800817 0.223896165888291 1 1
0.202311969102607 0.201841789009922 1 1
0.194876075184062 0.194321437773132 1 1
0.236250828455839 0.235615842496338 1 1
0.1790779970428 0.178600315149602 1 1
0.1928966124529 0.192269007976555 1 1
0.216700977101406 0.216175692322641 1 1
0.186508039872728 0.186111127600686 1 1
0.204258553592215 0.203567537442337 1 1
0.237599167030785 0.236791605915622 1 1
0.200110134459037 0.199686931531264 1 1
0.23001693409978 0.229539273956071 1 1
0.228758542070021 0.22821617745634 1 1
0.247680735898593 0.246999369372172 1 1
0.247167720194391 0.246623019334102 1 1
0.196292346527441 0.195686911474175 1 1
0.204808089991978 0.204190759217578 1 1
0.190464095882566 0.190048005618027 1 1
0.216820586641232 0.21629169288203 1 1
0.156490664961188 0.156000733288464 1 1
0.21356242134941 0.213065460315062 1 1
0.199371554895626 0.198871996186766 1 1
0.177185834209297 0.176757781882437 1 1
0.253587815676793 0.252909622048907 0 1
0.221733451969078 0.221219924486422 1 1
0.196185774898587 0.195675235094528 1 1
0.220486877173195 0.219996136875898 1 1
0.195929900150778 0.195360219379589 1 1
0.179851525765736 0.179411236488671 1 1
0.228244073811443 0.227720379858095 1 1
0.216562997768604 0.215993336423661 1 1
0.220499253061067 0.219797481780069 1 1
0.19267306445227 0.192189164022794 1 1
0.180027150969005 0.179560621300336 1 1
0.236598466991789 0.23606257033429 1 1
0.172857256501323 0.172379132351249 1 1
0.210134640699873 0.209635384106102 1 1
0.194515142496002 0.194052595531306 1 1
0.18948508240208 0.189008692319816 1 1
0.191802807871496 0.19134955884453 1 1
0.171036307431596 0.17067110376101 1 1
0.173627083090561 0.173130470794688 1 1
0.204537484268247 0.20407143180871 1 1
0.195068112545731 0.194502286820073 1 1
0.215745674778003 0.215210493910126 1 1
0.218152358105206 0.217608636978637 1 1
0.20415644452872 0.203681143533167 1 1
0.224006751213248 0.22350925808673 1 1
0.173204729477765 0.172773371394675 1 1
0.146703234763413 0.146443776051895 1 1
0.209127830018101 0.208497038273995 1 1
0.167239015948368 0.166926829038526 1 1
0.163640398593625 0.163178146994987 1 1
0.184731408533361 0.184293470641218 1 1
0.230467695616281 0.229927787970623 1 1
0.248899722426199 0.248330754145356 1 1
0.188677101341798 0.188228610862431 1 1
0.199745252810521 0.199153775628324 1 1
0.176338665830351 0.175762777030361 1 1
0.199601364815668 0.19900203915585 1 1
0.207146459337439 0.206679951808063 1 1
0.191048521213385 0.190637013237086 1 1
0.196569373212028 0.196120623330896 1 1
0.186352855023297 0.185937890994081 1 1
0.258752946317465 0.258133076059128 0 0
0.194148714537294 0.193682229907134 1 1
0.232534947526639 0.23197501102585 1 1
0.21332492195994 0.212882372947447 1 1
0.168455455553296 0.168107496594794 1 1
0.223418595582451 0.222962250109259 1 1
0.174049536755338 0.173524815321743 1 1
0.201763723253106 0.201326870886112 1 1
0.189301877610525 0.188768471456732 1 1
0.213558647619212 0.213092318565931 1 1
0.184513503568084 0.183962314427935 1 1
0.202183851312521 0.201782925766719 1 1
0.211274886524186 0.210696086690042 1 1
0.174682647412061 0.174264244212428 1 1
0.186534872070684 0.186084391441257 1 1
0.20411218029027 0.203560931688382 1 1
0.196541270136431 0.196016838349376 1 1
0.229120922542216 0.228521259041833 1 1
0.208054660004063 0.207577333407698 1 1
0.194525676890998 0.194088663071131 1 1
0.119793478307748 0.119479510439894 0 0
0.200162455923665 0.199648568627669 1 1
0.163946914196645 0.163548128571423 1 1
0.236428158935367 0.235556481160293 1 1
0.17442781070294 0.174039669096685 1 1
0.184999819834283 0.184330726847701 1 1
0.233591175835699 0.233010286720982 1 1
0.141938490722209 0.14160464686313 0 0
0.167209295910979 0.166753224397887 1 1
0.182859694443372 0.182441986300167 1 1
0.170136663257877 0.169797310292065 1 1
0.178084720695927 0.177665569404875 1 1
0.194612605986426 0.194028719660471 1 1
0.210632335239762 0.210121483575046 1 1
0.236438302936643 0.235738011471335 1 1
0.193075679656374 0.192585189510809 1 1
0.212554118384858 0.211943007824272 1 1
0.197599759448487 0.197091500172422 1 1
0.225993696955625 0.225465482283645 1 1
0.227888560880841 0.227371691819892 1 1
0.219312979890098 0.218792383114291 1 1
0.230599272011694 0.230053965972633 1 1
0.230992969845269 0.230386173055573 1 1
0.198130642445532 0.197494819789713 1 1
0.227040893634173 0.226415252912957 1 1
0.20497347276364 0.204535812544421 1 1
0.199932448562352 0.199446995669955 1 1
0.221207702195518 0.22065798041442 1 1
0.222895725933767 0.222270424650109 1 1
0.174241372829449 0.173811464431484 1 1
0.218402157250124 0.217810634316322 1 1
0.203872345627906 0.203413238978119 1 1
0.18382191149807 0.183358550286731 1 1
0.245051067071677 0.244489776620234 1 1
0.240023046807205 0.239417162337702 1 1
0.200752060980964 0.200409364218561 1 1
0.158128427600026 0.157775175731575 1 1
0.16633446010208 0.165910768816768 1 1
0.222215806620825 0.221730657982269 1 1
0.209243472672491 0.20871445768345 1 1
0.164719749151433 0.164338075424623 1 1
0.208714474426155 0.208200909700883 1 1
0.213548807858849 0.212906505490947 1 1
0.179224977809814 0.17876943294976 1 1
0.203731604121371 0.203303112917574 1 1
0.226367057067456 0.225866123210001 1 1
0.18928771959465 0.188871000222565 1 1
0.212646877776181 0.212286495612219 1 1
0.170332955312684 0.169873934308391 1 1
0.222300050600905 0.22179888174606 1 1
0.136489056775817 0.136140214403086 1 1
0.177296367077955 0.176894200148861 1 1
0.195017459948211 0.194530319367693 1 1
0.177607505765961 0.177329765080709 1 1
0.243307775349759 0.242615363225802 1 1
0.223415519446241 0.222946343047758 1 1
0.231380745382109 0.230638626664568 1 1
0.18924602815044 0.188772191429313 1 1
0.232387673110003 0.231895142662423 1 1
0.221480941777968 0.220969443265704 1 1
0.199701398965096 0.199256039404044 1 1
0.211575575566629 0.211127142288337 1 1
0.183782180689485 0.183355004368231 1 1
0.156740101069 0.156341307659253 1 1
0.203827356388397 0.203319475343935 1 1
0.17851036387661 0.178007810016235 1 1
0.198025848232745 0.197530300387675 1 1
0.208707834803597 0.208216578643001 1 1
0.186682960890675 0.186284342841784 1 1
0.183116562833581 0.182698075566078 1 1
0.19163755726038 0.191193079322051 1 1
0.215753370049664 0.215227530314918 1 1
0.189463362533628 0.188816516386743 1 1
0.201363256142598 0.200951103515557 1 1
0.182684347080107 0.182145478572456 1 1
0.226766098128633 0.22618513946698 1 1
0.236562494323853 0.235844105854879 1 1
0.230051030193259 0.229348809613562 1 1
0.157157589161499 0.1567958159012 1 1
0.215878968463203 0.215306999122032 1 1
0.18721236661607 0.186748711994001 1 1
0.234196045854719 0.233509892798543 1 1
0.231939421958637 0.231233152585983 1 1
0.165562979815469 0.165225388356152 1 1
0.20512770256919 0.204761438823119 1 1
0.186481095647389 0.185918358858908 1 1
0.160780901853845 0.16029382380441 1 1
0.17658967500565 0.176264575174512 1 1
0.18810961521652 0.187566924063182 1 1
0.191003573483114 0.190694670067317 1 1
0.22523071824103 0.224634508492413 1 1
0.200215700555772 0.199817743618926 1 1
0.153457808779982 0.152797851520849 1 1
0.184684535040131 0.184328480563014 1 1
0.19799332302547 0.197496994054747 1 1
0.176046254732604 0.175691561835606 1 1
0.236150610393434 0.235629947001942 1 1
0.197897176603748 0.197366705486549 1 1
0.169341780327271 0.168873141451844 1 1
0.168524812870749 0.168060886678526 1 1
0.234296192546197 0.233773081137186 1 1
0.224292818479935 0.223685153988512 1 1
0.185632250247082 0.185182899504777 1 1
0.2019531037234 0.201387840636753 1 1
0.210806283059872 0.21029583852079 1 1
0.189580699363472 0.189087463515601 1 1
0.160102826929549 0.159654004667681 1 1
0.164659577201284 0.164250730204498 1 1
0.151946323505744 0.151527446624443 1 1
0.194113820229506 0.193620895237936 1 1
0.198069195520085 0.197430362515354 1 1
0.202731072301832 0.202192239236572 1 1
0.210620042513436 0.209918644987333 1 1
0.179270701999301 0.178791877473187 1 1
0.212759579671934 0.212278139572911 1 1
0.214124056226156 0.213464610719148 1 1
0.227124024071432 0.226553600389964 1 1
0.199835636965994 0.199408419574898 1 1
0.197690121727 0.197267133246291 1 1
0.208356253803326 0.207770034801878 1 1
0.193422763574758 0.192870294768406 1 1
0.188842015023846 0.188418230179038 1 1
0.191636680731843 0.191222322131764 1 1
0.189481174132555 0.189002271751873 1 1
0.198002702586007 0.197515164053322 1 1
0.21740507706333 0.216856627333817 1 1
0.202784616588669 0.202256735753569 1 1
0.257156905474799 0.2564628210339 1 1
0.212115136820809 0.211530019625772 1 1
0.17718359214776 0.176773404766415 1 1
0.160053646682225 0.159577849116769 1 1
0.243502506092728 0.242925681242855 1 1
0.215952180900326 0.215383562293098 1 1
0.18115991377317 0.180704527773656 1 1
0.167129377838668 0.166730694133718 1 1
0.202399812012852 0.201888734645621 1 1
0.169978812216697 0.169413915263586 1 1
0.196696851917963 0.196306502782749 1 1
0.254409199533839 0.253659062694809 1 1
0.214656831012639 0.214122119106568 1 1
0.208213203073923 0.207578468214382 1 1
0.230475645245201 0.229987462914979 1 1
0.203889089891342 0.203294450263999 1 1
0.197378932175115 0.196857466800227 1 1
0.181030064484692 0.180481131735867 1 1
0.192064386629765 0.191578396290022 1 1
0.213121427237673 0.212564970623639 1 1
0.224402540804056 0.223810559323572 1 1
0.239768960456238 0.239191591924143 1 1
0.254173066167232 0.253528607083355 0 0
0.185461544333788 0.185035814113201 1 1
0.222087207785757 0.221562691624427 1 1
0.22966061145312 0.229069085830786 1 1
0.134310097758251 0.133935767902377 0 0
0.20376274639614 0.203212204480162 1 1
0.237764891067295 0.237182292545987 1 1
0.197805340638447 0.197277525674024 1 1
0.193092615974774 0.192526859018191 1 1
0.205792315474834 0.20492187663583 1 1
0.206632906337502 0.206258994822925 1 1
0.198263048527077 0.197666699304601 1 1
0.193609653902477 0.19315331524386 1 1
0.189418185654528 0.188972498507889 1 1
0.172938256916113 0.172433786095595 1 1
0.222028503029673 0.221472423260807 1 1
0.210507161061023 0.209979438459576 1 1
0.177460650120957 0.17707228528381 1 1
0.213138844529376 0.212597946737635 1 1
0.188732922179498 0.18810564797614 1 1
0.193636028132173 0.193197845376648 1 1
0.188765646847054 0.188343036948277 1 1
0.202198348392876 0.201780124900175 1 1
0.218026282975988 0.217457829042551 1 1
0.173594515194019 0.173206000085773 1 1
0.163410213787525 0.16298911480948 1 1
0.157949222558799 0.15745470413509 1 1
0.192427807002948 0.191997609848574 1 1
0.189067357540806 0.188515302297446 1 1
0.204824475405917 0.204377540475725 1 1
0.15963270961303 0.159213074879847 1 1
0.223821780878655 0.223262001650768 1 1
0.188273955245927 0.187862298155085 1 1
0.174387157889151 0.173941572256054 1 1
0.198347015448188 0.197751382083208 1 1
0.220250594459952 0.219762591464682 1 1
0.214153129527185 0.213519184986062 1 1
0.19797759788164 0.197434605840215 1 1
0.210175047876518 0.209661119453303 1 1
0.181205442230701 0.180826315482733 1 1
0.21532020572844 0.214777290971225 1 1
0.226406198952413 0.2257383570506 1 1
0.197979851954146 0.197476316193826 1 1
0.192001432233769 0.191515444992258 1 1
0.185993195055226 0.18555152796547 1 1
0.204766605809386 0.204291376397976 1 1
0.206291038563214 0.205853650555888 1 1
0.219565462046524 0.219031140038477 1 1
0.186497206352476 0.186105325041493 1 1
0.197120291813394 0.19665992950867 1 1
0.222025829391071 0.221573502523041 1 1
0.16573610830446 0.165322740321488 1 1
0.210616459333183 0.210099294614324 1 1
0.207556437337516 0.207155807170566 1 1
0.177354925488602 0.176972892449714 1 1
0.195459115050222 0.194976427710427 1 1
0.229879662223792 0.229175947465897 1 1
0.164863180931859 0.164458056974211 1 1
0.165790237785283 0.165392961015776 1 1
0.154201388487811 0.153850950367568 1 1
0.222892849583088 0.222215089028068 1 1
0.207731290325792 0.2073210209639 1 1
0.165444274555436 0.16502253882653 1 1
0.267237497244874 0.266474279655639 0 0
0.157210771339146 0.156821728406376 1 1
0.185917110856781 0.185379959070162 1 1
0.207966509624869 0.20751162895013 1 1
0.163269837644607 0.162824112241605 1 1
0.205765502673907 0.205261107191708 1 1
0.252475843013284 0.251799960520102 1 1
0.183436410605623 0.182814650686307 1 1
0.175757616595244 0.175284577882924 1 1
0.182602119629526 0.182202962172333 1 1
0.241689694692863 0.241089554323978 1 1
0.195980298094817 0.195420421244735 1 1
0.198985213233434 0.198473044696944 1 1
0.198959362020673 0.198507783867057 1 1
0.179114148449669 0.178639982068817 1 1
0.202150746094891 0.20154565944924 1 1
0.16722080022139 0.166805107633597 1 1
0.165239191312287 0.164782104475602 1 1
0.188105803575604 0.187707583602282 1 1
0.19757983495662 0.197082422185787 1 1
0.184273704421491 0.183798712671254 1 1
0.223416273154966 0.222725168682507 1 1
0.249556206197583 0.24893661168119 1 1
0.197159188329948 0.196597680491589 1 1
0.234906031720019 0.234350902424061 1 1
0.1603363432397 0.159918429917313 1 1
0.219487907072235 0.218811947451504 1 1
0.189467256978537 0.189045279137435 1 1
0.207839739665616 0.207340648962843 1 1
0.174314651604493 0.173777229769881 1 1
0.184457125953229 0.183942610983303 1 1
0.193191436538061 0.192501339410685 1 1
0.180369913534652 0.179752736111726 1 1
0.19324653723626 0.192879503388081 1 1
0.188101141036066 0.187624958854609 1 1
0.181539644718911 0.181148545478332 1 1
0.193143856986894 0.192638637719234 1 1
0.183123139756007 0.18267650849016 1 1
0.201856559738619 0.201301690159807 1 1
0.187286250614419 0.186827575001096 1 1
0.183715851083996 0.183224522050752 1 1
0.212883258080263 0.21241006563479 1 1
0.258898545270594 0.258222679052922 0 0
0.166285624335209 0.165883719623975 1 1
0.201755161366345 0.201168723521519 1 1
0.243339378754771 0.242616000771841 1 1
0.192245744826137 0.191794058123554 1 1
0.188929319985762 0.188492475153419 1 1
0.218294330490638 0.217605988052638 1 1
0.196237006418627 0.195799259112737 1 1
0.225935925727388 0.225236722302573 1 1
0.233912662886942 0.233261980871602 1 1
0.19095748881844 0.1904041550255 1 1
0.201182772408802 0.200552572673068 1 1
0.194797884488947 0.194329194965348 1 1
0.204874409230834 0.204183605947647 1 1
0.206812521585415 0.206197815974734 1 1
0.234397612745175 0.233757583159822 1 1
0.200549703357511 0.200076117387301 1 1
0.237092052474752 0.236510933354876 1 1
0.22662179309829 0.226066671659814 1 1
0.213446419438382 0.212871667499119 1 1
0.197953827647625 0.197457838576253 1 1
0.219334614032174 0.218829501198757 1 1
0.182870734343929 0.182410467135544 1 1
0.198647913922019 0.198037356430842 1 1
0.240081752183836 0.239482624800021 1 1
0.160055245560936 0.159709547714176 1 1
0.172301838042692 0.171854413809431 1 1
0.238363136499724 0.23773064259447 1 1
0.198192993906355 0.197639762625126 1 1
0.166485455731666 0.165936984990615 1 1
0.223011662840956 0.222438271949055 1 1
0.244039921510144 0.243475828916863 1 1
0.248286608404528 0.247696894860537 1 1
0.20181202613087 0.201242268928219 1 1
0.162045315243919 0.161659162471955 1 1
0.230328347093176 0.229749615176277 1 1
0.241737999036298 0.241086082924802 1 1
0.244487752639424 0.243769146770912 1 1
0.190750561179556 0.19031938100205 1 1
0.211568904004938 0.211031691215064 1 1
0.209419426983362 0.20877859791954 1 1
0.228478511204004 0.227965466110988 1 1
0.193390532211056 0.192833674836436 1 1
0.157693380594101 0.157367544743216 1 1
0.246883504110892 0.246381477581134 1 1
0.169745695280794 0.169337161654579 1 1
0.215852007198795 0.215297866223784 1 1
0.210105441813723 0.209631473775417 1 1
0.195092650909073 0.194505935116902 1 1
0.209207802433416 0.208724310222911 1 1
0.218463989863854 0.217777904527147 1 1
0.157772855851129 0.157429097615384 1 1
0.175238714877131 0.174786084467821 1 1
0.243128283646482 0.242518189497704 1 1
0.202280440304521 0.20186000109154 1 1
0.222903042956047 0.222398314449536 1 1
0.223118675699297 0.22252788507854 1 1
0.227090595674809 0.226393460988353 1 1
0.228566150528274 0.227923731781882 1 1
0.212348918480241 0.211805038691886 1 1
0.195231941916066 0.194611647318307 1 1
0.200587783041252 0.200025897616005 1 1
0.202825993782939 0.202013188347314 1 1
0.199566796594831 0.198897818797851 1 1
0.23865050792027 0.238140333819939 1 1
0.175430721661297 0.174974110497443 1 1
0.161896542929147 0.16134079980879 1 1
0.227961810067325 0.2272593526203 1 1
0.215425128965474 0.214907559674216 1 1
0.222244689530734 0.221742322322269 1 1
0.170712974093644 0.170276992628349 1 1
0.215307010485141 0.214906501657014 1 1
0.17667076240533 0.176043678792801 1 1
0.178368388672418 0.178020086004919 1 1
0.218849993132245 0.218265845983315 1 1
0.226244176266812 0.225435546680754 1 1
0.236150246912405 0.235159335451939 1 1
0.16523151043604 0.164776664023369 1 1
0.202322517575356 0.201993100535693 1 1
0.244733353924339 0.244185948742008 1 1
0.166858057379616 0.166479466390364 1 1
0.21279795493894 0.212296425362899 1 1
0.167862850963357 0.16748936634147 1 1
0.210718664771042 0.210127503670906 1 1
0.174318389617385 0.173926038092518 1 1
0.184319870865494 0.183841133359569 1 1
0.175234287126629 0.174759366577101 1 1
0.201511693383862 0.20114378389156 1 1
0.160972399070621 0.160654072034374 1 1
0.20409953263636 0.203531598549856 1 1
0.220596819133189 0.220041029934934 1 1
0.179611052810156 0.179187404602861 1 1
0.189060357646675 0.188633148542506 1 1
0.195552296035776 0.195121086605374 1 1
0.186125604353464 0.185572240402717 1 1
0.198396733961095 0.197829156444712 1 1
0.208777723662775 0.208136666024906 1 1
0.210195082369298 0.209655891568584 1 1
0.215221796644779 0.214641406007741 1 1
0.226595375462716 0.226076531748617 1 1
0.148827524076122 0.148499494790257 0 0
0.175173812271394 0.174771149697694 1 1
0.218436710105787 0.217853730657476 1 1
0.166119830280638 0.165730099942635 1 1
0.159421340716179 0.158998902676805 1 1
0.146381528727085 0.145889666599282 1 1
0.24860492968576 0.248007579542524 1 1
0.176654961834555 0.176164937414592 1 1
0.179726967500651 0.179261093885575 1 1
0.22027900778349 0.219739593431748 1 1
0.186685155935606 0.186099922318322 1 1
0.196438411444903 0.195938004020193 1 1
0.216282411840996 0.215698449522686 1 1
0.211212547745733 0.210608275596561 1 1
0.21941587544695 0.218904077939891 1 1
0.15290364491888 0.152446732630597 1 1
0.170838746592039 0.170443695047134 1 1
0.188546271315344 0.188155376749113 1 1
0.235362379212053 0.23480435860307 1 1
0.221822665824661 0.22124336476683 1 1
0.169008912701184 0.168587840132298 1 1
0.193566148287178 0.193161401622505 1 1
0.201425187675847 0.2009443918341 1 1
0.222187877600982 0.221544334219457 1 1
0.185389488952412 0.184908670035803 1 1
0.19350930195852 0.193101039056381 1 1
0.223497665214251 0.222909373207542 1 1
0.217475807929456 0.216879431865634 1 1
0.229184484401341 0.228613448141585 1 1
0.169810499163329 0.169389879460763 1 1
0.180108146115089 0.179715524769373 1 1
0.180744421098954 0.180346931080069 1 1
0.185844940677724 0.185305484043341 1 1
0.171177546852441 0.170735767816842 1 1
0.195503625920833 0.195029713609498 1 1
0.227544747047337 0.227004651348754 1 1
0.199266323014947 0.198818924907534 1 1
0.221264562805347 0.220726192177922 1 1
0.214283531087297 0.213770354304211 1 1
0.210114953859659 0.20951915353881 1 1
0.189219579127062 0.188808626877334 1 1
0.221728281827715 0.221150836475827 1 1
0.183687936627469 0.18326196665441 1 1
0.225475194851996 0.22494157855848 1 1
0.211083629564819 0.210613544151992 1 1
0.177820197434322 0.177418808373651 1 1
0.141722713692002 0.141322775571801 0 0
0.186184654953838 0.185794745742064 1 1
0.206037987227716 0.205522871124405 1 1
0.148194072455112 0.147801080133476 0 0
0.211131668114075 0.21060982322001 1 1
0.200810605195396 0.200349648764342 1 1
0.180204129568663 0.179672629086939 1 1
0.23225028095803 0.231582381548448 1 1
0.178912398535938 0.178425177667185 1 1
0.213196151966215 0.212606154291461 1 1
0.220259111018043 0.219699374234199 1 1
0.205438238390205 0.204965001818784 1 1
0.209075291202805 0.208599651840524 1 1
0.218904894671301 0.218309708225487 1 1
0.197473172642697 0.196936175848298 1 1
0.232056016616086 0.231489129904137 1 1
0.231839408069264 0.231228610386952 1 1
0.185317173299838 0.184909410564176 1 1
0.213546970839855 0.212984303417866 1 1
0.19734635549635 0.196878745555495 1 1
0.212363752431357 0.211761510520798 1 1
0.232799673436327 0.232242384423328 1 1
0.179777048748948 0.179302526177788 1 1
0.250781592210222 0.250086153559743 1 1
0.180763143945483 0.180318324715411 1 1
0.206220255273608 0.205739871939336 1 1
0.190742855574681 0.190143407500676 1 1
0.181642202178198 0.181174307255811 1 1
0.209987633792109 0.209470623032808 1 1
0.194676358562251 0.194183402973384 1 1
0.211629996994615 0.211147215735061 1 1
0.21252973989164 0.212039813532249 1 1
0.20857594293368 0.20813376424159 1 1
0.183108962002025 0.182556144600619 1 1
0.231202642494537 0.230655035492587 1 1
0.184925930749368 0.184452213490932 1 1
0.265625337916647 0.264907620966082 0 1
0.17474602308408 0.174382081686281 1 1
0.174780056485078 0.174243565334851 1 1
0.223265106486805 0.222724354887672 1 1
0.201318417853015 0.200877238648479 1 1
0.171290033185104 0.170824257429 1 1
0.171197467705799 0.170816103874325 1 1
0.199019260180996 0.198510760735329 1 1
0.219710357290366 0.219217342180381 1 1
0.198678931154564 0.198060240696184 1 1
0.173079474665637 0.172641655616375 1 1
0.249857878301542 0.249052654655372 1 1
0.187046356220002 0.186612431132207 1 1
0.162445740636249 0.162160770759724 1 1
0.251329313033817 0.250760529467804 0 0
0.241784497367557 0.241260027350798 1 1
0.202135766836176 0.201602212860423 1 1
0.183443126517493 0.183019889906835 1 1
0.159801615938394 0.159418485614198 1 1
0.166669266861785 0.166225543306398 1 1
0.140409706761743 0.140053342921248 0 0
0.201543213774757 0.201128414876052 1 1
0.204046525020132 0.203519974165177 1 1
0.176956179405057 0.176586352387723 1 1
0.147657610075519 0.14726190135491 1 1
0.185830740330591 0.185395698544716 1 1
0.208780112312247 0.208259753779263 1 1
0.230731843756705 0.229993117081775 1 1
0.203707969376225 0.203029513637562 1 1
0.188047319726993 0.187705605162222 1 1
0.221205790627458 0.220610493032651 1 1
0.259277185018862 0.25861000794893 0 0
0.21062708004273 0.20995831305519 1 1
0.210944631837919 0.210428915465293 1 1
0.172680557325591 0.172142302411662 1 1
0.20546321779402 0.204898464660456 1 1
0.186347745179651 0.185940295452605 1 1
0.155757232475261 0.155420707139574 1 1
0.202404581261638 0.201738151773721 1 1
0.244586208815516 0.243977984610959 1 1
0.201657706853847 0.201173050187192 1 1
0.227291437868074 0.226659180299143 1 1
0.193853735033587 0.193323914445874 1 1
0.233048059436085 0.232458647416601 1 1
0.225869503721471 0.225153363626273 1 1
0.185135772734991 0.184754767478878 1 1
0.160005177255376 0.15956732104188 1 1
0.166291186243972 0.165912695200616 1 1
0.20517792561658 0.204766121546762 1 1
0.204046175877482 0.203621447511563 1 1
0.201589683289094 0.201104230936443 1 1
0.189259867678133 0.188775583145567 1 1
0.151352291396831 0.151018067185471 1 1
0.139131700754864 0.138712752551156 0 0
0.172108880502535 0.171409556143413 1 1
0.197215369990411 0.196729385672907 1 1
0.189918564341418 0.189452484917489 1 1
0.184116284988118 0.183821998045646 1 1
0.184362543502184 0.183625597042397 1 1
0.201720826892354 0.201203503072812 1 1
0.246448409074413 0.245877613583098 1 1
0.190026679317407 0.189580655574238 1 1
0.226255978452376 0.225693160584358 1 1
0.207428047523155 0.206860619769262 1 1
0.170027375851427 0.169632820926548 1 1
0.209654716326029 0.209157742534606 1 1
0.153998439945835 0.153670852605942 1 1
0.183773166820759 0.183355544170488 1 1
0.151277678659314 0.15085346518175 1 1
0.164667246479587 0.164171865164995 1 1
0.177089329207908 0.176655684649329 1 1
0.193179096766807 0.192651873820108 1 1
0.194449518121081 0.193894519279083 1 1
0.219903749033885 0.219324367564271 1 1
0.264891758163275 0.264249937085859 0 0
0.248847724527442 0.248121354418518 1 1
0.263641345508702 0.262964288915377 0 0
0.231580053027232 0.230697971781756 1 1
0.202191820959128 0.201637469124904 1 1
0.164605597503858 0.164169814003851 1 1
0.193829159232687 0.193383002328458 1 1
0.160278278250996 0.159855464202408 1 1
0.18370657542828 0.183291480130738 1 1
0.216073708394087 0.21527535460978 1 1
0.182643407802199 0.182206033712947 1 1
0.203629737559886 0.20318164123 1 1
0.205913034658054 0.205340067530194 1 1
0.193675189073554 0.193245099842612 1 1
0.21010826091378 0.209655028628482 1 1
0.177841265224358 0.17738695348249 1 1
0.225183956361325 0.224650510307551 1 1
0.218463023362619 0.217773602575072 1 1
0.198328692832341 0.197790813727501 1 1
0.190504760445471 0.18994896567652 1 1
0.217599354030405 0.217071595906899 1 1
0.208501884254733 0.20807934359364 1 1
0.199291728979897 0.198703330510312 1 1
0.147420665810539 0.146998909227577 1 1
0.165865402297537 0.165407120052776 1 1
0.212576857889767 0.212078317884696 1 1
0.156289377247156 0.155978444114045 1 1
0.242106002324864 0.241460115993229 1 1
0.199022018962054 0.198566889023428 1 1
0.163208120891783 0.162806219249714 1 1
0.175960794161607 0.175570335634841 1 1
0.220869788574687 0.22028918308298 1 1
0.223454262171753 0.222984951449929 1 1
0.195666898132319 0.195205143286492 1 1
0.184442972469421 0.183824631186549 1 1
0.166240704079478 0.165729738358027 1 1
0.206032400042125 0.205488665636836 1 1
0.204418175802768 0.203767467772815 1 1
0.184209751732394 0.183566505091598 1 1
0.173998071892546 0.173609458460139 1 1
0.211225665227566 0.210537107598807 1 1
0.168123861226249 0.167688974551747 1 1
0.185911706687953 0.185333198922121 1 1
0.243836231203643 0.24323115749893 1 1
0.174151861961634 0.17366430128714 1 1
0.192650293968575 0.19217301860289 1 1
0.162975169954331 0.162665616901889 1 1
0.240635872478173 0.240049389934854 1 1
0.252466555421571 0.251798204570033 1 1
0.174298441446914 0.173890572127029 1 1
0.221348687929872 0.2207902432606 1 1
0.216811999850912 0.216352526043887 1 1
0.19573118582068 0.195243339604267 1 1
0.222906766450039 0.222377300161112 1 1
0.169322647934844 0.168834310920811 1 1
0.221280764052997 0.220814146140951 1 1
0.197681990771122 0.197165075755298 1 1
0.187671111499629 0.187229563693323 1 1
0.19580336513046 0.195342292604267 1 1
0.217907163542529 0.217340078547254 1 1
0.179577428917854 0.179175877000978 1 1
0.199024290891392 0.198432010844555 1 1
0.191511005256293 0.191013572189764 1 1
0.237278865800579 0.236789311189457 1 1
0.187664901427472 0.187164680254916 1 1
0.171383866093088 0.170914300330482 1 1
0.239543981289146 0.238891942639103 1 1
0.234991454366597 0.234409207064441 1 1
0.216028095635623 0.215667385998876 1 1
0.163560195520056 0.163224023845455 1 1
0.225601352958808 0.225004376695333 1 1
0.199137949454045 0.198685581379248 1 1
0.21609869678414 0.215588819913515 1 1
0.219799391979303 0.219198260846119 1 1
0.216091892959751 0.215397697305661 1 1
0.178256651681858 0.17782165082588 1 1
0.22066911224791 0.220199974052414 1 1
0.145544878277777 0.145088050325651 0 0
0.220679373650342 0.220117876664566 1 1
0.205280351669336 0.204805279573302 1 1
0.227953631260235 0.227486557471235 1 1
0.180565684877538 0.18014344066464 1 1
0.174107958165443 0.173753228382765 1 1
0.204980201775357 0.204415644740258 1 1
0.209719541066748 0.209166484422866 1 1
0.20858393892884 0.208098303144493 1 1
0.19365869384166 0.19312047023381 1 1
0.19834276093744 0.19787342960948 1 1
0.219467448445698 0.218922025298495 1 1
0.219284329639931 0.218699361064453 1 1
0.229512289114026 0.22869001709827 1 1
0.232424288924798 0.231904060928402 1 1
0.213462133181216 0.212962948477538 1 1
0.185188655867628 0.184772335968425 1 1
0.238219495129938 0.237609657697001 1 1
0.164053232195688 0.163639860341048 1 1
0.18332925062471 0.182800241674039 1 1
0.22062129152327 0.219845257384615 1 1
0.180269530217214 0.17979206031525 1 1
0.212654609841214 0.21213271797356 1 1
0.197580638202684 0.197014226192858 1 1
0.251506274811559 0.250841654962695 1 1
0.19977392414714 0.199299053052401 1 1
0.21339405682154 0.212936799883019 1 1
0.225811648875536 0.225315023623735 1 1
0.197062481379306 0.19655558051639 1 1
0.19085033041919 0.19032369297987 1 1
0.182777610166351 0.182433949007218 1 1
0.257592712630843 0.256941329811355 0 0
0.223464349254637 0.223010265966858 1 1
0.147601450673572 0.147210187818579 0 0
0.201186698341414 0.200686182591515 1 1
0.198704854753019 0.198163993750413 1 1
0.2253841853387 0.224815117221195 1 1
0.19653888941309 0.196052094743638 1 1
0.205172692312843 0.204606419868298 1 1
0.220180453898634 0.219568852672348 1 1
0.185428747632005 0.185087670254292 1 1
0.212089069832061 0.2116441416839 1 1
0.155575056314219 0.155172226380981 1 1
0.220779418827766 0.220194082794798 1 1
0.237375123921297 0.23682690694705 1 1
0.164709100730458 0.164095796704776 1 1
0.15824751073517 0.157799275818458 1 1
0.219103768608966 0.218516423407026 1 1
0.154387766774044 0.154053630860266 1 1
0.248420571077616 0.247790827387074 1 1
0.151891252476294 0.151546787121872 1 0
0.222815001898334 0.222281122396793 1 1
0.220039311627084 0.21954388246022 1 1
0.186449254961861 0.186099282829072 1 1
0.200071056751099 0.199545756352935 1 1
0.176528996580019 0.176049276278661 1 1
0.19162574624806 0.191099119741234 1 1
0.16986410527977 0.169443924729822 1 1
0.206103647953545 0.205515915380018 1 1
0.203129515457569 0.202619053554703 1 1
0.208682677134349 0.208033202436062 1 1
0.219890094877367 0.219289530929616 1 1
0.166475969561111 0.166091576231111 1 1
0.2031064431709 0.202562296275926 1 1
0.184922537710977 0.184407667511275 1 1
0.196927247957966 0.196422206224634 1 1
0.193143050750312 0.192750621077623 1 1
0.223603307136971 0.222853537153722 1 1
0.205713320492522 0.205117819234747 1 1
0.201990375958965 0.201531117295753 1 1
0.227466286520799 0.22690278295336 1 1
0.238415630412954 0.23778020351212 1 1
0.191693232525676 0.191258162253745 1 1
0.19255876654932 0.192065804724993 1 1
0.205840946865761 0.205291012190944 1 1
0.185963515492046 0.185496700726669 1 1
0.168782874850739 0.168343592670453 1 1
0.222033931700998 0.221517862095643 1 1
0.181751141790514 0.18135151162721 1 1
0.192538670648241 0.192041168590482 1 1
0.193332269319241 0.192798991813998 1 1
0.202514049431213 0.201831494267517 1 1
0.227772338813979 0.227283998886567 1 1
0.171721630557033 0.171328083964352 1 1
0.215439970586599 0.214953023737666 1 1
0.221757618802153 0.221184801647402 1 1
0.213453396692603 0.212950366318438 1 1
0.192512353664731 0.192015590995216 1 1
0.198379440953071 0.19793913746772 1 1
0.208590112015514 0.208034471522841 1 1
0.171006455607465 0.170466994818373 1 1
0.215687935662878 0.215091148323667 1 1
0.175426394447103 0.174931030261753 1 1
0.204248363776036 0.203726800688961 1 1
0.177349276819373 0.176901525657998 1 1
0.185241182468671 0.184692267346356 1 1
0.181219813603876 0.180813192342252 1 1
0.215752550444842 0.215255374634777 1 1
0.190022287586117 0.189512701883688 1 1
0.187128781669955 0.186673204154414 1 1
0.179659935533504 0.179240133664485 1 1
0.228150755251874 0.227707524487357 1 1
0.195990083113079 0.195506058445508 1 1
0.165809125211203 0.165265530898468 1 1
0.182246611480642 0.181800665269381 1 1
0.218823159374836 0.218326532522346 1 1
0.196186938017153 0.195681220022204 1 1
0.215486131859493 0.215099654646568 1 1
0.193333659525372 0.192890663476784 1 1
0.163749463261146 0.163318432026921 1 1
0.177865924611403 0.177430453195641 1 1
0.213723018049252 0.213206441228219 1 1
0.290259573352109 0.289467395811344 0 0
0.205729129108052 0.205261096136788 1 1
0.185724663788301 0.185360841255595 1 1
0.204644868302768 0.204109051336032 1 1
0.214419229738269 0.213860280429938 1 1
0.237874353139609 0.237163338042972 1 1
0.208745192293644 0.208296756398939 1 1
0.243417486718774 0.242836885189553 1 1
0.208282169811408 0.207687565266752 1 1
0.161972295197724 0.161556240153889 1 1
0.166670525594567 0.166078049570432 1 1
0.2046659386186 0.204035089317873 1 1
0.193723993291754 0.193272255999469 1 1
0.202670673210284 0.202087125741539 1 1
0.147947641225795 0.147643215333617 1 1
0.20002569738407 0.199354491930786 1 1
0.207889510576316 0.207381479883537 1 1
0.188757225938139 0.188287249652236 1 1
0.207040778197324 0.206502308022292 1 1
0.19045377704276 0.189887495301713 1 1
0.228513578589108 0.227708239779338 1 1
0.232984803723701 0.23242655383876 1 1
0.205727993579284 0.205284570147113 1 1
0.241055126495664 0.240481980110566 1 1
0.190220672244174 0.189641903495389 1 1
0.190413955248158 0.189881573279796 1 1
0.227737553420659 0.227230844609185 1 1
0.207006300344848 0.206449509696488 1 1
0.251535751094999 0.250897955294722 1 1
0.190559428010513 0.190055613273768 1 1
0.198745375092664 0.198198956195443 1 1
0.188654818209153 0.188069272180279 1 1
0.14446332424917 0.14404761641482 0 0
0.226601554810182 0.225881844131252 1 1
0.183583424784844 0.183132477921148 1 1
0.241285181619903 0.240663950150905 1 1
0.16948749250615 0.168959338360448 1 1
0.211988347635817 0.211489328376505 1 1
0.204528981744704 0.204179491404633 1 1
0.132074167582175 0.131880812991497 0 0
0.21802669232229 0.217547205796916 1 1
0.196751242228977 0.196228082435831 1 1
0.241563749138809 0.24103305537322 1 1
0.207336688717835 0.206634940827222 1 1
0.180680601455806 0.180208065707239 1 1
0.194983134265808 0.194554146141345 1 1
0.248969491017445 0.248436067306154 0 0
0.207425243727475 0.206834071449826 1 1
0.214669439088509 0.214068286520694 1 1
0.155716377837222 0.155353380389659 1 1
0.238450597616321 0.237917871533825 1 1
0.168808462818765 0.168426388485303 1 1
0.192320532923712 0.191887429852844 1 1
0.207598370877912 0.207019371816905 1 1
0.226714424828444 0.226173573501337 1 1
0.211060925455976 0.210563266612026 1 1
0.231066033309677 0.230499816405227 1 1
0.215943971739448 0.21548526080051 1 1
0.1779151572875 0.177478525270772 1 1
0.185619000432802 0.185213795722993 1 1
0.204488395277952 0.203925334498024 1 1
0.220537436635427 0.220005625964997 1 1
0.201208833862867 0.200682406589381 1 1
0.20133461671705 0.200889844778585 1 1
0.211707317048907 0.211072659847765 1 1
0.224153265551413 0.223625092872745 1 1
0.162556793117973 0.162185010389408 1 1
0.170310315663622 0.169846242661227 1 1
0.220755290276506 0.220079724991431 1 1
0.199844129945769 0.199484486523715 1 1
0.184451534124889 0.183959320115687 1 1
0.213248830817428 0.212703145105891 1 1
0.185183358726839 0.184759915289464 1 1
0.210379826759606 0.209852218656002 1 1
0.176373539184274 0.175936902398856 1 1
0.189229500941476 0.188874154570896 1 1
0.230951803354543 0.230390495674065 1 1
0.166944487186835 0.166523913889907 1 1
0.184932390393606 0.18451076431269 1 1
0.207273082775488 0.20673031489381 1 1
0.256061138456681 0.255455097021152 0 0
0.197901928016552 0.197177042966074 1 1
0.216466989286132 0.215839905829355 1 1
0.22677314692511 0.226297502692361 1 1
0.192842802269608 0.192379095556199 1 1
0.200759053930497 0.200261903927559 1 1
0.237435489281534 0.23686961917539 1 1
0.167877892656806 0.167486434765515 1 1
0.182921839671338 0.18248580327523 1 1
0.226404930000965 0.225872046116973 1 1
0.197826608075833 0.197367398532141 1 1
0.191974238142482 0.191460484615844 1 1
0.222770808083022 0.222129571460419 1 1
0.185054154821916 0.184565135366709 1 1
0.245931549509481 0.245161959094793 1 1
0.195672092220974 0.195313903651392 1 1
0.220648746473552 0.219971144846849 1 1
0.219312267763138 0.218761131397995 1 1
0.176612684913529 0.176117967689548 1 1
0.221710502379159 0.221169887600129 1 1
0.206105037554489 0.20560078265015 1 1
0.201181299734063 0.200705496928792 1 1
0.185353832341643 0.184914368690443 1 1
0.213834004425589 0.213322454260511 1 1
0.220497261679822 0.219918134527741 1 1
0.167088992168695 0.166661348783956 1 1
0.222326000444905 0.221749788502258 1 1
0.201875782939806 0.201416307863453 1 1
0.210314348528585 0.209549239342196 1 1
0.206797002944793 0.206237305737754 1 1
0.217131917022478 0.216595176660981 1 1
0.226628853180768 0.226028129196383 1 1
0.224139803108148 0.223599050618293 1 1
0.226581751332513 0.226018610559524 1 1
0.234128350112041 0.233272305424747 1 1
0.249530453583771 0.248751677703757 1 1
0.183287433735361 0.182836399066341 1 1
0.211181135068155 0.210643881177688 1 1
0.174857702382743 0.174419080599133 1 1
0.196426608157529 0.195908455405771 1 1
0.183293808329032 0.182803533453803 1 1
0.19835087143966 0.197908033955831 1 1
0.198020167691995 0.19747308464846 1 1
0.248102759446931 0.247524699103956 1 1
0.175555330452228 0.17510886160888 1 1
0.184242720483388 0.183827847406599 1 1
0.192180895770242 0.191678939394753 1 1
0.242634846854067 0.242022274967529 1 1
0.198661103280235 0.198176834083765 1 1
0.19811430647077 0.19764057914099 1 1
0.181336242028325 0.18094966050389 1 1
0.211561007452062 0.211012151513951 1 1
0.177924496168816 0.177511733635845 1 1
0.199352721450131 0.198901062965693 1 1
0.124142616937027 0.123794809964623 0 0
0.205367908494655 0.205019848499461 1 1
0.194204324855649 0.1937337895075 1 1
0.220458114822813 0.219804988415807 1 1
0.231963163788593 0.231293081582356 1 1
0.198812361345449 0.198331352952109 1 1
0.20464438774872 0.204146905125721 1 1
0.165789663168739 0.165397456989906 1 1
0.245965238214494 0.245220359598369 1 1
0.209333350727728 0.208894457321207 1 1
0.152620127307901 0.152276474048553 1 1
0.20958595540651 0.209029760596073 1 1
0.244925041640258 0.24440791966643 1 1
0.224575872541873 0.223992456969413 1 1
0.228068784573388 0.227546995718747 1 1
0.205454836202363 0.204845207445171 1 1
0.181897130761722 0.181465558017274 1 1
0.224221294068369 0.2236733043299 1 1
0.231225986173337 0.230487793155075 1 1
0.196828298397471 0.196145569770318 1 1
0.220314074191597 0.219675831108844 1 1
0.20603897185621 0.205645741750828 1 1
0.196837754626886 0.196356569904167 1 1
0.215974994024471 0.215295925693363 1 1
0.254950674654613 0.254154758894093 1 1
0.187495277304166 0.186991051517316 1 1
0.204134337579334 0.203618157759987 1 1
0.181637665813244 0.181154071938052 1 1
0.191128700084177 0.190488503733242 1 1
0.21849107617405 0.217914571242005 1 1
0.166644766204432 0.166303011393909 1 1
0.2074348110538 0.206949891521707 1 1
0.202527031063009 0.201926285997986 1 1
0.166393163814354 0.165970033376184 1 1
0.240480427121789 0.239866590238796 1 1
0.164741244044314 0.164360764627228 1 1
0.193343213625496 0.192818479208006 1 1
0.213252175536608 0.212758075651903 1 1
0.164678268628633 0.164277555878319 1 1
0.197646125347878 0.197140088453363 1 1
0.177231739762078 0.176751130566898 1 1
0.216990732078058 0.216494298390647 1 1
0.142314242889256 0.141902247983732 0 0
0.169217485816061 0.168918752312496 1 1
0.172309430083583 0.171987566298151 1 1
0.173471735253204 0.173076720772439 1 1
0.173612256043958 0.173093366959519 1 1
0.261006560436652 0.26027518967869 0 0
0.145714215717631 0.145415279679282 0 0
0.218717884791343 0.218185510951247 1 1
0.163333186891106 0.163012315890877 1 1
0.254816247430782 0.254243686389945 0 0
0.180354780746907 0.179864336423225 1 1
0.206937743028682 0.206241895350375 1 1
0.171144744202683 0.170606428311151 1 1
0.218231280895065 0.217752639011629 1 1
0.204373946985695 0.203805453806415 1 1
0.231036148273569 0.230330808037143 1 1
0.217247370067212 0.216516338001927 1 1
0.175022017840041 0.174600391049799 1 1
0.189969008871378 0.189542506354881 1 1
0.200702407896012 0.200369772740628 1 1
0.225439912180589 0.224761537193606 1 1
0.187632154619015 0.187171417526696 1 1
0.209779977154337 0.209267126230685 1 1
0.231348412375268 0.230704045635901 1 1
0.14543581335666 0.145051089347916 0 0
0.213699458212973 0.213238423616611 1 1
0.178578520773366 0.178166527972021 1 1
0.236280428254322 0.235546798485217 1 1
0.242589261526571 0.241997512881621 1 1
0.173017000189606 0.1726301033277 1 1
0.139525846687806 0.139207612401188 0 0
0.148901906236894 0.148492786696807 1 1
0.247561137672564 0.246735191078469 1 1
0.193167303027794 0.19267848354296 1 1
0.232459553580862 0.231923761539758 1 1
0.232122020598016 0.231570762564059 1 1
0.220285428290959 0.219714107270388 1 1
0.20848442949683 0.207870194303867 1 1
0.19831708723656 0.19780123092519 1 1
0.17317062957354 0.172772298853623 1 1
0.207887945648764 0.207068883850186 1 1
0.252139606969927 0.251607593573493 0 0
0.212981791770799 0.21238187660691 1 1
0.156049544590819 0.15553873535928 1 1
0.220895946875953 0.220250326928727 1 1
0.227123946175054 0.226526228889855 1 1
0.202688970303348 0.20215585453079 1 1
0.198318691141586 0.19783848037124 1 1
0.130234735876635 0.129962283548155 0 0
0.218851646135724 0.218295960471384 1 1
0.194008349330158 0.193559184436692 1 1
0.192988392583717 0.192631694812157 1 1
0.171386320233629 0.170880370929755 1 1
0.205453177506382 0.204900376382843 1 1
0.23995068904843 0.239419044924555 1 1
0.26347337337843 0.262742968733618 0 0
0.204084339045688 0.203469872348876 1 1
0.192337621187167 0.191957946604254 1 1
0.219515158097378 0.218980311985907 1 1
0.243311466941494 0.242772122719215 1 1
0.193653741235937 0.193158372881929 1 1
0.218636079029029 0.217889695254323 1 1
0.179645569854093 0.179206134880015 1 1
0.224287382919444 0.223723883959862 1 1
0.181765895012547 0.181356500609277 1 1
0.198817189713836 0.198320074983341 1 1
0.17350159407034 0.173137483551732 1 1
0.203590663262599 0.20301991925824 1 1
0.175279206190904 0.174803160939483 1 1
0.212932036427396 0.212426402984051 1 1
0.16146721657969 0.161085647762034 1 1
0.230621377274684 0.230028071740047 1 1
0.183982743574394 0.183563853684718 1 1
0.260977252644363 0.260216784726082 0 0
0.226220030813465 0.225631878131299 1 1
0.185090892521705 0.184575729673801 1 1
0.233382842060627 0.232889231474734 1 1
0.227605761197874 0.226848181700025 1 1
0.225670702536675 0.225168185449777 1 1
0.213925489759712 0.21338122360254 1 1
0.232308141142389 0.231764370493595 1 1
0.164729977964068 0.16428031655264 1 1
0.221145487460513 0.220450983540076 1 1
0.187054326925507 0.186447041460381 1 1
0.217690384416633 0.21719916222275 1 1
0.215973025508873 0.215486951633143 1 1
0.223503449227552 0.222951423044954 1 1
0.210856286983075 0.21012430304722 1 1
0.195950700352921 0.195450227773602 1 1
0.268753490776102 0.267789088669258 1 1
0.226340451854605 0.225563954079137 1 1
0.172565481816768 0.172160895758164 1 1
0.195542585080392 0.195012536856702 1 1
0.158697126274958 0.158402752883912 1 1
0.171359323134677 0.170870685536642 1 1
0.220743882745185 0.220211430640209 1 1
0.205288591054801 0.204808549927938 1 1
0.199709641958843 0.199231648334697 1 1
0.177555527732414 0.17701992061018 1 1
0.179060891221534 0.178609820097954 1 1
0.201936454792485 0.201442720033275 1 1
0.230501877993994 0.229899068409379 1 1
0.208186916933079 0.207736564402305 1 1
0.210881455693787 0.210418142892804 1 1
0.193489371774998 0.193068383205254 1 1
0.175875877678791 0.175513808059303 1 1
0.203829937447918 0.203398868977013 1 1
0.136423272095116 0.135980356132433 0 0
0.199992106021604 0.199475209288705 1 1
0.192095994646753 0.191665248078839 1 1
0.173748953288891 0.173288729802155 1 1
0.182052589042185 0.18152703674551 1 1
0.232693954520293 0.232232275443497 1 1
0.148558132798214 0.148052761450965 1 1
0.223884464512476 0.2233976170312 1 1
0.198956351713337 0.19849240213543 1 1
0.145588054983404 0.145239779491518 0 0
0.172706595965681 0.172226699835815 1 1
0.192322464170482 0.191719795186227 1 1
0.2086711748606 0.208135516496204 1 1
0.191650103440699 0.190988097242439 1 1
0.230330683709201 0.229716751928526 1 1
0.216267535884226 0.215731694966318 1 1
0.238495831183252 0.237404073029233 1 1
0.221535167655484 0.221014656372801 1 1
0.181074123411494 0.180672310634657 1 1
0.225589561970014 0.224887036466214 1 1
0.205189852862428 0.204633904573448 1 1
0.186414559401954 0.185926567950509 1 1
0.182535842550492 0.18204429762208 1 1
0.190893835771118 0.190489070722411 1 1
0.153817151906354 0.153422987643836 1 1
0.18943004136644 0.188936655641089 1 1
0.211824164479334 0.211400498582229 1 1
0.227546151375487 0.226934477617259 1 1
0.189509591317512 0.188909449131461 1 1
0.244493273714654 0.243889530148685 1 1
0.172777010860932 0.172264389231293 1 1
0.200744808767156 0.200404431052421 1 1
0.200727319049624 0.200189901401069 1 1
0.186780117642043 0.186340844155959 1 1
0.180888443998771 0.180518616031762 1 1
0.19146323692078 0.191051110651375 1 1
0.213156238204142 0.212604344004015 1 1
0.206853887225065 0.206406071200419 1 1
0.19973704168164 0.199271029338987 1 1
0.198333130268398 0.197797185949918 1 1
0.173036088182916 0.172730041102567 1 1
0.243870412901821 0.243189288957499 1 1
0.160443369891135 0.160059178548867 1 1
0.231717773999358 0.230934447653835 1 1
0.169516683995802 0.169031475758705 1 1
0.24202976586089 0.241437921780476 1 1
0.166356768688604 0.165908357508561 1 1
0.215921089200612 0.215308578036058 1 1
0.204712763566066 0.204140510891888 1 1
0.215044352026885 0.214585811913705 1 1
0.235461104928872 0.234827841931742 1 1
0.21756715189098 0.21698568222616 1 1
0.181915212590692 0.18135032566085 1 1
0.22334071414079 0.222768936329566 1 1
0.170519877027241 0.17001922604712 1 1
0.227054111145071 0.22647226393141 1 1
0.204673849048291 0.204175934571197 1 1
0.223294080729923 0.222745466100233 1 1
0.173962153012571 0.173499843045992 1 1
0.208383151963724 0.207866401996725 1 1
0.170848108249256 0.170397457417396 1 1
0.181988410273541 0.181366235323212 1 1
0.157145172396524 0.156752855668857 1 1
0.205856821662792 0.205439798746893 1 1
0.142286980045093 0.14185208554497 0 0
0.25053380897775 0.24989783523725 1 1
0.205953800697217 0.205435258515784 1 1
0.262645693766023 0.261776910088514 0 0
0.2051665470202 0.204371053934614 1 1
0.239466101651346 0.238787734540034 1 1
0.257233859033649 0.256695204701195 0 0
0.205761812530326 0.205188644576383 1 1
0.185222202330319 0.184691774021604 1 1
0.223859200093205 0.223262816113865 1 1
0.246600128241492 0.246024035497828 1 1
0.200442461930247 0.199945786138984 1 1
0.222616449605791 0.222144889066586 1 1
0.214001755358339 0.213505165168712 1 1
0.170946799252738 0.170484505830792 1 1
0.179212355602272 0.178824899494498 1 1
0.179432812281584 0.178969238922369 1 1
0.188838374395082 0.188389087160885 1 1
0.157712029660379 0.157463494755794 1 1
0.195281899934534 0.194752182278765 1 1
0.216140388647081 0.215518180377703 1 1
0.223815523573316 0.22327416441933 1 1
0.173141107895788 0.172639979058893 1 1
0.178204311150053 0.177786665968007 1 1
0.175504325288732 0.175205222261574 1 1
0.177206558229624 0.176650556703411 1 1
0.211952002220611 0.211392826441255 1 1
0.189406505518655 0.188906925608741 1 1
0.164136253586488 0.163830229907636 1 1
0.21702930975473 0.216501151707352 1 1
0.176569341963525 0.176077418961865 1 1
0.252520572728276 0.251957107766252 0 0
0.21245882733374 0.211979581632148 1 1
0.168011153874449 0.16757448939772 1 1
0.210572934585377 0.210153243551467 1 1
0.188816202960139 0.188425117393309 1 1
0.154876537758393 0.154452350803588 1 1
0.167177651063624 0.166743544649497 1 1
0.208717361612972 0.208137334875898 1 1
0.116267134668473 0.116042286305979 0 0
0.181970955982014 0.181508938367032 1 1
0.241871398237045 0.240923780334757 1 1
0.177485352040456 0.176948407594266 1 1
0.195670162800704 0.195197665180658 1 1
0.183908596028484 0.183501073648616 1 1
0.203014924359462 0.202444390851468 1 1
0.223897840865331 0.223335487159325 1 1
0.229630203617757 0.229099948709858 1 1
0.222621347894308 0.222067662386947 1 1
0.211069935964031 0.210434534679096 1 1
0.176949294315266 0.176346041931036 1 1
0.201171637133501 0.200735606047327 1 1
0.201573280370995 0.201159928398037 1 1
0.237646235203575 0.237047955852506 1 1
0.192648505247229 0.192265804340296 1 1
0.218469392547368 0.217924287681833 1 1
0.230875764313486 0.230247620110044 1 1
0.181207127192022 0.180708593520757 1 1
0.182378769880102 0.181913316884637 1 1
0.185359527049832 0.184986597337928 1 1
0.204543586007009 0.204076981184296 1 1
0.195418019719768 0.194947152550291 1 1
0.201251742124347 0.200722427361343 1 1
0.143902979377796 0.143498829060965 0 0
0.190058485009514 0.189450881022465 1 1
0.126657408208723 0.126276520248259 1 1
0.218888766030979 0.218257908685261 1 1
0.196262505124043 0.195784879699205 1 1
0.14432006842796 0.143951191227649 0 0
0.25145150053727 0.250890569339433 1 1
0.22822970028736 0.227696627599441 1 1
0.200015422334481 0.199494505238874 1 1
0.165305814057248 0.164891225993425 1 1
0.208903344834885 0.20837384514877 1 1
0.197915026228446 0.197310281758452 1 1
0.140660504722016 0.140333148328541 0 0
0.198965986563579 0.198475111334125 1 1
0.171101277184411 0.17072390734717 1 1
0.193252129898854 0.192808370601643 1 1
0.202101945725138 0.201293749783604 1 1
0.192887651158583 0.192291066696396 1 1
0.189757668833727 0.189226561881047 1 1
0.243646549931234 0.24299877645525 1 1
0.199925235040631 0.19943272684481 1 1
0.200069998982648 0.199566319251796 1 1
0.180223831734109 0.179765063249024 1 1
0.206498314805551 0.205788412688415 1 1
0.208241701824205 0.207710448931163 1 1
0.132290214419026 0.131934765637983 0 0
0.168842096880798 0.168388113968052 1 1
0.219110527610974 0.218533198947067 1 1
0.188336633168787 0.187970810996398 1 1
0.203871497586449 0.203417254030103 1 1
0.21406142387548 0.213425816119176 1 1
0.211546858728195 0.211036616177647 1 1
0.229894016262544 0.229352158079318 1 1
0.181049575106424 0.180639083592661 1 1
0.209364628634008 0.208854580123829 1 1
0.187752334915176 0.187202677938631 1 1
0.21260313278979 0.212124502327596 1 1
0.189132699631282 0.188622891850414 1 1
0.221977062143194 0.221476692984269 1 1
0.190433524134853 0.189938443756149 1 1
0.24352414232315 0.243004990733741 1 1
0.166763325745667 0.166489835021051 1 1
0.206594215535321 0.206095624256105 1 1
0.206855033031337 0.206255076401227 1 1
0.192661080681813 0.192199243622042 1 1
0.174253653997822 0.173591092831522 1 1
0.212684582702023 0.212121726880179 1 1
0.215171574300471 0.214702959915227 1 1
0.190138027420232 0.189559455159778 1 1
0.16732094338517 0.166918974694583 1 1
0.205093498520694 0.204692148211897 1 1
0.268104388363658 0.26732918506544 0 0
0.182686600329965 0.18219875026904 1 1
0.193730295303289 0.193094981933556 1 1
0.166042790722244 0.165562663685756 1 1
0.187401717346051 0.18695229786006 1 1
0.147993477551206 0.147740895713513 1 1
0.185145576875203 0.184542572675748 1 1
0.201302948119735 0.200818550068294 1 1
0.149310261125329 0.148893203455014 1 1
0.213690159438644 0.21297704333181 1 1
0.179316410510387 0.178919371792624 1 1
0.18668766182342 0.186209217720555 1 1
0.226998923260764 0.226435584221459 1 1
0.20354010034754 0.203083781078947 1 1
0.202449461160377 0.201919620779366 1 1
0.181693763588167 0.181317955692392 1 1
0.238472341754623 0.237946349885407 1 1
0.169827546547263 0.169362714633039 1 1
0.196625371574642 0.196074661454863 1 1
0.18815480900234 0.187595080345429 1 1
0.203219178121829 0.202878418752967 1 1
0.194422190963627 0.193941872521279 1 1
0.19423361696688 0.193803492793448 1 1
0.202002748791238 0.201517712806826 1 1
0.248498238056724 0.247880979564638 1 1
0.186447372030151 0.185964775853782 1 1
0.194154216242063 0.19357852700713 1 1
0.220089531080422 0.219578803209736 1 1
0.221577925417994 0.221056375047953 1 1
0.234134180713061 0.233567050753686 1 1
0.155458509586548 0.155067764816769 1 1
0.192079278124374 0.191672393871463 1 1
0.168305801466239 0.167897654233069 1 1
0.178993733442197 0.178569076118434 1 1
0.20591525309071 0.205392651728724 1 1
0.186804925752817 0.186374096509886 1 1
0.222163631398464 0.22169174900384 1 1
0.235862720583556 0.234946502211801 1 1
0.18364009866956 0.183248561482956 1 1
0.209909143580847 0.209447221727326 1 1
0.228924729314281 0.228388765028627 1 1
0.206733780571821 0.20627381380991 1 1
0.185458231455505 0.18492660315062 1 1
0.218702659006763 0.218227755637628 1 1
0.178757652512172 0.178258066569633 1 1
0.208689821759535 0.208025419676683 1 1
0.242051356252378 0.241540789041569 1 1
0.201981486991878 0.201511884251497 1 1
0.226027452158631 0.225295394000642 1 1
0.233996656766299 0.233152932228038 1 1
0.225700444893231 0.225045353450272 1 1
0.182215245522058 0.181817384442864 1 1
0.161069248801754 0.16064380366535 1 1
0.2049721700572 0.20451272540976 1 1
0.166546633056248 0.165936175740397 1 1
0.178687532145874 0.178186755476667 1 1
0.195235533395711 0.194572651629693 1 1
0.189284045984879 0.188736508181762 1 1
0.217382188391292 0.216919496237888 1 1
0.191322019479215 0.190997881633775 1 1
0.227513059196601 0.226888355772572 1 1
0.150460610614786 0.150059851578702 1 1
0.237596670311079 0.236938728328125 1 1
0.168549869210911 0.168118689478867 1 1
0.199801102780753 0.199292526092203 1 1
0.219869188807721 0.21938049562111 1 1
0.201614459159817 0.200989096605987 1 1
0.199545315598171 0.199120091680946 1 1
0.166278889310406 0.165798546371394 1 1
0.162986184646412 0.162610915966694 1 1
0.198368851072052 0.197967406199151 1 1
0.210036860826526 0.209456545911965 1 1
0.149836142376976 0.14953345073606 1 1
0.21948951434649 0.218881241689333 1 1
0.172484813272319 0.171934942546489 1 1
0.225342612946417 0.224707038760109 1 1
0.191389082672229 0.190936455711863 1 1
0.190573986593072 0.189991131404575 1 1
0.170210216567339 0.16973134394239 1 1
0.234846032407648 0.234327701168455 1 1
0.165622194587075 0.165331250309617 1 1
0.196351316954755 0.195901151321614 1 1
0.252836189636109 0.252264455932362 0 0
0.188011753812779 0.187562823929505 1 1
0.223198808894231 0.222547371608216 1 1
0.228927800889379 0.228458054852905 1 1
0.207110695790827 0.206613390859707 1 1
0.142614371152561 0.142296327236045 0 0
0.243294139983964 0.24275266972652 1 1
0.245740774247918 0.245051876210962 1 1
0.216644221755243 0.216165717609384 1 1
0.193971331483599 0.193541912030907 1 1
0.149006525282792 0.148694700054153 0 0
0.187475587972644 0.1869496773629 1 1
0.176359600805293 0.175808446356068 1 1
0.189382023637344 0.188932713188257 1 1
0.253595387465035 0.25289446622633 1 1
0.210048564390573 0.209569738075097 1 1
0.241994992528948 0.241391063481657 1 1
0.187632879335946 0.187122568387703 1 1
0.170453263128792 0.170020292075209 1 1
0.177598849324547 0.177167500118521 1 1
0.169686604617224 0.16930290609328 1 1
0.232400872752893 0.231844750580135 1 1
0.180281821953831 0.179823816854762 1 1
0.221901121862777 0.221308786069746 1 1
0.195672749231811 0.195208808532793 1 1
0.264614605154766 0.263966604690451 0 0
0.231635690947445 0.231065122392686 1 1
0.217712995328465 0.217163311940443 1 1
0.239659577220424 0.238971954152266 1 1
0.179188135279873 0.17865490608406 1 1
0.203147508332678 0.202563120873004 1 1
0.155676993357585 0.15529795790018 1 1
0.199247975239716 0.198804342200343 1 1
0.214424455075386 0.213960069043953 1 1
0.188640122118773 0.188164455481084 1 1
0.225464865921018 0.224878599499831 1 1
0.194946865441377 0.19438285626926 1 1
0.187576857868453 0.187178288923614 1 1
0.151686540889873 0.151340509513621 1 1
0.214257347933456 0.213671441400871 1 1
0.158588682493577 0.158167112963775 1 1
0.250693972778958 0.2500576379873 1 1
0.201674070358576 0.201305020343881 1 1
0.201243473570797 0.200770160115816 1 1
0.256202800786061 0.255534781207639 0 0
0.18484673895789 0.184465303835801 1 1
0.221421373912957 0.220859755516664 1 1
0.186822220004528 0.18637686138784 1 1
0.172795947616656 0.172381174273851 1 1
0.159092328624893 0.158661161006302 1 1
0.197845909682445 0.197400717351408 1 1
0.2199361933868 0.219332798852423 1 1
0.204469782953652 0.203925827204654 1 1
0.185990525461914 0.185520179169898 1 1
0.165085439109101 0.164655264371498 1 1
0.211294258502463 0.210819705225841 1 1
0.183604154929513 0.183132926251202 1 1
0.208245864359914 0.207786054973738 1 1
0.198434977016125 0.198072658889228 1 1
0.196708690963393 0.19610106212063 1 1
0.198710509015105 0.198243989514312 1 1
0.190008426127757 0.189514772413177 1 1
0.208099187776768 0.207685155429589 1 1
0.191211378903955 0.190795782045932 1 1
0.246372727238377 0.245782938258776 1 1
0.210293906649044 0.209799663694663 1 1
0.230788252371876 0.230216883512842 1 1
0.169030661427263 0.168582200204904 1 1
0.210577371200718 0.210040324443355 1 1
0.209102203394827 0.208509834193276 1 1
0.159627640501233 0.159112196299677 1 1
0.221844493046851 0.221412458747546 1 1
0.191261964746634 0.190862481829212 1 1
0.232326490317919 0.231613886474322 1 1
0.193681610547194 0.193241136144173 1 1
0.205061124675523 0.204544898625337 1 1
0.1902428057156 0.189871525672826 1 1
0.219217627421493 0.218657840724538 1 1
0.167920681833334 0.167569320445661 1 1
0.183015384305391 0.182637591256061 1 1
0.210317220066768 0.209778234059809 1 1
0.189149478021484 0.188496716821216 1 1
0.170876644427204 0.170482431347539 1 1
0.238352018105489 0.237752833741662 1 1
0.239636220348295 0.239076976422572 1 1
0.166675458643826 0.166278506094253 1 1
0.190627025744111 0.190166265402646 1 1
0.203990888489965 0.203423077769338 1 1
0.227734412792255 0.22726173852622 1 1
0.205012935418236 0.204595558120858 1 1
0.171992528708638 0.171517914239298 1 1
0.17339102644242 0.172947137606938 1 1
0.168968286833771 0.168522097277473 1 1
0.165371680368404 0.164900620210075 1 1
0.18897090713896 0.188318951438031 1 1
0.237035829222223 0.236377611169435 1 1
0.144624280681582 0.144374504778072 0 0
0.169037769779615 0.168628061817443 1 1
0.219346181048193 0.218851157316123 1 1
0.17547591919038 0.175087038820967 1 1
0.210260177433426 0.209775923491507 1 1
0.234040717136745 0.233408122356956 1 1
0.211620581362475 0.2111389387001 1 1
0.198806234473107 0.198318420362221 1 1
0.182033177894462 0.181569980000347 1 1
0.183761213768268 0.183201457359218 1 1
0.218293130536133 0.217739551624881 1 1
0.183540610276639 0.183017659421204 1 1
0.203330852371781 0.202742470053666 1 1
0.157244200383611 0.156880839412454 1 1
0.222319708921922 0.221697995866022 1 1
0.18121347844852 0.180757277527431 1 1
0.192687264672961 0.192275700987423 1 1
0.205546780892335 0.204970308282932 1 1
0.183550237577835 0.183114941059515 1 1
0.202727106429078 0.202250301343024 1 1
0.199007464300076 0.198566658920579 1 1
0.240451991538255 0.239918784594007 1 1
0.156816936644203 0.156356207617404 1 1
0.200700040863947 0.200181724336802 1 1
0.188746817452696 0.188263908463778 1 1
0.221329261291902 0.221010999456271 1 1
0.211189512593951 0.210742981345059 1 1
0.216477470031742 0.215691555245928 1 1
0.19928769349335 0.198798192849485 1 1
0.226204737924063 0.225665849856938 1 1
0.18637942275497 0.185906439920616 1 1
0.151364696100205 0.150966969550809 1 0
0.174760316255186 0.174305970067452 1 1
0.185287474083767 0.184641197258804 1 1
0.1698270096517 0.169430020271638 1 1
0.199754028888744 0.199240341379348 1 1
0.212630135476112 0.21218241474403 1 1
0.154281637252865 0.153815736797491 1 1
0.192602289073465 0.192091553149567 1 1
0.221281962732237 0.220707641332297 1 1
0.216066431733112 0.215606098206079 1 1
0.190136499587834 0.189615418761102 1 1
0.18743988743126 0.186904816753825 1 1
0.160999627293222 0.160647627049949 1 1
0.195793566551117 0.195299195134919 1 1
0.25221375862961 0.251472730574593 1 1
0.19974871154226 0.19923750210226 1 1
0.165007714231955 0.164610470191613 1 1
0.215559901722547 0.214994147211316 1 1
0.214607801836328 0.21408951530768 1 1
0.254787767118928 0.254226116012285 1 1
0.181875715523042 0.181420061454407 1 1
0.235210958760469 0.234619800762586 1 1
0.147897840291319 0.147600066001476 0 0
0.221742746518833 0.221202885055444 1 1
0.235809068039134 0.235227649508595 1 1
0.21564272743399 0.215077178198364 1 1
0.165012170352187 0.164611828375495 1 1
0.184083354674437 0.183623529332571 1 1
0.156624158305386 0.156443623730056 1 1
0.206969517132162 0.206473580077676 1 1
0.151552876048428 0.151211856269104 1 1
0.193456406743987 0.192947106216053 1 1
0.237770227673456 0.237232188931103 1 1
0.210775366387645 0.210236383354063 1 1
0.136719295010687 0.136383652338927 0 0
0.185986852077446 0.185498670742861 1 1
0.233079301619538 0.23255942717596 1 1
0.139428256804772 0.138977869121917 0 0
0.191754990819645 0.191328491553272 1 1
0.247219996323677 0.246690044079628 1 1
0.201341764654201 0.200660621047025 1 1
0.143547257234683 0.143158546293459 1 1
0.218030505997435 0.21741452691035 1 1
0.189949419289488 0.189585497460307 1 1
0.21280886627746 0.212327114606637 1 1
0.168186059307669 0.167787170866727 1 1
0.199376791738699 0.19888610787358 1 1
0.243510357921866 0.242850158439273 1 1
0.200698528228174 0.200256577672283 1 1
0.213619298263981 0.213049497269741 1 1
0.209660050568766 0.20914379471025 1 1
0.160119178757787 0.15979971436443 1 1
0.225089592556785 0.224604256011986 1 1
0.20220917066349 0.201768116397237 1 1
0.173529936233612 0.17308431801009 1 1
0.185564520782939 0.185007331560659 1 1
0.228398106164676 0.227879645293439 1 1
0.1967533780744 0.19637194327331 1 1
0.235193659246916 0.234609643396802 1 1
0.25132387426051 0.250681168196354 1 1
0.210311930508468 0.209726600567325 1 1
0.193074320269007 0.192548914041247 1 1
0.214051093342366 0.21355816785684 1 1
0.217133814424308 0.216502536695054 1 1
0.218188133196204 0.217511696878496 1 1
0.214016791575632 0.21350262049626 1 1
0.203231042762359 0.202631594785789 1 1
0.239783103655131 0.239207622334673 1 1
0.202853113963881 0.202316597787436 1 1
0.211606934986061 0.211059952431594 1 1
0.20800495738237 0.20750109858782 1 1
0.219354995302531 0.218801896399831 1 1
0.206585182099374 0.206048070185998 1 1
0.190919847706184 0.190409822019576 1 1
0.174026839266932 0.173548509407789 1 1
0.192105866549283 0.191690617952842 1 1
0.171453867622471 0.170864404960416 1 1
0.201173412953071 0.200658881005546 1 1
0.212337807007913 0.211840116771584 1 1
0.162776498064759 0.162495847178875 1 1
0.191782046955927 0.191390649736789 1 1
0.187777380514991 0.187292796772432 1 1
0.210231149785358 0.209698525138112 1 1
0.196095850693817 0.195589528208343 1 1
0.164934478053681 0.164563353057118 1 1
0.171430204978822 0.170976937994874 1 1
0.186724297057703 0.186270316167133 1 1
0.215426779952253 0.214968384026987 1 1
0.185065558117756 0.184596203817762 1 1
0.171314004200861 0.170731584694273 1 1
0.20420728297891 0.203795744395393 1 1
0.250812348240304 0.250277511145518 0 0
0.191089643912451 0.190592757833474 1 1
0.15983024416987 0.159392570814117 1 1
0.243087180722387 0.24246297981286 1 1
0.147197538227037 0.146829187773845 1 1
0.226381216756256 0.225788001530861 1 1
0.182211365911417 0.181734382280016 1 1
0.174111559710173 0.173673297599688 1 1
0.224261747064564 0.223689296039784 1 1
0.203437748824631 0.203022197860161 1 1
0.229686870324468 0.229157278369555 1 1
0.261801636839561 0.261114632675823 0 0
0.220363373407169 0.219853081904191 1 1
0.165015662818719 0.164580543625945 1 1
0.174757028987946 0.174327477475818 1 1
0.231082977523224 0.230419227163746 1 1
0.197841203737873 0.197382982995268 1 1
0.209120034558928 0.208317437971991 1 1
0.251736900129071 0.250955842408638 1 1
0.20462305845783 0.204141821866989 1 1
0.182405225260086 0.181844970490238 1 1
0.239740152574011 0.239119815466334 1 1
0.225962042210651 0.225280163333587 1 1
0.205021253547268 0.204640449658708 1 1
0.220537967579044 0.21999849847841 1 1
0.122872053757574 0.122656055473869 0 0
0.171487415007652 0.170987970015396 1 1
0.199499893139884 0.199086687250813 1 1
0.206014428297217 0.205454634179981 1 1
0.231324378085084 0.230757865742847 1 1
0.208619198016631 0.208177547629002 1 1
0.221804788174228 0.221249882443449 1 1
0.263523363169283 0.262852719413199 0 0
0.187953972600524 0.187462264852145 1 1
0.201961281255739 0.20133041046698 1 1
0.189332905491236 0.188947894351677 1 1
0.198638511151428 0.198181271908299 1 1
0.229009921325319 0.228427574126668 1 1
0.186340373064137 0.185879168226343 1 1
0.184651228420958 0.184155292663054 1 1
0.154136005500298 0.153775404126386 1 1
0.198165474606603 0.197632133926434 1 1
0.232171672640169 0.231512254546408 1 1
0.163336098976851 0.16287056368952 1 1
0.159815145494967 0.159503642967797 1 1
0.203029906271492 0.202485568165378 1 1
0.19198778001803 0.191463206716113 1 1
0.159957165121528 0.159572741764116 1 1
0.211675962217308 0.211105049199883 1 1
0.213636154575617 0.21312589898507 1 1
0.165180582458334 0.164780336816191 1 1
0.191735956075091 0.191248032149708 1 1
0.175495641344801 0.175015119337738 1 1
0.196574198326487 0.196083608198104 1 1
0.204679237051515 0.204228645052336 1 1
0.210043453469565 0.209622388316595 1 1
0.146598896382954 0.146167851888557 0 0
0.196640633166071 0.195995850694091 1 1
0.182112496610664 0.1816407089264 1 1
0.203540186403022 0.203018570616843 1 1
0.205651601723767 0.205217727767546 1 1
0.185825389315237 0.185389575300342 1 1
0.225804425724331 0.22527576317563 1 1
0.207998018536239 0.207467229580637 1 1
0.207685541390826 0.207280514368813 1 1
0.214484852764607 0.213915881892883 1 1
0.221023774117538 0.220485826073087 1 1
0.129222812529321 0.128893479909954 0 0
0.217182202450574 0.216613943744683 1 1
0.201892278301874 0.201365198110909 1 1
0.188047028747213 0.187595844191177 1 1
0.169177583754902 0.168636822470132 1 1
0.224723539382834 0.224065748236447 1 1
0.181192346951748 0.180792433049329 1 1
0.198656638423033 0.198009201094888 1 1
0.214587178392945 0.214033491312516 1 1
0.178271518999005 0.177655611334656 1 1
0.221602048800284 0.221022119199544 1 1
0.237243858640665 0.236606190502149 1 1
0.179650175435244 0.179196737704138 1 1
0.168622580520369 0.168058187792066 1 1
0.197904594237531 0.197457374769139 1 1
0.197889788172933 0.197370455826039 1 1
0.166823640140063 0.166300559918884 1 1
0.176572909954701 0.176147441391528 1 1
0.210682750667243 0.210251100299794 1 1
0.225858178384294 0.225335118266274 1 1
0.22730879299684 0.226612140145927 1 1
0.209292485708421 0.208796997275721 1 1
0.260887080946083 0.260112824817208 0 0
0.162333964495532 0.16183550455687 1 1
0.185030219968803 0.184638235516737 1 1
0.18953301925596 0.189152540782593 1 1
0.172063612509273 0.171644739446036 1 1
0.207293646717307 0.206791183184702 1 1
0.202486547716422 0.201948530775534 1 1
0.175529782877746 0.17514410315326 1 1
0.214261661209137 0.213743937085906 1 1
0.205668775639735 0.205180949641977 1 1
0.24106437867286 0.240538976132826 1 1
0.183006130401232 0.182515996774497 1 1
0.184020681435322 0.183507888688375 1 1
0.218294683137806 0.217704453565287 1 1
0.251210585490013 0.250629694645768 0 0
0.206412863474192 0.205867881840793 1 1
0.169233339528705 0.16883518661475 1 1
0.231944775320577 0.231318480895787 1 1
0.16267872629241 0.162153050803424 1 1
0.19726663841727 0.196767950402757 1 1
0.188541250297551 0.188087408401011 1 1
0.179350548229263 0.178912697953825 1 1
0.195730582589642 0.195244052837826 1 1
0.22956184146591 0.228908355293231 1 1
0.230823568018766 0.230192576483019 1 1
0.196447194798653 0.196009806779546 1 1
0.21320777911978 0.212658391764519 1 1
0.22670047608345 0.226117392962123 1 1
0.184954264832311 0.18452765562653 1 1
0.163550773035504 0.163157848958797 1 1
0.178584328350127 0.178240186658761 1 1
0.146771232516148 0.146364511142488 0 0
0.211620107876552 0.211073742269464 1 1
0.169941767663331 0.169520199595445 1 1
0.232314359283641 0.231797267810184 1 1
0.193809525631911 0.193269968205133 1 1
0.217983287853256 0.21738238224279 1 1
0.195158529104297 0.194704768054243 1 1
0.205464857306078 0.204817835619739 1 1
0.206102334967153 0.205523631746633 1 1
0.20327617905998 0.202683836636025 1 1
0.139889636916111 0.139530196905779 0 0
0.21635721187751 0.21570387137721 1 1
0.178913745608487 0.17846432859324 1 1
0.190858701141229 0.190253252049715 1 1
0.222222976110064 0.221698302010506 1 1
0.265701194354852 0.264917684006265 0 0
0.200317611758099 0.199852810507761 1 1
0.214319850315476 0.21378817716357 1 1
0.198722759150851 0.198237439343748 1 1
0.186736255615146 0.186275687139397 1 1
0.221647364210734 0.221115968336878 1 1
0.200610620966549 0.200079957807408 1 1
0.194740558416773 0.194286257603023 1 1
0.202615034224458 0.202061247267342 1 1
0.210815853124697 0.210331711601481 1 1
0.167007109964871 0.166599745109987 1 1
0.21716486442861 0.216722739077123 1 1
0.210238749878954 0.209838870303777 1 1
0.227909307462643 0.226931096066663 1 1
0.19200384479196 0.191300337521167 1 1
0.183522415922868 0.183079927270589 1 1
0.183321119758567 0.182928509154318 1 1
0.178782669648022 0.178359945046587 1 1
0.184915620554424 0.184480315168237 1 1
0.192796730691499 0.192264838127576 1 1
0.2193700948258 0.21879691307566 1 1
0.261946877841383 0.261220466952084 0 0
0.196784992183897 0.196014367378087 1 1
0.146039254922877 0.14568367694745 1 1
0.167460320029373 0.167076198130004 1 1
0.207260191689737 0.206589881936949 1 1
0.200072694432211 0.199603703932232 1 1
0.207130847787102 0.206567479239097 1 1
0.195512761524669 0.194791908638849 1 1
0.21753987173637 0.217042185517773 1 1
0.190394822553908 0.190062662579284 1 1
0.188705133836363 0.188203008346352 1 1
0.220038390943822 0.219564565654005 1 1
0.124334236977075 0.12398699274922 0 0
0.186101283827903 0.185642361351354 1 1
0.143465103299673 0.143161905906326 0 0
0.253941698547941 0.253338530164394 1 1
0.217535855167297 0.217007422741823 1 1
0.20541551894838 0.204903453978547 1 1
0.20052763768569 0.199953407502629 1 1
0.179419536108124 0.17901998426176 1 1
0.231331844476624 0.230683880131782 1 1
0.17134285590309 0.170890700160464 1 1
0.174261321576088 0.17379139846572 1 1
0.256445177115606 0.255804381244825 0 0
0.223871350789367 0.223276265421499 1 1
0.218185712120431 0.217627948299224 1 1
0.201669542924612 0.201073206019534 1 1
0.166696883177274 0.16631316266109 1 1
0.191762890246314 0.191135943730141 1 1
0.255982231527118 0.255252653827397 0 0
0.202650408623553 0.201997426702585 1 1
0.165285199302031 0.164843944967078 1 1
0.21673487471541 0.216270567720152 1 1
0.145562018381002 0.145209336511624 0 0
0.199062456077786 0.198548842406165 1 1
0.231235591071364 0.230663435661486 1 1
0.15975066770565 0.159407608786285 1 1
0.222070808589036 0.221561456137977 1 1
0.188260921241912 0.187610587177773 1 1
0.204470886551843 0.203934399759018 1 1
0.246249171237519 0.245681136817172 1 1
0.123119252315865 0.122757758272628 0 0
0.222699220070584 0.222192206223135 1 1
0.17885577417522 0.178369751026277 1 1
0.197006978380183 0.196467833957929 1 1
0.178169219764257 0.177743791981959 1 1
0.18336210702012 0.182954098080831 1 1
0.225139240192787 0.22468409998234 1 1
0.157639108747663 0.157270427421025 1 1
0.214369884753168 0.213869553620453 1 1
0.189422136316646 0.188930637964753 1 1
0.235241173494908 0.234632513854054 1 1
0.209698290615427 0.209136178099099 1 1
0.134640534524392 0.134427352125827 0 0
0.176250043651899 0.17559282577495 1 1
0.221352381426265 0.220698292170049 1 1
0.203919944798332 0.203191948099869 1 1
0.193793740222515 0.193367808965478 1 1
0.20062703056203 0.200072298297042 1 1
0.189858366444895 0.189379747072028 1 1
0.208622668216453 0.208159536267657 1 1
0.179986993844405 0.179468971470907 1 1
0.228461519898625 0.227864507427798 1 1
0.234534419721408 0.233964653938587 1 1
0.182691033763726 0.182339059811383 1 1
0.178917186624046 0.178432107809337 1 1
0.200467357585491 0.200035158675985 1 1
0.203647192049432 0.203221294813789 1 1
0.205063910326928 0.204514943252006 1 1
0.17710818530553 0.176733096576632 1 1
0.242229450458291 0.241707543686367 1 1
0.258762657113349 0.258196739173308 0 0
0.132531173165996 0.132265265332958 0 0
0.20674095043224 0.206163273540518 1 1
0.191259815204171 0.190777958283616 1 1
0.209656492448131 0.209021594727672 1 1
0.203554152194055 0.203025909904674 1 1
0.234807831926874 0.23425829713222 1 1
0.214774315797577 0.214222222113121 1 1
0.195627942370987 0.195190645496391 1 1
0.209177149744241 0.208618262019603 1 1
0.241613928137008 0.240774210522854 1 1
0.248812898378277 0.248294932091018 1 1
0.229813171481876 0.229175306880137 1 1
0.218323445161704 0.217786636727892 1 1
0.198872365265634 0.19844526029328 1 1
0.200305892743788 0.199810536347112 1 1
0.1852650741998 0.184951059284941 1 1
0.176330908377664 0.175828389601819 1 1
0.227945693625359 0.227419383834073 1 1
0.208778673981624 0.208222920004295 1 1
0.162432360625622 0.161953282149828 1 1
0.217552433222112 0.216885298963372 1 1
0.241152090551065 0.240544091002056 1 1
0.179382197223029 0.178918230613739 1 1
0.205493455302729 0.204983605558539 1 1
0.191253310240634 0.19075596405433 1 1
0.237058101291441 0.236195642910569 1 1
0.198766955023708 0.198241167713012 1 1
0.230437856687916 0.229823085713781 1 1
0.170553720953938 0.170160987751126 1 1
0.16223156918677 0.161801159449601 1 1
0.180520844207141 0.179960581521773 1 1
0.178822293232465 0.178190777653988 1 1
0.199021306254123 0.198666769373599 1 1
0.208983700842958 0.208304929496591 1 1
0.215319719589288 0.214714822783616 1 1
0.215085701942772 0.214629916930473 1 1
0.185756337885817 0.185359506220437 1 1
0.178534522907175 0.178117130394468 1 1
0.184083529428578 0.183600427750673 1 1
0.170595372039153 0.170310184293671 1 1
0.186232812145374 0.185602178405882 1 1
0.200694003485637 0.200175723239282 1 1
0.198474620245601 0.198089234773975 1 1
0.201867688279229 0.201258952993071 1 1
0.189640030269784 0.189150453017645 1 1
0.182500114425874 0.182089520245689 1 1
0.201060831555124 0.200596372468674 1 1
0.227990288135194 0.227328878745449 1 1
0.233482869116001 0.232779478991347 1 1
0.183756959874262 0.18336699019957 1 1
0.197533453497492 0.197168109496939 1 1
0.217170056701814 0.216591090260954 1 1
0.198852726710564 0.198381570820759 1 1
0.209623558473002 0.209183141565944 1 1
0.199389294463009 0.198825344348768 1 1
0.219353553903359 0.218849519727727 1 1
0.186937451367922 0.186408727982012 1 1
0.223201114436055 0.222716303349025 1 1
0.112537640165105 0.112284903814331 0 0
0.130323773019075 0.129913874228811 0 0
0.178315129642972 0.17762286402683 1 1
0.199192590415959 0.19865027576017 1 1
0.14079313772584 0.140424785000529 0 0
0.228971621630517 0.228367578564436 1 1
0.245617121209482 0.245062609241743 1 1
0.212759561511809 0.212406798619674 1 1
0.191016146396393 0.190498728842144 1 1
0.193989903725406 0.193472303144468 1 1
0.244392790157169 0.243802868161544 1 1
0.236304041223681 0.235680437857083 1 1
0.214769220858521 0.214259783318752 1 1
0.197563288668305 0.197065099375666 1 1
0.206757487226345 0.206228516744071 1 1
0.159214438723415 0.158909687255779 1 1
0.193507741295114 0.193087693891079 1 1
0.190545377318994 0.190081312332254 1 1
0.184408497587624 0.183878300139519 1 1
0.211675458381249 0.211174717746305 1 1
0.18169421635858 0.181308773606046 1 1
0.171843110231236 0.171340135636545 1 1
0.21319750848354 0.212617677293795 1 1
0.173244954786564 0.172730424041104 1 1
0.217863518299135 0.217418173207891 1 1
0.184103527623636 0.183628277763152 1 1
0.198345982356075 0.197821156000335 1 1
0.167259210238914 0.166846860608285 1 1
0.187761108530403 0.18726975387951 1 1
0.179442506029228 0.178995341784123 1 1
0.234867709827218 0.234244800900335 1 1
0.226794336247584 0.226260550572532 1 1
0.230585019037932 0.229980600420183 1 1
0.223605586367519 0.223060676289898 1 1
0.178970455409554 0.17855408116489 1 1
0.142462467205894 0.14198001797749 1 1
0.22932477029309 0.228830917419344 1 1
0.194364460090199 0.193970836089311 1 1
0.254506761283509 0.25365580081941 1 1
0.218861656206216 0.218353013089425 1 1
0.208722078762722 0.208200132924545 1 1
0.20100878913969 0.200406611298941 1 1
0.175138525980645 0.174760907645315 1 1
0.212921183481427 0.21246100150048 1 1
0.201935834451755 0.201333264708077 1 1
0.17761286629467 0.177230047686784 1 1
0.211378406572847 0.210758963580318 1 1
0.227150996522535 0.226554558339579 1 1
0.178735692931715 0.178305585900934 1 1
0.241477558002284 0.24053633104755 1 1
0.241469451969188 0.240870199639084 1 1
0.151382735224373 0.151012793346955 1 1
0.255118530088414 0.254499404159211 0 0
0.183310975436108 0.182912349848323 1 1
0.196653770922258 0.196207589792612 1 1
0.210242431718791 0.209694287746971 1 1
0.190833976699872 0.190381148520982 1 1
0.222094402313166 0.221404993593125 1 1
0.263036223213697 0.262355495244609 0 0
0.190166188933854 0.189705206514781 1 1
0.152967035529411 0.152445770230175 1 1
0.200965953500339 0.200420581611614 1 1
0.235876686932611 0.235088391447256 1 1
0.18280805846533 0.182354921538701 1 1
0.180476622940009 0.179998889374023 1 1
0.221464298035968 0.220942381487004 1 1
0.197421081509239 0.196887470575095 1 1
0.158027662651265 0.157498463251705 1 1
0.227519112013477 0.226895442880708 1 1
0.181691075851074 0.181269663476292 1 1
0.191114931979758 0.190580162507157 1 1
0.228206569452581 0.227725415744422 1 1
0.22298718162604 0.222454272881998 1 1
0.175088509735042 0.174521426820093 1 1
0.173514590964478 0.173056418155204 1 1
0.150807917054066 0.150292171858684 1 1
0.192718622883922 0.192242355670508 1 1
0.201841563460807 0.201340192138978 1 1
0.171383970784661 0.170962267395005 1 1
0.185298658028161 0.184756032102204 1 1
0.179418415227386 0.178939808441926 1 1
0.207341746637062 0.206841531373683 1 1
0.214422047183901 0.213863656090918 1 1
0.193136732129089 0.192665344954365 1 1
0.170605258994909 0.170186561486102 1 1
0.163273920111575 0.16284376680529 1 1
0.17498411016902 0.174528625115786 1 1
0.256629524513207 0.256024776981489 0 0
0.240631860661412 0.239998908491631 1 1
0.250781525137372 0.250196804346774 0 0
0.16956179984614 0.169159381115722 1 1
0.134779444799131 0.134552655235352 0 0
0.205677974985264 0.205182674690004 1 1
0.177665745073746 0.177226575941498 1 1
0.218819578864075 0.218310560989835 1 1
0.201768441691738 0.201209427265135 1 1
0.188130943459859 0.187724418841633 1 1
0.209805155041155 0.209259647372694 1 1
0.168974083160347 0.168611848995014 1 1
0.199229848352581 0.19876511105533 1 1
0.20486616742012 0.204313474964177 1 1
0.220651130073538 0.220095022106633 1 1
0.179520300959279 0.179102442947681 1 1
0.194616582954749 0.193702922266733 1 1
0.192647025861655 0.19222487446686 1 1
0.203807605856583 0.203255542938098 1 1
0.16320737176603 0.162816836132176 1 1
0.217501117293724 0.2169359845913 1 1
0.232835576939887 0.232213586591694 1 1
0.209687864190522 0.209195356804159 1 1
0.20978145640502 0.209320214476336 1 1
0.193163291236368 0.192636597464881 1 1
0.251376509068479 0.250814788252106 1 1
0.16667733730593 0.166254943921836 1 1
0.195122151151343 0.194622368534994 1 1
0.173767843531633 0.17339760959924 1 1
0.230404636915486 0.229861398373561 1 1
0.199341781384966 0.198731566863894 1 1
0.200424533708088 0.199913352217841 1 1
0.204053482953763 0.20345347033099 1 1
0.165570677975659 0.165174170017495 1 1
0.177866180099474 0.177440642798472 1 1
0.177445896037944 0.176951084056629 1 1
0.197301557423931 0.196838042262472 1 1
0.258378523827694 0.257723605905028 0 0
0.165422971559624 0.164993359698105 1 1
0.205472527698419 0.204895982033182 1 1
0.219117875738364 0.21861040614119 1 1
0.236170430257094 0.235542272712534 1 1
0.202086512300461 0.201591039500517 1 1
0.190537527433066 0.190014886596357 1 1
0.161734464773672 0.161500359120893 1 1
0.220190380759369 0.219580075854563 1 1
0.216139808708955 0.215633415352545 1 1
0.208928570873652 0.208417661308706 1 1
0.219502432680155 0.218963446546363 1 1
0.22576214628235 0.225209246566413 1 1
0.210406363999553 0.209889031665872 1 1
0.188839774619089 0.188393508849684 1 1
0.138254085001129 0.137694388575859 1 1
0.175542185796422 0.175115456429815 1 1
0.190495700026459 0.189943554748127 1 1
0.180657060752397 0.180218623549297 1 1
0.20146090148657 0.200909000347348 1 1
0.183264391514013 0.182778490546571 1 1
0.197654188299923 0.197221379491021 1 1
0.223207945534042 0.222744924428167 1 1
0.21399343513743 0.213321352542619 1 1
0.219575341325979 0.219146251144351 1 1
0.229954093863213 0.229412893381577 1 1
0.220018088905139 0.219365295641487 1 1
0.191038696184754 0.190590037235354 1 1
0.212862329716927 0.212284423463337 1 1
0.170514426949226 0.170056057986544 1 1
0.198905840905064 0.198405656699536 1 1
0.207388804648395 0.2069124131518 1 1
0.179955771386374 0.179476407872516 1 1
0.199327303168776 0.198929719813774 1 1
0.188688001820519 0.188169345035376 1 1
0.203078485356975 0.202586287363101 1 1
0.211526236692176 0.211049946880076 1 1
0.232205566097872 0.231626738290657 1 1
0.158331672884539 0.157839806946536 1 1
0.204014954332362 0.20358909203237 1 1
0.205919571448492 0.20542714533838 1 1
0.245690415094738 0.245056735284873 1 1
0.167208720486746 0.166674736334978 1 1
0.217071945328713 0.216541870231616 1 1
0.171697241346448 0.171303450101263 1 1
0.159368110834078 0.159024380487016 1 1
0.183052224303252 0.182543315380341 1 1
0.169987584381583 0.169502411359509 1 1
0.163752026447926 0.163313453144083 1 1
0.188876422172567 0.188399953150108 1 1
0.186937810485904 0.186477108747347 1 1
0.18464339941273 0.184245619491896 1 1
0.232548639916774 0.232042455456117 1 1
0.204312159195448 0.203801709380226 1 1
0.230752539624035 0.229862715141616 1 1
0.199497747373181 0.198993150434512 1 1
0.190722783598854 0.190104536722767 1 1
0.210247049575729 0.209802827883062 1 1
0.160397753038385 0.160020984056674 1 1
0.231959028777506 0.231337129977111 1 1
0.211229854144618 0.210759838215266 1 1
0.179517279270645 0.17906989060694 1 1
0.180921582305533 0.180257590780155 1 1
0.186320493333904 0.185834052348717 1 1
0.223661146929501 0.223067233169595 1 1
0.16822993770581 0.167787179338826 1 1
0.196427808854417 0.19600582487208 1 1
0.171620259417787 0.171181667230571 1 1
0.158740877116894 0.158334871058788 1 1
0.216593260335768 0.216078609268148 1 1
0.219806434125852 0.219267870891749 1 1
0.164271876847329 0.163919935256725 1 1
0.165028576273385 0.16454755013975 1 1
0.173998830246436 0.173636932674159 1 1
0.217255032425403 0.216848913709176 1 1
0.196869080618852 0.196232146176154 1 1
0.207200082720751 0.206679412703851 1 1
0.186910229306112 0.186343548863438 1 1
0.156015681429423 0.15563592004607 1 1
0.178210643710373 0.177776164765509 1 1
0.168377634985219 0.167955029403647 1 1
0.156342384479449 0.155941857783833 1 1
0.228586395243469 0.228002533055699 1 1
0.205358240424405 0.204840690323259 1 1
0.177822752291467 0.177426894039152 1 1
0.217218393891227 0.2166670466857 1 1
0.179668513177134 0.179193375817844 1 1
0.175715419295703 0.175313841455385 1 1
0.143302684489884 0.14272080945142 1 1
0.219938155552324 0.219314801766341 1 1
0.155685600084294 0.155213646777236 1 1
0.220928082930219 0.220339200323478 1 1
0.177989735169533 0.17761755445805 1 1
0.227841355852856 0.227269589008692 1 1
0.167275132653484 0.166870829617052 1 1
0.207057607795767 0.206432352778529 1 1
0.215756593884677 0.215285568903542 1 1
0.173799076221736 0.173347128038896 1 1
0.241037383928695 0.240438083810366 1 1
0.196020798202559 0.195442312041501 1 1
0.152397826745466 0.151994466622854 1 1
0.212038622114701 0.211516948980138 1 1
0.202635891253852 0.202237316704476 1 1
0.225937557428741 0.225334633677762 1 1
0.205389078361136 0.204826723337894 1 1
0.159934443115757 0.159475106289532 1 1
0.2384836969418 0.237837703017887 1 1
0.149829129363799 0.149411852387622 1 1
0.244091154292487 0.243472175015149 1 1
0.164515628860808 0.16419987399494 1 1
0.210410415458461 0.209899604815537 1 1
0.209680895456923 0.209135392822304 1 1
0.209988748150469 0.209622085210441 1 1
0.23747142000282 0.236864101500483 1 1
0.16293906508756 0.16260418657204 1 1
0.176550135134744 0.176161404177316 1 1
0.226317021863998 0.225705181380523 1 1
0.216020578687224 0.215446578936742 1 1
0.154677764753036 0.154358993111321 1 1
0.221770931883751 0.221054856166958 1 1
0.230569768973616 0.229965453897435 1 1
0.172175212490563 0.171708003181076 1 1
0.221800808102189 0.221198597413715 1 1
0.204813227250544 0.204360161093859 1 1
0.16838867359087 0.168017017448652 1 1
0.195948562027882 0.195501663938576 1 1
0.188082042947096 0.187555582223499 1 1
0.214212408835262 0.21373965009121 1 1
0.18342410847245 0.182948074735353 1 1
0.186545311030934 0.186090144700283 1 1
0.210269348661754 0.209745170278013 1 1
0.175353174969783 0.174984075445029 1 1
0.200430607898454 0.199990594997558 1 1
0.192187934841947 0.191681131942568 1 1
0.238833990590203 0.238257358271508 1 1
0.18033685115423 0.179857919069141 1 1
0.230056866352505 0.229311976260324 1 1
0.264526987383865 0.263799614766185 1 1
0.205180765828556 0.204644518079414 1 1
0.16674469885282 0.16631539389925 1 1
0.179118661208246 0.178791376011687 1 1
0.219892041332206 0.219411927716779 1 1
0.213067538661138 0.212467934045874 1 1
0.176543851588967 0.176166849340354 1 1
0.185364400077928 0.184904504910502 1 1
0.199003571230766 0.198493235198442 1 1
0.182190117748674 0.181719046559341 1 1
0.221704033418741 0.221127124752347 1 1
0.226072179067821 0.225510342969116 1 1
0.191256051866207 0.190785732374598 1 1
0.179496930441851 0.179105148631182 1 1
0.136257361347341 0.135990362283818 0 0
0.215947088126752 0.215507097253011 1 1
0.209405501303709 0.20885393284716 1 1
0.260204087930724 0.259628916481955 0 0
0.172959807049101 0.172525053162241 1 1
0.188652257047865 0.187967406608695 1 1
0.246313576143434 0.245663232063234 1 1
0.188671780474952 0.188315859532402 1 1
0.194384849857901 0.19390461202787 1 1
0.211009816017011 0.210388390294467 1 1
0.204552559952052 0.204027677330751 1 1
0.185851186270456 0.185446240103814 1 1
0.201914875344817 0.201365757149855 1 1
0.175701850758747 0.175209615270843 1 1
0.200061884682244 0.199612098117534 1 1
0.247988507276548 0.247389975126336 1 1
0.160703204430389 0.160338436043674 1 1
0.197428270982456 0.196817009519593 1 1
0.168376696337711 0.168101183501419 1 1
0.187238403337415 0.186755448872537 1 1
0.232276962155097 0.231679445040148 1 1
0.218414181562772 0.217821035016525 1 1
0.242770381815689 0.242146802709853 1 1
0.237917997175503 0.237332083728078 1 1
0.185264724514439 0.184834547428986 1 1
0.213780024453756 0.213249469276967 1 1
0.218430296896331 0.217822348425277 1 1
0.170679129569925 0.170243359435697 1 1
0.224742734029741 0.224269673334015 1 1
0.211164548610262 0.210698252544866 1 1
0.181044912997631 0.180554846407294 1 1
0.196237868171195 0.195784731230895 1 1
0.143261975813414 0.143006321377917 0 0
0.148273378016224 0.14777111219647 1 1
0.174900047309005 0.174488420336261 1 1
0.214890015212684 0.214300003344265 1 1
0.214255154062026 0.213718826240625 1 1
0.200070133155035 0.199540770535645 1 1
0.181325001356771 0.180863985309418 1 1
0.201921750204558 0.201549053434476 1 1
0.177412758811527 0.176930002449533 1 1
0.20435848596626 0.203688088134666 1 1
0.223735450004755 0.223228462937548 1 1
0.187613644306633 0.187178141095883 1 1
0.211884882372253 0.210896687143002 1 1
0.245295342967643 0.244472430935117 1 1
0.23916803606716 0.238374330560956 1 1
0.202879459997396 0.20242209510596 1 1
0.211925738666377 0.211449320978263 1 1
0.160446345402616 0.160060732653881 1 1
0.237301167572599 0.236585031315791 1 1
0.170396974617835 0.170004929520214 1 1
0.179317664771371 0.178813585953161 1 1
0.207678693229642 0.207109250896749 1 1
0.259801940141712 0.259084765972413 1 1
0.173506338271427 0.173132587353816 1 1
0.180876435872997 0.180416656863972 1 1
0.191282376163778 0.190809995951391 1 1
0.208400463307062 0.20791853275311 1 1
0.185331819091071 0.184932883216057 1 1
0.232491598348447 0.231867051112018 1 1
0.168232880768465 0.167953871750429 1 1
0.21659438435004 0.216100618739152 1 1
0.196041773665923 0.195608620677287 1 1
0.205453482721635 0.204793992048926 1 1
0.185042127991573 0.184647554333956 1 1
0.182553047727141 0.182037306918687 1 1
0.215621482363133 0.214992352976791 1 1
0.238943565632848 0.238392732738045 1 1
0.165900296626566 0.165250090654106 1 1
0.213382111570608 0.21277228310173 1 1
0.176315682037222 0.175839320959295 1 1
0.209328909731323 0.208734375604517 1 1
0.25452910800845 0.253958258480187 0 0
0.221807578854959 0.221298976330191 1 1
0.209066733822705 0.208556136785492 1 1
0.178597686419891 0.178099336827691 1 1
0.175236740136265 0.174629741702862 1 1
0.160941953473319 0.160447946366388 1 1
0.19271204635942 0.192260463041927 1 1
0.184286753646216 0.1836681905687 1 1
0.23410397821264 0.233580229778138 1 1
0.230984470098598 0.230440604575986 1 1
0.201164343657087 0.200769035167379 1 1
0.204146123539664 0.20342889077045 1 1
0.231476364824059 0.230998983992511 1 1
0.19661380668289 0.196135924038247 1 1
0.160409717571937 0.160046620718559 1 1
0.204984344702639 0.204525180877777 1 1
0.16562980385373 0.165455842256733 1 1
0.243117882229562 0.242282339420183 1 1
0.152982011174211 0.152636409126081 1 1
0.167169402707325 0.166745653522678 1 1
0.16859183780409 0.16810837288909 1 1
0.183146382942801 0.18263057795348 1 1
0.259271815501418 0.258513297315202 0 0
0.191356521387394 0.190888246796765 1 1
0.200488524977513 0.200074715258321 1 1
0.214876506985764 0.214339281446616 1 1
0.239631594549089 0.239075129476725 1 1
0.234251039250427 0.233630696231088 1 1
0.226793998948311 0.226265666234418 1 1
0.213139473605714 0.212502408429538 1 1
0.170545363711063 0.170068500258509 1 1
0.172956466494934 0.172495951954384 1 1
0.166556738981141 0.166061534577223 1 1
0.219609910911281 0.219010667948729 1 1
0.192945565538632 0.192412126621964 1 1
0.236891398904585 0.236322689686971 1 1
0.254428056021847 0.253747260691883 0 0
0.186131722603085 0.185647720812322 1 1
0.18059927555627 0.180177449273776 1 1
0.1867232556247 0.186209891363089 1 1
0.213649506261455 0.21313777697314 1 1
0.193929397344358 0.193448199935408 1 1
0.172185323279291 0.171734270776063 1 1
0.192580357219392 0.19215977598119 1 1
0.178652022158802 0.178214128961054 1 1
0.1928977483142 0.192406821348326 1 1
0.226792179204769 0.226227240386105 1 1
0.206338120745674 0.205791819261016 1 1
0.182669604626563 0.182272740630592 1 1
0.191784270875004 0.191373189338637 1 1
0.191001609735121 0.190369597305005 1 1
0.203679004944513 0.203202234451944 1 1
0.205520949063848 0.204954446224659 1 1
0.179835169249838 0.179325423334727 1 1
0.125025952765777 0.124708138543931 0 0
0.175011105856791 0.174642189498773 1 1
0.21020306028093 0.209752284140884 1 1
0.228905347849447 0.228369242365376 1 1
0.187946149890153 0.187544354172378 1 1
0.204293289655647 0.203736790398717 1 1
0.206890115860699 0.206388271498278 1 1
0.196831874153657 0.196377387049436 1 1
0.241647277301533 0.240946107753346 1 1
0.170795233482112 0.170434399224567 1 1
0.199923967137761 0.199359405794972 1 1
0.155253824566498 0.154839792835738 1 1
0.270894402689102 0.270267944940501 0 0
0.253965126265967 0.253271796710969 1 1
0.214987039471757 0.21445327549742 1 1
0.195324606531643 0.194847507724491 1 1
0.165132316924932 0.164737588014261 1 1
0.167140436686631 0.166662365796029 1 1
0.165559808859022 0.165186200196979 1 1
0.181201163331627 0.18085836722016 1 1
0.202648813608086 0.202162423392622 1 1
0.211680060961573 0.211222864421988 1 1
0.190242476074059 0.189829988196704 1 1
0.198815798973728 0.198325627848628 1 1
0.197999695553154 0.197504962010863 1 1
0.213878771357469 0.213267119210452 1 1
0.265388559595904 0.264718295798298 0 0
0.153465174320153 0.15311768110703 1 1
0.143701215524468 0.143345939255345 0 0
0.195448069179859 0.195025703667104 1 1
0.185785864122761 0.185351517267393 1 1
0.216456866526845 0.215962832579641 1 1
0.224435871226848 0.223939901645999 1 1
0.202172340172893 0.201709187866049 1 1
0.16412721156125 0.16363402680496 1 1
0.242471886839725 0.241817630559008 1 1
0.176024220683624 0.1755894011634 1 1
0.237057918938395 0.236407448921678 1 1
0.177208220885534 0.176742624639094 1 1
0.166591094051862 0.166171811257834 1 1
0.191843652524973 0.191317190401292 1 1
0.259368367482747 0.258746216832787 0 0
0.156978122002538 0.156706550279093 1 1
0.192791699737892 0.192290867714264 1 1
0.255921545126036 0.255214341614287 0 0
0.202086380966045 0.201574982162388 1 1
0.205731026162127 0.205217300304195 1 1
0.178214681761225 0.177794972689363 1 1
