# Supplementary material for: Bias caused by sampling error in meta-analysis with small sample sizes
Source: PLoS One. 2018 Sep 13;13(9):e0204056. doi: 10.1371/journal.pone.0204056 (PMC6136825; doi:10.1371/journal.pone.0204056)
Supplement: S4 File — (ZIP) [file pone.0204056.s004.zip › results N = 20 theta = 0.2 tau = 0 sz = 20-30.txt]

"cohen.dl.theta" "hedges.dl.theta" "cohen.dl.cp" "hedges.dl.cp"
0.172650926726139 0.168097698222865 1 1
0.164978636446031 0.15970552427227 1 1
0.0963288433817477 0.093487568875575 1 1
0.166757022984833 0.161914692452276 1 1
0.0876282888123828 0.0862556828800558 1 1
0.208078611742837 0.202332728727471 1 1
0.144108845672648 0.140793087055124 1 1
0.168492801732926 0.163682291709927 1 1
0.229850106013358 0.221860452815758 1 1
0.20235961837791 0.196902553907402 1 1
0.0900396359690757 0.0874722790720185 1 1
0.219529977027891 0.212943476214039 1 1
0.367169270816878 0.356939685459137 1 1
0.306055365224758 0.297928256358408 1 1
0.125160748313102 0.122095818434999 1 1
0.113927499096566 0.11000984770977 1 1
0.185135409356865 0.177737873012451 1 1
0.150559762432027 0.145531692512262 1 1
0.240632059504884 0.233078798839261 1 1
0.257997678348226 0.250491037220399 1 1
0.3505294750459 0.341007140242119 1 1
0.326396658166187 0.316311282129657 1 1
0.241519829240433 0.232438604710413 1 1
0.272190761972762 0.264245738207573 1 1
0.19195610695161 0.187464332631373 1 1
0.408786827097092 0.396006164031415 0 0
0.210791784135573 0.20414415638916 1 1
0.108095800739609 0.105472493630892 1 1
0.232368706255369 0.226114573567185 1 1
0.106633989069119 0.104176823755377 1 1
-0.0453412922439187 -0.0442682739121596 0 0
0.262940440853408 0.25455348157788 1 1
0.100207470498827 0.0974700927382698 1 1
0.2168643245311 0.211163866807109 1 1
0.151341583969276 0.147064324925162 1 1
0.256493836508605 0.249754625324914 1 1
0.166312251596561 0.162403170132847 1 1
0.157256568506816 0.15093062537512 1 1
0.220428661375453 0.213693702654727 1 1
0.253514540985914 0.245579572578654 1 1
0.111243670616832 0.108053372159274 1 1
0.189030670559469 0.183561926636909 1 1
0.302095371481561 0.290982120429637 1 1
0.174706088513293 0.169455529455937 1 1
0.358537488782801 0.348957407406661 1 1
0.192080534979342 0.185623405723413 1 1
0.200672327882081 0.193408536899028 1 1
0.0702361758139858 0.0689943924724714 1 1
0.201527528454282 0.196268785792415 1 1
0.12587223383638 0.123400453557503 1 1
0.155771089456952 0.151336810582217 1 1
0.109580345181305 0.105219949493327 1 1
0.114599563158456 0.111868487288494 1 1
-0.0569251086255785 -0.0551583809244674 0 0
0.122118594456518 0.119404678689862 1 1
0.258412809579617 0.251301109019119 1 1
0.147833263968909 0.144195946466784 1 1
0.12253830968825 0.118708635199202 1 1
0.289659604325201 0.28083409120735 1 1
0.176693204919206 0.171774013281896 1 1
0.0532807025041935 0.0527367328166806 1 1
0.192057586161159 0.187023594663048 1 1
0.410943456649374 0.398767215669747 0 0
0.335113241094932 0.326326515275891 1 1
0.156279824634517 0.151259587551639 1 1
0.152007703776489 0.147509738371111 1 1
0.228299244855961 0.221096581676964 1 1
0.257858303752642 0.250801059224071 1 1
0.00107178791315909 -0.00153628017885809 0 0
0.243205044352545 0.236178540830174 1 1
0.257900193038113 0.250965026744843 1 1
0.1769029267868 0.17172247428572 1 1
0.398284012463084 0.387052853966639 0 0
0.0407911232758424 0.0381242568642875 1 1
0.249971328134899 0.242260031279654 1 1
0.265070248404019 0.258097891616771 1 1
0.0955702031308047 0.0923756023478377 1 1
0.223059957243538 0.21577130404945 1 1
0.0500509528054618 0.0496630656090265 1 1
0.129524471799243 0.125561820356939 1 1
0.127917449465418 0.123572811084078 1 1
0.257605845278263 0.250454283650092 1 1
0.173099699351799 0.168436621152431 1 1
0.225431385914795 0.217985833436246 1 1
0.272289695879381 0.264313400760883 1 1
0.0103035795774091 0.0109234777723827 1 1
0.0559180993025314 0.0544339664625487 1 1
0.0801596429786885 0.079002413038479 1 1
0.201556113142233 0.196176218353445 1 1
0.216505690556746 0.211605564591114 1 1
0.333122262687379 0.322129690771017 1 1
0.0202751784404291 0.0205041137955043 1 1
0.142320153440658 0.138114397308548 1 1
0.189242388042775 0.183674119300007 1 1
0.0843203759596691 0.0828504383603122 1 1
0.362751216967494 0.353767545126573 1 1
0.267945314121972 0.260654814566942 1 1
0.174199983988421 0.168594755103977 1 1
0.100991703418717 0.0981017224219861 1 1
0.107867782621895 0.103529489268851 1 1
0.102271003662218 0.100192832981152 1 1
0.185445481454186 0.180160156166485 1 1
0.281761378567454 0.27350514481839 1 1
0.2469251398542 0.240055389037773 1 1
0.140647315055978 0.136143287232678 1 1
0.239609512132223 0.232847963099702 1 1
0.345927006720834 0.336022900866072 1 1
0.24215091940972 0.235353473314647 1 1
0.236782486187258 0.229227489898244 1 1
0.0255610306245822 0.0249577705829222 1 1
0.260078925539991 0.252337539547773 1 1
0.37146503264205 0.359034526015687 1 1
0.116255503676336 0.11146024437907 1 1
0.12658142411264 0.122862520144316 1 1
0.127879716945871 0.12578240297399 1 1
0.0612204867059285 0.0588524433236431 1 1
0.192836701192656 0.187584578198423 1 1
0.258097040421212 0.250200335785063 1 1
0.247000797234144 0.240635284464393 1 1
0.486854658876931 0.47422571820357 0 0
0.26178071410922 0.252260184208584 1 1
0.291712060540262 0.282775623714621 1 1
0.116952330464666 0.113396851311336 1 1
0.319936900190501 0.310396466869265 1 1
0.178861535507545 0.174519596537703 1 1
0.0106275171998124 0.00975651344380882 1 0
0.077348688456208 0.0743535609577452 1 1
0.199968809420858 0.194032920256642 1 1
0.184283157907532 0.178745844161555 1 1
0.258274532159692 0.251086744903145 1 1
0.0367446889802747 0.0338674101281966 1 1
0.269332572315283 0.261480145249766 1 1
0.156034088483751 0.15219120334082 1 1
0.296764880416672 0.288846072544 1 1
0.215974776590261 0.21100187149046 1 1
0.267743500970531 0.259652588657422 1 1
0.157112709884195 0.152328248406352 1 1
0.317218657159769 0.307905718421245 1 1
0.211198025052353 0.204355853882097 1 1
0.0515056098751531 0.0491166289517547 1 1
0.199764844627882 0.195300623099539 1 1
0.163465375391996 0.158537384483367 1 1
0.374584964027819 0.365373222430387 1 1
0.0288164784999536 0.028223451010249 1 1
0.0197699982461602 0.0188231978693311 0 0
0.315482316460389 0.304592187192252 1 1
0.0734851814785911 0.0713394186755825 1 1
0.235345865298022 0.228203789886163 1 1
0.166484744013662 0.162121087214886 1 1
0.332031698301027 0.323072489218654 1 1
0.160453469496502 0.155921019832365 1 1
0.314628839060246 0.306554391093093 1 1
0.438378342548645 0.425473075116644 0 0
0.25562693178006 0.247700787255747 1 1
0.111949878365572 0.108324245333542 1 1
0.169544600097648 0.164263513149692 1 1
0.219974998668277 0.214845083220294 1 1
0.246399591733709 0.239739698413019 1 1
0.152893824100708 0.148315133101839 1 1
0.341499831369481 0.331733981376487 1 1
0.334090203547915 0.326010995495037 1 1
0.236595896203583 0.230139663571984 1 1
0.304085108887867 0.292568636071201 1 1
0.191102414408137 0.186475395312287 1 1
-0.00306807596539514 -0.00322213125727786 0 0
0.295015037259403 0.286098636382361 1 1
0.389865764483071 0.379426329598727 0 0
0.339422619396535 0.329442078425693 1 1
0.328776546864079 0.318418156000734 1 1
0.139195238937632 0.135201935944372 1 1
0.2230066412232 0.215568273971587 1 1
0.288913428197629 0.280622287413042 1 1
0.21011589208904 0.203581818397796 1 1
0.219131201157549 0.213265578974229 1 1
0.38179588497395 0.370961355063798 0 1
0.140507924358295 0.1352782197936 1 1
0.166517279238064 0.161601589091552 1 1
0.261398018066982 0.253124751073099 1 1
0.164154147003325 0.15884287750495 1 1
0.0564450940238787 0.0553123610636546 1 1
0.134919913649674 0.132151510690863 1 1
0.249662311838525 0.242071288700732 1 1
0.115792598466936 0.112427203247739 1 1
0.233253577516251 0.226252764396393 1 1
0.317318482872655 0.307909914771141 1 1
0.0969632701488115 0.0944996097638855 1 1
0.298214604542372 0.289254803788663 1 1
0.244788783303082 0.238608227745267 1 1
0.312339624761023 0.302847055201053 1 1
0.117805817009053 0.113995117592395 1 1
0.196807174641601 0.190685161837854 1 1
0.109969962981798 0.106746851678478 1 1
0.242716004406242 0.237847496739846 1 1
0.177692312263628 0.172805952058084 1 1
0.257808666020346 0.250081921130696 1 1
0.07776484784077 0.0754580930086931 1 1
0.0174232768605675 0.0164460073188403 0 0
0.200754653528799 0.194851482912929 1 1
0.170362561548733 0.164382691012509 1 1
0.0983817974079026 0.0953876391260894 1 1
-0.0119153089106548 -0.0113917231949219 0 0
0.279146215062944 0.27111584423802 1 1
0.151573693291778 0.14791280059742 1 1
0.208713939105748 0.203207493912592 1 1
0.179384908844812 0.174995325644898 1 1
0.107563755267535 0.103727803172654 1 1
0.131258924770648 0.126949104756753 1 1
0.24823878119481 0.241939744572323 1 1
0.213531208987108 0.20843180332344 1 1
0.158533835448729 0.152530059555867 1 1
0.299621461677976 0.290879513500922 1 1
0.15005745043791 0.14410545062917 1 1
0.175518576263089 0.16925287521745 1 1
0.0071405533374635 0.00652848579889163 0 0
0.236574411213688 0.229230194199077 1 1
-0.00781257318638833 -0.00680277436737902 0 0
0.253221455007834 0.245246920965232 1 1
0.123694717089291 0.120241018772565 1 1
0.0529297771394033 0.0514241439950503 1 1
0.279387311622387 0.272745123643651 1 1
0.117816911726936 0.115349540969786 1 1
0.136490179945002 0.132609523981188 1 1
0.244167430451587 0.236517506747574 1 1
0.133699412495107 0.12972419037787 1 1
0.279530378296077 0.270639738968858 1 1
0.289437292214784 0.280786148651842 1 1
0.135819518917105 0.131684239918315 1 1
0.181318898760814 0.176283333421646 1 1
0.216196377575124 0.210497195780606 1 1
0.11485119869385 0.111789859165426 1 1
0.233242413206739 0.226803719897731 1 1
0.154532920496901 0.148779121371508 1 1
0.415693117403407 0.404348525066337 0 0
0.163478606351289 0.158913028512192 1 1
0.281240522356288 0.272352113727661 1 1
0.234719543321901 0.227972533407808 1 1
0.273303616348147 0.266307025683559 1 1
0.332991939472796 0.322753863691274 1 1
0.328457468685199 0.319905568162304 1 1
0.246996912779664 0.240725444035496 1 1
0.157818829331212 0.152762419569451 1 1
0.137295605320528 0.132942839432875 1 1
0.110571631382968 0.107602682677999 1 1
0.232841836262017 0.225840524216279 1 1
0.096846659339247 0.0927898756317493 1 1
0.378902141234791 0.366366359153321 1 1
0.203352887520023 0.197876097561772 1 1
0.225342883595429 0.218007108297624 1 1
0.335214391473797 0.325064241247791 1 1
0.429167705246086 0.41688670963557 0 0
0.0996324014773152 0.0968140930153915 1 1
0.345760487692488 0.33657645855238 1 1
0.221200269675127 0.215474687532902 1 1
0.346957971543227 0.338036032817226 1 1
0.246179296536273 0.239512567979688 1 1
0.203825944145716 0.198329099930533 1 1
0.366345391925054 0.354585600020273 1 1
0.297377286414517 0.28919159287376 1 1
0.245407192279307 0.238267334538929 1 1
0.309494031558366 0.299383144841808 1 1
0.177429743964 0.171780637219609 1 1
0.0129662908808314 0.0136165215844519 1 1
0.283679135507286 0.277309695385062 1 1
0.230430807609171 0.22324465251808 1 1
0.061939539222548 0.0603943680446814 1 1
0.187795348337514 0.181191332757394 1 1
0.128352903899062 0.124547039037826 1 1
0.145944450643335 0.142629284280899 1 1
0.193720203723208 0.187945984991748 1 1
0.14678194263016 0.141563440659242 1 1
0.310779501357412 0.301974543296775 1 1
0.263843235606072 0.255979552494728 1 1
0.270768199433396 0.263303613468267 1 1
0.285256965187379 0.277138057538837 1 1
0.273275694295755 0.266295327233294 1 1
0.0833988029301494 0.0807897958084894 1 1
0.126513706087003 0.122916088843403 1 1
0.186008159702979 0.180344883069772 1 1
0.161595320559931 0.157251750592216 1 1
0.11990971739632 0.116520598948365 1 1
0.0657516489797308 0.063471128318585 1 1
0.215213179952946 0.208157814347065 1 1
0.214951608648639 0.210165917110962 1 1
0.109350887650154 0.105344946212549 1 1
0.241340454578339 0.233875091864329 1 1
0.363900464581903 0.353072309105028 1 1
0.171213557449219 0.16741949629469 1 1
0.154090941250404 0.151052415024919 1 1
0.242909276890801 0.236309209415648 1 1
0.279465819410183 0.271809273350522 1 1
0.235092043585052 0.228674418773988 1 1
0.401716008375055 0.390085107226765 0 0
0.151980336969017 0.146768475956388 1 1
0.177017596484278 0.172197617603114 1 1
0.132380288275295 0.128322266484806 1 1
0.243685952561519 0.235612834955851 1 1
0.23423389433044 0.227324184347795 1 1
0.218690459127607 0.210600132024531 1 1
0.11136728194199 0.10798381237414 1 1
0.292946460928338 0.283830853580357 1 1
0.302999729205304 0.295060875852099 1 1
0.182651018404242 0.177464564810622 1 1
0.294385362713921 0.284488585843543 1 1
0.233004608285719 0.22617664874144 1 1
0.217768610842169 0.21177746906438 1 1
0.172538605042831 0.166541586023672 1 1
0.33511400957387 0.325527832584188 1 1
0.22065064457316 0.214580543084856 1 1
0.248987800386887 0.240446236535419 1 1
0.254096637795709 0.246163002634676 1 1
0.2297141252041 0.222206546329701 1 1
0.295522737531367 0.287239622016466 1 1
0.24808513460113 0.240582578351191 1 1
0.190708014419534 0.184810259464912 1 1
0.274749107533576 0.267274431898354 1 1
0.163983525360943 0.15950907257918 1 1
0.192589023260482 0.186938180846898 1 1
0.127298184799266 0.125132835363585 1 1
0.145837056110821 0.141028943848786 1 1
0.322664908921906 0.312870121369616 1 1
0.147470793029988 0.143393673183513 1 1
0.206151497404037 0.198796020713404 1 1
0.185266532276989 0.178903112368291 1 1
0.26629158165268 0.258460893791748 1 1
0.215757242007159 0.209688285742423 1 1
0.206142859608132 0.200500495574602 1 1
0.180169549967598 0.175047837640408 1 1
0.0836753535588488 0.081339279271754 1 1
0.111210637304573 0.108293661063766 1 1
0.164471648921448 0.159801022772484 1 1
0.191957374783776 0.186807413962465 1 1
0.131523952464582 0.127444701280819 1 1
0.21507775171287 0.208200189210103 1 1
0.154268813227247 0.150556855245824 1 1
0.347345532725342 0.3365637080596 1 1
0.155715117707973 0.151394620924659 1 1
0.199955428331567 0.194216688978216 1 1
0.18994871244737 0.185570465628937 1 1
0.322790930718026 0.313812568642261 1 1
0.104982385787063 0.100959353883858 1 1
0.211094332669508 0.204307563009627 1 1
0.0370651447105131 0.036754620208509 1 1
0.235281249924223 0.228644094920196 1 1
0.245460382734358 0.238547752290741 1 1
0.194486710540458 0.190584475627235 1 1
0.16238307682445 0.158300922641612 1 1
0.248776577763913 0.240588408017866 1 1
0.0627673725624472 0.0609327598998657 1 1
0.219192828105652 0.212051968504601 1 1
0.271153484793712 0.26300864175247 1 1
0.130112365320964 0.127145096252163 1 1
0.362190407668967 0.351218524808815 1 1
0.299772579782202 0.291371675463483 1 1
0.242669674024872 0.23450216522492 1 1
0.0292516546491584 0.0280385599384141 1 1
0.317468873807332 0.308592884066365 1 1
0.159398206704114 0.155708461399302 1 1
0.0610654762511729 0.0590594420875044 1 1
0.202807518441752 0.197657128329178 1 1
0.142552169634992 0.138935251637598 1 1
0.221510611305341 0.215041812149271 1 1
0.376377108220604 0.365638718209442 1 1
0.309210364412859 0.29984321897578 1 1
0.350676533044392 0.341661661565326 1 1
0.257145083383495 0.249813285083994 1 1
0.11758384484478 0.114801146582556 1 1
0.204898959230797 0.199983568317771 1 1
0.224443826465546 0.21731565467404 1 1
0.172890485762948 0.167593740112516 1 1
0.0556964531762057 0.0542572883929832 1 1
0.103132986986903 0.101099555422703 1 1
0.177588695857744 0.171703865973122 1 1
0.32531250551999 0.317312972527619 1 1
0.0843251268531381 0.0825278342154462 1 1
0.230586074394162 0.223543412318972 1 1
0.220796069613367 0.213753857514841 1 1
0.136411344738476 0.133020055079491 1 1
0.247684555020313 0.239747017840634 1 1
0.204146387774358 0.198558542168185 1 1
0.25798182092536 0.250522671318628 1 1
0.102537397146108 0.0996750876699457 1 1
0.309095633383622 0.299425951166465 1 1
0.246265145849462 0.238834729676445 1 1
0.123238091729515 0.119626242144634 1 1
0.177711502040161 0.171817437793711 1 1
0.168729080799268 0.164191562180279 1 1
0.272482539299067 0.264649079623492 1 1
0.265233023903018 0.257410633608271 1 1
0.165447797481284 0.160458793112501 1 1
0.191723315838302 0.185727980600941 1 1
0.150185522165859 0.14612868737841 1 1
0.222455385530386 0.216125149722083 1 1
0.297884089024785 0.289486588984533 1 1
0.114364142365212 0.111013708295922 1 1
0.334797144568647 0.324741465090271 1 1
0.142946564269951 0.138354681685069 1 1
0.36709060881099 0.356871613611826 1 1
0.185500091465973 0.179859093714266 1 1
0.284908238723141 0.276935684110743 1 1
0.133849215758607 0.130647387889764 1 1
0.218402897560314 0.212116269666592 1 1
0.232234535282002 0.224301783494284 1 1
0.234452325223093 0.225572241393552 1 1
0.122399678007997 0.118536479899489 1 1
0.186136487348684 0.18050796814067 1 1
0.0821271485760818 0.0793842453629389 1 1
0.246228514110872 0.238280475651069 1 1
0.153374141084349 0.149888033687831 1 1
0.147173777570372 0.142310630254225 1 1
0.211794078982551 0.206688313129823 1 1
0.119555287621538 0.115049254382299 1 1
0.0980363609963431 0.0954175822418331 1 1
0.127786938168337 0.124840211072757 1 1
0.39350791020343 0.381168765334334 1 1
0.314320572506013 0.305907883896247 1 1
0.139942249011256 0.136216618202154 1 1
0.217898026945805 0.211361125177594 1 1
0.120506127327596 0.117312884046355 1 1
0.232471680785742 0.224750295949643 1 1
0.354854430334455 0.344647610285843 1 1
0.125234580072951 0.122500581274002 1 1
0.130221139483213 0.126905119759418 1 1
0.350445215390717 0.340770410966987 1 1
0.161649269061704 0.156667613350132 1 1
-0.0375471677430572 -0.0371850798286944 0 0
0.352334644653784 0.341842653765511 1 1
0.314801113992281 0.306423219232864 1 1
0.303415095975076 0.29395551544231 1 1
0.101478130120456 0.098805618623224 1 1
0.307524745981958 0.299296489300177 1 1
0.253055937386951 0.244858469605078 1 1
0.118536397372143 0.115224687529916 1 1
0.219723754574358 0.21351083069871 1 1
0.178993867664924 0.173879853776169 1 1
0.185886858841772 0.18048026426974 1 1
0.190649745151458 0.185094929342333 1 1
0.129373097886804 0.126370384331714 1 1
0.147294650384976 0.14351114905431 1 1
0.228446728457814 0.221101861114047 1 1
0.267271830328874 0.259224593045645 1 1
0.310577743287073 0.30266805951423 1 1
0.270258161683702 0.262905764606008 1 1
0.301572617606944 0.292776003542379 1 1
0.306589975051579 0.295662240708307 1 1
0.330609151504157 0.32071398545817 1 1
0.225014008339429 0.21991406747743 1 1
0.226285385210796 0.2195384715168 1 1
0.0992035583739434 0.0967909458422039 1 1
0.303249615638484 0.295634256085939 1 1
0.318399247928416 0.308881087095811 1 1
0.244457340895465 0.235869164752668 1 1
0.113815318798318 0.109914937549048 1 1
0.25056792441002 0.243686109366488 1 1
0.115326021258532 0.112400022296867 1 1
0.352633216315973 0.34183898859807 1 1
0.125063567600627 0.120757348210591 1 1
0.120094526324818 0.117319025454983 1 1
0.290662114042721 0.282042470154857 1 1
0.122954112272261 0.119029775982205 1 1
0.224802211476077 0.219769150342924 1 1
0.339329726918168 0.329056072036345 1 1
0.219789867060602 0.214452522654247 1 1
0.207361119879043 0.199741196952982 1 1
0.323105934038282 0.312837181022522 1 1
0.303673306227097 0.295145118999612 1 1
0.166406226875996 0.161960857207371 1 1
0.191105227051207 0.184809768556884 1 1
0.388578456403636 0.376821299516583 1 1
0.263728229166982 0.254578821721438 1 1
0.176951547967947 0.171487962917127 1 1
0.0879546067694897 0.0854212588877409 1 1
0.26083553463148 0.254361302176708 1 1
0.298316844702039 0.290585445098965 1 1
0.104821799870543 0.102594288070004 1 1
0.0746962675948661 0.0728346204020033 1 1
0.307276269249392 0.297236008593823 1 1
0.102692614898488 0.100080432085516 1 1
0.268819150108507 0.26097667844273 1 1
0.189377763007059 0.184183752882138 1 1
0.0559538266976045 0.0547855590292657 1 1
0.278660861961577 0.270304958740685 1 1
0.014595972322268 0.0142944165300354 0 0
0.0386780980343279 0.0384079878438858 1 1
0.329285644333193 0.318172021738891 1 1
0.27349620448499 0.266206613318536 1 1
0.218342057369967 0.21219091264567 1 1
0.260087744200544 0.25278222185191 1 1
0.380718599647975 0.369582850054936 1 1
0.225203365533002 0.218833728950248 1 1
0.139319181513371 0.13583603056029 1 1
0.11955675699895 0.116097650189786 1 1
0.224693749885483 0.217668960050785 1 1
0.23284089427214 0.225726259129122 1 1
0.333663248754545 0.324468720419684 1 1
0.164732053333315 0.160223644630159 1 1
0.101949040942769 0.0989469581239516 1 1
0.223991077419353 0.218358992202652 1 1
0.295865840270232 0.287045931365484 1 1
0.161491935562049 0.154785742452275 1 1
0.274765534244542 0.26568815227889 1 1
0.243058694974441 0.236330146820053 1 1
0.263410795840522 0.254727573980232 1 1
0.143626749268923 0.139419927171073 1 1
0.170114950579551 0.165329909739031 1 1
0.10419991863043 0.10050809974272 1 1
0.188209518821962 0.18295975007891 1 1
0.178284612094631 0.172480184139796 1 1
0.310221837601289 0.301469600841069 1 1
0.242711537162712 0.2360897850373 1 1
0.172700492754405 0.167589609185907 1 1
0.162458062741755 0.157617465916082 1 1
0.369232579754427 0.358615976067212 1 1
0.147605668644118 0.143138563571377 1 1
0.274951512060729 0.266712751750975 1 1
0.0601105649897394 0.0582408381118216 1 1
0.241342042506637 0.234964794077157 1 1
0.194793590760074 0.188757204049498 1 1
0.282050994215025 0.273999336972123 1 1
0.208597574885039 0.202057783428607 1 1
0.28667035424556 0.277512510235647 1 1
0.0940944587424101 0.0918803025036009 1 1
0.13937120612232 0.136337038199119 1 1
0.24131472867367 0.231668081032851 1 1
0.264486290257363 0.255918329061637 1 1
0.144840864034602 0.140341210250384 1 1
0.280318153480281 0.274288838468419 1 1
0.245593124929688 0.237986903508209 1 1
0.142482326436141 0.137957848872062 1 1
0.161702308657173 0.157078209603755 1 1
0.303816259416166 0.294512001333019 1 1
0.2085831152872 0.202038565231096 1 1
0.0618340335756263 0.0601963782743742 1 1
0.1963952205359 0.191273258355564 1 1
0.237535287623384 0.23050591813554 1 1
0.181691157848367 0.175651496039419 1 1
0.198587279083436 0.190409301144132 1 1
0.281241203798518 0.27235126819863 1 1
0.137318116343502 0.133919916402732 1 1
0.0802837464354342 0.0782236825587238 1 1
0.219089737999134 0.211205461130322 1 1
0.117110246576163 0.113185049145994 1 1
0.244136717023954 0.236949654181252 1 1
0.326336120895537 0.315479071060872 1 1
0.23171252247387 0.225156581986329 1 1
0.158966995558171 0.15486699695601 1 1
0.178621429038949 0.173454137399977 1 1
0.177137506436609 0.172220256562136 1 1
0.424614355284222 0.413151623305133 0 0
0.252546046112514 0.245141102321695 1 1
0.136785634960271 0.133647448094779 1 1
-0.0279572653887973 -0.024761733239963 0 0
0.140496354111067 0.137036699276779 1 1
0.0976309621532863 0.0951437690089494 1 1
0.160172303408974 0.155731308082381 1 1
0.277903381457475 0.270256125483434 1 1
0.109421265207715 0.107130407915141 1 1
0.296843138985015 0.287659879047145 1 1
0.126342500216937 0.122845177994519 1 1
0.255477744290381 0.247272809438585 1 1
0.0984044720821393 0.096748645656559 1 1
0.129302853331415 0.126085075411893 1 1
0.274526028379954 0.268451306306899 1 1
0.159892175896039 0.154312867780738 1 1
0.191633014563617 0.186743442168655 1 1
0.181322541384157 0.176422650270376 1 1
0.29394382922634 0.285593233640231 1 1
0.261004146459143 0.252717403027988 1 1
0.172756936138668 0.167554420201486 1 1
0.214088431083145 0.207759354852083 1 1
0.321144311758113 0.311560992781636 1 1
0.305867117698129 0.297022783360066 1 1
0.397879044031327 0.384915962050403 1 1
0.112795349417108 0.108556338682236 1 1
0.460200441922069 0.446299083869391 0 0
0.279215365324519 0.272072310207489 1 1
0.267314895822443 0.260588311468938 1 1
0.183228031328714 0.178322124498266 1 1
0.138990581642761 0.134163933351312 1 1
0.121527267691491 0.117178722260634 1 1
0.354338179517458 0.344254399207208 1 1
0.277141264962017 0.268393384592284 1 1
0.307902831207484 0.299678241954127 1 1
0.34831017648611 0.336996802384072 1 1
0.0650077572223052 0.0636764636130863 1 1
0.18706876775903 0.181079217971152 1 1
0.190857404181764 0.184680488418711 1 1
0.348195431171758 0.336439395338073 1 1
-0.00261588620848649 -0.00230495518331415 0 0
0.0747662117140774 0.0722633746761693 1 1
0.286282880103932 0.27806236606381 1 1
0.0734023476026707 0.070643871559819 1 1
0.128432066877706 0.125003962445108 1 1
0.182940646308575 0.176528088749251 1 1
0.212695481239294 0.207383005918173 1 1
0.0627460422762987 0.0606464691738789 1 1
0.350980003608845 0.341095277041259 1 1
0.208473574423294 0.202101282361514 1 1
0.226851848691206 0.217964078111594 1 1
0.328717440917529 0.319607974670045 1 1
0.090414705453781 0.0880491642416182 1 1
0.276581516587535 0.268729347207317 1 1
0.321288155051751 0.312573560812281 1 1
0.256916146460313 0.250154821768812 1 1
0.150274029867853 0.145085295352928 1 1
0.0900981339635783 0.0870139893669795 1 1
0.153486235709536 0.148113397662138 1 1
0.136179159882673 0.132720959149012 1 1
0.085745681276546 0.08324882341979 1 1
0.124751060019341 0.120567140870791 1 1
0.157763938177064 0.152487756859473 1 1
0.25171554783948 0.244103226914896 1 1
0.226427095976005 0.219637382292968 1 1
0.191928629483622 0.186371014579321 1 1
0.178682795944393 0.172707393182047 1 1
0.278226711591421 0.269971393878446 1 1
0.235271289694806 0.228198891478838 1 1
0.190420209253731 0.18463379555678 1 1
0.244475810948901 0.23663440212382 1 1
0.224805187041739 0.218409129206437 1 1
0.0804030226517843 0.0777570607868 1 1
0.097034743937472 0.0942156741573874 1 1
0.162740082595383 0.156880554081341 1 1
0.11054413026532 0.108677106560289 1 1
0.0611050286389341 0.0598235033050265 1 1
0.239405486891245 0.232476190338086 1 1
0.144921005457937 0.141272717057898 1 1
0.335823542541962 0.325986828606047 1 1
0.173004377499446 0.166993275244798 1 1
0.250083919903548 0.242769477038628 1 1
0.272747968669187 0.265057748658063 1 1
0.156522837821775 0.152239507589098 1 1
0.139807774909987 0.136034844000279 1 1
0.255949652082041 0.249551279768125 1 1
0.248960058744884 0.242356571482623 1 1
0.16288206250823 0.15905485392934 1 1
0.321454498273296 0.312102923898418 1 1
0.118919139830828 0.114762785651069 1 1
0.1655373973656 0.160918267695761 1 1
0.0444438964603167 0.0434838465280579 1 1
0.126963863996559 0.123157966555565 1 1
0.0576605277853058 0.0562084947902989 1 1
0.178925672109223 0.173562226922643 1 1
0.188530515940175 0.18290970744094 1 1
0.354066381193063 0.344222612337734 1 1
0.162067635458669 0.155619508964609 1 1
0.158637561798675 0.153969400695589 1 1
0.277473171490259 0.269568571421681 1 1
0.18884536903051 0.182435850382613 1 1
0.235935405131482 0.22984022489948 1 1
0.222092619492111 0.215717470558904 1 1
0.111026985443542 0.107925228172589 1 1
0.197521967270039 0.1925714560322 1 1
0.18434701515586 0.179439678024522 1 1
0.223187006365982 0.21648968380229 1 1
0.17796945850621 0.173427519153262 1 1
0.199938217545982 0.192858004998207 1 1
0.0511960138424437 0.0499107518594056 1 1
0.365854092626038 0.355830420442795 1 1
0.0972520952062449 0.0944407189196108 1 1
0.288214559117519 0.279936953173067 1 1
0.290621199866312 0.281599137222338 1 1
0.0310662826175678 0.0293842141133838 1 1
0.203611188410306 0.197217760508745 1 1
0.291611804865782 0.283694425257916 1 1
0.0541934229552944 0.0515844655268155 1 1
0.321990165844779 0.313011017338582 1 1
0.397189577265546 0.384460181982428 1 1
0.240876881745715 0.232968721851078 1 1
0.299579935344573 0.292042953946026 1 1
0.258705746672136 0.249981334091938 1 1
0.144420999998201 0.139958004612436 1 1
0.195192136924767 0.189366213440391 1 1
0.0039991275527675 0.00333723213848505 0 0
0.119770655911922 0.116658880568136 1 1
0.171435842376204 0.167116027988274 1 1
0.225475281246801 0.218628018084103 1 1
0.157271717574838 0.151945703924494 1 1
0.136230937419557 0.131978413183041 1 1
0.302645543281338 0.294081417752948 1 1
0.12490785877331 0.121935929776238 1 1
0.308913009344502 0.299911464782524 1 1
0.197322804451492 0.191974210330345 1 1
0.177130894302681 0.171562246670978 1 1
0.0962391361447572 0.0941696974575204 1 1
0.182839213391895 0.177904204752728 1 1
0.183583065301741 0.17907023559257 1 1
0.068094397168302 0.0659688368371611 1 1
0.200025758027372 0.193231120711163 1 1
0.113679205258428 0.109156459682571 1 1
0.213630498444262 0.207359965146253 1 1
0.221333061262367 0.215265226890784 1 1
0.372227994247076 0.360767704469453 1 1
0.240276101530714 0.233679413231579 1 1
0.0875244194173185 0.0873448823994232 1 1
0.00484105332520133 0.00501486685086245 0 0
-0.0104034233395935 -0.00937884814379984 0 0
0.053102002823995 0.0520091214261561 1 1
0.226121959600557 0.219234747535315 1 1
0.151114897755016 0.146604895480346 1 1
0.327594036128485 0.318364354625018 1 1
0.0673855880534785 0.0655897821067154 1 1
0.130211174552456 0.12781439689497 1 1
0.185852493002463 0.181124753549296 1 1
0.0883226383805861 0.0865362149468354 1 1
0.108896587488329 0.105359817670511 1 1
0.129988721743103 0.125995549501171 1 1
0.261889232697011 0.254737081833288 1 1
0.336685724577508 0.326523947639563 1 1
0.146479788981957 0.141265526705705 1 1
0.0621488490491959 0.0618492650698291 1 1
0.21834645154499 0.212507197465997 1 1
0.220551438703432 0.214286343382948 1 1
0.194275877002957 0.189032033170983 1 1
0.214141666194892 0.208045125557737 1 1
0.132310226333408 0.128149502689166 1 1
0.115277564994343 0.112315221942466 1 1
0.0959267414158747 0.0913772590368053 1 1
0.289483479206706 0.27995559115973 1 1
0.170751257493762 0.16623889832771 1 1
0.234626851935336 0.226958432870474 1 1
0.309676973616327 0.300000108539043 1 1
0.0645888242020248 0.0625743513623214 1 1
0.298236655735425 0.28962843487427 1 1
0.212985651776874 0.206963366745836 1 1
0.206517111220572 0.201245984588065 1 1
0.207905300189668 0.202481345606614 1 1
0.180048057963053 0.175054795093649 1 1
0.218320053503389 0.21202435791084 1 1
0.4171960490852 0.405696310091409 0 0
0.398693400824989 0.386671297297375 0 0
0.326257371344675 0.315927747767241 1 1
0.336759464522978 0.327053527956469 1 1
0.11704907939057 0.114371801006413 1 1
0.186832001459028 0.181170314766421 1 1
0.323522620880617 0.314387987928961 1 1
0.162339298647197 0.157626678000396 1 1
0.202734951208136 0.197482806383852 1 1
0.229013512537288 0.222766935739164 1 1
0.0428161831522427 0.039971974733769 1 1
0.257054753862149 0.24889876485587 1 1
0.0827140917838307 0.0804211251557429 1 1
0.237974909796512 0.231045685102253 1 1
0.175827051314279 0.170305488551085 1 1
0.0430456595643699 0.0410560960524711 1 1
0.215746587483353 0.209565580936556 1 1
0.383551778434566 0.37050831937209 1 1
0.0978221628986104 0.0950661111177156 1 1
0.167805579732435 0.163238516447242 1 1
0.02888797188352 0.0282017261835615 1 1
0.10419693694292 0.101006846521915 1 1
0.175285329620298 0.169525990089034 1 1
0.211883437612399 0.205946096764375 1 1
0.119423459490703 0.116136436402622 1 1
0.240471819172738 0.233938483271911 1 1
0.0305812765532917 0.0289844308041167 1 1
0.0677810604120174 0.0660909684000505 1 1
0.151498811210845 0.146878077378521 1 1
0.29689712346385 0.288150047385277 1 1
0.196586995176802 0.191318284804095 1 1
0.195650917609049 0.18974273756247 1 1
0.11037443364093 0.106415569838228 1 1
0.173510503940831 0.169021298148765 1 1
0.231222447714971 0.224349103310512 1 1
0.185545967303069 0.180847395199394 1 1
0.258134619087151 0.250989272795858 1 1
0.125158671783593 0.122162955987893 1 1
0.209149782864887 0.202770906205129 1 1
0.13485046418573 0.130785203188677 1 1
0.20557964607348 0.199676387124596 1 1
0.194300593470364 0.190900854386772 1 1
0.324635850871245 0.316419567105293 1 1
0.151021528753612 0.145632125252089 1 1
0.177654307226308 0.172645235658692 1 1
0.134552608573489 0.129913073384752 1 1
0.194160303524003 0.187736030506881 1 1
0.138367109029883 0.134998689150285 1 1
0.276737460858681 0.267075391779666 1 1
0.180631568389757 0.177039237894232 1 1
0.189193156932347 0.183734496041712 1 1
0.103124918843943 0.0999910407842392 1 1
0.236254619417338 0.230246927861726 1 1
0.111117108784872 0.108475561998363 1 1
0.224184708855822 0.217979824941967 1 1
0.213715117875727 0.207821252757598 1 1
0.236775951618012 0.230892033671433 1 1
0.358556300374035 0.347193923750909 1 1
0.290936939492823 0.282392017984271 1 1
0.216689069612591 0.210165659079095 1 1
0.0278761559031645 0.0284274183058221 1 1
0.324777377178955 0.316166701680218 1 1
0.2194979769274 0.213169505896954 1 1
0.10602566171021 0.10295517115218 1 1
0.208867476895809 0.204021515226615 1 1
0.290717293179502 0.283335073569658 1 1
0.164730537606373 0.159244402504495 1 1
0.266343713689135 0.257752815600101 1 1
0.150858838930208 0.146774686082289 1 1
0.0978452135410754 0.0949080872022621 1 1
0.122105924848622 0.118988526845162 1 1
0.222045088596267 0.215636144011096 1 1
0.199735191033165 0.194242978983376 1 1
0.0725357065857904 0.0710427155729414 1 1
0.132055929659566 0.127973071758334 1 1
0.222213084371293 0.216167445554038 1 1
0.293087362163208 0.282849514245781 1 1
0.19851605859953 0.191842183450227 1 1
0.253540470037957 0.246036760107405 1 1
0.0390923987699207 0.0376998455883419 1 1
0.30980015133096 0.30167932253841 1 1
0.266402617579015 0.260149056854181 1 1
0.178398193621051 0.173208916513401 1 1
0.280919638848989 0.273245510070514 1 1
0.32873533734196 0.320315447386862 1 1
0.179499532685785 0.173554747920387 1 1
0.157556249108862 0.153544890336853 1 1
0.141548288303073 0.136968742256701 1 1
0.258581945681497 0.251459067162078 1 1
0.290772587645281 0.282292605873595 1 1
0.189208855158368 0.182096156281896 1 1
0.293082513513432 0.284917088563219 1 1
0.230686578986412 0.223048126619134 1 1
0.14110905150238 0.135699003917339 1 1
0.252979602483519 0.245374617249008 1 1
0.0247766460341778 0.0245903725471752 1 1
0.120233090524855 0.116481625443702 1 1
0.223744058893922 0.218166214604281 1 1
0.124948770033904 0.12154363010422 1 1
0.339426690497584 0.329803414619045 1 1
0.282917884637697 0.273377348262603 1 1
0.18057901716203 0.175954365519935 1 1
0.338928922433934 0.328624218242673 1 1
0.0536046747762014 0.052206487608301 1 1
0.152995000498168 0.147434836717933 1 1
0.233205283470647 0.226744933040447 1 1
0.25197991546944 0.245713298043798 1 1
0.0919732735991703 0.0887228516059525 1 1
0.0283023321655363 0.0266656054438769 1 1
0.10843137084948 0.105760536631152 1 1
0.138138256615274 0.134375927177464 1 1
0.227835976488458 0.220916724641713 1 1
0.199150369272808 0.194073732289848 1 1
0.21497009444037 0.208879155313512 1 1
0.189343536183154 0.184750707198827 1 1
0.092721100083776 0.0887860449414708 1 1
0.194704146487327 0.188945507977019 1 1
0.313340068222096 0.304133783021873 1 1
0.124318929429676 0.120886764814087 1 1
0.288608289655095 0.278291470679516 1 1
0.373377722050532 0.360182093781024 1 1
0.0986679187286739 0.0960742348722973 1 1
0.187787075999036 0.182998730143747 1 1
0.34330051588117 0.333035257322867 1 1
0.140191120435906 0.136175792333127 1 1
0.112176274514599 0.109369382906889 1 1
0.0441397991683393 0.0435387163671014 1 1
0.424571084319692 0.411734088435054 0 0
0.28509245927317 0.275980060302843 1 1
0.259792246529102 0.251754665079733 1 1
0.3323007668493 0.321514609531755 1 1
0.269672298010231 0.262609284081814 1 1
0.311932958419447 0.301129924864886 1 1
0.191598417698118 0.186071076036927 1 1
-0.0103623484782001 -0.00945117487370838 0 0
0.195257681320775 0.190516395626625 1 1
0.146001095085576 0.141645819074668 1 1
0.117816351835343 0.114819134637356 1 1
0.199014743924714 0.192932367176413 1 1
0.212253541212638 0.206620750167031 1 1
0.0591935846713854 0.0574351920268677 1 1
0.168942541195765 0.164586068659149 1 1
0.131213919251974 0.127962340431873 1 1
0.157233957686136 0.153975620380654 1 1
0.1557501399589 0.151443672474709 1 1
0.117046738571137 0.113874675288061 1 1
0.271747700294679 0.263723940779384 1 1
0.214787879337301 0.209453179363287 1 1
0.128212300782205 0.124634850788574 1 1
0.246842289506125 0.238962991200695 1 1
0.191876101755103 0.186730069313614 1 1
0.171386058989649 0.166126559741405 1 1
0.284291244174047 0.277394402034583 1 1
0.361396225211098 0.349413756282199 1 1
0.164925158841153 0.160158325583327 1 1
0.180798800053169 0.174382898157713 1 1
0.195032130071535 0.189002430526688 1 1
0.193646751842595 0.188115629377306 1 1
0.136061103442415 0.130802720351692 1 1
0.287073692048851 0.279670906367642 1 1
0.219264126710383 0.212903465708345 1 1
0.162002599415379 0.157680305531589 1 1
0.138649591977802 0.133784170786328 1 1
0.131392257494679 0.127974808692448 1 1
0.307190096461143 0.298761999772726 1 1
0.244173068381338 0.236643743347795 1 1
0.276505726253883 0.268277463010481 1 1
0.239703489134365 0.23251690257747 1 1
0.206706074719767 0.200793756593966 1 1
0.18463687810991 0.179223497439455 1 1
0.241357169296153 0.235030065896753 1 1
0.0965916696886415 0.0934729317582579 1 1
0.26275785797353 0.254062429836013 1 1
0.219894760286697 0.214302983403771 1 1
0.295158090950713 0.286203096240606 1 1
0.0766469033523032 0.0732682326909781 1 1
0.303773832657964 0.295006263730976 1 1
0.401429561537595 0.390678454781392 0 1
0.350849073339123 0.341341493814078 1 1
0.126462211080148 0.122716125269441 1 1
0.373343712466093 0.362977163222804 1 1
0.190826801270611 0.183984000800428 1 1
0.277101681631836 0.269013623749904 1 1
0.146054835865632 0.143332621715721 1 1
0.101481364961085 0.0984655594988735 1 1
0.307269133054169 0.297201356793859 1 1
0.14388346918909 0.139137323562268 1 1
0.153482192439915 0.149980646441372 1 1
0.258904926582921 0.250410448047002 1 1
0.257274431291246 0.249663635622518 1 1
0.212335971025988 0.20579913052046 1 1
0.162647897766726 0.157897384647105 1 1
0.100432053286419 0.0964935854061798 1 1
0.0450720428648016 0.0442808860361117 1 1
0.233256304460574 0.227884027767362 1 1
0.0990124608410688 0.0967371671111703 1 1
0.149600439144876 0.145282846528107 1 1
0.204799258705119 0.198399125745938 1 1
0.0830838740870539 0.0800018016124533 1 1
0.168360565823014 0.163139299029675 1 1
0.107993264899519 0.104099174027281 1 1
0.22412427545126 0.218370580677274 1 1
0.0516833835852006 0.0498996784695104 1 1
0.182073306671137 0.177294447052263 1 1
0.165505728606031 0.160575387341949 1 1
0.263765119983282 0.256531285048389 1 1
0.182525382297816 0.177524468493686 1 1
0.091375178912063 0.0890242439703564 1 1
0.204109279983383 0.199287692687965 1 1
0.148629492205849 0.143492671149714 1 1
0.041427498917116 0.0408413388630809 1 1
0.38407576969959 0.373419081528214 1 1
0.116305143865886 0.113626231877302 1 1
0.06438809589446 0.0627400464192737 1 1
0.203277449618588 0.19873846769556 1 1
0.163869295449002 0.15868089917326 1 1
0.00653728909177145 0.00560309884862857 1 1
0.239022772656268 0.233205615583917 1 1
0.093317535687923 0.0905414323422366 1 1
0.0139741776201599 0.0141622691991635 1 1
0.178963930912649 0.174106759588057 1 1
0.0928542852283272 0.090435933807205 1 1
0.275725938091429 0.267491757059094 1 1
0.29457742060361 0.287048237501108 1 1
0.119070909266226 0.116191253909267 1 1
0.299294191751929 0.289515180471693 1 1
0.0394780499620851 0.0381324370316402 1 1
0.135220276321309 0.131565833728547 1 1
0.361878921810399 0.351756022717056 1 1
0.22662095428705 0.219044760141415 1 1
0.204622802996423 0.198941809594496 1 1
0.371238834060128 0.360585088843697 1 1
0.246816508582534 0.239417475746133 1 1
0.381957279568218 0.372670425642984 1 1
0.352825279651987 0.340847673572846 1 1
0.178965150670829 0.174645396166662 1 1
0.154365606340068 0.148624567811583 1 1
0.225407242530638 0.217121796721854 1 1
0.348138644562799 0.337671110890544 1 1
0.0908078408856632 0.0887334851224784 1 1
0.286849554632889 0.278037520631827 1 1
0.236985872831781 0.230650757086213 1 1
0.1444930843778 0.139666443506462 1 1
0.181037610156989 0.175731715985145 1 1
0.250762068795673 0.243966730133233 1 1
0.443279137803484 0.43135718260144 0 0
0.159695743857288 0.155542647417306 1 1
0.251288816710562 0.244415459416128 1 1
0.309195282681369 0.298479399178725 1 1
0.126902874674064 0.124745042230769 1 1
0.122113226063649 0.1174177937209 1 1
0.127031771375945 0.122743712748549 1 1
0.185053293182931 0.17981516783012 1 1
0.17047213470683 0.16611397038796 1 1
0.257759177961383 0.250178867901224 1 1
0.247824124602619 0.240490344724379 1 1
0.170467318765093 0.164594382864103 1 1
0.284917479522156 0.275452142021308 1 1
0.246088781983249 0.239022326903328 1 1
0.0678022624037323 0.0664958385945325 1 1
0.162148837126836 0.157195547801511 1 1
0.190087933064361 0.184713131695709 1 1
0.0381442752878264 0.037360637920462 1 1
0.215521320554302 0.209830996178122 1 1
0.216988159643395 0.210040029857174 1 1
0.0638933530765459 0.0621880422027926 1 1
0.329884387203006 0.320604508738635 1 1
0.0308541899050494 0.0299585078140741 1 1
0.233273272652922 0.226826199091682 1 1
0.136737347491898 0.132037552448876 1 1
0.159120475614275 0.154874134575698 1 1
0.20040706264484 0.193966040517122 1 1
0.23825544305353 0.231672493934664 1 1
0.236626131014656 0.230705276940875 1 1
0.184150447935787 0.177775659699804 1 1
0.144681730961433 0.138997137659046 1 1
0.186094506450617 0.181295744182489 1 1
0.299420420265264 0.289252002082416 1 1
0.103740784730463 0.100289068773571 1 1
0.136205538469679 0.132253708960359 1 1
0.200210686553664 0.19719262853777 1 1
0.193692975158007 0.187881667305605 1 1
0.128922654804417 0.125172182079005 1 1
0.162049718619225 0.156520918021559 1 1
0.125665626945197 0.122068689213257 1 1
0.123945429693752 0.119392605879374 1 1
0.29904389109516 0.29069981835217 1 1
0.153323469686912 0.1490864168747 1 1
-0.00606574878253405 -0.00571855481792127 0 0
0.122685715250449 0.120111445825765 1 1
0.321763917745365 0.310096607915421 1 1
0.213125176967404 0.207151747158241 1 1
0.209076146363094 0.202794474064288 1 1
0.0661282887470496 0.0646352936481224 1 1
0.202857400776298 0.197184547445155 1 1
0.117805446546738 0.114613876911146 1 1
0.341393039510298 0.331811512883142 1 1
0.210640706228254 0.202373541446112 1 1
0.290675923201779 0.280904346487221 1 1
0.135441888443183 0.13077749475058 1 1
0.0832014504747558 0.0802355271525595 1 1
0.0493250170907342 0.0488719312990986 1 1
0.305768799213051 0.297087716334272 1 1
0.130910095251487 0.128224520225605 1 1
0.171820384777076 0.167357445075343 1 1
0.30001580836554 0.291366632620638 1 1
0.274950086666294 0.266620644740411 1 1
0.0936793851320385 0.0912840713646488 1 1
0.235536753819095 0.229002689671998 1 1
0.185946448202303 0.179460674047716 1 1
0.0802507016126976 0.0776086415548772 1 1
0.162400037956714 0.157208440896067 1 1
0.110824145555478 0.107762814472888 1 1
-0.0507529678120116 -0.0497825418152008 0 0
0.283419365425659 0.275572016000798 1 1
0.245327100941316 0.236792917096851 1 1
0.280261034523156 0.272829017951965 1 1
0.312024844075731 0.30251960605627 1 1
0.362770237712458 0.35243719348365 1 1
0.182690058205901 0.177615600200159 1 1
0.24384579500506 0.237876403079011 1 1
0.281652072847676 0.272840177632949 1 1
0.322279899085323 0.313262678103211 1 1
0.259540302412763 0.251494741523721 1 1
0.277978429668275 0.270285869347365 1 1
0.177686134803165 0.173031332067489 1 1
0.168476971672928 0.163431142925615 1 1
0.394314301127536 0.382833747352889 0 1
0.0960489005174027 0.0920893999086948 1 1
0.228000777453552 0.221102927478027 1 1
0.191647705026561 0.186076031154879 1 1
0.162194837620364 0.157523467937251 1 1
0.23231049693524 0.226067536562243 1 1
0.205147319121563 0.19889302458232 1 1
0.0838634559563476 0.0811017677468365 1 1
0.204565821804879 0.198014079561685 1 1
0.157097490932216 0.153360726339362 1 1
0.11644794794027 0.113522611667637 1 1
0.0931832066034944 0.0905144751766689 1 1
0.230858902846981 0.223504890983478 1 1
0.310695980712923 0.301120707453727 1 1
0.218938742679194 0.210394886477037 1 1
0.161488445420163 0.155004240187464 1 1
0.281206724325701 0.272824188502578 1 1
0.150007675763412 0.14548231084693 1 1
0.221171707155215 0.214604065594213 1 1
0.281506292542116 0.272294338415385 1 1
0.158276372500451 0.153051697822835 1 1
0.157968227674219 0.15370466598683 1 1
0.107241486029041 0.105328220725893 1 1
0.156392028129594 0.151047478817672 1 1
0.158182836518632 0.153595231898815 1 1
0.201767308197832 0.196488371349741 1 1
0.216233905932616 0.209547182380561 1 1
0.275382516301798 0.267274504663898 1 1
0.182973090676266 0.177153957587827 1 1
0.236076211527881 0.229553023499141 1 1
0.0576450922986618 0.0553659215890702 1 1
0.168308717707874 0.163346597175205 1 1
0.126690569696984 0.123532241248837 1 1
0.281758282798266 0.273996276345482 1 1
0.157049567261797 0.152429159756208 1 1
0.00792223287638399 0.00780194903653842 0 0
0.203277096928009 0.197620374547678 1 1
0.323935483055185 0.314656473601617 1 1
0.171000724820673 0.166357738524524 1 1
0.321963365066516 0.312508887556636 1 1
0.108474517700162 0.105476423269053 1 1
0.22074584628649 0.214371889897071 1 1
0.0488023978673013 0.0469991923497944 1 1
0.343080427820964 0.333570377959904 1 1
0.163677425886978 0.156217356439536 1 1
0.360713363325195 0.350011372986973 1 1
0.161491668837927 0.15690431734738 1 1
0.195619126302353 0.188933550615038 1 1
0.287824193813943 0.280555001084497 1 1
0.25744618358308 0.24960871584477 1 1
0.0652202212789451 0.0641168059563013 1 1
0.288215553942085 0.279073343150854 1 1
0.220768640444649 0.212419607712335 1 1
0.318937470254963 0.30896156034268 1 1
0.219439070098415 0.213522737781013 1 1
0.0352738413281205 0.0345166486593585 1 1
0.230273232640259 0.224150475519365 1 1
0.172185953028426 0.16903671888327 1 1
0.401783253309905 0.389350118453543 1 1
0.120702578758926 0.117717197312466 1 1
0.147503185135777 0.143641965318518 1 1
0.272037641928436 0.264104514903474 1 1
0.176794527280619 0.169214470912767 1 1
0.275145102582927 0.267374678742894 1 1
0.141621491317656 0.137289429085008 1 1
0.0754091864103816 0.0729913700633081 1 1
0.128327730697703 0.124537027866352 1 1
0.228781674474289 0.222151839226367 1 1
-0.0542605773535367 -0.0530736462122993 0 0
0.129134111681074 0.124660717955737 1 1
0.122483067149631 0.117884539535847 1 1
0.178943954423689 0.173322527655536 1 1
0.299048111412897 0.289954471928758 1 1
0.333074792323204 0.32401110611393 1 1
0.325775642996439 0.315895073629897 1 1
0.314213860404782 0.304781193451041 1 1
0.263897566024885 0.255904001275436 1 1
0.141836054291578 0.137365184606682 1 1
0.0344220588356633 0.0326464797601678 1 1
0.174552625567639 0.170756587837342 1 1
0.155008798132346 0.152100856716546 1 1
0.11937645122383 0.115570890242118 1 1
0.400287083010031 0.387796528343427 0 0
0.350986553227836 0.339239619170541 1 1
0.288343977201963 0.279217427133375 1 1
0.189727492824047 0.183357392024805 1 1
0.221106177657888 0.213602164790374 1 1
0.186268306832446 0.181750512281123 1 1
0.0778935765226553 0.0760980875951254 1 1
0.125397909727823 0.121909559842764 1 1
0.274186327611256 0.267062861925321 1 1
0.177379097847464 0.172839468786284 1 1
0.318252281815966 0.309286144543432 1 1
0.132355906642825 0.1281970106666 1 1
0.166922618686268 0.162069177968537 1 1
0.0802090993888861 0.0778359828332741 1 1
0.253907489229776 0.246277542683295 1 1
0.322533112877053 0.312316265104855 1 1
0.104751645125838 0.10195821356551 1 1
0.242572892319526 0.236992120374133 1 1
0.216136886244372 0.21079846950215 1 1
0.128332912978186 0.124763095354781 1 1
0.120771159464316 0.117732089206975 1 1
0.214332974406985 0.209423203628963 1 1
0.112353151289928 0.109352959049712 1 1
0.0880142479842458 0.0867001822543995 1 1
0.30103643454458 0.293663565097773 1 1
0.278626183286451 0.271828373107874 1 1
0.355781001296938 0.345632307275248 1 1
0.232208124312798 0.225113906428588 1 1
0.219738485739087 0.213134784288349 1 1
0.233110407797698 0.225577824041768 1 1
0.206617836740555 0.202068148666908 1 1
0.164546011503335 0.159480535787485 1 1
0.0764245176713065 0.0755769909849094 1 1
0.128317275596764 0.124894305278523 1 1
0.195270032179775 0.1894122889838 1 1
0.28876621519457 0.281115328976317 1 1
0.172188300165739 0.166964043377868 1 1
0.282268206524738 0.274563088097981 1 1
0.168878848726803 0.164160235988244 1 1
0.0706437021044944 0.0687543230793873 1 1
0.351473303184705 0.339551206590857 1 1
0.0876849817870122 0.0850909411812547 1 1
0.180693524298391 0.176262959937254 1 1
0.128487355451465 0.124628467826777 1 1
0.107224754079026 0.105102039804333 1 1
0.160615270686649 0.155916310468325 1 1
0.271663803836816 0.263067839861859 1 1
0.245397589047011 0.237192244175562 1 1
0.327861889025655 0.319660260872322 1 1
0.3217313553728 0.312131077391754 1 1
0.200671314122707 0.195388284629291 1 1
0.187341420801521 0.181553423421643 1 1
0.275615952293987 0.267244334044146 1 1
0.226943813888954 0.221105880668642 1 1
0.241452282480026 0.233599813745796 1 1
0.179591681429155 0.17498398651304 1 1
0.0948644472440635 0.0930819907881051 1 1
0.222787948850847 0.216621548132189 1 1
0.0945165689153233 0.0922054989126054 1 1
0.100510905886635 0.0976264370788417 1 1
0.149210883810017 0.14499863842841 1 1
0.262897272419314 0.254454055230611 1 1
0.14619971660148 0.1416241457166 1 1
0.302480321496923 0.293698749949092 1 1
0.219695081898835 0.212635387458953 1 1
0.052834576164617 0.0505104218642065 1 1
0.222191944449781 0.216205790531286 1 1
0.25229918815402 0.246165073703315 1 1
0.189513111003152 0.183417645029198 1 1
0.336454836336746 0.325097176151055 1 1
0.229080623703842 0.223214962624891 1 1
0.169651397236512 0.164136453035556 1 1
0.224013205369909 0.217109925103207 1 1
0.114470170185505 0.111108974094515 1 1
0.245217568187021 0.238996672526319 1 1
0.0781342044905196 0.0755510028139942 1 1
0.191551139590529 0.186829821404868 1 1
0.284759551656718 0.276331794010058 1 1
0.176442227198658 0.172195766972102 1 1
0.101817405150279 0.0987894201503785 1 1
0.286362986822329 0.277344824037479 1 1
0.363738141450637 0.352629188899359 1 1
0.245196853482811 0.238649535887876 1 1
0.0289666976558215 0.0281172577825982 1 1
0.362496747700808 0.352900368501798 1 1
0.0741747190835377 0.0717909399063264 1 1
0.0968995289973087 0.0943488268778594 1 1
0.264964251450799 0.257827002662098 1 1
0.180372148018946 0.174981376996721 1 1
0.0802370368066918 0.0771263154298146 1 1
0.283509317693886 0.275167447116803 1 1
0.0868319099716661 0.0843963291272599 1 1
0.0936005586005747 0.0899468510306512 1 1
-0.0220112303237414 -0.0214327315947986 0 0
0.328714541885307 0.318527788194758 1 1
0.249348586223904 0.243301722518121 1 1
0.148389434644603 0.143557623120045 1 1
0.206003929430313 0.198349464761863 1 1
0.212630180763201 0.206472615027515 1 1
0.150117879376916 0.14555906997755 1 1
0.102449690729271 0.100320580815428 1 1
0.147035287632539 0.141917691275708 1 1
0.247560285923158 0.23943228149989 1 1
0.180663975601222 0.175083185853516 1 1
0.247827456145599 0.240805243690659 1 1
0.38002997391841 0.36906127634416 0 1
0.134624108264789 0.131380235547778 1 1
0.260887390775291 0.253284103565918 1 1
0.325242537345064 0.315942154736452 1 1
0.115968452243969 0.111677968393976 1 1
0.353321554041459 0.342436946601595 1 1
0.012921092830993 0.0124103272638046 1 1
0.126311838051242 0.122962179616239 1 1
0.212810186904262 0.207543703522507 1 1
0.126060756158852 0.122395585411388 1 1
0.321669879569239 0.313138586470998 1 1
0.186845635214415 0.181003150053224 1 1
0.139337555766786 0.135707320594147 1 1
0.233054058457827 0.225718160703122 1 1
0.230590331208091 0.224709756676085 1 1
0.146398342768778 0.141957296233056 1 1
0.108133607869616 0.10456891868384 1 1
0.22499599999784 0.218728458799535 1 1
0.0153499874236154 0.0144971967244516 1 1
0.278386265471089 0.269647035767167 1 1
0.260035667646111 0.252715039122096 1 1
0.277260265667558 0.270218169168123 1 1
0.241334678706053 0.234332754715909 1 1
0.218928701928087 0.212478507811587 1 1
0.242548346241611 0.234332849031458 1 1
0.249108731334671 0.24188778434827 1 1
0.058903231941006 0.0565307991614857 1 1
0.198587147609099 0.193054477522106 1 1
0.209084780457997 0.203258159461925 1 1
0.142892982215701 0.138750594288184 1 1
0.393476083506944 0.382253264126325 0 0
0.209938714672052 0.204008333596022 1 1
0.247110613636438 0.240646584968833 1 1
0.19723721406112 0.190896295582236 1 1
0.252760748348602 0.245309384523055 1 1
0.238520357353898 0.231773090881139 1 1
0.0811655206337996 0.0786656032487342 1 1
0.244458367391546 0.237610807601918 1 1
0.197904537017115 0.192746059354605 1 1
0.168480855553187 0.163176825351805 1 1
0.127215372513222 0.123715674885505 1 1
0.258648204753009 0.249096538666537 1 1
0.170616981653746 0.165931933985334 1 1
0.179646431647792 0.174822028672433 1 1
0.153036787639834 0.148362807514076 1 1
0.335073272158481 0.32528068137148 1 1
0.102276568149627 0.0988366349410239 1 1
0.0349428904824588 0.0320659303433162 1 1
0.408183795576408 0.396462290470463 0 0
0.262015071203533 0.256339955330459 1 1
0.118813734042224 0.115859815055069 1 1
0.189951891533438 0.185354814369957 1 1
0.306120072378369 0.295809393518943 1 1
0.164684902808702 0.160119687367103 1 1
0.0673386935358251 0.0666084668076213 1 1
0.193259422984243 0.187953406648852 1 1
0.151161149775482 0.147607381408986 1 1
0.128605356197569 0.124682850444416 1 1
0.232863463206211 0.227057677513438 1 1
0.14413229747976 0.139019172924837 1 1
0.252010597883588 0.244854899946549 1 1
0.275002008549644 0.266244695478315 1 1
0.268921001037898 0.262274488896458 1 1
0.21265084489028 0.207137105791247 1 1
0.289136052580291 0.281699586992357 1 1
0.180187471970404 0.174537593582905 1 1
0.182353182166927 0.176466712170154 1 1
0.281759241177455 0.274028162873714 1 1
0.197527018490888 0.189246471981762 1 1
0.320328959223371 0.310717723109607 1 1
0.262332698934431 0.255458544119014 1 1
0.179780343247193 0.174090706451455 1 1
0.246336033108855 0.238539185437973 1 1
0.279457901270834 0.271224607774405 1 1
0.346600212624772 0.335986924572464 1 1
0.470102739543311 0.454103655602219 0 0
0.316446399192283 0.306812800143545 1 1
0.153763887622855 0.149660948778364 1 1
0.275999511492586 0.26778417007873 1 1
0.0357722804018596 0.0350895091273969 1 1
0.177941936244704 0.172956615297871 1 1
0.243007564188386 0.236429620990455 1 1
0.141312378112505 0.137103361600874 1 1
0.164522950555288 0.158837444860528 1 1
0.175460288218319 0.169262477926064 1 1
0.159956866446608 0.154636930118566 1 1
0.155520406697347 0.149536898172534 1 1
0.0763301691490125 0.0747290468685422 1 1
0.234909603262203 0.227830547536039 1 1
0.298874493615105 0.290251456280536 1 1
0.244730539718887 0.238338366159107 1 1
0.0935127588974338 0.0906545043825068 1 1
0.103177546998715 0.101459620796639 1 1
0.281015160767934 0.273365927551915 1 1
0.244905478704985 0.237478181019134 1 1
0.275768314362387 0.266052386089294 1 1
0.217045956974597 0.210645256518082 1 1
0.0225105646477609 0.0218124497379951 0 0
0.224793909447426 0.218275068974155 1 1
0.123587209871191 0.120384136833786 1 1
0.158746531099401 0.154096077683715 1 1
0.138048388343289 0.134004979946521 1 1
0.10777308846505 0.104465888883348 1 1
0.220558055501175 0.211669980969279 1 1
0.310090225665697 0.301968347047986 1 1
0.220919889796891 0.214639744357394 1 1
0.210631149956274 0.204791909784559 1 1
0.242044099542438 0.235584185168095 1 1
0.11976408638985 0.11657424478491 1 1
0.154326561330615 0.149805760177809 1 1
0.288400449010263 0.279880305790275 1 1
0.23971226415256 0.233198383815431 1 1
0.257997479027013 0.251207888796257 1 1
0.0157560719980311 0.0145957470071709 1 1
0.276737872030242 0.269272437442323 1 1
0.115989655364794 0.111998739755516 1 1
0.11764112344988 0.113737992523758 1 1
0.217812786154043 0.21030987420069 1 1
0.154206236121753 0.149485101496127 1 1
0.346045452332906 0.336539316167226 1 1
-0.0404417565958965 -0.0390181226875623 0 0
0.236385464136982 0.22915007197064 1 1
0.262920946746535 0.2561369692699 1 1
0.105297633613251 0.10078738316904 1 1
0.231768502040997 0.223086484132093 1 1
0.200701001527991 0.195119531945596 1 1
0.203879264807222 0.198011849227688 1 1
0.142041917982737 0.137337530293399 1 1
0.207332749587158 0.201270085679832 1 1
0.227626230932923 0.221316661315289 1 1
0.243833304294984 0.23658421975702 1 1
0.232552264258833 0.226283331623365 1 1
0.166682283970201 0.161119862839993 1 1
0.386135421297669 0.376104381356051 1 1
0.195160142149152 0.189761169044234 1 1
0.0190432437506342 0.0181885001028469 0 0
0.219654112036241 0.213767712580449 1 1
0.183359372107161 0.179927995294756 1 1
0.0917028015153571 0.0904908356038136 1 1
0.285607117528723 0.277448466542796 1 1
0.336266091572597 0.327488573919858 1 1
0.251646285649088 0.243920042354731 1 1
0.186241640721188 0.18185638192287 1 1
0.233569262841258 0.226176764952822 1 1
0.240050272587545 0.234112280773728 1 1
0.300282721968968 0.291751686946904 1 1
0.194304521578726 0.188289657806234 1 1
0.335055946336438 0.325119405749803 1 1
0.309623449386758 0.300638640516643 1 1
0.0454456545186189 0.0435496770286901 1 1
0.375450109580999 0.363900038129672 1 1
0.141171977002168 0.137824249315491 1 1
0.169482132483748 0.164319870167285 1 1
0.27771531393242 0.271127807879962 1 1
0.164906791660589 0.160325799867551 1 1
0.0320546434887935 0.0313259032989157 1 1
0.29293043226071 0.284839134236095 1 1
0.363620758660982 0.353089974299114 1 1
0.209167493604456 0.202673101188974 1 1
0.221750855575536 0.213159921023902 1 1
0.32183459888903 0.312269602366218 1 1
0.24494891371576 0.23826441933876 1 1
0.373320707583605 0.362366254880678 1 1
0.286724575473939 0.277724273239095 1 1
-0.0012848937162959 -0.0015333603051239 1 1
0.25482782282452 0.247006143652625 1 1
0.21092175898232 0.204560725990613 1 1
0.22238293207815 0.214298908422953 1 1
0.287337754293079 0.27849869438913 1 1
0.146910789097565 0.141496207732397 1 1
0.208321713694693 0.201840157509484 1 1
0.0420387450982621 0.0414684001134881 1 1
0.172159764062309 0.166922961675712 1 1
0.225823563342505 0.22027796076836 1 1
0.21624672474831 0.210258053951561 1 1
0.181200694107142 0.17578384459536 1 1
0.0246778905200258 0.0244273084515946 1 1
0.195837380075982 0.190499677177192 1 1
0.106831660083227 0.103146513444782 1 1
0.173550453402568 0.168206141640084 1 1
0.130133498136624 0.126194278752071 1 1
0.344609177090521 0.334653150031711 1 1
0.142795620228262 0.139817050419485 1 1
0.211344751820838 0.204918673236645 1 1
0.233524422732178 0.225387886684088 1 1
0.225550459166874 0.219062694052775 1 1
0.131494434914532 0.128449647137364 1 1
0.164260768178941 0.159158158219217 1 1
0.144725631041699 0.139686327084763 1 1
0.198569264853522 0.192329928930107 1 1
0.05617227626332 0.05440004901169 1 1
0.101383072513655 0.0978868324297488 1 1
0.193269852635219 0.187650812719828 1 1
0.235422728325825 0.228633101800775 1 1
0.205189623197542 0.199662809831428 1 1
0.24521411451431 0.237839905261846 1 1
0.221012610775991 0.214707155664502 1 1
0.209825696325608 0.204382442799858 1 1
0.128070589384958 0.124588445211204 1 1
0.0779927198505496 0.0761455443559053 1 1
0.301279085436235 0.292908179557476 1 1
0.131186750688044 0.127933849024218 1 1
0.162682073805803 0.15865207175817 1 1
0.240349743599229 0.233891357268696 1 1
0.0654232293037615 0.0632772020926422 1 1
0.195149582640564 0.189575936925511 1 1
-0.00251638887682611 -0.00265826129159205 0 0
0.250134785033415 0.24276275179379 1 1
0.280114293843228 0.271427692168959 1 1
0.248609985613018 0.24117377508145 1 1
0.390575549436508 0.379532564078655 1 1
0.229024424032879 0.222684385571185 1 1
0.216226456768022 0.209774822245558 1 1
0.0229938938146946 0.0220404159926662 0 0
0.332354010339177 0.322124782447959 1 1
0.206883700773333 0.200731946827568 1 1
0.076462175269533 0.0748637652504271 1 1
0.0547786471548796 0.0526224016213606 1 1
0.285187018765257 0.27715974994851 1 1
0.194908813658177 0.188109655068006 1 1
0.248015093907346 0.240504102999629 1 1
0.17693923582644 0.170989888544526 1 1
0.291403420316646 0.282706833001197 1 1
0.147962757383096 0.145061388952638 1 1
0.250212191168744 0.241684862900472 1 1
0.304358321542113 0.295589166818086 1 1
0.220879475117405 0.214115426105797 1 1
0.113067162052603 0.110826902859286 1 1
0.0756925834874622 0.0741717095725247 1 1
0.142705095171148 0.137662084839253 1 1
0.197014112749035 0.191405575893512 1 1
0.0593183853282682 0.0576287101822774 1 1
0.159504095655639 0.155011482016112 1 1
0.17643127771052 0.171193869322026 1 1
0.211962934956021 0.205364795152179 1 1
0.0473077791533653 0.0459075310450639 1 1
0.034730592763982 0.0335685164154749 1 1
0.141560171333687 0.137686783299667 1 1
0.244744539311181 0.236979115045558 1 1
0.26590059355438 0.259101005085427 1 1
0.191554246315567 0.187174948510715 1 1
0.115117165856719 0.112574767092751 1 1
0.285438792007934 0.275494231390722 1 1
0.304086611162445 0.294689491345981 1 1
0.321223850491638 0.312292191199739 1 1
0.167999302063661 0.163080945772101 1 1
0.160574250242183 0.155021585747625 1 1
0.255485499603812 0.248549725810142 1 1
0.318801688476883 0.310765391270048 1 1
0.274286964789021 0.267077631012858 1 1
0.12148039171021 0.118158275639 1 1
0.25420203534002 0.245993610563982 1 1
0.399341024393926 0.386733251532538 0 0
0.0731741952442038 0.071103738070182 1 1
0.110756553206181 0.107990153793177 1 1
0.190878680852948 0.186175123427303 1 1
0.245667402802781 0.238870723458708 1 1
0.241921812023084 0.235389776663577 1 1
0.370192466495591 0.359513093463203 1 1
0.175040320404977 0.170902535628462 1 1
-0.0510965255092812 -0.0482424979234311 0 0
0.3869411130031 0.375551305357399 0 1
0.164834469177916 0.159452900382795 1 1
0.198852832457253 0.193983405270758 1 1
0.0763572808612642 0.074104263963843 1 1
0.211668998089225 0.20598920200993 1 1
0.185228984775565 0.180158115867142 1 1
0.174809500648182 0.169000368443313 1 1
0.26168646500339 0.253759397191968 1 1
0.287352005848687 0.278174365217134 1 1
0.341058580443957 0.331280319227183 1 1
0.195112770424209 0.189953163246615 1 1
0.144565110001674 0.140507424881981 1 1
0.194899307125558 0.189502346222172 1 1
0.0978895484261106 0.0947475638237638 1 1
0.267699054856022 0.259723471149032 1 1
0.324757170421126 0.315593934963313 1 1
0.124693859869195 0.119984662788382 1 1
0.0460325692777155 0.0451735770688949 1 1
0.206317768166205 0.200863504718531 1 1
0.146843176065985 0.142408418411622 1 1
0.150387040064305 0.146046085152074 1 1
0.119747120538337 0.115973571976634 1 1
0.147423275120044 0.142794352031993 1 1
0.114055087233451 0.111549689300987 1 1
0.255914987505452 0.248257386146461 1 1
0.198787522501599 0.193374774772621 1 1
0.18655689993831 0.181553239530931 1 1
0.13453069413752 0.130784641376244 1 1
0.254327113127423 0.247004803417112 1 1
0.31906742991126 0.309205283633214 1 1
0.188779671328733 0.181724344575538 1 1
0.114217892999317 0.109564708067397 1 1
0.140625489951522 0.137796337316687 1 1
0.225179781857775 0.219526070517931 1 1
0.261033178548548 0.254035855473577 1 1
0.287671421444403 0.279248079173111 1 1
0.290206637103096 0.281904516818851 1 1
0.292281450304759 0.283580451310851 1 1
0.133593287696682 0.130891579212901 1 1
0.194582715907978 0.188760123596443 1 1
0.345625463030771 0.335675666941654 1 1
0.142451478248217 0.138627384709141 1 1
0.00997899589290334 0.0103123522532905 1 1
0.258057537324558 0.252429231960405 1 1
0.237685551918173 0.230737530697987 1 1
0.11115003428169 0.108331958492467 1 1
0.119888975822708 0.116354350975514 1 1
0.135426808521491 0.131637646513309 1 1
0.105094237774365 0.10219078565341 1 1
0.234549624151129 0.227808395625718 1 1
0.153921547702358 0.149816671517683 1 1
0.183096553467809 0.177694146342982 1 1
0.0497339594657229 0.0487718255925326 1 1
0.0764047301489966 0.0748937208034654 1 1
0.164544257859152 0.160068321572651 1 1
0.248453471384743 0.241367575788739 1 1
0.228393218092792 0.22198062874631 1 1
0.243887403132028 0.237378882390623 1 1
0.185766606505715 0.179880670487291 1 1
0.323447889996265 0.314516508088616 1 1
0.190093649796424 0.183993330010439 1 1
0.340019963592109 0.330212940927234 1 1
0.361635304388107 0.350683567207508 1 1
0.20986243559703 0.203766073231219 1 1
0.237623042392743 0.230915402592399 1 1
0.32132329593562 0.310857111665777 1 1
0.207514642514418 0.20039414688713 1 1
0.243559999889393 0.237392473071752 1 1
0.249862368421865 0.24276199666516 1 1
0.287294917560939 0.277957643582028 1 1
0.0633198694108486 0.0611731669811209 1 1
0.101631892965802 0.099317866860815 1 1
0.15370250050713 0.150243104572631 1 1
0.189667993716018 0.183458753551361 1 1
0.316330591085391 0.307224790600345 1 1
0.125406633021346 0.122284665635447 1 1
0.102731408526256 0.0994961319673472 1 1
0.0977777292638014 0.0936145957172757 1 1
0.241843340170715 0.235215496277736 1 1
0.277307442381569 0.269060867754202 1 1
0.115654873093526 0.111918267509212 1 1
0.109457950432786 0.106588826512288 1 1
0.332191173303296 0.321900000053343 1 1
0.14508862397505 0.140201938603186 1 1
0.179645541253233 0.174544422143412 1 1
0.251443629874621 0.24359272341742 1 1
0.105096043836032 0.102464651851253 1 1
0.216460087823765 0.210060607393745 1 1
0.0599345072181715 0.0588733212625646 1 1
0.297549823752817 0.288824139460641 1 1
0.218324802586063 0.21165257894019 1 1
0.0371229422716762 0.0347279915394425 1 1
0.239774497927768 0.233203638653712 1 1
0.225492650764471 0.21844329924385 1 1
-0.066230203887844 -0.0636831675635853 0 0
0.152724053244518 0.148660269837146 1 1
0.270338034343424 0.262752024919159 1 1
0.143147144398793 0.138932027762511 1 1
0.231001390419901 0.224207397817033 1 1
0.226148586313677 0.219075916234985 1 1
0.221813910797744 0.214916934483571 1 1
0.213296701301659 0.207335459252978 1 1
0.183659227234642 0.177933359088853 1 1
0.158243206460785 0.154304144910166 1 1
0.10812444369291 0.104952632264417 1 1
0.231604181397227 0.225785979197523 1 1
0.0187358107365744 0.0167409225545763 1 1
0.152599312841228 0.145959502236389 1 1
0.155950039420002 0.151356302822496 1 1
0.11192630342186 0.109663318739924 1 1
0.0819180648299537 0.0795106430486838 1 1
0.209243385112699 0.202787028709051 1 1
0.272748440683741 0.26494984304818 1 1
0.104618993877038 0.101106875407305 1 1
0.146977670926041 0.142716336912705 1 1
0.237731058006714 0.230719146114858 1 1
0.31694415120527 0.306937071011908 1 1
0.206315126078299 0.200536727033287 1 1
0.185074736577886 0.179893004173269 1 1
0.201898612108197 0.194831100892157 1 1
0.328618813648713 0.319081425350093 1 1
0.234848007343512 0.228150090444419 1 1
0.2568201009239 0.249498973321408 1 1
0.351900152646952 0.340567116727116 1 1
0.120521862036127 0.11741116792604 1 1
0.162469062404337 0.157862615719789 1 1
0.196260134356046 0.192997414079965 1 1
0.190647097139134 0.185158550728584 1 1
0.316097411846534 0.306842681941784 1 1
0.189755922345918 0.184899432780203 1 1
0.238537358939398 0.231239287517899 1 1
0.120667657982626 0.117579098611233 1 1
0.222729450424782 0.217069421045901 1 1
0.211333071740317 0.205891516205915 1 1
0.31377021312803 0.304637095652774 1 1
0.0975567693889519 0.0942143412305386 1 1
0.244176175604285 0.235844029434172 1 1
0.00938157913839272 0.00965484402500255 0 0
0.137899920896472 0.134708403209304 1 1
0.223662085800486 0.21713107984502 1 1
0.233207696856207 0.225840077321772 1 1
0.0682509193691029 0.0665038608087213 1 1
0.282313937528697 0.274354270336742 1 1
0.18370986410397 0.178034258263215 1 1
0.2934976037917 0.285031575627751 1 1
0.195505929922439 0.190922973757459 1 1
0.223984254874128 0.216546003984073 1 1
0.128489656253251 0.126143881753675 1 1
0.168349859486489 0.163568774353975 1 1
0.298468937608096 0.290907752930556 1 1
0.217578444252784 0.21198462289129 1 1
0.27064656959677 0.262705761492583 1 1
-0.0411581994771925 -0.0378967239830159 0 0
0.144672248814527 0.140480657649697 1 1
0.309240631203124 0.300045282974906 1 1
0.303312431037162 0.294213661874835 1 1
0.10685667586239 0.102760787748166 1 1
0.37507560184849 0.364455779245575 1 1
0.138360589623139 0.133935885697924 1 1
0.198508237762428 0.193101848774851 1 1
0.127579961039386 0.124003400501033 1 1
0.202305314307689 0.195296563108153 1 1
0.180300257299957 0.17375512779589 1 1
0.120852698790806 0.115762513808108 1 1
0.278778919733324 0.271045029197955 1 1
0.143700952902029 0.139229226720763 1 1
0.188382296520368 0.182627579115126 1 1
0.0943207344838551 0.091829503932181 1 1
0.435651628288571 0.423663165679385 0 0
0.144824958019128 0.140801483515587 1 1
0.211084541019968 0.204465843471971 1 1
0.23094768680302 0.223414171888304 1 1
0.262232516737268 0.255046177010162 1 1
0.317699415963237 0.308444816859954 1 1
0.311244591567385 0.302204584902183 1 1
0.245054270365188 0.23841958326156 1 1
0.213569493135031 0.206591051401725 1 1
0.192740192314542 0.187252731347258 1 1
0.340141113565542 0.329405216860446 1 1
0.262904559188068 0.255228126999776 1 1
0.278376610783373 0.270226057485646 1 1
0.215731292034794 0.210054175979553 1 1
0.191646141545681 0.18622355134744 1 1
0.181633570151599 0.176265169792709 1 1
0.217902321232102 0.212250184386806 1 1
0.264225811027853 0.255782972787129 1 1
0.163985617142796 0.158284044014378 1 1
0.304845665312463 0.296324038627321 1 1
0.200896546438057 0.195206871031072 1 1
0.0404405692365554 0.0403230011466908 1 1
0.204812427000243 0.199568474922827 1 1
0.137271122923347 0.132977335241396 1 1
0.282339985294587 0.274375012298475 1 1
0.265951846257337 0.258754972166507 1 1
0.255187972054469 0.248742929073279 1 1
0.161934816366914 0.157974702164041 1 1
0.0459009840832728 0.0448386904983428 1 1
0.241182291780952 0.233436066534685 1 1
0.176221492072813 0.169764698101106 1 1
0.174926562885498 0.169359838337759 1 1
0.201154090369958 0.195247297161862 1 1
0.277680182699052 0.269575879809194 1 1
0.260857383638719 0.252489545933316 1 1
0.307685785669023 0.297185914636735 1 1
0.0174877623324295 0.0165101039026428 1 1
0.251615774366639 0.244016935214675 1 1
0.242357873096992 0.235255352978417 1 1
-0.0338275718126232 -0.0331338337822185 0 0
0.362176432560118 0.350911948547386 1 1
0.103474462331069 0.101111713723465 1 1
0.184588815643263 0.18012726138883 1 1
0.251067177133142 0.243729151981518 1 1
0.227920638059115 0.221908695861464 1 1
0.178602979056968 0.173434868152029 1 1
0.127384636306839 0.123389900126073 1 1
0.308433030393442 0.300723141933467 1 1
0.168238775759744 0.162806752897069 1 1
0.272745044572006 0.264081950973508 1 1
0.142496929416398 0.137692942088154 1 1
0.375040720201388 0.364593269746945 1 1
0.242671827123494 0.234465319339945 1 1
0.224322214074849 0.218288664405398 1 1
0.147214454127581 0.142441180906658 1 1
0.275104979499778 0.265822631611834 1 1
0.268078688467892 0.259553749896579 1 1
0.0870121546455781 0.0842486128673609 1 1
0.332827402027328 0.324272191250176 1 1
0.19020291938053 0.184931714413711 1 1
0.164109494168829 0.159683954233104 1 1
0.207513435863357 0.202442899468494 1 1
0.113441568572077 0.110454023690708 1 1
0.277762256451639 0.269373617704332 1 1
0.165415602147059 0.16157254032472 1 1
0.287703747136951 0.280036162656182 1 1
0.075120984359828 0.0715362656526111 1 1
0.200499392476103 0.194862038676104 1 1
0.243171687189571 0.235949478634258 1 1
0.332989117895778 0.324401446412576 1 1
0.165229747005885 0.157921392419958 1 1
0.0734651574687413 0.0710107947770503 1 1
0.196819108624675 0.190131708711742 1 1
0.255864533324984 0.248714000138624 1 1
0.137528448198422 0.133432784376777 1 1
0.329239789432577 0.320362538462811 1 1
0.062680568022485 0.0610392014344218 1 1
0.250197455690096 0.244087473855257 1 1
0.173771401380223 0.169275325616391 1 1
0.319526027489794 0.309317251983358 1 1
0.269519023941844 0.261277061503221 1 1
0.267783930503935 0.259037322124795 1 1
0.0468090526003872 0.0462214800666473 1 1
0.219517960891158 0.213144429783836 1 1
0.113489153634068 0.110051016913961 1 1
0.120852620185359 0.117310133075343 1 1
0.287728839197344 0.279316173534729 1 1
0.172343118693811 0.166362483557658 1 1
0.0569420551722934 0.0556966237568339 1 1
0.401592730937334 0.389310805751087 1 1
0.142350090414509 0.13683123415594 1 1
0.202598453547355 0.198425130195727 1 1
0.223463775116778 0.217317307776007 1 1
0.2267320418405 0.22119119872177 1 1
0.17394426999311 0.169184826028079 1 1
0.218093578249659 0.21250048769109 1 1
0.198629657843598 0.192709019031873 1 1
0.162562830690164 0.157166455334325 1 1
0.26393528237743 0.254892519138299 1 1
0.0491379322541085 0.0475551829139368 1 1
0.139229915679001 0.134919220547672 1 1
0.155113185863457 0.15197306179257 1 1
0.210006750383684 0.203498354967618 1 1
0.195069638123696 0.187510378386431 1 1
0.140833813314541 0.13609543551103 1 1
0.278956378927114 0.27005118272607 1 1
0.1004213773234 0.0974092042915329 1 1
0.228611020140969 0.221686683311111 1 1
0.229069117726071 0.221942845059589 1 1
0.261081277263076 0.254416141628514 1 1
0.3059555593414 0.298760404266138 1 1
0.179432692755841 0.173409401660625 1 1
0.371121788978088 0.362454094906115 1 1
-0.0233002910522165 -0.0220359633944982 0 0
0.101545623857247 0.0984038136401382 1 1
0.406621520931731 0.393942219979197 0 0
0.350181942600421 0.340911927141644 1 1
0.242240307251782 0.235787835935326 1 1
0.0215596784841288 0.0212021196292974 1 1
0.174359048957185 0.169907452720463 1 1
0.191782713432074 0.187697635119052 1 1
0.261199587995929 0.253705930722955 1 1
0.23172584015676 0.224104521436216 1 1
0.184064222528914 0.178836291594048 1 1
0.242019443829472 0.234852071712276 1 1
0.238319212040738 0.231907970299812 1 1
0.150577990858664 0.146125808967863 1 1
0.127146002674331 0.124330334768252 1 1
0.192848590240811 0.18626505585969 1 1
0.10485958053073 0.101353196154127 1 1
0.0369893347667827 0.0375385034494831 1 1
0.301945293540156 0.292451871619259 1 1
0.171183602114216 0.165517500157633 1 1
-0.0757200295334512 -0.0734784551619818 0 0
0.309950185226217 0.301250302692624 1 1
0.126556774987821 0.121339045602557 1 1
0.286385458646174 0.278691045031264 1 1
-0.0519551677152318 -0.0504824013136517 0 0
0.171686469441558 0.167395093902805 1 1
0.300303380620408 0.2908569874919 1 1
0.208408775327852 0.202485938232593 1 1
0.175745799439537 0.172039019910175 1 1
0.257285068449455 0.250621602323319 1 1
0.216642699584209 0.210255579393247 1 1
0.099031876989694 0.0962443278587617 1 1
0.309331381876833 0.300278098708472 1 1
0.265975483819034 0.25785294576257 1 1
0.232728808618039 0.226003138346101 1 1
0.26738053103649 0.259658087119378 1 1
0.122833643397526 0.119054299011091 1 1
0.112300471031358 0.10866589966719 1 1
0.141956236342015 0.138259897784978 1 1
0.124508518115249 0.121225478867003 1 1
0.451676448944994 0.437560120848906 0 0
0.0795877654967979 0.0766854127902144 1 1
0.391746637807828 0.38109722725417 1 1
0.00747020357300485 0.00704813522780632 1 1
0.28656998576436 0.279913947668949 1 1
0.0915805421221043 0.0888529540194015 1 1
0.117422969865963 0.11446377725516 1 1
0.0233348297952426 0.0207185912611727 1 1
0.0213767043255184 0.0192176411177661 1 1
0.393982821181277 0.382702907461583 0 0
0.11824533145327 0.115126234068777 1 1
0.147037235453069 0.143367677120379 1 1
0.334060478699322 0.323510949964698 1 1
0.206402871634946 0.201127997697832 1 1
0.0340617556033254 0.0319916602957056 1 1
0.345031294808073 0.333986531954841 1 1
0.298789669493293 0.289585488186367 1 1
0.288702098429696 0.279519583353619 1 1
0.263017053313473 0.256067988182801 1 1
0.10208129232058 0.0980294989461093 1 1
0.184525674220917 0.178698433863921 1 1
0.0923842897009959 0.0883984746211565 1 1
0.293199692878042 0.285016446606396 1 1
0.262206231360873 0.253228985752646 1 1
0.1629385692981 0.159484858946117 1 1
0.154974519022998 0.151041576079868 1 1
0.180716435544929 0.176026977173786 1 1
0.137184512321667 0.133170562477651 1 1
0.258902496349221 0.251503389823748 1 1
0.227121474908346 0.220203783825955 1 1
0.252633453374038 0.243555785139949 1 1
0.393999852055083 0.382246816931983 0 0
0.306869245859284 0.298046887994364 1 1
0.255588770814145 0.247405206007848 1 1
0.0437045289611537 0.0425516996394573 1 1
0.166635366718127 0.161474433638272 1 1
0.242977221344362 0.235414144799377 1 1
0.208813996323157 0.201941904178901 1 1
0.291150288161707 0.284042041695198 1 1
0.27616243954007 0.267751380897509 1 1
0.194176586568401 0.187937585818876 1 1
0.175679820532684 0.170844718029437 1 1
0.41309729973566 0.401207722579622 0 0
0.070397427485255 0.0685314005536883 1 1
0.068548853306474 0.0660719978957913 1 1
0.441179000479566 0.426608245026335 0 0
0.22219774531191 0.216885776172417 1 1
0.13124820708817 0.126867689846925 1 1
0.261656229829656 0.254177375334308 1 1
0.277417524515157 0.26858225517969 1 1
0.115261538552267 0.112080691933098 1 1
0.181234203173317 0.175123694043141 1 1
0.124076909037323 0.123477442771517 1 1
0.346070346887397 0.336378465038024 1 1
0.135296043603223 0.131461113955856 1 1
0.265339148296204 0.2571004934098 1 1
0.0474423313864567 0.0462261065220526 1 1
-0.0395950656356257 -0.0383274781326126 0 0
0.190468809076294 0.184796643133965 1 1
0.132719414737939 0.127552857873054 1 1
0.391847633048755 0.379618799928677 0 1
0.119498665227925 0.116382054500564 1 1
0.313578756025293 0.304473225212933 1 1
0.00713139703971084 0.00692373730417201 0 0
0.136538806688329 0.13198050503502 1 1
0.29667532464857 0.288270445374348 1 1
0.144338766767653 0.139778759348381 1 1
0.238237052489443 0.231243825250225 1 1
0.0758873073102732 0.0732796096216601 1 1
0.377659030998877 0.36862294379428 1 1
0.147356096482206 0.142584594445398 1 1
0.127761439490218 0.125176349720225 1 1
0.107177918044066 0.10348245019056 1 1
0.255306094167104 0.248646967543253 1 1
0.313917299382972 0.305551144470514 1 1
0.0708690059756887 0.0687894965177614 1 1
0.19028197023934 0.183916177238809 1 1
0.124884634519021 0.121440141893026 1 1
0.159026337902112 0.154609217042415 1 1
0.295190663773735 0.286038949606707 1 1
0.348561230312504 0.33889962984355 1 1
0.370983689967974 0.3596819794121 1 1
0.127492013332841 0.124392014806364 1 1
0.105314374216119 0.102659325631145 1 1
0.339588159422641 0.330827659081984 1 1
0.343994092495382 0.332712172280967 1 1
0.0972453322144861 0.0944054037952478 1 1
0.182965064736071 0.177709601849487 1 1
0.0756447692053784 0.0756190867198835 1 1
0.0668303917991341 0.0650121250466986 1 1
-0.0457997541608711 -0.0440827607815868 0 0
0.163206781607489 0.158107308394818 1 1
0.341630225541799 0.331617319256041 1 1
0.150530041274115 0.147262169398709 1 1
0.264386369815317 0.25706052938324 1 1
0.142443458768731 0.137496163205994 1 1
0.255308119858427 0.247834635065195 1 1
0.126953902692791 0.122211126786741 1 1
0.254919785354886 0.246689907384615 1 1
0.214284435031717 0.209316997410805 1 1
0.0110713737818753 0.0107469562404744 0 0
0.211212082271861 0.205269926533751 1 1
0.274255155536736 0.26531160223747 1 1
0.0813964322607362 0.0788047247098653 1 1
0.0871713017520452 0.0845263595885913 1 1
0.318560181891528 0.308974157180103 1 1
0.0697002707048411 0.0683768994479276 1 1
0.20742793080844 0.200854629891909 1 1
0.144144927635194 0.140621232396626 1 1
0.0232447971229237 0.0221956160066574 1 1
0.180664576889088 0.175628256220371 1 1
0.135554708823185 0.131342362737021 1 1
0.239711982336643 0.232510807823392 1 1
0.12487650962515 0.121191937312081 1 1
0.250989830272 0.243951153964109 1 1
0.151205880901005 0.146542113825862 1 1
0.193680722010872 0.188968951387278 1 1
0.226897544498776 0.219707963609772 1 1
0.102416254747126 0.0990740913807399 1 1
0.306137463938398 0.295562696749985 1 1
0.335736039097915 0.324922052575226 1 1
0.376248904902263 0.365604916393282 1 1
0.147070052987485 0.143104901718345 1 1
0.234346307677732 0.22676600730908 1 1
0.12225098058575 0.119593157678762 1 1
0.242032299384939 0.235659163877064 1 1
0.0368474065382808 0.0371759694114336 1 1
0.25693599241865 0.249299515618152 1 1
0.0520797686155286 0.0519718876186906 1 1
0.0089055715236309 0.00676492086291703 1 1
0.22301034046149 0.218080948451025 1 1
0.220316958319735 0.214430578309071 1 1
0.291434404811648 0.282926957893056 1 1
0.192349005804347 0.186830327474715 1 1
0.0620796300481524 0.0603422576624341 1 1
0.276467681792247 0.268354074552913 1 1
0.0516103262808067 0.049694289434068 1 1
0.260237816444208 0.254823895957171 1 1
0.0109572896862403 0.0126087817472077 1 1
0.332199024058552 0.322271970310538 1 1
0.102479621116057 0.0992792342127774 1 1
0.118346560169049 0.115300031045199 1 1
0.316433677714224 0.307943682537997 1 1
0.260097068867663 0.252765582935013 1 1
0.0748706821250442 0.0729079920993202 1 1
0.280527721929342 0.272288588777545 1 1
0.208989485471753 0.202943706365062 1 1
0.326456013891573 0.317149288853728 1 1
0.326613114214913 0.317226641047117 1 1
0.204290102290456 0.198553651594 1 1
0.143544507209055 0.139604439517578 1 1
0.259727991315163 0.252893634020681 1 1
0.151790035025992 0.146779807079081 1 1
0.145415307780805 0.141690139489432 1 1
0.290686173657992 0.281530542138026 1 1
0.29708109318932 0.289006960059368 1 1
0.131461980118213 0.127334711712567 1 1
0.135831985252917 0.130087903289131 1 1
0.223971312330112 0.217269753609342 1 1
0.214931429046038 0.206900346561188 1 1
0.111495249500304 0.108639454929708 1 1
0.133459577809763 0.128799832079657 1 1
0.234295828004658 0.227677598493724 1 1
0.221706046146984 0.214416559209494 1 1
0.283892221098366 0.276320536452547 1 1
0.222909813591984 0.216603280945458 1 1
0.0883182698749983 0.0855584535325589 1 1
0.287482748331009 0.277763248255356 1 1
0.245910351925368 0.236104390939421 1 1
0.160850184741875 0.156700546406484 1 1
0.0633786279793964 0.0618562420720515 1 1
0.366491054938498 0.354022643835883 1 1
0.142875802511968 0.138918060589587 1 1
0.358177571606488 0.348305323125412 1 1
0.120873055892547 0.116835764375618 1 1
0.188347507682968 0.184256689517042 1 1
0.137096868375775 0.133066729540197 1 1
0.346014213431869 0.336185666279639 1 1
0.13595483610904 0.132671014558121 1 1
0.357908614018231 0.348062292026927 1 1
0.0697349486025641 0.0665727896729818 1 1
0.215065589094001 0.208628584780768 1 1
0.114569408669185 0.110945685437053 1 1
0.218759955469095 0.212627991095306 1 1
0.0936684016477968 0.0914355156890512 1 1
0.21148632821029 0.205041175731567 1 1
0.331917361138539 0.32293814831745 1 1
0.15619798687282 0.15159561181892 1 1
0.241918631929641 0.236656246330292 1 1
0.164130866354838 0.15897061302544 1 1
-0.00269817922213818 -0.00300197345942901 0 0
0.171066036832631 0.166532036467524 1 1
0.174880893551251 0.170235649255612 1 1
0.325792503988933 0.316402971913909 1 1
0.0795802732867189 0.0777055431800784 1 1
0.26751980219435 0.26067265156408 1 1
0.0256214045971487 0.0246278516972896 1 1
0.259676403758242 0.25136143861413 1 1
0.371903748646978 0.360474444489602 1 1
0.199164055334886 0.193368611785417 1 1
0.194093294806973 0.187313426475453 1 1
0.30888712814889 0.30015667239211 1 1
0.25270081359815 0.245898665237235 1 1
0.10297585907109 0.0994767267321219 1 1
0.180033707960044 0.174653937183391 1 1
0.302607404998873 0.293159864857155 1 1
0.164639723251124 0.159593369275094 1 1
0.171766501798734 0.170446939072602 1 1
0.250750203812149 0.24203460407238 1 1
0.214572165453177 0.207878933280516 1 1
0.367659067178382 0.356798668956697 1 1
0.0993530145115338 0.0962453905305896 1 1
0.202768371954652 0.196836838702347 1 1
0.254774307051256 0.247545448547556 1 1
0.140733396618987 0.136808427042698 1 1
0.209854060834048 0.204076057467149 1 1
0.203207060887083 0.197162718759099 1 1
0.292390819153126 0.283896737763444 1 1
0.16499830135461 0.161672723353713 1 1
0.124575118924377 0.120382774163993 1 1
0.13872107622808 0.134594078161146 1 1
0.064771333032889 0.0623166398778383 1 1
0.152366027640497 0.148301412932506 1 1
0.168131197594895 0.162443904902507 1 1
0.246011801680171 0.237882631546637 1 1
0.374170328780741 0.363571719664291 1 1
0.132984857776021 0.129004353849419 1 1
0.0989455633431953 0.0965793381195185 1 1
0.222612048115536 0.216411900169869 1 1
0.219072966464609 0.213420977156471 1 1
0.174373374434009 0.169067933492989 1 1
0.253962683615551 0.247627713559681 1 1
0.16971121876252 0.164433455308456 1 1
0.0411607469523073 0.0397291863363962 1 1
0.304475935691318 0.295377736608976 1 1
0.175197387483014 0.170338446969081 1 1
0.119190106333535 0.115468676713221 1 1
0.273206282358119 0.265768723200114 1 1
0.189859429718849 0.18449161164458 1 1
0.10507734389605 0.100255859167537 1 1
0.258144960676218 0.250102748794403 1 1
0.0319590260614149 0.0315810539964752 1 1
0.359749608159559 0.349434522025002 1 1
0.227861952011871 0.222305383175528 1 1
0.109757168574403 0.106773246790526 1 1
0.078515945996592 0.0766037792431966 1 1
0.376310159710454 0.366424045412466 1 1
0.142184313891618 0.137805973158804 1 1
0.25198945138702 0.243836691916311 1 1
0.105152695137527 0.101756243775536 1 1
0.363848934713082 0.354732250027397 1 1
0.226713645320361 0.220815906684377 1 1
0.102256132779626 0.0986236891920566 1 1
0.148698679075168 0.144942655258086 1 1
0.313416622782566 0.304654805648293 1 1
0.295080447393093 0.287166851814612 1 1
0.283145490006577 0.274539416272377 1 1
0.0985495686397689 0.0942503829293507 1 1
0.139786607115016 0.135488557226493 1 1
0.229220482802967 0.220525975874173 1 1
0.028894497610954 0.0277061877559929 1 1
0.275750714736249 0.267157238259183 1 1
0.0869516176293109 0.08474254942472 1 1
0.18369582063309 0.178593885481639 1 1
0.0740060684766797 0.0718725501208426 1 1
0.228162502121428 0.221651553821112 1 1
0.273570941115245 0.264569518460823 1 1
0.187951435909963 0.18225577373313 1 1
0.159938895379512 0.155394609248948 1 1
0.273240555195293 0.264809136046063 1 1
0.182335100975587 0.178675564078194 1 1
0.028257213763976 0.0277508821045816 1 1
0.244629779090325 0.237766721753226 1 1
0.0237872087918246 0.0230949969751539 1 1
0.223810287732238 0.217066688320225 1 1
0.170620193343974 0.165797572445501 1 1
0.104499181670479 0.10157436618415 1 1
0.383544479778881 0.372499873239254 0 1
0.247439651577431 0.238876660903509 1 1
0.162428635052503 0.158166255326166 1 1
0.152125121893594 0.146948663524483 1 1
0.238815200498723 0.231432292200926 1 1
0.218272549398286 0.212508668007935 1 1
0.112038801590589 0.107754436022354 1 1
0.0993850596792366 0.0960849375901925 1 1
0.167864712975853 0.163068493495361 1 1
0.227686555244917 0.221067743566119 1 1
0.22854080149183 0.22128088932075 1 1
0.141897858447863 0.137817109848856 1 1
0.210788386142617 0.205608071383771 1 1
0.23540138017386 0.22876346591482 1 1
0.324997490410814 0.314827891968692 1 1
0.270683066272961 0.262516591735593 1 1
0.0692909239490023 0.0679203387694412 1 1
0.198115952104045 0.193291405447131 1 1
0.216941532202122 0.210892794765537 1 1
0.347388300762835 0.337934588919288 1 1
0.208557764676823 0.203425922502791 1 1
0.246390267905476 0.239743946819136 1 1
0.253368755926759 0.244539577482317 1 1
0.23892261475256 0.233611423024746 1 1
0.288805755913413 0.281045359365292 1 1
0.292415430972758 0.284144848705691 1 1
0.235657748126828 0.228424372546635 1 1
0.0674371408084397 0.0653625806124082 1 1
0.22887263922354 0.220996318089082 1 1
0.256769843972969 0.249333873280949 1 1
0.222556840735986 0.215701514329389 1 1
0.0156871791702687 0.0162927327992023 1 1
0.310027987296654 0.301470437826044 1 1
0.300231380392435 0.292047702859822 1 1
0.109976330545518 0.108377538814134 1 1
0.22768889458655 0.221637460452324 1 1
0.258470337134422 0.250838073680512 1 1
0.120376017046534 0.11660015580184 1 1
0.151132060235461 0.146933027072633 1 1
0.00744652420116641 0.00693675913276017 0 0
0.270537115679111 0.26250970649642 1 1
0.101713869702873 0.0986731873010388 1 1
0.120996806754009 0.117103883089127 1 1
0.1698760537951 0.164865284213575 1 1
0.14831351006223 0.143749821335875 1 1
0.244993697682455 0.236827348726447 1 1
0.000843504496262734 0.0012682141090935 0 0
0.398700148822188 0.388306112893133 0 0
0.0958823419361957 0.0930207439922961 1 1
0.234001937023987 0.226568129585452 1 1
0.238329403693504 0.231691017273062 1 1
0.206262031917235 0.20040036285656 1 1
0.0711980584612099 0.0686965924789135 1 1
0.301111362610387 0.291279115736463 1 1
0.226505116923986 0.21973375272226 1 1
0.300381250157611 0.290003493750425 1 1
0.153008885126847 0.148840752171826 1 1
0.190168234466727 0.184237801629093 1 1
0.167231364142245 0.162404034550127 1 1
0.361287528550609 0.351734991384973 1 1
0.142358905800028 0.137831744967541 1 1
0.155963512052574 0.15163523902317 1 1
0.327871074856964 0.316965400416837 1 1
0.295036007967964 0.286449303995406 1 1
0.237320485782665 0.229420269504655 1 1
0.0754706278542578 0.0742792918681718 1 1
0.344638841205285 0.334781084957559 1 1
0.00844813805211551 0.00886889986149312 1 1
0.136164717830774 0.131663833770801 1 1
0.169917912004461 0.164973371580509 1 1
0.352742850603653 0.342120178586415 1 1
0.219639369926782 0.21373343481103 1 1
0.130960916488908 0.126872157835219 1 1
0.221017068544575 0.214816838805671 1 1
0.161066686303942 0.155975373819422 1 1
0.208744386605135 0.202995467213474 1 1
0.0266625054471502 0.0257194108135586 1 1
0.128491219654472 0.12471469254639 1 1
-0.0404256135980767 -0.0401731965864472 0 0
0.111540179914969 0.108993053060194 1 1
0.303819916786136 0.295011020831189 1 1
0.134846612930255 0.13009016195881 1 1
0.291608543108071 0.284111150955255 1 1
0.201448930891658 0.195328297506632 1 1
0.22808171615571 0.221943062889219 1 1
0.255117467038158 0.248674568620906 1 1
0.124667510245596 0.120631043486265 1 1
0.334309729973564 0.324904761585274 1 1
0.164247396264519 0.159526110128046 1 1
0.268786023021805 0.261241524298999 1 1
0.233012873782605 0.226743295472606 1 1
0.192684611019434 0.187578663666463 1 1
0.364056872731984 0.353484014880907 1 1
0.158026426157331 0.153778570826725 1 1
0.246777294183926 0.240749736897482 1 1
0.0785593510887551 0.0758736925683765 1 1
0.165136809414372 0.161750899273718 1 1
0.205122586159283 0.199269816267578 1 1
0.0884725133908588 0.0857113412115985 1 1
0.214754883458763 0.208436479332195 1 1
0.164557914758021 0.160054042557072 1 1
0.187830171484152 0.182219292554377 1 1
0.253703118109329 0.246195494921862 1 1
0.158810749009529 0.154272390062069 1 1
0.246989347901046 0.240663297941214 1 1
0.300436765915186 0.291419910155661 1 1
0.120169749472602 0.116467312899876 1 1
0.0388248641944944 0.0394385219272773 1 1
0.352891025777207 0.341975501859604 1 1
0.21540791175428 0.208584261191012 1 1
0.158836207327134 0.154255667976311 1 1
0.211364257777546 0.205224289707806 1 1
0.252765523117285 0.245323436418045 1 1
0.0250243241974878 0.0241809131466208 1 1
0.265001405822733 0.257266306139703 1 1
0.341896733805899 0.332238055111365 1 1
0.239867545906535 0.232763743169665 1 1
0.14338814369596 0.139182534449481 1 1
0.0886360289554448 0.0860957490798025 1 1
0.0989329595335262 0.0954663363686919 1 1
0.0686168754225017 0.0660575085755325 1 1
0.232174781532632 0.225387014440855 1 1
0.191259853006523 0.185628866214837 1 1
0.134076611074534 0.129873328440589 1 1
0.32703085885382 0.317822389194275 1 1
0.169187140725435 0.162542429204911 1 1
0.283994834943142 0.275618952196036 1 1
0.1422670887631 0.13863474277112 1 1
0.345687328641203 0.336544768857263 1 1
-0.0192999536474507 -0.017979765214596 0 0
0.199179614938634 0.193506423814366 1 1
0.122280043028144 0.118806632775542 1 1
0.135150517857707 0.131747731660395 1 1
0.168381767303602 0.163293268235709 1 1
0.226701208756807 0.220231581396156 1 1
0.172865523335221 0.167762986702418 1 1
0.282442880315057 0.275021699490439 1 1
0.256738299011091 0.248969955040081 1 1
0.156845274229996 0.152311965450876 1 1
0.234149083363149 0.227938569710711 1 1
0.226516483168848 0.218269270805076 1 1
0.270997237836322 0.263295069288696 1 1
0.192183197519533 0.186539111889244 1 1
0.262177635133167 0.253186150481788 1 1
0.227481075438492 0.221768441135533 1 1
0.341968687562262 0.331835083212513 1 1
0.29182326554488 0.28387362415104 1 1
0.234157329768539 0.227565245351956 1 1
0.229461648648751 0.223812693583474 1 1
-0.0134603347887682 -0.0122901791640247 0 0
0.30513860778625 0.295468076728425 1 1
0.349965987594235 0.340095530808765 1 1
0.209733670499538 0.20367363729306 1 1
0.305879939633643 0.29631910470257 1 1
0.0261665433470941 0.0255551053200946 1 1
0.0131190799547448 0.013427479275957 1 1
0.308556476019523 0.299260027464018 1 1
0.118190174358061 0.114504023996156 1 1
0.39588477469723 0.384366928492475 0 0
0.227577633328886 0.221960989381028 1 1
0.172664309969632 0.166052444718074 1 1
0.310753548706576 0.299471490364529 1 1
0.218886488760687 0.20986597138599 1 1
0.204048110616299 0.197592243015787 1 1
0.266206097737724 0.257106714066071 1 1
0.0699313684052067 0.0687384001341852 1 1
0.240147143546035 0.233219487440194 1 1
0.359684286340303 0.348819751425423 1 1
0.176865764702994 0.170683725716361 1 1
0.299670932859036 0.29187655518355 1 1
0.412970183171915 0.402421587573987 0 0
0.105149422984782 0.100655851240054 1 1
0.269592274892932 0.261186182657403 1 1
0.425319408467992 0.411184268451178 0 0
0.303164695262631 0.293612377727198 1 1
0.231578115361315 0.22502816059796 1 1
0.299984192365887 0.289827030031372 1 1
0.0904777280666401 0.0874437789322648 1 1
0.130525293339443 0.126352395427071 1 1
0.220494706316753 0.214162111431711 1 1
0.252486782494906 0.244726626877532 1 1
0.254227806406302 0.245902594304009 1 1
0.0824177521654925 0.0802205467656548 1 1
0.138169524361578 0.134943309543202 1 1
0.287635420710333 0.280861778898677 1 1
0.244617807440662 0.237368628195717 1 1
0.183359760203643 0.177009103757006 1 1
0.149292419367284 0.145508795694389 1 1
0.166414837076816 0.162015882272465 1 1
0.249776683041004 0.243392625442781 1 1
0.141733052725658 0.137550227799786 1 1
0.177073172125398 0.172355337354006 1 1
0.212948362697444 0.206584116578815 1 1
0.280258413526005 0.27101349055491 1 1
0.251450270911032 0.244353135990365 1 1
0.295070857798719 0.286618382256353 1 1
0.0710367573689383 0.0685508092799527 1 1
0.206395991033948 0.2009693690432 1 1
0.296037957677373 0.287258278085493 1 1
0.287513156072994 0.277894145610975 1 1
0.202725370625112 0.196744039716231 1 1
0.170540712619701 0.165141394122474 1 1
0.257789406595234 0.249417005380166 1 1
0.203473511465729 0.19696331901802 1 1
0.178817453962166 0.172592118423828 1 1
0.21723469387867 0.209296470734251 1 1
0.275835177833796 0.267966636982379 1 1
0.121277390667624 0.117620371186988 1 1
0.127390618522845 0.12422387520384 1 1
0.1856312503905 0.180271484320941 1 1
0.157400480593739 0.152978278653989 1 1
0.243059730349045 0.236709014621941 1 1
0.069862652631425 0.0670609890833627 1 1
0.38369334003557 0.37144712315828 1 1
0.171620479444278 0.166031851057835 1 1
0.153294813158577 0.149023529488266 1 1
0.226818752079994 0.22003042194227 1 1
0.353231842004506 0.343822273943471 1 1
0.0908498461116951 0.0869637429897107 1 1
0.104983971348063 0.102455760771645 1 1
0.213874129404412 0.2071266840846 1 1
0.140706780129781 0.136640788760734 1 1
0.303877463997695 0.295081782250486 1 1
0.243310088324366 0.235757240345564 1 1
0.148398632773571 0.143984714616586 1 1
0.0419047481657454 0.0409980478129535 1 1
0.214388988766663 0.206394235339135 1 1
0.15692518323701 0.152623736106261 1 1
0.262115285403822 0.253776942541029 1 1
0.0802658846343506 0.078298247957652 1 1
0.419264723504295 0.405840674273956 0 0
0.163728073814009 0.158909724348619 1 1
0.0833309083542008 0.0802183494001612 1 1
0.297212776235299 0.288017889052242 1 1
0.162666701783662 0.158229759976622 1 1
0.242825905618336 0.236028446253014 1 1
0.213258722618405 0.20806194158189 1 1
0.106938459447184 0.103723303871902 1 1
0.146434368396627 0.140711230509416 1 1
0.152681112862899 0.148281491945924 1 1
0.0823347903225211 0.0782257605913433 1 1
0.0136203557205708 0.0131051440476613 0 0
0.16131977673992 0.157994473999908 1 1
0.223206452537577 0.216702467998916 1 1
0.0476667261301193 0.0466577202147513 1 1
0.0825586344404227 0.0802954363185783 1 1
0.0915826790133941 0.0888661050949942 1 1
0.18555659781592 0.182085988681127 1 1
0.187621296989464 0.182572092609341 1 1
0.218379761685423 0.213154162405532 1 1
0.25331083156287 0.245753587149218 1 1
0.168881277065944 0.163707529115958 1 1
0.220800643649329 0.21274069185043 1 1
0.221730798140104 0.216321546080061 1 1
0.150007673584005 0.145094108343443 1 1
0.28524329795679 0.277800392781083 1 1
0.26020857978114 0.253113072925044 1 1
0.0841912011291306 0.0808606742323963 1 1
0.0460254257328705 0.0449308200290363 1 1
0.122939293023486 0.119217909412067 1 1
0.0761125366101937 0.0741136780321648 1 1
0.277235736564077 0.268175198820675 1 1
0.271939997758433 0.264810205026523 1 1
0.301674267566748 0.293097692736862 1 1
0.209690742414408 0.203876300104543 1 1
0.0161230006584401 0.0156520124086946 1 0
0.143110999566382 0.138838982598851 1 1
0.087003837397249 0.0841236687724512 1 1
0.108258840025992 0.10484127075546 1 1
0.157642342614742 0.153689163122226 1 1
0.187869881128381 0.183440875950533 1 1
0.216921118237693 0.211082718051774 1 1
0.207581612909304 0.201814990951525 1 1
0.232901666288413 0.225625513645869 1 1
0.184843706560721 0.180287908644051 1 1
0.0463885376060732 0.0446563969405352 1 1
0.235947760976287 0.227849729577239 1 1
0.146626713962531 0.143476897632955 1 1
0.197188878288554 0.191525265064401 1 1
0.130427019960974 0.127354839382941 1 1
0.193695466296377 0.187206791487048 1 1
0.274841908023385 0.266736648326419 1 1
-0.0240172993040231 -0.0229800947922373 0 0
0.0387341907800325 0.0382270676060788 1 1
0.14422450123209 0.140563113865789 1 1
0.122753067032095 0.118116109353525 1 1
0.185944274381764 0.18062327157752 1 1
0.297031634586145 0.289082960782742 1 1
0.220005671927631 0.213662954439716 1 1
0.11882504345949 0.115169095399631 1 1
0.11340352118391 0.109397644110946 1 1
0.0866616872894627 0.0842508658853277 1 1
0.119076138991578 0.116269109793159 1 1
0.264266493499823 0.256368987874573 1 1
0.245529110444329 0.237425482825728 1 1
0.159828035236266 0.155356636782107 1 1
0.16466808073779 0.159674110209919 1 1
0.282973340196422 0.275188179680874 1 1
0.112751463548962 0.109877062961764 1 1
0.171438348705656 0.166055540597422 1 1
0.315214730591948 0.304939004297673 1 1
0.28048650482347 0.27299910358432 1 1
0.257998510540949 0.247890849048231 1 1
0.211820504576228 0.206109950134261 1 1
0.18838648935949 0.183025229041511 1 1
0.298490926779103 0.29076858537967 1 1
0.166954216246623 0.162008991616717 1 1
0.145887580158867 0.141377265263083 1 1
0.220697684904232 0.215485516986971 1 1
0.226517738443281 0.220171482132766 1 1
0.102065985619405 0.100479918790775 1 1
0.150862156353716 0.14567295768433 1 1
0.0717608901594329 0.0697837677047634 1 1
0.248211928391001 0.240595742067446 1 1
0.218967962636439 0.211510057864202 1 1
0.0413421081012673 0.0412954015336451 1 1
0.16431055082485 0.159109299451283 1 1
0.223696759638773 0.216608163825568 1 1
0.301857325909205 0.292872296078562 1 1
0.258053764519737 0.251237062759748 1 1
0.193418222808576 0.188011699040689 1 1
0.239175389214637 0.233116212817555 1 1
0.24473471498826 0.236078089095884 1 1
0.32818142177384 0.31801330778467 1 1
0.155115499874598 0.150444277793574 1 1
0.152669550396799 0.148213809781233 1 1
0.173360433346725 0.167233486802348 1 1
0.187969465399831 0.182283422790266 1 1
0.111890067823338 0.108938537882682 1 1
0.230174303742749 0.223929570398281 1 1
0.133047733679859 0.129318080234921 1 1
0.314677994393374 0.305669595676442 1 1
0.0526093805586283 0.0508426689718686 1 1
0.25067533129128 0.242232127854768 1 1
0.41593205122015 0.404942992341212 0 0
0.171882405349285 0.168460636481992 1 1
0.0669728978755373 0.0656180745391125 1 1
0.317050197481469 0.307016011497729 1 1
0.341132726367747 0.331328464949111 1 1
0.101204969962161 0.0986917349027022 1 1
0.232130301532811 0.225523060468608 1 1
0.287211589384748 0.279437211673561 1 1
0.314065253945212 0.304710674266908 1 1
0.217672225925154 0.211019618786591 1 1
0.0869560883116615 0.0850208170584453 1 1
0.161727232343192 0.156944775529224 1 1
0.137642968229174 0.13331979141971 1 1
0.23026468469675 0.223295964528322 1 1
0.267505084685719 0.258210062701242 1 1
0.284967932546783 0.275968475011752 1 1
0.300088137701672 0.291191366526404 1 1
0.147456624651497 0.142872718114947 1 1
0.113516237680445 0.109796242930619 1 1
0.258529430298453 0.250854873523524 1 1
0.0814711486981465 0.0804037291085742 1 1
0.0300942654761857 0.0295909086521397 1 1
0.226783728669811 0.219962696550051 1 1
0.239069417088101 0.231139862546674 1 1
0.450757920127368 0.43866977482543 0 0
0.136419714422494 0.131281034571549 1 1
0.0277225966191689 0.0269806986766335 1 1
0.138895711648881 0.135052043431422 1 1
0.211636372166222 0.204374346594906 1 1
0.185374875107859 0.180023923812824 1 1
0.157969691528881 0.153595300692478 1 1
0.107460254185282 0.104538054605467 1 1
0.37831213956885 0.367708544876684 0 1
0.22385944122115 0.216984171437697 1 1
0.151153565076379 0.145944066891136 1 1
0.151632731865665 0.147533981953834 1 1
0.356711633539307 0.345592019213567 1 1
0.207353318212096 0.200685940572021 1 1
0.193814649515847 0.188382409321396 1 1
0.435078225186554 0.424104355250113 0 0
0.223846636696385 0.219681653497739 1 1
0.338430691116121 0.328060819066494 1 1
0.248938376768193 0.241722625250942 1 1
0.198107832036216 0.192061112897394 1 1
0.2541617180173 0.245948432242674 1 1
0.121879697873526 0.118321752646897 1 1
0.170815073221845 0.165367626499262 1 1
0.408153045512274 0.394045125312208 0 1
0.180301595799768 0.175081919598203 1 1
0.112157694317309 0.108938960374546 1 1
0.252220673200624 0.245589456977461 1 1
0.263800447110383 0.255676409801754 1 1
0.134179947432811 0.13091399146433 1 1
0.0286755263703252 0.0283468748520738 0 0
0.299350123180016 0.289935303481202 1 1
0.335057394275302 0.326282587476085 1 1
0.237210713406536 0.229956710290896 1 1
0.181416516002069 0.175797281318199 1 1
0.09227901542535 0.0893053124163308 1 1
0.131414339018008 0.127917452072513 1 1
0.271251171871919 0.261782325426488 1 1
0.0593691715199442 0.0574747053442023 1 1
0.219197839841715 0.212908062718097 1 1
0.184453685538262 0.179117186815427 1 1
0.140871767519658 0.136694818332605 1 1
0.302948103782855 0.293284988638363 1 1
0.291753406202252 0.283401161004077 1 1
0.172510687707411 0.167786268980065 1 1
0.137312503907812 0.134936481832811 1 1
0.270922560647618 0.262976416145692 1 1
0.156653362066676 0.152570172104458 1 1
0.219501938978343 0.213259558972159 1 1
0.349540147833313 0.338734945833381 1 1
0.306219852635862 0.297107386281617 1 1
0.167824744685983 0.162080455988546 1 1
0.200491116135588 0.193993239379672 1 1
0.281808975308951 0.273596938090329 1 1
0.0453275433074517 0.0433904091993359 1 1
0.456681522743476 0.443023773716587 0 0
0.145657643957606 0.140647253084812 1 1
0.0508672736624963 0.0497274253983896 1 1
0.235452983864268 0.227887381689717 1 1
0.0938695723822428 0.0907611873152544 1 1
-0.0179877891420521 -0.0171514620061434 0 0
0.173217651110064 0.167638270726355 1 1
0.230204373141673 0.224211249500441 1 1
0.254025932510942 0.24573178124062 1 1
0.248694378600299 0.24155289569307 1 1
0.156056889326917 0.151718503954966 1 1
0.196201016866791 0.190502122466043 1 1
0.200034596360346 0.193377110667561 1 1
0.319406939247996 0.310608318960507 1 1
0.249630199683576 0.24272750866095 1 1
0.0698526048931154 0.0686589796052764 1 1
0.175919289323519 0.170288606660144 1 1
0.173056732026136 0.167690581758001 1 1
0.166576767810971 0.16410662358549 1 1
0.324749946443192 0.316132002843411 1 1
0.253436474297908 0.246308346339607 1 1
0.218906870374016 0.213260445490228 1 1
0.431215980260693 0.419340860765403 0 0
0.306476409509625 0.298194543347287 1 1
0.336170733081548 0.326487877699304 1 1
0.227017223490637 0.220717653004578 1 1
0.0546354519662461 0.054114927450651 1 1
0.0691521862833539 0.0675164696334275 1 1
0.272214628812814 0.264266579886867 1 1
0.138294062774353 0.135545873900089 1 1
0.176839108401454 0.171809116004137 1 1
0.205950476576517 0.200924785781645 1 1
0.253982149150068 0.246248932332726 1 1
0.172908262912856 0.168589981723765 1 1
0.0545759221505637 0.0531830319303291 1 1
0.297856895623983 0.288644128662181 1 1
0.11807527010648 0.115637730004478 1 1
0.322692414135169 0.312885500334097 1 1
0.248901869186166 0.242174597579234 1 1
0.159294780420688 0.155147300877278 1 1
0.180652252309387 0.175467491202773 1 1
0.219733658736713 0.213021869690952 1 1
0.310995406222277 0.301393030608258 1 1
0.149905726421322 0.146018256759263 1 1
0.141039631675686 0.137287777042686 1 1
0.127695149273947 0.125177771280029 1 1
0.210443691061571 0.203797838570035 1 1
0.103046718385308 0.100186240646174 1 1
0.0553114337594696 0.0543581285881943 1 1
0.148841579149654 0.144480030019291 1 1
0.133390481302197 0.128898819384383 1 1
0.214655546340613 0.205918728182932 1 1
0.179229187069971 0.17511852482062 1 1
0.173988628116134 0.168835897407952 1 1
0.251094866478661 0.243375723244218 1 1
0.253748374297744 0.245227669616989 1 1
0.357895190765103 0.347692407108585 1 1
0.28441040695353 0.276125526963206 1 1
0.135163353658972 0.129969340145882 1 1
0.124444990555038 0.121282197899818 1 1
0.262570061315715 0.25514179969326 1 1
0.256424537956357 0.24908902687504 1 1
0.143529687640408 0.14079525631931 1 1
0.165363726852414 0.16108111009498 1 1
0.250749822195966 0.243099088539529 1 1
0.178621966173854 0.173198416933126 1 1
0.190940675879569 0.185782654937543 1 1
0.225107269853267 0.218110327877972 1 1
0.29406556946269 0.286220130007275 1 1
0.260832980921186 0.254175205235874 1 1
0.235842187870803 0.228280789784835 1 1
0.253651538962932 0.246671939117913 1 1
0.373061643427062 0.362297939437458 1 1
0.25172488120111 0.244737827565767 1 1
0.247206325179223 0.239573616499443 1 1
0.272858518370093 0.26524289393333 1 1
0.205048787561922 0.198134374606958 1 1
0.188689738057631 0.181155493974528 1 1
0.322768856093292 0.313175268534312 1 1
0.124064399477302 0.121065470924187 1 1
0.211012572623292 0.206121182988908 1 1
0.104851184082877 0.101571123231386 1 1
0.25906730158994 0.251831402551983 1 1
0.121937801138111 0.118118188469442 1 1
0.379624536298727 0.368412457188227 0 1
0.29750416372639 0.288302452443058 1 1
0.13722572899615 0.133932366224614 1 1
0.114082971938444 0.110549544469593 1 1
0.152582829252775 0.147694347122806 1 1
0.0654126305038641 0.0647220256248249 1 1
0.349783145104813 0.339661255263182 1 1
0.320384005445766 0.310528631633501 1 1
0.0357230497925454 0.0339203803343643 1 1
0.199479756637687 0.193399301663367 1 1
0.197157663473942 0.191183534548977 1 1
0.0794791435268592 0.0770004644700262 1 1
0.179199015224125 0.173777416341324 1 1
0.200077035186366 0.194205720203865 1 1
0.37389342476858 0.363394819532774 1 1
0.311837206082077 0.303119752517994 1 1
0.127611822888052 0.123445693751989 1 1
0.255550200773747 0.248597458628857 1 1
0.102385051658059 0.0987546586266572 1 1
0.212073455336785 0.206339640841575 1 1
0.314612402599953 0.305338025942464 1 1
0.174347181363342 0.1693846031858 1 1
0.187218068115986 0.182356267006485 1 1
0.110495615418047 0.105768979837543 1 1
-0.00700272303788094 -0.00692977258238025 0 0
0.130820912248236 0.127237364719975 1 1
0.241315153806047 0.235444484644094 1 1
0.225772473527608 0.218558366965985 1 1
0.2942408815455 0.286961881988196 1 1
0.0618640635588028 0.0599331935075691 1 1
0.297139941535366 0.288115470440088 1 1
0.108591076881041 0.105905700367649 1 1
0.150491681420159 0.146826231221557 1 1
0.114362670078825 0.111436971513961 1 1
0.34558021685842 0.335353003583039 1 1
0.272673310678569 0.26480533514265 1 1
0.321316311115119 0.311442843597075 1 1
0.23161996916308 0.223489069127601 1 1
0.189721487362453 0.184516183025525 1 1
0.189703495892025 0.184617101748963 1 1
0.186080492141293 0.181844754699385 1 1
0.20748221793902 0.201415925678333 1 1
0.134518483234723 0.130629490068994 1 1
0.246311130871347 0.239780421024898 1 1
0.0903067565881522 0.0872841179150088 1 1
0.19155688126013 0.185630956077178 1 1
0.155465964426294 0.151507090606313 1 1
0.312707456146205 0.304982077988053 1 1
0.206558262262199 0.200786445566761 1 1
0.313281871960123 0.303077156200074 1 1
0.14586767685239 0.140480498528212 1 1
0.330751967098986 0.321982384222319 1 1
0.208496674978464 0.202347423046558 1 1
0.192899295495113 0.186364583127143 1 1
0.127872213115289 0.12436546728367 1 1
0.273203692903205 0.264996194160795 1 1
0.188541014428521 0.183273875340779 1 1
0.228398486953168 0.222519385859658 1 1
0.231047955404909 0.224375399960665 1 1
0.183279938052193 0.177521680056835 1 1
0.352780370050062 0.34222595114216 1 1
0.0556182798326773 0.0533094432841449 1 1
0.134766630253936 0.131077831658853 1 1
0.21524526834556 0.209467500750483 1 1
0.145071793419683 0.139030759317815 1 1
0.270502001889685 0.262769576968851 1 1
0.261071716717344 0.253613818435542 1 1
0.173858372088207 0.169335521769764 1 1
0.31986667945108 0.310527540946748 1 1
0.133954772191159 0.130607778637685 1 1
0.121064265003894 0.117063171942097 1 1
0.353912646471855 0.344838014057855 1 1
0.175730009367656 0.17182554473306 1 1
0.254697436913385 0.249817575980917 1 1
0.287823380327439 0.281360552582578 1 1
0.137629621839528 0.134691342257707 1 1
0.299546964307012 0.291459186045963 1 1
0.27902593474469 0.271355499128399 1 1
0.0909468016654449 0.0875267121914023 1 1
0.31570735743093 0.30482936356499 1 1
0.321247989432063 0.310716174140126 1 1
0.168259408848203 0.163506778073551 1 1
0.114985047882571 0.11162632216803 1 1
0.22337014789593 0.21737257825605 1 1
0.0947986895738365 0.0925088235887266 1 1
0.188408977591652 0.183929897671525 1 1
0.359663113059285 0.347094098552736 1 1
0.206433431108941 0.202202997022552 1 1
0.234319131520283 0.225974651239326 1 1
0.158769222057721 0.154627470033558 1 1
0.256504447292688 0.249405878831546 1 1
0.176121585680297 0.172259814497007 1 1
0.142576842352155 0.138512636388176 1 1
0.167914569167361 0.16314547554764 1 1
0.270268804889794 0.261895273579821 1 1
0.22025247024662 0.213561720716102 1 1
0.107514588628048 0.105021364530416 1 1
-0.0106419556302413 -0.010174031840521 0 0
0.100141757025589 0.0972855205689881 1 1
0.356573059112518 0.346942733558672 1 1
0.196531781797429 0.190844284261847 1 1
0.263262665994559 0.255312408684469 1 1
0.0335628067037209 0.0334943010668748 1 1
0.0538893698591293 0.0526887338251958 1 1
0.0433796707187529 0.0422154476950487 1 1
0.126062348606265 0.121133155773424 1 1
0.356622218947433 0.346019066624824 1 1
0.299321021390674 0.291909501280221 1 1
0.215495993903461 0.207740868238462 1 1
0.136102107100995 0.132064011707791 1 1
0.250973334225578 0.243730373182426 1 1
0.254258174305101 0.247618307787747 1 1
0.0572573954800063 0.0556005567335412 1 1
0.247963048199836 0.241565669646751 1 1
0.270991709359102 0.262145534728111 1 1
0.325998536115037 0.315892979035178 1 1
0.115877954084407 0.112277288288922 1 1
0.248902540187375 0.240133515171443 1 1
0.060862423086706 0.06006670145293 1 1
0.228400333886298 0.220885732989326 1 1
0.217032161585711 0.210835490756138 1 1
0.160569188456722 0.155640868734531 1 1
0.115242911002162 0.112214081731783 1 1
0.115722524273118 0.113177607745528 1 1
0.230503367208728 0.224075740612857 1 1
0.235108754554503 0.227750050929199 1 1
0.222400931160887 0.214798818046204 1 1
0.0722231606669883 0.0686059991561209 1 1
0.0785488076277246 0.0759206576369452 1 1
0.289585863319448 0.280749215001003 1 1
0.269917144738977 0.261797684085445 1 1
0.188675393504364 0.18463989218004 1 1
0.127641132484816 0.123763954290553 1 1
0.15062692102335 0.14651019734373 1 1
0.168875920923721 0.164441683074657 1 1
0.379720092959906 0.368118518283399 1 1
0.198995670395857 0.19349670272584 1 1
0.253634002021088 0.246327147081932 1 1
0.183519634463341 0.17796047728695 1 1
0.128326037155809 0.12467279686363 1 1
0.305695775055502 0.296701395667341 1 1
0.335185753495888 0.32581697114685 1 1
0.11335631323581 0.110019160510752 1 1
0.221225144652783 0.21412668427968 1 1
0.25140067966344 0.244020340308215 1 1
0.261300327744743 0.253520234800063 1 1
0.145803913894247 0.141693222137507 1 1
0.186764614001667 0.182409583216106 1 1
0.202952625310918 0.195868112892763 1 1
0.386697978898432 0.375107196287439 0 1
0.156467489053029 0.152491071867534 1 1
0.211231145950654 0.206215163856268 1 1
0.242963136972658 0.236470765793558 1 1
0.247797742058986 0.240805994616851 1 1
0.168345286063775 0.163018343211475 1 1
0.121202617223257 0.116923152484975 1 1
0.352220058162813 0.340722728949143 1 1
0.259132166138385 0.252677870175113 1 1
0.0921321671777507 0.0890945287708928 1 1
0.136118265448765 0.131919735301664 1 1
0.149094684231735 0.144329678408053 1 1
0.123262272188724 0.120248911733626 1 1
0.20617095441401 0.200038409148942 1 1
0.229037727052627 0.222021023021539 1 1
0.166966832991253 0.161538899984263 1 1
0.236619482670814 0.22973049683735 1 1
0.227502024715584 0.221051797636666 1 1
0.210474118421542 0.204080538227764 1 1
0.155011462169367 0.150474337192234 1 1
0.136232794835824 0.13103227078974 1 1
0.125401243878203 0.122167587734706 1 1
0.12415744302718 0.120348541491497 1 1
0.373905151023945 0.361378482202819 1 1
0.189556532151255 0.184185069971262 1 1
0.221142634236712 0.214455463792106 1 1
0.0458285384253539 0.0443585852728032 1 1
0.267302246840508 0.257911713730939 1 1
0.128135671214555 0.123641998834614 1 1
0.231500778857111 0.224071466620179 1 1
0.371344232556138 0.360204419454785 1 1
0.160907508372208 0.155855715874403 1 1
0.197362561461017 0.191567084298163 1 1
0.0512605922324044 0.0496359692651198 1 1
0.171786932570357 0.166852531255126 1 1
0.291758977734707 0.281526274233071 1 1
0.250466449349102 0.243674995553176 1 1
0.362474947171195 0.352328090576334 1 1
0.260011647160845 0.253829048816881 1 1
0.0515843201065755 0.0499277859836996 1 1
0.370256254034565 0.359218855693108 1 1
0.369771754524402 0.358584481185327 1 1
0.0619930632539585 0.0610204513691876 1 1
0.171187474052507 0.167315490453091 1 1
0.297962184117445 0.290004107305444 1 1
0.278266336940734 0.27166029522285 1 1
0.291100882216187 0.281232115456307 1 1
0.159034881767891 0.153858463834687 1 1
0.124543225913174 0.119511373901537 1 1
0.333865605600681 0.32505422286662 1 1
0.196455804863838 0.191166277431641 1 1
0.281809855272098 0.272789562991698 1 1
0.303701128278125 0.293855939873227 1 1
0.25171772330526 0.244300920927237 1 1
0.0256915714579037 0.024351011380815 1 0
0.397693740079233 0.384985106028655 1 1
0.098921234760292 0.0972350962341929 1 1
0.109482602035955 0.104183767492046 1 1
0.114477594769942 0.111792899751428 1 1
0.105104100085174 0.102341430723533 1 1
0.213432372684041 0.2058321569566 1 1
0.197148737407201 0.191097438275023 1 1
0.151770584313721 0.147308285986481 1 1
0.15667987286163 0.152111854943478 1 1
0.149356548051383 0.145583653248299 1 1
0.221570295875724 0.215435739692867 1 1
0.204045323071023 0.198327999574025 1 1
0.111343365007877 0.107403419892915 1 1
0.171099390264011 0.165671004279295 1 1
0.178884888895485 0.175190565830068 1 1
0.0803217350225848 0.0776352139055705 1 1
0.151023035243124 0.145674818053703 1 1
-0.0346377418446289 -0.0335820662269268 0 0
0.166627541917627 0.160977324519447 1 1
0.208082241518181 0.201687878913354 1 1
0.147437186392655 0.143792719296556 1 1
0.105026828274609 0.101770990484261 1 1
0.266178024268635 0.258847481182543 1 1
0.227881994883121 0.222576398029665 1 1
0.388425568868388 0.377297587224884 0 1
0.248664240117075 0.241498022958901 1 1
0.277514351586777 0.270488968198754 1 1
0.167118262787028 0.162284679346179 1 1
0.276259146063003 0.2686539167319 1 1
0.279966411082989 0.2724032340076 1 1
0.33225913449345 0.322918109066702 1 1
0.32737815334914 0.317565267843624 1 1
0.373012116892134 0.361792371385478 1 1
0.101671881097589 0.0981160367826609 1 1
0.160510414126323 0.156816008866628 1 1
0.1622760820263 0.156765990802115 1 1
0.0326253667903273 0.0317423131844817 1 1
-0.0268011591405927 -0.0261284755642316 0 0
0.353112246196176 0.341776450303775 1 1
0.17308355219087 0.168824968697939 1 1
0.152820904255142 0.148150445717314 1 1
0.0154113366908993 0.0155183455120839 1 1
0.249094806318304 0.241903827413438 1 1
0.288588995071932 0.280424769007645 1 1
0.148392672682917 0.144735289260914 1 1
-0.0391339889005327 -0.0381560556788804 0 0
0.22856633024359 0.223123761754736 1 1
0.251741575862272 0.244313355790029 1 1
0.269323303543198 0.258613402169592 1 1
0.0690329779218105 0.067090058902725 1 1
0.230268899346174 0.223940860310311 1 1
0.224904674333997 0.21722622854769 1 1
0.2576880716146 0.250266061376042 1 1
0.184220492073228 0.179504552172953 1 1
0.233122638434915 0.225417731865823 1 1
0.132583875877832 0.128538542987881 1 1
0.167349208812801 0.162396541071772 1 1
0.280824722352524 0.273843312137911 1 1
0.132238097138466 0.128555597806512 1 1
0.244501268751147 0.236979124642831 1 1
0.148871943691988 0.145477719305968 1 1
0.224841548747491 0.21880587373976 1 1
0.309154873735958 0.299315083179701 1 1
0.211015296176245 0.204883024083675 1 1
0.397572896291891 0.38647768388338 0 0
0.398078592032086 0.385721993787843 0 0
0.235561485690067 0.229567535729022 1 1
0.153785227516581 0.150115974603039 1 1
0.227854505185808 0.221583376383595 1 1
0.109889692409778 0.106806285177223 1 1
0.0736851524266094 0.0708986357992781 1 1
0.268417285971763 0.260014762847133 1 1
0.173799338363539 0.169282314128354 1 1
0.199909948157412 0.193069513677603 1 1
0.157446065605278 0.152834210740064 1 1
0.140183227707704 0.135516350322293 1 1
0.284885701559194 0.277028400878922 1 1
0.0554319363007977 0.0538169779548215 1 1
0.245619383737621 0.238608244255358 1 1
0.262613557201599 0.253866545322965 1 1
0.223028502980526 0.2160112714166 1 1
0.164807981284515 0.160517407206735 1 1
0.214176166638432 0.207812123129934 1 1
0.0772968266379375 0.0744177407216819 1 1
0.192669393467461 0.186839847970098 1 1
0.0625681456054415 0.0611091129430597 1 1
-0.0118123262731249 -0.0125163448750763 0 0
0.321968214008513 0.31327931347391 1 1
0.242893796526406 0.236235249895845 1 1
0.253470895556825 0.246471680372701 1 1
0.183704508363006 0.178973210271099 1 1
0.248437394334744 0.24144649272532 1 1
0.0662474597175719 0.0628572444590217 1 1
0.197797853860979 0.191415660805949 1 1
0.34962411024986 0.339675282887638 1 1
0.185187227908786 0.179298067682256 1 1
0.136951934329014 0.132920852668869 1 1
0.143900185122596 0.139133780403617 1 1
0.130351277235274 0.126329099073376 1 1
0.13563896799227 0.132197500145485 1 1
0.181365302091231 0.175683001307512 1 1
0.142026499594371 0.136591135925981 1 1
0.162985575212644 0.158851899387262 1 1
0.149571818614306 0.145193947198176 1 1
0.272153191541012 0.264489912720459 1 1
0.275703130262376 0.267993900543023 1 1
0.208169690282273 0.202499200252518 1 1
0.272814876022807 0.264335562042357 1 1
0.177358615127878 0.172607078522472 1 1
0.17088741724594 0.166000866273495 1 1
0.209317010949365 0.203620766663683 1 1
0.27196064005663 0.263746464643786 1 1
0.267305225267246 0.259721707685592 1 1
0.038401919425651 0.0369297161435436 1 1
0.114416809046026 0.111468471433906 1 1
0.298179646503796 0.289540387652049 1 1
0.20778391058072 0.201803682564448 1 1
0.0286213770772109 0.0272251355365497 1 1
0.206675657149979 0.200934685189965 1 1
0.0851810354645176 0.0824080093798106 1 1
0.153543636221004 0.149783716590898 1 1
0.10809639476913 0.104187350065174 1 1
-0.0188523109961495 -0.0179154011785361 0 0
0.19588002319704 0.190292777255412 1 1
0.227825209001395 0.221204788305094 1 1
0.0353770401657611 0.0351081312720105 1 1
0.0464900733335814 0.0451100097592025 1 1
0.219275652223547 0.213436395995162 1 1
0.257409812547906 0.249877908130238 1 1
0.304163679369349 0.294863953832993 1 1
0.274944779625866 0.267047415647036 1 1
0.226328142812714 0.219688226992465 1 1
0.322526160790613 0.313841202765425 1 1
0.25452457322065 0.2468161910928 1 1
0.287090732748225 0.278430911967144 1 1
0.165845343956482 0.161221305065083 1 1
0.316683031995142 0.309058859322292 1 1
0.213843080426341 0.20818004378614 1 1
0.0507225630722423 0.0486382748754877 1 1
0.29528607489 0.285462685825056 1 1
0.16758078000312 0.162455586232462 1 1
0.112254518310988 0.110527939978391 1 1
0.170907846063705 0.16691771301744 1 1
0.256799810397509 0.249632465783111 1 1
0.154637683120453 0.149426994558229 1 1
0.263319107079623 0.256673090745711 1 1
0.0964653216468362 0.0926161486321723 1 1
0.323144718956869 0.313077675726556 1 1
0.0919256097579827 0.0889559424974739 1 1
0.201573652586427 0.195753402002836 1 1
0.252558781507519 0.244593397187486 1 1
0.351189208198827 0.341043420123743 1 1
0.212335664908113 0.205981986512561 1 1
0.250410217411605 0.244440695757703 1 1
0.285645127856394 0.277783060056428 1 1
0.188789240598751 0.182890549944606 1 1
0.0819765672649844 0.0797008130047923 1 1
0.189851843947917 0.184923006657356 1 1
0.122407313594818 0.117764507849401 1 1
0.0781825277753931 0.0764131868213021 1 1
0.141467336032786 0.138475005816664 1 1
0.190466303166371 0.184501236465219 1 1
0.41491729602858 0.40274795733642 0 0
0.182298305791248 0.177313609142655 1 1
0.120088265018266 0.1143522737635 1 1
0.0858083298295852 0.0828548708321028 1 1
0.225513667028271 0.218429448007482 1 1
0.0342535238430162 0.0329826149365841 1 1
0.154953852332575 0.149860682446485 1 1
0.290791922414283 0.28048088215214 1 1
0.239568236277239 0.232165517055894 1 1
0.218554758449617 0.214093858985169 1 1
0.1746866903855 0.167421552221383 1 1
0.173938711751824 0.168636236820325 1 1
0.313801584914668 0.303715559525428 1 1
0.188577925677162 0.181889004798188 1 1
0.212983871764718 0.207742935340984 1 1
0.196601467460646 0.192601347493661 1 1
0.272160402183427 0.264249531531956 1 1
0.183801803820611 0.178585421520733 1 1
0.208181155936446 0.203093395951323 1 1
0.217422852854677 0.211155887409657 1 1
0.22291834602903 0.217277136555727 1 1
0.0851475642124725 0.0820818966827835 1 1
0.197198238646445 0.190517981937164 1 1
0.270085812059158 0.260368002161619 1 1
0.336059061092678 0.326108598188823 1 1
0.26410119279755 0.255834568050469 1 1
0.236828175323078 0.229427270870885 1 1
0.269870838007325 0.261830411835102 1 1
0.191908213124892 0.184990993525059 1 1
0.207375957316494 0.201101214400671 1 1
0.154781241347839 0.150113606155243 1 1
0.386487795040436 0.374521899096132 1 1
0.272259877127576 0.264656315947081 1 1
0.180369502343499 0.175376612137772 1 1
0.286113935293835 0.278390280112627 1 1
0.275024482286685 0.266824640425866 1 1
0.175823567268963 0.170958966752194 1 1
0.105003437726625 0.101714836359464 1 1
0.229097754807701 0.221938849104249 1 1
0.167232447238206 0.162607060542492 1 1
0.366127329116306 0.356998370717987 1 1
0.177704682904173 0.170550302340303 1 1
0.271705151743185 0.264312751604167 1 1
0.111524762654573 0.107872405657159 1 1
0.230304972826058 0.223518408961638 1 1
0.162930711796022 0.158592911888129 1 1
0.275916437532217 0.268371596921187 1 1
0.229472410114854 0.222889759893779 1 1
0.140714903762558 0.137886222595254 1 1
0.213344081362376 0.207471774983092 1 1
0.0504259574706709 0.0483257973296145 1 1
0.176832925651382 0.171590518539399 1 1
0.192413259479281 0.1862695086368 1 1
0.383044792231653 0.371905892170103 0 1
0.275967697071865 0.268423995480884 1 1
0.24888230121594 0.241298271332626 1 1
0.359298642264356 0.348345326062796 1 1
0.194193303491085 0.188838719350782 1 1
0.063484838133922 0.0615537406633742 1 1
0.407682701392844 0.396627081744408 0 0
0.393273449056745 0.380681641354256 0 0
0.149824895214621 0.145637235126281 1 1
0.158432425025057 0.15396439434339 1 1
0.289466644140305 0.28030059515965 1 1
0.229499465230968 0.223103217206445 1 1
0.137389430575198 0.133550512857769 1 1
0.288980175465919 0.281443666737924 1 1
0.242506910464838 0.235759322153307 1 1
0.279609929662245 0.271173712742039 1 1
0.209183837024487 0.20366749467668 1 1
0.121251383294892 0.118338030388067 1 1
0.205249047848146 0.199047038557105 1 1
0.303937904592179 0.294840962130046 1 1
0.274319162027454 0.266376760011463 1 1
0.0767671816509609 0.0741850101135081 1 1
0.202881755323358 0.196730075377299 1 1
0.0773982663840518 0.0749360166901689 1 1
0.360211036394217 0.350169241874155 1 1
0.248931165215797 0.242604547829986 1 1
0.111535952169607 0.109316729660145 1 1
0.131619568660365 0.128593294627943 1 1
0.181785330449542 0.174978208830209 1 1
0.149816821433522 0.145562178210416 1 1
0.0369286322453563 0.0361567371630258 1 1
0.262503305407485 0.255642017405513 1 1
0.0764882534213302 0.0742300756232492 1 1
0.20086125943156 0.194224890917647 1 1
0.412813698619257 0.401073337366629 0 0
0.225156638573488 0.218600731023443 1 1
0.278960897043918 0.270633092185139 1 1
0.113830298007531 0.110221348618639 1 1
0.241888596834712 0.234218010153924 1 1
0.335056290468259 0.325281489211197 1 1
0.221920147865237 0.215573883367596 1 1
0.128081743996569 0.124796441049515 1 1
0.187003560504632 0.181506257819921 1 1
0.266221965745217 0.258680035452745 1 1
0.221502648632929 0.21395689853712 1 1
0.418756917721424 0.407367009039976 0 0
0.117765362203447 0.114206190646488 1 1
0.171002017510549 0.165621906652232 1 1
0.300522516412598 0.290289872810184 1 1
0.290218609390681 0.282989714245398 1 1
0.162273959025454 0.157656363752173 1 1
0.246783307904436 0.239434226119259 1 1
0.270046489451017 0.261739279337721 1 1
0.326909366779964 0.318459649814033 1 1
0.0800818020925923 0.077559969074451 1 1
0.190209281623473 0.185245888040111 1 1
0.173263254423252 0.169043897014454 1 1
0.332745898645952 0.320609903631735 1 1
0.291830992313876 0.283619055951574 1 1
0.108946803548207 0.105497627051208 1 1
0.219343265847729 0.212205388702183 1 1
0.239517335930866 0.231839981639222 1 1
0.28267413013359 0.274523840993384 1 1
0.225548686131213 0.218461653447818 1 1
0.240827392075562 0.233862129678331 1 1
0.114034130609178 0.110148579678834 1 1
0.272778056592147 0.264631488462548 1 1
0.266808299212664 0.259376854292738 1 1
0.115488188889155 0.111681136258497 1 1
0.298901432575987 0.290000250778111 1 1
-0.0252466692651871 -0.0250954673232248 0 0
0.174324511537748 0.168500102108163 1 1
0.184363571629471 0.179623710623352 1 1
0.25258307550566 0.244995681857537 1 1
0.205303995272979 0.199702557271138 1 1
0.27798070654559 0.269819562912991 1 1
0.114720623418995 0.111237417024026 1 1
0.0782446160074685 0.0754186639645025 1 1
0.144414675038629 0.140910205443062 1 1
0.106782713139836 0.103614508760664 1 1
0.170076993224633 0.165139564765723 1 1
0.213623720298221 0.207056594376593 1 1
0.126136594789918 0.122318162908904 1 1
0.145630162303793 0.140420671364287 1 1
0.170899728162328 0.166174428272652 1 1
0.206259097059804 0.199268334361515 1 1
0.270753356361195 0.262418531197334 1 1
0.319023482026369 0.309860062798548 1 1
0.225538919568724 0.218322993424269 1 1
-0.0315498879503141 -0.0308166401276819 0 0
0.322942922567194 0.313894607457517 1 1
0.222758899722714 0.216724228858462 1 1
0.185496937417062 0.179906297112942 1 1
0.205037870656615 0.19946930427428 1 1
0.110691854987957 0.107707908990098 1 1
0.0641217751987998 0.0619970367014742 1 1
0.149182915761613 0.144847720402476 1 1
0.301373790844316 0.291853964201959 1 1
0.125236195032723 0.121145285824817 1 1
0.33508562532295 0.324724558301972 1 1
0.100382163940096 0.0971811785440046 1 1
0.255050388400211 0.247355908226613 1 1
0.139044872346043 0.134357907248966 1 1
0.167864173373403 0.162081098465929 1 1
0.19778593152711 0.193344353536013 1 1
0.0634135791317713 0.0617557202049872 1 1
0.215852082155136 0.210130909791532 1 1
0.204310989687523 0.19752604313975 1 1
0.209097063730844 0.200939891961457 1 1
0.158385421988736 0.153612286578262 1 1
0.296614888976161 0.287341424853272 1 1
0.168909966978977 0.163248365772886 1 1
0.25692632424231 0.249241976149951 1 1
0.0924804316916816 0.087892470102719 1 1
0.167928721436497 0.162808373288462 1 1
0.286836035683414 0.278322155786905 1 1
0.262326641443436 0.253198894710122 1 1
0.188991744350189 0.18382704064584 1 1
0.135535975625555 0.131798587981686 1 1
0.196720323092122 0.191341774547527 1 1
0.367850039952843 0.357865101739833 1 1
0.131461224331559 0.127234939009238 1 1
0.0269243583846006 0.0266042307163256 1 1
0.0503894499570952 0.0492730546196521 1 1
0.0833931454761815 0.0804954723976461 1 1
0.274003984396367 0.265392626422928 1 1
0.129434285589335 0.126747869773781 1 1
0.119410340979969 0.116189753096373 1 1
0.257423033540241 0.250821942086889 1 1
0.152711456886155 0.147737483584512 1 1
0.2022464044512 0.195923549229131 1 1
0.173063153354222 0.168729710659702 1 1
0.21020817037697 0.204499196207836 1 1
0.247905852682481 0.240806352283825 1 1
0.322960265159307 0.313232378889672 1 1
0.163221948837957 0.158136140173616 1 1
0.196046552676124 0.19122853217096 1 1
0.249211072149758 0.242263212281267 1 1
0.110044338514338 0.106579755054894 1 1
0.235873230355494 0.228054246895162 1 1
0.179920991357427 0.174799928761648 1 1
0.0775635241367589 0.0757499049816859 1 1
0.153287180894318 0.149541270553681 1 1
0.227588911938072 0.220535058756377 1 1
0.160228021792686 0.155804170851382 1 1
0.233261679020585 0.226483796076165 1 1
0.22492823280372 0.219545466605507 1 1
0.260402754350563 0.253662187310863 1 1
0.288860494060367 0.280769993670774 1 1
0.185563196934265 0.180882805151763 1 1
0.261177138093606 0.253946723508431 1 1
0.0173666441125954 0.0170408911772144 0 0
0.0678153858688423 0.0644684699805562 1 1
0.16441228180284 0.160499397976302 1 1
0.329118305909661 0.319313755212825 1 1
0.306776335868232 0.298431836743925 1 1
0.182906196234089 0.176553180856026 1 1
0.302816410139839 0.294228645303327 1 1
0.179719722192713 0.174573401424062 1 1
0.210549012569945 0.204147261375898 1 1
0.238483291825345 0.230515124363332 1 1
0.100396881710575 0.0978848499528058 1 1
-0.041881291280831 -0.0407352741625345 0 0
0.0695865880057703 0.0681763817676905 1 1
0.263069084061922 0.255198517950066 1 1
0.176389330609553 0.172248970260783 1 1
0.252053089639686 0.245577181740261 1 1
0.103223892822243 0.0998211036414187 1 1
0.124041484070536 0.120988543369569 1 1
0.286775142305815 0.278364327054053 1 1
0.239568448136787 0.232273483917914 1 1
0.247924216226945 0.240151420334156 1 1
0.233194675759722 0.22664901951651 1 1
0.0846049435213697 0.0823312613624012 1 1
0.13563969757195 0.131777242114362 1 1
0.0866478723759157 0.084843286352993 1 1
0.105214036833615 0.102052662340378 1 1
0.120938895811917 0.116073016922273 1 1
0.0819290110596604 0.0801814331435828 1 1
-0.00406903635330457 -0.00405575137020186 0 0
0.250817474709487 0.243548603491335 1 1
0.220996143237335 0.214894597955137 1 1
0.115436167503437 0.111889713562903 1 1
0.199165611249093 0.193268400886071 1 1
-0.0387687222713096 -0.0381101727625564 0 0
0.248209448041349 0.241675718512352 1 1
0.185905642771225 0.180084899956978 1 1
0.076013028128514 0.0734919441891674 1 1
0.301889189036197 0.293637576773526 1 1
0.154943656179609 0.150412234445955 1 1
0.0911454161153231 0.0881460615246043 1 1
0.0771192652519481 0.0752063250424573 1 1
0.1306058925469 0.1259318437655 1 1
0.220330892807569 0.21331922752108 1 1
0.175551034922322 0.170679900802516 1 1
0.235026611571541 0.228688250799235 1 1
0.167023451597431 0.163159001507431 1 1
0.181795195443129 0.175139614094748 1 1
0.301263772820457 0.292938413019389 1 1
0.17034434807291 0.164736371773226 1 1
0.103296420814285 0.10001234681595 1 1
0.12788157083764 0.123480136310643 1 1
0.269751492543212 0.262443487755035 1 1
0.255572472591943 0.247540133030776 1 1
0.123251263202302 0.119470091266805 1 1
0.19209039532787 0.186379991795702 1 1
0.0920342946985307 0.0919003495650577 1 1
0.426521544471066 0.413276206773059 1 1
0.276276337890738 0.268187658962434 1 1
0.250363771746632 0.243768164924708 1 1
0.218355678656119 0.213303403267482 1 1
0.159905234444289 0.154969880337888 1 1
0.111163640172956 0.107662703000566 1 1
0.285873036084588 0.276557755746308 1 1
0.105033224235472 0.101751078749173 1 1
0.144597479878833 0.140892861103815 1 1
0.271170441417177 0.26315382359422 1 1
0.0474377700174545 0.0460870728295613 1 1
0.359749257503147 0.348053946114611 1 1
0.130444300820528 0.125705659323799 1 1
0.280093743006732 0.272143968411737 1 1
0.0887980295003053 0.0857117900735709 1 1
0.202268129573752 0.195272067892919 1 1
0.077678528962685 0.0746618241377178 1 1
0.431674527045599 0.41977882978998 0 0
0.191217728869027 0.185262149006911 1 1
0.38956127682188 0.377909365292286 0 1
0.250306370318978 0.243352770824053 1 1
0.120208321603259 0.114972000900907 1 1
0.09379775164148 0.0912120834057862 1 1
-0.0368956478739926 -0.0361322193635643 0 0
0.222167638303147 0.215391131397883 1 1
0.062879455397583 0.0597986755172047 1 1
0.179506358744603 0.174010868598963 1 1
0.168154595542754 0.163103812381613 1 1
0.223997481377431 0.217134961405032 1 1
0.0709623360215018 0.0689028881821641 1 1
0.416414316768495 0.402566973358888 0 0
0.31996909298405 0.310730639370355 1 1
0.159970943475356 0.155304394179023 1 1
0.283436389993231 0.274902838750913 1 1
0.161892893528281 0.157376216901087 1 1
0.14309583060559 0.139559985703404 1 1
0.214825134828578 0.207984569293452 1 1
0.11273461630492 0.109038127807662 1 1
0.0950389415281601 0.0906044060474299 1 1
0.0357087872953746 0.0346537207000371 1 1
0.0946728436201077 0.0911941810650088 1 1
0.126461895683476 0.12251424854278 1 1
-0.0270919398488529 -0.0259490440360532 1 1
0.275025724962649 0.266197014645027 1 1
0.0807826777922342 0.0798151530241114 1 1
0.189725650300464 0.183853304221606 1 1
0.0832619086525408 0.0805595219589335 1 1
0.126405066531426 0.122337730430989 1 1
0.237793096691369 0.230062469021342 1 1
0.2918093358619 0.280637854692908 1 1
0.231341405552726 0.224644820517511 1 1
0.00602247525362998 0.0067258215853477 0 0
0.371173093709534 0.360737066943635 1 1
0.272851715705477 0.264761651139086 1 1
0.212806165947118 0.206256447433388 1 1
0.123642436304052 0.122304706182244 1 1
0.211697260501727 0.205407834417954 1 1
0.209017670925067 0.202945533749275 1 1
0.235836834168773 0.227902496917268 1 1
0.196903638640163 0.190562192786222 1 1
0.123496451045962 0.119416774116581 1 1
0.142111008092884 0.137781157065706 1 1
0.250778427701236 0.243348192632052 1 1
0.161942163162018 0.158796729622606 1 1
0.257531081777383 0.250378641003448 1 1
0.309872363255801 0.299024580955063 1 1
0.27419628355034 0.266560186644032 1 1
0.213576118361317 0.20826642599612 1 1
0.168067334933666 0.163215968779814 1 1
0.0455753744421081 0.0434595083538524 1 1
0.185306381592646 0.181299982781202 1 1
0.109917907488953 0.106610881048736 1 1
0.0988869798539252 0.0954568110163701 1 1
0.176205043943168 0.171494905627532 1 1
0.189164721467777 0.183273267650636 1 1
0.284762303893336 0.276595230027658 1 1
0.180152323220282 0.174881285558831 1 1
0.221879825430809 0.216495949944975 1 1
0.13417761329325 0.131103660891876 1 1
0.166729032972524 0.161018224557027 1 1
0.207199433536389 0.201691342314284 1 1
0.301915433088638 0.292507679959636 1 1
0.253387211631215 0.245459084238738 1 1
0.116383369499074 0.113371471263599 1 1
0.190337563825407 0.184656904864517 1 1
0.323289517717569 0.313913705565125 1 1
0.40063965894468 0.387246214485372 0 1
0.295412244415321 0.286349808924026 1 1
0.271105102937127 0.262577952279241 1 1
0.20642807335653 0.200359787169614 1 1
0.234104794695606 0.227697941851774 1 1
0.292919520237066 0.284767570188702 1 1
0.106323949178727 0.10359780380604 1 1
0.285367995338208 0.274250061027748 1 1
0.0746034767660987 0.0703846101198061 1 1
0.199141758151581 0.193274582357556 1 1
0.1187037063989 0.116089171953255 1 1
0.250412324642597 0.243257089038081 1 1
0.0846045885830922 0.0821004429544304 1 1
0.183671003384286 0.178666110683215 1 1
0.317742917570243 0.309153704223236 1 1
0.435494643249879 0.422695104389989 0 0
0.210644421021214 0.204128654492442 1 1
0.027380929156476 0.026045623937674 1 1
0.167150726050857 0.162334767905347 1 1
0.242944240649199 0.235925271238018 1 1
0.115699158831245 0.114005850456642 1 1
0.0861757506670052 0.0839115480411467 1 1
0.0248238468631374 0.0236962750083777 1 0
0.158994154670533 0.155604657313595 1 1
0.198590947284907 0.192921610574911 1 1
0.188603028705987 0.182732506906898 1 1
0.168357961474305 0.164668030059393 1 1
0.277316913896809 0.27047387318009 1 1
0.259591524405691 0.251725480498327 1 1
0.166226126122586 0.161988601248135 1 1
0.22559818844929 0.218156078409308 1 1
0.0478784155909835 0.0463690180135757 1 1
0.202980531484437 0.196559085098331 1 1
0.24361224292859 0.23339849582187 1 1
0.26955776258768 0.259822568395932 1 1
0.146312130436323 0.143640954428888 1 1
0.17733941397492 0.17219241812643 1 1
0.295233903055868 0.286691669707907 1 1
0.20486384512326 0.198001396766328 1 1
0.345467731304162 0.335035548974165 1 1
0.0524235373887973 0.0524287571042371 1 1
0.201215453616944 0.195421915169785 1 1
0.377623272109522 0.36537875251352 1 1
0.236814689868049 0.22899902610711 1 1
0.189262339406699 0.18401014763532 1 1
0.225072447041694 0.218848289600696 1 1
0.344028782307028 0.3330614300962 1 1
0.248522329299329 0.240832709802375 1 1
0.208734578883447 0.202912703408079 1 1
0.279024545467853 0.270692677089262 1 1
0.149872517901841 0.145877158079184 1 1
0.0987577996475262 0.0963173546312814 1 1
0.316266738348543 0.306936496475576 1 1
0.201079672421234 0.195287799112326 1 1
0.195741207927756 0.189169495055662 1 1
-0.000805471194374824 -0.000964978107820563 0 0
0.12246255932557 0.118848595836164 1 1
0.276724493626156 0.26828450347664 1 1
0.114134142798377 0.110105538787499 1 1
0.17882373382293 0.173771679720291 1 1
0.0636767306471272 0.061805204936667 1 1
0.10331480987909 0.100626951339991 1 1
0.109934512602735 0.107941244237588 1 1
0.343715800901286 0.335072098403069 1 1
0.0256183977375641 0.0252822125891316 1 0
0.25457977491735 0.246774705297691 1 1
0.307876970969595 0.298895721525143 1 1
0.177498396973599 0.172125231722317 1 1
0.119704136394706 0.115440320515976 1 1
0.177037236222856 0.171614474491528 1 1
0.190931452062736 0.184724797385023 1 1
-0.0367737311567378 -0.0357934392703587 0 0
0.252344358746102 0.245055198933423 1 1
0.199482349413988 0.192314378636374 1 1
0.201631545691776 0.196023600535407 1 1
0.262650175520483 0.255419468026687 1 1
0.276225425656465 0.268087544693247 1 1
0.208681518539348 0.202831610332854 1 1
0.0838734364334033 0.0808804146013939 1 1
0.106931163531405 0.103757834818806 1 1
0.22427587089905 0.216623843384629 1 1
0.241923798378005 0.23411170457787 1 1
0.14842099629302 0.143529865742059 1 1
0.172946422916411 0.166823071724755 1 1
0.204379431336142 0.198078589179093 1 1
0.267895794407618 0.259387741224383 1 1
0.202232908065598 0.195760599482618 1 1
0.16769389989378 0.163193929177913 1 1
0.297409816741493 0.288240513482908 1 1
0.14120391903777 0.137148399091049 1 1
0.147923907879459 0.14470398071349 1 1
0.14176774850519 0.138429325170363 1 1
0.198471045472381 0.192128219378686 1 1
0.226734846640642 0.221189924929427 1 1
0.267583989674372 0.25932033105773 1 1
0.0264257360157291 0.0233132064555012 1 1
0.219088684198388 0.211788922564973 1 1
0.1719703361049 0.167834337014558 1 1
0.136083219168058 0.132027080809256 1 1
0.244680175364395 0.238652469277889 1 1
0.229372077921747 0.222746799641007 1 1
0.164831888259443 0.160129401664634 1 1
0.329919541598707 0.321091165280317 1 1
0.274265681681875 0.266376366753581 1 1
0.196790538589523 0.191369175074002 1 1
0.0925873987535295 0.0887335568290938 1 1
0.242277583110328 0.234920047085105 1 1
0.122297886530723 0.11921288435206 1 1
0.206248524342661 0.200712828772034 1 1
0.206260685448895 0.201432349468575 1 1
0.287456933679785 0.278823848845711 1 1
0.239466193486183 0.233030131996873 1 1
0.15872748490345 0.154438062236892 1 1
0.13722164539936 0.133079449210834 1 1
0.284434783777584 0.276290704972025 1 1
0.172681386482592 0.16639447371896 1 1
0.0810182420781424 0.0764713644889087 1 1
0.0652281916143028 0.0632233116216189 1 1
0.282288541396116 0.273057420805303 1 1
-0.0263735187534639 -0.0250749755462171 0 0
0.167137562030904 0.161153347111097 1 1
0.154580033647417 0.149272988395959 1 1
0.244646985431332 0.236547235267077 1 1
0.16692383942908 0.161058718003777 1 1
0.124689535627467 0.120457341404448 1 1
0.345411351247003 0.336063698975334 1 1
0.276909152688931 0.270128340531417 1 1
0.110962966230316 0.107717254756402 1 1
0.240819994694611 0.234969863401306 1 1
0.219991851510759 0.213813978640732 1 1
0.255689720684946 0.247672306734057 1 1
0.243258199685821 0.237419581630169 1 1
0.249180482500923 0.242421231038231 1 1
0.105768445835167 0.103463769603992 1 1
0.380974993048005 0.368816466150797 1 1
0.189254110385729 0.18291183438042 1 1
0.144945184897431 0.140275343602079 1 1
0.274906553606188 0.267991005244126 1 1
0.191599079640483 0.18778661650741 1 1
0.0648125331418709 0.0621457470567356 1 1
0.202158848420179 0.196389239848407 1 1
0.204855413744001 0.199054267797548 1 1
0.179717033508219 0.174441080527195 1 1
0.330521196939284 0.320825793356732 1 1
0.374014309302075 0.363153994414775 1 1
0.109828080793443 0.106933713747789 1 1
0.190519718568382 0.186483163198634 1 1
0.158400176119499 0.155477588367291 1 1
0.179819147347368 0.173500034401111 1 1
0.342196575011212 0.330388038035889 1 1
0.154065695652154 0.150447379862744 1 1
0.267352290005278 0.260235743565882 1 1
0.131726384632257 0.127043112531512 1 1
0.0965612874155911 0.0940385219338611 1 1
0.087699659993556 0.0854650695482568 1 1
0.227012185890738 0.220117240869471 1 1
0.27508848851387 0.267323482661664 1 1
0.282917112008272 0.274868238155587 1 1
0.22957936634789 0.222538112327901 1 1
0.173711380126765 0.168229897711687 1 1
0.150006497263601 0.14435609104906 1 1
0.289926692243361 0.281240017642075 1 1
0.0253635405101504 0.0243738419206612 1 0
0.154503117140532 0.150120174664422 1 1
0.241504977141901 0.23462346878907 1 1
0.152308033190869 0.14749673762983 1 1
0.111953139983437 0.109007729503256 1 1
0.179893562973513 0.175129400338172 1 1
0.127373965937651 0.123835912082585 1 1
0.160959598423139 0.15712841604944 1 1
0.118265273908749 0.115615727935278 1 1
0.0554433893105047 0.0534061814276966 1 1
0.288262912143198 0.280379636588239 1 1
0.160932848051756 0.156593014175019 1 1
0.16694280733537 0.16183415860609 1 1
0.204043110999187 0.197787491134626 1 1
0.0962885971984169 0.0936750693721502 1 1
0.221163604752488 0.214905347807787 1 1
0.188799741294451 0.183550969451191 1 1
0.106889456208344 0.10507412774399 1 1
0.140157641332662 0.137176175943557 1 1
0.155607150952102 0.151052214895373 1 1
0.340292121466296 0.330186541759685 1 1
0.244396197848439 0.238434536118122 1 1
0.311570816887333 0.301813516480913 1 1
0.303969817391776 0.29619037082564 1 1
-0.0289762055622866 -0.0289501472135788 0 0
0.234598420719275 0.226533793117237 1 1
0.157183312262861 0.152326147796397 1 1
0.246435780914417 0.238427893016427 1 1
0.193684992483067 0.18806614926572 1 1
0.1979684160963 0.193698517066456 1 1
0.366822541529216 0.355522378218598 1 1
0.0493948243298639 0.0474229420442494 1 1
0.171817765500117 0.1667102553455 1 1
0.0834422006506236 0.080698120714528 1 1
0.231638006667812 0.225114287696929 1 1
0.221629029965744 0.215914244557977 1 1
0.208982509709546 0.202839416736398 1 1
0.0911248033633225 0.0877180144856299 1 1
0.18664202371404 0.182507726324318 1 1
0.299808122903412 0.292422899383017 1 1
0.282442368501764 0.274073102473522 1 1
0.0237259292606395 0.0226881566901813 1 0
0.293799189353839 0.2860838616519 1 1
0.101062082459636 0.0989745208987337 1 1
0.32907974188264 0.318362806187799 1 1
0.25492592937683 0.247632949986414 1 1
0.0746696151128084 0.0723694903040065 1 1
0.370142957264752 0.358804640768334 1 1
0.033942464437819 0.0341760580853375 1 1
0.10636168264653 0.103459387343424 1 1
0.136931841925838 0.132796508872534 1 1
0.158380445470554 0.154584710712626 1 1
0.126147219537051 0.122916569712944 1 1
0.113272377838028 0.110680095378274 1 1
0.110081074709132 0.10717623545802 1 1
0.0923731446239132 0.0887300000293782 1 1
0.286153999544471 0.276811679772791 1 1
0.16214331011987 0.158143069820744 1 1
0.263144107197996 0.253449062244827 1 1
0.273632186418369 0.266361640175281 1 1
0.143224928390901 0.138540110193614 1 1
0.236530229848866 0.229476040507106 1 1
0.211947794082405 0.20499048844762 1 1
0.310405762704906 0.301470946934131 1 1
0.0971470992261151 0.0950989249350679 1 1
0.334370351160282 0.325284933741593 1 1
0.288412027532558 0.279408758748545 1 1
0.0790920933668832 0.0756962124395429 1 1
0.364678846467772 0.353826410293554 1 1
0.307397078118278 0.29815120176209 1 1
0.108236416995552 0.104557557918748 1 1
0.168915645332273 0.164886645644524 1 1
0.151336284292264 0.147136556041575 1 1
0.230424317200851 0.222636110089931 1 1
0.277614419988681 0.269679465932625 1 1
0.158933076950527 0.153911762375359 1 1
0.299481113571358 0.289905549022898 1 1
0.233920896328872 0.227318383676252 1 1
0.0828332393290195 0.0797346749732821 1 1
0.167307136004041 0.162626567154223 1 1
0.280189931415816 0.27116468932711 1 1
0.202566134467272 0.197701191449261 1 1
0.261843916387506 0.25488919873446 1 1
0.161808107138015 0.157201640620524 1 1
0.339179570628368 0.328496095021808 1 1
0.146187607727791 0.142241221839107 1 1
0.0660898326931328 0.0649235884948018 1 1
0.403923546695182 0.392596307233315 0 0
0.235691124505605 0.229566758569088 1 1
0.248576023258065 0.242217410056763 1 1
0.065966728750395 0.0631000742215151 1 1
0.129113352877337 0.125529467454691 1 1
0.304973821364822 0.296305576456184 1 1
0.132047343095193 0.12715636618876 1 1
0.110034888511951 0.106473407333961 1 1
0.249593868101587 0.242507340012221 1 1
0.153072519179497 0.149066648476441 1 1
0.170531047172474 0.165846445448111 1 1
0.168700480208164 0.16348199239758 1 1
-0.0385720890749542 -0.0390520265447201 0 0
0.143548242605464 0.139579630246761 1 1
0.332353393265595 0.323190017694164 1 1
0.248813493510067 0.240944726453392 1 1
0.142680033331096 0.138649036274251 1 1
-0.0244001954857878 -0.0236698869043176 0 0
0.161111613668775 0.157146434553947 1 1
0.320206340183516 0.309731192737008 1 1
0.187229715916053 0.182096313403843 1 1
0.121966586397606 0.117972388618568 1 1
0.120815134116002 0.117684857056247 1 1
0.273718201498721 0.265593883041013 1 1
0.29019396091134 0.282353052244626 1 1
0.13757055275853 0.133732364099645 1 1
0.348925108772327 0.339001652464119 1 1
0.211002823799692 0.205147276451189 1 1
0.217098537742229 0.210879198570937 1 1
0.078200066347388 0.0756529147399721 1 1
0.0981320709871221 0.0955160084064135 1 1
0.299978593345141 0.29132138250513 1 1
0.179197393334319 0.174308749645555 1 1
0.150588757017469 0.146774724875773 1 1
0.370355902353347 0.360116756461025 1 1
0.158855283099707 0.154563133958151 1 1
0.17355175990954 0.168446985184985 1 1
0.14002606270736 0.135641744274444 1 1
0.201469718974727 0.195701539916307 1 1
0.0472382278891658 0.0453419330452635 1 1
0.365393033555802 0.354547543727283 1 1
0.159902555702362 0.155990693845573 1 1
0.18930062980144 0.183776296723095 1 1
0.132087590454955 0.128388489707173 1 1
0.209104019455538 0.203396314296146 1 1
0.219564400089838 0.213576245133035 1 1
0.0903849494434061 0.087900013480816 1 1
0.101313079237429 0.0985573209918425 1 1
0.0254256310758401 0.0238000658469393 1 1
0.239931079403887 0.232163865661961 1 1
0.0542946584127808 0.0530487955477094 1 1
0.349100478505272 0.338643448648333 1 1
0.0891665375356304 0.0864491749391357 1 1
0.113011989888897 0.109447426648432 1 1
0.14081710084562 0.136396138345122 1 1
0.200209203781376 0.193294328590535 1 1
0.149922269956917 0.14462884574214 1 1
0.0689840395232195 0.0660985126998356 1 1
0.230222415257102 0.223492108512028 1 1
0.14351411077166 0.137590858925978 1 1
0.0845985197190991 0.0826133194047903 1 1
0.189109533003913 0.183874203125705 1 1
0.208040275202256 0.202035271868439 1 1
0.19486428844166 0.18967549279777 1 1
0.25038460460723 0.242646057265703 1 1
0.0987660871870385 0.0961891509232616 1 1
0.237100821803073 0.229004749211489 1 1
0.110085040996053 0.106815393935825 1 1
0.103215937735556 0.0992782780012158 1 1
0.400654993336452 0.388756850529532 0 0
0.22269673344894 0.216171536600413 1 1
0.107759486765804 0.104294893104296 1 1
0.432209815339849 0.419710182830855 0 0
0.250031829665808 0.242260684183691 1 1
0.0644183169857614 0.0629613852849285 1 1
0.155775659950388 0.151409379849725 1 1
0.221777595276318 0.215198069747516 1 1
0.208589271791419 0.201684226346536 1 1
0.0764702551665615 0.0739245515692086 1 1
0.148514844839825 0.144403710521379 1 1
0.0184050355799993 0.0179072433146624 0 0
0.0598722163572595 0.05750485670868 1 1
0.253786150529705 0.246878420594734 1 1
0.179513445756703 0.174173834064933 1 1
0.198943261117792 0.193293225083117 1 1
0.0516078104345545 0.049417839923242 1 1
0.13473438692074 0.130912871908141 1 1
0.295221325699915 0.28606859927527 1 1
0.0982071789451864 0.0972337955440873 1 1
-0.00283910070849656 -0.00261227706587066 0 0
0.360686839406446 0.349488889001274 1 1
0.151481961509638 0.147497346505063 1 1
0.301317279162964 0.292083324459991 1 1
0.298039285350328 0.289478278552576 1 1
0.189773658423596 0.183349599524044 1 1
0.242729456222824 0.234981453181453 1 1
0.118926678385716 0.115095941948428 1 1
0.36893753231055 0.358122075711688 1 1
0.288237490626541 0.281415203344965 1 1
0.151306222737433 0.147239571929899 1 1
0.200191661324963 0.192949255299332 1 1
0.0247301768735772 0.0231434659333492 0 0
0.257286547969414 0.249449445450611 1 1
0.14486275508721 0.140348251937832 1 1
0.0840683253327667 0.0813188856748932 1 1
0.303420285283877 0.29569995675539 1 1
0.0963264598265064 0.0929075601739695 1 1
0.204959918602816 0.200075805464293 1 1
0.176160643015853 0.170881180480915 1 1
0.26858464382098 0.260837988228207 1 1
0.174259825960486 0.169925445900123 1 1
0.29548313215593 0.286281423578854 1 1
0.208688866159829 0.201917199949188 1 1
0.214482811265895 0.208469449888064 1 1
0.131302443015992 0.127632081827938 1 1
0.31067050716553 0.302675405288374 1 1
0.285171071426964 0.278521062675683 1 1
0.214209359662966 0.207893531696034 1 1
0.233327346819012 0.226443456243629 1 1
0.187665622354532 0.18225583625258 1 1
0.19382674011382 0.188657791832054 1 1
0.108007939584018 0.105267138624767 1 1
0.0923753123887557 0.0894812938426343 1 1
0.223841222902752 0.217141468049581 1 1
0.388620230966995 0.37727275050902 0 1
0.18093897025885 0.176226274387225 1 1
0.258568921410621 0.251164637941445 1 1
0.187012874543001 0.181389365081908 1 1
0.173779324497513 0.168524407144137 1 1
0.132645133795702 0.128162025107692 1 1
0.307926079935772 0.297798982334204 1 1
0.337244522507437 0.32708414894618 1 1
0.144180636943618 0.140683055722291 1 1
0.217022079740818 0.210906632605452 1 1
0.24228676222889 0.234727786240322 1 1
0.229945555917031 0.222469222235281 1 1
0.360976893372362 0.34991992248425 1 1
0.241635535321334 0.234815728797767 1 1
0.138392634275329 0.135718515309245 1 1
0.195047179297144 0.189160987855198 1 1
0.150982026012763 0.1463672187511 1 1
0.0791839325978195 0.0767848354308223 1 1
0.342847977769372 0.332161523267067 1 1
0.262320217519429 0.255061312403808 1 1
0.271774402929444 0.264550509400935 1 1
0.111397599062032 0.107307142185517 1 1
0.202902599975241 0.197015024029822 1 1
0.109017132405625 0.106291819143194 1 1
0.0345221167559791 0.033759555444234 1 1
0.207683084557904 0.202032464147113 1 1
0.12132673451665 0.117057754826752 1 1
0.169826038465036 0.161924027222077 1 1
0.424183214047106 0.410948136803911 1 1
0.196003605896557 0.190768846290661 1 1
0.142645470863846 0.13833535843574 1 1
0.315744091323977 0.30690860215832 1 1
0.0691749118552439 0.0672015261829663 1 1
0.22827552380285 0.222542382685877 1 1
0.25954284136342 0.251903755996451 1 1
0.220477114470476 0.21413085660634 1 1
0.18830999680886 0.183848068476675 1 1
0.19563395260016 0.190098431190028 1 1
0.270493957972643 0.262823876516179 1 1
0.0830197898619823 0.0796602283368266 1 1
0.129076722531797 0.125722368037077 1 1
0.156567030479836 0.152019806141896 1 1
0.169143513069001 0.164455131593389 1 1
0.280883167441024 0.273148766685049 1 1
0.274980232159416 0.267273732131105 1 1
0.0662991204070706 0.0641268039527124 1 1
0.25614879499264 0.249360693041112 1 1
0.1576259972629 0.151768040685433 1 1
0.29115321241393 0.284684417201314 1 1
0.265772904992288 0.257972144907381 1 1
0.132395601193405 0.128580896078173 1 1
0.106239036834077 0.102896124424208 1 1
0.103508115062977 0.100543965214461 1 1
0.212517833666068 0.206148409343129 1 1
0.146451891074718 0.141876175054961 1 1
0.293467228911318 0.285722702466022 1 1
0.262974769434756 0.256233495843916 1 1
0.117531605961702 0.114893817866799 1 1
0.298998055531123 0.291349392494161 1 1
0.181880149357832 0.17653283143607 1 1
0.286783532243515 0.278214554192923 1 1
0.389717170333099 0.37912363819069 1 1
0.204433386738136 0.19974128990394 1 1
0.336789121668972 0.327393568902179 1 1
0.0358652455951496 0.0345931943470947 1 1
0.184814384163405 0.179498082057105 1 1
0.310401736962712 0.30151338872539 1 1
0.1568114602163 0.152238967404782 1 1
0.130889999768854 0.127174886552867 1 1
0.378655235048004 0.368072349744106 1 1
0.201751897029882 0.196261869742323 1 1
0.192489863680239 0.185931907447912 1 1
-0.0117950137388785 -0.0114099306358249 0 0
0.220545496773455 0.214341614234238 1 1
0.243150349846827 0.235038268570085 1 1
0.227290046206692 0.221197803407306 1 1
0.132645134472831 0.129015192593183 1 1
0.121623097136065 0.11692977883207 1 1
0.265517705884562 0.257431771006674 1 1
0.186231894495005 0.181041515286616 1 1
0.030665701937852 0.0305264097425285 1 1
0.271261414787261 0.263027007065233 1 1
0.265806200463364 0.25803431527045 1 1
0.10376763455441 0.100597542309162 1 1
0.134807700798175 0.130875075753806 1 1
0.296343892061626 0.288054893193184 1 1
0.139912537902647 0.136444781767572 1 1
0.145703534191908 0.141479430850283 1 1
0.0957646461563122 0.0939579751906579 1 1
0.141249469711993 0.136753879569939 1 1
0.145752345576628 0.141870098676245 1 1
0.209125096004547 0.20295529061626 1 1
0.281900917309577 0.273813271651939 1 1
0.123266475551989 0.119649319305403 1 1
0.174009983897158 0.168448696083832 1 1
0.155053168982265 0.149755833113123 1 1
0.474426156857779 0.460116530127115 0 0
0.302142395165924 0.292732334721526 1 1
0.112022817543213 0.108012977955853 1 1
0.169480482735566 0.16399684333945 1 1
0.303826041758853 0.294836088623719 1 1
0.112983799535238 0.108917010264941 1 1
0.181527080971238 0.176954860595897 1 1
-0.0720868015395305 -0.069945726994301 0 0
0.174750852620299 0.16934293028845 1 1
0.0244554830021348 0.0240430898904171 1 1
0.109477722554617 0.104750812440715 1 1
0.200378188505799 0.193878851125809 1 1
0.213252648009061 0.205918077794127 1 1
0.126151748682477 0.121749428185585 1 1
0.204690131980207 0.200305981874138 1 1
0.118727001454439 0.115195231399025 1 1
0.0759738760851308 0.0719326644820524 1 1
0.270162243978493 0.261949989231861 1 1
0.333421956011649 0.324092325216623 1 1
0.17064059285764 0.166423707736663 1 1
0.146323118366272 0.141078272096755 1 1
0.209756677777377 0.203311705219294 1 1
0.129686096658834 0.125280553484544 1 1
0.221052520553038 0.214644495544797 1 1
0.0496585165481787 0.0486740979896523 1 1
0.221450375003705 0.215161967868513 1 1
0.116989807464461 0.113385668396109 1 1
0.254169848552608 0.247889111469925 1 1
0.272686353921701 0.265050869681386 1 1
0.232706106119953 0.226055376844314 1 1
0.174803300928132 0.169803447840325 1 1
0.295625578992658 0.287768848009176 1 1
0.0488735530966942 0.0470216742106934 1 1
0.235986550535626 0.229390027216735 1 1
0.0409464057981719 0.0394810224459777 1 1
0.222011493157045 0.216387227466669 1 1
0.141587798082046 0.138077330760791 1 1
0.216135947838608 0.209520737438466 1 1
0.394365313290255 0.383427532342711 0 0
0.172013486916424 0.166482872589245 1 1
0.355526449806194 0.345312830143348 1 1
0.292260902675232 0.281607418836667 1 1
0.118753435891356 0.114913234609272 1 1
0.272935519131665 0.264367967778827 1 1
0.261764137733846 0.254042584970937 1 1
0.233314825173443 0.22661590546259 1 1
0.105026551419386 0.101504859213884 1 1
0.0761176508309607 0.0742720567667973 1 1
0.0845094136249191 0.0822871099744045 1 1
0.234278560868571 0.228536111216356 1 1
0.260135716001627 0.252196143592023 1 1
0.11119011250244 0.107079858740171 1 1
0.247639754132271 0.240068576455521 1 1
0.166592708536443 0.162497978657844 1 1
0.222718262876349 0.215274636321791 1 1
0.126839509822145 0.121721054195304 1 1
0.200198079286022 0.194253872197049 1 1
0.0986327397515609 0.0951307265362433 1 1
0.207787635407898 0.202622301133649 1 1
0.173221111758462 0.168248933568736 1 1
0.23406765135801 0.228028010012837 1 1
0.134148898994868 0.13009077538912 1 1
0.21771252493688 0.212398518109557 1 1
0.158455991997619 0.154306021317384 1 1
0.284754335639904 0.275350789223832 1 1
0.33435962962503 0.324740643855009 1 1
0.235309174819247 0.227679838099882 1 1
0.299076260180341 0.291913911078671 1 1
0.158748111381919 0.15441613789999 1 1
0.110266695664578 0.106648458850446 1 1
0.281431723269719 0.272647841928851 1 1
0.117212169825037 0.112380116472267 1 1
0.28248589825621 0.274478408603829 1 1
0.206301308962432 0.199239516983478 1 1
0.215961540195675 0.20961513931023 1 1
0.372536091867814 0.363859329193851 1 1
0.327397359215667 0.317347241120268 1 1
0.0368914822437197 0.0347455920464666 1 1
0.11034711233291 0.107431944547174 1 1
0.299830307662718 0.290757012078384 1 1
0.222164404020713 0.217044051601623 1 1
0.246688444959418 0.239342436176911 1 1
0.145666575680891 0.14166607733573 1 1
0.237853666444211 0.229741950380252 1 1
0.228347448857417 0.221560281553128 1 1
0.290739341741062 0.282521674489818 1 1
0.287902915587625 0.278767137082134 1 1
0.123954714136389 0.120206563014724 1 1
0.259739030519541 0.253170907829044 1 1
0.125877880950258 0.122398714064424 1 1
0.301036521841382 0.291732182892665 1 1
0.295150728208678 0.2864887410491 1 1
0.257497268514672 0.249445522847895 1 1
0.135308145825493 0.130501447541783 1 1
0.0941799904684493 0.0914488144074061 1 1
0.272842516666606 0.26332346344069 1 1
0.213587298072179 0.20696131872658 1 1
0.240271537209752 0.233689119584039 1 1
0.0997057225239777 0.0963023474948891 1 1
0.315037740899136 0.303404314147047 1 1
0.208431048273006 0.202497503551251 1 1
0.195572699119397 0.190385339636486 1 1
0.0871567860762739 0.0848604700223221 1 1
0.115390350906096 0.111149786189316 1 1
0.205813462364846 0.200324863525331 1 1
0.150882639974977 0.146187476682597 1 1
0.209144811206219 0.203703427791711 1 1
0.226095207689056 0.218537143263039 1 1
0.121537377366424 0.11788448971657 1 1
0.196436400301357 0.191886679318764 1 1
0.0916701859436213 0.0890331305721392 1 1
0.195555777825198 0.190658180605713 1 1
0.179577702449713 0.17558884961002 1 1
0.347911750341768 0.337673153131681 1 1
0.225951822758711 0.22032240929157 1 1
0.0591950979927877 0.0556874846997498 1 1
0.130825530491819 0.128381094289508 1 1
0.253077231816619 0.246600376037738 1 1
0.427141937411543 0.413146284340529 0 0
0.206435794600616 0.199655177025886 1 1
0.193916655394752 0.188118402544983 1 1
0.185451268775184 0.179709300585456 1 1
0.185886382321362 0.180790756438747 1 1
0.146636411369733 0.143760499914091 1 1
0.269620253169618 0.261527525734877 1 1
0.287560519988894 0.27962227254111 1 1
0.199481580098352 0.193790306151004 1 1
0.253651144921207 0.247772877393765 1 1
0.189649742172388 0.183881515954227 1 1
0.172129982310749 0.166624508543755 1 1
0.229115686975023 0.221851334264675 1 1
0.205751761093833 0.199704174193904 1 1
0.236543830550875 0.229597218659761 1 1
0.234767892390835 0.228179027308589 1 1
0.218790002188923 0.213379670601151 1 1
0.274002726936841 0.26713315951749 1 1
0.178018671830069 0.173373535756688 1 1
0.124877886539445 0.120520363636978 1 1
0.206094415222851 0.201828654018495 1 1
0.147081711332852 0.142796571146413 1 1
0.154513631051021 0.150138593564897 1 1
0.270528260961399 0.262041077890749 1 1
0.228475137946623 0.222079224359319 1 1
0.256313418909988 0.249194855631406 1 1
0.182333784766809 0.176902869617619 1 1
0.230129607557424 0.223743305604427 1 1
0.0143104821191532 0.0143259296043968 0 0
0.350524449967524 0.339362033323893 1 1
0.308982710375753 0.300585808465186 1 1
0.10322977757636 0.100486902301559 1 1
0.364819671978434 0.352826810697481 1 1
0.152943938682241 0.147516164774075 1 1
0.215691312876886 0.209505302712013 1 1
0.130570484194516 0.126742498875698 1 1
0.339130228139026 0.328685179032241 1 1
0.286973818255006 0.279211355815959 1 1
0.299986893637888 0.291799265394857 1 1
0.101248018579957 0.100201497928843 1 1
0.243225715457712 0.236187081793319 1 1
0.250082550148041 0.242582515951809 1 1
0.158758233253479 0.15337818618702 1 1
0.236677651416713 0.229612969496674 1 1
0.214641490306105 0.208051185313859 1 1
0.210791425528366 0.20361795648114 1 1
0.32123458196848 0.312719741775929 1 1
0.0873435534149018 0.0859553037145724 1 1
0.268497190939017 0.261272347685902 1 1
-0.00570382921696376 -0.00451109282179197 0 0
0.110019964147952 0.107338308774215 1 1
0.314066853753498 0.304629447870187 1 1
0.212817365443921 0.206230595866671 1 1
0.398356738055827 0.38785913648622 1 1
0.265453391593631 0.258139765431484 1 1
0.196374016770179 0.189887857592157 1 1
0.298750172508044 0.290420251003314 1 1
0.109327817447384 0.106277768535597 1 1
0.387130698892544 0.376666299442214 1 1
0.308037824058413 0.298784370229894 1 1
0.295419725624846 0.286869539174369 1 1
0.130920885803574 0.12708924743748 1 1
0.134459663462568 0.130749276218515 1 1
0.190239310025814 0.185311274560912 1 1
0.266205788340374 0.258249027230024 1 1
0.218740688465725 0.212779133359096 1 1
0.237358624681056 0.229529956661548 1 1
0.284505646029624 0.276508783538462 1 1
0.235364146819787 0.227907842262355 1 1
0.243278329889908 0.23614550706791 1 1
0.184656254237613 0.178774831185345 1 1
0.266450118893148 0.259228355577736 1 1
0.192476406887647 0.187510265903826 1 1
0.240442554273377 0.232774078140265 1 1
0.27920842384342 0.270734097603872 1 1
0.227877242675366 0.220961778670486 1 1
0.11597262823541 0.112888708925251 1 1
0.295469884782529 0.285286488547095 1 1
-0.00884706596248732 -0.00859673297395424 0 0
0.224258177549742 0.217507326345445 1 1
0.19583757772061 0.190843153927786 1 1
0.255564001681471 0.247689576236316 1 1
0.283667710426793 0.274702064338364 1 1
0.0545677520922701 0.0541427534837259 1 1
0.207635381126717 0.201372506423753 1 1
0.152547719828753 0.147036573842602 1 1
0.246106802248007 0.240336492395141 1 1
0.113576400292894 0.110518226753869 1 1
0.270543034924948 0.262650415389014 1 1
0.255217836153526 0.247855196855054 1 1
0.0338109297087027 0.0338765799700365 1 1
0.23495984249151 0.228497078180547 1 1
0.391303448926084 0.380643643744137 0 0
0.276033701176739 0.26818463420084 1 1
0.139846739011032 0.135555120654232 1 1
0.263970925701354 0.256921525075459 1 1
0.0996762942443722 0.0976064903602206 1 1
0.117819344872215 0.11470894539594 1 1
-0.0047821990852129 -0.00419813905737484 0 0
0.248122172909314 0.239549341681552 1 1
0.310971094181825 0.30265806902687 1 1
0.301453235195549 0.293374187579267 1 1
0.255254551519385 0.246680956774571 1 1
0.0951393833946002 0.0928966725788126 1 1
0.296980017173124 0.289963215662811 1 1
0.151035367374605 0.144866967473877 1 1
0.161514337609113 0.158487685180739 1 1
0.275837014316529 0.267572434912813 1 1
0.216524235865827 0.209922236419084 1 1
0.250332518936875 0.242753406799881 1 1
0.199915300298559 0.195241521226485 1 1
0.129003081305993 0.125309648785513 1 1
0.38231121219792 0.371494498876338 0 1
0.187829627606668 0.181891294686956 1 1
0.298119456610189 0.290141123733435 1 1
0.233293201736564 0.226525021291374 1 1
0.165414776505713 0.160978423744205 1 1
0.0275041528475423 0.0258876474585663 1 1
0.149449579976148 0.144964526126014 1 1
0.241349885113592 0.233200561911096 1 1
0.215224647190279 0.208452818531921 1 1
0.0662116528170505 0.0642943787074636 1 1
0.0725797605326329 0.0699282704765134 1 1
0.252137675816801 0.246116923145641 1 1
0.267900500122393 0.260180454761895 1 1
0.176826608701105 0.17170352159 1 1
0.242141454783369 0.235317344654538 1 1
0.315307937485304 0.305570169934521 1 1
0.116117278605826 0.111256445155037 1 1
0.237416079383962 0.231173435881416 1 1
0.184664921739086 0.179276720794573 1 1
0.197806865821193 0.191559834121779 1 1
0.137585231285576 0.133554373898859 1 1
0.182994447668343 0.177879403998923 1 1
0.297247359793294 0.288885407547645 1 1
0.273596493929123 0.266160855035214 1 1
0.170896693614128 0.165317922233923 1 1
0.448221345469656 0.433767635068166 0 0
0.177921082158633 0.172492557511559 1 1
0.0708959999081762 0.0690543651491065 1 1
0.371902539550158 0.361688885909007 1 1
0.255034991439728 0.247591434332451 1 1
0.188175036377845 0.182178547733633 1 1
0.155139349734817 0.15254859448611 1 1
0.0461567474929576 0.0442422041840654 1 1
0.124490408168986 0.120913070042051 1 1
0.257745086668212 0.250483679246712 1 1
0.272359445934176 0.2634630570689 1 1
0.427088773914248 0.415189966086213 0 0
0.225577151944852 0.218058842631739 1 1
0.288693374120773 0.279807378574278 1 1
0.227169195224297 0.221151701056217 1 1
0.239655328682112 0.232037656396566 1 1
0.16591985192574 0.161412602005175 1 1
0.103618480876448 0.100208837604535 1 1
0.112494534365545 0.110203976445681 1 1
0.0226086372435512 0.0212251773780874 1 0
0.227365894569929 0.221016248641444 1 1
0.291881878676568 0.283928556947774 1 1
0.298630946432631 0.288812445528002 1 1
0.297156359834187 0.289360454121986 1 1
0.0717367808062015 0.0703080821650939 1 1
0.16791233504902 0.163170868760066 1 1
0.020820431506944 0.0205047277775068 0 0
0.288937433607824 0.280862047374611 1 1
0.308868051126843 0.299865252970192 1 1
0.109262369350472 0.106575702118785 1 1
0.218857162820365 0.214211255570411 1 1
0.1759080759031 0.170495217702283 1 1
0.22871139747275 0.221423891308391 1 1
0.0425913612710491 0.0412601170678754 1 1
0.305901301824718 0.297314667309806 1 1
0.20629789400137 0.199907650238208 1 1
0.192342856426571 0.186933170680256 1 1
0.289836096261724 0.281840689651395 1 1
-0.0585194653144199 -0.0581488333835827 0 0
0.227946167638571 0.222607685030048 1 1
0.170405425356365 0.166364406712079 1 1
0.0499449831903873 0.0490851956137842 1 1
0.17738710291248 0.172332437205901 1 1
0.147138119377644 0.142750292409284 1 1
0.250804775618418 0.243920042340412 1 1
0.144656207343139 0.140690899283786 1 1
0.24785344532271 0.240637880901831 1 1
0.243614198581827 0.235838943791858 1 1
0.175142293685492 0.169233220573445 1 1
0.102653992078709 0.0993207052659302 1 1
0.227290233281937 0.220621584194771 1 1
0.104114499656256 0.10104348839104 1 1
0.127558784856019 0.123970465019632 1 1
0.197250598287889 0.190644859157951 1 1
0.126500080132917 0.121799866923952 1 1
0.145377398964202 0.141505021807684 1 1
0.0632838835587541 0.0617555552403214 1 1
0.236993786965989 0.229572588594572 1 1
0.139182134114732 0.135919267195334 1 1
0.355852844202996 0.344101471582943 1 1
0.344329009883631 0.332612042423194 1 1
0.158324474841031 0.153704238286064 1 1
0.38554638061718 0.374323617934218 0 1
0.217034647422891 0.211246619862993 1 1
0.247023244581446 0.239779965534718 1 1
0.159650090558461 0.155232754844344 1 1
0.243103907416366 0.236143756323425 1 1
0.229949700232112 0.223440561198835 1 1
0.311853765558235 0.302345268426563 1 1
0.178605721899497 0.173612761740726 1 1
0.264387290513158 0.255758323882834 1 1
0.218661645537047 0.212729152337704 1 1
0.262474285067774 0.255065492890603 1 1
0.118822317936573 0.116159824399842 1 1
0.21920254056615 0.212644965587041 1 1
0.0352512668406878 0.0351315888888881 1 1
0.12814511131299 0.124121588539559 1 1
0.0784565504490097 0.076001839142772 1 1
0.267691533928774 0.260407899731611 1 1
0.315906852445025 0.306344809254151 1 1
0.078809875871913 0.0771857854998551 1 1
0.257557498343743 0.250076854987794 1 1
0.264751763536356 0.257076457149616 1 1
0.378537322766177 0.368982664210063 1 1
0.257272660070215 0.249312343945695 1 1
0.0845984460876363 0.0822811236015237 1 1
0.18069074558232 0.175372136082682 1 1
0.0730511697472585 0.0711108267844681 1 1
0.106168770261398 0.101606668980791 1 1
0.142595522515939 0.138194666665806 1 1
0.24528476451243 0.238763707409438 1 1
0.229918572191499 0.222867492769727 1 1
0.266819092860705 0.259442956486642 1 1
0.195149436688648 0.190231846105043 1 1
0.148860875547841 0.144733511837076 1 1
0.228877365225366 0.221585592049561 1 1
0.338156576714906 0.326509432213638 1 1
0.241268305531779 0.233556490151996 1 1
0.134229506866313 0.130944187585062 1 1
0.19433908738241 0.187961307082697 1 1
0.150163224347842 0.144790914980959 1 1
0.202447991038748 0.197128834956586 1 1
0.16658864064639 0.159439330183656 1 1
0.184207324180113 0.179683831162493 1 1
0.16200314653694 0.158272025952244 1 1
0.0370742967590739 0.0367992057290045 1 1
0.368089491028597 0.357719858422815 1 1
0.182895802532971 0.176734942209368 1 1
0.214955367053089 0.208256495639519 1 1
0.146691001936899 0.141730898694245 1 1
0.37840160908564 0.366664395588943 0 1
0.216449454097814 0.210386300247832 1 1
0.0895334879870728 0.0871836716053589 1 1
0.125942431999136 0.121428245460876 1 1
0.382802272832038 0.372163958096801 1 1
0.231094563720722 0.225553439254089 1 1
0.209538438139873 0.203110500135935 1 1
0.11371425164876 0.111697733160899 1 1
0.304663607672532 0.296298745164164 1 1
0.156782020236094 0.152240160415028 1 1
0.220820961972655 0.211460752273971 1 1
0.167326523246093 0.162686842131189 1 1
0.263068662068774 0.255024194473444 1 1
0.158387113876509 0.154658744382787 1 1
0.151789674778441 0.146790084286776 1 1
0.245542609580119 0.238958267028348 1 1
0.317896845183974 0.308948276498703 1 1
0.101841131932462 0.0974164335760914 1 1
0.194360089765126 0.188896821671766 1 1
0.1208517865258 0.116864946537872 1 1
0.146995281498779 0.14235550657059 1 1
0.13869521151261 0.134915635873572 1 1
0.218361457726863 0.212158893716858 1 1
0.158940265230895 0.154454483619336 1 1
-0.00499586443402323 -0.00538114836400914 0 0
0.311147798598576 0.301655475678501 1 1
0.146266112847831 0.141121542767247 1 1
0.170894306001968 0.165373004536889 1 1
0.324935324756708 0.317356126363654 1 1
0.0850930700630229 0.0826939750823365 1 1
0.321370059268754 0.31233844003217 1 1
0.311130018984657 0.30172622651051 1 1
0.230561002579546 0.223760390553674 1 1
0.206533633477134 0.200088950533585 1 1
0.176839007255809 0.172344557675508 1 1
0.189657651283683 0.184372556445486 1 1
0.271048648840204 0.26393282844208 1 1
0.238876614261076 0.231608714379743 1 1
0.180985771675507 0.174687793155085 1 1
0.257708519709982 0.250587930916011 1 1
0.228983561385345 0.22214952091109 1 1
0.114342129825496 0.112092560243017 1 1
0.305512707331607 0.296931668984181 1 1
0.214104578750453 0.207884199721088 1 1
0.275121604786198 0.267084148934747 1 1
0.123306734691727 0.119271722633564 1 1
0.249892812990959 0.242433262405103 1 1
0.140340310021358 0.135352523958589 1 1
0.368622936404605 0.358172060963423 1 1
0.186320362568108 0.18208357924427 1 1
0.15018443037617 0.146703758256741 1 1
0.125275097139056 0.12190308558357 1 1
0.189811502087308 0.184502132475769 1 1
0.12696411388262 0.122729108482605 1 1
0.288536937602052 0.280637242469369 1 1
0.126471527805737 0.122792062853953 1 1
0.164287964989598 0.159491481291523 1 1
0.0870195604057973 0.0849839551272069 1 1
0.231631549220276 0.22504033258797 1 1
0.393516508040185 0.38255156248868 0 0
0.0642564282664104 0.0626578618575926 1 1
0.123389184169334 0.119664825762846 1 1
0.220630326442111 0.214478117689099 1 1
0.231235070752263 0.223336400518032 1 1
0.10565284804276 0.102259375554587 1 1
0.211742260450726 0.205426205568257 1 1
0.330030842132584 0.31828769298483 1 1
0.228403741238359 0.221386355412093 1 1
0.306999509296716 0.297178056178525 1 1
0.166734529157364 0.161411307977945 1 1
0.164455447774037 0.159650730211375 1 1
0.149143161939615 0.144939447870506 1 1
0.200545412383028 0.196161375229247 1 1
0.123282891467691 0.120050145232174 1 1
0.21276715542762 0.206085290308837 1 1
0.195555986464423 0.189875539807422 1 1
0.186510650353709 0.180875320464004 1 1
0.262707418017434 0.256414613836174 1 1
0.285966590311758 0.276295169536536 1 1
0.230437613808079 0.223850667287691 1 1
0.179866953415511 0.175171017704575 1 1
0.119843933748465 0.1162440993076 1 1
0.337347391706898 0.327906815551228 1 1
0.36013493530539 0.350634748979688 1 1
0.253247964024234 0.245336944932266 1 1
0.169629147285657 0.164751312222641 1 1
0.179741382083512 0.174831756172266 1 1
0.193733464608708 0.188005143740025 1 1
0.152767090773436 0.146810307298608 1 1
0.206338438912508 0.202077236328327 1 1
0.135330906082793 0.131837524863963 1 1
0.369271772523466 0.358975135952933 1 1
0.163229491149107 0.157474104749147 1 1
0.22988424838626 0.222308909374653 1 1
0.289571197552083 0.281189628401052 1 1
0.0807816038446594 0.0778584724494066 1 1
0.304417534241466 0.295565413308502 1 1
0.153240329534854 0.149166966013637 1 1
0.204739054563281 0.197943990726894 1 1
0.206887583756545 0.202136831543402 1 1
0.307509035574857 0.298324090303289 1 1
0.195168372247461 0.189858750134064 1 1
0.150193417682361 0.147157664063736 1 1
0.214861989447036 0.208188377831862 1 1
0.372862110284686 0.360973996636054 1 1
0.283430700773157 0.274233759428335 1 1
0.174747716610473 0.169885933416134 1 1
0.139218374398742 0.135624105243986 1 1
0.208488801016928 0.201631697461191 1 1
-0.0626152455913991 -0.0620778131052074 0 0
0.388927591030989 0.377463999128589 1 1
0.111488422313826 0.109955452538563 1 1
0.238513588542067 0.231251944902167 1 1
0.353449845929459 0.343206775707801 1 1
0.193575810374161 0.187268294836126 1 1
0.244078875402229 0.238371672257928 1 1
0.204669863776303 0.198030287024872 1 1
0.233187504979967 0.226439899688501 1 1
0.150370646390717 0.146668043351275 1 1
0.273508315084256 0.265551661741377 1 1
0.249102846981403 0.242595952473732 1 1
0.252858602709893 0.245491514482383 1 1
0.26528400649324 0.257665129319376 1 1
0.214977119592827 0.208378758853308 1 1
0.240470054905233 0.233482891228738 1 1
0.251151634739853 0.244731211880534 1 1
0.306627797848724 0.297426736606951 1 1
0.189325463199835 0.183832018316782 1 1
0.0979840264342844 0.0947876102998541 1 1
0.125767225143308 0.121983202882504 1 1
0.148623337793015 0.145434249021587 1 1
0.276003151757116 0.268297682768922 1 1
0.233193937486527 0.226664888020033 1 1
0.260388579599929 0.252078270362362 1 1
0.26784269120065 0.260541345690289 1 1
0.308769792418901 0.300671360993247 1 1
0.176387751989621 0.170569674390343 1 1
0.244302461387505 0.237342418300845 1 1
0.106938041593827 0.103853217005262 1 1
0.44718598402231 0.43437034746978 0 0
0.180812813136531 0.17547737385182 1 1
0.210059480470923 0.204827554166859 1 1
0.237465509460237 0.230827841980159 1 1
0.297665829779133 0.289681994822886 1 1
0.141720782712224 0.136930460222794 1 1
0.306632910928615 0.298958064834139 1 1
0.256229822100194 0.249044124156701 1 1
0.367312069595125 0.357198862701756 1 1
0.237988141522203 0.23034718605607 1 1
0.252869092553227 0.245272884808418 1 1
0.190383815034927 0.18359076285646 1 1
0.270716869070949 0.263458130381897 1 1
0.286876009329902 0.278552140969843 1 1
0.189494430704786 0.183731387111822 1 1
0.174637527168742 0.168757626507376 1 1
0.12295746337992 0.117918768104878 1 1
0.237499147144951 0.230153655547744 1 1
0.22547049959824 0.219154278796952 1 1
0.161291137926244 0.156545630339296 1 1
0.34115091119517 0.33002951707654 1 1
0.25765053384095 0.249156928775095 1 1
0.250898326902048 0.242899622903274 1 1
0.100073985628446 0.097156389912283 1 1
0.206521219855913 0.201282635433591 1 1
0.198670396273402 0.192459978489749 1 1
0.169214728853285 0.164175951888215 1 1
0.214792625008348 0.208416961490343 1 1
0.157733044642441 0.153575861514282 1 1
0.199048976749165 0.193816166827178 1 1
0.26064261531025 0.251759564043422 1 1
0.230258801273839 0.223940806265521 1 1
0.212766829159185 0.206698528161856 1 1
0.228964557446355 0.222906390688217 1 1
0.3496256231089 0.340255535248247 1 1
0.0621054722419411 0.0601425199642161 1 1
0.0731722703486024 0.0726982386382592 1 1
0.129088667457242 0.124650184390328 1 1
0.25581184292414 0.248435479176194 1 1
0.254210525152645 0.246175903694648 1 1
0.200627307603077 0.194300536974242 1 1
0.236248000732137 0.230327157636296 1 1
0.234466414109712 0.227445864599923 1 1
0.327883369426638 0.318277949404983 1 1
0.178911551430712 0.173772685032524 1 1
0.142978994961607 0.139324245499865 1 1
0.23316986740279 0.225712944034393 1 1
0.293546449437226 0.285397083793444 1 1
0.234956578359127 0.22781691493374 1 1
0.23393262232869 0.229332640579769 1 1
0.0915165742806988 0.0889657273865277 1 1
0.236768658606834 0.229308763157503 1 1
0.400847451594907 0.389359049037856 0 0
0.370749863652524 0.361270586936743 1 1
0.261035894430979 0.252886673844878 1 1
0.234260209158032 0.226688777024991 1 1
0.333889048232933 0.324972292622754 1 1
0.193195507586212 0.188472626053515 1 1
0.189691474645981 0.183737419422939 1 1
0.204393552842138 0.199717475948633 1 1
0.144396532741157 0.140687397857572 1 1
0.254350700712029 0.246049079045602 1 1
0.163232137124179 0.157724997074466 1 1
0.280115825097103 0.271149549215966 1 1
0.119776899369981 0.115488576130913 1 1
0.199273114660432 0.193223167844191 1 1
0.237966448769141 0.231168648998652 1 1
0.105322331387392 0.102735099463255 1 1
0.257427978495689 0.250402355759605 1 1
0.0379540631192786 0.0373430962287582 1 1
0.190179469694907 0.184105103350212 1 1
0.248205447869598 0.240712081774456 1 1
0.29606050941088 0.286567559592702 1 1
0.238640120282507 0.231345216747213 1 1
0.263476978973756 0.25583143859098 1 1
0.0729927892876035 0.0713938317006368 1 1
0.185898022712215 0.179626954552637 1 1
0.136601010572381 0.132559365630702 1 1
0.193213060820387 0.187504051342729 1 1
0.122428494420025 0.119302171682658 1 1
0.225517388678758 0.219460609640537 1 1
0.0314948270800795 0.030752990032997 1 1
0.387731300884189 0.376040350422742 1 1
0.268953845397373 0.260641751362759 1 1
0.184906911697314 0.178960013047334 1 1
0.146390773831417 0.143636281165031 1 1
0.262291488233187 0.253427437405219 1 1
0.245657647435597 0.239199972960307 1 1
0.0507531253416062 0.0488094773416624 1 1
0.0685939236003581 0.0670555162644695 1 1
0.176925208517095 0.172053383663299 1 1
0.134310210758025 0.130603269170972 1 1
0.124916274281723 0.121058976618796 1 1
0.1030101105754 0.0993746524280611 1 1
0.325853714057105 0.316291951331281 1 1
0.275060277526102 0.267460423937931 1 1
0.155575023708025 0.151408107512459 1 1
0.214748255644112 0.208810044366417 1 1
0.207716369525811 0.201419853851409 1 1
0.301382210549235 0.293409675735184 1 1
0.16192872434203 0.157873359574934 1 1
0.228134126535645 0.22188286713965 1 1
-0.0115140208401614 -0.011307656234882 0 0
0.104173176834311 0.102155834614054 1 1
0.253149056033871 0.246106829176715 1 1
0.10062874231318 0.0985306678227029 1 1
0.377696242623134 0.366422736223949 1 1
0.372235246727123 0.359930475947786 1 1
0.211444912433551 0.204291760164266 1 1
0.320129713683907 0.310963565880199 1 1
0.242373726690259 0.234063210895689 1 1
0.167982572604582 0.163423781056812 1 1
0.172297379341031 0.165367323383257 1 1
0.177758090606078 0.173334071435614 1 1
0.137975425200835 0.132245277494999 1 1
0.0816296950799409 0.0809887954008288 1 1
0.390864902852931 0.380639454767379 0 0
0.326378106474133 0.316221027129172 1 1
0.226097934434819 0.219084072084205 1 1
0.127240630069677 0.12276815536599 1 1
0.0482697111059834 0.0470740759216005 1 1
0.295327014021699 0.286367964978401 1 1
0.169795689778352 0.164391762248894 1 1
0.351010260368845 0.341373489880943 1 1
0.164725858254998 0.160456063231871 1 1
0.0648081682065867 0.0629347165344803 1 1
0.125307280866202 0.121550067414582 1 1
0.222058860190515 0.216742767478166 1 1
0.288521694884112 0.27996100041248 1 1
0.140015409001998 0.135880887562921 1 1
0.193891628667793 0.188736630072408 1 1
0.356732863354814 0.347526028249605 1 1
0.271596139205522 0.263388156743291 1 1
0.272673117245381 0.264942409960695 1 1
0.223900450756762 0.217185739418477 1 1
0.306311690567542 0.297689850453658 1 1
0.0765336787150135 0.0741490765590251 1 1
0.262909991594618 0.254121060592779 1 1
0.230778164371781 0.222603940794356 1 1
0.0812461388735118 0.0788434475794197 1 1
0.415487495267172 0.403997068276964 0 0
0.174544024529613 0.168196488475403 1 1
0.222883363313284 0.216953912090468 1 1
0.143268258904313 0.139533907719565 1 1
0.21053885814026 0.204743586700626 1 1
0.168495604554811 0.163961572067909 1 1
0.139481485536404 0.133696787309025 1 1
0.149791208081852 0.143364170450481 1 1
0.217950791432223 0.210657236337435 1 1
0.079249321254277 0.0763824561412545 1 1
0.136493472156962 0.131629147836026 1 1
0.189992052809999 0.183350701117107 1 1
0.249880383131869 0.243706783587544 1 1
0.269317155864959 0.26090975674648 1 1
0.112767378626304 0.109858044679261 1 1
0.28504350687449 0.27596727317822 1 1
0.195378544761828 0.189308500956914 1 1
0.306303271000699 0.296873028580849 1 1
0.22972376617777 0.223321197912573 1 1
0.166197891772553 0.161490125592888 1 1
0.16269351021105 0.157961357353125 1 1
0.224765026846385 0.218017975966884 1 1
0.148884643420457 0.145256197296615 1 1
0.116871604339156 0.11246016575438 1 1
0.18440786102873 0.180285340637627 1 1
0.0328837804087331 0.0323979328958248 1 1
0.43157162490206 0.41815820575785 0 0
0.306329532760729 0.297874623539621 1 1
0.224794250363232 0.219625247614831 1 1
0.297684794007848 0.289028911192828 1 1
0.357429713157028 0.347067016016953 1 1
0.293613849470121 0.285133847806378 1 1
0.171491268554291 0.166979535982834 1 1
0.0478760762858678 0.0467344965243222 1 1
0.206721642076751 0.200132490428763 1 1
0.0643663036336971 0.0627163714888512 1 1
0.0988493196279974 0.096582942153266 1 1
0.291984438673903 0.283941970468667 1 1
0.153671633561015 0.148818356318703 1 1
0.0676892773647894 0.0646244210580666 1 1
0.137133686709343 0.133402052969528 1 1
0.0934274277471248 0.0919233560033356 1 1
0.30978019957953 0.30138401864458 1 1
0.102505261187016 0.099014917830257 1 1
0.189606633931745 0.183911343911217 1 1
0.147966910417497 0.144047010140133 1 1
0.113445958624315 0.110296291560108 1 1
0.230363655948967 0.22372277823613 1 1
0.217273739315282 0.211492275655701 1 1
0.209585994957457 0.20396036405242 1 1
0.204044077072111 0.19819822837138 1 1
0.219912988853869 0.214054115278543 1 1
0.176391983837774 0.171535229954669 1 1
0.256825694031145 0.250204866305171 1 1
0.08489910594436 0.081824274354938 1 1
0.208717452939428 0.203396581609976 1 1
0.19081168453984 0.183638050409162 1 1
0.243968584860969 0.237605981911166 1 1
0.362636009172467 0.352271424163453 1 1
0.133229490067823 0.127975474254215 1 1
0.238673711553173 0.231471370130835 1 1
0.102131533211067 0.0987343987273793 1 1
0.326266477671285 0.316112993111126 1 1
0.271213269968198 0.262441728344615 1 1
0.110861097305095 0.109494274050627 1 1
0.00177681878993586 0.00202249159794063 0 0
0.0886693033008679 0.0864297310763994 1 1
0.181107984533438 0.176135540607368 1 1
-0.0809488768112038 -0.0779311600554347 0 0
0.0829569473872371 0.0805438794507894 1 1
0.205016589271044 0.200731544756911 1 1
0.0878194242878837 0.0859099727942157 1 1
0.264697563330922 0.255682205310757 1 1
-0.0597156154826746 -0.0578402015146812 0 0
0.198210737676082 0.192300852315354 1 1
0.280475795843382 0.272501682249262 1 1
0.204758213558884 0.198902224027163 1 1
0.209364958890171 0.20301984955764 1 1
0.298226285501012 0.289095995559209 1 1
0.191190030676795 0.186720858423395 1 1
0.0775481202488727 0.075193948884258 1 1
0.137749368547013 0.132595495183024 1 1
0.125381158246117 0.121471404829183 1 1
0.147149731104051 0.143431225739303 1 1
0.265395046999736 0.257702062455125 1 1
0.288887476546846 0.280958094210147 1 1
0.250714675440962 0.241991360656868 1 1
0.271603379065283 0.264112461045213 1 1
0.160521739733879 0.156597287876199 1 1
0.329587589170868 0.319253696101978 1 1
0.239483965474242 0.232468890426019 1 1
0.197734033320225 0.191997683694938 1 1
0.100559694496655 0.0978053507198385 1 1
0.215346766609298 0.210977914980958 1 1
0.283861632166213 0.275906067580136 1 1
0.278070034856804 0.2691619984246 1 1
0.292976410531323 0.285780872589348 1 1
0.137703351696504 0.134201730231018 1 1
0.216581887174692 0.211018473677543 1 1
0.309111349433689 0.299124245622557 1 1
0.438954999036554 0.426375331751653 0 0
0.214850867777606 0.207774132796556 1 1
0.191108320857301 0.185863748403374 1 1
0.219252823480837 0.213383843634708 1 1
0.38435795157904 0.373066243498106 0 1
0.118348253736195 0.114398933822808 1 1
0.154675232541826 0.150319806567126 1 1
0.211099576288456 0.202636962216954 1 1
0.283360591892184 0.275557598505369 1 1
0.206356857257243 0.201014005775485 1 1
0.145239199612228 0.140784513726412 1 1
0.146691308743099 0.142601265820446 1 1
-0.0999252086758272 -0.0970053540964377 0 0
0.11153488272925 0.10884312940397 1 1
0.0693196486186177 0.066963434284858 1 1
0.14985033388678 0.145660897094024 1 1
0.0873084028518608 0.084018385769725 1 1
0.190352370350454 0.18334049519467 1 1
0.109521061891721 0.105241289723819 1 1
0.322984747885816 0.313670536341181 1 1
0.24859816238026 0.241561783274678 1 1
0.144657174836984 0.140853673918292 1 1
0.358993629906776 0.346880621049823 1 1
0.12247149318593 0.119187138600083 1 1
0.244664122533454 0.238840482781031 1 1
0.350419134996005 0.342220344876505 1 1
0.254593743421056 0.246739585043225 1 1
0.0945409732346961 0.0909263991691516 1 1
0.289082352829847 0.280809610618477 1 1
0.103077866146265 0.0996851278146774 1 1
0.243037649697781 0.23532509943328 1 1
0.347718122541716 0.33825057338028 1 1
0.180686522613716 0.175024204302044 1 1
0.151783127871558 0.147529493654265 1 1
0.228467954104198 0.219651473594435 1 1
0.307586630302864 0.298870253798294 1 1
0.177586200441871 0.173408940307231 1 1
0.223109928934443 0.2167339848479 1 1
0.24446524596406 0.237326498412506 1 1
0.120108197561027 0.115889841133809 1 1
0.228696104589858 0.223143127993727 1 1
0.288534689013397 0.280119482017559 1 1
0.204805018311744 0.199048287736504 1 1
0.192528664873891 0.188316753100766 1 1
0.362377238895199 0.351542008695729 1 1
-0.0521508991376747 -0.0519281361990712 0 0
0.137112600658045 0.133138111991578 1 1
0.00793601594151586 0.00748987927079028 0 0
0.0945160198251201 0.0926597311664557 1 1
0.199543558932146 0.193715028721514 1 1
0.2065776951285 0.201557106828645 1 1
0.0699967564080478 0.0675529784066715 1 1
0.226832027841143 0.220838278897514 1 1
0.117678484019378 0.115703601863591 1 1
0.0452395852519089 0.0447522395254476 1 1
0.217208054211633 0.210891768465111 1 1
0.244213504416053 0.235732073909656 1 1
0.389653207283005 0.378084399149032 1 1
0.197109865211934 0.191786797597104 1 1
0.263008998784044 0.254818877986704 1 1
0.238234279158902 0.230413110801087 1 1
0.167301667181548 0.161961881744262 1 1
0.154664520940386 0.15007061086246 1 1
0.273514039010018 0.266804674720634 1 1
0.118689863241086 0.115478148049758 1 1
0.191042504692524 0.185461086104763 1 1
0.131469510257237 0.127469630001 1 1
0.13716544861968 0.134068333206531 1 1
0.10041494726247 0.0969684225156649 1 1
0.319705531882848 0.309554432933094 1 1
0.111918450037393 0.108230552479727 1 1
0.235298495594888 0.228681394172038 1 1
0.202422804104124 0.197447378522477 1 1
0.302098994777254 0.29470200089415 1 1
0.127862147232144 0.123193289391965 1 1
0.309054526900586 0.299470248974857 1 1
0.166051680469369 0.161429665034334 1 1
0.318480189763689 0.309507429825549 1 1
0.241006538344576 0.23436229094099 1 1
0.135336528195409 0.131376018234945 1 1
0.246675919713942 0.239985372371602 1 1
0.261533995288402 0.254437736844819 1 1
0.0261539271468467 0.0255542936949789 1 1
0.281195879787512 0.272752825728968 1 1
0.133557542210387 0.129439650545334 1 1
0.248329691047917 0.241200069924819 1 1
0.135408705689006 0.131130334209911 1 1
0.211293410156715 0.20453981847767 1 1
0.261285437986698 0.253576009591533 1 1
0.208709808797192 0.201731039002722 1 1
0.0632659787908479 0.0620200925039224 1 1
0.271175691196851 0.264078289875042 1 1
0.113482739914934 0.10941923500315 1 1
0.169510647625711 0.164437986290353 1 1
0.154456145088399 0.149916937883094 1 1
0.333334952512499 0.323794633717929 1 1
0.36199926144741 0.351187773591548 1 1
0.0961480782977088 0.0932704095079395 1 1
0.190083087186704 0.18456871383289 1 1
0.248623866857395 0.240786648790407 1 1
0.184355327579084 0.178643274982529 1 1
0.2336883492274 0.226098893150631 1 1
0.0626961143065244 0.0610186412915787 1 1
0.125859061763681 0.121715992644526 1 1
0.303729673073548 0.293924610041144 1 1
0.182603024185295 0.177150339660922 1 1
0.351626103523856 0.341827126726119 1 1
0.276275632205832 0.269018240337627 1 1
0.00974780589223474 0.00968400609097212 0 0
0.241675851909852 0.235080413176546 1 1
0.322026358155726 0.313081964026937 1 1
0.273411528614545 0.264935833027698 1 1
0.116089559255701 0.113030898600733 1 1
0.345929082804977 0.33580826702787 1 1
0.036805196137451 0.0355703259924527 1 1
0.138623690168303 0.13519786267896 1 1
0.138412348571953 0.135028208970053 1 1
0.242703565914319 0.235576673169344 1 1
0.131633074393294 0.127510428664902 1 1
0.321508312584063 0.31283121398234 1 1
0.166719513998645 0.162131832583939 1 1
0.315082720591802 0.306546939863954 1 1
0.190160809021205 0.184182362574971 1 1
0.0881850644870341 0.0845162186832423 1 1
0.271689800629943 0.264309423781639 1 1
0.213739077283154 0.206978290248981 1 1
0.235323028752444 0.228764467798409 1 1
0.157638020309721 0.153149313256024 1 1
0.0590192330955797 0.0570023247822541 1 1
0.354754722946722 0.344689617442146 1 1
0.251433008600387 0.243249876783826 1 1
0.336905582453268 0.327492298245454 1 1
0.227765556686906 0.221474466509632 1 1
0.104759283833935 0.101734036899233 1 1
0.304703645972216 0.295722595023407 1 1
0.247273514617471 0.240124750038105 1 1
0.145754794019795 0.140787577541733 1 1
0.294063334744548 0.286104041334975 1 1
0.23726302555275 0.229058636498491 1 1
0.178890924887809 0.173385176252569 1 1
0.266340849066945 0.258575005579612 1 1
0.218749797735679 0.212191024358381 1 1
0.177996142275128 0.1737167412729 1 1
0.0573547341763232 0.0565066467776849 1 1
0.231080616745239 0.223912315386477 1 1
0.199063583934564 0.192775453885836 1 1
0.331827801879947 0.323380365688899 1 1
0.0562177900677752 0.0535718646044732 1 1
0.144308360145483 0.140254326347189 1 1
0.309653754291572 0.302692632785751 1 1
0.108899242196459 0.105227855668608 1 1
0.294853499403398 0.286937338751123 1 1
0.341716173301631 0.331344680013228 1 1
0.0787836291306667 0.0767422563039747 1 1
0.238646899897424 0.231505786282561 1 1
0.196518015468815 0.191295421573621 1 1
0.277179722617184 0.268993897466236 1 1
0.167277519454784 0.161569781827447 1 1
0.300168870536513 0.291470562167342 1 1
0.284205765273873 0.276337491058942 1 1
0.201291802800503 0.195967158697633 1 1
0.28159502934245 0.273823526940732 1 1
0.194469544596931 0.188880978327565 1 1
0.153139687339633 0.149699228402572 1 1
0.158308869673698 0.1526471692216 1 1
0.177256167368526 0.172346462425508 1 1
0.334580882299461 0.324036785866903 1 1
0.156461771207802 0.151665011980412 1 1
0.19974076808241 0.19384046332773 1 1
0.241811476382404 0.236237386792074 1 1
0.33560612662959 0.326155823040548 1 1
0.0973367173340033 0.094693827672753 1 1
0.267904935791639 0.259970321973144 1 1
0.272156718482398 0.264767789661285 1 1
0.0551905600349955 0.0532479174857079 1 1
0.231636497220093 0.226704240413038 1 1
0.34786306981505 0.337940856573118 1 1
0.268398271827369 0.260834989739514 1 1
0.101013729723343 0.0977724682390626 1 1
0.22000955159927 0.214881477161089 1 1
0.231463077495413 0.225206210696095 1 1
0.455338589925954 0.444041099226706 0 0
0.0780328180248732 0.0757365008369278 1 1
0.278531100531851 0.270634664954812 1 1
0.137660722345947 0.13285277426252 1 1
0.282051069181002 0.274048658479801 1 1
0.240909830537201 0.233542771891054 1 1
0.2400832323005 0.233377841932182 1 1
0.142430281110829 0.137891190026259 1 1
0.230356613207616 0.22400461778965 1 1
0.312853768036614 0.302867343604065 1 1
0.309498548150864 0.30060071570929 1 1
0.160105214569364 0.15522501536352 1 1
0.270819237330723 0.262838165088874 1 1
0.29351639407833 0.285645813959975 1 1
0.192173098767379 0.18615057891676 1 1
0.135173563310168 0.131009288352959 1 1
0.186321369104148 0.180682063548233 1 1
0.115921190456624 0.112197180407493 1 1
0.137301672637079 0.133119986013185 1 1
0.141024207418339 0.136248414177118 1 1
0.302642970672478 0.293453077851988 1 1
0.0986693894477084 0.0961397700895981 1 1
0.133705796267692 0.131767312680763 1 1
0.1374780517992 0.132777407269939 1 1
0.16873416205391 0.163358822226409 1 1
0.0176689043862406 0.0168102430527681 0 0
0.332072833210294 0.322149101167897 1 1
0.178015539610993 0.170861793745871 1 1
0.158622192417345 0.153616262710827 1 1
0.25359826175968 0.245100442410921 1 1
0.131052330289038 0.127248401191296 1 1
0.129556078533778 0.126028251770112 1 1
0.201922879979256 0.196146795916987 1 1
0.202490439445641 0.197178721578828 1 1
0.216520120257997 0.208420294159931 1 1
0.177729925956332 0.171522932319054 1 1
0.0830240568630391 0.0810050339515258 1 1
0.245296975752903 0.237651251587745 1 1
0.0794528811393159 0.0763294366773393 1 1
0.306935356732522 0.297574431685783 1 1
0.0662976863584737 0.0639141990814907 1 1
0.0907881709133355 0.0873553375152593 1 1
0.262410562985913 0.255004486181188 1 1
0.0916838825198802 0.089220649982592 1 1
0.258076310889312 0.250052395917393 1 1
0.145756084685648 0.1436503978832 1 1
0.349933426744361 0.339195266452042 1 1
0.0284566372818199 0.0287910125490438 1 1
0.0648819206922477 0.0627927472882363 1 1
0.135241922838324 0.13185159070712 1 1
0.360068930507056 0.347861552619657 1 1
0.262464374628423 0.253872034241858 1 1
0.121024227381507 0.117385031756928 1 1
0.23942822916956 0.232879993900412 1 1
0.228530560953356 0.221761251732698 1 1
0.178464534331566 0.172741464733098 1 1
0.320236107134783 0.31143052585969 1 1
0.309932943774388 0.301202229324285 1 1
0.16348795933064 0.156339409547408 1 1
0.222019437129857 0.217436935354626 1 1
0.195711955173724 0.189664757485814 1 1
0.227323510211574 0.220424995768071 1 1
0.083273311140831 0.0806795790279974 1 1
0.1599681577285 0.155109819153537 1 1
0.307003048505369 0.298158868829925 1 1
0.038297868609017 0.0384493938321407 1 1
0.276747671720168 0.268790835421476 1 1
0.157963760141634 0.153478735691547 1 1
0.0576377276748833 0.0576275722328091 1 1
0.194401131176122 0.189169983484019 1 1
0.239248110792636 0.232252150976908 1 1
0.0150298297228861 0.0161094041335173 1 1
0.1743954434257 0.169675957223939 1 1
0.0611687521554617 0.0592884190545216 1 1
0.197915806376834 0.191980803442755 1 1
0.0896273930843682 0.0869306105991889 1 1
0.152792592128667 0.147713379546956 1 1
0.353459162676362 0.341561638535638 1 1
0.25848950397414 0.250789127086687 1 1
0.327367894557212 0.317625893374919 1 1
0.268295197050384 0.260867099452862 1 1
0.260372031241522 0.251792660558904 1 1
0.266846179313824 0.258979115852625 1 1
0.283377947541852 0.275871629287563 1 1
0.178748907240812 0.172416208516454 1 1
0.138216648918951 0.136346393930599 1 1
0.226968431594392 0.220510737616415 1 1
0.205860501205052 0.199762575602914 1 1
0.157439437065524 0.154305151506766 1 1
0.375186581901909 0.36429617752476 1 1
0.218804145563939 0.212842041605455 1 1
0.101378220598928 0.0978537178958457 1 1
0.199102909731104 0.193306677021677 1 1
0.212356993669596 0.205245122011166 1 1
0.257754266839261 0.251195783193279 1 1
0.171653759246918 0.165413925187487 1 1
0.0781261659551891 0.0757715809796668 1 1
0.349061237430571 0.339545092404596 1 1
0.106808090583802 0.103748487355903 1 1
0.0904337539544587 0.0869884905992964 1 1
0.143611294632537 0.139655479084436 1 1
0.211534133604733 0.204730126581064 1 1
0.167278621339918 0.163131862064247 1 1
0.268961127677726 0.260697030558326 1 1
0.119550438980718 0.115373363947291 1 1
0.0481222073291111 0.046978182277583 1 1
0.115443228407164 0.110559392126338 1 1
0.088422260662177 0.0866343818658718 1 1
0.0451551611284425 0.041800135867555 1 1
0.395451075997406 0.3841268052589 0 0
0.305340733052328 0.297160673328598 1 1
0.102079329621356 0.0997040916218614 1 1
0.191800022165302 0.186057298598685 1 1
0.26811808770114 0.261140539165296 1 1
0.257734503727423 0.249879452937561 1 1
0.293209764793396 0.284139509183128 1 1
0.197303683236117 0.190902271537473 1 1
0.215340070332368 0.209005982951496 1 1
0.174465591406679 0.167824218971533 1 1
0.359154070731501 0.347149927487531 1 1
0.232157129652256 0.226135496315087 1 1
0.215458379022018 0.20817815772969 1 1
0.213653406423847 0.207489983177172 1 1
0.331297071136475 0.32247686110158 1 1
0.419140554854584 0.406385186352327 0 0
0.0949214123044903 0.0911649528993379 1 1
0.0493131776040161 0.0480255841245552 1 1
0.245511458119345 0.238391254902035 1 1
0.199511555498709 0.194122678693438 1 1
0.209300641018309 0.202945944926336 1 1
0.206410020635783 0.199462661959344 1 1
0.261136614327467 0.253830775276204 1 1
0.247945401189113 0.239757544766954 1 1
0.0547335716380685 0.0531072311496461 1 1
0.202094172880253 0.196973493710226 1 1
0.28997999951393 0.281666701453306 1 1
0.118889637081556 0.117008153171538 1 1
0.255472229843494 0.248779719186149 1 1
0.235146299569423 0.227990693460837 1 1
0.229659250092328 0.223286671769722 1 1
0.102060763863882 0.099364772811607 1 1
0.237984044841032 0.230228221763795 1 1
0.186852663872345 0.179368800373017 1 1
0.14999567876393 0.146072204071544 1 1
0.137234614574369 0.133890581854383 1 1
0.137144517647317 0.132845109698229 1 1
0.258239903715626 0.250615218408388 1 1
0.334277777216519 0.324137630611257 1 1
0.150894647835235 0.146681804545678 1 1
0.143980009842398 0.139624771676153 1 1
0.146246098122404 0.14169018671265 1 1
0.139931844057548 0.135858096490945 1 1
0.387228621160502 0.374655556519137 1 1
0.34245569169334 0.331827371834669 1 1
0.23208212822927 0.224165949596254 1 1
0.279194652052616 0.271079466532725 1 1
-0.00827785199338428 -0.0101939470024246 1 0
0.181254638347754 0.17641306550342 1 1
0.204942214482993 0.199995288801759 1 1
0.115666529376766 0.113018013172237 1 1
0.281462485036002 0.272644664423614 1 1
0.167596528460513 0.163023528798322 1 1
0.235395278376642 0.228438576181392 1 1
0.279490912702978 0.27182360806303 1 1
0.00308020585086859 0.00323946530524557 0 0
0.0713331053648471 0.0686042625906371 1 1
0.250478233564665 0.243244121995857 1 1
0.197879529679935 0.192705223397229 1 1
0.200049159419383 0.19453083810141 1 1
0.24930809781826 0.244677965262202 1 1
0.299460377184736 0.290408877099867 1 1
0.191876604369244 0.185873805259311 1 1
0.112597562706952 0.109809900681945 1 1
0.0067548121909971 0.00600345770069764 0 0
0.35769256889119 0.347822079862308 1 1
0.0905169761654912 0.0879575758294824 1 1
0.25515209210585 0.247884228886876 1 1
0.314185196695615 0.305302160779914 1 1
0.278279782021967 0.270013077052728 1 1
0.292236594854717 0.284276264816829 1 1
0.0868055505548383 0.0843611597030529 1 1
0.343154415812673 0.332875724701313 1 1
0.359053695248964 0.349067069739031 1 1
0.261406384558451 0.255264116283213 1 1
0.192857773074539 0.187581077556639 1 1
0.18905406892404 0.185579314778197 1 1
0.150522568962939 0.145446815949441 1 1
0.269535277242585 0.261672473524638 1 1
0.274669765112565 0.267439393084782 1 1
0.280064811179245 0.271976611065929 1 1
0.228115077841062 0.221576621865685 1 1
0.106609305045134 0.103037053347807 1 1
0.15522663901535 0.150051749614105 1 1
0.0735380736437181 0.0703855771955076 1 1
0.209503746106193 0.203379380349922 1 1
0.254979174756432 0.245344224640098 1 1
0.070477648697994 0.0683807217962489 1 1
0.317904679256242 0.307869502192422 1 1
0.131926133315643 0.127377104879237 1 1
0.255660873579296 0.249312500374909 1 1
0.0261837916403506 0.0250002178064955 1 0
0.289278658498768 0.280891898749485 1 1
0.0535012606968202 0.0517440124415591 1 1
0.244827509549571 0.237773511612083 1 1
0.144728533421983 0.140695716184264 1 1
0.268910143995142 0.261578688660454 1 1
0.0939239220538901 0.0914495710168958 1 1
0.111493553141505 0.108036770119415 1 1
0.240472124129797 0.23375337913676 1 1
0.205962724430036 0.200328742764921 1 1
0.177717769952432 0.172409206434362 1 1
0.26249630766175 0.25585931949629 1 1
0.149404958403197 0.145503831478294 1 1
0.194374936986469 0.188655171583267 1 1
0.0751550946423667 0.0735681309278988 1 1
0.212509452611098 0.205336026174258 1 1
0.269923017614302 0.264004806244689 1 1
0.198774560543405 0.192711622395394 1 1
0.143104264100189 0.139493782034782 1 1
0.168878520291352 0.163782748246689 1 1
0.094845799970118 0.092125044507871 1 1
0.207144910234334 0.202233110576668 1 1
0.299451356440539 0.290484352507271 1 1
0.142907769319473 0.138445099600689 1 1
0.132472907329881 0.128858417254396 1 1
0.10658186177416 0.103731773497908 1 1
0.144928683827584 0.141038406864235 1 1
0.218793404377727 0.212732351188811 1 1
-0.0167134334114842 -0.0151534929884874 0 0
0.00565852554674328 0.00551364522698444 0 0
0.273970254514756 0.262787150522589 1 1
0.249353459680026 0.242008236980936 1 1
0.235180886583382 0.228178975437195 1 1
0.165183075002499 0.160344567411874 1 1
0.269682676968415 0.261777456395788 1 1
0.313373039733764 0.303646860974126 1 1
0.143735857826065 0.140567657352817 1 1
0.296637135066492 0.28708303907413 1 1
0.326445857020286 0.316839821682103 1 1
0.030750112892768 0.0296108178925859 1 1
0.0777249592616586 0.0763059056270085 1 1
0.243082505852031 0.236551279973118 1 1
0.125388741619565 0.121902951772035 1 1
0.289761588211818 0.281898627004252 1 1
0.176720788389554 0.17173670193 1 1
0.113771150899761 0.110293765480831 1 1
0.295104066950933 0.286480535441712 1 1
0.087358699036728 0.0843994058833829 1 1
0.153065235102542 0.148756789479713 1 1
0.140500090123807 0.136792655938031 1 1
0.162975438226536 0.158284405040748 1 1
0.203953919785596 0.198298770245967 1 1
0.0916548032850517 0.0883104344617256 1 1
0.16913271479178 0.16392437132715 1 1
0.262090290394499 0.254661727445697 1 1
0.0576360521763372 0.0562065080522941 1 1
0.152899353834279 0.148259832759086 1 1
0.176426058434417 0.17173857035869 1 1
0.0762058241699806 0.0752108565190638 1 1
0.165471477741593 0.160930015279841 1 1
0.0725370423151694 0.0698399213256519 1 1
0.0516624730667787 0.0503276981522855 1 1
0.137656839209171 0.133076744293771 1 1
0.26209526938068 0.255650841954965 1 1
0.164632806871908 0.159814458485562 1 1
0.254542152879918 0.247310918291836 1 1
0.210747490233214 0.204385212829815 1 1
0.0992399474640632 0.0970516160071879 1 1
0.384881390976726 0.373125862174243 0 1
0.241954591196446 0.234697603662645 1 1
0.272502221594678 0.265254530424227 1 1
0.092513015670953 0.0909677181193214 1 1
0.0518254151455306 0.0489874146633228 1 1
0.325074855368517 0.31553853591959 1 1
0.343885186743669 0.334067497400818 1 1
0.162533128020696 0.158902569585122 1 1
0.291407904571079 0.283393647093921 1 1
0.176539166529123 0.170877624256287 1 1
0.256266475064833 0.2485469715366 1 1
0.14210467285536 0.137404425901078 1 1
0.166249523005392 0.163811941483528 1 1
0.241873984229731 0.23423685130211 1 1
0.313302678335128 0.302810440389445 1 1
0.0976841854033734 0.0942168460721025 1 1
0.178913305804822 0.173685973196771 1 1
0.176888511322764 0.171727882505575 1 1
0.0761819685451192 0.0739726219492586 1 1
0.386186315060091 0.373625562011911 1 1
0.202109256841565 0.196332308716058 1 1
-0.00502435738791806 -0.00490793420699926 0 0
0.213181055425169 0.209095125206681 1 1
0.226419117237783 0.220032047807771 1 1
0.189499313393897 0.184275507234568 1 1
0.228009933458982 0.220998573263363 1 1
0.27985494389108 0.271175226410269 1 1
0.256431987694808 0.250131182543779 1 1
0.104101759501192 0.101545431071899 1 1
0.161843057509068 0.156801446726963 1 1
0.106020308210758 0.102778527199232 1 1
0.181544826390852 0.17552167270828 1 1
0.217137488658725 0.211891942394152 1 1
0.197869659721711 0.192426223189186 1 1
0.181849019286802 0.177660279853552 1 1
0.281705265994329 0.272942257869137 1 1
0.152360483745339 0.148236442032337 1 1
0.152735715530683 0.148019835873176 1 1
0.239700977753998 0.23316411666197 1 1
0.211985753260322 0.206430603331956 1 1
0.270297111518466 0.261228530619384 1 1
0.22922456171634 0.223113845004735 1 1
0.228658954390848 0.221460712489797 1 1
0.198981229212517 0.192567698021024 1 1
0.18803327272811 0.183007600925096 1 1
0.229872524114178 0.224890004256621 1 1
0.194826603535874 0.189333508480731 1 1
0.143344513859769 0.139552227723336 1 1
0.191843437477675 0.186158474796894 1 1
0.124678161694974 0.121024408284474 1 1
0.274553424006219 0.266051595480211 1 1
0.223513390098997 0.216917098230221 1 1
0.256182304697591 0.249284861149955 1 1
0.254064167543392 0.246348933633098 1 1
0.197423519182656 0.191259536244888 1 1
0.100659567439858 0.0968136207449396 1 1
0.21550446432158 0.209279981751967 1 1
0.1907060988462 0.183845334489226 1 1
0.163154968955781 0.159422320871368 1 1
0.178127835039617 0.172346384709255 1 1
0.171062549660016 0.16566277961052 1 1
0.162878213404118 0.158325179979379 1 1
0.183190965233605 0.177541251957956 1 1
0.225653918829244 0.219456787554879 1 1
0.347266405947033 0.337317048919112 1 1
0.249126858385898 0.242129201240791 1 1
0.219391106271013 0.213110301760692 1 1
0.235473146473057 0.228814955557166 1 1
0.146790496615095 0.141434837611866 1 1
0.134775536296118 0.130529869640737 1 1
0.266527244251385 0.258725266650464 1 1
0.240768927382313 0.23332881724665 1 1
0.22437406240531 0.217309517174358 1 1
0.195644944831975 0.190702652932701 1 1
0.253855708247121 0.246815768568721 1 1
0.365142155695266 0.354742863112709 1 1
0.257947720994961 0.251418692623482 1 1
0.344459702237107 0.334054194810693 1 1
0.0230721784607696 0.0216197047825558 1 1
0.314487022514602 0.305972419268948 1 1
0.203190306910247 0.197765639424565 1 1
0.258716986010908 0.25003579276323 1 1
0.203423269509135 0.19775428060544 1 1
0.229150580118117 0.222581846606576 1 1
0.200191583449386 0.195219917463941 1 1
0.0647630475013563 0.0622729530021052 1 1
0.262264512200249 0.256166754274276 1 1
0.355515194917661 0.345720118377878 1 1
0.15428167407956 0.149416159032994 1 1
0.207617829896245 0.200808837130267 1 1
0.24809183200496 0.241661007227291 1 1
0.214385463836979 0.207993880679901 1 1
0.219172331735403 0.212911552116619 1 1
0.127916422850735 0.12357276588626 1 1
0.201476159672053 0.196122628972592 1 1
0.15319533038742 0.147585218635406 1 1
0.270409355808368 0.262389629659006 1 1
0.252970128933158 0.247214220388068 1 1
0.327298281068886 0.316768175691155 1 1
0.0427542212750279 0.0411436109197507 1 1
0.322279837682548 0.313833637289924 1 1
0.286325967004411 0.278498008467946 1 1
0.370733945371255 0.360383162056793 1 1
0.163267468794518 0.1583709468713 1 1
0.137912041401213 0.133449753460329 1 1
0.114351515261032 0.111709263586188 1 1
0.227190358014224 0.220727948540239 1 1
0.292689191349382 0.282565678743501 1 1
0.260905325363198 0.252747211226638 1 1
0.188909238242962 0.183365425860203 1 1
0.123741200437238 0.120983597991218 1 1
0.143674576124205 0.139075447970317 1 1
0.24340866706046 0.236438600631152 1 1
0.306252374769712 0.296647268512193 1 1
0.0514916645906108 0.0498946780236727 1 1
0.164747916991739 0.160194349672598 1 1
0.27532698589245 0.267465887521738 1 1
0.312629078500789 0.303363781467129 1 1
0.129144944307635 0.125517077643829 1 1
0.115403688120131 0.112046988898452 1 1
0.169612868295582 0.164281491436656 1 1
0.241905711272721 0.23508926947999 1 1
0.230408769878285 0.223998178712781 1 1
0.0496996995107926 0.0475548177272618 1 1
0.093115173465033 0.0902547316766488 1 1
0.264574049055308 0.258007899770388 1 1
0.280995124196415 0.27263770244643 1 1
0.156588226648186 0.151896451961787 1 1
0.208845192452853 0.202586368392232 1 1
0.244309734511975 0.237350842092159 1 1
0.111253128672099 0.107200082043353 1 1
0.234369888431441 0.228617665919825 1 1
0.0739190368471143 0.0710656806300167 1 1
0.0983707120564819 0.0946483038757335 1 1
0.0282955375974434 0.0274060384643246 1 1
0.205798270558873 0.200015387405912 1 1
0.155273734325615 0.150532543640005 1 1
0.0124455089592086 0.0115998091100465 0 0
0.288019646382378 0.281109278174718 1 1
0.145063653204793 0.140348942288463 1 1
0.212260722458448 0.207165994028049 1 1
0.192617226906768 0.186271771365513 1 1
0.305550107199388 0.297009128251637 1 1
0.0996457607536735 0.095413004825412 1 1
0.0977895674768591 0.0952621857951712 1 1
0.0499939503064883 0.0481862496602337 1 1
0.0932220710053508 0.0915018887583914 1 1
0.214947925158332 0.209548425098138 1 1
0.15672772941933 0.152734335715431 1 1
0.265975915364371 0.258509106794182 1 1
0.248369776709083 0.241596390755865 1 1
0.178593064623774 0.172659664393988 1 1
0.150810693520613 0.146689452113079 1 1
0.271398043031 0.26402147922423 1 1
0.0783087472816165 0.0756839425474037 1 1
0.224220344750835 0.218230001368087 1 1
0.27376486100313 0.266016233878668 1 1
0.336950567310548 0.328036825159976 1 1
0.152539680708825 0.148571400304936 1 1
0.058115683077758 0.0565860746662143 1 1
0.158592048306808 0.153794358990003 1 1
0.193234182419493 0.188063260232241 1 1
0.221981562398877 0.217180919560147 1 1
0.202930335866732 0.197253392902625 1 1
0.155008762379318 0.151585105662782 1 1
0.187613036554058 0.183176252822465 1 1
0.15955538893596 0.156418414588025 1 1
0.170846012760305 0.166907008091258 1 1
0.189356929010605 0.182862230520577 1 1
0.359026336064217 0.348350905076383 1 1
0.221378279206223 0.21494716126711 1 1
0.159630380168739 0.155948661401332 1 1
0.101723134693142 0.0989969392123161 1 1
0.285321212310976 0.276863304071789 1 1
0.374024004014619 0.363442138654372 1 1
0.257060089833915 0.249359533706895 1 1
0.381632645194235 0.370971035103837 1 1
0.284933597550939 0.275773761353385 1 1
0.296444314605514 0.287272115848799 1 1
0.167554226803671 0.161985605422106 1 1
0.367298180907205 0.35696618242054 1 1
0.238626259316249 0.232595659106324 1 1
0.303703563393576 0.296132607113434 1 1
0.0666137251197221 0.0658987948774246 1 1
0.433240791233241 0.419640595966993 1 1
0.200610336950244 0.194670187519523 1 1
0.278610367370194 0.271487802936089 1 1
0.223461138693443 0.216762150669174 1 1
0.258177359088499 0.251918129502539 1 1
0.342177671259593 0.331936866495155 1 1
0.221845001187869 0.216652390907821 1 1
0.135476556202401 0.133071977382406 1 1
0.207757279668248 0.201307119603512 1 1
0.309506449869357 0.30141032394687 1 1
0.138818167126153 0.132492633732841 1 1
0.166135558635157 0.162269332303511 1 1
0.216429603917132 0.210046467934714 1 1
0.206209302320278 0.201674352423248 1 1
0.123952194510155 0.120531267066576 1 1
0.154268722915028 0.150352511933263 1 1
0.138261107666285 0.134905571923134 1 1
0.179002030044618 0.174381455593368 1 1
0.0656780325967081 0.0642861324743507 1 1
0.394338556463491 0.382560226151368 0 0
0.240270310008029 0.231804236306748 1 1
0.0697662939152523 0.0683446046204212 1 1
0.303211320423524 0.294209014060531 1 1
0.111447232659638 0.108045306293913 1 1
0.17299421935825 0.167961926582898 1 1
0.329173634193182 0.320034514786887 1 1
0.226797298860274 0.218452439746908 1 1
0.248311179842001 0.241173264995572 1 1
0.400785803482414 0.389584824147474 1 1
0.259119220127044 0.249381705229556 1 1
0.374492958304371 0.363797766959267 1 1
0.36024268113882 0.349257401097693 1 1
0.1734868846214 0.167584392817541 1 1
-0.0598377342053615 -0.057708116857651 0 0
0.331718362963869 0.321433829011477 1 1
0.215071630496548 0.208968543064475 1 1
0.146272531348382 0.141778648162269 1 1
0.237613646992044 0.231383085478292 1 1
0.193036113694611 0.187559765056754 1 1
0.0271053059624885 0.0261460952588752 1 1
0.229533780503111 0.222936319184282 1 1
0.281656182107265 0.273488266111206 1 1
0.355210557804479 0.345547058685899 1 1
0.0446358638635309 0.0434921141360087 1 1
0.245083517233656 0.238841496417769 1 1
0.296040074960195 0.287892895670037 1 1
0.320731082276761 0.311533559359052 1 1
0.251075252707446 0.244033966821237 1 1
0.154335331679977 0.150338397917415 1 1
0.161797387102834 0.15717671988045 1 1
0.380060386073141 0.369521583158371 0 1
0.34248731783282 0.333153562647702 1 1
0.185703636111394 0.181355499386094 1 1
0.142283489902963 0.138395895905593 1 1
0.132466774220597 0.128379336505486 1 1
0.207239460223751 0.200217607266283 1 1
0.198910767658215 0.193186393945905 1 1
0.200466548828337 0.194329702374868 1 1
0.117904568048403 0.114702818163051 1 1
0.143050772872012 0.139069033436875 1 1
0.0700159527578391 0.0688666129210978 1 1
0.129363509162097 0.12579775755598 1 1
0.219779914551127 0.213616607361513 1 1
0.0816069908383524 0.0794999980647708 1 1
0.244385195224136 0.237100355597997 1 1
0.213826742881421 0.207446387291535 1 1
0.290137049990882 0.281399318121882 1 1
0.075792520797761 0.0719118619143174 1 1
0.178356918988577 0.173364678272105 1 1
0.244881499599112 0.237970383499092 1 1
0.31363420438981 0.303482285060705 1 1
0.11768034001142 0.113882845364829 1 1
0.0752942425705989 0.0734147007845604 1 1
0.135243733415165 0.131575259771694 1 1
0.201028124344615 0.195729922774119 1 1
0.154752655642959 0.148606870474321 1 1
0.0491853164633666 0.0470152270047356 1 1
0.205415181890879 0.200205850742687 1 1
0.291954921229655 0.283290019272393 1 1
0.0968096169435435 0.0928895652074437 1 1
0.261201509099554 0.253903229047586 1 1
0.0967649660894699 0.0942702907335104 1 1
0.328393306580767 0.318797460321485 1 1
0.227440335478586 0.219822644180217 1 1
0.16802246169176 0.163243917251399 1 1
0.301378179489639 0.292775263047874 1 1
0.135346788198424 0.131997602288004 1 1
0.17195336949692 0.167497431626441 1 1
0.29724037401953 0.288682534415938 1 1
0.341621078334004 0.331484916295869 1 1
0.263700984667973 0.255786241751128 1 1
0.337363437428921 0.328513789666692 1 1
0.297729770973339 0.288954743090485 1 1
0.288893065745189 0.279537257309417 1 1
0.164521208431136 0.158530917446576 1 1
0.176080733972307 0.171264508901669 1 1
0.301007963610109 0.293089605530912 1 1
0.307009693669093 0.299024607040697 1 1
0.225020608421461 0.218202750551528 1 1
0.186031921145636 0.179450375346994 1 1
0.101837691143897 0.0981199410386825 1 1
0.177462455292366 0.173565064075567 1 1
0.211469401558149 0.20626981080584 1 1
0.177361377144837 0.172487754401374 1 1
0.200919746072866 0.195380841430751 1 1
0.237869851520776 0.230249490631157 1 1
0.354010880459032 0.343559012297669 1 1
0.23324313110135 0.226400409807684 1 1
0.200042522917804 0.193670335525053 1 1
0.156324398827529 0.153150216849504 1 1
0.169032322907712 0.163946775531301 1 1
-0.0142285518506801 -0.0149302138822398 0 0
0.126025152724547 0.122845924120374 1 1
0.249769164372716 0.241583090025183 1 1
0.225162916035139 0.219010254232834 1 1
0.18656965549393 0.18130654769602 1 1
0.12769771216363 0.124113507335191 1 1
0.11122169128756 0.107929375630773 1 1
0.165165255959119 0.159970832830688 1 1
0.193674576840665 0.187724978255537 1 1
0.190667467198118 0.184081009386448 1 1
0.150134648058845 0.147025218377758 1 1
0.271607874555439 0.262933053618079 1 1
0.262133067066901 0.254514814917283 1 1
0.160621136210846 0.155541337628541 1 1
0.185381321445448 0.179395304978489 1 1
0.454570056903044 0.440585689405789 0 0
0.122303210568177 0.119206363895203 1 1
0.311000516457207 0.301553313726147 1 1
0.277228681775735 0.269963309468701 1 1
0.325165021468685 0.315236582728682 1 1
0.231306592917601 0.224186899097246 1 1
0.418086053422116 0.406293555414524 0 0
0.172457930595453 0.167229527991714 1 1
0.158586103778347 0.155434474702099 1 1
0.0742107581339108 0.0723180093803973 1 1
0.146881633124662 0.142651710520898 1 1
0.239194816247704 0.232160095928194 1 1
0.174399619715725 0.169028185085793 1 1
0.0578542597486083 0.0561622406677636 1 1
0.260370214875279 0.252861429296371 1 1
0.432345338958356 0.419173817676148 0 0
0.398961979294174 0.387814023970375 0 0
0.160155942178026 0.154842234520503 1 1
0.153675217401117 0.149590732551107 1 1
0.218312706505459 0.211051252290238 1 1
0.189275260675684 0.184356953274789 1 1
0.168423385722533 0.164643941916173 1 1
0.0504483786046917 0.0486749648840565 1 1
0.17362597253645 0.167657553218872 1 1
0.225746557424835 0.218015785923888 1 1
0.211891642372772 0.205829279383291 1 1
0.178872247590457 0.173915899867497 1 1
0.140582283186025 0.13719739371342 1 1
0.100551537557316 0.0975272373615984 1 1
0.17220643545068 0.166414072263475 1 1
0.27435177955068 0.266603429006141 1 1
0.21723025535187 0.211709889154693 1 1
0.355903326345607 0.346122015893019 1 1
0.302376107832202 0.29371752529274 1 1
0.208397891369891 0.202882653272966 1 1
0.137729072823217 0.134608114099334 1 1
0.185989848283042 0.180762515308248 1 1
0.269264470754542 0.261370164249647 1 1
0.220657006686137 0.214630894084863 1 1
0.309375660503788 0.301558311794095 1 1
0.177837797422592 0.171743891054086 1 1
0.0677709028485355 0.0646500630366687 1 1
0.176850082118412 0.171146235303867 1 1
0.203600282082447 0.195760427218633 1 1
0.135088995143841 0.130924304099422 1 1
0.219520057594263 0.212526570358737 1 1
0.149701584433672 0.143651875838768 1 1
0.0426526397149313 0.0406193743230239 1 1
-0.0237280129717146 -0.0233603623767436 0 0
0.273858098329964 0.266546984702224 1 1
0.123328432748906 0.11980208606903 1 1
0.176156771686545 0.170662670521643 1 1
0.171091715987532 0.166775831828733 1 1
0.225870184361068 0.221183334516315 1 1
0.235366974224742 0.228453796895004 1 1
0.256901291666927 0.249004590784948 1 1
0.0860722605398037 0.0839263222623759 1 1
0.220404784109854 0.214551093423962 1 1
0.232518532576287 0.226699267433951 1 1
0.206490320261057 0.200420017194672 1 1
0.151234539944267 0.14648623660662 1 1
0.121531067664447 0.117911139311078 1 1
0.041030567953957 0.0402875684667718 1 1
0.23151548699815 0.22454929066221 1 1
0.209970032081941 0.203237069236583 1 1
0.107312692860806 0.104399432566197 1 1
0.140558440357629 0.136864994921346 1 1
0.223565359941113 0.216869944199477 1 1
0.179875174691392 0.174128806098775 1 1
0.0186773151168015 0.0182913798338329 0 0
0.325084573625566 0.316388984120158 1 1
0.0785517453421112 0.0771034026983087 1 1
0.0469313343220923 0.0454892359868668 1 1
0.203052279482609 0.198424558234607 1 1
0.129369639005706 0.124532720524736 1 1
0.0830062607232098 0.0806172881070611 1 1
0.154202592273884 0.149855659727362 1 1
0.231943282322593 0.224804972467106 1 1
0.11115961884157 0.107967944046243 1 1
0.208786296238771 0.202250250990636 1 1
0.321321417442951 0.310734654456882 1 1
0.0767939394793447 0.0756881638795886 1 1
0.263085760124165 0.255226072825402 1 1
0.203947188727041 0.198548339399994 1 1
0.179139889002536 0.173945152703414 1 1
0.276114346812066 0.268412847709659 1 1
0.118125834596745 0.114901580775239 1 1
0.374465650137702 0.362995532339009 1 1
0.139786305523102 0.135901886808572 1 1
0.301500427039093 0.291588925693017 1 1
0.319846738192649 0.310431255515172 1 1
0.282239795156006 0.275450426659935 1 1
0.319168016141167 0.310062741032858 1 1
0.191456439131825 0.184545522943512 1 1
0.158611605516175 0.154092936808906 1 1
0.264878265856733 0.257339849921761 1 1
0.230311699607051 0.222162940166165 1 1
0.277246647713671 0.270058814470453 1 1
0.0666054950877857 0.0648654280347354 1 1
0.205886584909241 0.199349928088983 1 1
0.185372901238685 0.179535210327031 1 1
0.211666216267257 0.205156487930568 1 1
0.150084083377236 0.146010130759008 1 1
0.307061488929156 0.298109528054581 1 1
0.315934668903501 0.306848073234421 1 1
0.240879546885522 0.234076120906053 1 1
0.308685655774216 0.299897994541671 1 1
0.237433470016984 0.231238278558793 1 1
0.220320951594851 0.213528824702964 1 1
0.181816624260249 0.177401940113691 1 1
0.259418108947739 0.252230502154454 1 1
0.39709846745208 0.38647466486643 1 1
0.160530694620657 0.15568456532684 1 1
0.194452380371403 0.188036112225992 1 1
0.24513795683479 0.236833285327451 1 1
0.19329595029612 0.187335434286935 1 1
0.157783550602806 0.153930328893668 1 1
0.262312482362688 0.254830019706255 1 1
-0.0252002996940332 -0.0245547277936609 0 0
0.144437984954435 0.140399440725782 1 1
0.131020740931228 0.125625351707226 1 1
0.303622542803545 0.294199868660942 1 1
0.276817162846105 0.269459119252699 1 1
0.16900636996814 0.163323059621479 1 1
0.273236760212449 0.26417937378715 1 1
0.0872486426197409 0.0842520242455553 1 1
0.160069752330298 0.155047458011753 1 1
0.191019149381871 0.18419174789134 1 1
0.164282770820343 0.15955495085265 1 1
0.0931123669462644 0.0903655439043991 1 1
0.0768397574490509 0.0752096853094198 1 1
0.120717659546295 0.119412760822313 1 1
0.185644872389933 0.180862428116155 1 1
0.0803392103707204 0.0782574360926231 1 1
0.17555469136573 0.169221802568723 1 1
0.0666139438004515 0.064666888452638 1 1
0.268517810631663 0.260187791526053 1 1
0.174714362002861 0.169811304414449 1 1
0.116233133560246 0.113278051267149 1 1
0.22498371908099 0.217991489153085 1 1
0.329112483362701 0.320152947706304 1 1
0.115934873109903 0.112872719311654 1 1
0.308743228294604 0.299892523720574 1 1
0.265635383134843 0.257589034133906 1 1
0.235537948316588 0.227777509889243 1 1
0.0818330877937301 0.0794030052860377 1 1
0.201287123489682 0.196152244302244 1 1
0.29445345169419 0.286070409181002 1 1
0.269946776822338 0.26033577655648 1 1
0.118472024999384 0.114591759997995 1 1
0.0831609279831667 0.08126670033775 1 1
0.118494410342716 0.114885492023726 1 1
0.140183554517106 0.135196399708624 1 1
0.0518722465236065 0.0501396958053707 1 1
0.199408060232696 0.193816308502789 1 1
0.350751811674797 0.342068016149916 1 1
0.097099021540247 0.0943469798068081 1 1
0.228307898938905 0.221065065186397 1 1
0.122832701204646 0.121032036895882 1 1
0.0456903840420723 0.0440319676297852 1 1
0.119671136488826 0.116868968333513 1 1
0.147648392674075 0.143451235788986 1 1
0.118510925829751 0.11434062980824 1 1
0.215903488030884 0.208792469487311 1 1
0.200751261813997 0.194273031574584 1 1
0.292539754817709 0.282096360092361 1 1
0.364418524036065 0.354143639350653 1 1
0.261437211657123 0.252945181733606 1 1
-0.0333689906878254 -0.0315383185833316 0 0
0.416276081693429 0.404637935499229 0 0
0.175922683390579 0.171288927963331 1 1
0.329901104188202 0.320788175669946 1 1
0.213252500489189 0.207240414378405 1 1
0.20253349069228 0.196006259606268 1 1
0.206127198001316 0.20029190184647 1 1
0.121158157009806 0.11754800628874 1 1
0.190669819220519 0.183930790896055 1 1
0.176219057577697 0.171893391230011 1 1
0.0845893581034763 0.0819378417256641 1 1
0.227216678186349 0.220630660466516 1 1
0.129938289617017 0.125082936208088 1 1
0.262013252135033 0.254367514670409 1 1
0.365566827913333 0.355714580006546 1 1
0.183900105378756 0.178989618985572 1 1
0.321409788718879 0.312571595283617 1 1
0.26356588012826 0.257687299123543 1 1
0.314471046114758 0.305038287539588 1 1
0.136874271750022 0.132922808013716 1 1
0.118228403898817 0.115423251021459 1 1
0.0448929039703824 0.0434418828389878 1 1
0.185792619467973 0.179741140504417 1 1
-0.00672893430278512 -0.00599729708523797 0 0
0.283042559417077 0.273649016104446 1 1
0.200514743426749 0.195060937829729 1 1
0.037452728444189 0.0368348915863737 1 1
0.420173309913525 0.405374452124584 1 1
0.204341001098211 0.196637435607072 1 1
0.207339419707634 0.202072145316869 1 1
0.197915782273724 0.191504375586924 1 1
0.140529570419753 0.136628800610783 1 1
0.310227619055378 0.301707409316252 1 1
0.133088508185795 0.129687480548604 1 1
0.09996653382346 0.0964600453461863 1 1
0.194474039129795 0.190092953121957 1 1
0.0553862784362282 0.0537900756719227 1 1
0.120585508198275 0.117831358693464 1 1
0.337745139983369 0.328750262191634 1 1
0.377068128993852 0.366252368345376 0 1
0.245391114353825 0.237950209534907 1 1
0.356153301871436 0.346626842120426 1 1
0.176208271237445 0.170860567039432 1 1
0.270345117483497 0.260738462441503 1 1
0.2363106218377 0.229709079725547 1 1
0.144281405632442 0.140368682611137 1 1
0.116677784952691 0.114534272419345 1 1
0.218766408272271 0.212658693601135 1 1
0.31349679964642 0.304371994300901 1 1
0.35907779099653 0.348372564509052 1 1
0.186601433135471 0.180753382691642 1 1
0.308353591628624 0.299879512584261 1 1
0.208440470845386 0.201276412751372 1 1
0.340755884513026 0.331019477308276 1 1
0.365720342191298 0.355441703437459 1 1
0.165318557165198 0.160335811508462 1 1
0.278753051456289 0.270699449028764 1 1
0.171216516460564 0.165625369301236 1 1
0.265852227230602 0.258851507022468 1 1
0.106545714391152 0.10351797595805 1 1
0.344882474734279 0.33500049502922 1 1
0.305564528464122 0.296612482731052 1 1
0.252565016232883 0.244966724457305 1 1
0.152247437415218 0.145848987984448 1 1
0.00973309868286323 0.00788699486091431 0 0
0.179670058908573 0.174401274843021 1 1
0.192463955511468 0.186935232768923 1 1
0.355867785729048 0.345871443731235 1 1
0.314804550225984 0.305728397912645 1 1
0.214848528716545 0.208052694662205 1 1
0.0647623783964804 0.0622092254038081 1 1
0.246226894068956 0.239271437734079 1 1
0.457455364697309 0.441421009790186 0 0
0.111380357176673 0.10856597642919 1 1
0.177588170134518 0.171342607882519 1 1
0.132119667371266 0.128727296654015 1 1
0.181956114879179 0.176664360802512 1 1
0.103878939226296 0.100733265353429 1 1
0.194411299908849 0.188277551722112 1 1
0.0756107771244265 0.0738703407047077 1 1
0.0943440426183753 0.0913990538549972 1 1
0.241901646470572 0.235103471637606 1 1
0.21755853563622 0.211746049175666 1 1
0.329627139283214 0.319721858709123 1 1
0.120411103503167 0.117105284939762 1 1
0.242819318164642 0.235778819510295 1 1
0.230496865911407 0.224429795235524 1 1
0.180949190123417 0.175601866082913 1 1
0.204396917469258 0.199236541017809 1 1
0.355271469671788 0.34417575093049 1 1
0.165142362543771 0.159912886253092 1 1
0.285340407367188 0.277501032327989 1 1
0.12328804926118 0.119715290399565 1 1
0.142335454510537 0.139130839385966 1 1
0.237483594273822 0.23131401793947 1 1
0.188762581414881 0.18509136358132 1 1
0.127018193712303 0.122895059512121 1 1
0.0714109643840627 0.0698054569947685 1 1
0.332045459627582 0.322226321185782 1 1
0.125600543801248 0.121612609529958 1 1
0.260486864953436 0.25128927171376 1 1
0.197504708902736 0.192043612804027 1 1
0.201032971910727 0.195986965713168 1 1
0.199041310025808 0.192195625532605 1 1
0.113253621996805 0.109894547152733 1 1
0.145393899166137 0.141006894896659 1 1
0.185438209580234 0.181233190278751 1 1
0.327647660627901 0.317815578891627 1 1
0.257708032676028 0.250179829319195 1 1
0.207932580013865 0.201633154880457 1 1
0.290249563608338 0.281930516881578 1 1
0.182159177954648 0.176539352906708 1 1
0.118008273457145 0.114704106997005 1 1
0.257615110761049 0.250752910643316 1 1
0.246280615762694 0.238885792925239 1 1
0.207147397065623 0.201115033447138 1 1
0.379933198173566 0.367911698557287 0 1
0.161111442240474 0.156772396861886 1 1
0.25647458465915 0.249066718085141 1 1
0.0561845185406847 0.0547145535338645 1 1
0.306557097930074 0.297814829738899 1 1
0.128947115155353 0.125553974339732 1 1
0.0961336474326529 0.0937426888111876 1 1
0.243756316598475 0.23655456151771 1 1
0.318788223157572 0.309647268921604 1 1
0.206942810343928 0.200668328308333 1 1
0.188604264945432 0.182802280560526 1 1
0.329639023237076 0.320167779411044 1 1
0.357235760897684 0.347223575224103 1 1
0.136596546208389 0.132907380450234 1 1
0.133744752222577 0.130217532553488 1 1
0.0503627943744828 0.0491807078428395 1 1
0.0782817019168659 0.0759095249857091 1 1
0.218578104371632 0.21311694426919 1 1
0.218527828252256 0.211512891998964 1 1
0.258369381430168 0.251078398755139 1 1
0.159157023888027 0.154407722921594 1 1
-0.0101428500293825 -0.0115104124196359 1 1
0.273771130908918 0.265424552719815 1 1
0.172600667416894 0.167719135970946 1 1
0.199160541041992 0.192684113426257 1 1
0.205290418781361 0.20158588472105 1 1
0.276240847133865 0.268002159359351 1 1
0.194736792335327 0.189101327151052 1 1
0.171406059530539 0.166512565668993 1 1
0.290553377393806 0.281921361069603 1 1
0.283473916898974 0.274910165782787 1 1
0.150561161116525 0.146672697386132 1 1
0.130444384922294 0.127566430294908 1 1
0.22602394620741 0.219067237429793 1 1
0.380185934348537 0.367554262924003 1 1
0.118474995574367 0.114098949713434 1 1
0.00809363191726492 0.00724206681447023 0 0
0.186075148717183 0.180399233861409 1 1
0.0140042746624438 0.0134909614356991 0 0
0.0958252604703137 0.0921698311752918 1 1
0.112704770097381 0.109601872005822 1 1
0.0438668138204766 0.0422972406300582 1 1
0.199007956475237 0.193256888221834 1 1
0.164973583813109 0.159939849895603 1 1
0.160538698017811 0.155878706763821 1 1
0.306214849126071 0.298746496696078 1 1
0.280286346467875 0.271147226480213 1 1
0.198071872803874 0.192260526813552 1 1
0.304087183747369 0.294646576584446 1 1
0.133991334672405 0.129796930762728 1 1
0.180285724040586 0.17461179100138 1 1
0.234137007693139 0.228272886639276 1 1
0.198929529270437 0.19336984498029 1 1
0.130671420347624 0.126891175498875 1 1
0.222518396915759 0.215023342773504 1 1
0.218739691880783 0.21225819295325 1 1
0.213325186317066 0.206548428870389 1 1
0.0985260423690059 0.0954496669540803 1 1
0.347285119326712 0.337002402086115 1 1
0.218027250715542 0.211131787844344 1 1
0.163550814888736 0.157917776563572 1 1
0.130292174580024 0.126024324336634 1 1
0.296397815906235 0.287143279929477 1 1
0.348937350288604 0.338450426203219 1 1
0.24257232036049 0.235458890689131 1 1
0.0210355258786061 0.0198556974394917 1 1
0.176142469477734 0.171088031819477 1 1
0.323150550841643 0.314196945637916 1 1
0.207384680274844 0.20130638853491 1 1
-0.0417276410594731 -0.0393517996262281 0 0
0.106691988249468 0.103949464446788 1 1
0.188509642954177 0.184034848691677 1 1
0.160822577571203 0.156530758752699 1 1
0.224529273182605 0.218094781472352 1 1
0.10040862436699 0.0960433123365583 1 1
0.209415911230638 0.203511676982964 1 1
0.297008741457524 0.289540847745084 1 1
0.246849412102736 0.240233069767925 1 1
0.296119687249068 0.28809832361309 1 1
0.200464799575972 0.194837743243083 1 1
0.317050798293871 0.307561180917895 1 1
0.216124351664367 0.208245714557022 1 1
0.21403435660294 0.208586717573455 1 1
0.281726237539813 0.273318895147455 1 1
0.18869693540484 0.184917896813125 1 1
0.1982882138469 0.190394971871512 1 1
0.329227566405564 0.32054812827312 1 1
0.134373326869142 0.131245645655099 1 1
0.0974544183580823 0.0947046222100597 1 1
0.177294592229255 0.173004378804211 1 1
0.141122691623443 0.13682983797477 1 1
0.273025791389658 0.265510292755969 1 1
0.22759432825431 0.220630514073511 1 1
0.313410664843709 0.303934278879779 1 1
0.232948659762328 0.226135085929432 1 1
0.321277983322995 0.312245423012365 1 1
0.313615308171701 0.304033964250387 1 1
0.257874543602542 0.250100134928468 1 1
0.281746414014533 0.275855557712153 1 1
0.210986041673405 0.20417390510553 1 1
0.0970052386342961 0.0952154997012091 1 1
0.185814736258988 0.181142473775457 1 1
0.18983637987553 0.184643361971522 1 1
0.143505580644826 0.137451892177633 1 1
0.390608104852388 0.379228068858522 1 1
0.0824126829660435 0.08032138860633 1 1
0.219092438422145 0.2128191417144 1 1
0.112672085440879 0.109910101683319 1 1
0.324060091778165 0.314649022092685 1 1
0.18893528877687 0.182445056319168 1 1
0.158463947129854 0.15401644901075 1 1
0.177636306238202 0.171545623726787 1 1
0.109224266127424 0.106135722776958 1 1
0.388048445329633 0.377192092077453 1 1
0.269158314646679 0.262064674147839 1 1
0.396940372213854 0.38416411847145 1 1
0.151080980080905 0.145927009812193 1 1
0.134772281629836 0.130582092007248 1 1
0.257202484662893 0.249056242981454 1 1
0.238505129866434 0.231704903335926 1 1
0.0996754760941254 0.097110618665518 1 1
0.372880961352316 0.362545410279533 1 1
0.201015360414531 0.195285917399309 1 1
0.115891582711733 0.113409773278042 1 1
0.22978927458611 0.222894625267393 1 1
0.179864839220427 0.174799515295897 1 1
0.181234388302734 0.176143945289587 1 1
0.179039915740116 0.174590109857928 1 1
0.163156331112897 0.158955704368065 1 1
0.0786578304353257 0.0760724681401366 1 1
0.227983265363136 0.221282753934633 1 1
0.204094370280937 0.198013411813372 1 1
0.337715322912446 0.327168610423494 1 1
0.0841533619073978 0.0819550411126314 1 1
0.274687379471329 0.266583142980544 1 1
0.154879722149289 0.149648024568488 1 1
0.0249600329371055 0.0247688865872669 1 1
0.274329507952324 0.26551446944571 1 1
0.232529976071974 0.227332294033728 1 1
0.190938477995121 0.184896873184475 1 1
0.243793800253222 0.237376578102247 1 1
0.295908966758088 0.28615317606033 1 1
0.168274128238833 0.162868416766717 1 1
0.106288828969016 0.103563032274993 1 1
0.270785014045737 0.262050459854827 1 1
0.236596943547224 0.228592990812606 1 1
0.174951428117981 0.169376867071216 1 1
0.274780073808254 0.267585435054145 1 1
0.183070515478364 0.177526691779371 1 1
0.25564972375023 0.245345065398007 1 1
0.193540631183285 0.187007327042268 1 1
0.236886586684883 0.229713826337253 1 1
0.236246576389588 0.229726521974187 1 1
0.278155738436779 0.269009163279423 1 1
0.107329214673076 0.103873991672592 1 1
0.107043291747252 0.104081589896727 1 1
0.187661811156631 0.182654704069733 1 1
0.160519556380732 0.155201635404553 1 1
0.231605083531015 0.224332611720169 1 1
0.181893111886199 0.176500100751794 1 1
0.310036428276814 0.300713613001776 1 1
0.201252388184796 0.19571879400173 1 1
0.185124074201188 0.179508904042749 1 1
0.243749462868803 0.236505221562873 1 1
0.0299942677630105 0.0296017477027085 1 1
0.157414239734446 0.154338158998102 1 1
0.253291638863517 0.245889478014746 1 1
0.175170633981966 0.169800744378092 1 1
0.305710096828585 0.296916621833961 1 1
0.253477041451401 0.245759707638816 1 1
0.037767298699571 0.0367868758899192 1 1
0.141110623444616 0.136599946100743 1 1
0.170709708418504 0.165837212691351 1 1
0.192596753010136 0.185230139966714 1 1
0.178720777564344 0.173209454189373 1 1
0.165140471013092 0.160547587485229 1 1
0.180473434372943 0.175566101142854 1 1
0.0275509394446048 0.0271149042536139 0 0
-0.0290715109845584 -0.0279515384391086 0 0
0.114204438789564 0.110057950485988 1 1
0.216742963455661 0.211053659163338 1 1
0.22835994997187 0.221250828845763 1 1
0.198163516465637 0.193926574659247 1 1
0.141286669321918 0.137711407072971 1 1
0.191717260809795 0.185596001791477 1 1
0.224665748112274 0.218405759779628 1 1
0.370442132429616 0.360083988652087 1 1
0.205345653075676 0.199238880456657 1 1
0.341398388125255 0.331958447373741 1 1
-0.0142459311669944 -0.0147508012514718 0 0
0.181461685554533 0.176321070438312 1 1
0.213046661928583 0.206432227302278 1 1
0.316490222830474 0.309605684749108 1 1
0.148799431877218 0.145327462529173 1 1
0.186797534358534 0.180484289633249 1 1
0.0855916212578664 0.0834722321967229 1 1
0.454916134770455 0.441355442235671 0 0
0.144583395711194 0.13959214705181 1 1
0.352504301281065 0.34254947215673 1 1
0.0245177985410955 0.0238574023296977 0 0
0.177449827891233 0.171737919817776 1 1
0.204043944211037 0.197931027616237 1 1
0.376011247093838 0.365208902941061 1 1
0.084956030531376 0.0831298740259267 1 1
0.274301264692286 0.265701527398742 1 1
0.192115247042519 0.186835511045995 1 1
0.226804262998358 0.220665100262018 1 1
0.183989307755408 0.17895691775066 1 1
0.172947908968993 0.168540876667586 1 1
0.264946072512604 0.257109797052893 1 1
0.281495478741674 0.273719832701631 1 1
0.225474087523562 0.217252180916804 1 1
0.128301348291741 0.12482754923437 1 1
0.242427698326809 0.235464434418117 1 1
0.260569816310157 0.251143479476125 1 1
0.134469921876506 0.129700018095979 1 1
0.257278491091203 0.250458655605133 1 1
0.319658563210521 0.311040392248062 1 1
0.220389882739421 0.213794312988714 1 1
0.12818003803916 0.123803370553592 1 1
0.276895075477342 0.269330291779863 1 1
0.173160498634391 0.167832784042804 1 1
0.182677493636614 0.177525517025161 1 1
0.19411988260634 0.189508060760644 1 1
0.275864519726484 0.267896276188444 1 1
0.177258355179092 0.172266550761546 1 1
0.184182396843883 0.178136321220203 1 1
0.124010905207334 0.118977460566889 1 1
0.182495700509868 0.177527558996289 1 1
0.347831217629298 0.338968898500788 1 1
0.256988048602493 0.250531919000268 1 1
0.14875639547205 0.144659251209962 1 1
0.24621888703914 0.239652669226818 1 1
0.152112207301404 0.147667730651879 1 1
0.18834001068227 0.182445748164322 1 1
0.0835508354204049 0.081764968683787 1 1
0.20209107726522 0.197179781576695 1 1
0.295342535669578 0.286181940466267 1 1
0.309247516196676 0.29999700516814 1 1
-0.00631842198218132 -0.00546711197414424 1 0
0.0974349119347444 0.0933463220338389 1 1
0.176170895397385 0.171343871725367 1 1
0.229255305106922 0.221286659356732 1 1
0.279995697578196 0.272382883428125 1 1
0.214509124002045 0.208616261239205 1 1
0.311874296239635 0.302763004386526 1 1
0.225734587948477 0.218380643234562 1 1
0.348544572949623 0.337491066075035 1 1
0.30050126416956 0.290734815436856 1 1
0.214034131846119 0.2071470827478 1 1
0.256996802734473 0.250288937865552 1 1
0.169940502977142 0.163864550194834 1 1
0.216171668538802 0.209934811477499 1 1
0.152436965416139 0.148760288068697 1 1
0.108018175075888 0.104530086436506 1 1
0.418031548616513 0.406955329984316 0 0
0.20689470882227 0.201356473421185 1 1
0.235026316487722 0.226903622412206 1 1
0.0564820163560454 0.0546604246342683 1 1
0.277734304222408 0.270297986135223 1 1
0.342487045512424 0.332066459472785 1 1
0.174588690945241 0.169025553565526 1 1
0.0375028389340877 0.036696766319951 1 1
0.253356017742837 0.245166928915471 1 1
0.392996559175128 0.381681510182198 0 0
0.122523862580239 0.118481126988025 1 1
0.280158146610328 0.272049138003638 1 1
0.199395090110397 0.194011210820956 1 1
0.180166831049745 0.175063546839546 1 1
0.312786520513438 0.304069915551983 1 1
0.168811176312676 0.164226051220445 1 1
0.167382763727385 0.163425770765372 1 1
0.154155177568032 0.14792985516032 1 1
0.1421820200971 0.138999096443441 1 1
0.259888838027856 0.252098324367094 1 1
0.255270400414574 0.248496247716838 1 1
0.168275817841967 0.163108347490425 1 1
0.139335180534117 0.135273405778363 1 1
0.251066779570969 0.24285545510781 1 1
0.283787478065155 0.276170617099324 1 1
0.269071640643378 0.261405156150248 1 1
0.284956135559969 0.276079883598688 1 1
0.159874166979555 0.155830440587861 1 1
0.0832301289238569 0.0795049419547515 1 1
0.30332842218475 0.295347123575397 1 1
0.271191301492367 0.262334728552526 1 1
0.0283383915409132 0.0267251233723335 1 1
0.257328886947616 0.250809614901707 1 1
0.0851537961533933 0.0827498084745943 1 1
0.264865431334497 0.255647274555489 1 1
0.211825607285558 0.205907147580471 1 1
0.169597235531134 0.164962452225648 1 1
0.262093535535662 0.254173598971711 1 1
0.172369789446058 0.167020263433442 1 1
0.231812790792448 0.22391996727046 1 1
0.324428461071207 0.315070373926669 1 1
0.107561409797789 0.104790625084832 1 1
0.187154025154559 0.182351520249327 1 1
0.0932682403861383 0.0905446744892132 1 1
0.143996601108591 0.139956530342075 1 1
0.109706672013828 0.106254627217931 1 1
0.224091565910519 0.217975077424919 1 1
0.231106895736382 0.224671323550663 1 1
0.24411201032389 0.238281744826128 1 1
0.269018186449918 0.263177372801558 1 1
0.243184095900941 0.236438205786121 1 1
0.222857162810578 0.217045716242552 1 1
0.0922664997418495 0.0897842356314484 1 1
0.314500655244683 0.306153559526026 1 1
0.125342960202996 0.121371702894428 1 1
0.0920948889056553 0.089300159889902 1 1
0.200540028348741 0.193723689722689 1 1
0.161421334150642 0.157385914900493 1 1
0.138382713758516 0.134766987538548 1 1
0.301670274951596 0.292746647161404 1 1
0.336441300707184 0.326740103246823 1 1
0.119223829427598 0.116160475824163 1 1
0.189257337497512 0.18400996779399 1 1
0.0890146012331779 0.0878691987928316 1 1
0.092798374251089 0.0898868226554443 1 1
0.196457223801345 0.190661900006896 1 1
0.199224344136243 0.192308490210005 1 1
0.304057845354159 0.295191375340303 1 1
0.211404486922818 0.205173168743318 1 1
0.204670746780691 0.199227350355205 1 1
0.18130875381473 0.173046022921175 1 1
0.0301372726051296 0.0292063946828222 1 1
0.264254105028158 0.256574187232464 1 1
0.0973785645331793 0.0942966029121867 1 1
0.143086971701896 0.139255912862406 1 1
-0.0111838169589957 -0.0109284499326761 0 0
0.104329111673366 0.100868240193636 1 1
0.123742032690587 0.120119983249601 1 1
0.244213727476529 0.23653757360711 1 1
0.246394494385035 0.239397984619493 1 1
0.116092625905716 0.112839088656304 1 1
0.0925063134418736 0.0899827038605976 1 1
0.235408615140742 0.22961669111695 1 1
0.0862087106976314 0.0838006429429209 1 1
0.202900500531936 0.196516837523147 1 1
0.278058775493915 0.270836394775343 1 1
0.243122436886299 0.236193308755416 1 1
0.195755492623856 0.190331621636393 1 1
0.203571137668755 0.197989571185094 1 1
0.109857649236004 0.104875130042777 1 1
0.211483076720828 0.205610618510769 1 1
0.0341052469175457 0.0334823745038806 1 1
0.168104576725041 0.162643047176683 1 1
0.286432544682034 0.278541476208613 1 1
0.143380519456219 0.139133647299745 1 1
0.257615199759447 0.250142454623697 1 1
0.153886331889724 0.149713949461539 1 1
0.0380925569544803 0.037384853406164 1 1
0.190146748008533 0.183802207595497 1 1
0.196692194044559 0.189525487022296 1 1
0.179081666077611 0.17349298730289 1 1
0.305684661516654 0.297263770307671 1 1
0.243289563595994 0.237203820013268 1 1
0.363651495254467 0.352551869756905 1 1
0.167824020770932 0.162675497931393 1 1
0.071304643207622 0.0690373290823132 1 1
0.32493051764144 0.315994287855781 1 1
0.281176625531056 0.27176320715404 1 1
0.335234978502794 0.325825599388343 1 1
0.217807750717316 0.211837862895407 1 1
0.184314804252089 0.178083177945694 1 1
0.0430238197882144 0.0406393523303758 1 1
0.156542012923872 0.151830287735615 1 1
0.273260103227946 0.265055381753737 1 1
0.261823883022224 0.25473782822098 1 1
0.142925390385419 0.140185171332527 1 1
0.128113831001966 0.125956474740067 1 1
0.286465243979106 0.277295666621562 1 1
0.114869484116096 0.111431456673565 1 1
0.448901602115736 0.434383637277966 0 0
0.0926834337060633 0.0880893790375738 1 1
0.271645253436105 0.262531630875927 1 1
0.1527118413613 0.148539513102326 1 1
0.0873302242797695 0.0837342808351167 1 1
0.358026452090645 0.347076154888641 1 1
0.244209204190946 0.23766156841412 1 1
0.155891374420994 0.151179397011705 1 1
0.103043011941935 0.100097012687724 1 1
0.293871968280555 0.285660455529539 1 1
0.109895068778993 0.107769626270939 1 1
0.0739597354084377 0.0717851690093281 1 1
0.142524706658386 0.138611022901245 1 1
0.107360131326135 0.102778312681401 1 1
0.111613007063893 0.106408491265039 1 1
0.263654658607887 0.255797186877154 1 1
0.291227989781718 0.28352695013571 1 1
0.32231226164355 0.31346826048223 1 1
0.155703214496135 0.151586290547874 1 1
0.107360490664711 0.10541376609676 1 1
0.0729907911989336 0.0709509838574894 1 1
0.145890907503155 0.141852688316464 1 1
0.211840191661208 0.20611402218739 1 1
0.0520903772166698 0.0499724186593808 1 1
0.213687771646595 0.207879165211209 1 1
0.183416389856921 0.177967174278828 1 1
0.259705989800517 0.250116928403821 1 1
0.21309319540777 0.209028860467765 1 1
0.146779604304634 0.142284140569541 1 1
0.18028652737395 0.175372846025658 1 1
0.223366984839778 0.2160187537466 1 1
0.0689065244569464 0.065950431816143 1 1
0.361100511179058 0.350105036515855 1 1
0.0805156089418273 0.0785820994741372 1 1
0.2938283992239 0.285005366194872 1 1
0.140249896035659 0.136614103820482 1 1
0.220550601432339 0.213928368990724 1 1
0.136941679250885 0.132301411608701 1 1
0.0312471739295407 0.0298280518685365 1 1
0.261639843855506 0.253746577721244 1 1
0.0817696624170007 0.0801070168045676 1 1
0.0622824293820657 0.0610746383655684 1 1
0.285578404759355 0.278130047283047 1 1
0.134026477071382 0.129479005455583 1 1
0.158077898052044 0.152072062653309 1 1
0.0777600449112544 0.0734693282353994 1 1
0.157446563315691 0.152332504803016 1 1
0.220414629921763 0.214150641907347 1 1
0.184870192747952 0.178391845075412 1 1
0.188782656540346 0.182126810984739 1 1
0.206216786902161 0.200895206287598 1 1
0.249738213375064 0.242834983628885 1 1
0.113817525025207 0.110809707856479 1 1
0.231521572142894 0.225023838759459 1 1
0.141363293431609 0.137229092280749 1 1
0.168790431527213 0.163117805381356 1 1
0.164488307799639 0.159698565436025 1 1
0.179855000925966 0.174961455959847 1 1
0.247764376522289 0.24101261201979 1 1
0.186305414627814 0.179487268918047 1 1
0.151672929554293 0.147567670254086 1 1
0.128525300640799 0.12524356795902 1 1
0.209433265778108 0.203215723690673 1 1
0.264259307901913 0.257213790883375 1 1
0.122404070294714 0.11941982930564 1 1
0.267217369794642 0.257443192621164 1 1
0.137911088263491 0.133968870005042 1 1
0.189568294091567 0.184185823916437 1 1
0.0227389947304981 0.0215320323128323 1 0
0.159052181261235 0.154820201614494 1 1
0.357436441182547 0.34698604530255 1 1
0.369835183850373 0.359439118428024 1 1
0.154260997407829 0.150340678451572 1 1
0.405035005984811 0.393198905727602 1 1
0.181049901256152 0.17576741356337 1 1
0.128468575832193 0.124746932915212 1 1
0.305421002573422 0.296610489829794 1 1
0.0254702265700275 0.0238221828384529 1 1
0.222922842371415 0.216875795464665 1 1
0.174919278063738 0.169562642798227 1 1
0.159997250225244 0.155070634752792 1 1
0.128939209021433 0.12596397430993 1 1
0.278767215676722 0.271646628579682 1 1
0.259625222221717 0.251615666049402 1 1
0.290282430874522 0.281444236848852 1 1
0.15109731739743 0.146022380837476 1 1
0.207536433904561 0.201302993970071 1 1
0.0964718257372836 0.0934161983530077 1 1
0.0687542828071848 0.0661423717853829 1 1
0.228917573283653 0.221758277718551 1 1
0.195978232376903 0.190660974460066 1 1
0.238377672289327 0.231646714826115 1 1
0.114324457192938 0.111709924004493 1 1
0.0263175399652617 0.0258118882947848 1 1
0.280034103084733 0.271079701734555 1 1
0.173994636539908 0.169592795170078 1 1
0.229450968093665 0.223521762554537 1 1
0.209479915850719 0.20293452587153 1 1
0.136458388010872 0.132292825856604 1 1
0.267338886756989 0.260639199278985 1 1
0.128765501339025 0.125170220631627 1 1
0.143966878985186 0.14101748036866 1 1
0.0296279092667787 0.0297142811691305 1 1
0.339162413315462 0.330171296623397 1 1
0.145915196048139 0.141223815200064 1 1
0.28176903156797 0.273205622382962 1 1
0.100178262697072 0.0976540286314954 1 1
0.108462229659798 0.105025356819941 1 1
0.310944404681948 0.301897846234527 1 1
0.272545901520673 0.263944934692936 1 1
0.254164135568772 0.247114467932037 1 1
0.156671647466138 0.151759692877051 1 1
0.123593676643647 0.120305202146658 1 1
0.241969493226518 0.234107462937371 1 1
0.2361105748457 0.230080075826569 1 1
0.2754302245897 0.26732744104919 1 1
0.0555122421604753 0.0533637790516082 1 1
0.151432702864072 0.147021441025991 1 1
0.197343982206957 0.192697262762422 1 1
0.224584256365255 0.218574383989003 1 1
0.27755572131029 0.269930361788156 1 1
0.18037628673332 0.175380363413048 1 1
0.270156379351035 0.262290710862127 1 1
0.253434099852893 0.246655859562401 1 1
0.355086418288502 0.344304947909396 1 1
0.136560086061669 0.132690079455649 1 1
0.1003435973712 0.0970693401669727 1 1
0.0734718264475552 0.0715261613700821 1 1
0.251953951851458 0.244281462615305 1 1
0.195356634762302 0.191014134386725 1 1
0.207058619675021 0.198925118237265 1 1
0.144716204388116 0.139688749913163 1 1
0.219625833725632 0.213566533422804 1 1
0.253101338909385 0.245762091463428 1 1
0.181905582710277 0.175411971913138 1 1
0.27850973638331 0.269770010784983 1 1
0.129138834728301 0.124349100962683 1 1
0.142617474971324 0.13897921793724 1 1
0.191637529606319 0.186256329336328 1 1
0.129626616705928 0.126134851072095 1 1
0.368420721743787 0.357030867217687 1 1
0.232272596866354 0.225842936857193 1 1
-0.00607706487999111 -0.00574043952586582 0 0
0.228179507223874 0.220567304205115 1 1
0.416623088964698 0.403053082569071 0 0
0.0256245449805638 0.0237314608792028 1 1
0.0139051301962492 0.0135484533329446 1 0
0.125468583272684 0.121247129498308 1 1
0.147172298885812 0.142701975430201 1 1
0.332251987646253 0.321857204348882 1 1
0.274221531466151 0.265684996284211 1 1
0.0639134244108817 0.0615275054525114 1 1
0.30939699584389 0.300535626312949 1 1
0.25733167671043 0.250901732770384 1 1
0.218912563678547 0.212260064701855 1 1
0.230643248157255 0.224152544509308 1 1
0.303522043279336 0.296136779459344 1 1
0.264846041573212 0.257312192544277 1 1
0.0432760336749253 0.041804666041519 1 1
0.148026562338659 0.144008138616048 1 1
0.176251031588189 0.169027982003992 1 1
0.0970704140390048 0.0944945969662719 1 1
0.343251360420497 0.333139324833578 1 1
0.0914840889107601 0.0893600868111713 1 1
0.112928071330781 0.109165410180424 1 1
0.273875127968269 0.265404042441687 1 1
0.330270804019475 0.32075940175712 1 1
0.109081017396283 0.105676654030589 1 1
0.371308214779706 0.360470408002139 1 1
0.190318342749773 0.183830079346228 1 1
0.0783874073916845 0.0767893594913278 1 1
0.152289401772944 0.148412938450413 1 1
0.118051995145556 0.114741088406507 1 1
0.0654962226681756 0.0641499206767596 1 1
0.213636929102057 0.206499814496647 1 1
0.154063804277864 0.149341644794483 1 1
0.299269242414206 0.292753422476704 1 1
0.224657824009943 0.219391225335396 1 1
0.134320446381553 0.130740411751763 1 1
0.174255952883438 0.168697630288445 1 1
0.0944632268407222 0.0927653589296565 1 1
0.125439995038015 0.122705458939169 1 1
0.120979738517974 0.117415941030278 1 1
0.249030716027503 0.240497692578797 1 1
0.167200133173609 0.162827626360071 1 1
0.186177197705041 0.181181460077702 1 1
0.326952309859438 0.317077200291766 1 1
0.0913160672479172 0.0887393869658339 1 1
0.0581476861472729 0.0576357231306853 1 1
0.300706935195312 0.29146521506803 1 1
0.224019703947399 0.217502085169032 1 1
0.127760970739526 0.124275035175302 1 1
0.204714301919304 0.199093324791638 1 1
0.128584182091913 0.124877472264049 1 1
0.276273648917974 0.267228205897052 1 1
0.161387499302845 0.156043337145698 1 1
0.314400756782071 0.304825761861869 1 1
0.200996761909876 0.194272628074645 1 1
0.376730012369136 0.365446158243789 1 1
0.0412990237555714 0.0409151798211805 1 1
0.30909423682504 0.300024814449119 1 1
0.247809791141458 0.241122859990682 1 1
0.164790646028197 0.161022276610167 1 1
0.00843319029313058 0.00677642770358109 0 0
0.304286768401824 0.294779127637004 1 1
0.102205764735728 0.0993164784354465 1 1
0.261294353616512 0.253727469984217 1 1
0.0998413456975779 0.096440996070401 1 1
0.0445857452789578 0.0419664785836733 1 1
0.210949768459572 0.204772658814645 1 1
0.19865026505433 0.192670704013175 1 1
0.00463780154550372 0.00440357192886411 1 1
0.121501451586176 0.118103109139877 1 1
0.228088561042944 0.220272546904605 1 1
0.28926892394151 0.281179124743034 1 1
0.332957018768117 0.324539504533141 1 1
0.120007358893081 0.116525929906569 1 1
0.294236387835027 0.284395388962608 1 1
0.170214445740173 0.164690478432173 1 1
0.260528727602824 0.252385670356412 1 1
0.0876938412541222 0.0848513802584373 1 1
0.217017377950224 0.210020293422266 1 1
0.151922064740176 0.148614347773497 1 1
0.304714967881343 0.296981844601047 1 1
0.142671490263601 0.138281670874808 1 1
0.0996570909064618 0.0968189876108075 1 1
0.283647873318917 0.275477159890871 1 1
0.235858911765613 0.22918238735999 1 1
0.200878658258474 0.194109307339819 1 1
0.0987567447835131 0.0956937092596494 1 1
0.141854425111442 0.136622687944312 1 1
0.252283392171495 0.244964697425295 1 1
0.212036154900133 0.205252878528732 1 1
0.0833040882748246 0.0805353629474034 1 1
0.194720980151505 0.189189161210562 1 1
0.224179236750699 0.217560980770554 1 1
0.264243291180294 0.256839523366473 1 1
0.0845968747984915 0.081758503283522 1 1
0.285764534221308 0.278624139554795 1 1
0.119733564732117 0.117047940568354 1 1
0.115824280782794 0.112426116966644 1 1
0.277133566343191 0.26827317418472 1 1
0.221098095935218 0.214864238739903 1 1
0.0616283761186447 0.0600906290307179 1 1
0.304156615321189 0.294521426409259 1 1
0.100407934148455 0.096284730301069 1 1
0.146431549067643 0.142317220656574 1 1
0.275953152073975 0.268469946561358 1 1
0.409296340501959 0.398510791035931 0 0
0.173756903701159 0.168578432514734 1 1
0.048129529764645 0.0458503877539436 1 1
0.335667129911816 0.325722168414778 1 1
0.245123885184989 0.238436547995088 1 1
0.208095225079457 0.203013627250016 1 1
0.157550908809283 0.153508252043138 1 1
0.0962316938642289 0.0932220696857082 1 1
0.207369318878855 0.200929534131125 1 1
0.171586009939185 0.165468334199555 1 1
0.275368542447594 0.268010176840348 1 1
-0.00924987740125847 -0.0101478717087965 1 1
0.264622892311665 0.256510086074702 1 1
0.179332916768695 0.173133676826902 1 1
0.0965618582029073 0.0941446612262426 1 1
0.0991759475059468 0.0966578404201414 1 1
0.0830364250153521 0.0812655744056776 1 1
0.242767091436459 0.23677671088548 1 1
0.195566028360046 0.190434731648805 1 1
0.175340777006576 0.171370409975795 1 1
0.356345843013379 0.344849051125474 1 1
0.223931332623213 0.217979886435547 1 1
0.246799544563899 0.239760508565672 1 1
0.223165600675807 0.216141766126805 1 1
0.15618335681879 0.151311805440612 1 1
0.474702017301229 0.461776599291884 0 0
0.225225418119856 0.218721568761667 1 1
0.00709948724149928 0.00634894937602012 0 0
0.29816391568992 0.287917940681033 1 1
0.257280956563647 0.249594822398728 1 1
0.260925246619678 0.253423341673421 1 1
0.228493787112739 0.221988252813793 1 1
0.190820821146686 0.186130563100619 1 1
0.213883502571329 0.208152644147941 1 1
0.127301151441407 0.125042913584891 1 1
0.191044306311828 0.183615400772957 1 1
0.147199234166231 0.144666024444026 1 1
0.22739555701774 0.221265224775438 1 1
0.136978880262597 0.133238718637328 1 1
0.207426260095511 0.199166571641795 1 1
0.249240193756472 0.242175103734763 1 1
0.212252305027952 0.204085722374312 1 1
0.296098702240145 0.286295600305799 1 1
0.0946671642910769 0.0919108713867737 1 1
0.198874312578911 0.192186788619558 1 1
0.161931044999277 0.156060653001305 1 1
0.0304567536844537 0.0285282650412005 1 1
0.10972751323905 0.106283977724678 1 1
0.174752439377204 0.170125901951871 1 1
0.198585785205392 0.193603427128828 1 1
0.156281347264556 0.152613812525164 1 1
0.26853136867926 0.261112036759385 1 1
0.152577148906573 0.148114318964219 1 1
0.197408727123482 0.191030386005134 1 1
0.350847877729538 0.340746520835402 1 1
0.155864347317894 0.149788195627798 1 1
0.27866587216937 0.271119699126634 1 1
0.211769287166932 0.205739303911267 1 1
0.19560485705879 0.190375956125175 1 1
0.32092752581794 0.31085750545949 1 1
0.184160891802086 0.178594955772443 1 1
0.372746816297407 0.362065223337957 1 1
0.302305779427088 0.293681320646586 1 1
0.197601719341665 0.193912478919411 1 1
0.168252169693327 0.162223333130549 1 1
0.249889174186036 0.242810574693754 1 1
0.193666342614513 0.188258502538329 1 1
0.287252765807415 0.278734489691697 1 1
0.300136984095678 0.290839077967254 1 1
0.243443039187947 0.236683798444585 1 1
0.0990710354967603 0.0964010065320364 1 1
0.218875720304523 0.212326888700565 1 1
0.219567775874668 0.21345125558123 1 1
0.205233141719336 0.199367478354667 1 1
0.0114438017199822 0.0113048381779717 0 0
0.193004741868786 0.18821744497162 1 1
0.186211337938237 0.182140194759995 1 1
0.241146739852779 0.234349016510052 1 1
0.249025740103159 0.240850914075099 1 1
0.0165161075548363 0.0158446636313752 0 0
0.229259963562936 0.222605922958058 1 1
0.195466420071743 0.190206057025843 1 1
0.055015377346907 0.0538179782249881 1 1
0.224046017403142 0.217130621595201 1 1
0.194222182818843 0.188481922385826 1 1
0.115430841306502 0.111648726038137 1 1
0.262123527101551 0.25503769915768 1 1
-0.0719563574263951 -0.0703054579100345 0 0
0.319445256875739 0.309916135748297 1 1
0.183674187931733 0.178329083935752 1 1
0.293405054422834 0.28509163057186 1 1
0.234418874050577 0.227482892463348 1 1
0.221648329413064 0.213889897864007 1 1
0.143344151406733 0.140646856874188 1 1
0.121369017244984 0.118311448110673 1 1
0.240408752434681 0.235632803912076 1 1
0.232749619346356 0.226290154037462 1 1
0.160349223274157 0.156416820041785 1 1
0.0336154027408347 0.0331638508987448 1 1
0.26964559306716 0.261633422277729 1 1
0.157493065414172 0.152639594266072 1 1
0.193063040333561 0.186644655804081 1 1
0.114480057447139 0.111184909420817 1 1
0.0589238599176742 0.0567292802671991 1 1
0.327559393881901 0.316978437211309 1 1
0.0494235529058714 0.0484956585345365 1 1
0.130684568021071 0.126281723245021 1 1
0.110520831483354 0.107918436683299 1 1
0.272025220656285 0.263678851291671 1 1
0.233988679455314 0.227993667819601 1 1
0.263588800417087 0.25605929871477 1 1
0.153349089530312 0.148600017608925 1 1
0.314410126926889 0.304417805584046 1 1
-0.015094225300467 -0.0142725565594409 0 0
0.246299292179849 0.238572084520313 1 1
0.191025514642944 0.185077728724131 1 1
0.237050608300275 0.229193428010646 1 1
0.161690637289244 0.15556193740957 1 1
0.202676882599888 0.196647062089531 1 1
0.218578831043291 0.212940818614478 1 1
0.119347479173849 0.113731664617276 1 1
0.254616270347046 0.246511669884705 1 1
0.160587815862867 0.155519780531191 1 1
0.257100080439328 0.248667359027524 1 1
0.192801128718014 0.188056586675122 1 1
0.150715850438815 0.147655938246442 1 1
0.24537272468719 0.238400662809609 1 1
0.317255646285483 0.30790141639268 1 1
0.319788733640925 0.310338296718146 1 1
0.0740670515618635 0.0716506481617762 1 1
0.219030731195942 0.212488554625277 1 1
0.261550885089038 0.254205644634568 1 1
0.168973246972248 0.164741469298349 1 1
0.0699317245731108 0.0673168905816564 1 1
0.180425842827975 0.173968244282497 1 1
0.0611133492670303 0.060151684325137 1 1
0.0786854571134805 0.0765293254415611 1 1
0.196071359396426 0.190735885930381 1 1
0.180906944177185 0.17651699643323 1 1
0.202931871744078 0.196343307783555 1 1
0.190418994908553 0.186377677874244 1 1
0.250207838572055 0.243188234906317 1 1
0.213597382140284 0.208157594159913 1 1
0.221118840675457 0.214484384812222 1 1
0.071332935497828 0.0687049976795223 1 1
0.0625272917179584 0.060902119171475 1 1
0.259793518102598 0.252687233686688 1 1
0.135148261014492 0.130800790038305 1 1
0.233881581593209 0.226875271999634 1 1
0.172091751293135 0.165919037508099 1 1
0.169248220092792 0.165537374334087 1 1
0.0547298290325853 0.0530433571872618 1 1
0.424332745394087 0.41289794020848 0 0
0.267877721950677 0.258734025302392 1 1
0.186777546108232 0.182104963468819 1 1
0.107457750289378 0.10499038183226 1 1
0.385337118756048 0.373168742096196 1 1
0.356952847428429 0.346695276619631 1 1
0.447334542555229 0.435201299784047 0 0
0.298727979487929 0.290697790419806 1 1
0.165065884334494 0.160530089197072 1 1
0.175259122394677 0.169489517536665 1 1
0.270409573428595 0.262192730770208 1 1
0.212033031912861 0.206369965886139 1 1
0.296860192573012 0.286601623756503 1 1
0.257709228180814 0.250221759160054 1 1
0.0993538400723812 0.0968834045293218 1 1
0.165203887159044 0.161520946433629 1 1
0.274427638412942 0.265778584822098 1 1
0.0899874827554441 0.0875181063980403 1 1
0.263062699267023 0.255407689548162 1 1
0.28622179512252 0.278310536515253 1 1
0.157140137783889 0.152753568214169 1 1
0.226712283541251 0.220110773035811 1 1
0.204188699088201 0.198393054404174 1 1
0.215592046530086 0.21011542744847 1 1
0.181032056650697 0.176358338802795 1 1
0.158846663007051 0.154004608321839 1 1
0.315776624672265 0.307715397496281 1 1
0.308553585913037 0.299929239603979 1 1
0.295375661976782 0.287238916637176 1 1
0.333484411492028 0.322983646381329 1 1
0.0994079845794472 0.0983398212877835 1 1
0.237479027264977 0.230447047637961 1 1
0.17043741478953 0.165351556369142 1 1
0.426050435024116 0.412559029500787 0 0
0.101019767414436 0.0988243509604594 1 1
0.414490351476789 0.40068693879766 0 0
0.299960074570743 0.292205608300374 1 1
0.235570807378388 0.228967641998821 1 1
0.117540534719004 0.112530447530193 1 1
0.0790172936736243 0.0763240362923693 1 1
0.259752457164098 0.252563775290206 1 1
0.337061198744226 0.326396452333592 1 1
0.227839974434938 0.220831904682391 1 1
0.116158393225652 0.112795294009744 1 1
0.337830424440988 0.328284138393556 1 1
0.242757181843091 0.235863271001591 1 1
0.0795141893271669 0.0771089934289401 1 1
0.18972464496744 0.184024582571348 1 1
0.122859587340778 0.119124329887426 1 1
0.261176175148689 0.253643709324828 1 1
0.123598965564249 0.119768032359392 1 1
0.205418917826981 0.199394674102918 1 1
0.202128517722539 0.196192275796407 1 1
0.243346823389715 0.236163593929663 1 1
0.305683384986484 0.297950154872784 1 1
0.145852180606386 0.141491697935819 1 1
0.200062156833808 0.194395504012851 1 1
0.230160830714522 0.222914013093448 1 1
0.0792234900333806 0.0766463121650882 1 1
0.0595806325084195 0.0569592784081169 1 1
0.256995171632167 0.249247878089043 1 1
0.237551389758535 0.231778823544317 1 1
0.227561787095367 0.218127561085084 1 1
0.0961399339182017 0.0945146045931959 1 1
0.218772057035696 0.212193342375279 1 1
0.403464866616803 0.391897075260177 0 0
0.128144647512724 0.124553795137029 1 1
0.313964348835475 0.305848692998954 1 1
0.209564079980881 0.203498974647461 1 1
0.212903136658326 0.206388499804765 1 1
0.121905978467517 0.117028063181257 1 1
0.333661647306994 0.325807543317912 1 1
0.125479146165821 0.121254471961355 1 1
0.00956347290825773 0.00814889171481749 1 0
0.169643958831327 0.164351463013648 1 1
0.00285699273662713 0.0025778216491367 0 0
0.230143492287051 0.224290554612688 1 1
0.121099684744654 0.117962236602885 1 1
0.181905879424595 0.177327672878591 1 1
0.279547938956552 0.270571840187912 1 1
0.138168806217474 0.134181531939432 1 1
0.307261433233599 0.299002538952248 1 1
0.260943876341843 0.253243769240944 1 1
0.0816556277941909 0.0792554541727829 1 1
0.186821676321671 0.181848775912747 1 1
0.109348571946487 0.107529730457756 1 1
0.10428997608767 0.101768753318823 1 1
0.108150583338783 0.104599435478008 1 1
0.298417339466431 0.289775914664405 1 1
0.283580447348129 0.275692540482749 1 1
0.10214760285467 0.0978735841448733 1 1
0.16261631477627 0.156890359021138 1 1
0.207036930103288 0.201444877791846 1 1
0.241828108572219 0.235025222968682 1 1
0.0932336701306346 0.089877894428773 1 1
0.192166194330448 0.186649143993516 1 1
0.218972892176184 0.212057357422394 1 1
0.0450787754071382 0.0434292912232663 1 1
0.135129467718428 0.131349293782154 1 1
0.190589772154832 0.185633142773728 1 1
0.250080726428882 0.243229802373278 1 1
0.216691420317882 0.210098291863413 1 1
0.250150909731638 0.242668177567624 1 1
0.268801396465829 0.260240939600768 1 1
0.210424344425063 0.204819998758039 1 1
0.174560632584089 0.169254783717172 1 1
0.379663872821585 0.369050562736318 1 1
0.136980021676909 0.13307545000708 1 1
0.124223525639982 0.120045241262765 1 1
0.0418582342490167 0.0408746311961982 1 1
0.149071374602808 0.145226715888807 1 1
0.221634860000478 0.215031480559876 1 1
0.0587258477268022 0.0574748742234355 1 1
0.217638936568349 0.211870804671723 1 1
0.178006406986898 0.173423049766305 1 1
0.107772911399637 0.10393957520037 1 1
0.282891746617952 0.274119711867316 1 1
0.232294627201111 0.227009689422629 1 1
0.313504325336322 0.303689490064881 1 1
0.286186169305366 0.27840407993312 1 1
0.290251847773335 0.281878093944322 1 1
0.306783268382629 0.299370417091023 1 1
0.248317603035495 0.241834422197089 1 1
0.0508769499078067 0.0484712699403017 1 1
0.106260792891434 0.103182063099149 1 1
0.263688036175076 0.255783769727986 1 1
0.117632385297309 0.115300283805266 1 1
0.180175535784096 0.175838400399855 1 1
0.150909819886189 0.147141433388248 1 1
0.220701002739424 0.214090817592615 1 1
0.19691328841604 0.193006019219029 1 1
0.340089788312345 0.330009036026014 1 1
0.0369211170905268 0.035743159465034 1 1
0.158034295265341 0.15350274287629 1 1
0.248573146034664 0.241257822326574 1 1
0.104666473626429 0.10239122691882 1 1
0.0977984012081219 0.0942072450224076 1 1
0.173332143456251 0.167775094869612 1 1
0.193126077213652 0.187972143049765 1 1
0.23852156485415 0.231647664438631 1 1
0.34351079850686 0.33324831810312 1 1
0.198691901560256 0.191620331345627 1 1
0.294696668775802 0.286898777293098 1 1
0.20021255194979 0.194159998046653 1 1
0.157731551441962 0.152687230807408 1 1
0.111018483915804 0.108236106797792 1 1
0.30173727686949 0.293403866677176 1 1
0.224661330105729 0.218926997730297 1 1
0.149779096871524 0.144583801726522 1 1
0.0856441708511052 0.0831234532071556 1 1
0.0947292753044063 0.0916961504257167 1 1
0.109208090063327 0.104947178446787 1 1
0.26290621770425 0.255153437006033 1 1
0.0429247473059108 0.0423738382518042 1 1
0.232342942081939 0.224674790537475 1 1
0.200684743071586 0.195111820316502 1 1
0.0275123655181766 0.0264629127979937 1 1
0.406746163764016 0.395374545866278 1 1
0.0333627640669904 0.0344275278024927 1 1
0.18065315986548 0.175437065782869 1 1
0.153695603246115 0.14859339258758 1 1
0.164427551633811 0.159931318834984 1 1
0.154344933234716 0.150442951179002 1 1
0.298509090158789 0.290065248711589 1 1
0.217611655486507 0.210335252479089 1 1
0.135839170110558 0.131888496467271 1 1
0.156775735501436 0.1524380925275 1 1
0.185709960153291 0.180443339245802 1 1
0.20191675588328 0.196421905486932 1 1
0.116796773384519 0.113692360776939 1 1
0.162935363070992 0.158322733881363 1 1
0.158178596699979 0.152193717537331 1 1
0.290938061252834 0.281735900339228 1 1
0.0312210865973394 0.0303345674987902 1 1
0.348351717765881 0.337519524458942 1 1
0.300451410067878 0.290629348132531 1 1
0.0829586251550956 0.0798525495631783 1 1
0.0460940700844565 0.045514954939401 1 1
0.245234114063568 0.237650109826121 1 1
0.316971241910151 0.307324118971379 1 1
0.296967907883532 0.288825122714608 1 1
0.118038271854126 0.115816754589101 1 1
0.235913604958992 0.228765605421471 1 1
0.0470350128372606 0.0464508167824623 1 1
0.162602734551085 0.157428504626413 1 1
0.173444788137962 0.168759622545284 1 1
0.258443284670078 0.251029640860639 1 1
0.144617142588956 0.140682887756477 1 1
0.342816422011942 0.333337495865719 1 1
0.249641943715552 0.242234914316258 1 1
0.0671381499351991 0.0655163212408685 1 1
0.095190311655234 0.091958294188867 1 1
0.201345933838557 0.196417783102206 1 1
0.135114476334019 0.132373852605857 1 1
0.0279809850923088 0.0274117318670606 1 1
0.252467705376056 0.245495040167231 1 1
0.150459726801908 0.14653443360581 1 1
0.32858974875047 0.31762264935744 1 1
0.25698869802192 0.248238192733844 1 1
0.197246709034195 0.192844677639702 1 1
0.229817986258594 0.222821192232066 1 1
0.303921181182261 0.296192719896007 1 1
0.248463232210771 0.241348090024267 1 1
0.210588902967931 0.204084627070133 1 1
0.262948931463657 0.255272261906145 1 1
0.140043230082188 0.137476907635539 1 1
0.121679723406862 0.118332181335724 1 1
0.0437713892855495 0.0418636135827842 1 1
0.132661221994917 0.129066307116286 1 1
0.187337672282835 0.182470265821656 1 1
0.1423098108904 0.138967778592619 1 1
-0.0702123120488421 -0.0670275868600476 0 0
0.0907126092890211 0.0882882122424177 1 1
0.299220581323858 0.289919191293866 1 1
0.210931727911184 0.205340495743543 1 1
0.147915015339722 0.142782506606039 1 1
0.144049857770703 0.141244494838736 1 1
0.274326581609325 0.266680310798152 1 1
0.239760666673172 0.23359267839962 1 1
0.16991392927651 0.16467593220137 1 1
0.154492142371562 0.150476216766256 1 1
0.0299500159091152 0.0293738862482341 1 1
0.125226899921826 0.121617730322133 1 1
0.133599257330365 0.129728827179924 1 1
0.125948586189142 0.121921031762676 1 1
0.328792456422745 0.319042119583925 1 1
0.131458527577328 0.127678127696364 1 1
0.0194659968278191 0.0187124366693017 0 0
0.106363746270275 0.103376542991954 1 1
0.164429585583641 0.159528138459167 1 1
0.0851204964708195 0.0832179383335679 1 1
0.281951735366709 0.273254522568471 1 1
0.197921034574967 0.190684271416906 1 1
0.251272751291584 0.244046359507315 1 1
0.0285050476504205 0.0283378860221118 1 1
0.250836018772901 0.243107129650295 1 1
0.172153795629449 0.167495615049345 1 1
0.188736470764212 0.182633292088053 1 1
0.0989544312345544 0.0967492326421086 1 1
0.171834597938905 0.167000550261608 1 1
0.154218404427317 0.148105402331677 1 1
0.0860504173949611 0.0836306236322335 1 1
0.296530211824664 0.288259738341325 1 1
0.35398564759395 0.342209509534342 1 1
0.188243634124424 0.183285116523085 1 1
0.173051189729767 0.167735373403698 1 1
0.286881779581631 0.277917768027015 1 1
0.16650885419443 0.161889329277664 1 1
0.145584476921319 0.14232672629044 1 1
0.214093062854801 0.207225741963773 1 1
0.254805537580032 0.247333711026747 1 1
0.14961430106918 0.146257225024684 1 1
0.318248300083061 0.310170453779435 1 1
0.165271439782474 0.161477840872011 1 1
0.122004952785591 0.117312656820834 1 1
0.22258220911754 0.215399266953253 1 1
0.327528113175519 0.317418714485469 1 1
0.169896909592907 0.164890051898245 1 1
0.102902064140937 0.100105988089398 1 1
0.124179165551701 0.120824833338468 1 1
-0.0330981425080286 -0.032622757075757 0 0
0.233350868634969 0.224711374503306 1 1
0.196419787710706 0.189998301859816 1 1
0.0642347156482004 0.0622381035517837 1 1
0.229290561030246 0.223122457365812 1 1
0.261501178152043 0.25534099256576 1 1
0.250216817748076 0.242515189273859 1 1
0.312039921284889 0.303389014843763 1 1
0.069503577028351 0.0672218926427205 1 1
0.0823903639265234 0.0803843479070902 1 1
0.134896610902247 0.130999458441863 1 1
0.169441857232072 0.165087376612458 1 1
0.273018293498366 0.26487000914734 1 1
0.270240390421651 0.263417991900897 1 1
0.188346683086447 0.182520786134057 1 1
0.127215615783059 0.123288134368147 1 1
0.185016020798472 0.179967697630275 1 1
0.370195700655695 0.358546010851469 1 1
0.270054081096775 0.262098696449251 1 1
0.156320091482055 0.152308517068078 1 1
0.178054215266134 0.173224702667341 1 1
0.124516965729337 0.122161829391783 1 1
0.349677509493244 0.33961362370477 1 1
0.140543810519587 0.137434499138958 1 1
0.230915046506806 0.223184461572632 1 1
0.371224790649783 0.36018741648715 1 1
0.167266734417513 0.163289765542942 1 1
0.27623408893126 0.268494485953029 1 1
0.130151124583992 0.125992538199167 1 1
0.163908687874381 0.158802592646631 1 1
0.0615652648050236 0.0596538647722649 1 1
0.160904178241971 0.156918749920891 1 1
0.04420063007012 0.0431508338681589 1 1
0.20165787129486 0.196651232553594 1 1
0.309646104494319 0.299813511476956 1 1
0.174632006045511 0.170098876158564 1 1
0.234463577258967 0.227725694964055 1 1
0.160261603425537 0.155541268587536 1 1
0.162481037392893 0.157729533940663 1 1
0.120985123702994 0.118081779066129 1 1
0.137050123808551 0.133443320761395 1 1
0.169135453107187 0.164696586344882 1 1
0.1106838881337 0.106444104903643 1 1
0.267032269206387 0.259196660068761 1 1
0.199572411323807 0.19276873849456 1 1
0.156749682066596 0.152567069994156 1 1
0.221670912293425 0.216591273269841 1 1
0.0432257839825984 0.0419715496355978 1 1
0.124557479420518 0.121405470808077 1 1
0.126277580285371 0.121407217666777 1 1
0.0228994664061681 0.0221060414949602 0 0
0.187138153642539 0.18154439522816 1 1
0.164530525203307 0.160567605456171 1 1
0.172036221185589 0.166392583941921 1 1
0.256788952966582 0.249008527584403 1 1
0.355166573163305 0.344256890200618 1 1
0.279569046862995 0.27158987700371 1 1
0.310313052800142 0.300973764268483 1 1
0.257952690854439 0.250392437126471 1 1
0.245770541515673 0.239080039747068 1 1
0.0945335644911835 0.0914176607312927 1 1
0.144801524204246 0.140496416914488 1 1
0.325896748547745 0.315558035161131 1 1
0.242489463693072 0.236687601711162 1 1
0.14741845658249 0.144117728442709 1 1
0.309609616669106 0.300761729689872 1 1
0.212280161190987 0.20602958197489 1 1
0.236006362673563 0.229378544971851 1 1
0.278123309188512 0.26885661497475 1 1
0.235994329956206 0.229754048982223 1 1
0.0828193901001621 0.0814921488933578 1 1
0.462429137619587 0.45006137981167 0 0
0.232836868906381 0.226071141892435 1 1
0.23626669820309 0.229663803309026 1 1
0.260445130237742 0.252917856577733 1 1
0.0934333853122191 0.0899702844468129 1 1
0.0815689696040155 0.0791387663223141 1 1
0.128433237857229 0.124886605096101 1 1
0.195510922669489 0.188892826146603 1 1
0.249817200272461 0.243068707470677 1 1
0.102051494405062 0.098838641582314 1 1
0.185732184821051 0.180320001376559 1 1
0.121961174133514 0.118923059014969 1 1
0.211833169144395 0.205503469008152 1 1
0.279356002635874 0.272048236413382 1 1
0.144928390548597 0.140529723519568 1 1
0.0288997486882915 0.0288037963519818 1 1
0.225048317304747 0.217811768887607 1 1
0.110008200216812 0.107264886917457 1 1
0.199055964294931 0.193922731200363 1 1
0.214828501394308 0.20861607184402 1 1
0.0446685650601609 0.0428267551844495 1 1
0.104442539526722 0.101538422757957 1 1
0.375383792447555 0.36483131640331 1 1
0.0934764198770667 0.0903536705862865 1 1
0.432624410932149 0.42080785247263 0 0
0.00202069688755848 0.00159399753874267 1 1
0.199521545023504 0.19349585269137 1 1
0.213096182741759 0.207408291282308 1 1
0.128147083821903 0.123790638600909 1 1
0.109265334724763 0.106760315558651 1 1
0.201302381402088 0.194875501648574 1 1
0.325149547618311 0.316006322825538 1 1
0.179876365469819 0.174227670573335 1 1
0.135667481709391 0.131737923801125 1 1
0.291863960977357 0.283963454779075 1 1
0.169275516712922 0.163381542870606 1 1
0.171965462316945 0.166745044095117 1 1
0.159280736182868 0.153662291635343 1 1
0.198995597279285 0.192849019886412 1 1
0.147159733466763 0.142916846983269 1 1
0.111925455628336 0.109265770719374 1 1
0.321764514550331 0.312789470693289 1 1
-0.0390179107370117 -0.0387250484562729 0 0
0.0305260424499627 0.0308842614455078 1 1
0.173376665316709 0.167178643288344 1 1
0.218187253333253 0.212171654925878 1 1
0.254847726823142 0.248580227208043 1 1
0.149384731564514 0.14484975951301 1 1
0.199774624881232 0.19374926791099 1 1
0.259415559767591 0.252346527271035 1 1
0.304500515142294 0.294980636095319 1 1
0.194628283227791 0.188992089468189 1 1
0.236421368349721 0.229957549684534 1 1
0.213465451279482 0.206220163170973 1 1
0.0049767403463386 0.00403783217056341 0 0
0.176172368622179 0.168519258330697 1 1
0.210149460793691 0.203886545708523 1 1
0.165513805992313 0.161252609242792 1 1
0.193714306798981 0.188294253567276 1 1
0.272762668461425 0.265820607917265 1 1
0.333261965679309 0.322821400056359 1 1
0.128394211939192 0.126460751325475 1 1
0.163030919441988 0.157841011795491 1 1
0.257505252714424 0.248958952289801 1 1
0.236068643658065 0.230168291055659 1 1
0.31511694425445 0.306105113625314 1 1
0.161093244762926 0.156533156992172 1 1
0.29662336345363 0.288655922751466 1 1
0.250110610927977 0.242924535105266 1 1
0.229164246142917 0.221953524481169 1 1
0.104980316109846 0.101862468236909 1 1
0.145767555303319 0.141093803362851 1 1
0.100669257077655 0.0983070786072959 1 1
0.291407093694451 0.283940834208557 1 1
0.0494500628336077 0.0481328156072767 1 1
0.249225306787465 0.241785522339069 1 1
0.251369683557068 0.242193288332071 1 1
0.230440707363156 0.223806204300355 1 1
0.291403048168603 0.282709922920231 1 1
0.117907064484185 0.114848128441279 1 1
0.355729314206563 0.34585188838069 1 1
0.273800619735067 0.26687234194277 1 1
0.146969974174196 0.142252447928895 1 1
0.158926128956527 0.154421046663571 1 1
0.101216712129346 0.0998254516349686 1 1
0.228548949547086 0.221631020777526 1 1
0.248614490314323 0.241184319635219 1 1
0.190263133419801 0.185259117962873 1 1
0.0712994046011844 0.0691037867816649 1 1
0.120524753007348 0.116857123451976 1 1
0.168129630150056 0.163161851023281 1 1
0.0314796046622618 0.0304027171741307 1 1
0.343862694683098 0.332022662420589 1 1
0.165248036237427 0.160803442929597 1 1
0.324333155611592 0.315551422377238 1 1
0.181630161705184 0.176567551905762 1 1
0.216191925469246 0.211472125641293 1 1
0.217316542836921 0.21081827264154 1 1
0.308542655255876 0.299487636713876 1 1
0.32194895806999 0.312215552141313 1 1
0.215895968878557 0.209463547200527 1 1
0.390283507559932 0.379097208785318 0 1
0.370576732518046 0.358598482949983 1 1
0.230030119302526 0.223185824683309 1 1
0.24340468811894 0.238134351783733 1 1
0.287148538267233 0.278992506351631 1 1
0.221062265150493 0.21468707472424 1 1
0.341127323951402 0.330924444789582 1 1
0.156622943255342 0.15025697186728 1 1
0.160764107722715 0.156142576112811 1 1
0.175248990381663 0.170155078628651 1 1
0.151059541724841 0.14694837413049 1 1
0.189523104056892 0.185231244515815 1 1
0.283793745871779 0.274917143283426 1 1
0.315985760552105 0.307074731184885 1 1
0.233934255667216 0.227316976629997 1 1
0.11683713447786 0.114299449388094 1 1
0.175517445668593 0.1706546672052 1 1
0.214051183440792 0.207111414668816 1 1
0.111176839592568 0.108428169531915 1 1
0.172546340478052 0.167576597270287 1 1
0.228879760412609 0.222734316003139 1 1
0.16049720478952 0.153854553487845 1 1
0.138615868430409 0.134569626432967 1 1
0.220397720884774 0.213618808495207 1 1
0.318076539189885 0.308083097277561 1 1
0.299375693419769 0.288682646883964 1 1
0.232776177249202 0.225729747266652 1 1
0.237203283356215 0.230171016747118 1 1
0.247844113991204 0.240412649078979 1 1
0.135028807374894 0.131005804838864 1 1
0.146653230959254 0.142150759566492 1 1
0.239220388301156 0.228581159678456 1 1
0.301037158569997 0.293026955146715 1 1
0.239439694141889 0.232409917824951 1 1
0.331933738431115 0.321967405288544 1 1
0.407378810628067 0.395485702675088 0 0
0.0353955443823192 0.0353572796893746 1 1
0.162127392238389 0.157349076412601 1 1
0.274522233020199 0.266812285708904 1 1
0.16815639841408 0.164189527944548 1 1
0.176728522303988 0.170980834542663 1 1
0.198089268270096 0.192695042520998 1 1
0.191313635023523 0.185994813466744 1 1
0.271599937620056 0.264086966455701 1 1
0.214062803022445 0.208084584362766 1 1
0.323734173519243 0.313144492177409 1 1
0.262436619318161 0.252790188102523 1 1
0.179478941423437 0.174168054400561 1 1
0.134604315158146 0.13087409778888 1 1
0.226619194647868 0.219644216736533 1 1
0.116417900823667 0.113153984010481 1 1
0.237990108692833 0.23126672038445 1 1
0.364412633960914 0.353490330515631 1 1
0.300431780809178 0.292223851560793 1 1
0.228050423057579 0.222168469259465 1 1
0.322624386389867 0.314572119689771 1 1
0.150641348605242 0.146364282629406 1 1
0.147497229051863 0.143804576374862 1 1
0.190496517339627 0.185370646792339 1 1
0.167972980459079 0.164634071112451 1 1
0.269885321959733 0.262178854295771 1 1
0.166798451168636 0.16306779369953 1 1
0.115356817045674 0.1121714079292 1 1
0.0955243777885321 0.0924119593161441 1 1
0.185987735624166 0.18038997865707 1 1
0.140491315052799 0.135899267833225 1 1
0.312044564095112 0.302579254994728 1 1
0.221689195051333 0.214720445013235 1 1
0.117097648047791 0.113879710258668 1 1
0.164111741931827 0.16025851953627 1 1
0.230909105609519 0.224414102808218 1 1
0.255996051758547 0.248443826651132 1 1
0.0845185432692837 0.0830303008059278 1 1
0.0823922908891464 0.0792636805362795 1 1
0.17570610976836 0.172256884072994 1 1
0.132241808794453 0.129801763138152 1 1
0.302453664456759 0.294218044380708 1 1
0.205939965329581 0.199800308084592 1 1
0.17054831288991 0.165419871727529 1 1
0.318489647996759 0.310264815762933 1 1
0.202902067153211 0.197666784040611 1 1
0.369682808997997 0.359019970391793 1 1
0.275062890711551 0.267463812740124 1 1
0.171898635412642 0.165754914015704 1 1
0.070157714429531 0.0687569477521577 1 1
0.179916937851511 0.173353379683962 1 1
0.215358217378858 0.208838402768455 1 1
0.336325400979025 0.32601457453886 1 1
0.218768799763048 0.212158051129224 1 1
0.249943264765136 0.243214695830319 1 1
0.260052793456086 0.252935799319236 1 1
-0.0231980699289946 -0.0221172457096113 0 0
0.283697175180641 0.275580676565007 1 1
0.212482187179199 0.207060851861536 1 1
0.202851219327034 0.196831751258621 1 1
0.169095015692971 0.163196810502369 1 1
0.16888666473615 0.163980995491019 1 1
0.217572048964964 0.212517593973325 1 1
0.134534295092997 0.13039417355931 1 1
0.243645428375682 0.237017883196583 1 1
0.287336659235892 0.279555347768319 1 1
0.410009478200412 0.398463061548566 0 0
0.163815054271863 0.159134621059506 1 1
0.270060417398011 0.262533900915763 1 1
0.348352706849729 0.337894244759056 1 1
0.427349006194737 0.414764302288792 0 0
0.184499590698965 0.179383604663409 1 1
0.133866265188408 0.131481256399257 1 1
0.289674961885497 0.280625238849301 1 1
0.194736109347978 0.18972450336977 1 1
0.242437720276717 0.236716858367279 1 1
0.436406863144183 0.423174644951518 0 0
0.330925835715536 0.320598343369112 1 1
0.182683153190614 0.176722226965485 1 1
0.139980821233147 0.135937212038643 1 1
0.218942487870853 0.212911508989836 1 1
0.084665436780657 0.0824183847980914 1 1
0.221883510748178 0.215719663878568 1 1
0.115944699253852 0.111835299266323 1 1
0.176780699704022 0.171278275642062 1 1
0.0541748030760356 0.055243189390588 1 1
0.100732165518993 0.0976018370734167 1 1
0.231333663395028 0.224506330716428 1 1
0.190977290953284 0.185277139359525 1 1
0.250763015550188 0.244597300756835 1 1
0.225363576453904 0.217803936952146 1 1
0.279885238385703 0.270530798382097 1 1
0.222983972653541 0.216847919042305 1 1
0.206811658403479 0.201078708206649 1 1
0.0893293970860828 0.08639655085787 1 1
0.184062171895779 0.179821147863858 1 1
0.150478085693423 0.14523259876605 1 1
0.133012048251402 0.129378430535065 1 1
0.335368539751145 0.325509883476139 1 1
0.323024113212503 0.314101992116556 1 1
0.132411593853009 0.127439420119096 1 1
0.00699273563804223 0.00685050836286149 0 0
0.32688312639567 0.316460039165295 1 1
0.336108837171983 0.326193567336306 1 1
0.223165644441944 0.216143657873116 1 1
0.341030697547952 0.331005425865213 1 1
0.143864900626879 0.139025192142997 1 1
0.194934511072917 0.190095793107764 1 1
0.196043075964585 0.190895791924778 1 1
0.143446166819266 0.137446508867632 1 1
0.236872965716748 0.22975571034557 1 1
0.180966247271593 0.176500432242641 1 1
0.222160911344388 0.213786259777533 1 1
0.195159867530852 0.189296250063767 1 1
0.118321097403708 0.115584101045178 1 1
0.137308897303722 0.133071642136697 1 1
0.233149826957549 0.227499442068013 1 1
0.284272909597465 0.27642297231297 1 1
0.0183997114475416 0.0178009365722214 0 0
0.105821308186917 0.102331045410856 1 1
0.198673111356147 0.193280066778149 1 1
0.167776596227923 0.163737665478162 1 1
0.0415089699121167 0.0408191932600057 1 1
0.0874221979740009 0.0846524401867411 1 1
0.25638119082191 0.248079505303641 1 1
0.246481822870818 0.238555644238038 1 1
0.156493895290503 0.152243188295412 1 1
0.266733492085256 0.259209710415791 1 1
0.265290072926815 0.258366386084923 1 1
0.179256965292784 0.173820189518412 1 1
0.331129882261682 0.319762988306909 1 1
0.21621011793558 0.209127308698994 1 1
0.166063217910433 0.160692476790919 1 1
-0.00876789837995588 -0.0100802943239042 0 0
0.100290021772866 0.0967849198478743 1 1
0.228671508185051 0.222423210256442 1 1
0.215384768311447 0.209510815538541 1 1
0.291749815333923 0.283838311743613 1 1
0.308661098435259 0.300151028782571 1 1
0.330621747660648 0.321627317046335 1 1
0.205554364428404 0.198798880213174 1 1
0.0940888266202004 0.092226997195596 1 1
0.298405374555141 0.289452931612868 1 1
0.177175237021618 0.171831821797665 1 1
0.16076538646515 0.156428205131952 1 1
0.178150093873949 0.173180995665981 1 1
0.260787716228247 0.252605764575231 1 1
0.123547161787234 0.119584314297334 1 1
0.301868505812649 0.292543322638186 1 1
0.21001008172363 0.203368120965601 1 1
0.106980593564509 0.104092722127395 1 1
0.247899351101151 0.240328553135181 1 1
0.192970575668008 0.186833307102016 1 1
0.188671894318399 0.182512758499226 1 1
0.0316515262587477 0.0308831786825113 1 1
0.195759284740978 0.190252787162291 1 1
0.170100393221242 0.165286493165283 1 1
0.17285505369341 0.167982979833169 1 1
0.208080379370824 0.202151935079696 1 1
0.298031097980968 0.289291167749807 1 1
0.136848154778048 0.132387085981924 1 1
0.136802939436966 0.133585115682547 1 1
0.182027247666246 0.177372665212784 1 1
0.191177091413847 0.185401117202501 1 1
0.123298339227383 0.119926594132562 1 1
0.195115547483422 0.188101577485379 1 1
0.30011956239815 0.290062964070168 1 1
0.177121491205141 0.171307524724176 1 1
0.221706548432366 0.214281207454879 1 1
-0.0200200919236582 -0.0195927741417859 0 0
0.0240286922799115 0.0233337914444224 1 1
0.14210279099915 0.138745410793317 1 1
0.217867967760632 0.211841482927066 1 1
-0.0036076559306322 -0.00369585072107245 0 0
0.256210033412131 0.249030629047484 1 1
0.067126303927104 0.0660516720417556 1 1
0.220225618899949 0.21388966336413 1 1
0.233027953800932 0.226291528622916 1 1
0.237462902583227 0.231433016296952 1 1
0.120031672761222 0.114463028059303 1 1
0.156038506521062 0.153061650326997 1 1
0.222570513370762 0.217031407947786 1 1
0.145326773455716 0.140527948275545 1 1
0.214749360344002 0.208552089779375 1 1
0.0920755389402714 0.0901876181405218 1 1
0.0483875359391685 0.0469709954757156 1 1
0.268330020588406 0.259276840219689 1 1
0.179897028431659 0.175024364012617 1 1
0.138971294807327 0.135829851915614 1 1
0.133965323438725 0.129888422882836 1 1
0.256686451806946 0.249826604476874 1 1
0.149426360727791 0.145416807060784 1 1
0.230388346170282 0.224559465439275 1 1
0.176711483965835 0.172369422580673 1 1
0.29912409727921 0.289714861138368 1 1
0.300134300812848 0.291422268990858 1 1
0.295871145821609 0.287190710463748 1 1
0.0632132803193132 0.0628933467054414 1 1
0.260852748630003 0.252257700137824 1 1
0.254978280825569 0.247102683660654 1 1
0.0879831364675386 0.0855065357823616 1 1
0.15717820138987 0.152619497184836 1 1
0.232904094808137 0.226570806518401 1 1
0.134427348946178 0.13145195075875 1 1
0.150006493918158 0.14603063840709 1 1
0.233521554390067 0.227139995495001 1 1
0.3117783218907 0.303185261040463 1 1
0.0875220010930961 0.0854812075236542 1 1
0.176422447754862 0.170641891562731 1 1
0.289616585164673 0.280789584488128 1 1
0.202797774158929 0.196915361732947 1 1
0.0408615803854031 0.0391888984402958 1 1
0.316475326970906 0.307599948249341 1 1
0.0957769651095036 0.0934517658165589 1 1
0.269756049593558 0.260506194517249 1 1
0.134683501367209 0.130083603200056 1 1
0.196332978663414 0.191809707589935 1 1
0.272121682191963 0.26433659779999 1 1
0.293695510969769 0.284544153137476 1 1
0.132829178412494 0.129175864081818 1 1
0.211096777830864 0.205667483763077 1 1
0.128858734944273 0.12449513162119 1 1
0.120187851527694 0.116561849817292 1 1
0.163903854168998 0.160871069032073 1 1
0.280549439025295 0.273297692574127 1 1
0.11818266621564 0.115023510743048 1 1
0.338775153244451 0.329766858808252 1 1
0.208451571549234 0.201740150104402 1 1
0.254758446941318 0.246439795638941 1 1
0.156162402401044 0.152096034287133 1 1
-0.00700516851503572 -0.00677327687600145 0 0
0.148040766466682 0.143961899827926 1 1
0.274020838816515 0.265597228324973 1 1
0.168297862057228 0.164045679615462 1 1
0.163058164792147 0.158238110790947 1 1
0.231044340451399 0.224794129215498 1 1
0.0752293326568068 0.0734098302272193 1 1
0.197813870648692 0.189821398837179 1 1
0.20888922735881 0.202957430489639 1 1
0.134429720931481 0.130970574151468 1 1
0.230591087955568 0.223436576000317 1 1
0.234366676296325 0.2253410130586 1 1
0.103594526254739 0.100639129995567 1 1
0.219139632178258 0.212659778683083 1 1
0.120169632403964 0.116700903366654 1 1
0.263860963865783 0.256763171739371 1 1
0.201650162975211 0.195220600227301 1 1
0.23841373228742 0.232327202787903 1 1
0.225874787411324 0.220011127316928 1 1
0.332139035331226 0.32155508433235 1 1
0.196233889153771 0.189940502770173 1 1
0.157421622546593 0.153333817485449 1 1
0.264390670940758 0.255806344564499 1 1
0.218010102907792 0.211747401260125 1 1
0.120746738704929 0.116809588739143 1 1
0.11155483939161 0.10892484517519 1 1
0.0863127722705468 0.0838899363052614 1 1
0.175713236109631 0.168783789982652 1 1
0.266384625868292 0.257721191722445 1 1
0.271016857491302 0.261909383383871 1 1
0.0213063736811067 0.0211671737150862 1 1
0.328839883870963 0.319840220141233 1 1
0.273333298388503 0.265892026849686 1 1
0.188047255232148 0.181985829762469 1 1
0.214442215326906 0.207662054169872 1 1
0.219741112986051 0.213714351507999 1 1
0.125364506682101 0.122897531216001 1 1
0.276932159646241 0.268718963606608 1 1
0.158977886488341 0.153291231876103 1 1
0.305151885593497 0.29632232434245 1 1
0.232574354640188 0.226066647468501 1 1
0.0927123412446214 0.0900614985972775 1 1
0.132796185595877 0.128791077855179 1 1
0.259032633512266 0.251728177295148 1 1
0.306667992966507 0.299393767118378 1 1
0.0843081508340508 0.0825710452073916 1 1
0.2028969831903 0.19749867325819 1 1
0.0809392063458079 0.0779906734163159 1 1
0.308080339406377 0.300115145715912 1 1
0.179792657952868 0.173081640908364 1 1
0.213034268316187 0.206362103399544 1 1
0.223671494253501 0.216594218175482 1 1
0.15779735783015 0.151541278369597 1 1
0.0778278207757343 0.0754366080947134 1 1
0.153695883840601 0.149810524584702 1 1
0.20045365500261 0.195775228283547 1 1
0.152912060916696 0.149651641562231 1 1
0.33614719547288 0.327039940400727 1 1
0.302621743192495 0.292839497138116 1 1
0.313152951437816 0.302665480960736 1 1
0.1151357973698 0.111488396579317 1 1
0.102072896869562 0.0986509923454891 1 1
0.239984595710906 0.234458699343712 1 1
0.13150634532786 0.127451090174366 1 1
0.151489945889678 0.147831026774882 1 1
0.135549391688287 0.131589887876921 1 1
0.206188018839912 0.20003982329274 1 1
0.348374423758141 0.338420675159986 1 1
0.120703110754485 0.115695213025163 1 1
0.176058506945321 0.170484965749217 1 1
0.293978457563027 0.285303714740035 1 1
0.210103140270998 0.203003000477857 1 1
0.134497619588322 0.130725901944019 1 1
0.23853564452859 0.231312138742028 1 1
0.139400819304894 0.135019442787578 1 1
0.27633031376985 0.2678446002625 1 1
-0.0258302501225197 -0.0252698535231735 0 0
-0.0603600543916862 -0.0580437495171524 0 0
0.303832286754609 0.295151270109897 1 1
0.324176690901585 0.315288489971073 1 1
-0.00206444118535642 -0.00232936233299699 0 0
0.240180147804764 0.231728020651755 1 1
0.282027350863035 0.274303969954911 1 1
0.193219360434638 0.187806575032787 1 1
0.186223841367937 0.181278658187202 1 1
0.235851339449684 0.228848473600446 1 1
0.257720731602553 0.249605619399583 1 1
0.16669708957561 0.159703425826078 1 1
0.198675605912461 0.19292407353064 1 1
0.285366871485919 0.27751597768248 1 1
0.203540955876303 0.198537524794168 1 1
0.147207100502873 0.142948325292255 1 1
0.289973027971863 0.281344755679105 1 1
0.19899915374076 0.192839095053106 1 1
0.0269859285853794 0.0261926574791671 1 1
0.171125787345543 0.164915951514782 1 1
0.062204659389519 0.0601029158282148 1 1
0.0672094356210853 0.0661195427495967 1 1
0.0279894593273911 0.0272545048910748 1 1
0.164163570782969 0.159409021566037 1 1
0.0503608501367284 0.0488563242776145 1 1
0.146694039868182 0.142758608700347 1 1
0.0469963901249725 0.0458194849368485 1 1
0.253546841488716 0.244466173958629 1 1
0.189963269822332 0.184192411183441 1 1
0.079868719116049 0.0778742803071363 1 1
0.309877990510578 0.301264717500726 1 1
0.421442324700707 0.410391044856313 0 0
0.0844113097703868 0.0823268969756129 1 1
0.151208328195054 0.146013006417094 1 1
0.266136077307919 0.259223641596451 1 1
0.24336167419617 0.238142954959096 1 1
0.229474019940447 0.223391053422781 1 1
0.413004209045706 0.401350186595488 0 0
0.0478870449117488 0.0465043172091423 1 1
0.0862601794577871 0.0833866046967891 1 1
0.138371583234611 0.133912832587045 1 1
0.106074879477121 0.103365436472641 1 1
0.145386240123493 0.141515225845779 1 1
0.0735237384649109 0.0708583952332672 1 1
0.27180885809852 0.264926098112684 1 1
0.193110144350669 0.187283820400473 1 1
0.267369144095822 0.259937106807625 1 1
0.30780627587111 0.30003239381968 1 1
0.262103896002115 0.254472026306263 1 1
0.114711001802644 0.111153450050598 1 1
0.145271943473933 0.139036440456702 1 1
0.180744940666612 0.175674665056156 1 1
0.24624763406232 0.239665749601762 1 1
0.134584951745244 0.130782044352547 1 1
0.216617540049543 0.20954960754995 1 1
0.260117222684236 0.254061625416595 1 1
-0.00576181813512945 -0.00573238869430542 0 0
0.341915609112312 0.331154053018247 1 1
0.237818662097937 0.231440052087186 1 1
0.138528149954274 0.134092731767302 1 1
0.079204203929358 0.0770779825138118 1 1
0.315012258067706 0.305281773025456 1 1
0.177159377300003 0.171698509558042 1 1
0.21758267812166 0.209998613343503 1 1
0.0566813843782836 0.0551084977999688 1 1
0.175005481000806 0.169902773345716 1 1
0.134507258161859 0.130593238301296 1 1
0.229670213168139 0.222594505700948 1 1
0.16564451277104 0.159673039399834 1 1
0.402872679396257 0.391097195194675 0 0
0.214465640504342 0.208952163140842 1 1
0.0659112616147965 0.0644136877989633 1 1
0.204110644144204 0.197608188085605 1 1
0.351797784332408 0.341948995069641 1 1
0.127372796018706 0.123966263860348 1 1
0.285472933685887 0.276595438083186 1 1
0.0735325171325107 0.0714138943400248 1 1
0.0904682086230048 0.0875734778879958 1 1
0.312441934269542 0.302775870002246 1 1
0.123754866300919 0.120794566736563 1 1
0.173739432419341 0.168614866082533 1 1
0.239369102802426 0.231392297350463 1 1
0.151067311062964 0.145276700074943 1 1
0.213159109514372 0.205725096531358 1 1
0.073795313128597 0.071424997078978 1 1
0.170980381951746 0.166233770026544 1 1
0.180685990075517 0.174655567838473 1 1
0.0700444747284103 0.0679230616752556 1 1
0.337984224084411 0.328557263693162 1 1
0.261491873662535 0.25424173026524 1 1
0.276795591404273 0.26739115190871 1 1
0.186972100368923 0.181850774770416 1 1
0.107434247265742 0.104608140983468 1 1
0.160978791336532 0.157439747121393 1 1
0.279365003672406 0.271227430941989 1 1
0.0136503430838145 0.0128456074758973 0 0
0.27119979696495 0.262739233128649 1 1
0.0249877361602784 0.0237718417745896 1 1
0.308650869513305 0.300771690867871 1 1
0.165230845387135 0.16080255072998 1 1
-0.040435668378511 -0.039555983659199 0 0
0.252864622891343 0.2452010559408 1 1
0.120678310294011 0.117193097728229 1 1
0.233135393022101 0.226037306609776 1 1
0.15951734700582 0.154023605294689 1 1
0.159525459366459 0.154763194643538 1 1
0.173261707596455 0.168820394515277 1 1
0.188719048931234 0.183444221174512 1 1
0.128591071655607 0.123986288024192 1 1
0.211916399555615 0.206363333679982 1 1
0.195882927197698 0.190224349961827 1 1
0.117386818298187 0.114065071894853 1 1
0.150736947889582 0.145922899064653 1 1
0.257316105569895 0.249255224867068 1 1
0.307640664297744 0.298162389980254 1 1
0.152315355717622 0.147789256438257 1 1
0.119706310139027 0.11689355247431 1 1
0.00704296806872507 0.00706502914233346 0 0
0.153692722210559 0.148984516106939 1 1
0.132889499438216 0.129355631747001 1 1
0.0788910251579373 0.0770334714727177 1 1
0.251514640452648 0.243735110440197 1 1
0.18558382036579 0.181946794635403 1 1
-0.00493161100665469 -0.00484882234142028 0 0
0.163407579456251 0.158814256571137 1 1
-0.0325306120927747 -0.0320619710094682 0 0
0.324461576490615 0.315934037905808 1 1
0.195830676180245 0.189503506522466 1 1
0.342549991806027 0.332467073616242 1 1
0.309433724683627 0.301346531625176 1 1
0.0795320249530257 0.0770939473538898 1 1
0.177924449761959 0.172720494407914 1 1
0.156953593076404 0.151944216364804 1 1
0.304238193749112 0.295385537739394 1 1
0.108358431469506 0.105435848121184 1 1
0.214016278857477 0.208474652463297 1 1
0.333030222885603 0.323655884877524 1 1
0.0604095404720605 0.0591563605142306 1 1
0.276592958233017 0.268530160316146 1 1
0.117971907528632 0.114715217331288 1 1
0.226936211630259 0.220737243654067 1 1
0.107613454636628 0.105035148210199 1 1
0.107238016091279 0.10456860128183 1 1
0.25007684284809 0.243141149918846 1 1
0.0673010796782405 0.0653647112397091 1 1
0.0296840685663264 0.02847048737247 1 1
0.140673656524046 0.135886919855662 1 1
0.301571565965501 0.294075263988694 1 1
0.112489502322666 0.109337320284994 1 1
0.256865286765874 0.249433107771215 1 1
0.0547276951277036 0.0529449423162725 1 1
0.389275026188178 0.379562063349836 1 1
0.204073274893755 0.19769506206889 1 1
0.317970042972989 0.307889452181709 1 1
0.171776769153233 0.167443263337915 1 1
0.392012425483149 0.380365646456837 1 1
0.138042954788288 0.134779995011619 1 1
0.314529219939122 0.305772459062409 1 1
0.232389532716858 0.225647156903653 1 1
0.120440505443102 0.117020949590182 1 1
0.0834343092521468 0.0803650769348215 1 1
0.238238469691916 0.23048520901791 1 1
0.124563617373789 0.121134989400954 1 1
0.238336411707675 0.231631229034443 1 1
0.21532735582287 0.209154532087172 1 1
0.262176035629227 0.255010938036996 1 1
0.285073347397845 0.27575659713433 1 1
0.250823239314559 0.243429576821983 1 1
0.221064925949898 0.212608099611403 1 1
0.0973090835113841 0.0938120063900386 1 1
0.332478331553712 0.320761863122184 1 1
0.271821669837614 0.262233607902369 1 1
0.208067609955084 0.201210479325273 1 1
0.0954909639198086 0.0928367753995106 1 1
0.327612661247307 0.31661677869875 1 1
0.0290286566866461 0.0283910223893627 1 1
0.203116140184975 0.197491201375046 1 1
0.14693438308875 0.143039358864211 1 1
0.168006801205114 0.163394593956945 1 1
0.276622458799977 0.267946567911866 1 1
0.25725648894088 0.248659834558182 1 1
-0.0202437879746955 -0.01875268633135 0 0
0.18230542715057 0.177710180814624 1 1
0.263173527983996 0.255547424999504 1 1
0.200779085961218 0.196382907292574 1 1
0.137701129222907 0.133627310626113 1 1
0.250378352984321 0.243767840474921 1 1
0.187298479233479 0.181699804949839 1 1
0.254696328858561 0.247018639781368 1 1
0.132159427869584 0.127497506003673 1 1
-0.0495125496733021 -0.0476403081587811 0 0
0.195947577007495 0.189930266403523 1 1
0.225579660741853 0.219212664094272 1 1
0.259551661815873 0.251876677657577 1 1
0.190706367694624 0.186251413185108 1 1
0.107158182598337 0.103704989634506 1 1
0.320946052370437 0.31236346504891 1 1
0.257043447691293 0.249316130412018 1 1
0.276331117001685 0.26803932030461 1 1
0.185485322917659 0.180744420639021 1 1
0.152881075479809 0.148630124310852 1 1
0.320262764049649 0.31064514220524 1 1
0.281713073400527 0.273926656893325 1 1
0.149268580923822 0.145196970777547 1 1
0.192409034032612 0.187451024765151 1 1
0.268686449503842 0.261327818839721 1 1
0.269166956513314 0.261540808606667 1 1
0.179111850641164 0.174796457286733 1 1
0.297478254385525 0.289230289356341 1 1
0.227228044781741 0.219934396558406 1 1
0.37000637637144 0.358942527438653 1 1
0.296850320779423 0.28787346683067 1 1
0.142790486510869 0.139646860125219 1 1
0.191926520609369 0.186124222677859 1 1
0.183043900783166 0.177340297496643 1 1
0.347505877219273 0.337418269288839 1 1
0.267165815793491 0.258287962919923 1 1
0.274783092799012 0.26615813914186 1 1
0.288485470005037 0.280633778592101 1 1
0.163767240377544 0.158718764171302 1 1
0.257752537678608 0.24981908104386 1 1
0.170670594235781 0.167597943510651 1 1
0.265006523778337 0.257276103491929 1 1
0.0971641456090619 0.0946019716028619 1 1
0.275663573802953 0.265901527680038 1 1
0.336015326866922 0.324285050505419 1 1
0.0921635386070628 0.0883248550644695 1 1
0.352002876632419 0.341643501610339 1 1
0.127497544037869 0.121864395090931 1 1
0.264534871642567 0.25751709762415 1 1
0.22785102118615 0.221085800601273 1 1
0.239545159375697 0.233180177267933 1 1
0.260915731472446 0.253836227797061 1 1
0.155320744021796 0.151415157871592 1 1
0.158230672737967 0.153413385406614 1 1
0.124241776487757 0.120384400725041 1 1
0.163149775336949 0.158222361226109 1 1
0.181958095088997 0.175916705501722 1 1
0.310114509218184 0.30100792748132 1 1
0.320157450025522 0.310930453755898 1 1
0.143364377287001 0.139475047976411 1 1
0.194594979728787 0.188727085834809 1 1
0.218260296876848 0.212004430885057 1 1
0.177891164246445 0.173908861160566 1 1
0.147592468758645 0.142983934704198 1 1
0.159167594159696 0.154988745024029 1 1
0.1692669194218 0.163898944266172 1 1
0.224179518832094 0.217809255625714 1 1
0.426998586738374 0.414537990791456 0 0
0.221713774834199 0.21490934019038 1 1
0.146342647315227 0.141587642655438 1 1
0.128869106050449 0.125154534280896 1 1
0.126188357054251 0.122383969502599 1 1
0.194953803648965 0.190167941046368 1 1
0.259670817598639 0.252873905422942 1 1
0.283558430778825 0.27395438088878 1 1
0.030473787584647 0.0304916211136169 1 1
0.0813664913942515 0.0807198156128039 1 1
-0.0248304915316614 -0.0239313869518772 0 0
0.255481599676927 0.248441188420072 1 1
0.139252045041527 0.135069979854709 1 1
0.0790333149327481 0.0768201831000648 1 1
0.424938168886512 0.41102124279593 0 0
0.171448895550695 0.164743318328907 1 1
0.308652336883395 0.300236671450117 1 1
0.312103433729935 0.30351222320347 1 1
0.223692365135639 0.217620856096776 1 1
0.218805372297816 0.212510771211008 1 1
0.373462471235241 0.362607126982795 1 1
0.190378016793643 0.183959989490134 1 1
0.296481806295332 0.287574599857947 1 1
0.172899319298503 0.168311801440001 1 1
0.0209362494080912 0.0206165816992307 1 1
0.122046301656197 0.117647920310417 1 1
0.198540105902948 0.192752695578291 1 1
0.214643939301461 0.209197490746964 1 1
0.168496188519348 0.163330123828333 1 1
0.159594243352516 0.155315785277637 1 1
0.15807961440236 0.153593951852506 1 1
0.17994000375577 0.173696007898428 1 1
0.267452710577495 0.259626019589962 1 1
0.172304615803591 0.16786015919951 1 1
0.143574667346212 0.13997791783974 1 1
0.310741062699414 0.301517435315422 1 1
0.0957665946841599 0.0918969944240352 1 1
0.180040394242502 0.175670264726813 1 1
0.277239600407331 0.268276958443003 1 1
0.283078159302321 0.27463675829826 1 1
0.00972413389729757 0.0112326846181985 1 0
0.381562822754525 0.369627122330116 1 1
0.262631773557738 0.255060300263217 1 1
0.197969938565168 0.192438604070767 1 1
0.327245571372867 0.318832435329801 1 1
0.0740448536236698 0.0717319111364763 1 1
0.0125768544709048 0.0117935939211681 0 0
0.117355032529178 0.114425388642291 1 1
0.30163418081271 0.292641618001824 1 1
0.286158112526517 0.277231683040372 1 1
0.187891372239318 0.180830190070011 1 1
0.265103830453972 0.256412697909052 1 1
0.166833477166401 0.16157948702036 1 1
0.00671973906255497 0.00569397673856846 0 0
0.13872448259236 0.134650211720786 1 1
0.329596288217041 0.321028888104035 1 1
0.316908858654039 0.307497117705451 1 1
0.158886295668027 0.155462183668373 1 1
0.205705362254747 0.199672368860816 1 1
0.223601262929029 0.217005989663849 1 1
0.138195146291142 0.134365790147265 1 1
0.199177581109338 0.19277424378905 1 1
0.206195603125713 0.200546910655146 1 1
0.285258008204859 0.27774387374304 1 1
0.18803729994564 0.183925698555326 1 1
0.286078639324188 0.277975372754871 1 1
0.388153489080034 0.375373314418447 1 1
0.260132463258235 0.252655364023071 1 1
0.0988348504769148 0.0956761929176786 1 1
0.210344306960351 0.204956696026249 1 1
0.0761398570801726 0.0750418920356649 1 1
0.147974111056247 0.143040859997062 1 1
0.192566826975438 0.187710893468553 1 1
0.325236757340765 0.315209904411539 1 1
0.246702150191671 0.239866014201692 1 1
0.308411218974382 0.300001562243516 1 1
0.150594158049133 0.146879666466181 1 1
0.242874487857558 0.235427193764383 1 1
0.224065494095113 0.217774559890209 1 1
0.155001011796176 0.150054637854752 1 1
0.0235511031744512 0.022317737350314 1 0
0.346933947949006 0.336243824049673 1 1
0.29008424728471 0.281801957456112 1 1
0.114658531295774 0.112565967745442 1 1
0.377940101812818 0.367050752664225 1 1
0.258015175803665 0.250898671809599 1 1
0.21455684749231 0.208755120864485 1 1
0.215806229274571 0.210205091392436 1 1
0.222421680594136 0.214844472161427 1 1
0.115346150503593 0.111650052520916 1 1
0.170354891385015 0.165551899566723 1 1
0.130500012738084 0.127056937319865 1 1
0.0517492224003657 0.049210957312579 1 1
0.19904624783717 0.193097484623043 1 1
0.320947676826487 0.310697895362363 1 1
0.243605481999044 0.236515499942649 1 1
0.268993820129702 0.260329840930559 1 1
0.207486109669703 0.202158217192221 1 1
0.190722712665326 0.1849944963526 1 1
0.130645486649868 0.126354143243937 1 1
0.267488388102549 0.260249431571973 1 1
0.153902434552709 0.149585618531811 1 1
0.110665449834098 0.107402502316365 1 1
0.199363118465411 0.194277117417994 1 1
0.162499213623879 0.157557624074501 1 1
0.167692476455424 0.162761800320292 1 1
0.230099743870197 0.223535807683998 1 1
0.299427937099736 0.290471152480745 1 1
0.279739468025362 0.271380938619971 1 1
0.410834769812085 0.399330901597667 0 0
0.35602312604327 0.345665482804033 1 1
0.118768544480121 0.115177653805298 1 1
0.190541747905614 0.183921827179678 1 1
0.132119263314012 0.128807767820689 1 1
0.231437506140745 0.224495482811297 1 1
0.123737664565717 0.120173321240056 1 1
-0.0461276377317571 -0.0451361148097681 0 0
0.302234254419726 0.29220384908003 1 1
0.289290795608751 0.280115125129413 1 1
0.241752534817136 0.235583357420232 1 1
-0.0749679244588006 -0.0727368555492912 0 0
0.265583076944335 0.258332862038729 1 1
0.279280734914323 0.271495984215488 1 1
0.141545497192843 0.138177247515375 1 1
0.226370248951398 0.218527561220987 1 1
0.0164282099448051 0.0156753763511316 0 0
0.214662702006787 0.208146379293874 1 1
0.190038938164367 0.183874235893901 1 1
0.327744858796204 0.319243113794854 1 1
0.355969756961854 0.345177133398411 1 1
0.222090626168581 0.216127655722019 1 1
0.233264431066819 0.22661643553628 1 1
0.230913005370609 0.223946811336617 1 1
0.181524285788653 0.178232853694969 1 1
0.177236581924173 0.172246208930424 1 1
0.21495601259935 0.208993688746005 1 1
0.215741097749498 0.207094697438452 1 1
0.206853437033361 0.20182982308666 1 1
0.225874304595908 0.21969522339715 1 1
0.214568500294214 0.207632902505149 1 1
0.196580511365676 0.191562734381529 1 1
0.175176239272127 0.169725975459858 1 1
0.328541169243675 0.319953969054472 1 1
0.167748351632072 0.164116158912364 1 1
0.353386656755769 0.344351779405571 1 1
0.347244474785435 0.336912795481222 1 1
0.259953658855526 0.252106281574834 1 1
0.127435404275973 0.12473803564 1 1
0.201839863019984 0.197098071732527 1 1
0.358640796404739 0.348000369763695 1 1
0.155020245881867 0.15102159572241 1 1
0.218540933441459 0.211320086266977 1 1
0.292325538167635 0.283278268192145 1 1
0.2808712542052 0.270680365276333 1 1
0.211987924645164 0.205758888923104 1 1
0.100144367913121 0.0964800155419734 1 1
0.202159253028705 0.196318458982098 1 1
0.247134212350353 0.239891356759546 1 1
0.222992613418651 0.216865268728586 1 1
0.187655022287331 0.182347345642717 1 1
0.175492700371495 0.170388750512253 1 1
0.153235232487038 0.149273573404888 1 1
0.281254262445714 0.273308607279652 1 1
0.248190834180124 0.241425173456082 1 1
0.209387997666509 0.203025350204563 1 1
0.261468897888859 0.253558474543155 1 1
0.312491444570435 0.304572441222591 1 1
0.24396881403234 0.237854321902375 1 1
0.174685968546515 0.169522773897037 1 1
0.275709416700218 0.26682258719312 1 1
0.234046350672332 0.227833850385619 1 1
0.139078591977249 0.134824977209727 1 1
0.347168445172003 0.336730719725411 1 1
0.0780877185674076 0.0755771230481008 1 1
0.220555076002686 0.214228552343469 1 1
0.244328164302567 0.237602910761421 1 1
-0.0120696474665484 -0.0134503856688303 0 0
0.01563862142192 0.0156011755734851 1 1
0.172183376334186 0.166193782167221 1 1
0.319047088868843 0.309917793035886 1 1
0.33303237810324 0.32405332280291 1 1
0.168265728437982 0.163330141093644 1 1
0.290801637731081 0.28236206622043 1 1
0.218857969279965 0.213234834187545 1 1
0.0103328078762965 0.0103127700519883 1 1
0.296703271272778 0.288293062896661 1 1
0.428085336662405 0.415296501758363 0 0
0.273666228190925 0.264131788192053 1 1
0.177785972350077 0.172910908025104 1 1
0.168065087955534 0.163942767561872 1 1
0.124524733927095 0.12043653633076 1 1
0.175697098514136 0.172082583390161 1 1
0.159748268888032 0.155101346638658 1 1
0.304543356304607 0.296265718411285 1 1
0.119364889492162 0.116113433229184 1 1
0.0757490970208898 0.0739897215213449 1 1
0.232935589778904 0.227298911506501 1 1
0.148204251298983 0.143876339871704 1 1
0.152133035421029 0.147587306273754 1 1
0.116008893396769 0.111112918405358 1 1
0.290427240404223 0.281935602412809 1 1
0.233064817937025 0.226913927903844 1 1
0.0836946497128749 0.0811349745269392 1 1
0.228456545761667 0.221544355483784 1 1
0.271863061962178 0.26325123826719 1 1
0.233198924297049 0.225988473594307 1 1
0.226566785974572 0.219716402230522 1 1
0.225209417112355 0.219485233819652 1 1
0.224612432769285 0.218667889708716 1 1
0.204437206070679 0.200256998216652 1 1
0.174107048309179 0.16883063286378 1 1
0.0838493536132208 0.0814726068437202 1 1
0.163919326591027 0.160004095068936 1 1
0.305769971082774 0.295902410888865 1 1
0.240628208828618 0.235207566149065 1 1
0.330835172635603 0.320921922879858 1 1
0.30197935806171 0.291383718534574 1 1
0.182581750022093 0.176853060996263 1 1
0.194457182429963 0.187870849970097 1 1
0.188974215297207 0.183069636535046 1 1
0.10095344150289 0.0977268637390601 1 1
0.17446959030697 0.169619719381118 1 1
0.103534175202302 0.100131235872494 1 1
0.0378795316697671 0.0376913445349848 1 1
0.249280199831083 0.241828145254697 1 1
0.15679081743195 0.151741696121939 1 1
0.33277910655753 0.323470707246546 1 1
0.274456837076099 0.26695846964669 1 1
0.230672615013594 0.222647833146096 1 1
0.263058195602308 0.25511180164628 1 1
0.0606885151798999 0.0568869015486133 1 1
0.176795758603178 0.1716467421705 1 1
0.190000711290452 0.184421564859156 1 1
0.251081877312028 0.243957739395015 1 1
0.207059689743884 0.201717007979194 1 1
0.40091635739274 0.389805077187361 1 1
0.145024895254458 0.141643069932304 1 1
0.317242743606173 0.308896794993957 1 1
0.283890701545576 0.27669498065352 1 1
0.0531326472646086 0.0514427576706882 1 1
0.137323684323149 0.13376077200535 1 1
0.169373866502277 0.16434027069097 1 1
0.246113480419182 0.238347284866853 1 1
0.263334497904379 0.255241080221222 1 1
0.150131556518301 0.146550931641422 1 1
0.249577031128892 0.242639318231671 1 1
0.151859383046159 0.147322523085802 1 1
0.143528107499084 0.139383426804356 1 1
0.0879817969079919 0.0868968113680735 1 1
0.274577055766985 0.266420292556455 1 1
0.258171320325089 0.250397838827113 1 1
0.193981116864843 0.18890602697972 1 1
0.294046932467833 0.286205367169456 1 1
0.159222258286456 0.156281136473582 1 1
0.11564936681489 0.114725251957196 1 1
0.440663061287754 0.427969267664841 0 0
0.124491559922699 0.12091293228346 1 1
0.215853464713274 0.2093123691697 1 1
0.0895124251870645 0.0868775369426952 1 1
0.160646035699267 0.155647335956617 1 1
0.216275701471906 0.210055239279948 1 1
0.224902214359578 0.217333527341439 1 1
0.0670588354629099 0.0661989610643934 1 1
0.40537840664962 0.392874387023886 1 1
0.0817074652305968 0.0795061684054509 1 1
0.197384653548266 0.192509614878513 1 1
0.177858301150738 0.172811486503009 1 1
0.328134203350345 0.317783471149023 1 1
0.261561267186626 0.253917886049004 1 1
0.140157870773141 0.136571814763803 1 1
0.228449800936912 0.221302179754923 1 1
0.0689594840534687 0.0666127048350112 1 1
0.287111549012897 0.2795755484162 1 1
0.187790350117714 0.182427762290001 1 1
0.0823308538875733 0.0794048369248944 1 1
0.408088901451834 0.394799353623965 1 1
0.373814777618773 0.363914644897653 1 1
-0.0617379495070368 -0.0607730250444327 0 0
0.187393322118331 0.180378563054848 1 1
0.0614659729129988 0.0596896371353392 1 1
0.0218308042365822 0.021500323224387 1 1
0.173650240855455 0.168054599906035 1 1
0.261026424095367 0.253912875786185 1 1
0.159735190482099 0.154851865566255 1 1
0.354737753976789 0.345253893863548 1 1
0.25053530474983 0.242538476540684 1 1
0.144295038708609 0.140063280565094 1 1
0.274336820322538 0.267816533367519 1 1
0.0967493090875131 0.0941510439879935 1 1
0.1203524339575 0.117495194287231 1 1
0.17576371008729 0.171590683984576 1 1
0.0497200657973166 0.0486431860879365 1 1
0.0737253574367166 0.0715390877383486 1 1
0.453261921429278 0.440679476759142 0 0
0.29975327420419 0.290839109604841 1 1
0.206212353153487 0.19962239936655 1 1
0.245503002508842 0.237454107125892 1 1
0.148761877866341 0.144007050910797 1 1
0.174529071477136 0.170513480165089 1 1
0.145722720959866 0.141039079233944 1 1
0.18991676952036 0.184393286387611 1 1
0.153885447718431 0.149089162503476 1 1
0.160057595994016 0.15556286715384 1 1
0.157202862504988 0.152062250560781 1 1
0.354054592902056 0.343067949227445 1 1
0.0325515157262036 0.0330376813822579 1 1
0.407028027767527 0.395987852860931 0 0
0.154265514690866 0.149309592897886 1 1
0.129397253562782 0.125485008517252 1 1
0.10237208407988 0.0995722899507768 1 1
0.314827554474421 0.306166562021337 1 1
0.0613468137253317 0.0593757050350214 1 1
0.0779202317674174 0.0756918604174778 1 1
0.167591528133619 0.163458410409354 1 1
0.228936961724697 0.223020520864374 1 1
0.243054380453369 0.235976963839789 1 1
0.15475186578409 0.150949303525789 1 1
0.199101737179007 0.193165129184945 1 1
0.340814066101651 0.330719075506399 1 1
0.28889036329635 0.2796929716121 1 1
0.250239283999219 0.243085812438211 1 1
0.352678538982694 0.341446948283457 1 1
0.289811391698393 0.281233885787889 1 1
0.268435696981728 0.261148191467349 1 1
0.196812732948783 0.191223989187893 1 1
0.195575247454936 0.190482589848348 1 1
0.218592282546654 0.211905268461093 1 1
0.271386706099805 0.264071344557436 1 1
0.196247366276171 0.192096286613727 1 1
0.193877319125068 0.187848519864554 1 1
0.0796409731823856 0.0781821816867495 1 1
0.343580631704561 0.333277682422443 1 1
0.137263508993801 0.132399157130675 1 1
0.00191435524273927 0.00219124124847601 1 1
0.258325264110455 0.251945351719553 1 1
0.235525323519156 0.228244475340294 1 1
0.294680473390173 0.286315987631898 1 1
0.350927297284023 0.34122847456659 1 1
0.135254942783949 0.131407456020337 1 1
0.110974066995497 0.108026783809794 1 1
0.198178809457804 0.193060647962904 1 1
0.19474209627042 0.188621482884058 1 1
0.219646856039695 0.213598936423021 1 1
0.315242175444901 0.306288726703576 1 1
0.141826514418201 0.13824338355127 1 1
0.211017727489199 0.204741258660683 1 1
0.201101453960437 0.195563517189324 1 1
0.101305897665699 0.0980399106053368 1 1
0.291330744357697 0.283127744839254 1 1
0.159623400618317 0.1546621333271 1 1
0.0999481595165133 0.098071136044207 1 1
0.1075842919125 0.104766789041515 1 1
0.206966775756302 0.201799645517172 1 1
0.195910229056747 0.190621972965039 1 1
0.147765093612288 0.144423076241997 1 1
0.281137957859807 0.273513558833853 1 1
0.20463510439958 0.198938482386997 1 1
0.0491288485428288 0.0479395768960898 1 1
0.162675127802315 0.158865122727967 1 1
0.298619767756035 0.289131414912921 1 1
0.0918616450536347 0.0875639531747896 1 1
0.277119399394364 0.267479978456275 1 1
0.100282511528201 0.0963781316677832 1 1
0.209438801929418 0.202906293884492 1 1
0.0479027869178393 0.0458932430669526 1 1
0.240436474827481 0.233038401477993 1 1
0.161446825576078 0.157631870470172 1 1
0.172725262131299 0.166866182188592 1 1
0.280328404295016 0.272361671948417 1 1
0.174436522937467 0.169415649646435 1 1
0.157177678666656 0.153089238323874 1 1
0.276602312126387 0.269857361764239 1 1
0.231380019947579 0.225021233085297 1 1
0.121141969792589 0.117598988007999 1 1
0.0258069046188602 0.0251745929201752 1 1
0.29430621646171 0.287193097842954 1 1
0.177225445620011 0.171466475531718 1 1
0.147831188314904 0.144686959862352 1 1
0.346204464102862 0.336032438709218 1 1
0.279004651206675 0.270622381835259 1 1
0.301387229726081 0.292117910006857 1 1
0.297468927795183 0.288890706813152 1 1
0.0974274800454081 0.0951439093981076 1 1
0.0338340690588919 0.0329288801430554 1 1
0.231887729102548 0.225505922776014 1 1
0.0820318274694133 0.0786696425252093 1 1
0.395639111500055 0.385148157011712 0 0
0.154524232114029 0.150170332909505 1 1
0.179382341886989 0.174810387932471 1 1
0.214961234463807 0.209228476602536 1 1
0.224592902847594 0.218705145456174 1 1
0.270343783438022 0.262994926286437 1 1
0.309572204785489 0.300607747734062 1 1
0.135263233756275 0.131135058650561 1 1
0.317441219285019 0.308472345401127 1 1
0.0976733917216088 0.0954539705171942 1 1
0.215382058428439 0.208675893927012 1 1
0.103689035352111 0.100763381254303 1 1
0.0713316384391024 0.0690903836385054 1 1
0.0723313678540269 0.0703855583817947 1 1
0.2159176177951 0.210235551129594 1 1
0.15764702627448 0.152442816944618 1 1
0.170264473945558 0.166785638070864 1 1
0.0589725507899608 0.0572606405515694 1 1
0.210439455419375 0.205618303233817 1 1
0.263713468542073 0.255087251930594 1 1
0.278129439031827 0.270435102947473 1 1
0.172923999570928 0.168512480521054 1 1
0.0960558828420131 0.0930613945571455 1 1
0.125834172320741 0.122008282712747 1 1
0.0899408432192312 0.0870535924819586 1 1
0.13323051920228 0.129314476142597 1 1
0.145173808911281 0.140230470782272 1 1
0.125190061652721 0.121318257283078 1 1
0.323670926355342 0.31344429366725 1 1
0.0263210945601478 0.0247529286696207 1 0
0.146844616589692 0.142905864358175 1 1
0.283048902707699 0.275142441791155 1 1
0.182618967869942 0.177689266973974 1 1
0.228127553788281 0.221167481349103 1 1
0.290667543152758 0.282836664297643 1 1
0.263637089639765 0.255927605549099 1 1
0.0149164108981497 0.0153873702195758 1 1
0.471953195684204 0.458529988204753 0 0
0.214703860026165 0.208334932922973 1 1
0.328176660172018 0.318659572538801 1 1
0.327360179558072 0.318332971195232 1 1
0.287836901551803 0.278867482138174 1 1
0.213933397278092 0.207046125093798 1 1
0.177632661814864 0.173138116924959 1 1
0.125472669828462 0.123235013086439 1 1
0.248742379704305 0.241697034352245 1 1
0.273735020825248 0.263930202678154 1 1
0.119266163872437 0.116120953473627 1 1
0.261631135525152 0.253905700736626 1 1
0.275699912247945 0.267557808625596 1 1
0.27877461006046 0.268894791674912 1 1
0.248186255458354 0.241685714040964 1 1
0.279504639824957 0.271030630592251 1 1
0.298262764858541 0.288831389338926 1 1
0.171302698023919 0.166571604466074 1 1
0.320927932608442 0.309718900916114 1 1
0.183178237440585 0.177963536365521 1 1
0.22315410852699 0.216859512046678 1 1
0.442659512755466 0.428726293858348 0 0
0.246288592068872 0.239118086402605 1 1
0.101150728101895 0.0983207427407994 1 1
0.159409821906418 0.154915697641518 1 1
0.122474190363674 0.119437719126641 1 1
0.216482134351799 0.209606069922153 1 1
0.0601411664335474 0.0579427797395035 1 1
0.338411366276143 0.329120689936708 1 1
0.277077034869263 0.270243045608672 1 1
0.0514673314646827 0.0505703206618054 1 1
0.126795927627889 0.122995500589222 1 1
0.265784427022299 0.258490119474042 1 1
0.0953727074260919 0.0921140235840057 1 1
0.226022071470515 0.219045501131998 1 1
0.245040311176161 0.237483958698202 1 1
0.0809043195145173 0.0771761300400804 1 1
0.094939376613453 0.0922793209913511 1 1
0.220656786789908 0.213715617369142 1 1
0.232594473223658 0.226025709448297 1 1
0.26386509752046 0.256605872360029 1 1
0.067461868180786 0.0649441997792415 1 1
0.209698731110222 0.204003446914751 1 1
0.334945990072051 0.325675267731267 1 1
0.223443828352754 0.216893094105512 1 1
0.135891141550799 0.13210089420318 1 1
0.239224180449514 0.232358813114545 1 1
0.229039153056819 0.221714002978125 1 1
0.311766695131063 0.302447433256745 1 1
0.221136566857448 0.214965413838789 1 1
0.135566535444752 0.132227775897328 1 1
0.126549408189919 0.123810649102519 1 1
0.14497058191072 0.141996884124434 1 1
0.0892322324694054 0.0868712776300915 1 1
0.260701841783899 0.253448296455657 1 1
0.0961653711120016 0.0943710652381091 1 1
0.0505599184236444 0.0492182932138674 1 1
0.126423788601518 0.121709228334536 1 1
0.220806692926539 0.214746750267449 1 1
0.222389877967406 0.216843941357663 1 1
0.201705826296862 0.195736047439301 1 1
0.252427709147375 0.244643482225989 1 1
0.26134796748037 0.253203624702682 1 1
0.10044352347287 0.0964503618257621 1 1
0.238660849985764 0.232482539270183 1 1
0.264529166963505 0.25694349289918 1 1
0.0698551549172639 0.067779638712023 1 1
0.256412550232609 0.248584101981423 1 1
0.350135059954826 0.340108704216029 1 1
0.339907209012214 0.329464942388529 1 1
0.147866145361692 0.14382481422069 1 1
0.211757350700052 0.205991044770052 1 1
0.241174118152623 0.234308292200308 1 1
0.220985292595445 0.214368871903261 1 1
0.123795967939694 0.120066709049959 1 1
-0.0637284642683242 -0.0618085376235233 0 0
0.101227273317513 0.0978668719277562 1 1
0.143584462188454 0.139209662434385 1 1
0.184470951848634 0.179604864250997 1 1
0.0446453875327208 0.04544064508658 1 1
0.162281334466474 0.158083296023187 1 1
0.136323422476022 0.131939709399416 1 1
0.158318967175026 0.152622028914419 1 1
0.213795755277724 0.206750002786073 1 1
0.220757636058441 0.214011427298673 1 1
0.123693848739091 0.118467105496806 1 1
0.412203909290921 0.400500738697093 0 0
0.235858334595626 0.228608232527258 1 1
0.272278428416432 0.264442675771325 1 1
0.258490996862891 0.250554475870627 1 1
0.428177071530204 0.416284920420534 0 0
0.199097430557064 0.192934234808669 1 1
0.291884136446267 0.283861928326098 1 1
0.316740630217676 0.308180058003991 1 1
0.186035901464409 0.181582734323398 1 1
0.150008241868928 0.144990363522462 1 1
0.0315865513832131 0.0309450181151586 1 1
0.0716180170443924 0.0690391829064098 1 1
0.141389393347773 0.137914281255965 1 1
0.229221575211303 0.222751649381598 1 1
0.115301793321099 0.111825287893481 1 1
0.286661331858704 0.278401934186868 1 1
0.300804050668368 0.291907609710928 1 1
0.349173388371097 0.339361838562892 1 1
0.250398909636269 0.243190372113217 1 1
0.10424777556932 0.101388696039472 1 1
0.232378377137704 0.226526002152725 1 1
0.193437077044314 0.187292777732337 1 1
0.365918437265812 0.355449391485788 1 1
0.326630827305548 0.317673849394306 1 1
0.244840802029868 0.236751419979809 1 1
0.230821158344006 0.223896040778236 1 1
0.0474452858028871 0.0460756429060873 1 1
0.139640616477106 0.13663142809434 1 1
0.275847806930414 0.267173258999952 1 1
0.272937233058086 0.264889267257535 1 1
0.310985842175651 0.302484568055196 1 1
0.285328308035544 0.27776915494137 1 1
0.30388295725557 0.294453791629267 1 1
0.244048266717193 0.238084566120569 1 1
0.107054024710368 0.104501245785729 1 1
0.264749897373456 0.257449100155165 1 1
0.181683800318653 0.176797441125099 1 1
0.30053162976817 0.291905310384706 1 1
0.235349253004318 0.228783353120397 1 1
0.289735645317444 0.282118918338299 1 1
0.298847588228848 0.290005755288303 1 1
0.234338262666398 0.226380134569809 1 1
0.193563059391985 0.18721329002763 1 1
0.110378287907758 0.107086365639128 1 1
0.0797307716299988 0.0777626277638022 1 1
0.168507473720254 0.162206510716652 1 1
0.170432814629075 0.166037197101548 1 1
0.217895837086487 0.211285855618671 1 1
0.384873441953479 0.375429755334973 0 1
0.213644251791098 0.208251629976166 1 1
0.301848801935753 0.293278019616425 1 1
0.263593315110709 0.255332181091236 1 1
0.149550584496573 0.143964621615599 1 1
0.225780207700208 0.219275991144835 1 1
0.188180343764191 0.182152551544548 1 1
0.241544147192869 0.233572167945355 1 1
0.178047806517764 0.172986842287374 1 1
0.103237336949153 0.100878067862305 1 1
0.178536864881164 0.173258065476375 1 1
0.168109843989872 0.163003359279486 1 1
0.148446794011547 0.143955400847977 1 1
0.0829174103841252 0.0807359111220296 1 1
0.288481379761908 0.280435597732664 1 1
0.294858979759995 0.287026417505336 1 1
0.111387956105784 0.106889579629134 1 1
0.289247227875181 0.27875921145005 1 1
0.0753737491609871 0.0744463315742563 1 1
-0.00653814328698572 -0.00702552931939192 0 0
0.130302184684403 0.126702106936712 1 1
0.259464365348093 0.252984440796899 1 1
0.118354086375598 0.115057064682321 1 1
0.166477845325044 0.160150931956113 1 1
0.29277684584561 0.284279648572965 1 1
0.349568659910554 0.33997846768368 1 1
0.306841011700875 0.296873547221489 1 1
0.0906128107230343 0.0887734962307372 1 1
0.121865874235868 0.11885416116166 1 1
0.283878166025846 0.274191578176994 1 1
0.0668627108643762 0.0655253464452037 1 1
0.242692334914537 0.235092298729677 1 1
0.0952150243931911 0.0914985069656876 1 1
0.12566415410391 0.12222565759783 1 1
0.308638510228876 0.30015489000385 1 1
0.260221776701124 0.251556269674466 1 1
0.25092185179712 0.2434177638938 1 1
0.121710999449955 0.118520393565095 1 1
0.100812301656047 0.0980002680265979 1 1
0.254913096117462 0.248719401611641 1 1
0.168778025246674 0.163490150233906 1 1
0.236501042943707 0.229486749399795 1 1
0.159169067849413 0.155707099414941 1 1
0.209990828982958 0.203326334447158 1 1
0.30458610966038 0.295905231914168 1 1
0.252003475047928 0.244608684520258 1 1
0.333984059668718 0.324557722097956 1 1
0.043976935864266 0.042376854060904 1 1
0.103389377310811 0.10127931168855 1 1
0.207019084335194 0.201011202068062 1 1
0.357562092217998 0.346398312223952 1 1
0.159554252907501 0.154914755828068 1 1
0.136008404876899 0.131737814701182 1 1
0.267131673208541 0.259368720892152 1 1
0.456392259743295 0.442684957951872 0 0
0.20045534956735 0.194037345862542 1 1
0.226266169861928 0.219497851502701 1 1
0.205365184554628 0.199544032694288 1 1
0.165805887150864 0.161992257834545 1 1
0.367807139043245 0.358169740289505 1 1
0.267652905837764 0.258879285224346 1 1
0.205012806251432 0.199770406987226 1 1
0.113411078725453 0.11175517439925 1 1
0.284393492706501 0.275992099546442 1 1
0.247183972459887 0.23918660328909 1 1
0.224967826666052 0.219400495771986 1 1
0.454470822950365 0.441797990286259 0 0
0.127899410689892 0.123749805670592 1 1
0.136280150998103 0.131914967806947 1 1
0.302720014365206 0.294135328838972 1 1
0.238505442617901 0.228925945820401 1 1
0.229996046450342 0.223515465209807 1 1
0.179215049890171 0.174032986945543 1 1
0.190705632446409 0.185127278550195 1 1
0.178142121026688 0.17307884139643 1 1
0.22944197339822 0.221962158483539 1 1
0.2091660475541 0.202511622136684 1 1
0.0974609113321985 0.0959108151100271 1 1
0.149026845544476 0.144335085129703 1 1
0.332398822966251 0.323412512821936 1 1
0.295075597526504 0.285152183616597 1 1
0.0765440798136005 0.0739380726849658 1 1
0.148408117918005 0.144024121026763 1 1
0.0328209289929379 0.0318028772498438 1 1
0.161869600529435 0.157451541760975 1 1
0.243308675108899 0.236686023135631 1 1
0.23491645285093 0.228592724814701 1 1
0.127861158381031 0.124299837905974 1 1
0.196623765489731 0.19102508204515 1 1
0.146457678070192 0.141820880099344 1 1
0.238294076988578 0.232084617011701 1 1
0.127021123835747 0.123131352101039 1 1
0.172044195322839 0.168894950985702 1 1
0.224446751401033 0.217661592550766 1 1
0.205338262826158 0.199003616205588 1 1
0.22703228358424 0.220060865890778 1 1
0.221254994091103 0.214012651994936 1 1
0.119785058569978 0.116396151878293 1 1
0.20645510194196 0.200473742518587 1 1
0.152105995742283 0.147106340608215 1 1
0.0717455816311346 0.0693076569468703 1 1
0.21950871653424 0.21319215667452 1 1
0.336458093377005 0.327266149927501 1 1
0.182215036718861 0.176033533974368 1 1
0.326182594509016 0.317403830224153 1 1
0.240179548133933 0.232055556053614 1 1
0.128782449564585 0.125317100995379 1 1
0.167431375067697 0.162897101625859 1 1
0.16664881307194 0.163183045445587 1 1
0.211249713319009 0.205085339885794 1 1
0.276468762803789 0.267704396362816 1 1
0.295878019850055 0.287127861653242 1 1
0.312665204039913 0.30470476917428 1 1
0.226917717386647 0.220616705333082 1 1
0.307989347670544 0.298775821987622 1 1
0.307638680774562 0.298878246998149 1 1
0.137896025736903 0.134695081881024 1 1
0.333419476069648 0.323560463429747 1 1
0.231461889661357 0.224839193566317 1 1
0.201153635525315 0.196333098380278 1 1
0.12459848017863 0.120728540556223 1 1
0.349243591660455 0.339452197446002 1 1
0.117841966143326 0.114395631429236 1 1
0.0938792071070399 0.0909184598196038 1 1
0.172604677111889 0.167954251316067 1 1
0.152689949680623 0.148032027011801 1 1
0.139855245182413 0.136060969250774 1 1
0.148543952562704 0.144708134457681 1 1
0.272104742529448 0.263814479492749 1 1
0.22382727659614 0.217014209839012 1 1
0.263526398935902 0.255880080068811 1 1
0.292271991783688 0.283567179193511 1 1
0.335512771040115 0.326581458887311 1 1
0.137593724446101 0.13471915545867 1 1
0.170737750268172 0.165852622166052 1 1
0.0976828810731921 0.0951801374592688 1 1
0.11553518831392 0.111989822921263 1 1
0.290358535994625 0.281399960607814 1 1
0.20349622494709 0.197092479163938 1 1
0.20265559218154 0.196527189435781 1 1
0.259496541223969 0.252406674418449 1 1
0.208403997160391 0.202363783755281 1 1
0.0568634022077017 0.0555098400955036 1 1
0.300870368974108 0.292450450760639 1 1
0.325996928436989 0.315759498249477 1 1
0.0184204448113168 0.0178371474368591 1 1
0.293084946758379 0.284372485908346 1 1
0.156846268575062 0.152294406401429 1 1
0.216968266566406 0.210300041868639 1 1
0.269118168504488 0.261140208740517 1 1
0.205949695674999 0.19972822007532 1 1
0.0923313270921695 0.0881167638616475 1 1
-0.0582664682860609 -0.0559522134891546 0 0
0.20938635575104 0.203234798714793 1 1
0.266908002885092 0.258159110243178 1 1
0.255489313236189 0.246726544022779 1 1
0.212298812962598 0.205718011754698 1 1
0.232059914905552 0.224136037851309 1 1
0.283012276904386 0.275009855575738 1 1
0.186737066462986 0.180800683632362 1 1
0.296473934327977 0.287036621425966 1 1
0.110201194915665 0.107188605941202 1 1
0.293489045276393 0.284635650672578 1 1
0.27209157051485 0.263432470435867 1 1
0.29539111342059 0.286786137536396 1 1
0.17412167868801 0.169248930357635 1 1
0.207979311622247 0.201337547805828 1 1
0.0303366099896107 0.0292190737840783 1 1
0.159982047631167 0.155673744245196 1 1
0.171512397669856 0.166108772483558 1 1
0.26176994918137 0.253421011569569 1 1
0.135527024333087 0.131613506724457 1 1
0.105823859276019 0.103222285074361 1 1
0.20444039234612 0.198951737677011 1 1
0.161056205740639 0.156653611987925 1 1
-0.0693848641714716 -0.0676259733397557 0 0
0.260354553413862 0.253101101713714 1 1
0.326204596807217 0.313528233140365 1 1
0.222900297256241 0.216545868759423 1 1
0.270467906849004 0.262183385026562 1 1
0.235846835050806 0.22883157708935 1 1
0.265945418734017 0.25767824116958 1 1
0.234681206351803 0.227901147684128 1 1
0.253738526938669 0.247580718179469 1 1
0.0609425178835067 0.0595494648581084 1 1
0.232933515589061 0.226030910213399 1 1
0.247512293257814 0.239502441673585 1 1
0.0134533064274924 0.0133728246201065 0 0
0.256147724870119 0.24966932733181 1 1
0.135056221148067 0.130173141034425 1 1
0.281269072787775 0.272685596362262 1 1
0.0694780584394519 0.067506747204747 1 1
0.211303884383783 0.204615203026132 1 1
0.146331893300872 0.141223888000025 1 1
0.141548273944028 0.137572335950763 1 1
0.280101050831194 0.271907436520358 1 1
0.18931479668132 0.184105503110083 1 1
0.0525581384587428 0.0487847956708718 1 1
0.24787706853544 0.240849836880038 1 1
0.10945455151325 0.105289695943423 1 1
0.276684030040489 0.268619784963182 1 1
0.177278692602705 0.171291754494782 1 1
0.165781827506881 0.161325468203951 1 1
0.295287390776464 0.287286610370481 1 1
0.082513593842834 0.0797728499241623 1 1
0.249423501351291 0.242171532080106 1 1
0.124632902292847 0.12011038954832 1 1
0.0420435592354837 0.0395762791170769 1 1
0.247903169167505 0.240229781632419 1 1
0.149265525753505 0.144892675690385 1 1
0.171401158628273 0.166782767216832 1 1
0.0538930525219889 0.0525904095855005 1 1
0.123905353092729 0.120165161968081 1 1
0.273808824343382 0.265309081863432 1 1
0.214349156761521 0.207423332926217 1 1
0.263276439018345 0.254232059576355 1 1
0.187430985897982 0.182340534476788 1 1
0.308872958205291 0.299937647674764 1 1
0.149219268775247 0.144578598328173 1 1
0.193015306562613 0.187718702548586 1 1
0.0625008567768756 0.0614978287297019 1 1
0.179032928903008 0.173017500620588 1 1
0.32559515934051 0.315290617107783 1 1
0.210777407980855 0.20499312474527 1 1
0.322260335335909 0.312845469129748 1 1
0.119366670027533 0.115230661330906 1 1
0.351702079346139 0.342420339067769 1 1
0.384059130717223 0.371761398526876 0 1
0.202370710142147 0.196671217195536 1 1
0.123993581534889 0.119521984627553 1 1
0.376436843680799 0.365412267226211 1 1
0.191748762531951 0.186293815890179 1 1
0.123858295705331 0.119884965927094 1 1
0.118313017425518 0.115263578351125 1 1
0.223505430566409 0.217219139341274 1 1
0.0990343844542449 0.0951546211058738 1 1
0.191084207675274 0.185899585504627 1 1
0.222213974864848 0.214608475992162 1 1
0.104310367869883 0.102350368255529 1 1
0.163544566466038 0.159161687884734 1 1
0.277713931843669 0.270481789414733 1 1
0.152906854716784 0.148444135620286 1 1
0.134315238100513 0.130806569050094 1 1
0.196592575603348 0.191798396875929 1 1
0.198006903377565 0.192033537641949 1 1
0.16624302061103 0.161649846131865 1 1
0.21186423020181 0.2066887356703 1 1
0.285111586021089 0.276913590849992 1 1
0.411011962188291 0.399607395054022 0 0
0.28203008668389 0.274295635177089 1 1
0.125947834154672 0.123612978940705 1 1
0.197860807471098 0.191492850043783 1 1
0.209790791541302 0.204227839984756 1 1
0.100627729808692 0.0980422983438524 1 1
0.0798585148400789 0.0780187246364128 1 1
0.288941734390631 0.28011430818051 1 1
0.2797064057905 0.271869518367397 1 1
0.0455288670236583 0.0439626833863007 1 1
0.224520818926629 0.218129624750171 1 1
0.171337980582611 0.165561339033384 1 1
0.180697577786176 0.17591810642866 1 1
0.205017793290898 0.198581204235941 1 1
0.149635968156841 0.145936380147191 1 1
0.257636292165425 0.250640745181475 1 1
0.209463924012468 0.203218725241972 1 1
0.15541429237054 0.150853399980447 1 1
0.0848896449948009 0.0834140361170447 1 1
0.265552033506053 0.257381311998073 1 1
0.156841333592975 0.152212865531638 1 1
0.182598570397027 0.176100460992963 1 1
0.267478950312128 0.26008628984038 1 1
0.309208680066348 0.29941331556386 1 1
0.177948478731125 0.173197481958188 1 1
0.179079051088636 0.173377311650558 1 1
0.454222434374038 0.441207233804636 0 0
0.296601178925094 0.288751999990795 1 1
0.412482571472435 0.399277764328756 1 1
0.241844245916868 0.234068954880618 1 1
0.151200626307451 0.148439193803106 1 1
0.169904394117484 0.164993164502567 1 1
0.0517326468704231 0.0502387287926661 1 1
0.23775325437352 0.230638891601892 1 1
0.290661049672584 0.28165007427103 1 1
0.336293631606435 0.327361119564602 1 1
0.24889865796674 0.240600753830333 1 1
0.263372874990502 0.256677087124409 1 1
0.386595643941678 0.375896401721693 0 1
0.0690624385903275 0.0677485126113504 1 1
0.172146104105686 0.166812289822353 1 1
0.261708066370208 0.254750385398284 1 1
0.365955460192161 0.353681365992742 1 1
0.207195423455672 0.200754816033194 1 1
0.365290956335684 0.354740993752006 1 1
0.292931907158888 0.284571308856935 1 1
0.277429129993541 0.26795092449643 1 1
0.184538706436291 0.179510406882926 1 1
0.245214081076328 0.238518971693854 1 1
0.172240978583214 0.165902187451684 1 1
0.150294964152192 0.14562524912777 1 1
0.121731428972018 0.117345888368692 1 1
0.125075451941506 0.120927787840081 1 1
0.0957868846942662 0.0936225066565738 1 1
0.252474217657521 0.244293794151473 1 1
0.178671819484458 0.172764931448719 1 1
0.348625617481801 0.337834290563475 1 1
0.208396264191787 0.201961387011796 1 1
0.271351543573322 0.261702027198654 1 1
0.12165879846827 0.117255701796289 1 1
0.118626228733839 0.114453167785854 1 1
0.291682747461031 0.283169564104061 1 1
0.0977733617723534 0.0947480098605616 1 1
0.237699499601062 0.229474636324574 1 1
0.0930038139949875 0.0903103494499237 1 1
0.0807962128689242 0.0778822800616241 1 1
0.112477772897916 0.108273517848602 1 1
0.0172525960426177 0.0173376236311188 1 1
0.256415641562196 0.249014367161414 1 1
0.0729693968971921 0.0706290573366544 1 1
0.168729503259603 0.163625093535911 1 1
0.244062608021694 0.237092367605629 1 1
0.294343034593499 0.285491121695374 1 1
0.12340594948698 0.120650648889207 1 1
0.105184423058255 0.102025710025962 1 1
0.203260444118542 0.199223162558092 1 1
0.214750197521568 0.208277859882765 1 1
0.172709331966614 0.167340309219123 1 1
0.339764309433405 0.330616867451345 1 1
0.196026310049834 0.18914558929632 1 1
0.26509494067289 0.257556570234739 1 1
0.25063164684637 0.244140130193473 1 1
0.235678185128062 0.228871698788707 1 1
0.378505568469748 0.367124313601946 0 1
0.214888796004648 0.210572064656554 1 1
0.212091904830633 0.204947606203086 1 1
0.208881149302125 0.203121601298848 1 1
0.145178496449949 0.141975251674949 1 1
0.303305176225196 0.29485415899448 1 1
0.17601633294016 0.170400738290088 1 1
0.199464020140276 0.194317859594827 1 1
-0.00279908189211715 -0.00193957820100497 0 0
0.145607203958206 0.141365792016931 1 1
0.0874852794302611 0.0851982032312694 1 1
0.147026853031853 0.142375107931696 1 1
0.413925225216651 0.401859912892563 0 1
0.104819501133423 0.102593490925179 1 1
0.26567055213661 0.258162687165274 1 1
0.101394270737129 0.097992746848055 1 1
0.259674954506026 0.251897439446955 1 1
0.116142025985444 0.112947607621111 1 1
0.201109520261907 0.196142954842746 1 1
0.192813879226728 0.187833590289203 1 1
0.240687134269729 0.234093094411162 1 1
0.217612914647736 0.211551661093282 1 1
0.0359973346777429 0.0342385795698527 1 1
0.060006966967273 0.0579558786501447 1 1
-0.0544337593629488 -0.0524786938134974 0 0
0.262634848421635 0.254821069685031 1 1
0.31157600220436 0.302919788668589 1 1
0.169751281729069 0.163713209205439 1 1
0.184984121342996 0.179204789302705 1 1
0.208171732932522 0.201412726360931 1 1
0.263125492218058 0.255784873709809 1 1
0.0679305814394933 0.0648124789032464 1 1
0.231040759376823 0.223453595128791 1 1
0.248944348456628 0.240148489309455 1 1
0.135099714961855 0.131129434175415 1 1
0.142158496686154 0.138613984259759 1 1
0.104792894205886 0.101454199759149 1 1
0.141942558595422 0.137066879333884 1 1
0.120023814103619 0.117782270310289 1 1
0.235189495375572 0.228891446590812 1 1
0.23963048591287 0.232877797513294 1 1
0.293042972394193 0.285096609592318 1 1
0.11559888020668 0.112849382196582 1 1
0.165935928979263 0.161491701552876 1 1
0.32916038742275 0.32007166881779 1 1
0.264455142857777 0.25484808702037 1 1
0.162640090683397 0.159293404914339 1 1
0.11003319419282 0.108180173405481 1 1
0.24442131476078 0.236737772837658 1 1
0.119108515072769 0.116619397718761 1 1
0.333686204938897 0.324196351741091 1 1
0.375617392410387 0.364441559548732 1 1
0.110434844009849 0.10786069546521 1 1
0.103845118253272 0.10088413617849 1 1
0.198364753074846 0.193261510054333 1 1
0.242775517245604 0.233712474083944 1 1
0.220387017839542 0.21440407131325 1 1
0.38760669885701 0.376904732417322 0 0
0.203234704169344 0.197404837225528 1 1
0.131632790670139 0.12937858968489 1 1
0.122643041030957 0.119859789037715 1 1
0.202368424121448 0.196227717088026 1 1
0.0690482391836831 0.0671041391142452 1 1
0.231439617502941 0.224912933449916 1 1
0.362623816543866 0.352549172762722 1 1
0.286454428039771 0.278406927645789 1 1
0.17055226837628 0.164841265970927 1 1
0.213095183045783 0.206625924109061 1 1
0.253573047184055 0.246258670392561 1 1
0.0787671850864271 0.0758844487000354 1 1
0.166741474124151 0.161375910384459 1 1
0.254792639758535 0.247787063587489 1 1
0.346802638551349 0.336562555920378 1 1
0.183545182587664 0.179051842638803 1 1
0.309665666969882 0.300538925638905 1 1
0.0422214600309732 0.0411247269094315 1 1
0.204306050433458 0.199182767790064 1 1
0.213686089299178 0.208019632963023 1 1
0.120724136962134 0.117263989606014 1 1
0.255665739825552 0.248737461087517 1 1
-0.0487049846969223 -0.0469422644552589 0 0
0.069415681283 0.0677802081283971 1 1
0.0892381476782039 0.0869111754402226 1 1
0.289624034697235 0.281287725047684 1 1
0.207983413617545 0.202051078346087 1 1
0.145563247121217 0.140239113570378 1 1
0.171429938118093 0.166448990376533 1 1
0.128381556591522 0.125608569771831 1 1
0.163541130962629 0.160179861057121 1 1
0.179448168112224 0.174648348854522 1 1
0.21084356456494 0.204664074373574 1 1
0.115062146559616 0.11183786225808 1 1
0.190983572941398 0.186312838225085 1 1
0.235175696174285 0.226892301800405 1 1
0.0847945724751774 0.082458182800168 1 1
0.193020100787471 0.187604115068074 1 1
0.137725979345821 0.133894011030545 1 1
0.0844042358838832 0.083494600935399 1 1
0.0793731766993178 0.0778769396481321 1 1
0.175928638262066 0.17145344681858 1 1
0.269700610139101 0.262240703740462 1 1
0.0759991341465033 0.0739293737919249 1 1
0.150119947900807 0.145629052649771 1 1
0.252319804322606 0.246320087677931 1 1
0.298144321221811 0.287927513206441 1 1
0.188313321490271 0.182951944518422 1 1
0.214365801705395 0.207429325074935 1 1
0.176701901951125 0.172804639859238 1 1
0.154626887374951 0.14978874936383 1 1
0.321059518118867 0.311660424473828 1 1
0.292461409871147 0.283690947702564 1 1
0.290556970308768 0.281921591040566 1 1
0.253750289987942 0.247456387819641 1 1
0.142233502259305 0.137245738156718 1 1
0.145782648413153 0.141011045483468 1 1
-0.00856191416398177 -0.00792394446959048 0 0
0.173587067370399 0.169465716372915 1 1
0.0610367149859572 0.0613510471846956 1 1
0.326531718678371 0.317033842811199 1 1
0.136450785622016 0.132717196037382 1 1
0.253058803677067 0.244143846833863 1 1
0.149044405459965 0.145741764513896 1 1
-0.0261854903747565 -0.0242305455050265 0 0
0.333100150404171 0.323483208355588 1 1
0.314687240808096 0.305247725294639 1 1
0.0387194271101018 0.0374051552471345 1 1
0.285672316447434 0.278446533688968 1 1
0.149448595112379 0.14576625377328 1 1
0.20967129604813 0.20398951168034 1 1
0.185259680810657 0.179499360300756 1 1
0.278701722542826 0.268424196657963 1 1
0.0833330475035399 0.0809507450291718 1 1
-0.0657011959926727 -0.0646236506612318 0 0
0.294076778330777 0.283271994293093 1 1
0.192247255449861 0.188224690733993 1 1
0.142063703156789 0.138876758123651 1 1
0.230982321430952 0.223536279897749 1 1
0.28690293895113 0.279423279893135 1 1
0.185974575776276 0.18024894576104 1 1
0.213881316892389 0.20722744941227 1 1
0.365646054471125 0.354196275995229 1 1
0.108093322599083 0.104868169105334 1 1
0.253030590266567 0.245098472030845 1 1
0.234323110971058 0.227494063731821 1 1
0.104185446771746 0.101061348090797 1 1
0.130005331298391 0.126011926818272 1 1
0.249839985617556 0.243177385935111 1 1
0.229888972822556 0.223492428137471 1 1
0.309803380404402 0.302174801661472 1 1
0.297534075384982 0.289567444084159 1 1
0.139529142437313 0.135524383436418 1 1
0.270604529900906 0.262086043461036 1 1
0.270483454036701 0.263633252567755 1 1
0.241553355383095 0.233697170816041 1 1
0.129603399314596 0.126193320728482 1 1
0.291004219049895 0.281911638613112 1 1
0.220937032864341 0.215957229624233 1 1
0.212565828369363 0.206284830519662 1 1
0.182179166004278 0.177785760552653 1 1
0.202101464295032 0.19644112128523 1 1
0.093507149280101 0.0903733752974737 1 1
0.286462187392391 0.2791072945922 1 1
0.25238816552548 0.245716689266893 1 1
0.129147969296558 0.125441066479525 1 1
0.198687360009089 0.192842735082831 1 1
0.144050361178413 0.139858202431504 1 1
0.174429782841352 0.168919412645314 1 1
0.0608868099333466 0.0601360032477444 1 1
0.128420950286573 0.124094511538829 1 1
0.0571749264991881 0.0552885956914044 1 1
0.344732998743896 0.335468863874815 1 1
0.0844410169400462 0.0824710392998331 1 1
0.189470723639939 0.184117681570844 1 1
0.127951243191308 0.124527159597275 1 1
0.0786154256439333 0.0770520728255459 1 1
0.22677140996854 0.221174076993452 1 1
0.249713413104033 0.242270272711789 1 1
0.196018701146177 0.192152247242589 1 1
0.256157355280068 0.247972832754185 1 1
0.15634007917678 0.151708957200639 1 1
0.151346354583612 0.147706984539067 1 1
0.202928087340024 0.19793218560303 1 1
0.227885068291411 0.221965483918694 1 1
0.140630668370156 0.136390622038408 1 1
0.298403303073598 0.290732473141079 1 1
0.102710206522379 0.0999309780894894 1 1
0.112846568958993 0.108906067438769 1 1
0.0154933627826198 0.01443907170313 1 1
0.179352150499206 0.173803180310284 1 1
0.156559532330937 0.150650390968568 1 1
0.0918309857124757 0.0899206070946486 1 1
0.201814886139623 0.196719776021987 1 1
0.20019881674684 0.194246191173053 1 1
0.280213356963846 0.272278989744097 1 1
0.282565141732581 0.273776075881514 1 1
0.250785345462638 0.244715298957221 1 1
0.152514569872915 0.148530280130256 1 1
0.298867776501303 0.290592410722109 1 1
0.192809450839671 0.186912748660389 1 1
0.0723529316723328 0.0698132465581961 1 1
0.281358376668192 0.273977820516912 1 1
0.276585598266738 0.268954503633456 1 1
0.235144880716781 0.227945812549934 1 1
0.212425297939678 0.206256282042334 1 1
0.0927930192792531 0.091809185098112 1 1
0.331927071970592 0.32110557914592 1 1
0.135085665113301 0.131289394883472 1 1
0.179259544196281 0.174254428077762 1 1
0.253474442298594 0.245915082355904 1 1
0.330685378438196 0.32093970854057 1 1
0.0464177958756695 0.0458349858389766 1 1
0.212694060452064 0.205770756078782 1 1
0.151338475784125 0.145330080043908 1 1
0.153412085552922 0.149575388555172 1 1
0.312273025812451 0.302535408744886 1 1
0.152570834053829 0.148198177074702 1 1
0.189125071643167 0.183471221424923 1 1
0.207331537318761 0.201247165930534 1 1
0.0117693659732564 0.0111338145716626 0 0
0.227385178547262 0.221932991336806 1 1
0.197010412085329 0.190943409477809 1 1
0.429171782641263 0.416539304930741 0 0
0.127461049495307 0.124414509622449 1 1
0.167310754530762 0.162410228767757 1 1
0.160557138835654 0.155921452172509 1 1
0.107270108169348 0.104624631995215 1 1
0.153413298074512 0.14873293461295 1 1
-0.00105085371283986 -0.000470809238247386 0 0
0.253688710059066 0.244975528044132 1 1
0.232699041551274 0.226447990790321 1 1
0.24149065623579 0.234636311667595 1 1
0.0853271653612926 0.0828897030486905 1 1
0.0464127902584324 0.0451667944395205 1 1
0.253281062134399 0.246328477358641 1 1
0.128258023331441 0.124381930712736 1 1
0.0974639236968387 0.0944253876296494 1 1
0.331238124023082 0.322816088806146 1 1
0.0257591908446208 0.0251410388788851 1 1
0.249241270498314 0.240439618495224 1 1
0.193826575469493 0.188371485886459 1 1
0.246414904770967 0.239736870857552 1 1
0.275880599228978 0.267684121505343 1 1
0.250412597966418 0.242753239790709 1 1
0.243896442603713 0.236906135350899 1 1
-0.0138927288584166 -0.0138462789383533 0 0
0.272550184640285 0.264181700024948 1 1
0.232881370642225 0.22567882966499 1 1
0.181755331129614 0.177156799623608 1 1
0.245009833342098 0.237498288074287 1 1
0.178211161398862 0.172508184424951 1 1
0.360347510564706 0.350309321238881 1 1
0.318996012773931 0.308438974448573 1 1
0.242801635637656 0.235174809083027 1 1
0.241061219603467 0.234425781308575 1 1
0.239308923371518 0.232087219026344 1 1
0.115931401860705 0.112705297584933 1 1
0.27091634695505 0.262532477415804 1 1
0.31841438445603 0.310027074246382 1 1
0.281812120700293 0.27309535365613 1 1
0.163100586058565 0.15903496861371 1 1
0.0396880795769907 0.0399487662727958 1 1
0.0972315172964664 0.095270155646412 1 1
0.352278474655568 0.34197901589585 1 1
0.277576424542821 0.270213130460408 1 1
0.269304340309119 0.260149213370325 1 1
0.265910496429329 0.258377803842763 1 1
0.17474808137275 0.169156710183 1 1
0.292197279014553 0.284450811933581 1 1
0.137910435903408 0.133888547703701 1 1
0.242248829447199 0.23554705565744 1 1
0.251579296970531 0.245244348719177 1 1
0.32126087257851 0.312606758131086 1 1
0.189378310775086 0.183085093816134 1 1
0.381139755931943 0.370895679007703 1 1
-0.0783418740192977 -0.0749199079726471 0 0
0.285179523150095 0.277859843464235 1 1
0.237516681668111 0.230477666088691 1 1
0.178814215564075 0.173425983417115 1 1
0.224316711645999 0.217888033202225 1 1
0.179463578597815 0.173920828165701 1 1
0.129412025728649 0.124747851403871 1 1
-0.0754307835903856 -0.0731561341203238 0 0
0.183366800845582 0.178185077036783 1 1
0.321859804208415 0.312632275417407 1 1
0.0491574750912382 0.0481602171566435 1 1
0.195783330491045 0.191491471144766 1 1
0.114807402869319 0.111984800061215 1 1
0.0803669355951883 0.0786839905443751 1 1
0.173688567622912 0.168664852151067 1 1
0.0323411404872413 0.0310438112158915 1 1
0.0414416064110083 0.0398579241708542 1 1
0.0958735868216753 0.0937844225714875 1 1
0.201651367462277 0.195769332883706 1 1
0.138236252445809 0.134616386810781 1 1
0.169698299281307 0.164276626631445 1 1
0.069387021200312 0.0675047678050787 1 1
0.388182136093294 0.377278979287028 0 1
0.254221650101268 0.247153971553237 1 1
0.296780390807159 0.288041089201491 1 1
0.204722232956443 0.199357487652687 1 1
0.326711353520356 0.317231164066198 1 1
0.0404397411526401 0.0398043464213475 1 1
0.0716930156654168 0.0690214891264811 1 1
0.152181410539838 0.147401452695122 1 1
0.270439723023225 0.262921722048657 1 1
0.223131066014676 0.217049118888072 1 1
0.0644249697397246 0.0629390697722676 1 1
0.227878497913491 0.221187665181783 1 1
0.132382197577821 0.126474064181694 1 1
0.0888946415189415 0.0858090674998866 1 1
0.265429068776997 0.257904165602206 1 1
0.207872822536019 0.202850287280417 1 1
0.288878890940173 0.281918607541967 1 1
0.0592968784864823 0.0577452693034704 1 1
0.227724934021968 0.220960257048284 1 1
0.193487379163279 0.187501129072738 1 1
0.229344757354057 0.222181654024406 1 1
0.281189219616988 0.27330939956565 1 1
0.0519673076253875 0.0509818275803794 1 1
0.0726590310589283 0.0706644521682473 1 1
0.275302905008978 0.267863447645784 1 1
0.256900562413151 0.250736260917901 1 1
0.167004429675851 0.162826913423297 1 1
0.179481617057605 0.173489718452218 1 1
0.174272089129992 0.169535032181641 1 1
0.227521655769485 0.220329781234866 1 1
0.0299514042270389 0.0299219036017448 1 1
0.121282136190398 0.118296949013277 1 1
-0.00322296022069783 -0.00368737127336754 0 0
0.252915882277346 0.246623514965405 1 1
0.319895599791449 0.310386408070379 1 1
0.171948053904129 0.166371653517838 1 1
0.201037207293914 0.195295901611478 1 1
0.232810594044992 0.226972749935868 1 1
0.143552536133246 0.140443820740345 1 1
0.273324074375099 0.264672637788828 1 1
0.302766599765596 0.293425473825925 1 1
0.379592099390705 0.367153775932732 1 1
0.228896642705886 0.222548003080302 1 1
0.218508829926614 0.213207650696426 1 1
0.232792582027527 0.226624326739863 1 1
0.0537324159785123 0.0511017205501947 1 1
0.262532147511107 0.255867554609247 1 1
0.271622549160322 0.263977407793465 1 1
0.319444797012911 0.310090481157423 1 1
0.132123636999268 0.128015827030041 1 1
0.141041819498299 0.13662478098609 1 1
0.0760733261769197 0.0745264951448124 1 1
0.300187731360655 0.291322257574707 1 1
0.33581158595946 0.326560538570846 1 1
0.276665474479408 0.269267254211689 1 1
0.155552748749703 0.150124293040939 1 1
0.289256886576024 0.281607421703769 1 1
0.118337571272714 0.115260864671582 1 1
0.302891935338004 0.294548551478355 1 1
0.186210975400459 0.180504253728951 1 1
0.33102639573451 0.321937775213725 1 1
0.122957204125143 0.119501021651914 1 1
0.146186222993017 0.141671773010708 1 1
0.268897222780044 0.261061329193518 1 1
0.33834413855876 0.328869581858051 1 1
0.21726930192166 0.210739537346871 1 1
0.347023671267771 0.335724954034497 1 1
0.232324238208878 0.225357561524441 1 1
0.15798523540348 0.154178731152543 1 1
0.210875407157819 0.202975210606968 1 1
0.0251626468413825 0.024062343368946 1 1
0.163680120728496 0.15859015081532 1 1
0.191385364834221 0.186558749264119 1 1
0.176705187151055 0.170479544811954 1 1
0.31357101661514 0.304488294267341 1 1
0.149553843221374 0.145392856663531 1 1
0.12127794986607 0.118002618285987 1 1
0.216196918981891 0.210166838959576 1 1
0.117351887133091 0.113456041833431 1 1
0.195213015335236 0.189927754272242 1 1
0.184102481115959 0.177995783431442 1 1
0.2735609491313 0.265445434734664 1 1
0.128819211399197 0.125154566987513 1 1
0.263390795199932 0.255403018311355 1 1
0.252586577261356 0.245532057549654 1 1
0.188268876559872 0.182497190057501 1 1
0.140528907689528 0.135656617618268 1 1
0.105176673715218 0.102026460976409 1 1
0.226399818882146 0.220285631463587 1 1
0.196620348259365 0.19112726184813 1 1
0.0507754303983802 0.0494694388847521 1 1
0.399727477556829 0.387883858611912 1 1
0.380248463331585 0.369189219781382 0 1
0.077806241562807 0.0737474799279361 1 1
0.0782639726762396 0.0736116769734862 1 1
0.112948544867387 0.108954606755813 1 1
0.338078163745 0.328544879589936 1 1
0.186157302707428 0.182406957621918 1 1
0.119621361316976 0.115417618452609 1 1
0.398351207926765 0.387252295679984 0 0
0.0431032875681841 0.040830770719092 1 1
0.202704924077682 0.196437812664089 1 1
0.0259468048842819 0.0248844100515336 0 0
0.228790445086128 0.221725076368334 1 1
0.0952303661437402 0.0924526379534067 1 1
0.0591034791303647 0.057008283259067 1 1
0.375467375230082 0.364857863848477 1 1
0.137879438621033 0.133693537679376 1 1
0.219755506794437 0.212462936622366 1 1
0.202244050697044 0.19754857302839 1 1
0.305670974742736 0.296703278979998 1 1
0.188131638182363 0.182977047016408 1 1
0.223753180716067 0.217933823002646 1 1
0.278556710949421 0.270292769795465 1 1
0.248576941446903 0.241877037483245 1 1
0.259084958133543 0.251968821572022 1 1
0.295137840293668 0.286015378260027 1 1
0.141556632079108 0.137983187764448 1 1
0.11277930968889 0.11017122872674 1 1
0.164393923040044 0.16019340069216 1 1
0.194980426288751 0.189635615381342 1 1
0.220305718821265 0.215405279637669 1 1
0.185968591479449 0.179269133803232 1 1
0.200699976032657 0.194780921287199 1 1
0.215775036066284 0.210437069339121 1 1
0.0482608918751003 0.0463886950700456 1 1
0.197004548794781 0.189929999366362 1 1
0.0592977330289237 0.0578770141372524 1 1
0.196217133343915 0.190329128997755 1 1
0.160773654747861 0.15603524889316 1 1
0.323332959452349 0.314173780365563 1 1
0.155000626687605 0.149976724680668 1 1
0.195173514968876 0.190927939737799 1 1
0.222600333378856 0.216304734250157 1 1
0.144861773058915 0.140262089923606 1 1
0.329261310307254 0.318530520122215 1 1
0.274851125965454 0.267601601113696 1 1
0.247857029900287 0.242163674796368 1 1
0.131122294842408 0.128314203049649 1 1
0.0839971119899499 0.0815440087467155 1 1
0.298802052423425 0.290232697374321 1 1
0.3798716335571 0.369249015924949 1 1
0.354211339542914 0.343728360379287 1 1
0.215837198814857 0.209647513464968 1 1
0.162455244547113 0.157907158039776 1 1
0.287387746789203 0.279058607080207 1 1
0.125405246105824 0.120987726715859 1 1
0.186299147043216 0.181618719946886 1 1
0.255853516119043 0.248664906663604 1 1
0.103889230491554 0.100715116130286 1 1
0.203416853002691 0.198194691238439 1 1
0.339468735066601 0.329572905892962 1 1
0.048797471914422 0.0465386734221988 1 1
0.340102510816694 0.330186741345445 1 1
0.144716015740356 0.140392912847571 1 1
0.389162015178518 0.377682728409172 0 1
0.141408797836949 0.137075689945186 1 1
0.156358137687228 0.152470721767461 1 1
0.258894676151297 0.249537741799573 1 1
0.157611050178516 0.152547504779181 1 1
0.224530569857808 0.218465299845126 1 1
0.143263743159557 0.139585443943984 1 1
0.13358403022032 0.129931405474503 1 1
0.259620557974352 0.252216248119517 1 1
0.235609018201242 0.22876717632376 1 1
0.400742971710098 0.390441755661923 0 0
0.266726811067293 0.258451477448479 1 1
0.256799092742384 0.249411808214277 1 1
0.154404845374477 0.149805799235299 1 1
0.270161184855789 0.262377387688469 1 1
0.194764650129112 0.189388079539586 1 1
0.165988416582369 0.160819303167138 1 1
0.181145901947822 0.176459571825365 1 1
0.157208703214103 0.153393628485598 1 1
0.44288717032597 0.428962566127834 0 1
0.216993977362901 0.211510840574575 1 1
0.254796491509329 0.247062619925491 1 1
0.205075365228671 0.199051545256417 1 1
0.278663610420416 0.271196098709365 1 1
0.0485101980734363 0.0466521050703017 1 1
0.280174611317817 0.271899580961972 1 1
0.219412620878543 0.213449226959503 1 1
0.151752529436959 0.147823714269878 1 1
0.100547761583633 0.098097674937225 1 1
0.330284476732221 0.320567751965014 1 1
0.251542635421382 0.245343100713635 1 1
0.0431561593307939 0.0428682060492504 1 1
0.250144154897968 0.242650814623671 1 1
0.179164297537239 0.173967280693756 1 1
0.168517954272333 0.164040926079329 1 1
0.219556539623419 0.210786676670003 1 1
0.222786269612974 0.214758947304819 1 1
0.146736610121263 0.143149845573555 1 1
0.120941613880339 0.116301137113001 1 1
0.186759129732957 0.181849445146276 1 1
0.231972462330662 0.226291013474341 1 1
0.10333217715135 0.0999776775602351 1 1
0.188979572017947 0.18330895873193 1 1
0.359203674618889 0.349213540390636 1 1
0.317367458653995 0.308712127515565 1 1
0.153878870928826 0.14927719544517 1 1
0.153409714821622 0.148883608021872 1 1
0.0505004387964875 0.0492502865337191 1 1
0.0451786368340309 0.0440994483420647 1 1
0.205994467671492 0.19870690716189 1 1
0.203388629481031 0.197675929011511 1 1
0.232953495406125 0.225768662809144 1 1
0.175041149873094 0.169150502733305 1 1
0.284898611541818 0.275173433648322 1 1
0.267811872914462 0.258961858609957 1 1
0.0607812515169148 0.05875116024866 1 1
0.202185687979882 0.195933628769139 1 1
0.133114530500078 0.129342593918305 1 1
0.22277615699144 0.216634606263481 1 1
0.183498790401446 0.175866851752361 1 1
0.172905875867749 0.168415246160714 1 1
0.237209916370305 0.231015440837822 1 1
0.289683079662221 0.279826886318714 1 1
0.25098523017719 0.241504583649686 1 1
0.286114511858997 0.27714237133123 1 1
0.342932594235385 0.333839321748499 1 1
0.19989227910736 0.192758006944459 1 1
0.219375221216347 0.213197126985564 1 1
0.163041431568174 0.157686019884956 1 1
0.375564282354879 0.363437754480428 1 1
0.190006749478639 0.186231986765595 1 1
0.127112313630884 0.124034493730494 1 1
0.228469764863553 0.222343958193184 1 1
0.320823884064401 0.311578031550678 1 1
0.21470234935701 0.208057911209601 1 1
0.194656546472325 0.189597844404086 1 1
0.190140523533822 0.185073186178329 1 1
0.118626747286968 0.115140027481224 1 1
0.199135587587237 0.194549758940554 1 1
0.12131224550531 0.118351082639976 1 1
0.233093484306235 0.226056949855581 1 1
0.0278147029759636 0.0270978239627214 1 1
0.217478174070597 0.211949807616637 1 1
0.25262709395338 0.245504584097401 1 1
0.295994832377014 0.286772307960046 1 1
0.160874024598085 0.155831832858082 1 1
0.306246858021308 0.296565963090686 1 1
0.271062657996514 0.263127827275815 1 1
0.232779037532179 0.225326667370791 1 1
0.166289231556607 0.161808519565395 1 1
0.294802631795264 0.286796770746087 1 1
0.271452474011554 0.264366322204896 1 1
0.167647021262068 0.162810883762213 1 1
0.168376131941429 0.163603134546451 1 1
0.175845378766152 0.170556603654725 1 1
0.13517328643405 0.130804375960196 1 1
0.252994673563078 0.245611699193694 1 1
0.180494679993133 0.175336940673246 1 1
0.0401901053702628 0.0390575909204874 1 1
0.239772620068994 0.233561319351497 1 1
0.266889604645302 0.259091787393388 1 1
0.355340574454015 0.344610135745515 1 1
0.134416052992325 0.129092954615719 1 1
0.229558963397199 0.222728433977586 1 1
0.282029379842139 0.27470389925972 1 1
0.245334147903569 0.238795857406952 1 1
0.364311162799529 0.35231067228313 1 1
0.199808970572211 0.194255797603591 1 1
0.249472274557656 0.241854750244719 1 1
0.253763441714742 0.247054953243781 1 1
0.286576772005402 0.278517003237341 1 1
0.198551033358752 0.193438836916154 1 1
0.152828754547217 0.147336175325607 1 1
0.296672198470635 0.288704583370281 1 1
0.22505325083199 0.217599147752369 1 1
0.186042758622127 0.179552782646742 1 1
0.280744452762729 0.272269920038529 1 1
0.17312773069495 0.166982408368111 1 1
0.181446574232068 0.176760805899238 1 1
0.297084045007737 0.288592957594987 1 1
0.218731343271481 0.211864519929875 1 1
0.290515138149617 0.283941912456225 1 1
0.183728760541138 0.178373632675962 1 1
0.196893625989453 0.190944845333109 1 1
0.193100461352829 0.18772378979284 1 1
0.0669810078386484 0.0655936928556736 1 1
0.153681655802413 0.149561127736094 1 1
0.201149341315341 0.196070793081554 1 1
0.198999483755846 0.193342100753852 1 1
0.277407291711541 0.268354864694153 1 1
0.523237636333411 0.507203958799684 0 0
0.204705484314904 0.200073090037625 1 1
0.308037014388283 0.299842305362609 1 1
0.321985527027777 0.312534705727728 1 1
0.170750002454062 0.166232496348025 1 1
0.248062712728408 0.241006683852858 1 1
0.103994471424303 0.10069297255498 1 1
0.256061502128751 0.24939602106089 1 1
0.243210221051367 0.23759521142661 1 1
0.185792580943298 0.180230578844024 1 1
0.0769229176826946 0.075054499002607 1 1
0.1470122068118 0.141729017185405 1 1
0.101608780969007 0.0989992000443495 1 1
0.143140010265883 0.139112638382321 1 1
0.152403796582135 0.148180388630152 1 1
0.161429554587153 0.156663533584766 1 1
0.299147371234406 0.291664241952356 1 1
0.0417497216770195 0.0411932941963372 1 1
0.218849993205524 0.21201706901889 1 1
0.053538913230818 0.0516671000036669 1 1
0.289305167122971 0.279915061945147 1 1
0.112464704011701 0.109111969034913 1 1
0.250994186961216 0.244201671592856 1 1
0.165731746962571 0.161227301737769 1 1
0.267567616722261 0.259680429716441 1 1
0.22591075186631 0.219897173753687 1 1
0.180305854114317 0.174507562186494 1 1
0.271150143525194 0.263855196337286 1 1
0.226110272298766 0.220264805201655 1 1
0.196095097464019 0.188792371026673 1 1
0.134215817394869 0.129952062683673 1 1
0.203505336306359 0.198228951242228 1 1
0.135211643244428 0.131985901312346 1 1
0.152192725929195 0.147402414964453 1 1
0.212718283979531 0.206544873227898 1 1
0.19300890889273 0.186712487575939 1 1
0.13121173997555 0.127725858919432 1 1
0.299339141734444 0.290760063673555 1 1
0.187962003846797 0.183276838783037 1 1
0.357408553192926 0.346733118657477 1 1
0.216108525479167 0.209171067151979 1 1
0.162197220021939 0.158123765416729 1 1
0.262548245218264 0.253552176721153 1 1
0.069988423500881 0.0678040418825857 1 1
0.138147678679777 0.133353958855653 1 1
0.192316459427211 0.186024746920318 1 1
0.207519458065968 0.201540171830607 1 1
0.175000921953018 0.170192424440985 1 1
0.187500825246899 0.181098981481906 1 1
0.343490704883444 0.330928210798915 1 1
0.161109490508298 0.156860337748121 1 1
0.0821682663639967 0.079400048661126 1 1
0.102429868089167 0.0987547642760502 1 1
0.0961559210205336 0.0937423772675611 1 1
0.212749095930936 0.206656398063688 1 1
0.178639948736534 0.172884531714334 1 1
0.193928246842725 0.188724857175544 1 1
0.214227717394572 0.207752701572571 1 1
0.266135455913133 0.258924302452705 1 1
0.0827920689281811 0.0809502031721494 1 1
0.335730194946655 0.325927174746549 1 1
0.263176108769846 0.256688065322941 1 1
0.149340464328767 0.144651577277346 1 1
0.29578986601366 0.285913938136399 1 1
0.308839264699721 0.299297294693942 1 1
0.243686450361568 0.237777368984334 1 1
0.42988407291821 0.41608433261294 0 0
0.234906940241537 0.229508822200879 1 1
0.283201773268726 0.275073872436686 1 1
0.0713983996396039 0.0694435106945672 1 1
0.241732501865496 0.235128558581994 1 1
0.306201663279115 0.297827339388143 1 1
0.151175471654978 0.147708257594449 1 1
0.00911066772266662 0.00925435579056835 0 0
0.299235242596407 0.290702992002369 1 1
0.27963626234874 0.27223950449173 1 1
0.366737854004031 0.356916138005381 1 1
0.229498655153483 0.223366129486487 1 1
0.246492528684161 0.23947708090127 1 1
0.128689057407507 0.12651236271689 1 1
0.140170603201639 0.137404017205772 1 1
0.1619219495004 0.156985119306876 1 1
0.271416221649216 0.263355951826741 1 1
0.275173608435064 0.267769050494491 1 1
0.251236296536802 0.244681792634493 1 1
0.458209363558819 0.444526217955108 0 0
0.158487281305589 0.153554750253848 1 1
0.118721036969285 0.115500604012118 1 1
0.183551619409373 0.178456393887267 1 1
0.114163350437398 0.111043958205826 1 1
0.14257576613155 0.139705741414625 1 1
0.243286892958612 0.236707417877163 1 1
0.187401559286819 0.181988430132389 1 1
0.13404960339351 0.130023328254286 1 1
0.212893226102088 0.20353778796921 1 1
0.138119565553216 0.131981077321137 1 1
0.258387978290925 0.251103767056418 1 1
0.134150822334229 0.130457390063999 1 1
0.319817147685175 0.311126069038841 1 1
0.204759848281776 0.199264536048117 1 1
0.299612628480586 0.288639148976816 1 1
0.208049493339971 0.201352279084752 1 1
0.269608424763039 0.262285044318073 1 1
0.145569032382415 0.140904308246081 1 1
0.293932546392434 0.284518858538861 1 1
0.334267657330984 0.324076080203425 1 1
0.0503949396761218 0.0493095297072386 1 1
0.0875099037300978 0.0852692483274828 1 1
0.211249200356235 0.204283020715912 1 1
0.0830381502348881 0.0806023624558672 1 1
0.0526416931366132 0.0516402995254615 1 1
0.151103980918808 0.146502402648755 1 1
0.21468391915641 0.209334658559945 1 1
0.330293926559272 0.319908511970175 1 1
-0.0517515254004624 -0.0500206243379226 0 0
0.308280131793537 0.299281039045676 1 1
0.240080321696945 0.233941640840682 1 1
0.196641841235531 0.191352985399838 1 1
0.208737118080915 0.202429059320383 1 1
0.055525115832326 0.053734246123752 1 1
0.185056256634513 0.179894783729318 1 1
0.20949853763093 0.202157805528881 1 1
0.242354466609699 0.235456039946618 1 1
0.281082008610343 0.272508791974447 1 1
0.112391111237254 0.109506220528035 1 1
0.221461058974059 0.215660776532305 1 1
0.0708769780800462 0.0688580813358367 1 1
0.119877505055524 0.116034197482812 1 1
0.0897776187921007 0.0874591233111406 1 1
-0.0244552360097884 -0.023412796814171 1 0
0.220043251745501 0.214555682823059 1 1
0.319145041371705 0.309583125843893 1 1
0.153134118285615 0.148522353327818 1 1
0.162938177675736 0.158030650446235 1 1
0.39919507605406 0.387697208305012 0 0
0.149552255603595 0.144842460222406 1 1
0.0964026970478126 0.0931668379670925 1 1
0.173736879692647 0.169433182470983 1 1
0.205468918519438 0.196858024735304 1 1
0.233759810195427 0.227362084863778 1 1
0.121992555524457 0.119433691384767 1 1
0.272343366694399 0.26474854612129 1 1
0.315650994980233 0.3067049938053 1 1
0.283040137145794 0.274606614260282 1 1
0.259635975264411 0.251678562344105 1 1
0.140235142642471 0.136560282715948 1 1
0.102150927830609 0.0979928198297384 1 1
0.287958762786327 0.278680604503209 1 1
0.186077271673799 0.180647641738031 1 1
0.231779976106382 0.225175982599699 1 1
0.0701801058997505 0.0681722741345298 1 1
0.119507080378106 0.115851766024366 1 1
0.214534684310877 0.208949987848662 1 1
0.193456405541276 0.187448500568101 1 1
0.215303874467591 0.208331460980351 1 1
0.144717551657351 0.140213690510846 1 1
0.172810241712533 0.168156634577031 1 1
0.291264214291347 0.2827339480752 1 1
-0.0631799110211166 -0.0619343810495834 0 0
0.184316071357785 0.179498661233382 1 1
0.178373478563959 0.173190556313656 1 1
0.264387833815087 0.255089566811098 1 1
0.241408078102358 0.235886956595492 1 1
0.0606046243265773 0.058319678261699 1 1
0.352848387769905 0.342776838195084 1 1
0.251678662529881 0.244489111706177 1 1
0.146579789178204 0.145230886958548 1 1
0.388783680725036 0.377188964253832 1 1
0.210195290012808 0.205204323922411 1 1
0.170216471394294 0.165711255213812 1 1
0.175975855948681 0.169617340655197 1 1
0.256111944262071 0.247266575295619 1 1
0.127864830974211 0.124563156208835 1 1
0.134676629957481 0.131836728595377 1 1
0.191401059115214 0.187491456701596 1 1
0.123771600150067 0.120280147098997 1 1
0.2019978960515 0.196701335503861 1 1
0.193741235144516 0.190798721996646 1 1
0.282363603427008 0.27432973066117 1 1
0.254839789672297 0.247989507144925 1 1
0.0914594764342189 0.0891959445633477 1 1
0.31559869164664 0.306662100191597 1 1
0.274694431585079 0.267280735540192 1 1
0.262108077236886 0.252841205432068 1 1
0.255116752618114 0.247242647663842 1 1
0.217108088466979 0.210312496579446 1 1
0.249777047165701 0.242846906656267 1 1
-0.0208335803304684 -0.020966864506939 0 0
0.370837055539482 0.359693870734084 1 1
0.320985975656843 0.312038201971263 1 1
0.125468331444659 0.121435454562596 1 1
0.383541677290379 0.373069839956395 1 1
0.172984455739404 0.167612291741205 1 1
0.305875552328395 0.297285301316432 1 1
0.269083790727933 0.261711176802087 1 1
0.412011955834289 0.400311793134567 0 0
0.192652197947556 0.186932805719655 1 1
0.26069749961282 0.25559661889134 1 1
0.25644318486381 0.248747412840996 1 1
0.208922924498265 0.203405576712939 1 1
0.355448184132162 0.344467642259583 1 1
0.204617184771905 0.198535779125154 1 1
0.373610838990266 0.363309031501975 1 1
0.0620509679649695 0.0616044182624286 1 1
0.164147121676824 0.159478978610356 1 1
0.169174075881519 0.163863555688205 1 1
0.174606083073109 0.170756786864721 1 1
0.289225383807103 0.280253175120254 1 1
0.134484614897445 0.130492552578633 1 1
0.215902890400299 0.209347887842414 1 1
0.0285993692086202 0.0275488795146399 1 1
0.230485165692849 0.224649672567583 1 1
0.276588405309595 0.269113641397477 1 1
0.11987886798336 0.117164151901639 1 1
0.229264961758157 0.222198015067768 1 1
0.187209457581716 0.181374411274472 1 1
0.188550666358105 0.183067007159687 1 1
0.0952498987012717 0.092151396431746 1 1
0.0954269919401568 0.0925047762108309 1 1
0.341234965339322 0.332776496765153 1 1
0.296969391737823 0.288174716394135 1 1
0.147406989857589 0.143400332154554 1 1
0.177869794759937 0.172552375606454 1 1
0.189691462574371 0.183906052862803 1 1
0.236037789196951 0.227558396221302 1 1
0.293075909435662 0.28468343591788 1 1
0.114587617329345 0.111186963212456 1 1
0.18629907961367 0.18141735772493 1 1
0.18581559946273 0.180486921033756 1 1
0.0289277626894327 0.0281980231002778 1 1
0.300885253199616 0.292491867020657 1 1
0.275328471851703 0.267229222157457 1 1
0.271450681565014 0.263802569721179 1 1
0.148005057528759 0.14434852754881 1 1
0.255514744993272 0.247796399791294 1 1
0.187157615252944 0.181609367762576 1 1
0.132357514054809 0.12749461482519 1 1
0.329392781257353 0.320880599455872 1 1
0.115342501499972 0.111661068664272 1 1
0.257547722171541 0.249604675212418 1 1
0.193963038090694 0.189382148355496 1 1
0.252732707935791 0.244690262136198 1 1
0.135480681250986 0.131762036050055 1 1
0.305525584727521 0.297898799547856 1 1
0.382389787587793 0.369444097077119 1 1
0.0464902655968419 0.0453354488792648 1 1
0.0296356903109244 0.0275188172035218 1 1
0.270320133298379 0.262050205683048 1 1
0.156156061514895 0.151850813030689 1 1
0.352162615348572 0.342292635492196 1 1
0.253459470703683 0.245836023956786 1 1
0.251623079169126 0.244613443096664 1 1
0.114726875111077 0.111380656830618 1 1
0.141553459768592 0.137321444761483 1 1
0.249197099552242 0.242364234700399 1 1
0.215459298613374 0.208952437998061 1 1
0.244033391463917 0.235492398416065 1 1
0.256477277502544 0.248025743592185 1 1
0.342951697178791 0.332489787833943 1 1
0.25969657781501 0.250739430729219 1 1
0.2169856047031 0.211869066417716 1 1
0.240713540277939 0.233372052038682 1 1
0.343536959141905 0.333268020490564 1 1
0.225204120654215 0.218707721927051 1 1
0.289745700935035 0.281632299441762 1 1
0.221411213584269 0.215360363995798 1 1
0.11835495684775 0.1151951953174 1 1
0.305587109005592 0.296402281639426 1 1
0.405678723506053 0.393763385708666 0 0
0.116986180353006 0.114040931230691 1 1
0.0499738991842548 0.0494283397845089 1 1
0.100145304849689 0.0970555919431274 1 1
0.311601452716593 0.302274495986637 1 1
0.161247439539572 0.156230888308688 1 1
0.188317051424652 0.182687309217713 1 1
0.224089156655159 0.218770027094603 1 1
0.192581630621202 0.185584835119691 1 1
0.307813651784483 0.298916613311009 1 1
0.221112445388796 0.213102018292867 1 1
0.243312396430318 0.236328638151588 1 1
0.176612114228412 0.17225405804377 1 1
0.38015720246749 0.369450496481209 1 1
0.356386276544547 0.346490352628908 1 1
0.195408266558555 0.190172019094327 1 1
0.230324976413443 0.223797135275649 1 1
0.178309076604997 0.173714971498901 1 1
0.181454505763673 0.175330097670404 1 1
0.141139059683959 0.13717959045467 1 1
0.262933799624991 0.254553526338333 1 1
0.0612427984136499 0.0597345119548607 1 1
0.19873280384426 0.192328522581516 1 1
0.379251532496329 0.367026794404862 1 1
0.189426703395502 0.184751352732619 1 1
0.193735334916265 0.188041472197426 1 1
0.237328741187403 0.230882792096122 1 1
0.240443396662889 0.233854691470437 1 1
0.158417669955727 0.154711272243716 1 1
0.143461035103812 0.139064997665146 1 1
0.282536998094434 0.274025101549879 1 1
0.1104664958031 0.106375973767908 1 1
0.170605433256108 0.166057446706687 1 1
0.104133311745512 0.101065794051051 1 1
0.156743256780784 0.151906055043786 1 1
0.11479624902036 0.111409438417928 1 1
0.251917711709503 0.244711594474822 1 1
0.213304362977562 0.207325801401037 1 1
0.345607006724759 0.337389381092695 1 1
0.122668889444001 0.12008693703251 1 1
0.236320461406346 0.230111331661198 1 1
0.234029912185649 0.22774446040462 1 1
0.0989855747933395 0.0956499690787833 1 1
0.409762363176939 0.397469930879891 0 0
0.230548093644233 0.223868653304139 1 1
0.297847520392829 0.288072898170398 1 1
0.222009083061202 0.214687310755851 1 1
0.161322990919938 0.156364414299798 1 1
0.111505220655077 0.108457240858121 1 1
0.130868575759743 0.127910191177429 1 1
0.257542636841322 0.250211883042819 1 1
0.135737418683778 0.131850974577324 1 1
0.110951283724059 0.10792035227112 1 1
0.221241986065165 0.21563418249204 1 1
0.163291884304578 0.157423391553572 1 1
0.155368870532984 0.151304525353989 1 1
0.0850419816610969 0.0836013707373768 1 1
0.333061152730273 0.323614790105925 1 1
0.211923456137733 0.206281839951035 1 1
0.17868153750414 0.174744315176016 1 1
0.272675983072518 0.264894076702141 1 1
0.16414380421775 0.159952335846785 1 1
0.263758609500807 0.255861223516691 1 1
0.119063538310587 0.11558549830332 1 1
0.336384245810322 0.326134697485264 1 1
0.147078231006595 0.14212921208439 1 1
0.315489209703298 0.306052471978098 1 1
0.217261013929658 0.211231193912694 1 1
0.0318778757964195 0.030637487270084 1 1
0.279974845754518 0.27275335463665 1 1
0.132839500127594 0.128555098670271 1 1
0.189687919104402 0.184604006451946 1 1
0.0658618838255751 0.0633486895871785 1 1
0.216451822776621 0.211732661967069 1 1
0.0961751466451314 0.0936836978637755 1 1
0.338607144874483 0.329085471893139 1 1
0.191940598004864 0.185918714243608 1 1
0.186909703301188 0.181954568645527 1 1
0.181856805239687 0.175918407195139 1 1
0.210040859281221 0.203803329569212 1 1
0.143020390009892 0.138895169542981 1 1
0.161915310191082 0.156635003367814 1 1
0.166933363099704 0.161733418019932 1 1
0.221577471308823 0.21364736967707 1 1
-0.0437468082669132 -0.0432673640814002 0 0
0.261749582852556 0.252495498220195 1 1
0.288767265870849 0.279767774349166 1 1
0.193746157648951 0.188534258786424 1 1
0.29797065758132 0.289750974750774 1 1
0.261747274886715 0.254799907660973 1 1
0.143420318157017 0.139067851011501 1 1
0.0975974772868189 0.0951399039765632 1 1
0.119475417361965 0.116654029067594 1 1
0.312097277113817 0.302725834463554 1 1
0.177886974426236 0.172269034808905 1 1
0.398335110638426 0.387265311332901 0 0
0.139516576630995 0.136715739164513 1 1
0.286288207148553 0.278245070411072 1 1
0.358292380959543 0.347791927008481 1 1
0.15110477428761 0.147054559091451 1 1
0.341184561336187 0.331468662988027 1 1
0.180083167024967 0.174125738969566 1 1
0.219621425894754 0.213070910059187 1 1
0.286038382105312 0.278077315384535 1 1
0.235253221318317 0.22850474897322 1 1
0.157668920062944 0.152847748295331 1 1
0.235057755450949 0.228431691538841 1 1
0.232197477364381 0.225403672875389 1 1
0.241624882071759 0.234947442094958 1 1
0.388355196837945 0.377148225361474 0 0
0.236227640414497 0.229293362376712 1 1
0.21061596444915 0.203772666964648 1 1
0.119789613567312 0.116288103687754 1 1
0.157024599635332 0.15120897698335 1 1
0.116515554623446 0.113115358974302 1 1
0.248319030917207 0.241257787204331 1 1
0.206137688406292 0.199925396196103 1 1
0.279093431286967 0.268791821524808 1 1
0.120862006207195 0.117980414809779 1 1
0.0862341157285384 0.085395317572869 1 1
0.110848039686289 0.10834357448911 1 1
0.206080757256934 0.200297420053655 1 1
-0.0322197498295914 -0.0306429379905135 0 0
0.202321740050199 0.196946406154652 1 1
0.234353574846984 0.226558589428101 1 1
0.11376657587893 0.110553998445295 1 1
0.107109629855038 0.104777987566683 1 1
0.228693184440811 0.222059548429786 1 1
0.293648242471442 0.284972357605896 1 1
0.328249090317669 0.318607607123258 1 1
0.29088813662549 0.283462129635493 1 1
0.0719306165144092 0.0694393653292783 1 1
0.309819294108034 0.301416045125356 1 1
0.253768230613462 0.248317104066778 1 1
0.198123307308431 0.192479832951978 1 1
0.268624943200404 0.260931657772017 1 1
0.102210658604731 0.0980936013879694 1 1
0.0466130558385938 0.0448312544088368 1 1
0.203060812486579 0.197340872727596 1 1
0.204174616042307 0.19929009537531 1 1
0.185261718905732 0.180383580453456 1 1
0.202971123256042 0.196603493582226 1 1
0.270617384490361 0.262389279632843 1 1
0.251950929894302 0.246567201761989 1 1
0.0936775431290517 0.0912638235202521 1 1
0.230180477104874 0.222374939366354 1 1
0.132510167157326 0.128329724514269 1 1
0.283119314955934 0.276553412634564 1 1
0.106407996757841 0.103551520868339 1 1
0.214524093819999 0.208678983064723 1 1
0.189513234916215 0.184812562634207 1 1
0.12060091794772 0.116951842242466 1 1
0.324304723677644 0.313006122974222 1 1
0.102358534377652 0.0991778268179208 1 1
0.220009746370395 0.214526573094329 1 1
0.342879085442303 0.332498245493582 1 1
0.179538169318519 0.174768749977767 1 1
0.19637036399397 0.191013019077876 1 1
0.139827953591428 0.135015791852587 1 1
0.101416420450883 0.0981041443684981 1 1
0.199912589523258 0.194751694936481 1 1
0.0765596021917471 0.0729554175650747 1 1
0.0910986093742323 0.0892840191580701 1 1
0.224351575220352 0.218169569543373 1 1
0.178606359001519 0.173626023130792 1 1
0.245867157705562 0.23858363982026 1 1
0.340073326860097 0.33156612916401 1 1
0.110342617495551 0.107463120703159 1 1
0.243171667240063 0.236151123657633 1 1
0.150725151789507 0.146617533794065 1 1
0.0369372727063767 0.0362512234079408 1 1
0.219775767896605 0.213234339840978 1 1
0.178580316047126 0.171314017883402 1 1
0.0912393123679293 0.0889849308042889 1 1
0.187971928405778 0.183088609929209 1 1
0.309008410414226 0.300927315961283 1 1
0.319141566037712 0.309816893101139 1 1
0.119823765952217 0.116766779081997 1 1
0.225262519209837 0.218528040882439 1 1
0.238597627204056 0.230630724135431 1 1
0.266016004230356 0.257345443963967 1 1
0.0525508117447516 0.0510425903240051 1 1
0.146123806059176 0.141414591252509 1 1
0.0949268995096218 0.0919182938294155 1 1
0.110040377241036 0.106368214607456 1 1
0.139274710960965 0.135055995187367 1 1
0.317491675987394 0.308240701234259 1 1
0.309277634392503 0.299873137426886 1 1
0.212178991304987 0.20593917735461 1 1
0.185257940791225 0.179451694763134 1 1
0.110821008088354 0.107709460095184 1 1
0.339499299690888 0.32975666825877 1 1
0.0890617945740567 0.0856984427438643 1 1
0.102357566399095 0.0987556370873208 1 1
0.298583334730841 0.289929691622489 1 1
0.243533139811752 0.236616615628326 1 1
0.213267453405354 0.206520557369863 1 1
0.150583748409859 0.146527159386339 1 1
0.314153751456157 0.303667526421154 1 1
0.257611312244897 0.250530346370262 1 1
0.176556851893235 0.17115740307347 1 1
0.256425570583668 0.248757085930509 1 1
0.217618624413124 0.211394906868987 1 1
0.261115971129541 0.254276984731962 1 1
0.268410844102877 0.260841033837988 1 1
0.201324068115169 0.195304402335458 1 1
0.355780481223187 0.344720281236299 1 1
0.0890107825494774 0.0866172464064539 1 1
0.232294284427309 0.225711808571495 1 1
0.110486109434053 0.1077776723256 1 1
0.178914876618987 0.174266681952435 1 1
0.165682168433625 0.160614944205975 1 1
0.254237370195685 0.247838678036285 1 1
0.29612519032308 0.287899840402102 1 1
0.0961923808215312 0.0936666995977515 1 1
0.208664167089699 0.203071122660658 1 1
0.283097460640342 0.275210704529769 1 1
0.171972696247779 0.165491772052434 1 1
0.308827278439058 0.299036189445658 1 1
0.25797291853315 0.25099994466792 1 1
0.241421070898881 0.233771066560493 1 1
0.256319992113004 0.249700402738804 1 1
0.207306626927155 0.201166428050079 1 1
0.161506408404257 0.157130076218197 1 1
0.0746531862417961 0.0723918884324424 1 1
0.166490270717983 0.161728049220452 1 1
0.236756607847172 0.229892857502148 1 1
0.0936584413164079 0.0901587371891936 1 1
0.241760536878599 0.234165712519787 1 1
0.250100335249987 0.242127526979286 1 1
0.151564145279322 0.147060444660085 1 1
0.204364073418351 0.199700298559391 1 1
0.314539926241795 0.305671836289756 1 1
0.192012459977148 0.185890645875705 1 1
0.11639386446163 0.112835868807679 1 1
0.215168350634311 0.209280861885804 1 1
0.143797295537958 0.139843891682574 1 1
0.0987844896336131 0.0951778113900272 1 1
0.190015083506681 0.183751707387651 1 1
0.261552197891918 0.253688246013564 1 1
0.0150116932342236 0.0147986309283094 0 0
0.318453084251707 0.308761724241237 1 1
0.255061268006791 0.247772600240158 1 1
0.268858821206334 0.260913174397148 1 1
0.193640519265872 0.187657316794544 1 1
0.283930010305264 0.275288932407895 1 1
-0.0453785259466747 -0.0434585940251897 0 0
0.0414113847773419 0.0395779256209357 1 1
0.0998491253367487 0.0967477414631712 1 1
0.303596562084472 0.293162828840146 1 1
0.14474289311431 0.139250290472889 1 1
0.181589185194045 0.176492692431656 1 1
0.342794108201088 0.334463150860943 1 1
0.17644664556597 0.171788622645017 1 1
0.293370004904529 0.283698857399774 1 1
0.313273910663372 0.305482208296604 1 1
0.184758462561341 0.179872346973032 1 1
0.133375921382485 0.130079710219435 1 1
0.308451411909963 0.298807215064653 1 1
0.288972897435363 0.281269077579242 1 1
0.180737071460822 0.176170766428337 1 1
0.220251308375693 0.214088266694749 1 1
0.315434341557023 0.305638694655707 1 1
0.212849402862887 0.208035667328719 1 1
0.182359354161252 0.177833699245636 1 1
0.106970436429338 0.104113468940139 1 1
0.274660522310879 0.266033533393407 1 1
0.181988069784484 0.177161376910626 1 1
0.0713333421353739 0.0694499207104207 1 1
0.248705257623887 0.240573687255959 1 1
0.198770521608662 0.193216682859375 1 1
-0.0310102665753429 -0.0284383159902494 0 0
0.213839828955562 0.208073404679643 1 1
0.132933754796444 0.129534802470098 1 1
0.22504107628906 0.219050596231846 1 1
0.199901342991455 0.19435279466333 1 1
0.217778746441425 0.211421388562247 1 1
0.389752295569033 0.378170214135954 0 1
0.00580413559278077 0.00495059164080239 1 1
0.136884657915413 0.131544641181665 1 1
0.281324470056149 0.272902034971646 1 1
0.18726684107951 0.181867126003183 1 1
0.112452489817039 0.109945522399624 1 1
0.124894058560162 0.121341765454597 1 1
0.131310270221683 0.12783998225732 1 1
0.246266265755857 0.23905527802863 1 1
0.167381755547263 0.163736096460016 1 1
0.254067903018819 0.246493391247768 1 1
0.19421685119037 0.189085785332427 1 1
0.188863998640424 0.182936925996928 1 1
0.283785360171497 0.275468716426459 1 1
0.294141248761289 0.284950171098418 1 1
0.151748725270841 0.147038761012921 1 1
0.189716287153692 0.18528418210986 1 1
0.134615022764154 0.130572913336656 1 1
0.18187918429248 0.176247117787455 1 1
0.0599236960382751 0.0569006675500146 1 1
0.239439872787123 0.232182404798535 1 1
0.307108272831853 0.297670497506787 1 1
0.179336356923345 0.175772153216587 1 1
0.205155719120077 0.198834968918207 1 1
0.275749165676953 0.267325860032071 1 1
0.206000872497705 0.200434408044118 1 1
0.162689014354568 0.156883635321899 1 1
0.356922889109416 0.346415905628423 1 1
0.251628040976212 0.242586809846682 1 1
0.185307951197786 0.178903590690691 1 1
0.180312161459825 0.174440586604395 1 1
0.240737439208348 0.234447736072724 1 1
0.31068907824681 0.301483066248136 1 1
0.189298117046182 0.184527490095047 1 1
0.176799120004484 0.171423887860922 1 1
0.277539568868367 0.268888195862554 1 1
0.225560638007884 0.221034645201829 1 1
0.027552452226204 0.0266547316509039 1 1
0.142233639948987 0.137253459600678 1 1
0.0359713536077498 0.0351819770506352 1 1
0.333350632648828 0.324406575578767 1 1
0.26206318544205 0.2543528658613 1 1
0.157878252785875 0.153718798464842 1 1
0.276410633676388 0.269175294562978 1 1
0.385459113609584 0.373022944997349 1 1
0.225979646852962 0.219475604419197 1 1
0.325429578234353 0.315544368579703 1 1
0.235701577423685 0.228942213836189 1 1
0.201757117770732 0.195547944666319 1 1
0.270139436109754 0.262572828648167 1 1
0.194259351744288 0.189269417321781 1 1
0.15251796666153 0.147857330798495 1 1
0.185906054900852 0.180524442331481 1 1
0.0746166262866357 0.0731528191053359 1 1
0.23425145785478 0.228055788401721 1 1
0.152114390794161 0.147423160919409 1 1
0.214927111320801 0.208220417623784 1 1
0.173155715358844 0.167714495254099 1 1
0.283937707637014 0.275780130469111 1 1
0.33284266486855 0.323967434079205 1 1
0.248271739413018 0.241058505445514 1 1
0.241680985201482 0.234782242979495 1 1
0.132178169512968 0.128075784219821 1 1
0.134162745990808 0.130001636331203 1 1
0.202152131310836 0.195782289361199 1 1
0.182104940333957 0.177219096312707 1 1
0.262979242585107 0.256600412039029 1 1
0.12134395681779 0.118781196509413 1 1
0.00312066870477509 0.0028481670021714 0 0
0.361025554669499 0.350412821778502 1 1
0.219951022390605 0.212999352513566 1 1
0.237113248450046 0.229986625891045 1 1
0.166205687930854 0.160912877425673 1 1
-0.107871603410726 -0.104872789724442 0 0
0.206454966992126 0.201421088561461 1 1
0.105569196996929 0.101848184146064 1 1
0.147173562741465 0.14259165864904 1 1
0.212651682387478 0.206325991918177 1 1
0.244027627199214 0.237760859513905 1 1
0.20758572586982 0.201953045601333 1 1
0.0995322458138104 0.0969952667835047 1 1
0.0593936547724619 0.056709092350616 1 1
0.12498378332699 0.121728959516308 1 1
0.215524311318551 0.211135533265421 1 1
0.240164533336632 0.233994008504669 1 1
0.282474360629669 0.274226197046252 1 1
0.207911320821046 0.202078061970456 1 1
0.209036551935385 0.20154012630067 1 1
0.311725601876408 0.302412732660053 1 1
0.218277227430552 0.212139418804873 1 1
0.331624821002352 0.322477748867165 1 1
0.00923718594572451 0.00877364979081437 0 0
0.277038163925006 0.269557094476273 1 1
0.277080990622131 0.270090466164713 1 1
0.190072419253431 0.184827333269153 1 1
0.19454905445803 0.189712615730808 1 1
0.365104621063778 0.354439721296611 1 1
0.0406476804260363 0.0389298678874335 1 1
0.277191346550851 0.269949588843523 1 1
0.203070955125518 0.195336416831211 1 1
0.135601089141884 0.132350415026944 1 1
0.22298067099824 0.216393430292975 1 1
0.110634812014695 0.107023893056167 1 1
0.369026148490693 0.359836538706588 1 1
0.199928460344773 0.193579483388904 1 1
0.155492296315239 0.151968189778331 1 1
0.238147230106724 0.230492478445266 1 1
0.353949621317074 0.343555435502008 1 1
0.281759961950801 0.273149811955753 1 1
0.301079091453643 0.293022649633172 1 1
0.237318606740067 0.231685232022914 1 1
0.234833393231376 0.228078474686337 1 1
0.300588610814421 0.291408461761738 1 1
0.289035715061683 0.281738604232122 1 1
0.184371283750568 0.178967215775348 1 1
0.116322265156435 0.113051980987453 1 1
0.233659389027485 0.227664474145537 1 1
0.281526784924351 0.273219638448239 1 1
0.252766554162412 0.245483922551531 1 1
0.453536517629738 0.440447231093933 0 0
0.244009461983762 0.236573143810763 1 1
0.325349616524459 0.316067817902635 1 1
0.239911467515032 0.231828995218564 1 1
0.220293326512504 0.213935846207403 1 1
0.284567919321294 0.27654816895431 1 1
0.22971014308156 0.223078785465433 1 1
0.163648855325953 0.158479124449714 1 1
-0.025687692735239 -0.0247682524521516 0 0
0.0833980909395998 0.0798513110685472 1 1
0.208157506539286 0.202372641462866 1 1
0.268277975507636 0.261922326413068 1 1
-0.0143598269765548 -0.0142697600261041 0 0
0.0757290803455679 0.0731748809827826 1 1
0.351188076229336 0.339582531032442 1 1
0.299463594165595 0.288165097034899 1 1
0.139312145778609 0.134638265540448 1 1
0.204630972875384 0.198400276431298 1 1
0.114029145244111 0.111581672183772 1 1
0.155553407586731 0.150504753814192 1 1
0.177693880927354 0.172064732073494 1 1
0.146096357595079 0.142967983882117 1 1
0.27884846181585 0.269387400398691 1 1
0.228682820344573 0.221814949517511 1 1
0.0972763868042376 0.0941770752826486 1 1
0.255535228447705 0.248445338024396 1 1
0.169112274909948 0.163516386485447 1 1
0.243864391431351 0.236268763955068 1 1
0.182158217619748 0.177135020821756 1 1
0.157723065684783 0.153312163221167 1 1
0.258860570500756 0.253295610542889 1 1
0.327992154801089 0.319078891157089 1 1
0.189020379886649 0.182968584764418 1 1
0.241409709997552 0.234900090097149 1 1
0.0690678766193348 0.0667701815941355 1 1
0.283923204098773 0.276024083860346 1 1
0.154819432452062 0.150081488822997 1 1
0.152257244607497 0.147499187056859 1 1
0.0905492821582724 0.088237984464872 1 1
0.219908407814102 0.212859744705025 1 1
0.228245578959978 0.22201813164299 1 1
0.419388014626004 0.407620797795288 0 0
0.23627361449191 0.229730150131363 1 1
0.117651662919546 0.114156112245835 1 1
0.122293944165725 0.118204436054672 1 1
0.184357190216832 0.179609814218719 1 1
0.124935765077981 0.121683919931459 1 1
0.085681381335109 0.0833295561963681 1 1
0.219766340880137 0.213693927450846 1 1
0.0791069193553903 0.0762592716377785 1 1
0.248155421162717 0.241181449070038 1 1
0.232506525081577 0.225831935727915 1 1
0.345217523185837 0.335855353564427 1 1
0.149778208318668 0.144269671348648 1 1
0.0971014110430246 0.094440851959354 1 1
0.349317319065792 0.339506588874534 1 1
0.142776513358838 0.138211388481352 1 1
0.216396809843249 0.210009910974318 1 1
0.199272080357165 0.192234732598937 1 1
0.261978950904592 0.253483682830806 1 1
0.126177025696004 0.122448592757589 1 1
0.123276206292329 0.119857840315977 1 1
0.264946126357349 0.257538362516298 1 1
0.295648738974291 0.289024682351833 1 1
0.0710682117659065 0.0687541227944426 1 1
0.301146633536619 0.290552519360167 1 1
0.134284822909491 0.130697700189113 1 1
0.256475966366605 0.250135169107058 1 1
0.18283162453282 0.17763040071089 1 1
0.283682552412971 0.276787351495963 1 1
0.347850918491177 0.338084320293058 1 1
0.0591370640961978 0.0573020366116811 1 1
0.230663379740135 0.222985293678586 1 1
0.220843049942905 0.214418544139802 1 1
0.252342097248686 0.247008442816637 1 1
0.125732278681279 0.121176597546621 1 1
0.16350977073545 0.158772081756438 1 1
0.0906413069512486 0.0881661027004085 1 1
0.19284191588879 0.187213419316943 1 1
0.200365490052442 0.194859545016702 1 1
0.220399077981063 0.213014323940697 1 1
0.189516292326573 0.184781061156901 1 1
0.0634363118610924 0.061545941102927 1 1
0.141526059472329 0.138271016065774 1 1
0.242040852778684 0.236707900308565 1 1
0.113107259545542 0.110241383183412 1 1
0.202916883636344 0.197442220198289 1 1
0.120924693342809 0.116492675498698 1 1
0.106925113502222 0.1042116588114 1 1
0.252621023291434 0.245210037352843 1 1
0.272471361472888 0.263949551803974 1 1
0.0713996776685764 0.0696174835963276 1 1
0.317555173000552 0.309029946189117 1 1
0.198140746738234 0.191047178826308 1 1
0.284134829513183 0.276028086797042 1 1
0.272612214809886 0.264014721865 1 1
0.210354196751223 0.204401189665303 1 1
0.253853350867392 0.246315073559255 1 1
0.247201782301958 0.239650424240781 1 1
0.274515672768799 0.265433399113947 1 1
0.267311295342586 0.259223441769697 1 1
0.143836560861732 0.138651606889649 1 1
0.333077578964967 0.32374281761064 1 1
0.321950531200603 0.31143140224052 1 1
0.262315050333288 0.255372627854495 1 1
0.0422343046844032 0.0412522743203754 1 1
0.0550717194291806 0.0539830354342047 1 1
0.255024812889943 0.249732568342522 1 1
-0.00154173066723351 -0.00296421446028899 0 0
0.303441970339516 0.294872854539851 1 1
0.0025550745085032 0.00216220318033071 0 0
0.196792402831203 0.190689405544027 1 1
0.181646484871815 0.175792978801828 1 1
0.19378685123411 0.187760189255103 1 1
0.294089733704371 0.284923324167075 1 1
0.209990847600761 0.204969406348511 1 1
0.176084659257524 0.170546153139992 1 1
0.223486272478099 0.21794918456472 1 1
0.215240143111062 0.209486255611274 1 1
0.217167530397361 0.210679210051206 1 1
0.190365369143249 0.185371617241762 1 1
0.0671549147234386 0.0638247978628728 1 1
0.438545180639357 0.427472117748959 0 0
0.284929943815288 0.276399897043505 1 1
0.0433979433223058 0.042647278452008 1 1
-0.000648075680703616 0.000463120458194688 1 1
0.155485641584683 0.150631071587414 1 1
0.385395698786599 0.373972043490094 0 1
0.181292919423684 0.175761653688789 1 1
0.200438459872164 0.194568724079498 1 1
0.0312907484565666 0.029983077814572 1 1
0.118432508708237 0.11458297852956 1 1
0.254456305317749 0.24776832883292 1 1
0.214440028196215 0.208539420761862 1 1
0.192160343829882 0.1864389798541 1 1
0.309404460958835 0.299425112915074 1 1
0.133898412705295 0.128217382516022 1 1
0.171456750598778 0.164853417722488 1 1
0.232661451889972 0.22575525217694 1 1
0.34929215455045 0.339438957118297 1 1
0.124670505423784 0.119966118365468 1 1
0.219921028825113 0.213773103449182 1 1
0.147373121904966 0.143459737958141 1 1
0.235782707586219 0.229360674855881 1 1
0.176365598568101 0.171349540057698 1 1
0.30941908889378 0.30299096975045 1 1
0.0825601736734498 0.0803526860696917 1 1
0.2307147182915 0.224936430529695 1 1
0.173564427459611 0.168168882745269 1 1
0.286868503767797 0.278438099037529 1 1
0.23746150084327 0.230197881840367 1 1
0.249392858767272 0.241391752127307 1 1
0.212657206579024 0.206123681603999 1 1
0.0935258644551625 0.0913683682801862 1 1
0.0427843638321381 0.0419145306403095 1 1
0.265273874644291 0.257757482115644 1 1
0.177868056005631 0.173101611482146 1 1
0.321918993816347 0.310459901335806 1 1
0.309278003014466 0.301847167286083 1 1
0.0568835007779447 0.0556925541119788 1 1
0.212187646940859 0.206185881809618 1 1
0.207091908499304 0.201373479661551 1 1
0.259728043235266 0.252428149851243 1 1
0.242604645640575 0.236296158996939 1 1
0.152433670497943 0.148618742080847 1 1
0.309753721316381 0.300986233037106 1 1
0.084209589441358 0.0810977831270895 1 1
0.224389149855744 0.216472319067313 1 1
0.15518976424473 0.150260419600167 1 1
0.324397102466558 0.315200200311495 1 1
0.282027113804523 0.273484723364727 1 1
0.178281101747639 0.173752078977695 1 1
0.151514847468862 0.147156548211443 1 1
0.256604409778303 0.250072424869896 1 1
0.142825068012191 0.138472303861552 1 1
0.333107583646135 0.323728760261755 1 1
0.12497710199118 0.121708077524232 1 1
0.0940359626453856 0.0919000075151152 1 1
0.0622479950283244 0.0619341248053658 1 1
0.125505997274241 0.121700362548532 1 1
0.182125934754533 0.176336747922122 1 1
0.0805106650315658 0.0774776344049035 1 1
0.115378382530071 0.112305184570225 1 1
0.22579432002789 0.21910184973943 1 1
0.314095393793714 0.304982711502612 1 1
0.0946575287619009 0.0923595650577318 1 1
0.223627022167849 0.216466918801741 1 1
0.176821189273632 0.17124205978889 1 1
0.0847777068809153 0.0795519808628692 1 1
0.157983696905145 0.15284741772447 1 1
0.0812415338650672 0.0794358969816351 1 1
0.142423866221554 0.137309445490214 1 1
0.191648665319884 0.186724288923918 1 1
0.285158058566321 0.277849585987862 1 1
0.101956836290458 0.0989331887382213 1 1
0.287815052596782 0.279953488569119 1 1
0.0944467869754674 0.0912755099357123 1 1
0.32874588726285 0.320121658034047 1 1
0.222799447283336 0.21700472181117 1 1
0.129712260176453 0.125884580662666 1 1
0.129749231474001 0.12565030519769 1 1
0.194323283379405 0.188974173835061 1 1
0.14789047825185 0.144423479746695 1 1
0.328111791749677 0.318787599505681 1 1
0.295352943119935 0.28674102592889 1 1
0.10438984019363 0.101697376039523 1 1
0.245671208185159 0.238415105556846 1 1
0.235186566964272 0.227918819815388 1 1
0.301761350774598 0.292080166866845 1 1
0.134132240878438 0.130607423316338 1 1
0.175316089661133 0.16876105260617 1 1
0.237892005728908 0.231114791652891 1 1
0.0571251506100097 0.0554574635223962 1 1
0.227569450466502 0.221943954081258 1 1
0.106647041816589 0.103406459915796 1 1
0.193248912219455 0.187203354089823 1 1
0.193046598312135 0.187339210600297 1 1
0.155114621199999 0.15014403978884 1 1
0.216877040193488 0.211910805336037 1 1
0.26836711438275 0.259830065995439 1 1
0.240069525813221 0.230876411651758 1 1
0.274917900096944 0.267538946234685 1 1
0.259926247190566 0.252195942341218 1 1
0.176337455092014 0.172283312090444 1 1
0.216411501755116 0.211203340498802 1 1
0.0887607826303187 0.0865440993466299 1 1
0.244631104318777 0.238008593737251 1 1
0.219049761548878 0.212874431661399 1 1
0.0621105441810684 0.0606366323759071 1 1
0.294056861558919 0.285442426740601 1 1
0.251976203125382 0.245244008126338 1 1
0.267617570580161 0.260283808162957 1 1
0.243366009772444 0.236293563428938 1 1
0.313990505110751 0.306020290422141 1 1
0.187493108395995 0.181372457960314 1 1
0.311730351687338 0.302881253587267 1 1
0.11723804827988 0.114361354196379 1 1
0.133399945812749 0.12953758116586 1 1
0.227105303423868 0.221165235603911 1 1
0.246915636763442 0.239512321149284 1 1
0.125044537935456 0.121111928378459 1 1
0.185820413499841 0.181942663031419 1 1
0.355030927343788 0.344721027940297 1 1
0.0914230941486791 0.0909768854022558 1 1
0.210095856747408 0.203797825529936 1 1
0.25598429105946 0.24846495719205 1 1
0.160611475503846 0.156595720826417 1 1
0.243627965280678 0.235115616725054 1 1
-0.00940868842517925 -0.00916194678788256 0 0
0.187401494198607 0.181708404972234 1 1
0.224167544158397 0.216757540774886 1 1
0.132178505143706 0.127526210660307 1 1
0.244017963226889 0.236662229678183 1 1
0.171414114876578 0.165481603540939 1 1
0.380623330195615 0.370036745300669 1 1
0.0328948322287072 0.031935344671699 1 1
0.306698160432053 0.29713738107038 1 1
0.135104521993831 0.131053895164284 1 1
0.182865081968642 0.177645031759122 1 1
0.277355592468172 0.268639787115679 1 1
0.208274882758738 0.202776627471259 1 1
0.00462380249412656 0.00522597263215457 0 0
0.3481041358564 0.335985756683016 1 1
0.23968868496062 0.232504662195657 1 1
0.0884475542417234 0.0861288710586607 1 1
0.167903594426455 0.163636082629134 1 1
0.00858271496725769 0.00864549382041438 0 0
0.135707445295741 0.131424991945675 1 1
0.13518835210328 0.132398142391163 1 1
0.264957474486702 0.255525925153584 1 1
0.198027351897021 0.19276652246732 1 1
0.21722094239633 0.210873993396703 1 1
0.104038668139071 0.0996683301274384 1 1
0.273373293530705 0.265877003823287 1 1
0.238454767070191 0.231470938794605 1 1
0.20195150696224 0.196188074402539 1 1
0.190127630532871 0.184434734800048 1 1
0.0954124943506608 0.0928147836471948 1 1
0.211970693316397 0.206946710363679 1 1
0.238114269178325 0.231638352272319 1 1
0.220927506367831 0.213608231217376 1 1
0.286430837963155 0.277660974041951 1 1
0.121717891596178 0.117941230745098 1 1
0.218290732033516 0.212964289864672 1 1
0.227407033560124 0.220932289280727 1 1
0.219100422218701 0.213444706915524 1 1
0.210353592490591 0.204388493375655 1 1
0.266008862853697 0.259153109439278 1 1
0.278612365313161 0.271782703710675 1 1
0.36543751109875 0.354209873233338 1 1
0.193824719524584 0.188400396697188 1 1
0.121523990117063 0.118302190802501 1 1
0.130792784038806 0.127828588113004 1 1
0.234434493647404 0.228026471176142 1 1
0.207760332234393 0.202930012060024 1 1
0.109269495020868 0.104903575779921 1 1
0.204455850546444 0.19901711667661 1 1
0.161630348535793 0.15767477376065 1 1
0.214681412680263 0.208715881885431 1 1
0.143129858661553 0.138337090437419 1 1
-0.0274137201359863 -0.0265003577103401 1 1
0.0708585779071815 0.0685926515460848 1 1
0.281291126830028 0.273851021368197 1 1
0.0117418539865609 0.0122024128870264 0 0
0.289743264752395 0.281451963370219 1 1
0.15846682419748 0.153660948257787 1 1
0.230148332288317 0.22508302455221 1 1
0.122752076532744 0.117302686306902 1 1
0.126450818717365 0.123523318661959 1 1
0.265346140251439 0.257096222442563 1 1
0.313118111419929 0.30497179738522 1 1
0.145688290608014 0.141741667435835 1 1
0.254226405727753 0.245885233174114 1 1
0.322824136100538 0.313575046059863 1 1
0.10008014830705 0.0959150888054013 1 1
0.208537430646592 0.202516634402939 1 1
0.31084227177539 0.302252774834721 1 1
0.302262740083628 0.291805544852089 1 1
0.17930814098287 0.174925079724553 1 1
0.0847376871856163 0.0811683796718415 1 1
0.105418814856391 0.102378849665994 1 1
0.239947665224395 0.23345414263138 1 1
0.25781117358627 0.251729829416425 1 1
0.210864034367733 0.202692649737314 1 1
0.160694641975742 0.155740010133648 1 1
0.212286566375233 0.206396052167412 1 1
0.151819194911925 0.148863189434336 1 1
0.0372986930565084 0.0364721413951083 1 1
0.263005013378054 0.255965403693358 1 1
0.13586036790421 0.131044762432019 1 1
0.204854456984348 0.200071916490889 1 1
0.125595118160729 0.122586990522891 1 1
0.316478172994916 0.307834366212733 1 1
0.168462183912106 0.163662107308533 1 1
0.162404268492395 0.157218643445003 1 1
0.279548516960631 0.270842362185211 1 1
0.066137269358004 0.0641730754462545 1 1
0.159590148962676 0.155676283732921 1 1
0.296902890525812 0.289228209229706 1 1
0.137752086159742 0.131112090409026 1 1
0.0115853602385727 0.010559844043645 1 1
0.415935756039489 0.403173419072256 0 0
0.043280775446165 0.0417145931756325 1 1
0.213605810223488 0.207927716262832 1 1
0.209098322404206 0.203036700439264 1 1
0.148206412594714 0.142533370315504 1 1
0.0193132075626211 0.0188686451127998 0 0
0.0265639011145506 0.0261972658350123 1 1
0.361597470685453 0.352511288414663 1 1
0.186886763215 0.181651794161045 1 1
0.0948524927573261 0.091821603864859 1 1
0.0893940456816674 0.0859478206987678 1 1
0.393413037645482 0.380144372184239 1 1
0.182287967729865 0.177361078209018 1 1
0.247870411983573 0.241975810667009 1 1
0.282650841375493 0.275043979803276 1 1
0.246370719560368 0.239871860001072 1 1
0.218442640660062 0.211835634229396 1 1
0.309764173263081 0.300149355907876 1 1
0.175703834528026 0.170662352288025 1 1
0.295663467239904 0.287554696512561 1 1
0.192331376813448 0.186361895905023 1 1
0.197014870213038 0.191551995890836 1 1
0.16242192774751 0.156806253778235 1 1
0.336435567085565 0.32689368231415 1 1
0.238663756327467 0.233786149186951 1 1
0.105209138712835 0.102170603334171 1 1
0.200766148254199 0.194916490781391 1 1
0.170371643929237 0.165927834187136 1 1
0.202716173437365 0.195502820687152 1 1
0.139687078839054 0.135799198707599 1 1
0.399464188369316 0.388241644817206 0 0
0.270328606668104 0.26277361950646 1 1
0.00746826130878976 0.00738120999994153 0 0
0.2546014690971 0.247839135502972 1 1
-0.0261479820479294 -0.0260974619675773 0 0
0.3086148073176 0.298453912617228 1 1
0.26431564982493 0.255045725211033 1 1
0.0330471134759472 0.0322253198527812 1 1
0.198351203101409 0.192326025000864 1 1
0.0528767409370905 0.0510387505043121 1 1
0.160128966691366 0.155114376439613 1 1
0.348566010153014 0.338503729247987 1 1
0.288884222713199 0.279836034069353 1 1
0.180157671433946 0.175110239093325 1 1
0.155264331008342 0.149301459031928 1 1
0.279611528553624 0.271188072403908 1 1
0.341328647434305 0.33207393172217 1 1
0.140274914928188 0.135797961552289 1 1
0.0169621262425095 0.0163854232697032 0 0
0.199334503515512 0.193805633328923 1 1
0.169067584129045 0.165030853783435 1 1
0.118500896989103 0.11668563799495 1 1
0.214828120796403 0.209051451020348 1 1
0.163921495502744 0.159614738538516 1 1
0.423642440264117 0.412188718572216 0 0
0.240641686861995 0.233523502485785 1 1
0.205759530494687 0.198870776905256 1 1
-0.0503061889696508 -0.0485021439889996 0 0
0.329530567660647 0.320065300695086 1 1
0.229870178294589 0.223655793530477 1 1
0.214245576995183 0.207408262423606 1 1
0.0825574969278305 0.0813664432885682 1 1
0.322743716950269 0.310534583694838 1 1
0.248475639725912 0.239120680911175 1 1
0.198407119243434 0.193229448048837 1 1
0.17392278652884 0.16849357416068 1 1
0.159453371961199 0.154564745681722 1 1
0.388348244672827 0.375661216637784 1 1
0.278273023794205 0.269787151937954 1 1
0.2255713684114 0.217735386601367 1 1
0.250432594353339 0.243633076945987 1 1
0.147140115777196 0.143625309841356 1 1
0.0930431287306508 0.0899961026431849 1 1
0.13442765865157 0.13033584303356 1 1
0.0378190573324201 0.0358398097308383 1 1
0.0674029875167317 0.0649392677555268 1 1
0.193279719901736 0.187650594223397 1 1
0.0950433783017984 0.0926467751530556 1 1
0.149754815750904 0.145597419097314 1 1
0.182350648021754 0.177306729336575 1 1
0.0206733389643222 0.0191231839664284 0 0
0.100066318145928 0.0993601363954327 1 1
0.307010603941809 0.298982572734534 1 1
0.12882160244698 0.124445643247415 1 1
0.0622525382430817 0.0602955739589683 1 1
0.122366439469471 0.118427164705774 1 1
0.126475289570748 0.122586727252542 1 1
0.122145694326985 0.118705211106352 1 1
0.187353733902892 0.182148433699961 1 1
0.257160501522895 0.24961922675365 1 1
0.0119657030043673 0.0116571159309815 1 1
0.235504007305906 0.228413969204248 1 1
0.157310117061355 0.15358984807008 1 1
0.364705601316799 0.353858105973246 1 1
0.233928974423097 0.225482281054232 1 1
0.122044208589959 0.11817898471837 1 1
0.239623496189002 0.232314614029677 1 1
0.18990355634386 0.184633837792901 1 1
0.164202205668284 0.160237285083568 1 1
0.256665828375535 0.248537873376587 1 1
0.381549207281708 0.36976269895289 0 1
0.146136782441885 0.141571776554791 1 1
0.169396752351329 0.163527354339933 1 1
0.341002500054761 0.330289731853119 1 1
0.218738358069823 0.212341518079482 1 1
0.230976475100112 0.224083660494229 1 1
0.14911977039566 0.144871305538177 1 1
0.324224582015169 0.314857453935591 1 1
0.132166444397397 0.129753840709659 1 1
0.0782860964917372 0.0758476844938217 1 1
0.177251713087679 0.171153744219559 1 1
0.320225605208087 0.310890652212995 1 1
0.160081034827991 0.155471292323606 1 1
0.111922616782715 0.108506999258592 1 1
0.186635346059136 0.181499093855058 1 1
0.112074565660077 0.10982503377608 1 1
0.211768817550194 0.205929378602414 1 1
0.29828671161412 0.288894123678702 1 1
0.235315622747353 0.229281662029531 1 1
0.116963901173382 0.113742285928427 1 1
0.24864156401779 0.240703557989681 1 1
0.110406082760246 0.107766011705192 1 1
0.22591577300654 0.219772102621844 1 1
0.297193555518552 0.290264361782147 1 1
0.226361241736598 0.220579028227243 1 1
0.22963559790312 0.22311945238221 1 1
0.260270000495301 0.252645615736971 1 1
0.098363261001459 0.095540289060861 1 1
0.134766598361327 0.131164465140522 1 1
0.117573605259479 0.115200311280259 1 1
0.287425166258622 0.279650989452062 1 1
0.238545288907332 0.230642249852593 1 1
0.284347576870265 0.27529261628325 1 1
0.21734777503609 0.211432277209405 1 1
0.241850114065326 0.234718459474799 1 1
0.227494295549374 0.220837808971344 1 1
0.0565100866258408 0.0544444500078044 1 1
0.213788394146172 0.207898583643596 1 1
[truncated: 1,120 more chars]
