# Supplementary material for: Bias caused by sampling error in meta-analysis with small sample sizes
Source: PLoS One. 2018 Sep 13;13(9):e0204056. doi: 10.1371/journal.pone.0204056 (PMC6136825; doi:10.1371/journal.pone.0204056)
Supplement: S4 File — (ZIP) [file pone.0204056.s004.zip › results N = 20 theta = 0.2 tau = 0 sz = 30-50.txt]

"cohen.dl.theta" "hedges.dl.theta" "cohen.dl.cp" "hedges.dl.cp"
0.209829718573881 0.205973371405781 1 1
0.123056476191277 0.119947364143459 1 1
0.20842678031922 0.204820598405477 1 1
0.277843291076667 0.272636833905423 1 1
0.315227667023867 0.309566650907251 1 1
0.184466388648881 0.181069892021072 1 1
0.127951013244783 0.125567001963509 1 1
0.256739509248495 0.250444710113922 1 1
0.117233657690033 0.114822631109128 1 1
0.248137906847899 0.243320718569781 1 1
0.201451925230819 0.197740791853282 1 1
0.0939422379314842 0.0922339409729577 1 1
0.227648518074035 0.223645008092884 1 1
0.298592532339862 0.292787929239984 1 1
0.157776192209629 0.154859724810674 1 1
0.0222296891801703 0.0226181930310501 0 0
0.31205818291282 0.306493598166971 1 1
0.275255137927122 0.270299741824424 1 1
0.0971494175370734 0.0956123478414298 1 1
0.275962537045955 0.269401564051649 1 1
0.190852735587938 0.187210552789587 1 1
0.234782598887592 0.230416275408263 1 1
0.223096318326754 0.219457393618431 1 1
0.320033761236877 0.313813032309439 1 1
0.212716499829689 0.208782966355793 1 1
0.196584240270391 0.192826062024532 1 1
0.0795598537705351 0.0783273773649198 1 1
0.173581248230125 0.170696806619689 1 1
0.182299364622085 0.178369383733592 1 1
0.365866709226098 0.359087919947105 0 0
0.131997886937448 0.12979086390422 1 1
0.310119325467252 0.304557383133735 1 1
0.271000426986511 0.266502018766524 1 1
0.209048466004757 0.205714213806557 1 1
0.146282149898311 0.143236405096767 1 1
0.142172579289964 0.139434440302033 1 1
0.280586472446615 0.275477647093381 1 1
0.152055121110875 0.14977819563902 1 1
0.217906841255277 0.213849412696679 1 1
0.210920831314618 0.206762310461198 1 1
0.151102205206291 0.149083135842946 1 1
0.0546933545254987 0.0539556389463351 0 0
0.096389415846957 0.0949062052277094 1 1
0.18469209934607 0.181455669780077 1 1
0.213002438450314 0.209340694562355 1 1
0.064683698646742 0.0633917544291486 1 1
0.143025403852831 0.140608873729105 1 1
0.125930044808111 0.123899796551624 1 1
0.139109159607309 0.136414572863604 1 1
0.0333696843156506 0.0326554412841236 1 0
0.318310656982699 0.312079306379573 1 1
0.266602756913649 0.261027514691547 1 1
0.152098660793706 0.149568482770625 1 1
0.156378599011152 0.153445788045151 1 1
0.0918893172514724 0.090761456512114 1 1
0.292595222133891 0.287029184412662 1 1
0.224305439442357 0.220213397164233 1 1
0.107692319381942 0.106187524470541 1 1
0.0737305754805759 0.0715026658309607 1 1
0.139147207814915 0.137208405603443 1 1
0.137975633974329 0.13567039328807 1 1
0.204499132090451 0.201363300817355 1 1
0.256253437258896 0.251191878798556 1 1
0.20393620023454 0.200324520901711 1 1
0.240213613905201 0.235579862193917 1 1
0.225604450332147 0.221696209539737 1 1
0.255511587247362 0.250308463719974 1 1
0.177952608147062 0.175227086487655 1 1
0.293227100305243 0.288154274071597 1 1
0.0831080211957063 0.08156005593163 1 1
0.158437316928346 0.155032864090062 1 1
0.250725293677877 0.24639728357477 1 1
0.186026948625064 0.182241676361578 1 1
0.305270561136791 0.299652794167619 1 1
0.308889653569574 0.303514589178658 1 1
0.220836145980765 0.217024146084665 1 1
0.303535106663703 0.298344573041921 1 1
0.358213064799863 0.353171699192248 1 1
0.277881187567875 0.272368875986883 1 1
0.245726138854688 0.241056244113221 1 1
0.311278212914513 0.305465183828581 1 1
0.195011728696427 0.191306601234698 1 1
0.259751431956075 0.255636976368846 1 1
0.206097888844128 0.202296348329406 1 1
0.0444314426090764 0.0437854364978176 0 0
0.325536016603598 0.320059257476967 1 1
0.180507740262745 0.177350689895502 1 1
0.323184543345624 0.317316873752263 1 1
0.166401267933024 0.162863458385201 1 1
0.174745374387164 0.171685138600412 1 1
0.179863144621008 0.176617203211732 1 1
0.210990035481013 0.207005269096911 1 1
0.206127080506788 0.202365259128176 1 1
0.243468365803769 0.238979214624684 1 1
0.107259834332579 0.105858419720119 1 1
0.309847201785393 0.304104692199067 1 1
0.221086717937862 0.217164861716529 1 1
0.0922846915744359 0.0905205714466742 1 1
0.136111924815349 0.133785330544285 1 1
0.246307857783177 0.241739131756017 1 1
0.208294649086184 0.204302328343424 1 1
0.109119226999523 0.106973877424028 1 1
0.149788971635029 0.147892669236893 1 1
0.343043751763539 0.337125620897562 1 1
0.178346727683105 0.175158424476159 1 1
0.182729640475028 0.178815129970213 1 1
0.194811962657234 0.191244673624564 1 1
0.239377623184364 0.234942635488009 1 1
0.290422083839168 0.28511778906473 1 1
0.230190492284464 0.226027980747391 1 1
0.183757764524741 0.178849292571038 1 1
0.140204773170741 0.138002775689106 1 1
0.135830247129638 0.134047484429955 1 1
0.213779424392068 0.210294160798835 1 1
0.279978415731011 0.274356545583855 1 1
0.211902408535356 0.208104882903422 1 1
0.182308296163406 0.178532813578355 1 1
0.194015029973049 0.190344754367569 1 1
0.23706137285221 0.233158128399275 1 1
0.183629314866111 0.179109446994832 1 1
0.196219043535673 0.19220833365285 1 1
0.16576819658326 0.162980009612507 1 1
0.217508605418932 0.21354398999197 1 1
0.231213455210501 0.227564453213382 1 1
0.2657445498233 0.261055871430812 1 1
0.147956963291743 0.145215745428977 1 1
0.28749298481534 0.282626091128351 1 1
0.250010864710115 0.245575674598639 1 1
0.273323988983862 0.268287718620506 1 1
0.188733626302747 0.185501142461857 1 1
0.138773169721653 0.136659479211874 1 1
0.143661857550028 0.140843167737306 1 1
0.184266738162924 0.180724834265365 1 1
0.238434403882102 0.233712735447832 1 1
0.147496915470947 0.144436045925344 1 1
0.192680332658718 0.189528209615751 1 1
0.18304643464453 0.17992165469304 1 1
0.331172673965058 0.325140840561498 1 1
0.348111736828067 0.341599359573244 0 0
0.0884219508854349 0.0867746243584239 1 1
0.166652467641088 0.163839861675022 1 1
0.19068083064172 0.1871752477206 1 1
0.211395440603329 0.207464853528275 1 1
0.236082803556921 0.231941053327383 1 1
0.279861942282156 0.275064774264345 1 1
0.0810162166092522 0.0796149689018221 1 1
0.232254109850959 0.227686468108097 1 1
0.26169259100167 0.256797330850997 1 1
0.192695732921073 0.188553376317015 1 1
0.212585776403618 0.207590649831071 1 1
0.223814852438793 0.220196617125791 1 1
0.212153239619801 0.208029011695292 1 1
0.238169049841912 0.233622136416173 1 1
0.225495599343888 0.221859981416106 1 1
0.175282713051316 0.172296352747409 1 1
0.192626042674419 0.188760496086665 1 1
0.278812407371603 0.273731051213393 1 1
0.228835642001326 0.224748116349452 1 1
0.168578605441687 0.164516598707747 1 1
0.226359945980249 0.221781986369581 1 1
0.243436964030246 0.239160869444331 1 1
0.185630319518996 0.181723248278202 1 1
0.301269422296158 0.295770503238442 1 1
0.142483496336871 0.139920818923299 1 1
0.0225029099401975 0.021892764936218 0 0
0.274420917020501 0.269398329605851 1 1
0.196180142524362 0.193763598369829 1 1
0.234394805243809 0.229812095535147 1 1
0.246045863667385 0.242144010340034 1 1
0.233518736321498 0.229186492141049 1 1
0.0726554725027735 0.071584454802134 1 1
0.254093328905781 0.249517232080691 1 1
0.211282450182488 0.207438863671859 1 1
0.179771172946275 0.176806760407264 1 1
0.190247740681058 0.186840970666808 1 1
0.096152608267227 0.095132524430061 1 1
0.27540225634848 0.270198071573123 1 1
0.329966645708222 0.324048474688457 1 1
0.216261228052641 0.212669758036631 1 1
0.131834869181194 0.129625889530219 1 1
0.192465468746349 0.188934122821621 1 1
0.228860438361982 0.224877128266482 1 1
0.104226283850298 0.102425757894089 1 1
0.369862101475395 0.362516026271832 0 0
0.184694865980224 0.180506514833855 1 1
0.20669365534105 0.202625766971757 1 1
0.271248994525644 0.266282950624014 1 1
0.0847093645323408 0.0833256958320927 1 1
0.279816538646096 0.274198096789985 1 1
0.228959338174915 0.225103521789464 1 1
0.136371122620141 0.134066379950855 1 1
0.0875412240599522 0.0859878025805832 1 1
0.380970244668184 0.372554777271801 0 0
0.346749993309177 0.340432804900768 0 0
0.177133280817792 0.174078747347482 1 1
0.190384570091371 0.186953089113972 1 1
0.140934766176385 0.138503579469304 1 1
0.189813804848193 0.186189154114194 1 1
0.147662648007505 0.144905720399258 1 1
0.184291932483642 0.181075786150636 1 1
0.312696017726696 0.306944851200715 1 1
0.198788684407355 0.195262979556102 1 1
0.235930362465837 0.231892395848664 1 1
0.177758983091306 0.174408872418516 1 1
0.136021183787461 0.13267419823586 1 1
0.161092402440868 0.157870421781245 1 1
0.222478319519784 0.218042556099101 1 1
0.289580260248798 0.284258617629224 1 1
0.298725211348816 0.293851709944221 1 1
0.280820475979423 0.275777400067342 1 1
0.266359735060352 0.261837234463905 1 1
0.227532185699588 0.223278754057234 1 1
0.2556399826989 0.251033956263746 1 1
0.175128878787459 0.17214076968412 1 1
0.22470409204017 0.220867999173378 1 1
0.229813256621112 0.225259639025667 1 1
0.300809171623748 0.295316267666428 1 1
0.330945127011404 0.324737194654378 1 1
0.178429630706082 0.175281071175037 1 1
0.270715708348532 0.266266203903014 1 1
0.228229944686873 0.2236923820766 1 1
0.246756811348944 0.242663118154904 1 1
0.28783131847773 0.282430500810464 1 1
0.19923608747926 0.195745330302412 1 1
0.183313470743063 0.17999240515927 1 1
0.277127314969615 0.271450830865231 1 1
0.156240614426979 0.154232889488626 1 1
0.201743540907491 0.198094970451023 1 1
0.220027365888129 0.216377506673665 1 1
0.231903113195596 0.227982029510782 1 1
0.272444014155071 0.26660154980268 1 1
0.283003992171978 0.27821901779257 1 1
0.218540122050476 0.214806435905928 1 1
0.173919543281297 0.171120599906143 1 1
0.166049115187873 0.162896954359842 1 1
0.142342701360375 0.139305846661825 1 1
0.235855261049358 0.231825196529943 1 1
0.286719168718616 0.281585331962149 1 1
0.136055534913932 0.133938374951666 1 1
0.307774702056513 0.301883658514424 1 1
0.180373131626506 0.176488118709363 1 1
0.255801657538923 0.251178177905492 1 1
0.0480883570730368 0.0473767507344828 0 0
0.192004862267838 0.188626838189381 1 1
0.23438333356425 0.230072095845915 1 1
0.267103429825806 0.261750521524496 1 1
0.236422439755362 0.232169628399786 1 1
0.278516953215526 0.273128132452073 1 1
0.158557195526191 0.154444293801599 1 1
0.119694225431766 0.117406430596496 1 1
0.191274614468469 0.188409723939485 1 1
0.189862588930169 0.186150091105657 1 1
0.228425657875174 0.224780349791893 1 1
0.126342246291617 0.123886410254203 1 1
0.152029814934656 0.149248498814716 1 1
0.216706319161565 0.212318389644044 1 1
0.255675752225865 0.250636126841112 1 1
0.29267300660246 0.28767256507572 1 1
0.12140631597869 0.119266963140697 1 1
0.25959972718048 0.254192287071813 1 1
0.2489171899131 0.244445798071289 1 1
0.0431146851684403 0.042416209026387 0 0
0.141889502075732 0.139214493651746 1 1
0.0543341011820418 0.0533311826340908 0 0
0.214930513441881 0.210814286317707 1 1
0.210655345151723 0.206941773752798 1 1
0.062501024422513 0.0610917834744732 1 1
0.237410662902208 0.233134178145932 1 1
0.146262811475618 0.143364264642348 1 1
0.306988109043129 0.301556088006615 1 1
0.230340041478517 0.225901670691157 1 1
0.338328147394133 0.331998835007354 1 1
0.19668369831675 0.192838228857044 1 1
0.258293796152034 0.253604426518109 1 1
0.186449122789662 0.183565732455368 1 1
0.197717877203742 0.194304898949556 1 1
0.21388524122577 0.21020519648982 1 1
0.241996667332338 0.237461755321752 1 1
0.21272022810168 0.208579369360252 1 1
0.167472590530018 0.164728917609183 1 1
0.177354384948362 0.174181379605405 1 1
0.176706385764821 0.174399912386995 1 1
0.228807731193904 0.225156988230731 1 1
0.341037904802289 0.334034759174977 1 1
0.144686611243184 0.141800879094769 1 1
0.159640277807612 0.15706971805817 1 1
0.270904151224621 0.265559971960037 1 1
0.163869343179703 0.161339573014942 1 1
0.275973822707685 0.270683835353994 1 1
0.171672486579068 0.167493945537236 1 1
0.303952523791039 0.297856883407866 1 1
0.238922726905929 0.234219024389381 1 1
0.0532700651225834 0.0520225681358472 0 0
0.184649783605145 0.181355113582028 1 1
0.280640136026163 0.275507226767038 1 1
0.208718461590576 0.205187046028509 1 1
0.242197530619583 0.238260003088595 1 1
0.260375630174826 0.255588417190607 1 1
0.261938696714868 0.256599224000525 1 1
0.231672428941524 0.227733383565659 1 1
0.227658263536386 0.223703598911106 1 1
0.120232690147066 0.118149738808359 1 1
0.15569998673414 0.15267102112826 1 1
0.148047731857636 0.145892613794984 1 1
0.214257068012305 0.209988221928996 1 1
0.268268931269503 0.264480613799623 1 1
0.1196489060819 0.117677432905884 1 1
0.220971422088117 0.21675082642441 1 1
0.152478986239272 0.148597100763048 1 1
0.190082688170137 0.18726678167022 1 1
0.134620320767985 0.13212091317223 1 1
0.199866552857138 0.196337394188927 1 1
0.254413565142142 0.248612158574177 1 1
0.262096742074263 0.256562538502249 1 1
0.0603587015897326 0.058752233032263 1 1
0.151361412929843 0.14841958556205 1 1
0.131401443787768 0.128787225840995 1 1
0.210945968174075 0.207178811954225 1 1
0.263021531772658 0.258784212468358 1 1
0.123256034401426 0.120859533520792 1 1
0.214514400497988 0.210701677782723 1 1
0.165614249793789 0.16244899487757 1 1
0.0996922842597979 0.0978276155623998 1 1
0.178013015749672 0.174428790325548 1 1
0.237289647764341 0.232799796762142 1 1
0.247722262119433 0.243570340163418 1 1
0.263358420493391 0.25833843401719 1 1
0.201259405227978 0.19803995758351 1 1
0.286072746384054 0.280915019080798 1 1
0.227713684310869 0.22374902065185 1 1
0.160148499584571 0.157133850348631 1 1
0.220168727857883 0.215729662189769 1 1
0.25186716952334 0.246905110856365 1 1
0.12698883624898 0.125698420843055 1 1
0.144819304215482 0.142815871848215 1 1
0.216425991213355 0.211931062097349 1 1
0.300950656102687 0.296191332407606 1 1
0.169161855196247 0.165992200630223 1 1
0.284893371379282 0.279618915298446 1 1
0.135170477593208 0.132753289509905 1 1
0.11371225427996 0.111116703580879 1 1
0.337168151561545 0.330230424696921 1 1
0.299509156625777 0.293801846122089 1 1
0.191863785167545 0.188466735403285 1 1
0.204782316644118 0.20124075603888 1 1
0.306419880874958 0.300600278510159 1 1
0.125356013842781 0.12299824580247 1 1
0.158821391907085 0.155511986418331 1 1
0.326760560016947 0.32044444632032 1 1
0.245201304702096 0.240565669064885 1 1
0.0474094686921265 0.0467160005906768 0 0
0.229199868298721 0.224518174296232 1 1
0.212960087928518 0.208977348073792 1 1
0.0407751943467872 0.03995055078931 0 0
0.327743145601901 0.321983530271644 1 1
0.149842742631269 0.146663895285259 1 1
0.260737930446431 0.25638324302165 1 1
0.220394556450285 0.215914485574439 1 1
0.295182632010608 0.289483681017643 1 1
0.243266973242872 0.238789620930698 1 1
0.184549415160833 0.181190750911549 1 1
0.260309709421317 0.255891058019083 1 1
0.102512203047019 0.100798728351399 1 1
0.145801649347119 0.143725605057914 1 1
0.0593657219923333 0.0582682240262325 1 0
0.359738213451046 0.352741043618912 0 0
0.0800114420501268 0.0787313198428848 1 1
0.0914896611271338 0.0898907215973818 1 1
0.322978569889108 0.317053554524976 1 1
0.181315887680436 0.178109264419238 1 1
-0.0429067453135506 -0.0417425696379357 0 0
0.165106463190279 0.161844735115512 1 1
0.100580265811081 0.0989094602574605 1 1
0.189963776061807 0.186841754918343 1 1
0.141565725320017 0.138817044211955 1 1
0.242902508047939 0.23808837076013 1 1
0.215745790636245 0.210982860431257 1 1
0.196448741809404 0.192190537798912 1 1
0.284174796044276 0.27872882613497 1 1
0.281682146451888 0.277382636077037 1 1
0.288943098608114 0.283651599292886 1 1
0.221110264258101 0.217166836968396 1 1
0.199363150299776 0.196547687029692 1 1
0.101478212256922 0.0985078927263821 1 1
0.272315907565816 0.266990840153576 1 1
0.393936261166863 0.387112259050871 0 0
0.28014961873467 0.274500367158613 1 1
0.00132827639052062 0.00121116672524485 0 0
0.261930630139543 0.257050252229569 1 1
0.156420850306655 0.153662938691528 1 1
0.163648788913952 0.160175073597176 1 1
0.0954691438070163 0.0940833922197533 1 1
0.205703193970427 0.201871778111313 1 1
0.141986458680656 0.140147868781714 1 1
0.307451844397111 0.301777635707182 1 1
0.198515541691462 0.194587564725435 1 1
0.217158346683495 0.213414587764468 1 1
0.264521656571499 0.260057011171359 1 1
0.184859624955631 0.182502173690721 1 1
0.34265902790473 0.336316281951056 1 1
0.327561990000607 0.32171995731296 1 1
0.34079754976746 0.33354029751052 1 1
0.276607630950259 0.272093962086827 1 1
0.331719101366057 0.32456169218007 1 1
0.195160051422355 0.191550838646642 1 1
0.184217432584239 0.181144912442117 1 1
0.299941656428343 0.293831322623425 1 1
0.0993435412132051 0.0978194982908274 1 1
0.0976128191022298 0.0959604117003015 1 1
0.299005945243606 0.292791951624638 1 1
0.192870893178063 0.189126657874164 1 1
0.226135571001126 0.222634575239349 1 1
0.274023196311969 0.267963315690954 1 1
0.244587605367011 0.240188604689432 1 1
0.218886606639613 0.215098129103615 1 1
0.285090470510807 0.279925014654259 1 1
0.187431702251126 0.183918040603079 1 1
0.283046474132154 0.277518974720054 1 1
0.195439138070083 0.192013811318131 1 1
0.311883363437167 0.305798332187771 1 1
0.311870189088913 0.305689064148663 1 1
0.238827549223776 0.234619123969471 1 1
0.169141235065677 0.166470891306315 1 1
0.294443736303389 0.28878587029961 1 1
0.0988240947956715 0.0958126238326809 1 1
0.166008691763354 0.163976383955119 1 1
0.207803263941665 0.204540529768295 1 1
0.172968309733134 0.170188438288956 1 1
0.21998307475386 0.215566352106239 1 1
0.335528639774017 0.329401018508032 1 1
0.185661500754057 0.182525912264182 1 1
0.192695181608184 0.189048275943571 1 1
0.226243293868013 0.221310483228349 1 1
0.256194446442404 0.251343924207586 1 1
0.264768910286928 0.259606568404497 1 1
0.211982774167823 0.207525023733404 1 1
0.31080422705085 0.304654492225017 1 1
0.235575130193185 0.230926751714505 1 1
0.0559503146579659 0.0547380073860957 1 1
0.270921796800344 0.265733435937621 1 1
0.323167374805287 0.317081263428819 1 1
0.152394209189816 0.149231118168772 1 1
0.0873176735949514 0.0863220932457462 1 1
0.199570155320449 0.195564088394603 1 1
0.184925689617639 0.181470002707499 1 1
0.174234931887637 0.170486049907541 1 1
0.0614018032068631 0.0606000542999299 1 1
0.223838463518525 0.219715857500699 1 1
0.159717630305997 0.157138817236795 1 1
0.209897211576599 0.206146399645376 1 1
0.245616287371156 0.241219812123859 1 1
0.314455164499395 0.308617153019765 1 1
0.214501872803664 0.211147054758693 1 1
0.252552310845822 0.246924447287867 1 1
0.176123170767134 0.173556357026426 1 1
0.152607522878357 0.150720942619587 1 1
0.265700036244188 0.260908424386928 1 1
0.243625066195008 0.239037468973503 1 1
0.280149363682382 0.274773623969035 1 1
0.147308573113555 0.145128989257842 1 1
0.250556219886049 0.246140691611698 1 1
0.1645983796942 0.161949970248653 1 1
0.277442033726169 0.272397927109681 1 1
0.109896846912062 0.107645947071532 1 1
0.217162098602853 0.213898729425202 1 1
0.164206346017878 0.161672824886015 1 1
0.234882576746134 0.230373375324777 1 1
0.231098411700352 0.226921629112692 1 1
0.356767923865051 0.3502346284706 0 0
0.184291165536596 0.180592678684234 1 1
0.295774064927334 0.289255127088532 1 1
0.251587303532745 0.247735083058094 1 1
0.20184511451003 0.197885071619921 1 1
0.238794911589959 0.235039626902717 1 1
0.140588963058011 0.137901652861257 1 1
0.216125853692442 0.211815876096099 1 1
0.246716836405578 0.2418818380512 1 1
0.115213547909765 0.113886236876397 1 1
0.234873616551673 0.230423346776107 1 1
0.189529031870855 0.186218402741585 1 1
0.274514131304957 0.269607636683051 1 1
0.26290408913598 0.258048574416902 1 1
0.238755497661328 0.233836132822777 1 1
0.308429339669207 0.302911160451494 1 1
0.234023037569154 0.230043962470119 1 1
0.18160349031242 0.178004539069797 1 1
0.231713261885868 0.227047205637287 1 1
0.170051786843455 0.167454980050005 1 1
0.0868847677688863 0.0851326890635804 1 1
0.365905926134967 0.359235807915943 0 0
0.101430291562081 0.0997806520752984 1 1
0.208105842991918 0.203491532054734 1 1
0.196853935522481 0.192866402339734 1 1
0.0975314578583183 0.0959595930077743 1 1
0.290722311907368 0.285451037576441 1 1
0.184964419689534 0.18162114046392 1 1
0.230133056045529 0.225952637203148 1 1
0.232591514219179 0.227937412607682 1 1
0.261235944862263 0.256530933043242 1 1
0.277428872819032 0.272620423481135 1 1
0.20839904490564 0.204880011189578 1 1
0.108832136245531 0.106646276074232 1 1
0.131682511562683 0.129139680141206 1 1
0.3597349214848 0.353416237979114 0 0
0.190292537080992 0.187101558330623 1 1
0.160000599640478 0.157037721189971 1 1
0.231577333545016 0.227420285711431 1 1
0.0732694293231347 0.0728744285852409 1 1
0.256183066563219 0.251653123072406 1 1
0.151555108375211 0.148727136450582 1 1
0.04421337874091 0.0436438732643408 1 1
0.263786133085338 0.258851107764368 1 1
0.228892100144867 0.225902436406158 1 1
0.120862151659621 0.118540262551823 1 1
0.252300643066316 0.247982883088504 1 1
0.140628769723244 0.138004542273393 1 1
0.40288016536205 0.395550563311959 0 0
0.260905131933087 0.256665026802379 1 1
0.115227326957153 0.113346262512687 1 1
0.314816639570172 0.308965753528184 1 1
0.133993354774589 0.13144243535285 1 1
0.0950447947711939 0.093095807120941 1 1
0.234668437195296 0.230539644827678 1 1
0.259097799731446 0.254189140811301 1 1
0.238404381104098 0.233754905004502 1 1
0.136848117072216 0.134430823091426 1 1
0.157228345373602 0.154180704954198 1 1
0.0749616197307237 0.0738782276351648 1 1
0.275215818705813 0.270342957700533 1 1
0.0972002509474084 0.0958266403201583 1 1
0.215048768781352 0.210182459870034 1 1
0.150722494264997 0.147610211443838 1 1
0.247065874081942 0.242615766679038 1 1
0.297177037786535 0.292348813965546 1 1
0.201175795369579 0.196928586234949 1 1
0.16964644769638 0.16670879715494 1 1
0.115380768609428 0.113306685960618 1 1
0.121301768864941 0.118880834769714 1 1
0.115228720834096 0.11324573377451 1 1
0.216224583044346 0.212372009093507 1 1
0.191104879545753 0.187355001802381 1 1
0.177560758748237 0.174274556090391 1 1
0.24814921601983 0.243545643159317 1 1
0.251941236694138 0.247534415955302 1 1
0.12591435502459 0.123650085880093 1 1
0.215472775400186 0.211210832083057 1 1
0.23219417527303 0.228401649170043 1 1
0.154031784135007 0.151022440616105 1 1
0.430989433225685 0.422644903306534 0 0
0.21407092938291 0.21019876291853 1 1
0.19805094075404 0.194071387618753 1 1
0.158074604245988 0.155756901006109 1 1
0.209017145442915 0.205574587158959 1 1
0.158667719058843 0.155786196987589 1 1
0.254486931327337 0.249714410773826 1 1
0.247301896634539 0.241723737604385 1 1
0.100220647526361 0.0985323672204717 1 1
0.0998428494888993 0.0978572660280788 1 1
0.189207695705135 0.186402056149871 1 1
0.248136117215232 0.243756295523126 1 1
0.140269331122808 0.137933382636185 1 1
0.184278386855945 0.181901319172654 1 1
0.282744945760868 0.27721231618905 1 1
0.158437240751815 0.155802309001062 1 1
0.209919260104578 0.206165014400491 1 1
0.195303906460101 0.192626214298123 1 1
0.188804549039317 0.185241411458339 1 1
0.244852411170575 0.240664368336616 1 1
0.137703767342597 0.136500614209837 1 1
0.161959290656282 0.159041229691293 1 1
0.186334990000713 0.182450175453936 1 1
0.2240863142681 0.219829002788811 1 1
0.115092041936395 0.113661040834491 1 1
0.122240618950602 0.119648777208351 1 1
0.224657145280575 0.220966952790161 1 1
0.139885997338881 0.13743568992458 1 1
0.110365229205879 0.108358694630066 1 1
0.199257857099803 0.195024447113269 1 1
0.107942215719925 0.106241264088779 1 1
0.360772329100279 0.353775424378135 0 0
0.198145223532151 0.194304691293462 1 1
0.33611313970891 0.330197122197777 1 1
0.237738460979694 0.233138119862758 1 1
0.126396600206994 0.12291264765577 1 1
0.175453515757475 0.17209943678802 1 1
0.263848851129741 0.258710665259439 1 1
0.206988645159718 0.20301758773745 1 1
0.158217939436195 0.155405360227261 1 1
0.179641586429623 0.176108208654074 1 1
0.267700218758416 0.263079600398776 1 1
0.163975814398208 0.161137793672994 1 1
0.262460509058416 0.257483467308607 1 1
0.198558048529811 0.195579201803097 1 1
0.175587641224143 0.172137100091598 1 1
0.348804240533872 0.342746757921946 1 1
0.197929508593799 0.194497460123891 1 1
0.262851221441166 0.257787150022788 1 1
0.278827389502383 0.272755180303229 1 1
0.259063951743616 0.25395319496747 1 1
0.177684864183224 0.174601814613532 1 1
0.174710840515185 0.171780728085654 1 1
0.257126068703764 0.252684067840452 1 1
0.095096096464066 0.0931960569607111 1 1
0.223270895970925 0.218819681944101 1 1
0.345159397375918 0.339166460830434 0 1
0.193345638977909 0.189888789166452 1 1
0.418493179186476 0.410584634775521 0 0
0.218013947440496 0.213837241316127 1 1
0.183178416504319 0.180715630667239 1 1
0.146581205676655 0.144534112850338 1 1
0.131600129317524 0.129475553839668 1 1
0.181280485619359 0.177958310796363 1 1
0.259107869827984 0.254125926008729 1 1
0.161253658977614 0.157969038403183 1 1
0.222762658437584 0.218862758327365 1 1
0.00541264837055706 0.00555495512989762 0 0
0.223336988115532 0.219355980760652 1 1
0.191127009523159 0.187443229629377 1 1
0.136303948514313 0.133813791574715 1 1
0.220603323478382 0.216823539270107 1 1
0.263076905881492 0.257387296258649 1 1
0.206007241184696 0.202327618844017 1 1
0.249168192854072 0.244187051654137 1 1
0.309740462458905 0.303904319474864 1 1
0.256587874333117 0.251951746487442 1 1
0.124934215040464 0.123217977612284 1 1
0.177735960379488 0.174514752912214 1 1
0.164891787184977 0.162051502716392 1 1
0.195389531448335 0.191987742944033 1 1
0.0921620339814185 0.0909884857010365 1 1
0.290745690993639 0.284827026782508 1 1
0.237581983451358 0.232978562731091 1 1
0.286256325194962 0.28051580563779 1 1
0.100170231223466 0.0985267859116081 1 1
0.179040982488313 0.175891440346242 1 1
0.164715480960228 0.161065884937734 1 1
0.179736021594794 0.175542497824135 1 1
0.0711508721432761 0.0697659139425631 1 1
0.300104188562436 0.294003211590467 1 1
0.183851637707305 0.181351604221075 1 1
0.144590724731846 0.14201138429863 1 1
0.0991285336888737 0.0966353702017767 1 1
0.247667049824232 0.243321436541205 1 1
0.19182282202819 0.188726882745361 1 1
0.134106090531849 0.131214285342531 1 1
0.0964998599137768 0.0950242432411572 1 1
0.318799989905262 0.311999063830053 1 1
0.139769564244107 0.137420099870834 1 1
0.115016836758992 0.112606510973712 1 1
0.172107598094122 0.169628768858925 1 1
0.234874509678014 0.230947719223765 1 1
0.119114377400442 0.117134198032756 1 1
0.166605133685007 0.162993585960004 1 1
0.29372820934118 0.287718869503356 1 1
0.131069345900216 0.127113016254355 1 1
0.275785137811539 0.270401360132325 1 1
0.29995088801547 0.293758599293114 1 1
0.327867101780053 0.3218077847725 1 1
0.117058216480095 0.114781604368059 1 1
0.16073316023286 0.157836731154072 1 1
0.197414305047844 0.193767149706009 1 1
0.286370283579186 0.28140989424912 1 1
0.420679499206622 0.412753067163502 0 0
0.194847350403326 0.191606085800691 1 1
0.234450776403817 0.230420376259533 1 1
0.0593986659210675 0.0585151638222182 0 0
0.133980124884794 0.130966363439677 1 1
0.269946318440263 0.264827446044525 1 1
0.202990884244584 0.199254756468914 1 1
0.158443066642186 0.155266007201439 1 1
0.237566819976495 0.233075218031109 1 1
0.285391818882464 0.280498721197585 1 1
0.152064767707685 0.149145241287928 1 1
0.11043734664845 0.107832279444847 1 1
0.0129265521241948 0.0120700522843313 1 1
0.300005160056964 0.294602440427811 1 1
0.051584416151458 0.0494412697391685 1 1
0.149703213673675 0.146774210398797 1 1
0.0739352767990548 0.0729900339533831 1 1
0.0507737996578558 0.0500231225351888 0 0
0.206479530330218 0.20253962700745 1 1
0.162302004861238 0.159403177672556 1 1
0.296539865898055 0.291183704004177 1 1
0.118934261077948 0.116407182221464 1 1
0.10948087246886 0.107841674735178 1 1
0.178010617759876 0.174711184238809 1 1
0.227263387339378 0.223184522568623 1 1
0.177857314376838 0.175016429248127 1 1
0.197364498954043 0.193574723221317 1 1
0.20010611517335 0.19670260093703 1 1
0.241357498426209 0.236929976310117 1 1
0.239120195916711 0.234710552519866 1 1
0.183644799380777 0.180444523262319 1 1
0.208208569209072 0.204360549131445 1 1
0.0747127840828221 0.073727538138381 1 1
0.217298531773427 0.213056974986304 1 1
0.199341699858512 0.195474586001081 1 1
0.137748393745441 0.135119811816164 1 1
0.0987081423230745 0.0972767837416282 1 1
0.121037958550944 0.118396572189991 1 1
0.18326027926061 0.179649916530744 1 1
0.213833275636273 0.209353940050185 1 1
0.305453997376392 0.299926556995318 1 1
0.175435075753468 0.172268055373146 1 1
0.28076087323283 0.276079457622323 1 1
0.306048072897728 0.300226176343902 1 1
0.192943058694653 0.189527117819792 1 1
0.319563289007288 0.31393631042977 1 1
0.276488871117024 0.271592549029162 1 1
0.231566867667852 0.227598208772683 1 1
0.187509707598917 0.183133798134623 1 1
0.280618880162157 0.275587813556357 1 1
0.237946319089544 0.233508040465925 1 1
0.207250731665913 0.203632518344191 1 1
0.131799358341408 0.129600499770413 1 1
0.252791710635398 0.247113669650038 1 1
0.246186354161365 0.241651023100651 1 1
0.222994746467142 0.219274401465997 1 1
0.171542034221396 0.168661654947721 1 1
0.205746072942458 0.202169697305251 1 1
0.18201487176596 0.178701847795202 1 1
0.17383127934563 0.170461497325601 1 1
0.198180868942871 0.194562587926716 1 1
0.249678764312061 0.245064298423118 1 1
0.219245297661916 0.21571801558283 1 1
0.245635516733271 0.241169204778249 1 1
0.205713187195548 0.202024758021413 1 1
0.222963861233094 0.218953720941995 1 1
0.184635709914073 0.18136485426624 1 1
0.241285379018545 0.236828570827344 1 1
0.256621758306472 0.25155564892508 1 1
0.330710653544647 0.324476441508269 1 1
0.258323037892537 0.254208062156512 1 1
0.172692590245278 0.169509572963474 1 1
0.207181905213244 0.20330885040058 1 1
0.267836561029414 0.26205181870891 1 1
0.0774787385244681 0.0758838123603939 1 1
0.263608119374642 0.258964773003585 1 1
0.13668291225182 0.134003235592312 1 1
0.134789199144513 0.132544086797669 1 1
0.21268212556466 0.208942711487854 1 1
0.31813410003323 0.312460941599278 1 1
0.19465264644014 0.191131777719553 1 1
0.163840109254981 0.160479358809245 1 1
0.167259360205388 0.164231512862439 1 1
0.2671986099232 0.262123752282195 1 1
0.150478305913286 0.147696028544217 1 1
0.190199415267534 0.187048381969004 1 1
0.204041705234839 0.200615877921569 1 1
0.200215741499676 0.196247656747679 1 1
0.260428056792411 0.254776391684205 1 1
0.124202640632914 0.122310808890184 1 1
0.139991776153483 0.137408862975423 1 1
0.132145821649508 0.12990781478213 1 1
0.207400656159189 0.203290917572409 1 1
0.144832739022963 0.141959789537672 1 1
0.0712390626319915 0.0701084314003875 1 1
0.139411902378171 0.137926215488622 1 1
0.264743620820342 0.26028883078055 1 1
0.0896506741215159 0.0882827176434525 1 1
0.202940732332678 0.198846377640442 1 1
0.218518809935167 0.215041182836083 1 1
0.209557395161123 0.206108361314915 1 1
0.16929105297102 0.16686675364297 1 1
0.22647372065254 0.222181318087 1 1
0.220089132478735 0.216000761709002 1 1
0.115220719928414 0.112995753846612 1 1
0.170957847263688 0.16774847443353 1 1
0.328241368014431 0.322179250799607 1 1
0.24642573717218 0.242296342402372 1 1
0.229790083713709 0.22517871600392 1 1
0.0708999464410821 0.0695841966964254 1 1
0.158916164892388 0.155975600380541 1 1
0.218025454541193 0.214159003824489 1 1
0.29708726976379 0.29239846213313 1 1
0.209294815537647 0.205380421845215 1 1
0.153382661912164 0.149972335179841 1 1
0.14725676353574 0.143754773544443 1 1
0.279821731827918 0.274561971823573 1 1
0.195274439883259 0.191727804946113 1 1
0.147841078089376 0.145905582951556 1 1
0.242373029869672 0.237545364877339 1 1
0.236721346533243 0.233429672721943 1 1
0.249807542424733 0.244915453471299 1 1
0.154465571014698 0.151217169298918 1 1
0.103060793401162 0.100751831674687 1 1
0.197007719010325 0.192855527247848 1 1
0.20392847248943 0.200431696873922 1 1
0.137805933479198 0.135346909961566 1 1
0.16569677653656 0.162977116424979 1 1
0.1898675344367 0.186076952658653 1 1
0.202290506081295 0.198046634660771 1 1
0.189026444371468 0.185390323898391 1 1
0.267832199510378 0.262793769276585 1 1
0.24533809318152 0.241327221932574 1 1
0.0880197620613575 0.086482995186727 1 1
-0.0141575484314 -0.0140168026323617 0 0
0.225467044882639 0.221536095726872 1 1
0.137476269676556 0.134789201988211 1 1
0.242657181361896 0.237100909355469 1 1
0.142094849549618 0.139587904141821 1 1
0.138189651009455 0.135537010344115 1 1
0.188022898571515 0.184864152846249 1 1
0.249444418239671 0.244601499571612 1 1
0.247412185091674 0.242417287893521 1 1
0.153904551573109 0.15109058254292 1 1
0.106694631326469 0.105116071441007 1 1
0.173765396099126 0.170577295862487 1 1
0.0733670768803343 0.0713237468003031 1 1
0.235074593234046 0.230817126890043 1 1
0.216108857707004 0.212108481697824 1 1
0.0230884412316875 0.0228837014171306 0 0
0.0906360847179869 0.0894790993193094 1 1
0.149091154104084 0.145916554674853 1 1
0.0833200114127492 0.0820295605628544 1 1
0.260737394449175 0.25593451839275 1 1
0.136237428292357 0.133589134304519 1 1
0.19459363598821 0.191284194803425 1 1
0.262555802276856 0.257566557213471 1 1
0.218720512076553 0.214982733547447 1 1
0.233926771935976 0.229443168926644 1 1
0.0867172096779002 0.0855824335140196 1 1
0.171712575597387 0.168530538779276 1 1
0.151818783284199 0.150457732258277 1 1
0.282115233885595 0.275904830582492 1 1
0.172557598008827 0.169233042799944 1 1
0.188304735471512 0.18421537499303 1 1
0.217219296675186 0.212615743330089 1 1
0.0572784422011577 0.0568090946668196 1 1
0.142073635594464 0.139865810685063 1 1
0.186200712431815 0.182769188707384 1 1
0.125775666639954 0.123658415157542 1 1
0.286134903611348 0.280707543016716 1 1
0.226157004217813 0.222176986312504 1 1
0.0409956399926973 0.0401749032611686 0 0
0.23229307642574 0.227798703985422 1 1
0.290020425177659 0.284740767296715 1 1
0.215864434605522 0.212336423329397 1 1
0.124111686300618 0.122414013402238 1 1
0.141504728223281 0.138857250218637 1 1
0.275345747011565 0.270432416472368 1 1
0.169388015706404 0.166398027905003 1 1
0.245645479290548 0.240611175692667 1 1
0.158141980517924 0.155103360416952 1 1
0.299980751394789 0.294393111720952 1 1
0.224485891015681 0.221625769156822 1 1
0.298743893587646 0.293577264374927 1 1
0.401972152205798 0.394455704716476 0 0
0.236850322159342 0.232792394547883 1 1
0.232735624669655 0.228734076448911 1 1
0.15058150088469 0.148098232022865 1 1
0.274724673988644 0.269586325477351 1 1
0.184422795661625 0.181251468849707 1 1
0.20170992683597 0.197358074272143 1 1
0.181534078239887 0.178260620876166 1 1
0.195694964988496 0.191799001864687 1 1
0.120153462561996 0.118208005808478 1 1
0.186574382562669 0.183199934680781 1 1
0.133337064763631 0.130884416648188 1 1
0.224565590886056 0.220938853066154 1 1
0.289683719763587 0.284516290822819 1 1
0.315429475308092 0.309211704169636 1 1
0.188184585790093 0.184785585182584 1 1
0.181857262595351 0.178621274549315 1 1
0.210666896070332 0.207159679603311 1 1
0.0981412767450466 0.0964430335320873 1 1
0.0886606052725964 0.0868116120065934 1 1
0.118690652921376 0.116760868718464 1 1
0.180835361582709 0.177708214203782 1 1
0.119908594744353 0.117538346086635 1 1
0.251922545147055 0.247397675411959 1 1
0.186228007051781 0.182642808523968 1 1
0.156089734196314 0.153302852719268 1 1
0.158558506859283 0.155870950009458 1 1
0.148071461725998 0.145157424540321 1 1
0.291320931487182 0.285047881834481 1 1
0.124425374039071 0.12171964081116 1 1
0.120084427289707 0.11774689992475 1 1
0.293564259661709 0.288200215893224 1 1
0.232624812927652 0.22905974674815 1 1
0.265494777654755 0.260786266215341 1 1
0.30071549177176 0.294467150624954 1 1
0.0700741359633606 0.0695906585957307 1 1
0.218666336850097 0.214541349234893 1 1
0.175593534190932 0.17214172754418 1 1
0.163321108741645 0.160294194691851 1 1
0.176180033696624 0.172598429672468 1 1
0.104548817026645 0.102715255129798 1 1
0.115533502795794 0.113394428631803 1 1
0.207425949723937 0.2031606844679 1 1
0.117826257501463 0.115584085682643 1 1
0.251148896997666 0.247205671864422 1 1
0.245721451117121 0.241532887640195 1 1
0.0687696117806312 0.0677538447165486 1 1
0.294548084636235 0.289159923764377 1 1
0.25448488444563 0.24974906490075 1 1
0.202355501720498 0.198375598361863 1 1
0.203909060148276 0.200476544549642 1 1
0.300868299633902 0.295636984299883 1 1
0.217358826025683 0.213380098629764 1 1
0.200644241986468 0.196732517386542 1 1
0.298901682060326 0.29337634783293 1 1
0.110331909840889 0.108283673339814 1 1
0.14672986845551 0.143658326431314 1 1
0.226011638812589 0.221680240346721 1 1
0.0810872531443572 0.07964792003862 1 1
0.173689204727856 0.170427215839958 1 1
0.248168033110265 0.243536798062472 1 1
0.311278841117597 0.305728484629488 1 1
0.251715146188153 0.247124658465765 1 1
0.141425032575167 0.1386912900113 1 1
0.243982500243116 0.239523563125643 1 1
0.119244142591824 0.117213821677772 1 1
0.163096782105168 0.15931143095414 1 1
0.21282327623579 0.209168897609708 1 1
0.203744160536251 0.199373118558617 1 1
0.213674222322666 0.209353704984343 1 1
0.186943765641667 0.183531498754074 1 1
0.119628057072559 0.116410164585622 1 1
0.240784095687072 0.236501104502926 1 1
0.0556088833738363 0.0551243771499043 0 0
0.314972527805782 0.308691681534932 1 1
0.0411535451839888 0.0403312578833339 0 0
0.243234092116828 0.238931199287846 1 1
0.156763800030247 0.153976969585311 1 1
0.141999118676737 0.139215507116748 1 1
0.206762453006194 0.203200755822578 1 1
0.261103054064972 0.256266039737169 1 1
0.198444275185669 0.194924239115094 1 1
0.106929145095346 0.105033724171034 1 1
0.167954536340676 0.165005299807864 1 1
0.260752809967703 0.256290675037189 1 1
0.175421616509967 0.172419347946546 1 1
0.271540878455972 0.266243271569298 1 1
0.269554913280068 0.264681874985514 1 1
0.339213243034388 0.333094096420093 0 1
0.295425421492192 0.290626003298218 1 1
0.075091171263473 0.0735100554634826 1 1
0.224511360476389 0.220362741056934 1 1
0.133571916126133 0.130753094158076 1 1
0.225610111000582 0.222500894206762 1 1
0.160078042967335 0.157165328713235 1 1
0.261310286585184 0.256553246073495 1 1
0.26707301887485 0.262539401589693 1 1
0.224994345588852 0.220732462303802 1 1
0.243113080485878 0.239089147388442 1 1
0.288744557374988 0.283382196184551 1 1
0.165340650698364 0.162536063029726 1 1
0.271674038412075 0.266830514525224 1 1
0.201323053074273 0.196535244730728 1 1
0.172623253970667 0.169604288613942 1 1
0.303164084769146 0.297803446376677 1 1
0.0881114874145934 0.0867184432488905 1 1
0.228288508749459 0.223766907011094 1 1
0.221130451940022 0.217072547523699 1 1
0.252247411934751 0.246796632113345 1 1
0.216797220498818 0.213338857410591 1 1
0.213736612704968 0.209668517613253 1 1
0.172496337215969 0.169277096401016 1 1
0.269628216851164 0.26445337718097 1 1
0.287901045896239 0.282524667092256 1 1
0.2505258483225 0.246052673277159 1 1
0.238702138041067 0.234018812533314 1 1
0.0554283098356242 0.0545375392087141 0 0
0.166162238659844 0.163125732070444 1 1
0.184365164661592 0.180836151128886 1 1
0.0864203683557647 0.085182764096567 1 1
0.245789978543292 0.241026915434956 1 1
0.0967771859063561 0.0949833541469164 1 1
0.312473004882881 0.305994900559426 1 1
0.212917729743829 0.209197544493764 1 1
0.212953566526563 0.210723871848089 1 1
0.239938528672105 0.236097915280183 1 1
0.238090575667912 0.234007644069253 1 1
0.138377836939978 0.136385535353835 1 1
0.191241333859291 0.186715204321285 1 1
0.255084292839448 0.250823596274077 1 1
0.200946321964212 0.197291787387091 1 1
0.270313870981303 0.265425219206584 1 1
0.213234903552432 0.208781651798166 1 1
0.310057204386232 0.30496464743327 1 1
0.0569067108693727 0.0556726629420206 0 0
0.256393218871967 0.252441207855631 1 1
0.16275979749846 0.159572038559406 1 1
0.208567258067294 0.204962906044361 1 1
0.152739067584746 0.149812425247193 1 1
0.187334096712246 0.184091657131298 1 1
0.0575601876880341 0.0558606084577643 1 0
0.168425442118758 0.165307813775945 1 1
0.205008738837925 0.200597614749025 1 1
0.173831148533255 0.170175508950419 1 1
0.102245394144532 0.100321055243328 1 1
0.126406223587342 0.123736892796129 1 1
0.285062337071266 0.279844447324649 1 1
0.166389598367131 0.163159657714797 1 1
0.165489100644831 0.162553585177635 1 1
0.289751722159278 0.284411308111373 1 1
0.263948128089816 0.259460037401828 1 1
0.182824678371215 0.179489177272774 1 1
0.294849253827918 0.288264538605703 1 1
0.274846170550961 0.270072841420373 1 1
0.147761267743767 0.145018809657563 1 1
0.190342114742164 0.186209888469929 1 1
0.303233380673675 0.297481563017777 1 1
0.182862382455585 0.179738366796286 1 1
0.103987983552868 0.102016307116055 1 1
0.208085643331708 0.20455141395573 1 1
0.228060982184976 0.223588572096901 1 1
0.103453818330548 0.101313153788736 1 1
0.161707618167234 0.158941456474399 1 1
0.106885871637519 0.104627446573769 1 1
0.234639660819809 0.229604118922249 1 1
0.0764864673149904 0.0754033633316361 1 1
0.198483608062549 0.195071975526196 1 1
0.154774483764167 0.151505412768797 1 1
0.241379628116071 0.235815092746935 1 1
0.162885413447872 0.159934497847065 1 1
0.175498583295513 0.172258680843138 1 1
0.185576316790998 0.182034129430382 1 1
0.208358075041662 0.203852109237169 1 1
0.101923144914353 0.100214943994598 1 1
0.196805810249601 0.192511034506327 1 1
0.237414986368927 0.233561711529765 1 1
0.265576543090853 0.260030770368386 1 1
0.112448384699486 0.110762353300522 1 1
0.26423119929003 0.259200979222742 1 1
0.171062921785041 0.167903503745114 1 1
0.257979580274036 0.253136579819581 1 1
0.169259354587898 0.165970560558948 1 1
0.190741813830321 0.187070594346961 1 1
0.205459646414484 0.20166888504756 1 1
0.183714847040626 0.18060018019025 1 1
0.23821986873784 0.234084140032891 1 1
0.179955870657102 0.17645100653997 1 1
0.231106389319726 0.22756637257499 1 1
0.254827169355041 0.250555790630095 1 1
0.164433664020363 0.161731445145358 1 1
0.215190636992664 0.21099767977846 1 1
0.0533931973420406 0.0528964811015676 1 0
0.242939138289393 0.238252904287918 1 1
0.152768548618718 0.150013690228937 1 1
0.159751702655606 0.157396295549969 1 1
0.113589890287255 0.111499335249079 1 1
0.246311337619536 0.240466211030547 1 1
0.241780454466051 0.237205079580245 1 1
0.167801575671221 0.164817569768669 1 1
0.277218881458268 0.272832297987898 1 1
0.183863559999402 0.180296801686553 1 1
0.115049351332316 0.112386927824449 1 1
0.236401529380237 0.232057185354576 1 1
0.266256415856495 0.261041672473628 1 1
0.284543535943983 0.279531886742098 1 1
0.226812765856486 0.222653897827835 1 1
0.243645190242503 0.239467984779196 1 1
0.162666739370729 0.15948128271641 1 1
0.0352695322378458 0.034475688410679 0 0
0.140925252772786 0.138804562496699 1 1
0.100356206231177 0.0985743396267463 1 1
0.217391309283882 0.2131254426693 1 1
0.188077027075976 0.184573679963754 1 1
0.0954638083443187 0.0939242727604801 1 1
0.250893002369266 0.245899547617417 1 1
0.21587963515326 0.211708301551548 1 1
0.199651658175576 0.195284174851956 1 1
0.167382002304082 0.164298353394382 1 1
0.225816924163376 0.221912758991833 1 1
0.111428995601375 0.109073885385855 1 1
0.214656463379579 0.210789802965793 1 1
0.205375191016488 0.201421764842813 1 1
0.200449085125004 0.197206743315659 1 1
0.227222827180287 0.223190649536899 1 1
0.352122054608588 0.345777857852057 0 0
0.224589265526654 0.219795464448288 1 1
0.244185075418477 0.239790941890349 1 1
0.129438128804761 0.127382329203946 1 1
0.154145189843355 0.150867493102393 1 1
0.311866574501799 0.306579803426624 1 1
0.061164164476279 0.0601072111240099 0 0
0.31334465091158 0.307148722255451 1 1
0.0962049076733918 0.0944383142241552 1 1
0.150018439410636 0.14796213270254 1 1
0.278748710908217 0.27311091212708 1 1
0.167408249991111 0.16453825132342 1 1
0.0822634114634115 0.0813918558392931 1 1
0.0730292228647302 0.0723163687157712 1 1
0.245717172660941 0.240693006112281 1 1
0.187497035687518 0.184190556716175 1 1
0.17269858781616 0.169305983087647 1 1
0.200756625660704 0.19716723774702 1 1
0.106621201657992 0.10533588080822 1 1
0.331217384056637 0.324848339731788 1 1
0.188319380745719 0.184986643535036 1 1
0.224784014359244 0.220725476560852 1 1
0.190901995577538 0.187305288519868 1 1
0.18915439741341 0.185525937935387 1 1
0.0256200176893642 0.0249664148223948 0 0
0.0850689597783285 0.0834757001444942 1 1
0.264172366344305 0.259559544524491 1 1
0.229374547791805 0.225417679557639 1 1
0.193990828587728 0.190270634395299 1 1
0.177614510963947 0.174267650471589 1 1
0.138991647177196 0.136305629000588 1 1
0.0699315177009149 0.0683748153834396 1 1
0.231766579710435 0.227980167054248 1 1
0.227165198461395 0.223158910259594 1 1
0.248300079576272 0.243326318476545 1 1
0.138007911670456 0.135338769953628 1 1
0.0763733009813238 0.0750125039240186 1 1
0.228522932538281 0.225492971041497 1 1
0.153882292451804 0.151102520809734 1 1
0.194831247139984 0.191540843507676 1 1
0.131207575062544 0.129115848882268 1 1
0.322772614143757 0.316541292136991 1 1
0.0669155576244629 0.0658845926677195 1 1
0.264693544185376 0.259938011216955 1 1
0.145010330489471 0.142242316316107 1 1
0.240761336570765 0.236396659822007 1 1
0.244572398989348 0.240097028426897 1 1
0.135255709403832 0.132744512828782 1 1
0.28439664111599 0.279029577414949 1 1
0.182419798333244 0.178994786223188 1 1
0.177618659667832 0.17446919758006 1 1
0.146312491548961 0.143737845813941 1 1
0.132389539825159 0.130016731745067 1 1
0.238857525534105 0.234680760285674 1 1
0.270816198590585 0.265576112567864 1 1
0.316321573717185 0.309310306777295 1 1
0.0617462553690986 0.061050134536918 1 1
0.16452682243601 0.162096467986021 1 1
0.105569189705816 0.103982993069488 1 1
0.223020103190932 0.218550046814325 1 1
0.196908070700028 0.192991925014449 1 1
0.18207355076634 0.178497243714715 1 1
0.240846924768481 0.235971768101146 1 1
0.134250009641963 0.132028186927804 1 1
0.114567550397904 0.11218156634664 1 1
0.220247604835896 0.216212142282876 1 1
0.285182498749118 0.280370189089817 1 1
0.164708044990479 0.161520817169717 1 1
0.147918465002997 0.145082337532455 1 1
0.268159761632499 0.263087246484478 1 1
0.171014332253474 0.167112767943013 1 1
0.0890889686172723 0.0873527817059641 1 1
0.101982308420079 0.100207657893205 1 1
0.137874407672493 0.135013774281044 1 1
0.227073924653076 0.223190298001091 1 1
0.269220074918239 0.264072793453092 1 1
0.157228202585169 0.154312474294201 1 1
0.115780979826065 0.114146659878338 1 1
0.198367081647874 0.194778084091541 1 1
0.172719259287533 0.170485087012805 1 1
0.302864314837132 0.297526874335478 1 1
0.243680113029544 0.238728435539002 1 1
0.272709939454018 0.268213706227957 1 1
0.162448959792194 0.15977321075531 1 1
0.0695039816375347 0.0683397040403136 1 1
0.12395298889465 0.121582432463258 1 1
0.270999094376658 0.266403374529975 1 1
0.0135825983486484 0.0134029095020969 0 0
0.156088206495164 0.152933058291645 1 1
0.243743160754949 0.239741051848384 1 1
0.16252549173353 0.159187079610323 1 1
0.105917302782928 0.103767234439822 1 1
0.0956181325079349 0.0936841730440235 1 1
0.155076132055536 0.152264890459109 1 1
0.203280263368686 0.199966822108774 1 1
0.228542113662209 0.224033526190727 1 1
0.105671162240157 0.103931119915849 1 1
0.222015388407681 0.21792968222269 1 1
0.186029928621352 0.182898776082275 1 1
0.0929249021384993 0.0911886839936545 1 1
0.2025873434493 0.198910466925132 1 1
0.108517199572519 0.106799995482637 1 1
0.103603877906057 0.101235299802092 1 1
0.251161996720475 0.246875765475059 1 1
0.242883471138622 0.238736215281134 1 1
0.322096552649888 0.316331745882743 1 1
0.202008244506511 0.198964303545239 1 1
0.212321751811706 0.208509304253961 1 1
0.200705160082625 0.19729739160972 1 1
0.198369914114835 0.194896309527969 1 1
0.285045538066985 0.279966118282001 1 1
0.218215810237121 0.214296492437032 1 1
0.242753201545213 0.238264628031709 1 1
0.190103745424483 0.18632369875886 1 1
0.320727084734407 0.314083238794915 1 1
0.16076602667213 0.157365631200588 1 1
0.148236601781734 0.146642945929584 1 1
0.360355122811224 0.35440846038408 1 1
0.112770884168214 0.11033332219635 1 1
0.120407116216958 0.119082454377359 1 1
0.0336271173201312 0.0332184598555938 0 0
0.259172005039705 0.254682871243277 1 1
0.385621903945714 0.378767262887911 0 0
0.123664423911978 0.121405405820463 1 1
0.269609320631768 0.264489665207959 1 1
0.245221513672993 0.240432388284169 1 1
0.137506259007787 0.135434286089468 1 1
0.176996049567339 0.173342514031624 1 1
0.139215461664117 0.136783302317516 1 1
0.269222642715694 0.264276443116498 1 1
0.277948189745906 0.271543415543844 1 1
0.175794090596961 0.172826261285744 1 1
0.256660306628591 0.251797132885193 1 1
0.378940266240226 0.372182683830433 0 0
0.0541601451312079 0.0528150356208518 0 0
0.155265916189126 0.1522052550485 1 1
0.060558963304429 0.0594075603387666 1 1
0.146433950348828 0.143239774852789 1 1
0.0576766117526905 0.0558305339802705 1 1
0.285281345579508 0.280057064000541 1 1
0.207418601586745 0.203580075423524 1 1
0.222130032168626 0.218855490223775 1 1
0.212504658242231 0.209065232699809 1 1
0.205186587074846 0.201987882762405 1 1
0.0637455245830373 0.0618488578561046 1 1
0.201813160664752 0.197993736947306 1 1
0.242655109291041 0.238130797128098 1 1
0.219723799801391 0.21462924688926 1 1
0.114286037685915 0.112162627325425 1 1
0.114214923257354 0.112233386881496 1 1
0.0810176771941919 0.0793230482247686 1 1
0.202317906742271 0.198270146687996 1 1
0.170827284799597 0.16821063683753 1 1
0.217168425905902 0.213335841869849 1 1
0.129346306273108 0.126737518143662 1 1
0.287078160904548 0.282267550433503 1 1
0.113738689477993 0.112145086192793 1 1
0.181280698708425 0.178573592944956 1 1
0.212287493069527 0.208068792343289 1 1
0.302664341876236 0.297741977380835 1 1
0.144299124663743 0.141189797525808 1 1
0.125098466165849 0.12326795501423 1 1
0.242763251380001 0.237964040868823 1 1
0.189634932558839 0.186134467575272 1 1
0.262501460950046 0.258161409727265 1 1
0.165541323689506 0.162502213135636 1 1
0.193128363665525 0.189677416499098 1 1
0.266046175274002 0.260816062090009 1 1
0.0939630245673788 0.092145733196253 1 1
0.146037272701303 0.14352174890369 1 1
0.1761257790422 0.17340830822023 1 1
0.170770512341412 0.167630091287491 1 1
0.162597126436697 0.160174462285546 1 1
0.280332231668293 0.275637952560087 1 1
0.173923149081084 0.170477977980645 1 1
0.308113996356358 0.302784754468199 1 1
0.321229303310897 0.315344671789432 1 1
0.107458643490556 0.105407659597686 1 1
0.160417701762932 0.156727938065311 1 1
0.157727693023777 0.154645503793606 1 1
0.0586549804179345 0.0582783128078341 1 1
0.182350839780511 0.177573164405844 1 1
0.342823201810843 0.336488413157061 0 1
0.110599263584666 0.108678067893968 1 1
0.238254417291596 0.232989723228336 1 1
0.307803472439131 0.301881490026783 1 1
0.231469802608447 0.227310118210855 1 1
0.271890372815259 0.266376260394747 1 1
0.155641989588297 0.153186623818258 1 1
0.123258391564783 0.121027499658768 1 1
0.21302977328674 0.209209521209371 1 1
0.228677577253705 0.224783413021166 1 1
0.302987516647225 0.297160074058506 1 1
0.177365481753908 0.174388101894547 1 1
0.226442161147485 0.222569522679155 1 1
0.166487246355496 0.162957742816018 1 1
0.246726906892645 0.242009698673835 1 1
0.26261013543719 0.258668201752305 1 1
0.115366423372884 0.112896039686679 1 1
0.181930965521206 0.178584012404552 1 1
0.220940411430297 0.21697552706217 1 1
0.208412684729431 0.204173374555351 1 1
0.165677476466648 0.162696012734276 1 1
0.14192270160944 0.139483730050313 1 1
0.239568593042454 0.234994813392608 1 1
0.284159633719936 0.279102526996206 1 1
0.294804590086027 0.289598220686939 1 1
0.1976963053393 0.19409662435514 1 1
0.272631845359564 0.26744313815653 1 1
0.231675478724608 0.227443224561971 1 1
0.190574145560275 0.187191210717628 1 1
0.200616180565548 0.196978373100774 1 1
0.175946956826676 0.17289089632261 1 1
0.340685167656251 0.334208198485329 1 1
0.157388772639043 0.154570344150349 1 1
0.170734072922627 0.167711895714983 1 1
0.289586994681172 0.283715879540518 1 1
0.223683708581452 0.219833823343798 1 1
0.314040870834465 0.308866047932797 1 1
0.356595523766521 0.350267752589061 0 0
0.211441062812864 0.20782882817617 1 1
0.12703806958451 0.124522073301898 1 1
0.146216567555411 0.143394135762273 1 1
0.177683261030518 0.174200330287251 1 1
0.15690411653557 0.153711548610535 1 1
0.131595765827389 0.129145210356391 1 1
0.210784883700586 0.206554081374553 1 1
0.233394157912153 0.229473240201762 1 1
0.254619610938081 0.250068516767223 1 1
0.11104580549835 0.108979737209812 1 1
0.241657957150334 0.235899536270966 1 1
0.23045772029168 0.2264567512064 1 1
0.327442369096238 0.320521849621252 1 1
0.170906260667024 0.168539722943357 1 1
0.17923057285499 0.176063295228823 1 1
0.127183271910025 0.124924945708354 1 1
0.250999298410762 0.246313613578172 1 1
0.0832044320449913 0.0818374562550333 1 1
0.219771443412385 0.215640764719614 1 1
0.17148052289822 0.168106955368748 1 1
0.174371249187101 0.171661132794089 1 1
0.204487775315121 0.201211300556279 1 1
0.22072887113532 0.216696066848734 1 1
0.248031151119246 0.243504990723644 1 1
0.183387327959844 0.180190491125255 1 1
0.169286050491098 0.16619723233154 1 1
0.165289797368631 0.161955503607687 1 1
0.076709504851797 0.0753197407082137 1 1
0.232678405792068 0.228604702948153 1 1
0.221777979657001 0.218338473072948 1 1
0.18415780162258 0.180744563385835 1 1
0.175671496486649 0.172254695691875 1 1
0.187782399499756 0.183711522739654 1 1
0.20842252091581 0.205051537994179 1 1
0.132536857671979 0.130016286843116 1 1
0.196319802507681 0.192806212667814 1 1
0.315983879399849 0.310421379434056 1 1
0.115602234062216 0.113521728793865 1 1
0.170454418357145 0.167435873968452 1 1
0.261501899380621 0.256571613472572 1 1
0.178452813159816 0.175406692055883 1 1
0.211728639043209 0.207507027164146 1 1
0.231222504174994 0.22696679208493 1 1
0.282930733024651 0.278200194434393 1 1
0.206640536523466 0.203138253301336 1 1
0.240259748364925 0.235909971909054 1 1
0.276430268266525 0.271136382891932 1 1
0.229588641502176 0.225627976052137 1 1
0.272632193017568 0.267631950183561 1 1
0.182468143797788 0.178919367815075 1 1
0.200462026641998 0.196578773440515 1 1
0.162042812891854 0.159593589705888 1 1
0.077190205483859 0.0762607718229588 1 1
0.159548388842528 0.156759625431097 1 1
0.2060974369376 0.202138121831349 1 1
0.251999825939488 0.247354010653494 1 1
0.159915054150601 0.156774045829071 1 1
0.272429050501224 0.268659594273783 1 1
0.19005157109241 0.186514831564334 1 1
0.0484144393880617 0.0474040540816348 1 1
0.339467636893228 0.333433692959059 0 1
0.156597743002015 0.153662333216437 1 1
0.180613932672563 0.176170970033504 1 1
0.152952328954293 0.150654679569945 1 1
0.196787758265947 0.192940650999145 1 1
0.200754632405708 0.197101045611712 1 1
0.0157256373385229 0.0154780175746469 0 0
0.243478064143416 0.238809129453379 1 1
0.178409217997841 0.175165863228893 1 1
0.182491323183935 0.179384542709821 1 1
0.211508725294131 0.207911131097265 1 1
0.201122545889728 0.197194699194336 1 1
0.264797216589913 0.260266397296089 1 1
0.114354562818144 0.112176984695529 1 1
0.224273654639721 0.220473715538568 1 1
0.207245980790941 0.203548463221515 1 1
0.0841569299865135 0.0823250686084716 1 1
0.248174638794037 0.243322029757893 1 1
0.310792994278101 0.305009271647563 1 1
0.0404723398944117 0.0393030140558987 1 0
0.140792588603362 0.138250129788691 1 1
0.0410702047886141 0.0398257139589174 0 0
0.149621006168311 0.147814790066603 1 1
0.323536961260505 0.317756436142647 1 1
0.208401020403479 0.204824304440756 1 1
0.1835148039307 0.180130616469606 1 1
0.195781486671831 0.191642660847419 1 1
0.203387856998877 0.199647051197149 1 1
0.268019073705525 0.263058770643242 1 1
0.202227254602339 0.19883624649332 1 1
0.304357960083893 0.298736191741987 1 1
0.219303263600541 0.215737604490918 1 1
0.232110204955399 0.227252091858554 1 1
0.192330376788508 0.188466951832336 1 1
0.17187330539183 0.167788667483556 1 1
0.214588789500948 0.210575759116154 1 1
0.0603008119718213 0.0607327717406264 1 1
0.187657305752398 0.184383743103685 1 1
0.188969938327843 0.185786912548165 1 1
0.243644065002919 0.23982742893344 1 1
0.185561418125239 0.181836255569968 1 1
0.269744127152042 0.264324944026971 1 1
0.294831499667387 0.288652324836404 1 1
0.167756982226507 0.16470537056735 1 1
0.160816418230713 0.158048298141886 1 1
0.251442960837383 0.246883846425893 1 1
0.247391723587497 0.24351386918889 1 1
0.213766543109402 0.210300581517375 1 1
0.227308531882017 0.223072333705359 1 1
0.213730016776296 0.209605828539599 1 1
0.230123134251841 0.224938224712516 1 1
0.108876369309548 0.106480619102633 1 1
0.339881235496182 0.333760133726114 0 1
0.315450629518999 0.309640311069255 1 1
0.270572528072595 0.26525795076604 1 1
0.352977481014648 0.346887607123958 1 1
0.288539363851896 0.283245248133735 1 1
0.135667034608691 0.1334532797879 1 1
0.0993354558719389 0.0969667209030876 1 1
0.138594682622541 0.135651397377248 1 1
0.128524349119921 0.12602693273186 1 1
0.310610649524809 0.304775184357489 1 1
0.23859064704388 0.235043085709808 1 1
0.22291500673302 0.218724244580806 1 1
0.26653349361584 0.261089711022376 1 1
0.244666427230566 0.240185422871064 1 1
0.231504762444718 0.226875174892951 1 1
0.165495849791723 0.16275232147918 1 1
0.306478560743515 0.300655769859121 1 1
0.209063879756152 0.205910676641795 1 1
0.125985969916258 0.123911479978586 1 1
0.0710742829013592 0.0700847275328891 1 1
0.201648006792493 0.198779467095663 1 1
0.16119065483968 0.158366122496747 1 1
0.246882948205125 0.242255072155364 1 1
0.170455232938483 0.16664899275796 1 1
0.268584465691502 0.263845771293496 1 1
0.125230017899841 0.122965091239044 1 1
0.142393148885554 0.14083150500042 1 1
0.224650574191997 0.220220076913154 1 1
0.218829559830439 0.214238369401663 1 1
0.172111470018331 0.169170058542884 1 1
0.14210720041327 0.139617164367287 1 1
0.228690396082407 0.224606888326711 1 1
0.125927521549516 0.123935466781952 1 1
0.146538658197465 0.143625982764374 1 1
0.251395697107291 0.246694906444472 1 1
0.239606310469885 0.236141722977887 1 1
0.136992086977141 0.135201970140324 1 1
0.109548661896848 0.107062859437752 1 1
0.325287112691476 0.319155821572063 1 1
0.206139039028358 0.202439124702272 1 1
0.150907110542363 0.148233548622358 1 1
0.208715276049052 0.204629317193379 1 1
0.30655170093874 0.300830659310251 1 1
0.211997623668703 0.208220353630012 1 1
0.26404629798182 0.258309889214012 1 1
0.333519794850463 0.326875765981059 1 1
0.131333957569862 0.130077801139966 1 1
0.115296359062564 0.113107693581851 1 1
0.213227709430474 0.209005686276736 1 1
0.260788682552428 0.256861603265451 1 1
0.241413315367491 0.236656326258356 1 1
0.380659383321553 0.374418834879541 0 0
0.272920706629361 0.268463407285802 1 1
0.295771038539265 0.289901201899825 1 1
0.23313013968607 0.229275114736347 1 1
0.220546554394433 0.216630046259244 1 1
0.218372490707635 0.21407526469395 1 1
0.260884323498005 0.255819961197788 1 1
0.1538799944275 0.151734180719736 1 1
0.322709707257204 0.317149631204656 1 1
0.123987584267172 0.121544109754673 1 1
0.189950691071956 0.186525797244161 1 1
0.219856959824443 0.21582073220077 1 1
0.230311548680763 0.226135536092206 1 1
0.223681575913179 0.219770452675961 1 1
0.17055163794862 0.167841890165455 1 1
0.210982713053717 0.206688903636477 1 1
0.290982786743749 0.286003888695896 1 1
0.200297459188024 0.196657940861832 1 1
0.138880180177314 0.137254217209264 1 1
0.164132218517029 0.161402329935346 1 1
0.18508460246679 0.18148163414844 1 1
0.146141230939069 0.143513748729639 1 1
0.221488989053745 0.217696674933193 1 1
0.149741701369447 0.147414541917884 1 1
0.160987955292308 0.158239128240453 1 1
0.253872916033814 0.24856089889141 1 1
0.00477035568387962 0.00404823322646584 0 0
0.134636210149518 0.132414212835732 1 1
0.404711277805117 0.396960128770713 0 0
0.273914071578468 0.268801928674197 1 1
0.135229502113967 0.132646590570978 1 1
0.308408032045686 0.302454665879536 1 1
0.22670090355851 0.222061685839345 1 1
0.207225121228131 0.203442966609637 1 1
0.201052670596964 0.197262027448034 1 1
0.339423208172325 0.333723103362269 0 1
0.236939203760918 0.232514983235686 1 1
0.274133308696295 0.268272666604427 1 1
0.154349768353384 0.15132917922261 1 1
0.228307529366334 0.224428827462774 1 1
0.227855750941016 0.223874328630117 1 1
0.20463133617516 0.200985820086558 1 1
0.303751368851262 0.297183285273915 1 1
0.0398575469851524 0.0402038326198722 0 0
0.162174848492338 0.158036855022566 1 1
0.311427694605375 0.306057151274366 1 1
0.285506168801048 0.280391483265224 1 1
0.152194251723765 0.149213104104758 1 1
0.264632277406364 0.259480759432834 1 1
0.284591803887078 0.279378435417733 1 1
0.248720544899776 0.243373421926212 1 1
0.116673241052842 0.114503885206721 1 1
0.072354403465872 0.0713609492288154 1 1
0.228573483271486 0.224827818102343 1 1
0.114226942566228 0.112321841419979 1 1
0.113098238312713 0.111163978077674 1 1
0.197407200146486 0.193992687772324 1 1
0.146191127460547 0.143104518094103 1 1
0.250877678118962 0.246461428284042 1 1
0.211056008564644 0.207516327071642 1 1
0.197325613461915 0.193709776988788 1 1
0.242526478301034 0.238496357214993 1 1
0.270230495246734 0.26501768609547 1 1
0.178217051133235 0.174820944198926 1 1
0.0526489986556291 0.0519880843658041 0 0
0.303114316935075 0.295762552399081 1 1
0.229828226444686 0.225196374026991 1 1
0.161897917207893 0.159149868833921 1 1
0.142798084296327 0.140385303305045 1 1
0.269818274065476 0.265297175381395 1 1
0.193789678019416 0.19030463481456 1 1
0.120546654125856 0.118066349129371 1 1
0.188874124462634 0.185975504883652 1 1
0.2566192305146 0.251974087436469 1 1
0.184529940284195 0.181302997723686 1 1
0.144388466408222 0.14235079786985 1 1
0.367008930777592 0.360219147782767 0 0
0.145842000808641 0.143170132051504 1 1
0.171029912580114 0.167665480204485 1 1
0.337093652963865 0.329068423667831 1 1
0.273447523757707 0.268800808004592 1 1
0.143041201753559 0.14008526139736 1 1
0.255218461358948 0.249906428978911 1 1
0.183519737614267 0.180082814092154 1 1
0.223450099473053 0.219254115909622 1 1
0.113867044415464 0.11172625224385 1 1
0.156202566602885 0.153909830970897 1 1
0.203725545381931 0.201245038369991 1 1
0.1254976054781 0.123447744494204 1 1
0.125988378146078 0.123393386340769 1 1
0.204332463218454 0.200479821479885 1 1
0.136019072321471 0.133675453910532 1 1
0.266248625768384 0.261139567920469 1 1
0.22068192974625 0.215581571495623 1 1
0.204995476793136 0.201110623221624 1 1
0.218640977488857 0.214923205458174 1 1
0.229277355989364 0.225085513389437 1 1
0.152742686872008 0.150009451900347 1 1
0.190201899537316 0.186710345332424 1 1
0.335797009970112 0.329612176450457 1 1
0.12069680667974 0.118026501764173 1 1
0.220405540467226 0.215922112694656 1 1
0.343602043631264 0.337464794079675 0 1
0.205914228754667 0.201775475438416 1 1
0.205565902680149 0.201314527975046 1 1
0.232086385304912 0.227729332065403 1 1
0.192446831133652 0.18895869999661 1 1
0.0926986234484208 0.0909571692010333 1 1
0.150666172757056 0.147657196176357 1 1
0.272597915531618 0.267498705651525 1 1
0.334538332496644 0.328296558888507 1 1
0.145367703572951 0.143025100221504 1 1
0.177708804796752 0.174344610663155 1 1
0.269127525709765 0.264842860871472 1 1
0.223045017886505 0.220066505728862 1 1
0.202981121696893 0.198817338435716 1 1
0.176089859328756 0.171795746112937 1 1
0.145583475540434 0.142565881138042 1 1
0.206347295659166 0.200917005064476 1 1
0.124552715395784 0.122535808790415 1 1
0.311785265263718 0.306143273938157 1 1
0.20354990070531 0.19936113128501 1 1
0.287875149204662 0.282605183097014 1 1
0.0852319660579947 0.0839973112022231 1 1
0.257915121087984 0.253354351778475 1 1
0.158139551812258 0.155464009866837 1 1
0.156493047815359 0.154081610160242 1 1
0.169102859717133 0.165761124789686 1 1
0.0410601102463347 0.0409757316688717 1 1
0.0125348103312187 0.0122994394725675 0 0
0.201106841979988 0.197381578003097 1 1
0.163117384666457 0.159225430301281 1 1
0.126173550408968 0.124697679371676 1 1
0.274533328461862 0.269425598451203 1 1
0.113078601971668 0.111110949424001 1 1
0.185152465941156 0.181687069677404 1 1
0.155191860307393 0.152037553863111 1 1
0.197381037893696 0.193514621764721 1 1
0.181600863822962 0.178249692261857 1 1
0.114813836826498 0.112565840721926 1 1
0.144678638878672 0.141443889380758 1 1
0.318589438480897 0.312810223738383 1 1
0.286191380879151 0.28143266422095 1 1
0.0740840064937857 0.0727720635742427 1 1
0.108711819562164 0.106219875796562 1 1
0.246762609539234 0.242373518381541 1 1
0.225334438552944 0.22080008697681 1 1
0.215771752436433 0.211610688127177 1 1
0.138658232785691 0.136129194766953 1 1
0.150520973026408 0.147937411922287 1 1
0.184260086252762 0.180842790283489 1 1
0.330295042199983 0.323788378711595 1 1
0.21276429379195 0.2089592731288 1 1
0.131876108800049 0.129109894415836 1 1
0.224580583000856 0.22080138436454 1 1
0.207947314863561 0.204474730426216 1 1
0.265299969921767 0.260413980928743 1 1
0.248929476033311 0.243929613718708 1 1
0.106824110158165 0.104707809671245 1 1
0.164243594098023 0.160911064346491 1 1
0.128035006953952 0.125574838862313 1 1
0.319851489396566 0.313278042063202 1 1
0.225424874182192 0.221299521541507 1 1
0.216004190437202 0.213353204006246 1 1
0.245490751957276 0.241073545716937 1 1
0.119302947654753 0.117108784823468 1 1
0.13328929378039 0.130962890783899 1 1
0.158055082113425 0.155090302387787 1 1
0.0898927321661222 0.0883952906221551 1 1
0.198037827453778 0.194257951928059 1 1
0.235206844922296 0.231057237574814 1 1
0.355803510314307 0.349459465795588 1 1
0.345788964064731 0.33779646939857 1 1
0.316593008734364 0.310546282761084 1 1
0.300631983923076 0.295069568861368 1 1
0.22601435216288 0.221886073933239 1 1
0.0654843014395372 0.0643303477787882 1 1
0.372138210520019 0.364965162071839 1 1
0.186443814436079 0.182725056330789 1 1
0.219134111046254 0.215104959903564 1 1
0.142078679451568 0.139736166696351 1 1
0.260488545057588 0.255676228655869 1 1
0.312535507828593 0.30685523334205 1 1
0.149571946190861 0.146612816970487 1 1
0.19495285993196 0.191679759331323 1 1
0.231904081804746 0.227391211208903 1 1
0.0962180319706023 0.094440958243479 1 1
0.207854734405392 0.204286980343316 1 1
0.112281760219625 0.110393824706356 1 1
0.231844716721008 0.227766239542431 1 1
0.213031303074621 0.209286057477687 1 1
0.175919529583823 0.173148455712353 1 1
0.150790032244474 0.148975983867976 1 1
0.197668251084786 0.194028241502249 1 1
0.171076577105759 0.167790032688969 1 1
0.195990973813524 0.19196018439743 1 1
0.228839380445722 0.224826067619658 1 1
0.188608161005082 0.185105603759813 1 1
0.312308746490241 0.30631373753923 1 1
0.278153500599664 0.272758747674514 1 1
0.101300409200608 0.0994798593123534 1 1
0.202121480819124 0.198470086843176 1 1
0.161347726879314 0.158305260928343 1 1
0.250892111345721 0.246756494066269 1 1
0.110146035083732 0.108978704941515 1 1
0.260260114540666 0.255594767272952 1 1
0.234207874608286 0.229600622472196 1 1
0.140626889048792 0.138193660922653 1 1
0.0733385953259309 0.0713327836746514 1 1
0.220564225538322 0.216627580568176 1 1
0.178776575494378 0.17525137488944 1 1
0.139633763943285 0.137254666727346 1 1
0.189831075037923 0.186070030552771 1 1
0.274691459654825 0.269736661400655 1 1
0.19925117625019 0.196110526537143 1 1
0.221765792459107 0.217537193997595 1 1
0.260113122609048 0.255568562603322 1 1
0.209018760124438 0.205329394513208 1 1
0.224098155531354 0.220104576603351 1 1
0.181031314659361 0.177938154053557 1 1
0.221793457511857 0.217386337756792 1 1
0.202415311203407 0.198990622712249 1 1
0.176041504996173 0.172924850425249 1 1
0.206540556006641 0.202775186879914 1 1
0.229898005737844 0.225559696325885 1 1
0.341028755294007 0.334686937687299 1 1
0.148070785530438 0.145029547550078 1 1
0.0582851308153529 0.0573671087946006 0 0
0.175236199515447 0.1717741008128 1 1
0.262817948358394 0.258172133359471 1 1
0.052787240104341 0.0514696823731183 0 0
0.0932472007615417 0.0908185138309651 1 1
0.272591766225838 0.267511725150849 1 1
0.319701162961096 0.313773000584067 1 1
0.185664562521903 0.182193387342343 1 1
0.188018702442653 0.184386936803757 1 1
0.217658229036084 0.213389340788082 1 1
0.255523425051706 0.25097315202329 1 1
0.097534575053533 0.0956455738301732 1 1
0.0262796844190541 0.0255681612768663 0 0
0.172638103604204 0.169647586983381 1 1
0.225831844007824 0.22171571596059 1 1
0.111514909119302 0.108866807348657 1 1
0.176849840240117 0.173770710536153 1 1
0.286971252849884 0.281598522177674 1 1
0.273863028162411 0.268445357657544 1 1
0.296603933169118 0.29069626581303 1 1
0.178720701771916 0.175591687634779 1 1
0.138113255558769 0.135435900565101 1 1
0.172723751781443 0.169510780679326 1 1
0.17578430334284 0.172424291848684 1 1
0.0759243343560772 0.0740879782617165 1 1
0.207826757386989 0.203975168990086 1 1
0.0868315925782729 0.0850112247813699 1 1
0.188846835249132 0.185795716037807 1 1
0.17897482863904 0.175770697135312 1 1
0.256711995759027 0.251729319479818 1 1
0.162977762912295 0.159852534763681 1 1
0.419981349250543 0.412515608985234 0 0
0.202041362234494 0.198039831619848 1 1
0.180720465312819 0.177662976173208 1 1
0.310061763139576 0.304544812570704 1 1
0.166864010907979 0.163971918987415 1 1
0.139471768735595 0.137458767490479 1 1
0.114986320242567 0.113274263937419 1 1
0.180669527852315 0.1767781538409 1 1
0.0778897074266922 0.0757835331577562 1 1
0.104522768856236 0.1023572520906 1 1
0.103905622059347 0.102489786863088 1 1
0.124966687442806 0.122828446214617 1 1
0.151536688194198 0.149183114117399 1 1
0.191444913740482 0.187131216262428 1 1
0.143892177355925 0.141317093298489 1 1
0.190436088114805 0.186712904208991 1 1
0.246589289223265 0.241690235415779 1 1
0.145426493380243 0.142656875347372 1 1
0.22379896166093 0.21976743376838 1 1
0.126284195379087 0.124636225578597 1 1
0.202822675771865 0.198174286898782 1 1
0.293976780826801 0.288539527973221 1 1
0.12289310362041 0.12049234639447 1 1
0.277764567169145 0.272606330029936 1 1
0.195833929816222 0.191737853104755 1 1
0.278420887522341 0.273776013127622 1 1
0.113623122564403 0.111789169700363 1 1
0.0950543749711833 0.0933438336616466 1 1
0.176073187441132 0.172366753702909 1 1
0.208681828540316 0.203124631399038 1 1
0.165884741005123 0.162251794114515 1 1
0.0414327759073833 0.0405054017404992 0 0
0.0263815245395116 0.0258931101151958 0 0
0.251861243613249 0.246440350158897 1 1
0.257807518344151 0.252397823511699 1 1
0.26240056892445 0.257629434898901 1 1
0.127102301262527 0.125414009935878 1 1
0.166493380960427 0.16340759968118 1 1
0.149539536232328 0.146893587670721 1 1
0.250759304584437 0.246252299152093 1 1
0.299465322324893 0.29423969094696 1 1
0.139635850908215 0.137360914130568 1 1
0.213864951313196 0.209976592990454 1 1
0.182772297857543 0.17947866816867 1 1
0.290980178203868 0.285694669373897 1 1
0.190858180886972 0.187461151849911 1 1
0.124924112339953 0.122725669530648 1 1
0.156060852826516 0.153226961720294 1 1
0.272551230330704 0.267915832241099 1 1
0.311146284491429 0.304952773130615 1 1
0.189122379043971 0.186135318730491 1 1
0.305303190240744 0.299805529213151 1 1
0.211536737652121 0.207733084691832 1 1
0.117774622582279 0.11611258167628 1 1
0.0836907962798444 0.082016973848863 1 1
0.260143037660826 0.255998074752073 1 1
0.268644068636819 0.263880277346964 1 1
0.302900118495537 0.297537476304315 1 1
0.204831821911696 0.199715609459943 1 1
0.31575704073197 0.310217301164317 1 1
0.222995116549667 0.219020579082189 1 1
0.255357126509824 0.249784932934017 1 1
0.187802291005373 0.184320413305641 1 1
0.203026399151323 0.199443690429222 1 1
0.188179630361879 0.184629386835752 1 1
0.0137310407678401 0.013980053184209 0 0
0.25288874399681 0.247883299419633 1 1
0.12405973458263 0.121744521910687 1 1
0.297198963889726 0.290750475349431 1 1
0.162824704124251 0.159554053780949 1 1
0.285737746563371 0.280641540484731 1 1
0.211185685105713 0.207433304517912 1 1
0.109728702642954 0.10787301330034 1 1
0.206585122713657 0.202724959211734 1 1
0.290800862621818 0.285917798107525 1 1
0.223478735592962 0.218933380812603 1 1
0.197103231608412 0.193184992468276 1 1
0.246188523099081 0.241549043244753 1 1
0.122112321382777 0.120119489046164 1 1
0.278255521953522 0.273683359908483 1 1
0.260127011094651 0.254512514854891 1 1
0.204562417692379 0.201205006526955 1 1
0.29938719155068 0.293977761705183 1 1
0.150250232301258 0.147437539678739 1 1
0.311237355378531 0.305580292440681 1 1
0.261840161227355 0.256946958621676 1 1
0.175470038825248 0.172587115840734 1 1
0.124663953177385 0.122513596103715 1 1
0.300384814633465 0.294844382924322 1 1
0.215184692253994 0.211593394679464 1 1
0.142614928451868 0.14002558185196 1 1
0.184439340551398 0.180600428237189 1 1
0.182660101723337 0.179335762698254 1 1
0.0445369424107395 0.0440476617495758 0 0
0.213466508338398 0.209520364726492 1 1
0.238595990197358 0.234474852183111 1 1
0.155956097474806 0.152076027397801 1 1
0.170653103518273 0.167199472009318 1 1
0.217931893926901 0.213640673982577 1 1
0.284396214028636 0.280068920445833 1 1
0.173225414453484 0.169647901993289 1 1
0.0967201498491738 0.0946683445324606 1 1
0.180459782046008 0.176450453378097 1 1
0.239415036239615 0.235114921577406 1 1
0.203149382081497 0.199382421814135 1 1
0.150203408067348 0.146972133043221 1 1
0.247095197530294 0.242187859214515 1 1
0.172089160148046 0.168968772875985 1 1
0.212300964255502 0.208443960685095 1 1
0.277402609102226 0.272329362786208 1 1
0.186680743831259 0.183359154314039 1 1
0.114946178448745 0.113223455282516 1 1
0.193789232220196 0.189719656206636 1 1
0.162494753582287 0.159384066778791 1 1
0.204217818380392 0.200526350401916 1 1
0.278537652993199 0.273140696944599 1 1
0.231864583824309 0.228024809661201 1 1
0.0832404263490641 0.0815749382799544 1 1
0.240489491382231 0.236115521478273 1 1
-0.0205048912763256 -0.0199100559200792 0 0
0.167301882137422 0.16400047103238 1 1
0.131018638820673 0.128385631368198 1 1
0.101582685966808 0.100087501040641 1 1
0.231615036217655 0.227761670865839 1 1
0.292143684992532 0.285553825958442 1 1
0.0890883111107145 0.0875327091037907 1 1
0.133880591068888 0.131648557361047 1 1
0.138585931014752 0.135771885126145 1 1
0.305759672130546 0.299905525894164 1 1
0.108428055430572 0.106077635204568 1 1
0.269940980571613 0.265249016129241 1 1
0.17767377153388 0.17358820727606 1 1
0.19534725393598 0.191924547314368 1 1
0.300821664950841 0.295552055327311 1 1
0.205359110886331 0.201845311612301 1 1
0.221025770257173 0.216330670066021 1 1
0.0566865345366274 0.0555681113161099 0 0
0.171286242941935 0.16805496019156 1 1
0.164160029818313 0.161115909105672 1 1
0.257960489431727 0.253124220846792 1 1
0.200861824182169 0.197639760019176 1 1
-0.0135264990589604 -0.0123885470420839 0 0
0.109307674803036 0.107682399481752 1 1
0.297704170336589 0.292508767902455 1 1
0.20320793818227 0.199645455177083 1 1
0.0792624268138362 0.0776377416495739 1 1
0.30153561522217 0.296607855867061 1 1
0.103039845683192 0.101241862906301 1 1
0.189023993951982 0.184324376277279 1 1
0.155501424238005 0.152540302765334 1 1
0.19117475138935 0.187459935397432 1 1
0.0999385242937069 0.0979037270211169 1 1
0.227232650431965 0.222565712678589 1 1
0.211500902309829 0.207489699230201 1 1
0.254829261017749 0.250355961077791 1 1
0.272376144312577 0.267447000415381 1 1
0.182222566151737 0.177660941846232 1 1
0.287995079625516 0.282232139366877 1 1
0.205209334794746 0.200983890649244 1 1
0.167554063019763 0.16479267667623 1 1
0.257313783841392 0.252703834055651 1 1
0.284636328517932 0.279425475303622 1 1
0.0658586333512623 0.0643918329639272 1 1
0.242638915404314 0.23800397377939 1 1
0.105763045326701 0.103736378918718 1 1
0.195591981125557 0.191778284076179 1 1
0.08716055405396 0.0856766387783039 1 1
0.301386052938988 0.295557567773129 1 1
0.10059290672152 0.0987095674836137 1 1
0.217324686153144 0.213218740958642 1 1
0.158201486357592 0.156274976286005 1 1
0.062907027054752 0.0615977559922782 1 1
0.13159428181791 0.128813950235437 1 1
0.162138743445972 0.158884803232009 1 1
0.106110079087851 0.103943988081433 1 1
0.157297874418738 0.154120481572829 1 1
0.163535923428597 0.16059350360284 1 1
0.272559385069577 0.267891815876997 1 1
0.279858235286711 0.274879491525222 1 1
0.175708529994736 0.172271510525354 1 1
0.0963867247002797 0.0942230391654823 1 1
0.213183662960757 0.209544997514352 1 1
0.248791307081369 0.244095774176926 1 1
0.135671157165939 0.133274521847782 1 1
0.167822046338244 0.163729426543371 1 1
0.143436449480701 0.13971315657502 1 1
0.0825064032153143 0.0814082953197607 1 1
0.217216941341411 0.213337070265139 1 1
0.0795026515054206 0.0771792412207956 1 1
0.245355931926181 0.240943792227799 1 1
0.10605438858013 0.103917338432867 1 1
0.0907262379119197 0.089321165716154 1 1
0.22449240052669 0.220241900692663 1 1
0.255238070153535 0.250790423077946 1 1
0.208465585399971 0.204278604019215 1 1
0.300068395110987 0.294705692181166 1 1
0.0659903542119593 0.0649117293268915 1 1
0.164695782887859 0.161565558399378 1 1
0.150339475595728 0.147810605489992 1 1
0.14570141222345 0.143889440267372 1 1
0.210040240499365 0.206065601378923 1 1
0.263621345421308 0.258902953681735 1 1
0.114027792701144 0.111769991877721 1 1
0.139422201328884 0.136543060421904 1 1
0.138950366045328 0.136298176884094 1 1
0.13869971490663 0.136482981410146 1 1
0.289871503910099 0.283975309463799 1 1
0.126990923827846 0.124387103266583 1 1
0.167109396042653 0.164106768615791 1 1
0.199958596153926 0.195471904804396 1 1
0.170481093047327 0.16696981494601 1 1
0.331286129462177 0.324472255822037 1 1
0.213551260632937 0.209437145014738 1 1
0.153183314182192 0.150135421247575 1 1
0.234445726694191 0.230089993374416 1 1
0.0697641023194538 0.0684698051302744 1 1
0.323762317683601 0.317590083223321 1 1
0.250077736219253 0.246023102852267 1 1
0.188063931358949 0.184554455250923 1 1
0.192668029217805 0.188480923984739 1 1
0.187314167681451 0.183485799577803 1 1
0.155724227016166 0.152850465342293 1 1
0.175444104041162 0.17224784204765 1 1
0.21599780955195 0.211819977412364 1 1
0.225711963636577 0.221171783065567 1 1
0.146615961393539 0.144051252131691 1 1
0.251355933299937 0.24712315204013 1 1
0.0904011240317367 0.0886990374765601 1 1
0.133295888562386 0.131110039416663 1 1
0.220052788864138 0.215656805830477 1 1
0.231500468484549 0.226662569445439 1 1
0.192966143829482 0.188158266406245 1 1
0.220440840636598 0.216685631683173 1 1
0.261634653334454 0.256869544866992 1 1
0.208520458191725 0.204740175586979 1 1
0.289537952329143 0.284798085189015 1 1
0.116566598467823 0.114109808256548 1 1
0.196516588034243 0.193108798583985 1 1
0.335552218898081 0.329136732503687 1 1
0.0853453274019341 0.0837413050125773 1 1
0.249203711401958 0.244863210009172 1 1
0.159696922625694 0.156105526204604 1 1
0.239578331867275 0.235164972723086 1 1
0.178304670039883 0.173939473525041 1 1
0.169973355898322 0.166892789488081 1 1
0.161411545752215 0.158272146789114 1 1
0.0629408237149748 0.0617271664617005 1 1
0.300449782598702 0.294634384623692 1 1
0.26251766457654 0.257240462645578 1 1
0.186830428709702 0.183526600349202 1 1
0.146966191624079 0.144312581932075 1 1
0.289473099896147 0.284195021908843 1 1
0.204871586684582 0.200789303841596 1 1
0.16601439262889 0.162753620210323 1 1
0.267253303356851 0.262453138639769 1 1
0.172489700093827 0.169099539911353 1 1
0.273802645341081 0.269252921292683 1 1
0.172733595696926 0.169572944795671 1 1
0.196394170436073 0.192692750629211 1 1
0.15608335203994 0.153784891726677 1 1
0.303205752908273 0.297793565893019 1 1
0.1776083937581 0.173659364805662 1 1
0.135730923215256 0.133031069934098 1 1
0.318261357223302 0.312218423222621 1 1
0.198121637643856 0.195008490400901 1 1
0.160612527078936 0.157555765808777 1 1
0.239510696251989 0.235095792921588 1 1
0.109642706627973 0.107930286856791 1 1
0.269637924974543 0.264574696021489 1 1
-0.0224291439438598 -0.0221685930370318 0 0
0.178695814743245 0.175284839195516 1 1
0.257606090102915 0.252921198564895 1 1
0.226694880530711 0.222334635385202 1 1
0.19823213768177 0.19462866188831 1 1
0.146821443852751 0.144016207821634 1 1
0.223461432427235 0.219282105336225 1 1
0.114558382103793 0.113261262523992 1 1
0.250106546634834 0.245625652473095 1 1
0.20137477654313 0.19765705670035 1 1
0.21681847656455 0.212708943494756 1 1
0.295957722771593 0.289673220820587 1 1
0.247881662595258 0.243249474109319 1 1
0.109775146056738 0.107835171732911 1 1
0.207524205080556 0.203942389398241 1 1
0.305934914726775 0.300558396850323 1 1
0.246993786640672 0.242814059602295 1 1
0.34462682964268 0.337893289544061 1 1
0.165845531227511 0.162877866001009 1 1
0.123668831038862 0.12139081984435 1 1
0.134150194513166 0.131691950327584 1 1
0.166241535682546 0.163364636530017 1 1
0.222224101448774 0.218168459632296 1 1
0.210450181799231 0.207380121000278 1 1
0.214285688497436 0.210783506891285 1 1
0.189456508326257 0.186073107527313 1 1
0.184276336990703 0.181058064731368 1 1
0.17377304786525 0.170719569382789 1 1
0.220701094604679 0.216808230336708 1 1
0.331876421946233 0.325505586569735 1 1
0.24247840487976 0.237827130904965 1 1
0.263031469421066 0.258028851974577 1 1
0.250709478828842 0.245323730670408 1 1
0.28836379112051 0.281775068663161 1 1
0.179659436953749 0.176280912794509 1 1
0.207288594881651 0.203088648454041 1 1
0.12344529069979 0.121212221456023 1 1
0.27467471430168 0.269594962346341 1 1
0.232084009309168 0.227616933045485 1 1
0.180601444578246 0.17656670231188 1 1
0.185449823154808 0.182183329085322 1 1
0.193905542573241 0.189756452983641 1 1
0.10306549096314 0.10093644960988 1 1
0.265558406701598 0.260619465670542 1 1
0.28588407265091 0.280708738406655 1 1
0.120419132207202 0.118868660540391 1 1
0.14445022530259 0.141944786659228 1 1
0.247125200121829 0.243170783728274 1 1
0.158572475842739 0.155913336782752 1 1
0.234359283529962 0.229749513736585 1 1
0.25296915560116 0.248053945241303 1 1
0.230902307030584 0.227125640511356 1 1
0.0830842561345252 0.0818019866198628 1 1
0.159482925829667 0.156412121058468 1 1
0.23385349773565 0.228928261873024 1 1
0.188247611866219 0.184883376530709 1 1
0.219574537563017 0.215257570755692 1 1
0.310444047018612 0.305218607886055 1 1
0.203566365386653 0.199941560365516 1 1
0.201905220122746 0.198439767400266 1 1
0.213356358275889 0.209530710298417 1 1
0.144787474307548 0.142501604499348 1 1
0.237839544116794 0.23410663609231 1 1
0.231851286990382 0.227566279276456 1 1
0.178099292324916 0.174725618100283 1 1
0.240722542071538 0.236732153953437 1 1
0.105809471746751 0.104810333359136 1 1
0.18397720084896 0.180548495603762 1 1
0.129087905525178 0.126603927313272 1 1
0.264961559305626 0.259910123741891 1 1
0.274457280874064 0.269370096417857 1 1
0.280698706500411 0.275288331636112 1 1
0.248102119857073 0.242857099016689 1 1
0.220565121419798 0.216381638853291 1 1
0.23107980820064 0.227676268474769 1 1
0.317802921167889 0.31177735592244 1 1
0.249295657146068 0.244864380304851 1 1
0.174043597504968 0.171272285066112 1 1
0.233280438463499 0.229573511517152 1 1
0.263958550091296 0.259367925972533 1 1
0.179494265380435 0.176297014932167 1 1
0.120830675691695 0.118890888955804 1 1
0.179362732058102 0.175829410664464 1 1
0.104655264670434 0.1027531230928 1 1
0.235780017647435 0.231655572946811 1 1
0.177134043270199 0.173931322889363 1 1
0.142120250297619 0.13907779741466 1 1
0.227921342323513 0.223441742123975 1 1
0.276892632471958 0.272368682798012 1 1
0.184563214189442 0.181422277087801 1 1
0.180735864837333 0.177333261638268 1 1
0.228825499790083 0.22423910695449 1 1
0.235154960021311 0.230519994910448 1 1
0.30964200755589 0.303744943183161 1 1
0.171363732845646 0.168342028880865 1 1
0.14274582365198 0.140005303301644 1 1
0.385321075020957 0.378125073888777 0 0
0.289264778864292 0.283899609953316 1 1
0.217006558157776 0.213331846914688 1 1
0.294404717754303 0.288605954923678 1 1
0.191859046090877 0.18833388678974 1 1
0.213881364960584 0.209875094153895 1 1
0.196036503911493 0.192524906353517 1 1
0.187600972379821 0.185332363738932 1 1
0.248612907085566 0.243986628742775 1 1
0.246526491311136 0.242438515255547 1 1
0.062444556457162 0.0613829209522873 1 0
0.264299905501563 0.259758097071853 1 1
0.146992854847491 0.14420917229418 1 1
0.194270731651237 0.190776457579412 1 1
0.175637990032341 0.172676640347078 1 1
0.273608622683664 0.268014509619168 1 1
0.350179477465328 0.344084182576891 1 1
0.221062813594186 0.217239203103263 1 1
0.260269864433678 0.255786802944865 1 1
0.127185776674579 0.124756768344311 1 1
0.169100415444066 0.165936775086908 1 1
0.209269924720314 0.206313057326389 1 1
0.135453871878454 0.133281409257773 1 1
0.241777786533885 0.237434691848905 1 1
0.191078402324017 0.187108733714495 1 1
0.224659909600293 0.220843905339779 1 1
0.28301081719916 0.278283611091543 1 1
0.195277663967581 0.191833204710973 1 1
0.202130611958327 0.198705627856929 1 1
0.256361533012457 0.252329053043861 1 1
0.122193693200113 0.119247142960822 1 1
0.309339131558404 0.303438981813323 1 1
0.288362274369691 0.283119013118966 1 1
0.105669142908513 0.103266130160384 1 1
0.234080016906989 0.229620458253607 1 1
0.159024422882192 0.155912723656872 1 1
0.182596393468419 0.179014484900094 1 1
0.0558620690135392 0.0549417500224208 0 0
0.310077926153148 0.305043564582637 1 1
0.0853465067974182 0.08326691333963 1 1
0.180934258669094 0.177778471094934 1 1
0.290249722179162 0.285113294260514 1 1
0.301137584282772 0.295904019185232 1 1
0.187812106207437 0.184306538390086 1 1
0.256629839235113 0.25127522959554 1 1
0.274659816894116 0.269547529238305 1 1
0.271972385048911 0.267039770197587 1 1
0.270045266044388 0.264846231780679 1 1
0.293681622136702 0.287413479566492 1 1
0.165717318364297 0.162544608905099 1 1
0.216345961056898 0.212264292272934 1 1
0.136451757443477 0.133759887536113 1 1
0.240744977762484 0.235293587153764 1 1
0.113013590609787 0.111324833618502 1 1
0.286550699227969 0.281119546365949 1 1
0.137357130559682 0.134896232968034 1 1
0.219867039608924 0.21677770783757 1 1
0.154456632693523 0.151580528005547 1 1
0.121874430327986 0.119720648921868 1 1
0.169146671750269 0.165527738417243 1 1
0.192896140611536 0.189384462391642 1 1
0.304834010615991 0.299869664124755 1 1
0.109916227528065 0.108098606041347 1 1
0.155264920351084 0.152128170252754 1 1
0.162144737267947 0.159421155639011 1 1
0.199724202283685 0.196248670013829 1 1
0.180957427870499 0.177640184054819 1 1
0.0517488590472455 0.0504353713738854 0 0
0.342708097186932 0.336792300809355 1 1
0.276971440010282 0.271817106376199 1 1
0.24978709881249 0.245134123705308 1 1
0.22065912291945 0.216528757342527 1 1
0.187458905824664 0.18473193810349 1 1
0.220046844397238 0.21566813433738 1 1
0.333188915722532 0.327491132662354 1 1
0.0673699827173593 0.0674456506783502 1 1
0.230356824815439 0.226041269377171 1 1
0.251483774987896 0.246652681547418 1 1
0.131153124993848 0.12863837105913 1 1
0.0425044568269333 0.0422521906376298 1 1
0.17003640604126 0.16722383688659 1 1
0.235894650598767 0.231372058165625 1 1
0.255003388264006 0.250262542369839 1 1
0.238963327753738 0.234392205581547 1 1
0.168208005720536 0.165561817820474 1 1
0.155991690643835 0.153275780491221 1 1
0.150726434943295 0.147834300725657 1 1
0.125337454289597 0.123569974944589 1 1
0.166177840066264 0.162434140235461 1 1
0.240046318253257 0.235879117149834 1 1
0.104089078938648 0.102122924020948 1 1
0.09877855491949 0.0970677011196048 1 1
0.126195605634805 0.124795954290923 1 1
0.166479589312879 0.1638862477527 1 1
0.281240256747214 0.275485688483473 1 1
0.146466656187255 0.144216177426775 1 1
0.272137669897843 0.267427338709675 1 1
0.184513087332215 0.1817867184063 1 1
0.207546986087524 0.203909369096461 1 1
0.174289099501767 0.171028256422683 1 1
0.331281102090468 0.325051405367865 1 1
0.24689410186838 0.242401628566137 1 1
0.222115375016092 0.218295676900266 1 1
0.145939142336622 0.142572812386316 1 1
0.123353662436734 0.121075253631007 1 1
0.0720717597720583 0.0714275239476291 1 1
0.345846538018313 0.340707683705207 1 1
0.284361711502769 0.27904305383838 1 1
0.304312258717492 0.298958378121432 1 1
0.0858292771443044 0.0844554271211612 1 1
0.344960172272898 0.338687407415156 0 1
0.166311115676401 0.16332457695596 1 1
0.202940080099688 0.199257403018026 1 1
0.249701945347796 0.245301194497305 1 1
0.299028593014654 0.293454109849746 1 1
0.174536565209907 0.170901042645497 1 1
0.236816300515547 0.232504316822212 1 1
0.385156230355772 0.37715317780031 0 0
0.305904137612758 0.300306185916928 1 1
0.253847232922349 0.249125617851506 1 1
0.179636339567719 0.176337660302238 1 1
0.0974758776559018 0.0958227263394897 1 1
0.227282272326292 0.22313045325735 1 1
0.192855674294962 0.189201889427719 1 1
0.270968648130169 0.266414148058025 1 1
0.192459084921227 0.189040521492942 1 1
0.212973918568205 0.208242392583857 1 1
0.229429610878272 0.225226586142705 1 1
0.217623385872803 0.213718248380074 1 1
0.183217917530975 0.179640816522945 1 1
0.203423526655183 0.199758949754853 1 1
0.171621954117736 0.168686736632375 1 1
0.144477813169605 0.141774354385789 1 1
0.276590503953475 0.27159291621892 1 1
0.146291296412244 0.14442843973432 1 1
0.266352371205573 0.261559291832658 1 1
0.0510236978722487 0.0501389608201119 1 1
0.122353434550079 0.12057638808938 1 1
0.137954385754605 0.135995556883961 1 1
0.142243418085782 0.139408783792482 1 1
0.162646868955279 0.15950873119772 1 1
0.216483423061071 0.212672589920563 1 1
0.0694256181190289 0.0681814847559253 1 1
0.197603065914297 0.194128617532921 1 1
0.25916024751652 0.254203953948858 1 1
0.141109592505495 0.138523659098514 1 1
0.141453971648653 0.138488915778915 1 1
0.221824128444752 0.218130101536319 1 1
0.191033450682304 0.187961367875093 1 1
0.236596275715068 0.230791618625147 1 1
0.190803079357068 0.187386302866224 1 1
0.0273055113771728 0.0259568916176592 0 0
0.145993840452069 0.143294572474685 1 1
0.219091710995198 0.214750705321968 1 1
0.20786798973848 0.204270815262154 1 1
0.182386848789113 0.179190301095517 1 1
0.133084438190047 0.129791942074479 1 1
0.322350752201672 0.316564391939917 1 1
0.215592154583315 0.211876066592796 1 1
0.148331228556803 0.145567797204105 1 1
0.221716348972219 0.216610155752869 1 1
0.125909135210413 0.123659255859544 1 1
0.134980352975263 0.132443993389516 1 1
0.165399663892426 0.162485852577256 1 1
0.286863954884576 0.281001833213446 1 1
0.201196326308194 0.19779395829891 1 1
0.257286401875586 0.252450282304768 1 1
0.0737373680062267 0.0714230499971543 1 1
0.15363248916874 0.15087536005187 1 1
0.122478446089796 0.120598329596286 1 1
0.205997428518748 0.202176619111215 1 1
0.258776541394017 0.254238386484145 1 1
0.147101030497455 0.144975987243346 1 1
0.312015598043072 0.306222453442359 1 1
0.24686836577803 0.242533668290724 1 1
0.18143238194247 0.176680383390327 1 1
0.210576504428114 0.206774388995828 1 1
0.279904310545742 0.274644544651401 1 1
0.198780457967081 0.195013061210261 1 1
0.152696877446802 0.15004033521316 1 1
0.179562097269384 0.176273324007091 1 1
0.279649359235075 0.274490850508649 1 1
0.138983904763134 0.135945622343015 1 1
0.164302701475326 0.161066234622943 1 1
0.163539042444653 0.161249544886708 1 1
0.254546054316831 0.250091220495427 1 1
0.246162657013425 0.241307158898886 1 1
0.312296730657805 0.305062423597669 1 1
0.0251688435465988 0.0248298362447367 0 0
0.133222920412731 0.130589391375653 1 1
0.26990654118537 0.265316898355354 1 1
0.110017565788996 0.108173389083717 1 1
0.128628109142695 0.126171808989287 1 1
0.240076161385805 0.236002261263851 1 1
0.319547244255027 0.313667338467815 1 1
0.0840867544941117 0.0819040955901673 1 1
0.208001648526996 0.204114828273814 1 1
0.176931164695536 0.17365569066425 1 1
0.34556946482376 0.338987147268502 1 1
0.152796552120268 0.150278237565911 1 1
0.205143792492014 0.201328688357892 1 1
0.167460647048702 0.164751445600394 1 1
0.309293734889144 0.304195619625127 1 1
0.197780802752661 0.194005017223155 1 1
0.224117526506615 0.219609856962428 1 1
0.145274998160255 0.142714625807748 1 1
0.126077972672356 0.124395832305507 1 1
0.191933680671816 0.188555863588504 1 1
0.232744312946465 0.22883953370042 1 1
0.367742000015259 0.361389821466649 0 0
0.13888802220124 0.136259380231356 1 1
0.203315194798718 0.199586795249155 1 1
0.169250871514421 0.166250041394107 1 1
0.11975764768389 0.11751455761277 1 1
0.306186263424171 0.30090705736855 1 1
0.198264626615476 0.194527886671759 1 1
0.0991526888538497 0.0972804235280584 1 1
0.147213188903591 0.143288911212785 1 1
0.219099282544648 0.215273784385279 1 1
0.129962256651219 0.12746774606164 1 1
0.155842414565278 0.152885071968433 1 1
0.205431423976304 0.201402791876322 1 1
0.151044557788512 0.147777530457067 1 1
0.206091740000943 0.202156911355464 1 1
0.292785436661268 0.287645147792592 1 1
0.093392791801906 0.0911461682845391 1 1
0.199455989336348 0.195723398110335 1 1
0.254684742769538 0.250103792050098 1 1
0.128284904779301 0.125972456904849 1 1
0.333990223379487 0.327446729429065 1 1
0.180890956196325 0.177586515887758 1 1
0.320315393378771 0.314917123476204 1 1
0.022209739479607 0.0217779257396284 0 0
0.24240726092312 0.237894812161009 1 1
0.228573353209352 0.224288620532733 1 1
0.195178269083228 0.19120975914209 1 1
0.225709848778092 0.221420134760673 1 1
0.12210109047055 0.120070421220576 1 1
0.227785826657889 0.223802036084247 1 1
0.262014241975714 0.257236884431248 1 1
0.268167346756372 0.26335862929041 1 1
0.175017374918559 0.171842711425402 1 1
0.0761457794180646 0.0747932010986277 1 1
0.0437288330204101 0.0428870597549804 0 0
0.202051780200786 0.197551592971929 1 1
0.154790969175589 0.152076436582979 1 1
0.319900682321477 0.314240699848928 1 1
0.289649896189142 0.284481756745981 1 1
0.156925441501881 0.154112136554491 1 1
0.168753368450645 0.165844501244205 1 1
0.427479674750742 0.419865862926489 0 0
0.065388527464202 0.0643189788379072 1 1
0.229652439819811 0.22547740510467 1 1
0.281418375904929 0.276242548574589 1 1
0.109318844518777 0.107643045850699 1 1
0.230953640034207 0.22704338761753 1 1
0.147366075951785 0.144575780271025 1 1
0.284573342036095 0.279375742425466 1 1
0.187521376246191 0.184097802658598 1 1
0.321291413743116 0.31527691370765 1 1
0.164087838612689 0.160743042347155 1 1
0.244797882616256 0.240436645595425 1 1
0.215752283395646 0.21227763698975 1 1
0.217467309028955 0.213875752531754 1 1
0.200378305952426 0.196322755996725 1 1
0.110563983490531 0.108786791992613 1 1
0.118028787389678 0.115582931225808 1 1
0.21423976654389 0.209809089804645 1 1
0.16640460385156 0.163418596085669 1 1
0.151093957179773 0.148168259130833 1 1
0.13020945317769 0.128157948014016 1 1
0.179313047539642 0.176121320762114 1 1
0.305001893581769 0.299388881996315 1 1
0.246597575544909 0.241471826871597 1 1
0.247688983329374 0.243620756006242 1 1
0.254112521526813 0.2494799691283 1 1
0.125492361507105 0.123001018720319 1 1
0.211164227581337 0.20725787142217 1 1
0.21155931614028 0.207906224744243 1 1
0.313569362497168 0.307538697431767 1 1
0.173740099805769 0.170417612908848 1 1
0.0814211813593183 0.0797908123411482 1 1
0.246286079710657 0.242185052136569 1 1
0.186116872346769 0.182385206498253 1 1
0.235617396616118 0.231113804803376 1 1
0.191362022924252 0.187824828261822 1 1
0.307876636684036 0.302719544289441 1 1
0.208690572513044 0.204570241314408 1 1
0.202353762719308 0.198110325462392 1 1
0.159039027906022 0.156243975132117 1 1
0.328990079032104 0.32212215121715 1 1
0.211751922147412 0.207689625768722 1 1
0.166664307775551 0.163136786252657 1 1
0.11611570067836 0.114047465688951 1 1
0.076743470226151 0.0752556664386673 1 1
0.23349522140947 0.228726661555287 1 1
0.308515140187273 0.302449697348751 1 1
0.245465531803765 0.240595878092534 1 1
0.263798169063917 0.258860336070174 1 1
0.211937884741798 0.208226396541249 1 1
0.166458359314015 0.162576580665157 1 1
0.211294354938878 0.2078008003663 1 1
0.224513114158321 0.220843481335225 1 1
0.243288307929896 0.238745530404509 1 1
0.19799704534688 0.194052053368837 1 1
0.24037176986103 0.236082272393441 1 1
0.153385578735273 0.149599562661162 1 1
0.244477048233813 0.239637908394156 1 1
0.166441433318532 0.163568321432629 1 1
0.203804520742122 0.199792205332628 1 1
0.238281139114526 0.234340845254241 1 1
0.25425485025162 0.249853373355479 1 1
0.161836854599307 0.158731010124124 1 1
0.119462802090846 0.117405944668234 1 1
0.243459236188983 0.238861421570608 1 1
0.144550195262544 0.141554345797177 1 1
0.146205650229398 0.143308598126446 1 1
0.186309176293725 0.182811732624274 1 1
0.262976602453439 0.257218944402838 1 1
0.182156411574388 0.17891325029214 1 1
0.273456743462876 0.268641894252816 1 1
0.201536820693081 0.198171800219114 1 1
0.303947405783837 0.298462435035575 1 1
0.244635223949664 0.239885824192343 1 1
0.255977975577638 0.251269292394465 1 1
0.12670617864928 0.123921367993897 1 1
0.127234458694824 0.124658975462835 1 1
0.145815147254191 0.143190233877322 1 1
0.172451643617915 0.169242286824181 1 1
0.269846397537221 0.265237143067576 1 1
0.324350971302546 0.318301889426691 1 1
0.125354017269512 0.122660264567134 1 1
0.163471414596765 0.160177878801092 1 1
0.234679764503451 0.230471830647328 1 1
0.167673923086634 0.164081139811131 1 1
0.201910250005456 0.198393430206733 1 1
0.184602318065455 0.181271927819729 1 1
0.142026433498442 0.139185941684971 1 1
0.332720496067627 0.32621814658033 1 1
0.292889443409586 0.286195624698228 1 1
0.172645752247947 0.169463909098288 1 1
0.190603118932697 0.187256815572007 1 1
0.200488905569684 0.197408622359719 1 1
0.0966260416506075 0.0949631263932197 1 1
0.220984917797206 0.217229112190358 1 1
0.121751330155352 0.120006928074042 1 1
0.152738501371428 0.149820670447052 1 1
0.19200203453059 0.188670437698669 1 1
0.130439893455264 0.127862111980216 1 1
0.131150055287059 0.127929653381775 1 1
0.302448909475987 0.2968982983347 1 1
0.2215644695632 0.217592803075698 1 1
0.24503435801305 0.240751609560915 1 1
0.126192242835269 0.124222425563925 1 1
0.224029874476139 0.219945676726817 1 1
0.187121584596336 0.183211732261277 1 1
0.182029362334035 0.178469643648084 1 1
0.0768091110536528 0.0746908261346381 1 1
0.151354978376146 0.148591592008682 1 1
0.101466141019851 0.0994518933431104 1 1
0.176942358842541 0.174116551857212 1 1
0.102909633040789 0.0999104208112414 1 1
0.307779703228583 0.301821020681283 1 1
0.170076344675221 0.16715319818145 1 1
0.113349400955148 0.111273601912598 1 1
0.261321094348527 0.255939632849287 1 1
0.224088783031751 0.22011582005454 1 1
0.190446072919099 0.186759437622767 1 1
0.104127346231981 0.102078929481003 1 1
0.248053790193556 0.24360162464305 1 1
0.101989046138583 0.0990424960689207 1 1
0.342080130430891 0.335722305377058 0 1
0.252102220317574 0.247106892965403 1 1
0.104610145333087 0.102812051834993 1 1
0.215162896556572 0.21097751659424 1 1
0.116970335648572 0.11510236677208 1 1
0.220139817325492 0.216274303849374 1 1
0.180776123307855 0.177708503844471 1 1
0.160384494360112 0.157730097410631 1 1
0.0467295822151742 0.0455111378916247 0 0
0.217392256312324 0.213434474655495 1 1
0.254362246973255 0.250282266596141 1 1
0.309064871810256 0.303777341292038 1 1
0.1438245655213 0.139884084232452 1 1
0.298117327677188 0.292181170541366 1 1
0.162160319629894 0.158772701691594 1 1
0.278558308934245 0.273369905181398 1 1
0.174195185520995 0.170962092346838 1 1
0.204468375373682 0.200816968826156 1 1
0.164211647994539 0.161047734569139 1 1
0.132258328497677 0.129925821746308 1 1
0.254229039207663 0.249562505357385 1 1
0.253999663680627 0.249357537596334 1 1
0.0820306724089618 0.0803583752318604 1 1
0.246541038708225 0.242368706226641 1 1
0.219407223850461 0.21470768757017 1 1
0.166626624355014 0.163667229301428 1 1
0.127701758271932 0.125540521061983 1 1
0.163324199244452 0.159908562626753 1 1
0.287336014074778 0.282353038484881 1 1
0.19910639460862 0.195004166384765 1 1
0.123383206182357 0.120594719436672 1 1
0.16714509868993 0.163955185840028 1 1
0.245644870656024 0.240643539512566 1 1
0.183823845680604 0.180415529373457 1 1
0.149882595676746 0.146553735764671 1 1
0.124485292492104 0.122347869904805 1 1
0.320918544991623 0.315498724088865 1 1
0.173806680046835 0.170374594926679 1 1
0.176961465769057 0.173144953940742 1 1
0.174689636892034 0.171623151493432 1 1
0.306768358282078 0.301289177707794 1 1
0.214343410655322 0.209640546758198 1 1
0.164346196280596 0.161483015532504 1 1
0.221760557904824 0.217574205387344 1 1
0.254080130032383 0.249500868176198 1 1
0.339809004138756 0.333810758969187 1 1
0.261430672575122 0.256660795978023 1 1
0.218577094892483 0.215289308723552 1 1
0.25551168186428 0.251053180879619 1 1
0.191814187247335 0.188155803874241 1 1
0.262626468393728 0.258358316588007 1 1
0.236582226948827 0.231669955067039 1 1
0.191703126784445 0.18808880757846 1 1
0.124761345156267 0.122174676122589 1 1
0.0803112599803368 0.0789613326531583 1 1
0.33311680729281 0.327274940259749 1 1
0.162583641763047 0.159555383156322 1 1
0.155568164619058 0.153359209689905 1 1
0.138531905847265 0.13704415420617 1 1
0.17983899436891 0.176567311055939 1 1
0.214158378115322 0.210435988929959 1 1
0.308438545617766 0.301794825566393 1 1
0.173024871701276 0.169513848358894 1 1
0.243803732717076 0.239482474874286 1 1
0.205282344116479 0.20049878306124 1 1
0.229769725277254 0.225377519552707 1 1
0.100521282476671 0.0984702726474166 1 1
0.292815850839863 0.286588649421754 1 1
0.272736295309253 0.267876938967036 1 1
0.250089589708954 0.245348546693896 1 1
0.0919439899206178 0.0905285993705009 1 1
0.259786068793543 0.254626862630062 1 1
0.193965153071227 0.190304965410262 1 1
0.0932065959417274 0.0914135794600311 1 1
0.202308120752088 0.198222896063368 1 1
0.35589056889049 0.349046196513012 0 0
0.174082187646501 0.171057158289633 1 1
0.201229250150446 0.197507441686858 1 1
0.221191806070547 0.217216119020273 1 1
0.200394275564638 0.196673807532141 1 1
0.214892400593542 0.210450434032013 1 1
0.247053259191182 0.242609576913227 1 1
0.237192216794054 0.232914690832178 1 1
0.388876987477974 0.381477631454368 0 0
0.314575582333931 0.30883427269287 1 1
0.235573767169159 0.231033843800744 1 1
0.035221596237293 0.0348665291017518 0 0
0.182325564306008 0.178945495718878 1 1
0.157942646191266 0.155178429018517 1 1
0.252730817901355 0.247965887886744 1 1
0.100410316378265 0.0983629667936226 1 1
0.136886574254084 0.134416379253951 1 1
0.176766589282195 0.174379511023734 1 1
0.0817592465514192 0.0804783370555893 1 1
0.261144905597231 0.256032974081733 1 1
0.126592145353824 0.124346813441259 1 1
0.149134450065206 0.146555717702216 1 1
0.200028052372277 0.195786075291395 1 1
0.212290132311001 0.208624133538572 1 1
0.120501506417982 0.117735017246842 1 1
0.196022589215774 0.191795029943907 1 1
0.229330723448179 0.225066755334713 1 1
0.16464162976677 0.161809103131037 1 1
0.258752146722262 0.254398489669703 1 1
0.149051156860155 0.145996860968341 1 1
0.104970345431176 0.104268462573632 1 1
0.186763833891407 0.183239502399976 1 1
0.269502295350916 0.265377697745109 1 1
0.121954642464029 0.119895055609215 1 1
0.154666473778644 0.151727752961015 1 1
0.167941059135801 0.164493074685244 1 1
0.229251335025953 0.225215091118009 1 1
0.279644413471634 0.27422168385062 1 1
0.132278928241537 0.129621548460971 1 1
0.243262922122169 0.238798455882975 1 1
0.249759184407441 0.245600220286688 1 1
0.270340466405077 0.264760627978814 1 1
0.217724678020736 0.214051926642643 1 1
0.211809476543916 0.207764640863715 1 1
0.1989888565965 0.194494233701193 1 1
0.0520902181316295 0.0506243718246345 1 1
0.157671678093178 0.154124225040609 1 1
0.178104678716742 0.173881224605296 1 1
0.15293368452583 0.15008895164769 1 1
0.100141780689291 0.0983576901831034 1 1
0.0907084559503454 0.0894605297673421 1 1
0.175949538164893 0.172984288814963 1 1
0.179228037520613 0.176068759380875 1 1
0.28035572430643 0.275167394430443 1 1
0.296676877862337 0.290943914327484 1 1
0.265032529348127 0.259940761386573 1 1
0.0183926391481488 0.0181473755057794 0 0
0.253999547118004 0.250104079734214 1 1
0.164464742274128 0.161425230223426 1 1
0.167400097716215 0.164153670385842 1 1
0.199528427873204 0.196106876495818 1 1
0.149136169430793 0.146455979622533 1 1
0.248796445069141 0.244389595905279 1 1
0.230603389220563 0.225452233426672 1 1
0.10305723380513 0.101006423671942 1 1
0.192407241836764 0.189025415427218 1 1
0.185642318382365 0.182420655440572 1 1
0.150380567561247 0.147707947844262 1 1
0.0652246430855905 0.0630819895508151 1 1
0.220255138191326 0.216117054615541 1 1
0.12214482320677 0.120396402719769 1 1
0.0984488525315164 0.0963319971033663 1 1
0.208341483623332 0.205192158948676 1 1
0.17574532541268 0.172622280547122 1 1
0.152895544044269 0.149971003722771 1 1
0.205024481177736 0.201358521144061 1 1
0.0585364797847774 0.0575060106957969 0 0
0.214427357677105 0.210758049212177 1 1
0.217110620861948 0.21332291392506 1 1
0.224676214299304 0.220659172811284 1 1
0.243944706751854 0.239298423499947 1 1
0.298504112474287 0.292359042910404 1 1
0.248511881561175 0.24393384915363 1 1
0.146705223336865 0.144158379379339 1 1
0.206840708588728 0.203142243128991 1 1
0.23645023418009 0.232536727904633 1 1
0.228840791970406 0.224834581452479 1 1
0.115892476303075 0.114249697256061 1 1
0.272012342260244 0.266706788094138 1 1
0.157842824339889 0.154998259772181 1 1
0.13979643348788 0.137447069177524 1 1
0.275649153024423 0.270917293207487 1 1
0.276610274806366 0.271758768157294 1 1
0.286067709197332 0.280781223806331 1 1
0.171652155497858 0.168366619987864 1 1
0.205396196813766 0.20133421676342 1 1
0.284076674559916 0.279153006268473 1 1
0.184627810191536 0.181138371206486 1 1
0.121912431185386 0.119737402299718 1 1
0.209799475547268 0.206381474966145 1 1
0.0910025754941697 0.0893424313881456 1 1
0.317780522903213 0.311245195742702 1 1
0.248991254596363 0.244622999681191 1 1
0.121134800994614 0.119046197931032 1 1
0.322559433045498 0.316788116628783 1 1
0.1001881304927 0.0987832651087868 1 1
0.186705154931471 0.182149331543722 1 1
0.197406497230672 0.193691791391105 1 1
0.200701697178361 0.197191164151839 1 1
0.258400742035971 0.253163474427037 1 1
0.18818874474298 0.1845820209178 1 1
0.11861399608399 0.116412891414965 1 1
0.241523997428251 0.237922959849269 1 1
0.191049109253218 0.187107736330584 1 1
0.252288320526972 0.247465004143762 1 1
0.124317191040313 0.122078730343411 1 1
0.29360329496964 0.288067560223454 1 1
0.151428260990842 0.148621248992671 1 1
0.197902740001107 0.193606915871316 1 1
0.241716972302732 0.236931447260545 1 1
0.357482447069155 0.350785554152168 0 0
0.129720056209426 0.127275396983264 1 1
0.160898813343948 0.158148917122628 1 1
0.307990917589083 0.302157660736238 1 1
0.185510524744226 0.18167750498057 1 1
0.23619957944447 0.231773952428299 1 1
0.220195268502268 0.216304960500413 1 1
0.145508144715167 0.143067581218117 1 1
0.139561141046856 0.136705643113721 1 1
0.25235802358058 0.246896588617161 1 1
0.21355223234132 0.209071053983297 1 1
0.176900629641645 0.173573781905876 1 1
0.17828342563673 0.174696195285359 1 1
0.134218295753428 0.131798381859215 1 1
0.26653154719991 0.261742913506698 1 1
0.133425516319219 0.130954816355075 1 1
0.169113211878248 0.165078036194517 1 1
0.11219966951527 0.110314139272748 1 1
0.0536533659228671 0.0523066110159921 1 0
0.202421526497536 0.199164696426485 1 1
0.224651948131711 0.220071529474829 1 1
0.255887603356635 0.251102266041534 1 1
0.252896354534345 0.247872181150523 1 1
0.210356986074423 0.205556632187582 1 1
0.131846627938337 0.12905171671963 1 1
0.219069260588054 0.2152386986573 1 1
0.218299227684446 0.213966457580279 1 1
0.334843313604637 0.329771479787654 1 1
0.402404116963971 0.394897947741327 0 0
0.0757315031287951 0.0742647987479843 1 1
0.210384116265024 0.206529747148496 1 1
0.228692789385019 0.224787096572644 1 1
0.227339645689848 0.223257376199368 1 1
0.197084784993845 0.192851944515366 1 1
0.151547003545336 0.14878077981447 1 1
0.159201381566526 0.156459641372172 1 1
0.13955409824526 0.136881234269605 1 1
0.204970860362096 0.200216251708777 1 1
0.109530152901044 0.10794836709365 1 1
0.234382577787008 0.230759182711893 1 1
0.0862288710986369 0.0843971924486834 1 1
0.156371240307399 0.153137970098769 1 1
0.204046681317568 0.200432884908645 1 1
0.238466469178274 0.232648334990533 1 1
0.159384531730296 0.157592563796616 1 1
0.234397151266278 0.229762913706668 1 1
0.158447985903879 0.156064921886019 1 1
0.235642238625275 0.231783800222613 1 1
0.14571309367375 0.143192012034173 1 1
0.222296446500716 0.21784976286046 1 1
0.174838555313458 0.171664324459127 1 1
0.103712854902347 0.101952009642045 1 1
0.268361374933023 0.263782545664514 1 1
0.248043573652001 0.243914169306859 1 1
0.197664656359258 0.194197417661534 1 1
0.140480937077055 0.138222989536929 1 1
0.291677786050479 0.285848273824956 1 1
0.22745173507705 0.223606593075635 1 1
0.244823404574105 0.240094852086432 1 1
0.25349269281621 0.248520305639286 1 1
0.234069003061279 0.229654043408356 1 1
0.161412752635731 0.159250331679427 1 1
0.238418693547612 0.234057368562051 1 1
0.289893267499818 0.284686032280265 1 1
0.269437270373984 0.264792046521728 1 1
0.14080034479154 0.138630278868525 1 1
0.0644058040708745 0.0636856328716216 1 1
0.163280779350188 0.160342635117776 1 1
0.22699368177932 0.223123136695524 1 1
0.165839268883444 0.163622916074866 1 1
0.24918296673925 0.244436719962133 1 1
0.120874599016504 0.118755742047044 1 1
0.0920337942661593 0.089957973001164 1 1
0.16875817011466 0.165682790291173 1 1
0.194160018920401 0.190486193440988 1 1
0.317376276940279 0.311783268941496 1 1
0.132337697931303 0.130049570199164 1 1
0.246360075683681 0.241717094310603 1 1
0.29573364730455 0.28998455326155 1 1
0.15910260908562 0.15615936784472 1 1
0.24512442807456 0.24017317260646 1 1
0.203766382810575 0.200261247163147 1 1
0.25774239950981 0.253009832343719 1 1
0.138008114736891 0.134367556806622 1 1
0.150097580386916 0.146760375875299 1 1
0.125402080504534 0.123068813445072 1 1
0.195838838229675 0.192377493046258 1 1
0.207856388426803 0.204171001821028 1 1
0.144477727104644 0.141892191061065 1 1
0.100721944479989 0.0990494742542945 1 1
0.198780021432708 0.195227504684351 1 1
0.169115899778364 0.165772203619245 1 1
0.116467036558677 0.11444543658572 1 1
0.0873351925054541 0.0856073264734882 1 1
0.265880108175759 0.261168587889447 1 1
0.275273439802588 0.269802561615116 1 1
0.300638669470038 0.294925000140041 1 1
0.16660119057726 0.163484945065975 1 1
0.150840015017243 0.147783281299903 1 1
0.234608785182253 0.229633525830767 1 1
0.255299052793003 0.25031395803483 1 1
0.215022010640273 0.211287187240387 1 1
0.0108771041006302 0.0109041416728029 0 0
0.0937438706921524 0.0919824603089345 1 1
0.215055539420833 0.21146645038349 1 1
0.254823408137662 0.249709247872483 1 1
0.145254460598197 0.142700709430779 1 1
0.175644416760115 0.172448793441452 1 1
0.132213570783524 0.130377055127747 1 1
0.150709199034233 0.14822529919074 1 1
0.150175076714494 0.147435526289576 1 1
0.271754586075808 0.266583996205732 1 1
0.231449180266887 0.226369388131698 1 1
0.0622728873120281 0.0609675509433708 0 0
0.240993566879711 0.236622958531178 1 1
0.235319179373108 0.231082992405398 1 1
0.223738630844464 0.219921467590363 1 1
0.188916760568625 0.186443965582586 1 1
0.171180885798847 0.168723801022096 1 1
0.103293252381185 0.100445005880368 1 1
0.230353340810206 0.226152161584375 1 1
0.348607495200159 0.343119691027818 0 0
0.188291554769231 0.185154703497875 1 1
0.305595187247051 0.300231683698797 1 1
0.157485977487054 0.15424012805989 1 1
0.191602102162199 0.187761569296798 1 1
0.113615992352603 0.111112884582006 1 1
0.240590121987999 0.236431780719984 1 1
0.174064298749571 0.170881924898959 1 1
0.17949425407588 0.176329508709296 1 1
0.329655044301594 0.322761211986016 1 1
0.126410828230479 0.124520572771597 1 1
0.266046185837479 0.26190638862673 1 1
0.216341579789791 0.212749208508609 1 1
0.280404574918865 0.275133665380907 1 1
0.12637489984108 0.123995814747648 1 1
0.155722123724464 0.152975450942307 1 1
0.173001919598675 0.169895411106084 1 1
0.313455595673103 0.308072731258028 1 1
0.203193005413767 0.199559590711962 1 1
0.113691261723451 0.111067955643896 1 1
0.191924171052242 0.18860826446063 1 1
0.139711516668122 0.137488347731061 1 1
0.227273146283275 0.222991644264787 1 1
0.250064479028561 0.245748559420105 1 1
0.211796983789464 0.207811288464876 1 1
0.117411007031011 0.115469102628667 1 1
0.121622756097159 0.119154837310552 1 1
0.19579370518759 0.192364286903671 1 1
0.22087369528158 0.216884726519092 1 1
0.13108517279614 0.128530201115701 1 1
0.136242138341005 0.133717742398115 1 1
0.21223865671261 0.208741153809298 1 1
0.186649184586994 0.183578103530069 1 1
0.269294490262016 0.264356073723302 1 1
0.222801602602589 0.218705961831753 1 1
0.274399290308365 0.269275637593265 1 1
0.136812561002418 0.134367298851863 1 1
0.214054032020798 0.210620960201871 1 1
0.189257725319747 0.186005924449346 1 1
0.169440128557748 0.166075125604635 1 1
0.196035529245136 0.192536487017585 1 1
0.313500775177276 0.307910422575229 1 1
0.292562746282555 0.286378551569586 1 1
0.0991644545650762 0.0974378945247303 1 1
0.192319979241566 0.188862943827137 1 1
0.234481732846853 0.23006200946355 1 1
0.206021147301911 0.201495110999856 1 1
0.122598475850053 0.120412223913653 1 1
0.121270236181157 0.118990675163427 1 1
0.257057967153786 0.252418323362055 1 1
0.152235835200742 0.149292569058829 1 1
0.238983013618018 0.234045915147927 1 1
0.195549438794008 0.191921587877391 1 1
0.171066582649173 0.167269422512146 1 1
0.0248963220340613 0.0245116119481782 0 0
-0.0647261743400849 -0.0633604467133244 0 0
0.168303307823058 0.166302241019417 1 1
0.131940694528727 0.130124490665471 1 1
0.286384761683107 0.280275227188589 1 1
0.171868903939339 0.168340503789039 1 1
0.0818984026129301 0.0802837718352584 1 1
0.0631429566286535 0.0626596954810468 1 1
0.149349367989667 0.146725368138301 1 1
0.20151834798695 0.197627891319486 1 1
0.0456679389764114 0.0455521359647213 0 0
0.309672206579639 0.304028995010018 1 1
0.215975536646342 0.211830861451955 1 1
0.221104591396732 0.216917743400814 1 1
0.180852206925116 0.177197236320283 1 1
0.20419246374915 0.199974660374006 1 1
0.245273006887323 0.241222388248047 1 1
0.247337627298409 0.243208706947694 1 1
0.193207804738241 0.1889373243949 1 1
0.241530702059188 0.237047177893539 1 1
0.216065358042795 0.211948565112849 1 1
0.269269610409488 0.264441992993732 1 1
0.292377033968142 0.287453033438506 1 1
0.224429580762815 0.22000469001174 1 1
0.205608298034453 0.202118063748148 1 1
0.247431581197536 0.243501840634628 1 1
0.212985197400015 0.209138458246515 1 1
0.0911415773059778 0.0896431541213107 1 1
0.0903009644727183 0.088734143953449 1 1
0.261318157965257 0.257649120192293 1 1
0.301402533098063 0.29552420802435 1 1
0.160783230785091 0.158221369639565 1 1
0.17671246234287 0.17357240133173 1 1
0.102088228301679 0.0997350874164627 1 1
0.13267273215348 0.129983311395309 1 1
0.177723459912774 0.174221594909153 1 1
0.178964102837833 0.175817197022929 1 1
0.251767960843197 0.246944079416018 1 1
0.180682877307385 0.177531605796635 1 1
0.256852807777959 0.25199860268979 1 1
0.245308874136341 0.241423124246783 1 1
0.165182290998665 0.162234392330064 1 1
0.161798273934428 0.159053550445596 1 1
0.270969145587019 0.266421236269856 1 1
0.163075141114154 0.159945930894068 1 1
0.176832496501474 0.173785341293457 1 1
0.168421745663363 0.16557182325367 1 1
0.219072297692851 0.214556726435667 1 1
0.0996227204048801 0.0979214837609438 1 1
0.105852370328704 0.104977452612859 1 1
0.136112872123899 0.133056653722671 1 1
0.240319911140012 0.235689919056007 1 1
0.190142530716591 0.185975282149971 1 1
0.0840333855253352 0.0825865890316767 1 1
0.141771887429929 0.139528227699616 1 1
0.264385463539713 0.25949889440835 1 1
0.172882289479994 0.169309818136251 1 1
0.163440205047272 0.16068755087298 1 1
0.125398775294314 0.123671458611358 1 1
0.171190514290559 0.166971151827131 1 1
0.205830571903699 0.20216014351508 1 1
0.22866070584383 0.224244102893719 1 1
0.178649782558905 0.175510500347316 1 1
0.00666697177970594 0.00685005995621381 0 0
0.162130924483058 0.159059741246972 1 1
0.330330368296342 0.324472154064224 1 1
0.309463571508797 0.303926137040334 1 1
0.1753781861137 0.172087914553807 1 1
0.147438539196813 0.144654750906037 1 1
0.189596248462551 0.185125364161534 1 1
0.155877578605154 0.152992819311765 1 1
0.196784081463794 0.19324480066291 1 1
0.127553510965256 0.124724837597595 1 1
0.154877868429215 0.152389175936852 1 1
0.143649578277909 0.141247501662503 1 1
0.128808224837711 0.126417855167432 1 1
0.283197082505243 0.277746462222514 1 1
0.304173774951522 0.299003045785546 1 1
0.173053274627889 0.16972447295009 1 1
0.236470520964431 0.231370486904899 1 1
0.358499249836773 0.352341516724277 0 0
0.302235373913356 0.295770854584551 1 1
0.239563614450929 0.235170649749759 1 1
0.162102980122526 0.159300187264783 1 1
0.152838396448819 0.149916739127929 1 1
0.261339830829322 0.256132981912864 1 1
0.123310842096853 0.121515518219383 1 1
0.324448981087135 0.318566536826186 1 1
0.263929425218954 0.259398910235228 1 1
0.215738815986637 0.211148736498784 1 1
0.263599207640165 0.258704757914404 1 1
0.137194087086977 0.133869726130259 1 1
0.355105355009419 0.348932461540316 0 0
0.2705826505421 0.264990968962122 1 1
0.18722128982126 0.183805222018526 1 1
0.308047777644273 0.302882677591015 1 1
0.201655081902939 0.197771746497473 1 1
0.170717981576486 0.166678128384826 1 1
0.227178407786579 0.223213213199509 1 1
0.196915064693988 0.193173325512359 1 1
0.154471522502459 0.151452130512638 1 1
0.269328047943996 0.264789591092344 1 1
0.204855417013702 0.201351405593285 1 1
0.136153571890092 0.133359859587092 1 1
0.212896346168287 0.209439242165333 1 1
0.243351921585511 0.238974527899313 1 1
0.42683503110202 0.419302651769752 0 0
0.197437967740453 0.193868328903577 1 1
0.160669841469034 0.157913886730566 1 1
0.269648705671121 0.265268444226517 1 1
0.00438177487988589 0.0041144577197205 0 0
0.113811837216165 0.11162710964669 1 1
0.202874196092926 0.199122773429997 1 1
0.214993903047238 0.210682723150064 1 1
0.277279431505745 0.272289033565316 1 1
0.202752963025402 0.198825418186641 1 1
0.147625707843986 0.145174685367405 1 1
0.246329720281858 0.241852224759534 1 1
0.0844772494252819 0.083397179100539 1 1
0.153482785005805 0.150442582900432 1 1
0.242392363325882 0.237763234087595 1 1
0.210576831944261 0.206144675084275 1 1
0.158260283287772 0.154938582829495 1 1
0.213668103044486 0.209683461617239 1 1
0.160529842643595 0.157464126244096 1 1
0.211414115736728 0.207512835177867 1 1
0.158184623125567 0.155328447844831 1 1
0.10838865414218 0.10552328308895 1 1
0.25918546248059 0.254977693637827 1 1
0.19447497320465 0.191863870012422 1 1
0.0703522186327727 0.0692122242627575 1 1
0.150024307498122 0.146813131849433 1 1
0.249772613166724 0.246118038786923 1 1
0.120889716193719 0.118687661514861 1 1
0.161023802139496 0.158320652282199 1 1
0.175785826770515 0.172612737574849 1 1
0.397795667521843 0.389853743298612 1 1
0.186608155702241 0.183456796715828 1 1
0.209795290158349 0.205988967758202 1 1
0.245004354805803 0.239706719708563 1 1
0.251400007786804 0.247391701163905 1 1
0.202926140589868 0.199182879945328 1 1
0.250848188504485 0.246494289427438 1 1
0.177908344672604 0.174840249956287 1 1
0.244815052242546 0.240615317080364 1 1
0.209030609603175 0.204872858922904 1 1
0.23840482279146 0.234435559349736 1 1
0.0662562990897636 0.0662212249254993 1 1
0.230612845072619 0.225803796418031 1 1
0.143928737688458 0.141369264589963 1 1
0.151607791097421 0.148789237234329 1 1
0.0992437754976061 0.0973279778918702 1 1
0.338588227952597 0.33210586274825 1 1
0.282796825230696 0.277466484959725 1 1
0.181547869080322 0.178160259841412 1 1
0.257910385893085 0.253213254550863 1 1
0.239430401186691 0.235038665418108 1 1
0.223544382581741 0.219165372812106 1 1
0.162263301054535 0.160108015546842 1 1
0.108530101574891 0.106405758766316 1 1
0.157149340588646 0.153628905384331 1 1
0.215235138968826 0.211081300133689 1 1
0.078058060731558 0.0765431728261849 1 1
0.207455624333819 0.203634165299936 1 1
0.064473552509478 0.0636551786099806 1 1
0.131874945829007 0.128954612773591 1 1
0.202768020199941 0.198978672811262 1 1
0.168369331764371 0.165165166606284 1 1
0.332494747878541 0.326080422260403 1 1
0.182615795131308 0.17959777347828 1 1
0.293871805426447 0.289115377898252 1 1
0.144337465828866 0.141300425138787 1 1
0.0999255222958543 0.0987082012824111 1 1
0.202242516688248 0.198414313857313 1 1
0.300291986531285 0.295013302850013 1 1
0.176397337537438 0.173066011699086 1 1
0.19350820973637 0.190173576370216 1 1
0.238512610134081 0.234181760763255 1 1
0.197864227494103 0.194314804354697 1 1
0.170636764810201 0.167409420196818 1 1
0.0878217409685908 0.0859088545236268 1 1
0.114665725447086 0.111620491464644 1 1
0.0800711951977618 0.0784115813646009 1 1
0.0958604411578746 0.0941386780712454 1 1
0.11750588434744 0.115938267001633 1 1
0.0885146644586307 0.086871448625386 1 1
0.184712701312851 0.181285573811582 1 1
0.195739493988973 0.191977254969851 1 1
0.343993985015568 0.337295972207005 1 1
0.0805746889692304 0.0788831820305937 1 1
0.387593233144358 0.380671058145537 0 0
0.234377875106981 0.23040154611085 1 1
0.213040802969337 0.209197253088754 1 1
0.221784596174343 0.217694317449448 1 1
0.18407765565473 0.180906951654002 1 1
0.0851282317642835 0.0835453866777133 1 1
0.290730880246528 0.285864340028754 1 1
0.210836757065039 0.206737955440282 1 1
0.227966677332417 0.224474565825693 1 1
0.171319724318638 0.16835206621103 1 1
0.160689239802264 0.158051352908982 1 1
0.211212048423753 0.207685922896035 1 1
0.113548683836653 0.111543002644039 1 1
0.184713120840121 0.181642560205441 1 1
0.150902121149831 0.147111789303884 1 1
0.161062633999368 0.158656844529076 1 1
0.159850185229669 0.156980239868019 1 1
0.234527853314388 0.229837617197197 1 1
0.203520070992117 0.199336911834841 1 1
0.221853356292842 0.218010306471143 1 1
0.301122290645855 0.294199039250348 1 1
0.106021660298413 0.104223569324854 1 1
0.199030767870666 0.195452539179183 1 1
0.347137524761635 0.340229522037747 0 1
0.255324518990286 0.250570199873371 1 1
0.095475803868536 0.0943878431689338 1 1
0.125044971091115 0.122706289625603 1 1
0.166635556693723 0.163304007080129 1 1
0.146055347621151 0.143020329744739 1 1
0.167502436305434 0.164210936342866 1 1
0.282551826975432 0.276763603736693 1 1
0.300456413024068 0.295426757391683 1 1
0.206988039622615 0.202778124683991 1 1
0.0998288921840054 0.0979080474343054 1 1
0.205319731366722 0.201707247297914 1 1
0.0334090867611428 0.0326500600952074 0 0
0.287982150283809 0.28252578311923 1 1
0.201457687160989 0.198046514457569 1 1
0.162307723191905 0.159388453359085 1 1
0.264864774379528 0.259795210952415 1 1
0.0876408080383456 0.0861337673687765 1 1
0.226008896186375 0.221467418950267 1 1
0.209629589663658 0.206524121889788 1 1
0.239503736641506 0.23526061650438 1 1
0.254243668695333 0.249196542080505 1 1
0.0978886563405824 0.0967082869299466 1 1
0.0770438023380837 0.076060193835774 1 1
0.29168110164147 0.28645199848059 1 1
0.179173074684082 0.175327163576307 1 1
0.108768126196588 0.106493085572168 1 1
0.154083512091449 0.151201396722504 1 1
0.267877666679046 0.26286558084275 1 1
0.0547670839955507 0.0541860919527359 0 0
0.10908433923167 0.107209559928226 1 1
0.141469398333088 0.139011198603192 1 1
0.389630860491419 0.382542246291073 0 0
0.115344244548825 0.112871423069045 1 1
0.141808957486663 0.139214243553843 1 1
0.104831372320445 0.103025504798287 1 1
0.327184169794295 0.321098312612456 1 1
0.189359798337686 0.185676148251099 1 1
0.17061189508605 0.167497187613629 1 1
0.199505166508846 0.195737525134074 1 1
0.299843318501553 0.294178654507782 1 1
0.0663252935698235 0.0653390301363996 1 1
0.169892849282598 0.166458194777132 1 1
0.0742132474201207 0.0728744709954364 1 1
0.277102860651114 0.272117662798915 1 1
0.145655057740726 0.142667276741279 1 1
0.219518472458458 0.215420027583904 1 1
0.22628372565998 0.222136663679414 1 1
0.149293211891698 0.147952936927632 1 1
0.151138791599728 0.148251120813351 1 1
0.145617941141377 0.142852470799812 1 1
0.138442188306055 0.135939714045234 1 1
0.287482350981758 0.281326722653614 1 1
0.0887675260482178 0.0870914795837464 1 1
0.184552048530944 0.180593581452723 1 1
0.187427532220556 0.184188864127003 1 1
0.081162902867531 0.0809657865933699 1 1
0.305432005386756 0.299656755154961 1 1
0.270040808860897 0.265556836752898 1 1
0.198295968033644 0.194749547527446 1 1
0.237879538271113 0.233423647627224 1 1
0.260555066630214 0.256103128701646 1 1
0.200625019380597 0.196842929232247 1 1
0.135920461480363 0.133515568244598 1 1
0.203893014673107 0.199880891592171 1 1
0.21963435396623 0.215606155779599 1 1
0.24715666604218 0.242831877510658 1 1
0.19819049778262 0.194165751355461 1 1
0.200415788609934 0.196167748288419 1 1
0.256678345431799 0.251383583758516 1 1
0.170305193299727 0.167408018237587 1 1
0.0405925644203659 0.0398681534472008 0 0
0.264628353350387 0.259730850485284 1 1
0.164301707283532 0.160743097108532 1 1
0.165951056593289 0.162677118158968 1 1
0.208212977608357 0.204742125175438 1 1
0.145259666096357 0.142826563612221 1 1
0.211574713343785 0.207828333847879 1 1
0.288268833417902 0.283619321319027 1 1
0.234381082636852 0.230295854175967 1 1
0.116415762879534 0.114094189519685 1 1
0.144717284981943 0.141756979437914 1 1
0.167679644288588 0.164645027471272 1 1
0.18879319239104 0.185754516865562 1 1
0.191061230983977 0.187711005107456 1 1
0.143954125384424 0.141506348783805 1 1
0.280793865935049 0.27472124811866 1 1
0.235046135177397 0.231099467047497 1 1
0.172639377776162 0.169293088055218 1 1
0.240838097295129 0.236515070360172 1 1
0.20877804131696 0.204467963767824 1 1
0.295442269564393 0.290339584519821 1 1
0.202988998321137 0.199217049073503 1 1
0.271332521561525 0.266195155127735 1 1
0.177508542007379 0.17403134435411 1 1
0.163982417769119 0.161282151027674 1 1
0.336886749031643 0.330721047854536 1 1
0.140008416511203 0.137632431325269 1 1
0.234467912147166 0.230184999773613 1 1
0.118358270007705 0.11603043923532 1 1
0.163487073482489 0.160639733402497 1 1
0.153810026960665 0.151617443419222 1 1
0.283364358838615 0.278771791262732 1 1
0.159732532463727 0.156619574659902 1 1
0.152902661819108 0.149909419447716 1 1
0.334942947741778 0.328513750402468 1 1
0.193758931362993 0.189781810401032 1 1
0.294818521382015 0.289500784208895 1 1
0.230494447192381 0.226190182297971 1 1
0.14885240943798 0.146790421612343 1 1
0.18494757008436 0.181666863450615 1 1
0.203819974013557 0.199941489158922 1 1
0.258162077917219 0.253448540476549 1 1
0.305775554373527 0.300243833161429 1 1
0.127660669407295 0.125660485063556 1 1
0.209920535070074 0.205574551192917 1 1
0.209143466061348 0.204693788661262 1 1
0.235735134217034 0.23107512222267 1 1
0.231396621413879 0.22739047658908 1 1
0.31088635240727 0.305278337373121 1 1
0.268236363028536 0.263658005603543 1 1
0.241819741835164 0.236483623031825 1 1
0.255775325549019 0.250851587629183 1 1
0.228013802289376 0.223563983627628 1 1
0.179547989297275 0.176296875146478 1 1
0.194502863993629 0.191005987981204 1 1
0.228585852923816 0.225001389740648 1 1
0.294914834299954 0.290235615957153 1 1
0.263347267179365 0.25806536064811 1 1
0.245761838104576 0.24149015718358 1 1
0.307262233606809 0.301505657523421 1 1
0.022567991171694 0.0219664125019568 0 0
0.280956287171538 0.275178059863138 1 1
0.29954712385766 0.294327528086613 1 1
0.31204676517337 0.305242227502982 1 1
0.145498038047532 0.143328274661692 1 1
0.171559423416297 0.16844853151312 1 1
0.181401823480254 0.178266822929817 1 1
0.0811028793660397 0.0791936873631797 1 1
0.288011772957097 0.282527484961937 1 1
0.296362834537145 0.291005716533821 1 1
0.200059944465827 0.195611140481944 1 1
0.231643612747069 0.227145222719981 1 1
0.233234887952782 0.227861360971352 1 1
0.157668841041893 0.154398243282414 1 1
0.170058296834408 0.167562844848233 1 1
0.201293836864875 0.197860496734277 1 1
0.215217194632165 0.211616009423031 1 1
0.216271455188973 0.212252748160463 1 1
0.103485728660889 0.101631252367426 1 1
0.236200624579423 0.231793209631241 1 1
0.104385978141586 0.102301058223 1 1
0.0470919489535124 0.0466614356175935 1 1
0.175506279807489 0.172019566819628 1 1
0.081153513309481 0.0794532642863321 1 1
0.293216089604234 0.287658678011773 1 1
0.167376555324496 0.165387474915112 1 1
0.204586988051712 0.200843665833462 1 1
0.195687080493987 0.191689170489297 1 1
0.146934882166161 0.144430047307444 1 1
0.155717957164332 0.153211151565602 1 1
0.1497656243198 0.147133147575328 1 1
0.243495723360285 0.239086806264632 1 1
0.135906676592037 0.132973011528171 1 1
0.337745298843892 0.330682256386176 1 1
0.265831598093295 0.260527903177002 1 1
0.253972760006077 0.249075975570557 1 1
0.274191952016371 0.268698217892601 1 1
0.201635156095948 0.197453752187355 1 1
0.246958402260073 0.242675443261577 1 1
0.125549308781506 0.123433907527746 1 1
0.184999545533342 0.182047904099206 1 1
0.197721403393682 0.19454140278668 1 1
0.227636950825821 0.223684182201562 1 1
0.118971632624411 0.1169156856991 1 1
0.228102747910689 0.224053342435742 1 1
0.229104081272313 0.224947064652688 1 1
0.107643498773167 0.105170593381626 1 1
0.253997782094342 0.249609100301669 1 1
0.387270095358412 0.380687962205773 0 0
0.290692525134267 0.285538674642275 1 1
0.318106873154671 0.31224982142233 1 1
0.156157828290381 0.153751961827546 1 1
0.298845529149145 0.294031887485885 1 1
0.142347631258745 0.139671551027828 1 1
0.207019351125311 0.203179473904359 1 1
0.212470571279116 0.208186505069605 1 1
0.205974806650859 0.202570899908797 1 1
0.30002450542296 0.294263908130074 1 1
0.204314352169534 0.201159735637607 1 1
0.217195376731513 0.213172158666791 1 1
0.220267561466257 0.216294736640909 1 1
0.129170465728406 0.126442659496757 1 1
0.283331462189688 0.278088201406871 1 1
0.144246168896947 0.141340265976956 1 1
0.142071746821324 0.138898329656465 1 1
0.178385732242732 0.174983483450207 1 1
0.083706104625039 0.0826584872188833 1 1
0.230271709354576 0.226026541393886 1 1
0.148715306247859 0.144787824396373 1 1
0.209503531707906 0.205802985754282 1 1
0.23805553361318 0.233731364619726 1 1
0.328152583975103 0.32208472717998 1 1
0.126686141749051 0.124207505247243 1 1
0.149103470057333 0.146967061396971 1 1
0.294885501334235 0.289885926437619 1 1
0.351199247669788 0.345318969623332 1 1
0.197498096180942 0.193722211694948 1 1
0.196804135331121 0.193410551894158 1 1
0.253239232192178 0.248593649336949 1 1
0.113402014929873 0.111418949852227 1 1
0.0452482751170763 0.0446534283612735 0 0
0.264482027588339 0.259764259667585 1 1
0.364329439556683 0.357535364312453 0 0
0.130471044062545 0.128662437118747 1 1
0.339724773137463 0.333860253579944 0 1
0.0824509793358467 0.0800548475326846 1 1
0.184187140307231 0.180846213238 1 1
0.151008088608863 0.146722472579006 1 1
0.183070107083213 0.179944330985794 1 1
0.0884853075117917 0.0866493814473404 1 1
0.189970611688833 0.186106262257875 1 1
0.0428110031887645 0.0421628409889582 0 0
0.129372018690116 0.127028378411009 1 1
0.0773977000312222 0.0760970846589305 1 1
0.30986796966088 0.304190357803359 1 1
0.212487479786649 0.209238470870642 1 1
0.178945474074822 0.175402201227668 1 1
0.107851058763918 0.105881209715253 1 1
0.135190641863385 0.132714008288177 1 1
0.151666282677475 0.14890548579094 1 1
0.0918174051536755 0.089863169181838 1 1
0.263289156909101 0.258255558675025 1 1
0.181250429245912 0.178441191782134 1 1
0.152173961102199 0.149519211923887 1 1
0.0886170679773377 0.0865852514383008 1 1
0.20972158741814 0.205852878480061 1 1
0.286496989537059 0.281284051956455 1 1
0.256612599641913 0.252067059499494 1 1
0.218038647159402 0.213661458193538 1 1
0.216855382178544 0.212725783875917 1 1
0.171779411402485 0.168957711752951 1 1
0.126705145432624 0.125092105877888 1 1
0.0961922937223909 0.0934354845148934 1 1
0.134534389763509 0.132877901460037 1 1
0.182039295936688 0.178709894503921 1 1
0.178195180593017 0.175331416732607 1 1
0.221595778163704 0.217597988177104 1 1
0.147874848163445 0.146102604247963 1 1
0.183324514271785 0.180645789387136 1 1
0.100689460053554 0.098813283016129 1 1
0.23906246267631 0.235157870432039 1 1
0.2876886313596 0.282490798788576 1 1
0.223285471884657 0.218748451666011 1 1
0.246223112921345 0.242004307810641 1 1
0.222076824521909 0.217864366126117 1 1
0.280989035645745 0.275494237014533 1 1
0.159460423905645 0.156437249723559 1 1
0.181781690175397 0.178669485112591 1 1
0.269882237459357 0.265086078955463 1 1
0.0635839954103323 0.0623784017050675 0 0
0.165592306651559 0.161379634323293 1 1
0.0296775674001799 0.028938907529057 0 0
0.316759458736513 0.311393586215952 1 1
0.186644696431638 0.181578614378046 1 1
0.235311590770479 0.231207371668372 1 1
0.147330152249409 0.144673833658342 1 1
0.0862527673575366 0.084518293267373 1 1
0.170514335991103 0.167728230765913 1 1
0.173821901600934 0.170918743549275 1 1
0.13395822440573 0.13155897702861 1 1
0.312116363734952 0.306421047292482 1 1
0.318273312542116 0.312529817105947 1 1
0.172165181217257 0.16914108731608 1 1
0.217506496834158 0.213548056662988 1 1
0.216249144460141 0.212241864798538 1 1
0.223558613051494 0.217526058701399 1 1
0.240491927867536 0.236596439643741 1 1
0.149744243142859 0.14622866777935 1 1
0.172029687746149 0.169133969006276 1 1
0.136865883993718 0.134205813305936 1 1
0.174978497363347 0.171462955250959 1 1
0.191728898685828 0.187843794480987 1 1
0.143223206357661 0.140301568958032 1 1
0.296930719326985 0.291501264983053 1 1
0.194327341250829 0.191061029356137 1 1
0.268003688360626 0.262910269517566 1 1
0.325425224745408 0.319166382835822 1 1
0.277309313858573 0.272265207247386 1 1
0.214707725102404 0.210804474252628 1 1
0.153737726083133 0.151158789959819 1 1
0.202553334115109 0.19887466061061 1 1
0.239872788676617 0.235325785699387 1 1
0.131577867892825 0.129516287826178 1 1
0.192580805536749 0.189503307678409 1 1
0.202596374135111 0.198029113052021 1 1
0.281593987306838 0.276556697338494 1 1
0.121960105565022 0.119736290287487 1 1
0.272692408136596 0.267592207921447 1 1
0.16314555849643 0.1604809211452 1 1
0.128510755476963 0.126268657570051 1 1
0.115946248088222 0.114006008370379 1 1
0.131887472866459 0.129612969005267 1 1
0.244103198196145 0.239336649541321 1 1
0.110555854699731 0.108400867523481 1 1
0.195299771480737 0.191963964305458 1 1
0.0988090668562985 0.0973212096311245 1 1
0.169690975478408 0.166642781124161 1 1
0.185884746411552 0.183186118203431 1 1
0.162132263098723 0.159288239186981 1 1
0.230082014203947 0.225177956415511 1 1
0.325409900193732 0.319001077785496 1 1
0.14070750025746 0.137634111673586 1 1
0.0727678295450159 0.0711948975963247 1 1
0.17626665917291 0.17309884917883 1 1
0.116889046538484 0.114924355965928 1 1
0.220460270485405 0.216775336827709 1 1
0.27501020814063 0.269818442177441 1 1
0.0842244668940171 0.0826403251056649 1 1
0.235669856889358 0.231408651364289 1 1
0.221371020017002 0.217376123021933 1 1
0.12110049175639 0.118470509039132 1 1
0.193648512438897 0.190667295410805 1 1
0.197232789431778 0.19378609699486 1 1
0.10877741108341 0.106331071176521 1 1
0.211383325168336 0.206811983002023 1 1
0.280084847862333 0.274101361163834 1 1
0.17260825841398 0.169193957338145 1 1
0.17597308903693 0.172874918792498 1 1
0.229386139138559 0.226326898658862 1 1
0.0671272506349027 0.0659856555912125 1 1
0.231315539631682 0.227220887043728 1 1
0.10235889605629 0.100465196590123 1 1
0.263706892938839 0.25863304543279 1 1
0.332753892888663 0.327117393437327 1 1
0.158962086168018 0.155412730795326 1 1
0.328285587687447 0.321929802072142 1 1
0.128092428071137 0.124772396296205 1 1
0.280835622266743 0.275553737273596 1 1
0.207947681966506 0.20440628196547 1 1
0.338745885907269 0.332923385390687 1 1
0.181707238952517 0.177725801431381 1 1
0.322726819125043 0.316310966446269 1 1
0.140301245190519 0.137228557423706 1 1
0.179001294528624 0.175330839976884 1 1
0.247467932421082 0.242080599444737 1 1
0.26094746598126 0.25647996561154 1 1
0.143903913823631 0.142138404342069 1 1
0.182614832743447 0.179067061798721 1 1
0.0324766397597288 0.0321286855547236 0 0
0.165226138778471 0.162114575183634 1 1
0.298544583104774 0.292782939627225 1 1
0.210591986760546 0.206444670993342 1 1
0.238567666216696 0.235444517790517 1 1
0.186090228653193 0.182510454427521 1 1
0.320915016881874 0.314990711818637 1 1
0.290175601950955 0.283707092639954 1 1
0.161321924027057 0.158178665779094 1 1
0.120148816979767 0.118078943041729 1 1
0.32209942098893 0.316449678023492 1 1
0.12100888604194 0.118795411550494 1 1
0.201608232586906 0.198034681642731 1 1
0.23658116629524 0.23234930758662 1 1
0.133028938376118 0.129019882038685 1 1
0.141564675937227 0.138830372935574 1 1
0.167347933877898 0.164218035520367 1 1
0.236274309988229 0.231890704508861 1 1
0.318057518934251 0.312239642640756 1 1
0.269355819843642 0.264284042175231 1 1
0.358238099899599 0.351647826815193 1 1
0.301915403408807 0.295907269193921 1 1
0.189706612014628 0.18626335384269 1 1
0.262644666606423 0.257757260877142 1 1
0.103510272602565 0.10090463415385 1 1
0.313170843861604 0.307539803489668 1 1
0.259052725008059 0.254704417332493 1 1
0.181077557656172 0.177790590430974 1 1
0.177126178099375 0.173887407247091 1 1
0.186826729017435 0.18359325603063 1 1
0.129608883902429 0.127491024664214 1 1
0.268745034191567 0.26300796741832 1 1
0.258012886968409 0.253727349406085 1 1
0.164086753384823 0.160822885027039 1 1
0.314723769453697 0.308442158866565 1 1
0.242187541125478 0.237914372449611 1 1
0.184645698287419 0.1811656190034 1 1
0.272759936581082 0.26751397533132 1 1
0.19933104463355 0.196961199293656 1 1
0.182859526818055 0.17939119456244 1 1
0.286604265539802 0.281624960625191 1 1
0.150820194194173 0.147982842145556 1 1
0.198913642541344 0.195689806080669 1 1
0.183241073325147 0.179833783769923 1 1
0.186780554575061 0.184664018622597 1 1
0.130607003969699 0.128815519346997 1 1
0.175719541139026 0.172423757089811 1 1
0.315287238423414 0.310422932196838 1 1
0.1610694509583 0.157947446666297 1 1
0.141213886202643 0.138688891611769 1 1
0.162798470184169 0.159512336719583 1 1
0.172716394336129 0.169038522978785 1 1
0.181274105862125 0.178136288291644 1 1
0.151990778361403 0.149432475766117 1 1
0.144259991702034 0.141420918892683 1 1
0.123834765583306 0.12168541757971 1 1
0.163003875043502 0.160093170800505 1 1
0.19283253664009 0.189221678434947 1 1
0.224652585614195 0.22071454621883 1 1
0.191584025397629 0.188101407339471 1 1
0.155079455623146 0.15299276083829 1 1
0.267243524280409 0.262213659218752 1 1
0.243440313995784 0.239001054064943 1 1
0.145076299544455 0.142528431146683 1 1
0.130295074912609 0.127203823028879 1 1
0.24647871035727 0.242060765976547 1 1
0.269107862205738 0.264133240867303 1 1
0.244055971621518 0.239798576722579 1 1
0.171323867986618 0.16786409872886 1 1
0.150220897780826 0.147548568551447 1 1
0.144934808004482 0.14199498271791 1 1
0.164711058139222 0.161616209063328 1 1
0.260197739588731 0.255319479238648 1 1
0.252907330834086 0.248227300690967 1 1
0.250437865199731 0.245929110258057 1 1
0.0710206267413888 0.0698677504689154 1 1
0.26497582417739 0.260237023526908 1 1
0.294463076351215 0.289170664433026 1 1
0.142202972081754 0.139187771737829 1 1
0.170753419869917 0.167508775970088 1 1
0.161872419464434 0.158995443372218 1 1
0.213555430165029 0.210011401346369 1 1
0.253866941458473 0.248731445197447 1 1
0.23572220967293 0.231393670394048 1 1
0.241477455423137 0.236895966701354 1 1
0.241512116288134 0.237033058587646 1 1
0.401965526001296 0.394415364457994 0 0
0.297275196253381 0.292291093065251 1 1
0.0562389842426555 0.0548307378869408 1 1
0.191642046574546 0.18840565318757 1 1
0.290436587066753 0.285245049701335 1 1
0.281951560252791 0.276708072527223 1 1
0.198941104916998 0.195322838035447 1 1
0.155261861102684 0.152249338308549 1 1
0.15378806561276 0.151010326499104 1 1
0.197038474036531 0.194239212992998 1 1
0.202129556023556 0.198290480243468 1 1
0.146990246822442 0.144148164350498 1 1
0.250839710494806 0.246489383901152 1 1
0.0783141200520352 0.0770363376650908 1 1
0.180041166667989 0.177023600167368 1 1
0.165784752568703 0.162554674577527 1 1
0.145883876960714 0.142388867160208 1 1
0.232431228273279 0.228135418621045 1 1
0.141775948054325 0.139141233351403 1 1
0.014592544388783 0.0144121787744919 0 0
0.16070297613939 0.158398963543109 1 1
0.202470681910726 0.198746772370545 1 1
0.199407782729461 0.196472701257365 1 1
0.180673641834263 0.177451134982908 1 1
0.202059687888623 0.198354283335382 1 1
0.195335974039551 0.191331728811792 1 1
0.250945292123784 0.245925427508868 1 1
0.194771301913056 0.1913441316838 1 1
0.233886418539706 0.229237156179443 1 1
0.05181878310033 0.0514420420065863 1 1
0.278295695455811 0.272572109549402 1 1
0.208578188670832 0.205045580001771 1 1
0.115603526620592 0.113103462299824 1 1
0.12380572961316 0.121194547902066 1 1
0.117390964894133 0.115540201680574 1 1
0.202575371218777 0.197978053206378 1 1
0.226770937583933 0.223135928188922 1 1
0.0720597952626344 0.0707175183723213 1 1
0.14607114089374 0.143410646692822 1 1
0.207838683989589 0.203885645855405 1 1
0.239216531513931 0.234100171645851 1 1
0.232762230145103 0.228165601755746 1 1
0.288362412450658 0.282713834517639 1 1
0.182728790856222 0.179205391373571 1 1
0.243846252792981 0.239757584632995 1 1
0.212279204351676 0.208850059693045 1 1
0.107670737156641 0.10562197136356 1 1
0.259821629684167 0.254928520612272 1 1
0.262756842223665 0.258061061549836 1 1
0.058769851836015 0.0567914389124009 1 1
0.204593345118982 0.201036949647101 1 1
0.0975596021131326 0.0958842860519345 1 1
0.216646274153114 0.212648010077511 1 1
0.363589036732883 0.356578538603945 1 1
0.259091221974557 0.254435138346085 1 1
0.275539483907733 0.270486124889516 1 1
0.150222473513674 0.147499094771748 1 1
0.153845110607567 0.1508495166333 1 1
0.272697333382159 0.267384687914931 1 1
0.20748669132486 0.203922025873657 1 1
0.282682852070994 0.277634937571672 1 1
0.126714171048487 0.124490363190091 1 1
0.191633257407595 0.188051192763975 1 1
0.179944232952342 0.176818171092696 1 1
0.185531451450432 0.182085285149827 1 1
0.284767708109852 0.279315774558846 1 1
0.196239702488512 0.191953856115749 1 1
0.0983310405895075 0.0967283373143499 1 1
0.171712769240322 0.16828688367544 1 1
0.264795985703879 0.260212556409508 1 1
0.115681698728541 0.113436575311118 1 1
0.103741153696573 0.100869210345455 1 1
0.216203097728433 0.212145334579339 1 1
0.245365334828624 0.241201477055727 1 1
0.230972032380444 0.226334163907246 1 1
0.137683466265037 0.135324570679828 1 1
0.150202952627836 0.147473985131482 1 1
0.151097674306679 0.148747384887649 1 1
0.159728111149163 0.156889317618268 1 1
0.186626365517215 0.182267246977038 1 1
0.184470721996874 0.18105538599114 1 1
0.182661400664009 0.178633428966837 1 1
0.213329368388263 0.209996457884768 1 1
0.178009204136507 0.174826107680578 1 1
0.241709286058388 0.23730082822753 1 1
0.268248203664102 0.26338340715741 1 1
0.138619979693022 0.13624236231023 1 1
0.285005360482984 0.279748460213099 1 1
0.121709232579516 0.119670242842973 1 1
0.27559319706903 0.270557242461379 1 1
0.164690680302057 0.161895345475364 1 1
0.157445341478711 0.154277449690335 1 1
0.289468714190635 0.28352571863694 1 1
0.235709658382025 0.230986260650046 1 1
0.0413733250621146 0.0407046067090756 0 0
0.158477343626622 0.15561037051616 1 1
0.170299500416705 0.166836700668812 1 1
0.205562886577099 0.20183524729905 1 1
0.180127191889755 0.176879746879639 1 1
0.133157808569174 0.130298438486506 1 1
0.223202986505406 0.21918693499661 1 1
0.321005013540245 0.315145166380278 1 1
0.222901383036102 0.218260305619715 1 1
0.333471494217975 0.327609696047705 1 1
0.155298988408562 0.151902757292333 1 1
0.225178778115858 0.221255389892632 1 1
0.174607363336272 0.170029006167891 1 1
0.172868969012897 0.170006368485075 1 1
0.28097304351795 0.274301744819101 1 1
0.225286858635817 0.22120251352402 1 1
0.188638658076489 0.185246155631726 1 1
0.228546638694643 0.22494195831091 1 1
0.264900381908043 0.259902955739047 1 1
0.173324780568678 0.170519267225844 1 1
0.250945071870104 0.245146638254763 1 1
0.202515369830969 0.198689185978138 1 1
0.184403342112579 0.181048059699025 1 1
0.107213828966324 0.10522382229937 1 1
0.212139246628995 0.208577866863512 1 1
0.246529965532428 0.24227091257004 1 1
0.26033816681702 0.255867676606683 1 1
0.213114758750249 0.210020463441935 1 1
0.255538530611621 0.251038753835774 1 1
0.178388927994508 0.175266453097827 1 1
0.277215979175551 0.272606383185541 1 1
0.314817482889929 0.308038758118249 1 1
0.107164704409619 0.105202265875046 1 1
0.167641865057663 0.164684067024364 1 1
0.192927970176048 0.189477434831917 1 1
0.177048031043869 0.173885869523231 1 1
0.244057587699794 0.239996090079616 1 1
0.132101142128444 0.130100822967235 1 1
0.0857412216949748 0.0845083482057291 1 1
0.173667629434534 0.17033547641857 1 1
0.0449412717964325 0.0439892786970852 0 0
0.2761850590353 0.271255858568057 1 1
0.176994509627751 0.174168320180622 1 1
0.204582591970086 0.199903130923687 1 1
0.213295976080313 0.209203443538186 1 1
0.193090545415402 0.189385654703784 1 1
0.222873157396525 0.218719001148669 1 1
0.0803996575340576 0.0784638752483124 1 1
0.172304763807312 0.168601872901428 1 1
0.246495451008483 0.241916150717048 1 1
0.255521101063056 0.251016794911632 1 1
0.213856363299416 0.210097935865126 1 1
0.170326536544827 0.167536826556688 1 1
0.199271999682857 0.195562720689784 1 1
0.182673611401864 0.179102830986846 1 1
0.295496967164271 0.290198538191076 1 1
0.202382201897992 0.199091096591436 1 1
0.25285389078698 0.248212342284474 1 1
0.246935397365358 0.242467658236545 1 1
0.299881972714177 0.2944775323892 1 1
0.0888783582309552 0.0873272865780489 1 1
0.0985516007533522 0.0965125419972137 1 1
0.299387347111106 0.293606118065327 1 1
0.306145345383368 0.300754084982649 1 1
0.157306013541907 0.155220356159734 1 1
0.238632153341917 0.234203942811122 1 1
0.248129280454922 0.243267567967628 1 1
0.22620824411481 0.221752388572399 1 1
0.2015078291837 0.197756362696432 1 1
0.136756830491719 0.134381893888227 1 1
0.262308007926669 0.257519973935551 1 1
0.11357774042594 0.111462467127108 1 1
0.173089550027482 0.169170228300866 1 1
0.211629741591504 0.207728327412849 1 1
0.366596326930603 0.360060631670378 0 0
0.111715698632094 0.109446001793046 1 1
0.226259893461811 0.222536290130759 1 1
0.104366665377304 0.102401978188887 1 1
0.202827488035051 0.1993236157828 1 1
0.167601285619186 0.163822683059738 1 1
0.264883271169492 0.259824521105229 1 1
0.138807822365543 0.136320362163778 1 1
0.191333933268381 0.187893213994421 1 1
0.166372963623755 0.162869442012488 1 1
0.273279797618586 0.268495105895603 1 1
0.215457476865284 0.211433156815562 1 1
0.142983590693925 0.140524271789832 1 1
0.195001007374561 0.191385722107366 1 1
0.212992124820325 0.209118825648717 1 1
0.175139602627798 0.171855805741706 1 1
0.192646964518518 0.187797615725705 1 1
0.146239924230869 0.143525286595723 1 1
0.143184105317334 0.140430709700493 1 1
0.133243371450787 0.130615699868947 1 1
0.283623293672695 0.278142573854004 1 1
0.19888520915852 0.194851615657176 1 1
0.179080153677683 0.175824220110794 1 1
0.0596196232099655 0.0585371419109535 0 0
0.260778934773994 0.256292423380729 1 1
0.0957333225196535 0.0941093539614095 1 1
0.234277953890409 0.229937223808212 1 1
0.130832696293063 0.129696269167787 1 1
0.0504995462120962 0.0502120646298316 1 1
0.250151065860467 0.245255065429881 1 1
0.153449340798649 0.15000788064182 1 1
0.275346785648083 0.270299777813163 1 1
0.173433315414228 0.170342441943514 1 1
0.19817549749769 0.1944777238809 1 1
0.183334790812165 0.179844935775982 1 1
0.164613458190932 0.161650030646079 1 1
0.214965144723293 0.21083805473341 1 1
0.158894218654404 0.154995124756178 1 1
0.358760037309476 0.352251739631769 0 0
0.14553968258032 0.142627788192092 1 1
0.109391596701406 0.107613363121976 1 1
0.27951673053609 0.274512327797017 1 1
0.353600146141448 0.346997255237428 0 0
0.312848632767894 0.306889596091067 1 1
0.0889006751529362 0.0873082740780016 1 1
0.29059920932383 0.285541562944768 1 1
0.284174214323249 0.278108380122467 1 1
0.208526131026658 0.204257278957185 1 1
0.320558181996167 0.31508146301059 1 1
0.179585355696082 0.17633688643923 1 1
0.243422386369401 0.238878468281239 1 1
0.163729869986787 0.160606074992648 1 1
0.142962424294362 0.140415325983427 1 1
0.308148595305415 0.301360210585176 1 1
0.134085413367379 0.131473675570558 1 1
0.216538920841835 0.213387671910507 1 1
0.218492296011719 0.214399062373014 1 1
0.0684358404911749 0.0680332447374387 1 1
0.19658824985973 0.192660780518512 1 1
0.120571638322129 0.118595407322863 1 1
0.176133006942749 0.171651623129859 1 1
0.17664071184912 0.17362182711918 1 1
0.256813391486846 0.252336512960888 1 1
0.320855037492445 0.314883481826044 1 1
0.206465911610704 0.202666669206968 1 1
0.199856894834711 0.195608166102067 1 1
0.178740737688415 0.175220993244951 1 1
0.189140088767273 0.185621780940492 1 1
0.111243214028605 0.109412302863562 1 1
0.201182292214332 0.196956006809303 1 1
0.215483362679671 0.212042613908912 1 1
0.160309025295166 0.15738286886189 1 1
0.223070978648293 0.219039767542367 1 1
0.272238955240792 0.267352586195903 1 1
0.0870460836145474 0.0852604230248007 1 1
0.285713059848749 0.280729024334036 1 1
0.224863092339967 0.220543708321489 1 1
0.0861146464486253 0.0843807290700473 1 1
0.150472004547211 0.148439144671268 1 1
0.123530439262887 0.121256324711928 1 1
0.22220749345048 0.21756729375767 1 1
0.171274506803763 0.168050374747684 1 1
0.19972021593276 0.196058914797743 1 1
0.210507911911279 0.206486250135961 1 1
0.151268501451169 0.14846957022448 1 1
0.241868500851333 0.23741160668799 1 1
0.115541387570696 0.113622651483218 1 1
0.17942485956233 0.176002463075805 1 1
0.200611926234289 0.197057918484557 1 1
0.314198166772041 0.308565405079148 1 1
0.229887272705967 0.226196188811916 1 1
0.213699721556669 0.209759896900148 1 1
0.171498399998179 0.167370004132624 1 1
0.289675636809655 0.284667747811488 1 1
0.184954225145466 0.181737925225243 1 1
0.199963623463017 0.196333768314796 1 1
0.143065231075791 0.140426606440339 1 1
0.0715630654081007 0.070593104887611 1 1
0.0948197384003293 0.0926224225218336 1 1
0.29692749229201 0.291652147487417 1 1
0.261595750554218 0.256892745318687 1 1
0.195305329976107 0.191322564548837 1 1
0.286076152465672 0.27995860169517 1 1
0.335464857607592 0.329652892757898 1 1
0.284389057538952 0.279205518598834 1 1
0.236977350604136 0.232526844257471 1 1
0.135716400615419 0.133280085861978 1 1
0.232705840274919 0.228544214520091 1 1
0.0711415584432258 0.0692002861690968 1 1
0.22759936008596 0.224067719194558 1 1
0.202828162443823 0.198898720423297 1 1
0.20914305078924 0.20548105789464 1 1
0.150030468921251 0.147434255902854 1 1
0.186813731416213 0.183168931060957 1 1
0.101304717735727 0.0995018862738146 1 1
0.135857112248289 0.133362986261171 1 1
0.436884748530254 0.42967937942386 0 0
0.174154744346571 0.171215273982349 1 1
0.0877843301469464 0.0867762318254222 1 1
0.17980162455492 0.176147647322385 1 1
0.218299521863198 0.214290716430578 1 1
0.1792971111012 0.176184444846795 1 1
0.19871037018621 0.195030376403418 1 1
0.187620858230103 0.184171445907013 1 1
0.177320340178706 0.173807899896653 1 1
0.152962872289864 0.149940528608595 1 1
0.175320601806049 0.171998401935226 1 1
0.125597748141551 0.123065187971132 1 1
0.269420612836897 0.264558662595791 1 1
0.192182309630914 0.188789656730594 1 1
0.176473693295563 0.173574482986775 1 1
0.0912228096418736 0.089848089834202 1 1
0.162701842712346 0.160031261484584 1 1
0.372205503110562 0.365641366479312 0 0
0.219922223029575 0.21608099863825 1 1
0.302391597806322 0.296964686650789 1 1
0.170432071130077 0.167343877538647 1 1
0.165459663598976 0.162698323583682 1 1
0.314784411488318 0.308266654369381 1 1
0.18814767960475 0.18469447610668 1 1
0.203028536164694 0.199167258418612 1 1
0.289531605266444 0.283720017916322 1 1
0.334969269196638 0.328712526853842 1 1
0.213595914240489 0.209384264806247 1 1
0.210759748692905 0.206054528476632 1 1
0.164352913561141 0.161260246949479 1 1
0.179664388231254 0.176582879670569 1 1
0.156793604893986 0.153730035524729 1 1
0.121939081176345 0.119758573870016 1 1
0.231156725026256 0.226824781920759 1 1
0.201641400713164 0.198398010273522 1 1
0.109320616344712 0.106372457152743 1 1
0.11455139940419 0.112652280794152 1 1
0.265524369381902 0.260338087397616 1 1
0.132168256364935 0.129994621676414 1 1
0.117927507304873 0.115939944708776 1 1
0.139377049899828 0.136717591854122 1 1
0.0829852467932954 0.081266430588456 1 1
0.117928287742356 0.115777243317808 1 1
0.211607888338989 0.207721730897993 1 1
0.243463762361484 0.239229043024779 1 1
0.160662485008273 0.157352066056513 1 1
0.227611716401368 0.223520446184885 1 1
0.263858127588136 0.259950102938461 1 1
0.201458828991153 0.197854617483555 1 1
0.239281096543955 0.235223632189198 1 1
0.154832467891946 0.152133644818608 1 1
0.201555532973333 0.197413130791245 1 1
0.272430801719008 0.267782641759203 1 1
0.1068453767088 0.105201043111517 1 1
0.188024002828841 0.184559321828697 1 1
0.0861589374805939 0.0846609198538302 1 1
0.211414039626368 0.207696724750872 1 1
0.206575327747273 0.202791921796979 1 1
0.209360635730211 0.206048473647522 1 1
0.139368051002577 0.136980618999467 1 1
0.318123802180741 0.312442947449439 1 1
0.217752992590269 0.21384130523707 1 1
0.268588958214963 0.263840242854464 1 1
0.159390738288753 0.156738896173225 1 1
0.307296156322742 0.301906853181029 1 1
0.168939736635134 0.1657544706517 1 1
0.189611861301563 0.18563247934062 1 1
0.189791464114763 0.185918950444952 1 1
0.142052922710371 0.139411220691068 1 1
-0.0145803048164799 -0.0147713753087034 0 0
0.259926145031886 0.255458611762267 1 1
0.210002659070051 0.20635923774159 1 1
0.208542028280719 0.204790105045052 1 1
0.118607740158268 0.116944781793985 1 1
0.307976766401464 0.301810221257862 1 1
0.247208223788834 0.243033275539176 1 1
0.221342040300234 0.217352756456896 1 1
0.252621520526837 0.247706533762426 1 1
0.150262014882985 0.147685383190313 1 1
0.202644874584487 0.198506541588841 1 1
0.164603975201164 0.162151115203794 1 1
0.179676106908422 0.176547637040245 1 1
0.187913380361049 0.184366734029298 1 1
0.102387647132466 0.100751101160481 1 1
0.200104069097091 0.194719185634703 1 1
0.160645001477032 0.157707891982045 1 1
0.127226556484868 0.124980573859596 1 1
0.277692924793999 0.272546722035302 1 1
0.189034227688212 0.185037338956147 1 1
0.171478171995618 0.16813881805942 1 1
0.381021233602178 0.374164281321779 0 0
0.178794058895582 0.175703646366807 1 1
0.255198585961783 0.25096144050117 1 1
0.14589278304682 0.143377102529873 1 1
0.189878914489421 0.186507115460199 1 1
0.235773058534226 0.231821776734219 1 1
-0.00615754274915112 -0.00620317687156568 0 0
0.169528300109316 0.16675676373995 1 1
0.225703915886275 0.221554786806613 1 1
0.258407052212913 0.253501574331072 1 1
0.16221323459481 0.159519075425374 1 1
-0.0292399163749102 -0.0279975470498974 0 0
0.189425475502963 0.186545043725054 1 1
0.196412091615331 0.192440056127491 1 1
0.27120747828607 0.266722779216662 1 1
0.271496415070864 0.266542017266068 1 1
0.178326638834456 0.175465108503553 1 1
0.187650739839243 0.184293032072487 1 1
0.313108890996361 0.306024136752005 1 1
0.258778758289784 0.253971383092857 1 1
0.125294714081164 0.1225799657883 1 1
0.118900886813045 0.116679257182762 1 1
0.260162701848699 0.255136882655129 1 1
0.191723995445416 0.188221501699663 1 1
0.18923620584448 0.185520983910817 1 1
0.261127420971901 0.25645283300861 1 1
0.200398440762214 0.196939148599816 1 1
0.120890638568057 0.118625714149927 1 1
0.251824780505591 0.246559065786823 1 1
0.272228937286625 0.266722132893023 1 1
0.157374677892266 0.155060522827755 1 1
0.367346046655452 0.360624350979737 0 0
0.155406025357756 0.152550529933225 1 1
0.200524643380514 0.197135429381658 1 1
0.22683102957335 0.222576184208675 1 1
0.16249180826667 0.159532439101804 1 1
0.218843602964411 0.214884464732629 1 1
0.182253995075632 0.179214689386994 1 1
0.291698361406806 0.286417432291993 1 1
0.180414194123019 0.177167314385374 1 1
0.0868252183306772 0.0852248932266588 1 1
0.320487776236968 0.31502254209624 1 1
0.0861265345374692 0.0841434897593249 1 1
0.182932633897861 0.178799243662774 1 1
0.160352599342823 0.156656770283672 1 1
0.232401691041438 0.228309714819518 1 1
0.210729476680234 0.207288222016429 1 1
0.169545967171467 0.166780759527941 1 1
0.255551849088208 0.250846996238141 1 1
0.241291229083122 0.23645699911442 1 1
0.179501228226486 0.175295052192034 1 1
0.0557415133168195 0.0549894278262191 1 1
0.223199310740408 0.21902123662696 1 1
0.181331110003352 0.177447365591912 1 1
0.314105602356945 0.308359622412318 1 1
0.20447208165013 0.200834738638708 1 1
0.178059174077632 0.174746498138034 1 1
0.240496082032971 0.235798526726015 1 1
0.101396342809839 0.0996021755377121 1 1
0.108260097157449 0.106254234836065 1 1
0.159645435918467 0.156777535088468 1 1
0.358881692620977 0.352470395690695 1 1
0.221883189052256 0.217987843439057 1 1
0.160883447015194 0.158015329866799 1 1
0.234545089224544 0.229452249322938 1 1
0.281613479896537 0.276411356346231 1 1
0.169933720559591 0.167038534826223 1 1
0.206770230049568 0.203543960537313 1 1
0.251318565111196 0.246726370250272 1 1
0.193415650668192 0.190748446807435 1 1
0.122551291344076 0.120523341107703 1 1
0.18197845181334 0.179697785811811 1 1
0.230980545972622 0.226077800554483 1 1
0.247800991843532 0.242957087309039 1 1
0.246272836753803 0.241396320693537 1 1
0.139633135001199 0.13695774269005 1 1
0.239442793672855 0.235143172159334 1 1
0.263534658765077 0.258454316160303 1 1
0.138592005786925 0.136363153138835 1 1
0.0335177498386059 0.0321400805935286 1 1
0.225249336263002 0.22130662909141 1 1
0.290410985331083 0.285343481577393 1 1
0.0923694196050363 0.0902815183671717 1 1
0.128052910283679 0.12555091726544 1 1
0.109574069707163 0.10772056394421 1 1
0.248735820270988 0.245131585412864 1 1
0.157886430012139 0.154757368711362 1 1
0.228411618576384 0.224324832414196 1 1
0.219509456021852 0.215542807175489 1 1
0.121362630108006 0.118571099908062 1 1
0.166424979449702 0.163462138074121 1 1
0.322048327510045 0.316190065000605 1 1
0.167409213413558 0.164637810430634 1 1
0.24368810999202 0.23877283627073 1 1
0.133427347863391 0.130736228355149 1 1
0.291520535116823 0.286769683621051 1 1
0.225403047812966 0.221474865799614 1 1
0.190382139365952 0.186437957293943 1 1
0.307457263383227 0.301668831621351 1 1
0.149546924839085 0.147027510809802 1 1
0.174398932186121 0.17108111126408 1 1
0.234291068591274 0.230016978793899 1 1
0.235265890124428 0.231142792689296 1 1
0.156729335257925 0.154108036775387 1 1
0.221527007444722 0.218229921004593 1 1
0.17416652207869 0.171160738885307 1 1
0.0350514925306709 0.0346517432127827 0 0
0.244516857967994 0.240315636468941 1 1
0.245295418657072 0.240949950169547 1 1
0.206639962506932 0.202854146933589 1 1
0.258974949627753 0.254216971028683 1 1
0.196991843392841 0.193556465040674 1 1
0.304552139583138 0.299328311969147 1 1
0.266994411303031 0.261930564331952 1 1
0.124891877796384 0.12212443557585 1 1
0.315087739774644 0.309361538754976 1 1
0.221797447642587 0.218064905143338 1 1
0.120924889730796 0.119781411701979 1 1
0.23895530461795 0.234767663619161 1 1
0.15681617649755 0.154198092737106 1 1
0.193997591778102 0.190349915285648 1 1
0.273505865170966 0.26874813711674 1 1
0.15960148448626 0.156393106229179 1 1
0.165523047225057 0.162784934895372 1 1
0.281648035787889 0.27666910098245 1 1
0.17351014693567 0.1704625554062 1 1
0.196198138754164 0.192681263224626 1 1
0.276750530746147 0.271061519612885 1 1
0.213116907266686 0.209513236935413 1 1
0.239125006574224 0.235128003731522 1 1
0.315425761006952 0.310196030197171 1 1
0.208375248908852 0.204523989860506 1 1
0.182312531306067 0.178543176153717 1 1
0.241551761576565 0.236919466241365 1 1
0.296865392702067 0.290724189841745 1 1
0.149677464355136 0.146906097045946 1 1
0.213927188576491 0.209948452167213 1 1
0.219696233374328 0.215557441605951 1 1
0.2124086935367 0.207544604689583 1 1
0.268935410303542 0.264057220941521 1 1
0.0987531191023814 0.0970436610416655 1 1
0.173628338323543 0.170717575367445 1 1
0.204141084136179 0.200312290323173 1 1
0.227695694308227 0.222171026485327 1 1
0.0834402357412315 0.0819804933374061 1 1
0.238793613672564 0.233339921224715 1 1
0.140122404568514 0.136453870353173 1 1
0.196532294304021 0.193222586190188 1 1
0.132456376201726 0.12993928039865 1 1
0.148118035914555 0.145253586838937 1 1
0.28667181718875 0.280844240229078 1 1
0.216217245112799 0.21253032674182 1 1
0.100730638812192 0.0984387927982382 1 1
0.181701657995963 0.178635601759089 1 1
0.0561082369587993 0.054909000536904 0 0
0.211674261891084 0.20796375024491 1 1
0.404866113719102 0.397459930870754 0 0
0.276269618473259 0.271722354363555 1 1
0.112782997430917 0.110658387782932 1 1
0.175685640252638 0.172565247526657 1 1
0.235652894049437 0.230703970156228 1 1
0.173981876201074 0.170707819737466 1 1
0.0559099462364197 0.0547735600044269 1 0
0.230089009484855 0.225223436558365 1 1
0.182036298401042 0.178266024852146 1 1
0.322896886574799 0.317399706500988 1 1
0.19263091927193 0.189147977444392 1 1
0.118605919023624 0.116082395776163 1 1
0.213624408070882 0.21026683642509 1 1
0.104847727638754 0.102813916622302 1 1
0.162447359565514 0.159613625368747 1 1
0.154368974775349 0.1515245296119 1 1
0.0838911892553342 0.0824567888934405 1 1
0.128109685083073 0.126171574360495 1 1
0.20179124009135 0.198124576115879 1 1
0.201893222539697 0.198078589668746 1 1
0.300894997441499 0.295710852296374 1 1
0.126390152977064 0.124839684474044 1 1
0.216147403093993 0.212474664645691 1 1
0.217888348257231 0.213990319336552 1 1
0.294596930122344 0.288625585975866 1 1
0.269886796462637 0.264497838351369 1 1
0.138745731808881 0.136323614424826 1 1
0.215648009632471 0.211644258019618 1 1
0.224952029106286 0.220420055730497 1 1
0.15247156460042 0.149701974218598 1 1
0.0822496467838941 0.0807781143323956 1 1
0.149189924748647 0.146303147895747 1 1
0.0500789716040553 0.0494329590264732 0 0
0.21693128302856 0.212800975571441 1 1
0.110075918733052 0.107878936376363 1 1
0.213963942019224 0.209442277993427 1 1
0.162062280158928 0.159233347376322 1 1
0.215845128022831 0.211875422187078 1 1
0.187385595763146 0.184006214267371 1 1
0.163284425829468 0.161038226130973 1 1
0.249210934974394 0.244990707620805 1 1
0.185357823871291 0.182905260280708 1 1
0.309079853697655 0.303113746836591 1 1
0.197670360107199 0.19286852778783 1 1
0.144293661681508 0.14174566696875 1 1
0.225548850376015 0.220527498238594 1 1
0.144999559428674 0.142586724264319 1 1
0.24770111110956 0.243441806287746 1 1
0.262020713402972 0.257478440723399 1 1
0.217528085869006 0.21313928465279 1 1
0.4171335536653 0.408570484772719 0 0
0.149166788057994 0.146287273568813 1 1
0.14269458342787 0.139861438924006 1 1
0.289298780167845 0.283831364181801 1 1
0.210749217245789 0.206744356700843 1 1
0.298141629704019 0.292534663252749 1 1
0.167846109733103 0.165306550783668 1 1
0.167285956937199 0.164557992127011 1 1
0.151802648779465 0.149192010484627 1 1
0.157447697987593 0.154142583452463 1 1
0.214011779237994 0.210275530971321 1 1
0.268521365018826 0.264131424211558 1 1
0.138468348573679 0.135962581775566 1 1
0.171818610893608 0.168762545887577 1 1
0.0622083908829709 0.0611920809989082 1 1
0.0505706245376257 0.0497025289715237 0 0
0.229354794388673 0.225302140683681 1 1
0.0935402134888937 0.0915478706272584 1 1
0.0226435418188655 0.0220238566914104 0 0
0.245669299561026 0.24119469937631 1 1
0.162738131358596 0.159439317781378 1 1
0.189867320177721 0.186379648319073 1 1
0.202819944898029 0.198691817934266 1 1
0.268106796477414 0.262966793158805 1 1
0.239707968257219 0.235519026892983 1 1
0.342983028505147 0.336766626332395 0 1
0.146051621259209 0.143995505637863 1 1
0.174684991448309 0.17137341427966 1 1
0.196625317746707 0.193313685749198 1 1
0.163672297406723 0.160554701581244 1 1
0.299495792550803 0.294396970402868 1 1
0.166807789388598 0.164613882443378 1 1
0.186340202258399 0.182919356923697 1 1
0.124694523576675 0.122360536152765 1 1
0.166972645485456 0.164249855731775 1 1
0.226081519650874 0.221995675345592 1 1
0.166489967570884 0.163515415268183 1 1
0.263804666319996 0.259096104470332 1 1
0.249410711839786 0.244885610903639 1 1
0.102766246001945 0.101492795468698 1 1
0.181761512767059 0.178292396704941 1 1
0.0987948879905254 0.0965163285505514 1 1
0.148836847938704 0.146532817702475 1 1
0.182654783596573 0.179266853282796 1 1
0.190086657310576 0.186664103994345 1 1
0.275414628626101 0.270470465128806 1 1
0.103575822049889 0.101561857620716 1 1
0.284353424504923 0.279239982906541 1 1
0.170989184522439 0.168525066527558 1 1
0.207157992127647 0.203207563863823 1 1
0.233000823829746 0.228230137932689 1 1
0.402737836613652 0.395363162111397 0 0
0.250356668886239 0.246095783295322 1 1
0.0898117078979151 0.0878560784141877 1 1
0.326686369725015 0.322013565849447 1 1
0.138894277655323 0.136148836884696 1 1
0.113450554997052 0.111697825943476 1 1
0.23795231569749 0.234203499204878 1 1
0.238642780950262 0.234577580167633 1 1
0.172996752209521 0.169885709877403 1 1
0.196739668151784 0.193296185649135 1 1
0.298596607479799 0.293444028294199 1 1
0.34213214006535 0.33579047085011 0 1
0.246825386092037 0.241227746554314 1 1
0.142195319051877 0.139855623428806 1 1
-0.0569181614223244 -0.0558766743865279 0 0
0.200466304937503 0.196382703444785 1 1
0.235215535370409 0.231172855394135 1 1
0.145659724033015 0.143182171502287 1 1
0.161207762007712 0.157828029688121 1 1
0.146677486896844 0.14395642109074 1 1
0.263295799220288 0.258501914184435 1 1
0.299528806980748 0.294257989541815 1 1
0.226503401077051 0.222047885204177 1 1
0.256687201093869 0.251835998851656 1 1
0.298246061908469 0.292842108099997 1 1
0.161830081693056 0.159036299583557 1 1
0.229830921231353 0.224937540949574 1 1
0.171325870879304 0.16844790013702 1 1
0.171174121711207 0.168026654357216 1 1
0.139563864874368 0.136582734360461 1 1
0.216997901274083 0.213014335458615 1 1
0.232741551617896 0.228519650436584 1 1
0.185289577585133 0.181620751264763 1 1
0.227735154483848 0.222749423890813 1 1
0.169683817422823 0.165291066202721 1 1
0.191196810861738 0.187812593173263 1 1
0.258742880425759 0.254344487645371 1 1
0.229808079728184 0.226086190188052 1 1
0.219119812613595 0.214669750272069 1 1
0.137953184043477 0.135629381395427 1 1
0.283875945378345 0.279511313282768 1 1
0.224589450517133 0.220793730439322 1 1
0.13721790386506 0.135179261666642 1 1
0.0625512096496317 0.0613841058378656 1 1
0.164465578828774 0.161373040323333 1 1
0.104219137198655 0.102507954295597 1 1
0.222243503508762 0.217218548167688 1 1
0.275752767381605 0.271522327033898 1 1
0.169205997619145 0.165765761657445 1 1
0.159308437477955 0.156017714686016 1 1
0.144690093522989 0.141884725665379 1 1
0.222259291909485 0.217168226015653 1 1
0.226011620336546 0.221664376033538 1 1
0.142325076009509 0.139855521833938 1 1
0.285679169985248 0.280285737876332 1 1
0.211517085436608 0.207407100474581 1 1
0.274254024530078 0.269192771713883 1 1
0.0846126107701653 0.0817196614386904 1 1
0.182053605397479 0.178827057176884 1 1
-0.0237714466643443 -0.0232438583196395 0 0
0.123059571855826 0.120474885005308 1 1
0.204794664621031 0.201137295896957 1 1
0.240329735236899 0.236139824747175 1 1
0.118116409303905 0.115574289385757 1 1
0.288786030681046 0.282424150542338 1 1
0.164706271495895 0.161475588757434 1 1
0.255601198758465 0.251056836995133 1 1
-0.03025148621792 -0.0296468638618153 0 0
0.225675527942648 0.221725149869241 1 1
0.212146888903462 0.208055203463541 1 1
0.208109813888001 0.204121354242624 1 1
0.23661286343415 0.231804720646654 1 1
0.277825419462092 0.273528600536212 1 1
0.232715312155674 0.228495405001685 1 1
0.13910147227809 0.136721421745757 1 1
0.245295070472125 0.240844461736792 1 1
0.235337659306336 0.231714219419154 1 1
0.163935216310636 0.161002006614288 1 1
0.23662066105745 0.232855496137952 1 1
0.116561179157167 0.113327813207862 1 1
0.136700952146878 0.134382420415996 1 1
0.0673908398543262 0.0666537257932111 1 1
0.236195376465066 0.231928327753781 1 1
0.127759303819963 0.126188417447556 1 1
0.307645320259645 0.301728864442244 1 1
0.161102865286829 0.158256879408701 1 1
0.176435591425428 0.173415033687643 1 1
0.326811657040121 0.321308213074244 1 1
0.20007356001874 0.19680793092293 1 1
0.228608914876255 0.224310937685496 1 1
0.212690164635475 0.209274324018282 1 1
0.200492691659219 0.196611866210254 1 1
0.332740583306592 0.326301434570864 1 1
0.330760060252161 0.324423376435868 1 1
0.202002596652313 0.198597668067235 1 1
0.181247345393621 0.177928799863605 1 1
0.28195799959212 0.277249370356214 1 1
0.149327618530358 0.146678756782361 1 1
0.194202887895598 0.190716250625353 1 1
0.199253229956516 0.195213425295625 1 1
0.199320706823156 0.195650977849093 1 1
0.210061012709557 0.206445622738267 1 1
0.154467350012973 0.15161761396013 1 1
-0.00915890566357171 -0.00919996789440881 0 0
0.138135002091514 0.135870034484035 1 1
0.195754107254321 0.19263481252406 1 1
0.230712678803447 0.226633102442917 1 1
0.244108144995805 0.239715338155726 1 1
0.207888154167724 0.204424945804787 1 1
0.290258704307295 0.285173375864698 1 1
0.0972363347946041 0.0952719602178485 1 1
0.101381475318827 0.100173814978654 1 1
0.132034303780642 0.129911228496525 1 1
0.0970263107383166 0.0954883058453909 1 1
0.209459622297123 0.205691379571793 1 1
0.161962106006953 0.159330028828698 1 1
0.226924879428993 0.222712298755594 1 1
0.22829077077831 0.224161709451843 1 1
0.1947957903792 0.191049378073522 1 1
0.206332460551654 0.202537408273394 1 1
0.242720843601767 0.238027000768913 1 1
0.320344621338655 0.314685872448942 1 1
0.154226294232373 0.151419991413778 1 1
0.161584235014066 0.158707500290728 1 1
0.134749125048445 0.131522636667011 1 1
0.257328034687693 0.252952257579431 1 1
0.22407489992549 0.220151639038732 1 1
0.287683945199859 0.282611333517097 1 1
0.280696897225181 0.27570557842044 1 1
0.34581575599933 0.339441636978704 0 1
0.17464907622052 0.171451501807894 1 1
0.176472584811303 0.173006765502685 1 1
0.221377648813047 0.217517142900644 1 1
0.341009314583433 0.334023172433949 1 1
0.252569166176696 0.248046612916087 1 1
0.269981926408615 0.264636244055658 1 1
0.297064359670175 0.291460506568674 1 1
0.293045046168707 0.288043485564321 1 1
0.0638366102792594 0.0627500173279368 1 1
0.216561026871192 0.212840332633696 1 1
0.145867554295125 0.143242932014273 1 1
0.110613738074365 0.108562139046577 1 1
0.267641309755171 0.262469703142596 1 1
0.228100355070915 0.224023088826562 1 1
0.202079975202007 0.1982222258134 1 1
0.16966741322591 0.167224797348135 1 1
0.122384439394083 0.120875450043764 1 1
0.291299735927577 0.285998313101268 1 1
0.124678283405291 0.122463622381246 1 1
0.0895468405392464 0.0880588418827007 1 1
0.319315084957168 0.313408096615012 1 1
0.353388550986494 0.346706726293029 0 0
0.247805366340261 0.243318395859371 1 1
0.182560728069332 0.179228241440242 1 1
0.104725116043657 0.102905723186564 1 1
0.185270117980501 0.181363866895321 1 1
0.129363235374192 0.126981422890932 1 1
0.182707677295494 0.179255353362425 1 1
0.070953467592677 0.0697760189815116 1 1
0.178007947572226 0.174757545654713 1 1
0.182116480088988 0.178678280082185 1 1
0.178192893148757 0.175163747656782 1 1
0.130715625474724 0.128003858563323 1 1
0.322804193469507 0.316855205260895 1 1
0.201893501358015 0.197863438114816 1 1
0.165947616481187 0.162627033661153 1 1
0.260405484462933 0.254565841085207 1 1
0.142498293967263 0.139608352162226 1 1
0.300546470792758 0.294978348456496 1 1
0.257977470242042 0.253620678798221 1 1
0.351880118176023 0.344552763643028 1 1
0.237187382516963 0.232775694737975 1 1
0.153131234238627 0.150574514831655 1 1
0.125480803342011 0.123319078337471 1 1
0.174848480487596 0.170838526597061 1 1
0.212476198952539 0.20897207597928 1 1
0.251366591376018 0.246903629183522 1 1
0.159367210853299 0.156540329477693 1 1
0.223045382691579 0.219172460765573 1 1
0.229687918501216 0.224535748119205 1 1
0.14747565224952 0.144768665491571 1 1
0.20550695705047 0.201649263645452 1 1
0.180876709996889 0.177702086629744 1 1
0.184949217692231 0.18158746940611 1 1
0.158201519838767 0.155220093976283 1 1
0.181840997250864 0.178728579200383 1 1
0.326496940552028 0.320615922756049 1 1
0.0186831398418886 0.0184878077096509 0 0
0.311109687479396 0.305410507243258 1 1
0.246368591734241 0.242255812341569 1 1
0.24164190282898 0.236954199251699 1 1
0.138664534093883 0.136351190544953 1 1
0.224266483255205 0.219845763027252 1 1
0.101692960451558 0.0995207631575189 1 1
0.239905916521689 0.235453847282938 1 1
0.183178465643219 0.180452892318148 1 1
0.218230331445473 0.214525110893784 1 1
0.0543864055012079 0.0533955499611582 0 0
0.0787985904335544 0.0773746708077225 1 1
0.218592297989512 0.21435972015385 1 1
0.252289556377648 0.247413613231262 1 1
0.155214580865322 0.152335374299844 1 1
0.296207351619983 0.290304013593015 1 1
0.360575045540462 0.354094128130973 0 0
0.243885105699986 0.239838267570174 1 1
0.225915042090977 0.221611767316854 1 1
0.126265106449153 0.123901873164218 1 1
0.147796808604863 0.145129976917789 1 1
0.31158236231584 0.30565003277547 1 1
0.293325915098124 0.287967443728816 1 1
0.184939958511184 0.181196112223981 1 1
0.215835404076539 0.21179522102352 1 1
0.182876076074805 0.180027247906617 1 1
0.276590833486249 0.271078909798267 1 1
0.279320802534559 0.273097361518197 1 1
0.0402501783662461 0.0394426651173609 1 1
0.112147208124389 0.109754980616693 1 1
0.248795375883068 0.244626709323879 1 1
0.345672769310041 0.339068550040654 1 1
0.0307415786276388 0.0293957531190121 0 0
0.142113028049004 0.139727711188475 1 1
0.170789657498207 0.167315288706209 1 1
0.232661139010085 0.227975258749579 1 1
0.227147571439045 0.223310849460255 1 1
0.14794974636638 0.144897329230765 1 1
0.280075264491983 0.274872188646411 1 1
0.17547102483988 0.17240594528914 1 1
0.185561512039212 0.181401482081088 1 1
0.27252154177115 0.26727813272238 1 1
0.223432255608521 0.219651512605799 1 1
0.214272325857332 0.211054633643601 1 1
0.274544644422056 0.269645594004912 1 1
0.199553663689195 0.19592180520939 1 1
0.150967780932246 0.148820166936366 1 1
0.296659544061568 0.290941602767863 1 1
0.265834318136745 0.261159383228269 1 1
0.111678686452414 0.1093988917046 1 1
0.180546718721032 0.178566301372025 1 1
0.119612556565182 0.117567850094803 1 1
0.217192165076977 0.213007162907429 1 1
0.236334414497035 0.232311022674019 1 1
0.247560158602416 0.242849719410892 1 1
0.191472689109696 0.187687134685536 1 1
0.166676809918416 0.163716174312768 1 1
0.193064133697302 0.189891741235306 1 1
0.234330084103583 0.229436012848447 1 1
0.112038108354002 0.109852325685738 1 1
0.367505869919097 0.360783079803029 0 0
0.347684945910609 0.340919152312848 1 1
0.127996267770781 0.125910125009576 1 1
0.11911866482706 0.117007114655105 1 1
0.211911623460946 0.206978688340345 1 1
0.340198365690581 0.334312562226707 1 1
0.162026686939585 0.159030219800158 1 1
0.135656580598158 0.133293623163715 1 1
0.117139442622676 0.114778093338207 1 1
0.208747548482886 0.204960780426531 1 1
0.24474720290381 0.240059049149567 1 1
0.25851516172735 0.253731861657728 1 1
0.221349034795394 0.217050154285918 1 1
0.244068274939354 0.239646109595921 1 1
0.268291817599422 0.263512639114776 1 1
0.169789771583145 0.167111168203329 1 1
0.0587648774392672 0.0570847309945585 1 1
0.232479746067589 0.227915885130541 1 1
0.207446626243496 0.203950441593284 1 1
0.0690216114075281 0.0673075366550713 1 1
0.144586581380603 0.141869732448853 1 1
0.220512629636892 0.216010420998379 1 1
0.238508342690628 0.233781775506153 1 1
0.362169076600534 0.355683505645335 0 0
0.264001173453966 0.259176039177336 1 1
0.404381259123864 0.396268014958611 0 0
0.234949137320704 0.23025929546137 1 1
0.238207008819119 0.233969836237182 1 1
0.152640742043512 0.149872022963303 1 1
0.223590997413283 0.220299391628421 1 1
0.125657909753552 0.123232590154861 1 1
0.166180349794288 0.163196208852722 1 1
0.148053557508029 0.145915606174362 1 1
0.278250528168521 0.272969010960319 1 1
0.108931072228964 0.106785404013383 1 1
0.242544965467608 0.237821888510065 1 1
0.0470211414457683 0.0459446565182953 0 0
0.12396950356498 0.121921501616727 1 1
0.1906897947613 0.187429524331242 1 1
0.155772198901042 0.153101735483818 1 1
0.256076060696546 0.251585195786337 1 1
0.287050871057174 0.282855276676889 1 1
0.270310862566585 0.265504301184439 1 1
0.307829684877446 0.30222101565261 1 1
0.26014363600415 0.253795237862777 1 1
0.177541344286228 0.174407714133908 1 1
0.127338326153736 0.125418079797292 1 1
0.164099066779872 0.161319774322705 1 1
0.212301961067093 0.208648117392979 1 1
0.198530299996491 0.194999853053242 1 1
0.0865094483079143 0.0841727160350855 1 1
0.132850918770199 0.130778952483706 1 1
0.258639797727882 0.254111088329998 1 1
0.173187996131806 0.16938518078131 1 1
0.16002026481575 0.157189993081278 1 1
0.310514668952491 0.304775276024029 1 1
0.22969851737085 0.225875722575355 1 1
0.0899284537607717 0.0895045048289619 1 1
0.382433187594077 0.375005693598132 0 0
0.148147640385819 0.145646332745737 1 1
0.210607694315842 0.207014451374115 1 1
0.174213322298461 0.171732473939589 1 1
0.261672850623837 0.256812114250378 1 1
0.111439817173371 0.109553089157213 1 1
0.162779896427296 0.16035076209064 1 1
0.133993798388955 0.131460957337107 1 1
0.267417688818775 0.261772947929314 1 1
0.144675157390691 0.142322433330879 1 1
0.253578446332312 0.249248446197025 1 1
0.110213436145137 0.108783212030971 1 1
0.0440045600467168 0.0425474949979052 0 0
0.207039151949417 0.203429977781674 1 1
0.0782961917129657 0.077132854202979 1 1
0.0740955525339844 0.0726916049325749 1 1
0.268548466953588 0.263335714478955 1 1
0.172021093324496 0.169261240373484 1 1
0.164868383066285 0.160894785371247 1 1
0.250765637101555 0.245319741246723 1 1
0.0640674603321254 0.0626153843012286 1 1
0.220664844186162 0.216718498523415 1 1
0.369847148410039 0.362810993162151 0 0
0.326319317817181 0.320687875514604 1 1
0.205407631543653 0.201592057977848 1 1
0.0686215849831497 0.0672741052403578 1 1
0.118138164098201 0.114793388138288 1 1
0.176095673069947 0.173466705229885 1 1
0.26922133302963 0.264423318649152 1 1
0.20302858457797 0.199986273645346 1 1
0.25656161704972 0.252120882539378 1 1
0.261259338380781 0.256146789522272 1 1
0.208549671939562 0.205153332332664 1 1
0.261573434125413 0.25661977231957 1 1
0.246502906947466 0.241862401078113 1 1
0.182505166708007 0.179593487317968 1 1
0.184872547113881 0.181460342958433 1 1
0.112370168442263 0.109986215154261 1 1
0.312203440244382 0.306325704556618 1 1
0.11972576005954 0.117944447992127 1 1
0.20042834380262 0.196452397727175 1 1
0.201957224717061 0.198368883443694 1 1
0.190767963506577 0.187612022843671 1 1
0.299631871595765 0.293878546913396 1 1
0.154293242049471 0.15214106249298 1 1
0.306280219936746 0.301022299388141 1 1
0.120245409801562 0.119999404696372 1 1
0.0999713612412398 0.0979218082733547 1 1
0.151145965695515 0.148106805390519 1 1
0.201345953980788 0.19746334669225 1 1
0.192354611200421 0.189010764013876 1 1
0.304063070991503 0.297980747652349 1 1
0.09793461161613 0.0966098527438411 1 1
0.27855349991045 0.273207937866734 1 1
0.133342366744927 0.130551473372136 1 1
0.13795370759948 0.136198907586873 1 1
0.123292686054615 0.12094423031447 1 1
0.108171679514999 0.105878839204172 1 1
0.192569211631414 0.188595901515627 1 1
0.134715103098455 0.13075499784788 1 1
0.137693872530278 0.135338861861734 1 1
0.31973946706655 0.312840061193596 1 1
0.281791900970668 0.275748702831699 1 1
0.16909021969713 0.166042062669082 1 1
0.217024707992843 0.213199638584408 1 1
0.19911302652473 0.196132275377428 1 1
0.189128464730177 0.18558556870189 1 1
0.314696423348346 0.309349277184301 1 1
0.124436705536271 0.122448117345005 1 1
0.25324581905667 0.248782357836065 1 1
0.124909392240065 0.122465162760093 1 1
0.0233761284945482 0.022990835505616 0 0
0.296807971314311 0.291187959776899 1 1
0.141642842767678 0.13905308282562 1 1
0.106146543763687 0.104395411241985 1 1
0.208115740718814 0.204430378752066 1 1
0.147512169126012 0.144608872340974 1 1
0.161676833189847 0.158301006694887 1 1
0.187050558111935 0.183899834771763 1 1
0.216682533474268 0.212627466391111 1 1
0.0326066795638977 0.0317333505104767 0 0
0.140230524426054 0.13776225412567 1 1
0.176149840129257 0.172368225621305 1 1
0.181343949995407 0.178425037317707 1 1
0.236109599129907 0.232062653971118 1 1
0.0823615880910332 0.0804408607778057 1 1
0.256789811600225 0.252306015871735 1 1
0.181101744556081 0.178403302761423 1 1
0.277912882867478 0.272957912296964 1 1
0.209766018335736 0.205526853104309 1 1
0.367728443113563 0.361311449256432 0 0
0.118029613047075 0.115718371141556 1 1
0.219652062056406 0.215123422772385 1 1
0.0803187259021857 0.0786342200867969 1 1
0.197505264388558 0.193974867463535 1 1
0.139625461780619 0.137085096942358 1 1
0.0207457984395549 0.0202213293059578 0 0
0.164256831635876 0.161285394009375 1 1
0.256424898243425 0.251784734734607 1 1
0.218310405480159 0.214258987206754 1 1
0.12737594742166 0.125188147707652 1 1
0.138297706622105 0.136095815746041 1 1
0.212215971800809 0.208330310009628 1 1
0.217444632329027 0.213885380388362 1 1
0.167849259847276 0.164739180106774 1 1
0.277257533108676 0.272308481469562 1 1
0.289859653229337 0.284168066669866 1 1
0.39819810877845 0.391389265805724 0 0
0.189784817222429 0.186191956914418 1 1
0.0965666067839961 0.0948302749206796 1 1
0.233927047535535 0.229958934997308 1 1
0.257405272361743 0.252721801119644 1 1
0.233502727561723 0.229242876072841 1 1
0.30012318821185 0.294370749040343 1 1
0.162412265037519 0.158880164688674 1 1
0.212858389247789 0.209222714820066 1 1
0.124995054224415 0.122682031280555 1 1
0.189191456045362 0.185669614345454 1 1
0.288422502237073 0.283148349513156 1 1
0.253234310426747 0.248175207628364 1 1
0.304177209837627 0.298944413042523 1 1
0.269400122726795 0.26475892715305 1 1
0.317670664569654 0.311711723078016 1 1
0.229340697997345 0.224770184619652 1 1
0.234388703483416 0.230275068816849 1 1
0.140488063087359 0.138503596255597 1 1
0.128723533600263 0.126253807568082 1 1
0.208531561907489 0.205622538004488 1 1
0.205908527752247 0.202457701066463 1 1
0.255396194757517 0.250555508920549 1 1
0.261198901683198 0.256764186182907 1 1
0.261725381345077 0.257101842206096 1 1
0.265268758930736 0.260355065439812 1 1
0.372980619642459 0.365768408841295 0 0
0.231223961832606 0.227705756045695 1 1
0.398180484809703 0.391166244168603 0 0
0.145967491065133 0.142990773308409 1 1
0.223034553112561 0.219254055591728 1 1
0.156077911330411 0.152084438203506 1 1
0.187106570466794 0.183949247443415 1 1
0.124133455135657 0.122236279620396 1 1
0.287096733669336 0.282121666842521 1 1
0.202137006321866 0.198303604266672 1 1
0.178657986082159 0.175444452808321 1 1
0.122034720485176 0.120551244621514 1 1
0.20962453551789 0.205715807682053 1 1
0.179212658669401 0.175776484601728 1 1
0.368253698918767 0.360822179783335 0 0
0.0865391250529889 0.0847885116949196 1 1
0.179270819272642 0.175978342007774 1 1
0.249792703087227 0.244984577032328 1 1
0.105813130509558 0.103778579789509 1 1
0.227082769142241 0.222992326920285 1 1
0.223098999282824 0.218932887908834 1 1
0.129387864511005 0.127428415355215 1 1
0.258084606445367 0.253560508080758 1 1
0.183673206477371 0.180361917908415 1 1
0.178137156894876 0.17440574941795 1 1
0.146258138326026 0.143593266318668 1 1
0.314245684244254 0.307884480557861 1 1
0.259032890141129 0.253816399137073 1 1
0.076884572880031 0.0757545190056726 1 1
0.323048966533455 0.317596515996076 1 1
0.151543405014559 0.149164122775789 1 1
0.204248237365596 0.20026694636015 1 1
0.219686178692005 0.215276429502511 1 1
0.172772541944643 0.169509780484573 1 1
0.297813165930062 0.29205603641543 1 1
0.100179816624055 0.0992830556278371 1 1
0.188121916801019 0.184974466624906 1 1
0.174450412677983 0.17172698634245 1 1
0.300343508390906 0.295409078326699 1 1
0.24024479794153 0.236338817267 1 1
0.0721735807142042 0.0707227443344872 1 1
0.134752888563918 0.132739499933679 1 1
0.374643408755867 0.367078960418191 0 0
0.162263956900997 0.158335973558264 1 1
0.203561175217828 0.198980099504147 1 1
0.250870543233526 0.245780170554551 1 1
0.170412226108817 0.167521893118764 1 1
0.298595266103983 0.292632663653646 1 1
0.0411910820621956 0.0402740325200311 0 0
0.32760207859628 0.321163611910178 1 1
0.211630692167912 0.208340125747141 1 1
0.136184796972782 0.134081858977309 1 1
0.218355535884344 0.214591047211519 1 1
0.0348354237106622 0.0344894216230457 0 0
0.250771887230673 0.24564866182907 1 1
0.184598967798016 0.181386726193816 1 1
0.170965494757742 0.167050952255561 1 1
0.271864696680264 0.266877242708617 1 1
0.177368136718719 0.174183839900341 1 1
0.304499515102419 0.298825425638427 1 1
0.270755506493962 0.265666825377136 1 1
0.281479137126679 0.275734091841353 1 1
0.178136703571253 0.174673748956736 1 1
0.155736453691113 0.152741611113207 1 1
0.320653160943102 0.314878018330728 1 1
0.107991896110624 0.10598216775603 1 1
0.111156155860571 0.10929453231754 1 1
0.255747664357346 0.251421846524594 1 1
0.181725931647607 0.178395459246301 1 1
0.200923491204954 0.197472692401505 1 1
0.144269760794407 0.142361586579936 1 1
0.120788728934712 0.118530257338927 1 1
0.213528463962479 0.209924117704603 1 1
0.316370141344495 0.310967217284304 1 1
0.289140823704335 0.283609172495879 1 1
0.0951148069977342 0.0933205029646385 1 1
0.079369941271531 0.0782506699031279 1 1
0.131637281747689 0.129088614556062 1 1
0.250004775256797 0.245315659797746 1 1
0.199015260203809 0.195311471091315 1 1
0.236544187944471 0.232761269743708 1 1
0.164889588520725 0.162100058665456 1 1
0.203506207641787 0.198777869986521 1 1
0.278450741181094 0.272546803137912 1 1
0.215050057591192 0.21116077436567 1 1
0.0431089015657611 0.0426984991048921 0 0
0.258718464777386 0.25378734627365 1 1
0.163605024788728 0.160263321290405 1 1
0.176169109819299 0.172981749262881 1 1
0.118097126786299 0.115334366128654 1 1
0.311823348057007 0.305630757798345 1 1
0.160445762764859 0.158059654784728 1 1
0.149136916892261 0.146341233309202 1 1
0.138945752834106 0.137366076573559 1 1
0.217340776030389 0.212498957866217 1 1
0.0671701104933433 0.066153248759049 1 1
0.202964937295903 0.199194847597782 1 1
0.241293461893666 0.236745222864385 1 1
0.19346796657676 0.190139449998137 1 1
0.217481429214197 0.212467431354652 1 1
0.286463582041581 0.281764121902833 1 1
0.168360349630167 0.164966051822469 1 1
0.236929927435751 0.231156426499625 1 1
0.211041426277889 0.207880287031802 1 1
0.16825014347078 0.165115649990704 1 1
0.160544250887707 0.157012323896392 1 1
0.188839669891388 0.185818348808304 1 1
0.31563113258334 0.310612083147728 1 1
0.190243358216933 0.186425212018876 1 1
0.226465370693712 0.222188247326829 1 1
0.304384591893021 0.299065254947009 1 1
0.294119355171921 0.288639388294551 1 1
0.217114784302559 0.212880464641392 1 1
0.282439922646833 0.277051486932335 1 1
0.225266872256391 0.221079931085704 1 1
0.279599000722817 0.275241855164519 1 1
0.176055182591678 0.172657369597533 1 1
0.18682845807216 0.183994485245718 1 1
0.198871721110291 0.195214007563764 1 1
0.2220830814192 0.21723243286794 1 1
0.224704465795304 0.220622779628533 1 1
0.235678303853277 0.231554885293025 1 1
0.243519173542347 0.238675712038676 1 1
0.157120573977098 0.153489625178296 1 1
0.130247698901156 0.127951657382129 1 1
0.197526574870743 0.193672914577976 1 1
0.273294933417927 0.268204735987775 1 1
0.222563120583031 0.217716508796777 1 1
0.159296068848276 0.156444375120978 1 1
0.200308556012163 0.196241350503952 1 1
0.296891436495293 0.2914100234194 1 1
0.251053421603307 0.246092143782017 1 1
0.289780573406984 0.284509322956866 1 1
0.191471825798753 0.187658211009211 1 1
0.182500510027995 0.179356269577482 1 1
0.219876602910626 0.215751753554952 1 1
0.218363762926704 0.214201014458084 1 1
0.288912968577195 0.284277261652183 1 1
0.0638118840845847 0.0628281106681254 1 1
0.264889102859923 0.260607349198931 1 1
0.183937720853839 0.180697725981216 1 1
0.0990745610047262 0.0975786805638539 1 1
0.187756198600851 0.184525985866231 1 1
0.148855257167951 0.145983187947365 1 1
0.326609324380326 0.320574459242029 1 1
0.0485321706091384 0.0472501459974285 0 0
0.270297169491181 0.265438477138882 1 1
0.198714793861635 0.194813875921077 1 1
0.151202134023074 0.148369207834409 1 1
0.142014736795312 0.138744239102037 1 1
0.21012696288522 0.206123190152616 1 1
0.233221591088596 0.228608746965082 1 1
0.142721544753797 0.14003425096157 1 1
0.286189260250261 0.280667994674156 1 1
0.269184569184281 0.264172361187386 1 1
0.114081527368032 0.111874685531263 1 1
0.291722432029247 0.286328742341676 1 1
0.221931060106373 0.21828043979305 1 1
0.212894148758475 0.208865290645527 1 1
0.283334433268206 0.278390863596669 1 1
0.244276810081 0.240390590160366 1 1
0.163421617789267 0.159889065681239 1 1
0.127661237206303 0.125201447538681 1 1
0.168535917858648 0.165447037087388 1 1
0.276877103917108 0.271280618740489 1 1
0.283409865444879 0.278167083003775 1 1
0.323414756999025 0.317804647348077 1 1
0.148908463100649 0.146527928549554 1 1
0.150319329754685 0.148791554074338 1 1
0.108091582228095 0.106197077539496 1 1
0.224169997718227 0.220482850975913 1 1
0.245812744120909 0.241312534556693 1 1
0.195639308710245 0.191644131759744 1 1
0.110419546686952 0.108203107027418 1 1
0.137346412436582 0.134626301783878 1 1
0.0897921449589743 0.0889031820111248 1 1
0.129586276214283 0.12719223252425 1 1
0.168729914837074 0.165126190516702 1 1
0.199274706385066 0.195567030004913 1 1
0.211157798906632 0.20754444803489 1 1
0.234618280685434 0.230688273351808 1 1
0.0524468739042042 0.0516437059293972 0 0
0.277862237895647 0.272684299938214 1 1
0.246458280490143 0.241763172019144 1 1
0.167507822833209 0.164394451397994 1 1
0.216288354641135 0.211789038660947 1 1
0.0759092503746525 0.0741885754129624 1 1
0.254768762167268 0.250287801414703 1 1
0.173527592794781 0.170323412239053 1 1
0.201388827200219 0.197573812212148 1 1
0.130610377552294 0.128139089734109 1 1
0.2157296863287 0.211252303733137 1 1
0.193636617647351 0.190114751509029 1 1
0.261367203729419 0.256537492174581 1 1
0.0870954787514139 0.0852906602790705 1 1
0.183244615002507 0.180100686202805 1 1
0.218298599453913 0.214261410797988 1 1
0.233586875427773 0.229158678290406 1 1
0.220891244546275 0.21688158052671 1 1
0.235420126632476 0.230984182443468 1 1
0.259597693385173 0.254775621647532 1 1
0.239436834956716 0.234711273961305 1 1
0.168232705685584 0.165349613828073 1 1
0.302072247435062 0.296575121191137 1 1
0.19458266417031 0.190761520682956 1 1
0.201183701741525 0.197617199233937 1 1
0.0819179184098429 0.0803350508831051 1 1
0.106002254239885 0.103958604478715 1 1
0.259073172608258 0.254985199837285 1 1
0.195910112319795 0.192652238658139 1 1
0.185708826561267 0.18241509868549 1 1
0.25194179404902 0.247135548188527 1 1
0.183716691122638 0.180216472628918 1 1
0.196104313436184 0.192182952610239 1 1
0.215986814796126 0.211898860053699 1 1
0.208451633924044 0.205469458809748 1 1
0.204388105908299 0.200393403913291 1 1
0.284129116394964 0.278339254197267 1 1
0.103179984673349 0.100949232661189 1 1
0.292439270740806 0.287127392019845 1 1
0.240907967818195 0.23640473884043 1 1
0.231104126261905 0.226925322753383 1 1
0.0972554681440443 0.0950077392312485 1 1
0.0995713062118894 0.0977031997840725 1 1
0.364938001688585 0.359137803756213 1 1
0.171394239134471 0.168156253893938 1 1
0.153564880804797 0.150385934950319 1 1
0.108303404151856 0.105929730037544 1 1
0.191890956848589 0.188383089419782 1 1
0.0998745064683589 0.0977687374991845 1 1
0.182989659181501 0.179760161069158 1 1
0.185020065522023 0.181102739337708 1 1
0.112390500380827 0.110480407155961 1 1
0.19018080866719 0.187192745268715 1 1
0.223421174058335 0.219280066307446 1 1
0.256909729481193 0.252374995628052 1 1
0.111564001802272 0.109309541922629 1 1
0.243140960715806 0.238515062888455 1 1
0.247599941410829 0.242744932647715 1 1
0.328105595273546 0.322951974310364 1 1
0.446575567115927 0.438802991819477 0 0
0.0460391204768792 0.0456978377802809 0 0
0.0897377998157352 0.0879979644452998 1 1
0.240312123658784 0.235851238183417 1 1
0.267195482697178 0.261326159592928 1 1
0.187473046570887 0.183790315256592 1 1
0.138810757691474 0.136530088629637 1 1
0.128492947045075 0.126057589662663 1 1
0.122096168648489 0.119870865345636 1 1
0.283179203126055 0.278413541780876 1 1
0.137994030512182 0.135357267191174 1 1
0.161830657134718 0.15816051601035 1 1
0.127220012147005 0.124379833407581 1 1
0.140065801875864 0.138071792638084 1 1
0.109995771399539 0.107045209617463 1 1
0.258811357569797 0.253963956926945 1 1
0.178481746912091 0.17547654557104 1 1
0.0693717428311522 0.0679481507302897 1 1
0.145642753978924 0.143058744693541 1 1
0.205495949350591 0.201188336346225 1 1
0.192309951363385 0.188803128995942 1 1
0.254804139815221 0.250448590859735 1 1
0.349094799212432 0.343090325461626 0 0
0.181506245712225 0.178313411187598 1 1
0.241853187988449 0.237486150538847 1 1
0.218227281581281 0.215124035487505 1 1
0.236370551075342 0.23205293929785 1 1
0.308939567362125 0.303593406069823 1 1
0.239719001751397 0.235657349544851 1 1
0.156084004670916 0.152261844980792 1 1
0.310013556528179 0.304202751567618 1 1
0.210685820871722 0.206213224133475 1 1
0.150909232847701 0.148032114865889 1 1
0.342120701222572 0.336108144996862 1 1
0.117500266630313 0.113989517661961 1 1
0.179088882172249 0.176016781816023 1 1
0.232668754799601 0.22846608698166 1 1
0.141578930622465 0.138543567334384 1 1
0.336708511715135 0.330818421486031 1 1
0.159443970657569 0.156084721370646 1 1
0.128359896549062 0.126161208789103 1 1
0.0910660462386126 0.0890031157375287 1 1
0.26320697854808 0.257632107803736 1 1
0.102431019968818 0.100195170074217 1 1
0.144285282465912 0.142234765118978 1 1
0.138003303419154 0.135617810797546 1 1
0.312962496572094 0.307130710049109 1 1
0.149465488755285 0.14657523884682 1 1
0.283768793884231 0.279016921821587 1 1
0.241218177181151 0.237129674704783 1 1
0.115897619750612 0.11364437622338 1 1
0.24000387199514 0.235910011689231 1 1
0.201840792129064 0.196799928972861 1 1
0.100168756422349 0.0984153221100891 1 1
0.192241598097803 0.188886036597805 1 1
0.187003576857587 0.18310202236785 1 1
0.149100062568457 0.147179595822918 1 1
0.250326971444209 0.245460469857338 1 1
0.188866330277893 0.185262331716787 1 1
0.250115135632539 0.245438491166026 1 1
0.130650434613167 0.128178327426331 1 1
0.275927225149714 0.271181570210133 1 1
0.189682763234709 0.187087173005978 1 1
0.356375250711856 0.349897118842668 1 1
0.248032907136723 0.243540591094031 1 1
0.262134033049536 0.256900217407399 1 1
0.185028400967118 0.181796523953521 1 1
0.201811318943944 0.197485831954472 1 1
0.120384300035555 0.118250641465657 1 1
0.238492226483179 0.234281100912752 1 1
0.139221684947969 0.13612298311813 1 1
0.162962684169336 0.160227769359255 1 1
0.142779266267317 0.139661130051404 1 1
0.237823832425709 0.233503980790249 1 1
0.197545464805672 0.194392585664006 1 1
0.168534219362974 0.165740529691559 1 1
0.148162720055796 0.145443714708265 1 1
0.202817673164966 0.1996026988556 1 1
0.0813731073392133 0.0798078817198598 1 1
0.136385000696807 0.134033421950356 1 1
0.165006136491518 0.162157183314085 1 1
0.190037552676237 0.187046706390879 1 1
0.127702645119829 0.124041435516863 1 1
0.223599215264466 0.21919572642811 1 1
0.0719590145744041 0.0699206787528276 1 1
0.151656160489764 0.149056880941678 1 1
0.298639290779765 0.292644158960813 1 1
0.0173967554987775 0.0179526346193766 0 0
0.148151327757318 0.144547383517658 1 1
0.262009084966513 0.257300073321003 1 1
0.273193880157823 0.267853697488211 1 1
0.213321073119555 0.209566963600224 1 1
0.186922892681889 0.183448988622302 1 1
0.171435056191583 0.168135011907754 1 1
0.235004129579099 0.230908417038045 1 1
0.169813876394546 0.166907481938066 1 1
0.0797544379811632 0.0784184401201263 1 1
0.266699776516027 0.262026746124116 1 1
0.180373397960254 0.176712398441281 1 1
0.0770759171488265 0.0754250151903888 1 1
0.121540452664406 0.119530911654962 1 1
0.266630594506603 0.261842070381327 1 1
0.170137972448064 0.167180067218262 1 1
0.314971920439405 0.309129479916232 1 1
0.245137024974335 0.240810382132363 1 1
0.0808328454108377 0.0788736323041188 1 1
0.325205438395401 0.319132075590902 1 1
0.13480559755788 0.132375216281067 1 1
0.153108579156605 0.150629452158098 1 1
0.206425280724743 0.202189110173415 1 1
0.318722355915866 0.312648279101174 1 1
0.141030953811018 0.138772588302982 1 1
0.332546885449582 0.326620694919991 1 1
0.210249721354485 0.206060027700462 1 1
0.214755469907162 0.210192811110421 1 1
0.165189115575553 0.162000833605041 1 1
0.315232433103902 0.309441483006386 1 1
0.20244790843286 0.197943004822141 1 1
0.0853434216953339 0.0833180913907497 1 1
0.265740575782715 0.261122314712994 1 1
0.203206104986511 0.199441063683788 1 1
0.183121244784848 0.179359928894145 1 1
0.244563089048498 0.24048037090338 1 1
0.141738951062304 0.138880991883104 1 1
0.295299972182995 0.289917045186362 1 1
0.260731304594705 0.255570343752057 1 1
0.0868449470527789 0.0852601415688441 1 1
0.168255263185594 0.16494078692125 1 1
0.236130003989999 0.231931851783748 1 1
0.216866621613932 0.212836368568088 1 1
0.251850555576573 0.24722780160182 1 1
0.343756938962149 0.337579397641198 0 1
0.152387687731095 0.149277955125039 1 1
0.202579268788553 0.198864934462877 1 1
0.211274082568897 0.207700261353227 1 1
0.186241020780695 0.182972087874319 1 1
0.173217013393993 0.169919843969643 1 1
0.211766900993352 0.207846974190407 1 1
0.186512832943595 0.183494484028452 1 1
0.224132211513372 0.22023888251891 1 1
0.12004773929576 0.117933615926339 1 1
0.171847105757726 0.169250416296929 1 1
0.269133571172101 0.264195215074686 1 1
0.185139438854767 0.181657577018042 1 1
0.231370965419366 0.227247278052545 1 1
0.249229366631649 0.244816787117417 1 1
0.24256638797149 0.238579990417426 1 1
0.0843652958943186 0.0836103122621782 1 1
0.110208914102488 0.1074509233476 1 1
0.215385849467872 0.210676252915099 1 1
0.169763348423032 0.166436744277496 1 1
0.27412779822597 0.26978552593666 1 1
0.186474286765162 0.182986634661826 1 1
0.19522403110591 0.191427727377863 1 1
0.185351268396604 0.181780907236797 1 1
0.185337291513185 0.182279077205296 1 1
0.203816739904251 0.200128336984676 1 1
0.208268595846162 0.204113911290367 1 1
0.104839661087537 0.10302285626504 1 1
0.124168202286924 0.122566365229125 1 1
0.168826984036298 0.165695012926758 1 1
0.197515392848056 0.194175720962342 1 1
0.203813729851145 0.199829499845689 1 1
0.252889651336735 0.247935678819785 1 1
0.0388041802908447 0.0379758873362904 0 0
0.15523463961112 0.152679677573537 1 1
0.237506020677395 0.233583643512841 1 1
0.168478190686734 0.165835837697922 1 1
0.129964782647536 0.128607864199687 1 1
0.281616759748438 0.276302436123219 1 1
0.175973184702208 0.172739666747624 1 1
0.2538614331087 0.249431848501694 1 1
0.169315614840017 0.16526071129442 1 1
0.18438044174186 0.181477277522909 1 1
0.152458826548378 0.14935947047052 1 1
0.313335708326726 0.307424333255342 1 1
0.247170744075154 0.242715042984959 1 1
0.138833882592088 0.1351214767832 1 1
0.185429368823448 0.181853870461098 1 1
0.142810210668541 0.140486901494432 1 1
0.197000591958359 0.19348879223864 1 1
0.104950021294408 0.102701204694279 1 1
0.200842931714807 0.196871965384611 1 1
0.264630978400904 0.26001247076869 1 1
0.0926030336450815 0.0906610459026148 1 1
0.226298115548879 0.222352277553986 1 1
0.0758106839406547 0.074364001845491 1 1
0.136449890564642 0.134446439720945 1 1
0.152906856696791 0.1504929152395 1 1
0.113593118328208 0.112187825523665 1 1
0.212769328752239 0.208965799060038 1 1
0.201723592004708 0.19801666132693 1 1
0.188930581252173 0.185551098193088 1 1
0.287119088788708 0.282236941446185 1 1
0.282426050229432 0.277376440215386 1 1
0.0345258686625842 0.0328752403369144 0 0
0.224758127197611 0.221130700838553 1 1
0.163599263187728 0.160244855417377 1 1
0.175339650710755 0.172246576812675 1 1
0.160303776863683 0.157260351788454 1 1
0.0610540958696511 0.059833026231815 1 0
0.197567325529465 0.194122821478464 1 1
0.218878881336113 0.214924189149535 1 1
0.205356488258263 0.201536828551786 1 1
0.135536051270956 0.133120426593534 1 1
0.138534476860976 0.135285018863696 1 1
0.447379578125043 0.439487807059573 0 0
0.149046665245265 0.145702041831828 1 1
0.24443674886822 0.240133631199538 1 1
0.240923073448922 0.236526506244281 1 1
0.0266195053975266 0.0259151700935508 0 0
0.109969425978006 0.107889226434866 1 1
0.250327061563446 0.246900246470595 1 1
0.301809393441685 0.296668709434757 1 1
0.290778396716146 0.28497042971497 1 1
0.320516609045303 0.314379245131269 1 1
0.204451470663698 0.20097031940124 1 1
0.170340648065468 0.167088200556186 1 1
0.23272267390603 0.228358052195899 1 1
0.140917764056276 0.138201193018839 1 1
0.235792911530397 0.231647519366541 1 1
0.171521961856321 0.168406620141092 1 1
0.173430756272979 0.170112186800771 1 1
0.256122634556693 0.251331143182665 1 1
0.257601232420385 0.252182537371015 1 1
0.333359237436138 0.326844207910168 1 1
0.188271193863563 0.184999714438793 1 1
0.336408135482311 0.329616268759681 1 1
0.273326345882147 0.269181143540503 1 1
0.18749962122323 0.184064481200666 1 1
0.217972978421586 0.213882600937112 1 1
0.212780366026196 0.208993954196627 1 1
0.155239348995158 0.152742326985758 1 1
0.218598000588393 0.213617567585633 1 1
0.269390916602143 0.264526525528139 1 1
0.0908792547628638 0.0893336086739156 1 1
0.254389133082788 0.24976066880217 1 1
0.265111347551274 0.260498132151022 1 1
0.264941579779471 0.261023809007864 1 1
0.236954734994134 0.232852913369259 1 1
0.113939478565074 0.1100716482413 1 1
0.241950909576352 0.237342915684788 1 1
0.205047749452867 0.201393497209322 1 1
0.332341740944944 0.326567749124489 1 1
0.204885856478381 0.200938114124669 1 1
0.331742575057209 0.325951805380858 1 1
0.269954967549815 0.264714030605936 1 1
0.0809966716262225 0.0796124283024161 1 1
0.303819249279736 0.298363322298553 1 1
0.215078362593655 0.211041387424948 1 1
0.23272393113256 0.228325300286647 1 1
0.176914220505063 0.172987596168016 1 1
0.197506464776923 0.193893293717961 1 1
0.143600915573473 0.140964542860015 1 1
0.209450048329886 0.205331703309381 1 1
0.239759358300017 0.235045884294901 1 1
0.19255653211414 0.188772462803807 1 1
0.117212905055699 0.114681609953764 1 1
0.112543092093368 0.110828623385059 1 1
0.143540571315836 0.140294045040143 1 1
0.220422218947212 0.216724613781774 1 1
0.177844377724103 0.174740077322557 1 1
0.238028324183762 0.233215290558935 1 1
0.135865070153288 0.133665499977568 1 1
0.119425832656596 0.117333133527848 1 1
0.274666891728035 0.269572347820417 1 1
0.168704317041175 0.165766169847265 1 1
0.201209248907227 0.197549497292363 1 1
0.234079508735432 0.230251278741899 1 1
0.0303229666771122 0.0295160960097438 0 0
0.198378350790481 0.194812836993236 1 1
0.0764818137924919 0.0751634378348002 1 1
0.10878093583016 0.106906498636584 1 1
0.162950552926827 0.159636309560097 1 1
0.223849108004338 0.219581984937102 1 1
0.139642197736008 0.137085873630028 1 1
0.101868962092405 0.0996674136418273 1 1
0.206841121159475 0.202963665101431 1 1
0.0987474282273091 0.0967810793259959 1 1
0.302710449065257 0.296725701940449 1 1
0.163452302743974 0.159902366687788 1 1
0.256651344700863 0.251907660970742 1 1
0.318161869150879 0.312608324949921 1 1
0.191068714651905 0.187724698546053 1 1
0.174809868344843 0.171563996916201 1 1
0.312111650189377 0.306649691270934 1 1
0.285622118126904 0.28015768675415 1 1
0.159141171993772 0.156200780601277 1 1
0.241538448631668 0.237936140805589 1 1
0.225799998752769 0.221619981740366 1 1
0.268788931872626 0.263878660846427 1 1
0.0645949049321678 0.0634393795192131 1 1
0.15358814598902 0.151203232290381 1 1
0.329968901585426 0.324022359839809 1 1
0.221852661083361 0.218062822159212 1 1
0.153021326329653 0.14984414402287 1 1
0.28168646242979 0.27660714117933 1 1
0.14260362561904 0.140787057279392 1 1
0.140142959138232 0.138105699942995 1 1
0.100407928300879 0.0984366637837107 1 1
0.253607447638939 0.248248522383089 1 1
0.10189948149072 0.10004664050811 1 1
0.286930009571354 0.282098211424278 1 1
0.189662514384817 0.185831371352559 1 1
0.202370610448278 0.199225401905332 1 1
0.237550299472603 0.232917404099238 1 1
0.0417263570443139 0.0408270815602709 0 0
0.21676300258053 0.212844926958719 1 1
0.168485939835226 0.166334527286174 1 1
0.0715416524210631 0.0706037630246481 1 1
0.29015678226675 0.284148300600029 1 1
0.220187466776652 0.216131628555334 1 1
0.133591440895205 0.131023869525462 1 1
0.154777833612086 0.152063928338438 1 1
0.331472125207195 0.32539090418792 1 1
0.225153823611184 0.220896514933541 1 1
0.27716190538603 0.272172718862313 1 1
0.191148277817044 0.188117981795553 1 1
0.259424033092742 0.254636035732712 1 1
0.145778272517845 0.143019864400313 1 1
0.024548494020716 0.023806487728002 0 0
0.174143722205613 0.171016378973251 1 1
0.258278248924182 0.254462817688232 1 1
0.149068625623438 0.146408694586334 1 1
0.185571400933007 0.182522135174895 1 1
0.112978036208519 0.110588140279966 1 1
0.262575360217462 0.25786274647521 1 1
0.328448116872081 0.322362110934792 1 1
0.214517851176686 0.210071026033249 1 1
0.246732327449771 0.24199012211966 1 1
0.101728376673444 0.0997828249017857 1 1
0.29241648475604 0.286840467188342 1 1
0.049751067396041 0.0487233432329517 1 1
0.12268412787261 0.12008151698649 1 1
0.213808771804405 0.209716397814015 1 1
0.173233118534246 0.170774612824965 1 1
0.358082967971214 0.351487193032481 0 0
0.32789219611253 0.321355950990938 1 1
0.150483381632282 0.147913827131794 1 1
0.166251554942792 0.163244643730391 1 1
0.227936755168921 0.223336888707304 1 1
0.195017391724795 0.190957098413971 1 1
0.308641786205328 0.302631641115278 1 1
0.0940120290450634 0.0925119107382713 1 1
0.328629690362847 0.322523425744253 1 1
0.264488293224428 0.259416745400983 1 1
0.194868364174539 0.191619530552969 1 1
0.163953080020203 0.160796333921876 1 1
0.186134228477224 0.182778435626365 1 1
0.0831791416621829 0.0816831492923388 1 1
0.230808023049721 0.226592231636123 1 1
0.144995525406408 0.143162075355291 1 1
0.311045136917927 0.305372481715363 1 1
0.224131703705071 0.21985918072359 1 1
0.161229330539978 0.158332306793883 1 1
0.200365754273036 0.196681020567505 1 1
0.199458397341174 0.195903572321936 1 1
0.161842077556116 0.160095799213169 1 1
0.127787510346951 0.125159849952922 1 1
0.193156210979235 0.189817373754999 1 1
0.238770145100087 0.234092158481009 1 1
0.0616657919484326 0.0605799019221946 1 1
0.280227560477772 0.275100772196808 1 1
0.156307674069442 0.153570258906286 1 1
0.325248146690844 0.317831600927664 1 1
0.343171059012259 0.336623915677799 1 1
0.243876336607355 0.239379677226101 1 1
0.167199045699699 0.164477152437889 1 1
0.17797842055593 0.174321023790213 1 1
0.409526010602692 0.401820035393095 0 0
0.131503194679659 0.129020407917661 1 1
0.0751824838852299 0.0734757725341262 1 1
0.267117263497836 0.262010626589005 1 1
0.154469055452617 0.151496004648284 1 1
0.181336379124762 0.177677652177149 1 1
0.22109912241443 0.217840440042016 1 1
0.347364424098678 0.340788907656541 0 1
0.2082939133295 0.204645782673743 1 1
0.201945416691161 0.198643939267642 1 1
0.138768228483043 0.135896807372087 1 1
0.330138634751095 0.322508681939013 1 1
0.122752266258322 0.120133985174332 1 1
0.25041472305475 0.246240502285659 1 1
0.311167925383012 0.305163616720931 1 1
0.164943070050433 0.161919270502078 1 1
0.147186486236296 0.14450266676771 1 1
0.165481990890517 0.162752653916215 1 1
0.119851744493104 0.118294144015948 1 1
0.203630892982447 0.199460382558415 1 1
0.199766533035709 0.196519361967339 1 1
0.0902511947705091 0.0885025957646371 1 1
0.137277270517287 0.134352216241815 1 1
0.131573069422233 0.12936711042576 1 1
0.199399219306959 0.196790255886003 1 1
0.32417999131335 0.318576768405821 1 1
0.199088581515682 0.194610138868372 1 1
0.199516929304206 0.196101022664919 1 1
0.159502487907849 0.156579473265226 1 1
0.171000100775665 0.168301255501212 1 1
0.152898429558441 0.150413421721355 1 1
0.314199162492449 0.308595237802027 1 1
0.0988946589284005 0.0965256417914748 1 1
0.235538844419024 0.230821616808874 1 1
0.243706265899792 0.239376694029474 1 1
0.196539955814125 0.192670902185095 1 1
0.274576651871497 0.270147635598647 1 1
0.200767390795177 0.197236758762688 1 1
0.237760179817895 0.232600568231789 1 1
0.170645980980972 0.16706970688216 1 1
0.164352929325485 0.161516142635767 1 1
0.196701262694422 0.193430130057912 1 1
0.150171860277339 0.147366998697083 1 1
0.176637277391957 0.173393393444533 1 1
0.250383849645004 0.246133591157675 1 1
0.269445632148315 0.264029139082567 1 1
0.205412805119326 0.201035023465554 1 1
0.160393639322626 0.157390732088 1 1
0.110109160252701 0.108401923794368 1 1
0.184844249795474 0.181418376158507 1 1
0.332029551563657 0.326378213082002 1 1
0.178675951158255 0.1751523109882 1 1
0.294936345731421 0.28875758930679 1 1
0.251195211115071 0.246493783146666 1 1
0.0979365871838418 0.096059149414233 1 1
0.251071442434893 0.245716903849269 1 1
0.249929052467854 0.245613808927959 1 1
0.227034847562353 0.22298046206163 1 1
0.19724743580194 0.193149712854204 1 1
0.0151147821355137 0.0150847481431013 0 0
0.235943164031367 0.231286971314936 1 1
0.174890150935046 0.170471359767952 1 1
0.251988803039351 0.246760272793311 1 1
0.262809798031776 0.258234269725129 1 1
0.231821467218307 0.227300626938333 1 1
0.151542501358429 0.149342641608782 1 1
0.303356601717142 0.298502522721573 1 1
0.0574860076783565 0.0563633153380904 0 0
0.226305727706416 0.222176387812393 1 1
0.222503271375377 0.218499217288653 1 1
0.142332737894741 0.139628982487596 1 1
0.246287720970567 0.241519255989821 1 1
0.211933959478116 0.208319774226493 1 1
0.238681422981112 0.234486258257001 1 1
0.24627951035825 0.241753941678591 1 1
0.12245653293549 0.119749778732229 1 1
0.225776822878065 0.220591362982522 1 1
0.124171911307586 0.121926784151637 1 1
0.191737653167965 0.188267988208308 1 1
0.264804086071128 0.2597612022143 1 1
0.321593901442302 0.315409660552386 1 1
0.229213066216667 0.224545007146399 1 1
0.0953456788885101 0.0928180293850261 1 1
0.01301226824943 0.0124803339857593 0 0
0.312028270580724 0.306356293062761 1 1
0.432933166148924 0.424860734103841 0 0
0.38182699998718 0.374137734134569 0 0
0.290721558152486 0.285703393351869 1 1
0.185366007526831 0.181896314200381 1 1
0.246131567383743 0.241736875532451 1 1
0.0625097883208888 0.0614799582468397 1 1
0.206298664003568 0.203040960558005 1 1
0.127245156042255 0.125327792109747 1 1
0.149140361460984 0.146302380494635 1 1
0.271370343839986 0.266575005718321 1 1
0.381126557405481 0.374186035692692 0 0
0.186163278747207 0.182705899117905 1 1
0.359954933416716 0.353587791215982 0 0
0.16143115008484 0.158715762185226 1 1
0.288833340695274 0.283385502138472 1 1
0.352446752848378 0.345485986679626 0 0
0.179218358515611 0.17641276590433 1 1
0.115633135609876 0.112929858474829 1 1
0.135972080467662 0.133495965339915 1 1
0.288666999225782 0.283437548822586 1 1
0.201640838227284 0.197919920812876 1 1
0.252561784531851 0.248353487063037 1 1
0.160382319078855 0.157694052350327 1 1
0.239819945270621 0.234484497612405 1 1
0.311442717491956 0.305780912855899 1 1
0.180673383119408 0.177433952551349 1 1
0.257599729130988 0.252953491019734 1 1
0.191937874477829 0.187880090540084 1 1
0.271313861752549 0.266935392365311 1 1
0.193792933994513 0.190006388395758 1 1
0.181931901737012 0.178683789260844 1 1
0.312453887175602 0.306442962466336 1 1
0.314246013279177 0.308598976452238 1 1
0.317314561074351 0.31167646055271 1 1
0.175979500611442 0.17287527178206 1 1
0.215807431598206 0.212057703733589 1 1
0.121205850808356 0.118980892457267 1 1
0.0540778298945222 0.0530303796126244 0 0
0.139597958059248 0.136824900191513 1 1
0.175949837472561 0.172756103442501 1 1
0.152683392863112 0.149169318019962 1 1
0.172043443427049 0.168736620928147 1 1
0.235907767698883 0.231306111158912 1 1
0.0798428101750823 0.077638070835526 1 1
0.161815773233133 0.159109771646804 1 1
0.283114432544402 0.277155108047026 1 1
0.163181655681078 0.160002395786882 1 1
0.15863340161878 0.156368277102093 1 1
0.16516564860542 0.161993220257059 1 1
0.166901356554337 0.163234056227386 1 1
0.145778586008443 0.143972568409546 1 1
0.172575114145822 0.169716918752377 1 1
0.167836972443646 0.164588817820171 1 1
0.197957672146466 0.194719831165064 1 1
0.253159848207009 0.248294667136055 1 1
0.118383260969656 0.116115406561622 1 1
0.0818805054739495 0.0804379182730008 1 1
0.212684943679171 0.208779486972858 1 1
0.117812600702563 0.11566740879319 1 1
0.207149897635533 0.203341732409305 1 1
0.156357982079819 0.153478719204446 1 1
0.207092437720641 0.203973574839155 1 1
0.117568732240877 0.115612126688962 1 1
0.0830660976077131 0.0814379490068208 1 1
0.221437405790269 0.217193617602116 1 1
0.321193931251415 0.315498405399473 1 1
0.0864076390716629 0.0854781669868154 1 1
0.173898334715638 0.170586004205181 1 1
0.16060789638358 0.156908629965246 1 1
0.20593993055751 0.20220417363736 1 1
0.115125962566835 0.112888884070896 1 1
0.261768144105525 0.257025282920371 1 1
0.254002296153832 0.249343770878419 1 1
0.131482880453037 0.129244742136432 1 1
0.204183698491285 0.200020412983252 1 1
-0.0523647822079992 -0.0513882556621792 0 0
0.218716277376985 0.215510437975967 1 1
0.276241515841378 0.270464542746968 1 1
0.124786127577486 0.12324877357434 1 1
0.0753533196125169 0.0747750656201434 1 1
0.234880539622853 0.229707273888367 1 1
0.2679173641312 0.262673921496877 1 1
0.290413233026576 0.284741568563666 1 1
0.138343920446711 0.135803635127843 1 1
0.248851202885958 0.244316075793601 1 1
0.179666656760187 0.17613551754566 1 1
0.351089718053392 0.345019454669433 0 0
0.284237136939097 0.279007184283472 1 1
0.21677129237132 0.213155179886658 1 1
0.239903375637861 0.235883595625154 1 1
0.149128952704749 0.146402446200297 1 1
0.245990409550584 0.241580489053871 1 1
0.19088349060735 0.187145295563881 1 1
0.224116911781345 0.219994322817094 1 1
0.237277189687969 0.233186252211811 1 1
0.10098026976333 0.0989858644042458 1 1
0.234617873912726 0.230239772538808 1 1
0.171192035740731 0.168035562819999 1 1
0.242548796680388 0.237508163291663 1 1
0.216946282118823 0.213208610995713 1 1
0.203987236459856 0.200462293483294 1 1
0.155624850775771 0.152785105326252 1 1
0.0882869889917143 0.0867933111895795 1 1
0.341087401393827 0.333888453367481 1 1
0.161264920441011 0.158371862290644 1 1
0.315621642581955 0.310193567064526 1 1
0.18027328136734 0.177978845944977 1 1
0.295001678415407 0.289376350354305 1 1
0.201046629496812 0.19678510451568 1 1
0.221816110307247 0.218669694679448 1 1
0.0971012375624981 0.0952891726483168 1 1
0.0876732364342677 0.0868553350798283 1 1
0.313477221201464 0.307946914306113 1 1
0.233092720706389 0.229214814304623 1 1
0.259011506838708 0.254161484744952 1 1
0.295011812859055 0.289015849768577 1 1
0.157828008764162 0.155096727513523 1 1
0.120704157331668 0.118311585089327 1 1
0.237951527704122 0.233104845148754 1 1
0.172488919317826 0.169551822302027 1 1
0.196331517402951 0.192541018066854 1 1
0.32226301111289 0.316382687891897 1 1
0.360153450067353 0.353621360824867 0 0
-0.019038499411083 -0.0186891084772731 0 0
0.335713413043094 0.329241152255121 1 1
0.174396299129801 0.171483047137622 1 1
0.115881658493972 0.113459971007581 1 1
0.144241872882075 0.140952511704014 1 1
0.177641279640669 0.174948439020299 1 1
0.183964443433166 0.180491693443796 1 1
0.119308463249674 0.11688404122282 1 1
0.0986479569160971 0.0962139710146164 1 1
0.243621392340563 0.239096429956769 1 1
0.13378255692599 0.131201476096939 1 1
0.190085546325067 0.186491587189228 1 1
0.253594175169639 0.248019338681719 1 1
0.169915392615856 0.166748723122788 1 1
0.196331333391652 0.193593302893891 1 1
0.0872725500177116 0.0855799805997209 1 1
0.279066465239009 0.273649615869553 1 1
0.240049390616158 0.235557007132946 1 1
0.0833463664137474 0.0819346923486282 1 1
0.231476310085081 0.227165347375895 1 1
0.280167588806271 0.275876063808868 1 1
0.294173064828829 0.288714672524448 1 1
0.269533988105718 0.264783964865027 1 1
0.215868554376758 0.211884422073676 1 1
0.189833860779527 0.186465628638073 1 1
0.247664883878834 0.24293755198894 1 1
0.17435757766691 0.171433001244674 1 1
0.179618571808788 0.176011338012234 1 1
0.122932972929682 0.120564590372834 1 1
0.132568529607989 0.130403090809167 1 1
0.243520408867802 0.238566068205225 1 1
0.195973004715407 0.192411256924825 1 1
0.291815512798113 0.28669980805956 1 1
0.253326710128614 0.248388042423024 1 1
0.154014526335119 0.151207499572697 1 1
0.15937816360209 0.156620786644875 1 1
0.159046599076795 0.156651988379635 1 1
0.129555695682346 0.127096092317884 1 1
0.223338946613505 0.219031825898707 1 1
0.184096938489484 0.1807434908028 1 1
0.240660410994515 0.236574371610194 1 1
0.159251360588923 0.156690571581304 1 1
0.217492082530651 0.212484145862289 1 1
0.200755176455346 0.197937902010519 1 1
0.2640610151647 0.258088094860878 1 1
0.258129358833364 0.253170869199913 1 1
0.27063059039654 0.265786851234709 1 1
0.199867675311112 0.19623059567995 1 1
0.291928347077962 0.286283436827152 1 1
0.224393030790794 0.221394355383841 1 1
0.137933417752458 0.135415936726914 1 1
0.105922955555302 0.104180536322567 1 1
0.225355166307258 0.221527740016494 1 1
0.200471687412189 0.196788968749636 1 1
0.222263966111906 0.217190688506623 1 1
0.125483190965068 0.123231307452933 1 1
0.321947480580358 0.316336068806438 1 1
0.129029142609333 0.126362095752453 1 1
0.17474314952743 0.171660802603146 1 1
0.109681097855065 0.106669496417837 1 1
0.175053269354427 0.171048382941612 1 1
0.285229688611638 0.280036950452178 1 1
0.21259861609151 0.20849107742053 1 1
0.0484364920216583 0.0474379518919083 1 1
0.141310629974392 0.138815203201728 1 1
-0.0612199630277996 -0.0601149983644528 0 0
0.274936204039407 0.270050185854347 1 1
0.224936394730822 0.221114443632587 1 1
0.0741729149802722 0.0728396593437559 1 1
0.167073086308621 0.163944202222981 1 1
0.380984102024014 0.374262396621108 0 0
0.180154098187643 0.176352800473115 1 1
0.305907870283122 0.300515237367116 1 1
0.225045681115132 0.221215464967532 1 1
0.256677395246189 0.251801899077202 1 1
0.181153286971913 0.178007996800239 1 1
0.250497400978131 0.245824521331577 1 1
0.304425544173869 0.298282940064463 1 1
0.149943491188354 0.147518819080089 1 1
0.162420623446019 0.159725792675599 1 1
0.13019382035525 0.128115456341211 1 1
0.189717670633048 0.185921863442396 1 1
0.342487040860868 0.335883120018319 1 1
0.0933644364102286 0.0915578937293408 1 1
0.0990890743327166 0.0972440782361098 1 1
0.212060278151445 0.207991864731587 1 1
0.217947942443111 0.213825246986795 1 1
0.150690871610388 0.148463537452493 1 1
0.0968332512326727 0.0947775679686495 1 1
0.137975528568198 0.135379031451516 1 1
0.184930252398758 0.181800268191796 1 1
0.0903943040550094 0.0892998393424565 1 1
0.186127095104223 0.182559317864935 1 1
0.159617385522579 0.15667384099278 1 1
0.162451714177176 0.159644859892802 1 1
0.148840940642141 0.146363096162558 1 1
0.140563950660139 0.136793357197504 1 1
0.138216205025434 0.135813620652898 1 1
0.127162706178283 0.125146619992486 1 1
0.315741726105312 0.31044440456347 1 1
0.173167423098913 0.169913380170536 1 1
0.230393724048021 0.226395159151604 1 1
0.0496905154069828 0.0495501770442184 0 0
0.16713698980747 0.164381179587877 1 1
0.171134779570612 0.168336312704287 1 1
0.191800680334775 0.188141803905907 1 1
0.148860205290591 0.14606892061564 1 1
0.251079119437329 0.246256281228234 1 1
0.205528595870674 0.201545806911702 1 1
0.212018298787192 0.208421053723732 1 1
0.258459474898481 0.253104973662898 1 1
0.192967098268145 0.189240918941718 1 1
0.156306632374647 0.153331132957865 1 1
0.176406434874723 0.173764153790528 1 1
0.177763299630844 0.174517234513035 1 1
0.273726639585222 0.26867477936251 1 1
0.188041862497698 0.184394798073717 1 1
0.262410537991604 0.258028755277178 1 1
0.278987274460563 0.273531302791412 1 1
0.156223875475929 0.153356831626549 1 1
0.270259767504713 0.265079758228418 1 1
0.209600302695249 0.20677391456714 1 1
0.16741745547678 0.16398439355315 1 1
0.072753936945298 0.0716423323175334 1 1
0.207349784229709 0.203318792886283 1 1
0.272064763319275 0.266643101881655 1 1
0.274315241740602 0.269088596886416 1 1
0.216126105991796 0.212440721781693 1 1
0.241256954003649 0.237422697693877 1 1
0.223695400373606 0.218997868354999 1 1
0.229436490254544 0.224431625151069 1 1
0.207307884090642 0.202835201135804 1 1
0.187244589621132 0.183109496414167 1 1
0.259266621015373 0.254991744915941 1 1
0.191328373689812 0.187657382782304 1 1
0.251443068985544 0.246988896222435 1 1
0.3294134968777 0.323510712855619 1 1
0.245206509433762 0.241300114160606 1 1
0.274637296787596 0.26933358738112 1 1
0.36473933800591 0.35777045651904 0 0
0.212706053281869 0.20895644004718 1 1
0.227554519187235 0.223682035440975 1 1
0.16337906200076 0.160579912911625 1 1
0.206445577927506 0.203287497209925 1 1
0.12366866022294 0.121621234759449 1 1
0.242027610943693 0.236824819523403 1 1
0.155823478735706 0.152807171276879 1 1
0.265065957627785 0.260105632237102 1 1
0.162080314105405 0.159134421995848 1 1
0.230480141420092 0.226500958025969 1 1
0.334202795348678 0.327554131929943 1 1
0.195969515872635 0.19221522705654 1 1
0.0602800806522245 0.0593576341980614 0 0
0.116607352623161 0.114252156109625 1 1
0.0804453112931999 0.0788270338715682 1 1
0.190500006053934 0.187653646275014 1 1
0.175730864134518 0.172801054945158 1 1
0.195330512293292 0.192394240895656 1 1
0.113434467853016 0.111385627378997 1 1
0.142685548722909 0.140502176636288 1 1
0.132721931332219 0.129959518360005 1 1
0.229010897007753 0.225748290749709 1 1
0.245080129893085 0.240357566901877 1 1
0.260867812892291 0.256233955718063 1 1
0.131971574116953 0.129531306054061 1 1
0.189702344263647 0.186175854748104 1 1
0.171612974825337 0.169624611389004 1 1
0.286412017564038 0.281246319115973 1 1
0.128688678569211 0.126405966401619 1 1
0.0908040174036179 0.0890389341766668 1 1
0.109116496114322 0.106709492505209 1 1
0.209781487946551 0.206167649518351 1 1
0.119423393105119 0.117340345788911 1 1
0.197280091317392 0.194073848690137 1 1
0.201970833904875 0.19857580012438 1 1
0.0944588713554491 0.092401230105176 1 1
0.288499102426126 0.282717967206004 1 1
0.161133476552886 0.158346769559847 1 1
0.198862737363766 0.195381398719526 1 1
0.192832295387589 0.189212949095045 1 1
0.273070163272928 0.267777438650835 1 1
0.26827626516359 0.263306272671904 1 1
0.228073888701625 0.223952855743413 1 1
0.112405726671089 0.110381354200333 1 1
0.114681335980478 0.112342867508736 1 1
0.229098769090385 0.225372010250166 1 1
0.175720583423697 0.172348283736052 1 1
0.208836165631189 0.205034463947897 1 1
0.193657264067885 0.1900688443494 1 1
0.195276340974161 0.191613789695571 1 1
0.197913831157559 0.19386883489193 1 1
0.21459471118898 0.21075522144 1 1
0.3043759362236 0.299110364581487 1 1
0.206657809182287 0.202533175218883 1 1
0.161695471209212 0.159099620990946 1 1
0.278834386292284 0.273134911009887 1 1
0.0880325588797652 0.0856978213848417 1 1
0.278038174929228 0.272777101759066 1 1
0.177046526213538 0.174153151951854 1 1
0.233416201799511 0.229641829862948 1 1
0.378758518727953 0.371599670161944 0 0
0.282428323122508 0.277076159919909 1 1
0.155117840546623 0.152073635468808 1 1
0.190661685266261 0.187934395055287 1 1
0.305073829832813 0.299347364918933 1 1
0.179515479473075 0.175975340123859 1 1
0.148731082495119 0.146280529363769 1 1
0.124811332568748 0.123030579083276 1 1
0.161008161693644 0.158218228601518 1 1
0.0743141411995688 0.0726554113559285 1 1
0.190668451348359 0.187374859184342 1 1
0.138810090123423 0.136734676373368 1 1
0.154020264349534 0.151236593285266 1 1
0.228845371459621 0.225089739010364 1 1
0.346169514169149 0.339037647122241 1 1
0.285638194096601 0.280389190657821 1 1
0.122284387276571 0.119837721967438 1 1
0.192409913173668 0.189069670328209 1 1
0.267890261750029 0.262855693283334 1 1
0.191452589063088 0.187363346066195 1 1
0.197035517567398 0.193374993643152 1 1
0.233648540329943 0.229501444509273 1 1
0.161025480273882 0.158146895828336 1 1
0.211792404821437 0.207894016150388 1 1
0.185741594124415 0.181970216663861 1 1
0.180604448986867 0.177443908681167 1 1
0.196082441593982 0.192828754239486 1 1
0.0760337422512313 0.0746782021592095 1 1
0.282298385197531 0.277249109482395 1 1
0.286272524299391 0.280998230197843 1 1
0.132574983718545 0.129875452419994 1 1
0.203450234206648 0.199765925576094 1 1
0.298470775266647 0.29322308589211 1 1
0.185573868541071 0.182680379771228 1 1
0.184443028524965 0.180434419627436 1 1
0.261584924754717 0.25698499395452 1 1
0.241837002070048 0.237300569997649 1 1
0.234187343171999 0.229077107409584 1 1
0.303662143871155 0.297907031432035 1 1
0.260287078240067 0.255425982123484 1 1
0.0979668533610896 0.0962879609879719 1 1
0.310627240281974 0.304760463819417 1 1
0.146043899149018 0.143057077307468 1 1
0.18838272826741 0.185013158148762 1 1
0.263813025644155 0.259392566396116 1 1
0.156242934279507 0.15428818296497 1 1
0.256235921730317 0.251388498468303 1 1
0.168070144992018 0.164605000282019 1 1
0.305873021010317 0.30034968470142 1 1
0.12945566878713 0.126944949340553 1 1
0.183380598579762 0.179014257593821 1 1
0.210944306797521 0.20781732374368 1 1
0.167995125634988 0.164464559122937 1 1
0.113953083508394 0.111620088021343 1 1
0.191239987418583 0.187734033621414 1 1
0.14192729286912 0.139044100769924 1 1
0.232544305622531 0.228552437607262 1 1
0.256334567725151 0.251717413958283 1 1
0.211013288796718 0.207519200884799 1 1
0.26749690438273 0.262521599019668 1 1
0.213212626501687 0.209267505011333 1 1
0.0293348827132538 0.0280408327772454 1 1
0.13580009503611 0.133781465977833 1 1
0.223329609078152 0.219282381804719 1 1
0.245789993513521 0.24114093806844 1 1
0.203361133373044 0.199723376907306 1 1
0.135504365965235 0.132982415561308 1 1
0.2124357681928 0.209604997942314 1 1
0.384138582287647 0.376647042790257 0 0
0.1736358139123 0.170940832176463 1 1
0.218597486356 0.214471504132699 1 1
0.071305892404903 0.0697205578387331 1 1
0.0912260346099127 0.0893154188617664 1 1
0.161759665788815 0.158749538882511 1 1
0.12135714574933 0.11866324767807 1 1
0.228862573460938 0.224488016943077 1 1
0.207432768954547 0.203652488340279 1 1
0.176858112557014 0.173714525828359 1 1
0.128063582520009 0.125592654007054 1 1
0.273144314981521 0.268326713648597 1 1
0.345240987595286 0.33948410083849 0 0
0.237655836045174 0.233832670802959 1 1
0.19778332518857 0.193231714706676 1 1
0.294411680969424 0.288536910200825 1 1
0.259167505691117 0.254896641914518 1 1
0.190660759100784 0.187198011389378 1 1
0.310898965567378 0.305093340764782 1 1
0.241912734669653 0.237722410625225 1 1
0.250480249108868 0.245967149905553 1 1
0.321469536336851 0.314597109604152 1 1
0.161354614649529 0.158458956275494 1 1
0.281105638692422 0.27573900162699 1 1
0.170309932888484 0.166846647314294 1 1
0.261053400031716 0.255942721142743 1 1
0.24562494230024 0.240529065854087 1 1
0.255662873394029 0.251301006613452 1 1
0.234620100622862 0.229811775752467 1 1
0.279018500781623 0.274158692833872 1 1
0.173029514517324 0.170050758578899 1 1
0.325689576192007 0.319590774437302 1 1
0.269575658819759 0.264468985545051 1 1
0.197114960001213 0.193873605111994 1 1
0.15110048922426 0.147888366108654 1 1
0.260154095139362 0.255380691496328 1 1
0.231066480587867 0.226675701777015 1 1
0.254004096839369 0.249592719055306 1 1
0.237867883331996 0.233793520993588 1 1
0.316768295340206 0.310576897784079 1 1
0.139794136563185 0.137166409870343 1 1
0.215876035197632 0.212835436863186 1 1
0.108392621355579 0.107049300421282 1 1
0.00240948800810109 0.00294305523698963 0 0
0.167756074474201 0.164491239217249 1 1
0.0771800001479133 0.0755860951450232 1 1
0.242633911384566 0.238885042588377 1 1
0.183372126232774 0.180077838173409 1 1
0.241364893351331 0.236888008071192 1 1
0.299199232609171 0.293390805004395 1 1
0.204210399784758 0.200547263684292 1 1
0.142498640602591 0.140344736600096 1 1
0.0908560247230968 0.0886927709461062 1 1
0.355059933013598 0.34818910208808 0 0
0.18934597588078 0.186026156053003 1 1
0.304793935945056 0.29913729726508 1 1
0.226783770200847 0.222758026090061 1 1
0.222195894355921 0.218640056155617 1 1
0.0472736395551206 0.0462636870757049 1 1
0.311732513121958 0.305066642428041 1 1
0.14532680278386 0.14288973925414 1 1
0.0953269701124357 0.0934476398847358 1 1
0.239633331661202 0.235548722003247 1 1
0.115565262480182 0.113416348773517 1 1
0.185181354927602 0.181808271226513 1 1
0.241287677452867 0.236392459596081 1 1
0.0818404682392151 0.0804191393264323 1 1
0.277670712805719 0.273284144139772 1 1
0.132890451500367 0.129049138218992 1 1
0.167209059336425 0.163023476029203 1 1
0.201242215113125 0.197225693265206 1 1
0.103263397436456 0.101404994733895 1 1
0.175279919907982 0.171904791900874 1 1
0.266815102517062 0.261878398680646 1 1
0.246642029773445 0.242326322559809 1 1
0.193589156458991 0.190619964843639 1 1
0.276518870039854 0.271206389913963 1 1
0.134449317326114 0.132128765954389 1 1
0.0559886794652197 0.0552375149698029 0 0
0.165537496686554 0.162575997651284 1 1
0.288051953419778 0.282944504877953 1 1
0.284241781780633 0.279138430121308 1 1
0.159452407124398 0.156485513359764 1 1
0.222104757584293 0.218125691430551 1 1
0.134287655490434 0.131825461689254 1 1
0.162136240630876 0.159185100321729 1 1
0.163788669235615 0.160693405599478 1 1
0.273498145201125 0.268049117372199 1 1
0.146921383256299 0.144081594066735 1 1
0.282944168986339 0.277443313917399 1 1
0.158258099978873 0.155110019682408 1 1
0.157239438321443 0.154084309013438 1 1
0.254077398772881 0.249173228390264 1 1
0.0600851173442193 0.0589486827150196 1 1
0.108576992976335 0.106162812076851 1 1
0.141463759909632 0.138704088489651 1 1
0.197362505781877 0.194272068631922 1 1
0.223468529394038 0.218846532012342 1 1
0.219496653082502 0.21472756959644 1 1
0.0686044186840208 0.0672034942979314 1 1
0.280541301196342 0.27593562730439 1 1
0.361223396831632 0.354670440435755 0 0
0.291958472096318 0.286577152771153 1 1
0.289518099512345 0.284311398107316 1 1
0.231383719114023 0.227276380093172 1 1
0.242610561445491 0.238029606172475 1 1
0.279158275753428 0.274106472604482 1 1
0.143096829128428 0.140218371878574 1 1
0.199434039136704 0.195697908830023 1 1
0.261540797544111 0.256419295211223 1 1
0.143553174740238 0.140803952894689 1 1
0.141540823219158 0.139263324658762 1 1
0.142933496377179 0.140521947091207 1 1
0.127363098701801 0.12421699858802 1 1
0.290325211340522 0.285144078375143 1 1
0.250525867244531 0.245215379917175 1 1
0.186280819605862 0.182294978933255 1 1
0.192060445886986 0.188159137181451 1 1
0.274015044630702 0.269041450075963 1 1
0.246985152504873 0.242650860819775 1 1
0.177543068379222 0.172988666661582 1 1
0.243620307894684 0.239979933547717 1 1
0.18217248436711 0.179040715314797 1 1
0.176746613875257 0.173994410768707 1 1
0.255137004232783 0.250422274872617 1 1
0.244754510418018 0.24017012838878 1 1
0.118864833125535 0.116551582367743 1 1
0.119308645309208 0.117229894036841 1 1
0.12762934856297 0.12507977403722 1 1
0.337008125224962 0.32956505881746 1 1
0.193265048257189 0.190416320788558 1 1
0.246565298624198 0.243369809900005 1 1
0.214274695210824 0.209682559785806 1 1
0.347345491214376 0.34147015688578 1 1
0.125001217041352 0.122348875293668 1 1
0.251580239547276 0.246945208565205 1 1
0.300109406851068 0.295320296295208 1 1
0.237583309839756 0.233211301063735 1 1
0.132193110136564 0.129911779091354 1 1
0.203490569489021 0.200123827898522 1 1
0.336586119679426 0.33004880784445 1 1
0.179208987807332 0.175806538821869 1 1
0.25379705077149 0.248698211452036 1 1
0.113926598046229 0.111847945675996 1 1
0.210230543944632 0.20766402333393 1 1
0.191970326156368 0.187960608112227 1 1
0.129128268323991 0.126455448789618 1 1
0.227235883727365 0.222990262762586 1 1
0.178971075506719 0.175535198318574 1 1
0.162535689175493 0.159088180814973 1 1
0.136959155763433 0.134978284655036 1 1
0.143703464898963 0.142403372958815 1 1
0.161216842435458 0.158082416029308 1 1
0.191724305871704 0.188052582028882 1 1
0.259765802215756 0.25415635951543 1 1
0.30302702145078 0.297625385221991 1 1
0.177210849868012 0.173901324282113 1 1
0.241179798687303 0.236702474537872 1 1
0.374818813677708 0.368300510728835 0 0
0.218915217403957 0.214914708201882 1 1
0.2170410142305 0.213833171567689 1 1
0.173065696492383 0.170100141814508 1 1
0.157032522954348 0.154728933978766 1 1
0.121090584042344 0.118837331702348 1 1
0.00587845422209332 0.00619160349179016 0 0
0.0933328521194856 0.0914923842269824 1 1
0.215509611488694 0.211880863702428 1 1
0.348069251201793 0.341566853822551 0 0
0.166840776076902 0.163501753550885 1 1
0.185234711612577 0.181935575653272 1 1
0.275344371090107 0.270243863349051 1 1
0.303951904522172 0.298534421196234 1 1
0.118160641167417 0.115074802654707 1 1
0.19879387652407 0.195119013076011 1 1
0.131305946109903 0.130001956219989 1 1
0.257339471269428 0.252681414871005 1 1
0.247673362149213 0.243435003269388 1 1
0.21155932629056 0.207656923336938 1 1
0.263211353337689 0.25826494408017 1 1
0.264218979542761 0.259454078273776 1 1
0.0379680562563588 0.0370580166371762 0 0
0.201695910394454 0.198171468898012 1 1
0.204430047100432 0.200471531594044 1 1
0.241685468680061 0.237067835394181 1 1
0.217651190727832 0.213738089503683 1 1
0.161122565337004 0.158879889277983 1 1
0.220411410396128 0.216578725423385 1 1
0.197661815697063 0.19379648792937 1 1
0.192285692073861 0.188868909685804 1 1
0.263329607682373 0.258369466651514 1 1
0.166357844305647 0.16333060455086 1 1
0.0443760382736696 0.0436343120377783 0 0
0.28378702220091 0.279180219098382 1 1
0.220263507841583 0.215802043531697 1 1
0.214268368952601 0.209969329969107 1 1
0.239176962775506 0.235274709536014 1 1
0.203265935876877 0.199923231574158 1 1
0.204362710188854 0.200738782624678 1 1
0.319597111912219 0.314075936304246 1 1
0.0742817875484387 0.0727416501270029 1 1
0.174449799490678 0.17163605224876 1 1
0.122460238577093 0.120447950444097 1 1
0.279603468031602 0.274563569399482 1 1
0.188219762530736 0.185729669184897 1 1
0.266110945569672 0.261282795641416 1 1
0.241389185828052 0.237371310604141 1 1
0.194638416112118 0.191553601577516 1 1
0.174933071642889 0.171912276337048 1 1
0.315901232591255 0.310016881088577 1 1
0.188028746734025 0.185531833768566 1 1
0.20340214874469 0.198192907170715 1 1
0.0669530756371062 0.0659982122230301 1 1
0.134765021393675 0.132752366753867 1 1
0.267073709138489 0.261983324150757 1 1
0.170308242583804 0.16715915725462 1 1
0.236316548713436 0.232068064015494 1 1
0.255877053802818 0.251254095183364 1 1
0.209028366823578 0.206088002848904 1 1
0.332400112275611 0.325959372773069 1 1
0.287509728300249 0.282769065379138 1 1
0.190711227255639 0.187418548503075 1 1
0.234707424271655 0.230469177387752 1 1
0.273453429639643 0.26809242697098 1 1
0.246823136337475 0.242368186997473 1 1
0.274195508743034 0.269560855642309 1 1
0.185917488059154 0.1818507903393 1 1
0.193980182058795 0.190565033121065 1 1
0.27162840884409 0.266837380004489 1 1
0.14300906501417 0.140369034803909 1 1
0.289408787472964 0.283445326476262 1 1
0.200780727629841 0.196606958288328 1 1
0.261402113041414 0.257014848790956 1 1
0.273316769470331 0.268451417515234 1 1
0.120286174368504 0.11750592209777 1 1
0.242494549862921 0.237693292056762 1 1
0.216175839887957 0.212336629264553 1 1
0.181115932014036 0.177770603453268 1 1
0.271226450283525 0.265778538339855 1 1
0.249732944728457 0.245138475360649 1 1
0.302431628141472 0.296386132386675 1 1
0.178073957263424 0.174668388083893 1 1
0.0747335470709626 0.0721474356278091 1 1
0.200327730636663 0.196618213372689 1 1
0.296968714214232 0.29163752915722 1 1
0.238055627207895 0.233853601549967 1 1
0.198251842130089 0.194889710457021 1 1
0.215746227441058 0.21204334006815 1 1
0.142842272410725 0.141007964603091 1 1
0.172063304171632 0.169011074806437 1 1
0.0665406650868421 0.0644841773277042 1 1
0.146486103527842 0.144136515874913 1 1
0.251469819625354 0.246925787435088 1 1
0.283745618753198 0.278662962853906 1 1
0.285771605206189 0.279738033413945 1 1
0.264830273614336 0.260016267204105 1 1
0.0873997738116844 0.0855236612264199 1 1
0.209363246107569 0.204361315343378 1 1
0.181801308822067 0.17801194851679 1 1
0.342873575566973 0.336135700827211 1 1
0.143050405601085 0.140234844932607 1 1
0.114312829967378 0.11222097126923 1 1
0.18322452140982 0.179734879521774 1 1
0.333898628480382 0.327619138108617 1 1
0.260573281650474 0.256253146721505 1 1
0.277296322158658 0.272381492231641 1 1
0.211332953688662 0.206260149486872 1 1
0.183509941347122 0.179904532704585 1 1
0.315250964357154 0.309643018122188 1 1
0.168379110648864 0.165281389469259 1 1
0.137226428410206 0.134624311435584 1 1
0.139511089804709 0.136754983999193 1 1
0.20408709523524 0.20043335998393 1 1
0.312354130176464 0.306542929464214 1 1
0.198680699536288 0.194771732631011 1 1
0.099202491043838 0.0975782656709815 1 1
0.210726359827527 0.207109652982202 1 1
0.305772477605398 0.300681761314164 1 1
0.183820130586427 0.180273587878322 1 1
0.292493823223163 0.287561676790288 1 1
0.114869330838711 0.11281711972062 1 1
0.3054090370105 0.299876718014355 1 1
0.154621238318703 0.151917192396686 1 1
0.278008193244745 0.272835551601746 1 1
0.22631432862239 0.221795868099247 1 1
0.149980366546914 0.147241003597535 1 1
0.083747293380228 0.0822188556526831 1 1
0.124768227686105 0.122016355002953 1 1
0.313512288219303 0.307887123401486 1 1
0.196802853709486 0.192967066331025 1 1
0.273139754329752 0.268132250919665 1 1
0.221737091962971 0.218065998870755 1 1
0.166970264603102 0.164166557313987 1 1
0.234452142144589 0.230313255697991 1 1
-0.0472329945370939 -0.0465561357376805 0 0
0.156576428158785 0.153861712516889 1 1
0.198496015018203 0.194158961452 1 1
0.189689671221392 0.186202010879882 1 1
0.227224187750249 0.223010120710992 1 1
0.368268517839905 0.361797997098408 0 0
0.166409013993936 0.163177848256819 1 1
0.177112533419238 0.173686714556211 1 1
0.148877610307479 0.146849200377909 1 1
0.158396054059452 0.156094220427304 1 1
0.160848318610496 0.157333206007954 1 1
0.173855561863273 0.171004590107827 1 1
0.300848535917237 0.295457687061672 1 1
0.177218820367996 0.175154034601075 1 1
0.137269072897272 0.13520396828651 1 1
0.229525527176414 0.225426463868969 1 1
0.266219515584991 0.261538133055574 1 1
0.236080002105403 0.230995535875135 1 1
0.192822579550419 0.189527713898483 1 1
0.228287901199103 0.22268403655402 1 1
0.217777439422255 0.213823984687381 1 1
0.311994918827159 0.306564395265811 1 1
0.255174882059223 0.250735564439746 1 1
0.300614262727381 0.295183737559397 1 1
0.0634396274058799 0.0622606450378506 1 1
0.180581408270416 0.177162413216865 1 1
0.218725429554413 0.214871547801383 1 1
0.225414524237501 0.220807604604368 1 1
0.314527197938024 0.308549608937161 1 1
0.141210884413722 0.138588853121121 1 1
0.158576624667117 0.15565708394068 1 1
0.345284139999605 0.339235745347876 0 0
0.134458626114599 0.131542462241351 1 1
0.223378376385747 0.219689788726493 1 1
0.115557415484199 0.113270086665514 1 1
0.171486559403336 0.168332252056592 1 1
0.226353602890912 0.222314929055457 1 1
0.13459177575623 0.132172995289125 1 1
0.180509684211442 0.17707492315063 1 1
0.377991816461302 0.370701833000541 0 0
0.225421128275559 0.221838663479558 1 1
0.103033945167252 0.100732778311414 1 1
0.16252197916207 0.159821906867863 1 1
0.210674132547924 0.206596521388213 1 1
0.164710840448685 0.161292291352382 1 1
0.157507050755667 0.154327295111916 1 1
0.206063353490543 0.202253458161143 1 1
0.217315567691223 0.213558696091565 1 1
0.199224394599963 0.195740963673755 1 1
0.217140631811832 0.212497702598619 1 1
0.248679738297251 0.244378646405899 1 1
0.210964776466378 0.207799341162062 1 1
0.246819591125573 0.242445042034162 1 1
0.20237104325316 0.198731364441612 1 1
0.268882683221478 0.264291553240025 1 1
0.166369128629558 0.163647948710625 1 1
0.199548510795803 0.195310454480544 1 1
0.123665689927065 0.121406178104049 1 1
0.251469562854522 0.24727159295339 1 1
0.127193786811492 0.124825478012457 1 1
0.17868417892318 0.175441843956081 1 1
0.286255813018539 0.280758155712862 1 1
0.114852899519399 0.112741476710065 1 1
0.0984670534857404 0.0965126691742559 1 1
0.0795067311047968 0.0781158133098397 1 1
0.165805402443717 0.161623068628783 1 1
0.10502264467466 0.103026329234865 1 1
0.260699682692377 0.256002154702398 1 1
0.315039920459975 0.309615391230458 1 1
0.193861691747866 0.190221347471083 1 1
0.143536120935415 0.140814557056184 1 1
0.266725563687449 0.262082691803749 1 1
0.136524514417361 0.134388568206477 1 1
0.069611810188363 0.0685523984368395 1 1
0.142957993098848 0.140480120455774 1 1
0.315303300495828 0.309203436111642 1 1
0.336306180524499 0.329336711269861 1 1
0.124855212083653 0.122217243207853 1 1
0.174179730785736 0.17107727589458 1 1
0.170872133592437 0.168082720102136 1 1
0.313285644392218 0.30811658934106 1 1
0.0828350440821909 0.0812255223655893 1 1
0.128535123575599 0.125519956731352 1 1
0.109167767822432 0.107346017340726 1 1
0.122221917208158 0.119377753336541 1 1
0.276358323251323 0.270921214564119 1 1
0.0935508815528226 0.0913104965103079 1 1
0.180413250508306 0.176830023138809 1 1
0.341245558675766 0.334351074132656 1 1
0.14777050028598 0.145516335031044 1 1
0.125484913321732 0.123048020693608 1 1
0.0852242573329366 0.0836027120364473 1 1
0.17117141367285 0.167762777857586 1 1
0.217098825392477 0.213398799012013 1 1
0.265179407541645 0.260518838117495 1 1
0.368664271362641 0.36189680701046 0 0
0.151701092610951 0.148855140082048 1 1
0.137051566448899 0.134875690375319 1 1
0.233012501748211 0.228638338634137 1 1
0.174442655727303 0.172136960604711 1 1
0.182323076627161 0.179130392654489 1 1
0.0997537617628021 0.0987170483312084 1 1
0.329942202548178 0.323998782614143 1 1
0.161444219655054 0.158549762879024 1 1
0.229016520505456 0.224834980433817 1 1
0.212494183326464 0.208148852187909 1 1
0.164117725757715 0.161161094260319 1 1
0.0859552724616709 0.0849187579859148 1 1
0.279281732449048 0.274792424123393 1 1
0.170205073609666 0.165763446837919 1 1
0.124915232740871 0.122353684219546 1 1
0.39315193099912 0.385526791328031 0 0
0.193474576869304 0.189803151741341 1 1
0.154989410446563 0.152206718078191 1 1
0.247409357122443 0.241929807372996 1 1
0.210583858155884 0.206371251399886 1 1
0.232251004731036 0.228126988747353 1 1
0.287854520702441 0.283403560969765 1 1
0.191454339828194 0.187974826893967 1 1
0.292542263350888 0.285624991160254 1 1
0.140974437735721 0.139474269360813 1 1
0.337607030886532 0.331604253926329 1 1
0.092119777432074 0.0902613138652386 1 1
0.0352872781070232 0.0345840875529865 0 0
0.167903839408037 0.165221492811587 1 1
0.238440675814141 0.233946187975783 1 1
0.169858306723257 0.166548488945344 1 1
0.140989457850446 0.138357015171234 1 1
0.182201886670076 0.1785123036938 1 1
0.121334361411844 0.118768269595146 1 1
0.240504464182402 0.236166333068273 1 1
0.120592770190617 0.118774695280022 1 1
0.186681103215546 0.182796633535103 1 1
0.203932044795134 0.2001877453253 1 1
0.123994670503687 0.121593108337668 1 1
0.199452930172373 0.195202563449498 1 1
0.117504188734079 0.115138633600076 1 1
0.245940275755106 0.241301565361267 1 1
0.209659003168917 0.205924873366095 1 1
0.265857587244614 0.261027023854065 1 1
0.196470128759859 0.19309385501727 1 1
0.162194668590001 0.159211993261887 1 1
0.203246654846253 0.19967167531642 1 1
0.171279452926059 0.168988113917202 1 1
0.265448711735288 0.260617843913081 1 1
0.327988172783493 0.32222948474211 1 1
0.14952262232831 0.145636979406713 1 1
0.152519069587298 0.150074736145996 1 1
0.303892305665133 0.298409950908963 1 1
0.212270175819413 0.207963776718587 1 1
0.306388004287107 0.301030425279952 1 1
0.1551889839392 0.152818163664769 1 1
0.224949891164139 0.220843244584045 1 1
0.208629195947399 0.20508641367758 1 1
0.22195497411512 0.217616665534423 1 1
0.0921350430122842 0.0901509678484047 1 1
0.213515876083658 0.209030611243456 1 1
0.11298614968312 0.110892149475528 1 1
0.177136591838639 0.172507728201432 1 1
0.19964553143997 0.196557387528016 1 1
0.197281334020151 0.193358933381979 1 1
0.117164742224804 0.115603412477368 1 1
0.246710706478666 0.241974760964879 1 1
0.143875439155701 0.141539239515867 1 1
0.248440679132587 0.243238235117466 1 1
0.286426385418858 0.281434148833451 1 1
0.20566766880606 0.202009942443937 1 1
0.119697428303088 0.117814670311932 1 1
0.144331519305297 0.14187048870212 1 1
0.250652625696309 0.245656096542289 1 1
0.197358893535835 0.19357650463625 1 1
0.244827453518521 0.240210379028649 1 1
0.173745263633328 0.169659227890706 1 1
0.119945363787048 0.117547699884946 1 1
0.259136416082829 0.254055338255396 1 1
0.153770820239831 0.151015175970263 1 1
0.0961646789522292 0.0946491910645495 1 1
0.320528995316339 0.315225529597676 1 1
0.148769729405568 0.146159336691423 1 1
0.286267177426768 0.280368550057508 1 1
0.195948100016952 0.192121589630689 1 1
0.251453500136311 0.247315622893924 1 1
0.239817069435226 0.235280442403108 1 1
0.156863433848604 0.15399518449934 1 1
0.315687575536578 0.310376275654967 1 1
0.244517410383316 0.240527372328007 1 1
0.189298284887019 0.185490559679492 1 1
0.170914803978006 0.16808264127551 1 1
0.263980862005726 0.259770523552385 1 1
0.16138696500388 0.158211942451779 1 1
0.207956397973761 0.203401657734053 1 1
0.248942796882469 0.244095339749541 1 1
0.189919029454661 0.186208704263834 1 1
0.161484582755225 0.158972391606227 1 1
0.136191640931037 0.13363402457172 1 1
0.301351842627557 0.295660491427839 1 1
0.0854879632027945 0.0840011692927322 1 1
0.226604034954329 0.222934066112197 1 1
0.254504783080017 0.249484726977902 1 1
0.218232153635089 0.213563196030208 1 1
0.200422900798244 0.19645184632291 1 1
0.266833889286589 0.262148621851661 1 1
0.121489965326072 0.119801722582687 1 1
0.259227875716472 0.254451197981649 1 1
0.285586404655265 0.280074735063436 1 1
0.147174969409582 0.144306550019032 1 1
0.0720523875749715 0.071327444371394 1 1
0.108473800914228 0.105783872661089 1 1
0.162260508085095 0.159471013362736 1 1
0.262874001373039 0.256541112311996 1 1
0.118399844957665 0.116193428629628 1 1
0.213407828243618 0.208967086717366 1 1
0.212062864080613 0.20825246058813 1 1
0.301457807289978 0.2956773848348 1 1
0.219379780392444 0.215488951983848 1 1
0.142316781073487 0.139332649148047 1 1
0.240838170724028 0.236127705658623 1 1
0.152421664737856 0.149392340323682 1 1
0.116419404987323 0.112850221238614 1 1
0.147365186773163 0.144741396957802 1 1
0.251186569479868 0.246341789819965 1 1
0.202603723216941 0.198853120987831 1 1
0.294900871999538 0.289154802236823 1 1
0.171416877669976 0.167265280454478 1 1
0.281381974468074 0.276305374721689 1 1
0.322542685948416 0.316886292010686 1 1
0.109561303233219 0.107921857695638 1 1
0.159729369715407 0.156478197465126 1 1
0.274571811739861 0.26949786876607 1 1
0.149430512981001 0.1468044673508 1 1
0.268514989995477 0.263624634388606 1 1
0.0957898114974796 0.0949899005423944 1 1
0.226441131083897 0.222609402466027 1 1
0.161526148012206 0.158515244663567 1 1
0.199525767099581 0.196255781040852 1 1
0.125171551657485 0.122937243131102 1 1
0.221110672483006 0.2171026037617 1 1
0.134103504118224 0.13181891584349 1 1
0.223326598003959 0.219613563828918 1 1
0.227808253577837 0.222982922586847 1 1
0.232398056639283 0.2284746008787 1 1
0.250758276887109 0.24655645244772 1 1
0.225245826180553 0.221218879207156 1 1
0.148327877719851 0.145923975024216 1 1
0.131025631016488 0.128409907516053 1 1
0.153936307042203 0.1513552759527 1 1
0.117894040025996 0.115594191624093 1 1
0.11909422625551 0.116867012949317 1 1
0.136990058291885 0.134714749670726 1 1
0.295347142193466 0.289664709545909 1 1
0.202005481871182 0.198417212705129 1 1
0.15776381374642 0.154234019551735 1 1
0.111767154511857 0.110871325509861 1 1
0.203684025967887 0.199671912683491 1 1
0.26609625629161 0.261188286364674 1 1
0.271291832544103 0.265925393706103 1 1
0.068800437299686 0.0672838646375633 1 1
0.250544142859187 0.245213098382363 1 1
0.218295011836625 0.214596614169671 1 1
0.127263332686052 0.124967081937861 1 1
0.126129304242011 0.123969528224929 1 1
0.198098748587875 0.194413463968085 1 1
0.276929049060072 0.271636033604284 1 1
0.122917385947354 0.120990423936286 1 1
0.223194487074459 0.217151878799696 1 1
0.199339665349562 0.195760706273501 1 1
0.13481819168263 0.132544592594806 1 1
0.237213126164093 0.232830575539482 1 1
0.232750304944714 0.228385134737208 1 1
0.18918186798069 0.185495566646663 1 1
0.260301802490265 0.255529749763285 1 1
0.109627870246554 0.107225900072126 1 1
0.259596601872527 0.255268825747044 1 1
0.133491554378018 0.13090758859164 1 1
0.115080769442019 0.113251952004987 1 1
0.285803517042746 0.281130156192373 1 1
0.168382179045409 0.164428533726724 1 1
0.304210250486472 0.298682091103624 1 1
0.238290713511835 0.234175352785345 1 1
0.261577818297617 0.256458900655523 1 1
0.14123305484308 0.1387472741897 1 1
0.163541156306214 0.160252685672952 1 1
0.122808856487405 0.120133568541239 1 1
0.148814047665299 0.146474851805261 1 1
0.284340513017741 0.279445039637042 1 1
0.169212704523543 0.166421448016424 1 1
0.140749344004874 0.138664756393149 1 1
0.22931241387451 0.224728726941254 1 1
0.048388416014284 0.0477922311592442 0 0
0.230444213278516 0.226590233297951 1 1
0.224998485782667 0.221122059376672 1 1
0.0747441584134578 0.0740365772859801 1 1
0.277076357744302 0.271915847879463 1 1
0.261564123870404 0.256718343332185 1 1
0.0516227892925792 0.0507355490456549 0 0
0.146639294670247 0.14388388988097 1 1
0.14003015924491 0.137882779418029 1 1
0.179614684814134 0.176400519613733 1 1
0.210287923434936 0.206581019078346 1 1
0.250324269064481 0.245395113273828 1 1
0.248248812023283 0.243933841098603 1 1
0.281869121066124 0.277314052057946 1 1
0.140088330709277 0.138286734096615 1 1
0.252213968772659 0.24786381459297 1 1
0.187747192736791 0.184019708823191 1 1
0.188896705636946 0.186144646290823 1 1
0.143879795271663 0.141166013890244 1 1
0.179922897073701 0.176539969355804 1 1
0.184977316559051 0.181615607035684 1 1
0.153112043248909 0.150288225725613 1 1
0.199374799681683 0.195714574146706 1 1
0.263409369920986 0.258419475208396 1 1
0.267968582542817 0.262352089899269 1 1
0.24819001474862 0.243551776162791 1 1
0.185431134801773 0.18222449027918 1 1
0.279498368588586 0.274022143362068 1 1
0.206843250367336 0.203002054222126 1 1
0.201596697193236 0.196834564684639 1 1
0.213473908166474 0.209335490892591 1 1
0.18568123086779 0.182094638544374 1 1
0.237981959469875 0.233660458296373 1 1
0.29007443607076 0.284941228394927 1 1
0.223032199532097 0.21807737705614 1 1
0.132047355288635 0.129578169807895 1 1
0.357252474687652 0.350712601154908 0 0
0.173443505252135 0.170330685987205 1 1
0.258851459575942 0.254094991086689 1 1
0.0301643603969603 0.0294404556435997 0 0
0.281645429175291 0.276497515770283 1 1
0.314168623237567 0.308031194879463 1 1
0.143059184347686 0.1410322723139 1 1
0.254554164073534 0.249486471616396 1 1
0.177491735628248 0.174351243638589 1 1
0.260965058014423 0.255722451175626 1 1
0.196971556070326 0.192975129703989 1 1
0.00566914490674817 0.00567722649218377 0 0
0.171688973669342 0.168015982089334 1 1
0.248837790335606 0.244452203893767 1 1
0.300175764270264 0.295115322090252 1 1
0.177382646834601 0.174615365715485 1 1
0.207444553051843 0.204036657756012 1 1
0.189894428043855 0.186342469688906 1 1
0.115583524184733 0.113613351045545 1 1
0.119548090172629 0.11770988095138 1 1
0.1955448557712 0.192617622375429 1 1
0.210390230979561 0.206068087244617 1 1
0.0935400964629796 0.0911272060396532 1 1
0.20279657850692 0.198675811185062 1 1
0.202718837745285 0.199335108038511 1 1
0.188156065916853 0.184872687602268 1 1
0.116593776454051 0.114147003822548 1 1
0.160630050899152 0.15845001291872 1 1
0.135918203447232 0.133428432208866 1 1
0.279701612356615 0.274161028601994 1 1
0.160971404621156 0.158004985539791 1 1
0.295850619042056 0.290032188039248 1 1
0.273433637988838 0.268537152270522 1 1
0.216589569642951 0.212338566722935 1 1
0.24985421227333 0.245534369008842 1 1
0.36363107189724 0.3570554504261 0 0
0.219434803925026 0.215235572872608 1 1
0.103346307356081 0.101417000308507 1 1
0.274324125800568 0.269256465795067 1 1
0.225625106572765 0.221624930484359 1 1
0.157486436346201 0.154466731603601 1 1
0.23997393182036 0.236016769565901 1 1
0.225668439576987 0.221693289050807 1 1
0.0418789075251173 0.0408032128283822 0 0
0.213102728278319 0.209273998917657 1 1
0.216985550885762 0.21302911807398 1 1
0.26800110893402 0.262800179275188 1 1
0.116716961686753 0.114858659215364 1 1
0.0448530060969426 0.0441060266452694 0 0
0.118898062209856 0.116958345493127 1 1
0.263303973783423 0.258089539285478 1 1
0.29844827028194 0.292741282983675 1 1
0.228224456880901 0.224068508338803 1 1
0.366865137500653 0.36009222901118 0 0
0.31491734773839 0.30870464146685 1 1
0.215120046507175 0.211496568634813 1 1
0.269296152709637 0.263993401191167 1 1
0.173283718241771 0.170989426657981 1 1
0.226548204659006 0.222477225585915 1 1
0.252543866926685 0.248319077220442 1 1
0.259403952700898 0.255089372089509 1 1
0.255657926639729 0.250664300301352 1 1
0.135757740668237 0.133091943393316 1 1
0.117556422381156 0.11516927100561 1 1
0.247419458773328 0.243256283906935 1 1
0.295020540373532 0.288776096518891 1 1
0.165395087881807 0.162488802070608 1 1
0.14787749488802 0.145010373962063 1 1
0.153170060896482 0.150277926891113 1 1
0.211532936629476 0.207698213866487 1 1
0.222965303015444 0.218358603501559 1 1
0.174512081812941 0.170385668870259 1 1
0.240806237684311 0.236106454892973 1 1
0.214571077618113 0.210198571529889 1 1
0.0586936346897665 0.0573046369694107 0 0
0.310817776051582 0.305450700654005 1 1
0.208655752047819 0.203460261806334 1 1
0.291007806813781 0.286153761702629 1 1
0.253895735611366 0.249434620664545 1 1
0.262014089990127 0.257634138618852 1 1
0.326002580701096 0.320214565866697 1 1
0.0902071965061993 0.0874423508456232 1 1
0.279700878876395 0.274617424551702 1 1
0.133728633909733 0.131147563343381 1 1
0.0965802032924739 0.0949575251313313 1 1
0.0961393966955182 0.0942066880025089 1 1
0.351886638526701 0.344196160533975 1 1
0.266528626872876 0.261388985568639 1 1
0.0874664724000163 0.0857126559859981 1 1
0.0716871697213635 0.0702158898520104 1 1
0.275268303812884 0.270480072653876 1 1
0.151095187372865 0.149094179371198 1 1
0.161455022917584 0.158807650487294 1 1
0.198513500050342 0.194742059685867 1 1
0.202524885025586 0.198435821610237 1 1
0.193558370788613 0.188691263946229 1 1
0.197778299877992 0.194001500504919 1 1
0.197943739708381 0.193686820881874 1 1
0.166025057900451 0.163038861626694 1 1
0.11930937746976 0.117258763726661 1 1
0.169884719034111 0.166879812316552 1 1
0.213577980144919 0.209512091676228 1 1
0.2960838316815 0.290939215230833 1 1
0.196033172357328 0.191911073871852 1 1
0.300555147665923 0.294805333699576 1 1
0.0792181779594908 0.0775894679827972 1 1
0.126498205080753 0.124288180150141 1 1
0.252290033436203 0.246784820157804 1 1
0.115375243229116 0.11285038047349 1 1
0.242009323528295 0.237643241940326 1 1
0.270896226202 0.265809423686918 1 1
0.299612178198469 0.293896669924173 1 1
0.30396249836622 0.297951268884274 1 1
0.185822193175215 0.182505375501032 1 1
0.230187673528879 0.225893572939098 1 1
0.200933789506262 0.197283417610168 1 1
0.269070645410455 0.264500344579265 1 1
0.21117263677822 0.207309809198235 1 1
0.16553558647921 0.162985722757271 1 1
0.212141446353337 0.207724529462754 1 1
0.166192743903022 0.163273957499137 1 1
0.162584236846941 0.159498622375288 1 1
0.273363327854551 0.268487387213831 1 1
0.236763346966146 0.231784437292075 1 1
0.117101664851864 0.114315058263054 1 1
0.248444165875326 0.243362593128122 1 1
0.159018660446671 0.156159057696082 1 1
0.235473579161753 0.231323650254671 1 1
0.0743571929616662 0.0728772244714892 1 1
0.0938545755502455 0.0921835003559806 1 1
0.222407971784791 0.21797662676077 1 1
0.0982532686484473 0.0954698075353835 1 1
0.296823826070771 0.290685042025786 1 1
0.174545658135729 0.171134896639805 1 1
0.150863457583222 0.147946850273728 1 1
0.144397286382346 0.14313140363452 1 1
0.233484287291798 0.229066731633754 1 1
0.195478237986018 0.191832204225074 1 1
0.279403585630016 0.274573567788923 1 1
0.216407164196994 0.212251510655239 1 1
0.0928116470253542 0.0906031732187141 1 1
0.103544807889643 0.101615856275781 1 1
0.104172545716747 0.102006818409258 1 1
0.159430663438769 0.156008443071938 1 1
0.258559815367024 0.253866033048963 1 1
0.27814680203457 0.272702484127915 1 1
0.278679382828815 0.274285723917168 1 1
0.192495666394079 0.189078845000212 1 1
0.309632216260949 0.304582588301598 1 1
0.154369413123328 0.151715282339877 1 1
0.185294378539039 0.18175232022485 1 1
0.060223908588314 0.059569801161242 1 1
0.268969124965609 0.264462844330223 1 1
0.117042801150657 0.115084871160516 1 1
0.158819273258548 0.155677380550166 1 1
0.19362594721859 0.189786193618232 1 1
0.142543138318037 0.140514293954498 1 1
0.0781711914711929 0.0767824028523215 1 1
0.131192285578695 0.129372799312268 1 1
0.316110338504942 0.310632161702653 1 1
0.203984831135585 0.200258925705185 1 1
0.216750306926071 0.212192268775916 1 1
0.215909722180852 0.212587495437947 1 1
0.251908168739993 0.248017295122992 1 1
0.142633426742492 0.140135059420655 1 1
0.275584695827272 0.269648269779377 1 1
0.307090989926443 0.301323397212675 1 1
0.182080287037861 0.178465422336529 1 1
0.207390958393157 0.2033898904186 1 1
0.334131923906109 0.327203726607453 1 1
0.286976830820097 0.282255854993758 1 1
0.140421102761805 0.137506643526924 1 1
0.118137293389438 0.116077324076158 1 1
0.160603115270283 0.156999755443265 1 1
0.309359174219953 0.302913661325605 1 1
0.209343929741967 0.20526227604679 1 1
0.321718296684386 0.315910105764096 1 1
0.353572416592963 0.346726746902123 0 0
0.256384458539842 0.251771398453881 1 1
0.181447447660367 0.17795549184429 1 1
0.193930714129814 0.19163532627483 1 1
0.140146024670602 0.137335420364424 1 1
0.146447226925296 0.143635839452253 1 1
0.261903630496945 0.256891388890725 1 1
0.251943077366464 0.24745658996053 1 1
0.176459885399814 0.173433923763603 1 1
0.307543205381672 0.302148118851055 1 1
0.309834928052422 0.304328374188413 1 1
0.25164716516502 0.247340038185859 1 1
0.245499762075488 0.241108437730723 1 1
0.138032161481922 0.134974636152872 1 1
0.203316556779155 0.199441781354154 1 1
0.260425010453973 0.255447082965401 1 1
0.231022583264793 0.226791960398609 1 1
0.194711984651061 0.191110881029797 1 1
0.2750491520387 0.270326932299419 1 1
0.148187313440903 0.144841242930726 1 1
0.214373216097772 0.21041814242599 1 1
0.223624343317652 0.219802397122647 1 1
0.205851768621056 0.202782540428637 1 1
0.175480238405446 0.172262037352534 1 1
0.281278786610123 0.276202697238629 1 1
0.21713375594099 0.213431045994157 1 1
0.192706722583819 0.187487369755198 1 1
0.171894115893772 0.169315161009537 1 1
0.334012257539403 0.327171620853264 1 1
0.149379003566142 0.14650815179084 1 1
0.255161243574908 0.250285655251717 1 1
0.159102277163707 0.155437392546626 1 1
0.207942334589704 0.203551603256593 1 1
0.336970994120202 0.330865834541991 1 1
0.358504531125038 0.35305353857691 0 0
0.249347839531077 0.245056305837326 1 1
0.206408187473716 0.201906157908141 1 1
0.162067197851946 0.159472368096688 1 1
0.235468728353091 0.231420145637699 1 1
0.197414947178645 0.194262485663948 1 1
0.0997533932289385 0.0975480416712304 1 1
0.22361562886408 0.220093549431202 1 1
0.177839382308635 0.174495088899089 1 1
0.245825383089032 0.241016177493052 1 1
0.150688034419952 0.148411928986656 1 1
0.057415682590592 0.0561898116526162 0 0
0.0785565765395345 0.0773735964203935 1 1
0.169105330211881 0.166250954394212 1 1
0.327156106066909 0.321519578093907 1 1
0.0989753331258834 0.0971676825990304 1 1
0.246507994770071 0.242163886577857 1 1
0.1264595065566 0.123601847191306 1 1
0.261870808003922 0.257087266001435 1 1
0.140255581008163 0.137743309419496 1 1
0.243673161718285 0.23953042412071 1 1
0.320584733355007 0.315816287067642 1 1
0.194649913835166 0.191510626588077 1 1
0.319359985652913 0.313663232576394 1 1
0.114727468284039 0.112609320797823 1 1
0.441906512085871 0.433703497477441 0 0
0.19612502748026 0.192364771829167 1 1
0.194072258249124 0.190002312727519 1 1
0.0522069539519199 0.051544552752286 1 1
0.238282604593858 0.233808851156146 1 1
0.102771909868675 0.100674156478353 1 1
0.181984755524176 0.178735298123617 1 1
0.274443181841023 0.269368710797638 1 1
0.259703815337572 0.255255067025684 1 1
0.284956696130313 0.28018278445135 1 1
0.169814450777118 0.167082643137112 1 1
0.25847196933144 0.253284428172705 1 1
0.112733267714434 0.110828249971444 1 1
0.150159680867854 0.147222660908073 1 1
0.321863287874753 0.31548803398054 1 1
0.174291535039349 0.170312287513581 1 1
0.0751865662074474 0.0742522089776639 1 1
0.232340478583515 0.227874423277295 1 1
0.243088147153476 0.237961845886025 1 1
0.0727736886101559 0.071594662655625 1 1
0.152157804416227 0.150040818515997 1 1
0.122604344406537 0.120512349013334 1 1
0.162903373113242 0.160060629248563 1 1
0.240728694025015 0.236727936870284 1 1
0.085512724415799 0.0843689375603941 1 1
0.183821442016271 0.180369776933458 1 1
0.089091216694768 0.0872739088070915 1 1
0.188883184900816 0.185350939241424 1 1
0.0302103900503832 0.0298328020192596 0 0
0.237129909791831 0.232691625252761 1 1
0.135477843936209 0.132543172214273 1 1
0.275398966891963 0.269725058590591 1 1
0.250197406203604 0.245189519023089 1 1
0.144245737933646 0.141259080316984 1 1
0.242349097575018 0.238602644260895 1 1
0.110340626868066 0.108012354811237 1 1
0.316943007815323 0.311108937609858 1 1
0.22552047282642 0.221732849208277 1 1
0.286668247163712 0.281482382062988 1 1
0.226270440097097 0.222390570583814 1 1
0.265165625302005 0.259635951263214 1 1
0.180820926520076 0.177428118493684 1 1
0.311322104958455 0.305812708266453 1 1
0.220240785214236 0.21616202527118 1 1
0.135770300727004 0.133425659471939 1 1
0.151177636415473 0.148616549381058 1 1
0.184668509116229 0.181231992505733 1 1
0.337242027499483 0.330267768386069 1 1
0.281371475291477 0.277068658144988 1 1
0.19086554019752 0.186821474654082 1 1
0.284334669174984 0.278800317235288 1 1
0.155177838480458 0.152491174971898 1 1
0.101021703561291 0.099324564051485 1 1
0.286411845721308 0.281568017689773 1 1
0.207593906850096 0.203857371780383 1 1
0.231799571820735 0.227520665062851 1 1
0.282055854540292 0.276658452477867 1 1
0.14309589521796 0.140654175668474 1 1
0.177323786827484 0.173664464591412 1 1
0.232058146067002 0.227762829159679 1 1
0.247533764901565 0.242996132950976 1 1
0.187700085582511 0.184575758507606 1 1
0.0348829398971626 0.0344084781432456 0 0
0.159366463787917 0.157052965884124 1 1
0.251219114835131 0.246773964601649 1 1
0.193731636999174 0.190117170214439 1 1
0.214289625351634 0.210286531974557 1 1
0.177710161038085 0.174343252967984 1 1
0.226103191157717 0.221955183788139 1 1
0.219563217136242 0.21558263199559 1 1
0.223814535988036 0.219593695070843 1 1
0.341500912253172 0.333983491409866 1 1
0.268479545870703 0.263095883613043 1 1
0.275511691298919 0.270372596422765 1 1
0.129041575275117 0.127170341930153 1 1
0.181614274270388 0.179245509726129 1 1
0.298095903606098 0.293025101732336 1 1
0.165996437806172 0.162966038091086 1 1
0.192421845099467 0.18868472298823 1 1
0.138085592056128 0.135794736628668 1 1
0.199062722368343 0.195918585862254 1 1
0.282394783059286 0.277309590060158 1 1
0.160275774762102 0.157137565519588 1 1
0.152566809592987 0.149930518445201 1 1
0.20660441769957 0.202538375891371 1 1
0.181625996269477 0.17765519541924 1 1
0.164570158584088 0.161723585301336 1 1
0.133316425746106 0.129902942669811 1 1
0.15822456622879 0.155802084357583 1 1
0.182333494530229 0.17903793776906 1 1
0.0814084408894674 0.0799789383674761 1 1
0.259843222338862 0.25541334929444 1 1
0.27346813235913 0.268679484127504 1 1
0.150385257815241 0.147927767176895 1 1
0.112571257279135 0.110843808455395 1 1
0.186358665304538 0.182956142827858 1 1
0.218950725372235 0.214762311275702 1 1
0.0601383075734776 0.059096033148599 1 1
0.193216241346763 0.190098688533369 1 1
0.234026480401945 0.229545232947819 1 1
0.214698557344125 0.210600124654028 1 1
0.0702900999971424 0.0692486643981218 1 1
0.230356330840872 0.225659313859136 1 1
0.355830275078648 0.349166710435341 0 0
0.0163440753338661 0.0155600650107214 0 0
0.329482332762772 0.323378236987139 1 1
0.319787073839431 0.31278362049202 1 1
0.226283938937113 0.22234420735083 1 1
0.307128761096874 0.30074785117049 1 1
0.14936248002589 0.146650472199516 1 1
0.235709426642305 0.2314928412146 1 1
0.162567424224833 0.159522033945477 1 1
0.188375726194419 0.185223723352195 1 1
0.221794478491822 0.217828708809204 1 1
0.104608684704875 0.10281061881527 1 1
0.15029727667109 0.147617776970298 1 1
0.259707702357195 0.255197574769439 1 1
0.268359334340863 0.263917042250202 1 1
0.177041851611026 0.173802344461498 1 1
0.164023932331101 0.161093163439827 1 1
0.241163048395435 0.236924153841098 1 1
0.140911749149248 0.13803651916131 1 1
0.269577656436687 0.264803657448408 1 1
0.114905109538728 0.112973708710189 1 1
0.233577299955073 0.228205680295698 1 1
0.276864346597999 0.271872746255785 1 1
0.285412083362115 0.279840017248761 1 1
0.0597740759019628 0.0587766404973339 1 0
0.121328099974139 0.11822268756624 1 1
0.246824474837145 0.242736785398602 1 1
0.268448831951079 0.264418066251125 1 1
0.297102418415867 0.29165547383309 1 1
0.24281876208935 0.238185990209597 1 1
0.157006334119462 0.154687358739127 1 1
0.218628868908939 0.214795923654908 1 1
0.0953968134622538 0.0931609839605623 1 1
0.261083349398618 0.256449175164675 1 1
0.248363260397046 0.243953038744116 1 1
0.332771179422851 0.326598917392387 1 1
0.204260154586593 0.200608560645431 1 1
0.235351358676836 0.230833688501098 1 1
0.227238488317493 0.222649574510909 1 1
0.148754326351193 0.14615514591051 1 1
0.0901082369714593 0.0881392329756023 1 1
0.213167129304097 0.210113126248539 1 1
0.211818732836619 0.208451535072008 1 1
0.327293211528674 0.321592084625284 1 1
0.2248581772544 0.220449298342317 1 1
0.284989597757291 0.279608664089468 1 1
0.0860273377699936 0.0844278375774762 1 1
0.116987152959225 0.11490897067766 1 1
0.2560802071981 0.251345284901009 1 1
0.212544440691026 0.208488247526832 1 1
0.277341496506998 0.272205094995874 1 1
0.157040333602587 0.154114543962473 1 1
0.18361787648738 0.180230938109729 1 1
0.25571244291286 0.250796437624528 1 1
0.0905246354192285 0.0888150288157931 1 1
0.27240569051081 0.268300293303182 1 1
0.193961835260667 0.190812787631106 1 1
0.241845764945322 0.237462013235265 1 1
0.304706819435924 0.299481159624284 1 1
0.167567574504853 0.164345985758049 1 1
0.16446180472036 0.162103016740439 1 1
0.218804249585948 0.213826413493541 1 1
0.364634278326954 0.35768072226935 0 0
0.139676762917903 0.13718007251816 1 1
0.226257981913317 0.221349089127262 1 1
0.16038449625753 0.157304981238443 1 1
0.328961581139869 0.323012466550045 1 1
0.25370635099076 0.248202911828958 1 1
0.229404418039899 0.225576791287894 1 1
0.262147732493355 0.257946351808099 1 1
0.149497027372239 0.147120151233884 1 1
0.240830049606961 0.236608371013639 1 1
0.21457465638544 0.210525682053198 1 1
0.175067400503738 0.17145602309814 1 1
0.12330496391881 0.121976494698278 1 1
0.246435768490145 0.24128595335602 1 1
0.226285913500717 0.222266684531593 1 1
0.173783864053429 0.170429180841361 1 1
0.047999415000416 0.0471217725725642 0 0
0.210732410015148 0.206970286701926 1 1
0.146242958564142 0.143407366955866 1 1
0.148372365522593 0.144869050134743 1 1
0.296483446589437 0.29148410371538 1 1
0.0882921210955038 0.0864059008928314 1 1
0.220684483075441 0.216530987271078 1 1
0.25578701129522 0.250597543558247 1 1
0.268830831375476 0.264274370620951 1 1
0.234987777990987 0.23040085721561 1 1
0.297823641778416 0.292624987549551 1 1
0.177705151379226 0.174530480708484 1 1
0.206769017561625 0.20283179143791 1 1
0.255912758528306 0.251000922881155 1 1
0.26737688971748 0.261972012048099 1 1
0.255780190963622 0.250100656763175 1 1
0.228531595730728 0.224395146130308 1 1
0.274204092406231 0.269411630689412 1 1
0.304609598759709 0.299456467670061 1 1
0.236739943632439 0.232276053937583 1 1
0.228775668503797 0.224352980145975 1 1
0.188913197192109 0.185420415464979 1 1
0.250790373314518 0.246239073467498 1 1
0.259391258814389 0.255561944927269 1 1
0.393038647584946 0.385510001969113 0 0
0.219666423062809 0.215494533942528 1 1
0.240845782942455 0.236971815964887 1 1
0.0810060242074271 0.0794249554063652 1 1
0.122074772074697 0.120681715289526 1 1
0.137442027406963 0.134936311949134 1 1
0.273687918963671 0.268863553533951 1 1
0.275424275910061 0.270908621185459 1 1
0.238511561639906 0.234209450944379 1 1
0.195639988874235 0.192346619393422 1 1
0.242635166787765 0.239024658963622 1 1
0.224758275682902 0.220017265571511 1 1
0.119086521408474 0.117480963635105 1 1
0.214116801567415 0.210032926839864 1 1
0.178598076250349 0.174870211093823 1 1
0.185484227561145 0.182533961944962 1 1
0.240650885162007 0.236271099065511 1 1
0.176630263956734 0.173770085568098 1 1
0.228672863612476 0.223998565585603 1 1
0.161515861870866 0.158120323736979 1 1
0.179949039160407 0.175877510507059 1 1
0.203981412075547 0.200125028765009 1 1
0.142145384274225 0.139615315471794 1 1
0.266808955424673 0.262057102379687 1 1
0.138745866796761 0.136201298932919 1 1
0.269925159041455 0.26496568274045 1 1
0.295942567920396 0.290317036268853 1 1
0.300928171914856 0.294786072954194 1 1
0.16823896682347 0.165424703265244 1 1
0.0868692071660327 0.0855368617394019 1 1
0.0440722480996965 0.0432380355253182 0 0
0.197769429739617 0.194599240367508 1 1
0.234472083093201 0.230755590909 1 1
0.211671247247121 0.207831216833198 1 1
0.371109005481957 0.363943915825099 0 0
0.267710780104772 0.262935809496197 1 1
0.25559118205468 0.248627232686031 1 1
0.209241831558209 0.205160359627918 1 1
0.271280272163681 0.266420592372751 1 1
0.189253235502612 0.1860510365717 1 1
0.217945968429654 0.21439598074045 1 1
0.23705919027008 0.23258295473917 1 1
0.247082657917492 0.242313933973544 1 1
0.298239155796624 0.291822490419514 1 1
0.188820888117492 0.186159852620312 1 1
0.239928323272294 0.235370656313825 1 1
0.157992461671803 0.155154262565795 1 1
0.293988345294165 0.288384537125621 1 1
0.0389463389147044 0.0381684682717424 0 0
0.22517299786756 0.22113936009698 1 1
0.116276159244913 0.113472232938686 1 1
0.241150571172703 0.23686786653794 1 1
0.270422805656494 0.265702638264074 1 1
0.211947079259026 0.207731867041068 1 1
0.274470513066472 0.269590983562745 1 1
0.178156104521151 0.174465512742292 1 1
0.10220962535308 0.100562842937879 1 1
0.138631241260251 0.135796361179776 1 1
0.181525666176051 0.178285095863968 1 1
0.244806161389966 0.240645750072719 1 1
0.243119594866037 0.238738306718757 1 1
0.265100409235322 0.260478915497683 1 1
0.160069239497848 0.157208717503285 1 1
0.180156294930784 0.176865430301959 1 1
0.147277469543461 0.144279022632392 1 1
0.250818084547417 0.246549711088191 1 1
0.224197942096034 0.219936086249956 1 1
0.269125626942646 0.264196504494825 1 1
0.347943300968547 0.341652131636992 1 1
0.286024681912806 0.280752064067482 1 1
0.183145028064927 0.179767080231368 1 1
0.0958816492865773 0.0939991157234834 1 1
0.241378716260988 0.237680770978155 1 1
0.142955217270507 0.13966829886026 1 1
0.175218252917194 0.171289575933881 1 1
0.155489548286873 0.152115390830371 1 1
0.105120201953655 0.10298278126415 1 1
0.163512971197427 0.160710713864616 1 1
0.213416770212457 0.209751695134665 1 1
0.298776325923922 0.293073639242047 1 1
0.340966999853509 0.334463994366304 1 1
0.120386168495734 0.118265858565055 1 1
0.248208300307337 0.243997244117838 1 1
0.24371771008538 0.239475907839995 1 1
0.0756418647441116 0.0744597553160624 1 1
0.261584191430034 0.257113966624033 1 1
0.258562174754879 0.254602306062494 1 1
0.299154017320908 0.293783538803737 1 1
0.384555277145464 0.377697702778227 0 0
0.13034345129783 0.128179016362293 1 1
0.262110451772353 0.257479654750451 1 1
0.143797468400423 0.141593604734184 1 1
0.135825965103376 0.133774653338457 1 1
0.219765704453663 0.215588260730186 1 1
0.177106017263342 0.17412443923875 1 1
0.238178346743211 0.233524591933182 1 1
0.239336591488989 0.235797297346009 1 1
0.144724340815065 0.14190393344052 1 1
0.102922465648442 0.101111249017267 1 1
0.284912889470527 0.279745449689103 1 1
0.114295377849719 0.112150984150564 1 1
0.284512381338869 0.279467546844386 1 1
0.296987604216515 0.291606916340056 1 1
0.335082924222902 0.329543738473672 1 1
0.222504966310901 0.218276721297279 1 1
0.148639821754401 0.145561126304914 1 1
0.135869482589075 0.132726758825264 1 1
0.228763845853498 0.224891037739846 1 1
0.144546104095439 0.141509918001876 1 1
0.184466337019147 0.181925565933572 1 1
0.151565403059395 0.148253254149922 1 1
0.172825296541802 0.169777834661577 1 1
0.203476949681711 0.199959495704865 1 1
0.287246590591948 0.282154375704067 1 1
0.181845625684295 0.177762752720551 1 1
0.118840579499446 0.116607636529302 1 1
0.2123984246714 0.208683817996388 1 1
0.237329195582699 0.233121335103303 1 1
0.0633036387199153 0.0621113876368579 1 1
0.190527731181972 0.186850268467562 1 1
0.128544304418126 0.126210125516744 1 1
0.320264459564538 0.314145865176741 1 1
0.272193052590163 0.267587645834599 1 1
0.153129411266286 0.150383774275644 1 1
0.0539126477307834 0.0520027383816957 1 1
0.249062937627622 0.24442779451546 1 1
0.035182408962863 0.0346670755891067 0 0
0.133559052827966 0.130793195692515 1 1
0.0945360684726088 0.0928608840749926 1 1
0.0743403818594355 0.0730164698255941 1 1
0.164273739572857 0.161354879266637 1 1
0.171551077262508 0.168506183888012 1 1
0.098303360315962 0.0961267358404488 1 1
0.23375119042807 0.229310492745999 1 1
0.176762283199166 0.173357818440772 1 1
0.201345203637057 0.197787517934436 1 1
0.169385663125483 0.165466853107005 1 1
0.173966696978041 0.170604269418466 1 1
0.314560669850056 0.307474991707704 1 1
0.173601059734373 0.169947233687826 1 1
0.27650430813142 0.271165867034676 1 1
0.0716183429693825 0.0713278312416491 1 1
0.360508515517574 0.353845024398965 1 1
0.355602677566866 0.349544048795566 0 0
0.225791424089369 0.222009902524009 1 1
0.148853235611656 0.146164576625041 1 1
0.36307844128024 0.357423639156741 1 1
0.121629660171938 0.119934850977386 1 1
0.16054580988622 0.157468807301818 1 1
0.158484902633805 0.15566739327101 1 1
0.14341020698171 0.140072639183153 1 1
0.186604769747688 0.183133941197477 1 1
0.185900537997605 0.182774936699182 1 1
0.117477331315885 0.114909519475704 1 1
0.0932999526653312 0.0913717594896449 1 1
0.223971475375666 0.219597051894023 1 1
0.179282730493749 0.177164504799065 1 1
0.267048010648007 0.262851676412227 1 1
0.196517856110285 0.193960542633592 1 1
0.239319995210802 0.234533979999687 1 1
0.280940399473758 0.275665049850695 1 1
0.29925468599709 0.293978567611739 1 1
0.328096508211996 0.32180511229215 1 1
0.238851190589555 0.234064612779159 1 1
0.0797819269263535 0.0783777017045744 1 1
0.258422214832662 0.253915688821612 1 1
0.177269502384919 0.17396463352581 1 1
0.148031026666312 0.144550333231551 1 1
0.173198624306097 0.17023458286169 1 1
0.176586554272153 0.173329380162487 1 1
0.214707899772257 0.210927698084576 1 1
0.179012487169098 0.175729775385469 1 1
0.0791871056166 0.0774682658021737 1 1
0.18192323432893 0.178724018069392 1 1
0.140060634805691 0.137460416590418 1 1
0.107556304225308 0.105286412003791 1 1
0.204264895619647 0.20020897448147 1 1
0.359816309327847 0.353282510813518 1 1
0.110165037656611 0.108107928129499 1 1
0.181635042330573 0.177790055346034 1 1
0.19980168047402 0.196037123374909 1 1
0.139651143919048 0.136653056909625 1 1
0.068427983509647 0.0672888107254837 1 1
0.113340353577717 0.111441784120537 1 1
0.227975450588303 0.224179918859602 1 1
0.133224336473211 0.130330929852388 1 1
0.330789995715315 0.324969315489343 1 1
0.202550825009887 0.199280362298764 1 1
0.233536873941977 0.229455219004405 1 1
0.224864551787877 0.220835066444058 1 1
0.147187193098486 0.143630452881051 1 1
0.152438768569301 0.149601000250036 1 1
0.215452243413356 0.211993700923173 1 1
0.273048676882811 0.268111952288276 1 1
0.131268998137055 0.128808337001588 1 1
0.106515898831633 0.104571204750054 1 1
0.250909028210918 0.24655646173232 1 1
0.203746734280892 0.199996085415111 1 1
0.17783006805093 0.174943033025919 1 1
0.277719339419844 0.272710713033051 1 1
0.298406929301159 0.292870551470173 1 1
0.178961513239539 0.175363511905294 1 1
0.120555859190032 0.118287777002313 1 1
0.137595481327419 0.135727431818186 1 1
0.218123719303558 0.214145847853888 1 1
0.292845867078236 0.287246095761766 1 1
0.120881920753849 0.119346728934042 1 1
0.234664382970799 0.230698462810454 1 1
0.16382779219899 0.161054449719438 1 1
0.0925697020892115 0.0913207856413235 1 1
0.193259639774465 0.190177496992065 1 1
0.10469809013548 0.102685507387319 1 1
0.289658420761925 0.284226835431353 1 1
0.160212747856431 0.157007380817053 1 1
0.240102117189076 0.236262145245563 1 1
0.237547618907804 0.233384448940335 1 1
0.320621218259799 0.314581362464967 1 1
0.219490269756591 0.215930926112604 1 1
0.222725055668626 0.218827188301948 1 1
0.279498592833709 0.27474905863756 1 1
0.183413922578228 0.17986513097576 1 1
0.24765794702661 0.242938661538672 1 1
0.197888044491827 0.194414893474591 1 1
0.245136985199169 0.240903637917797 1 1
0.268806961207454 0.263415136357821 1 1
0.154010308164239 0.151065719831865 1 1
0.294422724543199 0.287737892028396 1 1
0.267402841041102 0.262577478797725 1 1
0.0645600424446554 0.0638167777026189 1 1
0.223683120103841 0.219403912949284 1 1
0.240510443045364 0.234832456856597 1 1
0.246213107163284 0.24190788389097 1 1
0.280734482755951 0.275402596768476 1 1
0.257483157245926 0.252712566914404 1 1
0.182054906070433 0.180159364137419 1 1
0.179945373149511 0.176895770494506 1 1
0.163088801252274 0.1604736771099 1 1
0.177079904616687 0.174094907121758 1 1
0.198097414491701 0.194746728863511 1 1
0.267719187860534 0.261993339403957 1 1
0.209313133255888 0.205244249355405 1 1
0.177221088641512 0.173866863061655 1 1
0.123169533961006 0.119876070589815 1 1
0.144580060065772 0.141667929451174 1 1
0.166378065986082 0.163413710947287 1 1
0.186940904824845 0.183567814830114 1 1
0.268090385220059 0.263009839778245 1 1
0.123432323666108 0.121116027734432 1 1
0.166729142286842 0.16300301451466 1 1
0.225998794180398 0.222033760692759 1 1
0.270459102572182 0.265779147261055 1 1
0.168267683337453 0.165339011740705 1 1
0.256897107554206 0.252205722099359 1 1
0.210060632470977 0.206113540278593 1 1
0.281284933953284 0.276651480017573 1 1
0.216173274536789 0.211917880832875 1 1
0.339074840436897 0.332668420092229 1 1
0.258178017375351 0.253486288880658 1 1
0.17335913884701 0.1701202770669 1 1
0.253441751670482 0.248051570418891 1 1
0.163985560374906 0.160747521613757 1 1
0.260180701106222 0.255233302727056 1 1
0.224180396788068 0.220157894824152 1 1
0.149263902610999 0.147028710796863 1 1
0.275036332608968 0.269866965382214 1 1
0.245535153994415 0.240882233262145 1 1
0.0779571417205206 0.0763593524494694 1 1
0.215436561577255 0.211601258893375 1 1
0.16747330838176 0.164278882697221 1 1
0.162040529336118 0.158621619629398 1 1
0.188994467114653 0.185406396648649 1 1
0.13030582749507 0.127584572633301 1 1
0.156025192047633 0.152860993593523 1 1
0.164612651399693 0.161976913083336 1 1
0.251010195241177 0.246347194446154 1 1
0.265887018303919 0.260853475725809 1 1
0.165088603295518 0.161825298725605 1 1
0.194432865015141 0.190468203018862 1 1
0.145969253011556 0.143320753721332 1 1
0.0926457617669455 0.0918600732723392 1 1
0.285456913599105 0.279918638087302 1 1
0.190324046879361 0.186924324780216 1 1
0.107931020202937 0.1061436128258 1 1
0.258967215298168 0.254351700763468 1 1
0.139532237484667 0.135434142032273 1 1
0.308703403971274 0.303046049561071 1 1
0.192363619268414 0.188335314862934 1 1
0.159706621803075 0.156868118973182 1 1
0.208025744548919 0.204433301321413 1 1
0.350037462412512 0.343456418328188 0 0
0.193486209546758 0.190245689119356 1 1
0.106626543350576 0.104447658343857 1 1
0.312556435225151 0.307320424070736 1 1
0.313076066046267 0.307362055616651 1 1
0.177219267258591 0.173939586608154 1 1
0.383300974548516 0.375966376630673 0 0
0.312552782581348 0.306373642323997 1 1
0.243944810107135 0.23940050464596 1 1
0.17875674418795 0.174639656929196 1 1
0.264645298655439 0.259751500313771 1 1
0.141366343691376 0.138121872639117 1 1
0.28727923250772 0.281591182158369 1 1
0.167274056199002 0.16442512140808 1 1
0.249917095747884 0.244806927428052 1 1
0.166980561798486 0.163916283654116 1 1
0.190559151361439 0.186956273417843 1 1
0.279711291850598 0.275020223879486 1 1
0.174139942561051 0.171016721755312 1 1
0.184488649296088 0.180263985501714 1 1
0.313152159079774 0.307548488881487 1 1
0.271365058717885 0.266114364668621 1 1
0.279440011917993 0.274392559874772 1 1
0.134388551218851 0.132060905616224 1 1
0.259416348856674 0.253932415558218 1 1
0.190422916221545 0.187248554372109 1 1
0.298168780251156 0.293214011165851 1 1
0.309364085867371 0.30320834174827 1 1
0.0925171829695816 0.091011758529357 1 1
0.115932681092882 0.113807552838435 1 1
0.194990842342831 0.191079948424194 1 1
-0.0402494805371347 -0.0399051425940827 0 0
0.277872303381611 0.271317563347866 1 1
0.139754573217539 0.138440459501668 1 1
0.216286121805502 0.212256811904023 1 1
0.214411826298059 0.210556465132148 1 1
0.17604271296983 0.173224711251809 1 1
0.187748975417287 0.184605304525009 1 1
0.103650367492172 0.101136625880143 1 1
0.186477797923461 0.18334414173306 1 1
0.290721145733266 0.285791879962154 1 1
0.215973852207195 0.212134274835036 1 1
0.298802947873509 0.293551003362052 1 1
0.282270385308107 0.276448427147171 1 1
0.157164085729504 0.154123411675348 1 1
0.191262840209748 0.187388279420522 1 1
0.212946001485116 0.20904772597188 1 1
0.130347086696227 0.128142724306501 1 1
0.185148103878904 0.18146431282102 1 1
0.251101889413974 0.246008665080286 1 1
0.195557293132672 0.192205465703028 1 1
0.176460621939407 0.173238879169892 1 1
0.220784712309869 0.216050539698062 1 1
0.133183000243183 0.131697996097311 1 1
0.288536008587918 0.283275350654939 1 1
0.126990634716152 0.125477877801008 1 1
0.197678592725934 0.194003920547786 1 1
0.145992175429216 0.143810754644453 1 1
0.31700756224966 0.311532821098171 1 1
0.240425707577859 0.23593779964295 1 1
0.290949992563024 0.285715703234691 1 1
0.270048763413416 0.265278702618823 1 1
0.181590762570925 0.178385920846639 1 1
0.213866781148288 0.209733537586829 1 1
0.210973233972387 0.207881298925136 1 1
0.144538780670228 0.141947158599702 1 1
0.126023234037204 0.1239973874716 1 1
0.305747090306475 0.299641994465693 1 1
0.242376955266812 0.238382008460991 1 1
0.17524230430537 0.172272510499353 1 1
0.245211832095689 0.240389478394292 1 1
0.215511006209544 0.211856874373171 1 1
0.138910818184151 0.135304319519868 1 1
0.240436143984959 0.23600375154509 1 1
0.306357403059233 0.299976012511949 1 1
0.139288772320634 0.136271611675627 1 1
0.189448827687152 0.185992503546781 1 1
0.164620778058856 0.16161697974637 1 1
0.254326093271275 0.249813998854476 1 1
0.0960250219129037 0.0941913884844982 1 1
0.267823668693964 0.26230910764195 1 1
0.013237598333559 0.0131542198188812 0 0
0.114716167419381 0.112701167937752 1 1
0.207445522564412 0.203353464302432 1 1
0.180691690865706 0.177758223840222 1 1
0.105997653801795 0.104031407126345 1 1
0.206705702856776 0.203716382355192 1 1
0.304857223440918 0.298875275657604 1 1
0.112782488877454 0.110731584719607 1 1
0.14787144176503 0.145467185934329 1 1
0.186085371613282 0.182845713810424 1 1
0.113711302714236 0.111635156891843 1 1
0.270365589262718 0.265386367957893 1 1
0.222018556658773 0.21667833017844 1 1
0.358877157343368 0.352203968025608 0 0
0.210134368906364 0.207442284324314 1 1
0.236285586764108 0.232980341389559 1 1
0.212434941899564 0.209100378624398 1 1
0.132647652093097 0.130059353202616 1 1
0.167593551917676 0.164595925872544 1 1
0.187989029656437 0.184360711640135 1 1
0.215320072859601 0.211500852619733 1 1
0.19817476384752 0.194411593023856 1 1
0.311243597593936 0.30514276666033 1 1
0.201548103888182 0.197812817626301 1 1
0.129967246079285 0.127298703379403 1 1
0.251808699213997 0.247458625894394 1 1
0.138048361786903 0.135868689231004 1 1
0.190488223813879 0.187499805388971 1 1
0.1765785795746 0.172953279816837 1 1
0.216267215105733 0.212799783013648 1 1
0.142363107113309 0.140131461687961 1 1
0.129225934094921 0.126886730643654 1 1
0.160462158574719 0.15765522596026 1 1
0.0766098851276365 0.0752253833748453 1 1
0.162202748454552 0.158746769761613 1 1
0.208232836581601 0.204173045047494 1 1
0.238811403293742 0.234973137482045 1 1
0.182287858529391 0.178966612855548 1 1
0.152570766852335 0.149613245193987 1 1
0.255291602580073 0.250637153478071 1 1
0.236895476237432 0.232166327132565 1 1
0.199568440624219 0.195694875611661 1 1
0.184035131759464 0.180574141398774 1 1
0.250927683078863 0.246264198628916 1 1
0.292585099069112 0.286982077986203 1 1
0.0997358650402387 0.0977664203109023 1 1
0.175998592128562 0.172448532366276 1 1
0.150387672227474 0.146445319506881 1 1
0.157693611422088 0.154875211622356 1 1
0.180875768638321 0.177252104360117 1 1
0.118437889194241 0.116335248645771 1 1
0.301887665084983 0.295215640458879 1 1
0.165759530467775 0.162732671376215 1 1
0.211712703544841 0.207881133276482 1 1
0.0886344433542013 0.0874489141419083 1 1
0.28531028258838 0.279959261061479 1 1
0.163643395839972 0.161039549077958 1 1
0.311331944164843 0.306038075557377 1 1
0.312288522085469 0.306001843151764 1 1
0.0998436827773776 0.097974996857783 1 1
0.0385691971170122 0.0376071914174562 0 0
0.286525837311646 0.281628815847825 1 1
0.2652149629406 0.260553439170979 1 1
0.36910960694417 0.360585156093307 1 1
0.12229682805787 0.11928763631574 1 1
0.201482939716838 0.197843591627335 1 1
0.258467121236657 0.254074816968441 1 1
0.221160396711336 0.217569523545304 1 1
0.202146033744 0.19868431500269 1 1
0.277478283081273 0.272410210078685 1 1
0.186064706131655 0.18199616746028 1 1
0.303013984707664 0.296864626172976 1 1
0.233495703310359 0.229446319804401 1 1
0.113967140019393 0.111710545006213 1 1
0.266304045452846 0.261334120955842 1 1
0.14195470284268 0.139531316286385 1 1
0.0920595716186701 0.0890172437163742 1 1
0.236759321561499 0.232726275397818 1 1
0.291066657207203 0.285462690727782 1 1
0.164463319881645 0.161609719832452 1 1
0.173367823353898 0.169924673975929 1 1
0.223345742926838 0.218074317583077 1 1
0.183032264549266 0.180013303101141 1 1
0.207511253909503 0.203833122842717 1 1
0.324582497648924 0.318713168021039 1 1
0.175137038235052 0.172430381494043 1 1
0.249980416102247 0.245383704096855 1 1
0.182291759099738 0.179261976097289 1 1
0.276695112516008 0.271682193218587 1 1
0.237241421857796 0.232846337279014 1 1
0.19767936170933 0.1939634164913 1 1
0.083134773096921 0.0814812608893695 1 1
0.178514043517738 0.175076462571454 1 1
0.121887697595938 0.120345835951487 1 1
0.314768323517391 0.309141913708426 1 1
0.166991003035193 0.164269613680937 1 1
0.194876591496822 0.191065540063405 1 1
0.24059335915982 0.236424509362473 1 1
0.122348996019399 0.120281605694703 1 1
0.150269087048605 0.147587488708093 1 1
0.100382789414267 0.0984487784942065 1 1
0.136761142440708 0.133441037771947 1 1
0.212194039557776 0.208126197777018 1 1
0.0953089444033656 0.0938648370676722 1 1
0.22049770658117 0.216014850005257 1 1
0.262084724680853 0.257557316636588 1 1
0.26592485861466 0.260858470624242 1 1
0.174938480199215 0.171856645298709 1 1
0.0198718336405103 0.0196806430283067 0 0
0.250136367535386 0.245731526026033 1 1
0.181961770513751 0.17868595947848 1 1
0.153789141523153 0.151371532391147 1 1
0.220196470127576 0.216397035839844 1 1
0.22459751099722 0.220482226864125 1 1
0.204084329256658 0.20008474223559 1 1
0.210993869609652 0.207624677845346 1 1
0.242198152771906 0.236330635494381 1 1
0.327588530403582 0.321434773541675 1 1
0.262336437465956 0.2573085043604 1 1
0.186669810534612 0.182674798189097 1 1
0.111337308087354 0.109111589839043 1 1
0.18676995496498 0.183241653784031 1 1
0.256810100809921 0.252508782682356 1 1
0.126301906457234 0.124017171134036 1 1
0.278007582524174 0.272444509884811 1 1
0.159344832421752 0.156412952172991 1 1
0.0699317357038102 0.0684458653531475 1 1
0.232250667509012 0.228072132137087 1 1
0.0921358746219968 0.0901069337320905 1 1
0.249140137726658 0.244428323158555 1 1
0.317377068599118 0.311937071781988 1 1
0.1248664046812 0.122145790237971 1 1
0.269499121988529 0.265077246717728 1 1
0.262208195202102 0.25754520818363 1 1
0.186229524340839 0.182872075379543 1 1
0.169164303915197 0.166128555936259 1 1
0.320430618328125 0.314461533113883 1 1
0.280842882359488 0.276056527540832 1 1
0.199768637816763 0.195954748755968 1 1
0.169656384383849 0.166734490021606 1 1
0.260782924187014 0.256320216925415 1 1
0.182667492759255 0.179377508916829 1 1
0.160722285969424 0.156635653065312 1 1
0.152971014029545 0.15030439766254 1 1
0.249116188134371 0.244782267582364 1 1
0.269895655965686 0.264638052806938 1 1
0.181795496989482 0.17894226398597 1 1
0.204295479376755 0.20004187028445 1 1
0.293244147332543 0.288139282465552 1 1
0.249512243985888 0.244811726474627 1 1
0.19701119617504 0.193284206764764 1 1
0.272968786138401 0.267826632071016 1 1
0.219228096982912 0.21532619439065 1 1
0.177221005255147 0.173872027367468 1 1
0.128862167612575 0.125808226068645 1 1
0.247941689335165 0.242446855936502 1 1
0.17373705548607 0.170343554768679 1 1
0.252872307226769 0.248264216472024 1 1
0.216640379834853 0.212856227766114 1 1
0.110080807114365 0.108035818063327 1 1
0.246460902091966 0.241375575871171 1 1
0.172254721328738 0.169281825840169 1 1
0.150612925747237 0.148269609380486 1 1
0.110350641205185 0.10838710261227 1 1
0.205882948022853 0.201772622693815 1 1
0.153142635990406 0.149582091440828 1 1
0.286155044649912 0.281273773238245 1 1
0.119877013169601 0.117391774283413 1 1
0.219932232823076 0.216098903676252 1 1
0.146061015234796 0.143558076133675 1 1
0.313732962053532 0.307882014494099 1 1
0.182112048345349 0.178657608811142 1 1
0.146007398186774 0.143016067525687 1 1
0.174274234446012 0.171192964534911 1 1
0.182901802710374 0.179891375384052 1 1
0.198198302785253 0.194931444027286 1 1
0.119026296667319 0.116653786776702 1 1
0.112176516383327 0.110006689233188 1 1
0.194822539754517 0.191591601647091 1 1
0.159149392359651 0.156153774586669 1 1
-0.0133288417251571 -0.012894013678786 0 0
0.335029455479741 0.328956120626104 1 1
0.182411163680955 0.179667896444264 1 1
0.304873004239858 0.299571358324529 1 1
0.270231166419559 0.265081448605902 1 1
0.181886644933635 0.178432660574247 1 1
0.135776970663474 0.132984605899899 1 1
0.150767457463948 0.147968234275934 1 1
0.230919731269241 0.226400625633081 1 1
0.269643828321175 0.264704289117731 1 1
0.185033503174559 0.181228364180874 1 1
0.212937005694037 0.209857406521805 1 1
0.24969337842275 0.24558423386238 1 1
0.166316321342816 0.163689524845483 1 1
0.182999021032022 0.180488515921234 1 1
0.245187744323679 0.24124240668823 1 1
0.182822855976459 0.179002276607614 1 1
0.166239125864067 0.163374603065193 1 1
0.335244236912675 0.328243020197294 1 1
0.205263600876077 0.201270856277418 1 1
0.313272351630128 0.307806363260674 1 1
0.177435248869399 0.174055567294728 1 1
0.150229649413073 0.147855492692979 1 1
0.268058659437586 0.263047078135151 1 1
0.22556903643432 0.221762529168856 1 1
0.255406889441558 0.250096949946062 1 1
0.166947006272707 0.164042449232526 1 1
0.204226823512995 0.200485367215462 1 1
0.274589152350247 0.26980803518675 1 1
0.244856957686091 0.240282340659447 1 1
0.166015316871988 0.16292816780039 1 1
0.146416368561709 0.143854752042654 1 1
0.369673712379375 0.362276124670405 1 1
0.132117872029683 0.129684990912941 1 1
0.118034660760192 0.116025738093583 1 1
0.238741570452018 0.234471834275337 1 1
0.205531637200382 0.202053432995245 1 1
0.0258051829434186 0.0252248511535369 0 0
0.245102491574071 0.240042681902608 1 1
0.284285121160514 0.278907016324312 1 1
0.273051748310492 0.268289195466267 1 1
0.10365056176859 0.101749424468407 1 1
0.286566775735009 0.281237367196068 1 1
0.166987888603205 0.163514700293183 1 1
0.10848861482164 0.106480128220364 1 1
0.187249501401474 0.183470928904464 1 1
0.179990258121437 0.177015426983051 1 1
0.284621327439609 0.27893462819252 1 1
0.18893500665302 0.184432942491322 1 1
0.301885127659247 0.296596569625726 1 1
0.270006485742423 0.264127855870345 1 1
0.149346224122164 0.146550245241313 1 1
0.252076862843079 0.247568950930147 1 1
0.180938934505882 0.177743090858892 1 1
0.0824801187700435 0.0801271513527276 1 1
0.109366569804526 0.106462911606655 1 1
0.121190150401567 0.119456176079854 1 1
0.213552864309052 0.209866811703994 1 1
0.144661006948645 0.14153784575933 1 1
0.201163372982815 0.197143303659167 1 1
0.286906245334019 0.281408008527773 1 1
0.272081476975884 0.267733356518649 1 1
0.207803142422996 0.204852413059407 1 1
0.325298615043037 0.319964622861677 1 1
0.114983680946066 0.113046221061976 1 1
0.243121670348966 0.238688208572879 1 1
0.169177626043772 0.165669804045467 1 1
0.231457873466272 0.226679100155777 1 1
0.212005373095679 0.208059124515368 1 1
0.173296366688553 0.170654028769916 1 1
0.149082876846957 0.146599993225856 1 1
0.134807115890838 0.131993124857976 1 1
0.317055999902358 0.311416007530158 1 1
0.247410845406942 0.242806356817886 1 1
0.194115017649907 0.190458377914822 1 1
0.17018028196503 0.166974468837576 1 1
0.259121371808577 0.25322594023743 1 1
0.214273922333507 0.210347757676468 1 1
0.104565985730553 0.101761121731727 1 1
0.168754970940307 0.165154631431131 1 1
0.176444113405923 0.173212436060421 1 1
0.274714632112849 0.269764434041978 1 1
0.290601741124123 0.286684468969657 1 1
0.22877876402449 0.22443678595138 1 1
0.0567440842265656 0.0557144046313909 0 0
0.159506327782521 0.156435048471918 1 1
0.125227863753589 0.122954711284955 1 1
0.276721250312549 0.271346386858019 1 1
0.140619387944073 0.138572491595937 1 1
0.242316895914187 0.237735797099828 1 1
0.300389455900509 0.295030603025623 1 1
0.160464892680563 0.157409903663869 1 1
0.0834468723630814 0.0817483869891534 1 1
0.165948819101779 0.162603650404183 1 1
0.20591194544302 0.201827616804914 1 1
0.0818374623144523 0.0804414478552779 1 1
0.183793419285716 0.180236617183096 1 1
0.136324135408712 0.133778030636791 1 1
0.117804567289972 0.115392376665609 1 1
0.247729013615813 0.242865820752038 1 1
0.153117707653611 0.150359772593707 1 1
0.331033584311538 0.324255803647667 1 1
0.327737490634764 0.321590200903459 1 1
0.293133784462984 0.28779391287187 1 1
0.273272884653674 0.26726454961465 1 1
0.239110973324544 0.234928972125804 1 1
0.134128011482518 0.131706858284212 1 1
0.188730319737061 0.184952662591637 1 1
0.187242169863906 0.183769292397511 1 1
0.319244735465004 0.312933405842156 1 1
0.185478492339027 0.182260509691913 1 1
0.179537454730008 0.17670981948316 1 1
0.15548508326071 0.152766017705327 1 1
0.0888178494566333 0.086999552158694 1 1
0.11715963841288 0.114939672400802 1 1
0.343073677172938 0.336421255923078 1 1
0.292422713581165 0.287343842156086 1 1
0.211868537958453 0.208101401492383 1 1
0.165109950653074 0.161770519549457 1 1
0.171780167444985 0.168590284135545 1 1
0.151190023810298 0.148167702578509 1 1
0.204355401125058 0.200418500869659 1 1
0.219067847099488 0.214957993834067 1 1
0.274209270558178 0.269007287175513 1 1
0.242225460508397 0.237761811910127 1 1
0.213712262758488 0.209512948351384 1 1
0.0625174170647319 0.0618309490674833 1 1
0.145221197378643 0.14282504250646 1 1
0.226970808711706 0.222835219868462 1 1
0.217793552741473 0.21422420888012 1 1
0.0989925448333924 0.0978953538852842 1 1
0.0911571874642607 0.0896067279026439 1 1
0.0801140565470013 0.077981901391323 1 1
0.155252482696103 0.152607620382258 1 1
0.210042027134277 0.205727178043758 1 1
0.127845432348487 0.125026045232296 1 1
0.197145625673236 0.193739357623767 1 1
0.31697092821818 0.31131905349358 1 1
0.299108746726673 0.29344195000515 1 1
0.228955963535973 0.22459561079582 1 1
0.185105194824153 0.181534867539673 1 1
0.238091817442775 0.234114105666606 1 1
0.260289536171929 0.25578622264237 1 1
0.164447120834723 0.161235081930871 1 1
0.202386800358125 0.197795781419121 1 1
0.137202485622047 0.13503103009111 1 1
0.0734376652613624 0.0720888876920869 1 1
0.280728111960132 0.27595683868869 1 1
0.295912632763492 0.290671212078964 1 1
0.166573136065314 0.164486932294677 1 1
0.142967003368911 0.14037036551753 1 1
0.196245150641949 0.192758361786017 1 1
0.20319866664212 0.19900349775108 1 1
0.114669607896151 0.113004930357122 1 1
0.194036336208592 0.190448187548068 1 1
0.185489373160063 0.180969707876728 1 1
0.251718529427777 0.247131795779777 1 1
0.240760833921106 0.236185843192754 1 1
0.200257329451457 0.196291589121053 1 1
0.140653204345203 0.137756311349152 1 1
0.152414621670334 0.149717619487955 1 1
0.203717045691197 0.199690786315159 1 1
0.092019201734264 0.0901431636379524 1 1
0.183865699446826 0.180312542135451 1 1
0.155614934732172 0.152873848368727 1 1
0.124614786380874 0.122585801846034 1 1
0.242907062854154 0.237986112236333 1 1
0.058139339965734 0.0569682384034533 0 0
0.236402822404784 0.232036231866373 1 1
0.229421862991016 0.225268500903657 1 1
0.218769799735342 0.213782331806701 1 1
0.167164305645765 0.163812257647656 1 1
0.0197588634852345 0.0191445000398647 0 0
0.170777952996457 0.167425881529797 1 1
0.270684454469313 0.265794129683095 1 1
0.284460622706875 0.279137324688241 1 1
0.226514731016034 0.22245527318792 1 1
0.211371478650956 0.207247662942267 1 1
0.207577857248463 0.203655028281917 1 1
0.187947396340474 0.184430710076486 1 1
0.221887892891835 0.217922571725694 1 1
0.132496599460285 0.130505438567672 1 1
0.219779486909221 0.215666413965425 1 1
0.284135895715044 0.277503242620147 1 1
0.200490741087591 0.19667792305198 1 1
0.147840155428658 0.145285002064959 1 1
0.2660296472482 0.261586911590158 1 1
0.179705153361852 0.176315679581144 1 1
0.179929802773544 0.176833813506006 1 1
0.183975234987715 0.180616519142887 1 1
0.252558529493146 0.247546358479132 1 1
0.318525616593552 0.312500490220395 1 1
0.221308800711728 0.216672174756554 1 1
0.178151709873153 0.175411308087534 1 1
0.286011031177902 0.281120721077914 1 1
0.0315809683339144 0.0309005635191514 0 0
0.347209806999988 0.34002785458233 1 1
0.263860647103717 0.258846187004186 1 1
0.239122364090837 0.234546536351317 1 1
0.220565697585876 0.216961409042634 1 1
0.234526350866039 0.230573127887785 1 1
0.226255878300803 0.221918307889305 1 1
0.124868038970371 0.122819152190966 1 1
0.21337090663548 0.209797544332836 1 1
0.183762754044987 0.180790996933138 1 1
0.23506418372478 0.23084687953544 1 1
0.259656727855739 0.254990485539227 1 1
0.238818055940471 0.23453026127286 1 1
0.164339321709629 0.161530070808657 1 1
0.195647175141335 0.192022706880782 1 1
0.264244225159774 0.25935396377694 1 1
0.351526688174278 0.345299584756464 0 0
0.184941227334159 0.181465709484385 1 1
0.150515258555748 0.147027826447391 1 1
0.333162207928874 0.327429358179017 1 1
0.300466555392672 0.295131310241532 1 1
0.219798623562372 0.215274872053726 1 1
0.224138551547488 0.220062871253604 1 1
0.112591371488852 0.110448565856568 1 1
0.216056129230159 0.212365168357052 1 1
0.112255983664793 0.109966844846437 1 1
0.113324926886014 0.111420740396594 1 1
0.0764800703397521 0.0757414429711352 1 1
0.181390976706973 0.178176769493207 1 1
0.18145489731649 0.177967626092564 1 1
0.0721643191122763 0.0703914160085815 1 1
0.240467561252071 0.236353266795263 1 1
0.142458546834617 0.13924318055499 1 1
0.210549653420662 0.206527702585635 1 1
0.190409923007975 0.187592147716313 1 1
0.138840921503522 0.136592875707203 1 1
0.250196857883864 0.245881166507299 1 1
0.158184109468125 0.154850097723021 1 1
0.297175478165534 0.291934145661483 1 1
0.155281500802349 0.15252911063923 1 1
0.144579938263933 0.141513161471431 1 1
0.16314428873555 0.160363347926508 1 1
0.18289343198282 0.179502497374042 1 1
0.0941083989458807 0.0924957076539183 1 1
0.198131205266924 0.194014047546357 1 1
0.254588671338756 0.249920652233394 1 1
0.132210160042829 0.129187896183671 1 1
0.240412641903673 0.236189256603436 1 1
0.197414544135502 0.193901218182308 1 1
0.212421968258864 0.208630038543685 1 1
0.117481370795293 0.115579173238716 1 1
0.25591946955384 0.251239529876945 1 1
0.175313211112107 0.171992965853213 1 1
0.213094344442455 0.207821975560406 1 1
0.261807552645354 0.256763803880887 1 1
0.203278908334409 0.199980156969531 1 1
0.22971222770636 0.225951574873138 1 1
0.245163991512776 0.240933635295866 1 1
0.135451612358707 0.132442386393067 1 1
0.305919732712963 0.300913911591101 1 1
0.293584427624453 0.288290387384942 1 1
0.23318999896339 0.229126232350176 1 1
0.258544728981025 0.253856219593062 1 1
0.270105520881626 0.264791676236903 1 1
0.328655132230285 0.323159812448007 1 1
0.196934973626889 0.193417871040233 1 1
0.169508197332977 0.166414295907962 1 1
0.15317115475037 0.148943364932348 1 1
0.273627098790923 0.268696478734492 1 1
0.264175063904876 0.260129373545994 1 1
0.112135431969613 0.109986890607752 1 1
0.144149569804004 0.14163850969175 1 1
0.0848812361067798 0.0834706260217262 1 1
0.113339651742851 0.111303741399884 1 1
0.156824553924878 0.153913231129834 1 1
0.177466167972787 0.174344121207736 1 1
0.153742083208572 0.151264729983074 1 1
0.203576775255204 0.199635441124392 1 1
0.26832100872318 0.261554258824723 1 1
0.21855889787868 0.215190965044039 1 1
0.241763348366627 0.237695112340648 1 1
0.152955547824876 0.150287721409108 1 1
0.128235403034501 0.125923446834638 1 1
0.190286737862709 0.186004122409478 1 1
0.0703401202436431 0.0687408108289497 1 1
0.189625430115955 0.186542882462651 1 1
0.209506832244131 0.205455353467072 1 1
0.193706136438761 0.190248295458675 1 1
0.195489671238886 0.191884407195631 1 1
0.200874245998782 0.196721142066138 1 1
0.184773057443236 0.181418578850597 1 1
0.173779965108895 0.170663498870791 1 1
0.182926184921351 0.179435158786878 1 1
0.220063815820534 0.21639207680156 1 1
0.239558952128778 0.235028376759857 1 1
0.174102139684613 0.170777246763184 1 1
0.124603128331431 0.122643654980118 1 1
0.126806125353829 0.124070239156646 1 1
0.150803105032895 0.147789393072112 1 1
0.202347819392096 0.198059340311461 1 1
0.209525678059152 0.205860684353912 1 1
0.176113367622093 0.172969807812736 1 1
0.219685700842192 0.215783392593522 1 1
0.196966605229075 0.194145769436283 1 1
0.344894470271164 0.338255619227747 1 1
0.128191960807278 0.124761141821334 1 1
0.309661173469095 0.303462781877 1 1
0.102939801063823 0.101302340866248 1 1
0.288235332420046 0.282779801754624 1 1
0.200393724658932 0.196270072532354 1 1
0.123346482109765 0.121806257220466 1 1
0.152520826397985 0.150176931383394 1 1
0.166646853887852 0.163838282582994 1 1
0.147313750648507 0.144334818445472 1 1
0.19381822444236 0.190941501450329 1 1
0.191890054799061 0.188284694137901 1 1
0.161027599242784 0.158372709372996 1 1
0.0595342375379399 0.0589726607403576 0 0
0.24406635867215 0.239612584488556 1 1
0.0921452611028682 0.0903675816959634 1 1
0.188795784406124 0.185943499327367 1 1
0.179536918107192 0.176046717626001 1 1
0.166512359554607 0.163458958062041 1 1
0.234056764736001 0.2287553892662 1 1
0.145532181831709 0.142862047989325 1 1
0.211828473472694 0.20790110104286 1 1
0.140567960395291 0.138188874133833 1 1
0.107828823056676 0.106104467520527 1 1
0.0272504261978601 0.0266373210356162 0 0
0.182233347832585 0.179554926106775 1 1
0.114450111054121 0.112020039324286 1 1
0.305745402848919 0.299797064247078 1 1
0.164393448198726 0.162575152730163 1 1
0.207589143621358 0.203993691000423 1 1
0.140988779008108 0.138377931908695 1 1
0.152300500272358 0.149526186179519 1 1
0.266659033895698 0.261807251054919 1 1
0.0787181026391264 0.0771769564535586 1 1
0.0721461048300757 0.0706977892753622 1 1
0.142619440893998 0.140169220788834 1 1
0.104790144835542 0.103016831069112 1 1
0.384907070495683 0.377782665919928 0 0
0.150947806654143 0.148083080585317 1 1
0.337214476088755 0.330570473652346 1 1
0.00716372983280444 0.0074470172754382 0 0
0.199617721200578 0.196204964522805 1 1
0.105004891476221 0.102786746261233 1 1
0.115051218110083 0.112917203855277 1 1
0.138384896364895 0.133820189525066 1 1
0.171389910486588 0.168929249431841 1 1
0.129386813752679 0.126772367312291 1 1
0.178822831338485 0.175352964666435 1 1
0.267199058937961 0.262306468068317 1 1
0.310996214643924 0.305500656894509 1 1
0.184742598692494 0.181547799493075 1 1
0.271069055178338 0.265584654478567 1 1
0.171244676958752 0.167675640721356 1 1
0.154105768755619 0.151122846016073 1 1
0.186081031375142 0.182907315823306 1 1
0.225768698684876 0.222651348828683 1 1
0.118457011653411 0.115917032893194 1 1
0.21632318559663 0.212304598837366 1 1
0.245948918978856 0.241925750465309 1 1
0.305133189067125 0.300128608327433 1 1
0.301786409560798 0.296718088406704 1 1
0.0933545175924395 0.091874677026737 1 1
0.249402582562506 0.244525663148695 1 1
0.124232424414096 0.121695467359313 1 1
0.102228646917475 0.100321203137918 1 1
0.299974240037187 0.294243723294552 1 1
0.108310660572652 0.106709588465577 1 1
0.220354700477993 0.216862446909774 1 1
0.218543498905785 0.214065714512682 1 1
0.203693930789236 0.20002279603121 1 1
0.192947417556376 0.188578476951132 1 1
0.0477805707147966 0.0471932942296989 0 0
0.250340204708854 0.245604411164939 1 1
0.354990973523036 0.348023431433569 0 1
0.0784282081095456 0.0769329251525111 1 1
0.293599741600633 0.287390086994174 1 1
0.168298092174155 0.16464952222669 1 1
0.109310731200694 0.106882918607343 1 1
0.160847529202778 0.158251477666609 1 1
0.221067292518091 0.217057506298065 1 1
0.182735618646953 0.180249635695383 1 1
0.308683749593313 0.302083949844565 1 1
0.116121687739322 0.113640751517363 1 1
0.151453321207224 0.148600256012929 1 1
0.197269939969571 0.194711520009877 1 1
0.0872584665594708 0.0854084547787442 1 1
0.156044231888062 0.153499371772401 1 1
0.141371931925115 0.139069918219735 1 1
0.148821076533308 0.146231406375191 1 1
0.127210699010465 0.124352162588354 1 1
0.284398724773032 0.279145216703722 1 1
0.267532037071748 0.262655895745461 1 1
0.237704893922647 0.234138922482681 1 1
0.188647712992156 0.185233739589114 1 1
0.28126540082526 0.275959587977889 1 1
0.264450979929667 0.259715063329226 1 1
0.346835452655485 0.339086327157029 1 1
0.258832263863841 0.253882514307378 1 1
0.247956968491216 0.242975012057531 1 1
0.245088005479275 0.24018976812351 1 1
0.240048661001442 0.235391314143508 1 1
0.230374148053155 0.226434745954187 1 1
0.359427936429404 0.352524921643089 0 0
0.209909260096775 0.206174591645872 1 1
0.151441310142347 0.14865461732025 1 1
0.213724744805597 0.209815369288637 1 1
0.109565484684623 0.107644477564648 1 1
0.218098239826714 0.214435986019774 1 1
0.177870831432249 0.174603048487866 1 1
0.230894294052048 0.22679377723488 1 1
0.258887585565882 0.253738289743238 1 1
0.215454670008717 0.211035646272364 1 1
0.173724122033089 0.170468599371151 1 1
0.29834796626579 0.293043907762635 1 1
0.253589583064003 0.2483964592716 1 1
0.194112553760059 0.190739142823281 1 1
0.146360884150754 0.143548362505245 1 1
0.206603764119907 0.202907753761912 1 1
0.161528573395776 0.159050783013373 1 1
0.201356082144481 0.197948370653416 1 1
0.271660968006802 0.266325684269341 1 1
0.191868966700124 0.188626134493978 1 1
0.205532414159657 0.20174412044662 1 1
0.152868187466345 0.150131256356301 1 1
0.183111134163512 0.179809089954103 1 1
0.187826435108753 0.184566142347024 1 1
0.244206671767185 0.240184725331378 1 1
0.136920339909846 0.134083241284674 1 1
0.340646547305947 0.335735319208201 1 1
0.294675538707332 0.290306717125248 1 1
0.169489407146453 0.166135896247788 1 1
0.0807276523980393 0.0794530982641364 1 1
0.133445467878805 0.130891068722114 1 1
0.178846708048587 0.176467778482595 1 1
0.218195153480493 0.214017693500183 1 1
0.0522189050108187 0.0501852626078987 1 1
0.198895310640097 0.194972812574729 1 1
-0.028100809579317 -0.0273343136245309 0 0
0.286766082534738 0.28170595150538 1 1
0.255013624387543 0.250574112678469 1 1
0.401639851753141 0.393385134923164 0 0
0.182200870270189 0.17845434959035 1 1
0.200098409943075 0.196688005824071 1 1
0.166505388726872 0.163412962195608 1 1
0.119266709545926 0.117977910144795 1 1
0.147870679088753 0.145303893533157 1 1
0.328260350858324 0.322221285844863 1 1
0.226929816504002 0.222224776048545 1 1
0.10693050504426 0.105152008738258 1 1
0.263043580404703 0.258621565607149 1 1
0.119311196067112 0.117190691341909 1 1
0.0234797252535936 0.0227879746513823 0 0
0.084401508566898 0.083301177581013 1 1
0.261047719193008 0.255818669183798 1 1
0.243982963651648 0.238554507433762 1 1
0.297024051191263 0.291102795689904 1 1
0.184215508976041 0.180412614882516 1 1
0.30587442389524 0.299576222916462 1 1
0.150940785852657 0.14806144237105 1 1
0.134870275278636 0.132448734810667 1 1
0.223315125684756 0.219059831333991 1 1
0.233305004887843 0.228750571152785 1 1
0.173605513909357 0.171045993617235 1 1
0.101048766319883 0.0983025119097155 1 1
0.205947971687842 0.202087682783571 1 1
0.150267745031351 0.147943215857972 1 1
0.116321013147071 0.113821803450532 1 1
0.250941056769441 0.246437442034491 1 1
0.19886066844531 0.194838438494132 1 1
0.165077957204174 0.162113778496215 1 1
0.219318619861473 0.215677751501872 1 1
0.200632422744691 0.197292797442173 1 1
0.206267056243888 0.202826083016792 1 1
0.141292539409604 0.138210558861167 1 1
0.201968449639917 0.198228635112848 1 1
0.18020273840562 0.178093253808248 1 1
0.162542350633157 0.159594245742605 1 1
0.259751229592323 0.254713419020407 1 1
0.13480123563184 0.131789928028127 1 1
0.277270903344727 0.272309699456507 1 1
0.197983318459882 0.194184672723339 1 1
0.216474716602436 0.212663355033322 1 1
0.287404741735616 0.28218260104433 1 1
0.171202328742339 0.168052700547215 1 1
0.187650140523946 0.183422575160139 1 1
0.158396242296498 0.155819104915597 1 1
0.252476491568363 0.248128936337733 1 1
0.201868347257362 0.197945770253391 1 1
0.203167267150202 0.199376316900089 1 1
0.208206008547954 0.20471048068907 1 1
0.190537182151578 0.186859277280784 1 1
0.25625507903246 0.251465216240943 1 1
0.295761093413178 0.290685257175131 1 1
0.240348342236795 0.236039350494814 1 1
0.242180012602232 0.237902836684988 1 1
0.246509865531197 0.241493559828986 1 1
0.18580845282649 0.183094114002081 1 1
0.293869761955695 0.28824805331531 1 1
0.0489388253138528 0.048614432438607 0 0
0.212022304598834 0.208459747479064 1 1
0.381029012268677 0.373784052950714 0 0
0.270245156119812 0.264947552558269 1 1
0.20860293342542 0.205305143508072 1 1
0.195406969577133 0.191953970967361 1 1
0.252063893067622 0.247448551671392 1 1
0.340047276685967 0.333718639444054 1 1
0.24413269300246 0.239600755622159 1 1
0.203629838740671 0.200356277079581 1 1
0.176092560038965 0.172930215111891 1 1
0.119357150191574 0.116983751356048 1 1
0.316137422342477 0.310554834827154 1 1
0.161807813269739 0.158527926086601 1 1
0.236094441492936 0.231798414570838 1 1
0.356212261197476 0.348582873968082 0 0
0.140393304764468 0.13807041020208 1 1
0.317832410757206 0.312335406323226 1 1
0.209481227753108 0.205837639302882 1 1
0.129114045200285 0.126989254152382 1 1
0.127699818188236 0.125676925513663 1 1
0.0799042257743735 0.0783413433234011 1 1
0.235519726196271 0.23214277876771 1 1
0.08400667520663 0.0829914149007636 1 1
0.0451673975293773 0.0444664651862171 0 0
0.229921559664063 0.226051830335428 1 1
0.0856456901231413 0.0842465185935731 1 1
0.245837388683185 0.24113202598019 1 1
0.319287373293031 0.313239416103732 1 1
0.132198391124647 0.13000695854027 1 1
0.247757779616437 0.243225184504597 1 1
0.223799499377058 0.219746151159622 1 1
0.223876819839741 0.219863732462157 1 1
0.162077465184451 0.159074451428721 1 1
0.257346072819328 0.252708807789475 1 1
0.14477649544158 0.141906114348634 1 1
0.174377446135706 0.170952016029218 1 1
0.32759720575697 0.322043035167276 1 1
0.309557507545297 0.303459723439926 1 1
0.163573814178309 0.160318665621027 1 1
0.166168623689428 0.1632014625003 1 1
0.216162439547184 0.212044426383296 1 1
0.122832802951343 0.120825257437855 1 1
0.226260861259306 0.222027594138248 1 1
0.174358482705711 0.171351532583268 1 1
0.223564466275226 0.219327420164915 1 1
0.245814866135105 0.242312419440598 1 1
0.241424701843584 0.23829324070761 1 1
0.114344670599783 0.112461018181956 1 1
0.220240594303865 0.215066231728923 1 1
0.298037063407448 0.293083099078688 1 1
0.0452946266506426 0.0450450705565788 1 1
0.178393958943424 0.174037388750254 1 1
0.212156739200972 0.208149946364815 1 1
0.182872501744002 0.1792883016285 1 1
0.214844011312296 0.210619513461333 1 1
0.161114933649463 0.158484822515998 1 1
0.0798527979228693 0.0785079217239338 1 1
0.182429969581746 0.179584463976846 1 1
0.155178139507181 0.151646549811233 1 1
0.259213559023044 0.254488944525983 1 1
0.335938317911943 0.330118259957324 1 1
0.193543153154803 0.190391129593136 1 1
0.155593198646707 0.152548532225345 1 1
0.289197915015086 0.283903089351087 1 1
0.212722690728859 0.208644822405003 1 1
0.0979223163919736 0.0959333078784515 1 1
0.232474121209634 0.228320236840771 1 1
0.351076727583452 0.344768839898112 0 0
0.175722673782588 0.172727949398589 1 1
0.163104380534264 0.16039651040246 1 1
0.141675689576249 0.139008932678174 1 1
0.177108778892127 0.174123998608 1 1
0.133939659885192 0.131079499712312 1 1
0.205406918165007 0.201661558303236 1 1
0.251441598241193 0.246862170596767 1 1
0.10574153934216 0.103925152164455 1 1
0.240874584664779 0.236367485197205 1 1
0.0430597692393965 0.0424748743790156 0 0
0.15517690406675 0.152663704092772 1 1
0.180680956685276 0.177393604212823 1 1
0.211382477365276 0.207883954760982 1 1
0.258412826052365 0.253938955207007 1 1
0.213973398927109 0.210287091250027 1 1
0.252941773569164 0.248607604502578 1 1
0.215941942370317 0.212608802567347 1 1
0.128293959589679 0.125934475039212 1 1
0.268152492197302 0.263453324925047 1 1
0.202584188828283 0.19903794546581 1 1
0.294013427432697 0.288562380526039 1 1
0.251862239895061 0.247521517121549 1 1
0.269339641443217 0.264157924470138 1 1
0.29080138902105 0.285281625811715 1 1
0.0832350203589004 0.0819088169775658 1 1
0.13774900259968 0.135573427936024 1 1
0.291360760145157 0.28535900906257 1 1
0.252863696374525 0.248089622210991 1 1
0.207624870586995 0.204289145470485 1 1
0.24618110920012 0.241559906853519 1 1
0.157177386881366 0.154299031049291 1 1
0.256087211677586 0.251749682968382 1 1
0.284622896096734 0.279207441353134 1 1
0.267630699581991 0.262016696398191 1 1
0.177812760338514 0.174524773767831 1 1
0.104203964721839 0.10222831833597 1 1
0.141364371199942 0.138643603171989 1 1
0.179788183755667 0.176479163982798 1 1
0.180014670914391 0.176618969126333 1 1
0.239784960884838 0.235721728487787 1 1
0.156986644420404 0.154142388814699 1 1
0.3887652167918 0.381671280809329 0 0
0.18434381054894 0.181168658393702 1 1
0.114295486386568 0.112235927171539 1 1
0.172361874881031 0.169272730465903 1 1
0.209011453126887 0.205406546611924 1 1
0.293268787078345 0.288227074253382 1 1
0.40351801071484 0.395962525431641 0 0
0.121898718468122 0.119617007672337 1 1
0.331094395456009 0.325607288076742 1 1
0.237914715714582 0.233630185032711 1 1
0.233038926218125 0.228090648832049 1 1
0.221188361861673 0.217644766574503 1 1
0.0770612147668282 0.0757604537046961 1 1
0.0788385967497097 0.0774108439157219 1 1
0.201983211211801 0.197672392605499 1 1
0.0776676692700801 0.0755032699504075 1 1
0.323260863667474 0.316983567830046 1 1
0.142722409528078 0.139764510803559 1 1
0.0848340929449514 0.083340238418613 1 1
0.120471206216467 0.119056712466884 1 1
0.199239543380206 0.195130420135224 1 1
0.29186313461281 0.286775930595421 1 1
0.189759251047091 0.185461389224268 1 1
0.271350831788683 0.266536406595716 1 1
0.177004569375985 0.174034117452123 1 1
0.177631679089693 0.174336739193831 1 1
0.226718876541744 0.223555821577061 1 1
0.144786699901105 0.142102460161618 1 1
0.257248247842142 0.253108947253916 1 1
0.277224846851354 0.27212095518405 1 1
0.200349001320882 0.195598112496783 1 1
0.137972952766236 0.135125171197368 1 1
0.110577703864517 0.108814458949703 1 1
0.226123619876284 0.220511603314956 1 1
0.173068845619141 0.169771737671662 1 1
0.128357596566376 0.125884281036773 1 1
0.198603627755885 0.194647199224554 1 1
0.183060982695971 0.179759630539369 1 1
0.299052668313389 0.293902366197766 1 1
0.240109390841246 0.235889812130093 1 1
0.253631774491417 0.248624791882042 1 1
0.0750787790555133 0.0746535731074301 1 1
0.1467818300578 0.144163759130475 1 1
0.252262966400768 0.247079802042207 1 1
0.183251965300879 0.1799684344735 1 1
0.179096993713008 0.175441171472069 1 1
0.222451484643786 0.218719152662891 1 1
0.257739346612604 0.252096857319467 1 1
0.20475783142724 0.200780825148238 1 1
0.225404973904854 0.221438987262567 1 1
0.290967510803466 0.285968847709217 1 1
0.135657038472927 0.133179275582844 1 1
0.172342500172932 0.168432810360369 1 1
0.275488846305639 0.270411505168227 1 1
0.194606712858406 0.191245847309277 1 1
0.0430171987333193 0.0415052277082675 0 0
0.158542481361537 0.155443117913955 1 1
0.282685982903589 0.277588582607211 1 1
0.166424334968242 0.163416896818765 1 1
0.166050254491948 0.162855024728856 1 1
0.261229613731428 0.256630445736905 1 1
0.2084300692285 0.203965508587628 1 1
0.280581396286135 0.275153186139724 1 1
0.222059179012427 0.217941550645025 1 1
0.261246561067039 0.257195181107159 1 1
0.190842892681986 0.187604009817867 1 1
0.109578866557592 0.10758931319239 1 1
0.163712082461994 0.160379822727351 1 1
0.240749728432458 0.235248346580414 1 1
0.292811535375404 0.287495991460058 1 1
0.22472407150591 0.22023139666161 1 1
0.110035598587976 0.107844315221958 1 1
0.092617034422078 0.0908478163947924 1 1
0.184783126343015 0.181208092614722 1 1
0.39963674169601 0.39202517124819 1 1
0.12114134288671 0.118576653420083 1 1
0.316671919577488 0.310899787866954 1 1
0.378606080265715 0.372133369805822 0 0
0.204337787948953 0.200215943356433 1 1
0.115554389439189 0.112832169405063 1 1
0.169678714432165 0.165755720398941 1 1
0.206238397588124 0.202520796885426 1 1
0.221086019876571 0.217031979466596 1 1
0.157668842745639 0.155168237775904 1 1
0.179556195257424 0.176333579771476 1 1
0.153821591548878 0.151029607639074 1 1
0.155257301528757 0.151847388123118 1 1
0.276502986431256 0.271465890401405 1 1
0.114958387714371 0.112786022181512 1 1
0.114779213050562 0.11241093760088 1 1
0.15168233045694 0.150020437543481 1 1
0.0902201683869555 0.0884135291451706 1 1
0.134749016515489 0.13290914406452 1 1
0.141353195069104 0.138383814598592 1 1
0.287767652552399 0.282130441642548 1 1
0.201249977354216 0.198015643952692 1 1
0.221447604202707 0.217595155652568 1 1
0.115307163787062 0.113606815819402 1 1
0.241569980277374 0.23674727979307 1 1
0.0474742230688425 0.0467308640521656 1 1
0.167492976785939 0.164697102061378 1 1
0.0629285354819876 0.0619789730692628 1 1
0.155755118648199 0.153312022045192 1 1
0.149816469221214 0.147287418264805 1 1
0.134333560460696 0.132122499368619 1 1
0.108979839336424 0.10687554810743 1 1
0.237552554112361 0.233362281470508 1 1
0.188626592087338 0.185420270719549 1 1
0.256383053325381 0.252098891511904 1 1
0.254263728381615 0.248547663457583 1 1
0.124684634002366 0.121585775232797 1 1
0.216982451444131 0.21232570825281 1 1
0.217563069989567 0.212675677635399 1 1
0.167896147887703 0.16487797971412 1 1
0.253783977299477 0.24895432663769 1 1
0.170020455937232 0.166997958028183 1 1
0.195816826341554 0.19208713006802 1 1
0.254576157911114 0.249611643787643 1 1
0.1763201948253 0.172759235084398 1 1
0.255131703385766 0.250625583132822 1 1
0.220486967607745 0.216519398240143 1 1
0.161661264870429 0.158115050158824 1 1
0.189526233358466 0.186059988688497 1 1
0.252423069918404 0.247626467123176 1 1
0.0825152064412495 0.0812639106585772 1 1
0.237531225522519 0.233172880668116 1 1
0.278277119289463 0.273401743762485 1 1
0.169424278051686 0.165440824648623 1 1
0.240983599235483 0.236526204642893 1 1
0.239771869830013 0.235158260217652 1 1
0.25280687359261 0.248321715194475 1 1
0.168862443576667 0.165749307622265 1 1
0.241753689594991 0.236789366820281 1 1
0.32081007694772 0.316317144346741 1 1
0.140767301657375 0.138485591682849 1 1
0.192642789923071 0.189472123585969 1 1
0.112172120281354 0.110305806000691 1 1
0.172221906387534 0.170033219503404 1 1
0.173985239858706 0.170990795935016 1 1
0.323834647010522 0.318356931761698 1 1
0.286608043429956 0.28130969975969 1 1
0.1559401806636 0.153173786820597 1 1
0.194538527870549 0.190483356076746 1 1
0.229530577926116 0.224039971393428 1 1
0.113113608005346 0.110500173827697 1 1
0.146064715821953 0.142728477770285 1 1
0.0482250421456024 0.0473966499499668 0 0
0.098652197555898 0.0974062761041813 1 1
0.171676551039322 0.168681155084295 1 1
0.159314942131995 0.156240420449239 1 1
0.124083861857243 0.12189605621804 1 1
0.250762658392429 0.246303899645326 1 1
0.295631038055842 0.290990563367757 1 1
0.148400335665981 0.145665519846863 1 1
0.315896431788072 0.309889199448262 1 1
0.215479649645852 0.211222824203367 1 1
0.364920313282043 0.357762205866124 0 1
0.173636267128666 0.170137448219402 1 1
0.174562570226835 0.171682431050019 1 1
0.0937550249050654 0.0919265442048387 1 1
0.174541684059266 0.171158874470654 1 1
0.106943759458721 0.10433325823557 1 1
0.240195995782091 0.235954381694973 1 1
0.16825459999099 0.165149171868871 1 1
0.0580154193518907 0.0574697453626471 1 1
0.236210599505213 0.23216388359027 1 1
0.241875687037373 0.237539431195795 1 1
0.18094072425072 0.177981137857461 1 1
0.1923506482217 0.188550750426733 1 1
0.282981959110409 0.278011632153984 1 1
0.137482969009895 0.135243468040492 1 1
-0.0228311346548326 -0.0219696291511078 0 0
0.200291096967262 0.19687883701183 1 1
0.391038825853448 0.383326062327404 0 0
0.280444112654065 0.275321991084438 1 1
0.116934054254474 0.114632868323016 1 1
0.172205140607931 0.169164095611186 1 1
0.0944809835653954 0.092705074178382 1 1
0.198747012900563 0.194277233353615 1 1
0.27610536977038 0.271481401045879 1 1
0.27158617274785 0.26643098758194 1 1
0.171955174746649 0.169011434027941 1 1
0.124541762801476 0.122090987463673 1 1
0.286978596086141 0.281606756324534 1 1
0.219530963410401 0.215662327592644 1 1
0.212172395503096 0.208295602804803 1 1
0.200675450148858 0.1966687803085 1 1
0.220433349325309 0.216483103984262 1 1
0.178247919275744 0.175062374009278 1 1
0.0445820121084598 0.0435377773858757 1 1
0.238084143115701 0.23381641133488 1 1
0.216759198202842 0.21262882456182 1 1
0.270508572225926 0.263816122644596 1 1
0.244957192667565 0.240724296159949 1 1
0.25860719501883 0.254522242376339 1 1
0.329147313970321 0.323157656118621 1 1
0.11858550532196 0.116304057104825 1 1
0.318650262387905 0.312268372494997 1 1
0.00607459314940802 0.00600522935541621 0 0
0.172893783877136 0.169698192639103 1 1
0.197309584185687 0.19362966731148 1 1
0.218593440760851 0.214623577300687 1 1
0.2085805405949 0.204284865721728 1 1
0.160161012395164 0.157002468278577 1 1
0.107020092647384 0.105000927960816 1 1
0.157053314744682 0.1541601807026 1 1
0.256942153295601 0.252667436717929 1 1
0.107437784835523 0.104897932885009 1 1
0.215839905550935 0.212036489176498 1 1
0.186302413390943 0.182088050299017 1 1
0.156793216864207 0.153600156380248 1 1
0.301812278503647 0.296610808246374 1 1
0.291429862076718 0.286094431484701 1 1
0.110698512495359 0.10816040551797 1 1
0.252955413724513 0.248721210384244 1 1
0.129618510582797 0.127597737635628 1 1
0.225282370487487 0.221263180317767 1 1
0.292966780022197 0.287748836217168 1 1
0.0873560492964751 0.0858127913269308 1 1
0.182883591511915 0.179691836888434 1 1
0.229414770461514 0.225423731336731 1 1
0.148030398028069 0.145308797329371 1 1
0.203396020087298 0.19969136587406 1 1
0.260453350034734 0.255553345849195 1 1
0.211672054007623 0.207912250620782 1 1
0.279865388365616 0.274121274118497 1 1
0.271324652182533 0.266345671400068 1 1
0.0796825022835978 0.0783637454992333 1 1
0.253734113289787 0.248782788201563 1 1
0.375371595149502 0.368567048379404 0 0
0.308976167170405 0.303487166628403 1 1
0.0381395345535956 0.0376494443778055 0 0
0.130838323767591 0.128165613467114 1 1
0.127587802316422 0.125392303585829 1 1
0.17682545885635 0.173469572844314 1 1
0.280437072049853 0.275206706253526 1 1
0.265535384249229 0.260495606455219 1 1
0.116850444115718 0.114638862100842 1 1
0.120698266031573 0.118953950469159 1 1
0.284978561877744 0.279533483101102 1 1
0.328078163418169 0.322474622676353 1 1
0.237303806142701 0.232793367787213 1 1
0.157324249191157 0.154134318617514 1 1
0.0786862632287297 0.0775541229374458 1 1
0.00656677850728698 0.00618799529902973 0 0
0.306004445543835 0.300477288138735 1 1
0.296002725177306 0.290331106749702 1 1
0.296697274679739 0.292088667172942 1 1
0.0707432979684718 0.069508448891556 1 1
0.21388873330996 0.210862909781252 1 1
0.0265059722892127 0.0260905127362092 0 0
0.0502024307260293 0.0482532592834993 1 1
0.123100722061669 0.120855062252215 1 1
0.224421670362033 0.220059584408065 1 1
0.284574719813909 0.279581867493014 1 1
0.132698636096102 0.130351052806656 1 1
0.132853925409352 0.130695802897686 1 1
0.343503929977542 0.33609587646559 1 1
0.230078346681607 0.225766309082451 1 1
0.292193287395323 0.286521943643618 1 1
0.152495865326956 0.149725766457932 1 1
0.0439689643966781 0.0428566712550519 1 1
0.300366288527479 0.295307293903715 1 1
0.346945672703378 0.34043149430623 0 1
0.26255515042452 0.257956877516771 1 1
0.102889954488486 0.10092435038015 1 1
0.175633961992904 0.172497230364506 1 1
0.234667238120114 0.230499900296255 1 1
0.232578529724097 0.227532513444084 1 1
0.311804210146353 0.306255786302574 1 1
0.258129566407845 0.253722325043878 1 1
0.140173656035131 0.138031989164599 1 1
0.228369530766914 0.224170247687712 1 1
0.137987041398696 0.134198679367946 1 1
0.19876795323466 0.195293361224533 1 1
0.265359190181075 0.260557426217699 1 1
0.19930188908773 0.195861775743597 1 1
0.249372582021038 0.245003517413705 1 1
0.262228223516889 0.258176414167364 1 1
0.264323364025724 0.259702811467179 1 1
0.090041808954021 0.0885748248897744 1 1
0.238717763979561 0.233328836762007 1 1
0.291642300182658 0.28658111264483 1 1
0.321057819819719 0.315019925596028 1 1
0.247467350862848 0.242795187897547 1 1
0.334182551622279 0.327337542757089 1 1
0.163433586319093 0.160659212774532 1 1
0.25855497744902 0.254157640059841 1 1
0.299725035199113 0.294122002622484 1 1
0.149178675465904 0.146305810732971 1 1
0.114267395875444 0.112073182233298 1 1
0.225006912870742 0.220816177319206 1 1
0.170116317280339 0.166611871487881 1 1
0.177693950345503 0.174502186642318 1 1
0.266159304255204 0.261354183118488 1 1
0.253473787364618 0.248248861261174 1 1
0.293198590392738 0.287986328886586 1 1
0.245839040441976 0.24081841473296 1 1
0.192905626477106 0.189156473951728 1 1
0.140658814958843 0.138646128503062 1 1
0.324266705057966 0.318361520915227 1 1
0.174394644961905 0.171825456818095 1 1
0.164794018703325 0.161590252792066 1 1
0.269958565000573 0.264797496393876 1 1
0.125382335079419 0.12300743897079 1 1
0.360769395725931 0.353984838066249 0 0
0.267643673754861 0.262403595848274 1 1
0.283804452257926 0.27899617537393 1 1
0.267461857408778 0.263158260513824 1 1
0.169028325402408 0.165562082956063 1 1
0.254646227049195 0.250035110757792 1 1
0.0894576744222665 0.086972001502965 1 1
0.126528842089122 0.123791001579183 1 1
0.0561905009171384 0.0553339964886408 0 0
0.207929486198212 0.204151603084826 1 1
0.144778031173293 0.142051430450717 1 1
0.290542250301713 0.285351185235362 1 1
0.170771908240908 0.167633571821654 1 1
0.24443085715587 0.239051362883403 1 1
0.135068720247147 0.132610729850745 1 1
0.217184067222089 0.212529509989065 1 1
0.0241054329853637 0.0236275784976278 0 0
0.174295517468841 0.171400073998222 1 1
0.151554638110504 0.148710709069403 1 1
0.214443081648953 0.210693255256903 1 1
0.191315296328767 0.187782574945267 1 1
0.172986607047008 0.170239477682253 1 1
0.185552699514549 0.18197481782071 1 1
0.19547084688558 0.191798966701527 1 1
0.232400605587053 0.228141184714987 1 1
0.061607159635167 0.0606417162452826 1 1
0.218703390427417 0.214884632816907 1 1
0.260097276736091 0.255631740980274 1 1
0.146057875351296 0.143484264753382 1 1
0.221724508286287 0.217832606427044 1 1
0.216555509690136 0.213148954353967 1 1
0.228630583751744 0.22417719512522 1 1
0.176241145597198 0.172976129699267 1 1
0.248571980323341 0.243740504799583 1 1
0.0772734047071607 0.076392655630372 1 1
0.212492887838854 0.208357484463336 1 1
0.249473029747498 0.245285263736299 1 1
0.221610357352254 0.217452466965127 1 1
0.0941286870123027 0.0922072803447354 1 1
0.219786765603009 0.215824408412107 1 1
0.225533801390171 0.2208827381645 1 1
0.176006220485065 0.172423459037668 1 1
0.104446973937394 0.101990632137407 1 1
0.306044536236828 0.300909876285934 1 1
0.225979113979436 0.222096483640725 1 1
0.13852332028514 0.13609166316149 1 1
0.318730810951834 0.312367761768149 1 1
0.254798564140078 0.250199701778158 1 1
0.241957700605858 0.236955758584801 1 1
0.158196735590558 0.155347357267482 1 1
0.134439245716785 0.131256872933398 1 1
0.26509564748628 0.260593639088847 1 1
0.132026118470859 0.129970922663955 1 1
0.287624445432199 0.28205628924282 1 1
0.313771685525965 0.308365012308054 1 1
0.0862863397814991 0.0849435385727331 1 1
0.178212059120969 0.174600903450198 1 1
0.124783615822262 0.122605414589483 1 1
0.157114816557504 0.154542251562203 1 1
0.145481242703202 0.142584401870102 1 1
0.190627456668253 0.187683744071909 1 1
0.178357387161095 0.175178270500917 1 1
0.24211998600326 0.238253205290437 1 1
0.320603399201709 0.314009679025548 1 1
0.143268395824448 0.140618341149439 1 1
0.201942149520731 0.198474065042063 1 1
0.102859310117037 0.101314491577661 1 1
0.25412074290015 0.249815530936806 1 1
0.026592095046255 0.026136341380463 0 0
0.105792686603807 0.103959016374994 1 1
0.168469833422486 0.165990330287757 1 1
0.205371522687852 0.201828461534464 1 1
0.131747018996362 0.129549571555715 1 1
0.231032318734195 0.226572702479434 1 1
0.222545499483719 0.218202241604537 1 1
0.1429518357253 0.140601418231322 1 1
0.228862796141584 0.224346210413898 1 1
0.302582085165189 0.296521829388646 1 1
0.0906494254273331 0.0890997406793985 1 1
0.211758665487617 0.208193328549747 1 1
0.212108209455751 0.208100295289459 1 1
0.283837303708506 0.278662311436632 1 1
0.201500293077519 0.197298339259583 1 1
0.229595884761091 0.225358254146994 1 1
0.00783537782290563 0.00792676245575788 0 0
0.224653113102867 0.220498219414696 1 1
0.234283633490972 0.228893626117988 1 1
0.113298253372298 0.110830621707872 1 1
0.26933177187696 0.265322638751417 1 1
0.166428072256927 0.163530386612381 1 1
0.265991438904712 0.260397364458224 1 1
0.159591546803993 0.156571388703861 1 1
0.245084055911246 0.239582794899744 1 1
0.224481513261308 0.220161092754427 1 1
0.327775060547412 0.322075723667243 1 1
0.111275901751265 0.110012565635816 1 1
0.23593179961057 0.23202584529098 1 1
0.159754958493726 0.156518868902885 1 1
0.231203997713525 0.227095872329984 1 1
0.378208102332 0.371068732939507 0 0
0.190933348175246 0.187335488812502 1 1
0.100710446810976 0.0990414100516169 1 1
0.149518529449582 0.146635056231425 1 1
0.175714153000381 0.172482739237013 1 1
0.343468225682447 0.336966607106032 0 1
0.223007050363115 0.21897420577073 1 1
0.146009970525287 0.143336834734426 1 1
0.298603279216322 0.293997858684185 1 1
0.245846404487284 0.241542768837559 1 1
0.0917307536094453 0.0898136513007208 1 1
0.142527143755998 0.139729189901438 1 1
0.222705933674748 0.218687434598057 1 1
0.218531389697562 0.215297483367752 1 1
0.286225648392112 0.280710037897851 1 1
0.146271980170704 0.143603264520319 1 1
0.217672675022172 0.214449133120139 1 1
0.235452625164895 0.232078045930808 1 1
0.146202412058865 0.143580745676556 1 1
0.209879829211287 0.206370715405865 1 1
0.284036857889394 0.279895184756231 1 1
0.278573356802295 0.273036918636072 1 1
0.16961860146565 0.166429362176152 1 1
0.288109693277706 0.282694504820559 1 1
0.113115373566487 0.111511385216216 1 1
0.106561890535758 0.105305731262967 1 1
0.251625534121323 0.247087141712676 1 1
0.207954403176438 0.204133688456653 1 1
0.224417426971064 0.220240750208746 1 1
0.273266002933773 0.268019905902689 1 1
0.262353495841769 0.257236671419229 1 1
0.187364002518064 0.183442565882921 1 1
0.219925266115268 0.2160450867555 1 1
0.243375521606722 0.239152583465784 1 1
0.126507175631206 0.124240688486162 1 1
0.126646565787554 0.124083800627292 1 1
0.182197811455884 0.179898862932249 1 1
0.269377908229772 0.264645207602897 1 1
0.203998446292092 0.200364353047673 1 1
0.15597790373562 0.152605772315361 1 1
0.0971934009201684 0.0955356338350143 1 1
0.192854357745434 0.189012230030379 1 1
0.350992865284993 0.34399743198515 1 1
0.236787927790807 0.231917035519118 1 1
0.135694857719656 0.134057868839011 1 1
0.227811381925315 0.223314838214757 1 1
0.18282248461253 0.178808368456367 1 1
0.307238306870015 0.301709733907837 1 1
0.144651720242004 0.141813410741699 1 1
0.164132280111107 0.161679898416475 1 1
0.213586487894077 0.209840439554721 1 1
0.202777233725695 0.198685801411769 1 1
0.170707223625063 0.167556508748509 1 1
0.152555054560747 0.150035604450413 1 1
0.3388372649067 0.332134999986078 1 1
0.244260100388728 0.239017353708048 1 1
0.212941571240336 0.209270482523212 1 1
0.244558995607927 0.239877565607725 1 1
0.204055623099185 0.200380751467365 1 1
0.324217858646556 0.318565933501489 1 1
0.195169710152574 0.191505187136293 1 1
0.186788082671199 0.183709570225456 1 1
0.235376117962843 0.230699402977657 1 1
0.130617434247978 0.128499145725501 1 1
0.260067054033171 0.25605927798043 1 1
0.155691092137988 0.154014009883246 1 1
0.276340093238912 0.271647999622769 1 1
0.262525956651906 0.258036752700229 1 1
0.148392256382726 0.145207155096323 1 1
0.216793562238752 0.212858517952088 1 1
0.331794810584457 0.325313612699776 1 1
0.243712605680079 0.239000223872826 1 1
0.241777076271281 0.237253081701599 1 1
0.128101772095719 0.125949633761548 1 1
0.107645722381824 0.105867641770553 1 1
0.241946664761467 0.236823206144642 1 1
0.15027795988864 0.147702321604677 1 1
0.295059180249202 0.290224763960657 1 1
0.149716957795927 0.146737915692584 1 1
0.359719637921622 0.35326864998819 0 0
0.204838331177088 0.200799072111715 1 1
0.148854011101419 0.146116744823561 1 1
0.0721356270311092 0.0709760119482055 1 1
0.225218240688374 0.221081095746011 1 1
0.174129132200903 0.171036694002361 1 1
0.170989638859045 0.167708144807112 1 1
0.277187904580117 0.272815283074457 1 1
0.322717068442951 0.316772424707597 1 1
0.0214794056893435 0.0217834205130825 0 0
0.141605922091792 0.139418448185236 1 1
0.0458955015252495 0.0454186858359817 0 0
0.221383005993939 0.2172499233611 1 1
0.0431143417097451 0.0419767262175964 0 0
0.119286701977718 0.117341684610156 1 1
0.307583293620039 0.301575950142308 1 1
0.149681955342526 0.146377882804654 1 1
0.284595775235379 0.279713419990601 1 1
0.208202370267079 0.204090934545911 1 1
0.241852607251433 0.237362500552334 1 1
0.180560382779842 0.178111625049425 1 1
0.357743599398612 0.35082627462254 0 0
0.230619293504437 0.226724655993765 1 1
0.144876413975279 0.142020537416502 1 1
0.133949182926496 0.131023147623037 1 1
0.140389493265047 0.137588152384849 1 1
0.253630324242589 0.249081358398499 1 1
0.284019415280046 0.278625451046292 1 1
0.252935433519668 0.248635402290575 1 1
0.167621215665956 0.165060600988728 1 1
0.253934942935321 0.249087882623087 1 1
0.15115316969531 0.148510857049996 1 1
0.183543111382054 0.179999772494773 1 1
0.181752625396187 0.178208749593004 1 1
0.322221929490161 0.316107081094526 1 1
0.204991229843587 0.201464715320489 1 1
0.160044778866173 0.156973937380095 1 1
0.255111662523672 0.250571274230099 1 1
0.202335712563748 0.199171808809113 1 1
0.236877095687499 0.232516596721509 1 1
0.303889720972437 0.297565355642311 1 1
0.12266142771256 0.120214055118431 1 1
0.206790949023542 0.203075295434958 1 1
0.243372887082675 0.239323925523465 1 1
0.282017706521579 0.277426765970126 1 1
0.267507104538 0.262751326331059 1 1
0.214023053928545 0.209730355983456 1 1
0.207962977545198 0.204260609872448 1 1
0.23390323233747 0.229492532741416 1 1
0.204169453871375 0.200545293862201 1 1
0.299689358997653 0.294260847004499 1 1
0.0911018153968631 0.0895415066646382 1 1
0.231962380685752 0.227646580044835 1 1
0.0730627603963158 0.0717576078090739 1 1
0.29767907102419 0.291890772641104 1 1
0.249006811100901 0.244140402362732 1 1
0.167476329258945 0.164554463038718 1 1
0.21703511687057 0.212722592503931 1 1
0.244269267462271 0.239773479818997 1 1
0.0306737407292383 0.0303242669898663 0 0
0.279919609646172 0.274485769751783 1 1
0.161670280741716 0.158940621985603 1 1
0.266537462509914 0.261884742096821 1 1
0.0847114602502207 0.083369784609628 1 1
0.223963736824238 0.220008044189404 1 1
0.173698688023725 0.17068290703497 1 1
0.205302452284394 0.201389870122069 1 1
0.195713568213725 0.192343193002761 1 1
0.15947510276212 0.156480985450179 1 1
0.182911343743732 0.178870988281646 1 1
0.206491277249852 0.203478635366819 1 1
0.305793264688963 0.299760393710091 1 1
0.252989632679523 0.248508611613216 1 1
0.178724360709898 0.175279130641303 1 1
0.194141632391548 0.190965664525709 1 1
0.246720257664126 0.24215838665053 1 1
0.250527305128744 0.246144763273179 1 1
0.14094705036351 0.137816767747857 1 1
0.287963208995099 0.282449557337985 1 1
0.228974798862501 0.22473841470575 1 1
0.325892916574438 0.319354646782913 1 1
0.184974456666641 0.181720224409183 1 1
0.202676957906711 0.198764071289557 1 1
0.165231316190267 0.162040491108674 1 1
0.226210941730627 0.22182738499926 1 1
0.110026427647135 0.108134850844756 1 1
0.342165865259877 0.334916737067962 1 1
0.185294546590062 0.181988982952004 1 1
0.0984119478478345 0.0966831006551576 1 1
0.176388409749132 0.172630268342102 1 1
0.139485270367674 0.137016950005918 1 1
0.149339135941277 0.146622702011256 1 1
0.251599126943508 0.247268786363655 1 1
0.27001453421685 0.263780154430279 1 1
0.163151295893642 0.160385382295648 1 1
0.221550997243535 0.217830823447176 1 1
0.137612598199094 0.134767696196383 1 1
0.287868942793663 0.282612504908929 1 1
0.181038603881794 0.177896792282979 1 1
0.229832049978537 0.226382659012219 1 1
0.17002917250957 0.166909904689666 1 1
0.114816521172577 0.112033822832054 1 1
0.310872768341724 0.304871503680399 1 1
0.132937193963369 0.130705236953897 1 1
0.12390892364144 0.121507501258916 1 1
0.284263219166549 0.27945934092493 1 1
0.221141945908804 0.217007077437276 1 1
0.248761813698607 0.243896222233218 1 1
0.225041692727732 0.221100162027013 1 1
0.167111920570865 0.164214421407455 1 1
0.2412627838629 0.237496134522798 1 1
0.254142637034316 0.249581516939878 1 1
0.169317686542659 0.166096972595816 1 1
0.215079145121695 0.211961644686199 1 1
0.268750537971797 0.263886537944142 1 1
0.05841221494814 0.0573058023604846 0 0
0.212427255457349 0.209001807654123 1 1
0.0863878773172515 0.0853921343817298 1 1
0.229303780442484 0.22481025319899 1 1
0.184992503756232 0.180551174419041 1 1
0.168115207869984 0.16430103518803 1 1
0.260492932891085 0.256274536625277 1 1
0.0659411330676002 0.0645608239339425 1 1
0.221848557303418 0.2177961622308 1 1
0.171651351331179 0.168326579293483 1 1
0.204348418872058 0.199434773913999 1 1
0.196829431857076 0.193350137727729 1 1
0.237213030446826 0.23247234358595 1 1
0.278311520030051 0.273763450973831 1 1
0.304350636571652 0.29901714045698 1 1
0.207590784794055 0.203377704574897 1 1
0.106304157335349 0.10475417477772 1 1
0.144481326906461 0.141620822721554 1 1
0.093138696739407 0.0916613147710328 1 1
0.244524362952794 0.239535982060184 1 1
0.130420218201531 0.128191332756779 1 1
0.21566603021023 0.211677597057084 1 1
0.19685127830105 0.193614071816203 1 1
0.207102443157654 0.203597043374395 1 1
0.181883670869997 0.178732585838062 1 1
0.183371313550943 0.180145377675524 1 1
0.162324047997782 0.159147637713544 1 1
0.189485021854903 0.186074396876639 1 1
0.138560308974736 0.136297743971394 1 1
0.224248141033124 0.219885126569999 1 1
0.0214535133563589 0.0209536752657798 0 0
0.14866666364637 0.146614863651698 1 1
0.145085590975048 0.14211390038427 1 1
0.270223627181296 0.265272832060681 1 1
0.0872201744512229 0.0856697284753733 1 1
0.211675267704599 0.207692135523186 1 1
0.280769503093208 0.275917622633023 1 1
0.233290205368524 0.228469899326168 1 1
0.282910527085761 0.277928106003285 1 1
0.186519342996558 0.183281409793933 1 1
0.121486450060423 0.119448489384404 1 1
0.324681075864516 0.318634754350058 1 1
0.210703278387217 0.207190190530274 1 1
0.199600491426348 0.196019067539774 1 1
0.0710396774596289 0.0698408150748737 1 1
0.135917029089662 0.133699095527935 1 1
0.265429241874818 0.261211547188105 1 1
0.216313635385933 0.212558641731919 1 1
0.201697540256889 0.197345911095052 1 1
0.211284868739516 0.207496146802096 1 1
0.275785807931954 0.271139750023637 1 1
0.161996564668174 0.158944333869239 1 1
0.278408662446806 0.273372641338398 1 1
0.126587832793546 0.123897216189244 1 1
0.186045953303098 0.183233815512893 1 1
0.139522295979681 0.137037173731151 1 1
0.292516508170981 0.287161918510416 1 1
0.27915250885154 0.273320374734495 1 1
0.19109193250278 0.187737399420245 1 1
0.1919380073013 0.188804053461023 1 1
0.183934664022504 0.180604417262558 1 1
0.289434000140656 0.284557515475974 1 1
0.20981738944325 0.206029883044993 1 1
0.200992631611381 0.197455880020837 1 1
0.198447429588572 0.195982919967085 1 1
0.201732870500987 0.196790986289988 1 1
0.247810153555705 0.243912622068624 1 1
0.173392177622707 0.169973009445623 1 1
0.240814300982688 0.23639504653938 1 1
0.0893743799635378 0.0878235287809076 1 1
0.148595406157672 0.145996003454234 1 1
0.126583151577376 0.124142610954778 1 1
0.22590167593564 0.221549805804497 1 1
0.165241057993102 0.16158689610866 1 1
0.246234838314617 0.242079952591126 1 1
0.0978557335891468 0.0962183916053268 1 1
0.18615859494098 0.181943465026662 1 1
0.161437238511532 0.158792450752681 1 1
0.259749478641757 0.254452395140731 1 1
0.135095423492278 0.132209646430251 1 1
0.121906105586912 0.119643371540523 1 1
0.110805212308705 0.109638618435055 1 1
0.207486828543349 0.203690636774017 1 1
0.26964140662804 0.265073285198555 1 1
0.282124168152713 0.276983000889129 1 1
0.0907138218394157 0.0896276007197437 1 1
0.31298958469357 0.306642032388851 1 1
0.23179971342257 0.227767211389707 1 1
0.175546812596592 0.172522785693392 1 1
0.148106248521167 0.144743643389859 1 1
0.166182820615286 0.163111330592141 1 1
0.203480302372144 0.19976408080673 1 1
0.200462505932551 0.196944946640885 1 1
0.225154548916114 0.22101904415298 1 1
0.203804767797907 0.199663748909104 1 1
0.16373315084486 0.159617079091177 1 1
0.30484495545183 0.299499310239051 1 1
0.118478684554412 0.116844045464723 1 1
0.254782067640551 0.250146729242276 1 1
0.194052815922536 0.189961046326002 1 1
0.284270965667117 0.278976440079905 1 1
0.303365585093742 0.297616526676833 1 1
0.144800437433027 0.14211103634316 1 1
0.192488249684152 0.18884406819323 1 1
0.266272320771856 0.261570278511872 1 1
0.197145043811626 0.193318546946445 1 1
0.115769523687615 0.113880932956501 1 1
0.209613792090789 0.206122578804956 1 1
0.188788873429535 0.185149206648952 1 1
0.319122577248991 0.313384012599636 1 1
0.113831928498628 0.111637163960154 1 1
0.185241452881072 0.182294385850643 1 1
0.228314913642868 0.224554430209601 1 1
0.0919134385296356 0.0901295618087616 1 1
0.254294980513914 0.248302378654533 1 1
0.196302498887486 0.192578468419664 1 1
0.306639225811398 0.301676261552543 1 1
0.148625591299651 0.145890453098252 1 1
0.192640971029111 0.188811331467359 1 1
0.112794293528124 0.110986992022435 1 1
0.15410563815619 0.151653495185389 1 1
0.146969423495756 0.143886174165242 1 1
0.155178933223355 0.152207415426264 1 1
0.307723859663301 0.302083523959525 1 1
0.200482685347294 0.196674569235801 1 1
0.223694753319707 0.219631883328731 1 1
0.234787008168762 0.229219291177122 1 1
0.104369387552622 0.102469440187433 1 1
0.266864687181656 0.262036333896506 1 1
0.175706432075014 0.172891896513665 1 1
0.114830479030172 0.112497711075187 1 1
0.29419472472937 0.288616034374199 1 1
0.172616349841795 0.168792224372982 1 1
0.188103055691467 0.184889081566164 1 1
0.174391227451794 0.170860082147458 1 1
0.299252226847743 0.29370675923233 1 1
0.25569459667148 0.251306508037352 1 1
0.179875115114188 0.176779291868503 1 1
0.0595253968249475 0.0583180986401083 0 0
0.249747968827297 0.245335296143937 1 1
0.202046656830699 0.197841000822185 1 1
0.130305620757584 0.128315103502954 1 1
0.145533316898988 0.142576310537265 1 1
0.239792669853944 0.235318507294054 1 1
0.253006367691448 0.248702929600906 1 1
0.127694516236256 0.125300225275392 1 1
0.20927559361381 0.205487584518526 1 1
0.133050158835959 0.130569267850621 1 1
0.193198487089827 0.189507253865306 1 1
0.10068751196266 0.0990568981057328 1 1
0.203500129065622 0.200089238590909 1 1
0.17179969922252 0.169097864388003 1 1
0.295521488675594 0.290727835873192 1 1
0.201033570910048 0.197447985572415 1 1
0.247509294563875 0.243105541147692 1 1
0.276566209701283 0.271495970637988 1 1
0.0834755687856641 0.0817134077538932 1 1
0.202623662166191 0.199407642086784 1 1
0.18411822952211 0.18086871526329 1 1
0.223236553574172 0.218840559225346 1 1
0.363541018902949 0.35557737104631 1 1
0.278566610249287 0.274034019690554 1 1
0.328038681667722 0.322039598537115 1 1
0.132081939797978 0.12976615111385 1 1
0.223885306757099 0.219911406859185 1 1
0.109031187400797 0.106532728713844 1 1
0.227262688919709 0.224039450487795 1 1
0.0770408615769363 0.0767619999963438 1 1
0.228408847280561 0.224012365172359 1 1
0.392731242153508 0.385305654296336 0 0
0.230167795289718 0.226464667921617 1 1
0.237695908322786 0.23364289626352 1 1
0.153160005424439 0.150259977985409 1 1
0.305383338567318 0.300417910724818 1 1
0.203563521831119 0.1997887929512 1 1
0.166075281391291 0.163229797900328 1 1
0.110110457948329 0.108158206371882 1 1
0.196085447961968 0.192652607463728 1 1
0.226621733484991 0.222625503861729 1 1
0.0278685604035691 0.0277725065039176 0 0
0.216029904689563 0.212028873737697 1 1
0.258858509449349 0.253871580314703 1 1
0.23623140837537 0.232624943964173 1 1
0.142070979054819 0.139422187802945 1 1
0.187650050839258 0.183312913195397 1 1
0.261025583954825 0.256375550330686 1 1
0.155735008723276 0.151971168000107 1 1
0.242320639001375 0.236553538819897 1 1
0.258162594335696 0.254205025347553 1 1
0.231304686439575 0.225878575764996 1 1
0.133851490454211 0.131183250871419 1 1
0.121198865788167 0.119186716238922 1 1
0.166750413216784 0.163413146554524 1 1
0.270317640250727 0.265449542541319 1 1
0.27757576946648 0.272769070693821 1 1
0.248440972467424 0.244139250406815 1 1
0.298728956254736 0.293815153082865 1 1
0.129602699127483 0.12698760811011 1 1
0.165278432291141 0.161713913946535 1 1
0.189544745482789 0.18593331647528 1 1
0.159415452530725 0.156637256250626 1 1
0.0572627184534647 0.05626442789631 0 0
0.303140112289803 0.297611996603114 1 1
0.329634925709413 0.323421382527123 1 1
0.242780057475528 0.238460122570107 1 1
0.298619831305851 0.292651648943744 1 1
0.185277338395931 0.182115392460827 1 1
0.252837418713063 0.247880306828121 1 1
0.27884181100722 0.273656265262255 1 1
0.162739287909337 0.160038557948442 1 1
0.0225451970358806 0.0222951409455472 0 0
0.134083550600341 0.131809531091725 1 1
0.251707225754973 0.246965392789793 1 1
0.191374341008334 0.187856507307086 1 1
0.254062142328029 0.24911804810695 1 1
0.203353533956364 0.199663007059081 1 1
0.10492998202802 0.102991480856416 1 1
0.171041235228272 0.167783313037484 1 1
0.177655540883906 0.174704406881678 1 1
0.282562818335697 0.276937519684505 1 1
0.376013132064625 0.369065794734599 0 0
0.248303230657034 0.244078092227243 1 1
0.124985537334652 0.122402310959572 1 1
0.213529858663827 0.208484761312682 1 1
0.237102604757339 0.232192020975528 1 1
0.18500645794804 0.182653316980268 1 1
0.110503369345579 0.109095291125137 1 1
0.0923529624281662 0.0908991543174702 1 1
0.209795474923806 0.205417668210296 1 1
0.283408048208239 0.278528212056623 1 1
0.284417309334934 0.279192670922785 1 1
0.110791896472941 0.108690515079622 1 1
0.222793679514479 0.218925200499193 1 1
0.243908562572351 0.239935906033803 1 1
0.15364744809063 0.150458362954492 1 1
0.116900697124605 0.114844632897947 1 1
0.225644014141718 0.221329387820968 1 1
0.172956749271333 0.170244952578063 1 1
0.143391169762347 0.140377828073195 1 1
0.199406886890337 0.195610542089159 1 1
0.185019881100601 0.181543380132048 1 1
0.18373087815295 0.180345987316386 1 1
0.180047768560934 0.176791618400756 1 1
0.200936845076813 0.197395886412807 1 1
0.268201077928779 0.263416715123728 1 1
0.117428190337514 0.115056106531448 1 1
0.139768837045401 0.137276277552435 1 1
0.160419924158851 0.157683237818718 1 1
0.369173076003975 0.36232587197445 0 0
0.187600050565389 0.183938134332715 1 1
0.082463520321931 0.0812038527317139 1 1
0.318520009831301 0.312637392484421 1 1
0.166310318053434 0.16375506488909 1 1
0.246179154424497 0.241357145742528 1 1
0.269397652457338 0.264497161827962 1 1
0.247528020625191 0.243088193390599 1 1
0.175945749822686 0.171485197364749 1 1
0.207942896499607 0.204041157321351 1 1
0.136667612465535 0.133325387135193 1 1
0.115390152106928 0.113418924268879 1 1
0.174093579886382 0.170589929594587 1 1
0.130365293913673 0.128220144256665 1 1
0.233843754599619 0.229602488968485 1 1
0.230621925531362 0.226168260656415 1 1
0.207947639168921 0.204078418251273 1 1
0.134569114473244 0.131905199902733 1 1
0.171312555645313 0.167990123541119 1 1
0.223853172822548 0.219939272026274 1 1
0.157878588007447 0.155340350179903 1 1
0.325358141031671 0.318278919644503 1 1
0.180546081135474 0.177202396664647 1 1
0.302389852387936 0.297251614226217 1 1
0.195339034277345 0.192069880598207 1 1
0.151793419989708 0.14876356817224 1 1
0.294504453270648 0.28926415810159 1 1
0.225010943371239 0.221807712131045 1 1
0.175096862836866 0.171699671958615 1 1
0.135614550238104 0.133230201162758 1 1
0.306856934654058 0.301560425844094 1 1
0.211122405403968 0.207048988830015 1 1
0.243130625076408 0.237711221775503 1 1
0.279611035120508 0.274852968837749 1 1
0.220818464411753 0.216659502337549 1 1
0.211403792523126 0.207812555637649 1 1
0.255701307320319 0.250707555899413 1 1
0.216009348125747 0.212177728508763 1 1
0.218879490593434 0.213793865200831 1 1
0.232465620938 0.228542996725861 1 1
0.301825274652335 0.296310596250803 1 1
0.135714866782971 0.133422059301673 1 1
0.280056028607881 0.275192742230574 1 1
0.0569851687213995 0.055970443632626 0 0
0.192720673212973 0.188992974873057 1 1
0.237820530824321 0.233696436021692 1 1
0.149276867973633 0.146677947200454 1 1
0.21438164011679 0.210242782871676 1 1
0.242634325126079 0.238652724553699 1 1
0.237949786806231 0.234063883956853 1 1
0.235062397548142 0.230244871481594 1 1
0.172747183545463 0.169714209009441 1 1
0.268750878695934 0.263867347628763 1 1
0.228662532319858 0.224291812146958 1 1
0.180108271977402 0.176973400364205 1 1
0.208587019744786 0.204243987334096 1 1
0.202346219603789 0.19890278358048 1 1
0.128321757081042 0.125855349728124 1 1
0.21606062374228 0.211923210923364 1 1
0.245666179574515 0.241374044019008 1 1
0.198075447151819 0.19442513804956 1 1
0.231721916297195 0.227787916536798 1 1
0.181075250406949 0.177646649295409 1 1
0.278534579013087 0.274278250309898 1 1
0.319156567864034 0.313453643329244 1 1
0.188563429542262 0.185413683726634 1 1
0.288717578367506 0.283334044771504 1 1
0.26461343916766 0.260071750933234 1 1
0.245298069380147 0.241299669102388 1 1
0.308529613410234 0.302587330386389 1 1
0.123811365395391 0.121648472023023 1 1
0.254205890228752 0.247777532994946 1 1
0.300843373946525 0.295123615550145 1 1
0.0787506394142472 0.0784842676868219 1 1
0.166936062839702 0.164175656779906 1 1
0.196430022509682 0.192493742087871 1 1
0.248048266098324 0.243102271193432 1 1
0.1963064853719 0.1928966713092 1 1
0.271117501580863 0.266567396704607 1 1
0.255594846277395 0.250921053503053 1 1
0.219697966771174 0.215431799672675 1 1
0.170391913956867 0.16700236141855 1 1
0.181976863089649 0.178717468193731 1 1
0.162102549488881 0.15924616598855 1 1
0.119034236806034 0.116369547075519 1 1
0.265992828674236 0.260623693388139 1 1
0.0721752367078123 0.0705337213160541 1 1
0.258539665215884 0.253838518850693 1 1
0.217806991984287 0.214225420775046 1 1
0.282373671178572 0.277657276241772 1 1
0.189749293351063 0.186101856676669 1 1
0.157250809437502 0.154669937750454 1 1
0.208347834432318 0.204600770533821 1 1
0.272224128527853 0.267367329118469 1 1
0.209901120237403 0.205559955250862 1 1
0.1715118178114 0.168211135116081 1 1
0.167985349511681 0.164840574688968 1 1
0.165808462898218 0.163596955849532 1 1
0.268887697531638 0.264360962077214 1 1
0.113638094675774 0.110328141790813 1 1
0.175765439506505 0.172890893250337 1 1
0.155728608486129 0.152645499202013 1 1
0.143709900870329 0.141391293777107 1 1
0.335512986357439 0.328542066726478 1 1
0.181673109584532 0.178542776082698 1 1
0.236415758718791 0.232149846396324 1 1
0.117149377800833 0.115292523073458 1 1
0.267035633593077 0.261671661947906 1 1
0.239078247050321 0.235507758946887 1 1
0.111431373169517 0.109509755612566 1 1
0.200396235597394 0.196780238696548 1 1
0.405422972730417 0.397613454465282 0 0
0.303153045662823 0.297803954263218 1 1
0.142300045171838 0.139767829914877 1 1
0.180741647069119 0.177557932684037 1 1
0.140941540790013 0.138375523939516 1 1
0.220977007804819 0.216635061361672 1 1
0.170485271959937 0.16676430164044 1 1
0.186724112888198 0.183353918141354 1 1
0.139931547462642 0.137457031294558 1 1
0.161144778152975 0.158557804116388 1 1
0.30038208825697 0.294109201162355 1 1
0.172318984554052 0.168690281963326 1 1
0.0999434896626702 0.0982196360594758 1 1
0.208464532305627 0.204528331241175 1 1
0.19752812092923 0.193888429487794 1 1
0.118444104518307 0.116443880767159 1 1
0.108674282442967 0.107275874026748 1 1
0.202389163177694 0.198639236542808 1 1
0.357587932086511 0.350534918045459 1 1
0.0944314375256915 0.091733612677806 1 1
0.270002436199577 0.26557821136462 1 1
0.141831701763233 0.138914041561067 1 1
0.197803576908915 0.194312833902978 1 1
0.283228337354862 0.2780251630923 1 1
0.189338724807377 0.185912526182138 1 1
0.19798410486393 0.194102640492097 1 1
0.192645180449485 0.189197459780769 1 1
0.16501427927437 0.162221658288446 1 1
0.191120749626284 0.188120310185044 1 1
0.164312884296007 0.161681894161624 1 1
0.165659150094713 0.162905668727132 1 1
0.206214373735876 0.202468407770623 1 1
0.205940389147353 0.20209204515448 1 1
0.233660272535601 0.2295614366558 1 1
0.155967603171629 0.153530377939404 1 1
0.235773210055285 0.23127631293246 1 1
0.095164038976371 0.0929308728901493 1 1
0.17875062120837 0.175803074128631 1 1
0.10832002945674 0.106314537337675 1 1
0.273059150074402 0.268196360510365 1 1
0.178319269800935 0.175203936806803 1 1
0.209286278412044 0.205758838793555 1 1
0.140708567873316 0.138044977332594 1 1
0.193529689206552 0.190552090429702 1 1
0.277067877587795 0.271795638341107 1 1
0.234897327769076 0.230452138861258 1 1
0.180640114981342 0.177128418650902 1 1
0.155799842783752 0.153328268816003 1 1
0.165845046309993 0.162831353530084 1 1
0.211828190816899 0.208154043755259 1 1
0.26215943709505 0.257081151324682 1 1
0.166612483713115 0.163900875857688 1 1
0.343750044190586 0.337305060598292 1 1
0.14988002295476 0.146642786080748 1 1
0.184445578716061 0.181040965468081 1 1
0.238818229237895 0.234201395304767 1 1
0.231295716460805 0.227108122498291 1 1
0.2476045822226 0.242716880368933 1 1
0.284838609995127 0.279896632590617 1 1
0.273119770994213 0.267754029399326 1 1
0.333186713673085 0.326660979299622 1 1
0.251446678662844 0.247853026671577 1 1
0.177695616282597 0.174148070467439 1 1
0.186859399251349 0.184073594040179 1 1
0.166932125608734 0.163696625639218 1 1
0.136222617964855 0.13398490690103 1 1
0.157739309928781 0.155496345277538 1 1
0.287445109973837 0.281913629970812 1 1
0.245204674542296 0.241838935926047 1 1
0.0815440163598433 0.0805417894570744 1 1
0.222007387934892 0.217900093745138 1 1
0.36557037650832 0.358195569817549 0 0
0.298878135379523 0.293285445089616 1 1
0.0991262572863909 0.0963569783994102 1 1
0.265782124233641 0.260978494826371 1 1
0.102560058106609 0.100915341594401 1 1
0.176994196091238 0.174042638416282 1 1
0.225500508460739 0.221291663112714 1 1
0.260644235924978 0.254606773475669 1 1
0.149776222203509 0.147611429767701 1 1
0.306327736557325 0.300840369244838 1 1
0.257089551228499 0.251912955552988 1 1
0.156034944767334 0.153631558571899 1 1
0.233953773916598 0.229605117603495 1 1
0.158320522463638 0.155176752704925 1 1
0.223533395357164 0.218618382323401 1 1
0.209612936076353 0.205145600022617 1 1
0.0412542206442301 0.0403412173348336 0 0
0.309665010396532 0.303328340714533 1 1
0.280669894631345 0.275572591800141 1 1
0.162340655112292 0.159779350939823 1 1
0.315917887249353 0.30979784295599 1 1
0.217178398852804 0.212778385271569 1 1
0.19323342564358 0.189993660570092 1 1
0.169213228223622 0.165970343908974 1 1
0.315195523421716 0.308635674809129 1 1
0.305595879511506 0.300198230685634 1 1
0.255208587061932 0.249588107728409 1 1
0.206841738620421 0.203896524778622 1 1
0.139972791005732 0.136992052820567 1 1
0.232025960451016 0.227792756841404 1 1
0.2713725898702 0.267173602154776 1 1
0.143847646339113 0.141884418770989 1 1
0.194242382740859 0.190202987835293 1 1
0.176111438668081 0.172950832652521 1 1
0.138964830864246 0.136512208415851 1 1
0.0941214234432484 0.0921457362044578 1 1
0.299232905832381 0.29381177357626 1 1
0.135150909249952 0.132606689849775 1 1
0.0664195467828446 0.0655788365780456 1 1
0.191120909272582 0.187838913571062 1 1
0.156879558387835 0.154083784314325 1 1
0.135601219456693 0.133486870720525 1 1
0.186080482200438 0.182850223265717 1 1
0.0853506677584934 0.0841111443526789 1 1
0.262558809645437 0.257402885809846 1 1
0.177865950495864 0.175518328970478 1 1
0.174239665206622 0.170918704692543 1 1
0.308747193128369 0.303002349104099 1 1
0.178141943255951 0.175368653724803 1 1
0.214485310608638 0.209853637300166 1 1
0.164048604545871 0.16111722932109 1 1
0.277547202159845 0.272390710611484 1 1
0.0278959869081524 0.0281667016745582 1 0
0.262867248644268 0.258344293394547 1 1
0.24142110211019 0.236183779473782 1 1
0.130362728927579 0.128155646234076 1 1
0.220336187377646 0.216640232866626 1 1
0.125206393494332 0.122892048685091 1 1
0.285654034115835 0.280069416774211 1 1
0.128520731475351 0.126302885338078 1 1
0.152424639319117 0.14930035650311 1 1
0.215647938718584 0.211468285526068 1 1
0.230059304057788 0.225958828194922 1 1
0.287410459060956 0.282434828404932 1 1
0.275535324124973 0.270164691818799 1 1
0.223206890714681 0.218691829307252 1 1
0.336428449057448 0.329890612943812 1 1
0.173505592832562 0.170203903404906 1 1
0.143897047938074 0.141166556962613 1 1
0.183580607889507 0.179921512494219 1 1
0.116375914662275 0.114101830903138 1 1
0.187244590403261 0.183909007130678 1 1
0.101905381165132 0.100007867159775 1 1
0.270453951545874 0.265090874045371 1 1
0.209648853620599 0.205266334144486 1 1
0.115933372044869 0.113503396645173 1 1
0.181845890946679 0.178397847168017 1 1
0.258106624143219 0.253582000544808 1 1
0.24978166205607 0.245703743921119 1 1
0.156401642028114 0.153516788957269 1 1
0.199546032590052 0.196127342841767 1 1
0.168037322026337 0.164737697469632 1 1
0.0673409790565478 0.0661053494633661 1 1
0.158142281768922 0.155181993394484 1 1
0.320443549097343 0.314804486507807 1 1
0.138134888655555 0.135454551860668 1 1
0.160761319444604 0.157605717005591 1 1
0.017761207703377 0.016473106113835 0 0
0.166098164838274 0.163376034403598 1 1
0.0976683333444199 0.0959917042559028 1 1
0.278134546956543 0.272117435445082 1 1
0.212152258641338 0.208398453914139 1 1
0.210143084598373 0.206263543547243 1 1
0.149953419788036 0.146950818688205 1 1
0.244165915854612 0.239583906673116 1 1
0.255352961639999 0.250654767491282 1 1
0.280204921576137 0.274266391731523 1 1
0.182407760288567 0.179048677598925 1 1
0.231357877538607 0.227502752709994 1 1
0.207666851644327 0.203800721948831 1 1
0.249997565089776 0.245631410774199 1 1
0.208209709050359 0.204223578021771 1 1
0.144007238665971 0.141136579740005 1 1
0.340640858213622 0.334387277324969 1 1
0.120049581943173 0.117377253352758 1 1
0.146942101320781 0.144116540901689 1 1
0.257009602776148 0.252344017952243 1 1
0.0941436065456446 0.0922430842550989 1 1
0.158544274080213 0.15615821364513 1 1
0.176392760023908 0.17308686325124 1 1
0.221507425920285 0.217538665436297 1 1
0.131299695673546 0.128878848069229 1 1
0.23530799844696 0.230542122738531 1 1
0.242954683564606 0.240016005195215 1 1
0.200554484835632 0.19652663205565 1 1
0.206397897422047 0.202592707475611 1 1
0.271519085437646 0.266587330360803 1 1
0.0996382594761508 0.0978731707331364 1 1
0.234068061073961 0.229799628420208 1 1
0.253652478193502 0.248581426360682 1 1
0.274843808169446 0.270571301663793 1 1
0.138335709717009 0.135881244038135 1 1
0.304604534445555 0.299083703718115 1 1
0.23650611212961 0.232426797504983 1 1
0.167367751519805 0.163665586789173 1 1
0.253505527042956 0.248988808507345 1 1
0.334669360141058 0.327512983281217 1 1
0.147439661081386 0.144681012240841 1 1
0.211940559642429 0.208042897922786 1 1
0.317123879693846 0.310372277301812 1 1
0.150394693696845 0.147561392332856 1 1
0.184361037742498 0.18088183704896 1 1
0.168607762108864 0.165627432718323 1 1
0.293776736072263 0.288125008554097 1 1
0.228331067342159 0.22428989040944 1 1
0.145643080794789 0.143030618494623 1 1
0.236010809082067 0.231497016526461 1 1
0.132103573405416 0.129222642634638 1 1
0.133880772789807 0.131262744316989 1 1
0.13971518300055 0.136248257382085 1 1
0.178103371232713 0.174934966068549 1 1
0.266517757592096 0.261558162411755 1 1
0.184108466168343 0.18080787805992 1 1
0.309583275239265 0.304140228330203 1 1
0.213369083105179 0.20974063934631 1 1
0.069255422680513 0.0679605815209984 1 1
0.125236459319353 0.122999151545092 1 1
0.33126375976299 0.325304277693494 1 1
0.235297698504018 0.231155857138719 1 1
0.273582630483391 0.267002812135574 1 1
0.222864678071266 0.218035178178409 1 1
0.302377223163554 0.29717017989552 1 1
0.109166543526546 0.107139872052611 1 1
0.300443488178862 0.294874235101018 1 1
0.00681893504757533 0.00692399012598341 0 0
0.216797604952249 0.212442091354336 1 1
0.194557145450011 0.191089997047106 1 1
0.175007655589191 0.171978457758353 1 1
0.247811436975018 0.243516909003507 1 1
0.239991439793266 0.235875527948708 1 1
0.14607773898116 0.143890180124119 1 1
0.297966541868675 0.292035533170095 1 1
0.166590811201335 0.163535992705395 1 1
0.19504040498358 0.191676708973113 1 1
0.164159549231344 0.161222490041898 1 1
0.280673105598316 0.275323355801023 1 1
0.256965172147269 0.252288910486692 1 1
0.357073324879628 0.350794215815445 0 0
0.212843424645561 0.209166553546409 1 1
0.194133309194057 0.190742633694095 1 1
0.220080309902637 0.216007763044166 1 1
0.225993860386247 0.221624476615813 1 1
0.140524902442665 0.137812166326361 1 1
0.302148819591312 0.297065124458012 1 1
0.311836559687949 0.304881101698212 1 1
0.377205400966425 0.369941902415519 0 0
0.236414506671225 0.231969132279768 1 1
0.057770113930123 0.0564041597634383 1 1
0.198597017055363 0.193683452273218 1 1
0.221163451611641 0.217037294032839 1 1
0.207713383953095 0.204051145321157 1 1
0.301221438486277 0.295800685544651 1 1
0.0429467030708199 0.0421284854942548 0 0
0.127804280450965 0.12559383433991 1 1
0.289161985381704 0.284230463190051 1 1
0.238814403568967 0.234611328793798 1 1
0.242466324019872 0.236673776951974 1 1
0.12260958371437 0.120221445045614 1 1
0.236033779260119 0.232187100083 1 1
0.19670016265481 0.192422210503246 1 1
0.123317055327568 0.120925027163298 1 1
0.200243194035417 0.197416597464989 1 1
0.226131997784014 0.222307534646485 1 1
0.249204754397454 0.245212027408378 1 1
0.112743797197038 0.110151406250478 1 1
0.192882829602411 0.189849020773549 1 1
0.33262427410213 0.325250644061591 1 1
0.230651996595392 0.226214946934516 1 1
0.224399356133311 0.219709128103368 1 1
0.29438585810816 0.289101554848516 1 1
0.176247104437973 0.172989131579487 1 1
0.159803194471792 0.157317272964306 1 1
0.173139908519206 0.169955818793959 1 1
0.295908082979973 0.290410495678611 1 1
0.140491013066879 0.137426395470773 1 1
0.247927992340615 0.243749209315022 1 1
0.220482479799009 0.216252762097731 1 1
0.108223651522482 0.105027082368556 1 1
0.24091659374066 0.236735189382221 1 1
0.263540054746725 0.258788616705444 1 1
0.202703615927753 0.199107444708664 1 1
0.223791907444647 0.220131810346235 1 1
0.143382131695413 0.141608239569492 1 1
0.156321134714988 0.153430076725803 1 1
0.279749539187534 0.274334247717314 1 1
0.162508472438231 0.1597800351911 1 1
0.183994299964108 0.18056721273123 1 1
0.18190674771173 0.179086844439904 1 1
0.18269303885459 0.178966651849776 1 1
0.175810845026601 0.173358845759738 1 1
0.356486486484576 0.350775569469358 1 1
0.201484079604937 0.197450175050931 1 1
0.314508360506827 0.308217881733949 1 1
0.171404153176262 0.168214617295073 1 1
0.199258476719486 0.195714102400162 1 1
0.0671023061050249 0.0660558500461872 1 1
0.304588528203902 0.2993016376905 1 1
0.184618590725702 0.181954801081393 1 1
0.328385141921097 0.322644642904768 1 1
0.133703998557104 0.131852652840825 1 1
0.17554958695548 0.172387253208642 1 1
0.243305301516757 0.239391310946499 1 1
0.177552012297132 0.173861580087525 1 1
0.123174835983817 0.119753302989953 1 1
0.203718147788897 0.199449159721327 1 1
0.28780198568167 0.282714121296968 1 1
0.170697906132337 0.167289688157292 1 1
0.250794336393397 0.246394892012204 1 1
0.298624724090484 0.292961889056593 1 1
0.211559718955121 0.207928546233077 1 1
0.133904580611106 0.131361280114229 1 1
0.138402326346495 0.135770338119509 1 1
0.274793233737305 0.269266408731662 1 1
0.127272698156037 0.124832641733224 1 1
0.293212270252937 0.288129442963539 1 1
0.167050542544729 0.164640840839664 1 1
0.170499954247583 0.167528516186083 1 1
0.161647534356311 0.158950087152255 1 1
0.192189559184201 0.188928456180616 1 1
0.0585755222372727 0.0567310933841333 1 0
0.303341235567346 0.297532834772794 1 1
0.180493268629118 0.178021634893707 1 1
0.201284218395148 0.197237877410529 1 1
0.170300116223612 0.166308741920773 1 1
0.168174361144188 0.165340109171151 1 1
0.217538036135332 0.213765906360811 1 1
0.211105829257877 0.207302559706598 1 1
0.301830950340149 0.296357188359207 1 1
0.193568876405568 0.189909302608309 1 1
0.247859614106865 0.243387827762562 1 1
0.282194047060168 0.276268342364667 1 1
0.225346673038826 0.220956840643288 1 1
0.170390841484967 0.167123394700043 1 1
0.235794790060096 0.230910613526489 1 1
0.240374236378506 0.235747101847273 1 1
0.212860008270787 0.209115320328628 1 1
0.192080946153651 0.188600369100281 1 1
0.212688848058213 0.208622336554991 1 1
0.160047862163835 0.156920812720275 1 1
0.277364487444085 0.272490409220654 1 1
0.111644480768671 0.109760967323675 1 1
0.238298108053591 0.234544749966722 1 1
0.189020250810624 0.185788689178717 1 1
0.182666301314638 0.179375732033199 1 1
0.259686691410976 0.255868642836646 1 1
0.165590589932609 0.162856501453923 1 1
0.266354507184759 0.261229045480741 1 1
0.121950051774726 0.119419558214611 1 1
0.145337742965325 0.142423487128985 1 1
0.287021193179185 0.282020663959357 1 1
0.139128552747635 0.13631435979924 1 1
0.190584550075521 0.187097598284951 1 1
0.15297732790038 0.150133442275969 1 1
0.203874758893303 0.200031151528372 1 1
0.150041959097596 0.14732105206908 1 1
0.0851626195695976 0.0836772360706369 1 1
0.192713894641396 0.18948787437884 1 1
0.0937547723114672 0.0919546571627183 1 1
0.0168802539849376 0.0170613274204174 0 0
0.370925947044329 0.363873205958113 0 0
0.288743822199837 0.283800286676355 1 1
0.240058271023249 0.235984145904117 1 1
0.297832993451514 0.292358733865461 1 1
0.204180654544272 0.20045089234943 1 1
0.168587896432509 0.16545368538042 1 1
0.332604998338713 0.326538515302791 1 1
0.199058343078575 0.195685732407771 1 1
0.13182223053635 0.128974634800616 1 1
0.141075223933154 0.138688627407596 1 1
0.155988967028401 0.153534538031266 1 1
0.193097433916549 0.189734810241155 1 1
0.266900483375566 0.262361230969654 1 1
0.115927055507317 0.113971220641405 1 1
0.312380827049962 0.307023042730757 1 1
0.293451106983832 0.28741470026433 1 1
0.184282495243881 0.180926199205164 1 1
0.288955101024123 0.283219159469806 1 1
0.173441639418341 0.169921184476581 1 1
0.127293151386904 0.124622859785304 1 1
0.111506662836212 0.109464067027077 1 1
0.23420079262712 0.229786762955297 1 1
0.157882029638632 0.155191590819982 1 1
0.0587771443155305 0.0581094966199842 1 0
0.159797439189308 0.157219387417021 1 1
0.230388523210977 0.226022817377033 1 1
0.187179464228677 0.183642929036566 1 1
0.123671970093464 0.121996834916657 1 1
0.257164113625483 0.251959227325323 1 1
0.257122852152601 0.252310755762085 1 1
0.259722817401275 0.25472629462823 1 1
0.160854294224211 0.157586157722234 1 1
0.258252667362039 0.253772823210111 1 1
0.250944028969405 0.246633180116327 1 1
0.346645647465567 0.34057416736899 0 1
0.159739737252338 0.155575948575532 1 1
0.177738687461525 0.174127666221893 1 1
0.129751734608453 0.127585381797953 1 1
0.234623485388542 0.230168138383171 1 1
0.197092349366122 0.193691852332964 1 1
0.239951038922451 0.236488290606881 1 1
0.303979146367816 0.297741739769662 1 1
0.233861730874981 0.22914272763043 1 1
0.172528921200431 0.169642832328459 1 1
0.17194307553567 0.168880384878678 1 1
0.108446186003691 0.106724239192748 1 1
0.040202069848701 0.0394094340306491 0 0
0.142538365592515 0.139744709505781 1 1
0.095997516071477 0.0939703249986341 1 1
0.230253307417169 0.225912910295219 1 1
0.133533279406415 0.131561314244836 1 1
0.196803236231265 0.193161637629899 1 1
0.122095901427441 0.120351664229238 1 1
0.271446736245426 0.266593668052506 1 1
0.208134790347355 0.203894688657673 1 1
0.201835870114883 0.198098922282712 1 1
0.304822664937796 0.298325035330485 1 1
0.160816561184602 0.158449056797071 1 1
0.222594407136616 0.218451574507296 1 1
0.31583887147626 0.31000591217817 1 1
0.137349777289325 0.1348523793919 1 1
0.0226679064631609 0.0222170273994343 0 0
0.248980688816816 0.244333094331344 1 1
0.0634207679009613 0.0622179695797374 1 1
0.0717015175446476 0.0705579335423497 1 1
0.198331564158787 0.194541744240678 1 1
0.280594976542435 0.275624020327953 1 1
0.217286449401863 0.213962929205467 1 1
0.101716002117638 0.100059755340158 1 1
0.180961107235215 0.177803693754008 1 1
0.226348434933067 0.222375677460594 1 1
0.209233288745646 0.205367308421176 1 1
0.254080050839557 0.249225461582707 1 1
0.14851513291069 0.145847600642275 1 1
0.305806211594563 0.300335507278065 1 1
0.126528443899634 0.123580920441568 1 1
0.0959367622497006 0.0943093995026379 1 1
0.14677186417407 0.144555127471201 1 1
0.378888561008758 0.37194686880438 0 0
0.205417736051562 0.201755237950728 1 1
0.0649673563039403 0.0636155002041629 1 1
0.182491967059062 0.178662927239025 1 1
0.087482547688882 0.0863329899761644 1 1
0.125542573267154 0.123140809205767 1 1
0.237491635669689 0.233001297945284 1 1
0.21867462362959 0.214250945157484 1 1
0.234944726000303 0.229940164969312 1 1
0.279397780430377 0.274476464690458 1 1
0.235960916607412 0.23155883055594 1 1
0.17622031346597 0.172688602836235 1 1
0.0731596527829322 0.0728783572871999 1 1
0.238231233735918 0.233747525616194 1 1
0.110354609017193 0.108941090205434 1 1
0.114990389523596 0.112370363287308 1 1
0.261551959898558 0.25670303110684 1 1
0.197604988118175 0.194708751245726 1 1
0.261230303385973 0.256739710112412 1 1
0.165752993192567 0.162092761905787 1 1
0.108757400054677 0.107087807198307 1 1
0.147150904574372 0.144702074208309 1 1
0.156703134238283 0.153881805486204 1 1
0.174146965349384 0.171145823919551 1 1
0.168881802011061 0.165907567105446 1 1
0.231389550897784 0.227130288606185 1 1
0.205910163298755 0.201884302675967 1 1
0.252910493851194 0.248652773464356 1 1
0.239760955135061 0.235466257176201 1 1
0.099278670457464 0.0977434554272458 1 1
0.316515011503236 0.311078326403336 1 1
0.20447491786088 0.200792843802178 1 1
0.230036625378997 0.225500426727409 1 1
0.348002641429196 0.340910920604344 1 1
0.286743162047699 0.282458283520522 1 1
0.051863802542217 0.0508452969614986 0 0
0.200203943992719 0.196908769232825 1 1
0.191132334532163 0.187442135152421 1 1
0.205305256633588 0.201482103269074 1 1
0.1140514691665 0.113154992117529 1 1
0.174969186092597 0.171762433012501 1 1
0.185195782376405 0.182043951725785 1 1
0.334326874942142 0.328506206149239 1 1
0.130680294300326 0.128207193390815 1 1
0.180077408266509 0.177585517988001 1 1
0.368493777519658 0.361428833479404 0 0
0.0744500480022958 0.0721118012747864 1 1
0.311533284070295 0.305912277985784 1 1
0.218615980121727 0.214975594551316 1 1
0.237473551435023 0.233148623256442 1 1
0.268260930700608 0.26350701352809 1 1
0.161627776115842 0.15821372225294 1 1
0.223152640104202 0.218755798583585 1 1
0.194799942106208 0.191547223194192 1 1
0.219526767543026 0.214284213508367 1 1
0.231876075377738 0.22762009159907 1 1
0.122127098716387 0.119761940109958 1 1
0.092262529178816 0.0904298558293797 1 1
0.266380736301452 0.261233636233059 1 1
0.220401238134505 0.215640186986652 1 1
0.153704562371789 0.15105834719455 1 1
0.316849754217133 0.311417508962024 1 1
0.326411604851602 0.320176970588264 1 1
0.272240429161973 0.267094436315281 1 1
0.190488149634757 0.187026218092763 1 1
0.229869844632888 0.225550680374704 1 1
0.252466419793917 0.247904126953519 1 1
0.0397734043867219 0.039020756064734 1 0
0.158647926779637 0.155993008822674 1 1
0.191214755684454 0.18695305321373 1 1
0.172164408222239 0.16928831997328 1 1
0.0994402780071836 0.0973635446108247 1 1
0.213696640476067 0.210004904425456 1 1
0.153161008952849 0.150256992498529 1 1
0.240635208777774 0.236470610024529 1 1
0.195864180090406 0.192348066512559 1 1
0.0447684690069549 0.0437626983806754 0 0
0.0798438758589374 0.0775714273167454 1 1
0.123481922797764 0.120792269411209 1 1
0.169279088097082 0.165984937760879 1 1
0.141682075520809 0.139057296114203 1 1
0.313020371627548 0.307574898745108 1 1
0.254930456848521 0.249866670374676 1 1
0.0659542321323867 0.064600514025532 1 1
0.224047904832353 0.220252754375129 1 1
0.270684220823055 0.265364798128358 1 1
0.105531153250202 0.103448395874895 1 1
0.271452532656106 0.266703030078241 1 1
0.305790454831365 0.30040582566553 1 1
0.179953533724559 0.176882540942148 1 1
0.156567399605017 0.15512031178355 1 1
0.102972996944702 0.1008302259068 1 1
0.246462736772837 0.242228680247468 1 1
0.154631973928034 0.151539778206018 1 1
0.117944338867644 0.115969755600003 1 1
0.132801671070741 0.130646367764404 1 1
0.191196106962934 0.188805637787366 1 1
0.305339263786346 0.299553587809235 1 1
0.24245413943363 0.237909027090219 1 1
0.189908708835076 0.186448783387661 1 1
0.0860517991514825 0.0845297930929921 1 1
0.282953983375016 0.27767187690995 1 1
0.183370376498271 0.180076828530515 1 1
0.31883432075331 0.313497067397073 1 1
0.0957691745119978 0.0940937570407638 1 1
0.270009715810372 0.264749172343577 1 1
0.120369410326127 0.118054704446246 1 1
0.289526899018978 0.284030560919761 1 1
0.243354537779563 0.239019138161122 1 1
0.0983298716555371 0.0970243386885731 1 1
0.0958974313148446 0.0946905778936233 1 1
0.0979949558458823 0.0952954695092115 1 1
0.376943975432237 0.369960377457169 0 0
0.036832838300155 0.0360895474952386 1 1
0.224718870551931 0.221373103545832 1 1
0.351376742588226 0.344114678586441 1 1
0.0622129534995987 0.0608382733568367 1 0
0.225356107192394 0.220891822693961 1 1
0.13924506535264 0.136974196401711 1 1
0.122569028570577 0.120262938232807 1 1
0.114897464968439 0.112878412613952 1 1
0.254885828919531 0.249377554333122 1 1
0.23171785248346 0.227707906898019 1 1
0.166822461101854 0.163528696073831 1 1
0.157755398003644 0.155303600721784 1 1
0.162017010151612 0.159370131876673 1 1
0.136947514647517 0.13468317837346 1 1
0.0822713518421106 0.0807118526582672 1 1
0.178152139261577 0.17476051618145 1 1
0.197454678163094 0.194039399106175 1 1
0.162927175832023 0.160145734396819 1 1
0.188850343257557 0.185538273331286 1 1
0.162588034709103 0.159784779668601 1 1
0.0979586383766824 0.0964420518787311 1 1
0.211903326451134 0.207957665804234 1 1
0.25246724200167 0.248255969994345 1 1
0.294043416801892 0.288610290921829 1 1
0.192357428366774 0.189002620278094 1 1
0.0997832518028214 0.0980027512040915 1 1
0.20983189450346 0.205594185542661 1 1
0.219137284456037 0.215190741607181 1 1
0.246863685773388 0.242150796008947 1 1
0.248676813935216 0.242924937568325 1 1
0.313457969769362 0.308115846555471 1 1
0.295379999603438 0.289971430105505 1 1
0.252245195565877 0.247823957779182 1 1
0.211780487245942 0.208345586882429 1 1
0.227521349705593 0.223362055165383 1 1
0.160391678523259 0.15812881188806 1 1
0.205124888524943 0.201024287857122 1 1
0.0713513347200677 0.0699368586587012 1 1
0.252248613110914 0.248190644514071 1 1
0.195173709182219 0.191842344427748 1 1
0.171404719962399 0.16879366995304 1 1
0.224458100310689 0.220133310365615 1 1
0.18564441874274 0.182367051759338 1 1
0.208441976346022 0.204524166777633 1 1
0.236950504569052 0.232974734210825 1 1
0.1119167301327 0.110101596261096 1 1
0.158813419688658 0.155652398429169 1 1
0.126587268238497 0.124632227155477 1 1
0.247487654075408 0.24290607100575 1 1
0.219359627484871 0.215651093457226 1 1
0.293894485520343 0.287803044010199 1 1
0.30363793280691 0.29756713607681 1 1
0.0595642348902467 0.0581608558293463 1 1
0.116891408597398 0.114959165082636 1 1
0.23779450459435 0.233790594552112 1 1
0.197544054159766 0.194495191308004 1 1
0.131161502983246 0.127996732887398 1 1
0.236279481598535 0.231775448911921 1 1
0.310039087847287 0.303343353675196 1 1
0.220835203102388 0.216562093484718 1 1
0.212491352737064 0.208222676174275 1 1
0.0197790650197028 0.0193090144784755 0 0
0.169313639076991 0.165813416239895 1 1
0.250462105971628 0.245838841763309 1 1
0.190411072085255 0.186717856266604 1 1
0.104817902624569 0.102382137484495 1 1
0.140335645048095 0.137763748667606 1 1
0.128486215758424 0.126077303740078 1 1
0.184716455720496 0.181322825563324 1 1
0.16034439594529 0.15742940939667 1 1
0.119743841832686 0.117537796363736 1 1
0.237387823979021 0.233446116140957 1 1
0.0962597569852446 0.0943756036581809 1 1
0.139210129324352 0.136669426921991 1 1
0.249322578743341 0.24488996845223 1 1
0.281474282251591 0.275927756737869 1 1
0.214497355544708 0.21113281604784 1 1
0.406867333049728 0.399342498556323 0 0
0.273094395474899 0.268066880348343 1 1
0.153004559568548 0.149799848294704 1 1
0.188909626337389 0.185307461074875 1 1
0.182003015869093 0.178855543647211 1 1
0.381130342640602 0.373909878846385 0 0
0.264075212803748 0.260038838665209 1 1
0.154113302892529 0.150630172342114 1 1
0.0987910712062015 0.0968670794551175 1 1
0.217917827003282 0.213430912729551 1 1
0.128342245040779 0.126248513888783 1 1
0.262210651323331 0.257402223241165 1 1
0.195841380343164 0.191974381151161 1 1
0.189758049740731 0.185574184634715 1 1
0.125908558306994 0.12381349601467 1 1
0.282390237970282 0.276642967926762 1 1
0.175153504837389 0.17194009718717 1 1
0.216702178015307 0.212100835644822 1 1
0.145239712924861 0.142610482748714 1 1
0.141350063495783 0.139237066288715 1 1
0.242363886021768 0.237993696107552 1 1
0.213682089055373 0.209511783883178 1 1
0.341657045475359 0.334973238759873 1 1
0.139590848019291 0.137423846857065 1 1
0.272342568831431 0.267764264119484 1 1
0.19429353486089 0.190778380741177 1 1
0.244601160228588 0.239646039333935 1 1
0.0780800788810591 0.0767909520350968 1 1
0.285195260029398 0.280175739967244 1 1
0.235758058899752 0.231163550557004 1 1
0.105199947049456 0.103138011661688 1 1
0.103150997106653 0.102097398536481 1 1
0.145534515861792 0.142905837221056 1 1
0.151785607878136 0.148505757164971 1 1
0.0939333449179098 0.0921505399921924 1 1
0.137587752836969 0.135386954102207 1 1
0.222141310657421 0.218172873556695 1 1
0.179756289896018 0.176747739728496 1 1
0.233104098383112 0.228439338456395 1 1
0.232495568872598 0.227425897542696 1 1
0.218898511258952 0.21485710587602 1 1
0.144584961263496 0.142902755848005 1 1
0.123009171128034 0.120637177677195 1 1
0.273233555323848 0.268578873094005 1 1
0.259912484816288 0.255092900747311 1 1
0.172783319214171 0.169317792662418 1 1
0.147920215798147 0.145218461218557 1 1
0.235436771284761 0.231492416672785 1 1
0.265788139752729 0.26116552124231 1 1
0.0951904535254898 0.0941637802667761 1 1
0.324853166510225 0.318789132674027 1 1
0.183775046203317 0.180694867263314 1 1
0.196511563985845 0.192084651003162 1 1
0.226680248528507 0.22290644983166 1 1
0.191963392350225 0.188782637310201 1 1
0.178564276300382 0.175113524301449 1 1
0.149583808743927 0.147116351007971 1 1
0.190051523675785 0.186673846216664 1 1
0.179350156806194 0.176791114748198 1 1
0.208342139021506 0.204411315317008 1 1
0.225025915422821 0.221212130913132 1 1
0.189089412244586 0.185738066018762 1 1
0.188831142018959 0.185665145373708 1 1
0.364558036562557 0.357865873896976 0 0
0.209645284534694 0.205882284390784 1 1
0.293502046252357 0.288260904632111 1 1
0.108006158231143 0.105517264278239 1 1
0.203397929271943 0.199980705046096 1 1
0.112502613258466 0.111024108454643 1 1
0.172146638321262 0.169433062643522 1 1
0.139804397484302 0.136782580269206 1 1
0.232668353787917 0.228650419457623 1 1
0.178801347585407 0.175700603522471 1 1
0.185190804635588 0.181637883975706 1 1
0.180062140545491 0.176801892797464 1 1
0.246184454118369 0.241468811943678 1 1
0.29246958729089 0.287212936046169 1 1
0.229975228549666 0.225796264420821 1 1
0.176386726014583 0.172680301925394 1 1
0.257073041877935 0.252620761545576 1 1
0.252632796245754 0.247815228077468 1 1
0.246073073679209 0.241496713552715 1 1
0.0621060076150911 0.0611033990504048 1 1
0.249954844836993 0.245348704744731 1 1
0.0524962438376189 0.0509585505263844 0 0
0.213688855903619 0.209895626875354 1 1
0.238645009226551 0.23420301391742 1 1
0.218430657491281 0.214241603662817 1 1
0.100897271735912 0.0986624501741179 1 1
0.241239645918732 0.236580143082867 1 1
0.0978959241596971 0.0963695816054343 1 1
0.199435383862325 0.195749902594884 1 1
0.0988201651833291 0.0968465336604672 1 1
0.331024030141154 0.324636678122877 1 1
0.175362271752459 0.171416779171376 1 1
0.276482434462446 0.271383340263434 1 1
0.218017620609592 0.214223680996433 1 1
0.20877141645213 0.20462455936837 1 1
0.18602690787528 0.182589470681731 1 1
0.223001422152349 0.219343115107548 1 1
0.288572981863925 0.283379553150585 1 1
0.306637136366043 0.300716599542181 1 1
0.201584052364769 0.197962992564093 1 1
0.332510435704309 0.325876436129365 1 1
0.279889207595144 0.275693412017796 1 1
0.123139080810946 0.119717942297437 1 1
0.224946463413537 0.220830188559292 1 1
0.286659731106293 0.281658149704817 1 1
0.168948503075867 0.165530412837572 1 1
0.158852663620496 0.155753298100476 1 1
0.172108834347102 0.169279666295473 1 1
0.227507257090692 0.223600782874696 1 1
0.117350554127209 0.114932284933819 1 1
0.115075056705792 0.114087590227122 1 1
0.206028919835526 0.202073321889409 1 1
0.136724405355116 0.13406471821055 1 1
0.226802953087852 0.222845030288067 1 1
0.147489828195666 0.144845042378261 1 1
0.258396951784718 0.253903025997249 1 1
0.212172848734561 0.20822062960301 1 1
0.218330310614231 0.214478229525153 1 1
0.123427421792885 0.120819261313592 1 1
0.199894382242256 0.196451574099408 1 1
0.268242629298074 0.263158152421824 1 1
0.105681934622054 0.103714120434439 1 1
0.210888613383901 0.207012341200221 1 1
0.213515412366595 0.21020702378732 1 1
0.16377623110033 0.160836321575022 1 1
0.120437502663236 0.117940345325647 1 1
0.217384591878452 0.213291507819365 1 1
0.110168653572499 0.107766387989357 1 1
0.210034727174118 0.205941378372159 1 1
0.272208687022348 0.266395905566734 1 1
0.238100069889598 0.234239505197499 1 1
0.292779398849898 0.287461491850244 1 1
0.244443834629272 0.239291392238207 1 1
0.218522205665585 0.214599056295963 1 1
0.165146838915382 0.162195737005005 1 1
0.181338937642351 0.177008179579937 1 1
0.32189830064308 0.315414063698986 1 1
0.172185935630065 0.169086790640339 1 1
0.079407838322203 0.0781011368324701 1 1
0.083057985545553 0.0819325867765175 1 1
0.186645119989902 0.182900283312339 1 1
0.208825967298498 0.203857864569335 1 1
0.292917039229547 0.287680408519483 1 1
0.187373728947938 0.18398354331734 1 1
0.171054660254148 0.167869952527956 1 1
0.168387152427334 0.165650578691484 1 1
0.20792647099754 0.204145084295849 1 1
0.226966993874991 0.221891241542147 1 1
0.248116761234324 0.242144971860193 1 1
0.269482549221038 0.263982882895014 1 1
0.134344454623469 0.131439791147276 1 1
0.217050439249062 0.212353237086861 1 1
0.324556863852004 0.319711734426861 1 1
0.175002921224976 0.171879515558027 1 1
0.206784532701486 0.203490036764378 1 1
0.131234260469116 0.12952493479924 1 1
0.0963343393500926 0.0943695472926272 1 1
0.276153624747303 0.270809525628562 1 1
0.21841188204497 0.215051527362923 1 1
0.181819768965448 0.178542913136077 1 1
0.140268257762159 0.137601932706324 1 1
0.237629841341521 0.23354948384877 1 1
0.181487687311675 0.178310115339974 1 1
0.159947437117941 0.156225053990904 1 1
0.256960757361732 0.252882700809593 1 1
0.287470656032695 0.282673838268806 1 1
0.219593757047927 0.215517802575557 1 1
0.343720148712088 0.337874479123018 0 1
0.181018594689402 0.177306221539923 1 1
0.285961113706448 0.279799174102782 1 1
0.307001121018629 0.30165026086146 1 1
0.198043461900068 0.194795770510558 1 1
0.193797154015658 0.190643118303811 1 1
0.144807593862112 0.142477198385868 1 1
0.0805568565585094 0.0797881059687716 1 1
0.265935398627762 0.261295218094371 1 1
0.194413985275218 0.190966141361259 1 1
0.212512587776714 0.208959274367598 1 1
0.0728422506938485 0.0715872686661662 1 1
0.278111867483036 0.272730714780995 1 1
0.160528492077312 0.157853167378768 1 1
0.278242996305872 0.273394164865828 1 1
0.270918999498517 0.264394146115005 1 1
0.118420764312158 0.116070658859437 1 1
0.168994926571347 0.165627734639164 1 1
0.182047887971604 0.178659448658733 1 1
0.201209110470892 0.19687797006261 1 1
0.12962574744798 0.128180185093556 1 1
0.323561418866318 0.317877210449249 1 1
0.175342263973691 0.172023381180832 1 1
0.140960313972699 0.138380488578762 1 1
0.0429564283160795 0.0420852240592315 0 0
0.0873527459408064 0.0858468158764566 1 1
0.206240149782657 0.202285785822544 1 1
0.214957464983568 0.211866410189041 1 1
0.218017202436806 0.213834093630068 1 1
0.0860244256829818 0.0845011192712654 1 1
0.136395096564526 0.133678694276788 1 1
0.191166711973107 0.187565107622501 1 1
0.209246536479412 0.205163312620579 1 1
0.286705181751572 0.281356906951026 1 1
0.245540015045702 0.240116286376781 1 1
0.213084174353179 0.20923617763047 1 1
0.162998553224666 0.160022388679313 1 1
0.130984433314115 0.128769667948007 1 1
0.0812150969716064 0.079902511160035 1 1
0.259951310691557 0.254913034758839 1 1
0.255802448720914 0.251039228592024 1 1
0.0686022345964682 0.0672176778576147 1 1
0.101970904637697 0.100398090247011 1 1
0.161491563352017 0.159259885218757 1 1
0.144495666158904 0.14203031448284 1 1
0.246812345341951 0.242527928758575 1 1
0.198301672932815 0.194462066230307 1 1
0.385056717335384 0.378044396755404 0 0
0.125645571189979 0.123120257922121 1 1
0.0739970248151055 0.0722742619180892 1 1
0.218909661953374 0.215305100021504 1 1
0.18406893365115 0.180712184221984 1 1
0.125279077978151 0.12294939560063 1 1
0.265769522665549 0.260888197303784 1 1
0.196633291224267 0.193211754625278 1 1
0.175186128593556 0.172394692088457 1 1
0.119608430257604 0.117247201705233 1 1
0.158045706472717 0.155134178879997 1 1
0.130396041696998 0.127892121540136 1 1
0.103606331828809 0.102129499857244 1 1
0.304589453471512 0.298670756537975 1 1
0.320661500174416 0.314832357640904 1 1
0.301802477595152 0.296056700211491 1 1
0.202644905845726 0.198077262253444 1 1
0.151905581852464 0.148975818791002 1 1
0.0594698282803598 0.0576146480324239 1 0
0.234456827809471 0.230074844439921 1 1
0.294032760379042 0.288812884436962 1 1
0.279984750451262 0.274874789796715 1 1
0.225374316659313 0.221439009001262 1 1
0.121018486076184 0.118941454125035 1 1
0.185588178483925 0.18297654487849 1 1
0.199563167029691 0.195950062407837 1 1
0.193576919255364 0.190243036515011 1 1
0.246088583371985 0.24093455535364 1 1
0.254687026549878 0.250416926219314 1 1
0.157951329301143 0.154830298864752 1 1
0.238933451834079 0.234616866186313 1 1
0.325888410198462 0.319917768383887 1 1
0.299672984844797 0.293784399063195 1 1
0.135375611831415 0.13349285831927 1 1
0.168452564142104 0.165610419689831 1 1
0.158131410645505 0.155332473042363 1 1
0.259538076364584 0.254761996392658 1 1
0.278958214689926 0.274150497843505 1 1
0.310778696466299 0.305669019385489 1 1
0.233937935393676 0.229558648393723 1 1
0.116012245432352 0.114040312887444 1 1
0.310373780638437 0.304690306964319 1 1
0.0997466596211077 0.0979752412648972 1 1
0.0966585997461132 0.0950723025640544 1 1
0.154838389632876 0.151657762706026 1 1
0.189934672563693 0.186982978780702 1 1
0.267255090465258 0.262227730288641 1 1
0.0852184170393276 0.0837567598246292 1 1
0.108768627604706 0.106756023230782 1 1
0.232306528751524 0.227979669648961 1 1
0.110350308284263 0.107768938868625 1 1
0.296839760570973 0.29092407337574 1 1
0.232534788316964 0.228566949369429 1 1
0.112085594731614 0.11003337163305 1 1
0.200083125994432 0.196420860438214 1 1
0.148079398368891 0.145705133275361 1 1
0.176591858009287 0.173162010617292 1 1
0.165643795728557 0.162545835721591 1 1
0.118567968979867 0.116108902593989 1 1
0.128228751705608 0.126118206164569 1 1
0.194496587416133 0.1910027950067 1 1
0.117682999167127 0.115673441146373 1 1
0.273543385986045 0.267729901836337 1 1
0.181746361744529 0.178169899411143 1 1
0.209626111092546 0.205914465220425 1 1
0.08329602424971 0.0821236320330987 1 1
0.117206925502222 0.115028793490117 1 1
0.216336704928815 0.212573658827078 1 1
0.262218080051218 0.257728881074942 1 1
0.138813217742399 0.136025705114383 1 1
0.265161896763116 0.260498389487671 1 1
0.200103556621042 0.196253678707427 1 1
0.10705680572421 0.105245288197549 1 1
0.206980063433069 0.203324355496311 1 1
0.301773821221966 0.29667721670697 1 1
0.216068875815552 0.21204054341915 1 1
0.151664382418239 0.149034182975566 1 1
0.165513801983369 0.16241331691517 1 1
0.249494092510286 0.245287314232935 1 1
0.210368321991458 0.206652019827648 1 1
0.278889711705037 0.274077609006245 1 1
0.269192057825037 0.264437624911828 1 1
0.326479528501691 0.320515874302592 1 1
0.268572885375289 0.263702708623402 1 1
0.271456627752321 0.266470832436222 1 1
0.262869569554081 0.257978732076904 1 1
0.117284219569562 0.114670616085958 1 1
0.143831224759976 0.141007363534272 1 1
0.166130766358946 0.163160468287559 1 1
0.205106359601657 0.201352720244569 1 1
0.123609325031386 0.121425068010763 1 1
0.0848971392020712 0.0834371005460586 1 1
0.132078108127836 0.129623242976339 1 1
0.163801891203858 0.160483993132068 1 1
0.261606721386661 0.257263594421737 1 1
0.22166544224727 0.218034163533231 1 1
0.275629312256031 0.270586343985536 1 1
0.29858317787244 0.293251276961141 1 1
0.256466986367985 0.251957246144837 1 1
0.212119056842371 0.209448743181022 1 1
0.166311450005244 0.163114580635845 1 1
0.164162956630446 0.160975990414806 1 1
0.37312731152363 0.366463928711458 0 0
0.148209489645876 0.145625879052486 1 1
0.18928725191306 0.185262332464327 1 1
0.181528078027947 0.178046392407177 1 1
0.224077084945906 0.220287301786422 1 1
0.248933302368248 0.244700574307547 1 1
0.156753225839487 0.154010285913426 1 1
0.302751725919982 0.296926415350381 1 1
0.190623222155993 0.185942840179851 1 1
0.0757383568055112 0.0745921967290036 1 1
0.231216899773894 0.226683273528981 1 1
0.227431026985576 0.223238410922308 1 1
0.129167881110051 0.127188850515326 1 1
0.181720180193547 0.178650606481727 1 1
0.308523491571335 0.302889296439766 1 1
0.19623633683652 0.192570969929164 1 1
0.115608113006501 0.114485831512342 1 1
0.151524690455585 0.148315559593828 1 1
0.074052397005627 0.0727031851103775 1 1
0.228288218242861 0.224094033474979 1 1
0.135900303619991 0.133316759583777 1 1
0.221674078316146 0.216749372064603 1 1
0.250023451513689 0.244805737314727 1 1
0.218729446812277 0.214962427796809 1 1
0.148315429025482 0.145183942238657 1 1
0.189026083541041 0.185143731471445 1 1
0.161892321376799 0.158148618427287 1 1
0.0614630946735591 0.0597260869082651 1 1
0.246140950423649 0.241696672543451 1 1
0.161220751677122 0.157223415113174 1 1
0.134781398415275 0.132278052947727 1 1
0.271217745255653 0.266207074804507 1 1
0.194829289557211 0.191876270021723 1 1
0.164650683192077 0.161372686663592 1 1
0.357056694627971 0.349534394623094 1 1
0.184328096335222 0.180681514188728 1 1
0.231597397092233 0.227302052117626 1 1
0.165506936387027 0.162584790391916 1 1
0.2507978873515 0.246053868226642 1 1
0.221164481108775 0.217084679864224 1 1
0.114351499787951 0.112802666731465 1 1
0.142717947223943 0.140699006638918 1 1
0.0915749721818648 0.0898746480164891 1 1
0.248177962751104 0.243770303091148 1 1
0.135794078150839 0.133267292042653 1 1
0.199332596859085 0.195904594793531 1 1
0.249026804529727 0.244408892315592 1 1
0.221126395042131 0.217064530291003 1 1
0.365531603396367 0.359004848241624 0 0
0.136211864772943 0.133598315937326 1 1
0.0905287203546484 0.0888328292979625 1 1
0.244893379822846 0.240701227132466 1 1
0.0685626326934205 0.0673275232435077 1 1
0.265107865752676 0.260031327206637 1 1
0.0147829860743942 0.0147216390235767 0 0
0.205219841463823 0.20132463221478 1 1
0.171364850918448 0.167368941983407 1 1
0.15706305426518 0.153959332011244 1 1
0.133434791664775 0.131162155660474 1 1
0.183462570603034 0.180448606891174 1 1
0.180970266739321 0.178067409150981 1 1
0.328888054951568 0.322723934675203 1 1
0.170890285322586 0.168003099973467 1 1
0.37727478113361 0.370638165421909 0 0
0.307033192603695 0.300730634067311 1 1
0.153343565837571 0.150639510307433 1 1
0.11854868577556 0.116553063737896 1 1
0.29109085742886 0.286385001575119 1 1
0.128485521560472 0.126017562718476 1 1
0.113880588994088 0.112451801814529 1 1
0.0769500987053035 0.0762816613851136 1 1
0.191587497085338 0.187244997562669 1 1
0.184177316897144 0.181116074804865 1 1
0.160454992853554 0.158508406413284 1 1
0.121222392879878 0.118748261315414 1 1
0.0798807406732119 0.0789123663311087 1 1
0.0206823251646149 0.0200865323731387 0 0
0.168762956735401 0.167021450099406 1 1
0.137780156693836 0.135441177592495 1 1
0.144140455265645 0.1412628541617 1 1
0.0903888420847287 0.0884018601869381 1 1
0.175562947130516 0.172164091644175 1 1
0.180138872191471 0.176676091982846 1 1
0.263664055624822 0.25902145478603 1 1
0.066919846605969 0.0665179597293754 1 1
0.189013065531316 0.185722839014263 1 1
0.172920396477256 0.169625858457114 1 1
0.115598271246718 0.113446947525291 1 1
0.239123737946399 0.234595368128328 1 1
0.171555816935632 0.168391395315656 1 1
0.10724760360139 0.105121176079321 1 1
0.146364287196788 0.143973198641677 1 1
0.174495607334569 0.171303379114264 1 1
0.133320610744073 0.130833273914947 1 1
0.179770459135756 0.176844579310576 1 1
0.187500773673723 0.183892117770793 1 1
0.167778219776599 0.164304089395671 1 1
0.214769855484612 0.210794892168508 1 1
0.117763901563499 0.116350427452661 1 1
0.254654976826409 0.249774460858598 1 1
0.163867244602918 0.161181021039006 1 1
0.13388884641334 0.131377645483398 1 1
0.129242108768786 0.126068244018882 1 1
0.194957129246918 0.192445637481395 1 1
0.273096820679838 0.268328833261586 1 1
0.181772697971588 0.178636258968644 1 1
0.110887504769258 0.109299064915025 1 1
0.0399360922294526 0.0392735974773242 0 0
0.224304087237036 0.219999639583745 1 1
0.176666632330269 0.173891351212956 1 1
0.0895496455939882 0.08723062445218 1 1
0.340196615976281 0.333922255204753 1 1
0.0597624786854395 0.0586366836322653 1 1
0.171529411705383 0.168214681145734 1 1
0.227318359810449 0.223311128090295 1 1
0.186374627764401 0.18300731663965 1 1
0.314312878430895 0.308834944973169 1 1
0.176529356294726 0.173615684482127 1 1
0.13867908223525 0.136463254280163 1 1
0.165662097399001 0.162994619371229 1 1
0.170973241266253 0.168111581634107 1 1
0.0332901519322219 0.0323393601275555 0 0
0.180253096094456 0.176917323074251 1 1
0.25567771317682 0.250358800254979 1 1
0.185010180492101 0.181630645018531 1 1
0.127216928616747 0.125525181723333 1 1
0.0600420926752033 0.0601672189886131 1 1
0.21649273891615 0.212753316927459 1 1
0.089491335729298 0.0879028288012857 1 1
0.125493070809748 0.123343104525508 1 1
0.27831452066832 0.27295166822815 1 1
0.235005742735631 0.229889244803271 1 1
0.22593011363866 0.221604843536044 1 1
0.232254479268584 0.227978688232902 1 1
0.0981957454392145 0.0966842794496224 1 1
0.314340983425149 0.308227262433172 1 1
0.253808750020959 0.249181302637869 1 1
0.19265302777726 0.188503057363711 1 1
0.204360589485724 0.200286121535456 1 1
0.251817799234449 0.247201200702187 1 1
0.144817146419578 0.141919378140261 1 1
0.286786738582426 0.282128748734061 1 1
0.144568038412881 0.141785899146422 1 1
0.283474528082022 0.278560351653644 1 1
0.124247333616121 0.122050226609194 1 1
0.156607566803356 0.153472602051548 1 1
0.299829893598068 0.2950787616601 1 1
0.182467584634685 0.179531175549789 1 1
0.129791950296986 0.127277847278694 1 1
0.18088463824731 0.176800766681705 1 1
0.304410128536463 0.299319089139612 1 1
0.141803241456955 0.139827174628564 1 1
0.18449250582914 0.180471213238164 1 1
0.169786214147432 0.166587248648948 1 1
0.215122142165454 0.211520566730931 1 1
0.157541828048764 0.154556535528207 1 1
0.327244521079587 0.320883877155755 1 1
0.172011100640624 0.168394201866877 1 1
0.274032724881215 0.268743345960597 1 1
0.194686748479585 0.190959725615942 1 1
0.249353863033561 0.244390078350206 1 1
0.273419611935352 0.268757314516276 1 1
0.303559751549844 0.29755106032147 1 1
0.245223205344507 0.240887508148618 1 1
0.135618433157386 0.132935036237787 1 1
0.212200511774031 0.209283322543986 1 1
0.189220682414164 0.186051428284104 1 1
0.114048622233117 0.111959607354747 1 1
0.133471575630241 0.131234068714364 1 1
0.228481094304887 0.224970308353433 1 1
0.29018597539457 0.284355417112814 1 1
0.205980946239577 0.202283385358352 1 1
0.114474222106043 0.112158508513983 1 1
0.05010867276767 0.0493435243118374 0 0
0.159085378664921 0.156323220385762 1 1
0.0678447805537556 0.066136541059182 1 1
0.208416294092605 0.20424317551624 1 1
0.162543156268998 0.158737403189831 1 1
0.198180011067569 0.19444390746067 1 1
0.203475130348226 0.199523561155196 1 1
0.273921648605355 0.268729044877537 1 1
0.185630658459662 0.182315134527353 1 1
0.185230579738706 0.181623444753161 1 1
0.195136165132418 0.191628562587483 1 1
0.414417506539073 0.406164698543676 0 0
0.182321581411211 0.178994991294327 1 1
0.128167946592846 0.125608988387016 1 1
0.264501696235892 0.260316402396399 1 1
0.136801953302938 0.134206989203166 1 1
0.0779781688882991 0.0764924975505465 1 1
0.23938699973081 0.234908377436358 1 1
0.14341752972133 0.14031679961803 1 1
0.214574601451068 0.210458134613544 1 1
0.091403248276424 0.0899728853737169 1 1
0.0319475270453552 0.031720547944299 0 0
0.308691864148283 0.302639220081392 1 1
0.0769089860455887 0.0765593023477747 1 1
0.0884650672408132 0.0859960571494806 1 1
0.25161195007079 0.247047538484595 1 1
0.203957256137632 0.200172881497741 1 1
0.0712773786011268 0.0699259443344965 1 1
0.0417997987799539 0.0406809633833215 0 0
0.299438819844964 0.294010521120627 1 1
0.278557026116811 0.273643529116894 1 1
0.370308344601457 0.363621203514451 0 0
0.241343772556822 0.236732523570609 1 1
0.256316086883974 0.251242780252658 1 1
0.114802848476685 0.113087527470461 1 1
0.234916906250387 0.230871029681004 1 1
0.182272371977076 0.178917679826603 1 1
0.277332507510066 0.272569239946417 1 1
0.0946592671306232 0.092921916344898 1 1
0.309002562515941 0.303019499433583 1 1
0.19953131896944 0.195180618905658 1 1
0.157833604101281 0.154964598909314 1 1
0.109290428124348 0.107130151476646 1 1
0.272630135404249 0.268458908547194 1 1
0.168054686525995 0.165100752718821 1 1
0.175859973926604 0.173265056654706 1 1
0.191710394958739 0.187640844983973 1 1
0.248719443893365 0.243897949015749 1 1
0.162976966431979 0.160181590773499 1 1
0.192053927003627 0.188590000720184 1 1
0.32042563849585 0.315041198825128 1 1
0.139252010243135 0.136604539934047 1 1
0.203573599166716 0.199519015168446 1 1
0.147914084298515 0.145032952449432 1 1
0.0702002035750327 0.0693680248257001 1 1
0.220454971680046 0.216415357918726 1 1
0.194885964313006 0.191116126073048 1 1
0.122286790807975 0.120163842052477 1 1
0.145589055447395 0.142192323970862 1 1
0.140889479023059 0.138411483334673 1 1
0.272934566760275 0.267497645288482 1 1
0.176049179859063 0.173913851048653 1 1
0.248083023734485 0.244452810812656 1 1
0.200560079476602 0.196982673930416 1 1
0.190705003305246 0.187303921758011 1 1
0.205502510384672 0.201602820096325 1 1
0.11175344689992 0.110474057826001 1 1
0.222234221559346 0.218637280592464 1 1
0.125512505023171 0.124019033868871 1 1
0.141078767793292 0.139706127088124 1 1
0.310614558162702 0.304993715248252 1 1
0.132468847618153 0.129796999919437 1 1
0.254907764849545 0.249811370459892 1 1
0.242971649103525 0.238604857231973 1 1
0.061894145245088 0.0608944442110344 0 0
0.265791248101783 0.260876540238367 1 1
0.251108375780839 0.245934296421483 1 1
0.23662876648665 0.231733352230904 1 1
0.277583564399035 0.272892490981048 1 1
0.0137707014152479 0.0131511471578018 0 0
0.168932639483524 0.166263378382501 1 1
0.162322032716118 0.159504953358402 1 1
0.0388309612229403 0.038577745315865 0 0
0.143904006754278 0.141349243213189 1 1
0.155201966044356 0.152885816609529 1 1
0.137107925296893 0.134282153815688 1 1
0.222133743724145 0.2179059425582 1 1
0.142995858458075 0.140705951642699 1 1
