# Supplementary material for: Bias caused by sampling error in meta-analysis with small sample sizes
Source: PLoS One. 2018 Sep 13;13(9):e0204056. doi: 10.1371/journal.pone.0204056 (PMC6136825; doi:10.1371/journal.pone.0204056)
Supplement: S4 File — (ZIP) [file pone.0204056.s004.zip › results N = 20 theta = 0.2 tau = 0 sz = 5-10.txt]

"cohen.dl.theta" "hedges.dl.theta" "cohen.dl.cp" "hedges.dl.cp"
0.0341019531185938 0.00904603817528629 1 1
-0.020119874592029 -0.0177224983404539 1 1
0.366610297625858 0.324153839507949 1 1
-0.082021520750764 -0.0632335448415446 1 1
0.161681770018182 0.152361469114782 1 1
0.298555637203425 0.26458078417067 1 1
0.294392315549311 0.28036045979216 1 1
0.314936010659505 0.278782032996487 1 1
0.0540500162098804 0.0573015862744956 1 1
0.26764262768013 0.231595524148614 1 1
0.0677627737446064 0.0607985080937151 1 1
0.109386717889361 0.0992400168552975 1 1
0.0123850495842676 0.00912701617165274 1 1
0.600120599777417 0.550130603432821 0 0
-0.0391087525796598 -0.0299407242237505 1 1
0.116900946118472 0.110691606687553 1 1
0.0740357733892048 0.0752588648713062 1 1
0.0420327362394897 0.0276525489060657 1 1
0.403053581226438 0.378464479829171 1 1
0.401447723795061 0.375110131952176 1 1
-0.00665210613457002 -0.00443197362090447 1 1
0.265663349407966 0.24837052534743 1 1
0.263475877806981 0.24006401017085 1 1
0.455250480301298 0.417158928405759 1 1
0.186715555331639 0.185051751171985 1 1
0.275528063139944 0.229048935076518 1 1
0.166370105994035 0.169249879509813 1 1
0.199991828238763 0.188245531480488 1 1
0.403134918804041 0.378126700216845 1 1
0.156620879299157 0.134804041109963 1 1
0.216231605760601 0.196620962298639 1 1
0.176408070846612 0.160352104663028 1 1
0.00119023765402562 -0.00349626306463788 1 1
0.0552196897344196 0.0505309115511697 1 1
-0.0372141958639985 -0.0365961246719531 1 1
0.0652746839857521 0.0974312794590347 1 1
0.102097248383978 0.0986327855072639 1 1
0.410919765911306 0.399603079150872 1 1
0.354306093233929 0.323113141264974 1 1
0.0423629772832408 0.0541102178601564 1 1
0.37140936934324 0.34540404389929 1 1
0.438275094825052 0.427268815087824 1 1
0.235240568634121 0.177433487877064 1 1
-0.0263389359563579 -0.0188358955913962 1 1
0.341047101955509 0.310403415237569 1 1
0.217143398295168 0.218417473578131 1 1
0.418493633616344 0.395984963801877 1 1
0.158642719795345 0.15445343602708 1 1
0.396893827629145 0.371252903222843 1 1
0.192669331003117 0.161441751042339 1 1
-0.0713950589440243 -0.0468426950580169 1 1
0.403129990053787 0.324833539041 1 1
0.34855714123738 0.325474016559531 1 1
0.428937023382574 0.38783025982321 1 1
0.354294611237663 0.334171570157512 1 1
0.1752496462847 0.180306642966232 1 1
-0.0129715055241249 -0.00556326137268812 1 1
0.246071531889319 0.22128376274538 1 1
0.0769418862125081 0.0732957009459528 1 1
0.0366647022268139 0.0458466860341108 1 1
0.17481726660247 0.180096539982204 1 1
0.142123799877134 0.106531795884697 1 1
0.14173313549665 0.128747031987622 1 1
0.16087141692439 0.153212778362112 1 1
0.196710215843303 0.16833745665605 1 1
0.081506500276244 0.0777291142936475 1 1
0.425962631808975 0.37099494602863 1 1
0.0822511174557478 0.0756725294731114 1 1
0.406206119874861 0.38186058994983 1 1
0.23528107967331 0.206396529457506 1 1
0.252895220603001 0.205589196892859 1 1
0.301834444563751 0.295244615254696 1 1
0.122127242782111 0.095009187126327 1 1
0.556437408536671 0.485404019539759 0 1
0.159627456331813 0.118272971990991 1 1
0.0816298600644644 0.0534455823265534 1 1
0.242198634808011 0.187714025600309 1 1
0.43670188210495 0.396959270365341 1 1
0.38262458662128 0.356479739519112 1 1
0.4053102032963 0.349370140451153 1 1
0.113123173517922 0.0983266754986969 1 1
0.0895243216578514 0.0786073439045147 1 1
0.18001995571196 0.173508627359026 1 1
-0.231541630365968 -0.228422552478379 0 0
0.164530854186961 0.134213096487392 1 1
0.0446389714291064 0.0519431820795409 1 1
-0.0449961862915278 -0.0536583243729217 1 1
0.147701374045938 0.114569471116573 1 1
0.304403183127757 0.28065402981449 1 1
0.2325888675268 0.208869242127852 1 1
0.238634367074066 0.23790564228239 1 1
0.171942977126969 0.154926144988345 1 1
0.0672553428208204 0.0775123303012137 1 1
0.432406448471244 0.391628851094869 1 1
0.145885614696986 0.145390078575577 1 1
0.173399606255934 0.165075066867142 1 1
0.340310641744463 0.309896585979305 1 1
0.11883543719603 0.0951381432784367 1 1
0.143222744047645 0.132766312621818 1 1
0.162764448560888 0.18112878748213 1 1
0.0450043724926986 0.0528267484518092 1 1
0.22360551607321 0.186056323025149 1 1
0.179308617607107 0.143512187800004 1 1
0.0429521192114438 0.0291668111416944 1 1
0.107323997389761 0.0859299787702532 1 1
0.0280429968563331 0.0478728941607981 1 1
0.213839026257821 0.179894427273408 1 1
0.193573253991373 0.172171682451082 1 1
0.0646432662833279 0.0671278311579107 1 1
0.156234659501166 0.156723790248981 1 1
0.07157561457147 0.071036574750441 1 1
0.120941430530372 0.115920938687704 1 1
-0.131557834188957 -0.110587635458081 0 1
0.533390484061635 0.502596377513397 1 1
0.244866642508753 0.196620279094963 1 1
0.126094326219088 0.1213177451964 1 1
0.364185440539164 0.347687689719626 1 1
0.168678719185891 0.14176077318012 1 1
0.363405918330983 0.320114385265473 1 1
0.0364697290921329 0.0302055939304528 1 1
0.221459612717693 0.210516295581087 1 1
0.283970394036172 0.258106899493479 1 1
-0.134518607382217 -0.086409084357197 1 1
0.0674397305032284 0.0487201897470892 1 1
0.172138651103111 0.152096889805477 1 1
0.216651742361036 0.198237016817031 1 1
0.307441902453567 0.268686454663419 1 1
0.255936068722379 0.218005650081212 1 1
0.333533553186833 0.282853384800462 1 1
0.0206404280177846 0.0237718429553522 1 1
0.0581212684710042 0.0576366168967719 1 1
0.292619803205297 0.268342000259431 1 1
0.127094737228187 0.11654994081848 1 1
0.540138160074787 0.488300607364819 1 1
0.282537902653209 0.243911710719434 1 1
-0.0184436705925615 -0.00531823860388283 1 1
0.0732545211741131 0.0552321743724478 1 1
0.179662811053041 0.179357833116948 1 1
0.801005789425592 0.702987161451812 0 0
0.272461917765567 0.247566445020741 1 1
0.0800592338623162 0.0641941847103471 1 1
0.421211325032558 0.386268563948043 1 1
0.344090769040503 0.3092228726813 1 1
0.0864189660606781 0.076058994455777 1 1
0.180878274407133 0.1698960461067 1 1
0.322570486153548 0.288798361099174 1 1
-0.0131743009051463 -0.0107756697392417 1 1
0.103138042423957 0.0871537220321928 1 1
0.141845497388115 0.14465547881748 1 1
0.35669296732234 0.337010988743124 1 1
0.450503521237933 0.415461128069063 1 1
0.274466279715195 0.243302443625548 1 1
0.379840145425637 0.35415027237804 1 1
0.276928591295463 0.255440278407116 1 1
0.126209285048869 0.135705587376819 1 1
0.132286646736695 0.124671188215549 1 1
0.274773294590041 0.254843430934213 1 1
0.216099014072051 0.188868228757875 1 1
0.363605437133556 0.351582243746059 1 1
0.388657381225195 0.368328788405305 1 1
0.0107467178225043 0.0302373410128688 1 1
0.237482716953551 0.228479791454591 1 1
0.383434582606265 0.360705669012292 1 1
0.260535414803192 0.234648729434489 1 1
0.099305649312012 0.0783784883197831 1 1
0.174232660614358 0.140796458924066 1 1
-0.087635214104478 -0.0939660776660186 1 1
-0.102656476150421 -0.0721415859305607 1 1
-0.110404804755884 -0.101408775791496 1 1
0.120760884755943 0.0904361866074093 1 1
0.143020529252562 0.115366698821262 1 1
0.109075063418112 0.0948085736496852 1 1
-0.159353620719182 -0.133454804031917 1 1
0.358789090450008 0.305482020556169 1 1
0.181324226426033 0.190011119691361 1 1
-0.173416516810126 -0.15893337935422 0 0
0.0745202904134247 0.063848598618109 1 1
0.252360695063584 0.217477095336896 1 1
0.624606897222511 0.560384433701208 0 0
0.123690706761333 0.134054966994874 1 1
-0.207400856429164 -0.17840019258871 0 0
-0.115430488416043 -0.107191226974615 1 1
0.127850380082222 0.0972919527331525 1 1
0.259453614235246 0.246159871083277 1 1
0.116363889677512 0.102857940832739 1 1
0.247798204613239 0.23345478978505 1 1
0.305664432323231 0.281838617502761 1 1
0.471557642341936 0.436836316061693 1 1
0.441621868376233 0.404385378615693 1 1
0.271414231289545 0.254157766848941 1 1
0.181704926505772 0.180237196375572 1 1
-0.00240865312686514 0.00271129466468266 1 1
0.298737505365811 0.287467600721892 1 1
0.126880774247331 0.121091925882566 1 1
0.149064273543262 0.150211656130524 1 1
0.0728763098148431 0.08784855650126 1 1
0.0345184183503843 0.0326788972661832 1 1
0.0526719025813172 0.0651883596692267 1 1
0.282764671930673 0.250893209405877 1 1
0.273196857694627 0.258092518077954 1 1
0.319068896029159 0.289597424016382 1 1
0.0320396943033174 0.00504084839368264 1 1
0.250800946857811 0.242592273785195 1 1
0.0923079530638456 0.0597395202811458 1 1
0.163481076816803 0.110515411022578 1 1
0.409574895815046 0.377001475391157 1 1
0.0555892575109241 0.0757276789687225 1 1
0.23559408855388 0.204485036785116 1 1
0.423990652531975 0.388219269082078 1 1
0.16177335105863 0.120374303376414 1 1
0.0515057391097975 0.0699805374684817 1 1
0.267935327963161 0.232498866732836 1 1
0.314125259908104 0.290469349815411 1 1
0.375995137822573 0.319957102195692 1 1
0.432225550942368 0.386570281008189 1 1
0.504612221608212 0.43404246466329 1 1
0.332430793748313 0.288916290472493 1 1
-0.00372485599505014 0.0048134279745352 1 1
0.11322494381297 0.0986083754227168 1 1
0.237052276487355 0.2200446802515 1 1
-0.0160802991630346 -0.00426002000573628 1 1
0.126548667019788 0.132761893559336 1 1
0.161043724992923 0.152088440874356 1 1
0.597939138525471 0.543788075719905 1 1
0.142462016727649 0.169547291861831 1 1
0.135490805041649 0.107557348815074 1 1
0.245640773920975 0.233180643414331 1 1
0.301008661521398 0.280322091873671 1 1
0.113797924442466 0.103339834632409 1 1
-0.0801740202090443 -0.0725574352662227 1 1
-0.0140842788009376 -0.0214422965440232 1 1
0.434733205726587 0.402463376430712 1 1
-0.184461663051373 -0.164584823327378 0 0
0.280396032294139 0.248983135992372 1 1
0.192666616121176 0.211767394144172 1 1
0.111081004128466 0.100494618923874 1 1
0.287565312469107 0.237191328229333 1 1
0.471099203204453 0.433049266658885 1 1
0.0183147651618049 0.021238507142199 1 1
0.475614761036024 0.445944297462186 1 1
0.430645601454082 0.394402574782405 1 1
0.201511699624258 0.20189510623676 1 1
0.13249212434908 0.141393776571029 1 1
-0.218761871948496 -0.184913379821808 1 1
0.354036426661804 0.32420384311453 1 1
-0.00105348404410874 0.013258359550232 1 1
-0.0164762553238343 -0.0102992802984291 1 1
0.27119007348 0.229354905120188 1 1
0.0634416181192296 0.0500588539692438 1 1
0.090310515711508 0.0754802676964253 1 1
-0.152904212756613 -0.134830661551757 1 1
0.502051381863716 0.445608607722922 1 1
0.666637622266734 0.62145990713745 0 0
0.214892624152094 0.208991662696725 1 1
0.0380363431173709 0.0130921420942171 1 1
0.120181712092318 0.118341586686648 1 1
0.42768027173214 0.39198125952938 1 1
0.305495416037938 0.286608169942341 1 1
-0.00149344582137205 0.0100878636737952 1 1
0.208206901673538 0.175484096277432 1 1
0.116121444359986 0.0984252869331336 1 1
0.312042608625439 0.284889793562626 1 1
0.214080127843957 0.207100828818687 1 1
-0.340394701333417 -0.316702823580698 0 0
0.381087373779044 0.325991235591246 1 1
0.276048105203936 0.251413237312569 1 1
0.172736424609907 0.147220561923664 1 1
-0.0229503479459031 -0.0130118223634598 1 1
0.470439160380986 0.431359309807807 1 1
0.38667628417479 0.371195253911661 1 1
0.254847491126204 0.221456836866646 1 1
0.3959954144036 0.359021100157703 1 1
0.514022367607569 0.45978529774641 1 1
0.172336245462392 0.145128871643896 1 1
0.139602319959652 0.0968180860188639 1 1
-0.185949891046159 -0.16680172307103 0 0
0.0549136020290636 0.0423073560799597 1 1
0.302327400678587 0.27263967262526 1 1
0.130905647283586 0.131431898230812 1 1
0.0870579559022885 0.0814056656341678 1 1
0.423414308798147 0.383535420528212 1 1
-0.0475903276011019 -0.0505583809515068 1 1
0.322345375748809 0.2885997653475 1 1
0.36346835040437 0.327748168557385 1 1
0.304674488083442 0.241656355928952 1 1
0.0178008121824159 0.000918555593643441 1 1
0.128681895654333 0.0919062438589568 1 1
0.13467567493906 0.130238709573219 1 1
0.451434868195111 0.435621185275139 1 1
0.337127292234414 0.311795892729715 1 1
0.393924281124439 0.369956286809588 1 1
0.366679420199608 0.329855324129773 1 1
0.107584848844021 0.0881087431672561 1 1
0.265031761077734 0.261644027212622 1 1
0.0581812331662932 0.0568075571400648 1 1
0.0878937504028919 0.0776324642933897 1 1
0.321682663617586 0.28562730016435 1 1
0.439845390198981 0.385034825353756 1 1
0.455824840540029 0.412384129955406 1 1
0.343660628075663 0.29547619925323 1 1
0.141510514387579 0.133306547521581 1 1
-0.0709896265060969 -0.0729946474511789 1 1
0.157815016685174 0.139608860172012 1 1
0.44260663053179 0.407647375500407 1 1
0.0424720264937741 0.0188916524619005 1 1
0.178435809372458 0.168377554681409 1 1
0.49803120000209 0.451559801797721 1 1
0.325738423580721 0.317243103828507 1 1
0.358385926199797 0.332781470335415 1 1
-0.118744475672449 -0.105762916702468 1 1
0.128251852186779 0.120759930496753 1 1
-0.0173700977469758 -0.00160329730937154 1 1
0.356922368919426 0.320310409136343 1 1
0.306553864991874 0.280821512719684 1 1
0.0774126097294672 0.111018766908849 1 1
0.299601605490276 0.257062325104071 1 1
0.310023132616818 0.275565919953808 1 1
0.14796188722158 0.143672510886441 1 1
0.302799798109273 0.281636981403985 1 1
0.261969733365997 0.200575760849085 1 1
0.244311314471735 0.237284439677915 1 1
0.169872834659895 0.180948736891035 1 1
-0.0747527700937863 -0.0678221537485927 1 1
0.484590420364861 0.428011569504733 1 1
0.482704674360608 0.432785769156264 1 1
0.0241032442738444 0.0260902366991995 1 1
0.246087698010449 0.225236573942513 1 1
-0.159887317582174 -0.153213880873231 1 0
0.00496664442722982 0.0120882013757013 1 1
0.139959195440736 0.148637040560711 1 1
0.316741883774997 0.280661910376034 1 1
0.151513181689731 0.139133501181513 1 1
0.225215460891317 0.184268498495151 1 1
0.212153874279492 0.179276059746638 1 1
0.1113837514442 0.124309637195174 1 1
0.0376490388890924 0.0444378618025244 1 1
0.184586273804218 0.155667098533829 1 1
0.413482878044408 0.3765967540705 1 1
0.369748476121286 0.356774997758727 1 1
0.432236488897392 0.386183807805915 1 1
0.149831933137953 0.110402409571906 1 1
0.0862651674498557 0.0869132745355666 1 1
0.303849318200131 0.282480606181729 1 1
0.197335171006076 0.186872208666417 1 1
0.0791231848034819 0.0779079007236807 1 1
0.249096374087278 0.230945878896168 1 1
0.399303866052473 0.363250509129028 1 1
0.257685587446503 0.24964957862733 1 1
0.0614955904395114 0.0889829494228447 1 1
0.216999113585114 0.203972554982131 1 1
0.392721238109249 0.361146013691879 1 1
0.263136631684527 0.220042221062204 1 1
0.379063186892577 0.324724279099594 1 1
0.199136924557911 0.177324045600738 1 1
0.315630241063657 0.292406106615356 1 1
0.397446308671444 0.341123281058638 1 1
-0.037210129603771 -0.0426324097827506 1 1
0.00584426890669661 0.00327307954730378 1 1
0.394125554118854 0.374930292960322 1 1
0.331273377598826 0.309390119787613 1 1
0.20552949052177 0.200613201924059 1 1
-0.0108925271128595 0.00302568974979983 1 1
0.0206930088758599 0.0140418637678037 1 1
0.248222740955222 0.209448851783537 1 1
-0.0362324719834048 -0.0480200704670188 1 1
0.363382369802357 0.279614255873018 1 1
0.522542327026955 0.475829963003872 1 1
0.122579474452369 0.117580420822173 1 1
-0.107310538226172 -0.0877584618105134 1 1
0.202656681721877 0.202199024370269 1 1
0.125448768526663 0.0977370156331809 1 1
0.279058533201266 0.249354791035471 1 1
0.180259723606529 0.154772636307981 1 1
-0.132300471531559 -0.124888438608673 1 1
0.389674452322732 0.34805019400194 1 1
0.0431873711669223 0.0304151361469787 1 1
-0.15876700931085 -0.148925910499949 0 0
0.233619461847975 0.208451869314129 1 1
-0.205997150380998 -0.187091119378356 0 0
0.41130533741068 0.398459055059487 1 1
-0.101035466760009 -0.0979158330873013 1 1
0.217926834858313 0.238137962022873 1 1
0.266974671491915 0.252449820818686 1 1
0.13875818416071 0.12610397284452 1 1
0.454399910386381 0.425286591681421 1 1
0.0705522060586834 0.0762059469314783 1 1
0.191986541532483 0.170702381620833 1 1
0.144878283536473 0.130580660829034 1 1
0.250819378694656 0.213303335218495 1 1
0.0343539835145729 0.0300728457300499 1 1
0.279410007559873 0.242921865060158 1 1
0.130013453860099 0.101526932754917 1 1
0.128111108011244 0.1221770281948 1 1
0.311755042362344 0.27645181136735 1 1
0.0485932834115363 0.0342400856936839 1 1
0.183394392701167 0.163783301759822 1 1
0.177208694422375 0.158680407306789 1 1
0.0287289811126337 0.0365596542274547 1 1
-0.381395624555434 -0.351281666906558 0 0
0.256782488339648 0.237191233794318 1 1
0.128130051927892 0.121629854455202 1 1
0.314606225754914 0.284557061782965 1 1
0.150313831967128 0.135530889832409 1 1
0.25120037442435 0.251698377216247 1 1
-0.140299894874689 -0.14461034117254 1 0
0.126070820857319 0.100825668440663 1 1
0.262328157034011 0.262740114828337 1 1
0.190399368266703 0.159235752124832 1 1
0.293035097701782 0.279131466595482 1 1
-0.145029804684344 -0.10433713437834 1 1
0.369147895991717 0.335522423125876 1 1
0.00396959778896136 -0.00816495064870505 1 1
0.0780981929135348 0.100596286272713 1 1
0.299363570122059 0.287183500742257 1 1
0.105396889531436 0.0909589930408595 1 1
0.28874332963699 0.264765651556183 1 1
0.247818308509306 0.222030214622188 1 1
0.542711589732065 0.508419127358178 1 1
0.341292677333654 0.318096275249747 1 1
-0.0198299747622486 -0.0142059655190868 1 1
0.203893761032476 0.191689467618899 1 1
0.269808470618771 0.246809228356438 1 1
0.076557784138707 0.0625918696006227 1 1
0.406992603480518 0.376795769673231 1 1
0.279341459182286 0.237369240358712 1 1
0.214121778424859 0.20678011757195 1 1
0.107170275231692 0.0963051283607394 1 1
0.0959133789031471 0.124708589424216 1 1
0.0126084588849576 0.0224999000854461 1 1
0.110548244428211 0.107935076542926 1 1
0.513873073695551 0.463157550723129 1 1
-0.137111035205839 -0.103494458347318 1 1
0.0321621821979034 0.0486427275278044 1 1
0.33255628525255 0.307653627235063 1 1
0.0925500068790638 0.0804631863330876 1 1
0.434478827046357 0.385960007968372 1 1
0.0384564518838012 0.0481800516758518 1 1
0.448537266077826 0.400458878769106 1 1
-0.151411259542059 -0.148138472197843 0 0
0.362122594827 0.302786045243651 1 1
0.200363672809685 0.170083147578881 1 1
0.345067244350995 0.307491195983978 1 1
0.164326590695017 0.150888832772949 1 1
0.190618924604568 0.159173917168998 1 1
0.0374130232534457 0.0182080047962544 1 1
0.0666704274950927 0.0559090550270838 1 1
0.434731507390224 0.37036189997678 1 1
0.0747073776168694 0.0464163069633115 1 1
0.0178756531147517 0.0356416628224336 1 1
0.0663788266450303 0.0549639017756015 1 1
0.106328483784174 0.0980242839886926 1 1
0.263208021560217 0.245358062629224 1 1
0.27233429935086 0.265612260862195 1 1
0.21701309344913 0.181187708614862 1 1
0.302069049535088 0.265965986214374 1 1
0.326887086747845 0.306584806271946 1 1
0.20915541543585 0.205639436040834 1 1
0.381940806000983 0.35205256032086 1 1
0.29956474805904 0.276645459972819 1 1
0.205651857080408 0.184506171529349 1 1
0.0748967667601703 0.0736857581142075 1 1
0.269052565730594 0.256582440850317 1 1
0.212463925130591 0.193934682876612 1 1
0.481938963974388 0.430820066358567 1 1
0.41135207485614 0.340408122570343 1 1
0.250247502315048 0.224064586914428 1 1
0.0974021737894546 0.0731726149001433 1 1
0.0258922310621357 0.0438042010633419 1 1
-0.0395582028287583 -0.0455808043206487 1 1
0.329451845484471 0.280098535177839 1 1
0.179085225117761 0.17253474427622 1 1
0.209359222725361 0.173120954452429 1 1
0.30317188801459 0.287438550912068 1 1
0.349156330266195 0.31436704196027 1 1
-0.157126849647644 -0.132215681497941 0 0
-0.0134563352934521 -0.0188842374761691 1 1
0.166789043242914 0.162946907218217 1 1
0.315127932151209 0.276597838740164 1 1
0.0863475265805477 0.0708402575389836 1 1
0.150773436525395 0.133731251801579 1 1
0.441749953591075 0.432971233265329 1 1
0.484908575469233 0.41862998892323 1 1
0.0993291336584217 0.0996839195321473 1 1
0.127729641788998 0.122672413455542 1 1
0.127400283811639 0.121821493287894 1 1
0.329233038019039 0.304350740225196 1 1
-0.0387435991080399 -0.0256815669845147 1 1
0.110840494570851 0.102650164492663 1 1
0.266726563103658 0.262518386488682 1 1
0.101898235530081 0.10488563918369 1 1
0.448367877564176 0.415833741119606 1 1
0.244298137449158 0.252996786849293 1 1
0.190931414431553 0.166142544056842 1 1
0.12830477071884 0.13796672583652 1 1
0.226258663985382 0.196027501231421 1 1
0.141839674832623 0.127977576157497 1 1
0.231176411439734 0.215914140312915 1 1
0.060377589685864 0.0485310338144213 1 1
0.590539944456835 0.50028495196151 1 1
0.16524343205843 0.10917054549771 1 1
0.408962406356102 0.368364931330186 1 1
-0.142780407466279 -0.123897872789329 1 1
0.300163974473427 0.273745626881234 1 1
0.221841002755918 0.229236250698114 1 1
0.124283310793662 0.125601065467555 1 1
0.0561885030776495 0.0658225462643714 1 1
0.111551696580994 0.0969916356362148 1 1
0.367488784920292 0.34434187899874 1 1
0.01830402769452 0.0147807127816636 1 1
-0.103352178300674 -0.108950556058935 1 1
0.210911414661836 0.208616631182658 1 1
0.229800463761549 0.209673573694303 1 1
0.130836367488594 0.152342837308849 1 1
0.342022231035562 0.307363442968894 1 1
0.598336426699634 0.527846075866126 0 1
0.236444360736515 0.205532401253479 1 1
0.146910319850336 0.129617601866948 1 1
0.173279161586675 0.149147182117418 1 1
0.295453034092164 0.259520576814648 1 1
0.0702941390626769 0.0726787306264761 1 1
0.238238530421363 0.235808510717107 1 1
0.304972415172868 0.27699713903186 1 1
0.075010786273395 0.0776287466445025 1 1
0.181159034140414 0.172127634257383 1 1
0.515224389322387 0.467700949968535 1 1
0.0375777239000023 0.0396068190847943 1 1
0.263174055059296 0.233927503277109 1 1
0.0879349379039772 0.0892165810978076 1 1
0.109008930024413 0.0938077692661552 1 1
0.336517469705484 0.29264204154906 1 1
0.197540354622883 0.155340423778764 1 1
0.00914079032070903 0.0128078932404454 1 1
-0.0851497685133295 -0.0817421751069584 1 1
0.179937089540768 0.152312551074456 1 1
0.139209770899082 0.156947050832269 1 1
0.344600601868407 0.276586662100243 1 1
0.431943919578385 0.395641738405009 1 1
0.0160512991868322 0.00712709933437419 1 1
0.172236779085291 0.149348859047103 1 1
0.254248141557759 0.24938218274588 1 1
0.478904116040916 0.436646031385776 1 1
0.428262266668492 0.378192901151138 1 1
0.208121159976043 0.219781018874716 1 1
0.378383905989189 0.348390136283861 1 1
0.151683419701883 0.13548940118298 1 1
0.0767260074538649 0.0779011400864441 1 1
0.00808325135360953 0.00540031516649694 1 1
0.081248619122614 0.0876467813113875 1 1
0.305140741063478 0.278314573739602 1 1
-0.00113588673630065 -0.013711204329147 1 1
0.243228177315222 0.213640861511623 1 1
0.404530799508231 0.368479712236113 1 1
0.377235709711924 0.366501505784277 1 1
0.202298172299936 0.189516030482308 1 1
0.21756677623866 0.205614364821529 1 1
0.0969986178950136 0.0734679079016751 1 1
0.314409206583305 0.285730284649411 1 1
0.350844726056571 0.312765458487079 1 1
0.113686387648485 0.109617542747595 1 1
-0.0892378416907916 -0.109057493271389 1 1
-0.00910286557126065 -0.0535836027550735 1 1
0.223057371353678 0.201753904275489 1 1
-0.0736050479464594 -0.0666976396227764 1 1
0.153011900786696 0.162759138019687 1 1
0.220509254211016 0.201985331066508 1 1
0.389278240793252 0.369276646266544 1 1
0.0976088917123281 0.115056342090372 1 1
0.313808410748926 0.27704461781434 1 1
0.139302218674714 0.120226375944305 1 1
0.243472299485841 0.226525678996794 1 1
0.395194288402405 0.349149768218351 1 1
0.154793583951098 0.138768252103245 1 1
0.233393904004422 0.217250246919454 1 1
0.246752698922352 0.191525238735025 1 1
0.0395807525071279 0.0295832836118411 1 1
0.274391357629601 0.244163121422692 1 1
0.0516163299780456 0.0376021499137493 1 1
0.397505678462924 0.35847364736482 1 1
0.319780920425423 0.299175976870008 1 1
0.153256813391654 0.127722122537108 1 1
0.273091884556197 0.223467232389462 1 1
0.181121811356706 0.190774716642171 1 1
0.201377042637192 0.175547236027404 1 1
0.214263332820801 0.210194852726253 1 1
0.154448334512845 0.137278061023159 1 1
0.198182843437689 0.184129227552745 1 1
0.280796386047925 0.254219636970685 1 1
0.213694137646626 0.20970800598263 1 1
0.35718516969267 0.321719554302523 1 1
-0.0478636632485435 -0.000786160761483336 1 1
0.224815185146219 0.19261440494332 1 1
-0.0618343611962597 -0.0528029360371537 1 1
0.215768000232005 0.194089918048955 1 1
0.250646326795335 0.219204556286946 1 1
0.342285343784222 0.319054182155275 1 1
0.118502760428262 0.127694460968721 1 1
0.0202704504728897 0.0191581655272136 1 1
-0.135940632179383 -0.119467410128013 1 1
0.263291212918523 0.272843645298345 1 1
0.626404445406389 0.573161987948445 0 0
0.381907419442055 0.336615663914027 1 1
-0.0214358161370528 -0.0332860181560676 1 1
-0.192001974985363 -0.185205541610499 1 1
0.551634153893004 0.469038443675121 1 1
0.0956334979561834 0.0838871602231247 1 1
0.427202884185012 0.384964334255884 1 1
0.242631247474507 0.219317783800995 1 1
0.308756650297739 0.284108424572343 1 1
0.118547969013064 0.0879660907178802 1 1
0.236781715269706 0.24128479400951 1 1
0.156974208754719 0.166378407282013 1 1
0.172814088016737 0.156592069484793 1 1
0.140660716072371 0.146576331197083 1 1
0.319828462738117 0.307606550781127 1 1
0.124875929784947 0.127075855354809 1 1
0.30772157415319 0.27179180835562 1 1
0.253303680092027 0.21950682216355 1 1
-0.0323127463705975 -0.0226889624619623 1 1
-0.0791110442401746 -0.0682066848924769 1 1
0.0113855302261873 -0.00269195978666006 1 1
0.264483682188115 0.234820460011772 1 1
0.339652588885596 0.32265968149161 1 1
0.0947364097822763 0.0871805076204296 1 1
0.204296404185457 0.190120939096826 1 1
0.14003449255167 0.133477037182113 1 1
0.180192006189368 0.177461217659625 1 1
0.373719917323815 0.332579868235079 1 1
0.0886088751749507 0.0939625740811443 1 1
0.471051235782001 0.434595206367694 1 1
0.299428353584755 0.254466544115448 1 1
0.40643972850413 0.359098207444437 1 1
0.261116862802119 0.221293051129852 1 1
0.464224032643737 0.411692642413122 1 1
0.329024610974081 0.293765133391709 1 1
-0.23474431981912 -0.212169743426022 0 0
0.182611855950183 0.16937658089905 1 1
0.240515356348641 0.210295149642893 1 1
-0.0351102830563577 -0.0307462103115011 1 1
0.106350868471127 0.105014763497168 1 1
0.0890974094337976 0.0828750405163528 1 1
0.261237196863416 0.23256377508927 1 1
0.0930683796484564 0.0738528839811196 1 1
0.221370552633059 0.218920079955157 1 1
0.447122959865653 0.414678257256624 1 1
0.329322963748959 0.300572604266882 1 1
0.205636067591275 0.199198864792501 1 1
0.362868087165897 0.330389605206117 1 1
0.285504282058198 0.260289118777378 1 1
0.278451879838085 0.248308121530021 1 1
0.237320948705427 0.191438661640379 1 1
0.221784710181344 0.217640949200255 1 1
0.487084242738245 0.44139573720598 1 1
0.200774167256437 0.172071258572218 1 1
0.150166612288528 0.128742397382137 1 1
0.0802972408649779 0.065974223414429 1 1
0.0518736543745 0.037492397514717 1 1
-0.102379332072034 -0.105298483522608 1 1
0.163745461046064 0.125213300849811 1 1
-0.0218288827804662 -0.0158146544469678 1 1
0.302035990022319 0.268478567150114 1 1
0.382111727216805 0.346086647523516 1 1
0.420082376132652 0.387806110664295 1 1
0.0444696138230078 0.0424767290287573 1 1
0.231284962717952 0.220363650020888 1 1
-0.102876821838705 -0.103360056846479 1 1
-0.134917474334424 -0.107172092023185 1 1
0.329222065230802 0.316691997465461 1 1
0.0425784792379485 0.0427302874909372 1 1
0.301980882101601 0.284476058179788 1 1
-0.268847290077958 -0.248130338307255 0 0
-0.128592960810082 -0.121212495501895 1 1
0.057443906860775 0.0429993528080538 1 1
0.261382490742233 0.233824779498166 1 1
0.320805916007348 0.285491609044334 1 1
0.0350932158238694 0.050384764875985 1 1
0.285685896149696 0.259627888467656 1 1
0.0585362865548344 0.0553454422086562 1 1
0.496250008620059 0.430185461629101 1 1
0.445564520386788 0.403284096529515 1 1
-0.0314238349095777 -0.0677587823156126 1 1
0.170519692941662 0.148820068715924 1 1
-0.176009215210286 -0.140447114853661 1 1
0.197269776639491 0.187640698443137 1 1
0.226302748936587 0.216261958795606 1 1
0.108493568933323 0.114122134750333 1 1
0.242836243869532 0.209809459380598 1 1
0.0543362183654398 0.0266233852324761 1 1
0.011634866695478 0.0205791621141748 1 1
0.323357704305919 0.286081525554995 1 1
-0.136815691312207 -0.129323830099751 1 1
0.37197120210297 0.33581721109441 1 1
0.245045562360743 0.211598803255851 1 1
0.356450738993892 0.313479961417656 1 1
0.104992144801887 0.0896098407609167 1 1
0.0225606172812188 0.0222251995461494 1 1
0.460848244872631 0.433520456657246 1 1
0.398155910672636 0.370414031178878 1 1
0.0846943658985619 0.0793398554956237 1 1
0.00734579736206363 -0.0101871430867532 1 1
0.387366669026935 0.338897362071107 1 1
0.413276353813797 0.376130781412414 1 1
0.175234493094747 0.146843876380363 1 1
0.156513123954478 0.137547254392004 1 1
-0.0107741043596537 -0.0210751438930224 1 1
0.467312198017684 0.426952252085054 1 1
0.440145734295839 0.393522650264841 1 1
0.145536149978174 0.13439411919385 1 1
0.32631642485874 0.306798419893722 1 1
0.151406773945616 0.13021552240433 1 1
0.0742734385038012 0.0511202535243506 1 1
0.211188970216253 0.213924611125325 1 1
-0.0695637591364057 -0.0793064164820364 1 1
0.464109922366064 0.4204691861726 1 1
0.417412909581561 0.386746995693613 1 1
0.276968249933431 0.249557404164665 1 1
0.244403147707264 0.220120188658011 1 1
0.491914805808434 0.454266671969277 1 1
0.0925311907199433 0.0824391529009858 1 1
0.0263720615076326 0.0329502138759113 1 1
0.242756108756811 0.208880048891521 1 1
0.135528495016601 0.128806267453461 1 1
-0.0330362725127744 -0.0262278441440324 1 1
0.304342895361594 0.219416840256548 1 1
0.181761471469097 0.175721940796849 1 1
0.126784722175264 0.114602823091293 1 1
-0.10813660123397 -0.110720824359856 1 1
0.00755800032049112 0.0254980485877576 1 1
-0.0329896105794348 -0.0367739104678561 1 1
0.296389671135312 0.264147925338413 1 1
0.312162914036009 0.286207841219115 1 1
0.594591902111015 0.546485932447936 0 1
0.377141653455651 0.34724217550231 1 1
0.365252969519372 0.370748892927529 1 1
-0.00069719825989811 0.0113948756533472 1 1
0.274819890262103 0.233247988229316 1 1
0.319127067815496 0.298604050218042 1 1
0.365587655539146 0.320788160161701 1 1
-0.0343251139301871 -0.0341011099759433 1 1
0.482629528979011 0.433719865015092 1 1
0.308403207573112 0.291126231172715 1 1
0.281681869788115 0.250765322632054 1 1
0.33457349710823 0.299450491187947 1 1
0.104225231768024 0.0990753884709551 1 1
0.00358469604148895 -0.0105619133721003 1 1
0.40568673517701 0.373557501545855 1 1
0.475050289487089 0.426087712436243 1 1
0.289252781522324 0.249344649599487 1 1
0.193898203559696 0.17212414273614 1 1
0.0186807553731056 0.0124513514579838 1 1
0.092595541856675 0.101933415598422 1 1
0.245147485084134 0.212999601917447 1 1
0.216135897888543 0.174615243302045 1 1
0.0489910895856615 0.0351337711662093 1 1
0.153575158537093 0.144448674583096 1 1
0.175723712043417 0.166864614543274 1 1
0.139487245915814 0.13784715932816 1 1
0.0708696721924334 0.0787211998983458 1 1
0.0802863980217366 0.077603865136068 1 1
0.16068239611093 0.173837537583349 1 1
0.148462651979342 0.175466358457132 1 1
0.0790175805603886 0.0762834974298887 1 1
-0.15079065385611 -0.149816054600778 1 0
0.0846444815497099 0.0608057007198451 1 1
0.256019603102739 0.217600798768902 1 1
0.331021775588246 0.308460270602278 1 1
-0.0661053076327038 -0.0561229379927402 1 1
0.167458278256402 0.155373741327584 1 1
0.125128431555254 0.121437219319475 1 1
0.295641324351594 0.273828246165833 1 1
0.106545998612017 0.124705079023051 1 1
0.199053228860499 0.188364675721867 1 1
-0.00990896113508724 0.000495489122695298 1 1
0.109232278649112 0.108713869816652 1 1
0.156007168216417 0.146932119523109 1 1
-0.0383422535741451 -0.0355367353927812 1 1
0.238301346186046 0.240239751631553 1 1
0.262910212299642 0.232602262388106 1 1
0.243041033693034 0.218196869960831 1 1
0.206586335649276 0.195061725900835 1 1
-0.0827366268871689 -0.107472683680955 1 1
-0.0307664583070949 -0.011269626387577 1 1
-0.0843475059015358 -0.0682647657660039 1 1
0.49731728519997 0.432429249168314 1 1
0.337574057175506 0.308516383693878 1 1
-0.0399677687321377 -0.021535623094123 1 1
0.622490757262006 0.553342262536381 0 1
0.437962023822357 0.407972157821309 1 1
0.0441408504653326 0.034047454976142 1 1
0.207703795011062 0.202083232377718 1 1
0.0238824638897599 0.0181333961410854 1 1
0.387113324419634 0.354310694113522 1 1
0.336990976529113 0.298314381445323 1 1
0.280151006067736 0.2630148500084 1 1
0.312840754274804 0.288439346940958 1 1
0.346594374953437 0.313327450849392 1 1
0.17084440779714 0.146555231483217 1 1
0.143676228253423 0.161869464580675 1 1
0.245936458102894 0.215874359612769 1 1
0.358703803725969 0.32461250353806 1 1
0.213582757830122 0.219359166244724 1 1
0.262121701563018 0.249163888199809 1 1
0.357864483235793 0.338754054923496 1 1
0.223809682520136 0.202784752549799 1 1
0.131485354049063 0.12778865070028 1 1
0.667184706966801 0.61893964518793 0 0
0.401136761597105 0.365720666571544 1 1
-0.0340321349536416 -0.0518685731880947 1 1
0.271196397921618 0.263027523488218 1 1
0.432647333128475 0.409991338968505 1 1
0.336690113327682 0.292108685676249 1 1
0.114181631986482 0.126693493255473 1 1
0.25673092018912 0.200461449970612 1 1
0.0289044922472233 0.056688711202333 1 1
0.387673023803585 0.351689162235469 1 1
-0.0104739047409277 -0.0113543534572215 1 1
0.213591226822966 0.187400301561593 1 1
0.053974077622148 0.0434747408768099 1 1
0.124256683396952 0.113311393733927 1 1
0.576856886986749 0.511746321281073 1 1
0.380935640075598 0.336988102625871 1 1
-0.00273132246656546 -0.000496326457912047 1 1
0.129366417166103 0.129602347654054 1 1
0.120590483090851 0.104504956033465 1 1
0.271246558297068 0.263729089797739 1 1
0.0561964496748398 0.0388997951882987 1 1
0.0879697340790674 0.0489413037855748 1 1
0.0245693773198597 0.0311028668381631 1 1
0.494881322366392 0.45628407705693 1 1
-0.120586354649562 -0.103799536632198 1 1
0.404264104241527 0.386238951468439 1 1
0.179668482434516 0.181917977689733 1 1
0.0200504464503439 0.0201123178424221 1 1
0.081391409886075 0.109984801489718 1 1
0.377968120289564 0.343593808718875 1 1
0.0902583403400219 0.0668415304342476 1 1
-0.032045856641902 -0.0181988794332677 1 1
0.121081392226526 0.100694222464928 1 1
0.286272477212757 0.263405490733891 1 1
0.0650227315847928 0.0644133416356789 1 1
0.43846352149794 0.395980231269499 1 1
0.0101280460140932 0.0159128505776291 1 1
0.257912788956086 0.252433040501777 1 1
0.112815227542407 0.113544774885272 1 1
0.277794185941814 0.238595495924553 1 1
0.173240653994296 0.15008800659828 1 1
0.261485297201189 0.239000952293495 1 1
-0.0509335077200512 -0.0569635265412497 1 1
-0.0579325454826589 -0.0664860051294312 1 1
0.172056235302503 0.167789531809311 1 1
0.0778338661681624 0.0705519087505892 1 1
0.117666268514194 0.110512417560551 1 1
0.455575512131198 0.391316162844839 1 1
0.0143612080088744 -0.0101805848378451 1 1
0.348080517442875 0.321134547887554 1 1
0.349179489113516 0.319084766717007 1 1
0.318243647130002 0.296617690661474 1 1
0.161103327301554 0.151396388639946 1 1
0.0276364875545041 0.0218112840556539 1 1
0.249887912009169 0.21701562973502 1 1
0.191955150504457 0.184356412697646 1 1
-0.0639148176937925 -0.0365069107386828 1 1
0.392857683650621 0.34095401230131 1 1
0.119961031324646 0.111615996585313 1 1
-0.0133048208620113 -0.0187770362525648 1 1
0.109180238145013 0.105744682239088 1 1
0.181632321281317 0.183536033920916 1 1
-0.0644850533369604 -0.0650284171434773 1 1
0.0649535406851074 0.0443599023642545 1 1
0.349134205033975 0.311375904120074 1 1
0.156494956479201 0.134850606354758 1 1
0.294256256296965 0.270468008204033 1 1
0.154223940214066 0.153120178027606 1 1
0.0456951327634723 0.0373706538955479 1 1
0.502349810737448 0.489045893482732 1 1
-0.231425320773685 -0.184291449483396 0 0
0.221560487222592 0.198710899501088 1 1
0.223461512878211 0.209000688018336 1 1
0.194108786691007 0.204705258933236 1 1
0.363619439240759 0.327571793149593 1 1
0.530784486026451 0.494373307030272 1 1
0.169647484486681 0.150302328296174 1 1
0.18590767517355 0.167529686041933 1 1
-0.0243385918578604 -0.0160249929335289 1 1
0.167442963920334 0.15824296555048 1 1
0.270383862643772 0.24783271870084 1 1
0.236676941101467 0.221649326075094 1 1
0.409763001868478 0.381162843241621 1 1
0.280878568917627 0.273743534030598 1 1
0.117169780706788 0.0920525190697602 1 1
0.259280019006815 0.240742598623285 1 1
0.215500355998385 0.156486514368825 1 1
0.549310869613898 0.515410460124244 1 1
-0.0285480864165577 -0.0253972343210134 1 1
-0.254301419092353 -0.273591095523151 0 0
0.190488689201086 0.174378166297458 1 1
0.382851473478942 0.355913034503134 1 1
0.550627340272353 0.480745135066961 0 1
0.330983957143293 0.316674475831524 1 1
0.355731106433083 0.31695586268386 1 1
0.293556459351006 0.292361840508279 1 1
0.0674109194179857 0.0778876084906958 1 1
-0.2273995449493 -0.20208054444402 0 0
0.214835178341617 0.200095621116363 1 1
0.534385278863753 0.513264918169347 1 1
0.388829491666624 0.359075255413915 1 1
0.090567119902482 0.0975662873044183 1 1
0.176656687440004 0.164784570452655 1 1
0.295593172834853 0.252509415270573 1 1
0.133041392224388 0.123766265899039 1 1
0.273961346438907 0.26427931541362 1 1
0.149745882294656 0.134576544017295 1 1
0.157348919863041 0.142101672886025 1 1
0.0197966413004214 0.0329902077459407 1 1
0.368645359441062 0.299512375755235 1 1
0.0769676541158965 0.116344817368823 1 1
-0.00771746434043569 -0.0173850734115865 1 1
0.350941039051883 0.326408518782769 1 1
0.257866043541971 0.2398663774795 1 1
0.121931168595271 0.106217270676517 1 1
0.0325038277600077 0.0187359026324458 1 1
0.386934562778866 0.342198248675185 1 1
0.150739228318493 0.131207884772037 1 1
0.310436667166093 0.270326948106109 1 1
0.238349448789134 0.223113663519533 1 1
0.312350001260662 0.293564244082417 1 1
-0.168226469474478 -0.1827074849207 1 1
0.409623545270689 0.348063516851421 1 1
0.0143968002131953 -0.0105524745544535 1 1
0.296481052085397 0.280385055473328 1 1
0.126544383772151 0.113042966694976 1 1
0.205304540741823 0.177466262149792 1 1
0.237085950898794 0.208961445724757 1 1
0.251788165087302 0.228302223114676 1 1
0.326389971563653 0.298482915690734 1 1
0.317648487167312 0.280669446384307 1 1
0.129624677579473 0.108322857695791 1 1
0.0278096699185098 0.0254131335342456 1 1
0.419825660513417 0.383415532136807 1 1
0.376153341138266 0.319234184215223 1 1
0.222726224510818 0.214467352603219 1 1
0.323886373692148 0.295944781407347 1 1
0.0662636335081805 0.081198960559757 1 1
0.120742294563871 0.110258258077748 1 1
0.105212048092892 0.108919548610937 1 1
0.241046066278113 0.209462415347405 1 1
0.0125718476567232 0.0152602163022236 1 1
0.618230321166042 0.550683312805534 1 1
0.234005538673098 0.198195877841598 1 1
0.215783882215857 0.179381864666422 1 1
0.115790146366388 0.114873275061415 1 1
0.135696697320029 0.123029315784823 1 1
0.247557145040285 0.212693946829454 1 1
0.156974846990417 0.148129118018881 1 1
0.533222521124942 0.494071599497584 1 1
0.263872018063059 0.255336520614462 1 1
0.331837777899039 0.29569171966356 1 1
0.358243454610939 0.3141685346882 1 1
0.318319665214582 0.290888246350674 1 1
-0.0162176094950132 -0.0307056855775412 1 1
0.222902241945919 0.20833968384753 1 1
0.0787874957616096 0.0679743754833585 1 1
0.262871535260292 0.255855196144969 1 1
0.0221750168137258 -0.00161039920069598 1 1
0.243582511688443 0.230300506703249 1 1
0.326282900411466 0.301864812558153 1 1
0.319211467689712 0.280480040692264 1 1
0.434700794012902 0.384308785854661 1 1
0.475138466634382 0.410111312054451 1 1
0.414156452680617 0.384477743712114 1 1
0.374584393018004 0.330351035805689 1 1
0.170198682271222 0.169673521490057 1 1
0.147737097952361 0.131576132565666 1 1
0.384425956656826 0.368963854652152 1 1
0.313305148042996 0.284339906467268 1 1
0.191327310769789 0.184215061775996 1 1
0.342540521314492 0.306803088608338 1 1
0.215413769041017 0.19338580643694 1 1
0.381477958289891 0.340588165068389 1 1
0.0938188735857818 0.0823744983788361 1 1
0.295549733092592 0.277861251455063 1 1
0.0713321734351614 0.0595082784635491 1 1
0.466802403784928 0.413180361610429 1 1
0.242477980517766 0.208043489329882 1 1
0.159869039268134 0.162853629210587 1 1
-0.179329727653619 -0.17044538426677 0 0
0.0514993439295694 0.0530899576454684 1 1
0.17074724882675 0.152296680188493 1 1
0.282793786631814 0.259503481225098 1 1
0.152439792447261 0.154847225412722 1 1
0.269873578463226 0.251551994147488 1 1
0.324736481135452 0.302550857468576 1 1
-0.213070481171661 -0.182308527346412 0 0
0.194579854125911 0.194436565460958 1 1
-0.0645582079886449 -0.029643889835594 1 1
0.188063065447863 0.156132998101421 1 1
0.160856387634943 0.13320685225093 1 1
0.0286446640787329 0.025279242333364 1 1
0.122713525824219 0.11927997716624 1 1
0.0510664179560511 0.0313020616878062 1 1
-0.252169713153391 -0.210051169641597 0 0
0.303277139602894 0.248438703372295 1 1
0.229638176403639 0.200848540632205 1 1
0.344942803259291 0.273760017926408 1 1
0.0686686681522185 0.0699763267184211 1 1
0.147044777375109 0.141385584709599 1 1
0.0172644195592695 0.0557837336167069 1 1
0.240809390275546 0.24281242545343 1 1
0.379287754554561 0.339842047206689 1 1
0.0111733584612653 0.024019525801278 1 1
0.288971409559755 0.261258949505661 1 1
0.1055077670646 0.0649148694862611 1 1
0.153057127302383 0.15110203352636 1 1
0.202461080196533 0.182227156662761 1 1
0.113308126716753 0.109416845394436 1 1
0.110101799040362 0.104553686940077 1 1
0.0258579777196283 0.0273143462243254 1 1
0.251064710571646 0.232150248492022 1 1
0.127132198507285 0.122518465631476 1 1
0.158302335078099 0.158150532528563 1 1
0.279390733049414 0.260058413508608 1 1
-0.0430700943043764 -0.0632459670149558 1 1
0.173567132212464 0.171693586772382 1 1
0.225494628567219 0.214527488750543 1 1
0.108488766003838 0.116402376229452 1 1
0.292561302881507 0.256740575979621 1 1
0.381698608153422 0.298600044337148 1 1
0.127739669551506 0.119696712697764 1 1
0.0988552750127058 0.0965175843980066 1 1
0.114035788261107 0.104822423362209 1 1
-0.212047801470601 -0.240281849662381 1 1
0.264095194595556 0.254718627929926 1 1
-0.0238214752353817 -0.0312569034746809 1 1
-0.0353962763782013 -0.0304381746613982 1 1
0.2693302343101 0.26019849337994 1 1
0.110183901061211 0.0976836370154802 1 1
0.0958246306338928 0.0806860194035152 1 1
0.387140388675617 0.360057780646355 1 1
0.364374708688112 0.347420477526447 1 1
0.277076533968167 0.237409483502228 1 1
0.0570854226941716 0.0496374988565039 1 1
0.164539131049277 0.139471665160163 1 1
0.360324654696014 0.317804035362046 1 1
0.0823684628285644 0.0828479131127677 1 1
0.115927463499686 0.111159523498467 1 1
0.0344165999199025 0.0274350665778948 1 1
0.208343324923902 0.194902374852866 1 1
0.201996255632203 0.177651222847235 1 1
0.202492580048106 0.189099377720338 1 1
-0.0531101777120042 -0.05210633733376 1 1
0.183631394425225 0.165420748906927 1 1
0.0923424455252825 0.101760145833538 1 1
0.281505493765708 0.247775059551997 1 1
0.312662082548292 0.287562033109728 1 1
0.100672404622133 0.0679534194327056 1 1
0.112467585010554 0.0901212919549135 1 1
0.0750210474106223 0.0574561125365812 1 1
0.0654852423573782 0.0455266775541547 1 1
0.282586902677493 0.252160288988062 1 1
0.290577369983302 0.268073709978976 1 1
0.321365733323454 0.284643627876467 1 1
0.116915285702929 0.108450925130395 1 1
0.550859132960109 0.483428451898325 1 1
0.0339463324757961 -0.00427093280709072 1 1
-0.042777418121073 -0.0396387862511342 1 1
0.148135417659521 0.112458189559339 1 1
0.242704311381886 0.191971464065836 1 1
0.283367889931832 0.266503643110424 1 1
0.339414763098634 0.315198417407989 1 1
0.549476003743279 0.463841677028886 1 1
0.273754827563422 0.242089740699912 1 1
-0.22892986799169 -0.222898289245197 0 0
0.212533491977281 0.20378604389358 1 1
0.323458192583932 0.302061313408921 1 1
0.428536744738286 0.403887561617505 1 1
0.244523027788412 0.204667927331257 1 1
-0.266750503925262 -0.2092560438758 0 0
0.145649751389652 0.130114493662868 1 1
-0.11753546613771 -0.107460224486526 1 1
0.442667339816072 0.399526834586304 1 1
0.249510926368349 0.263099117024607 1 1
0.280035069717638 0.258019136245375 1 1
-0.130769125191317 -0.106515232910127 1 1
-0.082570569008912 -0.0418199642555732 1 1
0.0446909882850692 0.0414123901426895 1 1
0.203067650063072 0.16591323110548 1 1
0.26378399553221 0.239972380267741 1 1
0.237957391461888 0.208825405778332 1 1
0.363740366402578 0.318769672794886 1 1
0.0812654929187429 0.0901818367852782 1 1
0.378245818998617 0.359328029740028 1 1
0.260260721069307 0.2223457989518 1 1
0.112147824304425 0.119211509987203 1 1
0.162661446989139 0.153163201919462 1 1
0.591402510743449 0.536582503019745 0 1
0.218796053670895 0.200861591398178 1 1
0.256699840465714 0.221377650411382 1 1
0.232895464572225 0.205092553078797 1 1
0.0714638801550946 0.0708083830776433 1 1
0.319156990089852 0.284416062741187 1 1
0.20202162717217 0.180660037070954 1 1
0.160986807109766 0.126944048946612 1 1
0.0578323984482967 0.0666124213947277 1 1
0.375713324228869 0.330005456061332 1 1
-0.0243630305178372 -0.0387134688689196 1 1
0.0715100181687132 0.0297536585078559 1 1
0.213394093565262 0.209399626412845 1 1
0.566801795286739 0.518741013063117 1 1
-0.0264343856573592 -0.0286100871948123 1 1
0.3080041602393 0.266047972192467 1 1
0.438446764159677 0.40236443596534 1 1
0.254081334576843 0.243103316978618 1 1
0.315876745806637 0.27990039078951 1 1
0.0454858957602005 0.0371123296422546 1 1
0.275963187191505 0.266440353570878 1 1
-0.0909684937900483 -0.0741133144095549 1 1
-0.0984414733296571 -0.0932316730939874 1 1
0.305965001780331 0.279745347146517 1 1
0.259600953426608 0.228546021523582 1 1
-0.0941283688631125 -0.0908960750122335 1 1
0.0270656389110454 0.0253654182885292 1 1
0.463286065946465 0.410910602422161 1 1
0.000959367805271102 -0.00344622479608594 1 1
0.148798429617204 0.122468151897747 1 1
0.180666533890326 0.16113206778472 1 1
0.170358226564158 0.144266589919164 1 1
0.207190691748959 0.172000806650027 1 1
0.62976669045632 0.549366740094729 1 1
0.412129656082819 0.38007157408733 1 1
0.0440158693678806 0.038126006937728 1 1
0.0931912536496657 0.0760719122332972 1 1
-0.0400759913339598 -0.0368344236043806 1 1
0.489908957715668 0.434283438197012 1 1
0.347512578262608 0.314697093255645 1 1
0.290498940401425 0.285300525234896 1 1
0.145402673562919 0.133621619284113 1 1
0.332516796930318 0.320563215489174 1 1
-0.0655729530137158 -0.0677994264311643 1 1
0.149980712863858 0.151227467302738 1 1
0.210737226228313 0.193701506187099 1 1
0.193844595230178 0.172605068189116 1 1
0.531465561827309 0.483475123653319 1 1
0.203027453471013 0.181927857846992 1 1
0.239122660627474 0.20948364779722 1 1
0.287360044719456 0.277303645827717 1 1
-0.131574777734852 -0.132276206149641 1 0
0.243072952378869 0.229006955783589 1 1
0.376420191333116 0.361948810814708 1 1
0.0858288479358045 0.0860899930029505 1 1
-0.0473383885696967 -0.0604858501851104 1 1
0.0113046398993713 0.0303872796988522 1 1
0.0520945975377595 0.0404927704954654 1 1
0.301886354592694 0.26844632021884 1 1
0.0770522762921709 0.0922033492524172 1 1
0.225945376703707 0.208857161377592 1 1
0.491842283977764 0.455826149841969 1 1
0.334205867427068 0.296141904066051 1 1
0.183455242027351 0.156719257531409 1 1
0.228926050287214 0.220537019132766 1 1
0.352811979321341 0.315154208720622 1 1
0.197253654689389 0.181938449450459 1 1
0.0327399330722876 0.0392187217430289 1 1
-0.0338255507862078 -0.0109533451942516 1 1
0.411336932928904 0.347234468554085 1 1
-0.00380427022091401 -0.00707516466099235 1 1
-0.0891608554502002 -0.0827592255400574 1 1
0.150989710706977 0.14485402694179 1 1
0.333421765121374 0.29984969667497 1 1
0.0636542024213754 0.0622574101063555 1 1
-0.0984492254712548 -0.0794371896182431 1 1
0.289304381332716 0.264335856505759 1 1
0.199994944134894 0.205066129075139 1 1
0.205932220287627 0.187410171605192 1 1
0.0788909355507767 0.0566990689342432 1 1
0.068115182983075 0.0548862155302198 1 1
0.137992599687179 0.119483031603722 1 1
0.082333265591226 0.0703381422226542 1 1
0.593313200864304 0.520835410089925 1 1
0.178099800550205 0.17818078536853 1 1
0.0771548393308468 0.0629255179682339 1 1
-0.249312478261961 -0.223579777281522 0 0
0.130086487866874 0.119368137547117 1 1
0.209172520315147 0.173583613511297 1 1
0.276956865270113 0.296584273395989 1 1
0.085020391250678 0.0821875184624832 1 1
0.403453224347604 0.363803562510195 1 1
0.113801136990692 0.103994123384599 1 1
-0.302096777104131 -0.265449879153334 0 0
0.260310985649578 0.251962485209214 1 1
0.047541600012878 0.0366583895733696 1 1
0.257003399324229 0.215780215987473 1 1
-0.179083344026865 -0.157952976522602 0 0
0.107270094278349 0.0781747898994176 1 1
0.222232857933164 0.206879891988282 1 1
0.276597223410237 0.243515394488958 1 1
0.169503860366159 0.162068959867597 1 1
0.132134471032779 0.129174357244601 1 1
0.0251441342610829 0.0164243473441565 1 1
0.214636615730656 0.19351114609114 1 1
-0.0288343828903979 -0.0461423386840697 1 1
0.137090983294025 0.104835393747113 1 1
0.482990441802479 0.464217649035828 1 1
0.318630688231162 0.285969909804139 1 1
-0.0271848102974619 -0.0255255127947619 1 1
0.31181013247127 0.284837875654564 1 1
0.130433694626684 0.118850481677623 1 1
0.214980393889946 0.200958230344002 1 1
-0.00774972849842778 -0.00145146045346173 1 1
0.283797501325856 0.235979451538922 1 1
0.305195777644868 0.289237231602379 1 1
0.252893467056682 0.231727172256686 1 1
0.171725533484584 0.183808636411847 1 1
0.117758121329805 0.1047502473459 1 1
0.0977367383201768 0.0797688870664131 1 1
0.00689819346152447 0.0137970157475502 1 1
0.158267415395438 0.132853485865981 1 1
0.299705390595857 0.286677438199554 1 1
-0.0527969646639899 -0.058534554506424 1 1
0.294255339179432 0.265409540846362 1 1
0.205908790006968 0.190789976529713 1 1
0.256316998970317 0.228622022272823 1 1
0.186318472732557 0.162809858333755 1 1
0.125409381754663 0.121866715290742 1 1
0.224280676474665 0.194416559558936 1 1
0.106857415091913 0.0823215693315019 1 1
0.143763810868587 0.139189831437615 1 1
-0.00960912045622413 0.00308905556806321 1 1
0.113440503555489 0.0978481873787381 1 1
0.297054929971999 0.25910124125389 1 1
0.531891442052182 0.472411039307649 1 1
0.0909864190237368 0.0764662485161728 1 1
0.230524189343756 0.212820166445673 1 1
0.203408851219838 0.191740183817952 1 1
-0.298723473973821 -0.271670180115988 0 0
0.129443872746729 0.100992650673004 1 1
0.152918774838258 0.140855167515675 1 1
0.206121947951531 0.172937091933775 1 1
0.502333457887657 0.450266577865223 1 1
-0.0465300423545709 -0.0408366679462215 1 1
0.237998333698849 0.224560547546372 1 1
0.571818999095217 0.517529132899753 1 1
0.123725990715517 0.141730287694429 1 1
0.23412323344936 0.217661282769369 1 1
-0.0296081293508578 -0.0166098364727488 1 1
0.359649152047585 0.313530219074659 1 1
0.134723553810535 0.126095142636558 1 1
0.357443176071237 0.301946717345501 1 1
0.297249241118601 0.263186666413354 1 1
0.0512638514888948 0.0733480021419536 1 1
0.248721520261464 0.228484606815604 1 1
0.246745786468845 0.223790750320936 1 1
-0.0386849570249107 -0.046230552602574 1 1
0.111186079315289 0.111448638334771 1 1
-0.16388592375022 -0.140087127603815 0 0
-0.000853691990352907 0.0139377419698958 1 1
0.563515387536184 0.51783244460308 1 1
0.246026490480108 0.207882496232892 1 1
0.197549856398147 0.194167026494314 1 1
0.389455390872956 0.335030927019189 1 1
0.197093499054623 0.200870250034549 1 1
0.223819227758343 0.190103371327439 1 1
0.38140073352807 0.313595680948497 1 1
0.38512358841556 0.375468578258992 1 1
0.115264883252677 0.114664972589739 1 1
-0.0378844624360293 -0.00590505660439755 1 1
0.00699687206464514 -0.0032840673875502 1 1
0.0431173820615692 0.0527162227965176 1 1
-0.00299089910714161 0.00512629136288155 1 1
0.16221904335883 0.146880052657363 1 1
-0.0178384077950507 -0.0150760523462285 1 1
0.256523349618013 0.242077467119056 1 1
0.324754601216031 0.303786040479549 1 1
0.302260271225209 0.281568992960273 1 1
0.360566662261485 0.321511716368146 1 1
0.34001054953973 0.316274024166473 1 1
0.108573873605718 0.124461464598071 1 1
0.149624030367619 0.151179921841505 1 1
0.363810860861831 0.337868538977856 1 1
0.0948061459489995 0.0843318822750135 1 1
0.165878115411965 0.158198088153137 1 1
0.296235366255251 0.258655631332147 1 1
0.321944393383714 0.276618290432902 1 1
0.276954769129588 0.253360414356943 1 1
0.0365546148654127 0.0449001562750777 1 1
0.41642437112932 0.379409833747264 1 1
0.113348949812197 0.10673966886921 1 1
0.308285359682179 0.289744007757207 1 1
0.0751843422363372 0.0642241266481364 1 1
-0.0688394544451856 -0.0716128677320543 1 1
-0.0405504373316864 -0.0306994337687134 1 1
0.56444343659041 0.51772970598904 1 1
0.0351946041997454 0.0270513063917449 1 1
0.233154789502731 0.206974563599533 1 1
-0.0691961176413868 -0.0675681399279504 1 1
0.291227787388499 0.30024248473678 1 1
0.0813960639717511 0.0742965129871198 1 1
0.394177008508181 0.319603076575516 1 1
0.376644127711537 0.338531938956267 1 1
0.171707046025189 0.175639480986929 1 1
0.438915109073478 0.410127834728191 1 1
0.133027369579036 0.124003231602744 1 1
0.187230313194687 0.173658573910231 1 1
0.386397251225323 0.30940880918431 1 1
-0.0324658808805632 -0.056709497032587 1 1
0.19754940864053 0.192059049521659 1 1
0.0891872832859052 0.0677134781359647 1 1
0.347938152095408 0.336057052465319 1 1
0.448081295334792 0.390704522466897 1 1
0.261915077268473 0.248798955158697 1 1
0.319950720087818 0.283736999798779 1 1
-0.0245420518949417 -0.0231299644721912 1 1
0.192855999882351 0.1637044070447 1 1
0.31473245190276 0.272430115205636 1 1
0.219392682112407 0.210382279317665 1 1
0.236359092506863 0.211876941489983 1 1
0.267742875397355 0.255833838655204 1 1
0.163718143811575 0.146967304363302 1 1
-0.164669060497813 -0.149465911705055 1 1
0.251284574872272 0.190598154877193 1 1
-0.255624742569468 -0.232579018608461 1 0
0.300971473784148 0.260086185828481 1 1
0.19989582385992 0.180198376088667 1 1
0.249482145431744 0.2236704795118 1 1
0.192775346917598 0.192535760603333 1 1
-0.0169575932007121 -0.0135331540792298 1 1
0.0853957123470094 0.0973464890884411 1 1
0.0509521830550213 0.0375651331182671 1 1
0.0732798490189275 0.0738478621147611 1 1
-0.031155832447923 -0.0586268564345839 1 1
0.242454271541407 0.224297571475341 1 1
0.157121284673298 0.143027765546429 1 1
0.0853247543688629 0.0850906908338872 1 1
0.265768486421169 0.233850121946721 1 1
0.256793872343473 0.237352231876461 1 1
-0.0164589967023458 -0.00914505672422261 1 1
0.185423196717293 0.14747530113005 1 1
0.32228802573327 0.292991730561995 1 1
0.152018501842431 0.158253230577372 1 1
0.207395208517938 0.194872336695648 1 1
0.136259612963584 0.124976315237661 1 1
0.232276779811089 0.221905050197173 1 1
0.183780796934525 0.159504714796373 1 1
0.16460134297358 0.172895066115707 1 1
0.150882489681481 0.14073955001296 1 1
0.502557702843329 0.453096681634254 1 1
-0.0179060957392723 -0.0132156749295185 1 1
0.144033468950335 0.153243735343082 1 1
0.195554241567506 0.19757861865108 1 1
-0.0156558987989875 -0.0349340222035294 1 1
0.137938547543417 0.147327339469507 1 1
0.154849817480459 0.155291318432454 1 1
0.123955848711337 0.122716313436436 1 1
0.279749691599399 0.255393348216714 1 1
0.141440715220105 0.13548347284682 1 1
0.282917565503733 0.260808449189366 1 1
0.0612965951238809 0.0471859737501247 1 1
0.147791019728876 0.114336267020197 1 1
0.0178303327424915 -0.00220823116167968 1 1
0.0809260055181595 0.0617656102374027 1 1
0.0721116499251726 0.0378770774854945 1 1
-0.0339920176991226 -0.0230372687835005 1 1
0.0573197682604553 0.0560784346036309 1 1
0.239723808864562 0.280804049857402 1 1
0.397235178114959 0.358770254518715 1 1
0.579570868422238 0.534397919276688 0 1
0.00875845992995931 0.00633108153092407 1 1
0.181296148413164 0.163677895786551 1 1
0.012837555482663 0.0243972667136965 1 1
0.303893727746342 0.257859137407112 1 1
0.207675111752535 0.20441847608123 1 1
0.209050550511115 0.183270090771816 1 1
0.453526280716534 0.410778815911045 1 1
0.408312711693234 0.355122444408771 1 1
0.247793352566007 0.222569114923507 1 1
-0.00823290229825929 -0.00698685903083129 1 1
0.101056492657303 0.107303819331343 1 1
0.377607430968792 0.340881603343563 1 1
0.0503167808663162 0.0123234439570346 1 1
0.221061579744254 0.198967692196458 1 1
-0.160339068792451 -0.167619105621163 1 0
0.161137612521221 0.151340835461196 1 1
0.0663156710542034 0.0764060767392554 1 1
0.363362776367472 0.320452035444021 1 1
0.206200004234658 0.180928797334913 1 1
0.347868977191066 0.312846592938397 1 1
0.047803303538776 0.0332517019249127 1 1
-0.114581132073891 -0.0876324001104725 1 1
0.0197038325715762 0.00989525161260466 1 1
0.128168987530086 0.128546996145225 1 1
0.200759404870491 0.18223172029501 1 1
0.29859382197228 0.276072350819335 1 1
0.384603722260394 0.395570189141382 1 1
0.319886420650508 0.284542961764625 1 1
-0.0118537626572228 0.0043134469468012 1 1
0.305655348320079 0.279388077520177 1 1
0.336914669895039 0.293491368078862 1 1
0.473507312129927 0.427524202254246 1 1
0.0049098662700289 -0.0201179070084978 1 1
0.131166169921731 0.120259366361707 1 1
-0.0907323226705658 -0.0860789338688845 1 1
0.150503334153885 0.139242225352308 1 1
0.0835350486944042 0.100907488101266 1 1
-0.078708216046237 -0.0846905485164258 1 1
0.0683738562661224 0.061806537928657 1 1
0.23177812679433 0.2165995200334 1 1
0.149179621147136 0.148559302764673 1 1
-0.0340410210897142 -0.0374761805281513 1 1
-0.0315773094535803 -0.0357788448138317 1 1
0.0875649449024695 0.105490623010939 1 1
0.100873821547033 0.0848254855437307 1 1
0.168897535100347 0.161185637680913 1 1
0.407913424474144 0.377035309704965 1 1
0.395028916783366 0.341939136551218 1 1
0.173670229018642 0.130185810409961 1 1
0.134920090975403 0.122509198578132 1 1
0.228372858992796 0.197722814573247 1 1
0.115271691000087 0.0938890700994423 1 1
0.131827361816837 0.115444675990976 1 1
0.472027587747793 0.414047780177321 1 1
0.27263187597522 0.2644782509819 1 1
-0.130090292019284 -0.12893726111604 1 1
-0.110063815739964 -0.101453425503497 1 1
0.21997702883485 0.185071001511314 1 1
0.184498663040048 0.168161638489472 1 1
0.0865055695875502 0.0774090547261178 1 1
-0.125172739781928 -0.0973765371009353 1 1
0.315272152912626 0.282497275015483 1 1
0.100579960943923 0.0857071800342747 1 1
0.261146130982579 0.222931669932494 1 1
0.256548046759213 0.206470761540491 1 1
0.255830586366688 0.225458345811639 1 1
0.512380276278401 0.455394200077493 1 1
0.33217123588752 0.287558241704565 1 1
0.336657321652641 0.301806656308489 1 1
0.382112415571101 0.35479164322191 1 1
0.141977974653315 0.133249768263489 1 1
0.098804746671076 0.0848901108689783 1 1
0.132752056630589 0.0998043214675703 1 1
-0.108451205566093 -0.100489851834486 1 1
0.23059885054619 0.201767545777012 1 1
0.296941677292551 0.269448094238457 1 1
-0.18491602222732 -0.165564653503858 0 0
0.157401489940415 0.1433487065549 1 1
0.0664220138498449 0.0775745881922249 1 1
0.0831503981801064 0.0471339356596846 1 1
0.0201750994774404 0.00632167401180995 1 1
0.42088579358941 0.384979268443209 1 1
0.248128036805817 0.232706431507714 1 1
0.277639678203072 0.241202882390493 1 1
-0.0257252928285297 -0.0260609607486869 1 1
-0.128142530168727 -0.0956177475757892 1 1
0.343283311550784 0.330459695328254 1 1
0.435751874582258 0.4209183900256 1 1
0.275154170158364 0.262901113707009 1 1
0.2471422108598 0.222435480392285 1 1
0.174961576076748 0.161562582269308 1 1
0.0368262042846716 0.0216112802938652 1 1
0.141218631032434 0.139804054993315 1 1
0.144427066126807 0.127742665332236 1 1
0.172562748348182 0.1548704398955 1 1
0.137165671410303 0.120753381162356 1 1
0.0252774185840512 0.0332298053962287 1 1
0.303502385418834 0.27372833824288 1 1
0.14830728359043 0.140767555122567 1 1
0.0913583857068824 0.0823640406917477 1 1
0.196445093028071 0.187978497710945 1 1
0.359509551609866 0.340568769868469 1 1
0.0427856121974323 0.0592344156595843 1 1
0.158842911264511 0.128584320293442 1 1
0.0879534079210307 0.0797095974326139 1 1
0.103866899655924 0.0806488196842129 1 1
0.143902024012553 0.143358458361968 1 1
-0.154783823434843 -0.130067518960808 1 1
0.28902393783293 0.261190427251898 1 1
0.307333545478264 0.255389824314269 1 1
0.0907412569094348 0.0736502385074171 1 1
-0.0343396755277217 -0.0422274192551199 1 1
0.169083659689741 0.154818461035498 1 1
0.151175239083597 0.14838623194993 1 1
0.098932948972864 0.112220632920982 1 1
0.238676882719013 0.229727314189109 1 1
0.0953590996448747 0.125278429698055 1 1
0.378383315413871 0.336467053102715 1 1
0.130321303597574 0.0405214946523439 1 1
0.0848112227138268 0.0751815717164082 1 1
0.00395463099511088 -0.00690387020888997 1 1
0.179114052832879 0.172815063464024 1 1
0.367076587183958 0.32186076893043 1 1
0.145670756953203 0.115617302751915 1 1
0.259604315978997 0.241861669195405 1 1
0.22261410859399 0.213316749526211 1 1
-0.0215362881513225 -0.0338718719245411 1 1
0.398266246060284 0.36392408194439 1 1
0.284597683297376 0.264231073113362 1 1
0.106098973034945 0.0948678173734734 1 1
0.37467187760205 0.326905009340775 1 1
0.0974233041086193 0.10928074444413 1 1
0.138889727851289 0.132493192324985 1 1
0.296031630259971 0.279919633796862 1 1
0.332873598939153 0.275412349531952 1 1
0.133403503736016 0.12034066647689 1 1
-0.106850739897963 -0.108531955948417 1 1
0.270644121556808 0.240940052540973 1 1
0.479291838090947 0.433166162941901 1 1
-0.00249236959052758 -0.00413113435093404 1 1
0.146781802172342 0.142003157556524 1 1
0.146115112612147 0.126721391389336 1 1
0.358056880279598 0.329242496811557 1 1
0.486543035516997 0.446852662986624 1 1
0.30979502011991 0.282083916674886 1 1
0.24006596732669 0.215666541496646 1 1
0.334261205560336 0.318156820162088 1 1
0.243885974434553 0.190115638707157 1 1
0.242823276697007 0.238402876437682 1 1
0.331640720620186 0.30390884712147 1 1
0.365102445442343 0.32860521260538 1 1
-0.209519834844019 -0.19791350892965 0 0
-0.0107161505068766 -0.00964156542217027 1 1
-0.183340118660597 -0.163683569940658 1 1
0.35478125585759 0.326423917927763 1 1
0.163944705740382 0.154330287545897 1 1
0.174176364362742 0.142890673477445 1 1
0.205157839721566 0.181289220578198 1 1
0.237306430479593 0.206909804369327 1 1
0.282376836944998 0.275446994131938 1 1
-0.104661432986998 -0.0926481927351985 1 1
0.164381230074052 0.136816445889944 1 1
0.334949272784226 0.300359263656683 1 1
0.23079932262333 0.190198204005182 1 1
0.0457352040106477 0.0295791842126376 1 1
0.0604565867089369 0.0555535686110101 1 1
0.409125275190915 0.354855987234333 1 1
0.385498605793674 0.376993895651826 1 1
-0.0970476697906637 -0.0904093339971117 1 1
0.115339707923263 0.0991225446309836 1 1
0.304960037003781 0.287534971053641 1 1
0.432818077253331 0.395862301464105 1 1
0.324369076651281 0.29924638823236 1 1
0.151839099498107 0.133361807862865 1 1
0.124025857562488 0.115596113662881 1 1
0.337373364914651 0.29192598913652 1 1
0.219150352711443 0.198546732903679 1 1
0.242556894932785 0.222035831264208 1 1
0.361691162899691 0.337157636686369 1 1
0.31669009761752 0.275482224082438 1 1
0.140724771136694 0.126013241803339 1 1
-0.120817386737135 -0.127401784742231 1 1
0.0900232503441871 0.0987997364168336 1 1
0.172635492440771 0.13673998270948 1 1
0.163271121742993 0.1376914041487 1 1
-0.0826061597958261 -0.0731470194141555 1 1
-0.151553102493158 -0.13088765947071 0 0
0.190938232215024 0.159207767869516 1 1
0.408580553396447 0.34830987118165 1 1
0.280367354334942 0.244041234564294 1 1
0.347794361039421 0.333641160999162 1 1
0.0714824239880691 0.0512293050746994 1 1
0.25603714777105 0.218037214084193 1 1
0.15404438665886 0.148104167708045 1 1
-0.0221716787419391 -0.0238525921858106 1 1
0.250794070431136 0.223280873994994 1 1
0.42546590430451 0.393851261630165 1 1
0.154829238496541 0.172049043605414 1 1
0.101328256489568 0.114555931004818 1 1
0.0481256066624549 0.0493638873945763 1 1
0.160858401410228 0.141654263252006 1 1
0.378877640694426 0.350275393610102 1 1
0.284424609561615 0.267876117581233 1 1
-0.0455805852909626 -0.0642168126085925 1 1
0.11337867266855 0.0829487949253614 1 1
0.475888117498102 0.436667356211443 1 1
0.493218157695248 0.478582637654393 1 1
0.258941834473546 0.247449423565529 1 1
0.0479822519903949 0.0206097343646335 1 1
0.328523911434553 0.295967941551444 1 1
0.236499058484189 0.228137701873212 1 1
0.477511729979612 0.418166202446117 1 1
-0.191617786277617 -0.173798107195187 0 0
-0.057617800466681 -0.0588786565765826 1 1
0.360767964287578 0.332320258311434 1 1
0.0564989292775369 0.0470264227349992 1 1
0.205875337586219 0.189225739559578 1 1
0.252590468567146 0.235691754916221 1 1
0.444904448285819 0.4121297773011 1 1
0.0762018190230237 0.105376065944814 1 1
0.116775077698137 0.0986858303282918 1 1
0.243725449445716 0.216101955784687 1 1
0.194852508223134 0.183807055265656 1 1
0.17591965281481 0.150162345552391 1 1
0.25666208482693 0.237964325022023 1 1
0.195534193104633 0.187286790435895 1 1
0.203966549873773 0.209959284451203 1 1
-0.15927293168704 -0.132405581992417 1 1
0.0578890929806938 0.0542719190939805 1 1
0.269108061930957 0.247647463141058 1 1
0.290723434460127 0.288781182175321 1 1
0.317138310201381 0.283181173094853 1 1
0.294432566752164 0.259278119288852 1 1
0.314703036851695 0.277981391560321 1 1
0.3364684996118 0.284327598880798 1 1
0.230789791534862 0.217946582262079 1 1
0.133696924186186 0.0867126632430029 1 1
0.158621930355852 0.141785302289769 1 1
0.00970675068321537 -0.0129795191693918 1 1
0.198054367813797 0.160998742029445 1 1
0.292534048460429 0.289157072273664 1 1
0.186197055273457 0.13899376739227 1 1
0.169922370030182 0.154028303559387 1 1
0.0433765449965746 0.0516419445236543 1 1
0.166945556500368 0.168595000472611 1 1
-0.0780878713254239 -0.0810259638017923 1 1
0.370692822179161 0.326728662175683 1 1
0.351710589101674 0.332950407891364 1 1
0.116171914608079 0.0984555852557626 1 1
0.0462789281981677 0.0583032132476366 1 1
0.0318285466383614 0.0132848171651735 1 1
0.470190343157317 0.422032942268084 1 1
0.392487459734137 0.357364453635191 1 1
0.444208967878349 0.407530981985027 1 1
0.16691859788236 0.152648798102528 1 1
0.415449227917982 0.368595014071526 1 1
0.323580237469908 0.308942653252136 1 1
0.203060293625001 0.177965723834719 1 1
0.195431740374624 0.176821615664035 1 1
0.265040366713293 0.241512484185364 1 1
0.28612639631515 0.24735633130285 1 1
0.00520566666571713 0.021225599612161 1 1
0.8155589414199 0.72143108462221 0 0
0.327896144836818 0.297867122097288 1 1
0.113150339420792 0.090669866074109 1 1
-0.0227512261512499 -0.0207633445827362 1 1
0.290812615268581 0.261053559936819 1 1
0.251074019009407 0.222163926648221 1 1
0.296433887984907 0.256755018756466 1 1
0.343114326809974 0.322375095281787 1 1
-0.0806349806561963 -0.0581909023851168 1 1
0.284710251757732 0.268404559133792 1 1
-0.189222876159667 -0.188627477883907 0 0
0.224120253105697 0.200308321328328 1 1
0.206499941312335 0.194153497774136 1 1
0.133926569372951 0.129158240035202 1 1
0.0922793234483324 0.0754929187666443 1 1
0.196829275545958 0.183094025035031 1 1
0.187722395304336 0.178230821546228 1 1
0.0761251620287447 0.0564938977648931 1 1
-0.0448803215705724 -0.0570313462959838 1 1
0.0275450604474097 0.0205290949230765 1 1
0.440680283257653 0.34488173820572 1 1
-0.0864372945086213 -0.0787663562793065 1 1
-0.0533611824867602 -0.0472715876325859 1 1
0.0375581167074381 0.0325379073648042 1 1
0.269047026712482 0.233978875447058 1 1
-0.0323002985809388 -0.0298614644730395 1 1
0.293855839067437 0.282644413602627 1 1
0.162094163365054 0.152708706782142 1 1
0.193285404450896 0.174208601886074 1 1
0.173470586582473 0.168063702806012 1 1
0.32755002317312 0.310670191353831 1 1
0.0358216912751784 0.0424552854516959 1 1
0.249592999688744 0.210356444216822 1 1
0.145196163748513 0.137110184113165 1 1
0.36694210556238 0.337852260491015 1 1
0.271951301724005 0.250003249473478 1 1
0.237905914508067 0.220341433973432 1 1
0.236986534976795 0.210094233782438 1 1
0.341678233424636 0.310702636777903 1 1
0.207421091225944 0.169518830433336 1 1
0.279486604848829 0.262394886439233 1 1
0.34633632520729 0.318345410336146 1 1
0.298985451598715 0.220949587615595 1 1
0.333957198568404 0.317316841919594 1 1
-0.0860708354444864 -0.0708604602987714 1 1
0.14023058355019 0.134395625136145 1 1
0.276379593980646 0.250339794021267 1 1
0.197270684688229 0.1579122546401 1 1
0.179817850087735 0.154566699813523 1 1
0.0875590868007914 0.0973052394219121 1 1
0.224423767231722 0.206744867759906 1 1
-0.0474512998887881 -0.052509590388357 1 1
0.434421623241448 0.390761050430619 1 1
0.197354513108428 0.178434473923213 1 1
0.19573171562128 0.200906875318481 1 1
0.136704348017784 0.110433201740748 1 1
0.208488633919258 0.184347398678892 1 1
0.438630929944226 0.397838723791531 1 1
0.0495802455869277 0.033394751458699 1 1
0.0539060106133466 0.0324685548866312 1 1
0.129302378126365 0.100468614144235 1 1
0.44733250997463 0.41001970759331 1 1
0.373212630234008 0.339812018427174 1 1
0.182008257734005 0.181177296256734 1 1
0.421930661144394 0.381655566230536 1 1
0.324179905028285 0.298759028741729 1 1
0.216393466412863 0.187433279270691 1 1
0.23871757901023 0.23040343553137 1 1
0.144062569875045 0.135891086693415 1 1
0.49405594250321 0.435753847484521 1 1
-0.0103275643360322 -0.00694104289964583 1 1
0.282765115019294 0.262698020163698 1 1
0.24355247861824 0.21984536355851 1 1
0.095917772875979 0.0889221709027284 1 1
0.0940348815389004 0.0756960037017171 1 1
-0.0708235324718447 -0.045999593362856 1 1
0.30534537056292 0.263192385015355 1 1
0.615999283840526 0.555593277813271 0 1
0.0911027502089196 0.0739138053684846 1 1
0.00968921357059804 0.000593984735967975 1 1
0.0344422905009772 0.0381035558353341 1 1
0.263134133825885 0.251390242768484 1 1
0.239166103897999 0.212218814266192 1 1
-0.125174101514233 -0.112021118249484 1 1
-0.139651390819454 -0.115631976799117 1 1
0.116069993346104 0.0931387542231403 1 1
0.29153332240921 0.248894438059034 1 1
0.0909987864153185 0.0979566249507478 1 1
0.18367463901693 0.154849710395032 1 1
0.429858876392598 0.390325616217327 1 1
0.281191566506318 0.258286114085769 1 1
0.33463822050764 0.309093160429064 1 1
0.140362683401343 0.129896758652926 1 1
0.0776724016740436 0.0646117104806594 1 1
-0.14837586142989 -0.15579632062576 0 0
0.33743555623991 0.275525751205771 1 1
0.310089811328893 0.260371584546956 1 1
0.0168673214370662 0.0145918562837401 1 1
0.188549306207326 0.171665823575411 1 1
0.156671726936698 0.164336142118181 1 1
0.268371356663274 0.242602799992874 1 1
0.369772554049732 0.333971915709523 1 1
0.136580656373127 0.136614075021228 1 1
0.230429879360641 0.208309657530349 1 1
0.305486854716401 0.275337360813242 1 1
0.26603347183946 0.241076312882817 1 1
0.344939503976553 0.319193334560117 1 1
0.348426063968305 0.311296838763987 1 1
0.20584305484508 0.189470105975479 1 1
0.0824479217656021 0.07697564633969 1 1
0.339931637470949 0.299826142109945 1 1
0.060004283062606 0.0744000505157007 1 1
0.0628851836194083 0.0598087822309649 1 1
0.176841902004579 0.161082593245805 1 1
0.219472711700901 0.194330461588271 1 1
0.11500120168793 0.0722292786808863 1 1
-0.0544388255674253 -0.0528004872916106 1 1
0.472303843836205 0.437495825410848 1 1
0.184070561609947 0.179972396871734 1 1
0.0584080620103136 0.0379886037205552 1 1
0.40547816937727 0.391985426948481 1 1
0.237175367875788 0.20501754596679 1 1
0.261688765972731 0.242236369028565 1 1
-0.0133997841176003 0.00584852752656889 1 1
0.696345091094233 0.633768750218224 0 0
0.328996964631597 0.310163997860956 1 1
0.250316559934203 0.211882388859131 1 1
0.0106265879539462 0.00970804815111397 1 1
0.110743767708104 0.0975963777801811 1 1
0.279949582496266 0.245429040848312 1 1
0.0839266541179861 0.0687357878460807 1 1
0.222818034672866 0.201152607449388 1 1
0.222657190368757 0.208345876095177 1 1
0.17747854226043 0.168487310959363 1 1
0.334295974392107 0.29514399821616 1 1
0.50686446828603 0.448355626839861 1 1
0.413660124662608 0.378241323768109 1 1
0.325292295635886 0.282397318977893 1 1
-0.176975207042441 -0.150268872244864 1 0
0.154895545786663 0.134055313691745 1 1
0.126254080337043 0.0975978287454201 1 1
0.222660166952022 0.194886112392393 1 1
0.0365583063646899 0.027533810990149 1 1
0.366384429628205 0.342334113041915 1 1
0.484188546642542 0.447880405454443 1 1
0.298221347073908 0.250068112906996 1 1
-0.201668897108133 -0.180788665380953 0 0
0.388990483928828 0.335731562555592 1 1
-0.0320574928290257 -0.0106206438101449 1 1
0.0989223695378026 0.0905575465436351 1 1
0.354541607757261 0.318208658572146 1 1
0.105573373821934 0.0890275389971181 1 1
0.344510959794114 0.315491768600716 1 1
0.0945268785271278 0.0514751168175177 1 1
0.395353018842781 0.356138579712516 1 1
0.150685585030615 0.126224491995889 1 1
0.0905892107009007 0.101063070123685 1 1
-0.138408916426329 -0.119804645744653 1 1
0.327388905736169 0.302426317794255 1 1
0.139552186620375 0.121827833564418 1 1
0.136842170004963 0.127007225063327 1 1
0.231710580150837 0.205813296883467 1 1
0.0111495826602713 0.0262064042927283 1 1
0.298885795474672 0.277133144448146 1 1
0.3082324251456 0.266112449789122 1 1
0.345492087972368 0.29793417300061 1 1
-0.0692903085510331 -0.0437776200357216 1 1
0.16471030035093 0.1753119600108 1 1
0.131508896245502 0.110642212472308 1 1
0.252393029526309 0.219352832441517 1 1
0.0903787924064615 0.0979489812245943 1 1
0.00926412358308913 -0.0012058868215478 1 1
0.170299022846542 0.151573321821704 1 1
0.237557577463698 0.222168370487752 1 1
0.325544947947704 0.309127699038085 1 1
0.184211867974048 0.181121484082947 1 1
0.0781763029360312 0.0936487317921191 1 1
0.182717079623189 0.152331283394041 1 1
0.0163911842502931 0.0245161873898531 1 1
-0.106134887068251 -0.0927296267058742 1 1
0.193091721567019 0.185441016479429 1 1
0.187143462151883 0.189577367815386 1 1
0.0743889979782274 0.061512668362093 1 1
0.347083167567774 0.316638516584533 1 1
0.0102457387155056 0.0123979758035029 1 1
-0.138281337791366 -0.142259246686547 1 0
0.260292949556987 0.238355927650981 1 1
0.0431963650018754 0.0417362900272055 1 1
0.231988659270124 0.228234624109134 1 1
0.323115768280904 0.285905468101179 1 1
0.137462802591402 0.124200841771991 1 1
0.125648869163526 0.0839094633895108 1 1
0.327708143120045 0.300006502386246 1 1
0.0377398393204915 0.0378681403802387 1 1
0.369532456364791 0.34839190862857 1 1
0.498108038381244 0.478131790829938 1 1
0.116844197738954 0.112639248743005 1 1
0.00012449515019668 -0.00991562123602852 1 1
0.291669958755337 0.256682717458905 1 1
0.396533090066151 0.356986955294244 1 1
0.456660957874788 0.427910366774979 1 1
0.131621613269788 0.125589662275634 1 1
0.246557434856254 0.227351944781552 1 1
0.275362532139185 0.257587464497682 1 1
0.206139579535757 0.20328572593802 1 1
0.025830876955354 0.0359575651246363 1 1
0.237971005869196 0.221535049510918 1 1
0.0670842087318658 0.0574823297891193 1 1
0.399736678032763 0.378293206687822 1 1
0.0781993504390218 0.0874847141383288 1 1
-0.072114438678473 -0.0715983157278966 1 1
0.254021400484715 0.21880470009679 1 1
0.383635793862484 0.352164313355591 1 1
0.265673772461043 0.223954075501547 1 1
0.411613756793897 0.377031883478603 1 1
0.156809024183535 0.108700204350344 1 1
0.207668324982458 0.199236236696118 1 1
0.15686963382777 0.148806379647904 1 1
0.293722254114664 0.239295569990732 1 1
0.304241001388756 0.253925887509916 1 1
0.16794281425191 0.145960663265902 1 1
0.47485584041139 0.428540792382105 1 1
0.00303951001372895 -0.0182241088328582 1 1
0.261673055314979 0.250752533317656 1 1
0.301668633663174 0.279426111382706 1 1
0.344953088320827 0.309152885029671 1 1
0.155183321220253 0.133560763264238 1 1
0.260379889893764 0.24524736795775 1 1
0.375857159261091 0.357893741857912 1 1
0.22896414812536 0.204773492168808 1 1
-0.0260857095824842 -0.0566175860460988 1 1
0.437883926134886 0.406260785380207 1 1
0.0888299075420447 0.0777064716659987 1 1
0.399437718495371 0.355447447486856 1 1
0.407446402870308 0.370583146842528 1 1
0.264096025610202 0.243074903374881 1 1
-0.08767804319946 -0.0895562675218108 1 1
0.274228234692645 0.231558039478164 1 1
0.309486470897993 0.28206238822983 1 1
0.502110659323569 0.471078762747963 1 1
0.265885815027624 0.235343532129751 1 1
0.310344488686779 0.28632017562646 1 1
0.237792745365853 0.205357401932781 1 1
0.116267904977969 0.11513829847507 1 1
0.0755565481572624 0.0719089064387297 1 1
0.155315096600474 0.147123037285961 1 1
0.457932125128033 0.408246609024468 1 1
0.213977598919856 0.183035824114296 1 1
-0.0306263338473506 0.0021068158210374 1 1
-0.0871090742566589 -0.0741752825151515 1 1
-0.0238596421551653 -0.0243720661268788 1 1
0.104378042921375 0.0894805685492542 1 1
-0.110876065713483 -0.102254354307848 1 1
0.158264765986855 0.140907062478207 1 1
0.324029469633537 0.293333821665003 1 1
0.300839136549072 0.297052182618949 1 1
0.151303490207798 0.127897154925662 1 1
0.152405040994271 0.154257539010899 1 1
0.0641793715990536 0.0483044306973498 1 1
0.2011062647285 0.173915938238393 1 1
0.170548985010192 0.162525540300118 1 1
0.204242056227706 0.196764884601428 1 1
-0.0681891997116461 -0.0468856242727261 1 1
-0.0150516443508944 -0.00141608390415065 1 1
0.303175176715069 0.261041306926851 1 1
0.369067911630782 0.3320370493831 1 1
0.0936996281737835 0.0909995743080919 1 1
0.460815352632953 0.422216140075616 1 1
-0.327542130744327 -0.311790451430261 0 0
0.00985045264585901 -0.00308326238862111 1 1
-0.0415381372940522 -0.0393457203539782 1 1
0.0987247552389307 0.0906117656334743 1 1
0.172327848280985 0.150026991598708 1 1
0.338624761570152 0.295428985402267 1 1
0.200646325115472 0.186521728638058 1 1
0.148871030146736 0.133023832010616 1 1
0.0903679122397349 0.0793877987690933 1 1
-0.0357062605928691 -0.0189470640754616 1 1
0.016237694825938 0.0194613137526319 1 1
0.0447084281757239 0.0412687883529429 1 1
0.413844289559806 0.386493855637599 1 1
0.104145503576119 0.0968176152236522 1 1
0.0734682201469807 0.0853206250774233 1 1
0.209123197591813 0.187667062633163 1 1
0.0429883857932964 0.0397985944351867 1 1
0.158187622009946 0.145366516247789 1 1
0.367728653799333 0.352368265625041 1 1
-0.288127037055395 -0.274433934166473 0 0
0.428258105190122 0.361373747668785 1 1
0.187248070467791 0.186684445576005 1 1
0.365264654826116 0.360246804629521 1 1
0.285102074605143 0.251122806981716 1 1
-0.0465329070345686 -0.0475171298204149 1 1
0.188427831331598 0.165382802893554 1 1
0.181165646804945 0.160230659496592 1 1
0.352253169643273 0.314651919889102 1 1
0.0924421310039957 0.0890418150995987 1 1
0.329823186071545 0.29489065354311 1 1
-0.0212586765987291 0.00161339133873943 1 1
0.542551640292322 0.488956749660237 1 1
0.083544111723957 0.0865677869143324 1 1
0.231743320273273 0.22231780484123 1 1
0.246404969254553 0.229655987321288 1 1
0.332977178962901 0.279745208324992 1 1
-0.140063735876975 -0.130508850679407 1 0
0.356783703925296 0.319188680913898 1 1
0.0427909521380549 0.03186460052974 1 1
0.02396960728929 0.0637703742567043 1 1
0.180332807454414 0.170508192914706 1 1
0.0717151912635501 0.0603232865897624 1 1
0.212982295752544 0.209791910418821 1 1
-0.0263074601918667 -0.0196400488658899 1 1
0.124207683703405 0.107829671456679 1 1
0.392498012649866 0.325035106178006 1 1
0.237179467615457 0.212669814964793 1 1
0.208155153857051 0.208828997345352 1 1
0.147792387677349 0.13139358180244 1 1
0.223939347189878 0.218253947342436 1 1
0.249479515568347 0.218214891011697 1 1
0.017000384556497 0.0175985201863077 1 1
0.0768465189834525 0.0703799893708158 1 1
0.315385550114138 0.296734904255596 1 1
0.235856154103918 0.225528515128195 1 1
0.367150859820281 0.329593917185465 1 1
0.146674886411302 0.142641169669581 1 1
0.0378408906163043 0.0379226305570626 1 1
-0.126371321048865 -0.120337125633632 1 1
0.168798283671468 0.158089039195445 1 1
0.369067782503134 0.293831690010539 1 1
0.169517584504897 0.161155437317538 1 1
-0.0129229879303704 -0.0129286898403533 1 1
-0.240512434374775 -0.21417028694665 1 0
0.33678471369183 0.305294421612198 1 1
0.220592195933342 0.201138454898206 1 1
0.0117947356928672 0.0580964186225842 1 1
0.372882939249915 0.359272823222119 1 1
0.0919799268816414 0.0923159273224154 1 1
0.166109669514251 0.146708338299737 1 1
0.359827583650268 0.314306509127621 1 1
-0.0957100780277991 -0.0950231963644782 1 1
0.193859149191408 0.179057823652375 1 1
0.115407172694421 0.0876648314383571 1 1
0.224764538740958 0.2185508191529 1 1
0.373224286250371 0.333077321705188 1 1
0.277184985981756 0.296571656579703 1 1
0.136583324356638 0.141626620179041 1 1
0.243018732575163 0.226886743908315 1 1
0.180075737029926 0.170129619184643 1 1
0.0776466579792068 0.0746609383569764 1 1
0.406833213212937 0.361406127977441 1 1
-0.00947429134972606 0.00568666433175375 1 1
0.39176022466936 0.363039982100928 1 1
0.288060162305106 0.28493674403073 1 1
0.00361735141945682 0.00741093066678028 1 1
0.390118114487658 0.347810465982214 1 1
0.308812436122755 0.288809648995005 1 1
0.145409219144087 0.131240456970102 1 1
0.250027922197458 0.205696499131494 1 1
0.590038041548307 0.531260597201976 0 0
0.128077421119407 0.104952607173899 1 1
0.104146738671188 0.129134134357661 1 1
0.0446385837907271 0.0417563619126117 1 1
0.107593851197506 0.101442168313075 1 1
0.123237712379421 0.120376589166155 1 1
0.244783015408024 0.207012119538622 1 1
0.057473624807683 0.0531814227800495 1 1
0.299468377995092 0.278930254719751 1 1
0.037597752209088 0.0210076350258145 1 1
-0.0637116920366726 -0.0249935339965253 1 1
0.282717584645123 0.261064870245091 1 1
0.396090058129789 0.360574826716352 1 1
0.0230108926322926 0.0407685181250782 1 1
0.324523648218097 0.319839063845622 1 1
0.188273607904167 0.177578907483398 1 1
0.357655344979278 0.319649137852464 1 1
0.338926012542205 0.302322250308173 1 1
0.360999090012474 0.306350866511751 1 1
0.162087831894304 0.150981755990508 1 1
-0.112447697400494 -0.0907245123877048 1 1
0.333907004319182 0.311584590851183 1 1
0.168646811198589 0.15525225797196 1 1
0.363384956763547 0.35014855172951 1 1
0.105323166861922 0.0957507455367537 1 1
0.223765526359997 0.194390311057572 1 1
0.452343345179764 0.39625455514312 1 1
0.186323462749349 0.142777594476636 1 1
0.166644792297683 0.149951002650854 1 1
0.439723400304246 0.386394063586037 1 1
0.165361836385867 0.155424889471341 1 1
0.230813296423635 0.214020803662232 1 1
0.232951965094582 0.182559144417538 1 1
0.238721788673383 0.225688021770382 1 1
0.23541751960924 0.234652308138603 1 1
0.415245293491045 0.39091869391737 1 1
0.153616881920776 0.147466671163295 1 1
0.294020766961511 0.269575304724038 1 1
-0.017741459803382 -0.0101021606799519 1 1
0.137689159069191 0.120178715565728 1 1
0.527284807027767 0.492566953196481 1 1
0.26960839774258 0.249076935359681 1 1
0.15585544156811 0.146448396731447 1 1
0.38050760936642 0.354175705158053 1 1
-0.142632787616666 -0.120596524826079 0 1
0.0197729841586075 0.0148851451293718 1 1
0.293619459165277 0.288689166407956 1 1
-0.0900935827796567 -0.0849399465827196 1 1
0.13118291063769 0.134599146869896 1 1
0.246087939606245 0.200508787234413 1 1
0.201084752891448 0.179765340948728 1 1
0.0870701266420558 0.0828713114407675 1 1
0.249405894615201 0.19992017207417 1 1
0.348941792665619 0.311798218884736 1 1
0.180129445299801 0.161254201002824 1 1
0.30085255697168 0.292088217062558 1 1
0.10320520607415 0.105087666769214 1 1
0.160845269639415 0.152331965333854 1 1
0.1723729271478 0.151268848645738 1 1
0.338554237614862 0.298155338438415 1 1
-0.034801616032916 -0.0327641751255803 1 1
0.297157956251377 0.285468433278459 1 1
0.207006209205343 0.190072964743796 1 1
0.366878957598536 0.320662997430408 1 1
-0.0525559676116178 -0.0387203789262808 1 1
0.210641649272638 0.179201623944039 1 1
0.350180473008292 0.324934601268181 1 1
0.140307650479903 0.10850559026309 1 1
0.338371157663017 0.301792809654571 1 1
0.302044999054539 0.280286824869489 1 1
0.131318620909223 0.108071501206194 1 1
0.31333198319496 0.287129748841707 1 1
0.0271266624996562 0.0419750793355622 1 1
0.15484096329182 0.151898773982197 1 1
0.1497312899881 0.131495468674607 1 1
0.0618481726742044 0.054797522933379 1 1
0.310669732784296 0.288123996454974 1 1
0.363476477882099 0.326994893266059 1 1
0.388119837611553 0.322655008055622 1 1
0.246717327150713 0.232744196828025 1 1
0.103056622767635 0.0967190195491998 1 1
0.0498756704485988 0.00417676088455657 1 1
0.278197663092096 0.266044761538787 1 1
0.0717872286005543 0.0575529951920696 1 1
0.383524554057761 0.363340658922148 1 1
0.635304534080273 0.573285878271945 0 0
0.387050590216653 0.347148809350751 1 1
0.48903515460935 0.474394106044588 1 1
0.388479139346264 0.360971877277308 1 1
-0.0603181364002406 -0.0678685046394802 1 1
0.214798360637185 0.176056717424041 1 1
0.375729684917862 0.346278805680158 1 1
0.431434725046959 0.405926668516109 1 1
-0.301232775551481 -0.273315603951871 0 0
0.215999400044673 0.187116179469223 1 1
0.0646596739767571 0.0594493438699836 1 1
0.53389252649111 0.467268164688173 1 1
0.352189708518765 0.30931023422601 1 1
-0.0176561734045826 -0.0226718102323517 1 1
0.139157319025 0.125371283630356 1 1
0.192132140536991 0.192471134481201 1 1
0.13237482446896 0.136325114433665 1 1
0.249519866104387 0.247522705089311 1 1
-0.10312791710995 -0.093930590754061 1 1
0.347291566346236 0.322806493168481 1 1
0.170028047336467 0.151756196266542 1 1
-0.086146426886607 -0.085393785035792 1 1
0.210725907307081 0.189292564639002 1 1
0.299088463688911 0.263830055712584 1 1
0.0331414785033738 0.043553204865595 1 1
0.384700831662285 0.354505181786462 1 1
0.344910303427253 0.316756208326261 1 1
0.140361997656505 0.123774451320442 1 1
0.268918411158422 0.248824121530671 1 1
0.0788878357670393 0.081153068904972 1 1
-0.180009754442873 -0.170039507784674 0 0
0.391118965711205 0.350278148282714 1 1
0.159689757985749 0.156921235943563 1 1
0.139902723020641 0.123366150989625 1 1
-0.0278312032916642 -0.0136802496081731 1 1
-0.0157131969759544 -0.0176806858048765 1 1
0.0186511917776283 0.0104091119454894 1 1
0.132452945884042 0.106251865911016 1 1
0.329726434152939 0.322195125431372 1 1
0.24155265120361 0.211542395689299 1 1
0.0850807833853824 0.0829578079283401 1 1
0.293722929015681 0.256184876220636 1 1
0.176360819312608 0.14598235422252 1 1
0.242074921415833 0.222472823951631 1 1
0.226259134189506 0.206941352488376 1 1
0.323145901990748 0.309036826528924 1 1
0.10159638979978 0.094648569557883 1 1
0.311814347585397 0.274087363600407 1 1
0.282071941517668 0.24832317117698 1 1
-0.0569636565195957 -0.0495636174298725 1 1
0.423470517937692 0.38568723681246 1 1
0.0915641305135291 0.0734200582603553 1 1
0.18230838478054 0.158848837598273 1 1
0.133206336205204 0.124485397875257 1 1
0.175024171789691 0.134696654330841 1 1
0.401059547478221 0.363839520844916 1 1
0.0380246430872651 0.000766017207910629 1 1
0.162114137348613 0.142235390435281 1 1
0.244712656801566 0.229724498474702 1 1
0.062963313451263 0.0898919766125885 1 1
0.0501554878382612 0.0256390666331227 1 1
-0.0724704185423895 -0.063045403764962 1 1
0.0332660478113601 0.018877132976012 1 1
0.567404233127073 0.511612760993074 0 1
0.175912111430369 0.158902654702445 1 1
0.273795958597267 0.237481228305253 1 1
0.0156689842554463 0.0265344028486384 1 1
0.228300248696007 0.204594218485845 1 1
0.371490122477848 0.331753426686746 1 1
0.180749485160508 0.173276560928862 1 1
0.228817438623137 0.215280434250706 1 1
0.0630155294818087 0.0579385170324508 1 1
-0.0381585886028533 -0.0246579059310693 1 1
0.178906760301278 0.188545438374842 1 1
0.0349071088025886 0.0206796527979971 1 1
0.282324166208224 0.267472369693675 1 1
0.219878134585258 0.211517494581562 1 1
-0.179957273428731 -0.159065795213171 1 1
0.187595775638971 0.177490667372772 1 1
0.426186270537366 0.383221195841046 1 1
0.11913596684746 0.0740947066340366 1 1
0.0139299677996488 0.0289800678509586 1 1
0.139385540541444 0.117698843952065 1 1
0.166411294404326 0.147249340100549 1 1
0.108024500707907 0.10308604614801 1 1
0.00524119094399397 -0.00365909673797535 1 1
0.191711321829946 0.164685739395381 1 1
0.449777791943357 0.410047529771048 1 1
0.0258216158303675 0.0184620196079662 1 1
0.108842715846569 0.0594231340506177 1 1
0.283474249923626 0.24433291007586 1 1
0.33300386327423 0.327785937746808 1 1
-0.0753799512063031 -0.0814452753239886 1 1
0.196379468308324 0.185452562910876 1 1
0.35197302235911 0.324513109206202 1 1
-0.153501933914276 -0.120028935275387 1 1
0.409422336543779 0.387359706700075 1 1
0.41787676584507 0.384787179759381 1 1
0.0327930848079129 0.0226139941266102 1 1
0.375008435080659 0.330252503476982 1 1
-0.0508320000374825 -0.0251640745281279 1 1
0.2520853986306 0.236169746783334 1 1
0.414444978121794 0.380571403599402 1 1
-0.0785523003163172 -0.0696436770474806 1 1
0.268984109947992 0.252339774376536 1 1
0.0928353410843552 0.0850379660837693 1 1
-0.245442083601171 -0.249372522111455 0 0
0.436940670996201 0.397923025062073 1 1
-0.0730660194624538 -0.0678888388499785 1 1
0.0330276568742515 0.0233956208577188 1 1
0.010170419478613 0.019577206558386 1 1
0.144912639086206 0.137446300227721 1 1
0.0644162210706493 0.0558246946395598 1 1
0.161470664683881 0.135447016996077 1 1
0.153619753863028 0.1336896737221 1 1
0.0489163408813369 0.0362818931136548 1 1
0.143575528338596 0.138080614305986 1 1
0.198251511705078 0.187179530582082 1 1
0.398112121516491 0.35773941756678 1 1
0.155963574757048 0.157688823094746 1 1
0.317580018259095 0.283068137489897 1 1
0.127771076336622 0.11121342416161 1 1
0.139726262216627 0.129274750708113 1 1
-0.182796734849294 -0.171615785392146 0 0
0.53886644873765 0.462101053185998 1 1
0.13087956832779 0.116263661296211 1 1
-0.0357636866264012 -0.0358723096255919 1 1
0.0743698339374648 0.059143471076334 1 1
0.279564740894389 0.253867146574819 1 1
0.144850960437929 0.142935227261928 1 1
0.185207982351223 0.175010581050218 1 1
-0.00885572241268872 0.0158871981053138 1 1
0.113852992031306 0.106403468807668 1 1
0.271779664843865 0.260909088201747 1 1
0.263690933041462 0.236355365381857 1 1
0.13861241184998 0.137107516011275 1 1
0.422758378812186 0.402348701451206 1 1
0.0850251249823782 0.0835242688263424 1 1
-0.0431950782231599 -0.0279316014816238 1 1
0.325290118715512 0.321328406194043 1 1
0.261395936344605 0.250672241173723 1 1
0.213866839724738 0.185746341633162 1 1
0.330660128227036 0.299942131399418 1 1
0.260370499541369 0.239915267619794 1 1
0.190888501613048 0.156530008018496 1 1
0.252192351455088 0.218457447772752 1 1
0.0479862686714951 0.0491341637404597 1 1
0.390811169364972 0.364701251457828 1 1
0.0311037674805357 0.0178414170296743 1 1
0.0693884153266562 0.0566901164932735 1 1
0.0785775241775268 0.0366316520406199 1 1
0.266556721141213 0.243399864011784 1 1
-0.0710200975104942 -0.0785118081604027 1 1
-0.0536477382462176 -0.0534328314198343 1 1
0.302585511447354 0.295328319027269 1 1
0.213482645491693 0.176088539008918 1 1
0.298520497603698 0.285235277177797 1 1
0.159388512818249 0.14850957776367 1 1
0.0575015021051797 0.0609545614452914 1 1
0.0663918042087829 0.0822352479116782 1 1
-0.0751917298485975 -0.0676486999127062 1 1
0.301814326016893 0.291423441623779 1 1
0.296694758105903 0.274432164296374 1 1
0.455135327664397 0.392735759123877 1 1
0.332428271063167 0.329987526208207 1 1
0.127114133100097 0.10152710518082 1 1
-0.0242117647375062 -0.0332179942423 1 1
0.344200193574493 0.302681299706628 1 1
-0.0257828088946631 -0.0261687694954719 1 1
0.313805187083784 0.29754950820619 1 1
0.143306247762501 0.129842773734054 1 1
-0.129736157082906 -0.113412385213058 1 1
0.116544277828588 0.117760151240908 1 1
0.106334293079934 0.0944406020932297 1 1
0.358506456930473 0.324103933800132 1 1
0.323642112616853 0.306196655773781 1 1
0.193231575136504 0.155125408358659 1 1
0.194976909331713 0.172456748484392 1 1
0.158679971283303 0.153994737008318 1 1
0.308041131327178 0.26358694044702 1 1
0.325611588264553 0.295580068837933 1 1
0.250326116089519 0.229581851067049 1 1
0.179801886846449 0.144550246109605 1 1
0.292141115330805 0.26163024620732 1 1
-0.00923806572490154 -0.00226590599853196 1 1
0.0148842182770374 0.0147860373347104 1 1
0.396686303471095 0.350522709104383 1 1
0.0827185723485769 0.0946078291899113 1 1
0.346219620579203 0.318447539811965 1 1
0.19976380727822 0.186493500707165 1 1
0.00635219144353709 0.0133034555222557 1 1
0.477191263073768 0.412651388112297 1 1
0.102305088906074 0.10526004394013 1 1
0.00560407349815323 -0.000530142159060443 1 1
0.347384418402468 0.32877759133117 1 1
0.266056755759446 0.246130583252436 1 1
0.516627355875677 0.452302000849306 1 1
0.290898096070461 0.265516623299634 1 1
0.305184270486742 0.271697382320164 1 1
0.53255247647934 0.481906886312055 1 1
0.344953957510011 0.313799986516649 1 1
0.384789058531154 0.356339587474231 1 1
0.253766414516179 0.240493853718567 1 1
0.430749192450739 0.408787773241725 1 1
-0.035807736787625 -0.034957615322949 1 1
0.361803730705666 0.300258077610841 1 1
0.412172683400949 0.39060020948993 1 1
0.406635294454419 0.380966946102835 1 1
0.260829763041195 0.223611327454321 1 1
0.252370428464322 0.243567334894666 1 1
0.13984311950405 0.135317062746435 1 1
0.252148857794526 0.212610156097303 1 1
0.285239992412317 0.247610927480002 1 1
0.0862431475845038 0.074575589347796 1 1
-0.0237754727590523 -0.00332330889996137 1 1
0.0169805924733498 0.0200828251639038 1 1
0.105401297895721 0.0998696077478616 1 1
0.0807629973073095 0.0722045317423867 1 1
0.0439425440246729 0.000625080038511687 1 1
0.0327292849807442 0.0240984295639392 1 1
0.194516066882617 0.184733606311947 1 1
0.0506336999927958 0.0426552556824101 1 1
0.243800614444185 0.213686249993599 1 1
0.281058426231934 0.249200942139905 1 1
-0.0189689826575037 -0.00535499109233183 1 1
0.331742755430268 0.30590233878068 1 1
0.198457333045161 0.19842808244382 1 1
0.237808026628505 0.208268475102148 1 1
0.251886298917092 0.220181037523135 1 1
0.334802166016129 0.299003158036623 1 1
-0.00552755849666791 0.00648908912726775 1 1
0.167189804479791 0.145765588653188 1 1
0.065160820786913 0.0629801977058893 1 1
0.0911328531576685 0.0600623270781637 1 1
0.34999169734806 0.31857969937763 1 1
0.0277581829437347 0.038765168467678 1 1
0.507172477229457 0.458383513125623 1 1
0.131294125281637 0.09775352958023 1 1
0.0723410580245591 0.0821938985294527 1 1
0.294923873060742 0.245603567841355 1 1
0.00362468532285978 -0.00251263397373848 1 1
0.55578293867355 0.507810091036109 1 1
0.0213052599906661 0.0129600156663218 1 1
0.235284711831503 0.211258966866671 1 1
0.334928430497413 0.311474437057571 1 1
0.314709647232651 0.290302088947172 1 1
0.213757926295687 0.181479168888896 1 1
0.336749594889979 0.308991482776839 1 1
0.00887517981009729 0.0142901786902156 1 1
0.393940641477326 0.355842688673621 1 1
0.309412814163774 0.282592866171417 1 1
0.230849730011841 0.210761071137153 1 1
0.302374116921658 0.271817155012834 1 1
0.092681403397252 0.0935587485899111 1 1
0.228334088509563 0.205427049727035 1 1
0.195837111123593 0.18382670226931 1 1
0.30727773381693 0.266192568927384 1 1
0.164397321373484 0.152950312078128 1 1
0.218623521365367 0.189849772164651 1 1
0.464592404223547 0.398339709973135 1 1
0.396964054268194 0.377041917215006 1 1
0.320207832607085 0.312630881464241 1 1
0.16030447120885 0.170641922617778 1 1
0.274907148302656 0.24123269589759 1 1
0.192595545122115 0.14627441805452 1 1
0.157725047537586 0.141661759151864 1 1
0.636837532480997 0.602252162577027 0 0
0.314058098301036 0.291066183180775 1 1
0.168872081473704 0.142071724596358 1 1
0.302956018822445 0.287157557354495 1 1
-0.0895314887234392 -0.0971033046367756 1 1
0.00676455322534188 -0.00242801632484598 1 1
0.0382237239559341 0.0254474488502911 1 1
0.309799800543862 0.295216097228536 1 1
-0.0698583151866323 -0.0586064177941089 1 1
0.0471785773037006 0.0188788635863815 1 1
0.12195418948397 0.135590326126485 1 1
0.286150922575746 0.259833122857042 1 1
0.376061388269938 0.337884810472682 1 1
0.334400881385431 0.298741719289528 1 1
0.161247165175836 0.140905785866865 1 1
-0.143455761755058 -0.150036877182644 1 0
0.341526774965342 0.304702602651252 1 1
0.172111423451908 0.133634607847431 1 1
0.716601121591936 0.64457032648658 0 0
0.171175456379856 0.153774185855703 1 1
0.0641578796056346 0.0691597660809724 1 1
0.0964057665551681 0.0953165742497004 1 1
0.348620624411386 0.303725542120649 1 1
0.280853749108858 0.261028628453623 1 1
0.348265067828761 0.298777266732208 1 1
0.0692460313558923 0.0768506160181517 1 1
0.308915238265379 0.273372092404237 1 1
0.323746429764636 0.297303823536959 1 1
0.465367037752463 0.448621366960561 1 1
-0.00735842415579228 -0.017924110226239 1 1
0.397032441828121 0.329091515280889 1 1
0.102736920909224 0.0706957230074678 1 1
0.197827367576244 0.165544445017763 1 1
0.00895303729385018 -0.00450733052661542 1 1
0.457367278051148 0.408910711119133 1 1
0.0487752283207496 0.0440909153835953 1 1
0.119550211446954 0.110458741192632 1 1
0.43543406090056 0.412078063343517 1 1
0.090902583536144 0.0720351480340508 1 1
0.309157938374465 0.285213328350107 1 1
0.364656060947676 0.337427458228553 1 1
-0.0539940587752178 -0.0411128946943357 1 1
0.174728636215403 0.145917940040666 1 1
0.158269835989782 0.153234492041895 1 1
0.152429073849549 0.154709804781696 1 1
0.170127155017732 0.161995673875135 1 1
-0.0572556673289172 -0.0578698549354827 1 1
0.204766501474112 0.163216377543372 1 1
0.368553978698578 0.345938319930931 1 1
-0.0309919978386128 -0.0268073087746716 1 1
0.451872272593198 0.419235701703972 1 1
0.204139252502509 0.189613014773302 1 1
0.563484067288071 0.493554212744537 0 1
0.221675510590066 0.204861660355271 1 1
0.377371793437898 0.358422504437078 1 1
0.0187153044157042 -0.0104334804373119 1 1
0.283984768571117 0.234316836565705 1 1
0.235866588894211 0.212275914673894 1 1
0.175386987933346 0.158414789139635 1 1
0.45015056224347 0.390661318325557 1 1
0.512371411977632 0.481292180182121 1 1
0.262454583806282 0.230182545369104 1 1
0.137587611012124 0.106144555435366 1 1
0.385477240709667 0.368635182469802 1 1
0.348396939608237 0.301543385360268 1 1
0.219014975213847 0.172758650995852 1 1
0.132189316143153 0.101249347474718 1 1
0.153295267672934 0.14668683721809 1 1
-0.324550026317979 -0.289117500966922 0 0
-0.0539742637239334 -0.031761846069067 1 1
0.0796989226283937 0.0725200172936354 1 1
0.296400492413415 0.271269394856912 1 1
0.253307692160261 0.24031551492882 1 1
0.0239774678663255 0.0366932465481154 1 1
-0.0159090870478068 -0.0250598817157014 1 1
0.149258104729468 0.137002025169836 1 1
0.358194545544993 0.310574077463318 1 1
0.275551107499123 0.250189155467066 1 1
0.151536783668948 0.147361718438283 1 1
0.252085672972411 0.2174113377958 1 1
0.0683890547569432 0.0621917680736535 1 1
-0.00907004374845501 -0.0100362582202773 1 1
0.162453540197941 0.159724412177729 1 1
0.363179350837469 0.322011437847018 1 1
0.0373117324709143 0.0259551990157904 1 1
0.283155328992691 0.259300266236291 1 1
0.426238788544271 0.360354872864683 1 1
0.417092231294691 0.367251140607053 1 1
0.148767536164099 0.116883973111579 1 1
-0.109616084089208 -0.089301992432211 1 1
0.199718718073237 0.178233033531281 1 1
0.294408516660295 0.286916914452338 1 1
0.0558915082688292 0.0566707827861919 1 1
0.277631331501952 0.266602567479821 1 1
0.241024285885187 0.23705570712412 1 1
0.374348602798808 0.34357618616032 1 1
0.499718807561875 0.486495093134886 1 1
0.103257733579864 0.115085777353911 1 1
0.468286239524329 0.413629698993734 1 1
0.0794467330304302 0.0560142710595234 1 1
-0.118835775948609 -0.103382970608873 1 1
0.115331195539267 0.0905713362361865 1 1
0.3517459091731 0.285500270364095 1 1
-0.1539486627157 -0.148033892130421 1 0
0.142011090923811 0.127713775910532 1 1
0.0433698106554311 0.0555983659578685 1 1
0.376159445725044 0.339185366384167 1 1
0.326121627403921 0.318745040448111 1 1
0.301377702961378 0.281673067367434 1 1
0.261519322118609 0.23861793520333 1 1
0.200256724158553 0.186675787950165 1 1
0.223877937860269 0.208687430555885 1 1
0.281251788500842 0.24693282294397 1 1
0.261725365313743 0.236559806968427 1 1
0.419517986421343 0.395802535818929 1 1
-0.0224029695117585 -0.016898519867373 1 1
0.472366634645396 0.413344135528325 1 1
0.0581856833018987 0.0335651878271202 1 1
0.152636160421956 0.137918606010832 1 1
0.170949158357973 0.162336823978591 1 1
0.275615899787309 0.238950668014913 1 1
0.245319356892279 0.236302817514404 1 1
0.185600167948498 0.176987166865628 1 1
-0.00245311706397332 -0.0046085888049298 1 1
0.0751504802069507 0.0846546328250118 1 1
0.257850208864619 0.223922279972999 1 1
0.0819212123616285 0.0813208553251341 1 1
-0.0404103443205546 0.00811506916249147 1 1
0.171312161853306 0.168225779296082 1 1
0.427826982973625 0.398939385366272 1 1
0.596526580465543 0.547672341081519 1 1
0.340003629497109 0.287210862606488 1 1
0.296201770939046 0.274042556468489 1 1
-0.11062739977928 -0.0716868417304449 1 1
0.150048024491766 0.123445981796882 1 1
0.428993998597191 0.396476730335116 1 1
0.190997906910686 0.189756024002472 1 1
0.0407021017937256 0.0433097787514022 1 1
0.0501542360075646 0.0462489529056646 1 1
0.369711048826071 0.344190286346227 1 1
0.13754956823694 0.129885557285365 1 1
0.17152368975152 0.138480383241913 1 1
0.392365343543215 0.358725115598117 1 1
0.3537585216677 0.310330077344167 1 1
0.0591858868353641 0.0533887068418506 1 1
0.0899684299680058 0.0879271806420417 1 1
0.226110893546843 0.216828780626808 1 1
0.22221221651405 0.189337492471743 1 1
0.335969078527512 0.282034936810882 1 1
0.183632632814008 0.16824923617301 1 1
0.190009497524772 0.161363181757683 1 1
0.149369271528838 0.15318057017324 1 1
0.143605052580764 0.127331929911458 1 1
0.316414830630658 0.276702473083561 1 1
0.258198800724215 0.200857850773073 1 1
0.216740767346582 0.172452241856668 1 1
0.308917284961518 0.269140932343884 1 1
0.43553392312599 0.406514291635481 1 1
0.430365054698756 0.406255815607642 1 1
0.153756302997264 0.134114547994681 1 1
0.119947827964065 0.119822183697186 1 1
0.299023049237135 0.291465935911105 1 1
0.282582159603469 0.255609397701697 1 1
-0.00994653905240528 0.00353686001058134 1 1
0.28162773131153 0.254720374002427 1 1
-0.00488916794016017 0.011150153243148 1 1
0.153175244078193 0.139311611972634 1 1
0.253439746505039 0.233207680666115 1 1
0.0303876743592052 0.0221016709626654 1 1
0.137923606222774 0.117110160778603 1 1
0.41101251845867 0.382865743448281 1 1
0.210171479251915 0.200645941298852 1 1
-0.0272828177327555 0.00872091096259926 1 1
0.11890005837444 0.102269101577577 1 1
0.367427998813259 0.312873426000628 1 1
0.286598870440369 0.254132304568719 1 1
0.299895275822038 0.258764226788736 1 1
0.148483567474666 0.132879922366247 1 1
0.0605856962991081 0.0678568492844497 1 1
-0.0653874964362638 -0.0723432864964665 1 1
0.175745657300919 0.16537684205005 1 1
0.429538961744866 0.40633380473373 1 1
-0.0871469373645287 -0.0721077534293871 1 1
0.20547195489572 0.185616211051718 1 1
0.303048590630852 0.269673566019467 1 1
0.213051528583555 0.178395329550493 1 1
0.191141858606955 0.174025797453588 1 1
0.0845729361268624 0.0748422004870572 1 1
0.422748750595597 0.364029364107104 1 1
0.28371067142685 0.294306142033017 1 1
0.542100880289311 0.497568652402841 1 1
-0.00627256452896698 0.00173827360091529 1 1
0.235508359244499 0.212517183095262 1 1
0.170398375098029 0.165766195235649 1 1
-0.063218385741253 -0.0431485053056711 1 1
0.131423722296496 0.122136623131754 1 1
0.242784662623501 0.217897458380301 1 1
0.160750187119391 0.150458944423608 1 1
0.356769706340105 0.333668015557649 1 1
0.0279934338402712 0.0223180049424492 1 1
0.21468450497489 0.189870934541762 1 1
0.166316968457619 0.151297035469782 1 1
0.320208436746859 0.302277712162893 1 1
0.234246701059103 0.208127623524572 1 1
0.197738734082657 0.172780187501126 1 1
0.199907945475199 0.138623878488538 1 1
0.133483779800488 0.11196338175061 1 1
0.127625096368231 0.0988292816635402 1 1
0.0631007512712576 0.051398295040817 1 1
0.304457476935115 0.280926824075509 1 1
0.0388608268348713 0.0346112194236796 1 1
0.0409045726780109 0.0529392021045025 1 1
0.474650845426058 0.423001126214398 1 1
0.173069400889722 0.169674190644608 1 1
0.0830530286237774 0.0912962499786643 1 1
0.245363972655013 0.217784323647346 1 1
0.319875048626753 0.290031613602665 1 1
0.219883303826121 0.197636948111863 1 1
-0.0178953905975985 -0.00312014227019486 1 1
0.0773564076693499 0.0637221430227986 1 1
0.282577361298806 0.252317344789127 1 1
0.225683897702149 0.192442745557091 1 1
0.0871113911924923 0.0849819732499676 1 1
0.0178647722708216 0.0286563085403807 1 1
0.0644186187487345 0.0460137387189263 1 1
0.307485838230397 0.268331206314419 1 1
0.106657240050697 0.0781063325762468 1 1
0.377433567910452 0.367821960057737 1 1
0.134359196803931 0.116372098335028 1 1
0.223182043452295 0.222754577020387 1 1
0.311652964568907 0.287218850926098 1 1
0.149471966356921 0.141782325863599 1 1
-0.0990917407230522 -0.0849010201928013 1 1
-0.0393271142439461 -0.0201496395941913 1 1
-0.0524421634591697 -0.0665284799835419 1 1
0.141933855313778 0.126676008343741 1 1
0.00337041758498547 -0.0186360600793812 1 1
-0.246155020384983 -0.195816166293247 0 0
0.408785341629975 0.370427332123756 1 1
0.150819049349635 0.125082215958441 1 1
0.139158098509218 0.127875846925687 1 1
0.471327786885558 0.418990285782235 1 1
0.0842842133150082 0.0958281693909383 1 1
0.0660101151808456 0.050689403785322 1 1
0.146354609766546 0.11893680984577 1 1
0.104380584615106 0.0844890708603005 1 1
0.121815705615051 0.117650290153556 1 1
0.318406071752507 0.262277828269234 1 1
0.0585127487506519 0.0525223822754592 1 1
0.27225547687015 0.253316315252215 1 1
0.0881652105912406 0.0987183018313285 1 1
0.425072759574014 0.401618136344513 1 1
0.0362089416217724 0.029436008367986 1 1
-0.0758758688211343 -0.0736920110537143 1 1
0.303537025542876 0.254523109466174 1 1
-0.14493679121333 -0.137923807454435 1 1
0.547198919882832 0.510296716813478 0 1
0.318582180146264 0.273317077419474 1 1
0.23453064601581 0.216251387517462 1 1
0.302828047197851 0.284724070137591 1 1
0.0161405467678619 0.0179994162026011 1 1
0.344268469026574 0.327165286991049 1 1
0.452949998259581 0.386008342025796 1 1
0.22940149117549 0.20229123788009 1 1
0.214885835370776 0.191756422840295 1 1
0.237017977748437 0.225364090283508 1 1
0.0286791986268233 0.0234277126920463 1 1
0.706295943595153 0.648399430465244 0 0
0.201665717566543 0.18656975280482 1 1
0.115270426935793 0.081057527318937 1 1
0.452597998810654 0.413425501755912 1 1
-0.0246375058166347 -0.00751634267071513 1 1
0.264316777633166 0.226269560807041 1 1
0.165101940334764 0.15011503469316 1 1
0.297085086635889 0.282726033142943 1 1
0.308620177647086 0.286278116987987 1 1
0.0692603376918801 0.0519656040497124 1 1
0.0968346624709433 0.0833306948845306 1 1
-0.0358044144193912 -0.042338578503405 1 1
0.058844169419159 0.057611166164749 1 1
0.1776425423384 0.157865235044512 1 1
0.262427280349419 0.238106942697118 1 1
0.179307042808048 0.134159254641442 1 1
0.176054037987026 0.162940091229963 1 1
0.261474206562413 0.234370940457145 1 1
0.166521032413719 0.147833589014957 1 1
0.156088222816357 0.138192287916321 1 1
0.0105703529839375 0.00711196328588928 1 1
0.0578474205120946 0.0526855341004919 1 1
0.0216478139903606 0.0159369115047304 1 1
0.299321870522626 0.281832701092603 1 1
-0.040873894676017 -0.0312027010952268 1 1
0.412979040438291 0.386245300221134 1 1
0.292678865908822 0.263915386553933 1 1
0.0515907802623058 0.0606179202922809 1 1
0.0126747963540111 0.0109573218932425 1 1
0.233874495246886 0.221052964675859 1 1
0.0703287324811373 0.0640887474170949 1 1
0.162478441220239 0.167897297726238 1 1
0.0104994773810325 0.0066384779567059 1 1
0.220143297469647 0.207784192335462 1 1
0.348183043268537 0.316018649159893 1 1
-0.0105204644335008 -0.00538691210116225 1 1
0.0510985406392373 0.0378782481206553 1 1
0.00218910752014524 0.006261139796716 1 1
0.066269520321172 0.062449663948829 1 1
0.00475445166761363 0.0155422517796838 1 1
0.399047855087487 0.357989450203763 1 1
0.420653075862318 0.352595110523445 1 1
-0.0457343414754343 -0.0678209759387382 1 1
0.24911474690218 0.232075495015483 1 1
-0.230603015662627 -0.194847795172359 0 0
0.164467724498808 0.148962447986806 1 1
0.303760956185058 0.242712921961104 1 1
0.13196127974995 0.109016197120581 1 1
0.145195513179339 0.115182213741667 1 1
0.160168854916737 0.157268823583275 1 1
0.299840104653271 0.263383378673927 1 1
0.17721464671715 0.152659050700084 1 1
0.524967744388011 0.48926068047985 1 1
0.0836428502077536 0.0862412091220129 1 1
0.315695226763988 0.307296210339496 1 1
0.231679603121397 0.206874321779338 1 1
-0.0309740057878449 -0.0142215919616178 1 1
0.120784269540825 0.112130261786884 1 1
0.303897065086941 0.277528214372282 1 1
0.471444726159024 0.422449275972372 1 1
0.0618485742828027 0.0594048247994422 1 1
0.333376485297446 0.314487532580591 1 1
0.189086216278243 0.162986302913147 1 1
0.120517765544088 0.139873666041473 1 1
0.383928230557974 0.372776012413584 1 1
-0.2004694231586 -0.173153217622403 0 0
0.0562547374532601 0.020282331654285 1 1
0.519372176178311 0.461470380637152 1 1
0.319683120421646 0.299793075101167 1 1
0.14519283896745 0.128124546512323 1 1
0.00761713383468902 0.0121393188253366 1 1
0.167344345386313 0.158011089415281 1 1
0.340575189502447 0.32269748338855 1 1
0.253066655633108 0.218911976447842 1 1
0.269692529041457 0.235777547786216 1 1
0.0611289542278313 0.06154728555958 1 1
0.241327687556768 0.204468423223897 1 1
0.0715106370808926 0.0746505135333548 1 1
0.299636621903634 0.274226066298866 1 1
0.310961291576821 0.2732245413353 1 1
0.241713740473235 0.219280062444777 1 1
0.240090514790846 0.208159488291785 1 1
0.671343436500911 0.594975150041869 0 0
0.562337500868246 0.527326504868236 0 1
-0.00289435099959368 0.0422950994955166 1 1
0.0889281319793661 0.0803574566381491 1 1
0.105249475997157 0.0799181730930737 1 1
0.156503161099905 0.154479136098851 1 1
0.421355765167499 0.385153474804867 1 1
0.611777112924996 0.569103637097489 1 1
0.108605187108975 0.0897674131085691 1 1
0.338962015830951 0.309239420359048 1 1
0.108548952773757 0.0892693869083913 1 1
0.23960315843824 0.219202468349117 1 1
0.234034679118028 0.188125242646546 1 1
0.432354346303391 0.38377624424466 1 1
0.192514470491533 0.176469560384807 1 1
0.280447826191354 0.248060300951461 1 1
0.363710058743376 0.350205284040055 1 1
0.344096452321809 0.296982348053532 1 1
0.00322418291251526 0.00570134592523586 1 1
0.172746503722278 0.175151603305655 1 1
0.0770643894395085 0.0731670978822407 1 1
0.213585322709997 0.188156897484617 1 1
0.221300213026274 0.210464673290773 1 1
-0.00238498016822725 -0.0118176249616127 1 1
0.197304284416975 0.197779560632112 1 1
0.0748930204215941 0.0704543917941958 1 1
0.0696016636215775 0.0717382008570236 1 1
0.211000735907676 0.218762893234407 1 1
-0.0846831301495527 -0.0726898035380615 1 1
0.4308853384837 0.390397197275937 1 1
0.0403868435986049 0.009946023535288 1 1
0.264779781283709 0.226585151948116 1 1
-0.183798921464246 -0.162194481087753 0 0
0.110578008931693 0.113868027433001 1 1
0.270597915469141 0.271180037925969 1 1
-0.0268953742350064 -0.00424577103535166 1 1
0.128013625573878 0.115401949083948 1 1
0.28104815328407 0.274404625680358 1 1
0.0613574049732096 0.0782109165258861 1 1
0.441673162033212 0.401743031340995 1 1
0.418081345683112 0.368607260162215 1 1
0.127422193177466 0.141051952155139 1 1
0.151445492838823 0.126544505440629 1 1
-0.189605735908376 -0.180313804028879 1 0
0.0525482983460855 0.0469753669661587 1 1
0.180717160122116 0.147341399562024 1 1
0.535319532952548 0.495068932959851 1 1
0.236316324170727 0.232278332802275 1 1
0.0266815174219642 0.0115993656730824 1 1
-0.123786165991388 -0.111985142024778 1 1
0.0992826904723084 0.0851112654466224 1 1
0.00685062309412938 -0.0153585358990304 1 1
0.163342753027047 0.16230736389347 1 1
-0.0486778953884992 -0.0479393275373471 1 1
0.388918761625019 0.348218832360885 1 1
0.0369303173549279 0.0164457636820936 1 1
0.24066003702664 0.223395148568563 1 1
-0.126072147808566 -0.130705332723657 1 1
0.377878929977444 0.348485634998094 1 1
0.0404167729622975 0.0184244743354355 1 1
0.158874752822493 0.137246929909807 1 1
0.311314343068783 0.291711950993175 1 1
0.283796374857143 0.249448308158342 1 1
0.0703322431000095 0.064155754170073 1 1
0.0572524006390055 0.0481432176927851 1 1
0.0759534146658554 0.0793641539604807 1 1
0.0926445107032559 0.0888881672411536 1 1
0.326539070968275 0.304253491162402 1 1
0.268013101925796 0.239410003968904 1 1
0.197658807579377 0.182927481174011 1 1
0.095032885006796 0.0949630882916345 1 1
0.0206493396763887 0.0264346631013174 1 1
0.350442456050539 0.322319713068936 1 1
0.306659457983684 0.294791761815377 1 1
0.142017316527594 0.126421090921346 1 1
0.387023571464279 0.351886186979573 1 1
0.303625483705743 0.277860337818952 1 1
0.0444123069781448 0.0489330048611104 1 1
0.436380062228527 0.376623667171743 1 1
0.0737262681256554 0.0782815042617162 1 1
0.292197140996852 0.260483162990328 1 1
0.272484954562726 0.266621415659429 1 1
0.0861442843656146 0.0836351163616047 1 1
0.520908323850004 0.43338859485845 1 1
0.34402464682063 0.3215819077211 1 1
0.153832532241445 0.146346752223738 1 1
0.255408490177393 0.244014505576479 1 1
0.11974910670556 0.106242604615418 1 1
-0.0042907930882954 0.0200275411560101 1 1
0.184266049038382 0.157093975587021 1 1
0.172185416714398 0.155755950722674 1 1
0.195423308935658 0.179007709808766 1 1
0.103066586185784 0.131001602876641 1 1
0.30227527790022 0.295064623496083 1 1
0.0429180089764839 0.0362832420756871 1 1
-0.0161282531191049 -0.0105898053114569 1 1
0.29766655345469 0.320890103999482 1 1
0.326311452107834 0.298890480623043 1 1
0.170593345183781 0.160485752604538 1 1
0.438175010035192 0.39647020743876 1 1
-0.0358248543054971 -0.0368335448922638 1 1
0.46864132902438 0.423088161684478 1 1
0.297807591236556 0.269536562746929 1 1
0.601762009337479 0.528779278368866 0 1
0.17878245548976 0.157456846338972 1 1
0.155297284908069 0.126651789764803 1 1
0.624108957919177 0.561668842624175 0 0
0.370281145113885 0.347340073227109 1 1
0.330798427501436 0.305543720762395 1 1
0.121614505388293 0.101739066218627 1 1
-0.00293314124936518 -0.02804493739754 1 1
0.293957873055515 0.282388699802056 1 1
0.239562444270655 0.22226767131931 1 1
0.0542095079394556 0.0322681138241456 1 1
0.170861156997322 0.164406095467221 1 1
0.582643352218694 0.517397363709549 1 1
-0.355076988166401 -0.325498456360842 0 0
0.328732966186606 0.322408084752992 1 1
0.262994844326681 0.24373102367248 1 1
0.205070308567744 0.200713578364389 1 1
0.465854146063659 0.432669501650192 1 1
0.00693400707096775 0.00893189113476257 1 1
0.0528752642623441 0.0340365564038935 1 1
0.151321646328649 0.128690504997295 1 1
0.131063667264524 0.104583394539177 1 1
0.208654547296447 0.179728283453002 1 1
0.0304680389912548 0.0298648064762672 1 1
0.161608221490932 0.15285861673676 1 1
-0.176041467903167 -0.14403340792442 0 0
0.401227527587849 0.364464062150988 1 1
0.387857339346629 0.332792647833852 1 1
0.378189921383006 0.361760747588688 1 1
0.227349292674397 0.195759510175641 1 1
-0.040819740062092 -0.0459748244485897 1 1
0.0780103831371082 0.073254062572878 1 1
0.16441628434362 0.149270060522902 1 1
0.375181281878322 0.342985203649023 1 1
0.136656714595812 0.115424143903002 1 1
0.421648012140482 0.364282334800709 1 1
0.0660354963209097 0.0566629309172964 1 1
0.198321917371504 0.183720609682055 1 1
0.179986720796592 0.155243385272355 1 1
0.137625173464026 0.117523537043441 1 1
-0.0477877939774641 -0.00672509307205385 1 1
0.12768332437821 0.103146842979023 1 1
0.0367108188386178 0.0337219763885852 1 1
0.114571996772726 0.101162042102877 1 1
0.0881683900694153 0.0662211800743484 1 1
0.163005534535084 0.101666610412245 1 1
0.157908905052973 0.155822633147272 1 1
0.238535852767257 0.228484722351922 1 1
0.113454810900861 0.0922533122210166 1 1
0.389937570065644 0.342304048440092 1 1
-0.00434155590083182 -0.000594795933542398 1 1
-0.0675700023842688 -0.0624360314328904 1 1
0.13106361219093 0.112476430756233 1 1
0.284988340011815 0.261780581531389 1 1
0.277707699497628 0.258265514274759 1 1
0.07955781216175 0.0717342622361101 1 1
0.225025899979486 0.206093592053496 1 1
0.31392384080213 0.287117666831303 1 1
0.2256486470095 0.223683411356242 1 1
0.112830563693734 0.118673845983706 1 1
0.0626954325394194 0.0611120173126295 1 1
0.134852669066485 0.1041921388471 1 1
-0.101180326225599 -0.107562941202327 1 1
0.0422345483392951 0.028354133428368 1 1
0.187158742475856 0.182444716416545 1 1
0.228758581170756 0.191633886137691 1 1
0.250283127968274 0.209698519727613 1 1
0.316456364769212 0.300618345956938 1 1
0.446927452434104 0.416928533531637 1 1
0.13559703994938 0.137593141215638 1 1
0.391584078018724 0.379466313849479 1 1
0.544970414489513 0.45095059433901 1 1
0.00449875546737506 0.0243907631998903 1 1
0.238004975848176 0.208411235667559 1 1
0.358000193600471 0.327869065018523 1 1
0.0152815791248103 0.0272513310451419 1 1
0.321359548280655 0.276810003416275 1 1
0.228860448823434 0.19722893566912 1 1
0.279971527972382 0.255237484931038 1 1
-0.0583301013462936 -0.0385249634890205 1 1
0.580320734160258 0.517066735448106 0 1
-0.0464035755730532 -0.0360474679805203 1 1
0.157106044195226 0.138919608124475 1 1
0.252563310901744 0.211674401328015 1 1
0.371737695772319 0.337373405010502 1 1
0.0609780279710241 0.0596530675046066 1 1
0.207320602747386 0.175750945947977 1 1
0.193939350949776 0.18485414228335 1 1
0.142474457703735 0.137828423223373 1 1
0.272289324750251 0.23112477022795 1 1
-0.062552904764987 -0.05047056604628 1 1
0.170956837232566 0.157688626219486 1 1
0.411952018942696 0.367966370408583 1 1
0.405843171246915 0.358756689382245 1 1
0.344252894987503 0.292545937057326 1 1
0.416417382626824 0.396093895115874 1 1
0.288518290572565 0.236115347403788 1 1
0.450311808297015 0.414646438732981 1 1
0.257979392851274 0.216371046486953 1 1
0.391172105343071 0.367731439233024 1 1
0.236216655063549 0.207903143019959 1 1
0.171580894546381 0.126131833670592 1 1
0.159206821570976 0.142179317493287 1 1
0.0388205236963192 0.0295705590497513 1 1
0.288619481764912 0.25789224612764 1 1
0.168971617046207 0.159623365170017 1 1
0.534637985279635 0.470552614819617 1 1
0.094665226903118 0.100262214684524 1 1
0.387564424567452 0.389348745636747 1 1
-0.187223082449698 -0.17708403486248 0 0
0.268408302725478 0.25646859765723 1 1
0.163767849737246 0.173390236022272 1 1
0.0834928389568537 0.0568869929256182 1 1
0.225422388189823 0.195207191846715 1 1
0.403242739596013 0.367761803957339 1 1
0.38403595890794 0.356941545361804 1 1
0.363942520190204 0.33334238160655 1 1
0.350222332116753 0.312553816837434 1 1
0.0656519278262222 0.0665103953645824 1 1
-0.376819541254981 -0.310430816544486 0 0
0.310745812431214 0.278150509382323 1 1
0.246423258705371 0.242568710242924 1 1
0.048042239574364 0.0649724089945488 1 1
0.196479807190088 0.1802701010067 1 1
0.383352894269192 0.360950301552469 1 1
0.133590602222223 0.0990456994284627 1 1
-0.00106792717746114 -0.0114735893613574 1 1
0.328634718358881 0.301458125708695 1 1
0.110145578350717 0.0946029730122944 1 1
0.0542079328180374 0.0525163420347179 1 1
0.0755980236801056 0.0657253030482873 1 1
0.250499464588253 0.231554636948412 1 1
0.10797691115296 0.103822135273944 1 1
-0.0304242179676291 -0.0204263692813283 1 1
0.17201638030988 0.163366098478023 1 1
-0.0171256796213141 -0.0134260198917847 1 1
0.173133702268172 0.212267520163473 1 1
0.162522358311221 0.145779456933684 1 1
0.371195884953813 0.335391718817451 1 1
0.390938364719206 0.339820344690719 1 1
0.230122263468956 0.207912658093713 1 1
0.172614202012211 0.150642599803957 1 1
0.141382686649179 0.132775860834501 1 1
0.473394452972945 0.426083256450359 1 1
-0.227521535886172 -0.196566969363211 0 0
0.0759392735317922 0.0776315132517349 1 1
0.162976868184563 0.155491386515314 1 1
0.0151632872711276 0.0295952820905112 1 1
0.0425895588509914 0.0324003241810717 1 1
0.0927754799570352 0.0616779393940309 1 1
0.328258572242095 0.290030970902692 1 1
-0.0687617617296406 -0.0566919428919856 1 1
0.392322253709309 0.342970988208206 1 1
0.105772487953348 0.0874868559215283 1 1
0.302481726922419 0.281472127590948 1 1
-0.0584019949064687 -0.0520924230627989 1 1
0.0474728027723964 0.0349554207178081 1 1
0.333035364574649 0.307073361019702 1 1
-0.0103964737567327 -0.00507303681550308 1 1
0.100656614169687 0.0957432222475204 1 1
0.206739166708554 0.18869840198154 1 1
0.178505027406388 0.180117995376423 1 1
0.238501226906898 0.20960770061075 1 1
0.161235681068118 0.152424922887725 1 1
-0.113628988372279 -0.101549989720488 1 1
0.111361745029518 0.0937084633256014 1 1
0.400437432008624 0.353701859020902 1 1
0.378205577843474 0.355786320871546 1 1
0.13633351016389 0.134110269987485 1 1
0.358160099370512 0.300623298872587 1 1
0.318312386124662 0.293209708449685 1 1
0.296703796737451 0.269776071098753 1 1
0.0150705463022007 0.0233176900462531 1 1
0.423010049472698 0.375398741001433 1 1
0.188739598396812 0.163296549122213 1 1
0.206792784447642 0.196402909648997 1 1
0.605776390276292 0.555806025506739 1 1
0.150482170437874 0.126979973785421 1 1
0.32618237621013 0.2868536417264 1 1
0.169722929063875 0.132022333392044 1 1
0.175033588661242 0.141034947126203 1 1
0.0460907660238705 0.0315105611584432 1 1
0.125020203914009 0.135179401844401 1 1
0.444026679617948 0.405414019914213 1 1
-0.00997833256188703 0.014154721977263 1 1
0.440621387098206 0.410310988241672 1 1
0.163938835460725 0.139365922901173 1 1
0.16327992818152 0.141555450475341 1 1
0.13005091435892 0.0770229649913483 1 1
0.476998170593528 0.403158079767488 1 1
0.0855572796451863 0.0568938547679609 1 1
0.147775697904968 0.148661669756622 1 1
-0.0626775783874862 -0.0472355519340614 1 1
0.0477774646866665 0.0356736768736462 1 1
0.202980765996895 0.203070689436885 1 1
0.252659478271039 0.237463280623269 1 1
-0.0511258878448018 -0.0401413248362426 1 1
0.339162123874944 0.303192974203113 1 1
0.247628972783856 0.227632130571702 1 1
0.316463892254776 0.288340219186964 1 1
0.215929829355979 0.177725541312709 1 1
0.523671302304228 0.482846913357459 1 1
0.154996111946686 0.157738495415953 1 1
0.204307338385037 0.177160172476376 1 1
0.163568109956456 0.135164905919935 1 1
0.300204994592015 0.279625195341544 1 1
0.0242921878676026 0.0151336946140484 1 1
0.45212209108814 0.413872517767303 1 1
-0.136264134528713 -0.109889567823794 1 1
0.301019982215249 0.269380174355082 1 1
0.310479112317049 0.273120488907587 1 1
0.0193186526105504 0.0251047743158997 1 1
0.15845350824439 0.141879464584619 1 1
0.257507669243736 0.248788679716696 1 1
0.106838852298 0.0778505639248786 1 1
0.369474106501982 0.33479472721994 1 1
0.0799408278766813 0.0728529146434649 1 1
0.135257097699516 0.154200428902467 1 1
0.0388330755064701 0.0288037605660631 1 1
0.0812997151879042 0.052245999274825 1 1
0.238009135629284 0.191868225948297 1 1
0.161909200718447 0.153381683934393 1 1
0.0454357478996032 0.0232871619639388 1 1
-0.0346153231155215 -0.0651435609411068 1 1
0.204218044620454 0.188534578421376 1 1
0.335101538067304 0.313834136906214 1 1
0.264464471000723 0.234022710188963 1 1
0.330306299092224 0.320298887960389 1 1
-0.138421261769182 -0.101846048902937 1 1
-0.107940891993657 -0.0775911206267104 1 1
0.203859994522144 0.177240499072376 1 1
0.103859087218757 0.0804964409122487 1 1
0.535406693342995 0.48664701945832 1 1
0.00233023087808071 -0.00436571013787999 1 1
0.132563028504502 0.135386295660941 1 1
0.180290757073468 0.189434658656556 1 1
0.325517001219252 0.302591144854165 1 1
0.0770680079843424 0.0641365906330506 1 1
0.000566163093646607 0.00804888416244277 1 1
0.198205122246289 0.184449992654305 1 1
0.256369279208616 0.226159187709278 1 1
0.494167453797588 0.453893983857345 1 1
0.363669175117599 0.327512008823534 1 1
0.34625424590708 0.302043839795518 1 1
0.41705273555122 0.370731929739185 1 1
0.474658380435751 0.421004411003898 1 1
0.332619857805869 0.300516925205095 1 1
0.0570790247308877 0.0562257595925751 1 1
0.14208809156183 0.122441848626546 1 1
0.118650555272428 0.0872181528209612 1 1
0.392544181509062 0.36580161654412 1 1
0.20378032700191 0.19802978077172 1 1
-0.0163821711915111 -0.00680963541066295 1 1
0.0535953702202606 0.0949607389382516 1 1
0.3565136507166 0.345888535747292 1 1
0.0926523576947684 0.0823189323888453 1 1
0.341965805419621 0.320299054547451 1 1
0.202562849240875 0.153579405448932 1 1
0.189221350253024 0.199494683591926 1 1
-0.05562937850012 -0.0453953349383985 1 1
0.178352044654745 0.171968844459525 1 1
-0.0034593774779802 0.00404943715833071 1 1
0.0208770165541774 0.0123832568025499 1 1
-0.05926274507147 -0.0460652953587989 1 1
0.386571193875173 0.349379870467273 1 1
0.0939963183788127 0.0827547916699884 1 1
0.110461818674716 0.128134008622977 1 1
0.443763014379724 0.389553238178153 1 1
0.366506241202021 0.352796035182399 1 1
0.404759052700907 0.349052850607418 1 1
0.077171481673305 0.0713101409676838 1 1
0.118282999733751 0.1213101564554 1 1
0.427093118616503 0.385557709204585 1 1
0.177246170674631 0.172693556787362 1 1
0.310409297878178 0.290499871567068 1 1
0.577864962563357 0.486602929144103 1 1
0.220297372418643 0.186796260593187 1 1
0.205952642338226 0.187806672277389 1 1
0.266234446226901 0.24140212056151 1 1
0.377143491492393 0.373837652588229 1 1
0.467154433370311 0.411174657193443 1 1
0.0753010240217768 0.0778581524214131 1 1
0.0152820874983682 0.00562074256552878 1 1
0.255672250436315 0.233174177699538 1 1
0.380485029284893 0.337203340848445 1 1
-0.00565842351673301 -0.00390521465284911 1 1
0.146192555076064 0.138645789210449 1 1
0.296134658422123 0.30590106496923 1 1
-0.0912142183417276 -0.0831131094688928 1 1
0.101532109179853 0.10680706892536 1 1
0.219041879028929 0.204285008289475 1 1
0.102828739852958 0.0969319452092381 1 1
0.102936382153692 0.0751662081302543 1 1
0.122117293498753 0.114264760164463 1 1
0.305340502546341 0.304377152431054 1 1
0.376718588103519 0.332537813312909 1 1
0.205612652282623 0.176561953294074 1 1
0.104892781802057 0.0935243687263847 1 1
0.257763778920249 0.212918026428452 1 1
0.22733409577995 0.207578979019113 1 1
0.332928623721126 0.325086467389304 1 1
-0.118506914152693 -0.108942871658454 1 1
-0.0910813137582533 -0.0611570395388549 1 1
0.498222131130223 0.449556398276062 1 1
0.0530437265445673 0.0574991048748948 1 1
0.215916145865671 0.198006079130694 1 1
0.237191939962939 0.215150904950704 1 1
0.355742699989955 0.314691673680131 1 1
0.248881895686136 0.224109892251866 1 1
0.158133023748301 0.138043469580278 1 1
-0.00708417267882983 -0.00629123188002022 1 1
0.410962123454138 0.374291204724772 1 1
0.106402126207531 0.0798681061533275 1 1
0.478238599531916 0.451369164062483 1 1
0.267641135761297 0.231444996807352 1 1
0.345889447140244 0.310014578257095 1 1
0.307709755068748 0.285078878576431 1 1
0.134385922002655 0.135873692210117 1 1
0.0637486790576646 0.035759848317616 1 1
0.212768383950797 0.211921868930047 1 1
0.478856216991789 0.423503820688504 1 1
0.307358509002639 0.278727558616386 1 1
0.184976479635132 0.173485190394007 1 1
-0.017258049708231 -0.0217636494257711 1 1
0.233881814270076 0.224364586866725 1 1
0.310041388054773 0.277082040638514 1 1
0.410687699398568 0.359664260880969 1 1
0.00960067829503191 0.016924447526344 1 1
0.274701472703121 0.239183856963962 1 1
0.198874049130125 0.176554474884623 1 1
0.160514042196032 0.156731053594433 1 1
0.446091194103814 0.414511877751678 1 1
0.304594104019418 0.290913199697842 1 1
0.486007452568121 0.437096635843601 1 1
0.0928747767102627 0.0794249464313744 1 1
0.200106374732291 0.179074713039489 1 1
0.323777136364084 0.280831853799194 1 1
0.128335844624985 0.123016538805304 1 1
0.13714917904808 0.115595076648636 1 1
0.500425563051014 0.462084791888876 1 1
0.315605381313242 0.295160170661952 1 1
-0.0711738751979278 -0.0554844623617103 1 1
0.418943648642873 0.382082310096705 1 1
0.26624079363703 0.246034679993692 1 1
0.0534882233345352 0.0626915888128674 1 1
0.167993101268002 0.149063962415426 1 1
0.209358905890873 0.187940219608861 1 1
0.121570535016145 0.106936563348518 1 1
0.0547651141458219 0.0609733813579501 1 1
-0.0138621266530199 -0.0361918240890887 1 1
0.265909086254552 0.241815645988787 1 1
0.124281481327818 0.115165481247998 1 1
0.236541440427887 0.196169275603476 1 1
0.0422862164687371 0.0522619418373009 1 1
0.0898743964493149 0.0945418664403543 1 1
0.136111722019354 0.120429942680967 1 1
0.175109167586609 0.145289084783751 1 1
0.425609232420867 0.386664906204928 1 1
-0.0273458723613918 -0.0146594867446753 1 1
0.40289099998912 0.35779826401925 1 1
0.36235094286974 0.318560284551505 1 1
0.100173612952376 0.118565553345118 1 1
0.211724954371301 0.179854213556341 1 1
0.398781135844781 0.348523460502936 1 1
0.0763360693266753 0.0693421674322144 1 1
-0.0107270715082193 0.00847530612792296 1 1
0.0555926370454008 0.0497877673904314 1 1
0.512456286745106 0.481918704358743 1 1
0.284097953075151 0.251037673247484 1 1
0.299201251441615 0.26468320786051 1 1
0.201061634453753 0.180731642440901 1 1
0.389564112520494 0.333944698093652 1 1
0.129085637091053 0.0974750130622467 1 1
0.135940573821636 0.134499827732668 1 1
0.35103715092583 0.327809250768116 1 1
0.143419557326616 0.127529387955221 1 1
0.34780891788431 0.319609360787238 1 1
0.432069971467479 0.407013514150343 1 1
0.202564536762939 0.191194304084219 1 1
0.363117549043001 0.326944957399415 1 1
0.0266563505057055 -0.00618264705294073 1 1
0.054327370368431 0.0392411260315843 1 1
0.0979243394526305 0.11536222521125 1 1
0.287936528748997 0.264625097200152 1 1
0.0482891120562362 0.0599412863813485 1 1
0.358460932620493 0.335105043119395 1 1
0.281206315699735 0.271303507259749 1 1
0.271929349725008 0.237138585053953 1 1
0.0358973186634631 0.0584729989060603 1 1
0.424451304379859 0.372470564452238 1 1
0.31013956135853 0.282440693322017 1 1
0.28453463910071 0.248222758565769 1 1
-0.144676473530133 -0.130021892604393 1 1
0.146832551133264 0.130760728209889 1 1
0.449810931681406 0.419151059290185 1 1
-0.00582908866725678 -0.0220499980449717 1 1
0.406008143094279 0.371639361550929 1 1
0.414157809160707 0.384300264998013 1 1
0.0897700547761549 0.0952261076598716 1 1
0.0230944113759406 0.00575684699331616 1 1
0.0720151622809925 0.0593966970979495 1 1
0.278990350611705 0.240554202671404 1 1
0.0951805124192694 0.0896753852873513 1 1
0.28639688008542 0.272191808378065 1 1
-0.12181477013885 -0.0726459249458139 1 1
0.308237564100781 0.30150523834962 1 1
0.147760784132517 0.104826150434547 1 1
0.458361979517862 0.421224441846729 1 1
0.229676894377568 0.198581515880974 1 1
0.0894466412017496 0.0660608621602301 1 1
0.558213083942162 0.508303770662553 0 1
0.196140281032805 0.197762581421507 1 1
0.322415076417736 0.3330862520164 1 1
0.189751997319734 0.168135615675988 1 1
0.284196804164521 0.266287306237048 1 1
0.46002993671798 0.425550193698675 1 1
-0.146661563852613 -0.149963415993068 1 1
0.368754150584927 0.31851411987812 1 1
0.429006336284573 0.401958209193117 1 1
0.437553694913998 0.390442157937353 1 1
0.237958749593979 0.236625080183388 1 1
0.129075690852405 0.129074706240959 1 1
0.261319352040153 0.243005759644473 1 1
-0.0395091787519388 -0.0240854245430837 1 1
0.13430899032164 0.119111133115581 1 1
0.341696078739802 0.308217809008327 1 1
0.161258777768648 0.174565553600751 1 1
-0.0853255422503574 -0.0926520421475031 1 1
0.263121144464033 0.227075603700878 1 1
-0.0517073254192112 -0.0474236937609569 1 1
0.478048728876298 0.447727241845235 1 1
0.0354579191885959 0.0352684662532769 1 1
0.350896976739953 0.339836801104597 1 1
0.136345097327494 0.129610813316955 1 1
-0.0319703112568578 -0.0387749882134946 1 1
0.453501697339509 0.406317115116438 1 1
-0.139051686308691 -0.110928493389703 1 1
0.0568106679535127 0.0272965378344885 1 1
0.272354307126264 0.249143247040855 1 1
0.323031689770765 0.272365969145954 1 1
0.0610309700755235 0.0544761689548873 1 1
0.189124270207961 0.191655637007595 1 1
-0.010647120808654 0.0182063290169986 1 1
0.5348760051258 0.485635630213288 1 1
0.0420338769674138 0.0160253133360131 1 1
0.0669182970549074 0.056179689361415 1 1
0.549143945409049 0.520685659716487 1 1
0.416513113742678 0.412055124529228 1 1
0.300977882047626 0.274354400933216 1 1
0.274497507491349 0.262683626048683 1 1
0.0273508337627445 0.0126482837613168 1 1
0.265691511591911 0.266424176883127 1 1
0.101074135535625 0.101724299239025 1 1
-0.439222964974543 -0.42341364111116 0 0
0.0417716033768569 0.0397160224849805 1 1
0.426393426790761 0.395830891579213 1 1
0.218737616229108 0.18042237332027 1 1
0.28533459185531 0.269465379522638 1 1
0.37493684801651 0.355774399858607 1 1
-0.100194910956046 -0.0996332401411641 1 1
0.463699776239163 0.43621839500296 1 1
0.164200332523577 0.169146193794881 1 1
-0.0114616410389115 0.000313548548281875 1 1
0.145910489258898 0.119919840599749 1 1
0.185267193231351 0.167438257015043 1 1
0.355115842258849 0.342816917146218 1 1
0.349353295899101 0.310283584092393 1 1
-0.0183274820505159 -0.0171246189669492 1 1
0.382854597789059 0.327979193394439 1 1
0.17482552260209 0.173980549141702 1 1
0.1198501785222 0.101754604466353 1 1
0.351110770257666 0.335829461881923 1 1
0.341173658521491 0.329222478760209 1 1
0.229179072591577 0.210864819470655 1 1
0.187506180848716 0.173923829458761 1 1
0.283874199856326 0.245425752107321 1 1
-0.0587649102764927 -0.0477217549809263 1 1
0.130883586506089 0.114830217842317 1 1
0.766278911809169 0.689347695326517 0 0
-0.168595800395156 -0.132609327368102 0 1
0.403114147765381 0.365822510967203 1 1
0.00426369526887618 0.0136173927123512 1 1
-0.0305987763833378 -0.0118591882568819 1 1
0.163922179976972 0.142208986283647 1 1
0.116655554722803 0.108326409407031 1 1
0.19902351231617 0.174978564487912 1 1
0.480582899080783 0.443457781524467 1 1
0.17813022241117 0.142441513566872 1 1
0.0899364517636113 0.0851170522952187 1 1
0.329887851602283 0.306893813406562 1 1
0.275573919715196 0.235683697423022 1 1
0.392314568044539 0.365235503901646 1 1
0.507347412911399 0.465165584662402 1 1
0.276062924473721 0.23053252051988 1 1
0.375695197143305 0.351059451114807 1 1
0.270938002543305 0.253522637217958 1 1
0.251426519317292 0.237227603004143 1 1
0.247276508331711 0.222708794337403 1 1
0.401527002755507 0.360717884101678 1 1
0.0299886124220148 0.029983192201298 1 1
0.331455417611836 0.305983517689809 1 1
0.0701501905401368 0.0574069765647671 1 1
0.262009483793494 0.23152086606168 1 1
0.258618807223771 0.22782647144753 1 1
0.349250185040427 0.340931927198584 1 1
0.193512840317695 0.170924687214318 1 1
0.29354492268463 0.253774279934509 1 1
0.51419856473485 0.465487898210697 1 1
0.642958032650576 0.58111576395087 1 1
0.234642561146937 0.212986926864224 1 1
-0.0297170916604807 -0.0624699620295363 1 1
0.335216992881642 0.295030611413135 1 1
0.150613668312375 0.13921715175909 1 1
0.230663717963636 0.228173473670383 1 1
-0.0739056696225205 -0.0957287218695751 1 1
0.382023591521566 0.343166979564828 1 1
0.251037479608537 0.240822760506657 1 1
0.252837238063298 0.218591658342987 1 1
0.217161517910302 0.181717189201524 1 1
0.186699811670213 0.16323546107456 1 1
0.0314248947625845 0.0261949085378322 1 1
0.152757797217448 0.139845580034066 1 1
0.394042891643542 0.390423955437606 1 1
0.19378652137518 0.174365388415281 1 1
0.37530788826125 0.361513837191206 1 1
0.118045073917129 0.0885200920491731 1 1
0.26106712176142 0.234893751555045 1 1
0.208508881606207 0.214079433788016 1 1
0.144392552673771 0.120843209192541 1 1
0.217972408704731 0.202343447496864 1 1
0.238760211040217 0.237238078877635 1 1
-0.0990693202265711 -0.0975197875918837 1 1
0.298163350979014 0.301239894413822 1 1
0.241355571822948 0.221577502676137 1 1
0.300378379050572 0.289635279741023 1 1
0.459808592745427 0.409428828758 1 1
0.114690633079341 0.114858717216779 1 1
-0.0906829044345458 -0.0840020103251064 1 1
0.47199805917125 0.42718553933756 1 1
0.381757006641649 0.332225742580056 1 1
0.211714720150578 0.219625804837551 1 1
0.353382230293984 0.307355838153524 1 1
-0.00262553266481684 -0.00240536487976834 1 1
0.270414436816294 0.226691162603737 1 1
0.442677384677876 0.395967174885625 1 1
0.299330371892432 0.250809165170778 1 1
0.148470767857939 0.130157537452215 1 1
0.300918752186425 0.235981295384446 1 1
0.234748227756881 0.218808959621137 1 1
0.258701705573047 0.242001574293748 1 1
0.0342131127336516 0.0281059763483087 1 1
0.347203407857655 0.319757470495772 1 1
0.0897573624145007 0.109113074437248 1 1
0.0904276009811132 0.0899800684260655 1 1
0.447482776598245 0.405236489146482 1 1
0.0914677370230985 0.100952259801413 1 1
0.0995000907907574 0.104847558139785 1 1
0.0665236939741119 0.0545746401299698 1 1
0.0926342172075475 0.0937200717609927 1 1
0.193287364521079 0.185711829401996 1 1
0.327338390078257 0.280645361051276 1 1
0.217399467922454 0.195377406983011 1 1
-0.0968616574486005 -0.092700077463798 1 1
0.255714588951126 0.221100338274675 1 1
0.192873058847236 0.157301816708805 1 1
0.281471626210738 0.27230387969646 1 1
-0.109677553203852 -0.0766568078468344 1 1
0.357198570103435 0.339491272989163 1 1
0.102774391300981 0.0760981158074761 1 1
0.626839807137812 0.625773689118898 1 1
0.225106273204135 0.181511852528762 1 1
0.283426847999517 0.254986667824095 1 1
-0.0662114269290356 -0.0610394439926382 1 1
0.167503671909458 0.162696885581168 1 1
0.151605334340722 0.11762413103923 1 1
0.0758658601734267 0.0819993576013054 1 1
0.119267083701954 0.108231944056543 1 1
0.249506274308164 0.237325330727143 1 1
0.234975405539865 0.225581480186425 1 1
0.381634428373403 0.375287050530575 1 1
0.243306400697585 0.26826346054701 1 1
0.249120291657722 0.228180272120352 1 1
0.175696654179765 0.186401288461327 1 1
0.129102207047639 0.119242678386004 1 1
0.645091625801279 0.581888935710333 0 0
0.260794740036938 0.224061896886354 1 1
0.303154118225478 0.274682897474053 1 1
0.0330995821966213 0.0382552442334032 1 1
0.380511680457198 0.365273096200201 1 1
0.00256398144845599 0.0142506590626353 1 1
0.28181330225433 0.261110720414471 1 1
0.378535885105557 0.354119183188962 1 1
0.0113846884242642 0.0447532492223985 1 1
0.0702399093955537 0.051116215370576 1 1
0.277731255443429 0.250162986942016 1 1
0.127031791213634 0.116423105385486 1 1
0.0971454901703716 0.095894778636559 1 1
0.101853794220693 0.0848812805852705 1 1
-0.0389778700861835 -0.0428905724960033 1 1
0.16809162178006 0.128770005263907 1 1
0.214562614176229 0.184670898268465 1 1
0.0122711718028381 0.0199443653347793 1 1
0.0133119949021063 0.0112766310044796 1 1
0.405637556687959 0.357553315357391 1 1
0.062430084172547 0.0542943541401882 1 1
0.0307303037457656 0.0397342741524163 1 1
0.28123726066043 0.25406197626998 1 1
0.0270602513519666 0.029021451470138 1 1
0.37484152046017 0.329901418638584 1 1
0.235234607095144 0.211122772927115 1 1
-0.0626696919865942 -0.0469437264136905 1 1
0.0595763114505619 0.0723927358802601 1 1
0.485733822895827 0.432814792967006 1 1
0.60514078793628 0.55288742264977 0 0
0.254471382845008 0.236677372925202 1 1
0.0458426187179568 0.0398492754593509 1 1
0.0230735009051768 0.0263951053863299 1 1
0.117644089884202 0.115054177899651 1 1
0.128916303809015 0.133423793919142 1 1
0.161218852182123 0.154457189769597 1 1
0.169606824605487 0.146798378046855 1 1
0.20486638679589 0.195899347689727 1 1
0.000511045496750011 -0.00547173803589518 1 1
0.000658785979899209 0.0211259566773936 1 1
0.272139406500646 0.24888011025757 1 1
0.433547461883148 0.366103830024189 1 1
0.0530115978771642 0.0367552887658559 1 1
0.0900612290531195 0.0783855155364276 1 1
0.21232830047266 0.194164533411666 1 1
0.342406942415879 0.328338452635424 1 1
0.126537800945243 0.115074732237048 1 1
0.211340514284508 0.199862236239444 1 1
0.360402079170807 0.316153596755539 1 1
0.291863414350566 0.276718121542451 1 1
0.0106684496126338 0.00518150108876267 1 1
0.121320577378621 0.107713208517975 1 1
0.0822962437397399 0.0704884170618606 1 1
0.251035613299166 0.198533733737571 1 1
0.324642049194563 0.297083387417103 1 1
0.125872732850701 0.125082380972871 1 1
0.26032401993646 0.225538504299024 1 1
0.630806247250992 0.57077679571019 0 0
0.340532925632931 0.322783937072322 1 1
0.188225101181191 0.181655384989708 1 1
-0.0754772574392629 -0.0261218319276575 1 1
0.0461320358942382 0.0409128824514907 1 1
0.547840094206501 0.493860403797673 1 1
0.226793597596296 0.209365579899871 1 1
0.314775659380569 0.259927996460582 1 1
-0.28317336527909 -0.279950474663076 0 0
0.200442496073697 0.16228550415092 1 1
0.310826077187656 0.29688940283966 1 1
0.350875699154145 0.321777958284262 1 1
0.277378385438152 0.265422680891985 1 1
0.324191660531476 0.290054955578728 1 1
0.255625795003012 0.242428489861711 1 1
0.206575774674533 0.196026412191148 1 1
0.27623383461707 0.227588830008763 1 1
0.190036947567883 0.183413281188722 1 1
0.380635975746031 0.348795812127091 1 1
0.0333663635567593 0.0415728301943135 1 1
0.418635751816241 0.385642100694981 1 1
-0.0244436943075281 -0.0230361776302063 1 1
0.0392166528463088 0.0407468567362857 1 1
-0.0418652236496109 -0.0416520761089764 1 1
0.0871257130583096 0.0681688565689246 1 1
0.300770212085835 0.27211116146537 1 1
0.272130132951807 0.245347508232874 1 1
0.0300989068834789 0.0238276526884069 1 1
0.281342037370787 0.264826779362491 1 1
0.215905452118234 0.204694135861769 1 1
0.25282022981622 0.223585067506391 1 1
0.186446023468737 0.156766092024902 1 1
0.00808268565529282 0.00768398067525247 1 1
-0.0675393774416994 -0.0668822235794617 1 1
0.359431229402006 0.297603014899989 1 1
0.528683876919689 0.48099050677088 1 1
0.257481235128689 0.208332786775042 1 1
-0.160541239756 -0.141428822963319 1 0
0.0723994850110622 0.0533437110908321 1 1
-0.190973040730185 -0.168985584774073 1 0
0.260131360993121 0.225134470100426 1 1
0.0675476373364218 0.0903291234012482 1 1
0.223246665293999 0.214317821352333 1 1
0.0408635727844667 0.0341112994794741 1 1
0.524438991622784 0.539994034515962 1 1
0.426852152609497 0.400832861363962 1 1
0.0647370870009062 0.0574514340185643 1 1
0.233359749428995 0.211236391798131 1 1
0.250003576185055 0.219419689863035 1 1
0.339288138942458 0.341675399049096 1 1
0.145975540291535 0.132262482834094 1 1
0.0796324018988459 0.0708517175555896 1 1
-0.00721807988281863 -0.0173966366480723 1 1
0.229479131034542 0.205531569504441 1 1
0.175510498836578 0.171132452716198 1 1
0.144321900885903 0.119142309711074 1 1
0.0822829917632653 0.101243426558469 1 1
-0.0497540011509855 -0.0494521233445524 1 1
0.0135851153405676 0.0176737535139212 1 1
0.206519065825278 0.192519701482901 1 1
0.31750681969766 0.298331089576111 1 1
0.146967852712907 0.12792092591875 1 1
0.150537584841545 0.150287283703894 1 1
0.337673142413419 0.295528731999744 1 1
0.0728015306022885 0.0803628878955091 1 1
0.0345849487916472 0.0755780600342453 1 1
0.286867742292689 0.244580130332075 1 1
0.425137828359273 0.406154116391121 1 1
0.083675093052863 0.0419321184495823 1 1
0.260417359924231 0.23519019944999 1 1
0.259404592390763 0.219021651806494 1 1
0.3677133112253 0.351032709262225 1 1
0.177916346552978 0.157224224882177 1 1
0.125825063873484 0.0824532559098114 1 1
0.0522168261101852 0.0559232366864847 1 1
0.194455912354848 0.151662789998855 1 1
0.0790390693919174 0.05395179561947 1 1
0.16620835873122 0.124844457086888 1 1
-0.0963896052584639 -0.0881128054341296 1 1
-0.0940258816008916 -0.0945724664668697 1 1
0.0285989871308866 0.0175208928735977 1 1
0.232216688580152 0.228273721665069 1 1
0.193121725119743 0.18049183319016 1 1
0.405092141786849 0.425646275862239 1 1
0.0506930120970383 0.0539887079389845 1 1
0.188246828516955 0.184724980403536 1 1
0.133290966161062 0.0917436294358475 1 1
0.292733881713461 0.248102170339293 1 1
-0.030672338500247 -0.0265902396351204 1 1
0.404174503790254 0.365722309588823 1 1
0.417480085663934 0.378311392775949 1 1
0.0579618213316052 0.0764099454420394 1 1
0.221383564133929 0.208705538951938 1 1
0.201665825903641 0.173603852714349 1 1
-0.039316400349428 -0.040869817016853 1 1
0.108815593949162 0.0952629100573829 1 1
0.243746786306361 0.226331829522447 1 1
0.0315599265747699 0.0380847804530152 1 1
0.0883599165835804 0.0538688016821298 1 1
0.0912836772163074 0.0798847574627884 1 1
0.0964478407575393 0.0944639450302759 1 1
0.336279581417852 0.313247996489337 1 1
0.153827141543575 0.15487096149427 1 1
0.0669467749886634 0.0444669816493384 1 1
0.12833866361495 0.109548164026875 1 1
0.180165572647597 0.160451848594107 1 1
0.195193117511776 0.172036853936096 1 1
-0.00203447967594502 0.0307302270295376 1 1
0.353118369728075 0.327638744716263 1 1
0.0953377717544509 0.0907265855116067 1 1
0.317811113223524 0.321431372330294 1 1
0.33019844957476 0.291042367861917 1 1
-0.0183919868954757 0.00326267434546709 1 1
-0.0809522078164952 -0.0765086481247455 1 1
-0.00291586386337849 -0.0100625210124283 1 1
0.453488885756623 0.42589731461786 1 1
-0.227107611073854 -0.220636946880673 0 0
0.28040513899601 0.260315953639115 1 1
0.0357191116872587 0.022224683033641 1 1
0.0285974903372966 0.0187492992988454 1 1
0.076978837024926 0.0853138759823418 1 1
0.235241281114195 0.205108464601256 1 1
0.393809352978321 0.343566071284506 1 1
0.111259589638799 0.0853093808673567 1 1
0.204240785297283 0.190492285413605 1 1
0.23602732770089 0.22296799922427 1 1
0.26837260078321 0.242782011295551 1 1
0.109768658286792 0.114659677911532 1 1
0.4255961216377 0.392676569919531 1 1
0.359417960433957 0.344248002431267 1 1
0.556929971107436 0.494331630890833 0 1
0.251942885494351 0.227520313837181 1 1
0.215710512152685 0.199596526258597 1 1
-0.0107111583717498 0.00946013686824821 1 1
0.138727526932151 0.117613933738578 1 1
0.0761714256596779 0.0589720328107979 1 1
0.224333006513781 0.220639436680372 1 1
0.0641015883492522 0.0831665725752958 1 1
-0.049357159477325 -0.029514288960983 1 1
-0.439364766970416 -0.386013889343654 0 0
0.338962440263483 0.294539931574344 1 1
0.0400832266510983 0.0494616645464534 1 1
0.259061982413707 0.253294885497373 1 1
0.311847429779949 0.276762715124219 1 1
0.0208595375537877 -0.0195626102468278 1 1
0.250927357559454 0.227617618926869 1 1
-0.179533865191212 -0.16765447780981 0 0
0.22052952551735 0.180536842714072 1 1
0.184707836300898 0.155480490417491 1 1
0.503890114490949 0.45350065623301 1 1
0.342178283267242 0.330199741574829 1 1
0.285782584622936 0.265461913791705 1 1
0.0751612349348472 0.0720465593995588 1 1
0.344420396439885 0.317915926747373 1 1
-0.0635966893203947 -0.062103567971808 1 1
0.19012169770796 0.16696012864643 1 1
0.00389996415288342 0.00966918294202496 1 1
0.189527654102027 0.183488138450522 1 1
0.338926661376038 0.303444810091219 1 1
0.044449656264309 0.0399681543106594 1 1
0.258012262520706 0.241354938610043 1 1
0.345032830601482 0.312366415957936 1 1
0.274859281829696 0.250960222801492 1 1
0.261156838186718 0.243904426200913 1 1
0.0467328640163448 0.0520508598031312 1 1
0.179314216465102 0.144576929034663 1 1
0.139561388459823 0.137578424556139 1 1
0.0579158172531212 0.0432142911559171 1 1
0.452008006416423 0.422478411954564 1 1
0.190104890832633 0.190869844691291 1 1
-0.120077794293244 -0.0922369919690925 1 1
0.270279428082966 0.255231201025573 1 1
0.717966688183144 0.65636492126522 0 0
0.16366997720203 0.145377907266714 1 1
0.150442066740067 0.144002379355918 1 1
-0.0373120151276253 -0.0335719557143423 1 1
0.253590129477929 0.255393339285095 1 1
0.151285792355567 0.150149441262837 1 1
0.397162561674291 0.353983294799218 1 1
0.0773396998270168 0.0860547878159791 1 1
0.225805621826573 0.212316584857907 1 1
0.303232415280202 0.307754130724282 1 1
0.384612407773198 0.348604592353148 1 1
0.217205767685626 0.180964007815577 1 1
-0.230087237734623 -0.199744460381026 0 0
0.238586281696511 0.241157477467825 1 1
0.536083875653016 0.479315767095981 0 1
0.555346522499709 0.513988449680627 1 1
-0.215535838115527 -0.188924454598821 0 0
0.257427007007549 0.220699240379149 1 1
0.0852526276986988 0.0788793588108769 1 1
0.224916220469431 0.220763953040295 1 1
-0.0252200307976432 -0.0231134620644889 1 1
-0.068390412807536 -0.0609768433205784 1 1
0.456382876574696 0.390154229334635 1 1
0.191631869124172 0.173505499087748 1 1
0.0333247211946043 0.0387199138009829 1 1
0.281699817212054 0.240339688731021 1 1
0.172270944319614 0.141917904610787 1 1
0.118474812634014 0.101000356787684 1 1
0.475993394432628 0.436471508907738 1 1
0.154700226876091 0.132243725901157 1 1
0.176395053021601 0.165417431540961 1 1
0.246776671703444 0.212913906403754 1 1
0.00913070868754151 0.0368980601410476 1 1
0.237595117619213 0.190748449830697 1 1
0.487440647442723 0.452540796328829 1 1
0.243515777089464 0.203365475050207 1 1
0.441439053921901 0.39546663947829 1 1
0.264313685226175 0.25453061159431 1 1
0.342713602580439 0.308766226390227 1 1
0.326542893984703 0.272893122456201 1 1
0.333526193763368 0.316899670912668 1 1
0.0255290137460518 0.023180970064553 1 1
0.377829041156263 0.366234541047784 1 1
0.125630607734251 0.114887647638867 1 1
0.134281947445681 0.13016332427089 1 1
0.262567280536651 0.237944862537365 1 1
-0.128212797030644 -0.123314282697635 1 1
0.305302076239212 0.288111659728612 1 1
-0.0957419634798243 -0.107655107583439 1 1
0.0108962664344484 0.00893093280657246 1 1
0.136590099242376 0.132777775391249 1 1
0.0259631368351448 0.0245773689557405 1 1
0.12469333856288 0.127229506316415 1 1
0.130305844209801 0.106773629134375 1 1
0.307575342620101 0.265157615053362 1 1
0.260926760405156 0.224201888867526 1 1
0.0937264417104304 0.0716020648953172 1 1
0.0773017462617517 0.0659970305784201 1 1
0.221953142951562 0.183693574584196 1 1
-0.0143027092976708 -0.00355966255720572 1 1
-0.316096081565356 -0.318391487526425 0 0
0.184699125017273 0.153206590058457 1 1
0.294889955141083 0.259693064349223 1 1
0.0861429740558079 0.0388236876204547 1 1
-0.0360327006891163 -0.0523780026544571 1 1
0.246231046420602 0.227584264487773 1 1
0.0902045817641676 0.0833138124552101 1 1
0.246413644975804 0.219214177419553 1 1
0.184960888780934 0.175074310138744 1 1
0.155357976055155 0.13313249265967 1 1
0.392386446498213 0.355661064011935 1 1
0.0628827905575737 0.0423445617622476 1 1
0.295427335325638 0.300508948481812 1 1
0.22917511298071 0.230535944142283 1 1
-0.0284150022703742 -0.0224733941124508 1 1
0.578219034014843 0.530616997865773 1 1
0.233937147724076 0.214511051129806 1 1
0.108345830573941 0.11598150624244 1 1
0.0415866884382848 0.0293818367317531 1 1
0.304267675618794 0.268501180901812 1 1
0.103092066634307 0.0985992850177754 1 1
0.183479931487152 0.14948778256247 1 1
0.589310267715122 0.530347628092687 0 1
0.163428541713522 0.159738811396758 1 1
-0.187611097311112 -0.170244657089466 0 0
0.149376967142032 0.132689620787036 1 1
0.028595389682362 0.00860901980463934 1 1
0.147885804765001 0.113123630829586 1 1
0.122866657186318 0.121131868001586 1 1
-0.230133501495819 -0.220232677781057 0 0
0.43918309001401 0.395845449270707 1 1
0.140186600818135 0.133274642963025 1 1
-0.142704017677288 -0.126834201006031 1 1
0.169330038203352 0.187083149863791 1 1
0.319170339325195 0.283842409247706 1 1
0.0909123325240964 0.0734334406723598 1 1
0.281671309434588 0.22927092210825 1 1
0.116211077128673 0.0744461889670661 1 1
0.370980976898028 0.318462368104349 1 1
0.14370193561723 0.195171472238128 1 1
0.463823418241781 0.428926721599667 1 1
0.0892520303580938 0.0846503559013937 1 1
0.314513773180948 0.27052398466658 1 1
0.222332702712288 0.203044155675815 1 1
0.0334961894085962 0.0168660608869111 1 1
0.216557577708783 0.18871216382748 1 1
-0.106868507042047 -0.114170840709011 1 1
-0.302916572931285 -0.270446458999832 0 0
0.096494155387581 0.0849978336569171 1 1
0.0526083526576628 0.074704438924518 1 1
0.0401020407790451 0.0377518053481199 1 1
0.202794509307721 0.186486088507571 1 1
0.189696448688414 0.172679884146825 1 1
0.22372074498143 0.217231639283968 1 1
0.0617434871943647 0.0146356053441304 1 1
0.216152587690592 0.208425238895619 1 1
0.23990787050472 0.241875683693073 1 1
0.0627406505549101 0.0817856881271546 1 1
0.245259824490187 0.249858055637737 1 1
0.294344313074977 0.251376656344183 1 1
0.182030717365373 0.156878074639765 1 1
0.280011151647359 0.25958071113908 1 1
-0.132402428460509 -0.122280248183432 1 1
0.272151221621224 0.252014390215314 1 1
0.0449350422769766 0.0377023964305918 1 1
0.345312553703022 0.326992204371848 1 1
0.1557918666402 0.164582862185168 1 1
0.0914831310009682 0.0803300209290728 1 1
0.21635280715156 0.206327663180866 1 1
0.0147045494405644 0.000627924323745108 1 1
0.114819732273358 0.102770420788572 1 1
-0.000407940652794165 -0.0110046347572687 1 1
0.229249485668412 0.237895564485076 1 1
0.0898524682645171 0.0970300274070733 1 1
0.153920739729454 0.123564159065038 1 1
0.348847467861404 0.326079295950206 1 1
0.156966971066664 0.142018453531246 1 1
0.365154004588885 0.317348983185105 1 1
0.147453831431965 0.125466427096922 1 1
0.157836038310462 0.135298375883181 1 1
0.29653329673354 0.279237468747495 1 1
-0.141807596341086 -0.137527425303032 0 0
0.13119206376787 0.111937388717973 1 1
0.275395531389362 0.248583962690404 1 1
0.122499185356002 0.111336309062341 1 1
0.192902730761811 0.17321226121271 1 1
0.176822026320056 0.175914678275216 1 1
0.0344395583517383 0.034668809943938 1 1
0.559150707163683 0.516165964959438 0 1
0.269659238435886 0.267332493533878 1 1
0.384158461364784 0.350588134748564 1 1
0.177202500739896 0.165648222775706 1 1
-0.06588101702516 -0.0313118216755268 1 1
-0.0729613750524586 -0.0547827217821134 1 1
0.490620306687862 0.438689119947307 1 1
0.022302173002501 0.0208470436638273 1 1
0.500619832553473 0.479457943115613 1 1
0.0620265262800526 0.0683801039436799 1 1
0.458248015440671 0.408795337093539 1 1
0.147597303624301 0.102811189808957 1 1
0.26069878569126 0.236349537800031 1 1
0.0528121632807011 0.0350747668552469 1 1
0.144600374050206 0.144189916937412 1 1
0.426023723755171 0.414837489762916 1 1
0.354511684746963 0.330121797625095 1 1
-0.233300496118095 -0.225092213426705 0 0
-0.0240459432823899 -0.0135469421319358 1 1
0.36923915313934 0.353313549160472 1 1
0.0787268954429354 0.0892767268560747 1 1
0.0567077334019264 0.058647175742269 1 1
0.38390995938722 0.340920955461516 1 1
0.308733529647115 0.262835240382549 1 1
0.343050237905813 0.306406394981809 1 1
0.118189091583831 0.123827014506093 1 1
0.43363800802593 0.375320659953359 1 1
0.264617476655988 0.22677933108229 1 1
0.183819884532034 0.171478328148447 1 1
0.354640567068899 0.308972919185966 1 1
0.306728132435963 0.269475022437491 1 1
0.283345033640914 0.258753448794757 1 1
0.213239223331533 0.167585103345728 1 1
0.0546857714544442 0.0479239059596142 1 1
0.113169593188536 0.0952096862248 1 1
0.171498592535697 0.155597419928846 1 1
0.218091839208127 0.205595438914818 1 1
0.104587057299402 0.0918902794113625 1 1
0.192146376869015 0.170605033257965 1 1
0.239996316295074 0.211380178978148 1 1
0.118719265824077 0.122109205932329 1 1
0.140383884830802 0.14291054347422 1 1
0.457370922679805 0.411780796837376 1 1
0.00715424123779338 0.0117428596675519 1 1
-0.25097631850258 -0.232403359055392 0 0
-0.0829200055055083 -0.0903044640475913 1 1
0.24528239902701 0.253765163901945 1 1
0.22147670664493 0.194811587301567 1 1
0.299469529833227 0.297363535409074 1 1
-0.0129550464858212 -0.0218719594501279 1 1
0.170905478494783 0.143450390467744 1 1
0.000509388604091096 -0.000269164472573073 1 1
-0.020152862010916 0.00679721104008827 1 1
0.0725927434023659 0.0673042307469349 1 1
0.197354819242352 0.16509398807112 1 1
0.26355639034594 0.240291554668868 1 1
0.318213000483511 0.257390053976849 1 1
0.43440024585504 0.41927175256424 1 1
-0.0251305818265136 -0.0106174112004846 1 1
0.409491634612732 0.351045518433784 1 1
0.0635478108626751 0.048162640000077 1 1
0.261309106996308 0.233508334365648 1 1
0.309277340255578 0.299093157937177 1 1
0.194570317148212 0.19337524704129 1 1
0.187793137843109 0.16476865015826 1 1
0.180801923541124 0.157448979009448 1 1
0.150942684950508 0.159809432930501 1 1
0.190075584676456 0.164885847458268 1 1
0.103572950030217 0.0970867754286154 1 1
0.175255793822228 0.157203329629894 1 1
0.0571270789311231 0.0646496254766688 1 1
0.216865806223951 0.198334407737992 1 1
-0.13916573548383 -0.120633570482636 0 1
0.0658819295286091 0.0565393732965676 1 1
0.0595092258160201 0.0573290992060079 1 1
0.110359273416379 0.141012388563024 1 1
0.236995979618433 0.226417776519522 1 1
0.225739169653989 0.205400317363708 1 1
0.345663451116827 0.316833789685173 1 1
0.129815493024173 0.116235124975705 1 1
0.107210296996078 0.0531768480066027 1 1
0.104253376664835 0.114055691296927 1 1
0.241092743093287 0.217085935716591 1 1
0.378893579018363 0.356537200097406 1 1
0.0198074246004962 0.0208858541421301 1 1
0.155426403985688 0.145611424831178 1 1
0.459292129306583 0.402302948384004 1 1
0.360553022762471 0.31454156474803 1 1
0.415906483794999 0.392217010173516 1 1
0.105865695764775 0.125111856232652 1 1
0.220207623263511 0.211831392606594 1 1
0.363113713889771 0.348781989172576 1 1
0.293274375609855 0.284944547372594 1 1
0.340485874892993 0.312737169396463 1 1
0.109207522398113 0.0927268839139152 1 1
0.317880299685725 0.302624796247419 1 1
0.106662228309161 0.0885738914480315 1 1
0.335518902811987 0.301801366602711 1 1
0.316864748204548 0.291508525283113 1 1
0.27917723297544 0.239616959344718 1 1
0.270012577364323 0.238215030459017 1 1
-0.218492752787425 -0.189107306425599 0 0
0.205917946368389 0.190030585534265 1 1
0.10598677308975 0.0887176492495445 1 1
0.108147709289113 0.104274873796195 1 1
0.557255803436711 0.517544610871944 1 1
0.339180978922062 0.264497897581564 1 1
0.324425972899101 0.312580345172154 1 1
0.439956468767369 0.404355731587188 1 1
0.115314528279647 0.108498486972007 1 1
0.134777090675794 0.123732030194741 1 1
0.210235791830942 0.168078606200788 1 1
0.0863125882231953 0.0809270899772219 1 1
0.127609456087899 0.110057268183445 1 1
0.107594205521422 0.0970786044052537 1 1
0.146071386920603 0.116365136259892 1 1
0.0862533097691072 0.0697875543516971 1 1
0.211132006486839 0.194091291694357 1 1
0.23407210443169 0.207018116584962 1 1
0.21479408250033 0.166852850307418 1 1
0.189466693476699 0.150831508582587 1 1
0.0371822673077655 0.028155004669204 1 1
0.137218128824155 0.146978707804834 1 1
0.196485411076663 0.183718419667035 1 1
0.388766262377474 0.367373106622795 1 1
0.364984123338972 0.339951658966225 1 1
0.00446372734624929 -0.00622325281799236 1 1
0.355468736861225 0.316254618020867 1 1
-0.183039766674875 -0.144982862541023 1 1
0.175562178775452 0.164359121292664 1 1
-0.131656387924808 -0.122361855412597 1 1
0.103933116507041 0.0908873336637096 1 1
0.250278692997019 0.226436820468059 1 1
0.0686361302405723 0.0634406665780855 1 1
0.554943023514871 0.500002384215712 0 1
0.17539797093838 0.166009311221682 1 1
0.4588842227356 0.419424034727108 1 1
-0.027545781532535 -0.0113661213603157 1 1
0.143275369356941 0.135985731838293 1 1
0.234465090376133 0.235238857039871 1 1
0.0258643391738762 0.0214145303866501 1 1
0.356355497769287 0.313130890508062 1 1
-0.0367589097526567 -0.0581314846524436 1 1
0.128572678752185 0.116465140677651 1 1
0.051561829327815 0.0568900172094218 1 1
0.243776006853246 0.238389424385479 1 1
0.244240777186631 0.224800857282885 1 1
0.391339512200848 0.336463731373593 1 1
-0.11706648370775 -0.128917743244731 1 1
0.2521347132651 0.226060432242159 1 1
0.28170804370342 0.245109030488187 1 1
0.151776096750659 0.122179846621142 1 1
0.36888101215327 0.346068729499265 1 1
0.617530296232296 0.555499638088019 0 0
0.0526652748996593 0.0563977983727824 1 1
0.154596149686266 0.158076350801826 1 1
0.0555706082255932 0.0480459534445437 1 1
0.226229328626335 0.209514378461683 1 1
0.201505544557771 0.181218922911896 1 1
-0.0101035084910223 -0.00978021621283448 1 1
0.29113858703305 0.288104613189483 1 1
0.133757243317592 0.102062603377072 1 1
0.251679803196755 0.217388418314211 1 1
0.146196557296626 0.117178525609367 1 1
0.396934732247127 0.342624233250778 1 1
0.303002641619317 0.266477319856809 1 1
0.177649733674813 0.152304980241219 1 1
0.239129701158782 0.225690239154567 1 1
-0.237143698708034 -0.219673278310116 0 0
0.142181851386383 0.115235558101439 1 1
0.350586886624731 0.304048400397977 1 1
0.160202138094233 0.159255383874922 1 1
-0.145671360439965 -0.136836570054174 0 0
0.286416699545831 0.264765040729152 1 1
0.190351013371937 0.175100327516526 1 1
-0.00244027548334256 0.0247932548260287 1 1
0.297177280523751 0.258784275778753 1 1
0.15514041382324 0.15129804876963 1 1
0.324810577357027 0.296865972299404 1 1
0.100965278262694 0.081716129513112 1 1
0.323620526758236 0.289405146039626 1 1
0.224416259832747 0.224278925110164 1 1
0.252584520470879 0.244641118429063 1 1
0.329589390979405 0.304069500716509 1 1
0.0721424977796302 0.0678598550194725 1 1
0.301114326928523 0.275799156058998 1 1
0.279301776651985 0.261005080373179 1 1
0.178795523063217 0.16632082010278 1 1
0.237610718416559 0.215438003407636 1 1
0.389566175269185 0.339818319707546 1 1
0.101984995638094 0.125029169685945 1 1
0.0481264000712211 0.047069008100547 1 1
0.378043741621789 0.329550325060958 1 1
0.150568378747016 0.126380679581726 1 1
0.41239949752313 0.392966337791239 1 1
0.237464556441706 0.237355970907195 1 1
0.102952153752382 0.0853794284295935 1 1
0.0841673422196002 0.110916945245393 1 1
0.34860230883726 0.336695555954114 1 1
0.0325547460754519 0.0203202817646931 1 1
0.307165789800657 0.282110846562227 1 1
0.0501488144834488 0.0632044338336226 1 1
0.228373602104651 0.211109442476266 1 1
-0.0293993708312526 -0.0341666099984451 1 1
-0.124422382276429 -0.111754445605712 1 1
0.0534818059895296 0.0382205176760367 1 1
-0.0939158504400979 -0.0713868180734485 1 1
0.249902252042205 0.239401999740859 1 1
0.287684751622657 0.248674465754644 1 1
0.0633512573749558 0.0709369602386799 1 1
-0.00907683222283612 -0.0201869215621328 1 1
0.335616441858718 0.304822073474133 1 1
0.288901181036196 0.226539753016046 1 1
0.3850677416363 0.355774874681897 1 1
0.0993107997706736 0.0782475362142635 1 1
0.178612542972582 0.161579516385025 1 1
0.0868979488913554 0.0595391446875807 1 1
0.483997011288477 0.433371132248272 1 1
0.190778491987516 0.170014385666893 1 1
0.2676111650635 0.24990852817734 1 1
0.11839281723177 0.100795404656199 1 1
0.0332710206235863 0.0347343737742795 1 1
0.185802217257876 0.163320423370413 1 1
-0.0722166640949399 -0.0608840049954189 1 1
-0.0337918830868101 -0.0253850030849908 1 1
0.383830909539836 0.356862387555491 1 1
0.0278866224579019 0.0341857075608495 1 1
0.00249343217171691 0.0114057925336759 1 1
0.347870949068096 0.317561815381474 1 1
0.371540863613655 0.313724212173781 1 1
0.257908245230346 0.231528198759039 1 1
-0.0042974932377971 0.0056282456826103 1 1
-0.0912065192491401 -0.0671120046440695 1 1
0.163965700183545 0.150221421039269 1 1
-0.155519814788489 -0.127054277228778 0 1
0.0469597191218244 0.0474563034061851 1 1
0.0623761453339516 0.067336047547967 1 1
0.398796439651194 0.367475225962813 1 1
0.125942885764555 0.0966557780053177 1 1
0.100618977987228 0.099207161235217 1 1
0.336570789090886 0.315980326272968 1 1
0.459722994021332 0.36411837989847 1 1
0.345090594579315 0.334528670427341 1 1
0.201511993226091 0.181588583692229 1 1
0.423995294173744 0.379713989347826 1 1
0.0586326172201387 0.0529581530068399 1 1
0.250202217000427 0.211008131030609 1 1
0.185634964002203 0.155457773347357 1 1
0.58784576121224 0.553593217878088 1 1
0.229736523940517 0.205557267455039 1 1
0.135551899906544 0.119990291722207 1 1
0.160840748947809 0.139907657298738 1 1
0.172089355055143 0.153627081090319 1 1
-0.0303679427208706 -0.0367130801062728 1 1
0.436026698114405 0.387654130724353 1 1
0.17179784712343 0.158751099082293 1 1
0.0301666321158014 0.0314422356450195 1 1
0.251064402075108 0.237914708080467 1 1
0.139533898361759 0.126189798764164 1 1
-0.0617165627011258 -0.0467901012311477 1 1
0.164703465277862 0.16779150550962 1 1
0.0863746340317744 0.0761074920979744 1 1
0.288700949689633 0.254535194758688 1 1
-0.116295937189191 -0.0908981893680967 1 1
-0.00996826599747139 -0.0374788401044097 1 1
-0.0970304440015784 -0.0931077446682178 1 1
-0.0105197333963478 -0.00708462167987933 1 1
0.0707311753180225 0.0735712573178531 1 1
0.119169126878076 0.0976515079930487 1 1
0.349645222629626 0.315414432239458 1 1
0.336632679716078 0.325436518392689 1 1
0.0720355348253657 0.0593407384117762 1 1
0.0966891715790852 0.0925431142106866 1 1
0.230234547270196 0.19643840046512 1 1
0.133465935619036 0.125333906266472 1 1
0.33598035281215 0.303401239860967 1 1
0.114923658757319 0.103873600880249 1 1
0.184982169796496 0.156698920226425 1 1
0.32763966438889 0.328487407163068 1 1
0.0116243233730216 0.0230089751735771 1 1
0.0909718066336218 0.0867652745898696 1 1
0.0160006515778725 0.0248383437414294 1 1
0.33327415708383 0.284038879660002 1 1
0.215714489391302 0.194070271081788 1 1
0.42429276573686 0.391839282878683 1 1
0.359833393462702 0.296844051292819 1 1
0.640096502370947 0.606357607938161 0 0
0.156150437237873 0.132955086066507 1 1
-0.00475919089338031 -0.0043793792439315 1 1
0.222984529805274 0.197129568054428 1 1
0.481229592720823 0.44733546489463 1 1
0.241280908869219 0.21609769079378 1 1
0.00448550680381907 0.00132085316351482 1 1
0.115091947987479 0.106961584676521 1 1
0.268717107456601 0.261192606912185 1 1
0.311550977470207 0.272012808072286 1 1
0.372697006918041 0.342140275233852 1 1
0.340931515253791 0.287607615407538 1 1
0.366595447869068 0.350767757375196 1 1
0.313369291379374 0.294083856568348 1 1
0.343549344259242 0.288397209156662 1 1
0.0929876339215106 0.077440968898979 1 1
0.119189914679979 0.092203880250989 1 1
0.17731185315793 0.14424689774828 1 1
-0.289774108780461 -0.245709079160604 0 0
0.105213004368061 0.102512827207454 1 1
-0.157785077473586 -0.13749848282631 1 1
0.25656055526658 0.23736438259341 1 1
0.0565952520705842 0.0477343977700809 1 1
0.353639266294421 0.32558476097651 1 1
-0.142379392713218 -0.119104496010065 0 1
0.048627998920126 0.0223443193356891 1 1
0.287723106588718 0.256076348822045 1 1
0.12061304821918 0.104353742468039 1 1
0.0306503494592156 0.010473451650786 1 1
0.0939417574084193 0.0882904079355741 1 1
0.194612984759248 0.193770412381075 1 1
0.167434687456518 0.18399269411246 1 1
0.0544833178345706 0.0307254574051124 1 1
-0.156560922288819 -0.159076766375875 1 0
-0.0748116523122182 -0.044152014695382 1 1
0.350835362379819 0.323624775245403 1 1
0.461908724727314 0.387877418163676 1 1
0.342010966894725 0.308846855452405 1 1
0.100885782824331 0.0823406352738899 1 1
0.314966857791191 0.280931871030103 1 1
0.297117284490184 0.237359603810869 1 1
0.341335208700244 0.329792138024333 1 1
0.0925062136502885 0.10142784819675 1 1
0.0171239192885213 0.0271904642571345 1 1
0.322612830789866 0.299945361668101 1 1
0.182729574452946 0.159194323168547 1 1
-0.0297425962052685 -0.033245881177136 1 1
0.000987553954848917 -0.000972039128944221 1 1
0.460807203372562 0.436726926790252 1 1
-0.283195041360536 -0.242059131261156 0 0
0.0911625031280032 0.0648946232035537 1 1
0.199682519321853 0.187220952489926 1 1
0.300688130159968 0.282467865869751 1 1
0.336153320527644 0.289904539258168 1 1
0.0686675543842389 0.0629057604593209 1 1
0.00326669991877818 0.00622104224635157 1 1
0.219470562165265 0.173779787992379 1 1
0.196016329725863 0.172236838005102 1 1
0.201072954991527 0.174355150579694 1 1
0.0665488901210035 0.0628616041177906 1 1
0.194886210629155 0.152287342347205 1 1
-0.0281936771055176 -0.0138826804079266 1 1
0.260069107886875 0.196449197264705 1 1
0.250736856053385 0.230508250598038 1 1
0.039666529815671 0.0295465400330732 1 1
0.202013655775951 0.172326056370902 1 1
0.148549273347947 0.144338681475417 1 1
0.0628017505971804 0.0576180188690551 1 1
0.424277095111403 0.387239470297374 1 1
0.268215722472325 0.243409791483417 1 1
0.0822500287374576 0.0968146219470691 1 1
0.138892918864922 0.114979775167782 1 1
0.376745354854607 0.356642013288789 1 1
-0.15039602976796 -0.138005839251851 0 0
-0.356928848328107 -0.325194651809516 0 0
0.420921710113077 0.364969238780656 1 1
0.485293357874897 0.450174792024389 1 1
0.334490219868512 0.300270156092691 1 1
0.287527391838868 0.247013288725631 1 1
0.0355963331635433 0.0206697138523893 1 1
0.376052092220986 0.353712277550944 1 1
0.268351919345925 0.250589673914168 1 1
0.243763799253788 0.22249986225548 1 1
0.137221286972457 0.121028751123979 1 1
0.300237293231801 0.285957898122069 1 1
0.264141010190879 0.258103217418735 1 1
0.0559755254521032 0.0576240169875563 1 1
0.152598071243734 0.139007592182747 1 1
0.375759423450121 0.318754202226395 1 1
0.314963595577889 0.272531267011585 1 1
0.38619306285766 0.346040565766162 1 1
0.158930657136949 0.166249026119137 1 1
-0.0487156293196423 -0.0391977226029238 1 1
0.148271331548636 0.132689151272451 1 1
0.257537535573746 0.243527460089439 1 1
0.507978162155073 0.470546699782994 1 1
-0.0205901526460644 -0.034208425576177 1 1
0.110440948192609 0.122669674248051 1 1
0.364524547061404 0.318333433330156 1 1
0.0944660617887483 0.0720371842180573 1 1
0.281063846368788 0.240447636879006 1 1
0.240826345198039 0.22895708619179 1 1
0.0529088560837858 0.0423753002305205 1 1
0.647941156613762 0.564095127875203 0 0
0.587464573894722 0.507268109513728 1 1
0.279059037423022 0.259494143414911 1 1
0.25378824870405 0.245191699682675 1 1
0.296270732788907 0.279586259080511 1 1
0.345351796458888 0.313176164745689 1 1
0.143787899635264 0.158812981326491 1 1
0.448799853419549 0.415151605822102 1 1
0.161381399689035 0.147383545728052 1 1
0.323998327558837 0.279116481278255 1 1
0.497344453333712 0.448206508624345 1 1
0.147291614241961 0.137426340204994 1 1
0.0557027395275334 0.0383388778019123 1 1
0.255743257454408 0.242642870969234 1 1
0.576191686056327 0.52642820838736 0 1
0.35839264954204 0.311394523595758 1 1
0.176826034994267 0.164622297161996 1 1
0.0875514873013397 0.0669045234618114 1 1
0.36612842115477 0.334923675623264 1 1
0.125915532015722 0.131519971119884 1 1
0.155454697142241 0.164676112903513 1 1
0.217423199770212 0.191681370638634 1 1
0.236209324588675 0.230606787184655 1 1
0.526107845670677 0.476557282285649 1 1
0.152704281607855 0.133538040274254 1 1
0.238882603571043 0.229526468591651 1 1
0.0439261701738156 0.0271205496739316 1 1
-0.195844027444439 -0.17754830303681 0 0
-0.126522902519991 -0.121091395865641 1 0
0.0570323897465896 0.0652271887284939 1 1
0.24271943125993 0.225642902971044 1 1
0.449064347655412 0.428806041219034 1 1
0.414231887399968 0.383594017408373 1 1
-0.132361205194941 -0.116224491244284 0 1
-0.271377605097347 -0.246710051868655 0 0
0.105630540362665 0.0883181542635378 1 1
0.305636655031053 0.300511693768281 1 1
0.278003674071819 0.25647678627957 1 1
0.00686259692006395 -0.00428220829738402 1 1
0.160563706829272 0.130255863909542 1 1
0.0870616739834706 0.0583677525798662 1 1
0.0736990065782896 0.0626428553220651 1 1
0.175859986870479 0.155318383471951 1 1
0.187898242313555 0.149936957257964 1 1
-0.0203919483696682 -0.0183333415654063 1 1
0.44745284112558 0.395907418641011 1 1
0.0988608243325035 0.0893945417615799 1 1
0.35348276384005 0.355561270601296 1 1
0.219073848488411 0.18665405828254 1 1
0.227858797141506 0.185670620759273 1 1
0.335149956561893 0.300932895877365 1 1
0.257994575544402 0.22034510377488 1 1
0.164736969969724 0.151486772521146 1 1
0.309042528467393 0.297447202205331 1 1
0.0044990187089664 0.000125453206501015 1 1
0.081927309276001 0.0919781434539376 1 1
0.216460895725534 0.194776766666745 1 1
0.0815937865879914 0.0853223950797614 1 1
0.202169607660287 0.202327533942761 1 1
0.278437141857861 0.244055911188268 1 1
0.179847089851106 0.170472332756612 1 1
0.271281516796084 0.261693928820064 1 1
0.227814289999129 0.210184192311719 1 1
0.0447173910405552 0.0456742418858372 1 1
0.345652676859038 0.313314126068297 1 1
0.342328185277419 0.312566869211029 1 1
0.151514669927582 0.122635464361769 1 1
0.209279093259115 0.192408770816068 1 1
0.146734308795799 0.141709104164183 1 1
0.165735797625581 0.159128191732122 1 1
-0.0797194412047031 -0.0688561758799162 1 1
0.27490791746861 0.253921323023183 1 1
0.234972156106771 0.211889171883423 1 1
0.237691674318846 0.208815796812772 1 1
0.510535194932323 0.457818604460545 1 1
0.120269801034382 0.110516231721748 1 1
0.0781902753372828 0.0851808473522507 1 1
0.188435025180431 0.169275601903093 1 1
0.376810779755149 0.344657731222655 1 1
0.23867487542657 0.220405305898505 1 1
0.182729799145319 0.188664956071205 1 1
0.204209437287195 0.169509288369631 1 1
-0.152616458793761 -0.132886900325303 0 0
-0.000682826295653895 -0.0300806123089012 1 1
0.403795715865357 0.355763531597934 1 1
0.299593748377944 0.27545563530322 1 1
0.153325283938281 0.14480883425286 1 1
0.071764262819121 0.0494610786577899 1 1
0.40009721268169 0.362691516581555 1 1
0.0494554565415215 0.0203044699867282 1 1
-0.018682598159829 -0.0222732223392579 1 1
0.265241477521447 0.216984980831507 1 1
0.399604453186202 0.373517077702954 1 1
0.456379654218499 0.390982684656529 1 1
-0.0967406413065746 -0.098392921751053 1 1
0.0868590429043409 0.0876306553239705 1 1
0.378017348008446 0.349912635798865 1 1
0.10714718454794 0.0952626570111117 1 1
0.428463935025103 0.362639109948576 1 1
0.0729910986916621 0.0534199069487482 1 1
0.147206979330815 0.157518502792909 1 1
0.210975262964277 0.168886255879068 1 1
0.368519739038014 0.34840672914371 1 1
0.401530556642699 0.356938309807206 1 1
0.179714893265555 0.123929308857669 1 1
-0.0736521389319326 -0.0370666275978955 1 1
-0.116705635752776 -0.0965127284986122 1 1
0.121981095851533 0.0988129683080544 1 1
0.195764937824314 0.181883967425633 1 1
0.0417401770500545 0.0491698518383893 1 1
-0.0179234688429515 0.00665663360202846 1 1
-0.0762885126167812 -0.0690138579794343 1 1
0.332736766235248 0.336706198262548 1 1
0.446385022541882 0.400536866397225 1 1
0.403647573182683 0.365384814968183 1 1
0.105820940376098 0.0831940380891726 1 1
0.285179293927509 0.241136352242139 1 1
0.00438076201714312 0.00757250902575687 1 1
0.450768185734045 0.399872009174871 1 1
-0.0678170979354445 -0.0610457059016346 1 1
0.168320184574904 0.166612830557181 1 1
-0.0283505677242269 -0.0258007246461421 1 1
0.751911745340858 0.68772229142813 0 0
-0.00848985209900164 0.00614332109473105 1 1
0.202106149649541 0.144916750854235 1 1
0.285808810430042 0.249970167807486 1 1
0.333235753938153 0.293384410503573 1 1
0.227681913091602 0.198906590884066 1 1
0.357430745084652 0.310646831153158 1 1
0.155111475718865 0.144951863291136 1 1
0.285460635497961 0.261262816150685 1 1
0.456332981189062 0.42422630549597 1 1
0.289886655743258 0.263122136696941 1 1
0.147397636978653 0.145305725787556 1 1
0.270984694919275 0.27031586730859 1 1
0.295539495803146 0.281461124705044 1 1
0.642920395506487 0.578251069721005 1 1
0.470139360930546 0.410895457652927 1 1
0.0200379214850585 0.033092667010181 1 1
0.303382580084778 0.270138644987383 1 1
0.151580951651639 0.162703598951856 1 1
0.4589808972447 0.410785855359809 1 1
0.108305139866077 0.106126533431245 1 1
0.173240065293031 0.167468074328893 1 1
0.106099761442439 0.0870329439628785 1 1
0.159768393083917 0.162140241769861 1 1
-0.118280051317303 -0.0922044070381651 1 1
0.262381764349161 0.237528885979075 1 1
0.177033665994538 0.150392123576194 1 1
0.264908901741341 0.238122258104623 1 1
0.0275686130554964 0.0245765163246614 1 1
0.217536688204035 0.219801411225892 1 1
0.00912450004821987 0.0103512166205869 1 1
0.118859818011474 0.103599990487746 1 1
0.0146456164680212 0.0254542334005943 1 1
-0.0582126523247251 -0.0423502774628896 1 1
0.57345033603601 0.49878744384035 1 1
0.181238922614294 0.175951554170004 1 1
0.0596750249438448 0.059368884815537 1 1
0.0524663960496446 0.0336953169601909 1 1
-0.00014322653084841 0.00464390432500139 1 1
0.435608681581823 0.406690103314038 1 1
0.235717342185884 0.20357654486128 1 1
0.619146639537665 0.576860971794248 0 0
0.266173498391339 0.250689874886297 1 1
0.534138642170648 0.48200542142273 0 1
-0.0558292171030441 -0.0301341511747561 1 1
-0.169205598182972 -0.168797931063794 0 0
0.026252757500033 0.0115300826994995 1 1
0.0807650680264483 0.0672655912259471 1 1
-0.0219671500629782 -0.0180746877611972 1 1
0.198048774470353 0.181391638391783 1 1
0.0751298547740882 0.0835223314655289 1 1
0.0758811967138216 0.073982307906278 1 1
0.1527945400068 0.124659533878402 1 1
-0.101573628969094 -0.0818712243366901 1 1
0.180555513644314 0.165059011288617 1 1
0.182465585978319 0.188426009754493 1 1
0.152942443867096 0.158310137393815 1 1
0.472104807948102 0.413550179264303 1 1
0.205551095257875 0.180625870294647 1 1
-0.0991673980319622 -0.0913793596569551 1 1
-0.121208765871134 -0.0920318349839805 1 1
-0.084863395345713 -0.068606616020965 1 1
0.311756286508806 0.278878044811712 1 1
0.369398509522062 0.34244423712588 1 1
0.278776527562474 0.274027843189385 1 1
0.309700125548716 0.299362576875866 1 1
0.310186956397456 0.265146574012716 1 1
0.226094069821824 0.194080752734556 1 1
0.0729372583968813 0.0821230202903826 1 1
0.109990182403181 0.12493501189252 1 1
0.201138550648128 0.165532282412198 1 1
0.255110798725926 0.224352228760959 1 1
0.0715430411654897 0.0737621404665426 1 1
0.294149977658392 0.272927312059067 1 1
0.447918187254022 0.392365788090855 1 1
0.179949286660442 0.182962163334284 1 1
0.220360717093852 0.18580566522759 1 1
0.187758481123671 0.182581654936256 1 1
0.450809438325737 0.4118931354344 1 1
0.220559084197474 0.182879132440068 1 1
0.0725482061585592 0.0603325907699359 1 1
0.0389253083737608 0.0308730410470351 1 1
0.157600585317037 0.151955881758374 1 1
0.197206769245932 0.208653363862839 1 1
0.0327986248144898 0.0329347265771393 1 1
0.0798630583409305 0.0916255799963347 1 1
0.22983004867144 0.204023826954179 1 1
0.163014252420342 0.142400755704503 1 1
0.277264547593169 0.243525106929136 1 1
0.0945207593778213 0.0938052256839443 1 1
0.153606293564914 0.103341849210366 1 1
0.0466815397193801 0.0429430278538856 1 1
0.0447704468256395 0.052026714873355 1 1
0.305062979056369 0.272794167209186 1 1
0.400046861428257 0.370646529727141 1 1
0.253311080822754 0.24992435234126 1 1
-0.0648488474493932 -0.0364255810538153 1 1
-0.237178525158523 -0.224149712379241 0 0
0.306773309599639 0.271387785488828 1 1
0.109390502275274 0.101878238396885 1 1
0.203302796858901 0.19589801196428 1 1
0.541497109360151 0.472202005463202 1 1
0.4768854129507 0.433539004912075 1 1
0.0914531145243554 0.0724667499242734 1 1
0.111438611169659 0.106942825854693 1 1
0.152618729004085 0.138682597404083 1 1
-0.180482961241866 -0.163362468276495 1 0
0.238912344799401 0.214122883829796 1 1
0.0961276742312753 0.0927679348099691 1 1
-0.0133293206447912 -0.0276736609564359 1 1
0.0116805695359646 0.00608763926172474 1 1
0.026933062233718 0.0409683526428965 1 1
0.377545833095104 0.347091311882685 1 1
0.106056107849453 0.0846596373780771 1 1
0.275008329125974 0.257215662384901 1 1
0.0832468485358759 0.0885498851020498 1 1
0.0336707326897324 0.0267301164567022 1 1
0.207472532590157 0.203576744719181 1 1
0.135232335964018 0.141257429392422 1 1
-0.101302926908205 -0.0966041141396282 1 1
0.0494486559540608 0.0613399363682847 1 1
0.22548501111832 0.213509668369778 1 1
0.364024933674257 0.332084929999365 1 1
0.170377342139878 0.160356699065414 1 1
0.247320818205393 0.228196823389508 1 1
0.0125041835130477 0.0471634371677281 1 1
0.324802347198921 0.305542013909653 1 1
0.126044229014388 0.112506020402364 1 1
0.203838222098138 0.191199774318375 1 1
0.319518561947026 0.271424776105967 1 1
0.18099655840063 0.18777355858179 1 1
0.156362316507753 0.140779805484618 1 1
0.385208323646876 0.300331939707801 1 1
0.0953612529463884 0.09219690280564 1 1
0.237579873933167 0.198000143237396 1 1
0.0315286176409718 0.0343389414900062 1 1
0.0357129516974751 0.0258219542178119 1 1
0.270212851064605 0.236709104661516 1 1
0.0322730516631539 0.0470929127755527 1 1
0.478463827864773 0.450917881562571 1 1
0.0899327333726839 0.0709912302158939 1 1
0.308605374575983 0.293292594354668 1 1
-0.176007878185916 -0.171661232993285 0 0
0.141143833644117 0.115787017551128 1 1
0.0548809367780174 0.0362655420309845 1 1
0.178751226184315 0.16408204549627 1 1
0.389417148130819 0.356237554026587 1 1
0.0741230310131111 0.0636686887425004 1 1
-0.0592745604926675 -0.0379329761599836 1 1
0.0537501626094961 0.0466412485806594 1 1
0.206327552450657 0.186466525139086 1 1
0.232698532821729 0.211380835935146 1 1
0.344111309016909 0.313596052407236 1 1
0.424596181374608 0.380027184211787 1 1
0.193837498704943 0.164084849561866 1 1
0.345580933200619 0.31008825789027 1 1
0.03938357802745 0.0370471481889309 1 1
0.039375617763643 0.0437671121072087 1 1
0.195824176658555 0.161461092678229 1 1
0.182614000516609 0.192401656137084 1 1
0.211884310312745 0.211678176525173 1 1
0.294906995864372 0.256764075209769 1 1
0.317845109992007 0.298595266216246 1 1
0.0303992089392656 0.0543684330315858 1 1
0.183315586832504 0.178255172363713 1 1
-0.100938176352802 -0.0957491889484974 1 1
0.194146999036025 0.169563985649812 1 1
0.232868184695321 0.197878579113894 1 1
0.261351359708023 0.24104106189264 1 1
0.623417570474836 0.547250035025062 0 0
-0.18694991744958 -0.174336993480027 1 0
0.104877202720672 0.115519408275325 1 1
0.0538315614832336 0.0355705843118638 1 1
0.219288801505437 0.209177888847624 1 1
0.35379602791172 0.31559885634626 1 1
0.0536422684968678 0.0578319681243186 1 1
0.161539259310112 0.155559190748326 1 1
0.378547291381228 0.298227089861453 1 1
0.635984525125753 0.59969790885081 0 0
0.543546209164194 0.492942248535465 1 1
0.00999222071817355 0.00536573872185602 1 1
-0.0148050011342001 -0.0107911849962024 1 1
0.277899885887167 0.29093795096204 1 1
0.250002844973511 0.223499452480822 1 1
0.34097012789188 0.283575597259909 1 1
-0.0318189018501895 -0.0211110738564883 1 1
0.277132647381374 0.278304152917615 1 1
0.304743719715542 0.273233379129173 1 1
0.231717278385483 0.211340501823388 1 1
0.220265668588895 0.197671085204666 1 1
0.264469525619775 0.242854564560819 1 1
0.337965757137511 0.301893762749429 1 1
0.00578400929229042 -0.00547513191603882 1 1
0.0880581038291298 0.0752916678322484 1 1
0.402541641935713 0.351081690287715 1 1
-0.288601779492518 -0.265110406233165 0 0
0.174747242798808 0.149058854267698 1 1
0.0603759089410948 0.0634038051616384 1 1
0.11607737684186 0.0985350355700595 1 1
0.294769170041336 0.267170122094829 1 1
0.221551648125392 0.188248081224968 1 1
0.505905097231902 0.448058385763239 1 1
0.091625525953272 0.104450701279111 1 1
0.292567868136452 0.270285988199196 1 1
0.180993517536249 0.170131165504629 1 1
-0.00715557825713718 -0.010170527076521 1 1
0.17227319975125 0.158840629168533 1 1
0.183979343272848 0.166981153811592 1 1
0.0468086554705162 0.0466708201507012 1 1
0.295251658386079 0.25217290191005 1 1
0.176393835607835 0.171597892370875 1 1
0.365073957652794 0.334815518906289 1 1
0.269988670260574 0.24292946621865 1 1
-0.0455600620646696 -0.044604275908324 1 1
0.224314871448694 0.202836765287252 1 1
0.0399878323079951 0.0464171884284834 1 1
0.279679927914251 0.287950431979831 1 1
-0.00181526307230574 -0.0082125713930303 1 1
0.161946981437536 0.150396174504662 1 1
0.239463707660292 0.216868731048316 1 1
0.284756731785323 0.259720250955634 1 1
-0.0554025952755001 -0.0842893245367896 1 1
0.32962960651759 0.32368851493286 1 1
0.132824977521852 0.11860185412011 1 1
0.0979159217694439 0.0931793745367822 1 1
0.0685368712673533 0.061246680557223 1 1
0.341710699115195 0.314831358023111 1 1
0.496656771923102 0.436105916452035 1 1
0.288668303083108 0.247948410881774 1 1
0.307532910616793 0.28899660818505 1 1
0.250462520141555 0.210074018893085 1 1
0.218717297556644 0.18282811035768 1 1
0.352320536586387 0.313572533876117 1 1
0.237506901221693 0.204333092020158 1 1
0.097026325338559 0.0948020478693429 1 1
0.30976662371544 0.278036834300085 1 1
0.205213834853696 0.162477792029435 1 1
0.0666183966019083 0.0828942914134899 1 1
0.0939002062796654 0.0811210891655251 1 1
0.283005829326419 0.249728101314275 1 1
0.265585883621401 0.256265259874907 1 1
0.0601828362757025 0.0417499771999724 1 1
0.431991566768819 0.414719341991652 1 1
-0.106575247771882 -0.0864742571267553 1 1
0.242123497122928 0.192972008181669 1 1
0.280539089358571 0.245947914432907 1 1
0.116388925055828 0.11892967062101 1 1
0.27955579321619 0.254350688496332 1 1
0.393174232603984 0.365455244999 1 1
0.393319350203006 0.354999204942185 1 1
0.22512399502946 0.21237211590795 1 1
0.086721421782704 0.105908235644654 1 1
-0.189773712216093 -0.166224655886971 0 0
0.594270696111953 0.51483071501613 0 1
0.215509009839981 0.215493273088193 1 1
0.626916531979214 0.560198624944531 1 1
0.10965357342404 0.109167709427947 1 1
0.113480366274169 0.103325500067192 1 1
0.290697697135637 0.274492201444882 1 1
0.301192624183294 0.276239219246501 1 1
0.214371612881372 0.188806889150147 1 1
0.143412583141497 0.155897674638698 1 1
0.231310902525824 0.193688025984144 1 1
-0.070701105963309 -0.0716682953785072 1 1
0.0910856331392681 0.0709205638165874 1 1
0.425773959115973 0.377085059948088 1 1
0.0427090787912739 0.0419549086698434 1 1
0.330815966300282 0.295210001544293 1 1
0.128676197217685 0.0969964124095298 1 1
0.357781856125938 0.315766433932125 1 1
0.202374004729919 0.185356272649206 1 1
0.1062986418912 0.0624981692980984 1 1
0.224415849693955 0.21209901464343 1 1
0.29145536576579 0.275927798934635 1 1
0.0979590895948153 0.0651514579387636 1 1
0.194578225551666 0.178291687947614 1 1
0.102450825407648 0.0937269385534108 1 1
0.0169612325427666 0.0171572099142069 1 1
0.459967149445545 0.408043689277589 1 1
-0.0106949073265256 -0.00885187048931313 1 1
0.0403508259094899 0.0340312361593765 1 1
0.386382365316416 0.387500652388126 1 1
0.428984711240571 0.396318486196355 1 1
0.370269881091262 0.335696269033249 1 1
0.0590110901082408 0.0303234982711634 1 1
0.294872376420231 0.260935666153807 1 1
0.131105217908588 0.115951203332645 1 1
0.149110295838867 0.177144246260216 1 1
0.265266413315475 0.253636912905926 1 1
0.159269259904125 0.133847734528954 1 1
0.294118540864958 0.256157649517525 1 1
0.180982923731294 0.174282268825322 1 1
0.0925416671796417 0.0856848231690974 1 1
-0.0582245112138873 -0.0647782606657289 1 1
0.546253988162384 0.476310510917799 1 1
0.39487802125179 0.348740713002037 1 1
0.0779016754655808 0.0804090918860347 1 1
0.282935997324604 0.265380415805107 1 1
0.0117995872412599 -0.00224772629228919 1 1
0.0820714554323663 0.0845846383504667 1 1
0.0137033866115855 0.020299980387874 1 1
0.343706080380418 0.337917592461796 1 1
-0.0211976027385922 0.00332216153862644 1 1
0.186188166027862 0.172814547091147 1 1
0.155233063395119 0.132179511921297 1 1
0.017518543496175 0.00997818915939073 1 1
-0.0172657201726446 -0.0247329895177315 1 1
-0.220977073428205 -0.191142083818018 0 0
0.335154224694687 0.303767847984197 1 1
0.230838871562582 0.222638725371606 1 1
0.356935246176788 0.317379087444605 1 1
0.16004198694345 0.151339504075318 1 1
0.332292127100321 0.307319702338399 1 1
0.393710310865076 0.348998092657624 1 1
0.0982446880707251 0.0783722801667605 1 1
0.322084335861113 0.274846169812527 1 1
0.16435425648256 0.181030166749209 1 1
0.085090961874127 0.0591171551602229 1 1
0.188902189506233 0.175352932493468 1 1
0.238082948859347 0.217940473318858 1 1
0.197054363590051 0.194867310160077 1 1
-0.0657512023652133 -0.0752750998255086 1 1
0.0278901767144862 0.0416932896186402 1 1
0.554088226574537 0.508727381749638 1 1
0.0505523400404346 0.0522347581302873 1 1
0.344111047123586 0.313697984909102 1 1
0.76520323335599 0.684775871074994 0 0
0.368823534867175 0.34467108699697 1 1
0.353263199405269 0.332275737178258 1 1
0.175743843117496 0.159199155033402 1 1
0.623249374602577 0.562632311569582 1 1
0.404637555533772 0.357442253402954 1 1
0.106133312772802 0.0980476052377945 1 1
0.0942974564459265 0.0789250935697157 1 1
0.326256420801487 0.325881929114738 1 1
-0.0705518504859953 -0.0471915843153079 1 1
-0.0541944299006161 -0.0542550922840357 1 1
0.129474639834302 0.171897901018731 1 1
0.235382230203401 0.193559509719205 1 1
0.126419246875537 0.0947170915960093 1 1
0.485958098648375 0.436983556593008 1 1
-0.281726111738292 -0.264605915925938 0 0
0.00959505182042165 -0.00553222597103518 1 1
0.109028580452216 0.0890173072748439 1 1
-0.0425158292994984 -0.0484457567238267 1 1
0.368252172741664 0.333724714170666 1 1
0.100200552380347 0.0879740179275085 1 1
0.0801013568589931 0.0748354202825824 1 1
0.457954331000042 0.412662999056511 1 1
-0.0119005547166089 -0.00824179874903899 1 1
0.329600009177829 0.305527312552338 1 1
0.273994722519324 0.250731319134542 1 1
0.154374773219206 0.142341680906793 1 1
0.197278643465952 0.219581235766339 1 1
0.120093664312481 0.0986203746594113 1 1
0.190525114324613 0.183603380134041 1 1
0.448083037833935 0.41048024640617 1 1
0.152887306994042 0.131439998423684 1 1
0.256001027859524 0.263956067471671 1 1
0.285264580621162 0.265003111229658 1 1
0.076516602377393 0.0842764646157295 1 1
0.300698886226682 0.270337396660582 1 1
0.0824031688221998 0.0906590418682369 1 1
0.344739163714535 0.316041236688584 1 1
0.175656844437404 0.178586848894377 1 1
-0.219515618144884 -0.212320494920026 1 0
0.339431722505221 0.305445119776073 1 1
-0.126491481998503 -0.126931913277147 1 1
0.167819241337187 0.154923992474103 1 1
0.272389277361307 0.222934664727987 1 1
0.132378385597395 0.106079635740874 1 1
0.137225499859465 0.134627448261306 1 1
0.365227457261347 0.355698188382021 1 1
0.232224695254398 0.192719673630235 1 1
0.104541255115279 0.0933057373062004 1 1
0.114950892606727 0.11687086796223 1 1
0.275378626412116 0.252575057389204 1 1
0.111694012804688 0.104204247113844 1 1
-0.0246624305262685 -0.0150363202259028 1 1
0.19795802612726 0.181442481732492 1 1
0.331629116552551 0.282509642440429 1 1
0.384583932780551 0.358837370534644 1 1
0.134112019455014 0.110895420844746 1 1
0.158344991260744 0.15317998123804 1 1
0.0837504876765172 0.0704007174135243 1 1
0.0685834406550008 0.0431617106587488 1 1
0.138909951708628 0.12919664454461 1 1
0.0764381185646756 0.0791872679679769 1 1
0.352130748821381 0.320012585079119 1 1
0.0346349257973384 0.0257864181287283 1 1
0.133900756447173 0.115632321706031 1 1
0.151824557530839 0.141931191060479 1 1
0.215043661857967 0.207394890199625 1 1
0.0335369344809077 0.0481637938447313 1 1
0.808211451322123 0.72804086726546 0 0
0.080127809012605 0.0642581058597093 1 1
0.332468928345007 0.285312082417674 1 1
0.332799632610003 0.317495578676405 1 1
0.164026546440112 0.140820584268836 1 1
0.29499955058887 0.2423252104583 1 1
0.164224739631013 0.155270266083788 1 1
0.249163083997726 0.227344600289069 1 1
0.170332622379576 0.176570955116974 1 1
0.135492521745587 0.136496014124166 1 1
0.223861296728204 0.200949056128308 1 1
0.0406853147226215 0.0252128002964141 1 1
0.0859308081693062 0.0821180555656633 1 1
0.0454324657127093 0.0542393857620983 1 1
0.0333681723954161 0.0177435188204853 1 1
0.227630480329753 0.190076865534188 1 1
0.158153342211267 0.139993684779922 1 1
0.0501036797727631 0.0554532429582562 1 1
0.234558544424575 0.216977787583323 1 1
-0.0348949098350693 -0.0157908470134359 1 1
0.0617774262744459 0.0524874527570052 1 1
0.102012578149783 0.0834106421348631 1 1
-0.0285936550187477 -0.00486324577960248 1 1
0.238163453074744 0.230888155675041 1 1
0.153086245346707 0.151095450296144 1 1
0.342659135764907 0.295465625795634 1 1
0.226745029670053 0.200303777086736 1 1
0.195769128735774 0.185472676892853 1 1
0.0365897003140881 0.0680858958694679 1 1
0.348854890256887 0.34426912491861 1 1
0.173438746996918 0.153225581327951 1 1
0.158736507162833 0.151081147287757 1 1
0.226063208497473 0.208527505641776 1 1
0.0485753062973585 0.0360320667901652 1 1
0.638450629981293 0.523790383799663 0 1
0.00114219953306365 -0.0179699499089107 1 1
0.440294810369122 0.411658930899837 1 1
0.101397627970975 0.0829388493717478 1 1
0.308784047536904 0.280407542963746 1 1
0.227142738337641 0.217601545549805 1 1
0.298119563986785 0.275955768756103 1 1
0.0973521367113025 0.0847720176605295 1 1
0.269774835100261 0.263627669468477 1 1
0.5014927612586 0.466931966947271 1 1
0.171317357365951 0.167381521218136 1 1
0.130287441188839 0.110066923199081 1 1
0.0741465676264418 0.0725378555237161 1 1
0.0900469249788862 0.0566798864417127 1 1
0.237096574942809 0.200651114740239 1 1
0.354713573024508 0.334743595018944 1 1
0.510678784113512 0.468880715097777 1 1
0.320163782366478 0.281889868824154 1 1
0.143503364292854 0.131750521772532 1 1
0.312358560505079 0.288764777761207 1 1
0.178253517540844 0.142942778352074 1 1
0.201480198564631 0.171683737482465 1 1
0.0729110435557357 0.0627720189272933 1 1
0.0282794810137686 0.0158281082113411 1 1
0.180055807036717 0.154846181862335 1 1
0.261917194411673 0.226192013444861 1 1
0.477155009748719 0.425177373548581 1 1
0.141212285754078 0.132909930254039 1 1
0.140581791404858 0.126284124901221 1 1
0.177340482319521 0.159128842851284 1 1
0.397479811284977 0.357809964528664 1 1
-0.139636048647221 -0.123428005223383 0 0
0.327098464463969 0.317108313542726 1 1
0.485553638460526 0.43238745522898 1 1
0.51841658165 0.477150169965908 1 1
-0.0469654839554468 -0.0607274253833227 1 1
-0.32698592217572 -0.292901208479625 0 0
0.152316110531672 0.150634655729965 1 1
-0.0437776019564894 -0.02613183099018 1 1
0.166550479405312 0.15380138615179 1 1
0.157097261311458 0.159604164869953 1 1
0.217233896649038 0.188220027161223 1 1
0.51027395960149 0.457114035055915 1 1
0.305369554820974 0.273104176440493 1 1
0.1683172637692 0.157219132649473 1 1
0.260283900060226 0.231595097257444 1 1
0.575660853454665 0.50851324030467 0 1
0.530325249198404 0.471329963249334 1 1
-0.00913904594890692 -0.0289182817079511 1 1
-0.00340200898548811 0.0144783161178074 1 1
0.209587406965051 0.19925751051644 1 1
0.0655719560641392 0.0501409253171664 1 1
-0.0486132320224323 -0.0499552606862282 1 1
0.107464802176564 0.108233176600721 1 1
0.319029340310501 0.279401312983319 1 1
0.0453177220996249 0.0412959179225577 1 1
0.216902199607919 0.17581317139808 1 1
0.0952730231958196 0.0754903788692603 1 1
0.434631549429122 0.391701414907454 1 1
0.731148182029082 0.663304963314041 0 0
0.265348967219978 0.248242163424992 1 1
0.0160924314319459 0.05730627276527 1 1
0.240986028399402 0.210940017467806 1 1
0.446118830546705 0.418690923205606 1 1
0.0844874513946312 0.0760412474306896 1 1
0.518625162833576 0.503375916879708 1 1
0.345693865556735 0.299173088918604 1 1
0.318072919503337 0.296027878514405 1 1
0.476767067932957 0.45903274662265 1 1
0.232570937151628 0.215854333838011 1 1
-0.0485121567226792 -0.0496784027725549 1 1
0.20513671143875 0.175240327198815 1 1
0.101403162486106 0.0958388384158917 1 1
0.498420544036393 0.456803812086878 1 1
-0.090367613527097 -0.0687447490542594 1 1
-0.11882633724485 -0.11570443640123 1 1
0.109653244137125 0.113450360846198 1 1
-0.103924210337605 -0.0679267780522193 1 1
0.135491109463822 0.127072456200772 1 1
0.254130934522612 0.233824947674668 1 1
0.182669391692047 0.164253735614049 1 1
0.192575982318495 0.169893226239564 1 1
-0.0804303505436996 -0.0663582332948379 1 1
0.112065077344342 0.111177190014337 1 1
-0.0327559041119117 -0.0344542136192678 1 1
0.0286057958301761 0.0274692153238548 1 1
-0.025830220534906 -0.031317033048548 1 1
0.26138211200062 0.258886998417997 1 1
-0.0290735631877767 -0.0168112685387529 1 1
-0.128911787231549 -0.135955619014893 1 1
0.0304001997493783 0.0284206750173653 1 1
0.268241323772386 0.258110235687064 1 1
0.0513224445621944 0.0714413629374488 1 1
0.0909163195351177 0.0842384226914844 1 1
0.273636526920541 0.248734374967517 1 1
0.281276326508263 0.245409970712112 1 1
0.465082413071858 0.414783460352256 1 1
0.226944428453111 0.224285847619171 1 1
0.0765640935160263 0.0910127330023993 1 1
0.386976635194185 0.369121433917061 1 1
0.367139626122197 0.302710219601464 1 1
0.245745762315159 0.215913864789933 1 1
0.518543960303977 0.482081041663927 1 1
0.287265031181832 0.264667325337449 1 1
0.179332787717334 0.172725122132076 1 1
0.136378007257665 0.12887498879736 1 1
0.253977498300791 0.256985859436442 1 1
0.541501816410509 0.477199112262054 1 1
0.213701219924595 0.215999304426951 1 1
0.277193850013858 0.245629138067368 1 1
-0.121604506348322 -0.121878935215218 1 0
0.194907557171233 0.184885459468231 1 1
-0.00742300048566417 -0.00720813776300176 1 1
0.418965025771643 0.373289115542808 1 1
-0.000489888247254357 -0.0152901772511914 1 1
0.364830402078649 0.314926658731975 1 1
0.143165703098966 0.132127716518283 1 1
0.186875296622036 0.130161754507842 1 1
0.0979995728168276 0.102649134273307 1 1
0.0537279893499365 0.0554211827883754 1 1
0.260765156338866 0.24851777623968 1 1
0.0359702604090046 0.0698845813355103 1 1
0.122628568414419 0.0985553059042586 1 1
0.00819141793823725 0.0229329614540659 1 1
0.0870884200263717 0.0651248117909025 1 1
0.190033442899896 0.163719204777651 1 1
0.214222818356107 0.189054830598579 1 1
0.191082351882266 0.184681453613636 1 1
0.212882801370876 0.208273418573946 1 1
0.356276780842023 0.331929313379764 1 1
0.313871759660065 0.29165328633902 1 1
0.212199672279824 0.191080835932227 1 1
0.0485083559006971 0.0418522701911556 1 1
0.0647938774396175 0.0675688670967942 1 1
0.104746705983329 0.10237067378206 1 1
0.000479057518704334 0.0196267694698052 1 1
0.289116704090263 0.272371931307514 1 1
0.177903469222821 0.180466190423136 1 1
0.393020204353233 0.363031904203951 1 1
0.134952172406071 0.118515907095141 1 1
0.302789775701378 0.267197953197902 1 1
0.732496491664856 0.653234700724823 0 0
-0.0442276384788306 -0.0410558181956217 1 1
0.0893622649131234 0.0871526271682035 1 1
0.29343549940445 0.249221343336421 1 1
0.187969371624071 0.19154871194657 1 1
0.216169465907799 0.189115835289921 1 1
0.310564912783311 0.271899321101665 1 1
0.0818960253141511 0.0621492259250234 1 1
-0.0292409492708725 -0.0174633242640881 1 1
0.167407966903905 0.15071654833189 1 1
0.0444324619374604 0.0462204211521196 1 1
0.0133802538087879 0.00592956424633483 1 1
0.0968008986077372 0.085067671514284 1 1
0.331835438856285 0.287061244055016 1 1
0.296560377747651 0.279505854734597 1 1
0.0241371521303813 0.0453279286215019 1 1
0.192211210335202 0.176762755634928 1 1
0.167780609802561 0.131660943392311 1 1
0.108969045792819 0.0948935627986853 1 1
0.181990620786287 0.157289420249068 1 1
0.25613150991703 0.230289012272756 1 1
0.296746842727267 0.286209792638497 1 1
0.303351361317098 0.303027773521698 1 1
0.556758693296758 0.505417466287453 0 1
0.242501430274288 0.222274507478531 1 1
0.191544047367504 0.169762049306889 1 1
0.329287368737117 0.297684927971253 1 1
0.0415184688493131 0.035594054584459 1 1
0.216920070148293 0.249778047664549 1 1
0.149128775454298 0.106266191116679 1 1
0.270644314211963 0.254528484787197 1 1
0.286715056219659 0.251595636526133 1 1
0.254173540398521 0.223096086703441 1 1
0.147086473350232 0.122277326428151 1 1
0.173570565941836 0.158329401103141 1 1
0.0140496220911609 0.0125870619730042 1 1
0.223517090176772 0.204305952143275 1 1
0.217803278155594 0.189783135675917 1 1
0.206141455072005 0.177627322970048 1 1
0.11023759372935 0.0914755270919353 1 1
-0.0511206666773666 -0.0404746755380909 1 1
0.143566451667717 0.149119590734937 1 1
0.344101413795427 0.326025657682232 1 1
0.129960934091096 0.124078983067072 1 1
0.188481561551128 0.177055141053935 1 1
0.202081771784905 0.177048785176407 1 1
0.338155276354901 0.301333742347386 1 1
-0.020509785053745 -0.0189595062035284 1 1
0.496484228287561 0.441100011558361 1 1
0.288441135859616 0.271706293838202 1 1
0.400007673861123 0.364299206947171 1 1
0.187114228764139 0.192941436414281 1 1
0.171163858419241 0.164494249680736 1 1
0.255139177366047 0.228426185435158 1 1
0.252390855157933 0.230071388734217 1 1
0.421327426075849 0.389665576308885 1 1
0.177015245190673 0.18835683647699 1 1
-0.331592004923886 -0.273640628889009 0 0
0.21191523454592 0.215720263849412 1 1
0.0663849666070675 0.0546740849230159 1 1
0.366020027990783 0.324802797952858 1 1
0.31842261487089 0.303643285669013 1 1
0.278352672175263 0.261864847041668 1 1
-0.172617218247753 -0.153801154199271 0 0
0.169334806983251 0.11255797252507 1 1
0.160368388000252 0.14348149031135 1 1
0.100262592506329 0.0875980554950564 1 1
0.0531119082796051 0.0300212512939523 1 1
0.151419294286243 0.154154299693068 1 1
0.0963085062276685 0.0867796985862539 1 1
0.122352717565472 0.0860100562561258 1 1
0.124482484567072 0.120608670381342 1 1
0.206326068852166 0.20351732661926 1 1
0.171514403067043 0.199033788038135 1 1
-0.013608261936911 0.0218154462290051 1 1
0.190294870986484 0.164598806525889 1 1
0.0325203667069942 0.0393760996596239 1 1
0.159184707228893 0.148641504275342 1 1
0.326804222313237 0.315440209520454 1 1
0.0723830983400622 0.0750544010342794 1 1
0.444988401460537 0.416920332800016 1 1
0.383195827982502 0.330504084203631 1 1
0.0610708315006377 0.0498217099288496 1 1
-0.162221129177593 -0.130589750049885 0 1
0.250706962546124 0.219804925890082 1 1
0.0551405893972571 0.073917449595126 1 1
-0.0897002328271821 -0.0895415247757425 1 1
0.0791553885882431 0.0823624167586356 1 1
0.296941979503452 0.265470256348592 1 1
0.199110922128138 0.182352835062902 1 1
0.258855440525822 0.252268688345686 1 1
0.146214503090622 0.113060443500618 1 1
0.287880351412378 0.267018229347735 1 1
0.390899329033391 0.367357714816658 1 1
0.404867178406373 0.363088067594792 1 1
0.248468202313807 0.243984651864278 1 1
0.146141127365357 0.12959159946027 1 1
0.15418794435683 0.13921909377083 1 1
0.0302633158783014 0.0519185575882163 1 1
0.214201347292786 0.183050658174765 1 1
-0.214199864698358 -0.185205501883248 0 0
0.321120078654255 0.302997479615569 1 1
0.111822078710704 0.114283780098538 1 1
0.0873804596383675 0.0796522578199631 1 1
0.213164722322553 0.181151778172107 1 1
-0.146132283257344 -0.138082249826227 1 1
0.291241191566116 0.236207378848765 1 1
0.240736105665407 0.211295524507476 1 1
0.108813861380196 0.112730481424759 1 1
0.21397795621721 0.20684463213877 1 1
0.276717962510746 0.252276806037613 1 1
0.293467179429167 0.264544750005487 1 1
0.213016502082019 0.190439465464884 1 1
0.134387185306965 0.118138953381859 1 1
0.216209979734131 0.194320149586024 1 1
-0.0552050030524193 -0.0435692829953403 1 1
0.317226120301065 0.270140358104872 1 1
0.235510356175348 0.215379608624187 1 1
0.245295010483086 0.244589985493679 1 1
-0.114815524942386 -0.114590386034611 1 1
0.136820579574936 0.131034535370997 1 1
0.265627643527064 0.234631446265079 1 1
0.421439007429463 0.381985881338584 1 1
0.134299105109193 0.129752654373614 1 1
0.29816651633345 0.265945765689448 1 1
0.155284556390266 0.15684779891056 1 1
0.313345716896764 0.274809525252175 1 1
0.258460134855253 0.229761631902613 1 1
0.357429278328222 0.366208921788039 1 1
0.422147305794502 0.398481927682509 1 1
0.150658430310634 0.13096426219672 1 1
0.196007777536036 0.153508935502762 1 1
0.188841476415895 0.184771327600297 1 1
0.342701655857992 0.294892685785471 1 1
0.0123493322597516 -0.00521222270480629 1 1
0.254417524386163 0.227916130728683 1 1
0.139971189212123 0.126014123393291 1 1
0.37984215765553 0.346827561111286 1 1
0.178406469788348 0.1653066919729 1 1
0.101415483381349 0.0871935653703741 1 1
0.213972836979646 0.196877565920404 1 1
0.0657126696202567 0.0538654533683158 1 1
0.15340520101347 0.17163003378553 1 1
0.257034101367901 0.247420206809556 1 1
0.219383784753902 0.212069438416713 1 1
0.107489193981682 0.105267649873147 1 1
0.103728126581707 0.080281075339682 1 1
0.0867825282727455 0.0906690592389154 1 1
0.234283525803853 0.223103693078551 1 1
-0.0375328580791263 -0.0118725593835296 1 1
0.00765555149409661 0.00881380712908892 1 1
0.549983944326215 0.49135669180966 0 1
-0.0658928912026643 -0.0538226085711715 1 1
0.219272114602311 0.200806539042267 1 1
0.203404687149168 0.150249123885429 1 1
0.0489948372817832 0.0498498574398889 1 1
0.0444097039554422 0.0157670846338486 1 1
0.112636954009517 0.111439845901154 1 1
0.43152029919854 0.380562462227516 1 1
0.144252524967956 0.13826692880757 1 1
0.297273904908013 0.290998456019211 1 1
0.22748447803354 0.224632773039017 1 1
0.179026846416408 0.189417245270613 1 1
0.279544126196022 0.267675039000099 1 1
0.35174678079251 0.322388144377496 1 1
0.112005245502962 0.112327540448299 1 1
0.159407921194418 0.141145291534692 1 1
0.118845755583543 0.102221809162538 1 1
0.116916456460169 0.095696372328289 1 1
0.225023605231651 0.205679431014158 1 1
0.279316408833625 0.236627628405726 1 1
0.170004487174498 0.169627410421139 1 1
-0.081456093912512 -0.0639576314028034 1 1
-0.0261417499418412 -0.0242220780428414 1 1
0.318595821120678 0.261860857948239 1 1
0.164176913331468 0.148335378501572 1 1
0.295665384591153 0.259137701301856 1 1
0.296476990705224 0.256511968042233 1 1
0.195220583439494 0.199669502540742 1 1
0.308637235676077 0.288619070747147 1 1
0.153864332219997 0.125925248094046 1 1
0.0129210465129296 0.00360355242233985 1 1
-0.179853304486117 -0.18213156995612 0 0
0.294951632395784 0.255781356048175 1 1
0.316606293379881 0.294850301268044 1 1
0.268814038188939 0.238174846689982 1 1
0.215874528610915 0.203653732902944 1 1
0.119781147710663 0.106752514224372 1 1
0.13450530351353 0.116770368350987 1 1
0.0416012891697362 0.0403444655291007 1 1
0.254554306124931 0.227969520590959 1 1
0.0844212351667775 0.111284228501543 1 1
0.307219721329801 0.282682609286745 1 1
0.191995938592893 0.170406511971034 1 1
0.264031763008265 0.248118694053592 1 1
0.486584894040938 0.447345892455774 1 1
0.157210159088311 0.145425432776723 1 1
0.187981680963253 0.146560576654857 1 1
0.0459210750725845 0.0279052551177384 1 1
0.0562808292872437 0.0369842713164057 1 1
0.224556272776233 0.22161863428735 1 1
0.00960780595479553 0.0208745962194007 1 1
0.247932927410355 0.218872300647841 1 1
0.418262347288698 0.377399590177259 1 1
0.219797644681202 0.198768005697513 1 1
0.452886244991697 0.40753273551387 1 1
0.31253793129758 0.288653730922711 1 1
0.266004278959435 0.222005072891628 1 1
0.100147252392878 0.0789520973443442 1 1
0.299342577193725 0.285792973986835 1 1
0.165841223705235 0.166687924703058 1 1
0.21837326885071 0.19905849862586 1 1
0.170816625868423 0.172009902973941 1 1
0.213574733055729 0.186611329522938 1 1
0.275173317696244 0.235314765008238 1 1
0.0565620161219049 0.0391649208863551 1 1
0.162163958570716 0.131450379233116 1 1
-0.0148047284808523 -0.0297327684102186 1 1
0.358714815527453 0.316562105552277 1 1
0.217275063578046 0.199470947853655 1 1
0.386607216505783 0.348997972849382 1 1
0.526104027256984 0.468938754284447 1 1
0.115500605521184 0.111660219420703 1 1
0.37513816700472 0.346489704796178 1 1
0.25985459015347 0.23696727404684 1 1
0.236977304110279 0.24802766245598 1 1
0.301844445752882 0.274302160439754 1 1
0.22742128428331 0.199548948024364 1 1
0.203411904825846 0.187426057422276 1 1
0.0502530124121734 0.0277427863537871 1 1
0.33049769603589 0.283045463298412 1 1
0.190135071730617 0.190923203001043 1 1
0.0208689488684265 0.0445296860550004 1 1
0.266193380657785 0.263422533426306 1 1
0.176832228528289 0.156999044256315 1 1
-0.0180193794010521 -0.00736179917733357 1 1
-0.0196776790440686 -0.0201207172109848 1 1
0.149238372906704 0.141756962171962 1 1
-0.0195444944600754 -0.0219651727405416 1 1
0.306446853040906 0.286910344139672 1 1
0.141488811091419 0.126683155770101 1 1
0.0727214206484794 0.0825834451138576 1 1
0.431710822189552 0.387889368009029 1 1
-0.126404322362451 -0.0633510524452592 1 1
0.354827499421313 0.329374425689009 1 1
0.429177066297516 0.38618804231904 1 1
0.130838408927995 0.142865203769463 1 1
0.265724374263423 0.231424084055942 1 1
0.435189846955344 0.375604403380235 1 1
0.32160278034612 0.276787214646491 1 1
0.565157690123524 0.50553759598095 1 1
0.0945197615257692 0.0770255158041805 1 1
0.273574385237928 0.23616721531517 1 1
0.016823492617515 0.0355913999049647 1 1
0.175376304725364 0.128088496531717 1 1
0.391258778641928 0.365263586691004 1 1
0.373439810359369 0.326816509548381 1 1
0.107903602853736 0.0850269087011067 1 1
-0.133717600492134 -0.111291292747568 1 1
0.402697354637226 0.36690911332571 1 1
-0.233342908682532 -0.216826974834527 0 0
0.248802330732267 0.242466698961522 1 1
0.223349287947449 0.203359499980267 1 1
0.245734104979979 0.217946841154105 1 1
0.000311262979652848 0.00113293217549851 1 1
0.253176465537445 0.236220456257075 1 1
0.48793269363149 0.450762421602575 1 1
0.162653737932006 0.142282485176905 1 1
-0.0111876602513182 -0.0477983956070425 1 1
0.383829116683585 0.348817621739017 1 1
-0.042595710176641 -0.0394194194893572 1 1
0.467841614614958 0.407086401914936 1 1
0.188629477831946 0.173599226392494 1 1
0.102787734512593 0.0804005860650017 1 1
0.218398913577306 0.189537619197916 1 1
0.0585229435108495 0.0626409866530788 1 1
0.379793284176341 0.328889521061435 1 1
0.225024354867549 0.180963015395578 1 1
0.311856556137125 0.283377986402388 1 1
0.121708117579906 0.0914490551164716 1 1
-0.17577559859795 -0.127764491488255 1 1
0.10000855652931 0.087311771019825 1 1
0.28135145979413 0.27799418967419 1 1
0.278825750485114 0.233124566030606 1 1
0.231832387651479 0.194611196786674 1 1
0.463968259522436 0.42825107890134 1 1
0.169425069735169 0.156737965964376 1 1
0.131848345123818 0.134386648065511 1 1
0.152046624920735 0.156638875854757 1 1
0.561995559069018 0.513461356909421 1 1
0.540744544764928 0.48437410363184 1 1
-0.0368202106485983 -0.0366278215498344 1 1
0.224634410640758 0.215416300515538 1 1
0.0917374176004808 0.0739569804989337 1 1
0.193369012583467 0.18689157072174 1 1
0.0257695690984729 0.00370444432990187 1 1
0.359278580285682 0.364507443845511 1 1
-0.0646298053922412 -0.0402969282656295 1 1
0.21400161535762 0.210988653501509 1 1
0.206406981630436 0.215526512108533 1 1
0.521192572767072 0.469666921316322 1 1
0.0872800120971297 0.0496447487103981 1 1
0.19509493716929 0.166398834370359 1 1
0.0235684098185143 0.00574581914672112 1 1
-0.127234009209315 -0.124990499422569 0 0
0.123276608352253 0.111248969531997 1 1
0.129965728012471 0.120836964828579 1 1
0.261655572292377 0.22477250558904 1 1
-0.121218544598511 -0.0938378257094513 1 1
0.490817485913821 0.469198737077046 1 1
0.389334106576266 0.344681220301868 1 1
0.236507827649948 0.204796737824501 1 1
0.179814376586805 0.142707962084772 1 1
0.0184684526691422 0.0107632166656143 1 1
0.254023311389324 0.232782789033946 1 1
0.408978429890995 0.356170959169897 1 1
0.179761325687525 0.1504985514096 1 1
0.435269441594771 0.41310535885028 1 1
0.0321158389884941 0.0185347795850807 1 1
0.287485064143825 0.264444432819214 1 1
0.31332879451129 0.290493485043546 1 1
0.107156611371334 0.104368764177235 1 1
0.323451458061341 0.312667284255177 1 1
-0.049732341372577 -0.0489871619887983 1 1
0.0723255419324008 0.0640398350292861 1 1
0.184492431188831 0.178368777283902 1 1
0.13454513400843 0.108709864083458 1 1
0.0364041428840007 0.00588362985935695 1 1
0.244088396702027 0.204140875901767 1 1
0.0733311450422808 0.0460101668792325 1 1
0.0512964479083438 0.0708691158410687 1 1
0.17578683934407 0.1632439464201 1 1
0.186596034452347 0.163743209935778 1 1
0.449639388799264 0.385513256096846 1 1
0.249237273850488 0.243788490669137 1 1
0.39832588019162 0.366321092750737 1 1
-0.0120015829332611 0.0157934650954901 1 1
0.126295080624263 0.123229866491964 1 1
0.320934461612574 0.30675868017477 1 1
-0.0647975697145509 -0.0619088312094115 1 1
0.346445070571533 0.300202962967926 1 1
0.196713548123755 0.185246884945269 1 1
0.167427493680576 0.202197055211721 1 1
0.255679391086985 0.225034823728316 1 1
0.158512915183161 0.176797893293048 1 1
0.387418952940475 0.320506474763746 1 1
0.216070450478976 0.189968086323747 1 1
0.120918192089697 0.124408468829367 1 1
-0.306950416335298 -0.278212595110789 0 0
0.325968608379183 0.321566037955269 1 1
0.0680844017260551 0.0564314839724527 1 1
0.338496103402623 0.295119914372864 1 1
0.0694351817641478 0.0673580450597155 1 1
0.194627336065133 0.182413388055279 1 1
0.361339872489662 0.323618521478441 1 1
-0.0786602313721296 -0.116856728227469 1 1
0.145259909252822 0.121899743572593 1 1
0.151263140930225 0.145830782386983 1 1
0.332554263993606 0.2977978971157 1 1
0.214147967147444 0.17714781084115 1 1
-0.0404719401390423 -0.0448367636889024 1 1
0.214847186094449 0.153083851379146 1 1
-0.0170769865226974 -0.00698996578515224 1 1
0.179238857664053 0.156083623996092 1 1
-0.124052229170359 -0.131143265779063 1 0
0.248728376941925 0.219870622134404 1 1
0.134308392212551 0.10928380964187 1 1
0.384024076124487 0.376565364941767 1 1
0.18085792109456 0.164861594499655 1 1
0.230377425170798 0.213079656110347 1 1
0.150723049476322 0.154504410789939 1 1
0.138317549153577 0.073063856628368 1 1
0.306707554656872 0.275337916455684 1 1
0.294214043805011 0.277439995027757 1 1
0.355338807665179 0.318666246778757 1 1
0.0251379758833567 0.0239901808349415 1 1
0.0422013006563183 0.0154441152876111 1 1
0.117122731864961 0.113914069456722 1 1
0.183718258209473 0.171501968090746 1 1
0.077761579073205 0.0916529423971823 1 1
0.0325793139575338 0.0193428157069203 1 1
0.317500684401828 0.290175637464547 1 1
0.211251169799021 0.195288582357941 1 1
0.0810903887902813 0.0735125257486643 1 1
0.397476664283594 0.3455985766344 1 1
0.664372096599867 0.606597250996439 0 0
0.062468474749821 0.0517668100376568 1 1
-0.125823125547868 -0.122007479965027 1 1
0.12950805858121 0.100632283250496 1 1
-0.0331599184127363 -0.0325109981922215 1 1
0.419245458289204 0.38807125103347 1 1
0.200405414117363 0.164523346914854 1 1
0.291864196034622 0.286613185569868 1 1
0.219001035643532 0.191654069659515 1 1
0.0797258666686628 0.0693185251734466 1 1
-0.026581948360132 -0.019495024602028 1 1
-0.0759510339399998 -0.0787953894488688 1 1
0.367572523797535 0.341757568654262 1 1
0.177698413760044 0.157592746703065 1 1
0.348891275293514 0.332043510254225 1 1
0.442576210349646 0.383177980666652 1 1
-0.16315863757846 -0.16230647409975 0 0
0.0838745188673 0.0785181249376762 1 1
0.0506596013373652 0.0320318702496519 1 1
0.305352715908144 0.287893049024885 1 1
0.266519075904452 0.239034491496647 1 1
-0.0682186995166311 -0.0703385642544886 1 1
0.272019707780113 0.234556173463758 1 1
0.0294491289697381 0.0336657309868973 1 1
0.220836791414071 0.202809218525634 1 1
-0.0263507186810907 -0.0558803884576057 1 1
0.310963554831153 0.262689845299065 1 1
0.432352355936974 0.383378977716214 1 1
0.443172669601507 0.369805017069523 1 1
0.435277906819204 0.395844146791661 1 1
-0.169463057195993 -0.160555880109405 0 0
0.166505157565283 0.144970487225595 1 1
0.317415743235832 0.305981140007523 1 1
0.250194362425225 0.219948491494781 1 1
0.191283352487156 0.174162661158333 1 1
0.342967947237129 0.28973084922883 1 1
-0.0103270742275979 -0.00674919918388265 1 1
0.166009113847323 0.159914374250255 1 1
0.363109985659755 0.329029121174875 1 1
0.0392345930826331 0.0126021278417875 1 1
-0.0411545987776176 -0.0517171777504515 1 1
-0.289011893059442 -0.235124711768933 1 1
-0.102121390274779 -0.0743239000297813 1 1
-0.0935892479294564 -0.0867900638298418 1 1
0.23610712308575 0.227821293279056 1 1
0.0363879623874392 0.0110874597088229 1 1
0.177530055039399 0.180833295241975 1 1
-0.00577854514507115 -0.00952611187270287 1 1
0.321884812122155 0.290315139074469 1 1
0.40559558169978 0.372727310931235 1 1
0.00616837292740206 0.020412015362989 1 1
0.337570345780183 0.324601131632914 1 1
0.339976651174594 0.329257524647084 1 1
0.0277482345310205 0.0253174156592894 1 1
0.344474248158197 0.299647812394745 1 1
0.417487932282555 0.367057901256079 1 1
0.354937010661237 0.309349185390252 1 1
0.395992234452128 0.364069402107821 1 1
0.0189568887576205 0.0175974480119017 1 1
0.301779200278185 0.279295978199707 1 1
0.201056473709495 0.165486167032562 1 1
0.292417195498004 0.293685595452571 1 1
-0.00709330350845659 0.00185569493613868 1 1
0.324513106024511 0.284195695131125 1 1
0.184501788723298 0.183737943100166 1 1
0.132478134952005 0.116375218319435 1 1
0.224105567083894 0.200633055785347 1 1
0.124685225522607 0.113042286572402 1 1
0.269089140266747 0.237442089928386 1 1
0.281922122945183 0.263826001660774 1 1
0.444908620218722 0.418224967293314 1 1
0.268040387514079 0.241105447086621 1 1
0.56014185281694 0.485286782116289 1 1
0.161070161421534 0.152972141396848 1 1
0.418118321004869 0.398039772054028 1 1
0.0737500304540244 0.0641837443498317 1 1
0.249906233291262 0.219134894291337 1 1
0.134373010299846 0.124360751531501 1 1
0.410089120505857 0.363887133280533 1 1
0.184433896568145 0.168432071312738 1 1
0.217072892391259 0.200830108442415 1 1
0.497635220559584 0.445677059715774 1 1
0.175233344060229 0.166588683181769 1 1
0.441696909250587 0.410895103728226 1 1
0.031346800080729 0.0442346669769658 1 1
0.0821614965094337 0.0635872347164392 1 1
0.131840514741735 0.137190163863563 1 1
0.412700002224857 0.37782815240432 1 1
0.0336076687090266 0.0262385311200347 1 1
0.136054736691887 0.135141409999929 1 1
0.0697077804884549 0.0546388441049014 1 1
0.0463325414705898 0.036236234239101 1 1
0.191015629442101 0.161698824236063 1 1
0.159892352457226 0.126928391581471 1 1
-0.132728667665326 -0.145859495543054 1 1
-0.0246010279064319 -0.0172760269257493 1 1
0.320074429168165 0.303340581915156 1 1
-0.00617615596109281 -0.000529688598890556 1 1
0.163262764076942 0.144382089794304 1 1
0.0323293631080364 0.0202451738208379 1 1
0.0693599719370349 0.0765379726392948 1 1
0.338299264247848 0.293851904298106 1 1
0.259413889710926 0.255048423286915 1 1
0.328947138702451 0.303218845720816 1 1
0.248420756129538 0.225878001113426 1 1
0.187462210022948 0.175715370505659 1 1
0.348828288345566 0.332638153011194 1 1
0.295439317587286 0.268764714308011 1 1
0.0961356492356944 0.0740249112792109 1 1
0.320899275879843 0.287458140628616 1 1
0.362494715523194 0.327879404449335 1 1
0.382145276254534 0.346210859015074 1 1
-0.0351527391670292 -0.0507537475343531 1 1
0.0969229692437897 0.0840370233245055 1 1
0.602198167380141 0.535373052869112 0 1
0.296921570744343 0.286387978375173 1 1
0.0153003372370333 0.0164317944426004 1 1
0.371220015848591 0.357521744513786 1 1
0.505364384879895 0.46695970939871 1 1
0.107079006083516 0.0816091781713481 1 1
0.212318500997837 0.187410775660011 1 1
0.074486825941947 0.0565504024761742 1 1
0.378880890473429 0.367729768403398 1 1
0.0343891583049262 0.0112401874508109 1 1
0.356882596924949 0.318042934401163 1 1
0.143713894442617 0.109222271450289 1 1
0.225327050481306 0.204180549155438 1 1
0.323612693084785 0.282241308267798 1 1
0.232845880785863 0.193139988119237 1 1
0.108915973756435 0.0911688804971156 1 1
0.0354513797072184 0.0459231390450357 1 1
0.0439268370551575 0.0515991933442532 1 1
0.0400086918530056 0.0129316272995444 1 1
0.350362147480198 0.327260727908678 1 1
0.121998245630171 0.13128471168531 1 1
0.108796281408379 0.0990689017440226 1 1
0.104822935809095 0.0993429798079939 1 1
0.379627617822191 0.346613241404518 1 1
0.231971751078265 0.198513594803578 1 1
0.0896449866494675 0.116976656272585 1 1
0.259441658661746 0.227720619435671 1 1
-0.11493583442558 -0.0920051389716971 1 1
0.281559688071629 0.244887582409274 1 1
0.177930970896378 0.140805500952272 1 1
0.321973323146 0.285095918916942 1 1
0.3750794254617 0.326034291593383 1 1
0.103578482132054 0.0956619872353464 1 1
0.0437595274236834 0.0587547196860068 1 1
0.437761314695882 0.380398649762348 1 1
0.195920426487219 0.161530148897797 1 1
-0.00334200083237817 -0.00849304265200737 1 1
0.372065305554943 0.345609054099968 1 1
0.0668352065865133 0.0397757898439964 1 1
0.0572487914133458 0.0557415715328786 1 1
0.123429037837349 0.114505752472358 1 1
0.362938788934867 0.309461718932637 1 1
0.410335608549764 0.393132112480424 1 1
0.404466925543599 0.379186482332065 1 1
0.15819460889487 0.198192378053013 1 1
0.392385043196384 0.355025638253982 1 1
0.261205952735646 0.241802699706027 1 1
0.0930197024521011 0.121876861108302 1 1
0.109001023734448 0.11090933502734 1 1
0.0917960448523717 0.0773899121517912 1 1
0.067163617894806 0.0646370456546007 1 1
0.096566353875847 0.0715773993689768 1 1
-0.135400494094182 -0.123306030406436 1 1
0.215096184821911 0.202715035188049 1 1
0.468378527521537 0.416213322587882 1 1
0.0847885974740971 0.0922353739893775 1 1
0.326362387677118 0.291956074106677 1 1
0.0156520940320301 0.0267619704627415 1 1
0.458367042165157 0.417187571651255 1 1
0.243579279728691 0.213118932313913 1 1
0.447692166110559 0.40388579361691 1 1
0.163924147410401 0.143257641344313 1 1
0.319300724887249 0.277182252646191 1 1
0.325415578069913 0.312330554002463 1 1
0.137175994821502 0.108312015681839 1 1
0.36029575585406 0.317111348875828 1 1
0.0784264055444097 0.070724342566157 1 1
0.18720679146269 0.183066190055794 1 1
0.344435139591375 0.303005119911895 1 1
0.25945378238766 0.239572895224028 1 1
0.102858483713583 0.0947450563225075 1 1
0.290252028250017 0.25368544126042 1 1
0.583228973657059 0.550013750545959 1 1
0.242432042954866 0.223135448586565 1 1
0.153754687131296 0.136629525436293 1 1
0.0301813767153481 0.0282710248791678 1 1
0.207096157853786 0.219735658566527 1 1
0.13927621240069 0.122607248079319 1 1
0.197926872284275 0.174864452254544 1 1
0.176953786736088 0.168904599398975 1 1
0.264547181922677 0.252598502959701 1 1
0.202628854729653 0.233717421073457 1 1
0.27098226181095 0.21801114961543 1 1
0.223876334369342 0.199910915739011 1 1
0.536359453734135 0.479854682007211 1 1
0.114587268557504 0.0941736271935853 1 1
0.453400610578968 0.415823118903703 1 1
0.0778305466260914 0.0708025147918599 1 1
0.17956333302613 0.153916160249337 1 1
0.18093742977592 0.158082377312076 1 1
-0.0875804765799674 -0.0692281377161539 1 1
0.1185053141635 0.110736160417696 1 1
0.136933878188241 0.154327268286019 1 1
0.165690410447174 0.160756169898338 1 1
0.215767254631044 0.200758955988286 1 1
0.419078357079836 0.374347861177943 1 1
-0.179623527310026 -0.164044159590678 1 1
0.35214940174755 0.316469155083672 1 1
0.182825034587511 0.171479333717768 1 1
-0.088465200745858 -0.0720153940771192 1 1
0.355509846146672 0.34402704903822 1 1
0.17631415682711 0.159056531088547 1 1
0.214503130948567 0.181612906913219 1 1
-0.0143366191026651 0.00795620363785465 1 1
-0.122256787554992 -0.132942938443013 1 1
0.281308759413579 0.251858996083773 1 1
0.340064716592555 0.31915323298693 1 1
0.439039409603669 0.427708018936119 1 1
0.448304234001759 0.424208902525221 1 1
0.245348350303631 0.200598735719973 1 1
0.163336844596938 0.154150444929449 1 1
0.432148078162623 0.406266162703077 1 1
0.364630292260628 0.33522707907203 1 1
0.104906629500544 0.090080811571179 1 1
0.143157765748698 0.137268053208489 1 1
0.133621849994597 0.136035467663269 1 1
0.140866459825509 0.0926057648565018 1 1
-0.285297860591009 -0.287892253674388 0 0
0.16250097627561 0.146570113460532 1 1
-0.0365035050462615 0.0127396303086377 1 1
0.153241026023615 0.162200217209801 1 1
0.251804108581157 0.221905486584638 1 1
0.291947060263254 0.251632665382836 1 1
0.213338760694308 0.169833654272573 1 1
0.399685744946526 0.363166709945125 1 1
0.30253807981983 0.271572479010134 1 1
-0.0259146243896758 -0.0506427936122185 1 1
0.252246381105874 0.220087200481812 1 1
0.129353705557587 0.133547592216768 1 1
0.102702291143913 0.0945011264470986 1 1
0.195988892307707 0.150605635461065 1 1
-0.113085159886528 -0.0882476251843032 1 1
0.271013188284971 0.241362102276948 1 1
0.429353743307753 0.381700919119724 1 1
0.278369886925371 0.241006820983373 1 1
0.193057741576374 0.164992368881065 1 1
0.606572579169905 0.568518834643322 0 0
0.334422381838478 0.272043607545467 1 1
0.17529166676037 0.156544653334162 1 1
0.235101993960525 0.207747385846167 1 1
0.317648592164244 0.299207495389617 1 1
0.344039604405147 0.314473911198032 1 1
0.18874937804744 0.180404564159397 1 1
0.198367091167522 0.188641363804733 1 1
0.257231772517955 0.228093625510075 1 1
0.630539911414556 0.582840693192012 0 0
0.557515716753127 0.491172781185854 0 1
0.346723307301115 0.3637518849827 1 1
0.188325737832086 0.17645595655445 1 1
0.352643499496161 0.320831748795501 1 1
0.357939717040196 0.313713066260626 1 1
0.483004619439848 0.44137800102992 1 1
0.101570877703101 0.0953187461377719 1 1
0.345951081488533 0.312114333476462 1 1
0.0697969466127157 0.062044082620448 1 1
0.233934845071691 0.217486058268946 1 1
-0.0712237972913019 -0.0750676916449772 1 1
0.259716618790556 0.248501910942904 1 1
0.166193858923908 0.16249963317923 1 1
0.341722548654042 0.311173250956965 1 1
0.236364573743919 0.215224349715635 1 1
0.235768582243434 0.264607943346237 1 1
0.121817441993788 0.0666274633895885 1 1
0.307235130378143 0.271372666598699 1 1
-0.093575991890268 -0.101112593634705 1 1
0.0902357050025544 0.101794155476942 1 1
-0.117586871664282 -0.107725566145702 1 1
0.231154670520932 0.217100752005694 1 1
0.290850260642767 0.261599275395211 1 1
0.156985480882082 0.162139330371975 1 1
0.12607945302836 0.145563373884625 1 1
0.0509846560545518 0.0637017347405643 1 1
0.12735249933844 0.091372355565705 1 1
0.0924436348381003 0.0648420706928854 1 1
-0.0651601877274894 -0.0552141000114801 1 1
0.0104309063449517 0.0104545412732415 1 1
0.1485748534998 0.138788486433885 1 1
0.492911169454385 0.460626630857867 1 1
0.301165285140488 0.269864868708819 1 1
0.250013460170549 0.233100134382295 1 1
0.254736342506724 0.216267809363738 1 1
0.318831107251136 0.290587771521329 1 1
-0.0707022634563313 -0.0620030002728679 1 1
-0.000305649905787369 -0.00237728064471482 1 1
0.0491842482236731 0.0247519007110939 1 1
0.0660785928273981 0.0946158361054718 1 1
0.291523619623022 0.259478223774951 1 1
0.250930604407857 0.239955007111997 1 1
0.241962328162792 0.208674966694874 1 1
0.107885182952908 0.0772210422656595 1 1
0.198532837570401 0.211858925965492 1 1
0.276930828694519 0.25175831906969 1 1
0.281671292436158 0.263158808107393 1 1
0.288941694706285 0.261528764231591 1 1
0.281435975799546 0.253384564357667 1 1
0.175878461097674 0.160843783057818 1 1
0.115135122067539 0.122065193425487 1 1
0.355893257254191 0.325120203235115 1 1
0.116504806891755 0.115707521358374 1 1
0.260506748676753 0.235513181610493 1 1
0.00327507189065722 -0.00447037536594984 1 1
0.150084558030656 0.145225307869536 1 1
0.255867178121838 0.229474902049026 1 1
0.334452405636975 0.299336941725371 1 1
0.521755792876331 0.483767636615876 1 1
0.479581837485708 0.424577063346583 1 1
0.110647691090841 0.10126364156636 1 1
0.075886760494315 0.088020496665245 1 1
0.627986196530929 0.554105576305079 0 0
0.243095709561507 0.209246025616581 1 1
-0.00385507848025225 -0.0106930710859543 1 1
0.216620197617821 0.220868422118864 1 1
0.409037011071861 0.368510626283684 1 1
0.184041993202656 0.161564119333512 1 1
0.200874881674609 0.187087891954789 1 1
0.258197843133791 0.232955341025804 1 1
0.309479347560947 0.279789568178679 1 1
0.185860992454313 0.171138276272244 1 1
0.374343561616549 0.294117812040493 1 1
0.241995766464243 0.230731839628967 1 1
0.0339946114139323 0.0142878772750921 1 1
0.217706208664308 0.221141761613 1 1
0.235413363268426 0.220677198378591 1 1
0.264407457675039 0.220379557859958 1 1
0.451762719045279 0.418563594303529 1 1
0.353696947509845 0.333479908953773 1 1
0.256540377844394 0.242472172082061 1 1
0.082604731513597 0.0774445328654581 1 1
-0.057624439552842 -0.0195614346273946 1 1
0.318962835805238 0.279372737572855 1 1
0.277336379976752 0.246852147528622 1 1
0.125065055216658 0.12183553895558 1 1
0.0977050923458001 0.102334214715922 1 1
0.234064059366433 0.19446916270549 1 1
0.167471693940651 0.144203929427709 1 1
0.39521488549939 0.35764121855067 1 1
0.0382583740291681 0.0371320004626009 1 1
0.204658001737889 0.177712400336835 1 1
0.335146531534833 0.294003537741182 1 1
-0.120027277318835 -0.084971321699489 1 1
-0.145746827706698 -0.124010059842678 1 1
0.215466463357065 0.224493946875844 1 1
0.233194761339158 0.211074486107738 1 1
0.240938411025151 0.21815657380858 1 1
0.100284280300054 0.0912034255508342 1 1
0.224217762015495 0.206643985585242 1 1
0.276833161259496 0.264094087162839 1 1
0.277678774723569 0.264880179719233 1 1
0.16690531251894 0.166015045933142 1 1
0.380359769465407 0.339098441986223 1 1
0.0763221212533854 0.0632577629329291 1 1
0.335572854335384 0.323243892814053 1 1
0.178007373543896 0.124405000121498 1 1
0.0681149546975595 0.0754553378721458 1 1
0.29693412560031 0.267117183085361 1 1
0.19266695541365 0.183983147811715 1 1
0.454995539154367 0.386405840043837 1 1
-0.0312115775043155 -0.0268530678108735 1 1
0.210419667181686 0.146786973611312 1 1
0.153333507827688 0.144027498698828 1 1
0.0536586000184653 0.0462277907188505 1 1
0.104586827241983 0.0821472335068074 1 1
0.090703718744251 0.0660102832873211 1 1
-0.00284037309823841 -0.000729772362181642 1 1
0.527333681345108 0.488984750803145 1 1
-0.0281121724528627 -0.0367591327469132 1 1
0.0579194022208905 0.0460193324671377 1 1
0.0402520025675623 0.0382453249655386 1 1
0.304281427178992 0.273724869035289 1 1
0.231655234861291 0.218331853301361 1 1
-0.01016666593734 -0.00460672308087048 1 1
0.131949218699051 0.108820285451943 1 1
0.179992994968034 0.154784723879994 1 1
0.177156960706198 0.135964432389284 1 1
0.307277108380584 0.267092825529098 1 1
0.374887312674796 0.338963342827843 1 1
0.334417060193075 0.317828451118776 1 1
-0.0590256437080655 -0.0340740431152276 1 1
0.176748802838824 0.186861445169248 1 1
0.307121240280035 0.282139193951876 1 1
-0.0762871330596636 -0.0553999804769866 1 1
0.368535985806113 0.339845275052678 1 1
0.295298801728443 0.2772529406387 1 1
-0.0613860974854391 -0.0579554067682567 1 1
0.556509478137228 0.517999655153612 1 1
0.172662674744136 0.169787134500908 1 1
0.381852384674353 0.347316580131853 1 1
0.151488711664845 0.139982804590406 1 1
0.307378160754722 0.237214940699803 1 1
0.326876051541156 0.313773343346317 1 1
-0.150803888531299 -0.156901296245661 0 0
0.367852234800463 0.335547226237487 1 1
0.0336946026178561 0.0445865325951224 1 1
0.349907764637397 0.291647847870257 1 1
0.0907018138042243 0.0771027362832181 1 1
0.147412274846049 0.148466008329391 1 1
0.226321038615605 0.202306466468025 1 1
0.0987945425015703 0.0748137029138636 1 1
0.632715108595749 0.571165958371346 0 0
0.490746507513393 0.447313242146625 1 1
0.0682216123100001 0.0651804083929641 1 1
-0.10383928105255 -0.0761906906090758 1 1
0.357559025474866 0.328621117916242 1 1
0.0714499733762438 0.07053754580885 1 1
0.233919390856625 0.197914355158737 1 1
0.324400081443763 0.284104369417878 1 1
0.117770906778407 0.104631116814198 1 1
0.218171199014832 0.192570446642482 1 1
-0.0165750813485569 -0.0288619527780291 1 1
0.539580391834572 0.46894821519602 1 1
0.185286054558656 0.158407488275738 1 1
0.471130184567331 0.436582213408256 1 1
0.474349278976915 0.39330695948308 1 1
0.351626376008298 0.305145321610541 1 1
0.22695535843158 0.215843837635494 1 1
-0.0861231448906606 -0.077130118177686 1 1
0.443450780605422 0.36160834992062 1 1
0.360110162226453 0.32489631964936 1 1
0.469178930908112 0.425831006446482 1 1
0.224801572839512 0.205215555749721 1 1
0.0804868478002659 0.0819602319294948 1 1
0.458315351018704 0.393358309271617 1 1
0.11990198083691 0.110502780200352 1 1
0.0681308633287621 0.055231777453619 1 1
0.326095358080693 0.298507058624295 1 1
0.154763270324116 0.140395673281293 1 1
-0.0184630512111698 -0.0245658779964338 1 1
0.120474970731527 0.121247370704595 1 1
0.0175508645834978 0.0123419127105428 1 1
0.504141408078888 0.470461208856604 1 1
0.239506367483954 0.223215602888316 1 1
-0.0379875622745549 -0.040535340709173 1 1
0.29448041467826 0.262308042996067 1 1
0.0184929564223417 0.0239070789310216 1 1
0.315989755096567 0.290689340789453 1 1
-0.0448377611831374 -0.0367763754967373 1 1
0.215843958282776 0.206048190485688 1 1
0.0832235420874214 0.0902750030387362 1 1
0.0748668843830372 0.0527537469936155 1 1
0.0561187962295729 0.064868271425162 1 1
0.360560238434244 0.312780001769916 1 1
0.306390800863594 0.328167246278715 1 1
0.0893061688544015 0.0709496878276386 1 1
-0.0680718486226029 -0.0820182241786744 1 1
0.184742000530003 0.186633385109663 1 1
0.335919609702703 0.334506906209214 1 1
0.331508795942193 0.288474143636864 1 1
-0.0206395791804725 -0.00589270863999553 1 1
0.185790746929023 0.167288564083289 1 1
-0.0178770352610526 0.00758984298724309 1 1
0.345844227015913 0.301183982531678 1 1
0.086318243421292 0.0798757795397136 1 1
0.17720584135754 0.151287865967441 1 1
0.138586632086961 0.12197194011215 1 1
-0.0269555597144661 -0.0105656507709446 1 1
0.273728353150398 0.25090649725724 1 1
0.277532338646223 0.240400324807883 1 1
0.0621534563994772 0.0501178163408655 1 1
-0.0497067466650538 -0.0320157123693818 1 1
-0.0893819930071851 -0.119634442452551 1 1
0.268084418688196 0.251346853517945 1 1
0.0189532210033393 0.0182748493015157 1 1
0.203001616828044 0.185584354478529 1 1
0.408578368340188 0.363562223912497 1 1
0.312965018740622 0.281069733091762 1 1
0.088249045228086 0.0990868398318535 1 1
0.191009523223371 0.172687115318063 1 1
0.042855243314148 0.0494489134745012 1 1
0.474500703003084 0.43336639494483 1 1
0.151354925898869 0.145131248409896 1 1
0.00236092896981676 0.00485891696386803 1 1
0.301964554625338 0.274276519183853 1 1
0.275442114921838 0.252847831679126 1 1
0.291122629290383 0.245538770904365 1 1
0.221701856500892 0.203609761474254 1 1
-0.0714255925162857 -0.038691758318474 1 1
0.251938434794958 0.220670359217902 1 1
0.0225869232149108 0.0118856541252777 1 1
0.236045058293429 0.204577470910265 1 1
0.214021410647146 0.179634216899029 1 1
0.1038443833363 0.08957156173696 1 1
0.411727542605885 0.364319504036842 1 1
0.098969629070368 0.130091928672617 1 1
0.513009986706058 0.466250707660792 1 1
0.257591266373771 0.263596806809416 1 1
0.291103644624108 0.277668998331011 1 1
0.22442304464845 0.217886369566911 1 1
0.21935347994216 0.203230035136113 1 1
0.276074334552235 0.246823211844429 1 1
0.155815184918525 0.148369466301425 1 1
0.270142839521249 0.229002947948424 1 1
0.239202304079681 0.199090117507475 1 1
0.315444435993665 0.288600599740816 1 1
0.212696680687064 0.202643874974511 1 1
0.28701664015027 0.257949116184368 1 1
0.0430691873390215 0.0519719894859127 1 1
0.0224432237943921 0.0156735048610818 1 1
0.0165584770185207 0.00743021830960586 1 1
0.126588912768641 0.118371312144516 1 1
0.0872547669470708 0.0687726015202732 1 1
0.184494321692361 0.166190305194914 1 1
0.391469720681086 0.343406564200397 1 1
0.0770909152275993 0.0538991015356121 1 1
0.249379050329589 0.250456893307805 1 1
0.314158339885852 0.287184351178415 1 1
0.149495581199352 0.104350970716556 1 1
0.392026532942338 0.369395711205104 1 1
0.103197283777877 0.108037505283874 1 1
0.282118966233675 0.253530758808829 1 1
0.143165534299836 0.119737954624624 1 1
0.216080754985494 0.195467754201983 1 1
0.0599805184517079 0.0542976642462098 1 1
0.330705646823472 0.313479966539377 1 1
0.308871834536864 0.272621678897454 1 1
0.228382572542044 0.207488942905754 1 1
0.242366385115664 0.242112586029893 1 1
-0.276992249702816 -0.238653559138177 0 0
0.0968495977308789 0.0809385282772975 1 1
0.357588393213324 0.309902370408063 1 1
-0.156548254274565 -0.141089320038852 0 0
0.607923725841151 0.550700321007538 0 0
0.28925327234732 0.253105996343501 1 1
0.188869866130486 0.167628183701526 1 1
0.136967599991905 0.121248865239089 1 1
0.259321947880761 0.223323125972113 1 1
0.0635052511821004 0.0543557898887952 1 1
-0.0989935110500841 -0.0851875548902013 1 1
0.037423560937039 0.0500044341028154 1 1
0.562845396446892 0.500467572580493 1 1
0.212259820040294 0.1924257743683 1 1
0.114239000196662 0.122854174745097 1 1
0.0319925613576621 0.0366821139513799 1 1
-0.121537299616096 -0.0963316732726785 1 1
0.464008515439672 0.436241349787663 1 1
0.33484217815042 0.340108489564182 1 1
-0.0496979637040333 -0.0426603611974767 1 1
0.407113900044529 0.382113864345319 1 1
0.410330988873051 0.368245850346223 1 1
0.0156151547415969 0.0458553537616196 1 1
0.016154172773976 0.00993963360026027 1 1
0.232551892230482 0.20502071266356 1 1
0.319166415903739 0.291272738289769 1 1
0.0657146699487388 0.0563490578769237 1 1
0.450891243555954 0.412800347122794 1 1
0.163839006074585 0.159351210831945 1 1
0.197676588225785 0.181012311708357 1 1
0.0171264340682755 -0.0146812570674628 1 1
0.4231806590645 0.377778394036349 1 1
0.248260420582287 0.236452373608683 1 1
0.424922703094694 0.386142974463593 1 1
0.168838048466809 0.165172553783206 1 1
0.038989563754936 0.0437630479346611 1 1
0.37615452796292 0.32616451038746 1 1
0.0775101700044836 0.069038609032232 1 1
0.2795706950091 0.252899912027478 1 1
0.26970766264057 0.237937456021835 1 1
0.18983188533558 0.171071866118896 1 1
-0.108707129611133 -0.0889356327653714 1 1
0.158535617528648 0.170591996594978 1 1
0.40863373941533 0.37216262671257 1 1
0.166730486505848 0.143210292027204 1 1
0.121779167922008 0.101474832289369 1 1
0.157643709895431 0.164815784411705 1 1
0.3579612581113 0.330899815088388 1 1
0.200242814521229 0.198989828603209 1 1
0.0642182555893206 0.0754328790527938 1 1
0.0667302844548421 0.0660337938764356 1 1
0.521806663250488 0.478177834465753 1 1
0.213680577392262 0.18657099196478 1 1
0.239095009056577 0.221904538623147 1 1
0.336658939759506 0.31662216964349 1 1
0.372546413907617 0.323867977470643 1 1
0.395567638940733 0.348863086586521 1 1
0.222860181910841 0.188278290056068 1 1
0.0159487709256398 0.00982560087807983 1 1
0.358783390727973 0.312510112462396 1 1
0.0426922304950982 0.034886766549891 1 1
0.264324160486471 0.23576781441019 1 1
0.228284489744395 0.224612911441817 1 1
0.202326147541441 0.178647107797393 1 1
0.0791721743386457 0.0679026976802831 1 1
0.266301719152028 0.24460135318435 1 1
0.231224361553727 0.203031687045905 1 1
0.359462587220572 0.330584549847271 1 1
0.143847023658469 0.13863810448987 1 1
0.290225477687138 0.262884050572819 1 1
-0.0291317351856951 -0.0239739648217185 1 1
0.198340885675355 0.187781923980173 1 1
0.289864917298442 0.280990418694441 1 1
0.102296647105771 0.0749922999553763 1 1
0.235775945209749 0.220646484446519 1 1
0.223623367600843 0.214669856544568 1 1
0.0329464761250327 0.0773691334471443 1 1
0.184641539420921 0.14852502973719 1 1
0.308019791902338 0.289740237642984 1 1
0.132143726738801 0.128591555972994 1 1
-0.0248497026813666 -0.0158158557784706 1 1
-0.0574709214013824 -0.0402279917878837 1 1
0.545783146756539 0.487945488891081 0 1
0.454804162268516 0.412286856921618 1 1
0.159418609167015 0.149518586504785 1 1
0.0781818479976002 0.075013535340651 1 1
0.278747848069117 0.251924654687885 1 1
0.562611793253998 0.495045066270117 1 1
0.495240816447401 0.443771561468884 1 1
0.307367112593264 0.281259138516758 1 1
0.354004109708153 0.36352251141068 1 1
0.243659850862903 0.232101668511106 1 1
0.194303401167453 0.1919947420943 1 1
0.280230078227767 0.252898339435615 1 1
0.24766000002718 0.223414846917922 1 1
0.303997953543225 0.272850132409164 1 1
0.319329126788854 0.280190712621905 1 1
0.230386990941018 0.203592659501503 1 1
-0.0479478809564481 -0.0427631350959308 1 1
0.177930722544584 0.162970937078651 1 1
0.249452278895944 0.211914685950987 1 1
0.0394893225572336 0.0366470271901027 1 1
-0.105801472564788 -0.0910926557061453 1 1
-0.0635153695686951 -0.0711028085061666 1 1
0.0661070171155791 0.0740811766398096 1 1
0.0774707434287115 0.0641968780230511 1 1
0.122047832301072 0.0983952260836035 1 1
0.0957151025151226 0.0912723242828375 1 1
0.265921599318023 0.24961199356523 1 1
0.00365598114934625 -0.0152119392677822 1 1
0.204013834242448 0.194426161469218 1 1
0.133432040152396 0.125533036772857 1 1
0.148131610473687 0.134399045684975 1 1
-0.0848318465088433 -0.0755820567545167 1 1
0.109872039081638 0.0893952032542672 1 1
0.156379621094967 0.126291315848299 1 1
0.0728595452319654 0.0688696780679007 1 1
0.23411153938277 0.221691190336748 1 1
0.197304338920488 0.200673610895737 1 1
0.165398040406132 0.168808727569895 1 1
0.185154274151563 0.147436827401729 1 1
-0.0593828916618118 -0.0377669961600507 1 1
0.0262210505554489 0.0337884873221671 1 1
-0.0524674255252062 -0.0571069852984242 1 1
0.315600284677475 0.293298195038519 1 1
-0.194773996857141 -0.164583988873442 1 0
0.304067947765172 0.309533295420814 1 1
0.406834149484002 0.378894385618892 1 1
0.479643155539068 0.411490689713592 1 1
0.412774247680553 0.375128205136686 1 1
0.161614222840506 0.140391756697657 1 1
-0.18904596763715 -0.141640553579306 0 0
0.245465814126888 0.213562811440573 1 1
0.239340917368959 0.210630998784332 1 1
-0.0206674843714113 -0.0206244177088709 1 1
0.320304008462597 0.300241913151282 1 1
0.120715771281658 0.128879057122462 1 1
0.284384268988092 0.281716958090658 1 1
0.220380447390789 0.215967105621035 1 1
0.110630143753833 0.1082842222669 1 1
0.0299609392314953 0.0204095634125212 1 1
0.515399970608886 0.482257633819675 1 1
0.0402462410424176 0.0317684561009972 1 1
0.278243666566127 0.245826631835471 1 1
0.118495313267835 0.11586004723385 1 1
0.221771572915902 0.214851944394829 1 1
0.149395653094838 0.139016140405585 1 1
0.241739140720251 0.195008072836737 1 1
0.140342811035595 0.113503126643149 1 1
0.211407783940144 0.199952513519527 1 1
0.331696032855019 0.310658841756848 1 1
0.326732893255851 0.317148869604778 1 1
0.215985300422383 0.198947190339594 1 1
0.496253583444621 0.433094935252688 1 1
0.0635526367152479 0.0667262711128453 1 1
0.292803291533441 0.256462608618031 1 1
0.102472682976859 0.097560378523846 1 1
0.609706943230093 0.554621067699718 0 0
0.293914294432458 0.279534484228387 1 1
0.265513628537906 0.252553020345648 1 1
0.0675800122569621 0.0795343872313677 1 1
0.0287209257725452 0.0219524296709109 1 1
0.521092266968065 0.478040902316401 1 1
0.525924380309176 0.456803178483726 1 1
0.333458185970612 0.304590369746828 1 1
-0.0583865088319448 -0.0369064819115152 1 1
0.477554585728438 0.436269704652149 1 1
0.343156523258812 0.298534956113099 1 1
0.214708302929927 0.202572437130988 1 1
0.279701673272863 0.2629973863459 1 1
0.380836801274336 0.359375590747049 1 1
0.449181165988855 0.398734193016764 1 1
0.0746208470396803 0.0894984967771984 1 1
0.240509589644155 0.215472058335999 1 1
0.0855217099282518 0.0926229872715871 1 1
0.0868550635625158 0.0438061757912254 1 1
-0.0774903145348042 -0.0717750589302593 1 1
0.2798190085253 0.252442914530911 1 1
0.297322759417525 0.281815172746994 1 1
0.271084044962914 0.244912393032826 1 1
0.342529134788826 0.299829746915164 1 1
-0.189722173938451 -0.170986347816721 0 0
0.361216485140811 0.295846024969635 1 1
0.21447696100996 0.141072697101595 1 1
0.247437963019981 0.198611962344013 1 1
0.113171769403752 0.0970230494506461 1 1
0.0270860003545881 0.0284005251516309 1 1
0.462301361334656 0.43260524975919 1 1
0.264405430568606 0.240224658032249 1 1
0.167256398886727 0.168196715670667 1 1
0.0487837176610115 0.0518795400800388 1 1
0.135920080498556 0.125707669885289 1 1
0.180202059006317 0.152591924754176 1 1
0.0534570559567162 0.0542866897816178 1 1
0.340369866139289 0.283871954566903 1 1
0.210043043948945 0.191710523283712 1 1
0.035657796863592 0.0318571450088507 1 1
0.330761478385568 0.286664031919107 1 1
0.0515064128961943 0.0313875035696348 1 1
0.353474552496356 0.334108392745608 1 1
0.0928488585253374 0.0639514853467044 1 1
0.223444385524095 0.195748438479838 1 1
0.414792907958513 0.418128995419449 1 1
0.0218043631274801 0.00606186446427166 1 1
0.25217183869798 0.214582523133599 1 1
0.308679960370933 0.289570553268754 1 1
0.363162626601027 0.363422723960723 1 1
0.29277942344896 0.264317778509868 1 1
0.317636118959909 0.293020169160731 1 1
0.138458275860766 0.109222892593883 1 1
0.0686669411571553 0.0467098004473421 1 1
0.0955938775450271 0.103609193571331 1 1
0.28607107438478 0.259746147106713 1 1
-0.0500770734466371 -0.0522947117428526 1 1
0.0593129236693355 0.0616639931998634 1 1
0.157486859019649 0.142800132092354 1 1
0.104702989956418 0.122942684066381 1 1
0.0432592284086974 0.0273483547116383 1 1
-0.0821752432583783 -0.0836526019806224 1 1
0.0137559964954148 0.00972507554511031 1 1
0.138797585642658 0.106462049208812 1 1
0.00702898850505961 0.00929785704585973 1 1
0.2421403696866 0.216559288933312 1 1
0.518002930987682 0.469372825821462 1 1
0.128654307843904 0.134762579290279 1 1
0.331787548710881 0.294891922998538 1 1
0.453154977479457 0.39648671334878 1 1
0.325845791915754 0.301314008667788 1 1
0.24027746426639 0.234310080306334 1 1
0.341853792983315 0.309827407275575 1 1
0.466661543715973 0.411964424036408 1 1
0.340815669384899 0.322969069036328 1 1
0.293540787582607 0.268403678484456 1 1
0.0252853094330205 0.0146035802329598 1 1
-0.0688207256853777 -0.0695183324425385 1 1
0.103808044169189 0.0803178879423264 1 1
0.0106515606643219 -0.0141447488871486 1 1
0.0206487950121311 0.0258474058230662 1 1
0.227497795052431 0.216604228355136 1 1
0.371657290892573 0.338863177950217 1 1
0.2007591054712 0.195269363480626 1 1
0.364424920798362 0.32697327653477 1 1
0.246363928934312 0.234803736449647 1 1
0.00252329102933631 0.00381122259468485 1 1
0.660284447965618 0.615367655354496 0 0
0.116424816725163 0.0911041018624434 1 1
0.129924901239858 0.126938934932536 1 1
0.457273845436192 0.413171184016708 1 1
0.160425681225782 0.148965583356051 1 1
0.0329157494029416 0.0224913235566434 1 1
0.416079145830039 0.383226534216086 1 1
0.211054645502475 0.194056112073728 1 1
0.159339083227542 0.158069132746096 1 1
0.138038394045552 0.123756050673833 1 1
0.476616165285887 0.432800237479777 1 1
-0.0111354762995849 -0.023404509585067 1 1
0.24873151157858 0.215839867351839 1 1
0.112200124269173 0.107372132289058 1 1
0.213559046060956 0.193163447890496 1 1
0.433173389216328 0.373348194559919 1 1
0.426417681061284 0.3856575666665 1 1
0.276967667270698 0.251957216923737 1 1
-0.0795089868326087 -0.081825194859155 1 1
0.127183143469703 0.114138398865062 1 1
0.354335092739173 0.33066885413256 1 1
0.448428340199354 0.397471133122467 1 1
0.233052424881859 0.206405609277938 1 1
0.563279846019901 0.523486281081034 0 0
0.273795653811378 0.26922669294208 1 1
0.478833342368401 0.42719722215357 1 1
-0.0181099207384998 -0.0307946126740287 1 1
0.23460476475202 0.234468211908136 1 1
0.184448146718299 0.154300229709226 1 1
0.399290655505859 0.337087122268134 1 1
0.283033202564595 0.264723222352211 1 1
0.108504243230981 0.0802420030216864 1 1
0.27279618537223 0.242099292978628 1 1
-0.333520751174101 -0.306989565214531 0 0
0.0796983875118511 0.0797068724556839 1 1
0.72830299054675 0.645925836703524 0 0
0.417279878867235 0.38395799041141 1 1
-0.17104247662515 -0.160474170303847 1 0
0.33718550917632 0.307465981609098 1 1
0.340182490994244 0.311291714417946 1 1
0.424873492667926 0.370933415960707 1 1
0.234828682218777 0.225290547169885 1 1
0.367465468271671 0.330613287667148 1 1
0.216409648884951 0.198925321630992 1 1
0.0561551361244205 0.0582683668001751 1 1
0.260810005472269 0.238316644685892 1 1
0.190391613883977 0.186265083834642 1 1
0.193405180450183 0.159629676547759 1 1
0.334232096729735 0.315503477144876 1 1
0.208686951341551 0.210692954262444 1 1
0.365292872609402 0.335775747349584 1 1
0.189304355392098 0.158318978790962 1 1
0.13548256756004 0.137378473042905 1 1
0.208001098817779 0.207590063162049 1 1
0.420872193796958 0.389308150472519 1 1
0.051617164484853 0.0447192660973819 1 1
0.247332589169571 0.200392182654955 1 1
0.121005525685423 0.12212037938992 1 1
0.380319843744032 0.359653156474053 1 1
0.45501562034491 0.442951903803454 1 1
-0.0618476147318771 -0.0410923880757178 1 1
0.411390946631415 0.376873271131517 1 1
0.236349249212187 0.221437457383481 1 1
0.163717308129413 0.164856878462378 1 1
0.0589620014341058 0.051087564573421 1 1
0.232011499040537 0.207866010099146 1 1
-0.00482063139935661 -0.0462794832962789 1 1
0.139738637568165 0.125501968041538 1 1
0.0342747634315634 0.0244292533208449 1 1
0.140174617620423 0.120381642690964 1 1
0.199306056521344 0.167575564483808 1 1
0.32220199518074 0.291057617875955 1 1
0.113601151430089 0.113800593728011 1 1
0.0413262922128418 0.0400979026874551 1 1
0.152010433176474 0.147474797472778 1 1
0.168718000360299 0.16546673414176 1 1
0.344884084729043 0.306441886188239 1 1
0.0935881359615029 0.0903169953154307 1 1
0.435584710385275 0.405679799426032 1 1
0.39299211166376 0.357789757033283 1 1
0.36600101955024 0.289870075186355 1 1
0.0899446347676075 0.078180913658317 1 1
0.461953679129397 0.41220468340747 1 1
0.291183791020369 0.263039436549635 1 1
0.0484005966118572 0.0225639450688332 1 1
0.0107127461185845 0.00399499260199616 1 1
0.17524073423376 0.167632773632959 1 1
0.209910445036803 0.202019100590493 1 1
0.537181316750898 0.468349156862495 1 1
0.501184502927641 0.446973416680709 1 1
0.0475396598516894 0.043114096911904 1 1
0.0582330727392945 0.0666709947049041 1 1
-0.0270063062238018 -0.0257287973602957 1 1
-0.0232243206509364 -0.0164281143250092 1 1
0.155232554432145 0.213541382294934 1 1
0.131910206627677 0.111497719888773 1 1
0.247237699018327 0.235078265427121 1 1
0.174289153033483 0.151566182464417 1 1
0.265094642523278 0.251092014476353 1 1
0.058864069853445 0.0628290384243036 1 1
0.26447927728017 0.242653459129122 1 1
0.0334098653806945 0.0253017197134999 1 1
0.323849202133918 0.293614729087416 1 1
0.261524327858157 0.224313944962879 1 1
0.250809525743144 0.239135300389833 1 1
0.396725652281773 0.3436123396902 1 1
0.0515662515755098 0.0232815641902681 1 1
0.367669181263857 0.333528686524937 1 1
0.383076435449856 0.349027920848755 1 1
0.23672659032589 0.215695341748542 1 1
0.20986023641315 0.214323851962246 1 1
-0.141803739002595 -0.108932781071394 1 1
0.110134648566976 0.112622479505043 1 1
0.242124997791742 0.203826081293119 1 1
0.611540006532733 0.559203709317831 0 0
0.206968587089804 0.169806501120594 1 1
0.452938863069583 0.425070035965018 1 1
0.1863192965725 0.15936892907354 1 1
0.139449924814741 0.113989925478583 1 1
0.398884863591362 0.375590353369249 1 1
0.079021683356029 0.0565336993003658 1 1
-0.0649660017659697 -0.0279816174480167 1 1
0.0557430795207208 0.0295229949566082 1 1
0.172302438702693 0.161310004398598 1 1
0.199695585280665 0.186586773068491 1 1
0.228492647037069 0.198689478192175 1 1
0.311470329115355 0.274653720965147 1 1
0.600181282404622 0.542853596891363 0 0
0.358141905992142 0.329176021645314 1 1
0.0455374150741429 0.052124824136119 1 1
0.119296774695313 0.108410906686828 1 1
0.269237052010816 0.228771114943717 1 1
-0.161380667200801 -0.1933690837979 1 1
0.0563926853494843 0.048427699385047 1 1
0.0187191693104698 0.0103624349306871 1 1
0.239131879872303 0.183892889700919 1 1
0.0411643974387894 0.0445532919789174 1 1
0.021562323890315 0.0454670016316335 1 1
0.113402576249988 0.111208339809619 1 1
-0.065116307230534 -0.0532991344950534 1 1
0.165371152206114 0.1377098572071 1 1
0.369057766361158 0.348634848106777 1 1
0.240906890768291 0.211749607645307 1 1
0.325816932343381 0.289512744993381 1 1
0.0496256401720144 0.0340906699001604 1 1
0.335429098746202 0.282587061580894 1 1
0.462714988578398 0.436291226880129 1 1
0.299866754449336 0.259105741263451 1 1
0.136532675892315 0.126672001292896 1 1
0.229699535801378 0.2047478950996 1 1
0.287907657794911 0.223892691967348 1 1
0.0442809318414052 0.0372485780242858 1 1
0.0430056477124614 0.0279737902518027 1 1
0.323035361791641 0.287784164995299 1 1
0.466298653222665 0.39163061388872 1 1
0.0880617655208236 0.0761602748226165 1 1
0.00392176620212776 -0.00186067148655096 1 1
-0.153033253203272 -0.150373203040467 0 0
0.20901979174376 0.212056255682402 1 1
0.182820965054901 0.157760861817414 1 1
-0.109737294181515 -0.111829814003579 1 1
0.216837306980188 0.213934870662564 1 1
0.30427060070448 0.274982822070305 1 1
0.20580832841192 0.20162105073719 1 1
0.315729093878881 0.294668961645751 1 1
0.279011739847406 0.239251907217436 1 1
-0.00347854753632508 0.00283465271447368 1 1
0.247909789103462 0.230920955408752 1 1
0.100808429282151 0.106153635878173 1 1
0.131537494658953 0.124594929573768 1 1
0.326012305444472 0.298263285358509 1 1
0.194271792710897 0.180551296617867 1 1
-0.0192307734162445 -0.0434667742068072 1 1
0.000118905653566054 -0.0133683937798522 1 1
0.00442311619138439 -0.00541054383709044 1 1
0.423749200597407 0.391387334864333 1 1
0.0466668166276136 0.0282902327632732 1 1
0.296910674273515 0.279686495981452 1 1
0.411743530505557 0.390434482592971 1 1
0.0581838168813337 0.0427872578409582 1 1
0.213771006732918 0.188289214865253 1 1
0.50852343807334 0.435481843387342 1 1
0.130729386504092 0.113431743251446 1 1
0.310092736669059 0.285422577384697 1 1
0.243532064327097 0.203874083344191 1 1
0.147572918740742 0.145238642085353 1 1
0.202792558462532 0.195495627866507 1 1
0.112950214350723 0.11004032285426 1 1
0.148281346581711 0.135604919435797 1 1
0.0273555593379857 0.0230386189833775 1 1
-0.0830973159693474 -0.0731161239488035 1 1
0.201476187260985 0.170773518343005 1 1
0.220721166936337 0.186888202217744 1 1
0.00709759671381713 0.0193015397456383 1 1
0.239722373312895 0.184447543231752 1 1
0.183298256010869 0.158678492308004 1 1
0.351716973668255 0.328443613073253 1 1
0.0471506809336008 0.048011923048716 1 1
0.224345492324576 0.180516992958023 1 1
0.263457222176354 0.194264051867898 1 1
0.33051618612521 0.311828741268122 1 1
0.0215824629561271 0.0279079778128038 1 1
0.115785502251455 0.0874365990220735 1 1
0.559001542520882 0.474401708306024 1 1
0.19806646526681 0.186722357921759 1 1
0.159644906124833 0.153880831145869 1 1
0.505043800511633 0.461278715644586 1 1
0.18454033529748 0.184271545683509 1 1
0.439218112654838 0.401765220234142 1 1
0.233520647468791 0.194398494335991 1 1
0.0604371701464679 0.0603008737808904 1 1
-0.0819804021380436 -0.0776961245717721 1 1
0.449278710069448 0.415176635797725 1 1
-0.058760669075459 -0.0480749395613226 1 1
0.201140906337016 0.164999031608083 1 1
0.180708693309467 0.145113969041006 1 1
0.023043427364536 -0.00126184687525555 1 1
0.326335136493097 0.275911951006525 1 1
-0.0615362965768184 -0.0527521490344068 1 1
0.204747258800078 0.203611723705618 1 1
-0.21507484681057 -0.192168292791237 0 0
0.202689077841352 0.174272948743132 1 1
0.0503819272471585 0.0656755731375943 1 1
-0.0811846652780142 -0.0625544513448578 1 1
0.191117346871907 0.190046388737672 1 1
0.154390774254965 0.168144514121787 1 1
0.333424190813259 0.277514551805875 1 1
0.24744328056864 0.215757154309504 1 1
-0.0400107082940761 -0.0424956490830256 1 1
0.117550225039128 0.112739191348591 1 1
0.411169299521527 0.370921448932438 1 1
0.365736341581819 0.334129474375477 1 1
0.398515620398639 0.364560776471546 1 1
0.226201068676628 0.190357066997691 1 1
0.153725756135274 0.135744694816922 1 1
0.40630202404329 0.361383815603829 1 1
0.12405372397181 0.115669801754269 1 1
0.277288964773183 0.225147865406675 1 1
-0.0189587371861186 -0.0135993321862968 1 1
0.360200750344281 0.321885639464385 1 1
0.109071029484382 0.0905923630915016 1 1
0.0882460750489427 0.0372256120454368 1 1
0.247712972447805 0.217741411021559 1 1
0.211315016268684 0.18397664992641 1 1
0.00338847933126794 -0.00385848412093612 1 1
0.161746669258434 0.166725117907347 1 1
0.224826251452033 0.201620936048225 1 1
0.463472406097551 0.417926393768864 1 1
0.330237178121781 0.291319403729917 1 1
0.292572285877778 0.260908964626455 1 1
0.30145380571545 0.299597481141648 1 1
0.407024156957865 0.368823113680867 1 1
0.295840960932737 0.269933302030619 1 1
0.194340771129949 0.176986865118743 1 1
0.470681859519196 0.430491926969101 1 1
0.43075065164339 0.350644151011999 1 1
0.414201837313319 0.395275169429267 1 1
0.244891805100483 0.228460295608103 1 1
-0.038520426043478 0.000891687832568987 1 1
0.121985611335543 0.138930773599489 1 1
0.362335293376458 0.339223439732383 1 1
-0.143071403915907 -0.130738429935734 1 0
0.0176120764113925 0.0428188033034117 1 1
-0.181268830412253 -0.179638697418919 1 0
0.319479320850564 0.302919349741106 1 1
0.414406322116354 0.378512412236514 1 1
0.315340706915161 0.291329040605546 1 1
0.183688164300148 0.141079793490202 1 1
-0.0109021642702874 -0.0200333364739255 1 1
0.112328523882181 0.0823538819179239 1 1
-0.0104109123448969 -0.0191946891718467 1 1
0.405502798515008 0.394272606747542 1 1
0.457025046688117 0.412698248655548 1 1
-0.00231092033986544 -0.0282151870314377 1 1
0.263798089378666 0.23929877939094 1 1
-0.0331199652775993 -0.0194123262773614 1 1
0.17605681359174 0.14749094943807 1 1
0.224591021251617 0.194736126144258 1 1
0.511207144966405 0.448353078535805 1 1
0.246012114408985 0.226053921346591 1 1
0.210070364956764 0.201933939528901 1 1
0.11140636402326 0.111265803707425 1 1
-0.0106101789784086 0.000288674700253864 1 1
-0.265629599334444 -0.24100476556522 0 0
0.2024303506366 0.193495301201894 1 1
0.305256009760688 0.271228580343558 1 1
0.294035980024109 0.249871279407246 1 1
0.0178133824478093 0.0406358272243823 1 1
0.429452770947807 0.409075467478009 1 1
0.302251159330458 0.285133432728871 1 1
0.0543746100707404 0.0888233766299497 1 1
0.370752415144748 0.34224039091789 1 1
0.134371229348327 0.123346829864663 1 1
0.0891947210879065 0.0735148689895743 1 1
0.149307961157036 0.145735207070843 1 1
0.0185570632909995 0.0335975957148975 1 1
0.261215353575101 0.262703007754816 1 1
0.291431042255049 0.271177228299568 1 1
0.186667598024462 0.165526654591159 1 1
0.089859188620374 0.0943074635578092 1 1
0.215344088009293 0.199806192091042 1 1
0.46387253663073 0.432845729219669 1 1
0.294726914393839 0.252703318740318 1 1
0.440514421659403 0.389264194365251 1 1
0.212599859422187 0.19188621986443 1 1
-0.039340334464696 -0.0159579928363208 1 1
0.201552696417883 0.176914287569067 1 1
0.413999859440803 0.384395866744895 1 1
0.309420541538561 0.291512386114885 1 1
0.200202677635808 0.19372054465848 1 1
0.319046342049419 0.274165273098862 1 1
0.445136273826283 0.383141884227539 1 1
0.193320189776971 0.180873341148552 1 1
0.344080390156095 0.318300896476244 1 1
-0.125931373964374 -0.0986778005766482 1 1
0.179390100132731 0.176550493188606 1 1
-0.0631218638195749 -0.0704577792373217 1 1
0.392566845099439 0.355898737793649 1 1
-0.0689793643772157 -0.0607709559087657 1 1
0.212889174167806 0.195093377523248 1 1
0.0471472205558889 0.0483337077133887 1 1
0.374887782961964 0.347498260417464 1 1
0.117990982804124 0.106167491114831 1 1
0.080668143892478 0.0651284827243166 1 1
0.261769951717582 0.244342008584192 1 1
0.250669287753978 0.260037995179615 1 1
0.313022449039024 0.295172663288149 1 1
0.215343995480694 0.201259375870723 1 1
0.11304838942022 0.113675524625833 1 1
0.389325400132064 0.346687673540423 1 1
0.262127270991294 0.265414565658893 1 1
0.264672536798504 0.242434884216004 1 1
0.112087963219407 0.114942386812583 1 1
0.248089157467918 0.238798694525029 1 1
0.143877485300695 0.123497708627122 1 1
-0.0708152877854209 -0.06671070581658 1 1
0.39806796703122 0.366793923258236 1 1
0.34371241694646 0.304518892207165 1 1
0.26783638466399 0.238801476932823 1 1
0.242042224400082 0.202601363695936 1 1
-0.0349854083030215 -0.0437314013352184 1 1
0.344042143089327 0.331421889059662 1 1
0.187487549983154 0.17157047553237 1 1
0.291668985041282 0.277092453576408 1 1
-0.0933919640064897 -0.0627557870345886 1 1
-0.146768097250019 -0.158635618808921 1 1
0.085995302937685 0.0836633679529704 1 1
-0.136626091601582 -0.132948788213832 1 1
0.165694893542682 0.159143298996217 1 1
0.0952905577259581 0.0778277799306952 1 1
0.151559305293909 0.140197655915531 1 1
0.328773537880123 0.303753517374873 1 1
-0.0303717275550208 -0.02627156344885 1 1
0.245740052185322 0.22280636077299 1 1
0.347685721984517 0.316136517903741 1 1
0.318494926729374 0.297243166297404 1 1
0.0973617777251753 0.0856851136523365 1 1
0.12267651369067 0.119339193255465 1 1
-0.0453346329633433 -0.0416965076928639 1 1
0.514500236521424 0.465275519287518 1 1
0.212507458114942 0.203529383865591 1 1
0.159702140845572 0.155793004551264 1 1
0.425476611251194 0.399632236976883 1 1
0.0515138813022915 0.0250989387758493 1 1
0.317896805166023 0.255856309477831 1 1
0.284706669382006 0.253509653174067 1 1
0.194212497731022 0.188002110745172 1 1
0.247854057903929 0.224383152641478 1 1
-0.14813180825645 -0.140925505553307 0 0
0.316145569366964 0.295710871025652 1 1
-0.0129910174146101 -0.0137371060536189 1 1
0.126677325406582 0.112013876008795 1 1
0.299861679709716 0.270561301656072 1 1
0.206026681677072 0.159145965361705 1 1
-0.00714971433386131 -0.00450120814216045 1 1
0.191424560175628 0.178278740019542 1 1
0.035426626803226 0.0291443759445499 1 1
0.381144091107899 0.354322477167221 1 1
0.15903736438874 0.139076022726053 1 1
0.134505974322266 0.139169847296101 1 1
-0.00319186887446852 -0.00697875786512308 1 1
0.00881384373598604 0.0202768783367686 1 1
-0.0557633515893652 -0.0479484736537626 1 1
0.0553569365008454 0.0484192103506339 1 1
0.320890092526467 0.30424678219445 1 1
-0.062358791547854 -0.0555345246186249 1 1
0.32802383566936 0.30676608168129 1 1
0.332147086636453 0.309753748895832 1 1
0.0137303155374245 0.0107500101477804 1 1
0.406689543945071 0.365804009320485 1 1
0.0993300259111709 0.0898681996234934 1 1
0.218676390242505 0.188245170045224 1 1
0.229438175845432 0.231276319894873 1 1
0.0536339562027017 0.0442866368703817 1 1
-0.0561398478126132 -0.0366747816641294 1 1
0.0528026306414992 0.0680277979811372 1 1
0.11798263379748 0.0794113149467321 1 1
0.0992317378069518 0.0810256737660678 1 1
0.196730943644117 0.211120253119422 1 1
0.41296630397481 0.383484159209315 1 1
0.317676367288897 0.267717477526946 1 1
0.39115059525567 0.35517233304869 1 1
0.403076169267844 0.37813948045424 1 1
-0.127985116625037 -0.114231848723142 1 1
0.0405212205430708 0.0489829585394567 1 1
0.274635904297331 0.250674679876243 1 1
0.541664237929697 0.491873200761956 0 1
0.272989988755278 0.249773057905459 1 1
0.255957604015753 0.207703487321525 1 1
-0.0109780353986133 0.00440401532924816 1 1
0.232124262605393 0.210545485823056 1 1
0.272416048195654 0.229121617029648 1 1
0.361621426884532 0.335226904841566 1 1
0.0401556559138259 0.0466231271516464 1 1
0.145949775574887 0.128737640117343 1 1
0.241003139144367 0.169093915557712 1 1
0.0899256015919678 0.0772858360568002 1 1
0.126130784282779 0.109759215221276 1 1
-0.204364534515134 -0.175345853459046 0 0
0.539912316582476 0.470125087645435 1 1
0.287003249574374 0.264196592196437 1 1
0.117810602809877 0.124534908364377 1 1
0.358305700173377 0.33069578545925 1 1
-0.05752546523653 -0.0356664403023168 1 1
0.0685484688225556 0.0465507851145695 1 1
0.245845659773976 0.227529544110305 1 1
0.388632092430788 0.343020699614255 1 1
0.267846001198733 0.246740868972451 1 1
0.0620873655799739 0.0490730146408765 1 1
0.2538668810879 0.228263460913454 1 1
0.268548916529276 0.252303323112699 1 1
0.431245347075308 0.401191976219859 1 1
0.255947781046959 0.23517588688366 1 1
0.635875464212914 0.592749263480081 0 0
0.463466220206165 0.433280853385285 1 1
0.426432447798899 0.371927912728203 1 1
0.13091388361673 0.150829842574067 1 1
-0.0323890006658263 -0.0278786411123477 1 1
0.341314870170438 0.30291138416005 1 1
0.140002363276192 0.138795123525353 1 1
0.431368486975066 0.412808282858831 1 1
0.382337419434185 0.360621426502952 1 1
-0.0281468758123308 -0.0385002478420029 1 1
-0.00954190724766331 0.0130926899484643 1 1
0.141388236035863 0.100740493835416 1 1
0.0740508881558405 0.0873142073847324 1 1
0.433463116310378 0.385494457445227 1 1
0.0502290004480968 0.0259328691357048 1 1
0.0714141185490679 0.0883489509703774 1 1
0.0900714657920874 0.0738242006447058 1 1
0.322021952173382 0.299924082785422 1 1
0.105985838892907 0.0934614207703769 1 1
0.0657291415793162 0.0485274983634617 1 1
0.409361267338744 0.388994404255426 1 1
0.279619103092526 0.228704420763078 1 1
0.0532592120445232 0.0520214039168721 1 1
0.128690138321443 0.140223860052005 1 1
0.190615685541701 0.180576981218325 1 1
0.207996163088077 0.173393324880357 1 1
0.177454844942345 0.152507615618576 1 1
0.271457552850224 0.245376664814634 1 1
0.406409541588305 0.372106277895297 1 1
-0.161629970308148 -0.178092084931031 1 0
-0.0980325148593291 -0.0628876695034137 1 1
0.0800591052297872 0.0767627561269614 1 1
0.0361246649637306 0.0315223639423156 1 1
0.4737242336818 0.441642119282318 1 1
0.352722261788316 0.332676320156614 1 1
0.0576812417153775 0.0391878949179996 1 1
-0.264635111859097 -0.244429013152326 0 0
0.15466588622035 0.126955221878091 1 1
0.422583971661027 0.383785897676667 1 1
0.169797867131462 0.15271382275553 1 1
0.169825491927184 0.158449765841174 1 1
0.31759605733763 0.277303754698758 1 1
0.170375771768601 0.164127661501034 1 1
0.0945144684007205 0.0940576324768316 1 1
0.161798488113982 0.177573785785719 1 1
0.153742889047432 0.17732717834376 1 1
0.340430125463632 0.317270172076864 1 1
-0.0278016535626052 -0.0327932164894424 1 1
0.48131632248766 0.406194502333579 1 1
0.101354062639287 0.0867827920178769 1 1
0.354379634710042 0.332890487028416 1 1
0.189163844361652 0.160370860561485 1 1
0.0922307707887914 0.0981424732647882 1 1
0.324108621452337 0.287865863866799 1 1
0.21199709835853 0.201318394919037 1 1
0.178240291080978 0.158969054122307 1 1
0.170500140484602 0.140462520935706 1 1
0.20582607556983 0.17944197302944 1 1
0.171412563352769 0.138940962656662 1 1
0.21104705538755 0.19333467002922 1 1
0.423769734020807 0.385403605912317 1 1
0.196274694138105 0.192150102321246 1 1
0.226876587533517 0.208200777825776 1 1
0.236271460952563 0.226929949525747 1 1
-0.0551691400785107 -0.0451674879037962 1 1
0.292458243638931 0.267326511708744 1 1
0.170706193459406 0.131287920129517 1 1
0.142072073557251 0.131470728998947 1 1
-0.0312442003344447 -0.0269154466370933 1 1
0.344706381633631 0.320539545071916 1 1
0.244372575818815 0.180332941132188 1 1
0.136339189005717 0.134239086549488 1 1
0.365469729248863 0.332637505252207 1 1
0.250804303371721 0.249023317653657 1 1
0.0516842308177657 0.0512369529755205 1 1
0.293270606014661 0.258055651312036 1 1
-0.157092012416003 -0.142524698723628 0 0
0.179759815610454 0.158682269589209 1 1
0.266998821715943 0.225008782136369 1 1
-0.128675550717072 -0.11122983961742 1 1
0.199079846505777 0.165606122015998 1 1
0.245889006478218 0.195860681791713 1 1
0.306477283966274 0.28090240479424 1 1
-0.145955290147714 -0.130292883695722 1 1
0.256879063389261 0.232457628052883 1 1
0.0496629757928269 0.0334683534143713 1 1
-0.0620944484953115 -0.070076992656991 1 1
0.557807595107346 0.515687524315301 0 1
-0.040333147515183 -0.0181112450600939 1 1
0.208694350077979 0.187398805383631 1 1
0.130412287253271 0.135895479968262 1 1
0.0327492501246051 0.0382121196865109 1 1
0.247502864464983 0.229125612959355 1 1
0.261948206197545 0.230150886684867 1 1
0.246787775141091 0.19380735659564 1 1
0.301317061966279 0.277139547514188 1 1
0.573952748221492 0.52368221884228 0 1
-0.000445258287388802 0.0201695808092667 1 1
0.05768814973569 0.0391861604146566 1 1
0.343892097783105 0.314234389086528 1 1
0.372131543766232 0.329171513801145 1 1
0.284617546105742 0.265291560461885 1 1
0.0947643580888838 0.112701433286356 1 1
0.053099002374771 0.0427913466938421 1 1
-0.0862144825678578 -0.0531629213773039 1 1
-0.0655884296774206 -0.0718284310678265 1 1
0.250768290885213 0.249440353804351 1 1
0.180639141250328 0.158766989565411 1 1
-0.115256274104006 -0.107360825652732 1 1
0.104576403468797 0.0757584714721772 1 1
0.00970609866616776 0.00666048443179054 1 1
0.37975550338273 0.331830269331748 1 1
0.397881222692789 0.358717862623233 1 1
0.136216257050576 0.138364921907205 1 1
0.0550468529553513 0.0628325872997575 1 1
0.371055201310976 0.347835025779432 1 1
0.157935562800908 0.179757729954303 1 1
-0.240626511625983 -0.208170416378121 1 0
0.169742693124012 0.168326537740951 1 1
0.18626448794864 0.158311949203453 1 1
0.0486962078302332 0.0311146153887055 1 1
0.138297059629278 0.119980099884975 1 1
0.332795249308763 0.30419710105666 1 1
0.115073338852137 0.116985299557321 1 1
0.222921240382406 0.217254327568206 1 1
0.186120268211006 0.158936116387919 1 1
0.384541150933872 0.34564710013754 1 1
0.502274178119155 0.463235239712333 1 1
0.115013598575774 0.100195752938843 1 1
-0.0161543941922492 -0.000327849117140098 1 1
0.37605018769852 0.332675628542845 1 1
-0.0314824834108268 -0.0285697554941523 1 1
0.239344167483101 0.222094942816474 1 1
0.160712090875412 0.121832037129399 1 1
0.27233273364114 0.234381743954908 1 1
-0.0511229578055769 -0.0342267663994453 1 1
0.0534361682050487 0.0289158902810062 1 1
0.102126765870752 0.0952606189149064 1 1
0.178384274713971 0.161444680662356 1 1
0.0912619719705303 0.0796454388923707 1 1
0.201305094492559 0.186543650905465 1 1
0.217099270686064 0.215007036296052 1 1
0.0365368631684198 0.0309533037099917 1 1
0.291354956016316 0.256749764244024 1 1
0.00965065600859825 -0.0115862554814649 1 1
0.36393002849992 0.348653449853192 1 1
-0.0493371644659022 -0.0362530242859429 1 1
0.160665976788425 0.144899272338336 1 1
0.0591873152096024 0.0566015359873647 1 1
0.194233121380826 0.182737359318772 1 1
0.135353353692783 0.132320167724999 1 1
0.191057941098056 0.174558090333029 1 1
0.375428616500164 0.328901998940116 1 1
0.176817414660986 0.156657208511902 1 1
0.13714234671099 0.132056821318697 1 1
0.429125340748329 0.355415440229319 1 1
-0.0131437889761302 -0.0105731633369604 1 1
0.198091701904076 0.190410593650271 1 1
0.192418788066171 0.180844646008124 1 1
0.465670146338706 0.397971721289116 1 1
-0.058606650745442 -0.0462240507613719 1 1
0.343005061924671 0.311387016526149 1 1
0.262767522037118 0.243588952708864 1 1
0.0113617846159634 0.014036158802345 1 1
0.0914131286553255 0.0777819240742852 1 1
0.428842483300956 0.390877269616207 1 1
0.344896497084981 0.317119671732468 1 1
0.075981124580329 0.0725807983052601 1 1
0.10006299067686 0.0928166227644181 1 1
0.0769565800195641 0.0730868971047283 1 1
0.0939236384356352 0.0672395344324011 1 1
-0.0642657768626288 -0.0392884691110629 1 1
0.182038057981863 0.160812635897457 1 1
0.114239607678301 0.113833356802466 1 1
-0.0418629311217308 -0.043728300213648 1 1
0.319175255891421 0.290600153993878 1 1
-0.327364289316763 -0.304514434729044 0 0
-0.126170439961807 -0.141967020534987 1 0
0.206879736130655 0.199885804868657 1 1
0.0820824442927547 0.0737881622320903 1 1
0.491870789532971 0.443853365214889 1 1
0.245850891116246 0.223567014890883 1 1
0.048822201900852 0.0485403053615511 1 1
0.257293807140708 0.222929274691283 1 1
0.121673179755021 0.130131126527217 1 1
0.200085697064098 0.177189399954889 1 1
0.353057503028837 0.316553511104506 1 1
0.222479417188432 0.212224682902417 1 1
-0.0763274475477591 -0.0837071511431979 1 1
0.121893587322916 0.0812065477908496 1 1
0.436710834716822 0.39006436643488 1 1
0.198921669115904 0.183462115079191 1 1
0.349013018210862 0.303139397482795 1 1
-0.173685164972548 -0.163245775664492 1 0
0.445988655824403 0.415414905490847 1 1
0.115978974377865 0.136288021838362 1 1
0.419479952552295 0.398363233499234 1 1
0.287517810301649 0.258468459906375 1 1
0.25285204093016 0.231744013929301 1 1
0.309195847774005 0.283861369680817 1 1
0.295507728545278 0.273091363269038 1 1
-0.104627253415955 -0.100924278666269 1 1
0.109024139997482 0.109598407975815 1 1
0.132970868217136 0.123649494294023 1 1
0.45977571956997 0.399672573600045 1 1
-0.202229488024506 -0.174551827462907 0 0
0.25447803124177 0.237030867575838 1 1
0.115804081114611 0.123475724399029 1 1
0.247602250404691 0.222919326295039 1 1
0.0192661247663372 0.00998502487782416 1 1
-0.115105691705021 -0.101049593600605 1 1
0.263336591293984 0.219719997815831 1 1
0.215424591254054 0.199027126894848 1 1
0.571525215859709 0.531033108149169 0 1
-0.00569637025665933 -0.00685264697153395 1 1
0.137234144700016 0.141523172221551 1 1
-0.0301413557205326 -0.012196915441536 1 1
0.0474591917823437 0.0209350138845178 1 1
0.185455509888693 0.196729325004984 1 1
-0.0241239857553369 -0.0210979550983991 1 1
-0.104574816315888 -0.0778484300196037 1 1
0.250956219794177 0.241747927171973 1 1
0.445461944868885 0.412458471879679 1 1
0.035027571322679 0.0346171393210771 1 1
0.298367597173594 0.254248602906016 1 1
-0.0038919947996369 -0.0115073621550492 1 1
0.294754447667111 0.260055427909087 1 1
0.324497611478734 0.312200522056359 1 1
0.295890802504123 0.264410015093482 1 1
0.33063527003153 0.300589379473134 1 1
0.102861776364807 0.0943830269104535 1 1
0.265649361953966 0.22416946851218 1 1
0.259774132018238 0.244640517300023 1 1
0.379461326714492 0.34840930800066 1 1
0.108944072972892 0.0811111921988482 1 1
0.225313539597547 0.209919282387668 1 1
0.258492170833329 0.227913513671603 1 1
0.110170801472267 0.112686478752072 1 1
0.0947852628821074 0.106447493451537 1 1
0.219998250468059 0.225723992910104 1 1
0.0949302450688803 0.0883414686314644 1 1
0.0266390640916547 0.0173915478316626 1 1
0.124849419077895 0.112225133103478 1 1
0.244165852990192 0.2173939307213 1 1
0.0414253712852642 0.0323559121262866 1 1
0.0266051368443938 0.0397805876877434 1 1
0.376800503957301 0.372611671014744 1 1
0.225315953903469 0.206962356027606 1 1
0.0257209038589929 0.025668244383332 1 1
0.146401641302337 0.147942973509925 1 1
0.239863032799136 0.21452636735943 1 1
0.289299071178692 0.26034090945559 1 1
0.2163061804448 0.206093898060004 1 1
0.0135965608214386 -0.00261266121407677 1 1
0.254321925228553 0.225332306815019 1 1
0.21383474048987 0.184789559211656 1 1
0.0996843761976941 0.0988569072785144 1 1
0.205543959739978 0.193764526196784 1 1
0.81934888672659 0.739400516299996 0 0
0.0600809371513703 0.0665385115307588 1 1
0.579798576014417 0.53276471751747 1 1
0.216428404287326 0.217936371008203 1 1
0.112089451600276 0.0855766547082711 1 1
0.123845242805073 0.094963554806902 1 1
0.24681502034346 0.222036084971717 1 1
0.177515328704584 0.144307469461712 1 1
-0.113216925383654 -0.107057408800393 1 1
0.32832498055765 0.290907026736398 1 1
0.173722221044611 0.148957324505745 1 1
0.283155965130114 0.252242541653081 1 1
0.027730887542292 0.0198441312655724 1 1
0.439736072884548 0.391230413551961 1 1
0.0102743018114069 -0.0130069491301597 1 1
-0.122849609232292 -0.119532927835546 1 1
0.169483660832671 0.163612135869531 1 1
0.184466152012813 0.162593728265675 1 1
0.0778960290461986 0.1013775823058 1 1
0.388996684484747 0.33934201103734 1 1
0.437523715301561 0.408576000235057 1 1
0.134485214599712 0.130365862823751 1 1
0.288806069613446 0.263640154771351 1 1
0.0642376419538157 0.0964757428024371 1 1
0.170113008020781 0.146613214998686 1 1
-0.00159226520094947 -0.00429787053694003 1 1
0.0385146186427328 0.0184364895978189 1 1
-0.045258973472523 -0.0479437114999872 1 1
-0.126008634727438 -0.114069907329954 1 1
0.289410932851412 0.252843975069228 1 1
0.114201838085151 0.107733172686617 1 1
0.07595857448115 0.0901004011329162 1 1
0.123680387149706 0.10775303515523 1 1
-0.0868849236793424 -0.0916469545809514 1 1
0.386564192726899 0.35459131309354 1 1
0.478731524164462 0.423438313261616 1 1
0.201728297266621 0.181628639381102 1 1
0.545131966887129 0.51309607059344 1 1
0.209388773316411 0.227462456486981 1 1
0.17502690867345 0.16281525107193 1 1
0.371008301540924 0.333945075153093 1 1
0.344637822486026 0.329751303835002 1 1
-0.0519013548741083 -0.0403959019389715 1 1
0.196581368455274 0.196552579127299 1 1
0.243384661487367 0.229015343509397 1 1
0.161660581000187 0.14651636541992 1 1
0.384969268940632 0.337081244803736 1 1
0.26734567538601 0.256630915564616 1 1
0.129556426532806 0.119913012676714 1 1
0.213614773292947 0.196044016367779 1 1
-0.148175159644647 -0.143048156374215 1 1
0.067036634495317 0.0654616442740019 1 1
0.121033719476549 0.127624975307122 1 1
0.0120009573787695 0.0152462794339057 1 1
0.141384536993682 0.156226765507638 1 1
0.388695092439035 0.356160295637475 1 1
0.291391194998844 0.271155303994726 1 1
0.0103700179901957 0.00553633003211113 1 1
0.18146206468352 0.133550902081016 1 1
0.041540704591002 0.0380027220704011 1 1
0.23103234400857 0.228206445470729 1 1
-0.0496471859746746 -0.0189225019688812 1 1
0.0672401298909484 0.0937844976285531 1 1
0.16840950102504 0.173417344614193 1 1
0.0853611993975957 0.103467707818304 1 1
0.197294996548062 0.172631786120352 1 1
0.0731023882754258 0.0955553665726586 1 1
0.0675446509913305 0.0838728383047006 1 1
0.0253380772455725 0.040923618765969 1 1
0.24434750623445 0.227952862850021 1 1
0.417044504054979 0.380526579950374 1 1
0.0418945289730206 0.0420933618556189 1 1
0.162563358326713 0.130394825813859 1 1
-0.089110985687828 -0.0940174288743597 1 1
0.262694884515664 0.235128392851273 1 1
0.284897191799807 0.29526528193442 1 1
0.315718849683635 0.279393275328993 1 1
0.0174625976225138 0.0210608167633411 1 1
0.33360128633823 0.316118259288598 1 1
0.0340158212055722 0.0316988912659601 1 1
0.431025811422013 0.408272636698904 1 1
-0.126954686079676 -0.109930255946968 0 1
0.431276436354402 0.406801708001705 1 1
0.344923343017095 0.326887279953856 1 1
0.220120246460625 0.191528958949397 1 1
0.120969659244891 0.0964019079148925 1 1
0.281547788347124 0.278186048366253 1 1
-0.00970013319842021 0.000750670957173689 1 1
0.0701468956175041 0.0628145351125961 1 1
-0.217767351522863 -0.193233717170355 0 0
0.171459868378922 0.15388844989487 1 1
0.228583388681927 0.205196240916542 1 1
0.216213772001608 0.19320163795279 1 1
0.344624223624208 0.298103085445113 1 1
0.549741180006174 0.510369783703537 0 1
0.333726266627895 0.32502489159798 1 1
0.312207934854234 0.273972670651664 1 1
0.285418799021756 0.256842826516218 1 1
0.271325180623613 0.246129359702779 1 1
0.259157822018231 0.233941101041771 1 1
0.0502091567422711 0.0547813040305532 1 1
0.182268794925375 0.161966242315266 1 1
0.35319217871717 0.32642794125411 1 1
0.1769370275556 0.133402074108817 1 1
0.386909177378493 0.333668443580191 1 1
0.306512419619378 0.269148167405618 1 1
0.327796631945315 0.294419538558338 1 1
-0.302404406877794 -0.256656722671919 0 0
0.175688368032221 0.152680203048636 1 1
0.319952213940133 0.293843299401211 1 1
0.0135205610569097 0.00557112290969276 1 1
0.320323328283088 0.299178449285141 1 1
0.227597957773344 0.204905570039108 1 1
0.176804576986944 0.172263572216549 1 1
0.305385347510846 0.25910098371693 1 1
0.308555227308634 0.278134242964037 1 1
0.160557068211645 0.149135241326726 1 1
0.0274048114654734 0.04623472262372 1 1
0.471626771471784 0.434330104859925 1 1
0.654090339348693 0.60574656249395 0 0
0.126613695565801 0.114537927631865 1 1
0.514601172516856 0.463251415746459 1 1
0.373280279410803 0.337784267466031 1 1
0.445205487294748 0.383317161786284 1 1
0.144512297357017 0.168202882508662 1 1
0.105711635120785 0.125324505327688 1 1
0.156037471211389 0.139208740118627 1 1
0.071763315399161 0.0585010049869034 1 1
0.0722004311063772 0.10699750279683 1 1
0.456872937436147 0.405833890341473 1 1
0.316618735702924 0.270278915152308 1 1
0.356641969094721 0.335123344275896 1 1
0.46561732930579 0.431511132109741 1 1
0.480993409911041 0.414449181314517 1 1
0.12778642086081 0.13780481830995 1 1
0.318247550842206 0.270398624789934 1 1
0.166999067953494 0.145278496779774 1 1
0.210692320593367 0.20998593572556 1 1
0.35066239370652 0.321256534119343 1 1
0.241134090162753 0.199463856329317 1 1
0.232278317630245 0.198980170160644 1 1
0.119612290181495 0.133691573498067 1 1
0.0736535896197299 0.0711366243141583 1 1
0.0394744928554029 0.0406601358042353 1 1
0.273506792240306 0.241837235828625 1 1
0.295322602895968 0.259519809524259 1 1
0.153994701437526 0.14876158574204 1 1
0.476179905142863 0.426658859568086 1 1
0.149843426142091 0.135226030814732 1 1
0.291653990734172 0.251930056394999 1 1
0.315582620309771 0.277671178233258 1 1
-0.0940527300217359 -0.068570419001202 1 1
0.321813057927562 0.283720376432276 1 1
0.0894456237000847 0.072210308454166 1 1
0.282085353474231 0.255685945284586 1 1
0.234762308111226 0.205531914907395 1 1
0.312730672020156 0.278940842290618 1 1
0.280989664269711 0.268309054797538 1 1
0.169629183666746 0.171075010417256 1 1
0.0315740932662727 0.0402298632283271 1 1
0.219146611846472 0.214819753260821 1 1
0.496959989012538 0.421754300534661 1 1
0.0105200351286227 0.0143143052438161 1 1
0.473584352838557 0.438884085945147 1 1
0.0622944275693857 0.0569331766732069 1 1
0.380505113174347 0.343038668566548 1 1
0.233955844393574 0.223504584756703 1 1
0.321104722590485 0.275593692784483 1 1
0.143619671711716 0.162779127614832 1 1
0.243812192072382 0.209175555599414 1 1
0.451917014216776 0.421909686973326 1 1
0.324689890893875 0.278219853619665 1 1
0.274863159996776 0.241204278002 1 1
0.13023137198399 0.152936972453739 1 1
0.193499386050232 0.176982307372592 1 1
0.263491361707425 0.247788902756197 1 1
0.227449068830027 0.199083209998098 1 1
0.105292166352453 0.110016791288261 1 1
0.165806548424686 0.149134420467911 1 1
0.400802165127665 0.349178201916976 1 1
0.213930093165374 0.19343755582854 1 1
0.260452663303703 0.228890617477009 1 1
-0.0593230358249691 -0.0534101597171094 1 1
0.364643967939376 0.346771083833177 1 1
0.233913214389293 0.204655968989756 1 1
0.105931971636568 0.0513119896021864 1 1
0.137089120963822 0.134400582316975 1 1
-0.0718289157723363 -0.0686228646047829 1 1
0.316267484186508 0.279109307871497 1 1
-0.0824219347455879 -0.0703501523278523 1 1
0.172658520996717 0.149937592781451 1 1
0.338709469467026 0.317229849068193 1 1
0.393295771859805 0.362472275565656 1 1
0.174215916353581 0.162230962702123 1 1
0.194949819642288 0.206919978253765 1 1
0.387018544233101 0.34604321876657 1 1
0.335483847695838 0.30204140864613 1 1
0.147538721060191 0.14724688450291 1 1
0.107806977238746 0.0915485807875877 1 1
0.261969211195453 0.247305695314336 1 1
0.318127131331891 0.27981743217178 1 1
0.450173023784958 0.383768690389624 1 1
0.113877982844234 0.109840994344435 1 1
0.189835262996169 0.182299630222445 1 1
-0.0759547449402665 -0.0623517132124637 1 1
0.472283371412079 0.440877783311678 1 1
0.144127239570727 0.141233197064111 1 1
0.411184098807524 0.389803223263619 1 1
0.364098100363341 0.335657241646421 1 1
0.166746907572716 0.131051826310447 1 1
0.48090885528041 0.43396688034183 1 1
0.388199127852744 0.338164795385828 1 1
0.341252839511327 0.307039667764099 1 1
0.311867755649169 0.283374365124582 1 1
0.0982902831442783 0.0884995358375018 1 1
-0.139277723048195 -0.133517948943092 1 1
0.0282479184177267 0.0153020974463032 1 1
0.177279603422869 0.15157325639398 1 1
0.387289589019151 0.35068048035492 1 1
0.145662617083386 0.142006365872076 1 1
0.304469720412458 0.267461172657046 1 1
0.101224983089193 0.104889061874712 1 1
0.136666236222997 0.144856967424291 1 1
0.112675176106624 0.088508154540042 1 1
0.0598071810797886 0.0279904845942594 1 1
-0.104857407380687 -0.0818252700093315 1 1
0.092586199191816 0.0786250966992236 1 1
0.116810881423767 0.106274672429414 1 1
0.322742625871469 0.310242981400759 1 1
0.15994844553193 0.148448783605437 1 1
0.0958548323145759 0.0652135905460661 1 1
0.0802985806399909 0.0635119476232839 1 1
0.315272396202861 0.295506748473358 1 1
0.440987758772183 0.386714304679158 1 1
0.141401891854384 0.139578629884982 1 1
0.340307002017668 0.30539232116712 1 1
0.242449966349149 0.233760741061331 1 1
0.277300581316315 0.283926942580055 1 1
0.015609310671643 0.0120936698089842 1 1
0.0519474171134343 0.0426879337753228 1 1
0.453307214241103 0.402754038086131 1 1
-0.0595881050942764 -0.0520132051760821 1 1
0.0444898114442086 0.0419720340423614 1 1
0.135513466007814 0.140911771335326 1 1
0.0874531184684095 0.0848753581522818 1 1
0.204504489276455 0.210608084638387 1 1
0.268923584449587 0.237513343911991 1 1
0.105238140445579 0.100920898224933 1 1
-0.202388429379543 -0.183171958453805 0 0
0.677368169560337 0.593180820515908 0 0
0.122175831563263 0.1280891771862 1 1
0.348660709493369 0.312892030545638 1 1
0.206778678049222 0.187697603410951 1 1
0.206461114358808 0.214963955312829 1 1
0.127500970783932 0.112849822226784 1 1
0.168523492182084 0.162184941050281 1 1
0.260564676070986 0.239360650690593 1 1
0.285491829824506 0.240236611069017 1 1
0.355973413606856 0.318076632355017 1 1
0.055896276679663 0.0485356052408738 1 1
0.119820653987759 0.108539808433988 1 1
0.169112303807199 0.169831033644148 1 1
0.545274224323808 0.476453735227451 1 1
0.168126001322156 0.15263678388042 1 1
0.133659254903226 0.128439866423205 1 1
0.140004319047588 0.129226003270497 1 1
0.48443376507994 0.443366991749641 1 1
0.127385576147051 0.132739075208171 1 1
0.573089867511477 0.510342702076044 1 1
0.126096928493315 0.114329249023595 1 1
-0.0197602499437792 0.0043189558534422 1 1
0.319932508865051 0.288852979964841 1 1
0.184062789650435 0.17308130518394 1 1
0.129934605351059 0.134851770039685 1 1
0.0923958470398173 0.0586244419288229 1 1
0.188863987268411 0.156103698423789 1 1
0.255128018512222 0.211972756888604 1 1
0.260528154459722 0.227329957930572 1 1
0.140829075810574 0.139829302695691 1 1
0.369092066917988 0.3250905194437 1 1
-0.0231060061661604 -0.0232284972000143 1 1
0.13175723466193 0.118186684021555 1 1
0.116099443625449 0.0992728940074831 1 1
0.109942604823085 0.104918058256676 1 1
0.610284464230532 0.535318005704141 0 0
0.343851508487281 0.338421095372934 1 1
0.224396905952253 0.21629915643592 1 1
0.208615767764928 0.20643149758605 1 1
0.176210301554063 0.179272644515908 1 1
0.0400340413195986 0.0426385823910148 1 1
0.0301185519192063 0.0254508438384788 1 1
0.211576420940957 0.201674368980398 1 1
0.0385055024185017 0.0340960916089889 1 1
0.146150894603978 0.131254389463319 1 1
0.0475186269362844 0.0499546704025941 1 1
0.206936804513753 0.231764739432745 1 1
0.342699109996403 0.308443752422094 1 1
0.246410982078757 0.220133369899939 1 1
0.27922852182836 0.257902239398431 1 1
-0.173214895793489 -0.156284361970849 1 0
0.352110067758856 0.331863422138789 1 1
-0.015150583145658 -0.00331483334783333 1 1
0.238128093969742 0.215114692705119 1 1
0.322978374563167 0.301997931601951 1 1
0.217709154493102 0.187171315947111 1 1
0.0816772661297483 0.0679989811496694 1 1
0.139250814299212 0.116417916158958 1 1
0.133532853467494 0.126842800875371 1 1
0.0105669168112763 -0.0173487570295181 1 1
0.295228265998366 0.281002206812694 1 1
0.297199484199088 0.272890361100981 1 1
0.312827295709021 0.273257498459255 1 1
0.219090081230817 0.226136617119665 1 1
0.324156403546793 0.297857225839313 1 1
0.131566324563329 0.122298694339714 1 1
0.259146638854729 0.211896564119627 1 1
0.135927309531723 0.118979081396686 1 1
0.141164863038637 0.126429266432535 1 1
0.166565927735878 0.181762579109982 1 1
0.182847476705218 0.18058455181458 1 1
0.315553106157314 0.300352855107735 1 1
0.378393806448058 0.33189307624458 1 1
-0.00777044035751639 -0.0212484349042912 1 1
-0.132620390370601 -0.105392817004608 0 1
0.18227672972583 0.152355070877664 1 1
0.405590386130802 0.373232646219991 1 1
0.311903471137304 0.281559802008664 1 1
0.347754107226464 0.29669459317099 1 1
0.157385088515297 0.153938524280918 1 1
0.3125221831593 0.277393041892428 1 1
0.437257096596326 0.392479034035359 1 1
0.393320108883232 0.358260977638299 1 1
0.323016171674742 0.29122713843798 1 1
0.271623641284692 0.218130497171503 1 1
-0.14528491449925 -0.141306647473848 1 1
0.175459870282291 0.164523647236597 1 1
0.311859439859469 0.29245603227118 1 1
0.35032014514865 0.329206956093949 1 1
0.400708480130989 0.361105699132139 1 1
0.341897011463905 0.303074624044385 1 1
0.253511358641285 0.249918789448887 1 1
0.12917711080128 0.112974128063063 1 1
0.489784758850791 0.444781799945433 1 1
0.0710306653699748 0.0574969824543664 1 1
-0.165014554389389 -0.175399498752627 0 0
0.410110829127941 0.36450746094796 1 1
0.174732998424928 0.168007306432589 1 1
0.0425455483477143 0.0185177729456644 1 1
0.0650294412287838 0.0869754716095932 1 1
0.147378483046193 0.141503714925589 1 1
-0.0997066667240996 -0.0777564614856443 1 1
0.0989326160796167 0.106164728981319 1 1
0.156835768602025 0.147510311387472 1 1
0.373659604947529 0.330812764740165 1 1
0.0164493448087986 0.0157210882775457 1 1
-0.00375802052742195 0.0116407104127718 1 1
0.481838553477251 0.445730058887886 1 1
0.223865827017812 0.201379530728068 1 1
0.0768346750602877 0.0409851081174261 1 1
-0.180060923179959 -0.157339189286341 0 0
0.083991688974875 0.0768331136530544 1 1
0.433767490079333 0.411792212866037 1 1
0.18204331510726 0.184991382621554 1 1
0.261612899210016 0.237656763910597 1 1
0.365955002177092 0.31718664067372 1 1
0.0521731462809677 0.0319937058902163 1 1
0.28628405053498 0.263367339812541 1 1
0.282459204600104 0.264101206740712 1 1
0.101429022771376 0.0986586097860985 1 1
0.241686710247227 0.219024959701724 1 1
0.382661815228776 0.355654939253308 1 1
0.249543027188045 0.234822240071155 1 1
0.13143117701931 0.0806590280717733 1 1
0.063555643861912 0.0871638866013738 1 1
0.355039039325683 0.316161139007349 1 1
0.468180917890268 0.415415151815223 1 1
0.295053704102869 0.305939906568584 1 1
0.660434898005415 0.602356668966796 0 0
0.0173842564497912 0.0325716401531358 1 1
0.0852039002638785 0.0789254600247726 1 1
-0.110046645500825 -0.0906976995567965 1 1
0.0817612137737171 0.0720945779344729 1 1
0.392851233733741 0.353691105590344 1 1
0.245675596975568 0.24583853807796 1 1
0.0662319129692111 0.0548739234249759 1 1
0.134271598779118 0.117316244949508 1 1
0.440123941505619 0.409254853827443 1 1
0.436567033325285 0.410474724597744 1 1
0.605274885488622 0.569493848082449 1 1
0.152635876691941 0.123711032027808 1 1
0.280100875644485 0.286483970610273 1 1
0.11757799121779 0.0931908143044032 1 1
0.0529689533575987 0.066484759687265 1 1
0.368184694246963 0.331508007255193 1 1
0.314288211873225 0.29686126051052 1 1
0.22740085179188 0.200663625048356 1 1
0.363175759501158 0.309400057149046 1 1
0.0960309566643826 0.0601277272288248 1 1
0.0297173557976693 0.0215720134693882 1 1
0.138974507514105 0.126510516340553 1 1
0.236221292420979 0.22387472354246 1 1
0.130557319171788 0.128636780240621 1 1
0.0941713697158655 0.0880031386246697 1 1
0.30107764522907 0.257352372045086 1 1
0.244248709355678 0.203073860016629 1 1
0.313780489476954 0.288218595226951 1 1
0.170493180478089 0.173531818439583 1 1
0.181136653656288 0.156991911841776 1 1
-1.81926009183327e-05 0.00688847937225123 1 1
0.267545971071767 0.239063823517079 1 1
0.473918893479655 0.407134076291573 1 1
0.163287902016603 0.157809032850659 1 1
0.450254248881905 0.401595190816123 1 1
0.158224121201325 0.162435148568055 1 1
0.4266619381426 0.37264675901781 1 1
0.168898314023215 0.146370427567596 1 1
0.297259375928211 0.271733612142651 1 1
0.314217652447856 0.278790796547981 1 1
0.0425821837765446 0.0241413130971089 1 1
0.175629746992805 0.172357585840527 1 1
0.578207395636808 0.520696526107462 0 1
0.143845485809881 0.140867397763892 1 1
0.144361359485643 0.105239834403458 1 1
0.0718144145697077 0.0585278528289944 1 1
0.185022691585867 0.180767285955414 1 1
0.129120628502949 0.112604763944981 1 1
0.26917935896739 0.251806034643505 1 1
0.337931637016302 0.316653318831285 1 1
0.265818393031998 0.243324725969304 1 1
-0.0562309753742993 -0.0569182948977026 1 1
0.517484337480891 0.472880672313151 1 1
0.168023086229705 0.158472651650833 1 1
0.0544851267820218 0.0396306749965204 1 1
0.444420877873052 0.398506353469163 1 1
0.208285110479644 0.205197328598415 1 1
0.107826481096621 0.0843824013461716 1 1
0.0220259813872508 0.0270776313315439 1 1
0.406209665141644 0.347993817524589 1 1
0.04368040826533 0.035728521288034 1 1
0.317734437503485 0.290597610573357 1 1
0.0998644790766897 0.0980823142480369 1 1
0.309653476051813 0.266307737866033 1 1
0.16225556311968 0.138041238383597 1 1
0.0978265855059367 0.0885735272421382 1 1
0.300055123264643 0.267259542860758 1 1
0.00467430065920132 0.00103810554953582 1 1
0.487109120803817 0.44453913433585 1 1
0.151010937186675 0.120173238609818 1 1
0.256606554966988 0.233024958767272 1 1
0.0823395779976562 0.0850586041491285 1 1
0.166003690524959 0.141760851338879 1 1
0.41445639229287 0.355552300871135 1 1
0.198008130169243 0.180580850677924 1 1
0.104573705219761 0.0966774108705404 1 1
0.120567014945651 0.12404533352341 1 1
0.299800120793649 0.272949533050237 1 1
0.72480781239322 0.640171282599477 0 0
0.236330229758714 0.210150172807572 1 1
0.278813805080107 0.242784450602899 1 1
0.157909755746462 0.153998855008801 1 1
0.103342884765494 0.0846493520527941 1 1
0.442272079664018 0.416660325700787 1 1
0.176666426742193 0.157142476118058 1 1
0.175071619405642 0.159793966626596 1 1
0.101559584442054 0.110960866513125 1 1
0.678236973453659 0.601039769377931 0 0
0.28186118148523 0.243860618461842 1 1
0.331471603992247 0.30203729112331 1 1
0.233026132898048 0.196779714831287 1 1
0.163588200176913 0.152980007893968 1 1
0.207116547746597 0.189706210064589 1 1
0.319727038921688 0.26433906745398 1 1
0.326430739557728 0.287802230385944 1 1
0.330940185747243 0.312744820338139 1 1
0.292318006915356 0.27381991371554 1 1
0.48457786637401 0.431135284072742 1 1
0.34219978822186 0.305231526946993 1 1
0.191205943495676 0.142925585202493 1 1
0.324212034135273 0.283765272396047 1 1
0.197113721798419 0.17043261016578 1 1
-0.0776867852397058 -0.0757776743585895 1 1
-0.0160460220860751 -0.0246592510648257 1 1
0.367081046761944 0.353113904791382 1 1
0.231613804052503 0.234996179174851 1 1
0.267187693317482 0.261612712472915 1 1
0.0350389466741734 0.0355241725522502 1 1
0.138513038876288 0.122513303734793 1 1
-0.160395267376 -0.122790850363589 0 1
0.39667715574553 0.339041434851467 1 1
0.493748800163967 0.451272619980842 1 1
0.152050519072197 0.136555150131484 1 1
0.0130723360934887 0.0026631644218453 1 1
0.0790236904161618 0.0631129611091181 1 1
0.309647578640054 0.295066150015422 1 1
0.102621857737583 0.0937889591850982 1 1
0.023434272644433 0.0100313693078084 1 1
0.368578213337273 0.343844626199809 1 1
0.241634816402527 0.206935380311729 1 1
-0.0664009259451626 -0.0668420756480452 1 1
0.238411772491427 0.22406125534238 1 1
0.0825852156906548 0.0657504904070714 1 1
0.161964973294121 0.151829830749373 1 1
0.279162118420414 0.271055991696019 1 1
0.337472331354905 0.313445885650541 1 1
0.152720451148849 0.153030308929008 1 1
0.336250488260586 0.315009781682415 1 1
0.0681733159462817 0.0839799183175284 1 1
0.234722879356636 0.222589859789232 1 1
0.11133683698861 0.127023978274759 1 1
0.265873913587663 0.243370566299931 1 1
0.164176767358878 0.148061466699937 1 1
0.0855199907634393 0.0863319620961408 1 1
-0.131399273542177 -0.0953637738813762 1 1
0.259157459341648 0.230280351693191 1 1
0.196040699342566 0.178293116391118 1 1
0.165410528818138 0.151510402183323 1 1
0.165859529197283 0.163878723412445 1 1
0.171354037916025 0.147747394817362 1 1
0.244829710723864 0.241350656615997 1 1
0.225649552142655 0.199859032811322 1 1
0.320710614617477 0.272169372130147 1 1
-0.0677530332103221 -0.0605082461942252 1 1
0.14965731814036 0.128414710785733 1 1
0.250795986640031 0.220964346253872 1 1
0.293895053810783 0.28032967344911 1 1
0.176449219806614 0.151482973762303 1 1
0.0765608116029229 0.0835356790475984 1 1
0.458592670231223 0.423653673004879 1 1
0.104971998671255 0.103170217158422 1 1
0.445520888512608 0.408344414914089 1 1
0.261571691920561 0.249691023665063 1 1
0.106138522109352 0.107185729741306 1 1
0.388700770680723 0.316945526951913 1 1
0.168344985953635 0.139126649545255 1 1
0.26257347437433 0.224887182060634 1 1
0.314787388039772 0.272493792702582 1 1
-0.0509072674980546 -0.0477478708815286 1 1
0.300755883734054 0.285961180489032 1 1
0.160487562143735 0.141112225349445 1 1
0.199255447912947 0.18809476120449 1 1
-0.0494627128425306 -0.0266302673832565 1 1
0.223483539340813 0.189296344505983 1 1
0.190302770831056 0.193196277191073 1 1
0.14215621888216 0.142791928669589 1 1
-0.110172398802023 -0.137605209934442 1 1
0.0817570672576027 0.081155306170085 1 1
-0.120430483871807 -0.105514347303282 1 1
0.166875148200033 0.15583121973494 1 1
0.0898778569658518 0.0940411538608765 1 1
0.0568722853349153 0.0606877748463979 1 1
0.308132915340938 0.278247371207537 1 1
-0.101715903525925 -0.0982501307022059 1 1
0.500071575363701 0.458852032195759 1 1
0.378374821460089 0.325989488893541 1 1
0.283105445954045 0.23370640820814 1 1
-0.123123814656637 -0.106840033443161 1 1
0.097639728038981 0.096271828607097 1 1
0.252711719835999 0.246744636363868 1 1
0.509384294353403 0.45952307625224 1 1
0.34241286487643 0.300253248891751 1 1
0.234411071738787 0.224876249393317 1 1
0.246475020718359 0.237170004779803 1 1
0.235990161440646 0.220560446178414 1 1
0.0428110832324916 0.0512208695545098 1 1
0.00170358574959209 0.00743000866721331 1 1
0.390939758834293 0.357574258156087 1 1
0.308449453541442 0.330044335081194 1 1
0.0736707470978477 0.0657884052089853 1 1
0.182547821301404 0.189283146828349 1 1
-0.0153181856132159 -0.00882343297765223 1 1
0.143018911230447 0.119317357207345 1 1
0.335434502195682 0.280079772685702 1 1
0.47867752656682 0.436134819402722 1 1
-0.136069252890327 -0.171817401795728 1 1
0.0779410880091076 0.103396851217037 1 1
0.0938129965573307 0.0961772962633304 1 1
0.289073991355091 0.259094229382223 1 1
0.334539204710532 0.297026369249611 1 1
0.0890692613096457 0.0867375111570589 1 1
0.292352296706879 0.281755635898025 1 1
-0.19150064477678 -0.149630131300745 0 0
0.143365432995456 0.133453333129393 1 1
0.0677327438510839 0.0623929873206481 1 1
0.0065923427496489 0.0419922852305625 1 1
0.26479104747227 0.238504478449436 1 1
0.466133062487232 0.421268501364057 1 1
0.00728181403832237 0.0077721615784202 1 1
0.211518575551293 0.182624158583475 1 1
0.179070104970808 0.169512581101151 1 1
0.242692165466736 0.196043358261619 1 1
0.370884961967692 0.314306283640066 1 1
0.363588424776523 0.325930541796148 1 1
-0.134479542924739 -0.122830637878173 1 1
0.477092007764825 0.41575280857983 1 1
0.199066809352073 0.197485546504125 1 1
0.360720982388592 0.356498573077995 1 1
0.0406654089121711 0.0373270432850414 1 1
0.0846103951765799 0.0909883634974869 1 1
0.299506989194893 0.267947551009594 1 1
0.265072194178421 0.224127775459371 1 1
0.413509144021644 0.38224465966569 1 1
0.0219426114357343 0.0132307742550722 1 1
0.0465995242124703 0.0476859706183732 1 1
0.466042902570334 0.425407297380291 1 1
0.191614145601749 0.176459925940477 1 1
0.457166706259089 0.423872011275339 1 1
0.190201508549446 0.158876088958917 1 1
0.201949747607726 0.1883529726783 1 1
0.165917850089715 0.129896223715561 1 1
0.077038439928505 0.0476152463465655 1 1
0.363313813125895 0.344752646058076 1 1
0.594274861644345 0.538879762953634 0 1
0.28071627822814 0.248353238130366 1 1
0.636831012994517 0.590420469892136 1 1
0.243189230512216 0.225977711771583 1 1
0.307178615791293 0.280754783309929 1 1
0.000887912135271361 -0.0172535708441299 1 1
0.240400995021372 0.229399856070408 1 1
0.3988715927132 0.357514436556609 1 1
-0.0774355041104479 -0.0618139810065406 1 1
0.298614517637704 0.28606781424621 1 1
0.45172145821731 0.404377303742594 1 1
0.166222573377963 0.155768068705425 1 1
0.164973462037541 0.150613417770713 1 1
0.250622514181141 0.261565998506155 1 1
0.318928839413157 0.280591391845125 1 1
-0.0820534611883658 -0.0801164792829523 1 1
0.484669153819436 0.424667634331881 1 1
0.274917582558326 0.258213564863358 1 1
0.381553365731458 0.330328252749064 1 1
0.300808897755154 0.275646575079104 1 1
0.155240073775492 0.142469727978055 1 1
0.20559087576356 0.178549392770777 1 1
0.0592139163043204 0.0591627935821757 1 1
0.0812394703316112 0.0745779574306241 1 1
0.304899968244225 0.258892329995493 1 1
0.205937296962499 0.180612162553552 1 1
0.334054130137636 0.29863019713022 1 1
0.415561282179722 0.392130186099933 1 1
0.353497296148453 0.32246833245673 1 1
0.120583309110728 0.124085514117607 1 1
0.298250851459134 0.268743180972689 1 1
0.288034318621719 0.277983589246223 1 1
0.256547124549387 0.213261959535621 1 1
0.119486800572337 0.101069946792469 1 1
0.0327930298283673 0.0277010214663784 1 1
0.346618246715 0.30987525759039 1 1
0.262415322592886 0.250341079052334 1 1
0.409582713008805 0.369891680380998 1 1
0.249441377366835 0.225180609999387 1 1
0.170684057905495 0.166979302668234 1 1
0.652634747701012 0.592840645057303 0 0
0.355875991349204 0.330916773426834 1 1
0.380875876474285 0.339458485454739 1 1
0.11295683474469 0.0834159930209013 1 1
0.108714018445582 0.100656436960226 1 1
0.218185613345673 0.188362744091604 1 1
0.271479508573478 0.235764893082621 1 1
0.47102570566406 0.420570273837707 1 1
0.251135149546215 0.240464583772003 1 1
0.143971385029286 0.142401021986366 1 1
0.168599507330971 0.164786330315372 1 1
0.195173687026781 0.148380791838321 1 1
0.0488644885083748 0.0539515799774417 1 1
0.0353475191918641 0.0471648718629546 1 1
0.453271002745225 0.358898637664872 1 1
-0.126818177206338 -0.122212076146495 0 0
0.351450283116931 0.281775516603433 1 1
0.141694491509026 0.109761051407176 1 1
0.195287599229576 0.155572597531545 1 1
0.325908032971812 0.272493008966472 1 1
0.404071960390645 0.374227083573881 1 1
0.175217824502096 0.151852537884594 1 1
0.437790342767567 0.396762837833608 1 1
0.39852851151776 0.364581810343082 1 1
0.340065665750401 0.304620405622841 1 1
0.113648566536069 0.0990811715204179 1 1
0.3212806230567 0.291699270619027 1 1
0.112076053403863 0.0578762507755551 1 1
0.369402103681917 0.335717252248011 1 1
0.0139190551832246 -0.0121599541447875 1 1
0.0725795411823392 0.0577365648176346 1 1
0.505931866479248 0.454925507060224 1 1
-0.149957976101086 -0.14150100540406 1 0
0.19352151596998 0.159227779684031 1 1
0.52459749666542 0.479468901526921 1 1
0.464586333391271 0.416522431722315 1 1
0.277002934952115 0.274019327799386 1 1
0.134132010225445 0.119368957082275 1 1
0.204183276679797 0.201813941437144 1 1
0.161770633869568 0.143301354975109 1 1
0.333528408310604 0.308387022713194 1 1
0.0798170998875504 0.0747497484233943 1 1
0.0653571099827569 0.0591418921314072 1 1
-0.0394550361843175 -0.0314123106064279 1 1
0.121109382271339 0.0934205096000015 1 1
0.0953278566527822 0.0810946722054014 1 1
0.174970105832319 0.139948264335604 1 1
0.401460374139259 0.366949163330298 1 1
0.349855374774514 0.274953580327191 1 1
0.280104604064953 0.254024250550024 1 1
0.388712878247233 0.338165626582729 1 1
0.0458032096829691 0.0647021674461591 1 1
0.126122072109201 0.122287886349564 1 1
0.200246807527306 0.174709727841457 1 1
0.347315261433416 0.308044832167897 1 1
-0.0152527100064558 -0.0186275442255903 1 1
0.101267767136443 0.108816604127847 1 1
0.360319504613061 0.340973464160497 1 1
0.640389099786467 0.565214513980683 0 1
0.347812670469769 0.295096830280628 1 1
0.239020627598176 0.21304895638854 1 1
0.287748260127101 0.246875526464276 1 1
0.164324656856656 0.156983568210047 1 1
0.376283887190324 0.349630082731641 1 1
0.316611942180969 0.269663720793942 1 1
0.241153963937007 0.221912247678839 1 1
0.0662612799135742 0.0726729032435229 1 1
-0.070848108151262 -0.0446604992760097 1 1
0.076714271483473 0.084096187279697 1 1
0.0734982274697819 0.0640061416669838 1 1
0.207090860317252 0.180054789930599 1 1
0.339043089510388 0.296655243455688 1 1
-0.0484083293264701 -0.0438531257096309 1 1
0.0454706130604724 0.00928052010752678 1 1
0.313280486743517 0.286538160732211 1 1
0.333583208055578 0.298756079705884 1 1
0.197247128880512 0.171855974491479 1 1
-0.0544615293241501 -0.0566016047239886 1 1
0.319404889003896 0.291928158927238 1 1
0.13499785691618 0.13337031768345 1 1
-0.147984393134945 -0.126850447587055 1 1
0.269481664573442 0.253145826991219 1 1
0.339759381298618 0.322503530178612 1 1
0.132415730797504 0.108527782786326 1 1
0.0277789523971052 0.0558314643789918 1 1
0.184866405656173 0.189942191889716 1 1
-0.119417968982902 -0.139458443820228 1 1
0.0870842835290792 0.0910671549280503 1 1
0.151161172762853 0.134980315959815 1 1
0.520523837226055 0.47536386494054 1 1
0.144025338790625 0.115878868134705 1 1
0.363543957898397 0.339489475041622 1 1
0.398382284484041 0.364646108272921 1 1
0.301981973369587 0.262184593469796 1 1
0.603751034055235 0.56915891470933 1 1
0.211966832638145 0.186296081461887 1 1
0.341239665221877 0.31186754490099 1 1
0.439706555852717 0.387626154087791 1 1
0.29698669511619 0.268873117924596 1 1
0.03981617577189 0.0369565339118478 1 1
0.0481444988128058 0.0599541739066483 1 1
0.0254448869924707 0.0469312758091215 1 1
0.209155723052256 0.197390167678813 1 1
0.106837680681817 0.0831866275077809 1 1
0.573886741066536 0.492547631122822 1 1
-0.121158459259409 -0.115327899935579 1 1
0.199676990378207 0.175296809336027 1 1
0.265248349487378 0.247170783031537 1 1
-0.176201957379356 -0.162319596093139 0 0
0.319323311435292 0.311611885580503 1 1
0.427913755753127 0.38233538672898 1 1
0.376383296398084 0.342278800122408 1 1
0.408530097292705 0.373112339772952 1 1
-0.144004854945415 -0.152035100675885 0 0
0.260500621797902 0.242398624464849 1 1
0.313709482744434 0.292032478128873 1 1
0.128832610661725 0.128115301521614 1 1
0.0404871816801527 0.0309148625934549 1 1
0.233157431639553 0.200313720714325 1 1
0.211332972164985 0.204489532785778 1 1
0.2219378376256 0.198557434367362 1 1
0.215015020620331 0.204989268964072 1 1
0.631809264797268 0.54075263413358 1 1
-0.17025894159236 -0.154715997846664 0 0
0.145735793724053 0.139503637785756 1 1
0.315261319808099 0.284300322570766 1 1
0.198358345971484 0.184891678139468 1 1
0.0987759512538992 0.0972848214394373 1 1
-0.067607194409123 -0.0727619394753376 1 1
0.281642759523047 0.243932397651438 1 1
0.0222605976311314 0.064991861109299 1 1
0.154679922336295 0.154398939490433 1 1
0.290107923595762 0.267057321324527 1 1
-0.136109764216264 -0.125633934036929 0 0
0.296086498169748 0.267236535415602 1 1
0.0652649639313378 0.0704738249635476 1 1
0.0413205766867094 0.0307511327445949 1 1
0.239016275700134 0.238471589477396 1 1
0.362673686403983 0.292118460721175 1 1
0.0776047443222167 0.0534695711723212 1 1
0.0402050838451344 0.03285457890576 1 1
-0.130647144254642 -0.12595743441969 0 0
0.0813172256798606 0.0962004300044255 1 1
0.0982909558663238 0.108363493301031 1 1
0.123168795539203 0.101620803359024 1 1
-0.0631790029622205 -0.0485083775211849 1 1
0.164265064821354 0.15130608846439 1 1
0.0572280039765443 0.0592896082670562 1 1
0.328852696000655 0.300084834365718 1 1
0.100691035681701 0.0929520891717173 1 1
0.274983737003795 0.247744181766809 1 1
0.252476843349514 0.224409773252817 1 1
0.305747308547982 0.275158785492947 1 1
0.324748039967809 0.280697726803319 1 1
0.174401369604041 0.171161655153799 1 1
0.0433671695723454 0.00693822685639779 1 1
0.259461410462277 0.242622862572591 1 1
0.269343611739329 0.251879090363036 1 1
0.338733540474681 0.31602621255792 1 1
0.32272881177725 0.281999071819562 1 1
0.44327787287679 0.439658987589172 1 1
0.270296329760578 0.249300308405465 1 1
0.150152121896218 0.152370119090394 1 1
-0.058182435783982 -0.0606900543504873 1 1
0.0521771044871824 0.0155910603830868 1 1
0.12227518890016 0.122130582000926 1 1
0.265202939039565 0.298449482593865 1 1
0.0855574876617383 0.0796292631886796 1 1
0.139893815143001 0.137470994302697 1 1
0.511440077284348 0.453600018458491 1 1
0.286950006738723 0.2455139083626 1 1
0.162166089083065 0.147111336994905 1 1
0.155553407277385 0.160595734349501 1 1
0.0889053445260411 0.0700688949533707 1 1
0.295593051202751 0.243479716225359 1 1
0.383837094310655 0.342976721429768 1 1
0.371192850430822 0.348532450471796 1 1
0.192353387769706 0.158571055966722 1 1
0.324509028118926 0.298212345685558 1 1
0.243428109109182 0.224298685466053 1 1
0.0755343933637687 0.0398868834544777 1 1
0.239853871250325 0.208158921110627 1 1
0.263388733787703 0.215743175761571 1 1
0.377365600362298 0.324727763183203 1 1
0.299486977269502 0.274541905354178 1 1
0.0795867313548353 0.084299131795467 1 1
-0.0729057568291815 -0.0819921317560862 1 1
0.389726716630755 0.37571903787704 1 1
-0.222295715235251 -0.196605484092732 0 0
0.396001416577222 0.353475226198368 1 1
0.034397746282514 0.0263008624389023 1 1
0.223849200033348 0.180765144770503 1 1
0.38266633263568 0.353739968924302 1 1
0.291589276292956 0.254667544296342 1 1
0.388957996282047 0.348211362774985 1 1
0.203472761656925 0.173192020795063 1 1
0.416723452510045 0.352473419131237 1 1
0.135933847639199 0.132785262851955 1 1
0.202123846583938 0.19377694890864 1 1
0.108166696266411 0.0907646335504267 1 1
0.526921655787412 0.500666301176874 1 1
0.242554352922314 0.238014508522273 1 1
0.121473697385257 0.0857241043717383 1 1
0.255480197244091 0.23971707955655 1 1
0.0977426647877796 0.0887733283483789 1 1
0.29237275328429 0.260975549138607 1 1
0.0344492260215766 0.0141023723690233 1 1
0.162879431113889 0.179641102796632 1 1
0.286871027741424 0.260951222043003 1 1
0.207439250203731 0.19244577681663 1 1
0.109650289368285 0.101500653443687 1 1
0.242209598020353 0.23076702760173 1 1
0.0580282847977131 0.0263030679295077 1 1
0.0125199832224061 0.0157990509105187 1 1
0.092718682595353 0.07575834238199 1 1
0.0953517069695099 0.0865260053228762 1 1
0.0744491485202037 0.0784083378496719 1 1
0.262961385390104 0.221725667983347 1 1
0.297743126788209 0.302245404425979 1 1
0.351864390287903 0.310807720842292 1 1
0.0870384569604933 0.0936798836402008 1 1
0.39851231145905 0.364976850871311 1 1
-0.0640978703773448 -0.0360322312310388 1 1
0.256868655292255 0.242964018007451 1 1
0.150824215686318 0.131330389094861 1 1
0.205984534311331 0.17196773478103 1 1
-0.144907277138982 -0.143944352635145 0 0
0.609111134818318 0.558752598012818 0 0
0.0159209034613958 0.00982552709599659 1 1
0.492930883752433 0.433363685277917 1 1
0.166099945173569 0.168017454227093 1 1
0.437545227393244 0.406733048719116 1 1
0.313378918580783 0.300977004793115 1 1
-8.00494569654156e-05 -0.00244317671425883 1 1
0.472036323699345 0.445910581223324 1 1
0.000968742636532245 -0.0143372455839505 1 1
0.230085838113261 0.229485872504472 1 1
0.368331871031848 0.342745255312578 1 1
0.189121689018857 0.172859382780506 1 1
0.0265231060505825 0.0305889340667484 1 1
0.178230516286531 0.172434071939943 1 1
-0.0423423486541092 -0.0367500568129394 1 1
0.376980966793303 0.352740413714249 1 1
0.370423771854371 0.346984627603021 1 1
0.338333962694197 0.31502096220172 1 1
0.193321443503369 0.171700561471151 1 1
0.508142240186005 0.464555396278273 1 1
0.218951402794951 0.207318356654295 1 1
0.233124009075069 0.226513741052888 1 1
0.529611888100192 0.482023145609079 1 1
0.29277737176412 0.265642973244911 1 1
0.0900263125518683 0.0690942279231451 1 1
0.548757429134818 0.495077040341169 0 1
0.188976293317596 0.139265074462425 1 1
0.19804233682836 0.162225647210856 1 1
0.531842601161524 0.464763213894169 1 1
0.161270872866905 0.128382558861353 1 1
0.237300391485758 0.223613641416143 1 1
0.331066983186623 0.290811682553355 1 1
0.347517295310927 0.321840637046454 1 1
0.1336467358601 0.111609875289448 1 1
0.122877119359414 0.110930710301521 1 1
-0.129689550932314 -0.101358083979151 1 1
0.253587143260975 0.229140529588677 1 1
0.181780158826057 0.195594375288675 1 1
0.17766897663401 0.173560863445819 1 1
0.234158658213293 0.224109521289984 1 1
0.0721580215988055 0.0708636025931159 1 1
0.381628894271073 0.3395549531568 1 1
-0.0112802156035692 -0.0181149744575269 1 1
0.031010922007399 0.0174008144775881 1 1
0.387855369486874 0.354402729142206 1 1
0.108713429521712 0.120550759880072 1 1
0.24430656031267 0.228144599841308 1 1
0.0339648013415193 0.0202918228673674 1 1
0.245302942589761 0.230092487775035 1 1
0.191412053660975 0.193643593929122 1 1
0.328542727652451 0.296195147798676 1 1
0.235145559638253 0.1839779424382 1 1
0.182643917718819 0.15525087628522 1 1
0.317270396856143 0.286643810095037 1 1
-0.0888117248890078 -0.0940914591693336 1 1
0.35910961990786 0.314693176599532 1 1
-0.12687721317526 -0.116299008321634 0 1
0.383842058879693 0.356363759498965 1 1
0.105404620514546 0.0964821596387992 1 1
0.185425205755587 0.168665052780714 1 1
0.4189810498559 0.38501239553371 1 1
0.467403848416826 0.42500053633695 1 1
0.261857012955015 0.238676707300026 1 1
0.112152160370079 0.110402875745707 1 1
0.196692651298646 0.167380542717602 1 1
0.0911381034773383 0.0490056943340945 1 1
0.010171066980042 0.0291231727398505 1 1
-0.00650139692544558 0.00463138919519251 1 1
0.455938570904749 0.437267879800033 1 1
0.269557685105081 0.260181684472219 1 1
0.30829988698376 0.294448789745247 1 1
0.269014156673093 0.246266537235619 1 1
0.104109313344686 0.0990434836543634 1 1
0.221262676526342 0.202680189669869 1 1
0.352556117771083 0.311630753112366 1 1
0.293345364405119 0.283828030055492 1 1
0.223316004214861 0.194447187430256 1 1
0.348853810943039 0.305404825772806 1 1
0.034119528568293 0.0370916747060163 1 1
0.116882566479093 0.118633824831208 1 1
0.0328846809532566 0.0401988587034109 1 1
-0.0245929535377259 -0.0293076498407185 1 1
0.0595844454315839 0.079274708557848 1 1
0.347022189118829 0.304506872548984 1 1
0.117588479186504 0.125086511428308 1 1
-0.0223662486958956 0.032294753744382 1 1
0.561774371096872 0.487829775455746 1 1
0.0762987814003916 0.0748133696150195 1 1
-0.145135169472533 -0.120462200449508 1 1
-0.0670119364592402 -0.0569804271702202 1 1
0.0442032387154365 0.0769673719230334 1 1
-0.0411277319668775 -0.0403532907888284 1 1
0.196030831807277 0.172950731749329 1 1
0.369885117018881 0.320248244032172 1 1
0.565638682924585 0.510555731641242 1 1
0.345626721210946 0.314861140061514 1 1
-0.0736495560968867 -0.0577425018610761 1 1
0.0275843781251501 0.017909596180952 1 1
0.134058581766766 0.137711590484879 1 1
0.278711661433454 0.280695350383058 1 1
-0.067576381871934 -0.0630304366961797 1 1
0.325420917203983 0.31542878389353 1 1
-0.00716569254471985 -0.0112312225952108 1 1
0.279372296393286 0.249678673884603 1 1
0.19086803103439 0.163277971317654 1 1
0.172972561609212 0.17245291981769 1 1
-0.0641922707283351 -0.040273117975938 1 1
0.376619991754745 0.319794818532494 1 1
0.149482718576264 0.113892706017843 1 1
0.135067451658818 0.141463543838713 1 1
0.275304734701593 0.259835789382968 1 1
0.361330900541747 0.33256645837881 1 1
0.216863869982073 0.18327296046223 1 1
0.349979820425977 0.314983891363796 1 1
-0.00635921816385623 -0.0256293543297768 1 1
0.107553554389246 0.0798835819965836 1 1
0.286849919285712 0.259680818837979 1 1
0.44577754276104 0.431903590117301 1 1
0.179366457054312 0.165965223930972 1 1
0.582830296398656 0.545314273413228 1 1
0.123765630440982 0.112394364535447 1 1
-0.208618613369226 -0.173405338674708 1 1
0.318502056529273 0.302425249349507 1 1
0.181487221914212 0.150593927083188 1 1
0.401066117706021 0.318579587697663 1 1
0.186584936631642 0.195918564085326 1 1
0.190071675924442 0.165485713375622 1 1
0.383005911905391 0.355614580564938 1 1
-0.0693674404476515 -0.0423445414165419 1 1
0.146554564807544 0.123832032570145 1 1
0.544950095694323 0.457115817914106 1 1
0.258565907461375 0.2335008781917 1 1
0.289701390703255 0.264073450367143 1 1
0.224266836990738 0.179796083574776 1 1
0.114514148396186 0.104567734840256 1 1
0.133851749808041 0.13038770658429 1 1
0.164249532616433 0.160744581590605 1 1
-0.0219732938055446 -0.0100275879017317 1 1
0.125688926951843 0.125673125223415 1 1
0.201378885225075 0.185566787609367 1 1
0.0994459283012639 0.0807714297993558 1 1
0.00889228574453177 0.0167090908991161 1 1
0.410412192595348 0.369008532569819 1 1
0.222594812543467 0.203599058845009 1 1
0.339030093921696 0.297561600235618 1 1
0.186800910141023 0.177469894124853 1 1
0.310445855515578 0.317375608989737 1 1
0.277116598500893 0.244708749620808 1 1
0.0209166856247623 0.00482708856069013 1 1
0.419061204681554 0.364747350930447 1 1
0.214797011628527 0.211803731984246 1 1
0.446315892912159 0.411094697338804 1 1
-0.131664440905706 -0.139156448368144 1 1
-0.0323623077762608 -0.0341473710681887 1 1
-0.00152056191039342 0.0212911547488511 1 1
0.346941135111504 0.309126274615241 1 1
0.118546624117249 0.111339035416966 1 1
0.248570236593519 0.224223690440015 1 1
0.338948463391672 0.313668452548831 1 1
0.351086090772383 0.334461807299527 1 1
0.337046068596199 0.307977536649613 1 1
0.215588785401803 0.215265679431062 1 1
0.172347942896598 0.167993377242408 1 1
0.279907715350581 0.239003303303701 1 1
0.227197823003852 0.203407181874926 1 1
0.195738412566443 0.178075166620617 1 1
0.236154434308069 0.213735481649058 1 1
-0.0765713743656058 -0.0616432492745004 1 1
0.287163936476374 0.249011844026634 1 1
0.0880185184244812 0.0777186259722943 1 1
0.294564393981079 0.273749106660562 1 1
0.247181851933669 0.227865951063552 1 1
0.355861205924165 0.316794073932539 1 1
0.123092284721951 0.118691784535727 1 1
0.15026001884131 0.131873508210094 1 1
-0.0336138719686329 -0.0173408407870231 1 1
0.44064146999534 0.384108469694514 1 1
0.0514273601977511 0.0432135564192863 1 1
0.393659582327541 0.38943965318095 1 1
0.331277390938638 0.298261506534922 1 1
-0.139491800449914 -0.137573956571137 1 1
0.292589074353557 0.271412516044344 1 1
0.279436617956116 0.257738456915413 1 1
0.466136341040903 0.424685426170808 1 1
0.462937819893424 0.433737466640791 1 1
0.215172213595403 0.195048343687915 1 1
0.207845859751782 0.160306422910461 1 1
0.25630569552306 0.233355345902457 1 1
-0.0292084033758412 -0.0452026191590879 1 1
-0.180509104723292 -0.179926572508492 0 0
0.544863830426959 0.502348224270924 0 1
0.292654217615727 0.281135583648109 1 1
0.111334880663148 0.0864972199133803 1 1
0.126349796645702 0.112545000525984 1 1
0.0411390365237663 0.0588080934043014 1 1
0.223634867095889 0.183786265131247 1 1
0.267162527371302 0.222618386384085 1 1
0.11429954204355 0.116721659967602 1 1
0.269002822645717 0.261067295085735 1 1
0.0450481353762841 0.0178241841294597 1 1
0.332044124759643 0.320221065241443 1 1
0.037096380320369 0.0298373180019222 1 1
0.066500650019274 0.05219060230567 1 1
0.1930105396548 0.178086101179059 1 1
0.356830318876491 0.332671848900109 1 1
-0.109387067951126 -0.103514592461478 1 1
0.167926951002444 0.156028236436091 1 1
0.209125918822657 0.166564524701335 1 1
0.014261521569014 0.0212889953722173 1 1
0.371244362328596 0.327205964360728 1 1
-0.110046194608549 -0.104344163561375 1 1
0.0755049671233294 0.0656893804613458 1 1
-0.182979321984338 -0.165885932463898 0 0
0.0542989998969674 0.0503347819670088 1 1
0.55678117305177 0.50363586341658 1 1
0.415188031756059 0.393922658549516 1 1
0.299683912641907 0.276157668268038 1 1
0.200842703930344 0.209680796435693 1 1
0.161812482141424 0.137472729211637 1 1
0.242382755383798 0.216341238206131 1 1
0.0537671646515864 0.0506938899795896 1 1
0.084973135023162 0.0711874089759195 1 1
0.0951116959536037 0.0781322797817963 1 1
0.465609969509656 0.411079855326995 1 1
0.146124999227794 0.14936464546324 1 1
-0.0319791047310289 -0.0509599862052543 1 1
0.269529298614008 0.242907372369006 1 1
0.0467803095615293 0.0411350146984018 1 1
0.335789514690291 0.289703626092879 1 1
0.272922056608616 0.249436562866733 1 1
-0.118469380681498 -0.0986644611160139 1 1
0.0153130669126483 0.00617237704060344 1 1
0.201811062636981 0.189468444545405 1 1
0.296943417853703 0.236567227783656 1 1
0.302415171106782 0.258260208003613 1 1
0.150512335350218 0.122514747930722 1 1
0.0412539233720492 0.0430358757865288 1 1
0.247525444205148 0.217310354501916 1 1
0.17215902551453 0.16111104120567 1 1
0.168886564107618 0.163846085566231 1 1
0.494314634836685 0.457620507383424 1 1
0.536561224221366 0.478407193975898 1 1
0.238467999279017 0.206322696432851 1 1
-0.00655108474314315 -0.0264340013359658 1 1
0.0795847287562492 0.0717870881840986 1 1
0.15646356737079 0.158844004720863 1 1
0.372751751152408 0.341914284095164 1 1
0.581211312324136 0.530884951187227 0 0
0.212276045442921 0.206559486312979 1 1
0.102817652643287 0.0902358544345789 1 1
0.371218338513878 0.340669743274616 1 1
0.248610511204646 0.22055307401991 1 1
0.228355829765297 0.211821666885129 1 1
0.350733952203465 0.330015561174203 1 1
0.468158753027643 0.4386008663182 1 1
-0.051907808888576 -0.0484637012257012 1 1
0.466534913496198 0.41998924312801 1 1
0.238405272375808 0.207733973886628 1 1
-0.0729464298698422 -0.0967441495238733 1 1
-0.0893488697063461 -0.0976544252571737 1 1
0.391346655171042 0.3620156864124 1 1
0.239957775361943 0.197088240847592 1 1
0.348903392985715 0.3326262726113 1 1
0.273669624962779 0.267277402766399 1 1
0.074566084802313 0.0743593654591855 1 1
0.292614593221705 0.255573545808819 1 1
0.121417433633441 0.124857914215031 1 1
0.294568519798629 0.25984786035655 1 1
0.272138998621642 0.240263802202523 1 1
0.0719866104807395 0.0650603754370346 1 1
-0.111020775614613 -0.110354989247419 1 1
0.0270898717668122 0.0260482652169062 1 1
0.325197976620447 0.279830721826057 1 1
0.277380248966701 0.224500602080793 1 1
0.198967787604197 0.2070294701632 1 1
0.507936567438659 0.476336847081344 1 1
0.361476408300569 0.320515660957254 1 1
0.236940382845518 0.224026426882806 1 1
0.0724470621081708 0.0793551116361824 1 1
-0.0712437000463519 -0.0667717861860088 1 1
0.225187754373844 0.220231613529999 1 1
0.0527256056901158 0.0638838525996529 1 1
0.137155377768226 0.12899460874237 1 1
0.293997679340016 0.269547442559799 1 1
0.113898151067338 0.104356004732474 1 1
0.26863971837774 0.215481911392617 1 1
0.317399656115981 0.282994712172459 1 1
0.0778319307380083 0.0737443093350484 1 1
0.504167361447571 0.437623262060069 1 1
0.37275750014244 0.312325405432088 1 1
0.176629271213971 0.160823549369601 1 1
0.295846584973369 0.277686256898828 1 1
0.337935412209282 0.312907856857949 1 1
0.00196644812438515 0.00403806404350409 1 1
0.164451152083033 0.150601425562834 1 1
0.259135099633332 0.199498788018859 1 1
0.182009846003062 0.166589380524354 1 1
0.192574363637853 0.174892212323689 1 1
0.111183641915058 0.0964999227905128 1 1
0.267448115622379 0.242360594302312 1 1
0.178713394180859 0.164259731842199 1 1
0.137203377598178 0.141624806845254 1 1
0.417252535085513 0.366047671118147 1 1
0.0904884931705187 0.0921500599115381 1 1
0.0981093613756725 0.0730927824683068 1 1
-0.119591978436562 -0.125925202113811 1 1
0.160611409703479 0.146241648076963 1 1
0.331001305857985 0.28410451765763 1 1
0.265140274720529 0.243705954010734 1 1
0.2806723158659 0.259124820989598 1 1
0.0959021994204116 0.0859086095878354 1 1
0.388482520405761 0.348908490777825 1 1
0.145993193361505 0.154220004819319 1 1
-0.107074469438989 -0.101560436647579 1 1
0.138227648821947 0.122554651054395 1 1
0.123846419602287 0.120290194106744 1 1
0.0398718952098598 0.0344952872941325 1 1
-0.061313423773329 -0.0412257820055164 1 1
0.148625835417977 0.135705517367747 1 1
0.365939317355438 0.343272909889307 1 1
0.0734279980159872 0.0564428086383486 1 1
0.0899481735879328 0.08713512638448 1 1
-0.0632222534043574 -0.0467288896198814 1 1
0.292910403999342 0.258398591273134 1 1
0.365224157751065 0.348753290707268 1 1
0.20165080420033 0.185177099573913 1 1
0.341636309491757 0.301180067213345 1 1
0.203501722149973 0.205555866732252 1 1
0.469306175244495 0.425861032101929 1 1
0.0035414557953391 0.0294339013715753 1 1
0.123905975439213 0.119376448586291 1 1
0.186753982583151 0.160887384015229 1 1
-0.00407321061841346 -0.00381266878256034 1 1
0.354245380925663 0.329406118846022 1 1
0.291547446443437 0.253075539599926 1 1
0.152468483219003 0.162119306022836 1 1
0.233392511881084 0.217644174044856 1 1
0.194419883754038 0.166690170016031 1 1
-0.156419773338119 -0.142580172273714 1 1
0.314337149084835 0.293910642261841 1 1
0.0504286627084586 0.074165758391071 1 1
0.191218710454627 0.154134962035162 1 1
0.0755761289927109 0.0571630338423968 1 1
0.172222795972789 0.139488073393994 1 1
0.396390397551527 0.361166564144617 1 1
-0.188716025982053 -0.165395256420769 0 0
0.382460785866351 0.358246556569175 1 1
-0.0534972046495886 -0.00843289619727286 1 1
-0.0592603390077452 -0.0574703939598579 1 1
0.134367115825793 0.1453416300331 1 1
0.279221908083197 0.250885198800285 1 1
0.46007274426226 0.438392435325894 1 1
0.404406786469217 0.359493714980909 1 1
0.382107749126272 0.341221191511694 1 1
0.254816650151272 0.238290536786055 1 1
0.0796143532809108 0.0785965725232096 1 1
-0.0546282775011197 -0.0465369503671138 1 1
0.133594198133204 0.0853131438065345 1 1
-0.0564112365604865 -0.0559612853345681 1 1
0.381080777823726 0.358311961682817 1 1
0.236619588904119 0.215387646494638 1 1
0.171333805234925 0.128763819458054 1 1
0.393759551662446 0.335437024201228 1 1
0.312758671642406 0.285393076408821 1 1
0.0673319404294381 0.0610575145628138 1 1
0.0523444043107459 0.0392643301464244 1 1
0.207474841297506 0.190691072340134 1 1
0.121539332555648 0.0992154859359443 1 1
-0.0462541092130877 -0.0413619664007552 1 1
0.250480061004511 0.212249862245504 1 1
0.205574269125849 0.209356921741664 1 1
0.341527044840417 0.32200445542711 1 1
-0.0524771586745986 -0.0529005874467234 1 1
0.0757496892474902 0.0603609769162285 1 1
0.32698586594091 0.30465261627336 1 1
0.218276112083122 0.201139654724327 1 1
0.01023669413324 0.0115605864756779 1 1
0.179859573181844 0.16663332589134 1 1
0.310387640766893 0.268840382505213 1 1
0.114866513893668 0.103242479607634 1 1
0.237606452649153 0.218715968637162 1 1
-0.0489985314537636 -0.0332152713106335 1 1
0.121225239994774 0.105662336095466 1 1
0.236339779017602 0.217904881105217 1 1
0.161693417235164 0.150589883138537 1 1
0.323943371560107 0.281204911317502 1 1
-0.0933174622804273 -0.105750969669943 1 1
0.214189024494355 0.188678158375729 1 1
0.210662318737908 0.209313437264271 1 1
0.0686286074975505 0.0741595229422943 1 1
0.400766283742151 0.37543520146912 1 1
0.204837448610254 0.207421445630256 1 1
-0.0450812076507643 -0.0318822450357554 1 1
0.189454078972565 0.169648366802897 1 1
0.237606011915125 0.225931211742235 1 1
0.0150738663536633 0.0289689845422686 1 1
0.231512687502028 0.19862865442632 1 1
0.151411127789359 0.139414627776405 1 1
0.420710822397855 0.392778423373748 1 1
-0.00267059926526349 0.00226824017017448 1 1
0.378760744954305 0.372103288010197 1 1
0.211381058510901 0.187077950385371 1 1
0.233390128705283 0.200173949837143 1 1
0.21790783548494 0.196284589281211 1 1
0.21171904176277 0.191899436450236 1 1
-0.0188572135417318 -0.0254411431590454 1 1
0.273489789701547 0.238570339372229 1 1
0.446292181836558 0.408932990914948 1 1
0.421477214689057 0.362515203845259 1 1
0.224532248328421 0.207009878113166 1 1
0.0170188324741391 -0.0053476395252937 1 1
0.102493830466493 0.121430175867063 1 1
-0.0546298542668754 -0.0616050627334518 1 1
0.366921480352129 0.343035824908453 1 1
0.361816240956308 0.334882344840162 1 1
0.111348470934915 0.118983664906803 1 1
0.226548491624506 0.215311711265712 1 1
0.358217029377386 0.293269828290057 1 1
0.224398607768331 0.209298394815294 1 1
0.244749124913275 0.228758303644553 1 1
0.241085908790447 0.228102515320627 1 1
0.32643321911459 0.270544532326974 1 1
0.162575703588418 0.152367023679736 1 1
0.0679639968168272 0.0454579949617677 1 1
0.125414884484332 0.115947362757842 1 1
0.2147834394636 0.162937057839892 1 1
0.183631488177896 0.166554986952275 1 1
-0.0434770423152503 -0.0402692893422453 1 1
0.0543223906385803 0.0537346880925986 1 1
0.125847410376665 0.113685390847678 1 1
0.0737372519628818 0.0602775251372445 1 1
0.456737004643669 0.415787633004428 1 1
0.431802966458302 0.39386034779739 1 1
0.200858261473244 0.174630524922527 1 1
0.425943615344453 0.358344228815487 1 1
0.301933411322584 0.276995731298625 1 1
0.109536902243542 0.112150458611179 1 1
0.452121890536443 0.410136056357586 1 1
0.190285034962066 0.158854520260787 1 1
0.235619275102622 0.21593527477831 1 1
0.268263370932957 0.240704986815507 1 1
0.197453192707487 0.197021841309998 1 1
0.0351061388269365 0.0446204127887976 1 1
-0.0206988650658358 -0.0374299529429054 1 1
0.538143023037858 0.491443412680621 1 1
0.0234407073683526 0.0273068112722759 1 1
0.406190558764749 0.369014193902396 1 1
0.118382267858867 0.120248098950771 1 1
0.468366760270339 0.423655141550139 1 1
0.290376004153253 0.258571912794591 1 1
0.207202670259549 0.196281107703623 1 1
-0.0145476166405651 -0.0148726663282379 1 1
0.19228390027215 0.151748378116389 1 1
0.149065848422708 0.145174713240478 1 1
0.345175584344402 0.309464319517755 1 1
0.449951286477636 0.408118835277863 1 1
0.514366808644681 0.460039691454422 1 1
0.148522599523981 0.137309222321631 1 1
0.484748081299282 0.443574377709413 1 1
-0.242133399616435 -0.228106295256584 0 0
0.154425644717929 0.126815668918974 1 1
0.0384029309098962 0.0225991329093483 1 1
0.210417592857964 0.201446074410107 1 1
0.382018797101991 0.344787277984994 1 1
0.172920825053139 0.117737916331887 1 1
0.0962786458559575 0.108173202012064 1 1
0.289676428238234 0.273004720627165 1 1
0.0186956873613036 0.0122329044566419 1 1
0.285784555174013 0.26617271564519 1 1
0.104987945094522 0.084982901944409 1 1
0.240385558787207 0.240012994147895 1 1
0.409121466976023 0.350311174170218 1 1
0.220077068644507 0.205804415732756 1 1
0.0471204634387621 0.0427317283362495 1 1
0.0358149032058903 0.0334970692106414 1 1
0.298408177127816 0.265610203254583 1 1
0.360420718577612 0.339920136383507 1 1
0.0479200023807709 0.0347628613483993 1 1
0.0622343570514168 0.0540994131807976 1 1
0.227855451000675 0.202170683294101 1 1
0.115050001929715 0.0867142811260442 1 1
0.292264772294935 0.28793163912813 1 1
0.136456627942981 0.120387946386881 1 1
0.200424515932442 0.17397367543015 1 1
0.191830986822328 0.177231537388554 1 1
0.170395538207806 0.158288467483241 1 1
-0.0576876120102256 -0.035132620844934 1 1
0.177308124970974 0.163933597727037 1 1
-0.0436809540703959 -0.0568821005540897 1 1
-0.0725043950318961 -0.0731759973519985 1 1
0.251503288658135 0.22489959480016 1 1
0.374542078712923 0.317168590829836 1 1
0.396799649340766 0.373165335225196 1 1
0.138371208248963 0.109856957448905 1 1
0.0744173729377978 0.0602521791514756 1 1
0.0681789782261533 0.0563441660948417 1 1
0.335104360082355 0.306976675234753 1 1
0.394957866789398 0.353038928695164 1 1
0.342114833075475 0.316663930724304 1 1
0.0848867357693188 0.0709124241015939 1 1
-0.249595273154321 -0.232995907132598 0 0
0.266391625135973 0.23764563109878 1 1
0.345466892353841 0.300752789433047 1 1
0.127789466310268 0.129053432776576 1 1
0.169708956929484 0.159801722439068 1 1
0.403377136006812 0.379356547348964 1 1
-0.193717382121777 -0.17177779461604 1 1
0.46844202727892 0.414747439368204 1 1
0.15440095978902 0.146517090319158 1 1
0.486543280341787 0.445154602016041 1 1
0.361707933204036 0.353749176401722 1 1
0.257745110775172 0.203874682855932 1 1
0.31795414980238 0.274578493565369 1 1
0.198785320251613 0.159829315930885 1 1
0.494374344358415 0.439386244095693 1 1
0.534104527703955 0.469210216371868 1 1
0.237469163802 0.222005710372787 1 1
0.361612539545543 0.352004839390618 1 1
0.0920584223047343 0.0681528489144843 1 1
0.0304874270309618 0.0172345166136324 1 1
0.271858802610668 0.26759828529256 1 1
-0.132085946343147 -0.12507612354821 0 0
0.0465481990265426 0.0583115242138519 1 1
-0.093152101674073 -0.0780246378395574 1 1
0.285938606639512 0.27219870942133 1 1
0.0567248228698577 0.0573313466840727 1 1
0.133735636882016 0.115967227489959 1 1
0.233903051058369 0.20475302497868 1 1
0.487091521117328 0.434139060006467 1 1
0.208906649288562 0.181203935779724 1 1
0.70948548088425 0.649780707059883 0 0
0.116350238579733 0.137787366949952 1 1
-0.0648273059378148 -0.0582585077810313 1 1
-0.126105216646527 -0.115601258301538 1 1
0.25172649932204 0.238400993283194 1 1
0.0422859414784844 0.0863940892916626 1 1
0.101795433805525 0.102044425482362 1 1
-0.14843543441222 -0.126006309061024 1 1
-0.118235972709455 -0.088541559752481 1 1
-0.1221117842018 -0.112743389964581 1 1
0.139251848417516 0.114603764136623 1 1
0.209837295369187 0.198031156633099 1 1
-0.0512819461779551 -0.0228026352275899 1 1
0.250914582293287 0.222165078169119 1 1
0.256578761845396 0.211824871194146 1 1
-0.168100062380384 -0.140058395427529 1 1
0.0825118600255264 0.0764626638826026 1 1
0.146239561548662 0.121456572822331 1 1
0.137365913957391 0.10497142312219 1 1
0.0228444958297896 0.0253592529406528 1 1
0.244908800163129 0.203715402009582 1 1
0.298780816021055 0.262119106336655 1 1
-0.10746338169274 -0.102612777009338 1 1
0.197292795322203 0.182208653164947 1 1
0.179771628071981 0.176191776727776 1 1
-0.0661805815971317 -0.0504933301078262 1 1
-0.0113596474986023 -0.0217855499225194 1 1
0.176238644668325 0.161042940357485 1 1
0.154754968607422 0.134666795648392 1 1
0.193027022029547 0.159416288701847 1 1
0.303901741969442 0.296020307807404 1 1
0.513995962492336 0.465827095672456 1 1
0.387665303076959 0.332542459517914 1 1
0.325152608575433 0.287782470828801 1 1
0.288469686919403 0.252378057371204 1 1
-0.0244456727281352 -0.0210638709568387 1 1
0.200615298306796 0.171881189123711 1 1
0.0891898024256648 0.0847870202411774 1 1
-0.183345098965032 -0.156366373735622 1 0
-0.0302452851696468 -0.010709376731945 1 1
0.370354981858322 0.33790753874951 1 1
0.125263450769333 0.0942879973164677 1 1
0.101465895096158 0.0945230902280683 1 1
0.106666078062069 0.0687628767241047 1 1
-0.0632181968669218 -0.0691719157638331 1 1
-0.053709281659377 -0.0432791709509685 1 1
0.355612582812029 0.329663302353314 1 1
0.313355648530229 0.309801753731639 1 1
0.466380035897906 0.416985823592449 1 1
0.547978898735896 0.505259173962163 1 1
0.236674021979552 0.233694362517156 1 1
-0.0985625095334683 -0.08166541292635 1 1
-0.119141941934533 -0.093765902575953 1 1
0.0967143911262239 0.0787922103008247 1 1
0.0363843609030942 0.0535283601137444 1 1
0.322271281180375 0.289854246045646 1 1
0.0900387820738179 0.0995585769750021 1 1
0.572055324259075 0.519985557109038 1 1
0.158077911854982 0.139034684471507 1 1
0.261908485361172 0.227188219893044 1 1
-0.128761421701187 -0.100971117698026 1 1
0.180674445212954 0.190265973178364 1 1
0.429570540932489 0.407437978259181 1 1
0.12702437203384 0.13327199118085 1 1
-0.0208196126223932 -0.042651942147146 1 1
0.507383116632482 0.446372451045094 1 1
0.062499605008813 0.0540492486512498 1 1
0.171513325531515 0.153224581139581 1 1
0.158088675642436 0.143165134735911 1 1
-0.0494324392398749 -0.030293014745701 1 1
0.337750009371828 0.27982676334784 1 1
0.255075563833431 0.24294957599277 1 1
0.406712550817455 0.376686407973012 1 1
-0.00615970865604819 0.00621629304227597 1 1
-0.00768012663167579 0.00289025334160895 1 1
0.12737184928746 0.127365488527449 1 1
0.329079986736762 0.323856406210311 1 1
-0.0112257604493196 0.0138285120277981 1 1
-0.00242241648131903 0.00876050612834355 1 1
0.222709853823082 0.191752846302303 1 1
0.0937225721460406 0.104569376091851 1 1
0.251513698411104 0.210121914199667 1 1
0.337940112287912 0.296409625292601 1 1
0.223384611461141 0.219276936919661 1 1
0.247888729799112 0.232518326716244 1 1
-0.283202323082002 -0.211314332910656 0 0
0.117738909388892 0.105212731554058 1 1
0.259906820894576 0.262131037493772 1 1
-0.106677179256328 -0.0847696951933403 1 1
0.149922552559457 0.130869986675325 1 1
-0.26876396070249 -0.273177653195862 0 0
-3.92813530347945e-05 -0.00774803312664082 1 1
0.0827223540410329 0.0688676604439372 1 1
0.123660693841363 0.115549668831335 1 1
0.115456228358898 0.116436343545233 1 1
0.131468691876754 0.140800589555006 1 1
0.465965048884885 0.415026909951989 1 1
0.0718191552688539 0.0816360379256856 1 1
0.282535047223624 0.253959425028708 1 1
0.0321879968542304 0.0335848176131968 1 1
0.0791191395191582 0.0797660564363027 1 1
0.454807784754778 0.408504742320987 1 1
0.187201912348191 0.17451707750944 1 1
-0.0812917217488964 -0.073068030980733 1 1
-0.0130494533603339 -0.00221546621593881 1 1
0.147436456418702 0.132016431197079 1 1
0.290661630257679 0.272791842587931 1 1
0.251914006828581 0.227075750934713 1 1
0.165569649504442 0.128103970865543 1 1
0.369012314563779 0.33123888534791 1 1
0.148477199182353 0.127830773064861 1 1
0.184498583913099 0.173675697129366 1 1
-0.116089451239791 -0.113982521877285 1 1
0.152912062914396 0.118009024707984 1 1
0.274047512255509 0.247937285493574 1 1
0.205620596133033 0.180340669424902 1 1
-0.0153905828797957 -0.0183003338416202 1 1
0.215751930100993 0.195791194303201 1 1
0.341746521342496 0.29330869149709 1 1
-0.0952769016755537 -0.087798327804681 1 1
-0.0203422979323372 -0.019275915407036 1 1
0.297284119752133 0.255589450067676 1 1
0.0681490804727899 0.0966762239936431 1 1
0.636508867774804 0.590464094316531 1 1
0.0697152876785145 0.0471945425535593 1 1
0.267536098634499 0.232636622961325 1 1
0.0698345142959916 0.0706216265569014 1 1
0.216449798243764 0.19582261068684 1 1
0.240160799898332 0.213885797131002 1 1
0.444460036476837 0.383148269431145 1 1
0.10176883835719 0.0935331847638084 1 1
0.110002714237377 0.0811501030376156 1 1
0.222110484008745 0.218058972257214 1 1
-0.137099716119369 -0.097692050367267 1 1
0.449206049094384 0.407041927814607 1 1
0.152786066383073 0.115201293458998 1 1
0.236822994268621 0.217674165679075 1 1
0.0931853038634295 0.0884968180973477 1 1
0.536341709746734 0.474646835702385 0 1
-0.0988414985680733 -0.0884352857293234 1 1
0.246295757225012 0.238316699143061 1 1
0.272718703326308 0.240101774689249 1 1
0.0408148099234888 0.0341602835827767 1 1
0.209129151819925 0.184328169174689 1 1
0.379390502021065 0.364766957687489 1 1
0.110266205646213 0.0969800842627938 1 1
-0.167454671103662 -0.143057902632204 0 0
0.262577664489318 0.254680458598578 1 1
0.327588691059637 0.303074997565814 1 1
0.0272418008681472 0.0151319605119559 1 1
0.200658799061506 0.169741996478458 1 1
0.420248083649439 0.383682776939654 1 1
0.0628043620103838 0.0510291537239759 1 1
0.416206375257281 0.38080493881581 1 1
0.245233301822201 0.224770652989403 1 1
0.437532841715497 0.400105270396844 1 1
0.225004571347471 0.185637115229575 1 1
0.482282687455604 0.445127400438816 1 1
0.329902929537636 0.312716546714304 1 1
0.461707522210166 0.420270328079563 1 1
0.106511172129849 0.101870314425148 1 1
0.469844562548086 0.42098377455983 1 1
0.183035956982126 0.169263985678925 1 1
0.255067594761599 0.23344499183329 1 1
-0.130160038948658 -0.117218420035877 1 1
0.449454313121443 0.394073373954173 1 1
0.142703094492903 0.125409125414291 1 1
0.381129922527168 0.329641748315387 1 1
0.302378228158612 0.282606672928748 1 1
0.157743207513797 0.146264494549583 1 1
0.243793820155473 0.226471611561989 1 1
0.126182881879788 0.1202208556622 1 1
0.199211578961721 0.176126187808782 1 1
0.259974919037987 0.213852011848456 1 1
0.168493785056806 0.144395730100235 1 1
-0.201793306867762 -0.183626187038229 0 0
0.273439265501263 0.256644313693831 1 1
0.0588356129920593 0.0636078516521019 1 1
0.2678102021965 0.239766652727244 1 1
0.42444307036753 0.379532278241622 1 1
0.244337085049894 0.192201801881069 1 1
0.478043884481775 0.445675321534456 1 1
0.0286758906191098 0.0282004844689649 1 1
0.0182432012888994 -0.00181932019974264 1 1
0.202105843379297 0.224300469440439 1 1
0.186087214982393 0.185464502692703 1 1
0.0985651666043408 0.101408936670866 1 1
0.220955538010521 0.188042152671003 1 1
0.155911432194587 0.132247256712921 1 1
0.0689271153038122 0.0379666622744789 1 1
0.107149870001635 0.0979154101644046 1 1
0.10736660082851 0.0991539302234997 1 1
0.188358079097872 0.159488372296187 1 1
0.236011190292373 0.223160509832669 1 1
0.221904759812102 0.213135984030384 1 1
0.0665933915657289 0.0569886561300845 1 1
0.154622364432107 0.13401840705916 1 1
0.187073918843104 0.181434721802616 1 1
0.484489748556804 0.449508502071225 1 1
-0.0220714117792146 -0.00750314864595732 1 1
0.138874670661429 0.115257429702334 1 1
0.227120290201204 0.191178127219998 1 1
0.0445263304966623 0.04216589857011 1 1
0.242302685674422 0.219032255436934 1 1
0.157417459745416 0.135786304890714 1 1
0.202596285490025 0.175114327228364 1 1
-0.102346060954419 -0.114264817516022 1 1
0.236504814872852 0.221560195200816 1 1
0.0506414503456017 0.0605914426551333 1 1
0.29295260409358 0.283212655193238 1 1
0.201278825001504 0.162738569764908 1 1
0.327145495277129 0.32072680827124 1 1
-0.0802563585890474 -0.0753242797154821 1 1
0.08013799222874 0.0735604169844196 1 1
0.162356324990057 0.158797759407654 1 1
0.300355319418783 0.254828011728696 1 1
0.292472823737433 0.264397902910244 1 1
0.410721509587055 0.37560539615434 1 1
0.0652506959820259 0.0657093682920365 1 1
0.44008043715696 0.392748085014703 1 1
0.265296302308621 0.229243876770556 1 1
0.0189996141234423 -0.0119265958834898 1 1
0.165536553660808 0.149938464827506 1 1
0.0842766159321456 0.0931841301330969 1 1
0.166511370361862 0.156023536323585 1 1
0.17058027663312 0.148420118397359 1 1
-0.00572858063947405 0.00164605433654964 1 1
0.391138673288236 0.345749552010886 1 1
0.431822929115449 0.3850566290432 1 1
-0.0273381209438773 -0.00279398989625228 1 1
0.242352951230322 0.2377573840717 1 1
0.419226663188552 0.356019639990816 1 1
0.439103613183223 0.407191391545529 1 1
0.231344298390256 0.188548754979857 1 1
0.0646273012031595 0.0730176146328863 1 1
-0.00177220784621191 0.0282402123251547 1 1
0.539795864715335 0.485096978155831 1 1
0.293148089262731 0.274418015184902 1 1
0.0205697616002273 0.0186059306003921 1 1
0.0957942794672788 0.0909498380054384 1 1
0.112760229708595 0.106542376209051 1 1
0.146138569544411 0.131749802561818 1 1
0.587354787548737 0.561627094344548 0 1
0.12026620146144 0.110713569154375 1 1
0.203987858614339 0.162258484078432 1 1
0.0605876264626674 0.0488174758977859 1 1
0.515634333671199 0.489670583766839 1 1
0.0362295941463926 0.0374880850577022 1 1
0.31900656090076 0.267530727776588 1 1
0.213865208892882 0.198279706303198 1 1
-0.000287257436187786 0.0189620255154876 1 1
0.328725465582585 0.274876493013452 1 1
0.218772486202198 0.193141796057874 1 1
-0.149669583451197 -0.138227102268549 0 0
0.396072356982247 0.352937334337288 1 1
0.399030603644797 0.34596192625435 1 1
0.483882470483696 0.449289476866266 1 1
0.0685372621508466 0.0678822745431209 1 1
0.134568287507504 0.144655696206934 1 1
0.361838542969987 0.325761994348077 1 1
-0.00234444466040493 0.000800018991702192 1 1
0.505288354913789 0.450535374037195 1 1
0.165186579896158 0.120113271761014 1 1
-0.0795174941856906 -0.0736578494639955 1 1
0.412988377096904 0.381457092902588 1 1
0.339354487738683 0.295797216425717 1 1
0.267990165037794 0.238170376671177 1 1
0.0827758178640148 0.0577991483384977 1 1
0.129069744457214 0.118814182856904 1 1
0.123424093236587 0.108509264482511 1 1
-0.187874861823264 -0.154745572965066 0 0
0.298836273433782 0.285625485691155 1 1
0.190748978394927 0.171293392789044 1 1
0.214718951340899 0.210581618894429 1 1
0.199915611208811 0.194471458678379 1 1
0.48385230890613 0.455273301183142 1 1
0.394327892441228 0.373307038835377 1 1
0.231390237044729 0.21706919435448 1 1
0.486585399593655 0.404872197507143 1 1
-0.0769157609897806 -0.0683309140289165 1 1
0.196606583406105 0.201925580648047 1 1
0.269718853247773 0.240182367122945 1 1
0.16194387597799 0.13836193307015 1 1
0.176526559293438 0.16786950350363 1 1
0.378537326953726 0.35821026035681 1 1
0.0894370800721691 0.144870186736922 1 1
0.296383655492186 0.295578200811502 1 1
0.36064712652935 0.308718704706226 1 1
0.0253469386538913 0.0177482131333871 1 1
0.536742742886791 0.497179039036697 1 1
0.27105554714502 0.259251927616138 1 1
0.282178969852569 0.269253296667384 1 1
-0.0461038006597024 -0.0194727448240623 1 1
0.521894878195281 0.478669548053223 1 1
0.0624868477117577 0.0504835390344716 1 1
0.23667836904021 0.240727879261333 1 1
0.0908513698421 0.0850964424849117 1 1
0.140575275539443 0.13219675824314 1 1
0.276857275136212 0.255852445690065 1 1
0.198972505923714 0.175681582024355 1 1
0.00223321345331571 0.00137648035045171 1 1
0.144638204634934 0.148592904543725 1 1
-0.159675266310798 -0.149838723315924 0 0
0.361227015441901 0.349597399824302 1 1
0.155119768215634 0.139575658083473 1 1
0.515313584036195 0.451107891622734 1 1
0.229086291373309 0.201126236941319 1 1
0.155916515697549 0.126376671936932 1 1
-0.0996429041294561 -0.0993748237209564 1 1
0.328757888801631 0.309595571546219 1 1
0.0480064476627277 0.0320936260822124 1 1
0.472109543255094 0.417784244775473 1 1
0.259048507899212 0.234783123872777 1 1
0.144051854865465 0.144391690251112 1 1
0.0319246833080336 0.0208234546639896 1 1
0.125853182394515 0.110168490911696 1 1
0.37475562098236 0.361288013764117 1 1
-0.0233811921522559 -0.0240242343440549 1 1
0.432489501486063 0.391756067236327 1 1
0.147742377250369 0.161881948081101 1 1
0.249296064869704 0.216123544202527 1 1
0.166369398840282 0.135049368792469 1 1
0.243541276462856 0.214407121673753 1 1
0.171927618865654 0.155447451207401 1 1
0.199149439785086 0.195190322844187 1 1
0.00731726431913429 0.00728751699748565 1 1
0.264645444044685 0.236044627507647 1 1
0.532535352331666 0.480932297273914 1 1
0.102104206914355 0.109327937724855 1 1
0.314387112257895 0.264664729821705 1 1
0.384500058605564 0.357609124389131 1 1
0.126119171392993 0.104452820909795 1 1
0.283709995807619 0.264385402774649 1 1
0.4621291840587 0.433316620284046 1 1
0.345401417858897 0.331412020070761 1 1
0.285350764251033 0.25718486352981 1 1
0.296465483775463 0.271758429994267 1 1
0.109966748594771 0.103606532129854 1 1
-0.0598261068527376 -0.0526067650888517 1 1
0.531177196943493 0.516155149085971 1 1
0.32681382941499 0.32038668713133 1 1
0.397143072890104 0.366690300062664 1 1
0.198849067298087 0.156460847953047 1 1
0.165713180069958 0.159082826388091 1 1
0.163942494679853 0.135350622611463 1 1
0.11744237269971 0.104376843627586 1 1
0.11568819457121 0.115824864643129 1 1
0.177696158719527 0.176365697563578 1 1
0.0140114855371515 -0.00766003701773976 1 1
0.338359839834536 0.323856208750356 1 1
-0.0210028768600247 -0.0168039780277238 1 1
0.211706501290473 0.207274754179057 1 1
0.119720605322928 0.0757223209409781 1 1
0.146401242536184 0.133599538262972 1 1
0.118421578059157 0.0898115901187014 1 1
0.343382271192922 0.295759418749876 1 1
0.327961343328207 0.27430869962424 1 1
-0.108919024007221 -0.0810788796171771 1 1
0.0359372438786417 0.0266034817454192 1 1
0.214802379362623 0.187181634810654 1 1
0.259982883445044 0.231164164886744 1 1
-0.0915303044525119 -0.0682592997825782 1 1
0.310445477938339 0.286233310186946 1 1
0.000277886213965114 0.0222049997337433 1 1
0.0379470570965052 0.0354807556174095 1 1
0.175835283938708 0.155999630111688 1 1
0.17360811964623 0.147294780656236 1 1
0.0372801866572294 0.023986686702368 1 1
-0.0070510078794858 -0.0413418187028028 1 1
0.335851846235437 0.306051574184756 1 1
0.23509564724269 0.211019544251408 1 1
0.213053470952589 0.196108906338824 1 1
0.777989147215979 0.699582245190445 0 0
-0.0778711927464118 -0.0906452027949669 1 1
-0.0597945738151789 -0.064280743334345 1 1
0.15518242323758 0.152040854426142 1 1
-0.158012667909728 -0.136576937188722 0 0
0.467700429577199 0.439663452336653 1 1
0.0750500136197926 0.0857365812342633 1 1
0.167223287667474 0.145512476271901 1 1
0.175067771838592 0.171555740120098 1 1
0.342739303805932 0.298726539047382 1 1
0.112474187768221 0.107317821443251 1 1
0.170809667123147 0.170481092166015 1 1
0.735288456011348 0.664087418571212 0 0
0.0542239249911533 0.0589190821230973 1 1
0.508347458761986 0.450999541174947 1 1
-0.0429688070924623 -0.0539249395430055 1 1
0.262858859687145 0.237972108417361 1 1
0.214422821778705 0.240605236575215 1 1
0.272134167338079 0.240783780733611 1 1
0.275204735388372 0.242646211643243 1 1
0.1495820825004 0.143007948567621 1 1
0.191877916431995 0.164610083868235 1 1
0.301052078545064 0.291302834872199 1 1
0.309707922250322 0.23959054389728 1 1
-0.0679135659309213 -0.0569703961513751 1 1
0.258409444913224 0.22102350649846 1 1
0.128733124264765 0.127907103067728 1 1
0.428276095166231 0.383896470547151 1 1
0.494114793646233 0.427414922556981 1 1
-0.0397864825175048 -0.0194051709250942 1 1
0.279605341370365 0.250357322104553 1 1
0.13420613149945 0.101386654479626 1 1
-0.0803860155454846 -0.0711899789799036 1 1
0.220572273512374 0.196812561562078 1 1
0.340522563431709 0.297483826122977 1 1
0.18416578903065 0.181495317999004 1 1
0.264220686016665 0.226859963115002 1 1
0.337383438143241 0.311890678923271 1 1
0.262021573336648 0.237623697734307 1 1
-0.0425648792226196 -0.0280661996789201 1 1
-0.149787675732467 -0.127379378075164 0 0
0.0476145015772776 0.0347541895673279 1 1
0.0292667922148481 0.0198980680586695 1 1
0.0765317267883792 0.0932705666088803 1 1
0.0259093852181033 0.0374533746345406 1 1
0.179773449134866 0.16441865640799 1 1
0.00641076843332218 -4.57347274440169e-05 1 1
0.335847308999289 0.305708816286826 1 1
0.370532736773509 0.383653251253844 1 1
0.363046780461579 0.32579877818989 1 1
0.217548985865063 0.210234529561179 1 1
0.436818045531556 0.415936912004135 1 1
0.16022533733007 0.151440308290849 1 1
0.412237578163374 0.371131533448712 1 1
0.00425163343806428 -0.000679494908927721 1 1
0.146568405871687 0.14583487522666 1 1
0.358201742688405 0.318838164633899 1 1
0.39975248095197 0.357191757399376 1 1
0.32137257099368 0.255210938513566 1 1
0.0774588426071442 0.0437024800657113 1 1
0.1440430757158 0.138803628120175 1 1
0.304980793209192 0.268128697045672 1 1
0.277033076748475 0.25177160558872 1 1
0.0972307200654965 0.0901039302435526 1 1
0.286908841257271 0.243223597733306 1 1
0.129960371881517 0.130999908044421 1 1
0.184227080263844 0.181660198186106 1 1
0.313162128726606 0.288954986964194 1 1
0.219265440645965 0.195246964722072 1 1
0.157873432709521 0.132673538115427 1 1
0.069179030188842 0.0586949562082152 1 1
0.202271330916599 0.190796477122047 1 1
0.339170684484216 0.296901135645803 1 1
0.201446136912255 0.179673358520348 1 1
0.0754974790026154 0.0549727269299154 1 1
-0.0287218297745431 -0.0178059252525017 1 1
0.336568628479761 0.293647086936425 1 1
0.322721037865535 0.292781099892983 1 1
0.0533387127869817 0.0374437107202822 1 1
0.423885775097849 0.374170670433749 1 1
0.01989510741018 0.0311540008838262 1 1
0.0207289267398699 -0.0110047333709048 1 1
0.180498933738133 0.169236371278242 1 1
0.218630156153349 0.213287087729229 1 1
0.509208897880047 0.474990002093679 1 1
0.3173211599607 0.293530788371494 1 1
0.0957249944087988 0.127030371220274 1 1
0.161945209686493 0.128491413104834 1 1
0.316856708093497 0.297667192414798 1 1
0.167720065864076 0.147909678387168 1 1
0.09378267199347 0.0963818761929329 1 1
-0.00547590414061863 -0.00963078509117146 1 1
0.0560938403919704 0.0405013757058065 1 1
0.223732391201053 0.224861542069997 1 1
-0.00283108327070121 0.0101572829220378 1 1
0.144080982983679 0.111525526701587 1 1
0.151051711437315 0.137803135907419 1 1
0.187067631431938 0.187046445315125 1 1
0.138712935906366 0.113128413245756 1 1
-0.0512642149504273 -0.0673126868672908 1 1
0.10991714496418 0.107006548266094 1 1
0.282036118433331 0.255292297191727 1 1
0.10702327463277 0.0931021507631466 1 1
0.0689293302222777 0.0747466228093518 1 1
-0.0096901615212398 -0.0131624836113544 1 1
0.0661812952822326 0.0440313012301059 1 1
0.249756441901115 0.23645146357457 1 1
0.0429597083722533 0.0462442003243464 1 1
0.526206089511851 0.482290637957138 1 1
0.26945610162332 0.275573777992724 1 1
-0.108147585352492 -0.0948656082435165 1 1
0.257801432840926 0.235314455967746 1 1
0.195271381756386 0.150958278197284 1 1
0.256553556636471 0.241558147136559 1 1
0.335235032652321 0.296160295867141 1 1
0.193969606216666 0.205241211845185 1 1
0.321399985898391 0.314552031461494 1 1
0.187806272875549 0.175201755249836 1 1
0.127080725608885 0.0854215569498641 1 1
0.273970120866322 0.243830573522694 1 1
0.0514374609103186 0.0440613393501398 1 1
0.269974805781903 0.247220177436693 1 1
0.033869426161813 0.0345830701754499 1 1
0.111303169793289 0.101262168983631 1 1
0.285617465438264 0.262696424130908 1 1
0.258267466316849 0.22844589519675 1 1
0.03100478462746 0.0460289307052431 1 1
0.132739527538756 0.124849692053166 1 1
0.128197194905131 0.102512975359676 1 1
0.0790409333062281 0.048072322331285 1 1
0.108368450845745 0.102806839986145 1 1
0.430640637092784 0.390833837749748 1 1
0.396700340254022 0.350173574677833 1 1
0.0796777815556202 0.0819252171763738 1 1
0.495981051748681 0.439028527106779 1 1
-0.0134521376346178 -0.0186463944493307 1 1
0.254622774963604 0.229176675158862 1 1
0.302689562785584 0.291715997101625 1 1
0.0972914170256715 0.0308803833793661 1 1
0.0785659164789961 0.0600644896192249 1 1
0.191834208914801 0.196993923369673 1 1
0.143550460393893 0.123746785352954 1 1
0.11852087794789 0.133971051333555 1 1
0.183024154668353 0.199706956123677 1 1
0.219869425199329 0.192206510073643 1 1
0.0610660477867726 0.0505896580594382 1 1
0.226205194646572 0.192424189604501 1 1
0.206561524761619 0.187013978266067 1 1
0.142768846223149 0.138447117075729 1 1
0.10404224211757 0.106335385386683 1 1
0.354170881830878 0.340129143874791 1 1
0.0228778562151211 0.0353478721696724 1 1
-0.124770091661855 -0.106670452215741 0 1
0.129472495056773 0.09063761388906 1 1
0.111616295412698 0.0949474461954275 1 1
0.177382837227401 0.153623429534929 1 1
0.150667993733735 0.151703732443676 1 1
0.167409127611671 0.126243396312945 1 1
-0.179356807349128 -0.12773497701292 0 1
0.0497688390651353 0.0714485714350929 1 1
0.0693347828723193 0.0606010755349194 1 1
0.159548386431994 0.141619391645685 1 1
0.37271432698366 0.35052673933348 1 1
0.339429700802356 0.31361591634755 1 1
0.281104800285692 0.268434120836657 1 1
0.0562808573242245 0.056912596589909 1 1
0.468197784476047 0.425818990440017 1 1
0.205655432656341 0.197720642349484 1 1
-0.170064765547286 -0.150290636553555 0 0
0.0411555164258273 0.0463443565181549 1 1
0.178449407907493 0.176927186788967 1 1
0.504211911107628 0.440769300238257 1 1
0.206221728456781 0.172784263913074 1 1
0.462271788991242 0.382123048395502 1 1
0.24334968898046 0.203253623934876 1 1
0.0164883788232846 0.0227933696247274 1 1
0.281139784325594 0.248884753105495 1 1
0.364242816541876 0.319865623468266 1 1
0.216797778030439 0.211992712032348 1 1
0.552947680120824 0.496372652262301 1 1
-0.141015372020035 -0.126287007526852 1 0
0.354517708157553 0.30900259131852 1 1
0.261656540625894 0.19937856516855 1 1
0.174435106281238 0.150157873521735 1 1
0.0820117173087095 0.0729313380604052 1 1
0.131960306923462 0.111611876477016 1 1
0.0791901420418729 0.0509117418670181 1 1
0.179533824373067 0.162525364020959 1 1
0.0133904507763315 0.0240168670493469 1 1
0.0635961564345314 0.0670487913903409 1 1
0.238710976612714 0.234705555722999 1 1
0.289054662320642 0.262199595399206 1 1
0.499180173040676 0.451389329357338 1 1
0.227219984309104 0.209422298737674 1 1
0.34607427302082 0.311616689756541 1 1
0.120288940572265 0.109260863943124 1 1
0.185162775938448 0.189067549273171 1 1
-0.349843952773391 -0.321264134945004 0 0
0.120649515830237 0.15568317749506 1 1
0.000212090624461175 0.0100189400114555 1 1
0.0886410920897543 0.0718250929259686 1 1
0.392297444438346 0.353335744806895 1 1
0.349868701246506 0.300085234758701 1 1
0.438418785791431 0.391864120462854 1 1
0.20988736595612 0.201699306940216 1 1
0.222317173891856 0.195878652384842 1 1
0.127227073540545 0.107564214113249 1 1
0.128031036580983 0.131776168967306 1 1
0.368520109034745 0.349795078270083 1 1
0.147556622544357 0.132535859134564 1 1
0.289581946992776 0.251639583454927 1 1
-0.114278024768442 -0.100259977132458 1 1
0.207204993832027 0.19074152834158 1 1
0.0773731234692144 0.0945135479522183 1 1
0.476243851164265 0.445842176235602 1 1
0.272537453136222 0.23337100492381 1 1
0.184967678026714 0.156608766892241 1 1
0.0607144508582795 0.0541960940313953 1 1
0.216230553599789 0.185675450335779 1 1
0.434492724257832 0.403439606000886 1 1
0.264714263484018 0.221881926328681 1 1
0.251966385181168 0.229681271173543 1 1
-0.0181374195381475 -0.011255242341163 1 1
0.550702232713273 0.507335871102551 0 1
0.456212790914263 0.412229715826553 1 1
0.562758154624547 0.514044366224336 1 1
0.0825512125052684 0.0862526080232886 1 1
0.194957142512257 0.178402189824482 1 1
0.327784428634256 0.308627971049256 1 1
0.0264254539222849 0.0484684638300504 1 1
-0.0381727826328767 -0.0423086412292377 1 1
0.169279966146243 0.163466961728627 1 1
0.201904731779593 0.18377870305973 1 1
0.221465833452741 0.199282883307426 1 1
0.0472128770808544 0.0468160241722016 1 1
-0.0418067851601509 -0.0216351220239282 1 1
0.246179319143735 0.210113392744253 1 1
0.418021718169447 0.368668891214342 1 1
0.276626437992567 0.240473706029706 1 1
0.295463035040855 0.274582514107818 1 1
0.216776182517996 0.187709708936465 1 1
0.0950212365469568 0.0857275988617984 1 1
-0.00357329571970654 -0.0181352974568993 1 1
0.131747880081626 0.106803847753121 1 1
0.375792857040942 0.317114479750638 1 1
0.0637719787057303 0.0335129948436735 1 1
0.223929608480521 0.198656959206302 1 1
0.29321882488357 0.258259634584181 1 1
0.51925163875398 0.446293746100481 1 1
0.0804819580896691 0.0762700573710861 1 1
0.0641842155376816 0.0420884402035629 1 1
0.384873269468746 0.344940482096031 1 1
0.57167404137967 0.523281577418086 0 1
0.0128053615764334 0.0164593107675267 1 1
-0.0601688160144084 -0.0553441352666155 1 1
0.255524624436265 0.242686573496395 1 1
0.182651345762868 0.155081142565573 1 1
0.255099580206811 0.237840609395337 1 1
0.264091958679751 0.24919392206404 1 1
0.0976462574543448 0.0838451884258757 1 1
0.115046833603577 0.100624652094755 1 1
-0.0364623192000846 -0.0290698909441508 1 1
0.0362104962067908 0.0301695359497809 1 1
0.290297261419564 0.261271199917163 1 1
0.329565388536398 0.295993072680125 1 1
0.313782733148657 0.288100154452002 1 1
0.17963649132046 0.150297148711486 1 1
-0.0234806164483854 -0.02143053532099 1 1
0.12516032677938 0.120175887043841 1 1
0.0860815156183624 0.0238717946896388 1 1
0.0501579810355989 0.0329892987856414 1 1
0.217812790573193 0.197824519523225 1 1
0.131151909604694 0.120512072531196 1 1
0.0845019156838372 0.0471140145137147 1 1
0.092840786545766 0.0731190201710589 1 1
0.201426693057588 0.186941665400739 1 1
-0.497765318308898 -0.46784838588492 0 0
-0.0552380095335949 -0.0499033998459598 1 1
0.300079124728878 0.286097914784447 1 1
0.00222696664025787 -0.00085075033640886 1 1
0.201846708050654 0.205766799546681 1 1
0.0153393468769669 0.0399798710772555 1 1
0.238902629590779 0.213298879704042 1 1
0.56400299087801 0.507599156900432 1 1
0.164033195042201 0.128212276859002 1 1
0.153954025278863 0.164818050935437 1 1
0.236255130908133 0.229173727674744 1 1
0.245502615258377 0.232851201103992 1 1
0.409223086218557 0.376746559009198 1 1
-0.168991178381 -0.157541980578343 0 0
0.179951192991216 0.178916557037536 1 1
0.380050047825575 0.333996912301308 1 1
0.302103426406559 0.27329841855182 1 1
0.327442829548758 0.300859495141959 1 1
0.144283343248837 0.141933685823903 1 1
0.353343479447155 0.33187407033605 1 1
0.0482824671885592 0.0760807000088653 1 1
-0.161091599552167 -0.149748041916797 1 0
0.393222636760649 0.341315253567913 1 1
0.446690181715788 0.405413739309403 1 1
0.234067395386051 0.220478111149596 1 1
0.00898088292702995 0.0079062302253566 1 1
0.185786241070345 0.191038682886415 1 1
0.472943562138862 0.446083942658154 1 1
0.376641723797856 0.357237313654198 1 1
0.205222732919711 0.191278561429506 1 1
0.208985692323174 0.193592559122856 1 1
0.401408665698858 0.348873775386394 1 1
-0.0155754216508548 0.00510171812641894 1 1
0.158518838283798 0.138573150296973 1 1
0.205237807970556 0.182853670658496 1 1
-0.0452484439605708 -0.0304467578922004 1 1
0.00380814296366189 0.00769129142340276 1 1
0.347277535668513 0.311602238381398 1 1
0.252560303261024 0.223815598559808 1 1
0.111706490023959 0.106685286978172 1 1
0.169820796555167 0.171308418855414 1 1
0.216818709956517 0.197352517375224 1 1
0.14307876483403 0.130071771509706 1 1
0.0883319933496302 0.0956006979099573 1 1
0.20451842086401 0.185226980265986 1 1
-0.0728350385732866 -0.063520881544736 1 1
0.0861252280680522 0.0615598649037924 1 1
0.108993581631299 0.0873960484461692 1 1
0.25272033897634 0.240007768446679 1 1
0.190393136767548 0.180778259507225 1 1
0.170523150039767 0.150744909771655 1 1
0.2944043794624 0.255177747275133 1 1
0.13465746879691 0.143214068659626 1 1
-0.00565189713596467 0.00640323109005612 1 1
0.152246965531015 0.140327482859907 1 1
-0.0653751481725678 -0.0735564334946144 1 1
0.135261447853208 0.133410459040963 1 1
0.295475471329913 0.27841449157071 1 1
0.225248480868205 0.204231166997671 1 1
0.259948286247889 0.234623732592403 1 1
0.0612546638055976 0.0397988870513234 1 1
0.0364957060302337 0.0369892205482157 1 1
0.255656732030886 0.250586311044895 1 1
0.255858173210081 0.234522314455422 1 1
0.281935408549558 0.25886556896904 1 1
0.48175286888996 0.432209369124316 1 1
0.351750382343708 0.295988449661046 1 1
0.0745075514436569 0.0825359225554535 1 1
0.295528517635367 0.285373561934341 1 1
0.184604226597576 0.180053781258938 1 1
0.165641197369629 0.156179011919006 1 1
0.185581989732593 0.169181130397057 1 1
0.03415660428728 0.0567182275572157 1 1
0.350431613686861 0.314003470776315 1 1
0.202422510369634 0.189904305615577 1 1
0.270653009186041 0.240591868604247 1 1
0.155818027056416 0.153293386090763 1 1
0.108559822976652 0.10309558752764 1 1
-0.0367449803593288 -0.0311363640278068 1 1
0.197806829004235 0.207017942147712 1 1
-0.0691806917312101 -0.0577615903112072 1 1
-0.0935351542051029 -0.0996137025799831 1 1
0.241813958956518 0.245842521709279 1 1
0.0521672610202236 0.0527661672939882 1 1
0.144006889858237 0.142548354103295 1 1
0.242072777168073 0.213488436952774 1 1
0.232989159655866 0.199775002603673 1 1
0.475977603741218 0.445020600920345 1 1
0.0768889142830899 0.0460966320089026 1 1
0.170790199608229 0.158666243320906 1 1
0.152653656011669 0.153311759697669 1 1
0.0906507844350323 0.0871250783465921 1 1
-0.0395990123623193 -0.0228248258094446 1 1
0.202474440372453 0.136794375036557 1 1
0.262130359447028 0.226489158988004 1 1
0.159327985530474 0.132283428564024 1 1
0.431440540539257 0.362702634912883 1 1
-0.000906534595490921 -0.00682255379584158 1 1
0.00373521848042479 -0.0149898363353048 1 1
0.185610289155753 0.158167115575416 1 1
0.0410458520708155 0.0429319378415879 1 1
0.275958530311556 0.260705994404312 1 1
0.127493052171795 0.100392136100275 1 1
0.402461005508142 0.345335288981887 1 1
0.294391264926169 0.302050906151201 1 1
0.228466952509509 0.224466874894256 1 1
0.141582015782027 0.121969117291093 1 1
0.198828029629693 0.205867796776877 1 1
0.409547727712877 0.382166066835486 1 1
0.133013643785041 0.121927777674998 1 1
-0.0844464284033372 -0.0552180757620036 1 1
0.319712963347275 0.282005320493852 1 1
0.235822372652765 0.198205262814236 1 1
0.40329471516374 0.37161796885988 1 1
0.100883355426666 0.0790159960112917 1 1
0.16980770873652 0.157696412022696 1 1
0.1327480048258 0.123116930501615 1 1
0.198571040853132 0.175443500967491 1 1
0.319531307862713 0.327876658293625 1 1
0.260403397370194 0.237191031541619 1 1
0.0183031294711948 0.0188340663957812 1 1
-0.149521241643888 -0.138692653353864 1 1
0.122897610966822 0.119238160048687 1 1
0.264617227621489 0.25298517484664 1 1
0.453710039877576 0.408624263756676 1 1
0.122994248002749 0.126373685835171 1 1
0.17746318441814 0.174220907432455 1 1
0.0900884508061327 0.0591041034442483 1 1
0.333763597691176 0.304797126321779 1 1
0.189996789900382 0.185036781050429 1 1
0.117913416410129 0.0993651190177212 1 1
0.0581830464473835 0.0703843357438854 1 1
0.42942089197234 0.392773040223721 1 1
0.190293052722868 0.204938408176242 1 1
0.256227158610968 0.236270272625948 1 1
0.0766248495724649 0.074945392911996 1 1
0.435348719796868 0.397210163488491 1 1
0.363063382739634 0.32154949430416 1 1
0.44000435440523 0.40928626051531 1 1
-0.0658295212475483 -0.0338483255909084 1 1
0.100279531572342 0.075442553140525 1 1
-0.0230882667482539 -0.015936489184488 1 1
0.392024530888999 0.331857613229524 1 1
0.171061632660627 0.169622441549266 1 1
0.120111277776459 0.106543321012144 1 1
0.241896554144604 0.214217846851968 1 1
0.441444493300254 0.436801423214793 1 1
0.13110053108308 0.123947021791821 1 1
0.237180521810058 0.224192071757937 1 1
0.463121419514051 0.422925398230469 1 1
0.471418861902799 0.448381688711753 1 1
0.373660408699991 0.32805199384771 1 1
0.0643122443478231 0.0555532605706094 1 1
-0.0547025338704604 -0.043005920795027 1 1
0.308489464242727 0.294099885318131 1 1
0.15978102236736 0.142042011206846 1 1
0.186319804675788 0.170878263166746 1 1
0.236528385031826 0.191292519077951 1 1
0.35216070963923 0.305821848518184 1 1
-0.0973491301021349 -0.109542287695221 1 1
0.173730814812346 0.152889276570181 1 1
-0.085515789045511 -0.0639254216052446 1 1
0.146446104076038 0.13483462844233 1 1
0.127529051978176 0.114804473235049 1 1
0.306445420695717 0.273621842014077 1 1
0.203297097543773 0.208734025827281 1 1
0.0264068961464763 0.0308975484095466 1 1
0.419706199906915 0.389374356881093 1 1
-0.0836447299136065 -0.0626530083148146 1 1
0.485250007276253 0.440580184243196 1 1
-0.0989106574011814 -0.0857174663565186 1 1
-0.0286161138444866 -0.0324316696780005 1 1
0.170879911842062 0.162105070511707 1 1
0.2798027937128 0.25743205527667 1 1
0.31198565018362 0.305943888187783 1 1
0.177181975924179 0.161573048718957 1 1
0.153284778528875 0.122481109355007 1 1
0.318324513934789 0.284456334534978 1 1
0.37293652466815 0.366176052456469 1 1
0.228572534254994 0.245645586148016 1 1
0.162790515804967 0.144879493793594 1 1
0.193350779590144 0.179530166613728 1 1
0.00882751890758722 0.0112702648898095 1 1
-0.272045398004843 -0.261279878970706 0 0
0.133849965101679 0.141846556976487 1 1
0.0358497147580015 0.0252272002666527 1 1
0.196671726181594 0.205112999142023 1 1
0.361661451377456 0.328201193866796 1 1
0.0559164984512684 0.0601956028414256 1 1
0.122662151480268 0.102994220286228 1 1
0.39666446994073 0.363395402948211 1 1
0.290613185591172 0.275976561212936 1 1
-0.0309708638716326 -0.0384918226476278 1 1
0.137968534356748 0.117769920105269 1 1
0.380022607237341 0.303903691112958 1 1
0.58264485276739 0.523665800373273 0 1
0.0590625871350868 0.0330816335157379 1 1
0.00277345602503993 0.0293307241671667 1 1
0.286626070757574 0.278767911112245 1 1
0.305338601755258 0.270670615897446 1 1
0.140832346182456 0.14161181884703 1 1
0.2291221319921 0.220172021163377 1 1
0.11232969209375 0.115523899133487 1 1
0.311322015769067 0.27315895202165 1 1
0.172618393069478 0.158497971826028 1 1
0.231587958628668 0.225966061829932 1 1
0.31666477956922 0.27475042850681 1 1
0.0885657003846559 0.0839962231904616 1 1
0.250076767475904 0.24120935997759 1 1
0.0861352497138514 0.0918175531142359 1 1
0.323552119646171 0.296218960103683 1 1
0.428093822506876 0.402343626332367 1 1
0.359706620577468 0.335611594446982 1 1
0.0940633961561454 0.0808482110509338 1 1
-0.0724706835825289 -0.0718665566703245 1 1
0.328481028080593 0.311781373909847 1 1
0.0892435762568537 0.0706323337274919 1 1
-0.10485112118293 -0.0932912627534288 1 1
0.1528138730962 0.12962240898959 1 1
0.169718688720992 0.155493058276905 1 1
0.182830953136553 0.160141800388946 1 1
0.0870987679308127 0.0861285006981972 1 1
-0.0691672229632174 -0.0562317708486424 1 1
0.0544101565751956 0.0508677330443772 1 1
0.298796908414586 0.272346135609521 1 1
0.0599560222399161 0.0671050279536521 1 1
0.240357256219774 0.231272792633298 1 1
0.309911526769913 0.286479935915308 1 1
0.400416059657141 0.360958913569 1 1
0.506677079367938 0.453249837457749 1 1
0.00626048060840841 0.0106007140455287 1 1
0.341243206618123 0.33958116546381 1 1
0.284568486429365 0.262011347157353 1 1
0.0658096634600039 0.0272357642636605 1 1
-0.242456276296049 -0.22387855597297 0 0
-0.095195380200818 -0.0808697778220667 1 1
0.0270230072922781 0.0250844462098398 1 1
0.339773848050695 0.303034391616125 1 1
0.149462722591483 0.133463019624401 1 1
0.143496089032923 0.121293014157025 1 1
0.180945864161436 0.161664149777159 1 1
-0.011785459806794 -0.0260730353341419 1 1
0.297260944432249 0.27775126685776 1 1
-0.0958608808571506 -0.0742124772945655 1 1
0.0789927252954286 0.0564223207717811 1 1
0.0693571905294389 0.0640871713373113 1 1
0.114346742971181 0.109918597940056 1 1
0.56276941643191 0.511079147162702 1 1
-0.0111443010080192 -0.00163328828882161 1 1
0.186159526316411 0.180413958643993 1 1
0.188874389671885 0.166768395701338 1 1
0.242711657635393 0.206787871806435 1 1
0.388699427338274 0.330136985456298 1 1
0.29000920614524 0.25500024852468 1 1
0.0224989775091788 0.015599355183559 1 1
0.0253719448130269 0.0217970996839259 1 1
0.0440232639189319 0.0288811011430554 1 1
0.297456137070485 0.265391115224956 1 1
0.126693714031305 0.114664657826041 1 1
0.0202615792301472 0.0155851223607054 1 1
0.298797989175316 0.277235835489504 1 1
0.156960308573001 0.158142450016447 1 1
0.25497686280436 0.242491698148196 1 1
0.359642488729213 0.347147251614776 1 1
0.508395768563249 0.476945421855771 1 1
0.107456778552628 0.117800540732725 1 1
-0.0340275927335886 -0.0110235522993125 1 1
0.205687507495245 0.189685933367522 1 1
0.390539021683608 0.359692416723789 1 1
0.241615394592858 0.226509569345018 1 1
0.268477651753197 0.248595931143707 1 1
0.247606982785477 0.252494516232287 1 1
0.179598727370819 0.170172702680519 1 1
0.182355633060958 0.162265200685035 1 1
0.426727014575849 0.398932066623486 1 1
0.493120392430614 0.447952343266132 1 1
-0.0530957735794179 -0.0490433573610957 1 1
0.136215891636842 0.136970519946877 1 1
-0.0192236907796482 -0.0142501956113876 1 1
0.440461654439161 0.415633221913673 1 1
0.278211143116446 0.22814062242424 1 1
0.041487927007776 0.0190636914561727 1 1
0.350975840352683 0.326004641173167 1 1
0.0907059736958598 0.0898885806846159 1 1
0.295454113804831 0.265892108689677 1 1
0.0360445335354862 0.0211859696544988 1 1
0.0388279623239239 0.0327788053799197 1 1
0.33449391115022 0.309965888695053 1 1
0.00535951864119937 -0.00358744956648621 1 1
0.257180496674814 0.229984709951687 1 1
0.115927539763397 0.0843692225368509 1 1
0.047015847842282 0.0334261613149983 1 1
0.544073073259472 0.495149646202898 1 1
0.431182408610889 0.381444939247783 1 1
0.239218978329301 0.206306322370508 1 1
0.0363130106664434 0.0302739787359859 1 1
0.0613784867763435 0.0673212950286226 1 1
0.249301732693586 0.226844930520216 1 1
0.0339348508283487 0.0357529266488893 1 1
0.294829327707348 0.261000817323876 1 1
-0.25098848655286 -0.222455735739823 0 0
0.172556733673929 0.157470857492741 1 1
0.251368068790272 0.216728496870091 1 1
0.28908278555238 0.278374151491183 1 1
0.262214653513162 0.240424876802526 1 1
0.307525743605749 0.276602591214574 1 1
0.594550948032813 0.54044382759266 0 1
0.0881271997725838 0.0769911455313459 1 1
0.445480626563044 0.406849967672209 1 1
0.196676094220291 0.186883614676946 1 1
-0.011967715229049 -0.0014951454447493 1 1
-0.0181973603250877 -0.0120783647164326 1 1
0.289695054973434 0.258240903101863 1 1
0.188212796307007 0.180089185369831 1 1
0.122887893456097 0.108080925635661 1 1
0.158344317180973 0.136290651254738 1 1
-0.128728902433258 -0.0961212830018194 1 1
0.158731435370963 0.134034242395497 1 1
-0.0290966209039913 -0.0259504249850781 1 1
0.145768852460195 0.126317275658166 1 1
0.592781827552829 0.530521213353093 0 1
0.21590325098542 0.188970674354847 1 1
0.351798777779635 0.33302380485992 1 1
0.109349039061429 0.0914136124012142 1 1
0.19084847718004 0.157526537369095 1 1
-0.111658413880069 -0.100804514954593 1 1
0.121279713181749 0.0806100914833478 1 1
0.46427656364794 0.416310358219259 1 1
0.257157811762744 0.262034589476369 1 1
0.393440839599228 0.367822681926491 1 1
0.261993432325815 0.251549500116646 1 1
0.0641916386860886 0.0682633776073597 1 1
0.196356462615992 0.187557317761432 1 1
0.58735865261875 0.523937843292913 0 1
0.378315012823562 0.347844255168868 1 1
0.421295900017816 0.397929125020519 1 1
0.247537881394192 0.234405357213981 1 1
0.325955194788779 0.274034837778865 1 1
0.262812758038935 0.25215980461029 1 1
0.0695694362835061 0.0489007815684236 1 1
0.0914075183142903 0.0738372588260981 1 1
0.307633159864501 0.29619597188878 1 1
0.188855815922816 0.164953735729263 1 1
0.0143672305505898 -0.0241069113293697 1 1
0.248913885370062 0.280630387143301 1 1
0.102971328303217 0.080283792675092 1 1
0.0753931863805057 0.0535653018857392 1 1
0.364556048364337 0.320657710509953 1 1
0.278654991550433 0.233748843316671 1 1
0.234006794417106 0.207799599112049 1 1
0.1200028994018 0.0977867133339494 1 1
0.231292122310172 0.213899228417629 1 1
0.0924173659468748 0.0937551956951768 1 1
0.158875735414338 0.143945599285651 1 1
0.418204816490538 0.380873216128789 1 1
0.163067811205538 0.138778226501225 1 1
0.302530169692217 0.29143496718043 1 1
0.523090501563329 0.470115365382211 1 1
0.209090408794604 0.190572701986097 1 1
0.186532587180213 0.169264935006329 1 1
0.24337062467142 0.213022918597428 1 1
0.405987697994092 0.359466519464592 1 1
0.203967228425519 0.190310874698239 1 1
0.121411797830807 0.096853595043256 1 1
0.22102559616728 0.190674630008149 1 1
0.377049512482794 0.332758795876123 1 1
0.108460110610444 0.0888006927789333 1 1
0.0423676684853965 0.0338709219477755 1 1
0.338675163918693 0.295459460453496 1 1
0.220492955567497 0.211953683440169 1 1
0.442252333683376 0.411735114752638 1 1
0.130133825978695 0.123953750437922 1 1
0.190403098709614 0.168186888087791 1 1
0.130599587943187 0.118532927619028 1 1
0.185324110345628 0.164029425022382 1 1
0.490227585009463 0.450116158524239 1 1
0.0253958216775519 0.012883146610813 1 1
0.129283173229766 0.112418842220508 1 1
0.313259756823899 0.282738743971681 1 1
0.298831203506378 0.293536752570938 1 1
0.43382915332955 0.400217396137977 1 1
0.516837430980935 0.451607248492372 1 1
0.264560955907851 0.228910953002462 1 1
0.0910006077071343 0.0871610785630604 1 1
0.356129861629345 0.32015936222452 1 1
0.0395894950861406 0.0355628403456636 1 1
0.1120670039334 0.112672250311242 1 1
-0.0539469591698946 -0.0282221241746669 1 1
0.148884809686999 0.129323366172367 1 1
0.132497145512656 0.11167598867438 1 1
-0.100371546183716 -0.0899936914938022 1 1
-0.0456713594628232 -0.0439715616205116 1 1
0.392188175054582 0.373053086643198 1 1
0.0992378395005771 0.0882781629294666 1 1
0.290738245902454 0.267574547886763 1 1
0.380141706673153 0.343276229404548 1 1
0.0556297106434395 0.0570212282594273 1 1
0.56960025482211 0.475590051835518 1 1
0.368584804233381 0.34527060370534 1 1
0.198070277678889 0.17989832225764 1 1
0.457109970229928 0.423221265842338 1 1
-0.0634797867663943 -0.0436159201172365 1 1
0.317212265468958 0.266894394442773 1 1
0.0836581138521372 0.0655118543087805 1 1
0.403073349958796 0.349438151062294 1 1
0.0285225511090614 0.0172721406252431 1 1
0.220247860760363 0.198092189825692 1 1
0.181211590527605 0.181699315109846 1 1
0.199516758739423 0.202207754219977 1 1
0.0187575483144642 0.0386884412075883 1 1
0.104347440839424 0.120364101306635 1 1
0.367739202184593 0.354825398980788 1 1
0.180502676345247 0.121018587882347 1 1
0.387973344480415 0.370388386100759 1 1
0.129483073559648 0.115286460532356 1 1
0.00455215230917299 -0.00963918344027724 1 1
0.115461641121379 0.106955627401786 1 1
0.117426823468618 0.0912224680293568 1 1
0.151779756693581 0.139141309052767 1 1
0.25561318039356 0.254406675181929 1 1
0.170173856044091 0.157679033150124 1 1
0.230042887983057 0.230147036410379 1 1
-0.118633673340279 -0.0769268248789282 1 1
0.222152642566086 0.201619113712971 1 1
0.149680626577028 0.134800779061303 1 1
0.152348873178436 0.133016637416427 1 1
0.133419234549253 0.12669561460648 1 1
0.702510955217722 0.638687817543092 0 0
-0.050167401006738 -0.0531208529923667 1 1
0.0897269844883178 0.0717166219979271 1 1
0.198844199489239 0.169839512464322 1 1
0.0423412667066084 0.0456995357928482 1 1
0.227795865267636 0.198797395003261 1 1
-0.103433262930316 -0.117075915184282 1 1
0.263193516978917 0.249395045648426 1 1
0.226828310091638 0.163370389147079 1 1
0.202720257001422 0.16976809438931 1 1
0.511344579186701 0.451740180957502 1 1
0.381141672805364 0.337051885484978 1 1
0.0354727816699696 0.0295891234752107 1 1
0.151412447109636 0.128431233264936 1 1
0.0552814969633333 0.045891839411569 1 1
0.0608627860893603 0.0804603136604132 1 1
0.0993729172817151 0.0716190628613805 1 1
0.486559702308266 0.474574493760141 1 1
0.506959439113563 0.487098571695544 1 1
0.325337050567206 0.327638807924552 1 1
0.314366957008517 0.280779925659292 1 1
0.296411166701886 0.274784787022601 1 1
0.239421352837105 0.206070731805692 1 1
0.421187252040221 0.370827094918913 1 1
0.0709607575901897 0.0717874921804349 1 1
0.332907656011485 0.305741039973998 1 1
0.333902746497169 0.359316420630589 1 1
0.0226076788847474 0.0253549367156506 1 1
0.234433607885539 0.213028433413601 1 1
0.389599843330124 0.358335043397226 1 1
0.210921898271248 0.20204703851211 1 1
-0.0159962805832388 -0.00870692090988201 1 1
0.265136035033973 0.228588343852175 1 1
0.305919604902108 0.255701133905991 1 1
-0.180634848528047 -0.179843208583532 0 0
0.505649240374135 0.428062581344553 1 1
0.161832723445018 0.143860552336543 1 1
0.586344498344303 0.513258830245503 0 1
0.0696144312959609 0.0673649063679249 1 1
0.289032110748724 0.282858129627712 1 1
0.217601519717772 0.178036955386122 1 1
-0.00627598617911825 -0.0011036738966591 1 1
0.27364087724338 0.234998214121461 1 1
0.0927423399120366 0.0844974896254902 1 1
0.279063784919514 0.254747757185752 1 1
0.391967846024573 0.354279301041878 1 1
0.237899494808096 0.236512261204764 1 1
-0.0110143999024483 -0.0163988570581817 1 1
0.236215641958697 0.206463908423552 1 1
0.32307845108488 0.295029221543577 1 1
0.49171167849119 0.455536359795291 1 1
0.179714295284316 0.150741717635328 1 1
0.551274219538284 0.506459900553862 0 1
0.29322307015254 0.21426763109605 1 1
0.114949108443929 0.105942433734799 1 1
0.431358676814382 0.378477199845849 1 1
0.171594051341497 0.169517069147383 1 1
0.454920494912101 0.419942480339537 1 1
0.146511046321514 0.12732330104428 1 1
0.128747855105309 0.116943659671495 1 1
0.403349357121331 0.368574726403092 1 1
0.193712193680868 0.165562868969638 1 1
-0.0696228884590864 -0.0481384516387445 1 1
0.0399098996886737 0.0515032311955776 1 1
0.120171476305488 0.110781673379636 1 1
0.106999692198846 0.100109038909375 1 1
0.253936128836198 0.234792540739374 1 1
0.0408862369308378 0.0583249328766738 1 1
0.194460265500681 0.185321698330538 1 1
0.148892563894169 0.119548621192935 1 1
0.368225593895114 0.332181996079856 1 1
0.162937257456378 0.153247814108876 1 1
0.27349498175041 0.241354440968328 1 1
0.217717877999612 0.191296867936267 1 1
0.121129386927526 0.121003585742781 1 1
0.445281933677883 0.383891696964386 1 1
0.110490683928599 0.0952250354091045 1 1
0.080685710083969 0.0608652499311847 1 1
0.304650131454611 0.257046230815537 1 1
-0.123972965296954 -0.0987606188349478 1 1
0.141271330429072 0.138196557054711 1 1
-0.233957635705801 -0.218081870460003 0 0
0.370003210971213 0.348631049331364 1 1
0.352500029716833 0.335549300129816 1 1
0.612477627291039 0.582744709446739 0 0
0.219845312757284 0.18478139645079 1 1
0.373588830250344 0.331709504824477 1 1
0.0800644890078924 0.0717166537269415 1 1
0.259127751619569 0.240019357287931 1 1
0.143251533904811 0.150902168147871 1 1
0.552821181479561 0.4953519236686 0 1
0.269764661639172 0.243457044759768 1 1
0.296934981598939 0.269962871357637 1 1
0.320210187283315 0.270719208705829 1 1
-0.244299234840875 -0.20878248751982 1 0
0.231876015125801 0.216736335412509 1 1
0.115658321436232 0.0840709669673084 1 1
0.284442030288631 0.262205482835199 1 1
0.418536363634578 0.375661947434077 1 1
0.0726463116450241 0.0644023949295619 1 1
0.0832971229596544 0.057379641218651 1 1
0.278817639509421 0.252766420993649 1 1
0.0551149117423161 0.0354485002473391 1 1
0.293182537825331 0.255694185029206 1 1
0.227368325689401 0.192699174094785 1 1
0.276883755824532 0.249297496562851 1 1
0.241445893662325 0.209932880913222 1 1
0.311332192024912 0.2741317397288 1 1
0.504246915360478 0.468646847540507 1 1
0.370640639488924 0.362291832313414 1 1
0.135167369794277 0.108748904347797 1 1
0.215969520768239 0.191631388801141 1 1
0.417273952425988 0.356031973513297 1 1
0.144333833538683 0.135618416981188 1 1
0.313651922599948 0.278345124489076 1 1
0.0892701047012455 0.0783354501304463 1 1
0.470354472017559 0.434454668942726 1 1
0.583329567623201 0.52547440644531 0 1
-0.00497736764558426 0.00569728488217551 1 1
-0.0372739130284538 -0.0440543488512043 1 1
0.2019775360595 0.190111978506672 1 1
0.0985264224363181 0.0970301357584968 1 1
0.111887229350409 0.109804611970606 1 1
0.338354650050844 0.290427162222064 1 1
0.28601421972663 0.26622373509086 1 1
0.0455076546576027 0.0447670158031076 1 1
0.117716156120931 0.107836681216561 1 1
0.0238376103104503 0.0197547417380684 1 1
0.195327097451085 0.186593287721749 1 1
0.392021413359081 0.350669434091011 1 1
-0.00555755561676344 0.0491789259379895 1 1
0.429685076979986 0.375973198764968 1 1
0.429818083257674 0.391873494311205 1 1
0.464059219639683 0.429635285138478 1 1
0.371476239216105 0.330031338826337 1 1
0.0403334971429459 0.0508240374191432 1 1
0.101244978916154 0.0995685379694951 1 1
0.203615601488648 0.181299881282762 1 1
0.270962703051066 0.264041519368565 1 1
0.143114233951606 0.124637377096469 1 1
0.327555375194205 0.31537170535557 1 1
-0.0660650684126423 -0.0751793619913277 1 1
0.13255515032657 0.122126682240073 1 1
-0.0333268710052787 -0.045803009417611 1 1
0.0647576966929041 0.0765726585060561 1 1
0.19594285930143 0.188513940078465 1 1
0.25971308383498 0.226864023184726 1 1
0.106537208248266 0.0735003337995927 1 1
0.52261864611742 0.480861860015993 1 1
0.012466265265852 0.0128561508777591 1 1
0.544005937448899 0.474971185088711 1 1
0.065475956947944 0.0706492552962901 1 1
0.309981309971561 0.27719743140869 1 1
0.645331007806472 0.581386671883252 0 0
0.213359770175802 0.175203306292527 1 1
0.233329635709278 0.196907941910572 1 1
0.324010566152264 0.302886220663769 1 1
0.0136042575363998 0.0142453935894029 1 1
0.132331736294846 0.120211831211366 1 1
0.482644900954782 0.442328882603287 1 1
0.00991913366559734 0.0339155992376675 1 1
-0.369567939743573 -0.327155470581477 0 0
0.29641221946314 0.26490644695906 1 1
0.226215688270087 0.216667680624089 1 1
0.349155116862592 0.327855001935781 1 1
0.19123437716577 0.170473653640431 1 1
0.0309833712154746 0.0407465169791086 1 1
0.137000484226669 0.103485481301044 1 1
0.28287418036845 0.276830795780325 1 1
0.270358586257547 0.219962222672375 1 1
0.0636494400201743 0.0754305243193636 1 1
0.588179920844282 0.546541143148587 0 0
0.313960210367686 0.287893422706438 1 1
0.132979608866816 0.121620228919978 1 1
0.0247098540059861 0.0151210719195875 1 1
-0.0236382181815408 -0.0294895619645999 1 1
0.409471696955745 0.372214617828009 1 1
-0.0832738406748191 -0.0672274255598419 1 1
0.0188848326394991 -0.00976872297682897 1 1
0.197004250444969 0.180053504397056 1 1
0.170721955833143 0.137074698307478 1 1
0.571489294889551 0.534010954784707 1 1
0.10700628204724 0.116761057778662 1 1
-0.0573895114004095 -0.0540210136991089 1 1
0.16593254430023 0.143653033868389 1 1
0.00740240704567005 0.00270749559505945 1 1
0.108315457181899 0.0903679663595721 1 1
0.324580394276264 0.275981747606853 1 1
0.0975281120052208 0.08333701054797 1 1
0.482033925195525 0.436941567007202 1 1
0.475093091590308 0.450967047872695 1 1
0.16393432629108 0.153765293415155 1 1
0.0306179021009771 0.0525473243978612 1 1
0.220910997046329 0.216821996894191 1 1
0.388462000096432 0.354900153531887 1 1
0.0721765004188213 0.0669448440833939 1 1
0.0988469655632722 0.105174447647575 1 1
0.289057483215288 0.252825460346422 1 1
0.0252623550949751 0.0485007035671085 1 1
0.358455813640857 0.315523795365256 1 1
0.166287758647231 0.173980484815495 1 1
0.0493903572859678 0.0478317693061457 1 1
0.0620424866460066 0.0621772815908517 1 1
0.223355992807575 0.22163885845365 1 1
0.138246016590518 0.116721677649749 1 1
0.0653731584460378 0.0609482532279526 1 1
0.0548460828624593 0.0487525108298888 1 1
0.0831549785192036 0.0855904524249351 1 1
-0.152920223683401 -0.136570137251494 0 0
0.268547910826165 0.255952431017991 1 1
0.0418682606227411 0.0414464150556995 1 1
0.191519012734282 0.173568514532641 1 1
0.216133433035137 0.193774825544231 1 1
0.351657853453075 0.332800554020642 1 1
0.278116481513484 0.262821650009065 1 1
-0.0491395430755276 -0.035524125091142 1 1
0.120094925171552 0.101461103280599 1 1
0.0918889768709171 0.0818111388762673 1 1
0.185129105558366 0.156341003432145 1 1
0.295349336791987 0.277211342527486 1 1
0.301397448136541 0.278402832074246 1 1
0.139039244781421 0.101126688267698 1 1
0.326319383825377 0.300557460400602 1 1
0.421048931973339 0.391483490536406 1 1
0.401806332285749 0.339746692815951 1 1
0.348352761347223 0.32923172518857 1 1
0.185775339708524 0.173712479421333 1 1
-0.0973177111203727 -0.0803904792244695 1 1
0.469275104887129 0.429079521083179 1 1
0.616851500551237 0.55284845387387 1 1
0.23301586103428 0.212884713367171 1 1
0.134519284447844 0.112233056274906 1 1
0.28199159221985 0.261379814949275 1 1
0.254355703790056 0.224908565197707 1 1
0.0775083635985649 0.0720985365717174 1 1
0.0368266787193694 0.0302965656847779 1 1
0.152573181363458 0.152239845246123 1 1
0.155119916643079 0.139132572998866 1 1
0.177441212605597 0.15036779027319 1 1
0.176121717908283 0.194112836497499 1 1
0.179995034843627 0.195344238183061 1 1
0.158872634997402 0.156488810451591 1 1
0.329410583022016 0.295782248895591 1 1
0.3403920268036 0.295203337717593 1 1
0.116647824320101 0.121257630663753 1 1
0.204552717367953 0.172418484248842 1 1
0.205664349550761 0.172476530212967 1 1
0.222680042492199 0.209734811526821 1 1
0.0709557453271937 0.0688045472452176 1 1
0.159452753254952 0.156903833913498 1 1
-0.00177937236511135 0.00333775443019818 1 1
0.22100702119175 0.189300731528982 1 1
0.198287420736453 0.184868704544351 1 1
-0.133555580257235 -0.122419470811546 1 1
0.343011729325507 0.319176159675226 1 1
0.550769779644631 0.501666466109668 0 1
0.225051306090823 0.206610834451265 1 1
0.326009215404866 0.293719813717997 1 1
0.312961993086195 0.307366532682478 1 1
0.335141814990316 0.297960227990356 1 1
0.110460239952032 0.114639123781684 1 1
0.145518573457432 0.135296558125048 1 1
0.15880041185599 0.155513315714709 1 1
0.0708265753735329 0.0649229392157651 1 1
0.391602539179105 0.363956135634348 1 1
0.410372387477412 0.361407326652263 1 1
0.242603604011367 0.232313841951052 1 1
0.203303696563179 0.174948618338427 1 1
0.280065402505693 0.248996232420176 1 1
0.191980938694268 0.17476169972333 1 1
0.152492447324018 0.145541115720316 1 1
0.488717081653391 0.45249749272092 1 1
0.264308724493182 0.22785008567767 1 1
0.0944504328673875 0.0900923779965501 1 1
0.211278343551659 0.197981656013698 1 1
0.6814423888313 0.584462227176799 0 1
0.167117711667906 0.172271066953462 1 1
0.215011553464534 0.17774802140138 1 1
0.196248166311857 0.179624851282199 1 1
-0.209802857298202 -0.173464780585716 0 0
0.0670530021891423 0.047240297514071 1 1
0.116319009144087 0.0917917502667692 1 1
0.310910935528793 0.30326583493515 1 1
-0.0275995547966372 -0.0264474362093535 1 1
0.235640402318512 0.20665470317108 1 1
0.119010939785295 0.111998184979803 1 1
0.30743812842237 0.301833639039156 1 1
0.0900197273453821 0.0800769105769067 1 1
0.21962132832158 0.187713015146114 1 1
0.465230413797843 0.423267065425294 1 1
0.465071968351016 0.436310835755456 1 1
0.120952873702084 0.107461463826821 1 1
-0.0338575440488569 -0.0270894367902274 1 1
0.347548526547851 0.324007355738122 1 1
0.203490738591908 0.188290057522993 1 1
0.236739003445578 0.225363097620574 1 1
0.316223663871044 0.307225043890443 1 1
-0.044670179994099 -0.0280631302545479 1 1
0.383766445380125 0.341771098739743 1 1
-0.07681778129373 -0.0719422190170667 1 1
0.0131100740223131 0.00730840149838951 1 1
0.127681918218789 0.127132888545309 1 1
0.2910914175697 0.262668064425508 1 1
-0.0238811844824162 -0.019631773038832 1 1
0.148511717207733 0.146260477931161 1 1
0.403823633897887 0.370408805423297 1 1
0.0880710849374154 0.0895250894376098 1 1
0.142796381644112 0.146866060778178 1 1
0.364840793312907 0.33930405988011 1 1
0.272614963629682 0.255525912454714 1 1
0.28788194272792 0.243004211673277 1 1
-0.0489835412664522 -0.0362316553476259 1 1
-0.0064638426448998 0.0226344545214349 1 1
0.418891702911731 0.362369719621997 1 1
0.15543088570531 0.159885868044171 1 1
0.477058179542418 0.418761689492905 1 1
-0.0205097134639599 -0.023381232624142 1 1
0.357007216993588 0.329836496453795 1 1
-0.0732876889658061 -0.0739279097239289 1 1
0.116964812929113 0.0963763328254876 1 1
-0.056013356063471 -0.0674703005885972 1 1
0.435338124467358 0.41972177580946 1 1
0.357845521519199 0.309673860854878 1 1
0.180133334491332 0.17243356816486 1 1
0.226647506481207 0.206903439811191 1 1
0.354718311883225 0.308970270690752 1 1
0.0393061610064774 0.0279396186516062 1 1
0.175130153617436 0.147863860215733 1 1
0.0513651360466791 0.0436001451635233 1 1
0.137812321760372 0.103521486965624 1 1
0.332117142587599 0.320810474055266 1 1
0.181587008886409 0.191823032978001 1 1
-0.0685692434422894 -0.0478698353704947 1 1
0.442583783285678 0.401892659923333 1 1
0.328609686712288 0.291072770185682 1 1
0.233569683569242 0.215125093389247 1 1
0.326384180259541 0.292974115605818 1 1
0.232586578260876 0.227136159276613 1 1
0.165930386509809 0.160097074626098 1 1
0.416031810980518 0.382485270830256 1 1
0.262064561273903 0.24694197894715 1 1
0.407562463093569 0.381135251162358 1 1
0.0619447414373358 0.0603976726521075 1 1
0.167382764177124 0.142388341546143 1 1
0.154920038036424 0.128959575591252 1 1
0.2131603238702 0.1901882404539 1 1
0.0854740020493877 0.0785272899633306 1 1
0.33737651158422 0.310016836674133 1 1
0.385020807176416 0.352742244032699 1 1
0.292311653992246 0.279132069495139 1 1
0.333685132563472 0.313694952869092 1 1
0.38165443295266 0.344849037475225 1 1
-0.00881848998600191 0.00286367462910779 1 1
0.50258127596216 0.445335316023352 1 1
0.341601348977939 0.315545395001128 1 1
0.585912010127833 0.546123045152501 0 0
0.167850370257286 0.154492953658405 1 1
0.442772657736515 0.403515447230939 1 1
-0.0438168431944435 -0.0344954198201503 1 1
0.583509504025201 0.53225781650359 0 1
0.307873588977265 0.277014852239311 1 1
-0.039667449569739 -0.0296949119548246 1 1
0.229528209778356 0.187936349401012 1 1
-0.0010318413034192 0.00796462949584938 1 1
0.401374291955349 0.356053000575038 1 1
0.147153043252968 0.143963655753836 1 1
0.034100115185381 0.0361072555208109 1 1
0.0621816359100682 0.0636005750956851 1 1
0.216673533336207 0.200115547434044 1 1
0.281884485087793 0.248580800947265 1 1
0.220231984107248 0.192934462733965 1 1
0.0929726859134095 0.0864490557022854 1 1
0.10699727754198 0.0959964038337035 1 1
0.107982491987303 0.0870875842534891 1 1
-0.0521528670522129 -0.0590182155052795 1 1
-0.0502896089621033 -0.0504341128366477 1 1
0.209502815771582 0.182970640676257 1 1
0.312675828277189 0.262968118070966 1 1
0.207670768357693 0.209428440574349 1 1
0.288060300502014 0.270505014064323 1 1
0.382925226406966 0.356268089744216 1 1
0.240825513897701 0.217029542504833 1 1
0.0375882639761768 0.0223078477509878 1 1
0.191868131565826 0.165667754200076 1 1
0.124855139685245 0.0931333630553837 1 1
0.14149492529885 0.149231472766614 1 1
0.259320670017237 0.239448074467319 1 1
0.216513526670923 0.194575316933072 1 1
0.0563694789117465 0.033720733945451 1 1
0.000527187761228939 0.00793387040806275 1 1
0.34405136983884 0.306310581304083 1 1
0.0761179106112698 0.0530225019143736 1 1
0.151014475273232 0.116503411766545 1 1
0.149701872619187 0.138750423138449 1 1
0.439511545943136 0.40049390743617 1 1
0.160750938206156 0.125158797993762 1 1
0.025338827323784 0.0425618992723563 1 1
0.331713021242189 0.292315693685934 1 1
0.228433337244037 0.195929799423349 1 1
0.235859965512659 0.230545358631099 1 1
0.216959554395834 0.201174902719782 1 1
0.254255050793794 0.235923741614264 1 1
-0.107820831897203 -0.105199906666252 1 1
0.0454855334157235 0.0512393239454169 1 1
0.0566705454576586 0.0847793776883215 1 1
0.21037232524844 0.191845024572881 1 1
-0.0780574129137067 -0.0573069188514073 1 1
0.23225603512393 0.212941962074801 1 1
0.129931555436001 0.120720984493145 1 1
0.35395914386101 0.312062911017197 1 1
0.208408632661519 0.176251262123864 1 1
0.321522618679037 0.26545394612079 1 1
0.0868885233556027 0.105890232048956 1 1
0.309020165820436 0.281327382805828 1 1
0.298077329571365 0.270883957246339 1 1
0.33499152166093 0.311451073993838 1 1
-0.0821455213985905 -0.095053111839644 1 1
0.0859387426879992 0.065449906402674 1 1
0.174887620257371 0.173328506175929 1 1
-0.0393166188460444 -0.0343288980842859 1 1
-0.111341911741109 -0.0913520892328318 1 1
0.0622213438230287 0.0646912764056519 1 1
0.23596718583274 0.224041580422286 1 1
0.307442728220749 0.275864280153428 1 1
0.515543033515696 0.466812420875341 1 1
0.296212065369338 0.268911250115334 1 1
0.152610190246943 0.150143841820742 1 1
0.0484784826466299 0.0900857351023787 1 1
0.191215811306709 0.152014883637595 1 1
0.237602408683522 0.198944148707593 1 1
0.0356122148539964 0.0679291884825271 1 1
0.027374916865185 0.035356425810977 1 1
0.296082762402051 0.275208306531893 1 1
0.186389708174352 0.160286478938038 1 1
0.0952318043598174 0.0839446090472182 1 1
0.106825528370669 0.0841387290142737 1 1
0.342845313284689 0.316547947823125 1 1
-0.00902147082274499 -0.0121201356640723 1 1
-0.12797716286341 -0.0885048367727918 1 1
0.166839897064217 0.142585500907368 1 1
0.454891499810968 0.410154395841103 1 1
0.156826758129848 0.18521275270525 1 1
0.298774845594897 0.278083782583309 1 1
0.135015116183191 0.111729474497054 1 1
0.629058444018752 0.520415335585007 0 1
0.407276133880237 0.401214335408445 1 1
0.394691546264911 0.339413450241453 1 1
-0.0739162378810722 -0.0697147100442796 1 1
0.500782374463181 0.461906409841519 1 1
0.384892129294488 0.353718744410709 1 1
0.174512207656439 0.162656594931373 1 1
0.301367399656801 0.257395379438506 1 1
0.0776453942837907 0.0917447177370251 1 1
0.145417127703265 0.134838661621622 1 1
0.469251772157405 0.435991731807184 1 1
0.1433247134236 0.109875696768867 1 1
0.279927081349591 0.265506292564781 1 1
0.0794842039422721 0.0799512776615704 1 1
0.339847424747002 0.303589721720836 1 1
-0.0804534355524007 -0.0593923296135846 1 1
0.113519350178167 0.101263650315598 1 1
0.207786657329455 0.184719756554239 1 1
0.0113600774104745 0.00917769494183161 1 1
0.229123376062169 0.166485993872774 1 1
0.436984098455341 0.388240575052067 1 1
0.192416384448498 0.157529985134672 1 1
0.393717276471589 0.355410138718128 1 1
0.482642824540713 0.456229020330282 1 1
0.284700674185471 0.257311498567974 1 1
0.565089746738158 0.531684017251911 0 1
0.345074773749925 0.327520603287582 1 1
0.169036595221942 0.157825599562916 1 1
-0.0874220720081383 -0.090283414055778 1 1
0.313796526278764 0.302752729885208 1 1
-0.164390122382263 -0.15319969264296 0 0
0.101484735092022 0.0987649876880973 1 1
0.252501577976677 0.238785691134991 1 1
0.330229486726028 0.30410496699436 1 1
0.120881001247648 0.106231160240749 1 1
0.260075788731992 0.242539014604038 1 1
0.564515803400543 0.52680944800112 1 1
0.481272990004397 0.448911268020049 1 1
0.196392590521132 0.190065941240353 1 1
0.250296635957119 0.221936114760352 1 1
0.0400133676614116 0.0392558376155465 1 1
0.0746717263457089 0.0737912313289343 1 1
0.20737448003423 0.196706034170111 1 1
0.15616663054465 0.135163099917057 1 1
0.127581397931587 0.108903066641164 1 1
0.299041057260558 0.288060818828625 1 1
0.116719824320904 0.114168615817461 1 1
-0.129507016159478 -0.104402732567641 1 1
0.513728960887818 0.452446907675115 1 1
0.284502477040691 0.258503242602889 1 1
0.203466227084655 0.163309506317742 1 1
0.0633634640881389 0.0495634840804874 1 1
0.224359181748516 0.212036277928759 1 1
0.464437684724703 0.412790767715236 1 1
0.428430982141311 0.412253564831979 1 1
0.405984871450774 0.36661582851987 1 1
0.199540692968988 0.174189666992458 1 1
0.413688689242349 0.372468198888223 1 1
0.11540333927125 0.0975390996330312 1 1
-0.0336792604623268 -0.0207939471454189 1 1
-0.0159405727162703 -0.00641975986981255 1 1
0.509805532916533 0.460359276710318 1 1
0.165297650944546 0.130275783471807 1 1
0.413251919731259 0.365255658369668 1 1
0.0848942336321109 0.0855002105315519 1 1
0.0251486973923982 0.0178826341389177 1 1
0.0839338964547833 0.0971546841860878 1 1
0.118777961287933 0.090128832688678 1 1
0.14090589463983 0.1368025374266 1 1
0.0216797435499864 0.0160857467421376 1 1
-0.146070383405187 -0.116796669898794 0 1
-0.0302492061056698 -0.025739947098878 1 1
0.0524239042667975 0.04810564975168 1 1
0.0639551589197427 0.0543169389214025 1 1
0.275662104546074 0.251487821086485 1 1
0.157921693411422 0.117057180276066 1 1
0.241730209039935 0.217368023687984 1 1
0.373766869551108 0.331689662041766 1 1
0.0928270872151076 0.0964627392920236 1 1
0.141414342803563 0.122388474080608 1 1
0.00793538819161373 0.023574144112059 1 1
0.470517805864177 0.445044614773538 1 1
0.12000652907404 0.112580299455931 1 1
0.0151376334141245 -0.00165249907894505 1 1
0.0569459795404813 0.0506153244708578 1 1
0.119318162307283 0.113482606409854 1 1
0.394923923249353 0.326297329056849 1 1
0.507255623542357 0.467851946372639 1 1
0.228456488262641 0.21249710362028 1 1
-0.107786532266692 -0.118090136242098 1 1
0.172059715085201 0.16165078026421 1 1
0.350547847746267 0.322366410779822 1 1
0.188170284288016 0.157343066161607 1 1
0.230963092323491 0.2153012313652 1 1
0.308317862027141 0.287154737387269 1 1
0.3136852264006 0.273259775816873 1 1
0.168514170561717 0.158043992739726 1 1
0.37780522217628 0.34820853969259 1 1
0.0418481344128443 0.00881697399814413 1 1
0.184617876294139 0.177819460341485 1 1
0.050314186612236 0.0429905070952439 1 1
0.0659110767589683 0.105932864752944 1 1
-0.108831332509685 -0.0957837015936892 1 1
0.312174478331118 0.263988371898203 1 1
0.293800258477617 0.288340400456913 1 1
0.44515202629876 0.41501072254689 1 1
0.179651207253708 0.196537262679916 1 1
0.317615414823428 0.30218408992039 1 1
0.0995712595407196 0.0904000720716611 1 1
0.61578505458362 0.541749129312638 1 1
0.436652224098811 0.404980274471181 1 1
0.405564220223323 0.329413722500911 1 1
-0.0509526738782874 -0.0527342023800388 1 1
0.204556325780313 0.183040216358545 1 1
0.446453346786248 0.411431143292397 1 1
-0.0832389978829685 -0.0792631933107104 1 1
-0.00658620856603522 0.000393977187969512 1 1
0.0735019257204786 0.0705404930147782 1 1
0.214314482566883 0.203417368708221 1 1
0.119128343259241 0.12183194977053 1 1
0.257095118448795 0.221927525114904 1 1
0.177623770968156 0.157831499201906 1 1
-0.027671820170341 -0.0246883516600853 1 1
0.287331524078241 0.262823124712198 1 1
-0.0141753064138876 -0.0120533723812264 1 1
0.310897672905871 0.272581258032786 1 1
0.305782582612272 0.267050816819471 1 1
0.131680170359301 0.103465569115164 1 1
0.176532319234659 0.140353978749197 1 1
0.203576584236832 0.171954024922861 1 1
0.263091964501996 0.226963366444302 1 1
0.0851458963646283 0.0807301594621895 1 1
0.156363669145152 0.147678752164255 1 1
0.102495220071693 0.0991943280602478 1 1
0.374017370398948 0.34048380618171 1 1
0.436334769979805 0.424174689945706 1 1
0.23438310076455 0.245084989436899 1 1
0.395147200602641 0.37149609309923 1 1
0.30839818409733 0.30315073469753 1 1
-0.144937558348974 -0.144718477314381 0 0
0.254538509710117 0.245623087128931 1 1
0.240446427956325 0.206656109297696 1 1
0.294846022421788 0.271937365943968 1 1
0.438217744613263 0.397003278949473 1 1
0.681639037393163 0.632454259009994 0 0
0.212540810816542 0.199153136887076 1 1
0.190705289722976 0.168129738897039 1 1
0.0839807154976142 0.0941528508015053 1 1
0.0670611652472681 0.0367088066319083 1 1
0.119365863772198 0.149377064071838 1 1
-0.0129171849979524 0.000588925483941724 1 1
0.140809435190398 0.13915787428065 1 1
0.0802931131170596 0.0769403183995198 1 1
0.470467340266569 0.438404229721587 1 1
0.184746226741748 0.178211577585647 1 1
0.267140574718816 0.255954380362666 1 1
0.231188754715323 0.216770400626857 1 1
0.155086571448968 0.167247780783056 1 1
0.210825729737503 0.175858271126099 1 1
0.249182570253289 0.22360889637721 1 1
0.0603110729756981 0.0522402233294064 1 1
0.372427164275572 0.340120662602868 1 1
0.399472196671837 0.365381486635749 1 1
0.307381856758926 0.269250349655934 1 1
0.361643403515998 0.335038678001936 1 1
0.401674789220799 0.37863631681644 1 1
-0.092317327293093 -0.0807273027057303 1 1
0.164248170688173 0.165639395464536 1 1
0.0237340564048853 -0.0154096137051232 1 1
0.0596224828441769 0.0565902097760079 1 1
0.214832576727219 0.186858277835984 1 1
0.315351384006111 0.301275150560214 1 1
0.0966322797271012 0.0638925508099937 1 1
0.255083846906497 0.235786337431971 1 1
-0.0752393684773245 -0.0599180203404418 1 1
0.401904896799886 0.351092950822535 1 1
0.451120712926039 0.379150853802955 1 1
0.499674836520181 0.451259716412609 1 1
0.30750625172699 0.285791813379325 1 1
0.0598481205434762 0.0521593347161639 1 1
-0.00967766156890545 -0.0112903166626834 1 1
0.343240956532433 0.314756873215911 1 1
0.17756788740894 0.159501348270059 1 1
0.168653157408503 0.136223600990434 1 1
-0.0625831792230979 -0.0519299858759525 1 1
0.0705657230346799 0.0863755651292591 1 1
0.178103598410993 0.164560315854909 1 1
0.267265873868654 0.244688033295462 1 1
0.316422586764938 0.257544621348936 1 1
0.382127136682108 0.358082071392731 1 1
0.225357901918597 0.205851973219988 1 1
0.106634518858524 0.0975950523482568 1 1
0.861583121730734 0.756766006743238 0 0
0.246738764356822 0.226128425004725 1 1
0.255469703115505 0.246268414104023 1 1
0.176470548568661 0.172313355294076 1 1
0.175022358344538 0.165144274037114 1 1
0.236468141492592 0.202625601199179 1 1
0.308183645619747 0.249414069262013 1 1
-0.0312168069508821 -0.0347742599849674 1 1
0.228910700968559 0.191469786712387 1 1
0.0655519660121648 0.0723098927975272 1 1
-0.0462251992403738 -0.0546254265048259 1 1
0.0572446182276377 0.0799045135271105 1 1
0.0605325948981561 0.0490637372219361 1 1
0.464083277439107 0.417653131939345 1 1
0.12596420034333 0.101913366866513 1 1
0.48369203068386 0.429536495349042 1 1
0.383918342642474 0.337240241734151 1 1
0.00468604748738507 -0.000385587628332712 1 1
0.37754726495123 0.341458528623764 1 1
-0.141416381533812 -0.121505486071245 1 1
-0.1302674792945 -0.113254135164973 0 0
0.408488220951749 0.369776715480353 1 1
0.162678592222473 0.165833987612788 1 1
0.182352752464049 0.171577263923544 1 1
0.190520709813852 0.182755724438569 1 1
0.365764937560962 0.333110610827995 1 1
0.224111106694375 0.193409020145218 1 1
0.0410086736933196 0.0454547240112698 1 1
0.224628975719636 0.195012637591058 1 1
0.222656498512386 0.206491510241004 1 1
0.254219217362058 0.245370050126486 1 1
0.244167638028283 0.236233608247268 1 1
-0.000901599249570735 -0.00821421868785552 1 1
0.332962233714447 0.278763603969204 1 1
0.374116641037328 0.362392966359043 1 1
-0.0703014792458669 -0.0344921730385701 1 1
0.254795235318668 0.237642157973594 1 1
0.0935489932007586 0.0774362424794391 1 1
0.328971938372831 0.284568765692973 1 1
0.285982309877632 0.253507860735299 1 1
0.279022394229314 0.257762358682867 1 1
0.253561896063396 0.240441663332535 1 1
0.171597936790412 0.155760949168919 1 1
0.21341295660168 0.184788973584317 1 1
-0.0251805263349201 -0.0165896360736872 1 1
0.145084403608726 0.140574809470685 1 1
0.162825957470643 0.150694247246947 1 1
0.571217464537542 0.52104352603616 0 1
0.438189350832849 0.404036440132112 1 1
-0.00987807858564238 -0.0146792326925603 1 1
0.373983751191618 0.347175879602471 1 1
0.105793875685053 0.0794127367898619 1 1
0.204450232809267 0.198700367943826 1 1
-0.105793603647316 -0.0920393184320239 1 1
-0.05730214949201 -0.0348210364206671 1 1
0.300250345836231 0.266777139904036 1 1
0.163857511501672 0.143455681284525 1 1
0.206612414839203 0.186004829305862 1 1
0.121678707877805 0.115508198042141 1 1
0.0218004669492722 0.021270734175277 1 1
[truncated: 5,814 more chars]
