# Supplementary material for: Bias caused by sampling error in meta-analysis with small sample sizes
Source: PLoS One. 2018 Sep 13;13(9):e0204056. doi: 10.1371/journal.pone.0204056 (PMC6136825; doi:10.1371/journal.pone.0204056)
Supplement: S4 File — (ZIP) [file pone.0204056.s004.zip › results N = 20 theta = 0.2 tau = 0 sz = 50-100.txt]

"cohen.dl.theta" "hedges.dl.theta" "cohen.dl.cp" "hedges.dl.cp"
0.307904038824365 0.304784818594349 1 1
0.301762956265556 0.298951770402386 0 1
0.184221767085938 0.182372101086478 1 1
0.259389509625733 0.257018247971079 1 1
0.160612724649641 0.159040909468555 1 1
0.278609316751173 0.275935514773932 1 1
0.131326845174422 0.129914389107267 1 1
0.182437715412131 0.180525948984246 1 1
0.1498380208884 0.148436210842886 1 1
0.213985635031442 0.211814356219726 1 1
0.0806265566208303 0.0797625016584813 0 0
0.126064308438657 0.124928756811834 1 1
0.168088998278472 0.166332308716351 1 1
0.154650231759686 0.15309335500881 1 1
0.186116625593757 0.184250670132853 1 1
0.214680533793433 0.212688010142922 1 1
0.159768152668902 0.158146778509776 1 1
0.245487015415417 0.243237978138146 1 1
0.247184013239837 0.244721301217658 1 1
0.175312913978344 0.173570505098448 1 1
0.279371880228308 0.2770210070042 1 1
0.240153939821211 0.237446853002798 1 1
0.138492456251412 0.136715352194804 1 1
0.247393346696831 0.244802860210976 1 1
0.169475937969804 0.167695045099508 1 1
0.224456876569888 0.221913682869949 1 1
0.250629774304237 0.248193025569502 1 1
0.224102050391476 0.221901558230641 1 1
0.198075764727801 0.195937994119852 1 1
0.192723778576469 0.190876312365151 1 1
0.200342342898246 0.198528473796286 1 1
0.214796682048793 0.212647266354574 1 1
0.240408880383701 0.23792438583998 1 1
0.291180182760796 0.288533932287858 1 1
0.250384660223199 0.247820443420254 1 1
0.171560215878924 0.169714977191945 1 1
0.225115948525011 0.222878878984783 1 1
0.275676179952516 0.272817405882537 1 1
0.267374666149304 0.265017484404098 1 1
0.257777726305204 0.25539591641478 1 1
0.207703487079686 0.205629086149201 1 1
0.0971300781299486 0.0962112814461082 1 0
0.26642473626071 0.263137647580673 1 1
0.1649526375853 0.163497527088014 1 1
0.258975926243466 0.256247844763607 1 1
0.165895198107978 0.163898183229009 1 1
0.178317702255295 0.177084223196689 1 1
0.1647408865949 0.163202832922363 1 1
0.207967645543473 0.205486774109755 1 1
0.156964844269504 0.155578553742533 1 1
0.158128333506146 0.156686639767223 1 1
0.226531574627286 0.224068632090151 1 1
0.20710100804395 0.205247763322948 1 1
0.220367571812204 0.218125505822654 1 1
0.192488311389583 0.190493129449206 1 1
0.254117196039055 0.251872646708906 1 1
0.179120582754668 0.177379872117724 1 1
0.132307360185402 0.131065822153457 1 1
0.1759029526229 0.174048705506847 1 1
0.239638091464526 0.237361100774427 1 1
0.248073279082292 0.245664475368996 1 1
0.246966835097993 0.243972327779595 1 1
0.198927971450688 0.196999778612536 1 1
0.190923055708649 0.189045243716599 1 1
0.166090534635797 0.164560757653937 1 1
0.217317210710356 0.215104312480158 1 1
0.225639436939628 0.22324717869441 1 1
0.222499511208677 0.220221129558011 1 1
0.132824992596796 0.131623843128287 1 1
0.234033758970501 0.231718595724287 1 1
0.178043515057414 0.175993480112296 1 1
0.255145766851102 0.253096522246655 1 1
0.227450037371665 0.224733889683738 1 1
0.201513253055163 0.198842052874805 1 1
0.135385576545826 0.134097169924487 1 1
0.16378833845403 0.162399288781386 1 1
0.19664711065947 0.194551877546563 1 1
0.352154473921649 0.348395752695476 0 0
0.219443344000473 0.217215585632208 1 1
0.183013428892671 0.181271633819835 1 1
0.142533571463844 0.14110144236541 1 1
0.169522958763574 0.167824473190585 1 1
0.213559348524739 0.211517699776692 1 1
0.104028180974761 0.10299666798069 1 1
0.200478168262317 0.198492515657319 1 1
0.145280146800859 0.143728023492988 1 1
0.280721496695455 0.278041420025404 1 1
0.185039237896479 0.183106428187014 1 1
0.141894649159989 0.140444582166172 1 1
0.196053987064586 0.194391442642058 1 1
0.208466351344573 0.206477635157865 1 1
0.113315533314288 0.112278981062604 1 1
0.172433740591132 0.170747845853083 1 1
0.195162743868489 0.19334629659441 1 1
0.227771320065909 0.225733044506069 1 1
0.238574156502606 0.236319315081962 1 1
0.0935442901225532 0.0927205214248739 0 0
0.0609456406191494 0.0603007810000027 0 0
0.184209055828581 0.182404531664861 1 1
0.150592030018719 0.148715071710073 1 1
0.223961735109914 0.221726608985381 1 1
0.274783100493567 0.270773856679944 1 1
0.217447702323225 0.215164142684113 1 1
0.073722247629464 0.0735295510749481 1 1
0.250786505223382 0.248293707916175 1 1
0.205463678907586 0.202815094084393 1 1
0.250460607360695 0.247807663894562 1 1
0.166395800285242 0.164832685937215 1 1
0.247852511063581 0.245551839227359 1 1
0.213233967094167 0.211288251107645 1 1
0.126152677719954 0.125301610950015 1 1
0.19103956130347 0.189722853197573 1 1
0.242281961384815 0.240046743957216 1 1
0.267832157428763 0.265308076052071 1 1
0.173253014897313 0.171550940809703 1 1
0.194063315319269 0.192248155951282 1 1
0.182275650722953 0.180613993494575 1 1
0.209441903755466 0.206935822172305 1 1
0.207915144654801 0.205823662873205 1 1
0.241495852295929 0.23906688034925 1 1
0.193236726538466 0.191267293159818 1 1
0.267153225693727 0.264558182954714 1 1
0.12106416966543 0.119804060419149 1 1
0.189953032917202 0.18848771253104 1 1
0.154127819713432 0.152564890255762 1 1
0.244513820517149 0.242087922226846 1 1
0.216633504036819 0.214505009621751 1 1
0.226831499092767 0.224537186754332 1 1
0.219378507953725 0.217166568337042 1 1
0.222707394716574 0.220466779159834 1 1
0.171504113196234 0.170048321017628 1 1
0.0975724005959082 0.0968081253967056 1 1
0.120752797027779 0.119529181800815 1 1
0.243412577248017 0.24015879374458 1 1
0.205365390970015 0.203698926780379 1 1
0.160993252961888 0.159537798646063 1 1
0.18690880511367 0.185046164052614 1 1
0.234513642219594 0.232479023513525 1 1
0.305778655725447 0.302698246359891 0 0
0.224047027360617 0.22192661195926 1 1
0.255076303184157 0.252355263028663 1 1
0.250771822947697 0.248639614850914 1 1
0.19450245215631 0.192281813657336 1 1
0.196888257245678 0.195110722511777 1 1
0.28157103669861 0.278898055491892 1 1
0.251466920619496 0.248529974565365 1 1
0.226209060224934 0.224161759007598 1 1
0.220522304255826 0.217898907290537 1 1
0.182376706407517 0.180488032618877 1 1
0.2023953487505 0.200150811900851 1 1
0.227144455946491 0.224833773947826 1 1
0.134079928649978 0.132450793655387 1 1
0.181496784826099 0.179892265837859 1 1
0.176364120741315 0.174541161130134 1 1
0.174357611262305 0.17286501263802 1 1
0.220484171481584 0.217773706995598 1 1
0.18939354720918 0.187486986521909 1 1
0.216644827370429 0.214085865329688 1 1
0.153044290906669 0.1515236923674 1 1
0.180961929581432 0.179424824086179 1 1
0.192377122012389 0.191034340700016 1 1
0.20485227428835 0.202892318518122 1 1
0.275596316039909 0.272690696430479 1 1
0.22224432869558 0.21999011575271 1 1
0.201963875310804 0.199894417665946 1 1
0.225213952338621 0.223028033560792 1 1
0.187564798188456 0.186129819056339 1 1
0.17455947911427 0.172784887084567 1 1
0.162235784776112 0.160790359376824 1 1
0.111351887707028 0.110386030600421 1 1
0.217494853590247 0.214523632944079 1 1
0.171163481860598 0.169586599637781 1 1
0.206521527678041 0.204263077587584 1 1
0.19365649035366 0.191898901834542 1 1
0.244121263747339 0.241785098669884 1 1
0.234235294151073 0.231902032263966 1 1
0.187103399611624 0.185264612542643 1 1
0.147285780625186 0.145696018041868 1 1
0.163431407765452 0.161668270814235 1 1
0.199017595121273 0.197120181750019 1 1
0.261677802652835 0.258943326122685 1 1
0.20326531336224 0.201408610812731 1 1
0.171142766441167 0.169069009669782 1 1
0.245342148562569 0.242864874492275 1 1
0.162007550666959 0.160511609627259 1 1
0.226473587348122 0.224079685555241 1 1
0.203284845061143 0.201149474266745 1 1
0.218107199752481 0.215865343592348 1 1
0.142925104329987 0.141870804910098 1 1
0.240814762983728 0.237961925601145 1 1
0.288798046620156 0.286118965144938 1 1
0.196889637130443 0.195522614194889 1 1
0.203098029256932 0.200886200028305 1 1
0.245672076702338 0.243165014436081 1 1
0.217692261706581 0.21555987815871 1 1
0.173835044453804 0.171871122547076 1 1
0.212962092404373 0.210729977777216 1 1
0.234472560751995 0.231945891491881 1 1
0.143483678345323 0.142225646781823 1 1
0.261036995163211 0.258751206190283 1 1
0.218894803899803 0.216345703441345 1 1
0.178668359640927 0.177163876093675 1 1
0.251737944739602 0.248946810870027 1 1
0.161101416430639 0.15984131648197 1 1
0.207812495681383 0.205394427692465 1 1
0.17839567235728 0.176676168797239 1 1
0.205478177719794 0.203172712794601 1 1
0.182598127906333 0.180575977965378 1 1
0.294767369180159 0.291717491453067 1 1
0.21939216671499 0.217092730458814 1 1
0.232803828388253 0.230572088219029 1 1
0.243667661957698 0.241247673716163 1 1
0.22825502778968 0.226026492854318 1 1
0.172133469652898 0.170438464561587 1 1
0.227882060643634 0.225864719100995 1 1
0.269210371702819 0.266178717268584 1 1
0.213734659301435 0.211132103787484 1 1
0.14646988918491 0.145329857266239 1 1
0.243033389651669 0.240769198933464 1 1
0.220121626371364 0.218124199175566 1 1
0.156934689513691 0.155545211174898 1 1
0.25424996260285 0.251813685717801 1 1
0.222727132263768 0.220558225794869 1 1
0.18036970675216 0.178645971202714 1 1
0.133192249517465 0.131867933887971 1 1
0.206066948328642 0.203895687377837 1 1
0.110936736128446 0.110106612946677 1 1
0.188406542528818 0.186482173964253 1 1
0.196525200086583 0.194767428505689 1 1
0.193713090233038 0.192116918994501 1 1
0.133961079327188 0.132391086785047 1 1
0.132377481305024 0.130959015970687 1 1
0.324147638221252 0.321211080883857 0 0
0.219385597117792 0.217330237088088 1 1
0.231423852348821 0.22932858383972 1 1
0.048038208730429 0.0475526960321219 0 0
0.211395016587586 0.2093802941679 1 1
0.231971907812359 0.229626982370966 1 1
0.262250172106209 0.259845451492954 1 1
0.152016357875536 0.150597649117351 1 1
0.203800204664113 0.201587232465296 1 1
0.168670914381395 0.166987618945292 1 1
0.247652335319309 0.245168426137563 1 1
0.21820395637162 0.216057695089169 1 1
0.22534428022749 0.223432768803347 1 1
0.234071384643455 0.231566863083591 1 1
0.193890683679964 0.192205843411682 1 1
0.172806673562161 0.170924697320192 1 1
0.267981177007692 0.265046550856423 1 1
0.192648143140054 0.190675818273558 1 1
0.332749281096344 0.329250314656323 0 0
0.216036588878812 0.214045711628784 1 1
0.203287377882706 0.201425062793944 1 1
0.117757203057254 0.116939743341243 1 1
0.195022481925567 0.193281086069319 1 1
0.228039304925821 0.225229746182629 1 1
0.213287031437417 0.210805021342401 1 1
0.20067260209331 0.198545324760763 1 1
0.268564552421981 0.265927147761732 1 1
0.131992902237017 0.130676703112191 1 1
0.200883324633754 0.199068398177587 1 1
0.264879883647115 0.262214276094235 1 1
0.173609523284277 0.171884695180583 1 1
0.129260406525676 0.127949183197554 1 1
0.184017296175185 0.182058647970741 1 1
0.247309150454503 0.244943671083792 1 1
0.178536255951206 0.176793895141993 1 1
0.165790121803457 0.164040955139728 1 1
0.268435620262678 0.265615357624771 1 1
0.12059679862298 0.119384122918396 1 1
0.227195568946441 0.224905318785681 1 1
0.0763905612003815 0.075659147033149 0 0
0.191272400465572 0.18939377272061 1 1
0.21615755961725 0.214049661048698 1 1
0.247061542433158 0.244508896310719 1 1
0.165722526917629 0.164112317910661 1 1
0.166807201921751 0.165311841961016 1 1
0.17940752208166 0.177728532714876 1 1
0.223782035463533 0.221159457496822 1 1
0.23411690165862 0.23193900733816 1 1
0.246624736955439 0.244205234596728 1 1
0.176623261252347 0.174854015166745 1 1
0.21617357042898 0.214261813708704 1 1
0.235127854707817 0.232618345012005 1 1
0.172160804692481 0.170330696783325 1 1
0.184039529463274 0.182038436043989 1 1
0.099226255767344 0.0983290530062985 0 0
0.225966196831511 0.22329756578211 1 1
0.201302292464077 0.199353310070239 1 1
0.205935113435207 0.204503549970423 1 1
0.290821554527221 0.287495693439591 1 1
0.216063418656875 0.213913021909244 1 1
0.1170246283553 0.115211070764055 1 1
0.106537871389609 0.105467637457417 1 1
0.11858765999534 0.117242597968147 1 1
0.195172566804941 0.193085093712536 1 1
0.218499042021278 0.21617677075458 1 1
0.243111029481753 0.240828044189404 1 1
0.11286618951471 0.111700301012524 1 1
0.237562871398723 0.235098992619044 1 1
0.142439291467628 0.141185138537877 1 1
0.0830003663769311 0.0822915744388697 0 0
0.189299300219741 0.186923709062862 1 1
0.144533168650193 0.143175595608717 1 1
0.169434789337422 0.168243163838927 1 1
0.245781909413803 0.243434055272106 1 1
0.251027445307476 0.248802396447307 1 1
0.225144871703098 0.222668412986183 1 1
0.156700902433428 0.154829001684812 1 1
0.20924020394031 0.206750309320232 1 1
0.225998474346959 0.223829866477314 1 1
0.275517735096399 0.272820541630197 1 1
0.220310283122466 0.21806121454644 1 1
0.168422529844232 0.166534143308031 1 1
0.263378583869887 0.260775830456119 1 1
0.285275139740308 0.281728127485667 1 1
0.156760415120265 0.155188741290011 1 1
0.244525835505131 0.242168087844763 1 1
0.179172308716435 0.177468742349106 1 1
0.206790819407505 0.204807289606239 1 1
0.253730840566072 0.251344300923542 1 1
0.156041828900167 0.15440964829743 1 1
0.125731820246564 0.124218384890171 1 1
0.136565321528481 0.13514593157143 1 1
0.162768855843992 0.161227042673529 1 1
0.24128218080872 0.238360832326014 1 1
0.23268304970666 0.230655186685937 1 1
0.0828219508762237 0.0817977907315773 0 0
0.197894541126328 0.196075374923542 1 1
0.230799426164285 0.228654941453937 1 1
0.144908465694829 0.143434039564031 1 1
0.225525023645385 0.223207347992308 1 1
0.153438106270998 0.151789132411337 1 1
0.187176752809543 0.184876045469969 1 1
0.0846836065698239 0.0836428969364075 0 0
0.224237330413836 0.22204963765855 1 1
0.247620691999828 0.245170613755067 1 1
0.246770823699765 0.244620305651503 1 1
0.136029948178891 0.134635574552527 1 1
0.14366941374691 0.142226741480274 1 1
0.300123811771755 0.296967686382654 1 1
0.233910014657458 0.231401855352774 1 1
0.133543737876202 0.132026536658472 1 1
0.214971167113537 0.213214336298132 1 1
0.22143491253282 0.219287790606294 1 1
0.19385562096148 0.192110918660226 1 1
0.164466892480623 0.162785252925311 1 1
0.231618434748506 0.228961092736593 1 1
0.183875745869898 0.18175212073971 1 1
0.175422911770445 0.173802719326072 1 1
0.149161029360978 0.147801308461434 1 1
0.138621395763242 0.137021652165935 1 1
0.169844075543994 0.167952677851888 1 1
0.165862990137402 0.164349935671229 1 1
0.250537200433709 0.247983147050745 1 1
0.294235645113021 0.291060733696302 1 1
0.123305640470205 0.122037820702438 1 1
0.176929978302047 0.1751233958331 1 1
0.137583354926833 0.136622797672181 1 1
0.207338872442438 0.205315003941077 1 1
0.198532812152092 0.196498702145347 1 1
0.152151156153841 0.151119173405176 1 1
0.229218142971592 0.226817816196179 1 1
0.159226083190659 0.157770646577183 1 1
0.177238470267077 0.175613655790792 1 1
0.206122444349688 0.204227414214442 1 1
0.206253538293715 0.204423250362462 1 1
0.16642346412002 0.165224262070174 1 1
0.139803226927717 0.138190857164637 1 1
0.16149061432506 0.15945541704477 1 1
0.212178901941054 0.209969947339103 1 1
0.19103544314659 0.189165451829819 1 1
0.160046775716776 0.158332124032955 1 1
0.213785767788333 0.21169410359592 1 1
0.198319357763575 0.196247008686314 1 1
0.226493937120832 0.224232175355593 1 1
0.301023435950704 0.298119541247009 0 1
0.218144345888207 0.215828339594617 1 1
0.121762745323285 0.120284408946867 1 1
0.131653395380319 0.130230240259913 1 1
0.235588990066694 0.233072930895671 1 1
0.222408810347883 0.220101916842508 1 1
0.221254534902823 0.219642152480179 1 1
0.230655259040775 0.228352196828561 1 1
0.235387217569092 0.233298047949466 1 1
0.0748116672487985 0.0740141465237726 0 0
0.260288504111752 0.258087314868376 1 1
0.274060173604335 0.271397061158688 1 1
0.277723766584322 0.274816251541823 1 1
0.299115187134891 0.296364865216884 1 1
0.190718481521103 0.188644112524573 1 1
0.242482542198267 0.240135063911708 1 1
0.200953938404134 0.198863344571635 1 1
0.20170648946435 0.199647680857764 1 1
0.274540279669901 0.271721334889258 1 1
0.220201781341674 0.218188619065499 1 1
0.221018903081638 0.21907546007786 1 1
0.243131187862042 0.240795409846922 1 1
0.196745511755852 0.194899255272237 1 1
0.231931457855448 0.229516296979855 1 1
0.173571516077753 0.172037372432025 1 1
0.162744322990357 0.160693581300146 1 1
0.140936638798592 0.13977833707939 1 1
0.18919646751023 0.186796766025355 1 1
0.216057613694646 0.214057301438915 1 1
0.322481423468395 0.318557325254288 0 0
0.2084279682511 0.206114790141707 1 1
0.217880028905798 0.215818612165251 1 1
0.197546325416893 0.195641984190053 1 1
0.166284911227964 0.164568998642052 1 1
0.16694518383349 0.165345006920031 1 1
0.153283671080619 0.151540798195074 1 1
0.212014176529444 0.209864954734186 1 1
0.281830929039861 0.278925829049902 1 1
0.214441162682968 0.212180104119755 1 1
0.231624964849134 0.22915455934531 1 1
0.135277395939452 0.133970257551566 1 1
0.184489855055059 0.181911313665545 1 1
0.200651703216769 0.198458479502143 1 1
0.260470017577341 0.257891787417255 1 1
0.247848647472809 0.245478385036928 1 1
0.157395391090272 0.156069009209238 1 1
0.263951900188515 0.261636370105214 1 1
0.129646794931096 0.128410435649838 1 1
0.196672570953744 0.194650225367721 1 1
0.182432570316837 0.180786611840682 1 1
0.242298767879623 0.240109541530809 1 1
0.177680873045067 0.175913364767689 1 1
0.217411659609606 0.215618105961304 1 1
0.146852523960507 0.145412509674064 1 1
0.232047732523038 0.229777151679513 1 1
0.135809390652292 0.13438002285419 1 1
0.244873698804958 0.242325651514747 1 1
0.214329315511893 0.212226865576217 1 1
0.220285685577927 0.218428303076658 1 1
0.137923716427378 0.136654859394991 1 1
0.153945860874219 0.152781206395835 1 1
0.201379616005899 0.199288822684517 1 1
0.196449302712752 0.194408715434446 1 1
0.238346915225225 0.2359838239163 1 1
0.0871052595286592 0.0860932163564147 0 0
0.183843402734999 0.182108815674862 1 1
0.182741963368755 0.181009336664063 1 1
0.192048847194621 0.190241154137837 1 1
0.194619357515681 0.192683345453106 1 1
0.255186780025347 0.252901705571137 1 1
0.321005468311881 0.317914859452788 0 0
0.147304725285467 0.145885498591717 1 1
0.208744198337356 0.206509573939609 1 1
0.28944012079595 0.286372955035757 1 1
0.110214308370218 0.109191847792547 1 1
0.224724988059019 0.222367306564189 1 1
0.12370569229834 0.122201737001809 1 1
0.301652622186978 0.298547585056231 1 1
0.155840993379566 0.154189498231721 1 1
0.20162423876791 0.199662843508089 1 1
0.153334240292825 0.151771167790364 1 1
0.150245915180133 0.148624816734616 1 1
0.226808044245267 0.224513563908706 1 1
0.163007577701026 0.161724654772344 1 1
0.139433043509525 0.137809554031004 1 1
0.23547241261247 0.23331521971324 1 1
0.213742663618658 0.21166948216368 1 1
0.237502980905881 0.235029160771509 1 1
0.172834851714488 0.171284303385782 1 1
0.210185988538408 0.208198448233258 1 1
0.236776427499487 0.234201954154573 1 1
0.146651849632374 0.144845259476664 1 1
0.1728065664823 0.171042045248702 1 1
0.19306935867452 0.190941913519467 1 1
0.220761433309032 0.217862915917415 1 1
0.120934656929953 0.119427858331622 1 1
0.228866608553176 0.226921478003088 1 1
0.177791736966566 0.176195034265686 1 1
0.198093379199412 0.196278321522847 1 1
0.172205564833912 0.17019020132433 1 1
0.159577869525307 0.158122256746961 1 1
0.235922445501228 0.232871333285069 1 1
0.202981960458499 0.200404278838872 1 1
0.18995179112354 0.18813785954017 1 1
0.21736976448902 0.21489538563369 1 1
0.23979999182178 0.237543474918744 1 1
0.208960936286782 0.207265868752445 1 1
0.174346323056184 0.172508821181848 1 1
0.276565763745855 0.273763426751899 1 1
0.176355171189645 0.174556568434451 1 1
0.263941094690696 0.261443083669512 1 1
0.248506016295288 0.245763032273884 1 1
0.235204323443157 0.232877411324404 1 1
0.200141907333626 0.197993964417105 1 1
0.215297054575406 0.213333873480798 1 1
0.221945970220632 0.219808311083768 1 1
0.255975125065731 0.253449963826061 1 1
0.275175376214153 0.272529033863222 1 1
0.134260024633069 0.132697815871776 1 1
0.278059903359524 0.275454677946769 1 1
0.156732499139233 0.155217290672149 1 1
0.184208586095507 0.182431186217188 1 1
0.263252601910587 0.260741511024508 1 1
0.175647419325447 0.173946465517999 1 1
0.168772777940107 0.167223709794262 1 1
0.183879270686867 0.182391187974097 1 1
0.214152905717938 0.211997728745368 1 1
0.154730008812978 0.153582115441024 1 1
0.212796847317471 0.210688181007057 1 1
0.255420695076645 0.253050696405021 1 1
0.2591132112849 0.256605121492311 1 1
0.173799952201258 0.172234093157574 1 1
0.272272893033308 0.269464917964426 1 1
0.168755703078494 0.167180229264891 1 1
0.0948834889070696 0.0941307025503574 0 0
0.153860842392198 0.152371078728769 1 1
0.17923534985747 0.176767287940382 1 1
0.164519412842433 0.162867149803014 1 1
0.160691931657449 0.15918340010984 1 1
0.22686999541539 0.224989617180866 1 1
0.195633190779418 0.193724444784126 1 1
0.179691286956218 0.178077355021451 1 1
0.158407059545585 0.156936420353348 1 1
0.254828706717632 0.252050126025982 1 1
0.225706135181008 0.223882941608591 1 1
0.191946988380325 0.190368167215235 1 1
0.200022585714083 0.198224092884537 1 1
0.335806034375725 0.331470665700095 0 0
0.100755429129092 0.0995569449536965 1 1
0.204286459141044 0.20235233323228 1 1
0.27357046358617 0.270918091583559 1 1
0.232713677693608 0.230811126899524 1 1
0.190447376446618 0.188200304746939 1 1
0.152937958834552 0.151141913501655 1 1
0.191190474242086 0.189350944276399 1 1
0.164108031128667 0.162587567950459 1 1
0.193186941770655 0.191170230510694 1 1
0.219844870527897 0.217995948054817 1 1
0.205847466785454 0.203536859725542 1 1
0.197416756073182 0.195407738131918 1 1
0.145456787134432 0.144531704944366 1 1
0.13765594354977 0.136293782839637 1 1
0.184421528295056 0.182235868402279 1 1
0.210822720656885 0.209024774470447 1 1
0.190317013729573 0.188479462787425 1 1
0.0811409685800952 0.0800871660840218 1 1
0.201516027582164 0.199600034412092 1 1
0.173704179363405 0.172077619092674 1 1
0.246909180708366 0.244493465775739 1 1
0.190511293445946 0.188682419975714 1 1
0.216679703165902 0.214646805486507 1 1
0.200942088849852 0.19889603719168 1 1
0.217715881907762 0.215627876979343 1 1
0.104742579638406 0.103688041606027 1 1
0.130493800127581 0.129220267714442 1 1
0.216160946499729 0.214220089217938 1 1
0.168080070210323 0.166516849090758 1 1
0.178569372873592 0.176854762418831 1 1
0.14817037386165 0.146758845554737 1 1
0.203967341405705 0.201964212429783 1 1
0.312608043737199 0.309438507018596 0 0
0.310147831370712 0.307164311720013 0 0
0.148757924844041 0.14720163338531 1 1
0.260350555981091 0.257910304912903 1 1
0.147081489364091 0.145466318206778 1 1
0.194804264130844 0.192979625755974 1 1
0.242813129532113 0.240212520163149 1 1
0.275827488228786 0.273042093223427 1 1
0.231486569450196 0.229522022844658 1 1
0.227846561387166 0.225305917448911 1 1
0.209105523924146 0.206799673803563 1 1
0.12322403134929 0.122154174088246 1 1
0.136711936721176 0.135535025722276 1 1
0.170810570290712 0.169478146104526 1 1
0.155323029958309 0.153582907631605 1 1
0.224855515960581 0.222526549989906 1 1
0.268783361579279 0.266147474661356 1 1
0.0715250260320831 0.0709333247468606 0 0
0.179168020291315 0.17710498329001 1 1
0.195954786189726 0.194175127992959 1 1
0.160169236372137 0.158498123867962 1 1
0.313521010658319 0.310449898152382 0 0
0.190809259293375 0.188678290975319 1 1
0.18303466964599 0.18124242869595 1 1
0.215779615420816 0.213750325903434 1 1
0.170157701994853 0.168537854738948 1 1
0.168536160655413 0.166794057851568 1 1
0.238445909674 0.23612541240552 1 1
0.199973293926804 0.197902556490966 1 1
0.132772924103804 0.131577175338552 1 1
0.150783195551867 0.14957294042333 1 1
0.169152217528185 0.167582374842036 1 1
0.235342668543842 0.233039063924411 1 1
0.203667015861586 0.201628055664569 1 1
0.224421307256134 0.222092990904064 1 1
0.174292635874159 0.172259618563849 1 1
0.218135693321928 0.216096807480493 1 1
0.285569527420878 0.282829125008014 1 1
0.209130502160333 0.207002831411891 1 1
0.21555872327516 0.213647668042694 1 1
0.222823155232234 0.220891010318898 1 1
0.338374073514121 0.335033870521975 0 0
0.170599105346828 0.168775623305106 1 1
0.232797370205924 0.230318802931862 1 1
0.144930879497365 0.143583511695142 1 1
0.221342918307652 0.219479716245797 1 1
0.295490594137227 0.29292199191798 1 1
0.269429960143081 0.266929087898643 1 1
0.262440944038319 0.259854619191051 1 1
0.238017643426935 0.235603932565253 1 1
0.230572111687374 0.228517954110621 1 1
0.211351144723387 0.209588933323956 1 1
0.154891192717696 0.153294728607408 1 1
0.276069527644929 0.272944752701773 1 1
0.198562054703438 0.196741664140069 1 1
0.154203585792436 0.152914614836395 1 1
0.235064789048555 0.232651084615655 1 1
0.172635134732009 0.170459776378067 1 1
0.200559629755217 0.198730731511318 1 1
0.211329022773901 0.209281611265946 1 1
0.118121455054808 0.117036232939232 1 1
0.184572660331645 0.182761747460546 1 1
0.166368572756963 0.164739796696244 1 1
0.154593545943126 0.15334833938988 1 1
0.221965085444068 0.219668086925068 1 1
0.340703986861516 0.337469191728015 0 0
0.281616742999003 0.279140783680444 1 1
0.147025611111668 0.145598232152248 1 1
0.178844367483032 0.177271253214406 1 1
0.291831460679936 0.289386120963708 1 1
0.188140605985762 0.186133566102563 1 1
0.17972879864066 0.177913746355875 1 1
0.137041391652343 0.135621096695439 1 1
0.18810841459351 0.18618283364385 1 1
0.219173010495008 0.216923954276856 1 1
0.139376253690326 0.137938098422078 1 1
0.184219008224347 0.18266631930478 1 1
0.0941254144710569 0.0931001690941342 0 0
0.162787023738917 0.160538970937635 1 1
0.204897616924524 0.202804328917693 1 1
0.230468230218493 0.228234266047585 1 1
0.268869254084316 0.26620489434984 1 1
0.0146966274020567 0.0145358671568324 0 0
0.1598185525413 0.158492705400543 1 1
0.139635335652296 0.137970591647767 1 1
0.172961281292924 0.170883851712037 1 1
0.21349233680393 0.211572016529248 1 1
0.182843410557586 0.181256170673865 1 1
0.123902323314778 0.122655236780502 1 1
0.140023024079498 0.13858858797576 1 1
0.346039207706378 0.342141816109447 0 0
0.136650434184577 0.135335876127922 1 1
0.29199476098654 0.2892449793327 1 1
0.263743721301588 0.261188115151875 1 1
0.290694971697639 0.288032181039441 1 1
0.0545891359379931 0.0538222496740105 0 0
0.178868955071258 0.176669573164887 1 1
0.0922298543600558 0.091613571049474 1 1
0.199383231609031 0.197163536662878 1 1
0.188604013384174 0.186563099284366 1 1
0.123958929969312 0.122740221659286 1 1
0.272604527436616 0.269427786281829 1 1
0.125034533601778 0.123898699335587 1 1
0.215448691682238 0.213539230567524 1 1
0.107982946213274 0.106976659756006 1 1
0.12738326800702 0.126043037454695 1 1
0.151366567461168 0.149880094095594 1 1
0.237278532257793 0.234760683595503 1 1
0.245904214784733 0.243353826128335 1 1
0.135697425089941 0.134375069822755 1 1
0.201662557236206 0.199725451490172 1 1
0.275110898788199 0.272287831504841 1 1
0.240424444810381 0.238013398141122 1 1
0.20626748167076 0.203583296894072 1 1
0.216922120307667 0.214788053329775 1 1
0.208567754330148 0.206541108988076 1 1
0.20514319116408 0.203420555903339 1 1
0.199820373610119 0.197659026077926 1 1
0.269158542703052 0.266521150730437 1 1
0.232282691894181 0.230151503310595 1 1
0.173114169250719 0.171305354304728 1 1
0.238876182902716 0.236741242418724 1 1
0.205649947636284 0.203701942430033 1 1
0.230405657458123 0.228191263023899 1 1
0.178398050720501 0.176481028816617 1 1
0.179720227384041 0.177884859532057 1 1
0.197772521433165 0.195570927841858 1 1
0.1709643348026 0.169141148424834 1 1
0.232794100835963 0.230639142994344 1 1
0.265812162097651 0.263720524109825 1 1
0.235979669662386 0.233640817964165 1 1
0.176872204525801 0.17516646503362 1 1
0.199115550258581 0.197212711652575 1 1
0.181157373550495 0.179362550771983 1 1
0.140815129335408 0.139448792262721 1 1
0.2305506566344 0.228143366978047 1 1
0.182685686411023 0.180944866445017 1 1
0.217417885790365 0.214555407435553 1 1
0.112026821448149 0.110745128403498 1 1
0.198734949316333 0.196705925296334 1 1
0.118979902354187 0.117707143687209 1 1
0.22824156212636 0.22595585176724 1 1
0.279093415130935 0.276277444631972 1 1
0.21924494880303 0.216644506957664 1 1
0.114492519025623 0.113449765259067 1 1
0.16277576789209 0.161378133632143 1 1
0.212027457762952 0.209922556174904 1 1
0.181530159738978 0.17946970981634 1 1
0.246330620734096 0.244225075846945 1 1
0.261968595571973 0.259445356232708 1 1
0.230552080313225 0.228295155402316 1 1
0.219034661656998 0.216907143136845 1 1
0.108652161766118 0.107787242786093 1 1
0.17527294118162 0.173659494401552 1 1
0.117065382023514 0.115717445703597 1 1
0.180910579847523 0.179012615404724 1 1
0.2076836723185 0.205563972951169 1 1
0.218218844597712 0.216041651230353 1 1
0.174082839595617 0.172117619242878 1 1
0.212940944712357 0.210849314276761 1 1
0.190180797842079 0.188135542924223 1 1
0.188080392936959 0.186362184687739 1 1
0.227911935061338 0.225572684378748 1 1
0.218112633887523 0.215883467380379 1 1
0.231205250343508 0.228850237012362 1 1
0.267795437655187 0.26505932710027 1 1
0.203604011569156 0.201315523694243 1 1
0.287818030370054 0.284878765852734 1 1
0.197527842628869 0.195562690079463 1 1
0.222927066624301 0.22061960651609 1 1
0.251739348041619 0.248800800828715 1 1
0.0566255716604735 0.0557035697953445 0 0
0.236544520808942 0.23436299196557 1 1
0.181722696691082 0.179383635694193 1 1
0.193246891542026 0.191603426630697 1 1
0.246964288559852 0.244603767442327 1 1
0.0915885051608908 0.0905945558554169 1 0
0.0784981730751455 0.0778276950760483 0 0
0.248067547124719 0.245391069795116 1 1
0.224605082765943 0.222492207518271 1 1
0.147177677260039 0.145790588340534 1 1
0.21362406394945 0.211570637856131 1 1
0.268871235365087 0.266325463483685 1 1
0.106238055022079 0.105278852610629 1 1
0.118032560578318 0.117020189668333 1 1
0.247827580000075 0.245509352002008 1 1
0.264666471185597 0.262243597352111 1 1
0.244699314432791 0.242308152749392 1 1
0.222269215108527 0.220147280229371 1 1
0.244770040233857 0.242449597220168 1 1
0.181926137659706 0.18036271320892 1 1
0.244945731782595 0.242237387205183 1 1
0.203861797570707 0.202024070034915 1 1
0.193149595918977 0.191488347119756 1 1
0.208945476278959 0.206732948089594 1 1
0.0707336051414589 0.0702456201365538 0 0
0.252081533160379 0.24937141726206 1 1
0.110743150959261 0.109522959001872 1 1
0.294823331818806 0.291518390966201 1 1
0.0979200001963206 0.0969431957504744 1 1
0.222730494009428 0.220859827552034 1 1
0.175456545042244 0.173485487355144 1 1
0.118306406051934 0.117084428048377 1 1
0.344105743322381 0.340767294085982 0 0
0.201288352504961 0.199720864575124 1 1
0.227413460062628 0.224887971040334 1 1
0.237227757169265 0.235039158862791 1 1
0.28039303732436 0.278017071534947 1 1
0.240094549284777 0.237669794474685 1 1
0.154303260622401 0.15235410497098 1 1
0.189856520704173 0.188029247385533 1 1
0.119393111986222 0.118207233756259 1 1
0.261033711977472 0.258177626772211 1 1
0.258524020665976 0.256004346600193 1 1
0.214421862761454 0.212698362807908 1 1
0.125244108487317 0.124137614404021 1 1
0.112372379126511 0.11157919178263 1 1
0.164221124819176 0.162305585566494 1 1
0.192727449371182 0.19097723269024 1 1
0.0631756770238196 0.0622998344391666 0 0
0.194432185927896 0.192489723086499 1 1
0.190069290328082 0.188011904203505 1 1
0.151196674657905 0.149545072832782 1 1
0.169955270763814 0.168164478410534 1 1
0.159624286799023 0.157923676705355 1 1
0.106700170419413 0.105783153156089 1 1
0.170225387315261 0.16848594486358 1 1
0.191669653803239 0.189922843111049 1 1
0.133651853225503 0.132310600593502 1 1
0.219271037570694 0.216882236797981 1 1
0.20826345876433 0.206263320280475 1 1
0.16524703013231 0.163626619168198 1 1
0.300799041572055 0.297626432579208 1 1
0.176653517952526 0.17492063599337 1 1
0.164881737202528 0.163362165451279 1 1
0.220520781181254 0.218204750682732 1 1
0.183424786960322 0.181393657823831 1 1
0.111178226206238 0.109993457495953 1 1
0.156932729677267 0.155652695103807 1 1
0.20943406252975 0.20756523916494 1 1
0.306211833368001 0.3029683854461 1 1
0.225685824872314 0.223323901466787 1 1
0.198387628438081 0.19599479154288 1 1
0.256593220938544 0.254129465638489 1 1
0.179619578026123 0.1775212261778 1 1
0.21841718121882 0.216149645849951 1 1
0.229212812617057 0.226875894135255 1 1
0.228902654970216 0.2268987064943 1 1
0.17968227282981 0.177889979133965 1 1
0.206138334047022 0.204198443995713 1 1
0.219947204621412 0.217879409503492 1 1
0.223546418982536 0.221372893696789 1 1
0.179790953662993 0.177494063306051 1 1
0.235827831630862 0.233694999788026 1 1
0.234969510166059 0.232961436127525 1 1
0.229692198765305 0.227550525538966 1 1
0.216068760318417 0.213985021960014 1 1
0.282800928219196 0.279583628962378 1 1
0.298944628781833 0.296113300982587 1 1
0.201329405066499 0.199835481588207 1 1
0.161434928492038 0.159288419550296 1 1
0.156165714196421 0.154693071129834 1 1
0.149138767308625 0.147472555738472 1 1
0.209046549626422 0.206841026995018 1 1
0.181671550845724 0.179989404745088 1 1
0.238110872279312 0.235764918475152 1 1
0.283152063107222 0.28030980333989 1 1
0.131818301846604 0.130406291218662 1 1
0.222117537450703 0.219907948094197 1 1
0.119630823028562 0.118452595008594 1 1
0.236489433544991 0.233797963724048 1 1
0.1617739380536 0.160311402435176 1 1
0.175510900935827 0.173920002797978 1 1
0.18063823770747 0.179035223745357 1 1
0.18254301450559 0.180659781248521 1 1
0.225586853875295 0.223339075372227 1 1
0.198380110807477 0.196536234270523 1 1
0.140651512138633 0.13937838276359 1 1
0.291052067670969 0.288166816253686 1 1
0.20238501047281 0.200230311775634 1 1
0.135288133597101 0.133976147147455 1 1
0.186654605742981 0.185161928593009 1 1
0.205782904790077 0.203752542001065 1 1
0.25349233359044 0.25121764112269 1 1
0.296130097358101 0.29317167530173 1 1
0.214846263681192 0.212947896499825 1 1
0.23570168954367 0.23329155645296 1 1
0.188746688716 0.186963400184165 1 1
0.0584870896312441 0.0583542519926705 0 0
0.113527641836762 0.112088723837584 1 1
0.199745096423988 0.197207434937261 1 1
0.205831753108468 0.203813856304738 1 1
0.228230681911512 0.22577312289961 1 1
0.147434045394887 0.145755432898237 1 1
0.204464049911581 0.202083934242975 1 1
0.236343801361257 0.233042174889798 1 1
0.13476589096392 0.133392448510542 1 1
0.223027718947655 0.220943949187213 1 1
0.211132861282377 0.209319739427918 1 1
0.174196593013042 0.172394523389693 1 1
0.11611403845508 0.114960292727567 1 1
0.183387008047704 0.18162794472608 1 1
0.256301673314301 0.253600534939857 1 1
0.214273294015031 0.21233029897435 1 1
0.162830942521292 0.16094810682759 1 1
0.201604426222113 0.199482468976157 1 1
0.150649495035319 0.149012102511564 1 1
0.247987749578394 0.245382639715511 1 1
0.235588743951459 0.233207449419861 1 1
0.234023705098711 0.231793778841832 1 1
0.0925695542504872 0.0916084857245423 0 0
0.213389613798742 0.211364005304161 1 1
0.233247971250451 0.231318380262344 1 1
0.231499861059455 0.229193052057297 1 1
0.208859474130445 0.206771585838658 1 1
0.192002215981084 0.190193223480995 1 1
0.160004894082455 0.158621212439964 1 1
0.178014035745933 0.175664249351336 1 1
0.174476816979129 0.17271360955613 1 1
0.126844788052456 0.126113696279647 1 1
0.168955295919035 0.167425669959635 1 1
0.180086268956832 0.178271182452862 1 1
0.205348813147735 0.203330910038996 1 1
0.180884950922718 0.179258595743701 1 1
0.146948870986569 0.14556513802381 1 1
0.201095882709364 0.198892679445956 1 1
0.12243718345606 0.121275384180544 1 1
0.207165826565085 0.205026332482118 1 1
0.00843193407941797 0.00827072844250982 0 0
0.293004050395698 0.29016088610222 1 1
0.187401869431471 0.185455657874102 1 1
0.154328039094257 0.152786487468126 1 1
0.245024912499338 0.242452895291368 1 1
0.221934024260249 0.220200034333022 1 1
0.221533385880158 0.218991706858327 1 1
0.26924685484754 0.266557601406087 1 1
0.241992316016504 0.239874543335224 1 1
0.157342707977264 0.155825018328817 1 1
0.253574634001441 0.251004733996816 1 1
0.321840024742723 0.31821829519677 0 0
0.230459501290199 0.228303029528069 1 1
0.227930801863906 0.225391165838314 1 1
0.226923379883653 0.224788235189943 1 1
0.225545619619937 0.223262155312949 1 1
0.231803123842385 0.229495844456693 1 1
0.195389914473752 0.19343924555076 1 1
0.160715509854812 0.15877783538812 1 1
0.197517965961835 0.194881023433262 1 1
0.266061305623451 0.263034559759606 1 1
0.238894959524873 0.236471281747211 1 1
0.221444919685759 0.219366266021646 1 1
0.234573308170929 0.232602154228903 1 1
0.283023105626514 0.280149766172285 1 1
0.136291283255361 0.134476908623956 1 1
0.160944803741877 0.159356113896026 1 1
0.162103600201481 0.161065816510198 1 1
0.208477613558779 0.206646219507112 1 1
0.173852665835581 0.172160675494587 1 1
0.197293148760533 0.195097357502167 1 1
0.165812956911083 0.164333792955513 1 1
0.223960592577869 0.221125964848233 1 1
0.215097354224758 0.213088125667503 1 1
0.228049696856422 0.225072880154717 1 1
0.285117355707145 0.282048428918799 1 1
0.297754787819321 0.294874273166489 1 1
0.192719083646032 0.191283536001689 1 1
0.265017490297219 0.262442579128563 1 1
0.129831737449272 0.128650364085613 1 1
0.195538896688508 0.193371378712068 1 1
0.190980552011478 0.188874712810428 1 1
0.186999967560791 0.185457887378614 1 1
0.204160767569969 0.202041123783345 1 1
0.193245831847563 0.191385319419053 1 1
0.199075224529993 0.197308318296235 1 1
0.176875806294231 0.17556391538084 1 1
0.237829818873624 0.235432786099619 1 1
0.19258052174354 0.190691310764375 1 1
0.212054286773983 0.209555674323501 1 1
0.131310994777866 0.130092228352515 1 1
0.185512443336447 0.183872004556768 1 1
0.214270244831857 0.211857764812224 1 1
0.166765362883176 0.165151217458061 1 1
0.258337617539286 0.255727943027532 1 1
0.166024393320698 0.164362555812364 1 1
0.224926504818717 0.222724672137699 1 1
0.322516798239098 0.318937521969921 0 1
0.118122026469894 0.116825513155468 1 1
0.274513363108908 0.271946498318956 1 1
0.282155368112649 0.279193814268987 1 1
0.156637070507013 0.155107058721607 1 1
0.21326325539097 0.211303972231489 1 1
0.168858207781797 0.16746407744249 1 1
0.163308650631652 0.161728677708403 1 1
0.199545051518563 0.197389340602705 1 1
0.265027801330286 0.262189524117185 1 1
0.225951060908341 0.224064396992234 1 1
0.199943973442319 0.197982507356409 1 1
0.164711449548994 0.162998750732362 1 1
0.164983631400333 0.163126374471097 1 1
0.24781772520713 0.245305882204964 1 1
0.17221440304493 0.170053138182919 1 1
0.154664436817043 0.152909014332078 1 1
0.224825987910939 0.222564609911661 1 1
0.216928773515742 0.214503823371708 1 1
0.0998059957726045 0.0987086070303525 1 1
0.144870264182954 0.143460772824826 1 1
0.207434464681125 0.205057346271127 1 1
0.22559799663325 0.223909202862036 1 1
0.159946251530836 0.158424725646132 1 1
0.0732330059265469 0.0726231531972561 0 0
0.200259428207367 0.198296547467375 1 1
0.194486411810671 0.192640030724025 1 1
0.264776726068212 0.262191410541442 1 1
0.178788845129202 0.176415879142181 1 1
0.195188395825708 0.192755473428588 1 1
0.162496841097487 0.160868338694289 1 1
0.287867065131566 0.284874950560248 1 1
0.225308400322739 0.223261671962834 1 1
0.23575369590006 0.233314739893892 1 1
0.249659284863031 0.247277061286608 1 1
0.311278323323163 0.308506233585837 0 0
0.207226612055934 0.205088221360427 1 1
0.172940459126804 0.171282654973019 1 1
0.146995184603387 0.14545389104222 1 1
0.165882957630653 0.16449202686032 1 1
0.25315655083535 0.25068834172287 1 1
0.218910951205261 0.217085131505645 1 1
0.268574189221702 0.265900179124664 1 1
0.165440768049163 0.163980412603364 1 1
0.27840114820089 0.27537626581467 1 1
0.16377764154428 0.162486506350625 1 1
0.234353997761703 0.231948899007302 1 1
0.256839436263982 0.254336995544705 1 1
0.207614455160711 0.204850298448066 1 1
0.181809551924522 0.180133482210161 1 1
0.17394811963922 0.172066716856483 1 1
0.26227438866654 0.259567930950832 1 1
0.209558180609977 0.207055548245136 1 1
0.234678546944171 0.232433037336298 1 1
0.193556124300016 0.191710547797002 1 1
0.171647580131672 0.170106697540865 1 1
0.224618668390358 0.222296064623404 1 1
0.198712875708806 0.196756128046806 1 1
0.236482670462246 0.233590883749481 1 1
0.277001860657362 0.274215255437107 1 1
0.0935922579735339 0.0933950724197462 1 1
0.179541733859235 0.177500828111232 1 1
0.220773469226683 0.218513102079538 1 1
0.223196878531947 0.221054499388313 1 1
0.225860341219477 0.223383260893539 1 1
0.198230330972771 0.196235918413909 1 1
0.211919524062182 0.209514849224234 1 1
0.219299029434729 0.217327622595085 1 1
0.208589621004729 0.206986373693175 1 1
0.290378420228373 0.287646321786957 1 1
0.187501061374625 0.185821839361775 1 1
0.181479742908225 0.179726742364641 1 1
0.0164674083772974 0.016160615614743 0 0
0.205219981975441 0.203147805298388 1 1
0.21083541230443 0.20878206907223 1 1
0.159892495548937 0.158264009437061 1 1
0.165338812040324 0.163934864790898 1 1
0.213817495678891 0.211783014665381 1 1
0.17403853371839 0.172480811207347 1 1
0.170400066156734 0.168798664979562 1 1
0.305974812652449 0.302482112386351 1 1
0.136636296889249 0.135444827805456 1 1
0.145033544175146 0.143507131705788 1 1
0.169605491636945 0.168017240390482 1 1
0.203366274294865 0.201326213750369 1 1
0.211535787021218 0.209722982661435 1 1
0.296097859925099 0.293041889213538 1 1
0.271941723220008 0.269260790992609 1 1
0.320680557551132 0.317322941498984 0 0
0.243648195991645 0.241224605257409 1 1
0.130801201339956 0.129697227748767 1 1
0.186430454640328 0.184683919776091 1 1
0.214226122784333 0.211984872074464 1 1
0.184455074476832 0.182977604946641 1 1
0.261351549238714 0.258954681882677 1 1
0.285399795854593 0.282756769162633 1 1
0.231490034432443 0.229036870603819 1 1
0.175153416515052 0.173556852168075 1 1
0.295184984944696 0.291833344632943 1 1
0.1676001982214 0.166061814698619 1 1
0.24178873791535 0.239702683767286 1 1
0.326420224318305 0.323044607993862 0 0
0.29280816794038 0.289458873800252 1 1
0.164301529029805 0.162273766583236 1 1
0.154660294303185 0.153152313091843 1 1
0.272026393887975 0.269839901014918 1 1
0.177769784277063 0.175996735703765 1 1
0.202616470971001 0.201070187101781 1 1
0.163558979513242 0.161846879402779 1 1
0.235656630013341 0.233233713356505 1 1
0.239102534006181 0.237082744383238 1 1
0.195352819033675 0.193544355858153 1 1
0.138246423605237 0.136917225183031 1 1
0.183792198923803 0.182045328859411 1 1
0.173220545869988 0.171218893899949 1 1
0.262260006390509 0.259829820310534 1 1
0.175188857364369 0.173724986663287 1 1
0.182017789403714 0.179674454364165 1 1
0.237539060315126 0.235089442163149 1 1
0.178856123847743 0.17732371843262 1 1
0.209488349468287 0.207395927733929 1 1
0.228381381484122 0.226089999318832 1 1
0.251656570554434 0.249164567886285 1 1
0.0842796222065757 0.0833876419299725 0 0
0.243326392131147 0.241500071536581 1 1
0.155757268039843 0.153742168146188 1 1
0.196355050867634 0.19440391274714 1 1
0.190653810375869 0.189333540783249 1 1
0.136795874521286 0.135318291369888 1 1
0.189078259281643 0.187323709520645 1 1
0.243755991125743 0.241008139833977 1 1
0.129513505179679 0.128237142788396 1 1
0.127271855700439 0.125993612515091 1 1
0.188855107277619 0.187124389137289 1 1
0.126865948416391 0.125351950246651 1 1
0.176155382660103 0.174091073596683 1 1
0.172532141834408 0.170820485131151 1 1
0.193584909705547 0.191257342572103 1 1
0.220679028046967 0.218556857394599 1 1
0.1966485044814 0.194855925192484 1 1
0.114171125342966 0.113152369348872 1 1
0.291834511419915 0.288687349948415 1 1
0.147894294742583 0.146291520700789 1 1
0.137013880441935 0.134960361654058 1 1
0.209083643751748 0.206989920232929 1 1
0.194744985868056 0.192831266161007 1 1
0.193485162348167 0.191460168866508 1 1
0.331983007701216 0.328840536002052 0 0
0.22402713401085 0.221655368213656 1 1
0.157948483651405 0.156404070411726 1 1
0.294119132331122 0.291390549222701 1 1
0.239614758659756 0.237182372376618 1 1
0.0753854147388561 0.0747625669171326 0 0
0.206447829491943 0.204209620752482 1 1
0.286406088049774 0.283476896800759 1 1
0.21116385622993 0.20887250057672 1 1
0.174349181370706 0.172626229099625 1 1
0.127610856264334 0.126482327062251 1 1
0.221170798081606 0.219105443704432 1 1
0.215009061711481 0.213296813963958 1 1
0.137621866720774 0.135950289952512 1 1
0.309037974914729 0.306202476898981 0 0
0.250199256559095 0.247542368600939 1 1
0.212928791048993 0.210765233314223 1 1
0.284099425566305 0.281381634172851 1 1
0.154006060986844 0.152425665487944 1 1
0.14391782999956 0.142246648923465 1 1
0.279869187002627 0.276855393325761 1 1
0.258584871727997 0.255939009102828 1 1
0.207546825309337 0.205547516479425 1 1
0.164223364970494 0.162704993437929 1 1
0.21839643367138 0.215894974034662 1 1
0.221252941308657 0.218942277415384 1 1
0.117635867875235 0.116671618150068 1 1
0.114663983601271 0.113579136851758 1 1
0.110744095976507 0.109746886417917 1 1
0.187082758390729 0.185357392025725 1 1
0.143247321771559 0.141317650395631 1 1
0.285309597728822 0.28254614633666 1 1
0.227445731784377 0.22502149536627 1 1
0.25034392182063 0.247708856676574 1 1
0.149979697731797 0.148693254526719 1 1
0.209021496707202 0.206962513417451 1 1
0.222372679333752 0.220289798927464 1 1
0.225859655484874 0.223919625330849 1 1
0.232197648814085 0.230502940504408 1 1
0.183428302748104 0.18156447265546 1 1
0.238244365499773 0.235836775693164 1 1
0.271011867335411 0.268316970914934 1 1
0.164545198642105 0.16249407000171 1 1
0.203555114483705 0.201253184769562 1 1
0.240273073086739 0.237758275235743 1 1
0.186993806444385 0.185125098009614 1 1
0.173458291840965 0.171714412248101 1 1
0.199031446309378 0.197153075128798 1 1
0.286338975694529 0.283969642925724 1 1
0.222079908915566 0.21990079594754 1 1
0.227713170695983 0.225133466879411 1 1
0.190316214874204 0.188367976069431 1 1
0.277344192770958 0.274519326624644 1 1
0.24661684961921 0.244263308783322 1 1
0.259231957149753 0.256670730501457 1 1
0.18420547200336 0.181773476295854 1 1
0.222400439327535 0.220444147609223 1 1
0.199647892228072 0.197803248165864 1 1
0.194321442679458 0.192298399840788 1 1
0.262249433246101 0.259790860019672 1 1
0.1390309450928 0.137804130123113 1 1
0.247035327285796 0.244647299235177 1 1
0.150838788883468 0.14932256827234 1 1
0.140150270707613 0.138842624465276 1 1
0.105194521297453 0.104267643881014 1 1
0.168456597537972 0.166856490159342 1 1
0.132633610173882 0.131749776067572 1 1
0.133804192785138 0.132005082236925 1 1
0.270134260732658 0.267441539161697 1 1
0.232632884725828 0.230394348845185 1 1
0.144853636760911 0.14378705281541 1 1
0.239303185314109 0.236586856269759 1 1
0.0895530998230001 0.0886576682020768 0 0
0.225157577059372 0.222518335016951 1 1
0.17249025038871 0.170797946426548 1 1
0.183380237420057 0.181624850900366 1 1
0.256849333578387 0.254405774733391 1 1
0.154878568326143 0.153677605554999 1 1
0.133077941206747 0.13186463545242 1 1
0.217429698692674 0.215881526165494 1 1
0.195392366497002 0.193149183460293 1 1
0.197871489754295 0.195979016240413 1 1
0.215508579447714 0.213456081661958 1 1
0.157354716685857 0.155843957057104 1 1
0.221374137737871 0.219196900174307 1 1
0.204931172208829 0.202949082846522 1 1
0.173656876967962 0.171668543624116 1 1
0.229183816858538 0.22630049699388 1 1
0.250582943593773 0.248102477343964 1 1
0.147371081081683 0.145650988516484 1 1
0.227687406374371 0.225190394332452 1 1
0.176236135372572 0.174540342542303 1 1
0.255924092918868 0.253236974424087 1 1
0.0799005907790429 0.0791445893933883 0 0
0.181502321438689 0.179651553653108 1 1
0.19388612272931 0.19199727345393 1 1
0.170734928728201 0.169256632880664 1 1
0.1986121726145 0.196696067758255 1 1
0.210095200068399 0.208234579005228 1 1
0.222357553720093 0.220275169259228 1 1
0.159396432933741 0.157571140392865 1 1
0.235210900215405 0.233211521825074 1 1
0.122411379368669 0.121297283817076 1 1
0.198753348555454 0.196782088462685 1 1
0.214777697969721 0.21288826488189 1 1
0.197416785153959 0.195727341851305 1 1
0.252747467209833 0.250478523857906 1 1
0.245160185053462 0.242612769957372 1 1
0.314431167919717 0.311521958052526 0 0
0.177107779632168 0.175655940553663 1 1
0.260316593319713 0.257697595204435 1 1
0.187387854866887 0.18547559174288 1 1
0.21590665331967 0.213873779305754 1 1
0.259831902429019 0.256407949388208 1 1
0.242576232150951 0.239699485347178 1 1
0.232776933555725 0.230382186257346 1 1
0.220551983111748 0.218522230197312 1 1
0.215045804693509 0.213119961175591 1 1
0.159090087478251 0.157944778198063 1 1
0.0747657431980675 0.0741094779220575 0 0
0.274173394383352 0.271401703960239 1 1
0.158233510063721 0.1566514315324 1 1
0.280626191247714 0.27783583935148 1 1
0.241276535018159 0.23893184063295 1 1
0.224643463103622 0.222473806770584 1 1
0.223545180904367 0.22145407322084 1 1
0.14836390840111 0.147090062930087 1 1
0.246033004420209 0.243657183618649 1 1
0.268517097129803 0.265818788765789 1 1
0.215539443756797 0.213443303467769 1 1
0.281666732175027 0.278736933808538 1 1
0.128355259590449 0.126876897680276 1 1
0.150955671348135 0.149292964846708 1 1
0.210116327652294 0.208322293329295 1 1
0.152774839723861 0.151402826366083 1 1
0.204445935829821 0.202569286947097 1 1
0.210463971747989 0.208572905749262 1 1
0.247520526038906 0.245249953199964 1 1
0.217714119674187 0.215509337701645 1 1
0.247987498971309 0.245510771669335 1 1
0.11902600106324 0.117668031335182 1 1
0.222820755193026 0.220800313655806 1 1
0.303873865387118 0.300978443846397 0 1
0.177638578209404 0.175938061847144 1 1
0.220313655784984 0.218575266399668 1 1
0.197017179550438 0.194719835358253 1 1
0.204645371485602 0.201858186011104 1 1
0.15109230812182 0.14992912163763 1 1
0.194227467267179 0.1923827461761 1 1
0.213498141922349 0.211417266590963 1 1
0.110773984933793 0.109567642438654 1 1
0.188703717477161 0.186261563745779 1 1
0.19587736992939 0.193577579121334 1 1
0.269655985727174 0.267063859066897 1 1
0.195472986109918 0.193613720854606 1 1
0.140447428181418 0.139076664203386 1 1
0.150518493192576 0.149028713616083 1 1
0.114166764796477 0.112526992346228 1 1
0.183297785913252 0.18151570370939 1 1
0.250099596648371 0.247494780320916 1 1
0.208458608025275 0.206533123062424 1 1
0.22176440040684 0.220008673040364 1 1
0.283357468130668 0.280304359189904 1 1
0.309286010230278 0.306018791772896 0 0
0.172970160073125 0.171130548142924 1 1
0.207700922552158 0.205594386168429 1 1
0.281180686237131 0.278170524916236 1 1
0.148636102654939 0.147101780406965 1 1
0.250338019205499 0.248167362928711 1 1
0.198895852774921 0.196820964411153 1 1
0.174406272710376 0.172903936948318 1 1
0.282059076268729 0.27915991510193 1 1
0.217158007314659 0.214489854694988 1 1
0.206502732873753 0.20497597441622 1 1
0.286653173712552 0.283791913292015 1 1
0.170079324026822 0.168375165387442 1 1
0.247854199186967 0.245574629002951 1 1
0.264593524649173 0.261693253192666 1 1
0.232172163665264 0.229483383532621 1 1
0.187325596575379 0.185393407815877 1 1
0.0926970278453972 0.0919171078887048 0 0
0.151531226966986 0.150531169252352 1 1
0.170025851364895 0.168051902205309 1 1
0.191100450180988 0.188786643415478 1 1
0.194446530215951 0.192302569331037 1 1
0.0982592867863981 0.0975147918414103 1 0
0.0639828319822303 0.0632273706076404 0 0
0.26580952268501 0.263050682764393 1 1
0.170910563555456 0.169414055420593 1 1
0.239737639851745 0.237038907859875 1 1
0.183245131209882 0.181512568374952 1 1
0.182880116696889 0.180989476092775 1 1
0.246419089954116 0.244224507947806 1 1
0.201791621788246 0.19949013794783 1 1
0.164262925173693 0.162585455949177 1 1
0.0830172307072535 0.0822908805392411 0 0
0.252887831608036 0.250623373160891 1 1
0.162370454545366 0.160686092358049 1 1
0.129229306228642 0.127999449721467 1 1
0.237707712884918 0.235297985626785 1 1
0.232891681547513 0.230396690915519 1 1
0.126318853195048 0.124929799945414 1 1
0.204593347881781 0.202753408974988 1 1
0.166079831321673 0.163972270048186 1 1
0.205026325417821 0.203080955765955 1 1
0.19794865724309 0.195977913165117 1 1
0.135458010691574 0.134058384050731 1 1
0.217612980209444 0.215394873315567 1 1
0.201465760780479 0.19963451966849 1 1
0.176911378634883 0.175134690031915 1 1
0.220418351355097 0.218387750372774 1 1
0.230343564379199 0.22865838211079 1 1
0.324235778841325 0.321068253818723 0 0
0.200280857503737 0.19804537157427 1 1
0.122299145174889 0.121058047034336 1 1
0.214106106442258 0.212039937002714 1 1
0.160413963450297 0.159177021988225 1 1
0.178309135781296 0.176635137930209 1 1
0.214051060906521 0.211627326886122 1 1
0.18125285628996 0.179446512459749 1 1
0.271417074443623 0.269145978525886 1 1
0.225977407120913 0.224033268185737 1 1
0.199932305400051 0.197546404663401 1 1
0.250927141679234 0.248613952943551 1 1
0.14993477236573 0.148625513126547 1 1
0.146118468874519 0.144679666657699 1 1
0.246893552944211 0.244278140433258 1 1
0.174976523586844 0.172790173737223 1 1
0.180613086906999 0.178787618759897 1 1
0.172391118462476 0.170731949036226 1 1
0.276081692303662 0.272687313123751 1 1
0.180634611074841 0.178882674589143 1 1
0.188543270255414 0.186648985024329 1 1
0.193010894034772 0.191016549564942 1 1
0.245125969896666 0.242839764394939 1 1
0.223444681307018 0.220633028585756 1 1
0.227259018451803 0.225061556645402 1 1
0.205747240139033 0.203734889537592 1 1
0.329822265426042 0.327038843622289 0 0
0.130683310802426 0.12935444213954 1 1
0.226536957577979 0.22469578700814 1 1
0.161866051146981 0.160075775166089 1 1
0.180226518754055 0.178391297785044 1 1
0.22577269564303 0.223087815630958 1 1
0.189562809580068 0.188089202108475 1 1
0.15179602662538 0.150449152100792 1 1
0.207139470722881 0.204979029192074 1 1
0.258098706893067 0.255539891287428 1 1
0.169365995252901 0.167228328660995 1 1
0.120809054645672 0.119489735302446 1 1
0.218178723957455 0.21613324073722 1 1
0.114122880807914 0.113060866335569 1 1
0.182631992557004 0.180699738991814 1 1
0.174651796408287 0.172901042848402 1 1
0.158737081493933 0.157122576739623 1 1
0.103829817822539 0.103403089127706 1 1
0.205131085113771 0.20301416071912 1 1
0.20751254260749 0.205432449295157 1 1
0.155764890563199 0.154126975071506 1 1
0.276913949424901 0.274203322330954 1 1
0.290644374662683 0.288064780700349 1 1
0.266695910529448 0.264303020922479 1 1
0.227019225856141 0.224674767686164 1 1
0.214948251274759 0.21261515793938 1 1
0.256833380681807 0.254159605572607 1 1
0.239495275677891 0.236905805277749 1 1
0.179240795440152 0.177570888944322 1 1
0.224036368590168 0.221610312899845 1 1
0.26147914157155 0.258774251059388 1 1
0.150146003897972 0.148678543376198 1 1
0.198621824405101 0.196535821907379 1 1
0.161598989864222 0.159799371494146 1 1
0.192288618864878 0.190526315699028 1 1
0.210782485019923 0.208534730239838 1 1
0.252005060964554 0.249443148723539 1 1
0.292218227071888 0.289151114527682 1 1
0.11354371276812 0.112650403149101 1 1
0.207603382848957 0.205613976307893 1 1
0.151367647759413 0.149051499921454 1 1
0.176728562516527 0.17499778467232 1 1
0.260444225272237 0.257873812129276 1 1
0.188590374529236 0.186757842067673 1 1
0.168246038231828 0.166758098101253 1 1
0.12870093148528 0.127778451745207 1 1
0.177439827110379 0.17576835755582 1 1
0.137124088809419 0.135596414893077 1 1
0.153797395242943 0.152271969867295 1 1
0.160390011653928 0.158844479452195 1 1
0.211011605042838 0.209287921336194 1 1
0.159820042878056 0.158375549066269 1 1
0.189880608040285 0.187946833086954 1 1
0.219085995716233 0.216984926927834 1 1
0.150373707382955 0.148947208300416 1 1
0.101436551676628 0.100306513375593 1 1
0.210193564483298 0.20833267348649 1 1
0.252338215200373 0.249669395628017 1 1
0.197557958015647 0.195451063530392 1 1
0.141743338901668 0.140184109735081 1 1
0.177929114109542 0.176329292502988 1 1
0.243440535544976 0.240717725104462 1 1
0.197440067307609 0.195247885979737 1 1
0.048886194495951 0.048332495141036 0 0
0.216967978480844 0.214674826665918 1 1
0.220290726394567 0.217999483427405 1 1
0.213492679277518 0.211100647276417 1 1
0.262029598515309 0.259313145620753 1 1
0.229163742409759 0.226932081557952 1 1
0.220571941897102 0.21851701876554 1 1
0.173961416630817 0.172159321258957 1 1
0.19424758673689 0.191654208660345 1 1
0.291875506043069 0.289077421864329 1 1
0.279443971483218 0.276560299694367 1 1
0.131160123521048 0.129932167827718 1 1
0.288006872629093 0.285117919168332 1 1
0.250976082257698 0.24874873419447 1 1
0.186558101405272 0.18467385102816 1 1
0.16119693418487 0.159760419707987 1 1
0.257228445565506 0.254387895260523 1 1
0.0728909479578333 0.0721376135770833 0 0
0.206436242565992 0.203925189578162 1 1
0.151263551591243 0.149817246900986 1 1
0.231354160882329 0.228818214495637 1 1
0.195770792821439 0.193728942843214 1 1
0.263240370087087 0.260779893048341 1 1
0.198895645365433 0.197056547772524 1 1
0.238465112261782 0.236108301535065 1 1
0.232914561214109 0.230923112455368 1 1
0.212970327002 0.210842321612254 1 1
0.228406268979912 0.225826509606829 1 1
0.12612880445516 0.124801599862955 1 1
0.223116075193802 0.220819559491256 1 1
0.210541133456447 0.208136371103359 1 1
0.256166446210343 0.254073094140731 1 1
0.21494852009161 0.212778457725134 1 1
0.164041297718328 0.162488183753008 1 1
0.140950768027853 0.139879560566534 1 1
0.20521410574002 0.203189239981558 1 1
0.211688404543939 0.209367162897886 1 1
0.174148765060637 0.172685682510989 1 1
0.18994032176329 0.187958345562791 1 1
0.205366855363822 0.203230050202015 1 1
0.132258251827315 0.131067901759589 1 1
0.114358453855475 0.113309106466431 1 1
0.250635992380183 0.248038198375483 1 1
0.166105501645667 0.164045287302836 1 1
0.200839511025296 0.198956318166536 1 1
0.105811487041725 0.104737451346364 1 1
0.267819886661054 0.265349662806453 1 1
0.167642197178426 0.165937795610217 1 1
0.246166041440794 0.243701394749873 1 1
0.271381066687475 0.26863937868414 1 1
0.168203065757156 0.166635092647982 1 1
0.212934625291157 0.210629969499575 1 1
0.228960241743284 0.227003035749613 1 1
0.147538511200973 0.146120028089196 1 1
0.206402423921125 0.204391747940023 1 1
0.158570595908519 0.15687682763803 1 1
0.224244359848679 0.221910159750599 1 1
0.13394247470966 0.132748729701717 1 1
0.212912858452153 0.210896380648872 1 1
0.145042414483447 0.143599347643582 1 1
0.169703006875877 0.168219484621463 1 1
0.301561386025722 0.298380322555763 1 1
0.210337874954975 0.208247493825516 1 1
0.149007551791313 0.14736047006315 1 1
0.210523055856271 0.208575687906545 1 1
0.221682673640542 0.219547302944727 1 1
0.203494319528303 0.201491906467335 1 1
0.28091591463246 0.27738103773452 1 1
0.137348430965658 0.135965861757179 1 1
0.162566741655635 0.16103951139012 1 1
0.135495889673652 0.134556650283261 1 1
0.241138258883327 0.23874122420442 1 1
0.275984877236453 0.272989075268355 1 1
0.218338835852399 0.216166847820177 1 1
0.172151184128128 0.170446818264881 1 1
0.178517012099542 0.177123238294705 1 1
0.221127612247521 0.219012942455117 1 1
0.2174001830606 0.21554483201359 1 1
0.2027890598356 0.201144399931488 1 1
0.185788113607956 0.183896714719495 1 1
0.158302652171741 0.156803790205692 1 1
0.264912854323614 0.262549006249976 1 1
0.205242152378419 0.203418762760216 1 1
0.110847727818207 0.109726754993905 1 1
0.278772311338402 0.276041653892424 1 1
0.255658464625043 0.253108618116609 1 1
0.276674260013229 0.274048858896292 1 1
0.164281033956141 0.162698140149552 1 1
0.235868650061971 0.233606173468902 1 1
0.243193079859118 0.241161086243363 1 1
0.192087429501589 0.19015136271219 1 1
0.20181741662023 0.199783213921979 1 1
0.20084138532844 0.19885668982572 1 1
0.247652992190192 0.24454718911032 1 1
0.195039162930511 0.193039908901502 1 1
0.246460910568758 0.244139464624444 1 1
0.249723620418367 0.246838886088591 1 1
0.24077301033792 0.238397696746734 1 1
0.21000782034966 0.208123374351997 1 1
0.293555690768373 0.290674706081214 1 1
0.189971810488183 0.188251951195132 1 1
0.214973193170672 0.212848484267642 1 1
0.120212607272563 0.119173009545042 1 1
0.296698511661951 0.293648327479994 1 1
0.288752627917805 0.285939038695949 1 1
0.172943199645403 0.171301705647224 1 1
0.212242636244369 0.20992142016596 1 1
0.12860676764536 0.127637969045757 1 1
0.221521042057096 0.21892524391456 1 1
0.199362965645344 0.19761265028491 1 1
0.160123042556482 0.158555232328156 1 1
0.215507042644905 0.213278300382099 1 1
0.225077849760462 0.222730271495181 1 1
0.180776283988436 0.178966978814414 1 1
0.205966937839854 0.204005924929514 1 1
0.238710327619121 0.236528633117718 1 1
0.239435833134748 0.237071885855776 1 1
0.24181379996478 0.239489254040944 1 1
0.224287867930865 0.222163863827469 1 1
0.251142194061398 0.248824663756078 1 1
0.175331835239892 0.173501180622889 1 1
0.182759443593643 0.181051847928594 1 1
0.211761050917206 0.209401548958014 1 1
0.212249081929135 0.209979343624842 1 1
0.221928100981957 0.219863773078293 1 1
0.290893301659608 0.287959268278972 1 1
0.129549186409107 0.128650153247173 1 1
0.144797672913023 0.143418177625267 1 1
0.223767094884817 0.221497575534352 1 1
0.239194307943484 0.236525789531623 1 1
0.243852295883288 0.241182566008928 1 1
0.252565561844787 0.250117533398969 1 1
0.247854056542733 0.245799307238319 1 1
0.181055981155848 0.179144253321398 1 1
0.228740299338619 0.226698476090207 1 1
0.243235414654946 0.240543200735544 1 1
0.215212575877067 0.213024617253515 1 1
0.230351460163516 0.228406705724568 1 1
0.226698403148545 0.224562387349952 1 1
0.2635440448324 0.260962921134851 1 1
0.188134711695337 0.186236120482558 1 1
0.156165552445901 0.154609572703504 1 1
0.140977417498804 0.139085174210803 1 1
0.169743850455709 0.168215167981184 1 1
0.304137364064868 0.300862569405034 1 1
0.246991363366766 0.244584403859141 1 1
0.0840650578227497 0.0833911085054931 1 1
0.267496286736301 0.264813876241126 1 1
0.216337597055187 0.214002492727795 1 1
0.163949112447643 0.162251404548356 1 1
0.189986675136794 0.188336122911531 1 1
0.140899756172298 0.1394663880545 1 1
0.206514514551955 0.204238025582233 1 1
0.209367887648083 0.207284030157389 1 1
0.194160997262309 0.192183339974119 1 1
0.177744379011769 0.175628867875277 1 1
0.115635970797632 0.114447351632102 1 1
0.309896010696697 0.306680010172264 0 0
0.218635825193383 0.216302165802648 1 1
0.211710463485899 0.209531389150092 1 1
0.0696743372563123 0.0690529827736183 0 0
0.235007540896186 0.232787565794265 1 1
0.205521376050418 0.20356562761338 1 1
0.202037891220747 0.200145110007545 1 1
0.236903092661934 0.23502140256044 1 1
0.313324556988373 0.30939656869124 0 1
0.216249647256745 0.213926802461709 1 1
0.222870632447371 0.22081841100934 1 1
0.164946279280984 0.16332806516762 1 1
0.154263088446131 0.153187461836459 1 1
0.318032560656055 0.315093949114363 0 0
0.184139993108395 0.182332706025346 1 1
0.27441870469252 0.271674087820003 1 1
0.109411988061837 0.108336618836125 1 1
0.1538838029078 0.152450628697682 1 1
0.150210285878123 0.148731880097148 1 1
0.21621095732002 0.21418447630921 1 1
0.167661688404908 0.166094236699991 1 1
0.177532448369715 0.175739505722588 1 1
0.25006840076827 0.247682328943269 1 1
0.346583189007209 0.343273006149628 0 0
0.119055811424835 0.117805067194151 1 1
0.194706293448368 0.193116631602853 1 1
0.278506423985195 0.275529757388341 1 1
0.252237238898644 0.24978160169802 1 1
0.108210019185051 0.107128508340919 1 1
0.147879882531429 0.146463337188103 1 1
0.131583238584648 0.13025030062252 1 1
0.191914587848754 0.190029387152013 1 1
0.257861467172294 0.2551336427649 1 1
0.196537563433458 0.194556809569751 1 1
0.200816254877535 0.199056587348703 1 1
0.134630593259804 0.133347527829318 1 1
0.213629109880181 0.211307960089653 1 1
0.201361932480156 0.199272234649485 1 1
0.238068860625179 0.235165199087418 1 1
0.139320436791076 0.137954596779774 1 1
0.269498886560072 0.266592785898978 1 1
0.227540672776696 0.225308406130818 1 1
0.22231326492347 0.219880462440784 1 1
0.208038828608374 0.206102044949831 1 1
0.202012986809225 0.200083966672054 1 1
0.0803425282068627 0.0795490127232783 0 0
0.173251033933235 0.17172020446678 1 1
0.18261209361011 0.181108728742541 1 1
0.133150551714646 0.13187675146874 1 1
0.12672088363439 0.126121216620035 1 1
0.250888490581841 0.248398816876532 1 1
0.191218429100156 0.189396774716472 1 1
0.184002231320301 0.181606312859718 1 1
0.145585289774087 0.144073075325407 1 1
0.259014417532114 0.256292879714265 1 1
0.184983026479729 0.183141509497713 1 1
0.2468432034032 0.244478311150503 1 1
0.217464207927059 0.215291978712882 1 1
0.128072541594503 0.126984548045293 1 1
0.186869891125242 0.184372160582254 1 1
0.230856581124845 0.228650432693899 1 1
0.171712264702491 0.169887828268583 1 1
0.137796538330751 0.136456284207246 1 1
0.205367175814374 0.20317216462221 1 1
0.241515939619142 0.239043314463972 1 1
0.198487288888393 0.196561476277381 1 1
0.154506966968064 0.152731391776148 1 1
0.173791391453819 0.172109711866696 1 1
0.208397174942184 0.206253061392057 1 1
0.24383381167852 0.241429044816391 1 1
0.0833434763519845 0.0829304423056922 1 1
0.142865562016013 0.14157525927591 1 1
0.24495316364504 0.242674043512175 1 1
0.133628973908262 0.132379006193556 1 1
0.237435166470838 0.23511861530521 1 1
0.218866827665556 0.216590135154636 1 1
0.223762501098286 0.22169325448606 1 1
0.189689311646653 0.187695537494288 1 1
0.184847189719983 0.183404751442159 1 1
0.197799972396479 0.195811921815384 1 1
0.201110821862272 0.198994607311663 1 1
0.175700439930579 0.173711922642693 1 1
0.281186574785623 0.278472806364606 1 1
0.108878470797495 0.107734616831021 1 1
0.161914161983859 0.160380167040973 1 1
0.269481685440317 0.266879065888823 1 1
0.106863398158917 0.105667186450849 1 1
0.215571398244912 0.213231871795207 1 1
0.181034162564985 0.17922510964284 1 1
0.229767289271385 0.227828383644868 1 1
0.241907550189153 0.239482325079529 1 1
0.288640230995552 0.285599769793775 1 1
0.117094847544444 0.116042245259347 1 1
0.245178660342418 0.242930553400658 1 1
0.164312781447068 0.162533174852421 1 1
0.294648199369937 0.291752093502561 1 1
0.205874698260087 0.203452877577913 1 1
0.267206996301919 0.264863577809788 1 1
0.178621624563344 0.176911937793335 1 1
0.169733073927166 0.168161163868791 1 1
0.289410163290661 0.286348364398696 1 1
0.183471598122993 0.181509119386916 1 1
0.207095409603032 0.205104830304307 1 1
0.2253908515813 0.223089758057018 1 1
0.264870163865324 0.262012012008103 1 1
0.278193080276768 0.275540864806493 1 1
0.114986614967475 0.114092788705808 1 1
0.286101318266783 0.28318355107162 1 1
0.177934115108954 0.17637789440822 1 1
0.0415939254282851 0.0410180900353294 0 0
0.172304233256436 0.170287707657579 1 1
0.200710812815594 0.198585130209698 1 1
0.104584625542819 0.103673317884657 1 1
0.215927071628759 0.213993649646821 1 1
0.195870964573822 0.193694520410616 1 1
0.262443304634062 0.259732886290387 1 1
0.249381719660666 0.247275379527277 1 1
0.150916860500477 0.149230369422665 1 1
0.120084621573456 0.118784173779065 1 1
0.166685134355997 0.165199416079175 1 1
0.093765989225478 0.0927805983119891 0 0
0.141802100730864 0.140355930524737 1 1
0.244015442691671 0.24123643337004 1 1
0.19545551113886 0.1932865477193 1 1
0.124755325091131 0.123561501396361 1 1
0.212901738988314 0.210995897242273 1 1
0.193436419856088 0.191502692170042 1 1
0.200474398900797 0.198554789317144 1 1
0.169527473095915 0.167728624982632 1 1
0.202051571219575 0.200410999711614 1 1
0.181339576836838 0.179351601816691 1 1
0.166859807981189 0.165239017992739 1 1
0.208706351360042 0.206450204356272 1 1
0.221713981228442 0.219587798458009 1 1
0.198505751108859 0.196352914138648 1 1
0.215034026854378 0.212892326180898 1 1
0.221757389613891 0.219639650780059 1 1
0.180751844387645 0.179116055411845 1 1
0.234027278952295 0.231604615705604 1 1
0.0991331435562422 0.0982183212734124 0 0
0.232416716881735 0.229364570746833 1 1
0.25524914292848 0.252378078143982 1 1
0.176924769658895 0.174753693933026 1 1
0.229704668645118 0.227382140613314 1 1
0.276024822393584 0.273177259628515 1 1
0.221126697358462 0.219025256271866 1 1
0.270085014307976 0.267422596857931 1 1
0.251896513153421 0.249575127558272 1 1
0.173016791441464 0.171215002971203 1 1
0.239711458567786 0.236870531954448 1 1
0.236612930297502 0.234502829057824 1 1
0.25661015665239 0.254164466880204 1 1
0.158537833777324 0.156880827237409 1 1
0.183551307942084 0.181433543158442 1 1
0.217787837445265 0.215475705604013 1 1
0.139691337384983 0.138263645964532 1 1
0.152600792719375 0.150755007175508 1 1
0.193287160507509 0.191261138458357 1 1
0.0926442738082216 0.0917389552939905 0 0
0.308019323540679 0.304897252590164 1 1
0.123346249746034 0.122147366487398 1 1
0.248251912196838 0.245555491922701 1 1
0.201922261375289 0.200117265402555 1 1
0.196027024317926 0.194296566660828 1 1
0.261831914124695 0.259292704967527 1 1
0.29209403295263 0.288544087931223 1 1
0.249256848604618 0.246829731820769 1 1
0.211450267762403 0.20937741813719 1 1
0.161045022909276 0.15948158047874 1 1
0.161285658760188 0.159278982422123 1 1
0.177933928167727 0.176506237892781 1 1
0.245328067942445 0.243068100519099 1 1
0.177004086688236 0.175215407502983 1 1
0.21237974321642 0.209570393173291 1 1
0.141602485496951 0.140134986648043 1 1
0.216750247213937 0.214465419127973 1 1
0.153241638887445 0.152003369284065 1 1
0.198639326881076 0.196683529271858 1 1
0.246779383552556 0.244412213184267 1 1
0.101454653212665 0.10024277052396 1 1
0.195459474785831 0.192985457505712 1 1
0.222200039849196 0.220128818566366 1 1
0.288985717390552 0.286013001866323 1 1
0.106598293695236 0.105593086352577 1 1
0.156430772819451 0.154789059399165 1 1
0.208205237487093 0.206229470048435 1 1
0.0986336869852919 0.0976532151719963 1 0
0.171993734174626 0.170467088518317 1 1
0.199788455402407 0.19761250555133 1 1
0.141970079870506 0.140635794011746 1 1
0.208836932307935 0.206805444252143 1 1
0.258705334330207 0.256292138539993 1 1
0.215855838187038 0.213788112260372 1 1
0.231155917604776 0.229120414540475 1 1
0.201304266160376 0.19930759656247 1 1
0.252986751962554 0.250610046081461 1 1
0.158547686389946 0.15690489003434 1 1
0.253398691340366 0.250890583031507 1 1
0.131653607573613 0.130196050284325 1 1
0.2510415394228 0.248448748581104 1 1
0.146223496520978 0.144915481681326 1 1
0.27011486823891 0.267321884118897 1 1
0.214098261081266 0.211951892069332 1 1
0.229871562095716 0.227622332900768 1 1
0.177714891236563 0.175838040141452 1 1
0.207862710906419 0.205567349519737 1 1
0.138744613389061 0.137359026330928 1 1
0.30238906060171 0.299486126554484 0 1
0.188428248309778 0.186653085623055 1 1
0.176593035120955 0.174722850412537 1 1
0.280799230170789 0.278592376986906 1 1
0.219379685452619 0.217119690317234 1 1
0.200704237268178 0.199098458928041 1 1
0.209009811730228 0.206997459290163 1 1
0.175895937614393 0.174259625473041 1 1
0.262489567391051 0.259817711601242 1 1
0.180201210142724 0.178600607950953 1 1
0.202444483358766 0.200478928275569 1 1
0.163911934727211 0.162303612521924 1 1
0.211972816817119 0.209811169608121 1 1
0.161665649318941 0.16020702469242 1 1
0.247634754492759 0.245169255096997 1 1
0.172819860468409 0.170960155619065 1 1
0.136601936213354 0.135393874206843 1 1
0.175997854060331 0.17413408814426 1 1
0.122553118851534 0.121312832152528 1 1
0.204248392941772 0.202083805304201 1 1
0.202186496518978 0.200221627480441 1 1
0.104915000299993 0.103923408419926 1 1
0.180870124259823 0.179023072811322 1 1
0.141135643717489 0.139848904752243 1 1
0.177676708700826 0.176002436480421 1 1
0.266737973578541 0.264077262632644 1 1
0.289159167659638 0.286065171619693 1 1
0.271489371747415 0.268891402153807 1 1
0.111555339777041 0.109984547725539 1 1
0.266260595391025 0.263722913242217 1 1
0.106935891891566 0.106163436908803 1 1
0.184285657010843 0.182566494932778 1 1
0.270860689000211 0.268304073986037 1 1
0.172064726295857 0.170407287595373 1 1
0.340009047999217 0.336123897383481 0 0
0.249504212743748 0.246789775361751 1 1
0.183510412227212 0.181540735259126 1 1
0.180728771771168 0.178794790929585 1 1
0.16656466198579 0.164972562909949 1 1
0.222252158803038 0.220163969693691 1 1
0.269089641867258 0.266332284115375 1 1
0.0955205328822545 0.0946162542434374 0 0
0.259363256344186 0.256854125559781 1 1
0.140682608457228 0.139165036924691 1 1
0.239398495802123 0.237010733216032 1 1
0.151916445206152 0.150641374476956 1 1
0.223813718307016 0.221436587254926 1 1
0.140930318919706 0.139523355568204 1 1
0.153425531710962 0.151903105013019 1 1
0.222563078714473 0.220621291636284 1 1
0.183923225420402 0.182148737060017 1 1
0.165942649373035 0.164476919531278 1 1
0.271394042464514 0.268576662720753 1 1
0.16347997046981 0.161830881231885 1 1
0.186112595516495 0.183615749541362 1 1
0.216109176518052 0.213868343694519 1 1
0.154422365554983 0.152489267367342 1 1
0.249362403289364 0.246849626938057 1 1
0.185529529279525 0.183821631903594 1 1
0.251135089245558 0.24851091101155 1 1
0.343185824167815 0.339849515702167 0 0
0.24461303494766 0.242562033325113 1 1
0.182310009942395 0.180527068638657 1 1
0.216659777657515 0.214386574043616 1 1
0.138932764348775 0.13743469947833 1 1
0.276550532725067 0.273664497064677 1 1
0.160290803663307 0.15863217781421 1 1
0.112566513229412 0.111381740106417 1 1
0.168903883801715 0.166762936223099 1 1
0.164295931834313 0.162714238208877 1 1
0.194852609399931 0.193029234960287 1 1
0.280520198707871 0.2773016722481 1 1
0.229398777732062 0.22679368884114 1 1
0.243527955802582 0.241226733882337 1 1
0.195212835133267 0.193286428329775 1 1
0.159207665079527 0.157801375781988 1 1
0.240415182887073 0.237772845864655 1 1
0.22749803148181 0.225196216712798 1 1
0.162945480320634 0.161200008375612 1 1
0.236068080188727 0.233003223669925 1 1
0.194256181888826 0.192276206785812 1 1
0.197026722140729 0.195243517781983 1 1
0.224563689773351 0.222301174744025 1 1
0.173399089268151 0.171777885520713 1 1
0.154006258050558 0.152524469655446 1 1
0.137437498404733 0.136119462797418 1 1
0.226567308474387 0.224283780987087 1 1
0.211668785064108 0.209700735330705 1 1
0.223679706621103 0.220867969685698 1 1
0.245574145158508 0.243251326631397 1 1
0.193732591377821 0.191764474273854 1 1
0.231773953295219 0.229456894619637 1 1
0.203109769174603 0.201004347485709 1 1
0.163005151945437 0.161704151565789 1 1
0.125802520344626 0.124557776327529 1 1
0.240021315996297 0.237750723589408 1 1
0.179317097898189 0.17756083136889 1 1
0.208213287176831 0.206317951327875 1 1
0.186415349308336 0.184859216936573 1 1
0.158806050483493 0.157117992539741 1 1
0.189853902450784 0.187996001451526 1 1
0.22883850563517 0.226848248831481 1 1
0.150582257231539 0.149263901880968 1 1
0.175112594371139 0.173341116257201 1 1
0.228091138592265 0.226025185455383 1 1
0.15633469644624 0.154879631509355 1 1
0.222337235657299 0.220288199008093 1 1
0.165738817403791 0.164267561645063 1 1
0.137245595940691 0.135801828361445 1 1
0.195810457658976 0.193949902184233 1 1
0.209125333590845 0.207297856667686 1 1
0.260044755450202 0.257230966020169 1 1
0.201296556748069 0.199283190304373 1 1
0.177574255565094 0.175724791766827 1 1
0.206064821064538 0.20428425867927 1 1
0.170585815687334 0.168872295889501 1 1
0.241125396877537 0.238660158895547 1 1
0.238741528913163 0.236585602197566 1 1
0.296311873342545 0.292756479512721 1 1
0.2175351244079 0.21527810694567 1 1
0.167474243735919 0.165848919232544 1 1
0.173169103154244 0.171518773798658 1 1
0.234623408749529 0.232183937304908 1 1
0.156812473651234 0.155241990249159 1 1
0.102980683617553 0.102051833342755 0 0
0.211953464095897 0.20981530824742 1 1
0.142712484952341 0.141166706316633 1 1
0.154981909188018 0.15353432361941 1 1
0.201012591797673 0.199114021892641 1 1
0.173576829355664 0.171837247124076 1 1
0.224190383584603 0.221661965031737 1 1
0.136293105756523 0.134880445983173 1 1
0.0689071811365076 0.0684256706756397 0 0
0.213029996768033 0.210841419628156 1 1
0.277601540222986 0.274867720810141 1 1
0.146733566867078 0.145069977912507 1 1
0.166029856088549 0.164558282583161 1 1
0.225565134402486 0.22306064758931 1 1
0.146065893353179 0.144229810532187 1 1
0.170122853671245 0.168543668067408 1 1
0.186716710772902 0.184818406454433 1 1
0.23682560831832 0.234617943222304 1 1
0.162250652673949 0.160667976131453 1 1
0.257260984471515 0.254569840789106 1 1
0.116338894711297 0.11518550210542 1 1
0.0958010255351465 0.0947809227325521 0 0
0.220240335571578 0.218053611739701 1 1
0.15874470762268 0.157229281438619 1 1
0.22244260145625 0.220366712811613 1 1
0.319664544438336 0.316279566043222 0 0
0.269306882853453 0.266477395546262 1 1
0.144504865671449 0.142719224886144 1 1
0.230200972830008 0.227936189391048 1 1
0.189792498685138 0.187942543567107 1 1
0.229375279257844 0.227515420855321 1 1
0.20168877399696 0.199604452007321 1 1
0.208637212221807 0.206584261992932 1 1
0.135590229435923 0.134411303136158 1 1
0.263616614734767 0.261128068431566 1 1
0.210829279924519 0.208780864901182 1 1
0.202811272205436 0.200948529593146 1 1
0.230706844958062 0.228528098199184 1 1
0.214724856151881 0.212699955406141 1 1
0.272772586252835 0.270103903931923 1 1
0.185351777211363 0.183894132287556 1 1
0.171974768290336 0.170507412618081 1 1
0.153737801161988 0.152191732780392 1 1
0.246571166399836 0.244148114236369 1 1
0.239947970466652 0.237664708823235 1 1
0.211560734586243 0.209175565292248 1 1
0.217188273526136 0.214983019731646 1 1
0.187105939640826 0.184997478883052 1 1
0.24778549488422 0.245315271475804 1 1
0.134883504509463 0.133524297462581 1 1
0.199232466194784 0.197197015775121 1 1
0.0865769845977051 0.0857229480512594 0 0
0.248895407162288 0.24651194540544 1 1
0.261276017405686 0.258893293861805 1 1
0.148927013909336 0.147220275035243 1 1
0.233619231974095 0.231304701641737 1 1
0.175557419841435 0.173669562989439 1 1
0.249071739171785 0.246833527678607 1 1
0.15847015284273 0.156915140043374 1 1
0.25319567300516 0.250683863795496 1 1
0.260813516520733 0.258386017266587 1 1
0.242112933946238 0.239643913643789 1 1
0.225332432999153 0.223142175349185 1 1
0.235596937702671 0.233265239348133 1 1
0.182116384829524 0.180110702461165 1 1
0.246060344361726 0.243660710216482 1 1
0.104452039989344 0.103873892010475 1 1
0.206457598002636 0.204559031285597 1 1
0.177260072250666 0.175632013069029 1 1
0.211112963480145 0.209122300925858 1 1
0.0922465441838066 0.091361876286316 0 0
0.181229940714265 0.179517197847238 1 1
0.171335666734033 0.169169378454291 1 1
0.236712432772272 0.234542081302397 1 1
0.214178685663114 0.212005142392243 1 1
0.230116073052417 0.228067043926646 1 1
0.148280665769341 0.146743342338744 1 1
0.302850622288967 0.299864726007713 0 1
0.185108673891885 0.183358360880435 1 1
0.189856027125713 0.188106108616589 1 1
0.196034785096962 0.193783726468464 1 1
0.303598415405246 0.300285881604961 1 1
0.221037928404443 0.218786547817595 1 1
0.206182483771968 0.204530284043211 1 1
0.214794176291921 0.212725313482856 1 1
0.249466794215503 0.247025959072121 1 1
0.335147094424441 0.33171078181188 0 0
0.23954077156145 0.236864122731568 1 1
0.259363064689014 0.256236688990677 1 1
0.222756606546582 0.220606247415599 1 1
0.203505002286244 0.20163346444419 1 1
0.19657299545966 0.194983767144608 1 1
0.23568587708107 0.233139968146752 1 1
0.219778993634344 0.217518621820093 1 1
0.176233092972481 0.174529898858669 1 1
0.20292599631821 0.200774682594104 1 1
0.156244950552715 0.154077004405153 1 1
0.187441069846731 0.185809977421444 1 1
0.206222075661841 0.203995628705334 1 1
0.266431863579437 0.263793795523943 1 1
0.211198938447968 0.209185487753546 1 1
0.185147930235066 0.183501394445877 1 1
0.208860657951163 0.206725358412333 1 1
0.178434435845426 0.176475710590451 1 1
0.162811348886767 0.161332582194968 1 1
0.17526635694559 0.173440996681235 1 1
0.22376207535594 0.221387126283781 1 1
0.242592039257198 0.240463834867232 1 1
0.168267992021339 0.166395552315913 1 1
0.198647637789808 0.196633809806271 1 1
0.160728696328482 0.159463072088029 1 1
0.170399771979647 0.168789158289842 1 1
0.212102692870619 0.210096640014059 1 1
0.291922280439243 0.288589644537927 1 1
0.279129012860311 0.276445252453525 1 1
0.193746805783082 0.191602504470609 1 1
0.201917727904306 0.200091329312478 1 1
0.188655454295131 0.186594722615515 1 1
0.197416181810342 0.195497811116025 1 1
0.251007699247605 0.248718006673899 1 1
0.242869651644589 0.24041171302326 1 1
0.271472955574192 0.268885890449419 1 1
0.301386394484609 0.298506579402851 0 1
0.190131852841948 0.188294589407314 1 1
0.200367556286701 0.198559975195323 1 1
0.302139991680729 0.299445695856087 1 1
0.277789731893318 0.275005156905015 1 1
0.223401701785649 0.221162384709027 1 1
0.265217002518104 0.262719127414821 1 1
0.174933202943686 0.173140495230082 1 1
0.233262505312776 0.231210519620413 1 1
0.148581228679499 0.147186924217404 1 1
0.207628833369352 0.205533446251656 1 1
0.19533250109636 0.193388431775388 1 1
0.209349391968164 0.206622126255305 1 1
0.208900595403749 0.206867348378471 1 1
0.13126176291555 0.12997089064746 1 1
0.18915866318128 0.18749099260898 1 1
0.131231775429038 0.129973046699746 1 1
0.217642996221393 0.21554986801659 1 1
0.264244761648412 0.261955806463477 1 1
0.178772313378364 0.17693495303834 1 1
0.31947388509097 0.316165429629195 0 0
0.208073027475376 0.205801741541279 1 1
0.133858687895868 0.132701740897787 1 1
0.206230345234048 0.204260436170423 1 1
0.156403581640002 0.154737115499644 1 1
0.188153535868142 0.185957284290668 1 1
0.252365102930163 0.249683293817434 1 1
0.223871607242559 0.221246663184997 1 1
0.184222052306476 0.182422734601734 1 1
0.280686576890888 0.277779404586697 1 1
0.220903579856686 0.218739216678217 1 1
0.225521181692056 0.223604552785342 1 1
0.163461312357338 0.161670534881081 1 1
0.165277617308945 0.163663284476126 1 1
0.167348050502754 0.165772374161461 1 1
0.258451680297045 0.256118743578876 1 1
0.208008756291967 0.206275714716291 1 1
0.232280573514733 0.230144124839777 1 1
0.283975708135845 0.281131675328496 1 1
0.249085242185626 0.246647125168596 1 1
0.264081380053669 0.261728326239088 1 1
0.226467442334984 0.224385405794771 1 1
0.206931111803017 0.205021542864979 1 1
0.176269842733931 0.174590059103656 1 1
0.162857936379953 0.161432271574386 1 1
0.196790266326793 0.194279687992755 1 1
0.235911166862411 0.233459847268641 1 1
0.231101163958236 0.228841231506173 1 1
0.183929658310647 0.182002342043587 1 1
0.14340902319497 0.142034636078465 1 1
0.211279643174762 0.209033981863865 1 1
0.239923823569117 0.237649621731731 1 1
0.243578947114065 0.241272220645364 1 1
0.168655553740426 0.166851532935596 1 1
0.329174090712735 0.32586795559355 0 0
0.205101325325953 0.203317451818053 1 1
0.211156747522024 0.209138883833931 1 1
0.139736041149353 0.138445775340779 1 1
0.217609579583373 0.216008358077116 1 1
0.156332630069983 0.154782152702667 1 1
0.230157921738829 0.227740607305611 1 1
0.204872054640969 0.202890767771335 1 1
0.163342570260906 0.161598300692614 1 1
0.177025616311711 0.175075977400698 1 1
0.148217211060822 0.146831177620228 1 1
0.163857450620608 0.162419938971647 1 1
0.24935377789033 0.246788971724588 1 1
0.153328358937076 0.151895417792654 1 1
0.200303257704395 0.197832693366199 1 1
0.14929061177776 0.14753274172534 1 1
0.197813617375844 0.196143248606243 1 1
0.236798437478085 0.234240312159188 1 1
0.196668012037959 0.194327949004379 1 1
0.162752152556292 0.16092469029032 1 1
0.185733411416191 0.183920989721474 1 1
0.0955710058932422 0.0945876247674008 0 0
0.288118573154342 0.285248062590175 1 1
0.19309945907143 0.190951891554835 1 1
0.227391042815053 0.225515745880438 1 1
0.390851501886272 0.386932842986583 0 0
0.18247585837218 0.180823169580148 1 1
0.246047094150611 0.243014785274691 1 1
0.224375880064288 0.222065471675359 1 1
0.156667574339911 0.15491847012431 1 1
0.170434553211402 0.168714785768136 1 1
0.14250348431665 0.141055484177333 1 1
0.266979114456363 0.264240878425684 1 1
0.19328527506553 0.191450040503105 1 1
0.138566432365374 0.137076807539337 1 1
0.223641115519635 0.221622423533519 1 1
0.184833566836568 0.183224582630885 1 1
0.186694688221989 0.184750748911052 1 1
0.196010506059829 0.194246949807013 1 1
0.261423250961524 0.258651183892682 1 1
0.214014852218284 0.212196084827157 1 1
0.190671091615482 0.188862672673852 1 1
0.266599753869928 0.264129280966785 1 1
0.259487249357427 0.256838428963525 1 1
0.231512598072937 0.229167660519301 1 1
0.300803165491252 0.297535651416922 1 1
0.2392813554221 0.237051432003594 1 1
0.220639492972747 0.21838917274929 1 1
0.283474984831121 0.280405773728568 1 1
0.258452108344399 0.25597293767767 1 1
0.195705233212686 0.193852032082653 1 1
0.233914807519425 0.231778830679801 1 1
0.174195945151257 0.17259769567569 1 1
0.244223016403842 0.241724166565872 1 1
0.159869328743159 0.158012279022735 1 1
0.273483007354724 0.270703376332979 1 1
0.108741069690061 0.107630824710467 1 1
0.184292273471751 0.182336253238994 1 1
0.235236643995373 0.232831726421525 1 1
0.190237539276232 0.188600942357823 1 1
0.259620903667014 0.256943395318545 1 1
0.179514834269632 0.177804493290961 1 1
0.191715075484909 0.189880771512478 1 1
0.125298302016724 0.124108833809937 1 1
0.145181610875782 0.143279279056622 1 1
0.263129807147329 0.261131352317321 1 1
0.317776187313557 0.314633361944914 0 0
0.124882292517509 0.123536964270747 1 1
0.221183740727601 0.219616449584407 1 1
0.165449249271765 0.163890757135528 1 1
0.202942681118313 0.200960230182577 1 1
0.211096615749693 0.209134708451685 1 1
0.134386870975529 0.133134389614669 1 1
0.159111645907004 0.157521655749172 1 1
0.175142342884317 0.173435644917056 1 1
0.176616409951956 0.174824930809311 1 1
0.28103511665462 0.27858563076868 1 1
0.164592157958691 0.162916829424852 1 1
0.205791518996511 0.203617411272043 1 1
0.19022828677436 0.187128645837049 1 1
0.242583216146649 0.240274351149878 1 1
0.149243195039116 0.147766894594251 1 1
0.23120643402841 0.22901716595326 1 1
0.108251794536536 0.107212118191575 1 1
0.267839585107121 0.265038336129136 1 1
0.232013088019771 0.229883167118119 1 1
0.160040444286516 0.158657361647376 1 1
0.23948916563807 0.237078731938031 1 1
0.179512010969929 0.178073588291631 1 1
0.134038408388317 0.132875194052701 1 1
0.211722761578434 0.209645413029125 1 1
0.0964475610923653 0.0955234659845165 0 0
0.1375083361106 0.136121226181519 1 1
0.151143794297514 0.149500229289326 1 1
0.12255537729066 0.121282460213431 1 1
0.208572275213885 0.206236674241141 1 1
0.31234391412492 0.309202062465837 0 0
0.160505258023691 0.158714090803874 1 1
0.211545772280061 0.209418805564421 1 1
0.175062327814558 0.173239079421815 1 1
0.175308575690355 0.173604288970828 1 1
0.177395616115002 0.175584084963265 1 1
0.151829282919062 0.150221768530738 1 1
0.213119105890422 0.210923427157781 1 1
0.163876324845597 0.161980472676652 1 1
0.113162437267262 0.112005097209644 1 1
0.159900456573548 0.158321914339052 1 1
0.241154777833224 0.23921635606441 1 1
0.160229490960217 0.158829509208808 1 1
0.22517317177879 0.223178242067429 1 1
0.133370503688224 0.131863413416989 1 1
0.217090573229324 0.215024474452432 1 1
0.191959355916238 0.190072416627742 1 1
0.116496148385085 0.115229879167427 1 1
0.226335561403442 0.224087302142358 1 1
0.177740958940865 0.176203775966612 1 1
0.20625270893938 0.204216809645191 1 1
0.177100096368975 0.175507545310977 1 1
0.153191208441273 0.151465454151472 1 1
0.256751377558598 0.253882467571349 1 1
0.204228591868989 0.202345906416596 1 1
0.212664425966366 0.210449414515629 1 1
0.147850132927552 0.146065643051873 1 1
0.130712031618654 0.129575651880381 1 1
0.274365497544073 0.271848401970486 1 1
0.251143855855861 0.248751328475697 1 1
0.197944616581937 0.196078115360231 1 1
0.170784781322388 0.168912853448389 1 1
0.22426986724566 0.222156032802565 1 1
0.151774913126837 0.149502119200217 1 1
0.246520065931869 0.244231634345342 1 1
0.143655705175035 0.141938317377465 1 1
0.167381866903123 0.16520482849329 1 1
0.172789049385912 0.171069804105425 1 1
0.222807917858315 0.220277928333293 1 1
0.252353451922294 0.249883215777928 1 1
0.273348596887995 0.27075374439238 1 1
0.299696016920659 0.296697755242766 1 1
0.128974719326335 0.127814881358107 1 1
0.188695236258505 0.186928456085341 1 1
0.296622530628799 0.293778096429519 1 1
0.208541538245724 0.206298653319888 1 1
0.179188141698317 0.177223649696083 1 1
0.1519285095263 0.15111168090594 1 1
0.209557408033812 0.207557959744803 1 1
0.147844156773945 0.145536150528831 1 1
0.213697313252031 0.211414327451742 1 1
0.234606524375668 0.232060389250616 1 1
0.288044453874369 0.284911725491615 1 1
0.167334147791427 0.165697949592872 1 1
0.165710570655811 0.164143385412992 1 1
0.155337454971597 0.153413575654016 1 1
0.203642670916282 0.201082690943144 1 1
0.212757467563431 0.210425012840362 1 1
0.168002883065193 0.166425524709514 1 1
0.148426416869828 0.147023109656424 1 1
0.217615623272053 0.215450478300742 1 1
0.242490604901638 0.240362971740668 1 1
0.19688996981756 0.194978965085738 1 1
0.213907808589286 0.211913691996962 1 1
0.25073807025048 0.248081920328305 1 1
0.197169967203067 0.195141489173914 1 1
0.203991830167823 0.201974276069289 1 1
0.23275905687142 0.23044064600567 1 1
0.121931657328675 0.120607986547406 1 1
0.130639432251615 0.129744472194739 1 1
0.201812080500332 0.200066499866054 1 1
0.121974859881857 0.120354069471465 1 1
0.204708711610732 0.202531103742982 1 1
0.239601304863025 0.237351497192849 1 1
0.197045248732898 0.195124948522815 1 1
0.191364264374479 0.189585069261409 1 1
0.233457778075972 0.23134846344642 1 1
0.239751426229782 0.237319300173545 1 1
0.236507892577563 0.234309444760915 1 1
0.167789263488419 0.166853984231465 1 1
0.216116652780779 0.213932003937221 1 1
0.240924891761756 0.238422648437565 1 1
0.23319294863154 0.230832861837215 1 1
0.229321936188899 0.227045442464931 1 1
0.15990018664612 0.158100522787735 1 1
0.140572953406657 0.139082030535888 1 1
0.161055370252725 0.159352416340362 1 1
0.173195169538596 0.171552294902387 1 1
0.275593475047673 0.272340184228275 1 1
0.0858938616365432 0.0850719989871435 0 0
0.265091014876657 0.262505605261796 1 1
0.293091364348901 0.290161038857464 1 1
0.242300767613654 0.239955509924346 1 1
0.256220991548732 0.254357905858343 1 1
0.254212858241 0.251878460259242 1 1
0.248215355901761 0.245544515991768 1 1
0.205272096346741 0.203244532896221 1 1
0.18449716860417 0.183182728480801 1 1
0.125189434809482 0.12351017214415 1 1
0.222571925218712 0.22049632484388 1 1
0.285325747382339 0.282334298750999 1 1
0.301897610716828 0.298448851706741 1 1
0.151349433296206 0.149753096712924 1 1
0.193508998705908 0.191525217229726 1 1
0.289431467790439 0.286625702122419 1 1
0.212112566011458 0.209884235697138 1 1
0.344359645208827 0.340882477462984 0 0
0.198271143265815 0.196334679830421 1 1
0.197419395439592 0.195173423720314 1 1
0.276594290705096 0.273843702191503 1 1
0.272445397861831 0.269846671224864 1 1
0.112383562703974 0.11132892503468 1 1
0.200292936742057 0.198246950147824 1 1
0.18616290229706 0.184166470061408 1 1
0.239130329583868 0.236814760731423 1 1
0.23038598583774 0.227751574129294 1 1
0.194597530655869 0.192162860148145 1 1
0.193825773686368 0.191967488697614 1 1
0.215313982346556 0.213193843493165 1 1
0.292735391506022 0.290066255516947 1 1
0.095737481139977 0.0950555038297437 0 0
0.252968866844714 0.250462363411616 1 1
0.15036799574746 0.149032818542596 1 1
0.15706759399659 0.155576066037476 1 1
0.227223845082556 0.224898261935457 1 1
0.132396852096139 0.131013978573377 1 1
0.182990175637392 0.181583850402803 1 1
0.245919613720194 0.243729485072506 1 1
0.192483528771477 0.190590662675675 1 1
0.282875454300741 0.280248203810541 1 1
0.131269552569605 0.129920463505746 1 1
0.27270044128619 0.270046257504035 1 1
0.203146303474404 0.200971348960105 1 1
0.173081304409449 0.171441256278231 1 1
0.183682782649223 0.182112766512869 1 1
0.139956063539597 0.138766361007769 1 1
0.174110964829569 0.17280247178319 1 1
0.2515473199947 0.249139027347078 1 1
0.197151581697982 0.19516796934332 1 1
0.0988132533792615 0.0979708941614391 0 0
0.22132122885115 0.218903242143999 1 1
0.182714031768591 0.181132356089742 1 1
0.180930596267325 0.178739378903431 1 1
0.209889130448777 0.207933415905368 1 1
0.205887632259925 0.203736555131634 1 1
0.163442843717688 0.161794055112632 1 1
0.192116215868485 0.19042216710539 1 1
0.177492674463801 0.175691444885907 1 1
0.201673665475645 0.199396888656728 1 1
0.193734605177393 0.191540619389037 1 1
0.274679724730301 0.272197662962181 1 1
0.271383877035493 0.268580969583393 1 1
0.19036659126422 0.188812467610856 1 1
0.157470737864266 0.155527117706702 1 1
0.223219544494698 0.221092465090556 1 1
0.167715627028117 0.166068572656142 1 1
0.166449786557566 0.164540316681912 1 1
0.216024383608838 0.21385854087926 1 1
0.172951596883349 0.171262468029796 1 1
0.149789649778825 0.148363822384356 1 1
0.131132569583763 0.129689700850694 1 1
0.252361792465258 0.249926549908231 1 1
0.215276326253946 0.213410730366959 1 1
0.232589498864905 0.230693473604053 1 1
0.234640750648684 0.232018211138497 1 1
0.225211790891931 0.2228883474558 1 1
0.26973638536145 0.267079308903465 1 1
0.170280255292356 0.168551170642854 1 1
0.231971697998085 0.229640315585236 1 1
0.102403024181539 0.101490357293026 1 0
0.157913517486053 0.156410612886734 1 1
0.197005416599452 0.1950801888708 1 1
0.257628415860686 0.255341889329931 1 1
0.0725798358633029 0.0717576254213459 0 0
0.149912386783399 0.148063757968879 1 1
0.204271487005825 0.202274747085516 1 1
0.151115048430614 0.149653116808177 1 1
0.212173867591501 0.21032949928396 1 1
0.163796109038127 0.162421766533775 1 1
0.135940348956411 0.134432060610423 1 1
0.240891307600744 0.238311923629908 1 1
0.151204542294041 0.149391573448147 1 1
0.192793928870975 0.190930431805123 1 1
0.193009787855638 0.190463385964464 1 1
0.230534720523694 0.228201124331078 1 1
0.166221642883043 0.164369913525352 1 1
0.166891875559036 0.165206594559607 1 1
0.123532731448991 0.122174620030306 1 1
0.219155054327665 0.217017551753074 1 1
0.218062759900665 0.215902256281626 1 1
0.253398040137112 0.251062190728177 1 1
0.144556957751116 0.143143874169106 1 1
0.178909388480028 0.177442776781545 1 1
0.156070379761875 0.15457057383341 1 1
0.186254259095992 0.184402552119164 1 1
0.263916348722058 0.261415076233517 1 1
0.0686777632144852 0.067937468619609 0 0
0.161739665363276 0.159944465285781 1 1
0.0732718332104672 0.0722172689611261 0 0
0.208592335039975 0.206545068221761 1 1
0.105994112384696 0.104921198299277 1 1
0.218241874320083 0.21602558235614 1 1
0.274911208080673 0.271632206764605 1 1
0.168255315633736 0.166755222934964 1 1
0.234584126582444 0.232530408894983 1 1
0.175593434947689 0.173739372616937 1 1
0.274385884318233 0.271418863161389 1 1
0.229902853924201 0.227626638934226 1 1
0.258556742496604 0.256111669454698 1 1
0.222169358259204 0.220064404189619 1 1
0.236854626887533 0.234492179290154 1 1
0.223024104488187 0.220693279957138 1 1
0.165982636719397 0.164170309797513 1 1
0.164844893655073 0.163040323647358 1 1
0.057997598429735 0.057526698884526 0 0
0.38312682054289 0.379290141531962 0 0
0.211288241797667 0.209284268846751 1 1
0.214468069798799 0.212384293026742 1 1
0.160996980669257 0.159395090229749 1 1
0.211750098046936 0.210278220143977 1 1
0.196684567919621 0.194828594660092 1 1
0.316574997637311 0.31359473155126 0 0
0.320281435631348 0.316976058331289 0 0
0.214067407569104 0.212082907114747 1 1
0.219770766124012 0.217603414943493 1 1
0.18353768278598 0.181871485074257 1 1
0.251236644088458 0.248850127820918 1 1
0.24400860405612 0.241376704664421 1 1
0.221400711787887 0.218495487923264 1 1
0.20795923513307 0.206164905870862 1 1
0.29881496465067 0.295786570266311 1 1
0.177863147632819 0.17600741317389 1 1
0.276529173613844 0.273837635022839 1 1
0.210765460828142 0.2086678150718 1 1
0.19524580134165 0.193202184845598 1 1
0.187076242045963 0.185044838124944 1 1
0.186235513596498 0.184432823355267 1 1
0.238990304267363 0.23654157587562 1 1
0.177660649818487 0.176144577275419 1 1
0.208310003070371 0.205746340978085 1 1
0.231378156551909 0.228769918711879 1 1
0.118612213534426 0.117418466066063 1 1
0.140533442256923 0.139444466309813 1 1
0.235530145260061 0.23301964922125 1 1
0.244050266041772 0.241555363102862 1 1
0.036496620441844 0.0364773837866268 0 0
0.148958436570624 0.147268805998298 1 1
0.220496131889439 0.21840043824612 1 1
0.112626440359643 0.111487193366768 1 1
0.202623000305995 0.200399847581561 1 1
0.149347062850312 0.147770579550873 1 1
0.1193565403677 0.11885960270674 1 1
0.228779258158508 0.226270481098062 1 1
0.295047550132218 0.292387879308361 1 1
0.0628885546183531 0.0620718814350312 0 0
0.196941636976126 0.194769500602372 1 1
0.125470835185121 0.124192869594893 1 1
0.111362103348037 0.110192206843686 1 1
0.311970164281219 0.309071266475856 0 0
0.106266039716522 0.105245720013275 1 1
0.203350144542809 0.201314557199988 1 1
0.177374722336067 0.175694242744534 1 1
0.249371862499392 0.246798293210159 1 1
0.188756643214275 0.187060173479219 1 1
0.234446636407422 0.231869337297886 1 1
0.185538821840019 0.183385358169203 1 1
0.209637898790454 0.207384273008493 1 1
0.28237553118671 0.279410652390471 1 1
0.149687340998829 0.148138813012156 1 1
0.241505159775559 0.239153167220393 1 1
0.10414330953463 0.102988584054481 1 1
0.227738836725298 0.225388329279572 1 1
0.189528532541353 0.187484729097456 1 1
0.203919966855811 0.201865366225187 1 1
0.191320673004839 0.189024388339849 1 1
0.150208373776177 0.149037083635166 1 1
0.105416292878546 0.10429581076984 1 1
0.234835928329119 0.23261515843214 1 1
0.184389348383662 0.181780895664614 1 1
0.229428843379257 0.227496342464565 1 1
0.218020939432331 0.216167748912238 1 1
0.17931859253459 0.17732217970111 1 1
0.17406380600421 0.172287258879542 1 1
0.184183636049623 0.182330026949123 1 1
0.259802590169987 0.257061200096553 1 1
0.115890158352042 0.114976758688592 1 1
0.241883790858311 0.23929098484779 1 1
0.146583064983217 0.14505999025524 1 1
0.225893536927951 0.223687886057633 1 1
0.170367018736229 0.168674973908161 1 1
0.126887474642648 0.125541636766567 1 1
0.189458829034093 0.187839333775042 1 1
0.322612034555095 0.319569101155766 0 0
0.268441195107875 0.265787947905693 1 1
0.229833309558326 0.227586799106276 1 1
0.238794464627604 0.23644664972911 1 1
0.20013111930884 0.198248423139748 1 1
0.285992904677299 0.283339194969473 1 1
0.109313277871714 0.107938421209294 1 1
0.148642470408447 0.147014983672831 1 1
0.196580034766586 0.194600993749576 1 1
0.102802760503244 0.101701448718609 1 1
0.278280880854054 0.275373133514148 1 1
0.242774585506672 0.240584667948076 1 1
0.081022131454379 0.0800909223051386 0 0
0.269043135299773 0.266267027437899 1 1
0.131879468497931 0.130202394900044 1 1
0.259154118893068 0.256394063842398 1 1
0.190934657859251 0.189083843320902 1 1
0.178742191005924 0.177567941752348 1 1
0.203268391287667 0.201474310238204 1 1
0.255261385605682 0.252970007844139 1 1
0.177789855226804 0.176378565596601 1 1
0.25850167929745 0.255939081454296 1 1
0.143742331748204 0.142560006086972 1 1
0.148096452647763 0.146567388141007 1 1
0.112537884059606 0.111247191171691 1 1
0.260405963261216 0.258073685771715 1 1
0.172536083523079 0.170684200314524 1 1
0.263316090581534 0.26070538780152 1 1
0.287756668835449 0.285214652110808 1 1
0.181101526116685 0.179442098795168 1 1
0.287280660076101 0.28448244642836 1 1
0.287301401194543 0.284500028406455 1 1
0.214854114143245 0.212790587438273 1 1
0.188068859615891 0.186265984147615 1 1
0.241923216472634 0.23945543174325 1 1
0.160158274789318 0.158459467350275 1 1
0.17952458868031 0.177947948416285 1 1
0.30486046299315 0.301952571911961 1 1
0.224435818161625 0.222239167435619 1 1
0.167270649948327 0.165566519854065 1 1
0.22643474698613 0.224200576270691 1 1
0.147443444696262 0.146199795853416 1 1
0.14169166551186 0.140393910657566 1 1
0.157035951743951 0.155727805195225 1 1
0.244696444579468 0.242428116557723 1 1
0.271303878970715 0.268399388424444 1 1
0.170542190765512 0.168597908122294 1 1
0.219678132696301 0.218299055350675 1 1
0.121244329789009 0.120078296966042 1 1
0.217221964425484 0.214968829539637 1 1
0.231586388847361 0.22933201298141 1 1
0.0722800520013909 0.0716764384627737 0 0
0.205669999688589 0.203577053332979 1 1
0.214169248965491 0.211934659096041 1 1
0.207397114191074 0.20553099342961 1 1
0.193543747665901 0.191417633696004 1 1
0.177078874941598 0.17494393024692 1 1
0.295116610968303 0.292290279628148 1 1
0.226523559942037 0.224433851913229 1 1
0.196752526938415 0.194638528583864 1 1
0.148650387017467 0.146985610632871 1 1
0.211863508179293 0.21031273336933 1 1
0.197422031454364 0.195558603159347 1 1
0.232197773569211 0.229544898315978 1 1
0.164164089734193 0.162639854088356 1 1
0.194711380794735 0.192714255202906 1 1
0.208704056104846 0.206693022955624 1 1
0.173387846912864 0.171760885054868 1 1
0.242125171856321 0.239561014855734 1 1
0.192889989417727 0.191176550757344 1 1
0.259265577815416 0.256737585188708 1 1
0.179462717251331 0.177746255654225 1 1
0.26533273463274 0.262789831482771 1 1
0.175493736247103 0.173951433620657 1 1
0.237584969087212 0.23516426774706 1 1
0.259099687640716 0.256512383137153 1 1
0.210609934289733 0.208253021078684 1 1
0.225895552798392 0.223751193066737 1 1
0.287724305419766 0.284945215360387 1 1
0.21314801614071 0.210888252115311 1 1
0.101936450955677 0.100977902010702 1 1
0.129966216356939 0.128509541120484 1 1
0.122166646178446 0.120690575354423 1 1
0.217646962229689 0.215434489837139 1 1
0.309430789759977 0.306178490140596 0 0
0.164570190570958 0.162758322122148 1 1
0.206141321333417 0.204115132200819 1 1
0.2096291008944 0.207273221822664 1 1
0.174273561093892 0.172529709870611 1 1
0.228457074568228 0.226159415304084 1 1
0.201978816477244 0.199514176909222 1 1
0.126554385324586 0.125011060217005 1 1
0.244132311766864 0.241642021687584 1 1
0.135886155903014 0.134821658803453 1 1
0.222858678794759 0.220988947720621 1 1
0.167280463677463 0.165798153719326 1 1
0.210754043585539 0.208803781166757 1 1
0.210720967296701 0.208641428228756 1 1
0.142979957573643 0.141617794782817 1 1
0.274034451080573 0.271145815162294 1 1
0.101255105798835 0.100322093258973 1 1
0.251197007959328 0.248487049682891 1 1
0.239690727907412 0.237187654679108 1 1
0.226384261774574 0.224116341938786 1 1
0.250488695320519 0.248100671728769 1 1
0.169565890273197 0.167884550403475 1 1
0.314390081378601 0.31150217309343 1 1
0.209080555691579 0.206912751018539 1 1
0.129533995263222 0.127926198105123 1 1
0.171767371154388 0.170179402340502 1 1
0.257275535404405 0.254875172484676 1 1
0.194663349440149 0.192761562975015 1 1
0.213083541631246 0.210995176122851 1 1
0.216945925306993 0.214711825059359 1 1
0.308250527901362 0.305310765099381 1 1
0.222736247821739 0.220262408684631 1 1
0.219418431380482 0.21709308797436 1 1
0.23526370402759 0.233015379798902 1 1
0.0736442126984015 0.0725720726927783 0 0
0.109818617780976 0.108693438582825 1 1
0.153331034474345 0.151563568817847 1 1
0.249170077955225 0.246720575437542 1 1
0.148331219850925 0.146770555262943 1 1
0.242389737291373 0.240286662046307 1 1
0.212581461774685 0.21048675156282 1 1
0.227697896085591 0.225478746532794 1 1
0.293825787173518 0.290067355305661 1 1
0.180830030638838 0.179060183939187 1 1
0.161684709280369 0.159930633777454 1 1
0.271646070696118 0.269091293423573 1 1
0.119794361386817 0.118565476767796 1 1
0.210318764926339 0.208072334538444 1 1
0.174893440212577 0.173592918140601 1 1
0.199950577138813 0.197932237003025 1 1
0.254267654242857 0.251819913713343 1 1
0.249024112700347 0.246410777479648 1 1
0.22976151156536 0.227377216148243 1 1
0.19718756404413 0.195227335288592 1 1
0.18548431423212 0.183325397029284 1 1
0.201884322311744 0.200127554054275 1 1
0.306506368267608 0.303518657341974 0 0
0.178707408742578 0.176842743001682 1 1
0.18517817601377 0.18327366782461 1 1
0.10301683053388 0.101990932353834 1 1
0.271227549058508 0.268574721068068 1 1
0.287824469140646 0.285041190318296 1 1
0.22132033499072 0.21906107131947 1 1
0.152574499934227 0.150432178873162 1 1
0.182130999940529 0.180539939484312 1 1
0.13284267045255 0.131718668489035 1 1
0.197368921659434 0.19531012456858 1 1
0.172297381914203 0.170340542407536 1 1
0.181524002557536 0.179933580669342 1 1
0.216466119916562 0.214241408037033 1 1
0.206095381675584 0.204174102317739 1 1
0.169206517915746 0.167697596546628 1 1
0.159850460748796 0.158597614417306 1 1
0.136683526183713 0.135224976538597 1 1
0.228531536748908 0.226290687853291 1 1
0.210854315830515 0.208867524036961 1 1
0.155458257557135 0.153972950251194 1 1
0.214668443021792 0.21239800426999 1 1
0.265256843676032 0.262605097571491 1 1
0.208107747089091 0.20604801931731 1 1
0.218882260598885 0.216677517180571 1 1
0.195444529497831 0.193354442515352 1 1
0.235522187826466 0.233121710602613 1 1
0.255186330508016 0.252759805723026 1 1
0.196736212419731 0.194645989268227 1 1
0.237010664625733 0.234997962659971 1 1
0.22769591961846 0.225690779458651 1 1
0.144893703586665 0.143370422408046 1 1
0.171053849473209 0.169631026242288 1 1
0.23236541924122 0.23034650497538 1 1
0.193937298893919 0.192119189913332 1 1
0.179475759186302 0.177633692254848 1 1
0.143111123571502 0.141696445646918 1 1
0.198463664077384 0.196376194002325 1 1
0.262217693044634 0.25963095986693 1 1
0.169422022270732 0.167575597964811 1 1
0.0744244933251225 0.0736653226216145 0 0
0.184623952473757 0.182800529539995 1 1
0.198501308338129 0.196580813355929 1 1
0.195770997201628 0.194040067948672 1 1
0.181245526427691 0.179331173251281 1 1
0.112469026048756 0.111232009699099 1 1
0.249573010234413 0.247352316279534 1 1
0.272791255475711 0.269893707584469 1 1
0.17809240062075 0.176426296455558 1 1
0.230586892145714 0.228353755886839 1 1
0.211137690911728 0.209205746623517 1 1
0.146931573354958 0.145545530365965 1 1
0.232698474689063 0.230213634242407 1 1
0.206438528375627 0.204981739149507 1 1
0.25113568324473 0.248716001233227 1 1
0.210984401042578 0.208916234396941 1 1
0.180008242614367 0.178212243657886 1 1
0.151782948539032 0.150249943217806 1 1
0.209903161774197 0.207729998215257 1 1
0.198676406017169 0.196895399368384 1 1
0.2516602381956 0.249342915729173 1 1
0.239348783851082 0.23712936019011 1 1
0.176542172362187 0.174670387208247 1 1
0.241738500252498 0.239367745941525 1 1
0.226158778717202 0.223838867637401 1 1
0.184415272839081 0.182512981084581 1 1
0.203059317511395 0.200970802784608 1 1
0.249946330267924 0.247226841486396 1 1
0.0912106876034001 0.090408488021591 0 0
0.124590917186271 0.123451690351866 1 1
0.18590674927141 0.184002256458222 1 1
0.356305338362234 0.352704133427584 0 0
0.234137112364714 0.231652683528212 1 1
0.189066566950908 0.187199138883851 1 1
0.130369641124381 0.128764673014094 1 1
0.150205447295552 0.148614824614793 1 1
0.218280920485393 0.215374112600188 1 1
0.235568694258731 0.23329616201011 1 1
0.18993364455787 0.18792925755652 1 1
0.245374282433525 0.243123679153846 1 1
0.233255128284911 0.231140373478963 1 1
0.256935311462915 0.25449446593155 1 1
0.142349019400341 0.140803914784479 1 1
0.211801894611845 0.209221184468565 1 1
0.224051419155842 0.221789613544947 1 1
0.173435835350324 0.171799651698716 1 1
0.0940695084780289 0.093609712862496 1 1
0.231286582292451 0.229118851510556 1 1
0.2108562608262 0.209123600042874 1 1
0.158798834237702 0.157324538352047 1 1
0.225084803489374 0.222864391344333 1 1
0.226463589598973 0.224183720936837 1 1
0.174540939566271 0.173173400237497 1 1
0.198987620940636 0.196447869999041 1 1
0.192202254066935 0.190225859857377 1 1
0.202205040586878 0.200294987544138 1 1
0.188435650085214 0.186449256894814 1 1
0.216807506588806 0.214830252929515 1 1
0.232505927089815 0.230293579889657 1 1
0.167436510477569 0.165925851285105 1 1
0.240732843362388 0.238528243643726 1 1
0.292546391172605 0.289736667501389 1 1
0.183889600655493 0.182010454999338 1 1
0.195439943480086 0.192892905864137 1 1
0.211813986774198 0.209655323724606 1 1
0.217232775990641 0.215100937353441 1 1
0.183573246156666 0.182100949245348 1 1
0.109907263411648 0.108833551266017 1 1
0.21838028942199 0.216148480175049 1 1
0.139720778174459 0.138310800760263 1 1
0.130284863766614 0.12896418739996 1 1
0.247742461736386 0.244882154374756 1 1
0.204905033592573 0.202848051885916 1 1
0.167563581589839 0.165796368671664 1 1
0.210435334992245 0.208451454704532 1 1
0.211958734344641 0.209888169073083 1 1
0.166678216878734 0.165333046831893 1 1
0.193752663601423 0.19186832150491 1 1
0.145292533863642 0.143914027067475 1 1
0.189547600460662 0.187805271369917 1 1
0.221855574755445 0.219529916650095 1 1
0.130406690443241 0.128894365769241 1 1
0.220007835973771 0.217666835350889 1 1
0.233796547642524 0.231257667033142 1 1
0.115924139813466 0.114867727623184 1 1
0.194912698845172 0.193003113304351 1 1
0.279128234299275 0.276403011060041 1 1
0.241897257545777 0.23972400803191 1 1
0.217199115384011 0.214628578375798 1 1
0.155658576629172 0.154311533475814 1 1
0.247704575846934 0.245322617967353 1 1
0.160692132915202 0.159227873374447 1 1
0.134416407580591 0.13286464612681 1 1
0.183797648524035 0.181899357308227 1 1
0.219267136075995 0.217286075307861 1 1
0.226932919841168 0.224790680184215 1 1
0.201852102635275 0.200348290832263 1 1
0.268642822939724 0.265689921623366 1 1
0.160180561189157 0.158548738245871 1 1
0.131081053312272 0.129692695315483 1 1
0.179171957467412 0.177560046007194 1 1
0.1751834824609 0.173384726407972 1 1
0.247734618092982 0.245979288032041 1 1
0.210301782863291 0.208203201574531 1 1
0.1955045492765 0.193505202823925 1 1
0.131257700923814 0.130115968879099 1 1
0.20986037686784 0.207966205661972 1 1
0.193339839170884 0.190918157948167 1 1
0.188686872068119 0.186805167211979 1 1
0.236814260327309 0.234450478609993 1 1
0.0400059698011968 0.0395543783116091 0 0
0.166017940382454 0.164573069344099 1 1
0.125009397810726 0.123923925962388 1 1
0.225847465614586 0.222954333225345 1 1
0.11554452180024 0.114253335567841 1 1
0.082182612891963 0.0813791335503312 0 0
0.205698455131774 0.203864163747187 1 1
0.213835286934311 0.211646675637908 1 1
0.201885762533658 0.199779705715026 1 1
0.217178945978262 0.214976993724028 1 1
0.240660637950301 0.238250569399916 1 1
0.214457981406349 0.212433201765976 1 1
0.296118215611415 0.293437696795089 1 1
0.128947686275037 0.127738996022182 1 1
0.217227828412828 0.215031260026312 1 1
0.224312615803088 0.222052940582181 1 1
0.210680887042061 0.208552566517318 1 1
0.23583016028307 0.23350343337296 1 1
0.231627688350758 0.229254680134135 1 1
0.30889781776471 0.305964356041296 0 0
0.199813510298067 0.197695941865372 1 1
0.27787971015053 0.275156674285937 1 1
0.203887975963483 0.202236778351035 1 1
0.250758853853234 0.248492140308453 1 1
0.191602604080403 0.189711437383732 1 1
0.21963133235889 0.217510274846704 1 1
0.104808248114362 0.103831440305729 1 1
0.277690908087772 0.274956876142786 1 1
0.150734557147108 0.149438711819286 1 1
0.217952988067029 0.215669431336688 1 1
0.195853954982625 0.193761860082401 1 1
0.172239959083823 0.170228421288463 1 1
0.253289921790045 0.250791856418988 1 1
0.190760772057987 0.188858007050249 1 1
0.163970478518521 0.162467998983043 1 1
0.20883537039631 0.20686117814279 1 1
0.143921886284458 0.142473364729057 1 1
0.222925757814738 0.220713090343445 1 1
0.18170525425786 0.179824084175224 1 1
0.194088136621185 0.192558219158254 1 1
0.230246164103809 0.228079733924647 1 1
0.163660304771782 0.161995475040279 1 1
0.179671128066553 0.177765850390616 1 1
0.218512423625935 0.216372169077548 1 1
0.271099406556945 0.268116529270012 1 1
0.16227221844902 0.16069339142007 1 1
0.166928656637062 0.165244295497883 1 1
0.190436652327795 0.188831649828162 1 1
0.176169660995255 0.174455731002161 1 1
0.342846645919361 0.33951492780342 0 0
0.224718903578533 0.222559104955798 1 1
0.12298782627736 0.121668983455898 1 1
0.274128411388266 0.271055638573452 1 1
0.203339918540173 0.201647030997681 1 1
0.207748208949237 0.205583276465755 1 1
0.122566364672513 0.120993587791107 1 1
0.266783187294572 0.264162724701624 1 1
0.108021633874415 0.106106593568181 1 1
0.237554277978971 0.235311273759313 1 1
0.173420199537138 0.171693773453822 1 1
0.229298514243923 0.227621790001051 1 1
0.0824723792094369 0.0814251539610555 0 0
0.0893779868905644 0.0887662391840502 0 0
0.248956314384634 0.246538694675025 1 1
0.322799768351263 0.320078106784537 0 0
0.230650819432056 0.228438784841549 1 1
0.117019443494532 0.115871051693936 1 1
0.295791755368543 0.293018256390548 1 1
0.21631512957418 0.214213639836118 1 1
0.252720756381805 0.25044654023613 1 1
0.223967805791617 0.221749549771785 1 1
0.308655659517256 0.305739768009003 0 0
0.171694583255027 0.169543628260047 1 1
0.141314228639565 0.140083140129757 1 1
0.213798809729826 0.211909670442366 1 1
0.10080707337105 0.099735445749257 1 1
0.26367333213192 0.260902050086957 1 1
0.226937856494912 0.224648294499658 1 1
0.286465231075582 0.283536708070329 1 1
0.249141192627477 0.246451469452352 1 1
0.189308537224988 0.187506538246083 1 1
0.24064838740953 0.238035656705518 1 1
0.18378459517378 0.182009453715816 1 1
0.266817527462526 0.264180137825133 1 1
0.164722692525718 0.163270688894897 1 1
0.255819707695422 0.253196267057947 1 1
0.163553410679291 0.161724892571638 1 1
0.122818353098999 0.121503478040867 1 1
0.190533462127986 0.188802917589245 1 1
0.333583258787528 0.330160351969344 0 0
0.25726039894998 0.254928450010746 1 1
0.213350018781552 0.211049963877704 1 1
0.226584468491586 0.224395065129759 1 1
0.137217750917925 0.13586582070938 1 1
0.265464594170308 0.262793640737511 1 1
0.15081125767527 0.149937146926927 1 1
0.268412705437695 0.265482106173564 1 1
0.0922823742736289 0.0915291205765463 0 0
0.201674811514566 0.199840639884815 1 1
0.2437892444184 0.241645315444174 1 1
0.234773996550565 0.232438165363005 1 1
0.296202111031758 0.293222462790862 1 1
0.244764612435536 0.242008281950529 1 1
0.161081371256944 0.159506079735917 1 1
0.260262571180363 0.258034853583931 1 1
0.207067960964681 0.205261732931145 1 1
0.148759813564038 0.147327963743452 1 1
0.196817702542911 0.1946047257366 1 1
0.200797739951705 0.198307332647277 1 1
0.186737905506296 0.185081552328511 1 1
0.244884479006811 0.242421744907672 1 1
0.2436109327724 0.241165375091283 1 1
0.16376607532043 0.16228992857869 1 1
0.182433335919666 0.180585820331351 1 1
0.1938386293958 0.191620442206634 1 1
0.272624851395426 0.269642917617679 1 1
0.206527429718273 0.204685233830895 1 1
0.176093810708379 0.17470725705245 1 1
0.173071141550652 0.171320750766188 1 1
0.158684821681452 0.157298767095824 1 1
0.172205260807836 0.17054999019945 1 1
0.265511458066725 0.262704861931815 1 1
0.14762273391634 0.14619913765709 1 1
0.290197049970382 0.287351907237563 1 1
0.179102290042731 0.177286388403618 1 1
0.181767753147535 0.17993826675848 1 1
0.166533947489199 0.164846225566035 1 1
0.234262743187404 0.231973551099505 1 1
0.264281217475595 0.261850953350282 1 1
0.327553487666528 0.324340054251056 0 0
0.219640398958487 0.217631987956517 1 1
0.245703213025054 0.243422243771658 1 1
0.19232120416064 0.190445005453482 1 1
0.244252825630924 0.241510911072178 1 1
0.181881779030291 0.180184454686409 1 1
0.0315786433273588 0.0312719700262695 0 0
0.175542544467315 0.173521914173426 1 1
0.186164466900994 0.184301731749683 1 1
0.190151187178083 0.187999977530457 1 1
0.151582265645059 0.15005938875759 1 1
0.11198312620809 0.111532012805541 1 1
0.182044742492879 0.180330692946952 1 1
0.118169935211044 0.117068103948055 1 1
0.0696185798429496 0.068237334631885 0 0
0.265417636545408 0.262912464515267 1 1
0.287218488026617 0.284258969462112 1 1
0.197661132919366 0.195596316781143 1 1
0.213770843421081 0.211593124931435 1 1
0.243815999665976 0.241185372538196 1 1
0.188893628993255 0.186991136572611 1 1
0.272470373979985 0.269671536396106 1 1
0.206461042253668 0.204527325377726 1 1
0.175922148927699 0.174189258290701 1 1
0.0998183440933571 0.0988387003622346 1 0
0.23587280125352 0.233627682407299 1 1
0.224119369433094 0.222240836003829 1 1
0.206156211389277 0.204057060047694 1 1
0.142885818338792 0.141436966105256 1 1
0.188813145031447 0.186919661212591 1 1
0.13272902194472 0.131191396051677 1 1
0.231685683278973 0.229019683657927 1 1
0.108241135693389 0.107352471036216 1 1
0.238689576309485 0.23620659892319 1 1
0.174652635793809 0.172929638029653 1 1
0.205186889550838 0.203085178521524 1 1
0.144830717063523 0.143455559487815 1 1
0.195915808658088 0.193504261389911 1 1
0.241457431472002 0.239231603585753 1 1
0.139532675080651 0.138066383917967 1 1
0.1225859021264 0.121657535986906 1 1
0.192847559937124 0.190876036014511 1 1
0.123207113847951 0.121720350531485 1 1
0.180577257568522 0.17897747480321 1 1
0.25090328156844 0.248607774341178 1 1
0.188319304711812 0.186525221127647 1 1
0.175391572361371 0.173565281264471 1 1
0.188107604460327 0.186106832094099 1 1
0.181357380324834 0.179632123463811 1 1
0.105645405381323 0.104548727736503 1 1
0.251331367817749 0.249051841500886 1 1
0.251198370561119 0.248706359922993 1 1
0.193768250832328 0.19184382025915 1 1
0.206448910176307 0.204502113909658 1 1
0.212172548144411 0.210074572301505 1 1
0.338382304088038 0.334954310104595 0 0
0.175056647012512 0.173411485942353 1 1
0.221138401096122 0.2190881013794 1 1
0.287081997969362 0.284460709636513 1 1
0.108490418451188 0.107354376464216 1 1
0.188112450458762 0.18634860613311 1 1
0.145067497859148 0.14368166103364 1 1
0.216352519441019 0.214348910348254 1 1
0.27859680631819 0.275636907791444 1 1
0.22719590533848 0.224904677172871 1 1
0.226901969250797 0.224685162279223 1 1
0.175944385702483 0.174074308040602 1 1
0.186013687413091 0.184650822184266 1 1
0.191510225248604 0.189118936990131 1 1
0.25741038525086 0.25502034050082 1 1
0.185644751031623 0.18362153906476 1 1
0.206006083355164 0.203890391695988 1 1
0.22156573669723 0.219420059210922 1 1
0.253244738281809 0.251206467712636 1 1
0.234662433354224 0.23254539920938 1 1
0.181718696028208 0.180476776931784 1 1
0.233694670493106 0.231478548710621 1 1
0.286226389790599 0.283375916505942 1 1
0.148838533735697 0.147490610885675 1 1
0.184897587882118 0.182457641739758 1 1
0.173984360871348 0.172185131356452 1 1
0.220651009411867 0.21867862343285 1 1
0.269971759086387 0.267223824800225 1 1
0.165483341198665 0.163885923303392 1 1
0.214493523170339 0.212238740996701 1 1
0.140361605762431 0.138944719068468 1 1
0.187851996585576 0.185923074904464 1 1
0.140765684382852 0.139470736376227 1 1
0.232020731591276 0.229633909628581 1 1
0.222271288227574 0.22022839751764 1 1
0.15109654730525 0.150049738525004 1 1
0.272563752875609 0.269766953113497 1 1
0.249974568635008 0.247305112822772 1 1
0.126360410980085 0.125144582921443 1 1
0.249439600327774 0.247379312015835 1 1
0.262881939695568 0.260311930754771 1 1
0.149455301445014 0.147817662031139 1 1
0.0555399713512629 0.0549137529542894 0 0
0.237509432303575 0.235105113442086 1 1
0.284224431824275 0.281432787177092 1 1
0.220674129587714 0.218600642114064 1 1
0.178482611803371 0.176708340525589 1 1
0.150754258707911 0.149478085749812 1 1
0.151979935936514 0.150301480087999 1 1
0.179528481923624 0.177693501312828 1 1
0.239356488332321 0.237018352943221 1 1
0.160106816983949 0.158858734542782 1 1
0.319516869406269 0.315960472173698 1 1
0.198053853641512 0.19558168845679 1 1
0.230580627282182 0.22791601800152 1 1
0.219517739836265 0.21675876811789 1 1
0.200500918260248 0.198332511081611 1 1
0.134241669496051 0.133140743784189 1 1
0.273960303378431 0.270965162355545 1 1
0.321351537714213 0.318314925058684 0 0
0.244014628921647 0.241560982550421 1 1
0.312337831308829 0.30905304690319 0 0
0.0876518554257022 0.0869793971700933 1 1
0.192777301078785 0.190670621853579 1 1
0.228466575473928 0.226475100049277 1 1
0.209062614719001 0.206974564417047 1 1
0.120208173429178 0.119063220232551 1 1
0.174309526277825 0.172604459365959 1 1
0.160503645058473 0.15893573692194 1 1
0.243580572059631 0.240906586762071 1 1
0.183524266515013 0.181745659796909 1 1
0.145791460029961 0.144174367339803 1 1
0.232691990622191 0.230431699908715 1 1
0.211326043760761 0.209485718649442 1 1
0.14942826606089 0.147912465266203 1 1
0.208033742930945 0.206090969913071 1 1
0.236157739283494 0.233468725844853 1 1
0.133790258583529 0.132551970379161 1 1
0.229576913869919 0.227317941311516 1 1
0.25818595739507 0.255901898969881 1 1
0.257550146630035 0.255121503433073 1 1
0.173754374213775 0.172075820305737 1 1
0.249311517941976 0.246679557357012 1 1
0.253392372051874 0.250871020688297 1 1
0.244683182601709 0.242347655133989 1 1
0.244154593887883 0.24163042611622 1 1
0.278578402318041 0.275599755719015 1 1
0.208466871369951 0.206446638460524 1 1
0.112742085131855 0.111511348154396 1 1
0.150178669556845 0.148667622665185 1 1
0.251612054338753 0.248688926725485 1 1
0.194278573058437 0.19239354118965 1 1
0.208370838595337 0.206252133712157 1 1
0.173979165003139 0.172496763392746 1 1
0.175546173378551 0.173844451946508 1 1
0.238607481457511 0.23599315717317 1 1
0.167825674232455 0.166170115190654 1 1
0.143226334832938 0.14196514750599 1 1
0.184948732588592 0.183140465026005 1 1
0.192466914947153 0.19051296720914 1 1
0.177878566214907 0.176269108898211 1 1
0.242819045715622 0.240496412048572 1 1
0.148232936572081 0.146859337094805 1 1
0.187615983704402 0.18576233105908 1 1
0.141269896972332 0.139317853382715 1 1
0.176928724937608 0.175321373209419 1 1
0.139104424281499 0.137595237790132 1 1
0.222492899037588 0.220210497996679 1 1
0.163353788881769 0.161756926953817 1 1
0.233254653806514 0.230573593516916 1 1
0.113882944142038 0.112641861604999 1 1
0.176796843859819 0.175041281976465 1 1
0.207676204652467 0.205669497486265 1 1
0.244175340361169 0.241499482700249 1 1
0.333367331057123 0.330319038928086 0 0
0.295490910203227 0.292664185386357 1 1
0.200108425331318 0.197957223679205 1 1
0.234817135044032 0.232183893303232 1 1
0.172310146449831 0.170744668460082 1 1
0.181689456337273 0.180213116716102 1 1
0.194008537277269 0.192136558266351 1 1
0.244025007119519 0.241816481207052 1 1
0.146645999485698 0.144883283619465 1 1
0.156944293517703 0.155331104982606 1 1
0.116140535930321 0.114543304082926 1 1
0.22706614748815 0.224762561012997 1 1
0.179851700452049 0.177927172980868 1 1
0.250161002901376 0.247899839644274 1 1
0.151162211003756 0.149805629182882 1 1
0.17943393215202 0.177704164684385 1 1
0.248831713853184 0.246560772612402 1 1
0.217376945214326 0.215232491339525 1 1
0.175820155071742 0.174196512184874 1 1
0.227428633337708 0.225220739195059 1 1
0.0758518866956375 0.0751911255697257 0 0
0.180654637320928 0.179049865840611 1 1
0.139295709594771 0.138307083289217 1 1
0.307241298651684 0.303704277610961 1 1
0.170173343495895 0.168787719436439 1 1
0.182455204427278 0.180393494888619 1 1
0.211527651497341 0.209072016579982 1 1
0.169820334815248 0.168037687036403 1 1
0.215645688896578 0.213644701336094 1 1
0.13368144221974 0.132221339155984 1 1
0.197494436201545 0.195449378159457 1 1
0.178935442438478 0.17713144469931 1 1
0.163774444964308 0.162130382633919 1 1
0.290174197989554 0.287462417555966 1 1
0.232203681257293 0.22981294058754 1 1
0.206950066270132 0.204906219323825 1 1
0.179951793672158 0.178415108499481 1 1
0.282114742990024 0.279090551089536 1 1
0.27215667948339 0.269098598806164 1 1
0.186972309865824 0.185181377317282 1 1
0.220606484111055 0.218249865030379 1 1
0.315266804591791 0.312363920124708 0 0
0.167795885755154 0.166152115341783 1 1
0.222394148931712 0.220323992488228 1 1
0.25233259573861 0.249746786871474 1 1
0.292187358314254 0.289226067395019 1 1
0.20852661591124 0.205992904479112 1 1
0.26359740162695 0.260644473438887 1 1
0.219245054644218 0.216591987612885 1 1
0.205226378011076 0.20316726913411 1 1
0.326569415512138 0.323343282070809 0 0
0.159336510710322 0.157634623930369 1 1
0.230241939598099 0.227870279818329 1 1
0.209087746742896 0.207044292281163 1 1
0.172239585733395 0.170600713013796 1 1
0.128607253366243 0.12731170961632 1 1
0.244019387433817 0.241724277756304 1 1
0.218734755438302 0.216582946830898 1 1
0.197213698774299 0.195307273939165 1 1
0.198990986400922 0.196951049567433 1 1
0.225573059236898 0.223306335041624 1 1
0.161845330419466 0.160330973771419 1 1
0.233508202721185 0.231141959124646 1 1
0.231482006780102 0.229244295517653 1 1
0.206050995360757 0.204145954079548 1 1
0.135076175498386 0.133858400209987 1 1
0.125787338476487 0.12445545621796 1 1
0.190147016514423 0.188233272112889 1 1
0.176319118116958 0.174943186131171 1 1
0.267579080000762 0.26439488474355 1 1
0.175436239975785 0.174117365673917 1 1
0.172806961906737 0.171133876325107 1 1
0.278065739668352 0.274679717678953 1 1
0.189253598676708 0.187401133876549 1 1
0.211976413454156 0.210109379092713 1 1
0.127711789097688 0.126493767751218 1 1
0.272576087308958 0.270042456993586 1 1
0.0804613253703449 0.0796445470756281 0 0
0.189968481686486 0.188426569305006 1 1
0.256724176872405 0.254265129953807 1 1
0.200224138053975 0.198356865177836 1 1
0.122802330782607 0.121442423666966 1 1
0.272888638863479 0.270342748528233 1 1
0.264274380449841 0.262030228967283 1 1
0.123082398205568 0.12174044263846 1 1
0.168989587551574 0.167304455876002 1 1
0.118701212490572 0.117890653823937 1 1
0.201400757706102 0.199396628215362 1 1
0.21855627973287 0.216579929524681 1 1
0.2812755364327 0.278361592776096 1 1
0.136268324601881 0.134632071876234 1 1
0.205071982630818 0.203020528955213 1 1
0.212878560467719 0.210768924730507 1 1
0.246089581896618 0.243556168453621 1 1
0.189258035286476 0.187329452558796 1 1
0.251122039135591 0.248454205468128 1 1
0.159582996317217 0.157923946738797 1 1
0.253896354140958 0.25162050918949 1 1
0.264686237102323 0.262040955233782 1 1
0.241877460344226 0.23940225353172 1 1
0.189011783965601 0.187236633348706 1 1
0.183345586816415 0.181569047166389 1 1
0.236720409318145 0.234519087523538 1 1
0.1302093325979 0.128408120697154 1 1
0.157161127165095 0.155283479236486 1 1
0.226717402199593 0.22455033624177 1 1
0.272396983123696 0.268664365145243 1 1
0.129068585780778 0.127926382299811 1 1
0.162870709575835 0.161309260613278 1 1
0.18373757274722 0.181863616414212 1 1
0.187949079787856 0.186167636878771 1 1
0.249772780577425 0.247148319517548 1 1
0.116259845433051 0.115114122269142 1 1
0.193219079380868 0.190975697984624 1 1
0.182449935317639 0.180863775110268 1 1
0.196238606363787 0.194082654088567 1 1
0.195760006088058 0.193727692790717 1 1
0.179733974929585 0.178123218620852 1 1
0.16045719049317 0.159007782437842 1 1
0.127093434747111 0.126299761073825 1 1
0.281411281867716 0.278733632320875 1 1
0.183512165151333 0.181798797805903 1 1
0.198728581168549 0.196847164543311 1 1
0.227971249464775 0.225510912205083 1 1
0.155378744224202 0.153842053313433 1 1
0.144921806149251 0.143383161140026 1 1
0.244036637890806 0.241477176349256 1 1
0.190124743414534 0.187917536954647 1 1
0.184991501502173 0.183329487517857 1 1
0.249187132401089 0.246778190006252 1 1
0.250917225493359 0.248249319237651 1 1
0.336690850044314 0.333320247501124 0 0
0.231162815811071 0.228382119057834 1 1
0.265437634073848 0.26328124594234 1 1
0.268698260525297 0.266066798946899 1 1
0.205471014072773 0.203255593232942 1 1
0.178955720075025 0.176964908242383 1 1
0.305791877850235 0.302796834669476 0 0
0.20177914014005 0.199586939442307 1 1
0.207013812189347 0.204915560950528 1 1
0.0992838203131682 0.0981079265809345 1 1
0.149852175918792 0.14867332728102 1 1
0.14630105058515 0.144666293596688 1 1
0.187427594659141 0.185376038065707 1 1
0.103173529044157 0.102224468601776 1 1
0.124231766884766 0.122213794071045 1 1
0.127902638309797 0.126126387660138 1 1
0.217293351737988 0.215293303249368 1 1
0.171354763797154 0.170166941771546 1 1
0.158875457200966 0.157295259226332 1 1
0.187807099539477 0.185567185593443 1 1
0.1805037959969 0.178520214426381 1 1
0.260197976191428 0.257805483448361 1 1
0.222942200241195 0.220970287804966 1 1
0.170974689446942 0.169200704444743 1 1
0.218217939855621 0.216205887492942 1 1
0.0634007524923687 0.0627263919774331 0 0
0.269512222008586 0.266670939556237 1 1
0.202955290994165 0.200367498152771 1 1
0.127406039426355 0.126174812838322 1 1
0.191598207094818 0.189450606698297 1 1
0.22015130676936 0.218156268859189 1 1
0.188823292968819 0.186750697550308 1 1
0.207454127145901 0.20542897932239 1 1
0.160875759662164 0.159412483668159 1 1
0.218307896668406 0.216249841467188 1 1
0.167414810821676 0.165628262921531 1 1
0.151242303639733 0.149251717221704 1 1
0.166534719744494 0.164460296754222 1 1
0.190932682514325 0.189057208162694 1 1
0.220089113329546 0.217724089674493 1 1
0.35129503629553 0.347759497854509 0 0
0.144386364531664 0.143094714823099 1 1
0.160307980398169 0.15873719973531 1 1
0.226889468803793 0.224632706822864 1 1
0.220603377694959 0.21850966480001 1 1
0.171556777720228 0.169981420109688 1 1
0.236930459000811 0.234514041462976 1 1
0.287546868304807 0.28479837186205 1 1
0.169606017278624 0.168041333071605 1 1
0.204628238498198 0.202588040436213 1 1
0.16632963683346 0.16487099649823 1 1
0.326089318835018 0.322822878138182 0 0
0.229276824636108 0.22710547673663 1 1
0.221011765310922 0.218882954264447 1 1
0.171950424035991 0.170177038815388 1 1
0.169413798701979 0.167522090776279 1 1
0.175367065588556 0.173175589070896 1 1
0.176691029213792 0.174845463662961 1 1
0.173295281793525 0.171600391109397 1 1
0.0962414098060348 0.0944387831595958 1 1
0.152447821415113 0.15100709052821 1 1
0.210602882747905 0.208344960653901 1 1
0.248522360610514 0.246168273476717 1 1
0.206778017621225 0.204700110798667 1 1
0.288848512855236 0.286080563449055 1 1
0.212452107326979 0.210181864163052 1 1
0.173818000525937 0.172247267585727 1 1
0.195789916444133 0.193875161666293 1 1
0.21745979575522 0.215018376714047 1 1
0.214491344235059 0.212228665710939 1 1
0.189305779036814 0.187457062626515 1 1
0.215356894561745 0.213257850625058 1 1
0.183284276186023 0.181747390309897 1 1
0.161506730345339 0.160052770411887 1 1
0.259246082481724 0.25621013481076 1 1
0.128762323022787 0.127527982082524 1 1
0.180187048088261 0.178387507603275 1 1
0.139509185675672 0.138081500589278 1 1
0.266342644451569 0.263421207656366 1 1
0.277610355821123 0.274682824165213 1 1
0.295482708848696 0.292424154488033 1 1
0.238269502598978 0.235861915522564 1 1
0.210701046186778 0.208970487572417 1 1
0.206589236339095 0.2046425838973 1 1
0.149516991082778 0.148370134457605 1 1
0.15209545069829 0.150717002092609 1 1
0.157860582350411 0.156248932184277 1 1
0.257938527592565 0.255627982994493 1 1
0.195386646750535 0.193203613377618 1 1
0.285493019665347 0.28251167938556 1 1
0.332958619659968 0.329486133836098 0 0
0.224437056960135 0.222006152610147 1 1
0.242511538254713 0.240315217661509 1 1
0.245564281634529 0.242909388204128 1 1
0.205253084322656 0.203227982142254 1 1
0.147611961365453 0.146133193016022 1 1
0.209844123947978 0.207663149409758 1 1
0.162353058857448 0.160787448521824 1 1
0.258561386481926 0.256182412680988 1 1
0.193142701979582 0.191022928403492 1 1
0.211645274651036 0.209103577461155 1 1
0.189492962708288 0.187416807239572 1 1
0.255024843831508 0.252418247825884 1 1
0.137935309702159 0.136351524877135 1 1
0.24743116462219 0.245168363224459 1 1
0.154486845490807 0.153132734442647 1 1
0.143105581243204 0.141576384355187 1 1
0.244478551642138 0.241501628998169 1 1
0.175102761092789 0.173264185125059 1 1
0.179174020286171 0.177667401869662 1 1
0.122785570312474 0.122147629752184 1 1
0.135184181917552 0.133555967539623 1 1
0.209071562137462 0.207031170341221 1 1
0.25411345587499 0.251607155324352 1 1
0.183374691114931 0.181137816332925 1 1
0.200028641924905 0.198164082569417 1 1
0.197160843837492 0.19524772500365 1 1
0.185688185297735 0.183309870305816 1 1
0.263080627473827 0.26100496945127 1 1
0.24936925589829 0.246595649260552 1 1
0.1496080769133 0.147702261425731 1 1
0.137726591764447 0.136157353104609 1 1
0.267845963645945 0.265387366471068 1 1
0.207392276314824 0.205398751813543 1 1
0.267411310499836 0.26460184204082 1 1
0.204991590396516 0.202779507317723 1 1
0.207477473061802 0.205252480642829 1 1
0.233086297701446 0.230915664100971 1 1
0.210145396477004 0.207552509920939 1 1
0.162197061587319 0.160509211459141 1 1
0.213439695033948 0.211345787234475 1 1
0.156394335457943 0.155150734244004 1 1
0.178685717733034 0.17693923494561 1 1
0.216921284178755 0.214694355433108 1 1
0.187773347807051 0.186046514394463 1 1
0.189979409185002 0.188033837104756 1 1
0.196075104346682 0.194232375102493 1 1
0.224377204790898 0.222047162667073 1 1
0.182524946660608 0.180689536208265 1 1
0.11777439044119 0.116772754409463 1 1
0.19949412904371 0.197521103773536 1 1
0.23469064236697 0.232178939542013 1 1
0.267740682599108 0.265082417173443 1 1
0.163786682544967 0.162161939736997 1 1
0.250980737831924 0.248539332123538 1 1
0.237418489461982 0.235154479592573 1 1
0.134353928438759 0.133215629049472 1 1
0.189848497010022 0.188145542527484 1 1
0.182167746383249 0.180477207580195 1 1
0.269611648902335 0.266859181299469 1 1
0.264066362046478 0.261257253122009 1 1
0.284123678975522 0.281224587140702 1 1
0.0891096796853384 0.0883212433654039 0 0
0.177454638551519 0.175471305122264 1 1
0.299874286817352 0.296855173488304 1 1
0.238351969576951 0.236074912316266 1 1
0.302589810397624 0.299330992406776 1 1
0.348183639802737 0.344528726957188 0 0
0.246555390236016 0.244086941656086 1 1
0.187361060876953 0.185920605773452 1 1
0.159851449046971 0.15766109508752 1 1
0.276503856610561 0.273966204112721 1 1
0.107798571819917 0.106725429457566 1 1
0.224672120052092 0.222558057423679 1 1
0.241884708304343 0.239664537079831 1 1
0.216432939591363 0.213819376111535 1 1
0.0927937538267793 0.0922570283355966 0 0
0.178648247903661 0.177230563128306 1 1
0.160185580801499 0.158171161636594 1 1
0.23435080468671 0.232239951605722 1 1
0.277438130425496 0.274461748633722 1 1
0.195699150515977 0.193789622088644 1 1
0.158218629028283 0.156643466495176 1 1
0.185269125451292 0.183473476166555 1 1
0.184264609765555 0.182476488189167 1 1
0.195465102657275 0.193448032380736 1 1
0.156626566244979 0.154987930051929 1 1
0.2508330403029 0.248468591480791 1 1
0.265626847924959 0.263227914620615 1 1
0.149348600052044 0.147714558087742 1 1
0.237395509750821 0.234860370656883 1 1
0.206304841963335 0.204144767839133 1 1
0.170478051814797 0.168336997961194 1 1
0.143552922336272 0.142285513101281 1 1
0.099918814667966 0.0994469740179312 1 1
0.131184134287088 0.129856413345437 1 1
0.148729040157064 0.147241475064511 1 1
0.151505211156738 0.149901428165566 1 1
0.304840882496684 0.301848044418708 1 1
0.196573203089477 0.19458535253411 1 1
0.282368687463808 0.279543726297764 1 1
0.226954176453248 0.224834440959561 1 1
0.189783539042005 0.18805821934434 1 1
0.156017682952092 0.154599048468005 1 1
0.166536554663517 0.164731098790539 1 1
0.293750099908948 0.290624231067068 1 1
0.174910337888742 0.173020196187203 1 1
0.162765994759484 0.16111548445197 1 1
0.168922797163159 0.166918234755475 1 1
0.25718703452645 0.254584186446649 1 1
0.167423058693573 0.165898486794123 1 1
0.278860496624519 0.276125706127048 1 1
0.190592010210222 0.188758746501764 1 1
0.253138317937521 0.250584147673705 1 1
0.184490741874738 0.182665542629046 1 1
0.241888033485591 0.239466309201413 1 1
0.111711680678275 0.110657707468099 1 1
0.118872350561686 0.117668804947154 1 1
0.175411796062275 0.173817100545523 1 1
0.169635036310533 0.16767820026522 1 1
0.259682560367812 0.257249025462872 1 1
0.222482627996605 0.220109607464119 1 1
0.319377930823077 0.316180115097509 0 0
0.22853445786052 0.226421958689615 1 1
0.170879505398571 0.168971564196106 1 1
0.255202316472595 0.252745644721886 1 1
0.142591011304249 0.141415693508937 1 1
0.281377617451501 0.278470231691585 1 1
0.107445279716445 0.106810981229479 1 1
0.211037162085487 0.208633986835362 1 1
0.177789898380118 0.175990925493791 1 1
0.220183319997576 0.218034727103529 1 1
0.267656443962016 0.2650692616453 1 1
0.119132019941601 0.11794611469178 1 1
0.22987661090664 0.227772244414929 1 1
0.0969739703645063 0.0960919962886905 0 0
0.239765427753275 0.237629499359598 1 1
0.294167507260687 0.291021051395133 1 1
0.172850251294527 0.17121097042518 1 1
0.121560504064985 0.12088279334022 1 1
0.185956636529677 0.183575549639956 1 1
0.166760785289332 0.165195933443118 1 1
0.235053121609699 0.232637059821189 1 1
0.146530876008993 0.145412845280107 1 1
0.26933638808522 0.265412798979141 1 1
0.242835599051476 0.240136726267042 1 1
0.214660334248182 0.2126206868119 1 1
0.160531336203589 0.158935228506209 1 1
0.183024678003634 0.181266559468575 1 1
0.305250113193017 0.302030966068689 1 1
0.226708352156776 0.224635094009533 1 1
0.170570582326983 0.169354432298237 1 1
0.197535464073819 0.196055609266715 1 1
0.348400802148393 0.345016026305563 0 0
0.0938678121764261 0.0930341830910822 1 0
0.19576898511306 0.19394992216407 1 1
0.187500223375765 0.185727910853809 1 1
0.151857494271244 0.150481569695543 1 1
0.150675563950938 0.149079785978531 1 1
0.174812094580484 0.173193441313231 1 1
0.225033768364179 0.222618410611899 1 1
0.181230090820739 0.17959946586747 1 1
0.156965293539503 0.155583857256187 1 1
0.193974721797238 0.192251906266188 1 1
0.20565607643513 0.203582399190882 1 1
0.220751690107143 0.218805668265212 1 1
0.160464936507165 0.158898582381439 1 1
0.172506791093309 0.170819528306153 1 1
0.245166558076954 0.24275659547243 1 1
0.181583391187685 0.179920209791172 1 1
0.183140196373957 0.18154427160675 1 1
0.248520516181588 0.245796812115695 1 1
0.137674025285985 0.136790527369373 1 1
0.192483620457104 0.190667843052048 1 1
0.246840565581592 0.244359779682721 1 1
0.186364415261089 0.184595732780263 1 1
0.275773884249571 0.273441207575215 1 1
0.25509666151 0.252862936565833 1 1
0.250263421758156 0.247813390138892 1 1
0.16403727472915 0.162716461206694 1 1
0.224999811330282 0.22280947040198 1 1
0.0549980991355053 0.0543397649390228 0 0
0.225284243143799 0.222835504215555 1 1
0.138612052491207 0.136863659980256 1 1
0.235305652911395 0.233171008465153 1 1
0.200036919716942 0.197815117971721 1 1
0.131170694341444 0.129927064078382 1 1
0.160473215999426 0.158859786007813 1 1
0.192997575515504 0.191030817691045 1 1
0.166271867341972 0.164963109993063 1 1
0.242517299735447 0.240322751639415 1 1
0.215860641982035 0.213781716193786 1 1
0.167494853205507 0.16591206183229 1 1
0.228654999770257 0.22583183193898 1 1
0.105698207398589 0.10451042875515 1 1
0.180040578202793 0.178248957278246 1 1
0.17579116748965 0.174191006407589 1 1
0.211873540706362 0.209901209297692 1 1
0.115500750781658 0.114538814141651 1 1
0.207113992413924 0.205153399888782 1 1
0.274663745697189 0.271976821145242 1 1
0.276442616346716 0.274240745900436 1 1
0.102817057246876 0.101759687759296 1 1
0.210820450558909 0.208684486699166 1 1
0.199769484328995 0.197987248416234 1 1
0.287971579840225 0.285015501850575 1 1
0.183017708849217 0.181348999792989 1 1
0.171174744271441 0.169660115101444 1 1
0.239191811962899 0.236643275578638 1 1
0.15887023370254 0.157310033390218 1 1
0.183876891958091 0.181919669577222 1 1
0.226275707432044 0.224145453824136 1 1
0.174837241619307 0.173003045853182 1 1
0.224262700715145 0.22217588857468 1 1
0.245303944851652 0.242436436523064 1 1
0.214798492239319 0.21215268615554 1 1
0.210176693615853 0.207419961609798 1 1
0.246555994887783 0.244040665601313 1 1
0.179481995028777 0.177744840154808 1 1
0.171366570947518 0.169670689460763 1 1
0.204561689741444 0.202247021424089 1 1
0.150149143614647 0.148663674095798 1 1
0.157553708948278 0.156143618742379 1 1
0.279880060626448 0.2774532973259 1 1
0.081773295088948 0.0814544351361519 1 1
0.128443512996684 0.126923685983816 1 1
0.200776067848114 0.198703207322246 1 1
0.20087671175901 0.198574298297818 1 1
0.12047326740548 0.119286259327097 1 1
0.206062377773559 0.203685665184812 1 1
0.222265094073905 0.220049604565705 1 1
0.177829609260851 0.176013136795533 1 1
0.161735089208957 0.16025468450869 1 1
0.0995715603164267 0.0985062819561978 1 1
0.197558037201555 0.194928607282584 1 1
0.25802378127686 0.255310695984199 1 1
0.129834619945031 0.128388239771503 1 1
0.229096218546625 0.226687548785524 1 1
0.106090400824816 0.10493239977514 1 1
0.177621949840159 0.175991121892249 1 1
0.164219087617368 0.162384629722153 1 1
0.253079427625785 0.250724440762874 1 1
0.164641679591799 0.162882564812621 1 1
0.237773265418532 0.235294907757545 1 1
0.170838253664335 0.169152638975769 1 1
0.166127715577635 0.16421861473184 1 1
0.247360484618412 0.24477428172078 1 1
0.246609636692679 0.244337797844975 1 1
0.152488601871481 0.150735890201085 1 1
0.184654194874544 0.18286402106711 1 1
0.233013075125696 0.230572352703117 1 1
0.190191357288905 0.18845444469224 1 1
0.12688810656527 0.125830875063417 1 1
0.233700931897827 0.23134678606942 1 1
0.202677673892202 0.200553250611407 1 1
0.157951236884428 0.156235933664114 1 1
0.250192772657639 0.247993694265171 1 1
0.153793831697226 0.152413743622008 1 1
0.197479834634672 0.195415297303648 1 1
0.233400411735508 0.23110528557411 1 1
0.208011642173486 0.205988308907248 1 1
0.156763798494121 0.155171760854683 1 1
0.217639274012413 0.215848278855962 1 1
0.141283602201762 0.139887939921199 1 1
0.142746667259702 0.14140844759721 1 1
0.108865293269819 0.108054184886551 1 1
0.256253976621229 0.253948079234981 1 1
0.241701337592608 0.239401130590892 1 1
0.262877089881516 0.260177300590965 1 1
0.244201153549472 0.241732725102366 1 1
0.150197750212986 0.148808286269386 1 1
0.197661052402405 0.195731021745968 1 1
0.237309041542182 0.234749214105732 1 1
0.143321115152327 0.141880552887493 1 1
0.142601130330521 0.141171518021715 1 1
0.248100728299098 0.245746908244595 1 1
0.148767174178394 0.147380460655578 1 1
0.139954846885361 0.138729144368382 1 1
0.0888584611091701 0.0880302162046942 0 0
0.263241067044969 0.260412359673748 1 1
0.227702690566399 0.225426179154381 1 1
0.184777840315472 0.182750450424346 1 1
0.211762329626766 0.208961512731714 1 1
0.153796768698445 0.152301443000217 1 1
0.127662926719134 0.126307870569275 1 1
0.218541760823462 0.216380679640682 1 1
0.237953117015934 0.235722809657096 1 1
0.16217600645338 0.160236389306139 1 1
0.294052928049269 0.291027308949376 1 1
0.23734291650312 0.235196653134572 1 1
0.19525775787997 0.193190535544829 1 1
0.20032641043045 0.198123448765073 1 1
0.206503570073171 0.204595626452698 1 1
0.155753371307139 0.154208952222471 1 1
0.25546009838764 0.252774465090233 1 1
0.260037495179439 0.257421153382692 1 1
0.229281341513543 0.226907903142581 1 1
0.248616561709632 0.245894834248845 1 1
0.250484182838317 0.2482051328206 1 1
0.182325857664408 0.180573208990784 1 1
0.130352877889616 0.129093706336813 1 1
0.178405839438133 0.176548164520591 1 1
0.291026102829662 0.287877525469042 1 1
0.156312854312675 0.154290518607728 1 1
0.198262628539649 0.196782285241302 1 1
0.0687487605951849 0.0679901336875584 0 0
0.195996094283025 0.193681619879183 1 1
0.108334507961953 0.107357744936695 1 1
0.213484790866355 0.211718781926991 1 1
0.176769926489717 0.175018814689583 1 1
0.273566672307156 0.271568177085313 1 1
0.132607400512634 0.131277196100547 1 1
0.23744190833192 0.235226563106543 1 1
0.220613174212761 0.218320062369903 1 1
0.196097425669278 0.194298482693639 1 1
0.15124891765958 0.149707061481698 1 1
0.249054835609613 0.246754605726493 1 1
0.188909692204784 0.186912287425151 1 1
0.248904651229131 0.246413443585879 1 1
0.15342797614502 0.151726496919599 1 1
0.120218497579444 0.119154386802016 1 1
0.131733622134915 0.130730826436014 1 1
0.221970706267032 0.220063048842336 1 1
0.251704651328703 0.249118859556172 1 1
0.205656937288606 0.202627088578882 1 1
0.257226468478314 0.254524471174813 1 1
0.137943015019423 0.136439920127017 1 1
0.12310986583979 0.121931154806657 1 1
0.23861567640698 0.236216509712556 1 1
0.174690397681167 0.172997438268816 1 1
0.192226055957173 0.190327669653929 1 1
0.110991388760958 0.10960757492779 1 1
0.200031529592026 0.19808648026568 1 1
0.198171908236912 0.196463350894722 1 1
0.199333696088129 0.197237892580407 1 1
0.218076990449679 0.215758317217623 1 1
0.186484015967616 0.185110342614049 1 1
0.214118169387997 0.212214150740705 1 1
0.148838841786268 0.147323962626355 1 1
0.183758283342487 0.181991340760202 1 1
0.199306734905755 0.197519236591233 1 1
0.212147110025475 0.209837600296658 1 1
0.198459095458636 0.196520821270753 1 1
0.154534512053896 0.152971546859898 1 1
0.16920310054636 0.167482946169677 1 1
0.138838114473862 0.13730616620698 1 1
0.269305322620372 0.266872610960977 1 1
0.185703064077783 0.183681546787767 1 1
0.155760209832918 0.154189367154682 1 1
0.199523806730498 0.197733555808087 1 1
0.108541418597632 0.107608627499571 1 1
0.193338753919637 0.191503659668373 1 1
0.192918583398588 0.191381496985423 1 1
0.179718863853901 0.178119551096229 1 1
0.198846788073548 0.196778001201996 1 1
0.21257169656343 0.210481125955396 1 1
0.138965675709968 0.137695531269155 1 1
0.120726009139829 0.119883905051944 1 1
0.194800336737742 0.192844856990662 1 1
0.183893544004499 0.182040156269819 1 1
0.238385924844154 0.235066286652656 1 1
0.217016737593358 0.214650486795604 1 1
0.390258483455742 0.386107167589785 0 0
0.145642388165799 0.144071624279749 1 1
0.149433689564767 0.147949528864284 1 1
0.224934866232511 0.222683836723416 1 1
0.264771529515968 0.262242214718374 1 1
0.144030978599025 0.143205060664676 1 1
0.140269776229128 0.139030344806424 1 1
0.28165809413033 0.27915047546413 1 1
0.232039991091984 0.229704292208166 1 1
0.235047786744348 0.232091152154786 1 1
0.202880595953713 0.200699160770401 1 1
0.214791074417176 0.212910162378406 1 1
0.330989113632864 0.327380009720274 0 0
0.218364450072461 0.216331098327023 1 1
0.264991057511038 0.262226069869468 1 1
0.184952731314153 0.183046239527646 1 1
0.188449408806021 0.186768003206001 1 1
0.21888051436322 0.216641278096379 1 1
0.214426176462329 0.212278737301888 1 1
0.193085315189792 0.191113279348293 1 1
0.223333648009752 0.221332759197365 1 1
0.225579472527943 0.223231234088688 1 1
0.170640266543245 0.168960764253313 1 1
0.18068276023301 0.178650139603667 1 1
0.153716716683364 0.1523090121942 1 1
0.221260711791715 0.21910240199286 1 1
0.322722371248838 0.319591381568527 0 0
0.187497341206975 0.185471559456132 1 1
0.132745453649566 0.131481988489255 1 1
0.186518430785682 0.184647482262261 1 1
0.224996944772291 0.222928903618287 1 1
0.201296578203732 0.199258687237856 1 1
0.243916766607413 0.241503150969675 1 1
0.29488674920928 0.291991367967777 1 1
0.224306977994912 0.222095151519535 1 1
0.257848203813659 0.255093867843723 1 1
0.214699989726921 0.21246825524488 1 1
0.200324078498347 0.197640804938317 1 1
0.243622346044822 0.241448175726562 1 1
0.114395865876398 0.113275920144593 1 1
0.283012963357472 0.279958521058704 1 1
0.157310336706956 0.155870709975437 1 1
0.126357376379638 0.125013219819711 1 1
0.272558938162328 0.269900213875408 1 1
0.180240030480966 0.178577402742903 1 1
0.152954363649674 0.151398348246935 1 1
0.29660787809051 0.29320857168217 1 1
0.226896585341162 0.224923259851222 1 1
0.15225160203316 0.150640200189243 1 1
0.246623761803306 0.244260483958204 1 1
0.158517590682734 0.156470540142133 1 1
0.21190688829328 0.209152500282666 1 1
0.135982701641511 0.134592565570644 1 1
0.189958180529274 0.18805501939998 1 1
0.161948448304533 0.160378023721956 1 1
0.224441515086738 0.222089258242491 1 1
0.215976342022266 0.213857591134469 1 1
0.184292745801756 0.182337608675294 1 1
0.186406744235379 0.184559117580369 1 1
0.162520629448254 0.160902025028805 1 1
0.208790857921483 0.206766184380246 1 1
0.108797608120527 0.107665079843947 1 1
0.0937108972655867 0.0932922027752537 1 1
0.174493391575232 0.172827188066277 1 1
0.308545099214586 0.305135191114627 0 0
0.249711157366814 0.247280298911453 1 1
0.281820764221032 0.279109155627531 1 1
0.219039557863066 0.216985702649813 1 1
0.164652036552708 0.162964679459887 1 1
0.175007793623427 0.173193841137925 1 1
0.175482493140728 0.173721435551167 1 1
0.164503978386195 0.162966945954171 1 1
0.246606137824074 0.244178469043333 1 1
0.106743539823102 0.105870905107793 1 1
0.230739437348418 0.228439822899583 1 1
0.142373738900914 0.140840583043807 1 1
0.179020823149491 0.177299717699373 1 1
0.226000555489582 0.223959705544316 1 1
0.120300049850005 0.119093728991037 1 1
0.160341205743159 0.158563949181985 1 1
0.236280585703788 0.233630808537771 1 1
0.217529113014766 0.214768682917549 1 1
0.162647180107626 0.161188884420993 1 1
0.122060657604493 0.120882680054977 1 1
0.189571314410078 0.187845070508308 1 1
0.165270959153943 0.163429215528733 1 1
0.201283983077491 0.199107797482942 1 1
0.13636016685473 0.135091775335203 1 1
0.146617077352859 0.145042182091859 1 1
0.207768116158866 0.205626625597404 1 1
0.159922583551228 0.158350068653577 1 1
0.245058501601592 0.243213894995852 1 1
0.209856963673249 0.207808194523104 1 1
0.280203470786914 0.277498990352915 1 1
0.156516991431914 0.155093727152237 1 1
0.130473799171761 0.129349090735922 1 1
0.172997816829797 0.171109221709868 1 1
0.214285489410902 0.211927428664372 1 1
0.166897666653262 0.16528638771676 1 1
0.100442400596793 0.0993321776345538 1 1
0.156122083674717 0.15471067689819 1 1
0.17875108141337 0.176985090462632 1 1
0.210989464404297 0.208515177723103 1 1
0.215995276451423 0.213597331439735 1 1
0.212632036849519 0.210438383738715 1 1
0.202772843985269 0.200687628300334 1 1
0.163579955096324 0.16182748198906 1 1
0.132485141636914 0.130616672422203 1 1
0.200764775266263 0.198857968149514 1 1
0.243653457189175 0.241163178656737 1 1
0.142418346581833 0.141100787121993 1 1
0.215604811566609 0.213776183094039 1 1
0.195727535335553 0.194001312758319 1 1
0.191242984991266 0.189121828326611 1 1
0.196982333427148 0.195117851820265 1 1
0.218940284733656 0.217155114130121 1 1
0.232880703209588 0.230344033989061 1 1
0.208321162112219 0.206286091936326 1 1
0.286078975301582 0.283456575506158 1 1
0.202642488383069 0.200717443453617 1 1
0.132686322480513 0.131607754762114 1 1
0.191239436292135 0.189424768884751 1 1
0.205184730863825 0.203062864283189 1 1
0.188192217526618 0.186270959295989 1 1
0.27103693185217 0.26779725529154 1 1
0.218094972742909 0.216144436536289 1 1
0.253126418887324 0.250541513123285 1 1
0.223934481822641 0.221624691317212 1 1
0.173431570479385 0.171545811126937 1 1
0.174763562771644 0.173327355514923 1 1
0.141788746573906 0.140347386875588 1 1
0.221659901512828 0.219380554876747 1 1
0.233152907365721 0.230787602232265 1 1
0.234708046848783 0.232232517507586 1 1
0.298862810570292 0.295967827657735 1 1
0.227804021730495 0.225447605802932 1 1
0.230527702927196 0.228506627904621 1 1
0.157144693957169 0.155619319875778 1 1
0.165524918283147 0.164021285746101 1 1
0.214147940152799 0.211775544483565 1 1
0.0908671438485589 0.0898295917442757 1 1
0.19849158836727 0.196583017687047 1 1
0.253625965996148 0.251188958668727 1 1
0.20757384453136 0.205548970866109 1 1
0.203361611933644 0.201126600035373 1 1
0.195053451660796 0.193624529684144 1 1
0.261111449332299 0.25882257923014 1 1
0.17171341181713 0.169573937096666 1 1
0.177924739252132 0.175972612332497 1 1
0.240178775318179 0.237859689503555 1 1
0.153646636977263 0.152174968492408 1 1
0.171507044791103 0.169940205743895 1 1
0.184761588900811 0.183153790509253 1 1
0.259562294360749 0.257536967701657 1 1
0.0830329422623082 0.0821901303217266 0 0
0.223174745237848 0.221034107855018 1 1
0.170889109416763 0.169398281575458 1 1
0.203859554552652 0.20212409973166 1 1
0.200512094696507 0.198633404977048 1 1
0.118732579695764 0.117991155068369 1 1
0.308780230300849 0.305869640020787 1 1
0.20776430695754 0.205711633405148 1 1
0.278909413245339 0.275998958803676 1 1
0.169776961785383 0.168028910477479 1 1
0.120064604691192 0.118946409982545 1 1
0.16317640802685 0.161339402531628 1 1
0.208149581832667 0.205961888634996 1 1
0.187804906840485 0.185902683277627 1 1
0.089841357054974 0.0889211971250356 1 1
0.177572636903339 0.175991465278946 1 1
0.273920470814328 0.2714455221551 1 1
0.2415747668014 0.239170403261772 1 1
0.23646689708019 0.234030667802368 1 1
0.120749156189669 0.119538005122257 1 1
0.252484807574725 0.249860817270101 1 1
0.181995950226489 0.180174140014748 1 1
0.189897230570526 0.188073819523877 1 1
0.21645878210489 0.214480895682068 1 1
0.189648526786552 0.187767730405972 1 1
0.273108323135497 0.270597425390216 1 1
0.184909233735479 0.183025598621592 1 1
0.221954490139098 0.219747492526016 1 1
0.162298446665267 0.160566107778803 1 1
0.230117821963414 0.227581997633102 1 1
0.0672606326623996 0.0669603460762488 0 0
0.204827103686266 0.203127655831743 1 1
0.131031829683854 0.12977720931978 1 1
0.296372839325815 0.293415985692543 1 1
0.17460902849683 0.172742574453938 1 1
0.0766830416147825 0.0759974651320132 0 0
0.148175192511067 0.146679322609373 1 1
0.234843973988274 0.232638559172607 1 1
0.113940125083944 0.112474397782649 1 1
0.18558668805144 0.183925355511865 1 1
0.270745019101737 0.268172506291637 1 1
0.269179298303301 0.26622029994084 1 1
0.249231775464709 0.246678915904699 1 1
0.172252851732263 0.17063277540233 1 1
0.258255192653384 0.255774685533517 1 1
0.227710953793309 0.225495856736144 1 1
0.0951632587899134 0.0943124672100943 1 1
0.235289829036427 0.233045052065432 1 1
0.184020869923882 0.182240195886553 1 1
0.207993237195277 0.205829361477405 1 1
0.19058373384884 0.188649423443898 1 1
0.222190080795105 0.219787632090764 1 1
0.188180472019897 0.185771299815122 1 1
0.167555635048031 0.165686786748755 1 1
0.110117951654325 0.109590033028063 1 1
0.263991323409918 0.26115848443769 1 1
0.207488814737791 0.20547549400165 1 1
0.175585541857281 0.173733864086211 1 1
0.245616882152427 0.243175237744284 1 1
0.316218437429552 0.313275095424592 0 0
0.126073210395583 0.124650896979469 1 1
0.135097733171865 0.133792156316182 1 1
0.166199245621059 0.164361468959429 1 1
0.154979170837883 0.153566118239577 1 1
0.2045940191645 0.202524515884759 1 1
0.251320456071017 0.249040338698668 1 1
0.150527007899829 0.149077654748667 1 1
0.140797940808756 0.13932081919701 1 1
0.229361728989588 0.226987960401305 1 1
0.153058721269577 0.150995659957193 1 1
0.294370606280404 0.290872417516164 1 1
0.178035451245522 0.176515734949236 1 1
0.195271563765063 0.193249765217946 1 1
0.222782826985435 0.220628965427945 1 1
0.117973871634014 0.116703072635085 1 1
0.262586663002524 0.259543975423716 1 1
0.218031250578876 0.216055792190541 1 1
0.220851610615422 0.218398642866594 1 1
0.215074570600669 0.213034477740543 1 1
0.249043413127336 0.24665578561754 1 1
0.189087934975874 0.187237748614679 1 1
0.1734984525748 0.171909175067745 1 1
0.142954476393147 0.141723277393405 1 1
0.082581124746502 0.0816985744872889 0 0
0.1181240220927 0.117063906514484 1 1
0.291205966796973 0.28833750398304 1 1
0.275531186439394 0.27284944956723 1 1
0.218224995856906 0.216097046061327 1 1
0.242255506872241 0.239822567355663 1 1
0.28065022048691 0.278196255105329 1 1
0.133132934346521 0.131998209036635 1 1
0.195906420817289 0.194085277928311 1 1
0.200587943756266 0.198597921092289 1 1
0.274204613967662 0.27113588713757 1 1
0.244146463265605 0.241642699768009 1 1
0.331487818310066 0.327752626700475 0 0
0.21395771619941 0.211765029382884 1 1
0.260421632590952 0.257828522744633 1 1
0.138003935464678 0.136518998264407 1 1
0.123291613452137 0.122056959124604 1 1
0.246702910303156 0.244110243290349 1 1
0.149814415255951 0.148296530067437 1 1
0.162000655356464 0.160373783945813 1 1
0.212776236499926 0.21083802983879 1 1
0.206123800688463 0.204318142308473 1 1
0.229909352977804 0.227902311457127 1 1
0.211292638072018 0.209082812254725 1 1
0.218279074092542 0.216215155319137 1 1
0.185720532006492 0.183457515628299 1 1
0.16970905004984 0.168122149055769 1 1
0.214025534254776 0.212080598764231 1 1
0.269334047616215 0.266785607880592 1 1
0.0978932602128814 0.0967301047442222 1 1
0.241691021039675 0.239255416646107 1 1
0.163357880607847 0.162075148732474 1 1
0.185362876141547 0.183442528448265 1 1
0.100142380841097 0.0991054852156234 1 1
0.207418258426083 0.205491399612906 1 1
0.182751794884348 0.180952544859219 1 1
0.314539614654802 0.311556076061492 1 1
0.223229393158271 0.221147874665812 1 1
0.175025681607024 0.173537508816608 1 1
0.200069423719297 0.198248680596513 1 1
0.244899728901988 0.242663181799848 1 1
0.0962923323588143 0.0956835194883408 1 1
0.144004201114597 0.14249743383842 1 1
0.133427608324416 0.131788358628563 1 1
0.229308521146596 0.226999911657419 1 1
0.158806166797589 0.157248375194208 1 1
0.193585170368523 0.191748435713529 1 1
0.353656556687628 0.35023439289728 0 0
0.182944961656264 0.180965316097082 1 1
0.273134330130263 0.270605009313806 1 1
0.228595457014807 0.226267007148512 1 1
0.229813173928765 0.227324545038345 1 1
0.217850480871057 0.215787402953222 1 1
0.236188434130404 0.233463906969111 1 1
0.192863533158044 0.191046097362124 1 1
0.235625366869225 0.233017777046944 1 1
0.24633614170116 0.243942658515819 1 1
0.250080301592803 0.247681481743263 1 1
0.226730772357152 0.224398098620155 1 1
0.193712981736478 0.191763540416167 1 1
0.251059926892645 0.248588501622179 1 1
0.298550516324915 0.295759881623919 1 1
0.127559204571814 0.126893549737134 1 1
0.219195320433728 0.21698298777036 1 1
0.139608637290691 0.137768418559484 1 1
0.281242354865647 0.278329149867375 1 1
0.215214209475297 0.21296179889634 1 1
0.270165160018082 0.267705321378958 1 1
0.195883563171132 0.194328665560734 1 1
0.173770739092947 0.172461313633571 1 1
0.172887624182933 0.17104080749747 1 1
0.244590617995967 0.24219044697533 1 1
0.172581720945639 0.171008627172722 1 1
0.209707837395972 0.207395766719913 1 1
0.246097784166199 0.243765009200872 1 1
0.152806171901473 0.151779907705601 1 1
0.188879268891036 0.187054269104021 1 1
0.147808054890516 0.146327445514051 1 1
0.21208346164012 0.209877194257392 1 1
0.343579849524785 0.340063457442321 0 0
0.10829715242123 0.107122518967662 1 1
0.221507272612414 0.219290697109578 1 1
0.2737893455041 0.271282119688136 1 1
0.232287047662273 0.229852488294824 1 1
0.226706364331505 0.224545318746517 1 1
0.195598386278984 0.193663646011193 1 1
0.21375602415911 0.211667941557584 1 1
0.205347748295833 0.203344627380002 1 1
0.207957004744881 0.205783570159778 1 1
0.214596989380975 0.21242371270105 1 1
0.253481225460672 0.250663001102923 1 1
0.189782346236207 0.187746270031405 1 1
0.15966494827762 0.157959418819106 1 1
0.214119554652854 0.212106870053389 1 1
0.136621169642724 0.135314989165089 1 1
0.181016746784537 0.179564410315209 1 1
0.232771408035414 0.23021637423251 1 1
0.201201358891439 0.199171196113505 1 1
0.279143616693154 0.276553511147158 1 1
0.215528474030426 0.213339332852028 1 1
0.184848371059951 0.183104792741901 1 1
0.285032549935557 0.282449115934616 1 1
0.230156543880566 0.227969326089851 1 1
0.264645837902351 0.262186843207292 1 1
0.178406243209779 0.176639672945913 1 1
0.174463209001529 0.172451939209185 1 1
0.151312607779018 0.150153289147334 1 1
0.212233616411119 0.209935737391408 1 1
0.197196392489843 0.195055376175455 1 1
0.227607446522692 0.225291363613736 1 1
0.171789565601089 0.170253736537413 1 1
0.158354863803022 0.157309961143278 1 1
0.142242758801927 0.140694244578174 1 1
0.233666032111981 0.231261209863443 1 1
0.144148336474694 0.142825969438498 1 1
0.207488133743953 0.20572248750492 1 1
0.153236945530397 0.151695721777258 1 1
0.226506466207578 0.224350142100051 1 1
0.157864787793063 0.156078904803549 1 1
0.186760668813723 0.185043141606774 1 1
0.167696297541268 0.166042785022768 1 1
0.145315349402513 0.144023618957671 1 1
0.169208169354699 0.16755802667666 1 1
0.156410678182103 0.154882760894739 1 1
0.252356170629505 0.249751152792701 1 1
0.270873799524366 0.268061666191596 1 1
0.232616440704416 0.230092581298349 1 1
0.255979293656136 0.253423313065209 1 1
0.108788967547176 0.107562824379592 1 1
0.21082971891932 0.208905593797506 1 1
0.243901876876958 0.241296850317736 1 1
0.2634218302063 0.260751871830879 1 1
0.125725765348801 0.124601556889034 1 1
0.164261602170219 0.162449795688677 1 1
0.134796918208656 0.133401952569968 1 1
0.204533766680087 0.20245624673331 1 1
0.167745803816553 0.166204961322734 1 1
0.211970071714367 0.209694247402298 1 1
0.234816801776177 0.232450362807413 1 1
0.255865517695282 0.252827466389409 1 1
0.178133070839101 0.176418243185423 1 1
0.104814772041334 0.103827608692867 1 1
0.239095792793603 0.236647218031123 1 1
0.121153504756388 0.119686783633061 1 1
0.145862168383712 0.144685647286074 1 1
0.205501816907183 0.2034025999932 1 1
0.295896368566765 0.292751685225991 1 1
0.196316519175163 0.194397942838532 1 1
0.247674489155368 0.245436978558377 1 1
0.131439443094692 0.130033434161689 1 1
0.15059775438318 0.149132782552588 1 1
0.171290893684043 0.169504664275018 1 1
0.263409205769614 0.260656251786414 1 1
0.194841885062007 0.192163419539808 1 1
0.21401126768387 0.211590763750254 1 1
0.30150082987765 0.297723954130828 1 1
0.287613445564588 0.284678290407486 1 1
0.276857525284932 0.273859072353265 1 1
0.210961690695567 0.208575657470817 1 1
0.164048383188629 0.162586004072334 1 1
0.195198283503454 0.19337248693224 1 1
0.24398150212633 0.241585695194156 1 1
0.238685675587472 0.236291799505932 1 1
0.219882987141894 0.217717986554946 1 1
0.248890223297966 0.246436075506065 1 1
0.0923376389710714 0.0913058610106486 1 1
0.196500388623371 0.194543710118557 1 1
0.189145587464183 0.187541263467625 1 1
0.206728150546983 0.204709037983383 1 1
0.191071065978675 0.189252717487142 1 1
0.137454956295423 0.136370992212834 1 1
0.218285626717975 0.216281557295361 1 1
0.20151773293538 0.199607906158575 1 1
0.2600049221588 0.257941618264895 1 1
0.211187444325391 0.208710167530036 1 1
0.137974464973972 0.136457266934826 1 1
0.263159510568853 0.260784241528668 1 1
0.204685371453646 0.202465951581562 1 1
0.103878395467642 0.10275533796489 1 1
0.237888527335283 0.235741669604397 1 1
0.318848612431037 0.315739377680812 0 0
0.191907870236337 0.189987042062463 1 1
0.196672850278665 0.19466750750813 1 1
0.264943946890895 0.262675624837147 1 1
0.241626947580968 0.239150484286908 1 1
0.296906725851145 0.293992325470581 1 1
0.15122877347508 0.149765801706942 1 1
0.225366229029642 0.222919624659883 1 1
0.139663785710919 0.138442834457182 1 1
0.205437346968961 0.202812310858096 1 1
0.26305067748587 0.260618675489805 1 1
0.206422069809597 0.204716423943631 1 1
0.216691688376693 0.214824297322946 1 1
0.20283277630851 0.200991147378963 1 1
0.323597388459689 0.320246964756423 0 0
0.216213735553001 0.214145370523256 1 1
0.235421828866656 0.233034957949211 1 1
0.183883385526333 0.181962480012736 1 1
0.229701238044491 0.227799160892159 1 1
0.162950563707003 0.161026783193599 1 1
0.195365220084548 0.193243662471395 1 1
0.161495277643599 0.15973019821973 1 1
0.255613318413031 0.253135682427946 1 1
0.228088982197193 0.22583101033062 1 1
0.145071196685647 0.143984994183509 1 1
0.124752332267644 0.123339628173565 1 1
0.170951332877082 0.169095215724173 1 1
0.25547469557584 0.253372408511579 1 1
0.339584976979637 0.336355847066199 0 0
0.156712498866249 0.15494252634234 1 1
0.310213928901264 0.307221316268751 0 1
0.147147998857083 0.146049545485699 1 1
0.179050811455002 0.177580388519364 1 1
0.126008624897073 0.124760675269245 1 1
0.143392068245088 0.142041147470491 1 1
0.152504971423264 0.150997496286264 1 1
0.260637012205256 0.257743540999808 1 1
0.210979935198583 0.208932362010171 1 1
0.160161271251587 0.158646461089431 1 1
0.102820461177304 0.101822020952796 1 1
0.201002286745873 0.19907222705854 1 1
0.128652832055495 0.128044884589532 1 1
0.13839554284125 0.136570377052078 1 1
0.320701406000708 0.317542826379157 1 1
0.333045401832598 0.329955671330191 0 0
0.268135604884951 0.265738856604509 1 1
0.252331404841179 0.249967410207007 1 1
0.226832768236197 0.22456224111809 1 1
0.217981051068597 0.216095719619148 1 1
0.192459797294346 0.190626427193123 1 1
0.151451617929969 0.14972113102929 1 1
0.154554269486934 0.153055683993911 1 1
0.163111883452942 0.161528688817812 1 1
0.246203267969047 0.243284641615213 1 1
0.213118980195019 0.211146652956375 1 1
0.284879003110758 0.282213849180834 1 1
0.195565565943938 0.1938022414594 1 1
0.163487120205334 0.161883827460887 1 1
0.131354029585256 0.12983573487515 1 1
0.214326875151013 0.212264519486623 1 1
0.203661327895433 0.201661567552496 1 1
0.216363833012104 0.214170523939404 1 1
0.126251522691304 0.124989307344677 1 1
0.143682622172507 0.142123668925724 1 1
0.12426957712351 0.123013734846728 1 1
0.177554477937657 0.175868191277529 1 1
0.100212679743799 0.0993415458035345 1 1
0.127651947225281 0.126135566156244 1 1
0.211169841038126 0.208989159831976 1 1
0.190503915894968 0.188754960030892 1 1
0.0394938310045162 0.0396652856848335 0 0
0.210923213039213 0.208929067322446 1 1
0.187615479194496 0.185817889677525 1 1
0.186443345117561 0.184473579722071 1 1
0.0956509767924087 0.0947328945418041 1 0
0.201712637237764 0.19983235689431 1 1
0.175897809203033 0.174215039854544 1 1
0.235093383992746 0.232638909493687 1 1
0.187791528224486 0.185933061229554 1 1
0.236258276341353 0.233924161183424 1 1
0.221714243947863 0.21932952003158 1 1
0.205421270269743 0.203599586318984 1 1
0.260022643190979 0.257489307676335 1 1
0.149374875434916 0.148036426684407 1 1
0.158394396068684 0.15692099401459 1 1
0.105995683997699 0.104767262679313 1 1
0.216391438103922 0.214122578847391 1 1
0.280498759982797 0.277795722986473 1 1
0.19987098220827 0.197881466739654 1 1
0.173426185854326 0.171780612976748 1 1
0.20444781483511 0.202374257529073 1 1
0.138373822130455 0.137130364510733 1 1
0.195322873442057 0.193444363073267 1 1
0.223522795225482 0.221620366090139 1 1
0.321168210122684 0.318339368028891 0 0
0.212557066886219 0.210541937881168 1 1
0.214910500741015 0.213030539892596 1 1
0.175509335454112 0.173873325644816 1 1
0.232654367721221 0.230452251881036 1 1
0.244019354335673 0.241378396346226 1 1
0.152208594456249 0.150433319801904 1 1
0.211562191066046 0.209172820531897 1 1
0.0971931774853546 0.0961522964698823 0 0
0.17368526853149 0.171983651858235 1 1
0.217933033509535 0.21557684436755 1 1
0.214153626830882 0.212045912550874 1 1
0.20304922940369 0.200875166035615 1 1
0.17834874291278 0.176862320169824 1 1
0.235903694426434 0.233811829781701 1 1
0.201170973469276 0.199263701486154 1 1
0.198262528600142 0.196424321345012 1 1
0.187371780160259 0.186024208089825 1 1
0.195925896515932 0.193760770848507 1 1
0.310008863982155 0.306601263254333 0 0
0.105334644297056 0.104341646982433 1 1
0.216059573969023 0.214017451563449 1 1
0.188120198125254 0.186181651068631 1 1
0.260391128758674 0.257660587310693 1 1
0.174317529768241 0.172461828669207 1 1
0.197144384013065 0.195248194353283 1 1
0.195588963213029 0.19344017628384 1 1
0.147542369597751 0.146157022903438 1 1
0.218068588870128 0.215805147775087 1 1
0.163468506566083 0.161751842523471 1 1
0.16991149744033 0.168152018658726 1 1
0.169273749645363 0.167501437448955 1 1
0.194152088454266 0.192261491497362 1 1
0.171721370587635 0.170096024853154 1 1
0.167649316142353 0.165792419941348 1 1
0.329148627398928 0.325980406332293 0 0
0.104267259067447 0.103319742168901 1 1
0.189188257709434 0.187351108341828 1 1
0.233399698772803 0.231087053582917 1 1
0.232200922148721 0.229950227483066 1 1
0.219325589803843 0.217019758452107 1 1
0.149453723445911 0.147751578029161 1 1
0.207980914935587 0.206278578183303 1 1
0.223543425264602 0.221203959142993 1 1
0.244958180494138 0.24219129955841 1 1
0.280664179636284 0.277914152135071 1 1
0.210690674935012 0.208819747101099 1 1
0.209719841277878 0.207753345487478 1 1
0.195198744802539 0.192985599805694 1 1
0.0310795409407738 0.0310193037174224 0 0
0.0901640640093779 0.0892500635503579 0 0
0.151018996491908 0.149619779407227 1 1
0.166605118149587 0.164936272414196 1 1
0.197157326396989 0.195190084053877 1 1
0.190451563760323 0.188728072451046 1 1
0.121489812547642 0.120318629878302 1 1
0.105633722845876 0.104749313979109 1 1
0.181772195346866 0.179989823861399 1 1
0.155196671470214 0.153681083115918 1 1
0.222569694609311 0.220345690673592 1 1
0.212937321338174 0.21086056481448 1 1
0.240171152343266 0.237692025139504 1 1
0.212257515375783 0.20991530462852 1 1
0.191633008716739 0.189919445184298 1 1
0.14284312090756 0.141577426879245 1 1
0.214501266992225 0.212667278995194 1 1
0.219321481327564 0.217204902583358 1 1
0.316442117130223 0.313239638104163 0 0
0.226232437926526 0.224166540665457 1 1
0.143634396941582 0.142271496809901 1 1
0.195205349332989 0.193678481006323 1 1
0.152944103526843 0.151498935638405 1 1
0.186256458014633 0.184886629521292 1 1
0.234062987203658 0.23155009230192 1 1
0.263911309497966 0.261148157147698 1 1
0.0794482279542239 0.0783449571239783 1 1
0.193092221584539 0.191265444681551 1 1
0.136782449360183 0.135490471291631 1 1
0.158251679207126 0.156577501523657 1 1
0.190221341570529 0.188464000732913 1 1
0.218489889984636 0.215698842907233 1 1
0.282373040033649 0.27949041202841 1 1
0.165832460614389 0.164330172814945 1 1
0.250266139385297 0.247612187899535 1 1
0.21126424355866 0.209878114457708 1 1
0.16487736493212 0.163295609654118 1 1
0.214794854319179 0.212725357413945 1 1
0.216704853907039 0.214839992310651 1 1
0.186141177011269 0.184089515792276 1 1
0.149622130697993 0.147870559170733 1 1
0.202990208199309 0.201401799111391 1 1
0.164596024057971 0.162653811063015 1 1
0.269653686549199 0.266909266720295 1 1
0.173509562238521 0.171857958230674 1 1
0.22535771692966 0.223208164094711 1 1
0.20047502096441 0.198572218786993 1 1
0.249222002189414 0.247164793907876 1 1
0.286217373581665 0.283550981060016 1 1
0.228680535085705 0.226512423243763 1 1
0.194347754968049 0.192302975377328 1 1
0.223130219740174 0.220986403472275 1 1
0.24072077680682 0.238387324814916 1 1
0.181608825006888 0.179878643726407 1 1
0.14441710098832 0.142745522126432 1 1
0.244900682171694 0.242063523408356 1 1
0.244194378744667 0.241955025148408 1 1
0.177606993473644 0.175891439694964 1 1
0.0438810219448202 0.0433959056133284 0 0
0.203839223334323 0.201612568049549 1 1
0.180962728594958 0.17917671306848 1 1
0.171445821639881 0.16970165174036 1 1
0.171801782556057 0.169811728618243 1 1
0.237019320387052 0.234592937882187 1 1
0.202039617509301 0.199847511488054 1 1
0.16022341539692 0.158678486325467 1 1
0.0943692133941842 0.0930805346883047 1 1
0.156545886362598 0.154662985375573 1 1
0.184200389629673 0.182674161054562 1 1
0.274233243021374 0.271613781048627 1 1
0.152807503961585 0.151107389662456 1 1
0.264059919441083 0.261446195721687 1 1
0.225676453242125 0.222964391044146 1 1
0.178375433047955 0.176416420716513 1 1
0.166758865761493 0.164869011625437 1 1
0.154256402382566 0.152621653485279 1 1
0.288475960703684 0.284661885179501 1 1
0.190617146963445 0.188863065665304 1 1
0.218218444179662 0.216183336064738 1 1
0.231540087344098 0.22874641027829 1 1
0.281881317607084 0.278851916345725 1 1
0.269295593435827 0.266195032520619 1 1
0.228072475947314 0.225734404638707 1 1
0.278549498072465 0.275692372294042 1 1
0.212686956930098 0.210486724812257 1 1
0.152344722670264 0.15079470546225 1 1
0.195102273405018 0.193174915087264 1 1
0.241258530376185 0.238732610590777 1 1
0.187949411747174 0.186335829496862 1 1
0.173025173589781 0.171033217362998 1 1
0.147102250929002 0.145586061621943 1 1
0.24365858655703 0.240978558299469 1 1
0.164264442148685 0.16269326331164 1 1
0.304097336614432 0.300917091868621 0 1
0.227710596327485 0.225699569797925 1 1
0.198394191823313 0.19644120515035 1 1
0.0788153768411141 0.0781792255370998 0 0
0.245612126340542 0.243451621482253 1 1
0.211798136970156 0.209437295066102 1 1
0.139212602688761 0.137213286751567 1 1
0.161888577994258 0.160384175686984 1 1
0.197302994467383 0.195500247370407 1 1
0.167406019296288 0.165913195465187 1 1
0.23001040984044 0.227662958097955 1 1
0.175622618930228 0.173722978400204 1 1
0.207144223091444 0.204873163624468 1 1
0.152020501541078 0.150592603666693 1 1
0.203338400044589 0.201220837184772 1 1
0.142646671164142 0.141041715503071 1 1
0.27082399952484 0.268320994883903 1 1
0.255114873827768 0.252410081923773 1 1
0.251309988847652 0.248649648320521 1 1
0.132714706838315 0.131088439881224 1 1
0.162217279849568 0.160636775094181 1 1
0.23639604613107 0.234219053383703 1 1
0.227273231755637 0.225168319197923 1 1
0.203667020276982 0.201722435165731 1 1
0.137526794771541 0.136288147553854 1 1
0.224568844140735 0.22221501258654 1 1
0.252976293900474 0.250368609321194 1 1
0.279496201949264 0.276571966198806 1 1
0.182350139515161 0.180662856721514 1 1
0.265688719738431 0.263204982893013 1 1
0.0947453557344283 0.0938023264900717 0 0
0.168245019049971 0.166033082678098 1 1
0.25262526054525 0.250380994088489 1 1
0.141341290814255 0.139896605683562 1 1
0.272807787735153 0.27013526898918 1 1
0.250309607081782 0.248303697141269 1 1
0.190957031914063 0.189305698819455 1 1
0.208410111005826 0.206457822529388 1 1
0.176058631258628 0.174395272949082 1 1
0.212402757123278 0.210322511499207 1 1
0.203989473071866 0.201826334671149 1 1
0.21487722412625 0.212190419977386 1 1
0.190135527144665 0.188266453742518 1 1
0.180253993920106 0.17848684393079 1 1
0.248311227305579 0.245707449045183 1 1
0.177605706212934 0.176054198252408 1 1
0.190121124852637 0.188333324633093 1 1
0.182817340570136 0.181098221251795 1 1
0.176916580374295 0.175326509392158 1 1
0.149908057065558 0.148746090596745 1 1
0.0969886792629618 0.0960371008809053 1 0
0.24081735412374 0.238157961227731 1 1
0.206998308372915 0.204998840617408 1 1
0.199104922218485 0.197170627495757 1 1
0.150685994812846 0.149279479652116 1 1
0.168996837325883 0.16744072006685 1 1
0.2225872635346 0.220248194449434 1 1
0.249239228843746 0.246728220379248 1 1
0.177333208430494 0.175658377024195 1 1
0.181351350010981 0.179205835643555 1 1
0.0753847212844655 0.0746435821539399 1 1
0.140031441404817 0.138723945466228 1 1
0.176154465219656 0.173952245961609 1 1
0.182375246085219 0.180629178802134 1 1
0.241525176209986 0.239049714011472 1 1
0.114978304370129 0.113610416420046 1 1
0.139634439355156 0.138413333816748 1 1
0.212098611153719 0.209549129835894 1 1
0.15337765829017 0.151744861907602 1 1
0.244723886040887 0.242379924101431 1 1
0.276062260819978 0.27325214393982 1 1
0.102459632242668 0.101587884158636 1 1
0.234724634109626 0.232520333041844 1 1
0.186714143092255 0.184605300598863 1 1
0.183613441579603 0.181686291051736 1 1
0.186646747464132 0.184922683260869 1 1
0.198292225277291 0.196464502892364 1 1
0.248810631330094 0.246377041050099 1 1
0.114312778661865 0.113335209846708 1 1
0.100103062042154 0.0988572872796193 1 1
0.240825208387057 0.238100822832836 1 1
0.176214419756851 0.17454397900986 1 1
0.172757679731204 0.170941392963811 1 1
0.192982032228187 0.19099373777384 1 1
0.0814125570606182 0.0805951229858473 0 0
0.197435009745801 0.195758886561311 1 1
0.220792554301285 0.218745358081476 1 1
0.17496845518915 0.173792373388456 1 1
0.156046436636229 0.154539846840378 1 1
0.166801856001781 0.165438888056147 1 1
0.181947584713621 0.180164712919242 1 1
0.311436071516856 0.308424366815199 0 0
0.20368568642903 0.201913055011104 1 1
0.272015608059893 0.269030297303751 1 1
0.209092940195487 0.207057865650981 1 1
0.21203626017553 0.209725209755097 1 1
0.270435178262621 0.267240607282416 1 1
0.199575551325304 0.197753950121948 1 1
0.313239230839053 0.310264630200991 0 0
0.23846134431593 0.23614024841725 1 1
0.215037023295743 0.21317755748588 1 1
0.194618592400263 0.192563155839198 1 1
0.149616911745433 0.148401880246755 1 1
0.241832096922118 0.239103525491275 1 1
0.194199179764865 0.192388932811277 1 1
0.265899428903391 0.263207369091632 1 1
0.185165104692717 0.183368099423809 1 1
0.154454801911252 0.152822637088227 1 1
0.189321024883345 0.187530381063898 1 1
0.33559228439806 0.332002539134371 0 0
0.20220474910314 0.20020908985294 1 1
0.193903414016988 0.191554144120811 1 1
0.146461261553749 0.145036384151174 1 1
0.168443747833745 0.166806385921883 1 1
0.236315448366811 0.233745841709229 1 1
0.11087101534972 0.109810074252445 1 1
0.178218597332632 0.176426404721959 1 1
0.208207482505138 0.206244732225657 1 1
0.242625042688259 0.240619952553232 1 1
0.199961521747406 0.198104010331496 1 1
0.245841921405028 0.243666680475727 1 1
0.192243843555546 0.19028459816315 1 1
0.179933726427736 0.178343299296518 1 1
0.207713384620701 0.205571073010715 1 1
0.173457913362114 0.17185390293296 1 1
0.229927479461986 0.227669957878738 1 1
0.233016689581508 0.230418360830051 1 1
0.155985230015201 0.15492714335487 1 1
0.203397299466965 0.201268881158208 1 1
0.178657585276018 0.176756387031789 1 1
0.228123259969724 0.226015996065202 1 1
0.141094192808889 0.139825393324183 1 1
0.226063033177252 0.223707157505136 1 1
0.274160739348923 0.271580500848837 1 1
0.266463154527553 0.26395074752519 1 1
0.27581882626385 0.273271829987744 1 1
0.238216901881937 0.235731185043865 1 1
0.22651211562847 0.224000615114023 1 1
0.160540709829611 0.158972596253484 1 1
0.228100145256405 0.225791648589598 1 1
0.228918231806044 0.226692630014374 1 1
0.173995534667767 0.172132419294783 1 1
0.16066683298007 0.159066489486523 1 1
0.186248827233928 0.184305016373747 1 1
0.306296386324432 0.303163619546295 0 0
0.266300673517583 0.263693319135807 1 1
0.194834253747605 0.193427161171181 1 1
0.175184375831057 0.173531654628464 1 1
0.137360158326916 0.135931366227798 1 1
0.17155202466731 0.170039657568874 1 1
0.319765106912953 0.316791788949918 0 0
0.279592999016679 0.276901825728501 1 1
0.134944282431904 0.133633571676572 1 1
0.13250163097579 0.131101095267325 1 1
0.155262375022416 0.153535188605963 1 1
0.150584555093154 0.148987683492632 1 1
0.265501514629919 0.263137196216183 1 1
0.207850197141678 0.205580631107021 1 1
0.174564022400461 0.172660747379138 1 1
0.235368171855944 0.233546040383237 1 1
0.175441997911093 0.174001041978755 1 1
0.267698054938203 0.265116233482058 1 1
0.146353046898385 0.144868242480128 1 1
0.197129347170112 0.195020528266094 1 1
0.209731526742061 0.207641510502157 1 1
0.269022339198349 0.266280584853671 1 1
0.235457172830967 0.23306924067862 1 1
0.241281447493387 0.238969135226778 1 1
0.192927825643518 0.191384771127987 1 1
0.212380420094646 0.210399861838487 1 1
0.235957243150774 0.233428513789776 1 1
0.232306557664612 0.229022312700797 1 1
0.188074577251072 0.186326792261456 1 1
0.255390038314654 0.252776506116658 1 1
0.217853924249403 0.215256297865939 1 1
0.226773126943585 0.224817310297845 1 1
0.283153074648102 0.279918707624915 1 1
0.11279870131336 0.111695017251662 1 1
0.235218236676344 0.232915369854517 1 1
0.16441574378869 0.162511162983616 1 1
0.17711549163181 0.175435500441778 1 1
0.173947831705261 0.172105588453085 1 1
0.212856056247158 0.210715223715501 1 1
0.193403950288922 0.191560432492918 1 1
0.199194135414564 0.19725306961786 1 1
0.14631118185492 0.144519074278942 1 1
0.203790004890049 0.201547331610899 1 1
0.255211105440722 0.252518885286667 1 1
0.181228971270026 0.179235082149013 1 1
0.137304849028749 0.136125318789413 1 1
0.191390463970212 0.18957857723006 1 1
0.150182233677619 0.148909175372996 1 1
0.200434594136468 0.198872623609279 1 1
0.18598461143041 0.184156737997859 1 1
0.215071094180125 0.21308800274325 1 1
0.268706129741649 0.265990913077398 1 1
0.154852072327745 0.153315850804255 1 1
0.193603713960334 0.192114484904523 1 1
0.193685720028815 0.191756965103537 1 1
0.0909723012797683 0.0901370592849479 0 0
0.160663984514213 0.158941546470667 1 1
0.22275680503627 0.220876083150672 1 1
0.121347309619033 0.120116837463963 1 1
0.258783451681368 0.25609593884385 1 1
0.0900908683411727 0.0896600057718487 1 1
0.272087097144639 0.269415561750393 1 1
0.27376507877254 0.271210527146847 1 1
0.124947184359545 0.123522860577467 1 1
0.306898848631002 0.303698945057802 1 1
0.139008176272816 0.137473950060243 1 1
0.285285170947902 0.281462469727767 1 1
0.196494403958614 0.194575992836685 1 1
0.119672909048854 0.118736020934502 1 1
0.219663288367958 0.217201750233443 1 1
0.219289966874832 0.216985705785491 1 1
0.140131869126452 0.138494380706123 1 1
0.127497537990758 0.126237092173988 1 1
0.166390817727962 0.16485470840518 1 1
0.227942902446284 0.225933237505668 1 1
0.220860767826049 0.218838837248564 1 1
0.125368270128892 0.124065775537669 1 1
0.173733462911381 0.172146867605723 1 1
0.279252134413792 0.276453185001096 1 1
0.204432581264411 0.202394262096371 1 1
0.226506807021933 0.224325403505073 1 1
0.254516223696889 0.252006142828152 1 1
0.0624250299943485 0.0617405260957825 0 0
0.0985812853156958 0.0974913017010506 0 0
0.136704148788038 0.135434705510364 1 1
0.258479918500625 0.255698551834779 1 1
0.105974842446191 0.104871681967114 1 1
0.151144197449845 0.149605045162845 1 1
0.216545577952976 0.214738890712172 1 1
0.23739747111659 0.235176032286927 1 1
0.179384747608912 0.177350605837189 1 1
0.27466615165073 0.271824622039713 1 1
0.283884854413981 0.280788127712367 1 1
0.174561266239322 0.172944079331043 1 1
0.237444472102959 0.235316217366421 1 1
0.170360181370946 0.16876474362025 1 1
0.20291054670504 0.20094181987476 1 1
0.186572238356883 0.18474649380728 1 1
0.261294021355346 0.258770441216665 1 1
0.207186309005567 0.205224953328824 1 1
0.205710547980095 0.203506480854761 1 1
0.168461504953147 0.166479325475644 1 1
0.198276578221519 0.196461986082863 1 1
0.256423503102216 0.254065861700164 1 1
0.265922507071738 0.263535828696068 1 1
0.17788938923744 0.175848382271696 1 1
0.132351519350376 0.131005703670737 1 1
0.216062446260468 0.213996624147025 1 1
0.164848136357083 0.16323272210539 1 1
0.159067279700736 0.15773068694684 1 1
0.196843221167591 0.194937103904802 1 1
0.221013552244647 0.218824321542028 1 1
0.203162644502673 0.201493457894688 1 1
0.205570982156491 0.203578872927096 1 1
0.232164370314469 0.229958114567393 1 1
0.18129255518015 0.179643914600836 1 1
0.0770460684700384 0.0763878921392764 0 0
0.216016786048228 0.213817275352612 1 1
0.239552305957541 0.236703181366612 1 1
0.159386749377153 0.157565776545605 1 1
0.194866786296861 0.192997806872856 1 1
0.207833383516785 0.206310316966872 1 1
0.127420136426111 0.12601247147675 1 1
0.12935981620409 0.128135935894765 1 1
0.184843335081687 0.183104772905443 1 1
0.193897128786227 0.192011860354214 1 1
0.0817138423699332 0.0807768014592044 0 0
0.28327674671555 0.280645238307992 1 1
0.0937609984047728 0.0925961492970589 0 0
0.279317070506503 0.276327567569719 1 1
0.120291975962019 0.118402987084115 1 1
0.186185024233288 0.184104375633415 1 1
0.194121972898494 0.192343011847192 1 1
0.217043836116241 0.214731924015218 1 1
0.285845436963407 0.283247027226721 1 1
0.319779532843506 0.316418309607298 0 0
0.280372364438584 0.277738097876216 1 1
0.205199281780325 0.203198919720374 1 1
0.190469470057098 0.188806436436745 1 1
0.206472554857473 0.204516899357495 1 1
0.299722062154806 0.296662669198317 1 1
0.201909122093577 0.199912661064542 1 1
0.143387221824094 0.141881773193229 1 1
0.323416492643713 0.319967630652584 0 0
0.182689499838714 0.180899867768137 1 1
0.22378028893619 0.221633562202813 1 1
0.121246505846862 0.120198368575041 1 1
0.330759715265311 0.327214591736233 0 0
0.167341974719196 0.165794518802559 1 1
0.167976991492955 0.1661201781426 1 1
0.213079797278278 0.210962404444813 1 1
0.196958685501199 0.194684757754923 1 1
0.160366576054891 0.158918965396561 1 1
0.205506336381548 0.203270178422093 1 1
0.189847828575063 0.187871035600159 1 1
0.214311444244993 0.212415816441044 1 1
0.308045666183016 0.304884513595739 1 1
0.20351871200402 0.20153523261684 1 1
0.268799679341182 0.266243448570179 1 1
0.249300400084867 0.247303256096731 1 1
0.163517577444405 0.161941439937354 1 1
0.124998842259227 0.124294981786833 1 1
0.154957354515756 0.153514646700728 1 1
0.215933118899382 0.214078655257586 1 1
0.26105987865543 0.258847020386129 1 1
0.169363107543355 0.16782812601423 1 1
0.163191853441657 0.161625312962142 1 1
0.18904536394549 0.18718686118123 1 1
0.152782414958569 0.151336338245684 1 1
0.163702014013238 0.161994113525587 1 1
0.208729275212409 0.206937895176552 1 1
0.180035751764681 0.178331938882914 1 1
0.177201088009354 0.175845555019923 1 1
0.202260987128685 0.200213519617228 1 1
0.139951437349825 0.138727437618177 1 1
0.158941183200689 0.157277909303477 1 1
0.240307409861089 0.237997407344644 1 1
0.124007296906233 0.122725599819609 1 1
0.214579072477768 0.212396631624413 1 1
0.127674054553682 0.126334251185832 1 1
0.150932452580549 0.149443977076994 1 1
0.108246751012482 0.107289214493924 1 1
0.154522672425367 0.152825696480611 1 1
0.149567920806867 0.148145541203899 1 1
0.230428015222782 0.227752011009229 1 1
0.19885692143899 0.196837775007975 1 1
0.232331587326164 0.23010064036865 1 1
0.175357223395566 0.173620737716251 1 1
0.175770379285184 0.174150713896281 1 1
0.221974608848723 0.219890010018558 1 1
0.176441944549711 0.174759819535573 1 1
0.272981566848078 0.270188040820927 1 1
0.203050039549105 0.201069976493508 1 1
0.253996123566788 0.2513651355093 1 1
0.253274699706634 0.250924888894195 1 1
0.179150159959994 0.177545135693899 1 1
0.240692667791201 0.238386054040703 1 1
0.134859980269558 0.133614531899396 1 1
0.273219278142388 0.270993319564197 1 1
0.103837835199467 0.102772229036014 1 1
0.164451647901937 0.162984037045701 1 1
0.130498531752317 0.12902761213044 1 1
0.156518936274887 0.154979083304463 1 1
0.161827199220627 0.159745039017552 1 1
0.119898688049079 0.118713102220665 1 1
0.267213783881555 0.264833824509833 1 1
0.188530384499322 0.187017992103195 1 1
0.26039125343792 0.257648364395518 1 1
0.109601296640104 0.108638840516221 1 1
0.196941085748015 0.194781529439149 1 1
0.190696923506937 0.188830220320963 1 1
0.232875637428059 0.230592727796392 1 1
0.177171340579929 0.175387102148494 1 1
0.18434360567356 0.18242392570626 1 1
0.189183094988997 0.187170158625746 1 1
0.13370868263064 0.132466699059599 1 1
0.133822136487287 0.132582858800763 1 1
0.281349562040534 0.278666846438924 1 1
0.143820216017424 0.142480199138609 1 1
0.180313458210381 0.178575317572818 1 1
0.240837888269266 0.238875787171764 1 1
0.285888245305853 0.282919183577291 1 1
0.259364429716174 0.25641880201393 1 1
0.176390247120452 0.174643356736817 1 1
0.278936453544443 0.275748037159266 1 1
0.244049634104052 0.241372626412809 1 1
0.229607180256374 0.227594295704766 1 1
0.238770346860565 0.235803199164391 1 1
0.277188483419893 0.274009666239304 1 1
0.196469222102717 0.194395102199167 1 1
0.207253533876668 0.205190574954117 1 1
0.243183757062436 0.240615610583441 1 1
0.169816047232813 0.168231446254655 1 1
0.29100151474018 0.288253177446123 1 1
0.216364803930563 0.214406848967748 1 1
0.185545665253783 0.183751535901955 1 1
0.227393155648956 0.225213575189042 1 1
0.155461820400443 0.153868499843859 1 1
0.25517973699444 0.252526841986141 1 1
0.239784158095483 0.237217439022786 1 1
0.127593792959287 0.126142326912301 1 1
0.107074198550814 0.106011796567905 1 1
0.181740939231451 0.180080541432467 1 1
0.176372694377798 0.174597202481298 1 1
0.253239636499162 0.250850270491965 1 1
0.18661600017088 0.184819729594166 1 1
0.166779832882758 0.165113303165318 1 1
0.226216559541192 0.223875968067747 1 1
0.298418073032333 0.295301146662137 1 1
0.144200298215947 0.142437256236052 1 1
0.184387690999587 0.18271301361634 1 1
0.169068953136255 0.167610512809505 1 1
0.208771384803912 0.206720299720832 1 1
0.129748467336574 0.128454269847997 1 1
0.198491922514399 0.196621952836865 1 1
0.148819404776216 0.147275688091041 1 1
0.14807506829432 0.146813070684592 1 1
0.222424025645269 0.220377597791973 1 1
0.103945300499538 0.102815839820362 1 1
0.19235054865342 0.190138155333444 1 1
0.0719342053132998 0.0712951209587076 0 0
0.1589928579463 0.15730980375862 1 1
0.229209930369948 0.227167281883804 1 1
0.156048754869208 0.154485855744666 1 1
0.187528261812833 0.185588095556393 1 1
0.210007983287344 0.208113199651159 1 1
0.258319316612338 0.255866250055091 1 1
0.24021503687845 0.238131519069227 1 1
0.181549777185277 0.179969343549962 1 1
0.205907066078404 0.203757070699327 1 1
0.26499034259278 0.262292218794288 1 1
0.217298394044319 0.215056777213985 1 1
0.180063677164624 0.178126617825676 1 1
0.210619333257205 0.208416638546967 1 1
0.27249317871541 0.269819299869383 1 1
0.212594042540103 0.210451475014384 1 1
0.172120267494804 0.170387025590493 1 1
0.182573496738679 0.180663848398976 1 1
0.142307647558546 0.140822810200553 1 1
0.254453131446808 0.251617567069026 1 1
0.216018408995459 0.214016617384171 1 1
0.271146313300454 0.268470763323664 1 1
0.168648988309215 0.166953673647003 1 1
0.198442286982283 0.196565445209231 1 1
0.29652412153862 0.293281970548614 1 1
0.229028655376 0.226849664293463 1 1
0.290355711394849 0.287415316618983 1 1
0.242371736609262 0.239864141300029 1 1
0.173197584341156 0.171662867357344 1 1
0.192611721026379 0.19082469453032 1 1
0.190889481912325 0.189644932329055 1 1
0.167244903885177 0.165703318845186 1 1
0.196394036685565 0.194227743344288 1 1
0.200449838924292 0.198785668587976 1 1
0.229512621804906 0.227095335088005 1 1
0.185050288453879 0.183267651787811 1 1
0.221128354562087 0.219208860500117 1 1
0.214993289430903 0.212934725832963 1 1
0.224158189280383 0.221850896662451 1 1
0.241840715841275 0.239041417884435 1 1
0.116764838881936 0.115871520851609 1 1
0.17577323328222 0.17400586163235 1 1
0.227165377066902 0.224929340815652 1 1
0.159000706860499 0.15724614601685 1 1
0.187598829231572 0.185851547131978 1 1
0.212470106609526 0.210534432139555 1 1
0.132948121298406 0.131834510893599 1 1
0.216168816214711 0.214125343088605 1 1
0.20383517010345 0.201778616752962 1 1
0.145999659463288 0.144491717225484 1 1
0.243100394571485 0.240674254333411 1 1
0.19675848296706 0.194980916049164 1 1
0.149660100061211 0.148163715171082 1 1
0.180332379309386 0.178518572681348 1 1
0.161644165555188 0.160381705036447 1 1
0.163101577870918 0.161486856954452 1 1
0.257526590677294 0.255155342727066 1 1
0.174394852706639 0.172668963212717 1 1
0.171302347888914 0.16953456013607 1 1
0.257095107960003 0.255070109317787 1 1
0.173006035428542 0.171243371268674 1 1
0.240026628951142 0.237876236639434 1 1
0.172709776110178 0.171195864757634 1 1
0.170653594614135 0.168830890505669 1 1
0.126115110017634 0.124800483316663 1 1
0.102365438315044 0.101002709058018 1 1
0.159015887298008 0.15726438081398 1 1
0.223974557567352 0.221679587696785 1 1
0.271256410498834 0.268552801437666 1 1
0.134574777334916 0.133326731342859 1 1
0.241956555974674 0.239423640525131 1 1
0.0503491665523983 0.0496028594769604 0 0
0.113015178830419 0.111866210543314 1 1
0.255140121857711 0.25224044407134 1 1
0.187028184782842 0.185540440058508 1 1
0.156587030481624 0.155118060273763 1 1
0.112899091023672 0.111794579004152 1 1
0.158062815357461 0.156449492071728 1 1
0.206965630168563 0.204857703065091 1 1
0.199592706963863 0.197799508426925 1 1
0.246968304648652 0.24453276000366 1 1
0.10445728047585 0.10303185574612 1 1
0.200490839152547 0.198318582505652 1 1
0.182644726485475 0.180856399521036 1 1
0.168291628000505 0.166821421156051 1 1
0.262247626817814 0.259689776909218 1 1
0.115460398898263 0.114685360853186 1 1
0.150050020117651 0.148092998660052 1 1
0.165520181956478 0.16396921079648 1 1
0.118404131644973 0.117258658844188 1 1
0.230151968119188 0.227979305029707 1 1
0.16319568324058 0.161640217222264 1 1
0.191240341900571 0.189203499984414 1 1
0.126241778932979 0.124655654661177 1 1
0.16858949631432 0.166610247202118 1 1
0.235385239454549 0.232621064804531 1 1
0.230104420225178 0.227977628311582 1 1
0.238253734379178 0.235942348865912 1 1
0.307485416633065 0.304288843604179 0 1
0.216748178251814 0.214741728663873 1 1
0.193277998410193 0.191382125342201 1 1
0.198579569993241 0.19639894353607 1 1
0.172763956982936 0.171032175910567 1 1
0.196800685796106 0.194935543069597 1 1
0.288259075101455 0.285581140581943 1 1
0.184637492720756 0.182843429267859 1 1
0.160029759638415 0.158701311004358 1 1
0.15764908319224 0.155770224999005 1 1
0.315842087440541 0.312760821180299 0 0
0.141950047231721 0.140294333575769 1 1
0.225797317243602 0.223258168643544 1 1
0.238620361212188 0.236248751489078 1 1
0.182746118081871 0.181136527791696 1 1
0.191706935342501 0.18995620213752 1 1
0.231820944217358 0.229537526950796 1 1
0.261887491817319 0.259522446031088 1 1
0.240040958491364 0.237705863505962 1 1
0.210145431061821 0.208242361299968 1 1
0.175510759649376 0.173326001595727 1 1
0.177428042457549 0.176182571840327 1 1
0.156455580116093 0.15457709261306 1 1
0.148001750095482 0.146412717651832 1 1
0.180591682032368 0.178630162290365 1 1
0.24280337542411 0.240716576692858 1 1
0.188270804602542 0.186251252159737 1 1
0.256839593551617 0.253958801953742 1 1
0.182970066929755 0.181195579251159 1 1
0.135046209266979 0.13404376640586 1 1
0.178768579797923 0.176850265604611 1 1
0.185745730461216 0.18394584025903 1 1
0.205285800620511 0.203358092396149 1 1
0.250119382648933 0.247483022642388 1 1
0.20597123876974 0.203810987086374 1 1
0.308174380405818 0.3053487548734 1 1
0.181709522818445 0.180582417059655 1 1
0.175945896082429 0.174275438185493 1 1
0.182262015655037 0.180420995398498 1 1
0.26169874504314 0.25927255673898 1 1
0.194689354523179 0.192631965014927 1 1
0.202356651235858 0.200338520110081 1 1
0.226666329972901 0.224408831808722 1 1
0.245403506386967 0.243041668996875 1 1
0.23250535323154 0.230257233625812 1 1
0.239095258135691 0.236652734330968 1 1
0.201451459810277 0.19966882523378 1 1
0.212106004299556 0.210094566769416 1 1
0.163281175868994 0.161139636779907 1 1
0.271566290408646 0.268909684668636 1 1
0.256836384293635 0.254360126604779 1 1
0.167827767419667 0.166109471010685 1 1
0.14838702693092 0.146786612914551 1 1
0.115165650229461 0.114316712854913 1 1
0.231750853985009 0.229630255102411 1 1
0.344032013045859 0.340495898743188 0 0
0.149299903859617 0.148006372433098 1 1
0.284736914135378 0.282047039653396 1 1
0.233458281189959 0.231006946069963 1 1
0.198954451845492 0.197152773449442 1 1
0.290997426909856 0.288010212605415 1 1
0.136110053797473 0.13465108351993 1 1
0.158017359016775 0.15649823734539 1 1
0.202627136979433 0.201119254733432 1 1
0.194177123219122 0.192501316078156 1 1
0.178417692191308 0.176703397273755 1 1
0.200982911454302 0.198955827923727 1 1
0.182575246923092 0.18075556152541 1 1
0.189091717785145 0.187500105907079 1 1
0.192678523645634 0.190736072818318 1 1
0.16890396761105 0.166918029451357 1 1
0.203542277305161 0.201571079757337 1 1
0.198690771936517 0.197160816102795 1 1
0.127920211097646 0.126651781956296 1 1
0.270716046955154 0.267937252451459 1 1
0.183530151420091 0.181360336217228 1 1
0.200856246416497 0.198828392692118 1 1
0.181085649726966 0.178834249819269 1 1
0.236244262920675 0.234032620693721 1 1
0.215030958540125 0.212947009138122 1 1
0.141288725284297 0.139963441891947 1 1
0.081869564137909 0.0810732053676354 0 0
0.112253029511847 0.111079891335022 1 1
0.133675772367029 0.132315527170621 1 1
0.15422938970493 0.152659075614632 1 1
0.196589383200021 0.194786360208665 1 1
0.0902937666675777 0.0894192525238997 0 0
0.314028852407293 0.311139200633168 1 1
0.142746737989859 0.140946387608849 1 1
0.244676614851628 0.241755043570916 1 1
0.170318981439712 0.168798375499983 1 1
0.229237866418349 0.22701689493916 1 1
0.222000627977281 0.219484787138207 1 1
0.124905382420013 0.123785527523465 1 1
0.180429248979862 0.178582607711737 1 1
0.24316488958921 0.240786133467861 1 1
0.18208798448206 0.180845193983067 1 1
0.200967771751936 0.199081329656953 1 1
0.238726059937316 0.236755963728508 1 1
0.140865737719195 0.13943654486152 1 1
0.155066384772598 0.153626847970534 1 1
0.288227771256497 0.285133121200714 1 1
0.215437575463498 0.213351384743669 1 1
0.16609149481979 0.164298736653044 1 1
0.201589236264139 0.199615469791135 1 1
0.172609353816606 0.170978960818794 1 1
0.128073742011473 0.12688095518751 1 1
0.207146660293181 0.205089850036848 1 1
0.212120389966663 0.21014310641086 1 1
0.121985299678088 0.120894749862546 1 1
0.261479334168577 0.258916411026072 1 1
0.142072815348802 0.140602182019886 1 1
0.256903941246305 0.254584972009729 1 1
0.131691859814663 0.130521112372397 1 1
0.200702480431984 0.198442286211339 1 1
0.249068587250013 0.246620017253335 1 1
0.163753707603088 0.162088711577267 1 1
0.165479173718063 0.163668143119199 1 1
0.161237720404917 0.159638455995816 1 1
0.19631409962687 0.194473517720108 1 1
0.202789221030785 0.200958274532803 1 1
0.182977088151593 0.181162115422799 1 1
0.253514344290435 0.250867441637074 1 1
0.178052037783671 0.176204972859022 1 1
0.223377940863965 0.221085658898253 1 1
0.288320648042446 0.284764527318731 1 1
0.186582155367695 0.185014466055187 1 1
0.194697369696799 0.193305247203473 1 1
0.191325809748573 0.189291851745985 1 1
0.178415261287093 0.176853363358821 1 1
0.177091677149935 0.175179689322457 1 1
0.163424201794377 0.161564630678872 1 1
0.222728221111785 0.220595047033942 1 1
0.191354832442363 0.189317976666275 1 1
0.225951292411115 0.223704161851844 1 1
0.129111748404389 0.127853665704499 1 1
0.176458945793569 0.175036908952607 1 1
0.126724812520053 0.125485388025803 1 1
0.253446408160788 0.250717444563809 1 1
0.236616125755507 0.234436091092941 1 1
0.203815920825761 0.201552189100307 1 1
0.20227735438969 0.200171591709711 1 1
0.176334950693926 0.174602163617203 1 1
0.142655283086574 0.141192170119533 1 1
0.238647621926039 0.236171021888107 1 1
0.223450329466849 0.220937669865784 1 1
0.155320887716114 0.15384789239099 1 1
0.147683658872436 0.146029761740893 1 1
0.0987296230856473 0.0978005607058544 1 0
0.22964658855563 0.227381326108974 1 1
0.182681269507501 0.180825910197156 1 1
0.314978030153445 0.311545844320549 0 0
0.211906338426221 0.209951719537184 1 1
0.17818974089401 0.176516857987632 1 1
0.273624826397245 0.270559085285185 1 1
0.25492279280915 0.25235018482421 1 1
0.175735628932353 0.174088347152858 1 1
0.204206200382255 0.202000808400353 1 1
0.178717716892751 0.176858157124831 1 1
0.211191229522422 0.209193349917566 1 1
0.210733045858742 0.208681958516066 1 1
0.202340346735052 0.200490708766774 1 1
0.199532230607011 0.197688893881162 1 1
0.143223969474323 0.141243093927113 1 1
0.179649327447725 0.178367791911457 1 1
0.149955697842925 0.148983253813652 1 1
0.179242112691677 0.177066813203087 1 1
0.180508969319689 0.1785904861713 1 1
0.0994713300905407 0.098563406150587 1 1
0.194237491545638 0.192371385399127 1 1
0.177223978047802 0.175383213933982 1 1
0.184859156552174 0.183162753646638 1 1
0.0891941037454203 0.088364264171529 0 0
0.0975522353930355 0.0964265185958754 1 1
0.207825049553209 0.205860702805403 1 1
0.26060482392344 0.258049425692632 1 1
0.190023109307557 0.187824928797677 1 1
0.169712086062727 0.167961848868165 1 1
0.20724186271216 0.205353603116226 1 1
0.228204224245886 0.225986435174131 1 1
0.228644584130476 0.226313426252882 1 1
0.177123624060707 0.175536561967522 1 1
0.166586321246641 0.164915345366394 1 1
0.147307944898126 0.14582486369443 1 1
0.227055428414426 0.224899653944167 1 1
0.200075048719909 0.198061033207472 1 1
0.269499872811202 0.267039035006099 1 1
0.199786394693726 0.198054071787549 1 1
0.20193393555331 0.200030036291842 1 1
0.221633380765615 0.219434799374948 1 1
0.315326278394262 0.312409746104311 0 1
0.171247815574522 0.169032492861472 1 1
0.224063879141885 0.221755074578926 1 1
0.163221569983906 0.161481970390813 1 1
0.234401576099014 0.231801273278851 1 1
0.254429841497138 0.252134928320989 1 1
0.228189841281951 0.226237625833774 1 1
0.300451693301747 0.297141197623056 1 1
0.201185429953974 0.199251044973924 1 1
0.171033772234141 0.169331448905173 1 1
0.160862038803251 0.159067232909472 1 1
0.204386731771984 0.201911377268755 1 1
0.164192316277662 0.162533410082688 1 1
0.248027988583249 0.245627736894013 1 1
0.175921650476448 0.174200380040161 1 1
0.206704721374973 0.205013280067175 1 1
0.224794431883296 0.222404785883194 1 1
0.162120006275612 0.160794324733385 1 1
0.224239192212388 0.221896496936525 1 1
0.219898380709967 0.217991746056466 1 1
0.15816423726595 0.156616467492617 1 1
0.192326019439997 0.19017448449261 1 1
0.225079249566072 0.223125184207056 1 1
0.145257028405553 0.143618207389346 1 1
0.211042336212425 0.209105826446968 1 1
0.204486284593787 0.202365418505213 1 1
0.152875197132201 0.151310024423136 1 1
0.208958072510931 0.206977256615198 1 1
0.215039752422798 0.212740216911989 1 1
0.173910303941011 0.172245569508109 1 1
0.168443915253756 0.166836366896871 1 1
0.212416255871302 0.210502784720541 1 1
0.201231728006762 0.199310769489407 1 1
0.228726716325906 0.22654237887596 1 1
0.150089518831849 0.148707592384588 1 1
0.254165616750751 0.251990646943491 1 1
0.245087455461205 0.242454365109302 1 1
0.252497101581032 0.249750921725747 1 1
0.134598253207239 0.133357192809227 1 1
0.158422721920933 0.156919660663126 1 1
0.211760011626358 0.209693082355847 1 1
0.259143111684113 0.256703429751194 1 1
0.314930072024509 0.31166486810614 0 0
0.163766117111137 0.161964871713421 1 1
0.149530903157183 0.147947611573165 1 1
0.262684510906469 0.259794203189588 1 1
0.3411507278524 0.3369605389729 0 0
0.228806681344078 0.226074058093249 1 1
0.193112408735626 0.191135259573601 1 1
0.125358686639555 0.123439636564938 1 1
0.121930487580381 0.120721696389248 1 1
0.185581581551264 0.183749088161164 1 1
0.150347211471357 0.148735617629358 1 1
0.222964637144972 0.220850222688521 1 1
0.101622495453636 0.100209645128486 1 1
0.204576308332543 0.202138033384582 1 1
0.133350528997019 0.13210507112721 1 1
0.280396753574391 0.277824473163959 1 1
0.151993439583874 0.150366318815721 1 1
0.20890014544139 0.206899459651693 1 1
0.229835261748906 0.227666093424151 1 1
0.143956374058959 0.142538612008963 1 1
0.273306912703115 0.270169317186911 1 1
0.247078144697426 0.244237338800332 1 1
0.217261200985733 0.215075765958187 1 1
0.13457070655229 0.133289693417095 1 1
0.180453834820374 0.178560261942506 1 1
0.289509917569429 0.286783681484608 1 1
0.215485581149442 0.213410563057638 1 1
0.18992671777855 0.187917006291662 1 1
0.212429768571193 0.210247273063423 1 1
0.212336009895602 0.210194658140172 1 1
0.114536649246245 0.113436244569236 1 1
0.22403659247374 0.221717569515409 1 1
0.204338428272463 0.202163749684052 1 1
0.172646394602555 0.170967533990049 1 1
0.186870391658323 0.184974188111225 1 1
0.20325359018886 0.201119599365978 1 1
0.247384918332551 0.244910981281488 1 1
0.214599202724043 0.212599751757969 1 1
0.271242150187158 0.268326653428881 1 1
0.202425178007755 0.200131524582962 1 1
0.189773067541327 0.187915201851121 1 1
0.218704112610026 0.216522291812649 1 1
0.23441749201736 0.231715354066056 1 1
0.186235058114991 0.184419255558198 1 1
0.185299081529413 0.183552786834009 1 1
0.236214677128049 0.233957697913887 1 1
0.160427966007098 0.158840217080007 1 1
0.23020423601809 0.227929032503689 1 1
0.210850465961621 0.208725042675631 1 1
0.198247124280471 0.196337967536577 1 1
0.193602231165684 0.191590844776803 1 1
0.176435315818894 0.174533764173014 1 1
0.190248585504974 0.188622205923743 1 1
0.215629600712897 0.213374260857786 1 1
0.131881374700331 0.130466370669617 1 1
0.309820955520277 0.306592507427579 0 0
0.154472770502504 0.152837364309874 1 1
0.193346256636928 0.191604026799339 1 1
0.197795781420894 0.195685192844614 1 1
0.271724840977087 0.269360267448336 1 1
0.257610313526641 0.255034530046468 1 1
0.168856879454872 0.167091994176889 1 1
0.188294778458704 0.186565832977099 1 1
0.131909968469571 0.131260379281002 1 1
0.227902204501267 0.225561083074218 1 1
0.235253711264203 0.232860788331057 1 1
0.173195024146349 0.171617244694539 1 1
0.117765562728333 0.116570653698804 1 1
0.191976186223911 0.190097359352103 1 1
0.237832484776229 0.235488065537501 1 1
0.249436526726413 0.246990502605101 1 1
-0.00455783283997881 -0.00436518143006239 0 0
0.210838973209558 0.208303505103476 1 1
0.218815016902642 0.216556546833637 1 1
0.146898526282249 0.145249764618695 1 1
0.192634903189442 0.190809082272413 1 1
0.324500592585356 0.321364289542478 0 0
0.151226215672643 0.149553757101545 1 1
0.0982122507368426 0.0973870847193778 1 1
0.196879267074288 0.194596532963762 1 1
0.180825316964354 0.178981372503363 1 1
0.20588044784872 0.203825114470706 1 1
0.20199908425403 0.200235064571028 1 1
0.223109395354447 0.220982486824639 1 1
0.179073879270584 0.178072845723979 1 1
0.182550951398202 0.181521947112239 1 1
0.236557504025189 0.234231494897103 1 1
0.15827535949833 0.156774236771158 1 1
0.195276499631007 0.193288222024422 1 1
0.217888038248004 0.215964319159811 1 1
0.144310917659273 0.14297563053796 1 1
0.226539995643129 0.224230804998292 1 1
0.187113221850805 0.185235600600596 1 1
0.223134963708111 0.220867934075724 1 1
0.210950997635997 0.209166142067514 1 1
0.19381777562339 0.191982614548002 1 1
0.187741436995386 0.186129696249872 1 1
0.0583915548139848 0.0578834752556215 0 0
0.204190479972325 0.202182084597489 1 1
0.203907952400503 0.201917233522783 1 1
0.116979478964259 0.115731197561445 1 1
0.253464861898733 0.251049399389037 1 1
0.203151775286476 0.20082911434971 1 1
0.263196423762302 0.260182481882154 1 1
0.19972411339512 0.197250285972806 1 1
0.176888074676331 0.175175895975017 1 1
0.289485979706303 0.286514311981002 1 1
0.239012324664274 0.236511528000881 1 1
0.135162619987699 0.133623771223434 1 1
0.109340258075277 0.108185850588573 1 1
0.241630596649258 0.239379740599551 1 1
0.140972746696869 0.139672572900053 1 1
0.189686417212783 0.188088236577983 1 1
0.154156350459872 0.152671402696107 1 1
0.172224306288444 0.170715562717889 1 1
0.10262126905851 0.101465235702555 1 1
0.183489839355698 0.181706507620403 1 1
0.155439235012804 0.15365856837463 1 1
0.168168383876986 0.166424694598264 1 1
0.241869476001227 0.239569848157558 1 1
0.207324068800612 0.205259103991973 1 1
0.196522063207006 0.194366347549755 1 1
0.237913729132196 0.235380699930159 1 1
0.255539871106494 0.253051736747912 1 1
0.171956332703744 0.170308084562563 1 1
0.122044845872747 0.120986878479047 1 1
0.0940634495257535 0.0933461035575578 0 0
0.209710542642083 0.207472676606251 1 1
0.139621771457604 0.138263198200559 1 1
0.242536092302411 0.240330406898777 1 1
0.154384902022172 0.152891876529448 1 1
0.288437432441695 0.285703241228525 1 1
0.151712420213675 0.150264110011907 1 1
0.182261163651242 0.180642290748989 1 1
0.199222559589631 0.196989579480684 1 1
0.211073662770883 0.209144024977424 1 1
0.263844502037896 0.260945625345967 1 1
0.192102387950147 0.190411184927031 1 1
0.321247168645566 0.318421277505443 1 1
0.199344151679444 0.197516104226927 1 1
0.201695607639974 0.199537043854672 1 1
0.228028151999977 0.22574512606789 1 1
0.240645944409464 0.238411250604812 1 1
0.225922280114332 0.223421479576648 1 1
0.270157633579042 0.267399109932015 1 1
0.132811498493418 0.131415956836287 1 1
0.278149983173742 0.275401989732931 1 1
0.202597249548651 0.19996616130308 1 1
0.132857634339551 0.131730812630489 1 1
0.24125693776661 0.239011996581605 1 1
0.0976223012344106 0.0971518197648004 1 1
0.203848880109029 0.201419521455131 1 1
0.205629844867484 0.203558772160706 1 1
0.168344250693567 0.166692081806753 1 1
0.132647250605347 0.130932410730558 1 1
0.200253878874737 0.198244585637405 1 1
0.233008022705319 0.23025886323518 1 1
0.201596085105664 0.199574235835458 1 1
0.274490103095631 0.272045612957386 1 1
0.224090883461371 0.221418722315591 1 1
0.198195327124682 0.195929904384285 1 1
0.127113359500259 0.125571262307462 1 1
0.1160032548551 0.114252285628895 1 1
0.176893730886789 0.175458552027591 1 1
0.166000042588486 0.164441418737669 1 1
0.228825406668336 0.226680625750623 1 1
0.249667402891864 0.247254533531896 1 1
0.230142292667673 0.227935865036395 1 1
0.233928650009619 0.231564877822107 1 1
0.214618254268517 0.212331157050713 1 1
0.255137732084583 0.253248805108413 1 1
0.247882559705494 0.245252905629808 1 1
0.165642809900069 0.164212898707368 1 1
0.212156595553136 0.210002139518752 1 1
0.183579747267455 0.181941261149042 1 1
0.246434796671187 0.244054496143244 1 1
0.193287736635113 0.190862824083353 1 1
0.203159188165403 0.201330865411049 1 1
0.110211930816086 0.109093189003287 1 1
0.151282639531298 0.149884034760376 1 1
0.183603235246626 0.181467023341496 1 1
0.299239271097669 0.296479659078252 1 1
0.137968279155106 0.136995609554007 1 1
0.211656516409467 0.208953382414019 1 1
0.247294878958598 0.24507956517841 1 1
0.205948599773512 0.203834341986551 1 1
0.209073118009875 0.207102327158027 1 1
0.153113241809042 0.151755413920826 1 1
0.195940796807647 0.194000215108334 1 1
0.178259831366688 0.176209961719641 1 1
0.302067341304597 0.299119779808549 1 1
0.256187812162805 0.253664246093719 1 1
0.208364587973617 0.205856462194662 1 1
0.269467719263692 0.266604483750044 1 1
0.172905089058846 0.17107739319425 1 1
0.118812957643919 0.117503218075372 1 1
0.202507213830491 0.200575312838183 1 1
0.247444936150777 0.245033018005807 1 1
0.208470553516956 0.206049890584849 1 1
0.184375666549948 0.182643359145792 1 1
0.159756941946505 0.158377421360447 1 1
0.103375765465304 0.102197268967061 1 1
0.206544064583924 0.204562283115921 1 1
0.225248479712016 0.223045529429041 1 1
0.176933053027507 0.175122646942086 1 1
0.315821583121569 0.312520598929688 0 0
0.198784704293562 0.196745787559404 1 1
0.204756181237186 0.202958692782938 1 1
0.0618391229857918 0.0608397679133839 0 0
0.280055223003308 0.276785063393779 1 1
0.199550548792663 0.197861499558282 1 1
0.24413493348016 0.241652936609758 1 1
0.119544639293837 0.118307949936599 1 1
0.21390884020206 0.211473663759075 1 1
0.259193505140704 0.256358563024144 1 1
0.19564669244261 0.193802098282121 1 1
0.0837593019992838 0.0830589111090591 0 0
0.169150252000211 0.16790632020733 1 1
0.219598823169446 0.21745213407708 1 1
0.148617564525545 0.147323195879335 1 1
0.286060518608834 0.282948393256077 1 1
0.0868802925507548 0.0860249729982012 0 0
0.300553687315307 0.297788114692947 0 1
0.189822251125893 0.187957008287569 1 1
0.273307495879805 0.27040451940897 1 1
0.192633577498539 0.190770690219393 1 1
0.251816515689093 0.249430801226069 1 1
0.1021346384302 0.101320004869137 1 1
0.105202194708245 0.10424697047313 1 1
0.196118186814674 0.194309213310187 1 1
0.356868162597931 0.353248896061642 0 0
0.260448804433216 0.257392012479854 1 1
0.229329198842768 0.226958456377244 1 1
0.155006210598936 0.152771151653726 1 1
0.185864088309319 0.183955437347089 1 1
0.270160864839168 0.267433875758002 1 1
0.172951306026058 0.171212068374362 1 1
0.182850997866458 0.181100767711249 1 1
0.180916221764335 0.179055476268701 1 1
0.154510651295865 0.15298158643837 1 1
0.150773364570655 0.149203132648859 1 1
0.178976021517387 0.177585132523774 1 1
0.261526052708645 0.258760873607558 1 1
0.217942389941665 0.215711824939598 1 1
0.159840071112571 0.157706829269098 1 1
0.144982284348695 0.143592605108262 1 1
0.163281977170513 0.162028707231063 1 1
0.183142909796052 0.181285632489781 1 1
0.152068550068904 0.150125635303327 1 1
0.150468979282036 0.148741315604494 1 1
0.290249682566922 0.287065466487139 1 1
0.136727351039445 0.135194446868426 1 1
0.233042877978228 0.230702541955441 1 1
0.22435421838603 0.222107887218712 1 1
0.24046330469762 0.238138467288203 1 1
0.140962936611552 0.139829602626586 1 1
0.20343215293952 0.201297413321965 1 1
0.303796349233878 0.300943622774353 0 0
0.18293049028161 0.181542694329452 1 1
0.166188294976562 0.164227527142619 1 1
0.186841321027509 0.18469399852568 1 1
0.243163170620643 0.240610697565132 1 1
0.217002685320281 0.214777166790235 1 1
0.29794124149024 0.295071255357727 1 1
0.251760524227738 0.24899841272527 1 1
0.226700082746072 0.224460527592847 1 1
0.183430273197447 0.181451678995189 1 1
0.314939738275038 0.312076030830432 0 0
0.187268428661923 0.18555896829502 1 1
0.245612057307988 0.243135794508144 1 1
0.257283835564938 0.254842803112478 1 1
0.250496847719898 0.247946399363444 1 1
0.172717004801203 0.170925106138856 1 1
0.100514632186781 0.0996776015329511 1 1
0.224657931017501 0.222415528253856 1 1
0.243792366864184 0.241538064850359 1 1
0.248665598714401 0.245959026177928 1 1
0.163933521916288 0.162436591359615 1 1
0.172936381532072 0.171436617625328 1 1
0.193372153500669 0.191863874133912 1 1
0.16421291851591 0.162608113437693 1 1
0.262318553792223 0.259960468392475 1 1
0.244912619128677 0.242318389519947 1 1
0.270858007309387 0.268248036772115 1 1
0.279209755162565 0.276331517820728 1 1
0.175315493734864 0.173678959301785 1 1
0.14548316624192 0.144014518130981 1 1
0.166368936777561 0.164596509402111 1 1
0.158674366559113 0.157182917060085 1 1
0.143872012111761 0.142443176531943 1 1
0.187136543252247 0.185127284907656 1 1
0.198261228343125 0.196479418814175 1 1
0.2036112088457 0.201697125796957 1 1
0.146878719699296 0.145442552737132 1 1
0.189321503528006 0.187402068217272 1 1
0.246377277106637 0.244306749748035 1 1
0.156041287708514 0.154815430256594 1 1
0.206756832471903 0.204383230652923 1 1
0.161357788538988 0.159777438551338 1 1
0.220597822933015 0.218172654563762 1 1
0.195993027492621 0.19471491304796 1 1
0.141966173178295 0.140352127333566 1 1
0.137652022265261 0.136173656600826 1 1
0.184482103158255 0.182008628994995 1 1
0.219192946174316 0.217538210115355 1 1
0.199068385478079 0.196892630711712 1 1
0.247057561641709 0.244065720656987 1 1
0.247694777524767 0.244852883512774 1 1
0.119700207218488 0.118709033942329 1 1
0.126232608684123 0.125114041525244 1 1
0.173902593418475 0.17229091012799 1 1
0.184851240115991 0.1831780462304 1 1
0.158770668301272 0.157290216821849 1 1
0.148445652112797 0.146872156422738 1 1
0.143163810604995 0.141898287181455 1 1
0.212295164826118 0.210029609694411 1 1
0.144987019973571 0.143591735202841 1 1
0.159502963825059 0.157994849113108 1 1
0.176977425947611 0.174795528592086 1 1
0.197064275832105 0.195150794944473 1 1
0.19593214220513 0.194162740537778 1 1
0.255495113448038 0.25299578430739 1 1
0.186967409359249 0.184476597735755 1 1
0.228024176216436 0.225805515443427 1 1
0.197895404047491 0.196029193988347 1 1
0.227143937311646 0.224955032704636 1 1
0.202600167120145 0.200507972310819 1 1
0.12840946925103 0.127163494717833 1 1
0.13047871517984 0.12928664326075 1 1
0.240141958528096 0.237713292800956 1 1
0.210183132888815 0.208088076680771 1 1
0.160756167283556 0.159285843658857 1 1
0.199112978919081 0.19697160999159 1 1
0.266691941248237 0.263769079945572 1 1
0.176881257632148 0.175100673703581 1 1
0.191733212401466 0.190086342243142 1 1
0.300928682312635 0.297909020353911 1 1
0.29484447830504 0.292202106381767 1 1
0.176884428049926 0.174691449216018 1 1
0.279989558859296 0.27740015322656 1 1
0.326243768341361 0.322767251761032 0 0
0.16181177962351 0.160083231914448 1 1
0.202625736013698 0.200813681236463 1 1
0.110405650276504 0.1094747771081 1 1
0.226850339721994 0.224495419192668 1 1
0.241792749757506 0.239245700095207 1 1
0.304250963889783 0.301167584690736 1 1
0.183919047888646 0.182016988917258 1 1
0.227050034855388 0.22471902565498 1 1
0.188268540988971 0.186331961207985 1 1
0.183491077829167 0.181909641605316 1 1
0.173356440725552 0.171502312167773 1 1
0.209985725393141 0.207403779814441 1 1
0.276675578111952 0.273951731725447 1 1
0.210703054657731 0.208738682960222 1 1
0.182059278295471 0.180422586640659 1 1
0.0769733949211966 0.0760997378554454 1 1
0.178697944955344 0.176905487815507 1 1
0.222364294076575 0.22008395448075 1 1
0.179614044360309 0.178061455332136 1 1
0.161029056875638 0.159450670378198 1 1
0.21878227441647 0.216094896565866 1 1
0.242848631535198 0.240396406422413 1 1
0.127932236645855 0.127120817625604 1 1
0.164712456760552 0.163036980204114 1 1
0.222563123371867 0.220507845459739 1 1
0.260440244282402 0.257858770290189 1 1
0.145382817503402 0.14420341785471 1 1
0.169695718353528 0.167890215882258 1 1
0.097654870619396 0.0963630251418034 1 1
0.236478603547977 0.234279787110177 1 1
0.205013576940907 0.202904150673525 1 1
0.15553164853174 0.153959681027752 1 1
0.271858835252671 0.268824903801915 1 1
0.169721143403602 0.168044725605836 1 1
0.12051594410518 0.119474689366191 1 1
0.117520298917567 0.116421115440235 1 1
0.154076043972339 0.152475331307293 1 1
0.223103186221033 0.221021682333667 1 1
0.156651347144852 0.155408168717867 1 1
0.285205570350802 0.282167345414795 1 1
0.229004054358206 0.226565407688231 1 1
0.186622667008445 0.184865303143143 1 1
0.166824551677096 0.165124439608927 1 1
0.303891380074083 0.300687866848078 1 1
0.288118751531898 0.285319884652849 1 1
0.150811562713792 0.149417135297005 1 1
0.0897576298515535 0.0888660062183409 0 0
0.201613936531011 0.199692672263704 1 1
0.185328889794049 0.183165910163352 1 1
0.237406801188856 0.235054271258357 1 1
0.122043850745563 0.120760718725316 1 1
0.257312459836002 0.255082458232402 1 1
0.240933938770474 0.238789149473819 1 1
0.238897802393329 0.236495457687519 1 1
0.119940453125379 0.118842550720401 1 1
0.21858228618482 0.216132193131357 1 1
0.226903303996826 0.22452165179566 1 1
0.165784369496823 0.164181279833659 1 1
0.211261135662699 0.209134108905469 1 1
0.240688611816292 0.238392405315657 1 1
0.124689154416323 0.123342913088802 1 1
0.133186204449784 0.132039178451134 1 1
0.16851733141909 0.166841098631811 1 1
0.203173250255561 0.201291419878649 1 1
0.210022511396544 0.208503360709974 1 1
0.186471688454725 0.184622650110962 1 1
0.268623829975419 0.265950807549315 1 1
0.205730851738834 0.203384900043506 1 1
0.265135446201521 0.262634471290974 1 1
0.313785401003828 0.310566484826194 0 0
0.270185569569344 0.267698396427566 1 1
0.0999236518575297 0.0992563496226664 1 1
0.143177758933877 0.141621281274016 1 1
0.230651228223789 0.228456041352737 1 1
0.26129235709713 0.258674166337477 1 1
0.215544969577945 0.213449989464646 1 1
0.191594686362708 0.189675261600753 1 1
0.0897163177977629 0.0886641956087359 1 1
0.189905559415215 0.188142158935644 1 1
0.079178110874727 0.0782340848840231 0 0
0.202722486902873 0.20064738778223 1 1
0.212176560443282 0.209855429435654 1 1
0.120576521773086 0.119375504958827 1 1
0.144359117333056 0.143339916797736 1 1
0.277200233257818 0.274470630931635 1 1
0.168641757034457 0.167057643226786 1 1
0.220902183251266 0.219157359297328 1 1
0.0729235995015864 0.0720621802043299 1 1
0.118083242486294 0.11690168380898 1 1
0.22513975621358 0.222647262824115 1 1
0.171213529972001 0.169610202590723 1 1
0.180647030322521 0.178749020518267 1 1
0.240829915198866 0.238657944321588 1 1
0.286314099347212 0.283424269842208 1 1
0.231529372642603 0.228982498438264 1 1
0.174934058842044 0.173071560601993 1 1
0.134684929622677 0.133514148881399 1 1
0.246212745181968 0.243815743827204 1 1
0.258899905098474 0.256048362532462 1 1
0.218682731148619 0.21629268601753 1 1
0.194793612170431 0.193275348662387 1 1
0.0367739310460107 0.0363886517219544 0 0
0.115410040513823 0.114322017070736 1 1
0.165325267212589 0.16377200191656 1 1
0.201858646877736 0.200051052755211 1 1
0.150438169334144 0.14899930890435 1 1
0.179288260014228 0.177338051160368 1 1
0.232461219291913 0.230459576722705 1 1
0.244076305858087 0.24143515011006 1 1
0.168813188888952 0.16639623556335 1 1
0.266389501510452 0.263954478402562 1 1
0.224001512105125 0.222061954657253 1 1
0.154868293517572 0.15352528813263 1 1
0.193256253033343 0.191544095918642 1 1
0.199063045075439 0.19705900069991 1 1
0.227151393354682 0.22470967467145 1 1
0.244467550879656 0.242146721684847 1 1
0.262355745903866 0.25991530718852 1 1
0.250730814234447 0.247868611941894 1 1
0.20009640594569 0.198063918914922 1 1
0.125341444646124 0.124036843638001 1 1
0.215668839924429 0.213437081576815 1 1
0.110417584181042 0.109219675701284 1 1
0.227225942924421 0.224520195988326 1 1
0.282376349906435 0.27924464753541 1 1
0.243776100054441 0.241364007762078 1 1
0.232544991104899 0.230427333107156 1 1
0.235364320939351 0.233024015756627 1 1
0.253543306556474 0.251242327809536 1 1
0.186703592088503 0.184767096013584 1 1
0.230003420158948 0.22758497918188 1 1
0.257414276047143 0.254997396726092 1 1
0.155342800988712 0.153867646371441 1 1
0.198914252881265 0.196956818052176 1 1
0.152738901716972 0.151349730981858 1 1
0.174081538883184 0.172522023800619 1 1
0.183996362793466 0.182276442195457 1 1
0.236019387101169 0.233478085927927 1 1
0.154509261725801 0.153097939827599 1 1
0.181056467797126 0.179251728134682 1 1
0.227555578674813 0.225282759616501 1 1
0.108460478620568 0.107278720277248 1 1
0.238265637053704 0.236115112257061 1 1
0.172852910283326 0.171088627282044 1 1
0.160080193861471 0.158185361556165 1 1
0.298874860952967 0.296084380720058 1 1
0.271381371417642 0.268903020197719 1 1
0.290167143346463 0.287616537690611 1 1
0.159339384079635 0.158236930734165 1 1
0.301911435464043 0.298726560848169 1 1
0.202524099083398 0.200731920819899 1 1
0.198192333197398 0.196145555743023 1 1
0.16589552567659 0.164191649892755 1 1
0.250974341521516 0.248499850979268 1 1
0.192033735085191 0.19031279484472 1 1
0.218570625580636 0.216700978247749 1 1
0.277831964353927 0.275175455215672 1 1
0.242784825782444 0.240001654357145 1 1
0.26457784307952 0.261886583046902 1 1
0.246575254236852 0.244163200702279 1 1
0.144381093064477 0.142967950639976 1 1
0.200789750447078 0.198748186176876 1 1
0.288622817849319 0.285649618871173 1 1
0.211936906408602 0.209858332253156 1 1
0.167483231492016 0.166385926059845 1 1
0.199633386942662 0.197576496256576 1 1
0.185173458246669 0.183286283833146 1 1
0.245440462307306 0.243220825916931 1 1
0.19902738464543 0.196988559557646 1 1
0.20548414741449 0.203652155437363 1 1
0.193478360648116 0.191718313197309 1 1
0.282804075296899 0.279697567596542 1 1
0.208629300482185 0.206557303006217 1 1
0.241708687277075 0.239236505089354 1 1
0.184712973875043 0.182727020275044 1 1
0.246196853323561 0.243725095450714 1 1
0.282408799077058 0.279537455956838 1 1
0.283713680098685 0.280993738853791 1 1
0.252798634109983 0.249989883840704 1 1
0.192021999246839 0.190171599952417 1 1
0.198091678547918 0.196277656872891 1 1
0.196845716329733 0.194934271393448 1 1
0.145153755852904 0.143742720551846 1 1
0.194806498778419 0.192700359312812 1 1
0.218953758092027 0.217126794068884 1 1
0.189244784607953 0.187376887530465 1 1
0.157938658387616 0.156402077641449 1 1
0.264121912680922 0.261353341466111 1 1
0.190207271571389 0.188319140790092 1 1
0.164991724185543 0.163365601778465 1 1
0.142347389914177 0.140668145931188 1 1
0.200553514819817 0.198673649491502 1 1
0.186756448886885 0.185040651447302 1 1
0.259843177348239 0.257387504784177 1 1
0.150438675786021 0.148918966023257 1 1
0.231066669051845 0.229002398361707 1 1
0.206945319714341 0.20537432126093 1 1
0.235165645072522 0.232517249270777 1 1
0.194464074479985 0.192354771216807 1 1
0.187134546497917 0.185337371887895 1 1
0.250682038133871 0.247735441856931 1 1
0.200017653122652 0.198096857898095 1 1
0.199382772463492 0.197301828233993 1 1
0.179430188240643 0.177656268859131 1 1
0.262796302503405 0.260507488144544 1 1
0.14747272924562 0.146181776759807 1 1
0.265296227356457 0.262840240527495 1 1
0.131318317142214 0.130160266278964 1 1
0.144221588310138 0.14216565224193 1 1
0.335787254488743 0.332488866947772 0 0
0.220417917306524 0.218567963988468 1 1
0.269133919241283 0.2661584904217 1 1
0.179858246179059 0.178003439757787 1 1
0.142260322360543 0.140827168126722 1 1
0.165772916824381 0.164414815569439 1 1
0.184029248328028 0.18218588606419 1 1
0.195222440731096 0.193329104078593 1 1
0.16773318045706 0.166155354751471 1 1
0.20714558101551 0.204767356929672 1 1
0.198521229017228 0.196514856692183 1 1
0.265590750973555 0.262772454112181 1 1
0.209828196276835 0.20765526758492 1 1
0.209641684978184 0.207897219884336 1 1
0.200720573025116 0.199197294490892 1 1
0.214147758600535 0.212151757461511 1 1
0.195684910258988 0.193794688960071 1 1
0.109263641324007 0.107556764019308 1 1
0.216746410097846 0.214669772165838 1 1
0.22155334978062 0.219571807582697 1 1
0.185184367836991 0.183416625131369 1 1
0.261730258571646 0.259023895198561 1 1
0.127589153747744 0.126276024762482 1 1
0.175496698269092 0.173940364591831 1 1
0.271862809823022 0.268947617061545 1 1
0.249610358147634 0.247371868456217 1 1
0.146548478843976 0.145234650957007 1 1
0.0625662868602749 0.0618262910496768 0 0
0.188945573702258 0.187225573393095 1 1
0.146210904365415 0.144939388403136 1 1
0.0882319990763744 0.0870740986363601 0 0
0.202702633384928 0.2008033375866 1 1
0.210965252477247 0.208938338175698 1 1
0.194458857654206 0.192870853409185 1 1
0.340518745808309 0.337198567252831 0 0
0.270516688653493 0.267819351114484 1 1
0.135192629932017 0.134025825984225 1 1
0.187066700220532 0.185333816918939 1 1
0.0392376802876716 0.0381261098608823 0 0
0.170763283459174 0.168960642298678 1 1
0.236993897072205 0.234400574702453 1 1
0.137901895659143 0.136487226083046 1 1
0.180978993941473 0.178990272361469 1 1
0.22780094898476 0.225397459207896 1 1
0.142646484750027 0.141321966696482 1 1
0.110987689082564 0.110209844535185 1 1
0.240092105864436 0.237089766982756 1 1
0.230880888405055 0.228755486409481 1 1
0.203046772255581 0.200707992367387 1 1
0.199290336448529 0.197210223897337 1 1
0.163523824077209 0.161921465934619 1 1
0.171413071285746 0.17005820723056 1 1
0.240215385382083 0.237958395620161 1 1
0.188862916497003 0.186803406609032 1 1
0.167406907905137 0.166023966371768 1 1
0.211279898149488 0.209392822027323 1 1
0.258016406159305 0.255465346860269 1 1
0.134499711069149 0.133186520735215 1 1
0.120134542255669 0.118340029586911 1 1
0.197731293647832 0.195951603011215 1 1
0.235637252009092 0.233086357490137 1 1
0.227274506841945 0.225317391771845 1 1
0.287991437171603 0.285273158567565 1 1
0.217110991966752 0.214860677627885 1 1
0.196463811775007 0.194639955485692 1 1
0.230652146199535 0.228349805115292 1 1
0.223451542880174 0.220797788663567 1 1
0.231454188482101 0.229429394958244 1 1
0.297140356210841 0.294430799905975 1 1
0.143573431308184 0.142090953556858 1 1
0.215218251931603 0.212805673283338 1 1
0.2594665189807 0.256777109692211 1 1
0.343740954351634 0.34050010307042 0 0
0.227465163638144 0.225302676510619 1 1
0.100060199741857 0.0993234437660007 1 1
0.18531347659427 0.18353700373351 1 1
0.150239148886709 0.148655456614132 1 1
0.231173412886992 0.2284977612474 1 1
0.273130149600359 0.270262236303192 1 1
0.20790101701539 0.205905674375537 1 1
0.20042609406351 0.198382774503355 1 1
0.19706302853388 0.195157537140302 1 1
0.153196353077916 0.151693941649769 1 1
0.174578325511611 0.172916457244916 1 1
0.216810927752034 0.214651809207116 1 1
0.213420867166694 0.211190719445712 1 1
0.201557847243395 0.199848666916068 1 1
0.247843707094047 0.245279688942125 1 1
0.219189421972365 0.216804502236248 1 1
0.261926855349031 0.259374394348142 1 1
0.200161803929013 0.198203808528983 1 1
0.276072426263993 0.273218934442008 1 1
0.224723665914888 0.222742665211753 1 1
0.212751945696871 0.210631614584504 1 1
0.200676640171111 0.198712310224135 1 1
0.192846749766381 0.190970316498766 1 1
0.279913905886358 0.276914568390907 1 1
0.217723267184944 0.21541309067843 1 1
0.315381702329368 0.312071077399255 0 0
0.224346170209728 0.222180923565196 1 1
0.0917842606792466 0.0909050293318779 0 0
0.210889062586118 0.208932005261662 1 1
0.197534050347345 0.195371104887027 1 1
0.151764972617781 0.150390297796575 1 1
0.160176544479649 0.159067630126125 1 1
0.140031696305272 0.138677122391081 1 1
0.247518253335924 0.245155436659177 1 1
0.19586402434792 0.193830427581544 1 1
0.206417981166957 0.204507769736782 1 1
0.111082447649646 0.109980103774249 1 1
0.131422336491346 0.130040876946466 1 1
0.180050922348942 0.178394946691804 1 1
0.185048230408376 0.183180480231519 1 1
0.24262065437373 0.240159142014919 1 1
0.126567072565146 0.125181759378475 1 1
0.16561400694058 0.163839736402151 1 1
0.326678578962986 0.323436758470106 0 0
0.189072951599546 0.187637688724049 1 1
0.183048082454191 0.181205860617172 1 1
0.241868481435086 0.239542371920435 1 1
0.130782178517819 0.129463527165785 1 1
0.238012225611715 0.235165548308663 1 1
0.247662918615748 0.245211096597436 1 1
0.269869200624625 0.267445902243513 1 1
0.191115555669135 0.189029163838481 1 1
0.183933545496438 0.182420529693969 1 1
0.11050640303944 0.109449337845501 1 1
0.188390550094011 0.186467031754558 1 1
0.222102201281155 0.219958893158627 1 1
0.233943363239516 0.231790155612526 1 1
0.144270785697015 0.142900679467093 1 1
0.115530855304983 0.114764941937842 1 1
0.351478484732737 0.347852238611041 0 0
0.156586076031841 0.154955481374988 1 1
0.165925398091226 0.164484361580596 1 1
0.210681513981742 0.208637194594216 1 1
0.225684787079395 0.223094411079944 1 1
0.264595281552057 0.262051550160425 1 1
0.21237303192764 0.210057332591574 1 1
0.223737845355056 0.221146169682864 1 1
0.218016155432121 0.215762891473183 1 1
0.178230301623581 0.176496345456754 1 1
0.216218790522006 0.214207737548448 1 1
0.321559992268008 0.318367262683809 0 0
0.219673045771669 0.217536335522676 1 1
0.138191809262335 0.136959155402855 1 1
0.244565413841589 0.24210296205915 1 1
0.214943809212487 0.21280130239204 1 1
0.312125267199732 0.309009525932175 1 1
0.217226819322061 0.215242464343033 1 1
0.211052428371327 0.208874437667905 1 1
0.179892169695938 0.177862089031781 1 1
0.160901231416615 0.159051642425805 1 1
0.236866473121741 0.234580088531686 1 1
0.203745292766168 0.201786508425719 1 1
0.128456694828639 0.127037440035418 1 1
0.18619806965547 0.184438151761504 1 1
0.256183738397732 0.253625645459752 1 1
0.127751124699148 0.126525093681289 1 1
0.204646301805428 0.202494495449626 1 1
0.104661994755571 0.103708521492373 1 1
0.183812539073671 0.182173332313055 1 1
0.189657119201891 0.187782293544798 1 1
0.176046285664067 0.173984510109667 1 1
0.196512764977794 0.194485444986039 1 1
0.223823305725384 0.221430452931578 1 1
0.20019888506212 0.198237303640203 1 1
0.234864575870634 0.232427648891525 1 1
0.192959514823152 0.190777771647499 1 1
0.271000125415619 0.268062736076974 1 1
0.0653964818737899 0.064737493674851 0 0
0.162653352195108 0.16121000149656 1 1
0.213438929127395 0.211339942050286 1 1
0.159864304149007 0.158130766318155 1 1
0.158214112317201 0.156668320192999 1 1
0.177688098821264 0.175991976507437 1 1
0.213359399814822 0.211478129072514 1 1
0.236699886370315 0.234193604592351 1 1
0.267798882853598 0.26488653236982 1 1
0.091944408355541 0.0908394430800376 0 0
0.126765168345259 0.125771842617564 1 1
0.11991200386831 0.11874346038885 1 1
0.242099973363727 0.23949186817548 1 1
0.170252640187478 0.168486081861668 1 1
0.0845376104476141 0.0837299664545516 0 0
0.229333340197581 0.227176455253394 1 1
0.164580736385025 0.163331258622393 1 1
0.197427620967511 0.195313508180586 1 1
0.1359967708531 0.134569432808772 1 1
0.138931012318505 0.138015809557062 1 1
0.204021519407271 0.202030877326677 1 1
0.0987370095386686 0.0975049834299865 1 1
0.205063770220136 0.202974789688428 1 1
0.169551374260835 0.168063383919489 1 1
0.182857030792071 0.18115150106753 1 1
0.153339934339427 0.15245404850778 1 1
0.161691171875163 0.16000166690343 1 1
0.223340197548965 0.220692495630645 1 1
0.14231634634432 0.140843973653429 1 1
0.219443783270783 0.217493503867022 1 1
0.173714621030206 0.172102859269509 1 1
0.299710484805731 0.29639549945175 1 1
0.206297581946179 0.204281969765761 1 1
0.144255219718141 0.143218801499197 1 1
0.220933886824021 0.219203753459596 1 1
0.251179713887917 0.248467740026125 1 1
0.224549642835801 0.222333134778394 1 1
0.211976369326522 0.210204135511269 1 1
0.252902892134691 0.250336669552007 1 1
0.171584240764342 0.170106578337181 1 1
0.238688365515583 0.236278095705548 1 1
0.229880655650366 0.227612772231737 1 1
0.157789503960812 0.156264029115875 1 1
0.167067539461198 0.165380382631158 1 1
0.232752746806366 0.230598834018366 1 1
0.256586189941857 0.253755127813983 1 1
0.157180773061418 0.155426462874536 1 1
0.261663245781015 0.25892873675958 1 1
0.11750991124318 0.115986021739573 1 1
0.132042058955008 0.130824385187656 1 1
0.22732232979277 0.22468768094658 1 1
0.209256626013914 0.207132825631886 1 1
0.213493044815655 0.211354299390619 1 1
0.229284500857038 0.226944222490384 1 1
0.139395065943823 0.137477567312186 1 1
0.261928170808996 0.259229676735949 1 1
0.131660332657786 0.130378321576814 1 1
0.187514731237512 0.18627367193294 1 1
0.208513800681016 0.206881890669165 1 1
0.203419209107359 0.201285394580554 1 1
0.230032610313929 0.227685022615499 1 1
0.219051556972658 0.217237314876335 1 1
0.160469039875219 0.159011462821262 1 1
0.123994662446852 0.122794286961812 1 1
0.18957418843177 0.187750417135598 1 1
0.223019935717536 0.220911183845529 1 1
0.155545584471416 0.154096033270902 1 1
0.226923794766232 0.224748701349371 1 1
0.271926272308886 0.269279282479072 1 1
0.141826399351988 0.140465719195409 1 1
0.216631048569691 0.214571041301391 1 1
0.12245567033386 0.121337282639907 1 1
0.224015491341365 0.222457635883469 1 1
0.226515398162824 0.22413215417146 1 1
0.254533655493433 0.251958538713653 1 1
0.175615243297316 0.173933084253543 1 1
0.213987102975892 0.212093927912051 1 1
0.217675174961053 0.215670690343217 1 1
0.293220830211377 0.290266254414639 1 1
0.202893792595612 0.200942849111684 1 1
0.227221001932256 0.224958486368476 1 1
0.142575074682763 0.140831342108875 1 1
0.243976022978822 0.241858138763149 1 1
0.205378292021872 0.202899625521844 1 1
0.196550393755101 0.194493637935552 1 1
0.175322538691557 0.173632346238306 1 1
0.234047397751765 0.231603308691134 1 1
0.213334869549731 0.211229761433937 1 1
0.250815196975716 0.248754394394332 1 1
0.210510565770334 0.208804864702216 1 1
0.220548559865302 0.218260179514645 1 1
0.24371797006842 0.241079055532628 1 1
0.0992883855904601 0.0983146332693343 1 1
0.236651480099442 0.234149483821298 1 1
0.21816930777995 0.21598881562726 1 1
0.260407354835144 0.257581095175428 1 1
0.195410009816016 0.193606236978645 1 1
0.176003348629929 0.174367813942543 1 1
0.142926340177041 0.141413140418485 1 1
0.35510198554383 0.35205120171427 0 0
0.148668424676706 0.147256816405302 1 1
0.244225905209186 0.241990491624583 1 1
0.218586042681084 0.216256806579465 1 1
0.157813104773655 0.156044221063666 1 1
0.243348687009839 0.240564317560146 1 1
0.200992226207314 0.199015771578284 1 1
0.198154357220564 0.196216821149709 1 1
0.229153341498075 0.226990719081476 1 1
0.226044083105273 0.224102366140273 1 1
0.193634930979117 0.191686315728316 1 1
0.230784887821604 0.227886137941306 1 1
0.223819862580423 0.22151258350909 1 1
0.184139248291222 0.18242718015698 1 1
0.203438378901614 0.201565739509985 1 1
0.131337710663688 0.129944441810236 1 1
0.141833425700665 0.140659308423934 1 1
0.142034093239099 0.140711106751579 1 1
0.259916713721603 0.257487650031366 1 1
0.14520102820937 0.143644010603172 1 1
0.155404344256522 0.15408216937739 1 1
0.195529377702235 0.193224608428115 1 1
0.246502207187104 0.244101620857172 1 1
0.208199410811556 0.20616587329634 1 1
0.279467164610763 0.276124365155784 1 1
0.245233099779563 0.242851788125985 1 1
0.273505579919062 0.2708637670846 1 1
0.135040650702258 0.13366573793932 1 1
0.237326574011891 0.234993190796975 1 1
0.304213671105475 0.30151244562322 0 1
0.127123336402592 0.125597823791862 1 1
0.153832604431606 0.152243666346319 1 1
0.2446451986959 0.242098737134556 1 1
0.177580405067638 0.176036008481087 1 1
0.227074702369304 0.224877366465531 1 1
0.231240455135828 0.228466554962956 1 1
0.164313454813679 0.162694997752529 1 1
0.121958964485555 0.120985964190353 1 1
0.200947346568254 0.198737102901438 1 1
0.232512637731751 0.230195340419632 1 1
0.227095646282103 0.224942040612784 1 1
0.198408047080125 0.196477524491792 1 1
0.335580452901531 0.332331766228906 0 0
0.271496190156986 0.268717286892429 1 1
0.201034217464225 0.198854501565485 1 1
0.194764380913326 0.192794591998057 1 1
0.158945355967486 0.1572703560848 1 1
0.183132098190414 0.181370751153131 1 1
0.111630559454292 0.110450714100908 1 1
0.173079895440202 0.171372111076277 1 1
0.205942507763983 0.203796866740339 1 1
0.249007052421812 0.246629204118902 1 1
0.228079841247752 0.226051664934182 1 1
0.142693209072993 0.141309403331819 1 1
0.219951508554479 0.217137449402043 1 1
0.239774702498505 0.236715367841679 1 1
0.302985770458954 0.300075592017053 0 1
0.200113064188573 0.198171060582777 1 1
0.10039877074724 0.0992817351225771 1 1
0.145914821804571 0.144510309436879 1 1
0.326692350228397 0.323177743802571 0 0
0.175403584415659 0.174351024398528 1 1
0.179952520183232 0.177742812998081 1 1
0.178334961697404 0.176797793814962 1 1
0.181813753597406 0.179993988973813 1 1
0.191372366102666 0.189632682678409 1 1
0.167527902740988 0.165571596765491 1 1
0.146742367109428 0.145175023124863 1 1
0.271921329369396 0.269423283384308 1 1
0.239984609598963 0.237713839852991 1 1
0.175665451154483 0.173843696054299 1 1
0.128483486179928 0.127149117382062 1 1
0.132428800826765 0.130714665870624 1 1
0.140253361111074 0.138845765769116 1 1
0.254103560716051 0.251621105344173 1 1
0.195552790270005 0.19352798095679 1 1
0.229513856190876 0.227346270191794 1 1
0.124265628281404 0.12316581825774 1 1
0.205610558629517 0.203736350454102 1 1
0.207795794987507 0.205584455165804 1 1
0.207976846799403 0.205920264129464 1 1
0.193398422071056 0.19187067856224 1 1
0.207358520325533 0.205330706379625 1 1
0.131145399756592 0.129918602329474 1 1
0.151540389930198 0.149949702458258 1 1
0.143296593620586 0.142367228761837 1 1
0.186488990254799 0.184693502252407 1 1
0.166989493481541 0.165419861159462 1 1
0.238006094760409 0.235288797701464 1 1
0.222717325286935 0.220508706554222 1 1
0.191633623557109 0.189743974260593 1 1
0.227524825075788 0.225072818108276 1 1
0.240821002075702 0.238506725841543 1 1
0.1395568558089 0.13802829846562 1 1
0.136933054140806 0.135709500942899 1 1
0.156165433015755 0.15486043496316 1 1
0.162017814374759 0.160570330127953 1 1
0.206619215768749 0.204602840638086 1 1
0.204376964471369 0.202345583302997 1 1
0.227927332475734 0.225710099945157 1 1
0.153558065399471 0.151732264255904 1 1
0.216776067513814 0.214742237794864 1 1
0.217819973102469 0.215924917284549 1 1
0.157987113966668 0.156552097314522 1 1
0.187734918154223 0.185365922863967 1 1
0.0974845077161017 0.096443164887542 0 0
0.134966883330915 0.133603476715934 1 1
0.161955732357721 0.160566370545162 1 1
0.261464593814112 0.258979027458432 1 1
0.15177140441691 0.150038780122471 1 1
0.222802972244741 0.220952163743615 1 1
0.208076591661706 0.205989323294963 1 1
0.240421437139686 0.238130703598211 1 1
0.178810606588337 0.177165248943352 1 1
0.194499063998804 0.192558063454732 1 1
0.139591691213595 0.137978482235378 1 1
0.236472610143938 0.234355919543275 1 1
0.253844052997179 0.250631920293969 1 1
0.140862865512063 0.139449684126942 1 1
0.279741729240409 0.276880337641207 1 1
0.230278555741903 0.228270215836941 1 1
0.217593448381176 0.215422671258406 1 1
0.222961334391461 0.220925241825844 1 1
0.102349633805351 0.101371101594302 1 1
0.181825778072998 0.180121860201542 1 1
0.347764712886431 0.344632209129421 0 0
0.192926695067884 0.190861786406262 1 1
0.183229856017837 0.181222223362308 1 1
0.275725159279044 0.273356323722262 1 1
0.24563714779063 0.243194404991943 1 1
0.193450652294941 0.191719664998506 1 1
0.234197806599668 0.23174955814703 1 1
0.17038153557112 0.168730021578003 1 1
0.295813178665718 0.293287142584987 1 1
0.211891330231872 0.209713997058894 1 1
0.224667504055258 0.222631144661166 1 1
0.206681266127131 0.204817010869525 1 1
0.132019331419213 0.130871539578025 1 1
0.188314405934837 0.186452240152648 1 1
0.129654574271107 0.128489249063809 1 1
0.122915224599505 0.121506551675912 1 1
0.172358053139915 0.170742808116599 1 1
0.231151621561336 0.22860159650233 1 1
0.13385709711673 0.133054071766197 1 1
0.205002214352335 0.203103854013184 1 1
0.244406737772431 0.242017542768419 1 1
0.175201822443471 0.173616097612164 1 1
0.246982836039936 0.244355150834837 1 1
0.170653393279276 0.1691282283557 1 1
0.146838714766578 0.145450117227326 1 1
0.166336723945743 0.165254603756457 1 1
0.329525553592436 0.326094576982826 0 0
0.251855356944067 0.249104175545687 1 1
0.121045825256312 0.119906334630003 1 1
0.298199323950047 0.29530390020727 1 1
0.21462039967687 0.212663904546522 1 1
0.234986923506527 0.232563402935187 1 1
0.175222804305916 0.173534273718205 1 1
0.269982472172716 0.267017834132973 1 1
0.166478548826075 0.164952866235407 1 1
0.1635342142144 0.161812544703162 1 1
0.206166046555804 0.204173541760216 1 1
0.191051029290454 0.188985493137501 1 1
0.175526592263455 0.173386967975983 1 1
0.242501335817207 0.240057840591537 1 1
0.217513992355066 0.215262246701562 1 1
0.218826219189511 0.216335497128141 1 1
0.155195353382148 0.153738469019188 1 1
0.215983766376285 0.213957524191743 1 1
0.26189147216391 0.25912954084669 1 1
0.242688369675646 0.240462258405387 1 1
0.191771091971863 0.189906516737294 1 1
0.166961185558598 0.164662589468019 1 1
0.228030048660931 0.22563259668362 1 1
0.183601050912198 0.181951020255508 1 1
0.208111012370537 0.206326259057181 1 1
0.21987329531076 0.217968570156534 1 1
0.280717857514715 0.277905406698673 1 1
0.248868383387998 0.246564245095752 1 1
0.171932117452587 0.170399565793124 1 1
0.162842636365229 0.161194226033296 1 1
0.125819463193163 0.124703399821366 1 1
0.151800222904735 0.150268152104188 1 1
0.185940630433595 0.183782070026331 1 1
0.0849002387615453 0.0841559566104275 0 0
0.238582531227046 0.236222689904396 1 1
0.256117352724949 0.253022026626988 1 1
0.151504779131022 0.150049567624654 1 1
0.15940580404787 0.157946199954305 1 1
0.200746749273764 0.198716082001759 1 1
0.119200915531174 0.117652097063719 1 1
0.215555485030212 0.21353452270804 1 1
0.176004730089608 0.174429760707597 1 1
0.196972044488249 0.194846115593677 1 1
0.175972900604095 0.174321420782814 1 1
0.19585394895456 0.193921364705469 1 1
0.216788021558943 0.214616430475515 1 1
0.138044911870216 0.136682816999924 1 1
0.155749953761945 0.154279981678076 1 1
0.197904682838136 0.195652246770052 1 1
0.157195519823117 0.155378526340429 1 1
0.385250121108718 0.381912955329516 0 0
0.163924660231805 0.162346566644068 1 1
0.220265472274753 0.218356743691862 1 1
0.189639776234104 0.187864567630524 1 1
0.157143800870848 0.155545859892766 1 1
0.209514161173645 0.206573437338007 1 1
0.133655385456378 0.132277158538109 1 1
0.141161477233178 0.140051525284429 1 1
0.329854842074483 0.326532696348645 0 0
0.198584560691751 0.196439802475118 1 1
0.125028230004353 0.123723357309039 1 1
0.210487499836779 0.208437952936966 1 1
0.191371060535272 0.189472929600598 1 1
0.220886688637582 0.218887171002616 1 1
0.266480311446709 0.263691080359706 1 1
0.167271491593707 0.165055065774559 1 1
0.247389200727109 0.244760035155847 1 1
0.149581206877667 0.148189664251736 1 1
0.183769838923001 0.182249957324106 1 1
0.171854176953664 0.170091246530575 1 1
0.12104759997411 0.11992382625406 1 1
0.181457690786041 0.179606756873788 1 1
0.159987398293795 0.158342350979168 1 1
0.176953625742574 0.17521138315343 1 1
0.111429766280286 0.110461852078766 1 1
0.248286830989503 0.245734526517564 1 1
0.254245598561085 0.251779870937224 1 1
0.198786796154401 0.196947807312847 1 1
0.226221839067979 0.224073280117198 1 1
0.24712680415309 0.244709510831273 1 1
0.214901681938142 0.212810004883923 1 1
0.209598725559758 0.207317902166222 1 1
0.187690987554405 0.186070417052872 1 1
0.15607903053746 0.154512333121885 1 1
0.250041078827327 0.247741620923055 1 1
0.206325967694268 0.20430044334903 1 1
0.224349197882871 0.22234121422123 1 1
0.182813283889037 0.180944403533 1 1
0.199822909762755 0.197411719775877 1 1
0.23739453572906 0.235124530189034 1 1
0.235136893414224 0.232827076575938 1 1
0.239742648927704 0.237368310623914 1 1
0.245653399681166 0.243231368160197 1 1
0.207628985203621 0.205629961795275 1 1
0.106406680268513 0.105371329938151 1 1
0.126097923398498 0.125121239073635 1 1
0.170345902922631 0.168824477958655 1 1
0.227618840610461 0.225473178047855 1 1
0.259827321054256 0.257055423765122 1 1
0.112616656458436 0.11156436311902 1 1
0.255524062220585 0.252802412316016 1 1
0.190552280269005 0.188782709751311 1 1
0.280624880955477 0.277593215886179 1 1
0.20206340906661 0.200388976644834 1 1
0.213707600103035 0.211200854410967 1 1
0.139680132427203 0.138321940400247 1 1
0.109502692589539 0.108389947299344 1 1
0.155818066333416 0.154328893972015 1 1
0.153998911375667 0.152400604969038 1 1
0.140829453080586 0.13951855118406 1 1
0.170368346751092 0.168557523994065 1 1
0.196423004714786 0.194502030682685 1 1
0.0986891111368361 0.0977633455212397 0 0
0.195240441248646 0.193073452984124 1 1
0.225631548153552 0.22347111929634 1 1
0.167382660830364 0.165867883891585 1 1
0.229063745861818 0.226783777317264 1 1
0.26371327493324 0.260930963997022 1 1
0.202720458050537 0.200350365210265 1 1
0.271461477070156 0.268717541702113 1 1
0.074597766584963 0.0738043123964049 0 0
0.180615058908228 0.179427793751723 1 1
0.173399919553034 0.171759007703923 1 1
0.155289014528494 0.153474822915246 1 1
0.284903394185432 0.281987639297245 1 1
0.219550234500865 0.217466543386354 1 1
0.222104433670179 0.219410112148138 1 1
0.221055776975433 0.218765744427266 1 1
0.207695302448612 0.205672975606831 1 1
0.228447935073536 0.226279587565267 1 1
0.202740990963261 0.200427664369898 1 1
0.133937047561337 0.132438623483086 1 1
0.202664551093467 0.200750487566714 1 1
0.205365930329906 0.203255067980739 1 1
0.218015706812495 0.21570226980335 1 1
0.138432425174898 0.137003621098885 1 1
0.163780028653512 0.162265187611461 1 1
0.236252487934353 0.233981366239356 1 1
0.126983325352376 0.125613678482314 1 1
0.297944601148344 0.295092681476322 1 1
0.194574680570554 0.19263692390443 1 1
0.233459716599211 0.231024125821345 1 1
0.243300366972152 0.240312892360317 1 1
0.159847563214697 0.15819551468505 1 1
0.162570053841587 0.161130271554784 1 1
0.182167805995115 0.180814465338813 1 1
0.233961186146739 0.231714031074862 1 1
0.197366599357248 0.19566231808483 1 1
0.285528794196495 0.282905235282861 1 1
0.152042465596117 0.150599327249898 1 1
0.216260913597591 0.214365960810645 1 1
0.26654766799794 0.263843218046345 1 1
0.164443211585327 0.162600681763945 1 1
0.36175953678349 0.357769951898374 0 0
0.187709881586364 0.185864025343409 1 1
0.278255857347548 0.275957850461239 1 1
0.231383147127421 0.229086654577961 1 1
0.201891655419072 0.199980870095307 1 1
0.22968872346705 0.227357684922882 1 1
0.229692767860428 0.227346886330446 1 1
0.21503181516015 0.212977401512486 1 1
0.266092695956681 0.263444856006135 1 1
0.23807288800394 0.235556337806807 1 1
0.127231509038992 0.125753207972853 1 1
0.1425229056972 0.141530927685252 1 1
0.207615849082892 0.205236380258188 1 1
0.21988236013752 0.217627784263045 1 1
0.292529326698976 0.289482904067368 1 1
0.174461569459422 0.172693623216394 1 1
0.227882740868995 0.225402119024492 1 1
0.144261762409793 0.142924904321371 1 1
0.239366504907045 0.236770070822365 1 1
0.195530225260484 0.193642192445015 1 1
0.19026255819418 0.18859648203019 1 1
0.212922812369575 0.210838702850824 1 1
0.129051864648176 0.127502907745713 1 1
0.236019880031774 0.233689733293089 1 1
0.237764953268201 0.235370651667042 1 1
0.154054035155445 0.152858030708592 1 1
0.262609327670025 0.259999143113259 1 1
0.191598864714937 0.189880425530269 1 1
0.27847450243584 0.275764614708007 1 1
0.157083436562382 0.15559711660476 1 1
0.23786036657361 0.235100242964807 1 1
0.24214210683694 0.23971559157428 1 1
0.245080607866844 0.242748615262318 1 1
0.176283550186713 0.174682461155388 1 1
0.157632254340783 0.156173346909067 1 1
0.274026621889425 0.271456965479596 1 1
0.177421594405127 0.175710905753117 1 1
0.242284021299059 0.239694434830523 1 1
0.263464343672693 0.260553808622089 1 1
0.303652672328176 0.300698311461528 1 1
0.0997826443446774 0.0988418056559858 1 1
0.122912032439379 0.121559387385613 1 1
0.243288678747968 0.240711241966971 1 1
0.114102982085891 0.112886909077772 1 1
0.167607951884987 0.165367901756495 1 1
0.203143401398838 0.201160215176949 1 1
0.142620461106882 0.141140525068343 1 1
0.253588408723428 0.25006739709249 1 1
0.155146962857961 0.153655405500537 1 1
0.177573764474159 0.175734794982292 1 1
0.0831645851251545 0.0821132814955185 1 1
0.29034581568391 0.287549290614659 1 1
0.210848448805539 0.208720679932714 1 1
0.186148876600111 0.184368737410972 1 1
0.264638941820856 0.262163191209335 1 1
0.176867216798353 0.17519970269528 1 1
0.182130478572417 0.180452154552629 1 1
0.243645053918247 0.241260685878757 1 1
0.319750768745237 0.316647800114745 0 0
0.231837101371542 0.229581966649492 1 1
0.126697162464425 0.12535479332019 1 1
0.306115444652472 0.302980692095441 1 1
0.113201890355569 0.112119994014647 1 1
0.165005724429357 0.163428215150237 1 1
0.276302172142606 0.27282584456777 1 1
0.236040324267637 0.233815416180893 1 1
0.186961218698252 0.185241946804497 1 1
0.138213632885444 0.136885419878263 1 1
0.148052562292787 0.146624825677737 1 1
0.157270827674055 0.155721320976139 1 1
0.281635476481422 0.279098047299863 1 1
0.131408463505114 0.130005095672053 1 1
0.106544740223196 0.105340208475089 1 1
0.169132859843238 0.167009565190666 1 1
0.13464636937282 0.132705946986445 1 1
0.228879283030571 0.226896683343112 1 1
0.12177680806991 0.120740631396333 1 1
0.222166964099224 0.219969579479106 1 1
0.263500605118638 0.260741905074855 1 1
0.132177050964113 0.130755563530637 1 1
0.14616764934583 0.144859361856521 1 1
0.243619266670778 0.241077451367746 1 1
0.143264339539495 0.14212534120315 1 1
0.143668386524227 0.14202184152582 1 1
0.182074752564848 0.180243031508788 1 1
0.191036516618875 0.18931096741409 1 1
0.286604254196294 0.283894705780092 1 1
0.267875032786308 0.265804521130301 1 1
0.181098570816358 0.178868067221083 1 1
0.172904645923174 0.171117432275721 1 1
0.22237186739352 0.220086301469179 1 1
0.218768765145724 0.216703236885415 1 1
0.181176105427184 0.179550086113715 1 1
0.136613162518793 0.135580947124988 1 1
0.168317533509085 0.166752691133616 1 1
0.212986801054125 0.210323246296487 1 1
0.173205679691818 0.171411429779627 1 1
0.19495192080787 0.193075512444306 1 1
0.240739458775494 0.238420570013331 1 1
0.127761694966175 0.126321778752671 1 1
0.187558670660638 0.185699011383581 1 1
0.180945781676269 0.179272837618293 1 1
0.180529330596534 0.178947610669098 1 1
0.191490771955035 0.188813089392416 1 1
0.215634340218042 0.213461686332027 1 1
0.21402201388951 0.212081630955613 1 1
0.0735579088406224 0.0726995902479517 0 0
0.137520162416386 0.136586403541446 1 1
0.231215256419118 0.228865905911527 1 1
0.268412659945401 0.265688409284025 1 1
0.218884005857045 0.216781074591309 1 1
0.236899565389753 0.234829979770665 1 1
0.189122620875997 0.187381475926676 1 1
0.3134573620668 0.310930811841823 1 1
0.117714951171837 0.116634467598196 1 1
0.218268415551189 0.216019182928375 1 1
0.215812403604335 0.213632527433511 1 1
0.15463507558395 0.153153182568139 1 1
0.150993507987025 0.149458421828983 1 1
0.213878458678129 0.21180046418683 1 1
0.223740711647171 0.221288402520477 1 1
0.19572309326072 0.193865063209384 1 1
0.210788783617182 0.208493839350803 1 1
0.139630824310892 0.138181348622086 1 1
0.267968483156319 0.264554024758826 1 1
0.235571629315698 0.233035643975318 1 1
0.301744551663744 0.298511595964249 1 1
0.0923224125293505 0.0916458512723205 1 1
0.183253190897363 0.181226866234487 1 1
0.16737970228723 0.165844592326682 1 1
0.137360738873314 0.1361599413143 1 1
0.0567981057228626 0.0564429189624571 0 0
0.21617637471491 0.214149176858439 1 1
0.163223864690272 0.161615499200125 1 1
0.260898271294677 0.258297752907596 1 1
0.197877069698132 0.195935091074102 1 1
0.202665230692857 0.200067835216794 1 1
0.201752638779785 0.199595826529518 1 1
0.245979974065508 0.243606633174597 1 1
0.257239679786319 0.254544890874836 1 1
0.209315536364036 0.207304441574213 1 1
0.18018824762715 0.178343087876986 1 1
0.212584100488029 0.210579653063129 1 1
0.141465957679405 0.139942321775805 1 1
0.184741372754982 0.182864534884669 1 1
0.143308287378735 0.141514480168389 1 1
0.139592130743731 0.138203517489469 1 1
0.115598367501369 0.114365813525995 1 1
0.238397691549837 0.235840449434419 1 1
0.180820548350751 0.178647777819305 1 1
0.145130121532096 0.14372448475044 1 1
0.0742555413140737 0.0734316464606945 0 0
0.308502838758694 0.305392399371594 1 1
0.15359358472663 0.152048846503698 1 1
0.227929162038534 0.225587440123145 1 1
0.194377707652856 0.192255029265202 1 1
0.182436797042645 0.180921887013338 1 1
0.117615822533112 0.116492360729857 1 1
0.237002516729044 0.235148622318138 1 1
0.142131713014544 0.140858520963344 1 1
0.20365227239283 0.201513903622234 1 1
0.197825449490269 0.195729159082117 1 1
0.228646805295949 0.226321595161537 1 1
0.275870588320365 0.273125790350798 1 1
0.147962083609763 0.14679188069179 1 1
0.195925556565661 0.193849700615119 1 1
0.177121237237402 0.175176023850473 1 1
0.265879519870295 0.263541276359156 1 1
0.229325183681699 0.226592492182079 1 1
0.170694699539638 0.168962511240458 1 1
0.124385153873399 0.123106970518891 1 1
0.169589363466051 0.16769352402925 1 1
0.309110788864774 0.305708229038676 0 1
0.251628617597016 0.249031644883426 1 1
0.163474983453905 0.16232354996666 1 1
0.151149810632918 0.149772694815995 1 1
0.130965730627858 0.12965386146365 1 1
0.0733223284350341 0.0726835585605243 0 0
0.266429557754314 0.263886195338958 1 1
0.155557724530217 0.154061906974011 1 1
0.120646577992507 0.119648912109616 1 1
0.241022334191915 0.238690891710359 1 1
0.19405992237321 0.19198356072788 1 1
0.214421404736226 0.212372637302477 1 1
0.186412476995135 0.185108098534782 1 1
0.312204819156368 0.308679622793602 1 1
0.223368471208925 0.221064081970296 1 1
0.195523957466015 0.193276037251322 1 1
0.236545745410608 0.234450126955946 1 1
0.222039097153092 0.21997168294414 1 1
0.0867159589210386 0.0856177849860293 1 1
0.165927419577338 0.164338690306793 1 1
0.211087234238064 0.208852989883284 1 1
0.18199999625651 0.180140903057853 1 1
0.214181047583174 0.212168167005375 1 1
0.146733392751864 0.145391825443815 1 1
0.286588264393279 0.28352565750894 1 1
0.228749959031264 0.226354918598395 1 1
0.159479633021402 0.157881641126816 1 1
0.138290511100015 0.137054194229462 1 1
0.203463583659155 0.201348584776672 1 1
0.198194353293586 0.196641053183446 1 1
0.195254646653916 0.193339954650574 1 1
0.211114373463245 0.208699039656529 1 1
0.15318245501527 0.15184839587326 1 1
0.312265856336362 0.309173766524917 0 0
0.205147127056358 0.203105584399146 1 1
0.198148153829267 0.196408016509807 1 1
0.234771084717936 0.232168149431134 1 1
0.179408636961812 0.177770878983983 1 1
0.193859787535941 0.192375615173872 1 1
0.192585835469211 0.190826370713689 1 1
0.32547614141644 0.321931209832888 0 0
0.132715147664405 0.1314529775403 1 1
0.109901995665105 0.108767783738621 1 1
0.160502778649056 0.158765463190631 1 1
0.242854690858789 0.240580062245641 1 1
0.187556421233413 0.18563136286476 1 1
0.0846490439390853 0.0838136785109122 1 1
0.135201342473678 0.13364881027515 1 1
0.222471357629726 0.220275759455246 1 1
0.245121536202154 0.24291065360293 1 1
0.234189811475584 0.231485595436162 1 1
0.176710960586031 0.175165073965006 1 1
0.130893276643818 0.129622781218494 1 1
0.13362948152157 0.132651142056989 1 1
0.151891204910925 0.150171613843031 1 1
0.182159216392726 0.180323878081744 1 1
0.13782361625697 0.136327628865797 1 1
0.125850446401828 0.124040436427064 1 1
0.162099329841199 0.160568253993328 1 1
0.285383676273137 0.282806345499803 1 1
0.143578963338575 0.142271205877674 1 1
0.149152176993429 0.147771020548331 1 1
0.275487175272162 0.272915459861958 1 1
0.227254004507372 0.225212505712638 1 1
0.1407037843567 0.139370235104787 1 1
0.249602737836968 0.246917019693506 1 1
0.25769289821308 0.255646220590888 1 1
0.10457195511284 0.10350657574852 1 1
0.182252281695916 0.180608475322175 1 1
0.179904733943347 0.178247699064756 1 1
0.0952133531131666 0.094284046839475 0 0
0.160333520545787 0.158822789801573 1 1
0.246456234476569 0.243914135985336 1 1
0.125482876457519 0.124302124877307 1 1
0.235293662707556 0.232604898901094 1 1
0.229077911695189 0.227029329349654 1 1
0.199546256285297 0.197157895227084 1 1
0.20899742637112 0.207031768132652 1 1
0.123076503738541 0.121782639788069 1 1
0.223529643694717 0.221065759867304 1 1
0.222022050805282 0.219787624167586 1 1
0.173731948019359 0.172065185603558 1 1
0.174011280717004 0.172770750755496 1 1
0.230845957343601 0.228600228879521 1 1
0.089979803431155 0.0890027261853618 0 0
0.186027217582115 0.183826213652804 1 1
0.335854146873332 0.332537420483152 0 0
0.232785037827521 0.230714924635103 1 1
0.0799075519763418 0.0788881607997969 0 0
0.27051387265364 0.267786388259996 1 1
0.173452118586788 0.171852885498078 1 1
0.0818859009081819 0.0809417539783411 0 0
0.221848788047965 0.219903170830775 1 1
0.24123431551176 0.23837618838349 1 1
0.160424199371571 0.158885413914125 1 1
0.19358993012868 0.191715479934611 1 1
0.184842153442509 0.182948906780397 1 1
0.238945821551759 0.236280399658197 1 1
0.161080709817875 0.15946211058325 1 1
0.193053650667758 0.191158862775411 1 1
0.176644078456351 0.175081833876431 1 1
0.19929175589271 0.197202634883333 1 1
0.26607362224865 0.263576536401379 1 1
0.162406346435379 0.160824191857935 1 1
0.250742552026894 0.248218765007933 1 1
0.0977527597023885 0.0967387015036642 0 0
0.127609163236291 0.126268829044234 1 1
0.230830827405706 0.228534380581024 1 1
0.0377540208746171 0.0372789504691351 0 0
0.19232560267098 0.190645226892488 1 1
0.197558949684349 0.195591989188514 1 1
0.192393381826301 0.190683569939602 1 1
0.201494866795489 0.19949652038789 1 1
0.133380473491437 0.132017915825052 1 1
0.175532065365127 0.173395056521473 1 1
0.251885774257194 0.248808252996122 1 1
0.252832527156837 0.250064445114219 1 1
0.178674719183252 0.176829870339318 1 1
0.193081179719057 0.19111856136175 1 1
0.225486769633922 0.22320053249466 1 1
0.220245250980401 0.218037007124208 1 1
0.139990407012939 0.138705862586202 1 1
0.166327899632656 0.164637102140164 1 1
0.236773467196943 0.234503187944074 1 1
0.221176754681306 0.219481123993567 1 1
0.171561757694418 0.169698887633401 1 1
0.24871277078399 0.24617675740307 1 1
0.258118488695233 0.255718298207518 1 1
0.176791086275323 0.175264663816204 1 1
0.23068356208442 0.228383979066233 1 1
0.194826047035152 0.1927656861169 1 1
0.221288974806146 0.219035802153609 1 1
0.178087387444395 0.176415696019989 1 1
0.219405614846915 0.217154736237754 1 1
0.184135047995939 0.182201143743386 1 1
0.210856972165578 0.208835150305066 1 1
0.185713890795625 0.184276287495526 1 1
0.339362047819169 0.335998398036042 0 0
0.268340545650841 0.265985125741928 1 1
0.207476490395851 0.205476690768383 1 1
0.244098857268206 0.241672737190318 1 1
0.0878943890341422 0.086841645224682 0 0
0.175359901785722 0.173591523821196 1 1
0.262387049640311 0.259826909183392 1 1
0.140636240859301 0.139370166056901 1 1
0.149284287596347 0.147929946081754 1 1
0.166337473417396 0.164518347066071 1 1
0.301422473668848 0.298462705494226 0 1
0.158780044413333 0.157240102481168 1 1
0.157075440445883 0.155170726755779 1 1
0.16987480161144 0.167901015085869 1 1
0.243596777572061 0.241195135115203 1 1
0.196809748367907 0.195002811238014 1 1
0.176561129984155 0.174732820613125 1 1
0.248920461835749 0.246530222435801 1 1
0.129601804927941 0.128288350412101 1 1
0.208571700754742 0.206493740348549 1 1
0.29648286261754 0.293554352943608 1 1
0.261330469338792 0.258705548304218 1 1
0.1952926582072 0.193440091452641 1 1
0.117931679871892 0.117213897649738 1 1
0.226665288584965 0.224470698217419 1 1
0.117920776726041 0.116760272078773 1 1
0.191510771161386 0.189241659929923 1 1
0.230833259363465 0.229198506172877 1 1
0.244647433027532 0.242268247920187 1 1
0.224438034829204 0.22241237538136 1 1
0.217991978171511 0.215898519226456 1 1
0.229762126497856 0.227561036417333 1 1
0.228507259483797 0.226467936028202 1 1
0.218826426521004 0.216921312627768 1 1
0.166374955801048 0.164655890233486 1 1
0.267509401191708 0.264705492763465 1 1
0.258758657787157 0.256227743252311 1 1
0.221678156309184 0.219605119764085 1 1
0.185226850383512 0.183211444218019 1 1
0.274705975411686 0.271799584949007 1 1
0.230928815416444 0.22869678521635 1 1
0.108501802915022 0.107342310936143 1 1
0.215176980996012 0.21299058084329 1 1
0.114039050807198 0.113231813096223 1 1
0.161918064730376 0.159819765746249 1 1
0.230741648619278 0.228782977065119 1 1
0.198039716648996 0.196170775809764 1 1
0.255775907898746 0.253243242272418 1 1
0.27758877635288 0.27507276567318 1 1
0.18173640829507 0.179991511044856 1 1
0.176736083086925 0.175211233684521 1 1
0.251144323413307 0.248691123447845 1 1
0.107925040188418 0.107107891169286 1 1
0.1984574939975 0.19604291868672 1 1
0.250542516321031 0.248267262273479 1 1
0.246564915720908 0.244313835580621 1 1
0.187324554564637 0.185413060781138 1 1
0.248872005788856 0.246447054610216 1 1
0.154664971928965 0.152942951782895 1 1
0.235847684517816 0.233379348940126 1 1
0.205253493600754 0.202937727652547 1 1
0.283033348055889 0.279917704546847 1 1
0.284761185587171 0.281578331241769 1 1
0.22064322333174 0.218779913007971 1 1
0.198740265947648 0.196412877832088 1 1
0.179448820176938 0.177850082202279 1 1
0.164677277324203 0.163071183832556 1 1
0.160629332579325 0.158461566643587 1 1
0.229682797948518 0.227306021709863 1 1
0.225538155103548 0.223179978455617 1 1
0.189480232103728 0.187080233891346 1 1
0.115028258399487 0.113942735908036 1 1
0.18496020722025 0.182157020649929 1 1
0.181662678209148 0.179742254217274 1 1
0.23625569420395 0.234123304603412 1 1
0.194615697960425 0.192638494038742 1 1
0.142849557539786 0.141034480388046 1 1
0.266254582136456 0.26323893459369 1 1
0.205906016775798 0.203854294145815 1 1
0.19540006739713 0.193408159428891 1 1
0.185610104594118 0.18380769298182 1 1
0.186270773163386 0.184380406454869 1 1
0.221992234527493 0.219770549516566 1 1
0.216565465407164 0.214298792839593 1 1
0.224163962055451 0.221586489693726 1 1
0.179543001473441 0.178058133099812 1 1
0.23291139817382 0.230570629927103 1 1
0.336381404546068 0.333100260450988 0 0
0.113659834055374 0.112606676586208 1 1
0.159924581703065 0.158332998567065 1 1
0.233704192750596 0.231668084941107 1 1
0.0763118273540045 0.0756998792277359 1 1
0.188281382912695 0.186460402278084 1 1
0.11314975297557 0.111448222486061 1 1
0.198353887824971 0.19634495505828 1 1
0.204414583378232 0.202510173758988 1 1
0.248900721528803 0.246336677690141 1 1
0.18744564172979 0.185519364631311 1 1
0.164193544059352 0.16269036498434 1 1
0.224546383954891 0.222245581350937 1 1
0.163577698648493 0.162131894376324 1 1
0.167629508868314 0.165969078642329 1 1
0.200665747275821 0.198837436995448 1 1
0.170127254673136 0.168604693315507 1 1
0.203214222039469 0.200890818883494 1 1
0.192715155490814 0.190684653342365 1 1
0.242545933327662 0.240438610435134 1 1
0.196387068284523 0.194421623384614 1 1
0.140837400207707 0.139543101899835 1 1
0.127436715456923 0.126160421865731 1 1
0.253833045490413 0.251296910876982 1 1
0.236919886086702 0.234730890626382 1 1
0.192378051214478 0.190474727761614 1 1
0.150256267595909 0.148637879073746 1 1
0.188821602595946 0.186934075997514 1 1
0.181862052239725 0.180178435933151 1 1
0.236118861466467 0.233456308991769 1 1
0.268554249116875 0.265914156772363 1 1
0.106026097169729 0.105399474341577 1 1
0.248667773672512 0.245975192472878 1 1
0.209318396952515 0.207359709507969 1 1
0.202993129714509 0.200938045005501 1 1
0.20796215563025 0.205328623748984 1 1
0.15744884742386 0.155749972727728 1 1
0.283396161306346 0.280677432503595 1 1
0.140569430092443 0.139326631414502 1 1
0.249466732197029 0.246027486316503 1 1
0.255827076659424 0.252988525207782 1 1
0.180230993681546 0.178375113367645 1 1
0.157786845213006 0.156223920916945 1 1
0.190374222016115 0.188441163043441 1 1
0.206757546720484 0.204662850496623 1 1
0.163311215909198 0.161061535041728 1 1
0.160386397356093 0.15836940125409 1 1
0.236917935793146 0.234679897802028 1 1
0.198279078681191 0.196511790972675 1 1
0.186157612454658 0.184445432063304 1 1
0.184617996360132 0.182208141570673 1 1
0.189829948244765 0.188220853422504 1 1
0.2302054200019 0.227357595749315 1 1
0.266040263446904 0.263414572338802 1 1
0.236451667705961 0.234147599607084 1 1
0.278719962769908 0.275901918242694 1 1
0.181868376346945 0.18005212101623 1 1
0.087295151565037 0.0862230316750917 1 1
0.133537710303916 0.132436047503319 1 1
0.188621678401173 0.187153592668135 1 1
0.268424124822748 0.265834790429072 1 1
0.147084531263874 0.145743491820746 1 1
0.319710756688711 0.316337450655048 0 0
0.242466772565352 0.239968332098071 1 1
0.176685950858697 0.174913275675511 1 1
0.244539770543316 0.242227132451035 1 1
0.144921830713521 0.143488841801173 1 1
0.215806351228533 0.213931848425058 1 1
0.217960782174649 0.215794975038366 1 1
0.18227499216522 0.180346187854922 1 1
0.205846514233078 0.203878962323427 1 1
0.239515721268703 0.23706134302887 1 1
0.204419046626926 0.202307155387567 1 1
0.191471393133819 0.18962908342031 1 1
0.241213856304959 0.238932573343747 1 1
0.174971544858119 0.173129534507672 1 1
0.215670217928931 0.213478184646957 1 1
0.242212448428288 0.239706163431995 1 1
0.186190763527043 0.184603040126747 1 1
0.21497865642264 0.212753903522712 1 1
0.177889657832972 0.176015054999976 1 1
0.159080214118108 0.157432429331158 1 1
0.213529982251617 0.211293331691148 1 1
0.187956039983868 0.186092513439922 1 1
0.147046253948188 0.145853124434813 1 1
0.176296373634952 0.174458417954324 1 1
0.167408514212346 0.165327104234629 1 1
0.14114198939581 0.139714883652918 1 1
0.166222715075544 0.164914618611491 1 1
0.292531974269361 0.289613092074847 1 1
0.154144705920215 0.152429856898142 1 1
0.146191698017583 0.144786999854843 1 1
0.207243746049014 0.2053599371584 1 1
0.186119086303468 0.184094200382351 1 1
0.248174386577535 0.246043592189075 1 1
0.186129058474038 0.184267945491563 1 1
0.186263955810913 0.184679903165545 1 1
0.178490774013947 0.176722746026957 1 1
0.159773433952745 0.157411817745198 1 1
0.275766870286017 0.273062390533863 1 1
0.217788930956785 0.215712066925467 1 1
0.235239683160842 0.232940167913692 1 1
0.199378890077145 0.197443195175781 1 1
0.181347804093531 0.179687706419289 1 1
0.214610943848174 0.212677603422033 1 1
0.210824621659757 0.208842912320322 1 1
0.232778400904688 0.230544061039836 1 1
0.151358623773882 0.149641312642654 1 1
0.171109410884764 0.169404617390437 1 1
0.175018398603719 0.173427442415341 1 1
0.22675845719552 0.225116906440393 1 1
0.19334458493867 0.191605581302545 1 1
0.24359915599081 0.241157225755156 1 1
0.231100832635189 0.228893281745651 1 1
0.170469891127465 0.168942435531367 1 1
0.185129913780112 0.183142659445462 1 1
0.181759111555672 0.180161704119289 1 1
0.21192330516582 0.20982526359801 1 1
0.250752672977596 0.248432027511005 1 1
0.29652865651062 0.293096019942508 1 1
0.22449174152346 0.222085941612275 1 1
0.186757959358275 0.184934955848724 1 1
0.19463603284044 0.192741923049678 1 1
0.176965400552385 0.175333956189718 1 1
0.167837113812583 0.166466495273158 1 1
0.196068633591036 0.194160549336132 1 1
0.225158619612712 0.223055343501894 1 1
0.295433215604316 0.292584553086947 1 1
0.152958320110177 0.15141530643352 1 1
0.170397646374178 0.168557496262279 1 1
0.260537508947833 0.257738911076893 1 1
0.183312194624522 0.181386838350251 1 1
0.0844939800280851 0.0837084979867239 0 0
0.150369204696507 0.148787387210038 1 1
0.134311472720342 0.133048449230945 1 1
0.211969520201104 0.209776492315639 1 1
0.208544619228645 0.206477844003849 1 1
0.236579074469865 0.234196214295992 1 1
0.250224858165487 0.247255729416192 1 1
0.221092156143611 0.218988177680853 1 1
0.175432452703884 0.174071575579603 1 1
0.30475774160227 0.301315699165833 1 1
0.179073629875767 0.177478104747452 1 1
0.247012396323434 0.24445498968717 1 1
0.120908536630742 0.119730683648843 1 1
0.163443528774018 0.161743294408705 1 1
0.157528050842991 0.156443156739212 1 1
0.206006496685334 0.203850432276457 1 1
0.221444808969243 0.219348735295952 1 1
0.167617956329243 0.16589894492532 1 1
0.261305218079727 0.258663463325387 1 1
0.208934280366406 0.206688015535295 1 1
0.191368976919945 0.189577985235074 1 1
0.224628608601935 0.222438229918295 1 1
0.170809351521397 0.169392089181634 1 1
0.381678803042334 0.377979987346593 0 0
0.189253779683267 0.187435657064564 1 1
0.309784469456274 0.306904090881029 0 0
0.106912739107376 0.105628662345977 1 1
0.152788364407635 0.151095930585767 1 1
0.197148834257602 0.195062647522142 1 1
0.287640159572324 0.284670441927979 1 1
0.257325926600314 0.254872521495483 1 1
0.172716766619965 0.170998768519969 1 1
0.149282087223827 0.148048185291708 1 1
0.21597182319829 0.213921883744784 1 1
0.243345205562628 0.24037630629111 1 1
0.200264463495475 0.198481535691902 1 1
0.172245038983228 0.170247159757023 1 1
0.162256424857389 0.160834902676473 1 1
0.291346960425368 0.288457439700444 1 1
0.243528598383501 0.240997076625933 1 1
0.227504728924225 0.225365165834869 1 1
0.204700474137564 0.202653441599968 1 1
0.229080689288094 0.226576326884634 1 1
0.232368896495944 0.230277128910293 1 1
0.245294730622956 0.242604583214977 1 1
0.22469559466366 0.222251024772258 1 1
0.273023389716561 0.270323208333975 1 1
0.174609771534377 0.172861161250525 1 1
0.237430818408444 0.235074042007836 1 1
0.166781596838379 0.165001628431352 1 1
0.200020092649485 0.197874974324556 1 1
0.211795766355458 0.209796338091565 1 1
0.17045888385478 0.168698391625708 1 1
0.161831930019284 0.159898675263873 1 1
0.213405088931469 0.211385648013453 1 1
0.170752909724189 0.169087773056435 1 1
0.200749125783118 0.197941160846922 1 1
0.163742852727932 0.162081832908204 1 1
0.165859942018439 0.164406627825029 1 1
0.225916022841078 0.223803303251383 1 1
0.207945917909782 0.205882501992057 1 1
0.129100841113961 0.127670888203085 1 1
0.0748552440348443 0.0740805241153519 0 0
0.163830360271848 0.1621646475401 1 1
0.240502703828454 0.238077517718013 1 1
0.220430534229813 0.218149825391616 1 1
0.206017060971351 0.204002230409337 1 1
0.197899334073272 0.195930225080687 1 1
0.175863822865921 0.174178593235902 1 1
0.231787831643676 0.229285895620636 1 1
0.18593012088674 0.184009084098184 1 1
0.202714044628895 0.20052462227078 1 1
0.156666353535566 0.155023226221481 1 1
0.150437980390368 0.148770101801263 1 1
0.234911710252839 0.232085408110133 1 1
0.158955563953316 0.157417892604105 1 1
0.194668791225956 0.192737680527981 1 1
0.0934249920760735 0.0924423700637233 0 0
0.214691851881627 0.212664144711848 1 1
0.256593602303993 0.253994158640331 1 1
0.187540690888595 0.185311821223676 1 1
0.199293867253288 0.197424105911885 1 1
0.182574947196561 0.180177400538116 1 1
0.164715236795223 0.163022793550537 1 1
0.168604034267196 0.167080819527477 1 1
0.143047961345912 0.141622829010394 1 1
0.145825151681062 0.14434961394366 1 1
0.22946508845084 0.227408168916683 1 1
0.156348418779412 0.154705656559142 1 1
0.114531159595747 0.112973194715538 1 1
0.212594373033235 0.210594550880669 1 1
0.0971260226969255 0.0961289136933258 1 0
0.206944054549968 0.20500730842274 1 1
0.174924249183008 0.173185275112989 1 1
0.142252718004932 0.14096511795264 1 1
0.192125539588008 0.19036935189493 1 1
0.166043641943092 0.163991279428998 1 1
0.237174795374224 0.234858985646349 1 1
0.113963190105729 0.11303632863924 1 1
0.257202105835714 0.254415899130853 1 1
0.140965237805837 0.139473300084335 1 1
0.231769850692131 0.22976477210069 1 1
0.15812620276706 0.15635243827779 1 1
0.338932419614802 0.335325186086078 0 0
0.172924248886222 0.171354678699911 1 1
0.110908134562073 0.110003683356389 1 1
0.170710726020609 0.169096692847807 1 1
0.167266461881414 0.165564256759153 1 1
0.264162817490684 0.261343059393263 1 1
0.232246803496719 0.230110510909881 1 1
0.191360395901295 0.189365346861612 1 1
0.207219493824333 0.205248330573448 1 1
0.198597083531967 0.196854244848321 1 1
0.262767732142453 0.260363836605136 1 1
0.223059379411197 0.221013797700641 1 1
0.214870560310226 0.212905206284829 1 1
0.212056880627063 0.209966287137879 1 1
0.130541668546354 0.12935802849794 1 1
0.207667678113339 0.205663517926275 1 1
0.243291583440156 0.240863617782639 1 1
0.124543105717652 0.123757679042643 1 1
0.218450862582566 0.216157255170172 1 1
0.170043159638822 0.168434221850975 1 1
0.191153526619331 0.189176017875658 1 1
0.173866243147231 0.172164234613698 1 1
0.241246196519109 0.239079437343688 1 1
0.178273321532129 0.176708058135523 1 1
0.0981972807284369 0.0970956869698419 0 0
0.120770689087861 0.119589269634866 1 1
0.183413352180645 0.181635180696819 1 1
0.156076447532098 0.154123582186757 1 1
0.256340113484347 0.25385261638275 1 1
0.242377383376823 0.239857944786263 1 1
0.282768154166245 0.279992101454953 1 1
0.13143010778442 0.130180975835428 1 1
0.183045202486304 0.181242225188561 1 1
0.193893662292765 0.191663016075177 1 1
0.196715323315373 0.194861963934136 1 1
0.211552579791404 0.209418410354903 1 1
0.20911627130602 0.206982831241452 1 1
0.32005079660416 0.316188748874069 0 1
0.250550492396524 0.247882143891021 1 1
0.262042812692165 0.259296421545672 1 1
0.296892369486054 0.293790630320633 1 1
0.170093544581979 0.168239100392668 1 1
0.181108722749869 0.179049083467115 1 1
0.276665730235307 0.274119128580129 1 1
0.13992652302674 0.138506892203115 1 1
0.205894359543136 0.203659362451503 1 1
0.162348142895278 0.160629179285717 1 1
0.163717064348321 0.162254149980281 1 1
0.2608197460331 0.258185839237366 1 1
0.284656418100672 0.280879224357673 1 1
0.318771209988783 0.315836182633743 0 0
0.207188628839001 0.205254641027203 1 1
0.209205575958004 0.206509835842273 1 1
0.182034322991786 0.18007314188518 1 1
0.231353107144058 0.228998563843984 1 1
0.162430201561714 0.160887591174818 1 1
0.296105819328235 0.293241776067097 1 1
0.195256976141331 0.193502412769929 1 1
0.215434807855675 0.213669899215537 1 1
0.156694789236397 0.154970493309852 1 1
0.175882880365044 0.174264506313322 1 1
0.159502097881452 0.157294608251772 1 1
0.174756168700477 0.173110289527386 1 1
0.178771059473983 0.176622310355554 1 1
0.325208917980459 0.32166765163253 0 0
0.19916201128541 0.197139213013708 1 1
0.180428031918331 0.178696588757544 1 1
0.253773175042334 0.251085242410119 1 1
0.116802919751265 0.115566137982473 1 1
0.171908354472611 0.170217711216117 1 1
0.189788187749931 0.188018820994543 1 1
0.238089614426428 0.235995067383148 1 1
0.25653902353497 0.253864992910193 1 1
0.127820998459277 0.126462232525611 1 1
0.204523991325259 0.20246756214969 1 1
0.244555399911842 0.242264294133861 1 1
0.206636217112517 0.204381505626605 1 1
0.172526963404872 0.170852719797467 1 1
0.175860933067107 0.173901518088919 1 1
0.228783483184037 0.22661341564193 1 1
0.188190197559045 0.186487209434961 1 1
0.103411272231938 0.102367831007416 1 1
0.206023404319196 0.203232752904144 1 1
0.189910521118881 0.188037498876881 1 1
0.171632406478156 0.169805079177424 1 1
0.201691213283198 0.19959819578857 1 1
0.279454179719154 0.276719672486449 1 1
0.258350891366602 0.255316155308716 1 1
0.122346684689091 0.121006329646826 1 1
0.201863735084723 0.199986302166392 1 1
0.215357254682087 0.213351657455866 1 1
0.222268909901185 0.220179351446867 1 1
0.216918158271736 0.214712991594535 1 1
0.310081385642209 0.306950369090403 1 1
0.345278463060313 0.341633991997635 0 0
0.177612958593276 0.175811406265131 1 1
0.322702603430359 0.31915324641964 1 1
0.247693344180781 0.245392843266413 1 1
0.15323893064761 0.151454985937925 1 1
0.244845227113699 0.242808134428277 1 1
0.0844903405545778 0.0836827307360342 0 0
0.210808033575925 0.208869726576756 1 1
0.246475653887346 0.24396162757119 1 1
0.27047428401102 0.267338729168178 1 1
0.172227572485603 0.170574585350366 1 1
0.102629691182495 0.10174653969033 1 1
0.16157214477244 0.160803559141133 1 1
0.206246704309513 0.204251759738018 1 1
0.15077263534947 0.149084989077489 1 1
0.141323808964593 0.14000882668249 1 1
0.126981560874926 0.126312343247811 1 1
0.128405585995798 0.127295578225967 1 1
0.20293498368297 0.20111492915613 1 1
0.172160869442767 0.170360225668145 1 1
0.128417780645347 0.127566716558192 1 1
0.146753992866208 0.145170220518578 1 1
0.208810334363428 0.206760200732868 1 1
0.177888521880132 0.176249223812898 1 1
0.242068678919115 0.239774404936142 1 1
0.227203727988578 0.225089470877722 1 1
0.164604948212873 0.163277422087714 1 1
0.253269224961633 0.250739872078566 1 1
0.204827971064548 0.202489618343392 1 1
0.104629927953043 0.10368827604898 1 1
0.266279880759579 0.263776844187055 1 1
0.177117517602339 0.175389006747612 1 1
0.277413045722743 0.273940187366658 1 1
0.195162549642234 0.193396360317828 1 1
0.229306634021344 0.227170069562375 1 1
0.307923230699198 0.304519110574139 0 0
0.192139004349426 0.190430096953253 1 1
0.0877333556548 0.0866770763163559 1 1
0.149927818357143 0.14841584441115 1 1
0.237327000341179 0.235062903606622 1 1
0.152722336180754 0.151280287615395 1 1
0.28704760882021 0.283714552606387 1 1
0.22460729985471 0.222388892521138 1 1
0.240826904567653 0.23834995384924 1 1
0.168942214245562 0.16722868700029 1 1
0.244960941110596 0.242674597064009 1 1
0.248761862514943 0.246022463729859 1 1
0.141497686755883 0.140118413302893 1 1
0.15259959785864 0.151080382686586 1 1
0.179915574516714 0.178119614038492 1 1
0.249253135997233 0.246717692825029 1 1
0.209483006995382 0.207508325743773 1 1
0.186348858627573 0.184524194738865 1 1
0.173372099505706 0.172100510778734 1 1
0.301086362507054 0.298025064888229 1 1
0.19835896254917 0.196571607527478 1 1
0.18690967782721 0.185168840694785 1 1
0.283833484068967 0.28052795506948 1 1
0.161564771607887 0.160101020095239 1 1
0.182679896113314 0.180776988191954 1 1
0.112041696281379 0.110987501304728 1 1
0.295840452900513 0.292727465500183 1 1
0.186533580052238 0.184854975626193 1 1
0.208595771474905 0.206385771045893 1 1
0.198052011731147 0.196465229313601 1 1
0.231878674604065 0.22934515315041 1 1
0.204504959584905 0.202579633376293 1 1
0.11972195458281 0.118659874397717 1 1
0.259164649364426 0.256257463214869 1 1
0.204233346605424 0.201518651234604 1 1
0.184522237130678 0.182466342696544 1 1
0.149643477573821 0.147769607445083 1 1
0.231160022999506 0.228836179419053 1 1
0.313318256475639 0.31028647889684 0 0
0.179732640145821 0.178271238632753 1 1
0.276396678469238 0.273243487931425 1 1
0.183110090226878 0.181278986467752 1 1
0.220710934595154 0.218673154854243 1 1
0.269277487311462 0.266467878787218 1 1
0.177436223203594 0.175791783867663 1 1
0.197431163473981 0.195522264997326 1 1
0.189881340528948 0.188007055509465 1 1
0.100469030858109 0.0997795421866013 1 1
0.150312115264399 0.148760997722634 1 1
0.194869115744614 0.192833781100753 1 1
0.182616104654982 0.180968985758003 1 1
0.0932495345289933 0.0923301541286353 0 0
0.16196303005946 0.160405177212384 1 1
0.194080572504788 0.192158024546523 1 1
0.178968329703915 0.177112889219246 1 1
0.106713996004759 0.105684666763045 1 1
0.25429803768346 0.251320985627915 1 1
0.180440641266475 0.178558602301784 1 1
0.0895500212634723 0.0885891619029805 0 0
0.230952949988568 0.228487048053161 1 1
0.254945972637035 0.252775637146123 1 1
0.0784828051988038 0.0770686218205926 0 0
0.205795760004321 0.203458106338345 1 1
0.202293309116019 0.200445601483426 1 1
0.216194212505207 0.214158605163154 1 1
0.361384820821632 0.357952372890676 0 0
0.244322098394287 0.241678010889477 1 1
0.188366580288239 0.186112979365485 1 1
0.205151099708953 0.203060974416413 1 1
0.185767349073772 0.183922302046191 1 1
0.225110984714249 0.222605944303032 1 1
0.288456925569721 0.285611516157692 1 1
0.212935018846877 0.210718271094485 1 1
0.245544552862497 0.242934401158414 1 1
0.194421654042644 0.192472169183664 1 1
0.205570658459901 0.20294066861713 1 1
0.255602485520051 0.253117798117614 1 1
0.213324713040107 0.211322532716688 1 1
0.156515345352499 0.155027893080096 1 1
0.179459335349141 0.177451599101843 1 1
0.274154931176457 0.271526652185875 1 1
0.273033183134451 0.270366987854224 1 1
0.220577293115476 0.218463521158509 1 1
0.238298116525595 0.235924769895256 1 1
0.191717965504881 0.190141436648622 1 1
0.213809928308456 0.211561314990982 1 1
0.246333408971956 0.243920415345924 1 1
0.255168921245775 0.252298553404382 1 1
0.0793276836674731 0.0785689088993193 0 0
0.22307852776537 0.220855891301 1 1
0.172259900408595 0.170656422834178 1 1
0.194906525195491 0.192735804188223 1 1
0.206261630659938 0.20424293052578 1 1
0.109588919863752 0.108584415677713 1 1
0.173439042337645 0.171571422930023 1 1
0.203154816827894 0.200895298681641 1 1
0.252733810383345 0.249563211288518 1 1
0.207664192701018 0.20563580644887 1 1
0.166043295888448 0.16456610084469 1 1
0.227395867057697 0.225050739200858 1 1
0.190729526282443 0.188867048904225 1 1
0.248522966789915 0.246172551696755 1 1
0.156572488052881 0.155107557886337 1 1
0.29720892753574 0.294525171032114 1 1
0.132781866105286 0.131342284398497 1 1
0.129476935432706 0.128164718394592 1 1
0.301087846488069 0.297883739037169 1 1
0.187441598588991 0.185501432296069 1 1
0.0891278543112475 0.0882130555481371 0 0
0.212937504097373 0.210810040676737 1 1
0.26531663249792 0.262329394475912 1 1
0.155399511033555 0.153726993207915 1 1
0.160219894134089 0.158463764975043 1 1
0.178580657368568 0.176937078831162 1 1
0.199229797162134 0.197327770252114 1 1
0.278143876617216 0.275559951570467 1 1
0.205546518744402 0.203513335096708 1 1
0.171790937485008 0.17005279050758 1 1
0.187208866832823 0.185226205864583 1 1
0.121351265842341 0.120259515029665 1 1
0.147879904687903 0.146309097362635 1 1
0.294856359478578 0.291849784736809 1 1
0.140247085179314 0.138795421493858 1 1
0.180718556858789 0.178846386626251 1 1
0.22087885569975 0.218859340411897 1 1
0.187894953676914 0.186119557737265 1 1
0.280528480037402 0.277758040766435 1 1
0.167288817912355 0.165708219856825 1 1
0.284653327598456 0.281662035516079 1 1
0.201096932100203 0.199424077970428 1 1
0.293661237970218 0.29076283273346 1 1
0.116916279431682 0.115841767302311 1 1
0.179930318787797 0.178244033314645 1 1
0.197830669337867 0.195739249033162 1 1
0.166144406157744 0.164540526586885 1 1
0.246500958961116 0.244297563001478 1 1
0.15041721241825 0.14894882769544 1 1
0.1599386544158 0.15840809926515 1 1
0.141687285325425 0.140415510406675 1 1
0.207551856021134 0.205867280996334 1 1
0.326032283534492 0.322829825379401 0 0
0.24924791443208 0.246799081563266 1 1
0.224323661645302 0.222018388625053 1 1
0.154085332853233 0.152204225747204 1 1
0.118049585773967 0.116621896510174 1 1
0.238232967093215 0.235492009745024 1 1
0.167078960916558 0.165427933002466 1 1
0.190333059983797 0.188609628183337 1 1
0.208177374059908 0.206123508888015 1 1
0.245728239993177 0.243316172293417 1 1
0.125537146181767 0.124505191432371 1 1
0.193654243503908 0.191645893560443 1 1
0.190880697506357 0.189179360065906 1 1
0.16595139203524 0.16418119115643 1 1
0.239187736862802 0.237213221904691 1 1
0.21059281875887 0.20845529376392 1 1
0.251237296063902 0.248668297434088 1 1
0.273585639878615 0.271001240725771 1 1
0.221247251541748 0.219052420103209 1 1
0.273173370725426 0.270287982884717 1 1
0.164930017056635 0.163101763544269 1 1
0.183266161117804 0.181531184751917 1 1
0.276498584158069 0.273894385371948 1 1
0.119247764217397 0.11798363325289 1 1
0.211092258057804 0.208439519599373 1 1
0.242491025565832 0.239986262195934 1 1
0.154647795455769 0.153234266105027 1 1
0.257816003598729 0.255459775089627 1 1
0.238277787956702 0.235747176175027 1 1
0.175317473652522 0.173969946013207 1 1
0.210424465850943 0.20829937408019 1 1
0.250494744751044 0.247858723072914 1 1
0.247200927403377 0.244579723251522 1 1
0.182032208532143 0.180264292868195 1 1
0.215344930574708 0.21315094443673 1 1
0.300343128605499 0.297627738743799 0 1
0.275206422221592 0.272449120621793 1 1
0.267339277455646 0.264482701874647 1 1
0.191938413466593 0.1897493642098 1 1
0.216713925705837 0.214262323066322 1 1
0.167307587547856 0.165868288281951 1 1
0.166792541169829 0.165287673895756 1 1
0.133221727648671 0.131608783507635 1 1
0.165211007709509 0.163783017438013 1 1
0.166192959643931 0.164330813567312 1 1
0.241657726846785 0.238648958091002 1 1
0.208982350745525 0.207252154459736 1 1
0.15125905681086 0.149390450121482 1 1
0.166825905360098 0.165143039362579 1 1
0.220078892498163 0.21813866604912 1 1
0.158932552041791 0.157210986538246 1 1
0.252040700886044 0.249663406372841 1 1
0.252078800926048 0.249720819321309 1 1
0.221904663942696 0.21960539919544 1 1
0.239708349697753 0.237461151050803 1 1
0.180240801653442 0.178585865528514 1 1
0.152485043652749 0.150921615357915 1 1
0.324297240696524 0.320994428749619 0 0
0.23388823430073 0.231842704457592 1 1
0.27742029281556 0.274910940617871 1 1
0.336987588733511 0.333117231490292 0 0
0.235407170093805 0.233049696098146 1 1
0.23765379871731 0.235507711610881 1 1
0.184558891473296 0.182777661362546 1 1
0.168350795634417 0.166612033297189 1 1
0.140834406094987 0.138741727942378 1 1
0.176944298181091 0.175196324334415 1 1
0.249004284358116 0.246379998881881 1 1
0.242102142732043 0.239760189226443 1 1
0.136158262393168 0.135123201608047 1 1
0.218173701044189 0.215660550164904 1 1
0.200940763541932 0.199068461804134 1 1
0.220387703712988 0.218213427450621 1 1
0.212019832561502 0.209322299080991 1 1
0.162419564881003 0.160882135848308 1 1
0.167423600620675 0.165867123146711 1 1
0.282265580158722 0.279317537143506 1 1
0.225705558597647 0.223407981702823 1 1
0.245039204772343 0.242792344354497 1 1
0.168151827236897 0.166481019915859 1 1
0.185892555083003 0.184054038117517 1 1
0.258759685236233 0.25601273211267 1 1
0.0902632341499568 0.0896813985206935 1 1
0.205227608029329 0.203177370409252 1 1
0.169831489726194 0.168195322386307 1 1
0.242864936270439 0.240154905950142 1 1
0.279693758900093 0.276599656459614 1 1
0.262624466001553 0.260249510621697 1 1
0.16714245498368 0.165632313422106 1 1
0.3448676877286 0.341629902109515 0 0
0.123413790323281 0.12217999747477 1 1
0.20437009155938 0.202309190262802 1 1
0.210207777118138 0.208116502466222 1 1
0.208056668170268 0.20587753676033 1 1
0.214810511642257 0.21301791917388 1 1
0.157267523774161 0.155694392900632 1 1
0.242490302962733 0.23943111620461 1 1
0.164403210724123 0.162710731071211 1 1
0.268496810665548 0.265832076620366 1 1
0.149959896198601 0.148660181696079 1 1
0.0962936208658372 0.0954954755073654 1 1
0.168850374834555 0.167296552442479 1 1
0.0977260922101067 0.096380122792323 1 1
0.212488782219356 0.21044238448046 1 1
0.216364060544878 0.21383864013633 1 1
0.202151586760074 0.200006864021311 1 1
0.183028709415822 0.181188838459956 1 1
0.16557423286831 0.163964472874344 1 1
0.215656024972552 0.213645800823674 1 1
0.192592590310031 0.190849436525403 1 1
0.109696859652725 0.108525942216793 1 1
0.238319304117432 0.236160338689458 1 1
0.213844447908511 0.211334318414369 1 1
0.255111113250629 0.252764265636896 1 1
0.301546245414631 0.298577971430612 1 1
0.190995296647745 0.189233297413952 1 1
0.193601454386647 0.191926222797818 1 1
0.135708302643827 0.13432214123713 1 1
0.241200647469374 0.238661183534988 1 1
0.148156658575058 0.146609410597657 1 1
0.200534458688089 0.198865118988523 1 1
0.20155991468669 0.200284237618978 1 1
0.265903578537981 0.26326420249474 1 1
0.230178798710415 0.227831078835477 1 1
0.14308613761649 0.141642904782409 1 1
0.244906116298265 0.242238502105711 1 1
0.169782961208063 0.168224909588368 1 1
0.244453435291605 0.241947237645559 1 1
0.228671855407909 0.226786884897265 1 1
0.202737753611152 0.200895385485529 1 1
0.128970410905408 0.127384084239653 1 1
0.204935078090878 0.203186213186671 1 1
0.231036613242375 0.228718364916981 1 1
0.181222146793854 0.179217511528792 1 1
0.195391421323088 0.192649205284905 1 1
0.211894436712833 0.209693849074065 1 1
0.179134482317783 0.176621633729409 1 1
0.121088824023054 0.120014952048046 1 1
0.168112804685571 0.166428658972053 1 1
0.196533814211454 0.194632574772333 1 1
0.1228904597808 0.121643285819853 1 1
0.154482231133092 0.153091917479454 1 1
0.235159277974011 0.232742030374854 1 1
0.147973454733292 0.146339576394258 1 1
0.175566325138239 0.173949511126934 1 1
0.233084641671332 0.23057303699311 1 1
0.152472400465541 0.150980719915889 1 1
0.290440130599482 0.287282092254537 1 1
0.189709845187674 0.187969721322419 1 1
0.095079345299364 0.0940701300156693 0 0
0.23731709746528 0.234994273293139 1 1
0.184902567186344 0.18304117127175 1 1
0.223141697691476 0.220816516986639 1 1
0.175903290350147 0.174185296869613 1 1
0.144219072245878 0.142627859392726 1 1
0.17190585852651 0.170152474542507 1 1
0.198236281526321 0.196358379481243 1 1
0.174127673041175 0.171996526356845 1 1
0.233949923721085 0.231865625503117 1 1
0.138623169150812 0.137325291974861 1 1
0.138097943220153 0.13661827211326 1 1
0.150245621710653 0.148501282502393 1 1
0.235797311740035 0.2335268477149 1 1
0.135272619982824 0.134049417587946 1 1
0.171740994616617 0.169752425088596 1 1
0.16733699650149 0.165459526785773 1 1
0.168952324130168 0.16734599723645 1 1
0.264717368473698 0.262278801720769 1 1
0.169353348474009 0.167575101843339 1 1
0.275749732973033 0.272853037924013 1 1
0.189649005232372 0.187624679256076 1 1
0.129039483258452 0.127860789106268 1 1
0.236726601500426 0.2345556667956 1 1
0.109491990566899 0.108391304574773 1 1
0.24142139018006 0.238992642466178 1 1
0.35924332717572 0.355627744724659 0 0
0.18348361598276 0.181721787595692 1 1
0.19932340681952 0.197253900609169 1 1
0.12881759558802 0.127205182831617 1 1
0.255631332059714 0.253146838475462 1 1
0.200658886351086 0.198408782343699 1 1
0.217332014691133 0.215261978275573 1 1
0.148880769257066 0.147432582170691 1 1
0.16566604181149 0.163969902881214 1 1
0.241951509391848 0.239261539731123 1 1
0.12144481500786 0.120260990316993 1 1
0.21281890720102 0.210733833180728 1 1
0.170387377957241 0.168449648683343 1 1
0.115898507396464 0.114568476697591 1 1
0.240051871631429 0.237639797069463 1 1
0.186101130215184 0.184630533055213 1 1
0.138888999312764 0.137463411911734 1 1
0.119569596898344 0.118735141873275 1 1
0.282901437171637 0.280001091895148 1 1
0.245731293156432 0.243421198895748 1 1
0.235065337070613 0.232851528544434 1 1
0.179859312664352 0.177976624318013 1 1
0.138817010745859 0.137556376617761 1 1
0.183052790051492 0.180444559375167 1 1
0.20983772782601 0.207433336132299 1 1
0.156994250908577 0.155603546375732 1 1
0.181416841478062 0.179535248630721 1 1
0.173190270492263 0.171236547612183 1 1
0.154955005032981 0.15341428543878 1 1
0.129830277420202 0.1284478544249 1 1
0.166199279769189 0.164670115674433 1 1
0.0820832483917615 0.0812019057850648 1 1
0.215984897416968 0.213758623263608 1 1
0.203760504453556 0.201750370564958 1 1
0.139322752525223 0.138178808909999 1 1
0.233894901457863 0.231437374106881 1 1
0.21283893298696 0.210961758218682 1 1
0.219697536929146 0.217512494467499 1 1
0.158693008737189 0.15704884462194 1 1
0.251857914497928 0.24916859691189 1 1
0.206670176936601 0.204345878308777 1 1
0.138050634563264 0.13684038912886 1 1
0.0802193457203005 0.0794346858828275 0 0
0.158498838249497 0.156931955819238 1 1
0.167790934078554 0.166177275428554 1 1
0.253417306063342 0.250991119349948 1 1
0.307289950047617 0.304622188395713 1 1
0.20139891932074 0.199355131994665 1 1
0.165625548033664 0.1640036909501 1 1
0.169569141683795 0.168518380264593 1 1
0.198514500971509 0.196370659937479 1 1
0.193196473911599 0.191522854738702 1 1
0.175199435899066 0.173362243562593 1 1
0.244069922027815 0.241596348577493 1 1
0.188121913507319 0.186352905780435 1 1
0.138671653331197 0.137411519667991 1 1
0.15531292461919 0.154030847555937 1 1
0.175898128084411 0.17417252983186 1 1
0.24597153319902 0.24330335777949 1 1
0.173865004246295 0.172210681387967 1 1
0.200856504255918 0.198948063769315 1 1
0.206800816599142 0.204125188208265 1 1
0.282186490055917 0.279472535110903 1 1
0.215443344457007 0.213229548163263 1 1
0.226742494134141 0.224078379463647 1 1
0.213984986407894 0.212103849162782 1 1
0.216912158677894 0.214888191368742 1 1
0.176241413872015 0.17418573592562 1 1
0.250339562154014 0.247936851486778 1 1
0.182671630500242 0.180941002631839 1 1
0.328703320231025 0.324925231569895 1 1
0.191997916922765 0.190112914320679 1 1
0.108436342643101 0.107353628560771 1 1
0.187538344282671 0.185623418508094 1 1
0.105907733841589 0.104785310817497 1 1
0.200522342930609 0.198458939788357 1 1
0.134540009316045 0.133222091607067 1 1
0.236755184007333 0.234684410600027 1 1
0.125186655231444 0.123980761286617 1 1
0.180358536566204 0.178619269587636 1 1
0.31675744035691 0.313735502970562 0 0
0.152469064566738 0.150734938632069 1 1
0.174589616387799 0.173001024971139 1 1
0.181777040856933 0.179977684507227 1 1
0.238558464292263 0.236281102551517 1 1
0.205981783127954 0.203638958353549 1 1
0.212847451176714 0.211042166082782 1 1
0.224966622224032 0.22329108074065 1 1
0.149867553147267 0.147952628654018 1 1
0.279353783690287 0.275982258795597 1 1
0.203687712062346 0.201567933137016 1 1
0.22119754863012 0.219115200269097 1 1
0.183086079589915 0.181158405234058 1 1
0.191212606329668 0.189825104531825 1 1
0.281920253991155 0.279157907896857 1 1
0.221280834751734 0.219186497892928 1 1
0.225027212920249 0.222838293330478 1 1
0.268355307110834 0.26532815474072 1 1
0.159638554711404 0.158216812127528 1 1
0.0282029701272862 0.0283953690974145 0 0
0.167143165389109 0.165454617274145 1 1
0.221827209805149 0.21982061616939 1 1
0.219356849553333 0.217093763947671 1 1
0.125928242088099 0.124595230595482 1 1
0.18323868632232 0.181398288108584 1 1
0.203573803104996 0.20167669567011 1 1
0.141193610744371 0.139897761865498 1 1
0.244585859992431 0.24182460334687 1 1
0.220595756894417 0.218375889300595 1 1
0.148423107576013 0.146804611740355 1 1
0.234570682030439 0.232147665292043 1 1
0.251492577577439 0.249240727047452 1 1
0.257993938080444 0.25568485567001 1 1
0.146963286891462 0.145389045455932 1 1
0.21799590922457 0.216023780008613 1 1
0.180113792935976 0.178412734094226 1 1
0.145790651056796 0.144336758864816 1 1
0.282433440569696 0.279382458705063 1 1
0.233569925727406 0.231148658117821 1 1
0.187618941702098 0.18591205781678 1 1
0.212234583378718 0.210379472898508 1 1
0.113105313329889 0.111948832071594 1 1
0.150905628394722 0.149572515560717 1 1
0.191916547055045 0.18987009757832 1 1
0.258641018891025 0.256307076379087 1 1
0.186755685416023 0.184715517496745 1 1
0.188757046494151 0.186885633791313 1 1
0.118826382448835 0.117698826023928 1 1
0.147645201838982 0.146155665664796 1 1
0.189843864438895 0.187844783602542 1 1
0.174823411830382 0.172926317515974 1 1
0.180992158337698 0.17919052347138 1 1
0.249701317151813 0.247261707798051 1 1
0.127744356839514 0.126180299967502 1 1
0.123834756090791 0.122490878708897 1 1
0.162799754071085 0.161150497293615 1 1
0.263065610204433 0.26019856481704 1 1
0.160683615483965 0.159184312497299 1 1
0.236738821835688 0.234410715476597 1 1
0.204878506935714 0.203269875428994 1 1
0.0762407790059653 0.0753206623195959 0 0
0.297613013050622 0.294624909187565 1 1
0.313896941509431 0.31080741351949 0 0
0.227636711742781 0.225702929121698 1 1
0.334704222633485 0.331255324286632 0 0
0.21609617900486 0.213970556184269 1 1
0.141098811297976 0.139714069493552 1 1
0.226514410607462 0.224466888113893 1 1
0.188596108477343 0.187014000634478 1 1
0.225742186575566 0.22311833641119 1 1
0.191403714364648 0.189841811425525 1 1
0.222574951903052 0.21974092319335 1 1
0.0979266409374329 0.0972765215695438 1 1
0.210733736201824 0.208562527663279 1 1
0.16301918922905 0.161617372325972 1 1
0.231595979415945 0.229694252308102 1 1
0.199727019041196 0.197652783013158 1 1
0.151459283032224 0.149949055748387 1 1
0.186264137070885 0.184343595297463 1 1
0.182792576590911 0.181104187824941 1 1
0.074240552497106 0.0735622479291101 0 0
0.200679277879622 0.198671749872311 1 1
0.225460184406591 0.22331321384167 1 1
0.214106558098902 0.211968184612772 1 1
0.219207714302721 0.217012070259304 1 1
0.143917557082687 0.142740308738045 1 1
0.139698349697655 0.138514521810403 1 1
0.222791758599737 0.220460467832723 1 1
0.215961166981815 0.213929085495883 1 1
0.157119873111434 0.155670945313889 1 1
0.242191103299432 0.239732900890649 1 1
0.196100556037571 0.194382521173648 1 1
0.221639150283446 0.219437870722774 1 1
0.205212978615055 0.202680116702982 1 1
0.180364831349437 0.178223692962124 1 1
0.204871852468391 0.202642413177229 1 1
0.222917169549038 0.220794562304105 1 1
0.283623645675905 0.280621964585509 1 1
0.172308094166268 0.170489312977153 1 1
0.260157433130994 0.257736301205056 1 1
0.112826445674789 0.111540650264061 1 1
0.258102424663078 0.255512442805292 1 1
0.226256431128449 0.224054590908201 1 1
0.197234482008198 0.195361891795778 1 1
0.249417043700037 0.246887605764049 1 1
0.209495576201599 0.207307837124857 1 1
0.262132720762221 0.259633531864127 1 1
0.247291998595404 0.244749238856613 1 1
0.240451560060596 0.238233976409477 1 1
0.0940967593455832 0.0924744630949903 0 0
0.18210884096309 0.180051657869205 1 1
0.201644491912204 0.199403826749133 1 1
0.196418661934107 0.194451577645471 1 1
0.207907310193171 0.205908070813171 1 1
0.258445125116793 0.256065288176542 1 1
0.208993994775918 0.207520882832959 1 1
0.246351084885421 0.24405447135934 1 1
0.2281226286748 0.226085845427193 1 1
0.208384680163182 0.206373208803153 1 1
0.141025557991003 0.139797087713085 1 1
0.141992198085553 0.140708867659682 1 1
0.227933906297921 0.225660907520841 1 1
0.183709083673446 0.181752850280031 1 1
0.262079078448359 0.258969502793103 1 1
0.152544315724247 0.151103286561609 1 1
0.277272225333857 0.274466469704283 1 1
0.0879651281906904 0.0870931259762801 0 0
0.20567951605059 0.203913126426045 1 1
0.218369742174504 0.216172975057357 1 1
0.213288551049818 0.211345225021272 1 1
0.252467701629408 0.249704826367878 1 1
0.200576100500451 0.198567199481971 1 1
0.15492882598017 0.153588868631573 1 1
0.233316941364457 0.2308285292113 1 1
0.173206387326797 0.171748918107508 1 1
0.241005181624832 0.238672494346746 1 1
0.209090452290314 0.206997752290213 1 1
0.226501344376464 0.224517458553158 1 1
0.218309638000777 0.215515336995039 1 1
0.241145769591258 0.238747710076533 1 1
0.180154211064168 0.178375467161331 1 1
0.112731188467032 0.111833562534468 1 1
0.197167221367457 0.195372168865181 1 1
0.207501915810157 0.205432818247596 1 1
0.165302132497884 0.163832895583603 1 1
0.192447487090332 0.191011269671291 1 1
0.298030041268227 0.294935317331406 1 1
0.279444352282392 0.276954951672211 1 1
0.330267312605955 0.326716792274504 0 1
0.214862442727801 0.212348138065899 1 1
0.157494862290109 0.156424543290123 1 1
0.271658238982637 0.269054026171053 1 1
0.276094210330064 0.273553363960372 1 1
0.249635283320591 0.247203352788107 1 1
0.285546866700037 0.282836371945067 1 1
0.173151259320299 0.171481161603956 1 1
0.109236555624576 0.108494072090813 1 1
0.123782613300006 0.122727109025183 1 1
0.230387881394034 0.22821670661261 1 1
0.208636151239975 0.206732413170459 1 1
0.16451284037811 0.163006526600659 1 1
0.0986320431802585 0.0976915748843779 1 1
0.176671883523858 0.175112169795458 1 1
0.168998360668696 0.167328668132414 1 1
0.168853342500608 0.167008791891922 1 1
0.152490936324366 0.150903759422313 1 1
0.257189560860998 0.254797838799951 1 1
0.198987745550038 0.197124679356668 1 1
0.214380010317774 0.212390025328193 1 1
0.164036658715592 0.162335882717474 1 1
0.150750971157132 0.149161914311641 1 1
0.181037025956917 0.178611955355233 1 1
0.150628230360933 0.149139548920714 1 1
0.171655608743108 0.169849858399802 1 1
0.260151338954335 0.257852339710818 1 1
0.1994023355088 0.197277792898408 1 1
0.148985449650048 0.147448104007343 1 1
0.20995928144737 0.207878408309959 1 1
0.131275034100915 0.129952709429516 1 1
0.219284221531435 0.217167370409915 1 1
0.240413790040646 0.237537587194934 1 1
0.159867751708334 0.158230848654164 1 1
0.229997682950583 0.227465401454657 1 1
0.171493191604648 0.169428378826788 1 1
0.106319740576911 0.105489197933333 1 1
0.148941496814786 0.147634987738369 1 1
0.210559801661628 0.208482831433416 1 1
0.196574619582973 0.194723600804243 1 1
0.222745605037914 0.220694391782005 1 1
0.122957924239661 0.121824977566756 1 1
0.249928737751229 0.247407549602783 1 1
0.23388472555594 0.231516397829177 1 1
0.166256477460232 0.164683624138758 1 1
0.226659789992914 0.224546203765047 1 1
0.246234057348013 0.243806042660351 1 1
0.179057926177239 0.177397832962014 1 1
0.189654185351968 0.187818603149454 1 1
0.256589678795934 0.253655176543044 1 1
0.122171866638103 0.120545441419497 1 1
0.183991383923277 0.18211804916007 1 1
0.321218705970702 0.31791219550613 0 0
0.179702678477529 0.178006388017225 1 1
0.279552281602384 0.276897377555937 1 1
0.14472217854296 0.143128909965857 1 1
0.20531813010943 0.203174579345751 1 1
0.134910178460747 0.13354165415558 1 1
0.237494810875145 0.234709766738663 1 1
0.283024832839642 0.279963475406095 1 1
0.202915096386053 0.201008349814413 1 1
0.1267818027333 0.125549023095915 1 1
0.217729431637329 0.215651280304593 1 1
0.16670038143344 0.165182543631836 1 1
0.141514384444834 0.140118669987667 1 1
0.134826161878438 0.13349119844454 1 1
0.18743814259403 0.185733578861492 1 1
0.236867134286534 0.234676005692742 1 1
0.212174647373718 0.210087624078925 1 1
0.184017948584264 0.182273725474459 1 1
0.224225758370032 0.221883430048002 1 1
0.192439208770053 0.190146366910227 1 1
0.220231417597731 0.21819224972523 1 1
0.145241943913308 0.14388881491408 1 1
0.122815644481966 0.121962645422412 1 1
0.179251138846535 0.177258362136041 1 1
0.15197096761529 0.150338927449745 1 1
0.176378941477681 0.174858878317113 1 1
0.251553289057313 0.248673017518544 1 1
0.189000799537536 0.187265065866416 1 1
0.199293648827579 0.197285553813317 1 1
0.249979251634313 0.24749021078536 1 1
0.0909607250481823 0.0896386784325284 1 1
0.197572854232476 0.195640672023373 1 1
0.125586102078285 0.12421001687552 1 1
0.164131472378911 0.162603793769717 1 1
0.173490262376968 0.171384016033309 1 1
0.170238066661025 0.168001779556718 1 1
0.160710202961924 0.158909381145498 1 1
0.220639456757653 0.218590571556879 1 1
0.160051961136354 0.15849978088374 1 1
0.146859462883994 0.145249686421302 1 1
0.307993794992788 0.304820509918381 0 0
0.18613825837997 0.184073326144335 1 1
0.259980079529636 0.256950148807571 1 1
0.217075694483762 0.214388634592382 1 1
0.215899444338571 0.213704767692272 1 1
0.198901645474408 0.197049609738957 1 1
0.229618466162603 0.227527059613637 1 1
0.291116961731298 0.288660847946756 1 1
0.135444438962809 0.13400735316402 1 1
0.238618119221972 0.236318076965342 1 1
0.333199989302501 0.330107967620008 0 0
0.175947711324004 0.174245877769878 1 1
0.170479535150723 0.168787885406398 1 1
0.239516944351595 0.237337676675245 1 1
0.130290628885877 0.128935221594755 1 1
0.190897387304821 0.188957972320297 1 1
0.250069812528687 0.247672773738553 1 1
0.226326857924006 0.224248850893944 1 1
0.161488824122023 0.160008731496302 1 1
0.170766464131957 0.169069878011051 1 1
0.153399279805635 0.152031925345826 1 1
0.0970891980611859 0.0962796058071523 1 1
0.120764609761913 0.119730769298783 1 1
0.162190604732053 0.161098163889548 1 1
0.172974652055551 0.170956934721688 1 1
0.228138293238323 0.225804401527359 1 1
0.0661961551657067 0.0655891861752423 0 0
0.140948491310826 0.139508158480758 1 1
0.239390268612873 0.237431656738595 1 1
0.204625006737861 0.202780344846517 1 1
0.167230825216599 0.165424001121144 1 1
0.176041165534744 0.174063328804206 1 1
0.181203496197903 0.179331831910664 1 1
0.201786959614171 0.199375468850637 1 1
0.22240455704159 0.220201121427833 1 1
0.185340388719239 0.183510091147751 1 1
0.215880411284081 0.213595717954002 1 1
0.227965960216618 0.225850855089842 1 1
0.161571026987953 0.16010062051556 1 1
0.233542458642702 0.231429066252573 1 1
0.0970116558128589 0.0961227499940263 0 0
0.154674299856925 0.153112533932353 1 1
0.1623070360614 0.160882110654654 1 1
0.224946014786902 0.222558014902344 1 1
0.275503475717284 0.272093114715902 1 1
0.255824803693027 0.253550661557534 1 1
0.1912422425127 0.189414682299901 1 1
0.29384592603899 0.291205961680589 1 1
0.225062487250497 0.222907754070635 1 1
0.212138652264597 0.210099009874783 1 1
0.254102569409421 0.251657907839722 1 1
0.178369525279601 0.176838066087909 1 1
0.284125982589999 0.281080977653363 1 1
0.291996850169707 0.289293668259994 1 1
0.244984717010968 0.242376918081755 1 1
0.211393300238146 0.20948570175009 1 1
0.180925398759846 0.178978206583303 1 1
0.194191400513651 0.192642739402916 1 1
0.162552121847108 0.160818542579272 1 1
0.220656077278623 0.218239129161484 1 1
0.252154471933114 0.249405843720608 1 1
0.164578396651407 0.162918030830739 1 1
0.217712219400772 0.215640838594828 1 1
0.249079486071004 0.246706508944278 1 1
0.1780945991414 0.176333082188584 1 1
0.18509471547655 0.182945535607785 1 1
0.153608938184337 0.152519190240512 1 1
0.207255973325555 0.205219906663176 1 1
0.247954092887405 0.245473851019087 1 1
0.255788470229656 0.253486780821959 1 1
0.18687559192748 0.185054109030202 1 1
0.132197505385262 0.130750769326371 1 1
0.174864180212268 0.173066086229206 1 1
0.203857743693433 0.201554297026535 1 1
0.159779926042117 0.157991417335246 1 1
0.250164076099309 0.247367687031733 1 1
0.147565892131635 0.145770286867271 1 1
0.189891198061329 0.188109993298536 1 1
0.186030123247612 0.184381758860121 1 1
0.227012365008771 0.224865068425166 1 1
0.111720793411291 0.110298389158079 1 1
0.156038313419134 0.154517372170202 1 1
0.174344223451682 0.172707556888395 1 1
0.209542327467665 0.20726340737422 1 1
0.16515527791321 0.163430512460322 1 1
0.237701386020711 0.235785276045819 1 1
0.213303792554087 0.211086023220429 1 1
0.239014828313746 0.236289891277771 1 1
0.26217086274545 0.259753610800433 1 1
0.136964013356385 0.135664986098746 1 1
0.18377507919415 0.181843503848044 1 1
0.14472904729217 0.143121982654644 1 1
0.152210912298041 0.150653923397495 1 1
0.200029364579884 0.197863807800902 1 1
0.219929560711932 0.217676021038318 1 1
0.267609900075989 0.264926757597372 1 1
0.20254553874903 0.200546385955052 1 1
0.125439452985211 0.124580475946026 1 1
0.135594266228085 0.134412996714686 1 1
0.0831717568939013 0.0820806030122942 1 1
0.196784837088709 0.194913415187516 1 1
0.211137823379296 0.209119521414387 1 1
0.213322604071797 0.211129165565055 1 1
0.172830292948498 0.171201902934865 1 1
0.139781042171266 0.13855316615734 1 1
0.183953182390217 0.181979762768174 1 1
0.20816613045695 0.206101532448438 1 1
0.11296204380642 0.111872383708507 1 1
0.187302077067523 0.185473858652827 1 1
0.24442689914875 0.241990584752824 1 1
0.182748387304633 0.180766601258421 1 1
0.101674412501748 0.100787877359812 1 1
0.259931107556914 0.257510467802825 1 1
0.280968752634728 0.277876401158304 1 1
0.19864766178875 0.196626186649977 1 1
0.195932975835926 0.194279349378237 1 1
0.26242951747031 0.259789919282029 1 1
0.173335132791509 0.171805589866926 1 1
0.206059755794855 0.204135033357629 1 1
0.198544542013637 0.196638824325481 1 1
0.225807134810116 0.223458417205873 1 1
0.192526334912699 0.190626831407831 1 1
0.222770238312168 0.220491698372964 1 1
0.253454534383423 0.250713562364984 1 1
0.221252174992041 0.218956268666542 1 1
0.280778479398729 0.277905558011136 1 1
0.228771973084057 0.226539386344849 1 1
0.179697243883314 0.177783998556928 1 1
0.23711816503357 0.234499164974852 1 1
0.217261987024743 0.215087129780443 1 1
0.277883336914947 0.275403852544093 1 1
0.124395409048442 0.123036051949422 1 1
0.172516807899512 0.170319866649502 1 1
0.105423860585874 0.104819139151127 1 1
0.253708481934725 0.251097167726484 1 1
0.10231795481012 0.101323397542633 1 1
0.232601003153997 0.230543852422479 1 1
0.398872301669313 0.394598508914019 0 0
0.156677348707755 0.155145871360549 1 1
0.302003448256553 0.299179051707813 0 1
0.157313488612102 0.155767644975292 1 1
0.15245224651053 0.150940878746631 1 1
0.21132556966122 0.209428237012486 1 1
0.252212641794348 0.249551093771135 1 1
0.186860651225172 0.184976124222057 1 1
0.108591377186189 0.107348312429892 1 1
0.183523541319663 0.181660511487063 1 1
0.272536453990635 0.269460771682324 1 1
0.155934509692362 0.153808543121653 1 1
0.160448191807647 0.158879678159122 1 1
0.164925609486512 0.163088855507736 1 1
0.201593728476959 0.199663582762489 1 1
0.175036261172015 0.173363370450323 1 1
0.155828545623155 0.154924497023997 1 1
0.25523976476706 0.252348818927373 1 1
0.214096558326441 0.211819763994007 1 1
0.209507218693275 0.207516891063819 1 1
0.24323114096775 0.240927379343408 1 1
0.214723760162399 0.212767323092903 1 1
0.234623772751222 0.23260664176157 1 1
0.210107554873589 0.20812869397531 1 1
0.117747304750172 0.117208423654436 1 1
0.285926853025294 0.28312159705436 1 1
0.150933302524156 0.149285155033593 1 1
0.219955244476721 0.21780278332731 1 1
0.208966110262179 0.206861985335935 1 1
0.218803082151467 0.216969074811054 1 1
0.179643602817708 0.178027639722665 1 1
0.1760053325031 0.174311034481334 1 1
0.211563225910509 0.209490294711466 1 1
0.251036506368467 0.248662461796949 1 1
0.218773191570346 0.21652495536603 1 1
0.204890003339665 0.202883352001592 1 1
0.168875147862244 0.167004684423477 1 1
0.190915543163405 0.188857879984289 1 1
0.279904537568737 0.277167880569132 1 1
0.101795750890916 0.101111062909598 1 1
0.152381737816606 0.150958409318626 1 1
0.234958335102503 0.232138058562947 1 1
0.146656562347037 0.145172013865864 1 1
0.184600796137798 0.182893791413083 1 1
0.221286720116897 0.219347815387743 1 1
0.232321451421657 0.230272369286306 1 1
0.157841644068969 0.15653837497272 1 1
0.161362409510553 0.15953965814547 1 1
0.199723825669579 0.197873953791879 1 1
0.125893237305861 0.124426973073097 1 1
0.213945485887872 0.211789222139469 1 1
0.217613159664765 0.215622472151158 1 1
0.181981762577325 0.180104163488949 1 1
0.185203758965226 0.18347209227438 1 1
0.226872081030341 0.224398211946446 1 1
0.258341685522796 0.255230632376652 1 1
0.184174277762803 0.182426979253648 1 1
0.156829222356671 0.155043809017639 1 1
0.219456563795061 0.217252008568257 1 1
0.190423711939606 0.18873065588204 1 1
0.199570937674548 0.197328388798828 1 1
0.21786622244649 0.215925109355059 1 1
0.132872246177841 0.131606941968808 1 1
0.284422651253614 0.281509277970113 1 1
0.155315848816516 0.153811198013313 1 1
0.268700058137666 0.266169411547317 1 1
0.251385935253348 0.248954221625625 1 1
0.187865769195937 0.185989626660896 1 1
0.245107985538158 0.242765330146166 1 1
0.112156621675222 0.110945722042628 1 1
0.081352775723011 0.0803175604636294 0 0
0.238370986353086 0.236139122299479 1 1
0.188017199280625 0.186084551014051 1 1
0.190004014793806 0.188195628717453 1 1
0.259019050510571 0.256331971648753 1 1
0.235874428091663 0.233464555042107 1 1
0.129176781532886 0.127983608424475 1 1
0.189357468781058 0.187554078706556 1 1
0.1784540095127 0.176667969142649 1 1
0.171232418060281 0.169653166344722 1 1
0.163222423246737 0.161634835701929 1 1
0.221464833228858 0.219438534171229 1 1
0.168429751756823 0.166168404601353 1 1
0.262936721475545 0.260537603886389 1 1
0.350138189722239 0.34689257233893 0 0
0.192748567969831 0.190869781662585 1 1
0.151661792714045 0.149718189828005 1 1
0.212831748783248 0.210644814500987 1 1
0.191252992386815 0.189476015692999 1 1
0.260336688853042 0.257675616761676 1 1
0.166653276426596 0.164974640465116 1 1
0.223717787484907 0.221469868809598 1 1
0.174079504769836 0.172416762768017 1 1
0.137245471591838 0.135687892911341 1 1
0.155076567769532 0.15348358276075 1 1
0.19362770747411 0.191790469905465 1 1
0.173163915566164 0.171506238765963 1 1
0.253716890691027 0.251224331868114 1 1
0.161510333464877 0.159980652479082 1 1
0.196730147118431 0.194851606641762 1 1
0.230385709233225 0.228296510687131 1 1
0.11686465219195 0.115684967526031 1 1
0.249897111302272 0.247640336861204 1 1
0.184319861084394 0.1827114161564 1 1
0.287577472644826 0.284713742617644 1 1
0.171470571745587 0.169708268517298 1 1
0.188054181651414 0.186247413588891 1 1
0.196639604909717 0.194648073276766 1 1
0.275680968312128 0.272691182567475 1 1
0.112376000672787 0.110933875577975 1 1
0.242870586682654 0.240494934990223 1 1
0.271586408956255 0.26904663663962 1 1
0.208749809154243 0.2068644351859 1 1
0.234018128090082 0.231707834702165 1 1
0.197739378481702 0.195667624479353 1 1
0.139741243769192 0.138198260281789 1 1
0.188887857827156 0.187299733750677 1 1
0.232762017516199 0.230215133755076 1 1
0.257834921657588 0.255406217846928 1 1
0.173406895607222 0.171915462449304 1 1
0.198899330352268 0.197263681904968 1 1
0.23238447938201 0.230135775528972 1 1
0.199523586516335 0.197742239788903 1 1
0.160096488388825 0.158385249012483 1 1
0.208939982754009 0.206839094987043 1 1
0.296153215857762 0.292895128219947 1 1
0.153189508495821 0.151886645408237 1 1
0.241420916947671 0.239235529137683 1 1
0.193385262146546 0.192153097846438 1 1
0.230528588505688 0.228435686398103 1 1
0.158843998173329 0.157169763598411 1 1
0.191057121919362 0.189086167086002 1 1
0.179872729179415 0.178131179269908 1 1
0.241012622751908 0.23894418507101 1 1
0.163045021688153 0.16157760832154 1 1
0.222134837650298 0.220138895620454 1 1
0.0811083446501574 0.0803665012267245 0 0
0.275915011522455 0.272817953853169 1 1
0.219165970024944 0.216827805344883 1 1
0.196924985673275 0.194399312136411 1 1
0.176034423676641 0.174225761955082 1 1
0.155025294575276 0.153581819550525 1 1
0.267007459107831 0.265008148931255 1 1
0.206728908043024 0.204906467429955 1 1
0.161102005447022 0.159370474201845 1 1
0.207835737511815 0.205501824767529 1 1
0.216761468456965 0.214696757034443 1 1
0.204540265899478 0.202301924713583 1 1
0.144621650603668 0.142940509777879 1 1
0.25019797816383 0.247843863180604 1 1
0.160474488501993 0.159200957581845 1 1
0.151571375921116 0.149999328304555 1 1
0.239806884230303 0.237409549384156 1 1
0.203475166069376 0.201454091042087 1 1
0.285137998233165 0.281982380249319 1 1
0.31496589625123 0.312007329272124 0 0
0.161225334795847 0.160077662275492 1 1
0.174573089904461 0.172975601309355 1 1
0.236082531388738 0.233776116848249 1 1
0.257545860918678 0.255044794398098 1 1
0.221475156835577 0.219496148464533 1 1
0.199765143423756 0.197821044287421 1 1
0.196707224946223 0.194875557987766 1 1
0.160930194451004 0.159752686517939 1 1
0.267175883079575 0.2642178141818 1 1
0.20957670347227 0.207604589525502 1 1
0.212804899095993 0.210573073085058 1 1
0.188244938227585 0.186327245978854 1 1
0.224186911592246 0.222162974640335 1 1
0.240262590991784 0.237815898709956 1 1
0.194806096136865 0.192973687515405 1 1
0.196845556707777 0.195039388942045 1 1
0.332332460345067 0.329154197124604 0 0
0.211955170203607 0.209922963611498 1 1
0.228084209440843 0.225675933374728 1 1
0.230617449023671 0.228399803228871 1 1
0.213614931867902 0.211549341050049 1 1
0.266861552016221 0.264278813543479 1 1
0.278448817170244 0.27603313947953 1 1
0.172281837596448 0.170603394685178 1 1
0.227776294852634 0.225461805201432 1 1
0.200054721643027 0.198397406994311 1 1
0.250385124372694 0.248406680904305 1 1
0.198199044365695 0.196490372319835 1 1
0.243729959314738 0.241383374389467 1 1
0.2953576511866 0.292403781714214 1 1
0.247378347938264 0.244913194397135 1 1
0.340272277623447 0.336878563932676 0 0
0.159300022248808 0.157673218288354 1 1
0.167643987562034 0.165858839429224 1 1
0.172321819923596 0.170811535098565 1 1
0.221251919673845 0.218856481662376 1 1
0.117922761920716 0.116822769256485 1 1
0.189094581111109 0.187357972156507 1 1
0.0967205310600802 0.0958899771921604 0 0
0.154802192990776 0.153279157492832 1 1
0.219019147172361 0.2170487814015 1 1
0.207514279950237 0.205595377914548 1 1
0.221533937490969 0.219329173591365 1 1
0.214510877033764 0.212203485757359 1 1
0.258218888818838 0.255631166516252 1 1
0.156523701839815 0.155288758287703 1 1
0.223281765331502 0.22132345455834 1 1
0.138502533521143 0.13725785758287 1 1
0.203035756219118 0.200749214026516 1 1
0.242202330466256 0.239722540906283 1 1
0.189242808323122 0.187393649115861 1 1
0.155944917448064 0.154311114224068 1 1
0.204449267119102 0.202469532504292 1 1
0.249048073472358 0.246556590961515 1 1
0.229595187909821 0.227296732508548 1 1
0.227886626014003 0.225016192175302 1 1
0.194960736722204 0.193056237021707 1 1
0.0694047979924287 0.0687676258912462 0 0
0.221504459311491 0.219291288981607 1 1
0.178252908603334 0.176260146249252 1 1
0.219422589009701 0.217112125496905 1 1
0.245012114520172 0.242583042443272 1 1
0.265566405531676 0.263035437212958 1 1
0.243648110571644 0.241545835922071 1 1
0.198971636991976 0.197086201293673 1 1
0.321069969755146 0.317711206715883 0 0
0.303462467128298 0.300337179610706 1 1
0.166993037652345 0.16556338274446 1 1
0.181042478889299 0.179205010010925 1 1
0.243840574325558 0.241118505094329 1 1
0.210527011413315 0.208217397450911 1 1
0.164403597920674 0.162329165101463 1 1
0.205980137965129 0.203977096052742 1 1
0.175799753767343 0.174131168483393 1 1
0.17553769963701 0.174078994311986 1 1
0.170623137599623 0.168944100118677 1 1
0.169590933237243 0.168059871210048 1 1
0.106117160590289 0.104535422994845 1 1
0.13086069063159 0.129508374672818 1 1
0.132483561236393 0.13102853896231 1 1
0.244655293276858 0.241973116644507 1 1
0.304252900019397 0.301675170894127 0 0
0.217686149327594 0.215701669024003 1 1
0.182220264911465 0.18029706954236 1 1
0.276404411488062 0.273502526499394 1 1
0.206584231910764 0.204953716410412 1 1
0.131437981108675 0.13045763860424 1 1
0.146419169720335 0.144925011503063 1 1
0.169305907384461 0.16748880759756 1 1
0.141437303505638 0.140395926596029 1 1
0.187468057119696 0.185794490027145 1 1
0.206502137481173 0.204531656519279 1 1
0.164360006465208 0.162073259774788 1 1
0.23764787602107 0.235126365029248 1 1
0.171449307126912 0.169428602336031 1 1
0.184115417906666 0.182147486850758 1 1
0.237621674107305 0.235370197397222 1 1
0.205439204603985 0.203231698843546 1 1
0.180621329121311 0.178788397801934 1 1
0.196201298345025 0.194118500530851 1 1
0.199446021341199 0.197417770757532 1 1
0.244135293148487 0.241747112071159 1 1
0.218758323505206 0.216540652070311 1 1
0.19937611908541 0.196976887006409 1 1
0.22782045785047 0.225249874649872 1 1
0.165826423576347 0.164117705326335 1 1
0.22110486735178 0.218983200394976 1 1
0.165898959208735 0.164409208303119 1 1
0.164142278447326 0.162332267098263 1 1
0.290188645366355 0.287047684317115 1 1
0.11581375246685 0.114602564935193 1 1
0.162719973776939 0.161154285656522 1 1
0.19198456863558 0.190339170146748 1 1
0.141639559447304 0.140394585888275 1 1
0.291816324819271 0.288694159653399 1 1
0.149575947817748 0.147977224756431 1 1
0.169438660126023 0.167895610369236 1 1
0.188188634016034 0.186038772314749 1 1
0.120064509862166 0.118259523179664 1 1
0.212880322968126 0.210745894936596 1 1
0.227218190239429 0.224979508284832 1 1
0.283952148843239 0.28122345121876 1 1
0.194843009581572 0.192830300269808 1 1
0.227403740505497 0.225546079232886 1 1
0.156844956768728 0.155635268694252 1 1
0.241742095633628 0.239155157515057 1 1
0.22621503882912 0.223908247523358 1 1
0.150312907701013 0.148834749388506 1 1
0.199502420796811 0.197673240898579 1 1
0.182369491419454 0.180506620578353 1 1
0.199801673191773 0.198008446177988 1 1
0.169297046225209 0.167646438541343 1 1
0.197645650574902 0.195155766145744 1 1
0.193133263620657 0.191188938664405 1 1
0.128626688045679 0.127376716573347 1 1
0.222984945256481 0.220802616918126 1 1
0.202493509410729 0.200667035181903 1 1
0.191885470217764 0.189555849952554 1 1
0.183954867838937 0.182117958025575 1 1
0.192530389733694 0.190130506781097 1 1
0.144608241116437 0.143180798421591 1 1
0.292843993812755 0.289780822205709 1 1
0.145168941356808 0.143681636010461 1 1
0.22048002924311 0.218346636631193 1 1
0.245272086705355 0.242937060441745 1 1
0.154308565140446 0.153046585445683 1 1
0.333179204178079 0.329745301247485 0 0
0.231525082209326 0.22923697832996 1 1
0.113100644986509 0.111806789298343 1 1
0.164734967577162 0.163095274220548 1 1
0.201586122971439 0.199839026398579 1 1
0.232260305065233 0.230269829590833 1 1
0.213402097513563 0.211028185401173 1 1
0.206748372427561 0.204357788809992 1 1
0.0665840918992261 0.0658250417288186 0 0
0.186320849922069 0.184394264298401 1 1
0.26224974174013 0.259892573347667 1 1
0.194804818041838 0.192283426955165 1 1
0.244994734395334 0.242604574592416 1 1
0.172770860535155 0.171053162235762 1 1
0.17345966647943 0.171752426762037 1 1
0.244606919269388 0.242184326753992 1 1
0.225290831359996 0.222229307768509 1 1
0.24179241504561 0.239564353756506 1 1
0.195850316589993 0.193948033107027 1 1
0.156008894318337 0.154572411520679 1 1
0.14916840364931 0.147777949511432 1 1
0.194279036927666 0.19235147013642 1 1
0.21915733537285 0.21689478241964 1 1
0.191224354752893 0.189162480307878 1 1
0.231960456149358 0.229684675535424 1 1
0.252894274308899 0.250253263488352 1 1
0.244028286166566 0.241803097634077 1 1
0.163561204309236 0.161859581636382 1 1
0.239651824202747 0.237337491441055 1 1
0.266687997297035 0.263926120133633 1 1
0.159769968998948 0.158323499644927 1 1
0.179710669375582 0.177907000238666 1 1
0.197977684506311 0.196130008500074 1 1
0.21507162820249 0.212554421282841 1 1
0.200283517031845 0.198246851107558 1 1
0.277375789429507 0.274728946798567 1 1
0.119555107022637 0.118354976819074 1 1
0.241071415277464 0.238707626954479 1 1
0.220872944547436 0.218931489812675 1 1
0.21816351850904 0.215991920675918 1 1
0.210378718307671 0.208339730324118 1 1
0.186819104122822 0.184481169567498 1 1
0.105586286025808 0.104573858784949 1 1
0.233397102763058 0.231648199361565 1 1
0.226689676561953 0.224797121440275 1 1
0.191855205098334 0.190127177700302 1 1
0.131524416420598 0.130220654669125 1 1
0.157137971023245 0.155804985863525 1 1
0.153115197121087 0.151400962101422 1 1
0.197050621994599 0.195127454429383 1 1
0.263948696480003 0.261700658759817 1 1
0.142120734930577 0.140848756988185 1 1
0.224203373166743 0.221707735423976 1 1
0.194818424248636 0.193140321337178 1 1
0.260109538830399 0.257494418404131 1 1
0.179564609261535 0.177731688891845 1 1
0.1566408900414 0.155262133718683 1 1
0.167531099085096 0.16595192000364 1 1
0.213667244192342 0.21176965234139 1 1
0.177928191159505 0.176253034937923 1 1
0.306299178252978 0.30325898061001 0 1
0.21069753008261 0.208455011167691 1 1
0.187863999535664 0.185970426162812 1 1
0.207943356388222 0.206056908191528 1 1
0.217116012566514 0.21485159644556 1 1
0.229469965647753 0.227308637770984 1 1
0.227129629683479 0.224756301706026 1 1
0.121792868078607 0.120512035967514 1 1
0.108365506345102 0.107302377776359 1 1
0.162797728570546 0.161274294309111 1 1
0.278256644442784 0.275916574073649 1 1
0.125692908453478 0.124177779580569 1 1
0.115519968029434 0.114334952537387 1 1
0.202295009292998 0.201000809269037 1 1
0.179976639338261 0.178385473338556 1 1
0.206137571867254 0.20415444123534 1 1
0.193256491771045 0.190854693097552 1 1
0.185705447830119 0.183820648714259 1 1
0.157129941361286 0.155908597053725 1 1
0.174829077066832 0.173137971532192 1 1
0.131908656412342 0.130630882614227 1 1
0.246255300010863 0.243964992305244 1 1
0.099796976914636 0.0988898273174459 1 1
0.236066525330458 0.233637076260646 1 1
0.246947674065557 0.244275603542913 1 1
0.195215537039465 0.193198582341528 1 1
0.164757050732933 0.162828617350337 1 1
0.179121973591548 0.177421242202811 1 1
0.213367900215961 0.210940068204691 1 1
0.18145501454279 0.179316533606377 1 1
0.158263512295423 0.156616148168639 1 1
0.11216421357157 0.111071673400153 1 1
0.233520910935221 0.230991660559223 1 1
0.193141977418566 0.191379695511574 1 1
0.162256927283013 0.16052879594415 1 1
0.216010120550526 0.213985518697209 1 1
0.25329384201232 0.25044449531442 1 1
0.217676752297291 0.215387096092581 1 1
0.218536718058225 0.216321260407838 1 1
0.221264808678241 0.219220334808596 1 1
0.114646805760139 0.113529018197702 1 1
0.211369582771782 0.209174230647373 1 1
0.149393875040281 0.147837282049299 1 1
0.139139461530145 0.137743226766162 1 1
0.212199568857436 0.209810653164835 1 1
0.179191478251481 0.177782277780083 1 1
0.303179537480155 0.300230711314107 0 0
0.127801312536914 0.126485335764166 1 1
0.227352300027822 0.224484346080184 1 1
0.206388362200518 0.2045056543877 1 1
0.20729322275082 0.205281187824293 1 1
0.1841912917261 0.182505304835234 1 1
0.241104861966017 0.238440824524533 1 1
0.216197794411868 0.214004930010922 1 1
0.134464871566842 0.1329592274107 1 1
0.184948466596141 0.182990301314689 1 1
0.261305677353103 0.258687192980565 1 1
0.223713486264777 0.221440015454887 1 1
0.231869997871864 0.229877385056262 1 1
0.142715468672321 0.141582338802279 1 1
0.236654550941758 0.234419396497546 1 1
0.134910842139016 0.133462166498551 1 1
0.247157103598147 0.24457602016978 1 1
0.203312002465236 0.201452609302386 1 1
0.308708163655268 0.305600422347036 0 0
0.229658124178416 0.227352499935671 1 1
0.184971099017376 0.183144180772135 1 1
0.153294330812508 0.151586436273887 1 1
0.192764778440647 0.191262307739171 1 1
0.209627014839674 0.207418411990978 1 1
0.213472255569231 0.211370850892415 1 1
0.19625256594971 0.194251675581768 1 1
0.226373032749747 0.224138837235596 1 1
0.246548405112743 0.244157077079965 1 1
0.257053007759574 0.254368182845648 1 1
0.224727394094185 0.222493738756043 1 1
0.152181549461841 0.150355645275872 1 1
0.199551628391031 0.197337825274126 1 1
0.170575747269345 0.168689327024453 1 1
0.165092253766628 0.163487899118953 1 1
0.205579659366699 0.203474930810261 1 1
0.147683623161964 0.146292455907106 1 1
0.146333409325417 0.144854459302345 1 1
0.191403181019283 0.189556144515406 1 1
0.207656377882853 0.205547423425553 1 1
0.222285545966273 0.220129283971914 1 1
0.232319427985844 0.230451653638208 1 1
0.102659631336582 0.101982851841207 1 1
0.276899624966647 0.274200284902901 1 1
0.190442041117249 0.189089001485958 1 1
0.199849009014226 0.197676232472599 1 1
0.255149019462806 0.252539784001115 1 1
0.129150150098322 0.127769280255508 1 1
0.221778607947054 0.219206867926485 1 1
0.172134359677419 0.170243728987419 1 1
0.275689015557379 0.272946466941037 1 1
0.193076921466871 0.191393952277416 1 1
0.176988432073926 0.175476163373156 1 1
0.169608870966454 0.167996493235754 1 1
0.143417116161208 0.142072627428502 1 1
0.247500893283484 0.244887467180876 1 1
0.22018267241388 0.217995596270947 1 1
0.347031255221181 0.342674129940011 0 0
0.138436667422167 0.137144038056964 1 1
0.0840340044054387 0.0834680775269361 1 1
0.221091022387998 0.219169875316047 1 1
0.176465500472893 0.175269387438064 1 1
0.169896791857619 0.167922584657092 1 1
0.220277269059322 0.218183119464844 1 1
0.114179030336125 0.112969085036528 1 1
0.28537431333626 0.282586759658206 1 1
0.198572473619554 0.196667655859662 1 1
0.296396631826076 0.293789689662523 1 1
0.259552433477664 0.256722693771144 1 1
0.151437737616598 0.150073686057663 1 1
0.274550614055378 0.272099211601581 1 1
0.198944267206322 0.196880245999855 1 1
0.14368757824636 0.142265565273344 1 1
0.207992775750877 0.20588700915502 1 1
0.140342785552632 0.138830695698003 1 1
0.233692736947001 0.231397251634416 1 1
0.21132062690834 0.209366193468278 1 1
0.094877532698205 0.0940705540228823 0 0
0.203409545636888 0.201284829660814 1 1
0.139211038892894 0.137798739312582 1 1
0.131561111472552 0.130392136942841 1 1
0.186751257256201 0.185524870620241 1 1
0.238834533328431 0.23645621461437 1 1
0.25812579148107 0.255012404745963 1 1
0.119710220758891 0.118450051472821 1 1
0.0964989499255397 0.0952213604054985 1 1
0.222908801161352 0.220142213123866 1 1
0.203759955726457 0.201649805219634 1 1
0.224978832481369 0.222628248131288 1 1
0.105619788537085 0.104583542904824 1 1
0.151795266177629 0.150253171216804 1 1
0.280817868977145 0.278170888048415 1 1
0.130464311520164 0.12972382539104 1 1
0.0939176825952093 0.0930958945111599 0 0
0.266540993542926 0.263400813808335 1 1
0.235728363792139 0.233381496234937 1 1
0.240007997771814 0.237508532403453 1 1
0.169440537191363 0.167792195935115 1 1
0.210381815796195 0.208559489987063 1 1
0.127414831224343 0.126079428006335 1 1
0.138718269010539 0.137184025360937 1 1
0.103601396948233 0.102511925257166 1 1
0.236797822658642 0.234363064868004 1 1
0.237661881172926 0.235327828033649 1 1
0.184727060000156 0.182738527663168 1 1
0.173316851145826 0.171525192647279 1 1
0.294249194027404 0.291359296467275 1 1
0.28352845183456 0.280641450004105 1 1
0.284845963194485 0.281828650316568 1 1
0.275380586981604 0.272416931776816 1 1
0.298987188028329 0.295331958586366 1 1
0.224618844328949 0.222435482057646 1 1
0.253108044230783 0.250362697936277 1 1
0.205682125986377 0.203324202820467 1 1
0.1898970038369 0.188148783781391 1 1
0.189753962600261 0.187864254219075 1 1
0.127405671488849 0.126086716541869 1 1
0.218511235263328 0.216422854672208 1 1
0.251078232709453 0.248780598538217 1 1
0.0940868906845032 0.093069814359852 0 0
0.195863178301032 0.193771812265653 1 1
0.330653736507193 0.32724636950434 0 0
0.154718895358573 0.153267282108702 1 1
0.184289646524505 0.181996635605093 1 1
0.192760790800207 0.190999831740216 1 1
0.145011687903861 0.143444168958382 1 1
0.275642292407936 0.272833196020508 1 1
0.224760547394553 0.222407976029149 1 1
0.189114927648905 0.187401110657546 1 1
0.237016624916228 0.234507785386419 1 1
0.193291287805917 0.191353584346605 1 1
0.278866735173121 0.275984743354346 1 1
0.214883570590723 0.212820598399923 1 1
0.168640233052233 0.167072192972645 1 1
0.18534979811629 0.183552354678538 1 1
0.213246173971865 0.211176058094747 1 1
0.235967739273911 0.233734156542205 1 1
0.235037453799204 0.232777698650486 1 1
0.246895854473736 0.245012362616028 1 1
0.176347809994133 0.174735913453196 1 1
0.187748099630558 0.185875308023751 1 1
0.202507356676846 0.200565829896005 1 1
0.239216122148272 0.236810767322996 1 1
0.229099382825934 0.226628338412569 1 1
0.245441443448735 0.243247211003144 1 1
0.222358228440601 0.220634121264677 1 1
0.108959350886976 0.107927535974713 1 1
0.120145940517071 0.119037081051896 1 1
0.234883941870839 0.232688622494608 1 1
0.222852217996558 0.22075394157011 1 1
0.220335638453497 0.217569294213795 1 1
0.131011662883321 0.129727417539874 1 1
0.177155637809846 0.175139160402997 1 1
0.146843952076208 0.145414094877682 1 1
0.203475977758248 0.201455259134428 1 1
0.229632056205249 0.227579531694167 1 1
0.133745295630832 0.132176259648376 1 1
0.22068150952218 0.218571473045539 1 1
0.186523877100659 0.184901178682032 1 1
0.188859434039346 0.187262016483365 1 1
0.216358196278365 0.214438903506396 1 1
0.151390702875735 0.149815726838208 1 1
0.21846685873487 0.216142192457473 1 1
0.146011295183973 0.144753979599361 1 1
0.171259515721278 0.169704171296338 1 1
0.220894336258518 0.218433212642538 1 1
0.23419611577546 0.231823983797468 1 1
0.0855451114444746 0.0843390869850693 1 1
0.227403883410373 0.225072840705849 1 1
0.269836912434248 0.267228637232882 1 1
0.131580308716041 0.130273189364947 1 1
0.211431464565058 0.209495040444187 1 1
0.208236904059639 0.205948388482243 1 1
0.285674676200207 0.283161537334043 1 1
0.238574924889589 0.236194299433798 1 1
0.268274378901004 0.26535521261056 1 1
0.28806841223625 0.285063695379063 1 1
0.301664297545283 0.299043822705223 1 1
0.148547767810246 0.146867907767305 1 1
0.253880265888096 0.251243682853697 1 1
0.213529753567028 0.211425933944193 1 1
0.190713681808837 0.188775721906317 1 1
0.257388411553921 0.254986568784564 1 1
0.276073550489642 0.273131585772245 1 1
0.212665866143545 0.210324618243748 1 1
0.173387804578723 0.17170978383267 1 1
0.18147951878817 0.179222863116573 1 1
0.284011693138732 0.281452247671437 1 1
0.269735839904453 0.266724155857979 1 1
0.228156471854089 0.225970513685137 1 1
0.246406311951979 0.243846140001342 1 1
0.147256130678878 0.145913242365534 1 1
0.252000356055579 0.249613470174394 1 1
0.156042662656124 0.154578043948738 1 1
0.226559997739431 0.223998300017843 1 1
0.153249004372212 0.152028798359099 1 1
0.167734500174403 0.165943440729254 1 1
0.230161008475528 0.227820879809682 1 1
0.106247464883394 0.10584151920068 1 1
0.147989455673336 0.14646235841943 1 1
0.184877544268289 0.183107324069807 1 1
0.181286707115511 0.179369519363736 1 1
0.210421991920024 0.208574434477087 1 1
0.297006854110007 0.29386496440149 1 1
0.145157841829332 0.143747292469189 1 1
0.147798308956081 0.146253286044706 1 1
0.31802416513927 0.314865776992501 0 0
0.187081407275566 0.185121443448615 1 1
0.228064976884615 0.225936883244083 1 1
0.209228274843127 0.206829226831131 1 1
0.237743224512145 0.235358973085545 1 1
0.169571377665549 0.167867210998497 1 1
0.156599142030932 0.155064623777282 1 1
0.295024132445349 0.292261830071332 1 1
0.22919546081098 0.226672697042334 1 1
0.267764107428714 0.265359317829652 1 1
0.242458680322042 0.240217932446936 1 1
0.165436845725322 0.163630171206006 1 1
0.108950758429106 0.107896404040596 1 1
0.236337337699942 0.234361962889782 1 1
0.188519441989072 0.186439105333353 1 1
0.199687074535878 0.197796546846817 1 1
0.147654423100176 0.146068985170871 1 1
0.116756583913414 0.115676885710784 1 1
0.190896724798805 0.189008037526381 1 1
0.22090571253552 0.218622288377984 1 1
0.165017797029151 0.163280281523692 1 1
0.217311806723281 0.215282699928514 1 1
0.25937399288159 0.257013110099038 1 1
0.183883609618742 0.182040952314061 1 1
0.174657424907493 0.173004225961337 1 1
0.223289016843943 0.221364520634687 1 1
0.238891918610367 0.236158528665176 1 1
0.177702277235957 0.17556604505795 1 1
0.184483067673117 0.182559813311987 1 1
0.162003550996486 0.160444642664307 1 1
0.171296645300846 0.169550557768003 1 1
0.115704411519645 0.114521467859091 1 1
0.232074135719422 0.229795402815286 1 1
0.195543695367728 0.19379266162168 1 1
0.212202927940713 0.210098580118108 1 1
0.185487347344605 0.183757039075062 1 1
0.280476424398909 0.277778007816668 1 1
0.159421352773861 0.158039882357288 1 1
0.175432432099256 0.173517770470668 1 1
0.212879192253499 0.210421794434289 1 1
0.206126596113668 0.203923838770873 1 1
0.113627626963782 0.112264290716245 1 1
0.204494218335047 0.202113813897644 1 1
0.141787288814449 0.140501776868852 1 1
0.191105849659703 0.189441844451716 1 1
0.0647728325359953 0.0642516875134387 0 0
0.270926907627616 0.268759262694599 1 1
0.278512157126809 0.275606119454064 1 1
0.157872599247619 0.156655746626353 1 1
0.2990037558471 0.296078467311147 1 1
0.251846279981942 0.249502550736487 1 1
0.21309016260504 0.210977302099793 1 1
0.107548377861404 0.105713631993537 1 1
0.202653510295423 0.200833767168771 1 1
0.14351521545108 0.142070625375191 1 1
0.236220860404519 0.233965205349932 1 1
0.268849794217213 0.266244071103714 1 1
0.232977098680428 0.23080523533156 1 1
0.170394441048368 0.168914859495837 1 1
0.219769363086573 0.217665359403025 1 1
0.268166574794163 0.265727779342609 1 1
0.152872598541036 0.15197155780765 1 1
0.27944549307909 0.276695945254068 1 1
0.210032354405249 0.207769661988279 1 1
0.236096407062805 0.2335999435343 1 1
0.266391971545606 0.262774799767331 1 1
0.180547100630899 0.17866275124049 1 1
0.209692913128228 0.207776447041365 1 1
0.246416760581356 0.244188481884927 1 1
0.22427751004862 0.221664723329231 1 1
0.226049362373697 0.224023840960009 1 1
0.213148691354505 0.21101385662387 1 1
0.237235135593265 0.234868999311016 1 1
0.163691230958562 0.162208375329866 1 1
0.231663211102066 0.229248716603798 1 1
0.137518679026532 0.136500301996832 1 1
0.112350346661502 0.111280915395945 1 1
0.241587553257073 0.239473211044053 1 1
0.232913804203909 0.230470895039335 1 1
0.24881909815333 0.246466679840565 1 1
0.284773620658914 0.281950836733101 1 1
0.175254687128812 0.173469517813642 1 1
0.195970179969665 0.194158587334213 1 1
0.107394792280593 0.106378906216501 1 1
0.143118033064348 0.141581371773379 1 1
0.108050959191637 0.106862525264536 1 1
0.14034686421981 0.139049008497232 1 1
0.186354178179202 0.184396182245197 1 1
0.239898835867126 0.237686641139071 1 1
0.238443369354113 0.235928539765295 1 1
0.151868480278667 0.150461508310897 1 1
0.171400471687059 0.169765516179161 1 1
0.206881995101312 0.204966651162709 1 1
0.152859998843272 0.151262655299411 1 1
0.280427238851032 0.277732069654056 1 1
0.161798785652557 0.160222512685156 1 1
0.178582617753049 0.176851339936641 1 1
0.204517766195439 0.202041666022881 1 1
0.194768468218843 0.192876737016889 1 1
0.168382323472534 0.166710750084403 1 1
0.227980799111979 0.225837074361564 1 1
0.197801575553429 0.195174631836803 1 1
0.231799844506988 0.229765518957736 1 1
0.201717667680868 0.199688762949582 1 1
0.226502599699167 0.224394802845339 1 1
0.22310586873395 0.220403701374763 1 1
0.167034678296862 0.16543254625661 1 1
0.221234931759419 0.219087622905296 1 1
0.268278954096702 0.265921502590764 1 1
0.195074220258918 0.193075773487647 1 1
0.185221310167215 0.183488055325349 1 1
0.136545394882811 0.135237861107404 1 1
0.193953902964843 0.1921026158266 1 1
0.190507500638173 0.188685494094442 1 1
0.278125876030134 0.275507176657208 1 1
0.265397572237018 0.262518015539454 1 1
0.308584142744597 0.30539652635313 0 0
0.235252064163083 0.233360645567716 1 1
0.233346360599994 0.231108995424584 1 1
0.219389223144016 0.21745979097799 1 1
0.198114957967628 0.196087727707714 1 1
0.282380300061591 0.279354687459742 1 1
0.257207499129242 0.254681813367954 1 1
0.180500911048598 0.178878577456768 1 1
0.195065585849761 0.192991985960824 1 1
0.271939911739617 0.269381927362277 1 1
0.199743695624738 0.198093447953815 1 1
0.234799229003349 0.232602246487959 1 1
0.273548867293194 0.270953121374408 1 1
0.231346327769961 0.228996832048597 1 1
0.243046973447127 0.240611362329615 1 1
0.167450116815593 0.165837094656468 1 1
0.221535033899338 0.219404327752218 1 1
0.165397305451754 0.163738510138873 1 1
0.18299929323779 0.181607173149459 1 1
0.20022079614149 0.197619402406918 1 1
0.233359032496821 0.231374121992785 1 1
0.222695761763781 0.220389720974307 1 1
0.241306924338389 0.239290514195706 1 1
0.170538369688853 0.168173404175234 1 1
0.10948480254146 0.108487280324396 1 1
0.188590634404574 0.186546884637127 1 1
0.125403741889953 0.124146121970914 1 1
0.337699757998769 0.334424564665397 0 0
0.228011273948496 0.225999278417319 1 1
0.244146543930956 0.241938464711839 1 1
0.148333377769291 0.146781823113061 1 1
0.179912044564262 0.178039579234838 1 1
0.217373819277614 0.214748536466076 1 1
0.148248691029539 0.146744237286012 1 1
0.193440349387649 0.191713739195102 1 1
0.199508408619235 0.197059837082649 1 1
0.229197482403945 0.226976909346269 1 1
0.163788392322244 0.161841546007717 1 1
0.278925893256531 0.275926762422835 1 1
0.142711084621119 0.141246813849796 1 1
0.208483135136306 0.206865216878929 1 1
0.17974062518671 0.178007812621057 1 1
0.219480620938949 0.217252548082715 1 1
0.180504458879705 0.17857337836978 1 1
0.155158807555201 0.153782220824802 1 1
0.177828916217291 0.176242101941916 1 1
0.222567750383432 0.220189006702109 1 1
0.178773906896346 0.176951940314117 1 1
0.263630054179559 0.261157319653258 1 1
0.199045952707945 0.196946855484331 1 1
0.17631164007126 0.17484211294819 1 1
0.284154397079616 0.281235883256972 1 1
0.164861989161965 0.163159350516882 1 1
0.15881840736158 0.157435685119411 1 1
0.302523979964654 0.299568158082922 0 1
0.158344955307468 0.156724679832928 1 1
0.204350339827193 0.20246859452614 1 1
0.1764740226837 0.174791006322336 1 1
0.0948701045162644 0.0940523364318698 0 0
0.17637800228336 0.17473452145472 1 1
0.147602475217884 0.146319888902214 1 1
0.241093658148618 0.238608284782082 1 1
0.263391608115763 0.260968817126236 1 1
0.211159364235872 0.209194179982079 1 1
0.173195173334414 0.171413610166935 1 1
0.160954739415755 0.159258192243881 1 1
0.146248404784437 0.14487858562525 1 1
0.128537613844634 0.127067119596875 1 1
0.1681135119985 0.166350606395574 1 1
0.178625873778846 0.177100322210487 1 1
0.22144597996873 0.219391494358282 1 1
0.183664166759477 0.181771764815629 1 1
0.121746106514797 0.120756033791334 1 1
0.149117109654624 0.147428139795007 1 1
0.184747526237162 0.183038783415952 1 1
0.229438117132442 0.227155403260236 1 1
0.217300084992144 0.214933249625915 1 1
0.175413732287509 0.173631750060132 1 1
0.242898356101315 0.240602977311042 1 1
0.137434810014587 0.135995330266083 1 1
0.103448900941539 0.102368024636538 1 1
0.170544842476462 0.168930895563446 1 1
0.118629483906612 0.117474090636529 1 1
0.285578993097953 0.282768405192891 1 1
0.240347066856471 0.237898240942934 1 1
0.189635099514092 0.187717162488234 1 1
0.257035853098283 0.254810518998959 1 1
0.270732189034444 0.267812556988175 1 1
0.0777357823591199 0.0774713796177163 1 1
0.231756022635214 0.229329688532979 1 1
0.178409810394806 0.176982605878587 1 1
0.173109869375363 0.171291222906894 1 1
0.168128742770267 0.166582517095676 1 1
0.211792546585083 0.209782972477302 1 1
0.219833613206943 0.217595865074699 1 1
0.129875093603422 0.128606792227748 1 1
0.225659386772365 0.223633333503221 1 1
0.101026464980976 0.0999643054056635 1 1
0.100213221373978 0.0991357908834905 1 1
0.211444776067177 0.210005724130632 1 1
0.198981624716591 0.197189068391463 1 1
0.270118230415705 0.267593603655985 1 1
0.214552504998593 0.212352886462 1 1
0.0953538931783899 0.0945567603869899 1 1
0.241927940798318 0.239657864091341 1 1
0.233982617623205 0.23190353945232 1 1
0.207857247439946 0.20565024010316 1 1
0.205980832743109 0.204067558954799 1 1
0.142767973463721 0.141374096697252 1 1
0.168537530899711 0.167081908681089 1 1
0.110054890066703 0.108901378732047 1 1
0.162791136503807 0.160999375409634 1 1
0.232783984386987 0.230476250896207 1 1
0.209563720707578 0.20751774570983 1 1
0.215144283742419 0.212932842556395 1 1
0.270864184593391 0.268198663851737 1 1
0.26366036254551 0.261143353734643 1 1
0.033194551854438 0.0330544491529665 0 0
0.222797535231575 0.220440106886932 1 1
0.192751372159398 0.190784282385588 1 1
0.292378405164732 0.289531136543713 1 1
0.177520035014167 0.175856473148977 1 1
0.330931029673537 0.327852975170296 0 0
0.187051154209915 0.184582444968484 1 1
0.183546140577455 0.181660440408453 1 1
0.168370905379823 0.166590125111899 1 1
0.145990355376213 0.144494110294205 1 1
0.200411656761822 0.198109261988821 1 1
0.159030744143298 0.157364404444111 1 1
0.1790525149555 0.176986886298833 1 1
0.141693399248193 0.140253728987565 1 1
0.24531464438455 0.242910365404134 1 1
0.240590536271737 0.238374848819666 1 1
0.210084884205714 0.207735526134442 1 1
0.199133300976959 0.197201827378097 1 1
0.311688301472117 0.308453112208368 0 0
0.160490949493049 0.15879506352458 1 1
0.183382374363041 0.182129898739372 1 1
0.223444840156144 0.220679597099174 1 1
0.261209828618262 0.258584510041856 1 1
0.198695156631158 0.196007477888382 1 1
0.283034762207408 0.280638241325804 1 1
0.225484786428175 0.22338171983271 1 1
0.133948198733278 0.132550505252475 1 1
0.223979070462247 0.221676884501225 1 1
0.107449844215941 0.106154400077173 1 1
0.254860592292599 0.252941259815069 1 1
0.22343081040384 0.22150776259454 1 1
0.0573273743463944 0.0566774591351723 0 0
0.149540053307725 0.147942496234908 1 1
0.161107044863196 0.15938721577203 1 1
0.262108397468375 0.259515394635573 1 1
0.253771814742158 0.250981137702359 1 1
0.226465925200907 0.224142007634725 1 1
0.142481692695063 0.141143260793666 1 1
0.0482398397027825 0.0476955510328318 0 0
0.274232597990015 0.271658173572785 1 1
0.319682037216413 0.316752155529214 0 0
0.127621121501249 0.126396495064379 1 1
0.251446625638673 0.248117743294982 1 1
0.285941050364718 0.283260312722827 1 1
0.222857352854713 0.220635315173963 1 1
0.156077044147907 0.154533553568269 1 1
0.164919394549493 0.163236534402818 1 1
0.26558759357253 0.262884219788084 1 1
0.219819113328659 0.217924386803613 1 1
0.161260783866296 0.159874250211861 1 1
0.212424238136969 0.210226433094501 1 1
0.268060162293095 0.26533771543619 1 1
0.17851509995956 0.176759447735224 1 1
0.0748278407107404 0.0741528668109862 0 0
0.254091977492705 0.251520083317497 1 1
0.18677229876193 0.185124370211761 1 1
0.178266648612117 0.176369456850348 1 1
0.172797490894789 0.17125744683017 1 1
0.182607922331949 0.180732229068478 1 1
0.258079801214963 0.255651032095892 1 1
0.197480314641963 0.195657169169794 1 1
0.138385617960463 0.136977280621126 1 1
0.267516288820292 0.265245585875065 1 1
0.239914221341997 0.237418073219855 1 1
0.0977407280767371 0.0972643919379848 1 1
0.133030716453264 0.132073448973706 1 1
0.0724475796004111 0.0718757825075325 0 0
0.199623923389062 0.197745554448945 1 1
0.23949602225817 0.237288124186777 1 1
0.201075641599111 0.199409225999257 1 1
0.154927541808067 0.153597914803852 1 1
0.196562070009534 0.194244172095782 1 1
0.243715470630499 0.241275878219117 1 1
0.184151520568203 0.182689538359735 1 1
0.215886094247625 0.213831181093438 1 1
0.173246421307978 0.171560377297693 1 1
0.267043617500103 0.264338232015873 1 1
0.189520745467989 0.187785341600523 1 1
0.246093163649806 0.243754700418443 1 1
0.259814359713682 0.256785666883255 1 1
0.233111006596793 0.230620665896831 1 1
0.165848621591999 0.16428159394046 1 1
0.18741976034832 0.185662521643299 1 1
0.166807115662923 0.164808955848688 1 1
0.144651432828196 0.143240358287553 1 1
0.174847560339345 0.17256243194761 1 1
0.230534704041003 0.228507951195075 1 1
0.254708990940038 0.25207732727131 1 1
0.189827124437415 0.18801230530749 1 1
0.141891822273876 0.140128705236039 1 1
0.221800072646005 0.219618843481922 1 1
0.199906995081376 0.197967826923292 1 1
0.295604919316857 0.292595629499345 1 1
0.206051447666266 0.203870303820765 1 1
0.275563436389213 0.272558779668719 1 1
0.212714077757555 0.210725478812441 1 1
0.190925146978462 0.189155840558319 1 1
0.294109049746298 0.291264250341527 1 1
0.177195704312564 0.175247465790172 1 1
0.25692120624168 0.254235177633002 1 1
0.229795684094031 0.227633353061107 1 1
0.141649071160699 0.140328815967212 1 1
0.236907557876103 0.234248230328321 1 1
0.21659510901818 0.214472456974681 1 1
0.10841511101462 0.107256890702843 1 1
0.112073008658748 0.110712685830928 1 1
0.272295566363464 0.269612457815773 1 1
0.273439321481085 0.27068485504347 1 1
0.113877837636333 0.112836439353471 1 1
0.179214425054758 0.17743942303484 1 1
0.181659054265378 0.179941038338227 1 1
0.194120946598904 0.192143089032096 1 1
0.124112415310073 0.122863303074849 1 1
0.176874034352387 0.175288578637046 1 1
0.240946298262057 0.238476926292024 1 1
0.286159537623881 0.28338573536536 1 1
0.243775256288108 0.241187702704498 1 1
0.198916240754753 0.195918210767674 1 1
0.309135076449359 0.305744971174188 0 1
0.156944815222589 0.155447008450824 1 1
0.196025480924065 0.194111732261589 1 1
0.240402671747181 0.238003288368789 1 1
0.108088765758964 0.106689953470112 1 1
0.270830935003991 0.268339843304682 1 1
0.283529175511746 0.280821045328423 1 1
0.247115165175817 0.244309128067151 1 1
0.160091660594036 0.158656118965451 1 1
0.198640275209232 0.196559205913624 1 1
0.288760813709375 0.286091895209336 1 1
0.203150018642156 0.201060136230119 1 1
0.189089995964053 0.187084156564086 1 1
0.206632292420024 0.204415332089394 1 1
0.207906405230488 0.206011586506616 1 1
0.165101197428354 0.163507802794336 1 1
0.205992339102455 0.203895771078098 1 1
0.192736154778267 0.190864098926367 1 1
0.20945666706449 0.207318048832908 1 1
0.207964434715659 0.205720801992297 1 1
0.207132452515847 0.205011554118849 1 1
0.147395392275723 0.146423054800531 1 1
0.266757084019417 0.264317425535661 1 1
0.243375674579359 0.240455195076301 1 1
0.145632415782395 0.144320419249464 1 1
0.207864843318874 0.206055369114457 1 1
0.176713280051903 0.175025983178092 1 1
0.160877799126944 0.159560346662486 1 1
0.160885785905145 0.15936485263195 1 1
0.274713241971291 0.271960274443134 1 1
0.189744485175244 0.188160381487264 1 1
0.133687122657154 0.132549748990269 1 1
0.171696738529659 0.170104022934079 1 1
0.219306256416627 0.217181294520896 1 1
0.258831459197935 0.255585036405056 1 1
0.315779665117037 0.313013022955448 0 0
0.126750666535267 0.125508476580773 1 1
0.30493241956992 0.302051375722715 0 1
0.243598950591104 0.24096836914766 1 1
0.300109042571836 0.296885226340712 1 1
0.282260612930725 0.279429829259714 1 1
0.161725841088961 0.16030526891964 1 1
0.1721827911403 0.170536412596178 1 1
0.242479313715832 0.239971354774647 1 1
0.16059761643643 0.158869218060099 1 1
0.245081310345512 0.24256644590583 1 1
0.211697194871293 0.209912778023941 1 1
0.210479234142022 0.208264690411728 1 1
0.245897527574645 0.243497520311153 1 1
0.157478574540635 0.155831843051686 1 1
0.261886234334685 0.258810409781635 1 1
0.15415250414225 0.152981447449781 1 1
0.164251756364164 0.162581149193341 1 1
0.259714898190562 0.257055185955557 1 1
0.258074857817419 0.255652310129386 1 1
0.160738965417912 0.158980297057411 1 1
0.221082001528928 0.21890105434548 1 1
0.18513119476488 0.183269098143544 1 1
0.269459793034788 0.266722022369347 1 1
0.253059302630495 0.250392163175705 1 1
0.200738508411341 0.198371132725965 1 1
0.127257791886609 0.12649475382799 1 1
0.22745492938952 0.225295903208833 1 1
0.0666904670890964 0.0661111473154867 0 0
0.214651670613169 0.212563478113949 1 1
0.22405853793849 0.221544184103442 1 1
0.158556638629451 0.156939774453913 1 1
0.201879257829064 0.200026529301895 1 1
0.0912255489616627 0.0903983156616067 0 0
0.192036959578557 0.190307075484393 1 1
0.265303340729494 0.263001759826694 1 1
0.238774918730618 0.236503282395285 1 1
0.218535655250026 0.216225246092809 1 1
0.158294677852015 0.156157442016892 1 1
0.21263232245336 0.210641418692482 1 1
0.246598570513304 0.244112945585634 1 1
0.215007279449787 0.212936063503755 1 1
0.275525765162118 0.272889796249491 1 1
0.174028865885174 0.172290912290598 1 1
0.276828800585433 0.274143456145196 1 1
0.178937211287404 0.17718024386805 1 1
0.236710834105083 0.234219336528299 1 1
0.182525945176676 0.181109089903723 1 1
0.210884384296238 0.209060165729984 1 1
0.229448945282054 0.227433551319076 1 1
0.122782753340979 0.121447243761077 1 1
0.160596835060775 0.15951102940757 1 1
0.26484732200881 0.262052687067919 1 1
0.240980300826 0.238239670818222 1 1
0.164089750962452 0.162432252302065 1 1
0.126500354046854 0.124667838690836 1 1
0.228243672039649 0.225902288702778 1 1
0.13885971487789 0.137407820867292 1 1
0.193989304450043 0.192096446973485 1 1
0.158785406334447 0.157116261631628 1 1
0.177347993808003 0.175643527523729 1 1
0.187711224143375 0.185941172846827 1 1
0.229212855855894 0.226947606707304 1 1
0.235811078518777 0.233433815858689 1 1
0.181717046727106 0.179815590830172 1 1
0.189794671841625 0.187314958241246 1 1
0.239205032491952 0.236736511236464 1 1
0.170016070072532 0.168303194951104 1 1
0.197240682588831 0.194955136478848 1 1
0.184353625287223 0.182443995129416 1 1
0.252668519362846 0.250222142320794 1 1
0.156173161861633 0.154391231173793 1 1
0.114431613899835 0.11332372268341 1 1
0.238100176155134 0.235616535214467 1 1
0.234081957461976 0.232036811038637 1 1
0.221120927874149 0.218997066831533 1 1
0.29246692848218 0.289721862074779 1 1
0.188486488511104 0.186791730366175 1 1
0.210640093048902 0.208397317513841 1 1
0.217721709972744 0.214758646644425 1 1
0.20663399746114 0.204356605433022 1 1
0.148970034415059 0.147456367619205 1 1
0.191088213846326 0.189046375297346 1 1
0.185938091782264 0.183848342535216 1 1
0.201314285910589 0.199286218379031 1 1
0.193291423650845 0.191233066040269 1 1
0.175056458132955 0.172401235034999 1 1
0.254617102349338 0.251891334651147 1 1
0.235477120327221 0.233145208911907 1 1
0.165785355555539 0.164005050131931 1 1
0.177816150077674 0.176249543011383 1 1
0.247217632553439 0.244672106977845 1 1
0.18125308135742 0.179545168666856 1 1
0.201927484834846 0.199693735445957 1 1
0.145789448686369 0.144056523617302 1 1
0.113829944690775 0.112924019229706 1 1
0.165764573840185 0.164224158908851 1 1
0.262311699806089 0.259942168022526 1 1
0.22537112003118 0.222874800102425 1 1
0.234464613422768 0.231679166822119 1 1
0.138795835149121 0.137327591706791 1 1
0.291092099663591 0.287910213249932 1 1
0.27906750941505 0.276647374834204 1 1
0.252205780582473 0.24966868770795 1 1
0.17355501984744 0.171603591897966 1 1
0.181583945131844 0.179803200351566 1 1
0.142632902024605 0.141217168135727 1 1
0.173968386095236 0.172272392105519 1 1
0.181806261213962 0.179437887657303 1 1
0.131781974505735 0.130400537556419 1 1
0.124269648459831 0.122948811090655 1 1
0.13452775717655 0.133200364362301 1 1
0.276062137383485 0.27333212009503 1 1
0.159213513291796 0.157044857383275 1 1
0.140968841875982 0.139636193333674 1 1
0.23578196892378 0.233290767656977 1 1
0.242700013863043 0.240341812446985 1 1
0.235010680956954 0.232945720277003 1 1
0.159571110433463 0.15814633855243 1 1
0.287544071167742 0.284652755754327 1 1
0.203338123132242 0.201291009234682 1 1
0.185677643477386 0.183872166319538 1 1
0.153998963227601 0.152477758263511 1 1
0.160739596152891 0.159222287136805 1 1
0.188746654505918 0.186918802411064 1 1
0.230688540575404 0.22852646259554 1 1
0.125241488026116 0.123977023628856 1 1
0.268601627146863 0.265542905041578 1 1
0.255983158979633 0.25369845168392 1 1
0.107390917292011 0.106134499859376 1 1
0.157777672521096 0.156576117846527 1 1
0.107282727195174 0.105828902378896 1 1
0.261231699888821 0.258673062471095 1 1
0.174055844943107 0.172447012661433 1 1
0.184134834594157 0.182767375489815 1 1
0.225973221802655 0.223075310401476 1 1
0.195167166064239 0.193494148902304 1 1
0.12426335055363 0.122994365468708 1 1
0.187933119870278 0.186134302698287 1 1
0.182503824431308 0.180481448912246 1 1
0.217028796486988 0.214994336142729 1 1
0.224153291971571 0.222011259541598 1 1
0.190309994767697 0.188803480322076 1 1
0.116105777487719 0.114792296593322 1 1
0.175095896083961 0.173371618165869 1 1
0.196912374769514 0.194991934506182 1 1
0.263049889114524 0.260445498274759 1 1
0.199461695483069 0.197108163243112 1 1
0.279773972830352 0.276864409630043 1 1
0.195389549262086 0.192758240213648 1 1
0.152589618802798 0.151014867749676 1 1
0.164955005884023 0.163435277443353 1 1
0.122250351713948 0.121060380655418 1 1
0.160818172071233 0.158904464263825 1 1
0.240907707058794 0.238515717851678 1 1
0.107917779859053 0.106686539339851 1 1
0.101151590044367 0.100113414345478 1 0
0.136078826496837 0.134683437874056 1 1
0.217795665151199 0.215757762620839 1 1
0.202969271017111 0.201081143914316 1 1
0.197382378926112 0.195416743203185 1 1
0.252147885013436 0.249725040768558 1 1
0.132044278050528 0.130556765573347 1 1
0.178431690167575 0.17653272381878 1 1
0.207606739273643 0.205714629218686 1 1
0.198597168000056 0.196789772125478 1 1
0.335534615460226 0.332302375892298 0 0
0.207450235899607 0.205422980993177 1 1
0.228020370561616 0.22573761997951 1 1
0.262148884611391 0.259639640111005 1 1
0.181308147739735 0.179535759986121 1 1
0.199027844735372 0.197203868501613 1 1
0.247480611252456 0.244831628643708 1 1
0.163318851335202 0.161651489567667 1 1
0.242697615760619 0.240301082865856 1 1
0.109164434848153 0.107992883668955 1 1
0.0765815961270164 0.0755457614093059 1 0
0.178023341586742 0.176520163830042 1 1
0.192155572409905 0.190280209389489 1 1
0.245074585686151 0.242593149854061 1 1
0.162239008786711 0.160244765787607 1 1
0.311020776498389 0.307619923596627 0 0
0.270303236110587 0.267889724111112 1 1
0.254516926720211 0.252090978472002 1 1
0.148599880513223 0.147073902272569 1 1
0.210465052928177 0.208504173430424 1 1
0.110846337154812 0.109786383698719 1 1
0.236288867261621 0.233849309141906 1 1
0.168596540047348 0.167248705638231 1 1
0.184786773293003 0.183091406387001 1 1
0.289616677188082 0.28676741376555 1 1
0.221538688671714 0.219049198737544 1 1
0.253421956344117 0.251004121252482 1 1
0.175212326716627 0.173330350758615 1 1
0.173135085341116 0.171478173388051 1 1
0.0807102248538469 0.0798189481539084 0 0
0.17786797064602 0.176457686070165 1 1
0.18952113069825 0.187766669527292 1 1
0.219276088891604 0.216957029521203 1 1
0.204232676715103 0.202178228041277 1 1
0.311937231513471 0.308807516635339 0 0
0.240044296535808 0.237833751843289 1 1
0.147727835300061 0.146073615127094 1 1
0.167912164702853 0.166558138296269 1 1
0.177191456233286 0.175479732407931 1 1
0.210898124996396 0.209082534741292 1 1
0.166000091975938 0.164384378668775 1 1
0.223920278655363 0.221804860556874 1 1
0.257904325901866 0.255135632308966 1 1
0.253273528080805 0.250942016591986 1 1
0.294866172565072 0.292004676535848 1 1
0.22195374284761 0.219969964459671 1 1
0.209837843167078 0.208239228225273 1 1
0.209166567884904 0.207340353570477 1 1
0.143131492355932 0.141224137407915 1 1
0.0647758913679756 0.0642285378422113 0 0
0.278640233412905 0.275974924269785 1 1
0.18944740551976 0.187571614497395 1 1
0.137967656551675 0.136616710670637 1 1
0.144428004207175 0.142782189338445 1 1
0.216870024802599 0.21480992095125 1 1
0.28140458138425 0.278894719300642 1 1
0.195481699533167 0.193410550994591 1 1
0.172126965430425 0.170640865114 1 1
0.139756617950463 0.138434083988533 1 1
0.184963299743019 0.182433564635821 1 1
0.228117680516144 0.225892297673232 1 1
0.322738462848794 0.318938542892506 0 0
0.169820258760092 0.167887512947123 1 1
0.246730161092235 0.24447544210966 1 1
0.197270315987552 0.194632543492487 1 1
0.165162501115876 0.163520780920819 1 1
0.135540904321594 0.134279581504103 1 1
0.306632816802594 0.303607714706155 1 1
0.253816414051806 0.25118721757895 1 1
0.151364471897813 0.150030840716461 1 1
0.199450375120772 0.19730029516391 1 1
0.267531448018072 0.26485722433261 1 1
0.181248577063485 0.179444580247412 1 1
0.153886220363859 0.152221453935405 1 1
0.226941730081969 0.224726643736445 1 1
0.146673447298321 0.145552274210747 1 1
0.15713926514223 0.155580023780596 1 1
0.193792337100397 0.192013105244529 1 1
0.142949747342657 0.14164794968354 1 1
0.280542087566151 0.277797448012574 1 1
0.187779146497314 0.186074745209355 1 1
0.186201139800095 0.184435207913959 1 1
0.132483654559406 0.131303947083669 1 1
0.238464331338018 0.236164518778574 1 1
0.187593523409122 0.185760030424986 1 1
0.207253387002834 0.205269514413959 1 1
0.195341174978843 0.193421281207572 1 1
0.186286058059856 0.184406141093637 1 1
0.253699758248704 0.251127614376084 1 1
0.274256156897208 0.271378124802776 1 1
0.238705110711521 0.236176206331527 1 1
0.206706897903188 0.204598103967248 1 1
0.160380392363051 0.158400842610219 1 1
0.138621440815329 0.13714692952072 1 1
0.196533262728088 0.194577128444375 1 1
0.270872688096224 0.268023670397548 1 1
0.135796850282565 0.133862561618252 1 1
0.204788970047019 0.202873251811644 1 1
0.177619762135371 0.175868311268287 1 1
0.18756393910562 0.185814590013946 1 1
0.096249005203614 0.0953114466556008 1 1
0.172066387702416 0.170310387993983 1 1
0.197705005590804 0.195667796891391 1 1
0.182413629839846 0.180541150211867 1 1
0.191749350586443 0.189941844362011 1 1
0.253362155055198 0.250525484630875 1 1
0.244739679656724 0.242398240205409 1 1
0.15055603353879 0.148942390749206 1 1
0.251673054102328 0.249445388889761 1 1
0.146177671190763 0.144558118069762 1 1
0.284803756319949 0.281834044219047 1 1
0.16513983622152 0.163337633439238 1 1
0.233869642334998 0.231452731276828 1 1
0.215179810522971 0.212932423455775 1 1
0.104820057889403 0.103817149777291 1 1
0.174327983427383 0.173065422002259 1 1
0.196250271049322 0.194319469207971 1 1
0.191109744300159 0.188802806401807 1 1
0.221661040686468 0.219420117842795 1 1
0.174798358287752 0.172936051640753 1 1
0.143800683597012 0.141721541825562 1 1
0.310419261242268 0.307072805253223 1 1
0.225654201637767 0.223651386024764 1 1
0.215614282174414 0.213736978238714 1 1
0.232096866777656 0.229942413210165 1 1
0.196967719063658 0.195006091651892 1 1
0.197934495844833 0.19608359564649 1 1
0.216696552727086 0.21500574448062 1 1
0.241360561986417 0.238563119306061 1 1
0.217515354262922 0.215461401018121 1 1
0.146812254327731 0.145441516975871 1 1
0.205366310662072 0.203005162076368 1 1
0.177953339233071 0.176337103478374 1 1
0.229441403683804 0.227067468117161 1 1
0.159470782761155 0.158303114455367 1 1
0.242908752544649 0.24065392673665 1 1
0.202104036704225 0.20016482202246 1 1
0.201683738532626 0.199754518583831 1 1
0.116966681399227 0.116054875292428 1 1
0.149106550853098 0.147691564232015 1 1
0.294238492674096 0.291378065329775 1 1
0.179685853632587 0.178162253854292 1 1
0.216752939486998 0.214616814665279 1 1
0.160092452077873 0.158494186643451 1 1
0.173314646989045 0.171633209966509 1 1
0.324705845287607 0.321425763695523 0 0
0.138244645124067 0.136989092391708 1 1
0.204873706299825 0.203023992198978 1 1
0.0917964069398559 0.0907854968948972 1 1
0.169649843336201 0.168013273690715 1 1
0.164501007132981 0.163303737485657 1 1
0.18054618604598 0.178621970645101 1 1
0.288166956056228 0.285483555472928 1 1
0.261307760442993 0.258912887347265 1 1
0.198801556545326 0.196769654443417 1 1
0.178394504487576 0.176735400021599 1 1
0.143754449651515 0.142049538232644 1 1
0.199384208703707 0.197550141801781 1 1
0.096146918096929 0.0952608979142695 0 0
0.0568138607128996 0.0563941675635839 0 0
0.259625615789285 0.257210909638853 1 1
0.176628961599963 0.174597227355398 1 1
0.25331473696826 0.250722512421477 1 1
0.169122154113119 0.167239996574974 1 1
0.312065812623806 0.309197751158191 1 1
0.192864629177504 0.190982689044636 1 1
0.25204500923792 0.24962659273976 1 1
0.313036835617675 0.310162255387929 0 0
0.14284190691761 0.141440040396092 1 1
0.174617128147598 0.173206489133223 1 1
0.115487393778575 0.115000351889281 1 1
0.113313107498126 0.11218212159906 1 1
0.252480906323548 0.250225246940675 1 1
0.140111486883129 0.138420742361795 1 1
0.118816651198088 0.117555201053151 1 1
0.126205869749795 0.124966968178781 1 1
0.26723646870067 0.264375118342046 1 1
0.197003679130896 0.195076579088238 1 1
0.230332550954105 0.227969498469389 1 1
0.13553280927543 0.134024898273344 1 1
0.110686759237627 0.109742228825318 1 1
0.174229539252073 0.172733228098139 1 1
0.209636221587133 0.20731302849418 1 1
0.142859659764903 0.142089443149503 1 1
0.224471293214973 0.221812635295615 1 1
0.229464264912557 0.227295697508141 1 1
0.211530671968241 0.20939128378801 1 1
0.106767777863365 0.105848210202383 1 1
0.18218078285721 0.180631423390457 1 1
0.292533539019809 0.289730303045909 1 1
0.212696822528835 0.210609306282014 1 1
0.226201832080077 0.223676181640671 1 1
0.200741907918447 0.199306767380045 1 1
0.309699401710881 0.306928869181165 1 1
0.0921708530580855 0.0912531698667828 1 1
0.213396022015102 0.21098424980528 1 1
0.231851382157954 0.2299766193509 1 1
0.0998456747755863 0.0991899338570751 1 1
0.149682696432014 0.148403100384262 1 1
0.161798035048908 0.160010922363002 1 1
0.0872229470184043 0.0864314732044144 0 0
0.153115412979884 0.151687503944004 1 1
0.257779114349242 0.25548864950291 1 1
0.183288404306663 0.181607031765366 1 1
0.220362096514285 0.218357028747452 1 1
0.254895660796924 0.252335523992821 1 1
0.192632189111681 0.190780420162791 1 1
0.294077530119949 0.291367249777376 1 1
0.144130193558656 0.142202576959392 1 1
0.199921629948904 0.198034538305678 1 1
0.128809667240927 0.127531943783639 1 1
0.158638085707274 0.157047379285938 1 1
0.227472154034035 0.225494810584571 1 1
0.223384175604317 0.221512104354837 1 1
0.105729221546291 0.104975319514536 1 1
0.201921489804504 0.200173997239773 1 1
0.0982988794805234 0.0973945533709034 0 0
0.250171990745215 0.247648849567311 1 1
0.281944128973265 0.278932541111596 1 1
0.138966650605968 0.137534836250966 1 1
0.211918861771543 0.20979121585449 1 1
0.297233454558496 0.294406022146669 1 1
0.209492635382745 0.20741340037194 1 1
0.25122798131096 0.248773207167023 1 1
0.215840255641443 0.213722960475126 1 1
0.203435811324837 0.20161374607126 1 1
0.218665206619373 0.21656006334407 1 1
0.287332015422717 0.284576843542339 1 1
0.299839864252932 0.296919830238401 1 1
0.204728775763789 0.202881121534579 1 1
0.248207914584125 0.245806906909654 1 1
0.190781835331467 0.188925509323151 1 1
0.273276298361128 0.270590539825416 1 1
0.199394865507484 0.197624385361659 1 1
0.125466708200273 0.124105590072446 1 1
0.204113781158334 0.202121043199603 1 1
0.258658630638475 0.256014850358651 1 1
0.155416171417962 0.153898634939212 1 1
0.155129010328218 0.153408242034629 1 1
0.249010874784249 0.246105242213575 1 1
0.124467479417694 0.122473941756222 1 1
0.193617120673059 0.19181997802158 1 1
0.161337784569122 0.159796250623179 1 1
0.204742257116962 0.202772330461949 1 1
0.207079694338351 0.204950414794228 1 1
0.269948276231064 0.267453130099968 1 1
0.148015764580684 0.146134599539748 1 1
0.191387003358546 0.189343121839826 1 1
0.131078046791187 0.12920549695059 1 1
0.236059895269124 0.233831062086116 1 1
0.25112227025232 0.248583964705395 1 1
0.197648736867419 0.195733300400228 1 1
0.227848910831874 0.22526377827185 1 1
0.252739769781845 0.250629736369028 1 1
0.181916951031056 0.180138302290095 1 1
0.213352232046208 0.211564838079453 1 1
0.135588475383985 0.13429486228223 1 1
0.250635669108815 0.248017000064035 1 1
0.193428488236284 0.191632456622157 1 1
0.222873893173982 0.220938716314913 1 1
0.160624005009963 0.159076194715568 1 1
0.219567506492787 0.21748019179558 1 1
0.246061642086364 0.243472032460515 1 1
0.226039500517733 0.223904834834456 1 1
0.135994214029533 0.134980809825796 1 1
0.233510954702633 0.231328468436446 1 1
0.0753364724451784 0.0744922356119797 0 0
0.246152205223915 0.243693854961158 1 1
0.185967650416506 0.18417642521472 1 1
0.0876286056189167 0.0866222792782443 0 0
0.123294056638546 0.122191179884427 1 1
0.247720539169347 0.245149462240213 1 1
0.211254360882861 0.209201155197507 1 1
0.204859077939089 0.203315990816918 1 1
0.131425621976243 0.13013990124784 1 1
0.209253959767205 0.207311500938187 1 1
0.220669694884199 0.218409836894552 1 1
0.217471413198667 0.215473909535254 1 1
0.212500365306237 0.210408271355763 1 1
0.196678643531715 0.194653188937239 1 1
0.259522569738131 0.257251622270821 1 1
0.215269436302575 0.213091746947894 1 1
0.263347527555268 0.260944589003688 1 1
0.205957783158536 0.203810123144063 1 1
0.225521515112218 0.223439997989443 1 1
0.0896169353271015 0.08873844549386 0 0
0.0722901083509195 0.0715692297102064 0 0
0.291032075591494 0.288200202270809 1 1
0.238055136944657 0.235564480049979 1 1
0.240170483459733 0.237590429485348 1 1
0.229114429484274 0.227216625204005 1 1
0.151026690490319 0.149416565908364 1 1
0.17991883041964 0.178648221292259 1 1
0.244423700405173 0.242012200800742 1 1
0.236384315007491 0.234044587736152 1 1
0.277688863273593 0.274789970920458 1 1
0.20113919585891 0.198916081993737 1 1
0.247363249259619 0.244820693153913 1 1
0.212752802988878 0.210679276261015 1 1
0.187119579323988 0.185312392910896 1 1
0.204351763845533 0.20206915692515 1 1
0.194167902425871 0.19235116695898 1 1
0.0206897320954467 0.0213444792048088 0 0
0.107874572978371 0.107400970127486 1 1
0.209234793502755 0.20678058430953 1 1
0.124964512083418 0.123825054643194 1 1
0.159039908076318 0.157691459827829 1 1
0.327740182569262 0.324350652501974 0 0
0.127379988064736 0.126666534656523 1 1
0.253378279245121 0.25094266370926 1 1
0.119613135398608 0.118638365327821 1 1
0.259550614446515 0.257187447464819 1 1
0.259231744639132 0.256518136457508 1 1
0.140001655781005 0.138177835076495 1 1
0.20568336741995 0.203514356531941 1 1
0.295694327337217 0.293074049254826 1 1
0.218260318088515 0.21612974099321 1 1
0.190083655888185 0.187684666342412 1 1
0.164046384749768 0.162384905348117 1 1
0.177147095952714 0.175561916444367 1 1
0.187441198236343 0.185672383921507 1 1
0.157033353191621 0.155885284345562 1 1
0.203667809689331 0.2015974188724 1 1
0.246435000449976 0.244179570325505 1 1
0.110271433014983 0.108534158218396 1 1
0.267958641614394 0.265690142846474 1 1
0.156584042939085 0.155313755457791 1 1
0.161041323296724 0.159501921025116 1 1
0.213116475355549 0.210859749469547 1 1
0.268434510683602 0.26572612932914 1 1
0.226667661034518 0.224314695150868 1 1
0.190532254706315 0.188858698841139 1 1
0.180542417636991 0.17878397943434 1 1
0.221701219335717 0.219572057788511 1 1
0.19719143506717 0.195169858872022 1 1
0.285628139572916 0.28270185133857 1 1
0.150243593925394 0.148703450291379 1 1
0.232309841187013 0.229818434663657 1 1
0.224043377918887 0.222100090454975 1 1
0.179455112254824 0.177195219886519 1 1
0.144552246712718 0.143178324828435 1 1
0.140420299819085 0.138846843613587 1 1
0.222987771528774 0.220755353524424 1 1
0.165932111169398 0.165193806525447 1 1
0.226587086133168 0.224407953555109 1 1
0.209965735494702 0.207969573892325 1 1
0.156759104761646 0.155392668614239 1 1
0.238003389518968 0.235501744830452 1 1
0.190878682722416 0.189188399323586 1 1
0.105347876509879 0.104503214320957 1 1
0.192669457057284 0.190677423840843 1 1
0.221123200353182 0.218849668367096 1 1
0.217704807989858 0.215503048676665 1 1
0.170947605221749 0.169225681671354 1 1
0.23507702332324 0.232797453692202 1 1
0.169489430506184 0.167506512978931 1 1
0.215498391839631 0.213065785299499 1 1
0.224475427908652 0.222307617342408 1 1
0.183737107081193 0.181936622882865 1 1
0.14981008121805 0.148433253214877 1 1
0.0942296524302836 0.0931271957524813 0 0
0.202734945388114 0.200493360607639 1 1
0.193224900696071 0.191634980440111 1 1
0.288035267333655 0.285230223750978 1 1
0.186493261907941 0.184679407085005 1 1
0.172204290773436 0.170511706537933 1 1
0.259906479772173 0.257565351696057 1 1
0.192336113459149 0.190759093187238 1 1
0.247606590356691 0.245084401183591 1 1
0.178544471684913 0.177175931491061 1 1
0.231993361586656 0.22967635026301 1 1
0.133979721128556 0.132483937086501 1 1
0.20911674737148 0.207101586687722 1 1
0.139336549266499 0.137969884338346 1 1
0.205850136634192 0.203829217894274 1 1
0.271210938389704 0.268606759531509 1 1
0.177977580607757 0.176367522439933 1 1
0.250292107126501 0.247874817285642 1 1
0.243267885302493 0.240923920786719 1 1
0.362583871475906 0.358899655096219 0 0
0.124060914939639 0.122781506343355 1 1
0.181646690737326 0.179989370252399 1 1
0.237150689915828 0.235108018118807 1 1
0.153300453224869 0.151807335772559 1 1
0.151220451480467 0.149697221313983 1 1
0.0895704460950942 0.0886937647827602 1 1
0.185567747395746 0.183865973016152 1 1
0.11705724551054 0.115935674861136 1 1
0.25005427975452 0.247643925778939 1 1
0.212298851705052 0.209981328949081 1 1
0.21792784397446 0.215799161805659 1 1
0.138902980579882 0.137474633231463 1 1
0.216442648826653 0.214174389320746 1 1
0.127985452828763 0.126881650044437 1 1
0.145309734970831 0.143817096855821 1 1
0.229513618744994 0.22701280128722 1 1
0.211712948626397 0.209459519664588 1 1
0.291532996145588 0.288778225582657 1 1
0.104263348185718 0.103190234434141 1 1
0.181681630078576 0.17977144015179 1 1
0.181282201895971 0.179088595830958 1 1
0.277400505044297 0.274561171331433 1 1
0.226229816473324 0.224178384629839 1 1
0.172030534924096 0.17062180373586 1 1
0.184154831077731 0.1823293390094 1 1
0.0470263884309947 0.0467573836923115 0 0
0.245059593167718 0.242772322452387 1 1
0.268456321991796 0.265832690565044 1 1
0.213831726283776 0.211722117544768 1 1
0.189045632062503 0.18733900959593 1 1
0.0607327723907601 0.0600952634060253 0 0
0.140250073292462 0.139103138166755 1 1
0.117649324750389 0.116497178368943 1 1
0.279571243530553 0.277006650841362 1 1
0.17394112910526 0.17164507806666 1 1
0.171031625655577 0.169247130553998 1 1
0.272163815155502 0.269554177795892 1 1
0.2142587707192 0.211871864109727 1 1
0.210899973137213 0.208308016605254 1 1
0.0901969489226714 0.0889762904885923 1 1
0.25482828847777 0.252791692390621 1 1
0.203230900739505 0.20134889199401 1 1
0.140762055945496 0.139115273753374 1 1
0.25322905406397 0.25105966591047 1 1
0.237495142253259 0.234736261529779 1 1
0.179328290246464 0.177704524606102 1 1
0.203561289397097 0.201654402934631 1 1
0.135937429186157 0.134881278754288 1 1
0.13617641477688 0.134859862620833 1 1
0.233802491976762 0.231611483422742 1 1
0.239465425604529 0.236974436241981 1 1
0.189130752127483 0.18718187661709 1 1
0.194953152783535 0.193214599820114 1 1
0.193879462594962 0.191966952493975 1 1
0.234308578708555 0.232203580521121 1 1
0.102686313142611 0.102065245159136 1 1
0.204498298429477 0.20231867361533 1 1
0.234282661458956 0.231999449417454 1 1
0.205227937174623 0.203292787184135 1 1
0.185742406224724 0.183856865998199 1 1
0.215941795111413 0.213842707544883 1 1
0.33520326877601 0.332163176246955 0 0
0.15329962174418 0.150935852686906 1 1
0.288002697694248 0.284832177797031 1 1
0.155606039983455 0.154104483461304 1 1
0.229601363280161 0.227622995701815 1 1
0.188992812923642 0.187106349301516 1 1
0.151040988937821 0.149354909855742 1 1
0.219145249098554 0.216844910070643 1 1
0.185042726762064 0.183125121780886 1 1
0.116674301950226 0.115541630471469 1 1
0.190839858211933 0.189005598718371 1 1
0.276938773343851 0.274318410122059 1 1
0.132453350635673 0.130889925963847 1 1
0.22622992116361 0.224166528304416 1 1
0.1479277995205 0.146441492202864 1 1
0.204612529747929 0.202407376250195 1 1
0.197094208721144 0.195257330808095 1 1
0.291223115062333 0.288200561313553 1 1
0.1960151456327 0.194199020722823 1 1
0.297862953586169 0.294673529091399 1 1
0.182418761133331 0.180503304441338 1 1
0.206278728667184 0.204057072026199 1 1
0.172783319890481 0.170875119287084 1 1
0.250371035446207 0.247857890000226 1 1
0.333672880102101 0.330056993936671 0 0
0.0967804353737042 0.0959264888773189 1 1
0.24154991270811 0.238960717921687 1 1
0.223809693700665 0.221701248528865 1 1
0.165050684675291 0.163337280679747 1 1
0.15463075170053 0.153077841114669 1 1
0.204741980707398 0.202899030417801 1 1
0.149392391639295 0.147935129970685 1 1
0.204547381245415 0.20180742955684 1 1
0.156089080980752 0.154500856826693 1 1
0.255343764530495 0.252884563958909 1 1
0.12681644899974 0.125562056767895 1 1
0.157276815653672 0.155757220645759 1 1
0.179320274845892 0.177297035326959 1 1
0.187057419529804 0.184861076804633 1 1
0.265157755838092 0.262582586234226 1 1
0.224416736048099 0.222492255481535 1 1
0.163076435116042 0.16144921352277 1 1
0.252111068759658 0.249332848835322 1 1
0.28759284667547 0.285139265449205 1 1
0.219176943910991 0.217172015248757 1 1
0.146535122615509 0.144998701397149 1 1
0.209651533495475 0.20765146676439 1 1
0.259886995835595 0.257062771873224 1 1
0.183042873519879 0.18114687215053 1 1
0.23496235288168 0.232708884419127 1 1
0.173700027997941 0.171732084778859 1 1
0.241246896175038 0.238663856269807 1 1
0.167472059675168 0.165903313040069 1 1
0.326761031637059 0.323704123355852 0 0
0.203850775155284 0.201789258414934 1 1
0.185130080058443 0.183302378468825 1 1
0.285073767176417 0.282252942934615 1 1
0.247440476590653 0.245094093876643 1 1
0.112806934174124 0.111624550707235 1 1
0.187921378214007 0.186150076236454 1 1
0.206580812388908 0.204713076234103 1 1
0.321578249854393 0.318127319274319 0 0
0.258180474982417 0.255824310179759 1 1
0.170365523212762 0.168902187552888 1 1
0.117892583395606 0.116754781637498 1 1
0.141358450867227 0.13991029765131 1 1
0.239904060223407 0.237702716120916 1 1
0.139270218144898 0.137878409859218 1 1
0.162268000913434 0.16034906562313 1 1
0.216873735504322 0.214775454136527 1 1
0.0432139670977139 0.0428656867858194 0 0
0.266621206556339 0.264081240134722 1 1
0.175020632123103 0.17339297962078 1 1
0.311056955224723 0.307863444719899 0 0
0.276949050181188 0.27430531022623 1 1
0.238281351652317 0.235998042021938 1 1
0.186323263730996 0.183961826579683 1 1
0.131609238765195 0.130265863972453 1 1
0.212536319799894 0.210361511386023 1 1
0.220650032966715 0.218263619346015 1 1
0.109085021871051 0.108188392602958 1 1
0.243870571953661 0.241697779664288 1 1
0.186181753445701 0.184451186291548 1 1
0.122669324657229 0.121665961871259 1 1
0.194421387824323 0.192271380031833 1 1
0.253219628069849 0.251037634038516 1 1
0.238498421580058 0.236286113620385 1 1
0.216406390267382 0.214489081350993 1 1
0.202590885280666 0.20000009107972 1 1
0.214572073023253 0.212412520908504 1 1
0.20687530830642 0.204809038187635 1 1
0.131898312212308 0.130673090501513 1 1
0.121372958074026 0.120013922388432 1 1
0.205315652473156 0.202880886571585 1 1
0.267058483545921 0.264330522557195 1 1
0.197973740691992 0.196129282551734 1 1
0.292893222636681 0.290100288467233 1 1
0.232411249618779 0.230053436773141 1 1
0.166480264960524 0.164640392135308 1 1
0.267577633501787 0.265176528501791 1 1
0.264142409914478 0.261646101960463 1 1
0.250086811903015 0.247537757481442 1 1
0.215391585394572 0.213311947982236 1 1
0.20587042173253 0.203894222066333 1 1
0.236907294790374 0.234683423132247 1 1
0.157453598456324 0.156072295072461 1 1
0.161334393329391 0.159563607067026 1 1
0.192272189201487 0.190466101160862 1 1
0.283081888708776 0.280252357918515 1 1
0.181740619486338 0.180071847574143 1 1
0.0509245175890678 0.0504912710089192 0 0
0.156873892103822 0.155484252822086 1 1
0.231448840466553 0.228975544493922 1 1
0.208232914097094 0.20614717241951 1 1
0.126293319130348 0.124979860580719 1 1
0.119039436487435 0.117834971431333 1 1
0.279651101424855 0.276734980648892 1 1
0.21600984758762 0.21392236303229 1 1
0.285210464434114 0.282662066702684 1 1
0.211400812619817 0.209246895810794 1 1
0.274751962075191 0.272009488610938 1 1
0.185786147611959 0.1840231986994 1 1
0.136254189512567 0.134842572952033 1 1
0.179742070278133 0.178054815517791 1 1
0.268921634112467 0.266431523199364 1 1
0.228945477851931 0.226808783612764 1 1
0.154593034006176 0.1529657876761 1 1
0.180405403416419 0.178713862509564 1 1
0.287846369498549 0.284606078638527 1 1
0.242884693987964 0.240753744629943 1 1
0.13709330006747 0.135827375162952 1 1
0.194132575798267 0.192163138340352 1 1
0.15520832557687 0.15367141958766 1 1
0.228291785818593 0.225983082259988 1 1
0.252927961808287 0.250123097166404 1 1
0.197923945842417 0.195867128493796 1 1
0.238062812478126 0.235751495900829 1 1
0.165024529880569 0.163565296873355 1 1
0.235362741956928 0.233078459237177 1 1
0.233849560909819 0.231528378847173 1 1
0.143724383869114 0.142386640243265 1 1
0.130665478293313 0.12993132925609 1 1
0.168830638872688 0.167061482146903 1 1
0.23553873729082 0.233319388851213 1 1
0.245110965834003 0.242292257727124 1 1
0.194467844509793 0.192446951922956 1 1
0.210084791811431 0.207993254571805 1 1
0.20226757337534 0.200038381226067 1 1
0.213854011869605 0.211670044020804 1 1
0.195140576890024 0.193127550153085 1 1
0.185751829866064 0.184031934814371 1 1
0.246574452656581 0.244250190802201 1 1
0.201148964711163 0.198800272878817 1 1
0.242459045241237 0.239443778203208 1 1
0.239710838032831 0.237463877871493 1 1
0.202812654697173 0.200833444598247 1 1
0.229382764351313 0.22717733375359 1 1
0.153859546157356 0.152426575812341 1 1
0.291257668686831 0.288349515463705 1 1
0.182557149414366 0.180881200582856 1 1
0.198132360862833 0.196193687686766 1 1
0.223036689608481 0.22063970901243 1 1
0.118569742001624 0.117021270726523 1 1
0.237826167783211 0.235362795567556 1 1
0.190839215357549 0.188847976246652 1 1
0.205010918052331 0.203012648389743 1 1
0.178387398020055 0.176942907921742 1 1
0.0997008300391279 0.0984767188628815 1 1
0.269397770163298 0.266858420106456 1 1
0.109238163689049 0.108190434051052 1 1
0.198971292856153 0.197060429766308 1 1
0.240285887707497 0.237893900125536 1 1
0.210355843701069 0.208255550965574 1 1
0.238290568957714 0.235984851594462 1 1
0.0532682112604989 0.0527006036174153 0 0
0.2510675060543 0.248377348940367 1 1
0.268116590002971 0.265296883418826 1 1
0.157020059793399 0.155335198818785 1 1
0.172050992314941 0.1703252788824 1 1
0.301115920538248 0.298455440298369 0 0
0.120835013617843 0.119608795753629 1 1
0.241927352581458 0.239532449407553 1 1
0.232222674225988 0.230004608537629 1 1
0.167737196470498 0.165974765244001 1 1
0.197339584744288 0.195581955860892 1 1
0.112853840023787 0.11158904950903 1 1
0.318245385576055 0.314888563755887 1 1
0.175341376467823 0.173166141015269 1 1
0.167054042457913 0.165205559589031 1 1
0.210903022898064 0.208695390779015 1 1
0.194626209680847 0.192509547879746 1 1
0.110953948038702 0.109933360207378 1 1
0.159922785698025 0.158419210747035 1 1
0.195804818773965 0.193931868238409 1 1
0.156087134448216 0.154384161811433 1 1
0.0878056060681002 0.0873148803262441 1 1
0.249303230305168 0.247122657451864 1 1
0.14957889259486 0.148117176635798 1 1
0.149904853708786 0.148257678445411 1 1
0.1663964286573 0.164122054886343 1 1
0.268188007278983 0.265697961840702 1 1
0.258211782263697 0.25577330864395 1 1
0.247745549245036 0.245222812870087 1 1
0.264534436223955 0.261994627545649 1 1
0.165971175419617 0.164298681596624 1 1
0.15059004078166 0.148798071632042 1 1
0.239462960082696 0.237286722304128 1 1
0.132454176537659 0.131382991182475 1 1
0.205952523178052 0.204002318011994 1 1
0.194322231918817 0.192507091518465 1 1
0.250878587433912 0.248549334810303 1 1
0.28694035746032 0.284519407857402 1 1
0.108299870340999 0.107373896906917 1 1
0.294215828735105 0.291096575644534 1 1
0.229003515808765 0.226604901663658 1 1
0.166389540507089 0.164673500976074 1 1
0.182474412481706 0.180017053957471 1 1
0.165419227065463 0.16377911581555 1 1
0.153460856751903 0.151621086081198 1 1
0.178245085529572 0.176505226520934 1 1
0.224741350807586 0.222787767043291 1 1
0.211797558713742 0.209912714039128 1 1
0.14143514980485 0.140043042628282 1 1
0.171404986086981 0.169739483460095 1 1
0.249820679852196 0.246861267743198 1 1
0.235609940449861 0.233291272782194 1 1
0.219716334629989 0.217944751874645 1 1
0.165421202795019 0.163869725248275 1 1
0.242528269652479 0.240016823513407 1 1
0.282729375124055 0.280075374322079 1 1
0.192363700932388 0.190132408095413 1 1
0.236082401782513 0.233992545460217 1 1
0.264957245992509 0.262063358516115 1 1
0.184140345164155 0.182259867558865 1 1
0.167849453989528 0.166185430842156 1 1
0.205606714084285 0.203476070092526 1 1
0.217536513095094 0.21527991440454 1 1
0.211245770550569 0.209505736032404 1 1
0.2293624113527 0.227071219928871 1 1
0.248528213024833 0.246155151100792 1 1
0.18365273626897 0.182216856606854 1 1
0.253411144169213 0.250836785760827 1 1
0.0786779538791258 0.0778565566824673 0 0
0.198719285426113 0.196790241111954 1 1
0.273956874480522 0.271196675171069 1 1
0.26002557220313 0.257543805435666 1 1
0.19752150233921 0.195587490601884 1 1
0.276020753013486 0.273288846873515 1 1
0.211791964096422 0.209654311472104 1 1
0.254137273358779 0.251306826006925 1 1
0.151139270790858 0.149535921636562 1 1
0.210348357625833 0.207620949412593 1 1
0.264086398867615 0.261320427617961 1 1
0.188426464456447 0.186518913997134 1 1
0.238201958630291 0.23599217606424 1 1
0.184542923893865 0.18269418452405 1 1
0.164532361014262 0.162827165487812 1 1
0.149231053454753 0.148476580242878 1 1
0.225014423280006 0.222823308951605 1 1
0.11249485897495 0.111338882298594 1 1
0.139804230436341 0.139094766043012 1 1
0.159987354130623 0.158047273095656 1 1
0.245688109420061 0.243113188977049 1 1
0.146244624529534 0.144852844670839 1 1
0.200100287522304 0.198247026371957 1 1
0.174299954093374 0.172647143594051 1 1
0.170845640085791 0.169296914692056 1 1
0.269904270061007 0.267888956350386 1 1
0.253551552325126 0.251276451208363 1 1
0.141609708323942 0.140130860987622 1 1
0.16602438514036 0.164244628636176 1 1
0.265329274375007 0.262614139900976 1 1
0.225008956916002 0.222701193233583 1 1
0.207898297126646 0.205632630560016 1 1
0.236388075978612 0.234180597398289 1 1
0.216085931236944 0.213877886303521 1 1
0.143611336566549 0.1419355564396 1 1
0.183229586400058 0.181360055562942 1 1
0.19293651073227 0.191176187272486 1 1
0.198789454619618 0.197060366258505 1 1
0.156844532315913 0.155408773371563 1 1
0.235392949732525 0.233250655263177 1 1
0.161025787466422 0.159583339106361 1 1
0.218737648087424 0.216612033935403 1 1
0.14873227707703 0.146767467974884 1 1
0.227627390883316 0.224654956067407 1 1
0.259122888666018 0.256498087956247 1 1
0.31004629833461 0.307009154649372 0 0
0.215996404088929 0.213722897858302 1 1
0.183974170461336 0.182214008303551 1 1
0.212986054445857 0.210985602728091 1 1
0.162446969993191 0.16062786291896 1 1
0.177155973853705 0.175718227486612 1 1
0.137724157745867 0.136029290000627 1 1
0.226365979371131 0.224420604167649 1 1
0.0859711147854021 0.0846349354376665 1 1
0.17868892353677 0.177356149562061 1 1
0.144432923823217 0.143232733292978 1 1
0.217954637449346 0.215942728797202 1 1
0.220310383472815 0.218413370656966 1 1
0.220968339307138 0.218724931389311 1 1
0.226855014781126 0.224232098528414 1 1
0.209179195829608 0.207105173668886 1 1
0.266232332973087 0.263489913477515 1 1
0.216350419773251 0.214368075203667 1 1
0.160925625936551 0.159363018866297 1 1
0.14603962677634 0.144413634562294 1 1
0.203975066075644 0.201906148390509 1 1
0.204546256082959 0.202139827509921 1 1
0.176042892058672 0.174275523553774 1 1
0.273031159723713 0.270370458116549 1 1
0.17769998434377 0.175392674718113 1 1
0.169521910043796 0.16776257051979 1 1
0.188303892729639 0.186244487948333 1 1
0.199275348570397 0.197337760136498 1 1
0.301948167420458 0.298956087959479 1 1
0.266381171086394 0.263493934748541 1 1
0.221092129543514 0.218824079385645 1 1
0.287047209748205 0.284146189918546 1 1
0.308545810483923 0.305435337439258 0 0
0.192196017993313 0.190174715211874 1 1
0.195679723669667 0.193826905415396 1 1
0.164824318668865 0.163068018520878 1 1
0.211749103329911 0.209681200370633 1 1
0.221145391130088 0.219027877535217 1 1
0.202089733805588 0.199562664003415 1 1
0.245175734829828 0.242991445902171 1 1
0.15519396671145 0.153862400952143 1 1
0.257621641068808 0.254939681823153 1 1
0.208399569981006 0.206485018544824 1 1
0.212655206056608 0.209850522353513 1 1
0.176623541598052 0.174730328284201 1 1
0.196702600822957 0.19486595926051 1 1
0.243190527007739 0.24093073303339 1 1
0.231771933791019 0.229779281840354 1 1
0.131094797035742 0.130212773589186 1 1
0.204113499690538 0.202046108820542 1 1
0.180024558804213 0.178207307817126 1 1
0.203098111453745 0.201229005034146 1 1
0.159104216122094 0.157485763734382 1 1
0.238485150312669 0.2361796347402 1 1
0.125694041968243 0.124428264903876 1 1
0.229767080100083 0.227689713317777 1 1
0.145812737493837 0.144567832264467 1 1
0.194915840670336 0.192920450317577 1 1
0.186939058521879 0.184800204458319 1 1
0.182644992104103 0.180397592047763 1 1
0.215495085583611 0.213073124354498 1 1
0.260526375663225 0.257937548567395 1 1
0.196570386598857 0.194619045210441 1 1
0.227008468864749 0.224895084675895 1 1
0.157327657438145 0.155622030030934 1 1
0.227101904850867 0.224977165260376 1 1
0.196695974404037 0.194751400071383 1 1
0.156863005409978 0.155098370954727 1 1
0.244803302749022 0.242064374575406 1 1
0.244648016075789 0.242098449130233 1 1
0.136435422010874 0.135025022411105 1 1
0.265064951610878 0.262389207668148 1 1
0.144907388977471 0.143314672958002 1 1
0.169346140811799 0.167582885347562 1 1
0.202290369456148 0.200540709969779 1 1
0.173003867126254 0.171318857397841 1 1
0.141704777519139 0.140277929371873 1 1
0.245466415960008 0.242578542588202 1 1
0.167553703603242 0.165972994129713 1 1
0.13640170355939 0.135072671149813 1 1
0.244387443363949 0.241809524868491 1 1
0.243857959618556 0.241699824067754 1 1
0.213752209617128 0.21169844054055 1 1
0.128563356206725 0.127348200739183 1 1
0.303230171760932 0.300365797850727 1 1
0.210923402310545 0.208688790230946 1 1
0.212618787716893 0.210518480282885 1 1
0.167821107062131 0.165812388276754 1 1
0.269306917982214 0.266846283048978 1 1
0.196828411779366 0.19486011440475 1 1
0.229089330163708 0.227075398829351 1 1
0.186914686027817 0.185290926794902 1 1
0.224947934222773 0.222863991748991 1 1
0.200681284660042 0.198830761519237 1 1
0.172069426386204 0.170201238680718 1 1
0.278053594783034 0.275472749833112 1 1
0.169356980796536 0.167732320980796 1 1
0.176024990626514 0.174222573146784 1 1
0.272502556308212 0.269703276485858 1 1
0.221461003705016 0.219383166684885 1 1
0.15247316434347 0.150556989892812 1 1
0.199078167522599 0.197121585216886 1 1
0.16388786258468 0.162259912432148 1 1
0.292255880291665 0.289429698335194 1 1
0.199510859068667 0.197586265498839 1 1
0.203138705142345 0.201027197547527 1 1
0.304084930262949 0.300843569836354 1 1
0.122385613515444 0.121435723576026 1 1
0.176837501623179 0.175347462737498 1 1
0.211002265294928 0.209269225152818 1 1
0.183498455997223 0.181637860074043 1 1
0.183382217602384 0.181483610984205 1 1
0.223855998498327 0.221311634109103 1 1
0.183962404213099 0.181867841050213 1 1
0.219380701013877 0.217245500462055 1 1
0.157580922017705 0.156030443388399 1 1
0.141226747951972 0.140035551419049 1 1
0.16056794576597 0.159029285277251 1 1
0.190889722625432 0.188961802299543 1 1
0.252188493343115 0.249983293538467 1 1
0.24074825714252 0.238439870727776 1 1
0.2681242615926 0.265319420745179 1 1
0.167438090770748 0.166006362200734 1 1
0.14217338217609 0.140839969146846 1 1
0.160926996366628 0.15916150103428 1 1
0.24088036105207 0.238652967714889 1 1
0.20890336336094 0.206918971847545 1 1
0.221301357688022 0.21906587783945 1 1
0.21989401005059 0.217666279964148 1 1
0.167815482942208 0.165913797880532 1 1
0.182684101574382 0.180955946558726 1 1
0.183470036782503 0.181738461945691 1 1
0.219484653796527 0.217439811679848 1 1
0.210178307848016 0.207985705574101 1 1
0.200363410267698 0.198428643327536 1 1
0.223742802540136 0.221498735983347 1 1
0.210777247875594 0.208789140134485 1 1
0.238693204060267 0.235866007171695 1 1
0.232146791667008 0.229821702788001 1 1
0.066517791718684 0.0659696839257891 0 0
0.252213522230181 0.249859175884515 1 1
0.188686706742711 0.186725477086886 1 1
0.222816286490077 0.220494208909491 1 1
0.0896979386567624 0.0886283729192503 1 0
0.206017533912389 0.2042259306652 1 1
0.195096333245273 0.193212943019576 1 1
0.201599744910832 0.198895578371166 1 1
0.260567055890973 0.258127954464364 1 1
0.229829063586448 0.228075617576069 1 1
0.257781282403367 0.255352014120266 1 1
0.0755594577270475 0.0743632217074787 0 0
0.228216246026096 0.226050604434487 1 1
0.201755781765614 0.199882972571711 1 1
0.198971668253832 0.197098342079583 1 1
0.211787717320745 0.209804617170636 1 1
0.173952972338477 0.172168920607201 1 1
0.159738754359151 0.158361592152668 1 1
0.17728247332918 0.175793685125507 1 1
0.124299036846639 0.123222914549392 1 1
0.205362283220405 0.203042629275887 1 1
0.105821578340422 0.10492090600398 1 1
0.171439563440433 0.169894018274452 1 1
0.250629624473406 0.248294625166551 1 1
0.184736391319199 0.182965537441013 1 1
0.267401941105655 0.264495752983587 1 1
0.18448722095834 0.182629475960409 1 1
0.197519962476947 0.195702440385958 1 1
0.202202226057123 0.20003136395768 1 1
0.159096151522964 0.15654523930022 1 1
0.180984129732217 0.179021232085599 1 1
0.114571919079687 0.113572702891852 1 1
0.116088184010366 0.115178878558545 1 1
0.188832669247416 0.186943119727128 1 1
0.203605688274116 0.201569798966036 1 1
0.185280413106096 0.183361259728552 1 1
0.185910767389168 0.183861885637493 1 1
0.159243578119287 0.157728091672604 1 1
0.267289723336342 0.264834660598041 1 1
0.241793932246586 0.239630603840026 1 1
0.132869511086562 0.131618895124173 1 1
0.127944485439098 0.126587576143794 1 1
0.342303813305186 0.338918847663012 0 0
0.146534024895167 0.145113933059823 1 1
0.368146040138438 0.364340194889391 0 0
0.147968739906445 0.146485256460414 1 1
0.222823929815035 0.220731240882135 1 1
0.203011092266732 0.201081936897931 1 1
0.205726169931592 0.20386001900328 1 1
0.250737541961911 0.248084633324602 1 1
0.209535400820709 0.207271589841483 1 1
0.199175335229318 0.197081335650675 1 1
0.186389196955011 0.184437093708349 1 1
0.119704078883949 0.118650258934995 1 1
0.176824002929571 0.175269814845328 1 1
0.186023355779622 0.184169950847114 1 1
0.153984809950303 0.152167254163872 1 1
0.345411482531375 0.342366999913376 0 0
0.221809320752996 0.21975823228092 1 1
0.126241700956 0.125194250629063 1 1
0.15431668439932 0.152770633136272 1 1
0.205065883152225 0.203229444826209 1 1
0.163504875789704 0.162166221326464 1 1
0.199485039996662 0.197461610260224 1 1
0.153932862605307 0.152478655495491 1 1
0.268940938057064 0.266199662070175 1 1
0.199480700471485 0.197371103678814 1 1
0.161801245075709 0.160278913886551 1 1
0.194155143937987 0.192274008060744 1 1
0.186538471276722 0.18481090531676 1 1
0.158202543685159 0.156214618816276 1 1
0.0977329050641088 0.0968211037765922 0 0
0.207287018689658 0.205421683962845 1 1
0.244990531658396 0.242814363669857 1 1
0.290809627149543 0.287712337833905 1 1
0.273579845055651 0.271055077189729 1 1
0.250459156519257 0.248066144545819 1 1
0.106930429630894 0.105793509172993 1 1
0.250308132641023 0.247650251465286 1 1
0.130478192442599 0.129158522595365 1 1
0.147390360982086 0.146179388763499 1 1
0.26649671053391 0.26388262656385 1 1
0.184648022682714 0.182656288893252 1 1
0.228130554714454 0.225638586119718 1 1
0.1528750576492 0.151316607626766 1 1
0.276419866228989 0.273755375949788 1 1
0.190963450700209 0.189189294908746 1 1
0.187717276522672 0.185330751182673 1 1
0.26285898274178 0.260027093596634 1 1
0.282074589911811 0.279323898989962 1 1
0.107973197289806 0.106976640927278 1 1
0.253110634584739 0.250500014788106 1 1
0.171780881126428 0.169982018301113 1 1
0.194053129553429 0.192061768532281 1 1
0.2115492068596 0.20939358554771 1 1
0.210441784411473 0.208513522817981 1 1
0.23663183153211 0.234134784471211 1 1
0.192715818935548 0.191030989133038 1 1
0.230241240259877 0.22791899987013 1 1
0.222162904746311 0.219982937310071 1 1
0.224995876894015 0.222683285555571 1 1
0.165010713512149 0.163436445851572 1 1
0.226543429467753 0.224627246632399 1 1
0.249317605399629 0.247098491878922 1 1
0.15803136953166 0.156569480312774 1 1
0.180130326928699 0.178387131763842 1 1
0.184445622134992 0.182315280498967 1 1
0.185922052172336 0.183987381050467 1 1
0.12201310456001 0.120751805977356 1 1
0.184879897437234 0.182989339765788 1 1
0.245925629443421 0.243406664327317 1 1
0.231067206209327 0.228787143648203 1 1
0.286450638626202 0.284041708148281 1 1
0.155595830527658 0.154132572849961 1 1
0.23985744568672 0.237352208629245 1 1
0.251429031916795 0.249126677345933 1 1
0.226374383712455 0.223851902235873 1 1
0.265700606006186 0.262993760008326 1 1
0.208530973520324 0.206517755958625 1 1
0.176832579938549 0.175123290669008 1 1
0.198425793543451 0.196536952755824 1 1
0.230355240262651 0.22791343431283 1 1
0.157022093020877 0.155488116893979 1 1
0.0948970485604534 0.0939075999465511 0 0
0.11317869162677 0.111991952538969 1 1
0.190556863929993 0.188799275958298 1 1
0.198436151492182 0.195794776000117 1 1
0.243118987324986 0.240741529488651 1 1
0.287228284390975 0.284426700753638 1 1
0.0844844218337016 0.0836729666958451 1 1
0.230653448088074 0.228214808878132 1 1
0.180556919012836 0.178838920888462 1 1
0.244293525161077 0.241935930258056 1 1
0.132688595729683 0.131539031906058 1 1
0.229871434016173 0.22787592012935 1 1
0.237689334562946 0.235099144993804 1 1
0.211849954780026 0.20974884013861 1 1
0.243300795164045 0.241046259900558 1 1
0.224745867262825 0.22253974832451 1 1
0.184949681973155 0.183080677940231 1 1
0.200965168372444 0.199569981100884 1 1
0.127446270603808 0.1266110512409 1 1
0.139622554424397 0.138721869540946 1 1
0.14220069713432 0.140824511502215 1 1
0.178870080027685 0.177344012757184 1 1
0.247131676681356 0.244237190042677 1 1
0.16649882898439 0.164714686257574 1 1
0.234909415987018 0.232715279744194 1 1
0.169793572340204 0.168117163096737 1 1
0.18180030653163 0.179893661809736 1 1
0.197936647336725 0.195800466338502 1 1
0.131591460342516 0.130240123407342 1 1
0.196790213710745 0.194818131378816 1 1
0.194870616292244 0.192832478088132 1 1
0.279495856353919 0.276919323063701 1 1
0.112115278847732 0.111099726955333 1 1
0.196130539559946 0.194267447597996 1 1
0.298122722991587 0.294891773306085 1 1
0.184759921769123 0.18255548275096 1 1
0.239996849513626 0.237360281335204 1 1
0.197864169974251 0.195907584228637 1 1
0.238426947415029 0.235928604377955 1 1
0.30390396125791 0.300717906891723 1 1
0.217212725042469 0.214524655204857 1 1
0.0713291324510598 0.0707906996632075 0 0
0.183950006973201 0.181769694215305 1 1
0.216773138104903 0.214498823537213 1 1
0.178604270541368 0.176890147512858 1 1
0.121252322087342 0.12016423567673 1 1
0.188671475608013 0.186749197044874 1 1
0.239809116147922 0.237493494201566 1 1
0.104909150068154 0.104021574705865 1 1
0.21862709772774 0.216329750850622 1 1
0.250948361863706 0.248429344521932 1 1
0.140919188072154 0.139500903435631 1 1
0.2435096201489 0.241498653724239 1 1
0.238606540486753 0.236208650830232 1 1
0.179315360246919 0.177739456182901 1 1
0.21522536321425 0.213201046671334 1 1
0.227168966287044 0.224843183901745 1 1
0.205044053179747 0.203424355134822 1 1
0.25097916718589 0.248660841281915 1 1
0.25091337709156 0.248389525215796 1 1
0.240485142246583 0.237739604168713 1 1
0.229161861183843 0.227076550277439 1 1
0.20770421807439 0.205684494251504 1 1
0.18836725836256 0.18629367914797 1 1
0.165934978046278 0.1643056768866 1 1
0.122420317958536 0.121260895943372 1 1
0.276953271669688 0.274098135987374 1 1
0.194376144797129 0.192421853292973 1 1
0.32811689118072 0.324559418431579 0 0
0.265343300251819 0.262567892673315 1 1
0.188780560722728 0.186960362066444 1 1
0.135752965746441 0.13453946066894 1 1
0.181476103450577 0.179705154646983 1 1
0.244826513317847 0.242384163719705 1 1
0.189448164358956 0.187224553561107 1 1
0.127948043019694 0.126809580516938 1 1
0.288758959939871 0.285928291360456 1 1
0.22791927327749 0.225560604434199 1 1
0.137738933280659 0.136488147211461 1 1
0.157001998350852 0.155663457799419 1 1
0.24699955524963 0.244529716767772 1 1
0.252858836625793 0.250219634568149 1 1
0.286177739643418 0.283270355344063 1 1
0.244162820822194 0.241642169210837 1 1
0.286573019608849 0.284030147369639 1 1
0.187616924795771 0.185746991812236 1 1
0.25859704765218 0.255851473158236 1 1
0.252909472778433 0.250440506428655 1 1
0.198913301522291 0.197030791499355 1 1
0.175792397002044 0.17413984934805 1 1
0.236605682374221 0.23413932351394 1 1
0.191683680234501 0.189727706880088 1 1
0.210351271321313 0.208130605439986 1 1
0.284299201277392 0.28164526298545 1 1
0.206023773028772 0.204283514902724 1 1
0.267550151358719 0.265115361387897 1 1
0.194502942876111 0.192535654333291 1 1
0.179563520326472 0.177829049838747 1 1
0.24663165586133 0.244460034307376 1 1
0.166401121431581 0.164727104544242 1 1
0.20249852273349 0.200134440699773 1 1
0.16386225231427 0.162373048937846 1 1
0.320860549455824 0.316930602835545 1 1
0.200460553064891 0.19853547668554 1 1
0.172712517671454 0.170957328136645 1 1
0.189989463678842 0.188124145439305 1 1
0.240508356635065 0.237382299814612 1 1
0.183369727973911 0.181626071621994 1 1
0.190261460927737 0.188453123255722 1 1
0.0816430720049572 0.0807968322647719 0 0
0.204456320619405 0.201922474471669 1 1
0.274983102798659 0.272212565297374 1 1
0.166574390796377 0.16504443095865 1 1
0.187092195962553 0.185273236750155 1 1
0.24755912964676 0.244978207614413 1 1
0.157617574446458 0.156107360629387 1 1
0.233958285335767 0.231524336177529 1 1
0.13324320416231 0.131885289987855 1 1
0.186597539259232 0.184760409529806 1 1
0.210445794563168 0.207927007410336 1 1
0.222412777696078 0.220150328584501 1 1
0.127392429010983 0.126066525248004 1 1
0.260285443156108 0.257123168904238 1 1
0.290534923775032 0.287698643068374 1 1
0.189042094274283 0.18715178387838 1 1
0.0949354669197128 0.0938985459792069 0 0
0.245350792531065 0.242795500796362 1 1
0.114306799262428 0.113136436958482 1 1
0.225965962468739 0.22354480436004 1 1
0.173952723073991 0.172255058263268 1 1
0.252288103445807 0.249667351027649 1 1
0.164766648782332 0.163118360576019 1 1
0.17260722297607 0.170926755625834 1 1
0.170035707762669 0.16824674673314 1 1
0.079804488918799 0.0789473120239945 0 0
0.209517669701057 0.207482065882666 1 1
0.147244302288485 0.146174226398839 1 1
0.183795076168106 0.181984630204894 1 1
0.189240706095847 0.187522393083392 1 1
0.16628642153553 0.164425299382118 1 1
0.23962630456543 0.237485533365239 1 1
0.217853591531578 0.216021834158357 1 1
0.220849264049153 0.218794970368293 1 1
0.211750218829369 0.209559360148106 1 1
0.121251916357529 0.119979306244247 1 1
0.177357410320981 0.17573632643742 1 1
0.200875258906488 0.198895029380919 1 1
0.222224041599222 0.219732038628726 1 1
0.255149206840374 0.252639864330292 1 1
0.159478030804942 0.157997966884717 1 1
0.255320309881319 0.253070387916014 1 1
0.17743897242439 0.175854455423809 1 1
0.147701292990767 0.146435604697331 1 1
0.275455580621112 0.272761093463753 1 1
0.148615401758721 0.147073199863627 1 1
0.188849330535475 0.187449357424733 1 1
0.175844994955437 0.174074131579274 1 1
0.180189303340899 0.177880517741153 1 1
0.177524828305165 0.175907227760511 1 1
0.290219783957733 0.287314769181215 1 1
0.148041698385094 0.147016916383293 1 1
0.0942077212064956 0.0938110075974486 1 0
0.206801326280921 0.205007657813633 1 1
0.138649126200108 0.137168821722689 1 1
0.120431779155865 0.119120948043706 1 1
0.194203456988105 0.192158242388694 1 1
0.211011145609415 0.208939215078054 1 1
0.321981048970744 0.318929687844954 0 0
0.0763756889999728 0.0753586915246307 0 0
0.28179732434022 0.279100173934337 1 1
0.202870841910874 0.201069348578634 1 1
0.197619638377279 0.195766689301033 1 1
0.117053799799755 0.116029784169208 1 1
0.148784550595802 0.146996105430901 1 1
0.129849111606462 0.128557774730698 1 1
0.0995569515483505 0.0985508647324081 1 0
0.171777883086055 0.170338615849031 1 1
0.206443413150301 0.204477921428359 1 1
0.326725043210708 0.323427503251552 1 1
0.176362212826201 0.175040000534149 1 1
0.157671785325279 0.156070930203591 1 1
0.136549938950048 0.134981807995387 1 1
0.201053046718133 0.199192622697757 1 1
0.191209640720405 0.189144318161708 1 1
0.185180618307693 0.18347693562567 1 1
0.161792526661146 0.160174437854714 1 1
0.283273583944369 0.279769186602375 1 1
0.197168768174048 0.195025060356529 1 1
0.16555335487692 0.164151812400806 1 1
0.157400055091326 0.155838224458595 1 1
0.161148683721352 0.159069940552591 1 1
