# Supplementary material for: Bias caused by sampling error in meta-analysis with small sample sizes
Source: PLoS One. 2018 Sep 13;13(9):e0204056. doi: 10.1371/journal.pone.0204056 (PMC6136825; doi:10.1371/journal.pone.0204056)
Supplement: S4 File — (ZIP) [file pone.0204056.s004.zip › results N = 20 theta = 0.2 tau = 0 sz = 500-1000.txt]

"cohen.dl.theta" "hedges.dl.theta" "cohen.dl.cp" "hedges.dl.cp"
0.226439430731633 0.226223207377661 1 1
0.203756396455018 0.203536047385745 1 1
0.223284866288689 0.223069857887537 1 1
0.187752840358717 0.187577203028312 1 1
0.199850166501165 0.199644837853728 1 1
0.190802455814941 0.19061996611067 1 1
0.200788801906211 0.200587593258824 1 1
0.207728896864255 0.207515259000677 1 1
0.157519480687356 0.157361263517859 0 0
0.195134135703417 0.194936596433785 1 1
0.205228473929986 0.205014190442212 1 1
0.195552750954149 0.19537710196164 1 1
0.189636341067778 0.189435854027721 1 1
0.193019503936611 0.192824566296688 1 1
0.178890387334096 0.178718930513442 1 1
0.206940788144817 0.20673554378693 1 1
0.187710882597688 0.187509261290076 1 1
0.202244972087262 0.202047906803827 1 1
0.205909000065254 0.205704413449489 1 1
0.205611812447797 0.205405348028211 1 1
0.200725335135117 0.200536999174801 1 1
0.172665214240326 0.172488977107104 1 1
0.191735485805265 0.191529190212226 1 1
0.215111142478929 0.214878268200078 1 1
0.251662185210404 0.251404273845816 0 0
0.20376649483318 0.203549977757844 1 1
0.20340000219836 0.203197821103896 1 1
0.173199009840601 0.173027947101656 1 1
0.197716020630776 0.19751027358529 1 1
0.178703620613429 0.178535025142544 1 1
0.192955834027714 0.19278179432734 1 1
0.17819048604809 0.178008164788669 1 1
0.20521275656324 0.205005478769979 1 1
0.191806158366414 0.191616488002508 1 1
0.211734682692178 0.211515886689904 1 1
0.202657880821692 0.202416741877353 1 1
0.202770938193591 0.202571834454445 1 1
0.206031885295693 0.205820559841423 1 1
0.197718327752056 0.197511155879163 1 1
0.237303946384505 0.237079668738007 1 1
0.21145233858161 0.211244683196282 1 1
0.208392034392022 0.208178534666826 1 1
0.181623761800476 0.181430799443175 1 1
0.198381037379639 0.198211182905575 1 1
0.214792616823075 0.214583873011788 1 1
0.158684424732947 0.158519907782456 0 0
0.210071968635262 0.209867646769319 1 1
0.229932708265106 0.229715500957103 1 1
0.219213404551853 0.218982762590482 1 1
0.190610041022705 0.190408142477462 1 1
0.202139975850674 0.201947756158154 1 1
0.188208370335405 0.188005555821981 1 1
0.203562442215814 0.203366718609819 1 1
0.225558141873285 0.225342558801951 1 1
0.173743798957548 0.173563227909015 1 1
0.185711400138309 0.185533530089811 1 1
0.199049764159911 0.19885988018096 1 1
0.200454768622616 0.200253369213393 1 1
0.180750669608079 0.180569032817627 1 1
0.194662027108116 0.194467651277113 1 1
0.179331409779044 0.179152487393581 1 1
0.1990298495477 0.198826716274793 1 1
0.162481610996841 0.162316045201313 0 0
0.192809201096541 0.192611319217452 1 1
0.212722998361526 0.212513520334071 1 1
0.227014562812088 0.226794274786586 1 1
0.195606142071731 0.195398749825632 1 1
0.224596915446468 0.224377065482094 1 1
0.185446804257025 0.185256847289345 1 1
0.213300625345073 0.213086829828885 1 1
0.224703495113023 0.224465487781419 1 1
0.190229498774535 0.190055478832419 1 1
0.197469499275341 0.197270952688225 1 1
0.213100293409666 0.212885507005063 1 1
0.204371579302688 0.20417518624338 1 1
0.189974292931132 0.189785244306932 1 1
0.197749191559084 0.197543367809044 1 1
0.207610273336987 0.207409427876845 1 1
0.207458115146901 0.207259495566886 1 1
0.208011437435549 0.207812187452343 1 1
0.219237428852039 0.219019738443094 1 1
0.1752571734036 0.175072304014861 1 1
0.199768060357594 0.199567888827392 1 1
0.194855025828205 0.194649868406302 1 1
0.181162810390807 0.180964705862997 1 1
0.228016420189934 0.227784107360084 1 1
0.201058702252121 0.200868490843734 1 1
0.223497544575009 0.22327883867914 1 1
0.205771907481184 0.205557619937269 1 1
0.202027037424088 0.201827704325983 1 1
0.211356912904295 0.211144399084105 1 1
0.190850771999729 0.190660432608778 1 1
0.206140297837726 0.205932836170829 1 1
0.173165572153242 0.173001244079871 1 1
0.185520166735742 0.185335631398775 1 1
0.209837753941297 0.209626752355189 1 1
0.203987075341075 0.203789853125162 1 1
0.187424291848187 0.187201632496243 1 1
0.207282980780989 0.207087223846979 1 1
0.19173755062951 0.191523605981264 1 1
0.209044283210371 0.208845074142584 1 1
0.200837213759384 0.200631220586661 1 1
0.198504558108674 0.198308795850683 1 1
0.198014832637738 0.197823249704344 1 1
0.220724176895756 0.220486847893102 1 1
0.188633936402353 0.188440919905375 1 1
0.179084530816214 0.178883738298271 1 1
0.22231717949321 0.222101868358076 1 1
0.189841659370917 0.189652449982573 1 1
0.225481082825305 0.225276172685994 1 1
0.197802631636768 0.197601050405953 1 1
0.215862424388327 0.215629221810914 1 1
0.209309771488692 0.209111363756504 1 1
0.194912199501682 0.194725290716486 1 1
0.221633096750251 0.221405699812841 1 1
0.204792224857703 0.204600017425747 1 1
0.1744690901546 0.174302665132928 1 1
0.228005690183314 0.227760315796731 1 1
0.212961294440352 0.212751240562555 1 1
0.212210360184549 0.212005790578118 1 1
0.190094318659188 0.189892984284575 1 1
0.209368293492201 0.209169818942538 1 1
0.218992021575628 0.218763028791229 1 1
0.224653523853805 0.224434603182653 1 1
0.172218373460517 0.172042369845113 1 1
0.198736374238514 0.198502019834469 1 1
0.205105897389604 0.204906086137557 1 1
0.222432899939681 0.222208591725854 1 1
0.171068048126641 0.170899676748824 1 1
0.205772457150036 0.205567995672729 1 1
0.175459026014323 0.17528442585506 1 1
0.20405182835881 0.203853805196228 1 1
0.197283520794325 0.197080876112649 1 1
0.198316356397351 0.198101975224209 1 1
0.203311335714071 0.203110036132557 1 1
0.237047567877779 0.23680528470603 0 0
0.212566905058178 0.212334108120038 1 1
0.201378771832947 0.201183073187787 1 1
0.193924547160092 0.193730315943501 1 1
0.210597894427758 0.210390350238108 1 1
0.223993599141225 0.223766914154213 1 1
0.199263407734016 0.199089415031222 1 1
0.234091878174093 0.233854958670058 0 0
0.229723114918078 0.229516551614703 1 1
0.209300949077135 0.209104093814034 1 1
0.194846137103808 0.194638509194107 1 1
0.193658000495979 0.193469939706811 1 1
0.211591222227966 0.211374577105922 1 1
0.192077877324992 0.191869909161241 1 1
0.212864641048596 0.212634547651734 1 1
0.234821867630934 0.234561922894451 0 0
0.198643868750202 0.198450790302396 1 1
0.227645571314752 0.227426850842048 1 1
0.208978551862853 0.208749824196803 1 1
0.211444968112914 0.211218990288987 1 1
0.186236294117044 0.186029235182108 1 1
0.192052943761983 0.19186559126097 1 1
0.213384743137892 0.213174369691253 1 1
0.191641098546917 0.191437737638589 1 1
0.206562251697637 0.206336310096641 1 1
0.191356697241384 0.191176004371045 1 1
0.213570794483105 0.213371771809268 1 1
0.200191345860583 0.199981318622828 1 1
0.195688036824608 0.195509287019921 1 1
0.203869222899268 0.203660028646042 1 1
0.223057876257689 0.222835494405991 1 1
0.208752997414821 0.208563108148484 1 1
0.217787619010086 0.217568289329657 1 1
0.179624048856069 0.179436764078452 1 1
0.181690201686841 0.181480796572664 1 1
0.183939019200427 0.183754688482321 1 1
0.219041577555773 0.218820566354675 1 1
0.194798477041554 0.194588321200583 1 1
0.203968137457157 0.203770506271343 1 1
0.151835672208724 0.151692698546705 0 0
0.188634454196838 0.188453294283685 1 1
0.188937296915884 0.18874649908836 1 1
0.197235070741597 0.197023285091355 1 1
0.213417756063376 0.213208164076953 1 1
0.172973482594193 0.172796062355056 1 1
0.238635271551967 0.238393655432923 0 0
0.207888651508657 0.207680811959402 1 1
0.206810970101978 0.206593007663493 1 1
0.228840749132716 0.228613411625441 1 1
0.208946513666711 0.208742024049873 1 1
0.184139102836307 0.18394296476224 1 1
0.211970206946816 0.211765394984772 1 1
0.19966846594849 0.199465143075987 1 1
0.187314002053729 0.187135539815492 1 1
0.195989397448365 0.195788315758246 1 1
0.20112632615689 0.200933893898803 1 1
0.204840249075604 0.204646065772227 1 1
0.205271207596996 0.205057675741498 1 1
0.229408416691844 0.22919129108662 1 1
0.203498420835716 0.203300398748966 1 1
0.199205994858491 0.199008568566279 1 1
0.192873122139243 0.19265674129952 1 1
0.191443333488897 0.191261217794053 1 1
0.210369196729263 0.21015892651486 1 1
0.191941564121393 0.191771057139426 1 1
0.175177102650495 0.175012181645526 1 1
0.184414966349199 0.184224615331213 1 1
0.179209915756897 0.179041167198863 1 1
0.204230585837497 0.204011503906055 1 1
0.178739388407907 0.178560527685267 1 1
0.196914919370406 0.19671825734493 1 1
0.189663566916931 0.189463265239312 1 1
0.189021293852375 0.188846626961071 1 1
0.201034159354426 0.200836581525885 1 1
0.180368662919951 0.180180344177444 1 1
0.199659549345277 0.199460487481553 1 1
0.213883649195137 0.213668464377038 1 1
0.213147025889654 0.212950027481069 1 1
0.183382209659786 0.183197170724758 1 1
0.207599009702196 0.207407071297961 1 1
0.210313380745401 0.210080595300817 1 1
0.201613033806125 0.201389515051275 1 1
0.225232623566986 0.225002199829511 1 1
0.177226175588669 0.177044233118406 1 1
0.228236497877096 0.228033964668421 1 1
0.183917718768459 0.183743943946294 1 1
0.192891265534965 0.192710663365838 1 1
0.203708228985952 0.20350457619561 1 1
0.197609308531325 0.197416951465702 1 1
0.198571740052093 0.198358392252634 1 1
0.206658870335425 0.206414795394955 1 1
0.185562718007447 0.185388662043057 1 1
0.197772049064913 0.197577509149551 1 1
0.183350753963137 0.18318265404907 1 1
0.211149239794186 0.210929304641568 1 1
0.20257850706685 0.202383572109868 1 1
0.205023411335226 0.204819128633208 1 1
0.202202567415546 0.20198919252057 1 1
0.169423578943 0.169267438019083 1 1
0.189489747392884 0.189293043023688 1 1
0.203349313473607 0.203137594113198 1 1
0.196459909337437 0.19627301939538 1 1
0.220861366190342 0.220643555947817 1 1
0.210684780315483 0.210483591910865 1 1
0.213014255304557 0.212795909549514 1 1
0.191583250513835 0.191386255347978 1 1
0.208978142773881 0.208761905215211 1 1
0.19715598170305 0.196966667595286 1 1
0.236651122379376 0.236411348974498 0 0
0.190383464991491 0.190198439579086 1 1
0.214322739917029 0.214094947011247 1 1
0.181455848542378 0.181279237542926 1 1
0.227098323730674 0.226873552493054 1 1
0.192627201381029 0.192394553670778 1 1
0.191440842226905 0.191253873452398 1 1
0.203564981821412 0.203363105287143 1 1
0.202339867349227 0.202130393670076 1 1
0.170019078378126 0.169841580260841 1 1
0.232882518962292 0.232655404206552 0 0
0.185682591875121 0.185505531798273 1 1
0.169086327767803 0.16891027933762 1 1
0.205782930077508 0.205565400470676 1 1
0.208451967732412 0.208216768729005 1 1
0.21506338701557 0.214844272450704 1 1
0.173589899021441 0.173416032315606 1 1
0.212244257406794 0.212023688797027 1 1
0.194814197426987 0.194641025890373 1 1
0.186811714930062 0.186630488433176 1 1
0.183114542397662 0.182946481615771 1 1
0.207590990021396 0.207387071613256 1 1
0.194906031024922 0.194706686470943 1 1
0.204328589045686 0.204124514084039 1 1
0.208860882385918 0.208656770820704 1 1
0.224571887003696 0.224338006658596 1 1
0.211524369991514 0.211304685377207 1 1
0.209188131989567 0.208972720377424 1 1
0.189894399657423 0.189701536561739 1 1
0.181226263616203 0.181046677639518 1 1
0.223357236708807 0.223139799149496 1 1
0.195869111197871 0.19563267616161 1 1
0.175912459532715 0.175745244657294 1 1
0.209950614954308 0.209738335457315 1 1
0.181426152762808 0.181242731025237 1 1
0.208296982591622 0.208086285600736 1 1
0.210514619028184 0.210312884011405 1 1
0.203901485127185 0.203684488152989 1 1
0.213863512683744 0.213656888786426 1 1
0.188952256977451 0.188781261726836 1 1
0.195281808653845 0.195074338601595 1 1
0.215158863552472 0.214934649502004 1 1
0.210238748991059 0.210030882109393 1 1
0.19366331221267 0.193489763251025 1 1
0.204604293571479 0.204384291090569 1 1
0.171935724015872 0.171764674249165 1 1
0.19271324171274 0.192512550108946 1 1
0.212170350868181 0.211933008287098 1 1
0.173516000842815 0.17335550801762 1 1
0.20251965507966 0.202325553855366 1 1
0.181824152657248 0.181640904487827 1 1
0.191953289604702 0.191770619185235 1 1
0.201713522452361 0.201501415097416 1 1
0.213054050650036 0.212810885795181 1 1
0.220657297222491 0.220439337005522 1 1
0.189930253604299 0.189725016871097 1 1
0.211901747622429 0.211667994027646 1 1
0.236656627511289 0.236440280421076 1 1
0.176023013326554 0.1758337276709 1 1
0.207802703890648 0.207585877885833 1 1
0.219113350198402 0.218899089080385 1 1
0.182737107174833 0.182544618708215 1 1
0.183005756775051 0.182836245252372 1 1
0.199591086987233 0.19939538052337 1 1
0.17744678525903 0.177265555184445 1 1
0.189598059355986 0.189395408101338 1 1
0.181350808345011 0.181171095766845 1 1
0.22407080645581 0.223848037590893 1 1
0.188882741036901 0.18869595334148 1 1
0.195352834755921 0.195151419715058 1 1
0.217455460887459 0.217227534551984 1 1
0.223676183293681 0.22343046169301 1 1
0.210291816427064 0.210070535605049 1 1
0.207783692527835 0.207568485376029 1 1
0.216439340965107 0.216230426845299 1 1
0.219329242343365 0.219104237226941 1 1
0.225319405933685 0.225092107652093 1 1
0.19240851315079 0.192219224166262 1 1
0.18190308455023 0.181706296249526 1 1
0.187235273234449 0.187048695305491 1 1
0.187647590495003 0.187447587951005 1 1
0.196268651736577 0.196084607676798 1 1
0.185518186171016 0.185333916686078 1 1
0.227113086180141 0.226890610498773 1 1
0.218998424305728 0.218784546240703 1 1
0.174771794292151 0.174600305030229 1 1
0.218824466649126 0.218619479310329 1 1
0.174468465068661 0.174294223165649 1 1
0.216688882696707 0.216485364058987 1 1
0.171889372425854 0.17169542492271 1 1
0.226863908019539 0.226625882802229 1 1
0.213861196196853 0.213627909525321 1 1
0.206505918871257 0.206306308415159 1 1
0.233991556733832 0.233774198528884 1 1
0.203745462140351 0.203533657347717 1 1
0.182533031335725 0.182347036643885 1 1
0.210839889967627 0.210635156322034 1 1
0.216238805414907 0.216012729759292 1 1
0.201575741096361 0.201385851499588 1 1
0.220863681890849 0.220629906836519 1 1
0.208578080822313 0.208393030856722 1 1
0.198081723524398 0.197887810727696 1 1
0.209632815361505 0.209417032192318 1 1
0.176014974115586 0.175850659818596 1 1
0.196741464967221 0.196512108307859 1 1
0.207080640859362 0.206862652274589 1 1
0.185639492724727 0.185450811343068 1 1
0.184480547108811 0.184315731729837 1 1
0.211398063013219 0.211141859429191 1 1
0.214232741290289 0.213996078627643 1 1
0.196873774748548 0.196680445820958 1 1
0.183055672193094 0.182871451299906 1 1
0.16527676729564 0.16510337331475 0 0
0.199722354809944 0.19954004561229 1 1
0.155555042891033 0.155394515616469 0 0
0.186929883144335 0.18674353453208 1 1
0.184039793638 0.183854478952958 1 1
0.208776335789826 0.208571320517123 1 1
0.221301062505709 0.221088191705971 1 1
0.227885872878599 0.227663789924579 1 1
0.188604997870761 0.188426228658302 1 1
0.187360711789688 0.187164576292681 1 1
0.195203074245204 0.194996388580646 1 1
0.186166770450161 0.185999611015728 1 1
0.223591203939481 0.223371898828357 1 1
0.185092001206096 0.184911832323394 1 1
0.177887660352508 0.177694863425431 1 1
0.192463121935363 0.192271638248964 1 1
0.191726183577021 0.191530542127618 1 1
0.188488529077926 0.188309460217554 1 1
0.210789466974749 0.21057888011734 1 1
0.200423619979718 0.200212253219904 1 1
0.167826720021564 0.167658064418639 1 1
0.199983327842183 0.199787979990358 1 1
0.170846530532925 0.170680516518182 1 1
0.1941558994139 0.193952799383796 1 1
0.200979990343932 0.20076563635096 1 1
0.19241351180372 0.192234216756345 1 1
0.187118909874603 0.186926005876539 1 1
0.207938882962729 0.207740401867974 1 1
0.207870006805886 0.207663813981133 1 1
0.210196617853219 0.209958525037918 1 1
0.175523585913969 0.175343187090957 1 1
0.216757373436333 0.216522750365513 1 1
0.177773532942101 0.177602043068999 1 1
0.196283963599005 0.1960753830817 1 1
0.168661366676553 0.168491045225029 1 1
0.183172968918688 0.182975515549614 1 1
0.168407807862241 0.168240089838456 1 1
0.191781181327307 0.191582395417273 1 1
0.176820229584516 0.176635730808441 1 1
0.17536875519662 0.175181549203209 1 1
0.182152444009966 0.18197063878468 1 1
0.186544634284013 0.186340069822952 1 1
0.215024778973011 0.214805618008901 1 1
0.214109121408208 0.213905979688741 1 1
0.191583273655001 0.191404429935043 1 1
0.222875112074411 0.222664261369644 1 1
0.201741564999054 0.20153626744553 1 1
0.198325770319193 0.198120586332973 1 1
0.186223493055022 0.18603043820698 1 1
0.194676546974925 0.194481709198014 1 1
0.190033390949466 0.189841145701245 1 1
0.178488758341487 0.17829414410989 1 1
0.231486348994112 0.23126243860711 1 1
0.220355007579119 0.220133286195701 1 1
0.207050705371609 0.206854986492731 1 1
0.210532360794067 0.210328070716979 1 1
0.214303398027654 0.214100634093069 1 1
0.21556841743076 0.215343072042083 1 1
0.186277623107475 0.186085546977723 1 1
0.201432853489045 0.20124770816238 1 1
0.221330568172684 0.221103395021223 1 1
0.209799799709867 0.209590740573071 1 1
0.178672547739731 0.178454267796192 1 1
0.180052453033244 0.179852168386095 1 1
0.229727481013071 0.229489208775679 1 1
0.190501174870347 0.190313773761923 1 1
0.180401268778679 0.18023265291886 1 1
0.184123715438031 0.183957737936011 1 1
0.189242253856356 0.189059083074402 1 1
0.191022662813453 0.190807632413548 1 1
0.181217868251488 0.181042797108357 1 1
0.20228188917459 0.202088160169404 1 1
0.219536115439738 0.219314272572956 1 1
0.220095816876855 0.219876415182073 1 1
0.162502528526371 0.162349448739396 1 1
0.2055947106691 0.205393074850902 1 1
0.17229334983323 0.172112996582156 1 1
0.220786626893987 0.220534319618669 1 1
0.177336087046778 0.177158208487025 1 1
0.229675616353643 0.229441043788137 1 1
0.20921184702368 0.208984196559005 1 1
0.214452357396879 0.214212179777942 1 1
0.200615167709304 0.200408826026147 1 1
0.198687316830888 0.198481434420375 1 1
0.188826226786547 0.188629700955658 1 1
0.18781964072484 0.18762383254705 1 1
0.207339932237049 0.207122490265602 1 1
0.174832168629111 0.174652397606945 1 1
0.191252014567749 0.191063664787386 1 1
0.210658542556535 0.210439829397256 1 1
0.194603880397711 0.194390351267321 1 1
0.214655090256954 0.2144442660611 1 1
0.187742254937432 0.187550695021285 1 1
0.182388273795421 0.182200607392663 1 1
0.188024866962839 0.187828348512204 1 1
0.198196342386393 0.198008653884243 1 1
0.184790244746233 0.184594727134664 1 1
0.197407074682217 0.19721638152674 1 1
0.20806222662483 0.207848341312223 1 1
0.190906515278813 0.190705131183884 1 1
0.211192070890445 0.210972730286012 1 1
0.237649186990361 0.237372071866462 0 0
0.207756704805732 0.207544960266475 1 1
0.211493451637241 0.211281898140154 1 1
0.213306694698097 0.213094319863179 1 1
0.223951685266137 0.223732958919182 1 1
0.18491434144132 0.184732140548206 1 1
0.211200319763694 0.210983943804297 1 1
0.22456400360357 0.224340030863491 1 1
0.199164872477415 0.198982226018376 1 1
0.194566645299018 0.194380350765468 1 1
0.200007956354364 0.199823262485476 1 1
0.205670956181662 0.205450259163612 1 1
0.189629929860629 0.189435305787342 1 1
0.19801296918918 0.197781085133433 1 1
0.168920751688639 0.168722683827041 1 1
0.195733339067963 0.195509310997092 1 1
0.172881858270045 0.172711994628198 1 1
0.193516489665752 0.193315145207647 1 1
0.176930367947009 0.176755637827645 1 1
0.233686552244947 0.233425170849385 1 1
0.211219829960931 0.211012083351628 1 1
0.179478528425776 0.179286202371083 1 1
0.196954045343481 0.196762056983534 1 1
0.17866650068764 0.178500219428187 1 1
0.188758893519967 0.188569418164092 1 1
0.208880212169637 0.208637975597777 1 1
0.183058291073681 0.182883791734411 1 1
0.198623162329687 0.19841795839344 1 1
0.189893172772726 0.189703829638005 1 1
0.21875155055571 0.218514892356575 1 1
0.191074606954811 0.190892540152863 1 1
0.180084933427139 0.17991383250571 1 1
0.227654468443793 0.227427193863803 1 1
0.186475945743293 0.186284045926672 1 1
0.206007607036948 0.20581377186872 1 1
0.177606625510423 0.177420416603154 1 1
0.220177596832084 0.219959651788424 1 1
0.21355261345545 0.213345393247813 1 1
0.211038884784073 0.210830784249421 1 1
0.174264554858439 0.174094583044619 1 1
0.207951977310763 0.207745597572874 1 1
0.183299334214777 0.18310670727462 1 1
0.192142286286094 0.19194615164147 1 1
0.210739622968142 0.21051354692547 1 1
0.20689439531032 0.206686482452834 1 1
0.208792132695371 0.208566178871054 1 1
0.184317501827216 0.184129603539016 1 1
0.233965627005623 0.233732378282602 0 0
0.204491746958222 0.204278832874951 1 1
0.17942124874652 0.179234677804446 1 1
0.215185659616012 0.21499365154508 1 1
0.199443747911828 0.199247892787598 1 1
0.196511654247483 0.196313673132166 1 1
0.20122164454652 0.201027222658071 1 1
0.163756588853725 0.16359143940162 0 0
0.215290583115029 0.215073456685365 1 1
0.194162497459067 0.193957865638532 1 1
0.179097807685251 0.178906522774792 1 1
0.183277894343174 0.183112993386045 1 1
0.156250914373082 0.156112449008764 0 0
0.222788358942785 0.222578282675333 1 1
0.183146419814752 0.182980600558023 1 1
0.179354356578733 0.179199686906567 1 1
0.175576752115307 0.175392599669659 1 1
0.208204941725429 0.208008617298908 1 1
0.201112917711543 0.20091066401657 1 1
0.205985981752937 0.20578645635023 1 1
0.190702995066631 0.190502606260938 1 1
0.175486143659793 0.175298784707814 1 1
0.19147428380373 0.191291143360995 1 1
0.177322221207613 0.177145430432345 1 1
0.210029160358372 0.20982604453467 1 1
0.212546798728166 0.212340753514046 1 1
0.193451695686275 0.193250710091037 1 1
0.162661414611249 0.162480297604527 1 1
0.206573301754318 0.206369131899744 1 1
0.21284429157462 0.212632004577425 1 1
0.214618153958615 0.214414862436355 1 1
0.201664141799558 0.201439684335564 1 1
0.204806646980204 0.204589515382309 1 1
0.194033407019459 0.193848191491213 1 1
0.164113060115457 0.163944449724407 1 1
0.206254269680572 0.206025635159177 1 1
0.211618112603711 0.211412573454393 1 1
0.225590127642847 0.225363313263516 1 1
0.196588666798596 0.196400439462068 1 1
0.18085907022776 0.180694176011912 1 1
0.180120955807836 0.179946565424686 1 1
0.214215303099896 0.21400742204573 1 1
0.168137964681398 0.167974800179034 0 0
0.178003124056147 0.177830815998072 1 1
0.227851311213874 0.227609984157857 1 1
0.208740872856689 0.208528359639426 1 1
0.202035130739945 0.201827344529512 1 1
0.237699130224783 0.237441528823615 0 0
0.201037741585615 0.200851254890755 1 1
0.201204550120971 0.201012077538478 1 1
0.199314674825202 0.199120563907632 1 1
0.229834217255209 0.229599899561696 1 1
0.181547943352912 0.181359857784924 1 1
0.225377701693722 0.225160948706194 1 1
0.205234966249371 0.205036340556199 1 1
0.241820084102562 0.241576737060683 0 0
0.178741319378711 0.178562150745592 1 1
0.154688168529377 0.15453308198292 0 0
0.194601826577472 0.194409773355658 1 1
0.194800917004171 0.194598061455866 1 1
0.18896824942105 0.188759968973207 1 1
0.199331352552987 0.199140771162826 1 1
0.178473687689196 0.178279750508377 1 1
0.15436952367157 0.154206357020906 0 0
0.194071396604809 0.193880389777796 1 1
0.191347676418505 0.191162829669581 1 1
0.199539494455453 0.19932360362678 1 1
0.193062657227397 0.192858406097953 1 1
0.200645879264787 0.200425032779917 1 1
0.183473509254449 0.183294076445964 1 1
0.207513884023092 0.207305099092761 1 1
0.192870937621574 0.192691588827317 1 1
0.178443889168479 0.178273862079251 1 1
0.201660985233989 0.201443981811004 1 1
0.195839622571142 0.195647299304664 1 1
0.209750052840522 0.209523187629963 1 1
0.218660465791909 0.218433009804817 1 1
0.206441140331538 0.206237741741885 1 1
0.219508544883113 0.219293365175764 1 1
0.209188212981123 0.208974081953831 1 1
0.189762878229674 0.189583617987201 1 1
0.200127698093656 0.199934232522795 1 1
0.202071394261322 0.201858190631135 1 1
0.225160669708086 0.224925160939091 1 1
0.192020916062722 0.191825756229075 1 1
0.221021335564284 0.220801198133497 1 1
0.192888925203123 0.192694507625622 1 1
0.18481041335254 0.184640722954824 1 1
0.194795301708647 0.194593494142911 1 1
0.21810868943645 0.217898756334604 1 1
0.232762911476845 0.232540560795846 0 0
0.210261724604342 0.210061543855479 1 1
0.205909434460116 0.205700507106768 1 1
0.202468265892067 0.202270924229523 1 1
0.193086282577295 0.192894711713889 1 1
0.219267783440502 0.219045552988662 1 1
0.191198100859207 0.191011570539596 1 1
0.202889207858622 0.202687712774343 1 1
0.186326823638102 0.186120231072141 1 1
0.172480985164862 0.172324999557783 1 1
0.211273696341958 0.211043366793533 1 1
0.187446984501046 0.187260986905469 1 1
0.19872079065048 0.198523896540114 1 1
0.17899764564287 0.178823617066717 1 1
0.184178830280193 0.184008269747371 1 1
0.172639811560756 0.17247041298929 1 1
0.186320676301104 0.186133656947735 1 1
0.190988698248001 0.190799424274641 1 1
0.207643257165531 0.207439147784705 1 1
0.184080374561942 0.183900324482352 1 1
0.195190123151779 0.194992187150876 1 1
0.171676245698582 0.17150506705752 1 1
0.211472303674192 0.211261501478562 1 1
0.219389930796443 0.219175947612388 1 1
0.221446716594751 0.221208099233168 1 1
0.196918817243858 0.196717481765049 1 1
0.210746757747779 0.210534573225655 1 1
0.177799262731245 0.177617973987914 1 1
0.160096070202248 0.159937867004316 0 0
0.205370339138259 0.205167003807696 1 1
0.182212244664612 0.182033365287909 1 1
0.184987784915922 0.184813510675811 1 1
0.165684503719739 0.165526035776244 0 0
0.221234263840182 0.22097980681384 1 1
0.197960413925428 0.197765755576261 1 1
0.201302271645595 0.201102834688579 1 1
0.212967790838913 0.212751801605279 1 1
0.193468586908174 0.193255820981342 1 1
0.203960385480395 0.203758310962084 1 1
0.175469236806401 0.175299248179958 1 1
0.191870092965383 0.191689206896841 1 1
0.230376072771533 0.230148536842329 1 1
0.19951340730098 0.199314209863832 1 1
0.189764318439766 0.189596774932781 1 1
0.181350291828809 0.181172949997013 1 1
0.201150910343767 0.200957396578808 1 1
0.155178794622662 0.155027202869846 0 0
0.219667010959365 0.219430219211049 1 1
0.195897359349331 0.195701872547101 1 1
0.220364558123665 0.220130973382887 1 1
0.19597432376277 0.195767175888047 1 1
0.209229991737169 0.209006367357754 1 1
0.187862952127864 0.18768006469519 1 1
0.195237726891993 0.195052082467855 1 1
0.22380598526663 0.223599113734729 1 1
0.215626367786649 0.215400474871545 1 1
0.203842225351884 0.203642416661265 1 1
0.194947935582309 0.19476027255945 1 1
0.213073000283509 0.212858259269336 1 1
0.19911910817584 0.198915333723611 1 1
0.157849145137784 0.157685866033581 0 0
0.208535603355068 0.208333580490587 1 1
0.202910410918506 0.202693240824935 1 1
0.207142126928088 0.206922358725412 1 1
0.207785007954906 0.207569147739241 1 1
0.204561817159626 0.204364925115788 1 1
0.194532131304189 0.194347955844472 1 1
0.196185314618256 0.196001057740096 1 1
0.19959151355782 0.199403749561684 1 1
0.207023603578451 0.206821634221453 1 1
0.181805906515502 0.181628967297317 1 1
0.213052807488623 0.212849864342027 1 1
0.194798187242936 0.194605308612769 1 1
0.206428339476372 0.206221052050731 1 1
0.174636003153807 0.174451814347251 1 1
0.192004740896872 0.191818273378705 1 1
0.178334618872202 0.178145993768951 1 1
0.198876892261034 0.198681952392779 1 1
0.194692772363362 0.194496301900083 1 1
0.206836501597626 0.206631671059134 1 1
0.216900121566717 0.216677874939357 1 1
0.188064420587142 0.187878564207737 1 1
0.180910671663654 0.180742028346034 1 1
0.217167134681589 0.21694809866194 1 1
0.189168701320574 0.188963405738253 1 1
0.190575926215585 0.190375913706677 1 1
0.188310946449354 0.188110032293385 1 1
0.219099885638422 0.218884241422235 1 1
0.223012532765574 0.222789953551138 1 1
0.214979701819543 0.21477844783096 1 1
0.184506673577879 0.184312906458944 1 1
0.219132963460205 0.218922821885837 1 1
0.222832959300406 0.222615749436079 1 1
0.193196019065375 0.192998354363514 1 1
0.175143167615022 0.174970880718622 1 1
0.190447933663004 0.190258656772971 1 1
0.190637542952863 0.190439402716248 1 1
0.22636769954654 0.226132843299509 1 1
0.193132677455426 0.192946888209723 1 1
0.205851309389976 0.205657026523882 1 1
0.155847740180216 0.155691743922474 0 0
0.198227944245834 0.198020782596816 1 1
0.197262479912651 0.197049909250709 1 1
0.21163647084134 0.211419718839772 1 1
0.189177685653762 0.188973853864018 1 1
0.198152663605265 0.197948846671666 1 1
0.21862909275764 0.218395224880649 1 1
0.192573323156235 0.192384396507369 1 1
0.172094941386681 0.171932693622122 1 1
0.209698539669412 0.209469513022663 1 1
0.199819508600892 0.199624635005716 1 1
0.216324443519269 0.216124648871054 1 1
0.206770101750038 0.206578352300861 1 1
0.193935247368693 0.193745738222993 1 1
0.207315476925731 0.207113736649694 1 1
0.193885244339 0.193712142219451 1 1
0.196512212827823 0.196322958577128 1 1
0.220506980285215 0.220292803659463 1 1
0.180566340919724 0.180365715374476 1 1
0.222792155651862 0.222570666653858 1 1
0.202044880563744 0.201840567181665 1 1
0.19792832281193 0.197701999976802 1 1
0.204508875103919 0.20430301410671 1 1
0.201469226552184 0.201257738378487 1 1
0.222061184400336 0.221846715813219 1 1
0.164430368141198 0.164266188777792 1 1
0.199306745331049 0.199102016566999 1 1
0.183354219360852 0.183168014212875 1 1
0.195379356129136 0.195190733271906 1 1
0.222161993009223 0.221918952034 1 1
0.209683838445324 0.209467250580285 1 1
0.22428669113613 0.224075247968356 1 1
0.191062268037077 0.190855865517976 1 1
0.177511064991999 0.17733197014857 1 1
0.208249569483315 0.208041633618798 1 1
0.193062102069336 0.19288023958029 1 1
0.192083763385273 0.191902611343243 1 1
0.238049246053899 0.237790487324779 0 0
0.219882104302939 0.219672370093006 1 1
0.207092135949811 0.206883343417175 1 1
0.189526986681386 0.189345297588267 1 1
0.18784062222948 0.187649619984076 1 1
0.216034473972771 0.215803027723588 1 1
0.20007262741393 0.199877081356999 1 1
0.191696684686338 0.191500321146048 1 1
0.189029592049714 0.188844144936141 1 1
0.181752031559731 0.181576737791436 1 1
0.192873588391046 0.192692070075189 1 1
0.195016447606239 0.19482647074378 1 1
0.178031099652761 0.177849080718455 1 1
0.202173091684937 0.201975611717041 1 1
0.201742983804099 0.201550860878737 1 1
0.180785127451704 0.180605563209414 1 1
0.227114059023085 0.226899447465747 1 1
0.201172069819547 0.200967727808241 1 1
0.174028721865687 0.173863768566138 1 1
0.201610537678728 0.201409879036583 1 1
0.18956864724405 0.189368940312645 1 1
0.197837643958752 0.197633050817327 1 1
0.22314581508849 0.222921040120413 1 1
0.201371115338838 0.201169749158761 1 1
0.183610920150856 0.183435426559311 1 1
0.20073157868599 0.20053194372287 1 1
0.220308168989841 0.220095202575849 1 1
0.22179201595003 0.221543561912606 1 1
0.198535405708476 0.198348877657177 1 1
0.194917515010572 0.194714782245534 1 1
0.213330767131768 0.213127078565481 1 1
0.211111472450319 0.21088907458321 1 1
0.187254447316093 0.187084102146745 1 1
0.20282733624919 0.20263864166856 1 1
0.218820229222679 0.218606517945543 1 1
0.195550584300711 0.195361240668074 1 1
0.20166097585296 0.201467900270808 1 1
0.212366005185528 0.212149988703314 1 1
0.186765074505336 0.186567990145165 1 1
0.213142758103497 0.212938932252429 1 1
0.184894632150509 0.184713242675392 1 1
0.205595357637302 0.205399040737152 1 1
0.186405172336531 0.186210048906126 1 1
0.19625886896555 0.19606148695687 1 1
0.197851572740066 0.197637848083739 1 1
0.20312279739918 0.202921847508414 1 1
0.195593292348646 0.195370577495328 1 1
0.216861243336444 0.216643040359522 1 1
0.158294729062563 0.158131745583388 0 0
0.200368959886583 0.20016296573426 1 1
0.196627638258246 0.196403831644418 1 1
0.203519142022393 0.203320439959328 1 1
0.230172245289748 0.229951292496647 1 1
0.230753910176824 0.230510790358161 1 1
0.197326120947044 0.197113711053866 1 1
0.247506887725356 0.247224611294121 0 0
0.213982748057435 0.213769097616996 1 1
0.199117525324618 0.198923757524754 1 1
0.197663815894135 0.197451177430348 1 1
0.209587773833934 0.209385534884471 1 1
0.200609917943531 0.20041354744576 1 1
0.199944907351228 0.199739041132523 1 1
0.178813364921504 0.178634994459868 1 1
0.212614648722009 0.212417890757155 1 1
0.236360253808958 0.236148466310001 0 0
0.217209529071583 0.217006098679173 1 1
0.185895723669222 0.185711069676267 1 1
0.208506720350451 0.208281946959427 1 1
0.186481697759909 0.186285672493976 1 1
0.214146185412084 0.213921195068452 1 1
0.205483900421873 0.205295213423285 1 1
0.220408276059991 0.220175794606281 1 1
0.212969802635558 0.212758532330681 1 1
0.212016595584875 0.211814875194788 1 1
0.196794619689856 0.19658785868632 1 1
0.206237577894681 0.206035183507684 1 1
0.205400508077638 0.205200810022647 1 1
0.199730368389861 0.199514580644407 1 1
0.203564740795571 0.203337333045861 1 1
0.2466393627444 0.246413606430373 0 0
0.202464302967513 0.202274290720855 1 1
0.227142545075853 0.226927888112276 1 1
0.193979234127156 0.193804142524103 1 1
0.189292975283831 0.189069395876809 1 1
0.208479542682971 0.208274231866991 1 1
0.183846211282397 0.183661327343952 1 1
0.226062721143655 0.225836410257926 1 1
0.218407271004506 0.218191709951151 1 1
0.181852688273749 0.181664999885727 1 1
0.21951532570006 0.219295478869926 1 1
0.196133803393394 0.195940133430237 1 1
0.23527534432775 0.235044668607641 0 0
0.211327317418434 0.211113310898076 1 1
0.201200888542365 0.200994633820474 1 1
0.215547778328938 0.215330107474759 1 1
0.204577365449335 0.204382784494618 1 1
0.214929264782731 0.214723035919151 1 1
0.179985587334608 0.179811853364354 1 1
0.20397100910175 0.203765306068427 1 1
0.220242180536606 0.220015404119329 1 1
0.192043525075199 0.19184765062457 1 1
0.2108726509612 0.2106710015094 1 1
0.219167101184403 0.218940752523649 1 1
0.19298926967072 0.192792579543165 1 1
0.193583552653164 0.193389584760378 1 1
0.152884718986293 0.152724543822343 0 0
0.223772199494913 0.223551966925084 1 1
0.229993606063122 0.229752042642579 1 1
0.169962837973586 0.169796033245658 1 1
0.187206524032319 0.187000656429594 1 1
0.186821942079168 0.186611054057766 1 1
0.194890712034098 0.194688938839365 1 1
0.194348315212758 0.194156625469405 1 1
0.233982915009882 0.233741650115996 0 0
0.226126307222379 0.225888822528933 1 1
0.198498963956292 0.198301920302609 1 1
0.171302118120962 0.171126615150511 1 1
0.220920472309719 0.220694478927105 1 1
0.216428247059167 0.216203767044672 1 1
0.172905766002536 0.17275022791722 1 1
0.16852160352118 0.168360064384927 0 0
0.199520482614557 0.199298710653563 1 1
0.201193336281531 0.200995142543701 1 1
0.21443437783218 0.214209808130759 1 1
0.184846672639381 0.184671287168699 1 1
0.187881191228317 0.187684724295693 1 1
0.217279608360402 0.217027110176458 1 1
0.172986874848139 0.172813600550924 1 1
0.19460911799231 0.194420420438202 1 1
0.182494337063853 0.182329402685963 1 1
0.178906674549247 0.178747216056142 1 1
0.208866701706509 0.208660495110237 1 1
0.21736019460541 0.217135135703893 1 1
0.193826117120814 0.193616116231596 1 1
0.181223734977414 0.181023232182768 1 1
0.220785193811897 0.220565538941502 1 1
0.180676333965266 0.180502424412974 1 1
0.192427699139487 0.192244052813181 1 1
0.206574192742588 0.206376787927363 1 1
0.215437921073261 0.215224903068326 1 1
0.20346701292564 0.203262584031677 1 1
0.213396288158958 0.213182541126497 1 1
0.207528367419165 0.207338967060592 1 1
0.219958908587414 0.219730611898507 1 1
0.218738100975747 0.21852541434552 1 1
0.231166161692779 0.230931508610671 1 1
0.187611578476446 0.187445097436226 1 1
0.172447660753727 0.172270203782918 1 1
0.181356198867103 0.181182378915829 1 1
0.187419541753035 0.187235896236977 1 1
0.195688791112328 0.195500357772065 1 1
0.213226437925125 0.212980947423708 1 1
0.207301322102284 0.207112676725295 1 1
0.177816324852651 0.17763690343118 1 1
0.20424501704113 0.204042292979311 1 1
0.188979607688658 0.188782677621765 1 1
0.200760127684223 0.200546971415941 1 1
0.183368824839737 0.18319554990109 1 1
0.188523704452247 0.188306113392784 1 1
0.182532753090594 0.182342945346366 1 1
0.197873534682946 0.1976659185094 1 1
0.22427374472636 0.224074654144018 1 1
0.209668564634414 0.209467856006195 1 1
0.204630653944844 0.204415980133029 1 1
0.238799677231638 0.238566279031054 0 0
0.220121924285937 0.21990263004963 1 1
0.20786747788826 0.207657171068433 1 1
0.187994951069765 0.187807893423051 1 1
0.21329981360406 0.213091648057801 1 1
0.18380892716407 0.183633483668167 1 1
0.195291032228785 0.195094045596155 1 1
0.205652684108752 0.20545311389907 1 1
0.214392943416607 0.214187811224394 1 1
0.17954526079823 0.179360656810403 1 1
0.197326765605892 0.197117108034988 1 1
0.219600407004324 0.219367447687139 1 1
0.198325526501422 0.198136140837097 1 1
0.220177912700041 0.219965916284801 1 1
0.227787080937601 0.227548956957987 1 1
0.191422344132379 0.191225933175756 1 1
0.21570879554053 0.215481485734655 1 1
0.218763391850752 0.218552981165654 1 1
0.206921697045438 0.206722909926854 1 1
0.199440091874509 0.199236073795859 1 1
0.192728867551494 0.192519314837664 1 1
0.216710600957373 0.216509986981891 1 1
0.225383704347246 0.225146605110465 1 1
0.198675986932556 0.198477819375562 1 1
0.233915229744226 0.233677390204028 1 1
0.172198442118671 0.172013782299294 1 1
0.212874755181281 0.212660526689662 1 1
0.218455592232525 0.218246566619758 1 1
0.218969954261319 0.218764634434075 1 1
0.190973059209996 0.19077938042649 1 1
0.218228926095325 0.218003612676451 1 1
0.180102203716012 0.179916764747866 1 1
0.214849069465629 0.214643103673675 1 1
0.195302151038855 0.195095711647287 1 1
0.214663644228939 0.214434459734775 1 1
0.195919466272533 0.195708079836753 1 1
0.160350994132779 0.160196114266408 0 0
0.202752411473825 0.202549964055236 1 1
0.190906343757499 0.190714871544793 1 1
0.247376809599183 0.247120949650795 0 0
0.19678307375851 0.196593054986736 1 1
0.207960956009369 0.207762477968345 1 1
0.186197094224504 0.185992845629623 1 1
0.208890724232097 0.208669158345138 1 1
0.207612576193848 0.20739754011165 1 1
0.212858193433319 0.21263164789948 1 1
0.194599862590692 0.194383834009701 1 1
0.225227450431548 0.224979437927853 1 1
0.207447308855424 0.207234090199356 1 1
0.228570034838634 0.228343091969759 1 1
0.213030757734398 0.212810621828853 1 1
0.203791592625578 0.203590549969722 1 1
0.215991192784689 0.215764396231339 1 1
0.191401167180439 0.191214490715613 1 1
0.21166420271853 0.211461825831431 1 1
0.197946088640128 0.197736205122899 1 1
0.19744715775424 0.197253771150501 1 1
0.206149403321213 0.205941315152947 1 1
0.20755893336877 0.207355831280255 1 1
0.177096031712388 0.176925437562403 1 1
0.200944789540009 0.200747637334301 1 1
0.182254871762021 0.182078047686871 1 1
0.218187140095137 0.217956632114315 1 1
0.175384849729979 0.17519499452149 1 1
0.193435621143015 0.193240727449026 1 1
0.217059022515773 0.216830153577635 1 1
0.221193869747174 0.220956672769162 1 1
0.190297684832113 0.190111200356697 1 1
0.203079509706032 0.202868359978418 1 1
0.193215749832792 0.193035435549299 1 1
0.188811669386972 0.188614593064378 1 1
0.2258420561111 0.225617184014572 1 1
0.175426604014113 0.175251075247265 1 1
0.231915266064011 0.231678123187421 1 1
0.192952033135932 0.192752753144282 1 1
0.188423015814879 0.188236013622075 1 1
0.189446040438126 0.189253195488972 1 1
0.19590737553617 0.195707009518785 1 1
0.175632797162039 0.175456512304841 1 1
0.206129904106275 0.20591092871444 1 1
0.224221097471946 0.224007773936318 1 1
0.175719529515613 0.175539721393635 1 1
0.196363401133881 0.196178082112199 1 1
0.199804711822347 0.199608075871851 1 1
0.216478411565263 0.216266771705645 1 1
0.217165123011388 0.21693892909733 1 1
0.210905929637548 0.210710762890281 1 1
0.186728405684171 0.186543165658468 1 1
0.198353692450166 0.198152363198599 1 1
0.191665491424463 0.191464507666166 1 1
0.189026658134316 0.188848648935692 1 1
0.191686013349405 0.191499191831773 1 1
0.185456218813397 0.185283364307969 1 1
0.209170775548044 0.208968235627296 1 1
0.172703869563254 0.172541741700415 1 1
0.226530817113602 0.226309724991823 1 1
0.212296618750115 0.212087382764578 1 1
0.191126764535859 0.190924868177171 1 1
0.190209260668211 0.190015358526903 1 1
0.220252737433443 0.220030372223131 1 1
0.199845801942866 0.199643921812052 1 1
0.204576651113226 0.204374571485774 1 1
0.178451354277841 0.178273444975243 1 1
0.215160362045277 0.214934598825546 1 1
0.183823237503091 0.183638578121209 1 1
0.202151831985723 0.201937463509422 1 1
0.19872608572464 0.198522652658482 1 1
0.217477079461798 0.217268546389256 1 1
0.210305839201902 0.210099298074918 1 1
0.179783238046582 0.179616483183812 1 1
0.217178019736503 0.216968787751042 1 1
0.190738239051084 0.19054999958069 1 1
0.203416841895745 0.203211213932041 1 1
0.202384955891106 0.202176323443274 1 1
0.180766183870265 0.180585002404842 1 1
0.208808825216631 0.208605872127672 1 1
0.229080555079929 0.228832875798909 1 1
0.182820835356181 0.182640158482587 1 1
0.195321270623507 0.195123369335618 1 1
0.196032515499618 0.19584146797213 1 1
0.20434762010014 0.204144665695791 1 1
0.190970792247699 0.190783510101626 1 1
0.193030869801969 0.192839152232551 1 1
0.198467126242492 0.198278144556175 1 1
0.238151721477421 0.237916547886138 0 0
0.199462043213271 0.199258536468591 1 1
0.205677092997014 0.205493279060918 1 1
0.234541131734859 0.234270231476246 1 1
0.210052540086603 0.209819332876139 1 1
0.209438437259575 0.209217064171751 1 1
0.185631771766703 0.185457715053038 1 1
0.190132113356386 0.189939391523089 1 1
0.195446118233286 0.195262554932976 1 1
0.19134870701539 0.191155706099771 1 1
0.20891169497796 0.208701311785783 1 1
0.173728850567696 0.173543134641251 1 1
0.183575637011868 0.183395933474268 1 1
0.218386012087069 0.218191398984119 1 1
0.206058413426392 0.205864679084726 1 1
0.207965423273216 0.207755189768845 1 1
0.21673492557205 0.216518160577232 1 1
0.188204788486348 0.18802625091717 1 1
0.210472940542307 0.210272691246359 1 1
0.216550981327417 0.216332230905257 1 1
0.200223954063687 0.200025659633374 1 1
0.212072595883314 0.211831042097051 1 1
0.176355174137611 0.176178429223098 1 1
0.226354879122757 0.226135691312532 1 1
0.20858456588749 0.20835935209757 1 1
0.189407105925125 0.189202566569035 1 1
0.217672568178563 0.217455244409469 1 1
0.175275114316473 0.175093493051949 1 1
0.194426260353989 0.194243228565311 1 1
0.216372537237783 0.216141807179805 1 1
0.198101086958871 0.197915162415804 1 1
0.208095815774692 0.207876408259502 1 1
0.17212299190052 0.171956067605225 1 1
0.186621596404108 0.186466279437539 1 1
0.203681306255723 0.203485146912619 1 1
0.176331564919385 0.176151725692324 1 1
0.192459663104144 0.192263854914924 1 1
0.205469983118439 0.205264053915652 1 1
0.18357754744421 0.183403067847013 1 1
0.17669792855804 0.176534189093402 1 1
0.193224684808909 0.193030680634588 1 1
0.200156794192937 0.199951160909625 1 1
0.212622100762705 0.212408154053266 1 1
0.191801484112496 0.191600569644374 1 1
0.199272418579659 0.199075501319136 1 1
0.170447152861612 0.17027955598713 1 1
0.191788757286894 0.191594308745614 1 1
0.227157709573394 0.226935788563026 1 1
0.213537990900742 0.213332015053403 1 1
0.192299369595174 0.192108002871411 1 1
0.187213563575217 0.187018629697386 1 1
0.209356471285517 0.209136126024039 1 1
0.219956290705618 0.219746687425165 1 1
0.188063893780023 0.187866039165415 1 1
0.1879655880125 0.187787743110934 1 1
0.212091868932875 0.211887852086621 1 1
0.212995101323349 0.212780746412617 1 1
0.216741682432598 0.216501194617717 1 1
0.209343989803833 0.209160151899061 1 1
0.181019483105693 0.180843689566557 1 1
0.179564534137003 0.179381823139012 1 1
0.196068053009103 0.195881396106086 1 1
0.208523407652068 0.208335988901726 1 1
0.186052858321679 0.185835872036923 1 1
0.190990244968522 0.190796611433653 1 1
0.180519156897346 0.180329652206997 1 1
0.197703671857399 0.197514049071257 1 1
0.187713355464611 0.187521873243156 1 1
0.182943031838285 0.182770770059207 1 1
0.184927518089035 0.184736429475627 1 1
0.205223870607836 0.205028243139622 1 1
0.2060290767634 0.205812779902057 1 1
0.203415503539886 0.203201856227932 1 1
0.20771453517455 0.207507060476265 1 1
0.189658606695514 0.18944703246703 1 1
0.193394908689422 0.193203668014241 1 1
0.169222455302432 0.169034995684705 1 1
0.19171265708951 0.191518442408686 1 1
0.203269856014824 0.203070294087803 1 1
0.187196455315384 0.187011983192409 1 1
0.185516710180456 0.185336825537294 1 1
0.201080353457254 0.200884478016563 1 1
0.234177150464483 0.233949078165198 0 0
0.206430831694701 0.206217976033624 1 1
0.213541543382734 0.213341416144761 1 1
0.216390975472212 0.216171199128411 1 1
0.199285000976882 0.199092466831291 1 1
0.181101502928384 0.180922228344831 1 1
0.174105982363215 0.173911220608301 1 1
0.207200950064125 0.20696757701113 1 1
0.205586851310082 0.205390841473235 1 1
0.212039540518417 0.211826793041814 1 1
0.215011562780064 0.214805569057637 1 1
0.200078876807755 0.199880789796416 1 1
0.177656231470624 0.17747387214758 1 1
0.192515485742849 0.192303138996659 1 1
0.21316575033896 0.212966807598636 1 1
0.226912890458278 0.226681210759245 1 1
0.196358193791786 0.196155310469405 1 1
0.184781202363357 0.184599593294576 1 1
0.205587263303794 0.205368400615002 1 1
0.192144942440443 0.191944351479381 1 1
0.21409209523584 0.21386411914377 1 1
0.210327713823683 0.21011915849286 1 1
0.201292226117936 0.201091015075301 1 1
0.183412768704119 0.183236946068993 1 1
0.190355283182653 0.190173070635425 1 1
0.184246436187306 0.184046519699248 1 1
0.212118368993678 0.211906033922288 1 1
0.246732216173991 0.246485365915119 0 0
0.21046698411676 0.210271762391544 1 1
0.189176151237563 0.188999690281795 1 1
0.170267969386718 0.170094645658902 1 1
0.183320241234604 0.183119147231406 1 1
0.216355492236034 0.216120023031954 1 1
0.212875211843889 0.212653262177138 1 1
0.194715098287401 0.194520004375756 1 1
0.19972468367388 0.199538573376541 1 1
0.191461809400072 0.191272657949671 1 1
0.17446573324885 0.174305423614016 1 1
0.184041719464904 0.183845950626193 1 1
0.197942813062027 0.19772963922675 1 1
0.220148796021624 0.219919761204842 1 1
0.212754388225993 0.212554627254267 1 1
0.196126250603892 0.195930693582574 1 1
0.218772071602563 0.218557446586359 1 1
0.214207713116727 0.213987574177599 1 1
0.211569160440276 0.211341698454755 1 1
0.176227299050792 0.176043053490142 1 1
0.199525176197805 0.199332661283532 1 1
0.209462698742205 0.209231903695845 1 1
0.200105122284768 0.199897901254929 1 1
0.206538717036328 0.206333649076978 1 1
0.195453811181688 0.195272753800533 1 1
0.179899096321637 0.179713575500219 1 1
0.194272014299063 0.194103350042934 1 1
0.215926543781338 0.215731302220049 1 1
0.242371482637823 0.242134998922398 0 0
0.205747844237073 0.20552924550867 1 1
0.203522979078175 0.203326269207067 1 1
0.198434553519923 0.19824628757516 1 1
0.211022148238862 0.210783960168212 1 1
0.164727052983047 0.164550742844149 0 0
0.201006954076947 0.2008046217385 1 1
0.19444503482189 0.194259069969926 1 1
0.203438531732429 0.203239915497494 1 1
0.220737232611212 0.220511887556446 1 1
0.218749936801945 0.218543908691012 1 1
0.213838933704973 0.213625180105527 1 1
0.2083519403927 0.208158077156149 1 1
0.210547467904366 0.210334136065371 1 1
0.233214362187073 0.232983791975127 0 0
0.18197705974976 0.181813532830724 1 1
0.206515200122177 0.206294664465274 1 1
0.219886223967632 0.219644575401485 1 1
0.202207631379631 0.201998348717279 1 1
0.183843792567872 0.183639319037936 1 1
0.209901931808534 0.209668987790184 1 1
0.206068620013867 0.205859501064062 1 1
0.20558723191253 0.205376062510286 1 1
0.190493548784884 0.190296747238347 1 1
0.195901064966728 0.195713075826234 1 1
0.211048583652701 0.210847436484204 1 1
0.201827366976716 0.201629294722046 1 1
0.206640745153091 0.206438329742751 1 1
0.169031723993783 0.16885152861948 1 1
0.228719360074641 0.228485501497013 1 1
0.206824803579076 0.206616123606941 1 1
0.238248793480641 0.237994284567177 0 0
0.192759816153615 0.192572398363329 1 1
0.189918735248531 0.189727047037459 1 1
0.201625963112467 0.201426877265406 1 1
0.228640639064312 0.228416905200787 1 1
0.197221390506027 0.197016152569857 1 1
0.172389887461513 0.172237567149138 1 1
0.228717823116157 0.228494326712496 1 1
0.217768869858737 0.217571937238413 1 1
0.188841845807234 0.188643583451419 1 1
0.198835256678362 0.198639542742203 1 1
0.224761012301721 0.224535722786688 1 1
0.203164700198555 0.202947390341841 1 1
0.216490261966939 0.216275056507229 1 1
0.214935454422229 0.21471736882115 1 1
0.237809560611563 0.237549820180623 0 0
0.197236325500117 0.197038218641911 1 1
0.213313177869828 0.213115268010195 1 1
0.212684149052557 0.212482817848828 1 1
0.167676747139384 0.167508203339502 1 1
0.240760408624446 0.240512528810826 0 0
0.191857658732743 0.191656204350818 1 1
0.216103358935143 0.215889563009308 1 1
0.20313077496988 0.202914135437842 1 1
0.208384288033746 0.208180053379448 1 1
0.210403483443276 0.210196940338704 1 1
0.195294674046813 0.19511353812392 1 1
0.226234065573326 0.226009898161221 1 1
0.208245602189637 0.208044364377561 1 1
0.198872851616268 0.198680387065192 1 1
0.167257965564586 0.167089268262286 0 0
0.201368409756247 0.20117039694177 1 1
0.209810777959397 0.209578134039882 1 1
0.182696440386128 0.182509491156435 1 1
0.226203539652393 0.225974988213889 1 1
0.183919639820453 0.183748777366082 1 1
0.210534037946439 0.210315969531974 1 1
0.204971506662236 0.204782287432239 1 1
0.2155918387244 0.215393246004013 1 1
0.198970098356337 0.198776396381371 1 1
0.222523075729109 0.222302887732051 1 1
0.219972411982845 0.219754174923311 1 1
0.202071105127788 0.201869896221898 1 1
0.187170814857943 0.186963659531326 1 1
0.170884256926077 0.170717704195225 1 1
0.212676119520826 0.212446046180987 1 1
0.209588679309185 0.209408561808605 1 1
0.188542067279968 0.188313559721353 1 1
0.169249326551426 0.169081047138349 1 1
0.185379373143333 0.185203021849215 1 1
0.219432052778537 0.219210555957209 1 1
0.184226991160856 0.184044261213448 1 1
0.179030355476661 0.178861337448198 1 1
0.220379290862689 0.220148683166328 1 1
0.192820178268431 0.19262911071741 1 1
0.190667059391507 0.190474982058685 1 1
0.255010962303872 0.254756997585856 0 0
0.215438055572897 0.215238354734142 1 1
0.199993604197105 0.199801744590951 1 1
0.18461308796603 0.1844252264626 1 1
0.215633963265916 0.215426050688009 1 1
0.199079865249423 0.198875686450417 1 1
0.180866711119149 0.180700262182865 1 1
0.201375166654166 0.201176303650933 1 1
0.203217096728502 0.203000210296265 1 1
0.195539332881107 0.195338872363778 1 1
0.179250111009401 0.179075587944566 1 1
0.202803078726366 0.202601254315774 1 1
0.195648202940727 0.19544679748504 1 1
0.205948450467217 0.205723347662356 1 1
0.208025318355978 0.207811627562108 1 1
0.19376146588839 0.193573305693523 1 1
0.216414317554984 0.216198088529731 1 1
0.197357423955948 0.197157507419151 1 1
0.214535134531209 0.214303736537403 1 1
0.198603365848558 0.198418068471582 1 1
0.255932528733197 0.255674229892351 0 0
0.202793593446939 0.202580714512062 1 1
0.208178618774317 0.20797831535082 1 1
0.195791223891766 0.195598027868703 1 1
0.221024966113413 0.22077974008041 1 1
0.195788627576726 0.19559048365874 1 1
0.199510097345456 0.199310904062732 1 1
0.197749289588331 0.197551574266405 1 1
0.196194068517042 0.196007991979044 1 1
0.208161066865504 0.207966297950715 1 1
0.182103543625027 0.181903587998816 1 1
0.220894729097894 0.22066966270172 1 1
0.199634853923346 0.199442342592025 1 1
0.206625277431359 0.20641020420082 1 1
0.198912833793129 0.19872609706538 1 1
0.203962812058885 0.203765448680168 1 1
0.176857887615758 0.176668643268997 1 1
0.237668449703722 0.237436039367134 0 0
0.211488790712677 0.211283453314987 1 1
0.207836204503596 0.207608054718614 1 1
0.188723041965623 0.18853102773818 1 1
0.234660265642911 0.234422531537856 0 0
0.183309777949175 0.183137252461594 1 1
0.180340745247517 0.180173097060178 1 1
0.208628183849363 0.208405890679791 1 1
0.219604935044007 0.219385240403487 1 1
0.214587888861763 0.214362561428617 1 1
0.183056625506858 0.182880167870995 1 1
0.199292879924882 0.199091032504441 1 1
0.203267223969771 0.203072957769474 1 1
0.179575474471927 0.179391513374046 1 1
0.203131053613747 0.202933638487109 1 1
0.207991404260027 0.207761048936233 1 1
0.186766404620712 0.186583468690248 1 1
0.207376116857485 0.207160128293508 1 1
0.183535748891139 0.183366436347313 1 1
0.198154194813232 0.197956792377067 1 1
0.192288707404054 0.192105496170129 1 1
0.162656091681715 0.162505740422209 1 1
0.200872378212392 0.200660150792162 1 1
0.209446018373196 0.209217065648648 1 1
0.189553654399666 0.189373100734291 1 1
0.177297774637931 0.177132365830867 1 1
0.202244229878783 0.202058220949927 1 1
0.241724538672682 0.241493551661134 0 0
0.190861082005965 0.190669683589999 1 1
0.184228031069904 0.184048858337454 1 1
0.17349587243831 0.173327711675284 1 1
0.189867027758899 0.189663722729851 1 1
0.184833382707581 0.184654002168402 1 1
0.177986571091099 0.177819734001418 1 1
0.191826126960406 0.191620053862988 1 1
0.1991480269245 0.198941599173667 1 1
0.200126930104875 0.19992906994431 1 1
0.248931087093364 0.248679512491926 0 0
0.206685399097858 0.206480627752902 1 1
0.244080707247134 0.243830907193583 0 0
0.196589369621134 0.19639636068079 1 1
0.191505592314546 0.191283832441303 1 1
0.197637008657066 0.197447481862801 1 1
0.185968322066675 0.185793024650898 1 1
0.203834940087793 0.203611360851 1 1
0.217457132701777 0.21721976454045 1 1
0.180482932279251 0.180312701224826 1 1
0.194177761593309 0.193987073891005 1 1
0.186963244953887 0.186784359620728 1 1
0.209205015483429 0.20896464164418 1 1
0.21347945813961 0.213268620076158 1 1
0.192867026992174 0.192673321026453 1 1
0.19108335683566 0.19090552360849 1 1
0.217459258506525 0.217244226634101 1 1
0.175652689690615 0.17548460909305 1 1
0.20081852214377 0.200618049750738 1 1
0.202733173096866 0.202524456193802 1 1
0.193751705435563 0.193547464158854 1 1
0.200903458904005 0.200697553311863 1 1
0.186768396576879 0.186584791475482 1 1
0.197124997994002 0.196929282422373 1 1
0.186906591888033 0.186733244717038 1 1
0.186205687422791 0.186007529759363 1 1
0.21204431294664 0.21183899699335 1 1
0.224697769043222 0.2244856433973 1 1
0.185474551324177 0.185295454624941 1 1
0.203983530550611 0.20377784717999 1 1
0.224216920659233 0.223969404373698 1 1
0.210379703613649 0.210164026402734 1 1
0.212742328055965 0.212534309665015 1 1
0.215402493145118 0.215202728564286 1 1
0.1977068421005 0.197509032350988 1 1
0.212935718404487 0.212733949432105 1 1
0.191287628286599 0.191087032070224 1 1
0.220925783796788 0.22069100145776 1 1
0.195919662846906 0.195709516552476 1 1
0.223612570688601 0.223376104130999 1 1
0.185922648984478 0.185731303532702 1 1
0.1690410380881 0.168873976295588 1 1
0.1844374924916 0.184243263535327 1 1
0.221179495512421 0.22094166759425 1 1
0.218700635983453 0.218482908376162 1 1
0.187275535815865 0.187086249923712 1 1
0.190196781979806 0.190020620093549 1 1
0.235488017990969 0.235248620563003 1 1
0.170677732825333 0.170505512994747 1 1
0.210382137398178 0.210169720102299 1 1
0.199431640755985 0.199238278823124 1 1
0.190417240605595 0.190219468182113 1 1
0.199854040008484 0.199668018034319 1 1
0.154005501984028 0.153853666165623 0 0
0.175121402919915 0.174957231425195 1 1
0.204408470825242 0.204197602499974 1 1
0.207867151293572 0.20765574999353 1 1
0.219886439901891 0.219671583879978 1 1
0.188103025348789 0.187929994962249 1 1
0.188943338217801 0.188756242662288 1 1
0.194157393250896 0.193945872816404 1 1
0.172005893066258 0.171847664178141 1 1
0.208844781968432 0.20858806165519 1 1
0.199852879096125 0.19965188977801 1 1
0.198398664649057 0.198220805591201 1 1
0.200511092828393 0.200297282354101 1 1
0.203878346000455 0.203692367463007 1 1
0.168587479989341 0.168413498903464 1 1
0.220834944318358 0.220615976498104 1 1
0.216907749129625 0.216680293513813 1 1
0.205680875498351 0.20547580873556 1 1
0.202899110747724 0.202707054840304 1 1
0.197189431782791 0.197001631814027 1 1
0.186751517120272 0.186577690363269 1 1
0.214357769895395 0.214140113073501 1 1
0.219680629864817 0.219458666649814 1 1
0.199055734713433 0.198838879267664 1 1
0.20136879036958 0.201180193418362 1 1
0.188435244848762 0.188250397103239 1 1
0.196114566946025 0.195931956714143 1 1
0.2115493602477 0.211344195542591 1 1
0.226414897031865 0.226183514351468 1 1
0.186133855423987 0.1859424936005 1 1
0.214522940614504 0.214278147626418 1 1
0.196663857489912 0.196463791582625 1 1
0.170885305582365 0.170702553133542 1 1
0.192456109772748 0.192252092855284 1 1
0.19522728772429 0.19504500801774 1 1
0.214718727233036 0.214497188560571 1 1
0.218841390612163 0.218619021871416 1 1
0.193530098582256 0.193332299015392 1 1
0.221144733582321 0.220919321012107 1 1
0.206899636881603 0.206694604276638 1 1
0.210189421354311 0.209970080570192 1 1
0.198323751220087 0.198116335838788 1 1
0.181593487426217 0.181418173976792 1 1
0.198706015768324 0.198508787567792 1 1
0.189662599444458 0.189494681145488 1 1
0.188279247468942 0.188090031107198 1 1
0.176840601298244 0.176642413308036 1 1
0.225953097244346 0.225725954990909 1 1
0.171483435554157 0.171298014281821 1 1
0.208961143027494 0.208739841991008 1 1
0.217509427294729 0.217286068680473 1 1
0.225422789323158 0.225212365299415 1 1
0.186488547412447 0.186312902679435 1 1
0.183082274088853 0.182900657557868 1 1
0.220436473924075 0.220230288617365 1 1
0.198342364844577 0.198140220780374 1 1
0.217937658108873 0.217712926622935 1 1
0.21667940295848 0.21643981887595 1 1
0.20324385642623 0.203035243761479 1 1
0.20443356205204 0.204200924665623 1 1
0.187313150886657 0.18712558381175 1 1
0.202791449997506 0.202573052923115 1 1
0.175383149996164 0.175199521652348 1 1
0.205758666669442 0.205528977729002 1 1
0.186722034150685 0.186525294013022 1 1
0.193051062955534 0.19286913957872 1 1
0.192346842745795 0.192163657551073 1 1
0.162604623717563 0.162454693154455 0 0
0.206077266605264 0.205870634541862 1 1
0.214121047393256 0.21389893961295 1 1
0.205348932656881 0.20515690805053 1 1
0.211372238968339 0.211156281503082 1 1
0.178830964177567 0.178668580104372 1 1
0.209918089950047 0.209703961844564 1 1
0.183791038072599 0.183615590677125 1 1
0.208968957390729 0.208747341354095 1 1
0.200916614534583 0.200707640367793 1 1
0.184513449997929 0.184339889171919 1 1
0.215809114545079 0.215597574772643 1 1
0.197283711621611 0.197081017860052 1 1
0.218225461339318 0.218017267403862 1 1
0.191103926210385 0.190899548901188 1 1
0.187792450648049 0.187594324971755 1 1
0.200987767608143 0.200767650236062 1 1
0.181292454225176 0.181106182263494 1 1
0.223847092558411 0.223621518531526 1 1
0.210814215848918 0.210616271612619 1 1
0.214086985632267 0.213853707892679 1 1
0.168185451781418 0.168021806324242 1 1
0.210180804914386 0.209979076429865 1 1
0.215758743937256 0.215545531693072 1 1
0.196502409999507 0.196306098408407 1 1
0.213755188229418 0.2135072848989 1 1
0.195707818162377 0.195507470042387 1 1
0.18772604156319 0.187543318442368 1 1
0.192412365433597 0.192210907805881 1 1
0.193786952536773 0.193581520881599 1 1
0.206712262652879 0.206505057482978 1 1
0.177374283034173 0.17719176620841 1 1
0.162770843570053 0.162606212696895 0 0
0.186031889873944 0.185831845721073 1 1
0.199573957166783 0.199389720425246 1 1
0.186121055200515 0.18591641412091 1 1
0.213717857397203 0.213494177814925 1 1
0.179192830504145 0.178990365843075 1 1
0.189532596772824 0.189345837406568 1 1
0.216646682018787 0.216439895660922 1 1
0.206978275434997 0.206775111012029 1 1
0.186081835553618 0.185900336987445 1 1
0.198276267004271 0.198086671321449 1 1
0.202650343470609 0.202447000481084 1 1
0.212932292049876 0.212714743676861 1 1
0.221284881340948 0.221069045501519 1 1
0.212952998528164 0.212730573511734 1 1
0.195985991294018 0.195785388570519 1 1
0.223751017618332 0.223510961036685 1 1
0.198149570499386 0.197944047692807 1 1
0.22260064855366 0.222374174988383 1 1
0.207501186083858 0.207288366090364 1 1
0.22253791196097 0.222316347589332 1 1
0.208010291645619 0.207803620536437 1 1
0.192073533866328 0.191882548895967 1 1
0.212552770078265 0.212347298321672 1 1
0.184165544899763 0.183963467766384 1 1
0.206075433200591 0.205859049547532 1 1
0.221804168359375 0.221579468307367 1 1
0.177101162405743 0.176914327608021 1 1
0.214797570542746 0.214575700504948 1 1
0.207168219051385 0.20694591666929 1 1
0.199738975819859 0.199531300328492 1 1
0.212385346255888 0.212183940279689 1 1
0.19794969878485 0.197754877337372 1 1
0.21409069500396 0.21387942935567 1 1
0.204427905630718 0.204228551560691 1 1
0.187311437842126 0.187128977095062 1 1
0.20585846240468 0.205656881627766 1 1
0.223289340488824 0.22306229077889 1 1
0.209235689666357 0.209031897645022 1 1
0.189109505183188 0.188933866416181 1 1
0.176818415523315 0.176637975989308 1 1
0.197386328951289 0.197178954317314 1 1
0.162095720090821 0.161927832532847 0 0
0.208934310289631 0.208725059516788 1 1
0.165351141923959 0.165155557425244 1 1
0.18370903832933 0.183544453809134 1 1
0.224224133563197 0.223996717881388 1 1
0.216547306393466 0.216351417942956 1 1
0.177510810948068 0.177335214668629 1 1
0.205647033765597 0.205436880894907 1 1
0.207470113624641 0.207254540575914 1 1
0.207888041077745 0.207674889242829 1 1
0.197542514632879 0.1973492856071 1 1
0.224465552704324 0.224250820781509 1 1
0.228949456511939 0.228732256292385 1 1
0.191574114067915 0.191386109371088 1 1
0.209133691551785 0.208917020886841 1 1
0.219076988656026 0.218866829504508 1 1
0.206283704222211 0.206082646212842 1 1
0.205404221434382 0.205212807100835 1 1
0.179767443154811 0.17958803285953 1 1
0.220105211857554 0.219878686094949 1 1
0.20231635389492 0.202119411311436 1 1
0.174298247520459 0.174114866052687 1 1
0.233605334616549 0.233368253735467 1 1
0.206119467303096 0.205895089002596 1 1
0.197861407473278 0.197665612713503 1 1
0.22377809655957 0.223557552546217 1 1
0.187057327358928 0.186864538023085 1 1
0.194025907303581 0.193833489190229 1 1
0.191006613979488 0.190804223129156 1 1
0.204900280890521 0.204690643141186 1 1
0.212061768412792 0.211836423149622 1 1
0.198711952506708 0.198517818873202 1 1
0.163065670633872 0.162904737064995 0 0
0.201736996020001 0.201538616233084 1 1
0.200451944426821 0.200252289148752 1 1
0.202553703994555 0.20236321548408 1 1
0.194683608569464 0.194483753837591 1 1
0.197962355024952 0.197746584085287 1 1
0.166829350551025 0.166663568534131 0 0
0.22647373583178 0.22626894920833 1 1
0.200665456035341 0.200477735303745 1 1
0.226996223743763 0.226774413811248 1 1
0.190901411402043 0.190713816898418 1 1
0.20524004024631 0.205030736501185 1 1
0.209525799808057 0.209314412781289 1 1
0.175254423452226 0.175081128419874 1 1
0.221845695333824 0.221630010750259 1 1
0.196237557431336 0.196046012914457 1 1
0.177164688358923 0.176982333370285 1 1
0.182436166975368 0.182247709864176 1 1
0.188397305488695 0.188215432548304 1 1
0.201988115651328 0.201790682362924 1 1
0.185784802914905 0.185600364363845 1 1
0.229172417142948 0.228936750016823 1 1
0.206095458842356 0.20588412071911 1 1
0.208576719341182 0.208373428319233 1 1
0.219682128058706 0.219467732912851 1 1
0.187802929162057 0.187621586894384 1 1
0.204537451963837 0.204330176492107 1 1
0.201631707676074 0.201437654543498 1 1
0.191952565456758 0.191753631747804 1 1
0.230381262957553 0.230140249071299 1 1
0.18349838750625 0.183289986327503 1 1
0.182453692440748 0.182280247794186 1 1
0.200766583885807 0.200548433662041 1 1
0.195401695636281 0.195206905203853 1 1
0.198747912217077 0.198557434365485 1 1
0.202830340990503 0.202631245499785 1 1
0.185373678327055 0.185183685140251 1 1
0.203688933295687 0.203486011133604 1 1
0.217112019522168 0.216873106618311 1 1
0.210195094075848 0.209986642274474 1 1
0.179196486962489 0.179020183641708 1 1
0.194788014547931 0.194582619413231 1 1
0.196858894637511 0.196662575899353 1 1
0.220762096577004 0.220540286791058 1 1
0.229725680568623 0.229471120826597 1 1
0.204057894305219 0.203853440595089 1 1
0.177441484588274 0.177257488639034 1 1
0.190297634713365 0.190110598613671 1 1
0.189529936979633 0.18933261802417 1 1
0.216064008758863 0.215833567271563 1 1
0.195967722372989 0.195779359670046 1 1
0.200124433743629 0.199928433092993 1 1
0.194343443191546 0.194145609850969 1 1
0.221681420272037 0.221473437208309 1 1
0.201803311399363 0.201594831931473 1 1
0.208569942142692 0.208351441834695 1 1
0.228596221544683 0.228333468577028 1 1
0.192379312679734 0.192181978510609 1 1
0.2183531226774 0.218127622542412 1 1
0.19317779248982 0.192980834167829 1 1
0.205068389440102 0.204865584865977 1 1
0.189482644218483 0.189294489294343 1 1
0.212731352155068 0.212520484883524 1 1
0.200377415751169 0.200172021174028 1 1
0.184064048119212 0.183882903720737 1 1
0.220018297265966 0.21979365550865 1 1
0.228708298009754 0.228487371963152 1 1
0.197762803773379 0.19756223455343 1 1
0.20713819637522 0.206926734196323 1 1
0.205686995041585 0.205476180370351 1 1
0.201122547651893 0.200892213140125 1 1
0.214128298547546 0.213928857766991 1 1
0.20205004649192 0.201844871348193 1 1
0.160051039146629 0.159888933332786 0 0
0.190282434542774 0.190090855169063 1 1
0.233890054148707 0.233649008118937 1 1
0.205804179597419 0.205607875888381 1 1
0.226490429649639 0.226252060962352 1 1
0.205301173477906 0.205089943260146 1 1
0.184343482094522 0.184164329836789 1 1
0.224703094221569 0.224468117153155 1 1
0.159428584436465 0.15925600917928 0 0
0.223344092003809 0.223130341305154 1 1
0.19093107083755 0.190753042411777 1 1
0.193918217435901 0.193694199302615 1 1
0.17668917554469 0.176495741469547 1 1
0.19594618890093 0.195756265226946 1 1
0.219998335000601 0.219770675062105 1 1
0.191000594419204 0.190808344644504 1 1
0.244735972093497 0.244474737939541 0 0
0.182193572340755 0.181997466222833 1 1
0.215743182454897 0.215501573410026 1 1
0.186961946825611 0.18678155512837 1 1
0.199463541602264 0.199261703003369 1 1
0.198606124409726 0.198412471666118 1 1
0.19071421762211 0.190515445512319 1 1
0.192513633540701 0.192320378765832 1 1
0.201763096421062 0.201554228615137 1 1
0.236459621048456 0.236213828143305 0 0
0.200148669707177 0.199942276690553 1 1
0.208936769611721 0.208727243136068 1 1
0.189566790673088 0.189385171837409 1 1
0.195359402823606 0.195171306457016 1 1
0.195001702787919 0.194812525520513 1 1
0.186453689872142 0.186262169244846 1 1
0.203823614675608 0.203618910282473 1 1
0.187404716311718 0.18722790525899 1 1
0.192908424595047 0.192719203663594 1 1
0.157289415403752 0.1571390268054 0 0
0.188815806992859 0.18863053766548 1 1
0.210773731556941 0.210562546214552 1 1
0.176340783666927 0.176166304614996 1 1
0.218974905399959 0.218777977859935 1 1
0.212070375951917 0.211863342392185 1 1
0.193886832616744 0.193669025984716 1 1
0.194951224257478 0.194747687240707 1 1
0.19894759540851 0.19875868141423 1 1
0.198258595059826 0.198068718931829 1 1
0.220433327732924 0.220204996202355 1 1
0.192095817344787 0.191902833564507 1 1
0.211951546808386 0.211746247221069 1 1
0.21079931833325 0.210589944730239 1 1
0.197495236253356 0.197293707692377 1 1
0.225403094301086 0.225188688951804 1 1
0.178401182661649 0.178224302448619 1 1
0.16254703194849 0.162393697447396 0 0
0.202073823398873 0.201859278102815 1 1
0.160701070785374 0.160530539179972 0 0
0.197579156727731 0.197383797363697 1 1
0.205267628495808 0.205067265077995 1 1
0.20254203247304 0.202343721539285 1 1
0.178455896464632 0.178272808846558 1 1
0.193583819732876 0.193396570812809 1 1
0.194479552574145 0.194286324850853 1 1
0.199490912489788 0.1992967998139 1 1
0.205813000474018 0.205609953802617 1 1
0.195590443660149 0.195405461775217 1 1
0.214550547646861 0.214346841431038 1 1
0.200832451395305 0.200596626640763 1 1
0.179923605138733 0.179734527502616 1 1
0.21450904628964 0.214292348549602 1 1
0.180017686147798 0.179845313562259 1 1
0.181976491971493 0.181805926684063 1 1
0.187331625903085 0.187150876600791 1 1
0.209136611278746 0.20891837002621 1 1
0.210031958113022 0.209826782225668 1 1
0.217867414627438 0.217637822233794 1 1
0.191691301939808 0.191488861213066 1 1
0.232755016892812 0.232510721625099 1 1
0.224206070419892 0.224004268725969 1 1
0.179536922306669 0.179359908432667 1 1
0.250692150722103 0.250470556611486 0 0
0.18777887804423 0.187581491573116 1 1
0.197955244454718 0.197756714841627 1 1
0.201907593336592 0.201708931307825 1 1
0.197184972598636 0.196985594180892 1 1
0.231854108131306 0.231619981790605 1 1
0.196993217874723 0.196779603771441 1 1
0.193327612009886 0.193133919468377 1 1
0.227128478587567 0.226904628975596 1 1
0.216761205753704 0.216539339731826 1 1
0.219335668384828 0.219108674054335 1 1
0.184895309420267 0.184727821339579 1 1
0.196132706673799 0.195933336029029 1 1
0.169885106124846 0.169705858717442 1 1
0.195848910453688 0.195656703596298 1 1
0.1994089985037 0.199207027588234 1 1
0.211277972565588 0.211055243835773 1 1
0.206407236516663 0.206210029575228 1 1
0.1904394105029 0.190227560077317 1 1
0.163253534679664 0.163096672771189 0 0
0.183944277626227 0.183767871029581 1 1
0.219136927412384 0.218915597900046 1 1
0.207300012633642 0.207092411998394 1 1
0.185474459031366 0.185315704006699 1 1
0.197798949232695 0.197616016100243 1 1
0.182351079198021 0.182159745463083 1 1
0.188156279090349 0.187971262426697 1 1
0.202466197557725 0.202267635127989 1 1
0.181029149424651 0.180831821135102 1 1
0.198318362938401 0.198126262602744 1 1
0.227462706072494 0.227232950732022 1 1
0.201183201379102 0.200967130042572 1 1
0.225673363589474 0.225406203138984 1 1
0.20165817087312 0.201441728242878 1 1
0.178035252491467 0.177854399643328 1 1
0.215974812037464 0.215737166605925 1 1
0.187418096355653 0.187221979544831 1 1
0.200052842789443 0.199871642695308 1 1
0.207908819145108 0.207688613236705 1 1
0.198045607507421 0.19784902871123 1 1
0.209713284408953 0.209506871803465 1 1
0.223273401121752 0.223033432194902 1 1
0.189684798168221 0.189498430516215 1 1
0.209154134018795 0.208940579005859 1 1
0.219623208087662 0.219404595993123 1 1
0.177761729770247 0.177588613582145 1 1
0.213345528736425 0.213151028885687 1 1
0.219995303702197 0.21976727235494 1 1
0.17540092072808 0.175223529198312 1 1
0.210988113306844 0.210782473644294 1 1
0.20765415355454 0.207443311240371 1 1
0.200715046930288 0.200498341530528 1 1
0.212367173708288 0.212159403139124 1 1
0.184829110358883 0.184640103011657 1 1
0.227732097015961 0.227492198995782 1 1
0.197745195589475 0.197557003166422 1 1
0.203675464244083 0.203472577879957 1 1
0.203979763910965 0.203750158675597 1 1
0.18027797339708 0.180090149254236 1 1
0.188087897903224 0.187896753525571 1 1
0.206886590786343 0.206687934076326 1 1
0.210894653965659 0.210700210540262 1 1
0.192388961364149 0.192203432130762 1 1
0.217654191367348 0.217447931274346 1 1
0.201116195063431 0.200911427561105 1 1
0.196252129267747 0.196055757913625 1 1
0.172731841157111 0.172555009125244 1 1
0.195196095567802 0.195004990729831 1 1
0.221052423715357 0.220823459513729 1 1
0.197670939068679 0.19748602290753 1 1
0.194418534814743 0.194211973004263 1 1
0.193777286527316 0.193584853358057 1 1
0.231044405823578 0.230811964434722 1 1
0.203260175152301 0.203073459381725 1 1
0.197852599511201 0.197641329567199 1 1
0.19451237052944 0.194317097092859 1 1
0.214128202469601 0.213917474368164 1 1
0.192720145209162 0.192530192094569 1 1
0.208099326994581 0.207892628871464 1 1
0.196846283809048 0.196624083728241 1 1
0.175250489799472 0.175080911379322 1 1
0.18986720672465 0.189688443926327 1 1
0.176641912037698 0.176472089784209 1 1
0.218721211612636 0.218498690955994 1 1
0.186312581883429 0.186124929351825 1 1
0.208726524715394 0.208523379707769 1 1
0.199150241927813 0.198943513335815 1 1
0.181762167378689 0.181589859825159 1 1
0.192385641322453 0.192209185887161 1 1
0.211308483900169 0.211084187767869 1 1
0.175977236253535 0.175807691418466 1 1
0.188149706946794 0.187970511887108 1 1
0.208606534674553 0.20840483480504 1 1
0.183728833438767 0.18353563338971 1 1
0.220759780302603 0.220558103226988 1 1
0.217877728170198 0.217640986918277 1 1
0.195771021730997 0.195558342630138 1 1
0.192624536663308 0.192419805388422 1 1
0.208803460402224 0.208585023942983 1 1
0.185999945557495 0.185818974094695 1 1
0.188782677055513 0.188601132057686 1 1
0.189405042887642 0.189229336766441 1 1
0.196048076008981 0.195863781114179 1 1
0.192533837404004 0.192332281963654 1 1
0.222704260266588 0.222487574635863 1 1
0.215976337468912 0.215776985716153 1 1
0.187578418287333 0.187375642348434 1 1
0.231133819886329 0.230887503622726 1 1
0.218330865653328 0.218109835611165 1 1
0.202364613480524 0.202151022111607 1 1
0.199195128918122 0.198993359407461 1 1
0.202564243992525 0.202378157690376 1 1
0.209984180002556 0.209781890299057 1 1
0.205299323877357 0.205093387444167 1 1
0.200808800756223 0.200601167544197 1 1
0.212837068350417 0.212632320971744 1 1
0.168891583658037 0.168706995776928 1 1
0.202357866548118 0.202142282075777 1 1
0.209933176183416 0.209736513789321 1 1
0.20208699128737 0.201885640290039 1 1
0.226682313922674 0.22644387542011 1 1
0.203236727602065 0.203038014225578 1 1
0.225712215692903 0.225478276342618 1 1
0.169140609211135 0.168952100656849 1 1
0.211704777472441 0.211486796273128 1 1
0.183537300221169 0.183356678178824 1 1
0.16998250255647 0.169789491457671 1 1
0.189908083014151 0.189715015563016 1 1
0.205049333311589 0.204821372398974 1 1
0.170935723872839 0.170767082696744 1 1
0.177947144895213 0.177773105885742 1 1
0.212708715405887 0.212466166453962 1 1
0.210391874908363 0.210188642505167 1 1
0.164354256777631 0.164198676221737 0 0
0.2148489122944 0.214627157100334 1 1
0.192429992529255 0.192241784955948 1 1
0.203304987193027 0.203087867000746 1 1
0.189989770933295 0.189802847621951 1 1
0.180000457832266 0.179804255521364 1 1
0.17831395722071 0.178120503701039 1 1
0.187898977853043 0.187717379017717 1 1
0.193144160067663 0.19296324435036 1 1
0.197285908504623 0.197089322230742 1 1
0.196872827878191 0.196663073228167 1 1
0.202982419287717 0.202766208863885 1 1
0.194640510258318 0.194443600228385 1 1
0.186641814750425 0.186448764616303 1 1
0.196149490521728 0.195957857998271 1 1
0.162825607291195 0.162641371820571 0 0
0.214506940656476 0.21430109661627 1 1
0.201936619669602 0.201736536722712 1 1
0.222119205341258 0.221905170471839 1 1
0.212591522513435 0.212388564965638 1 1
0.192123365675283 0.191941247146321 1 1
0.203499834190202 0.203278622694401 1 1
0.164319214184091 0.164153353417776 0 0
0.204645466634017 0.204444981158962 1 1
0.217012678842512 0.21681189169311 1 1
0.1766908376643 0.176517907478215 1 1
0.201897554447595 0.201696992743931 1 1
0.196016863775699 0.195819930928011 1 1
0.200306575926557 0.200114321029135 1 1
0.184649167711525 0.184457940017926 1 1
0.194870475411458 0.19466745680185 1 1
0.193909213128829 0.193723430701585 1 1
0.214507557803787 0.214316675073681 1 1
0.216917448423633 0.216717480316392 1 1
0.169058095190365 0.168881200700966 1 1
0.210500028697622 0.210284750414924 1 1
0.192094205062609 0.191918761353978 1 1
0.194308219677613 0.19410551332614 1 1
0.174913161771928 0.174715583741416 1 1
0.19604594120679 0.195848887527179 1 1
0.211760771659021 0.211540679846093 1 1
0.186313266069808 0.186133638194494 1 1
0.192572174026817 0.192377451164371 1 1
0.200053985987207 0.199850174160418 1 1
0.235546825794943 0.235327499822138 0 0
0.160875978646761 0.16071533542985 0 0
0.211715549753821 0.211507174968363 1 1
0.171430585386296 0.171254777568726 1 1
0.211110092198457 0.210888018231487 1 1
0.212761448752158 0.212544921328181 1 1
0.206831006409782 0.206626184689346 1 1
0.187604392271689 0.187431950934453 1 1
0.203943414832325 0.203721789827917 1 1
0.216690840395846 0.216461668731605 1 1
0.202272781218041 0.2020762564264 1 1
0.218191037622909 0.217968266271248 1 1
0.201299039340884 0.201095215094946 1 1
0.180602336589204 0.180417784820308 1 1
0.210935258044254 0.210696247148995 1 1
0.205120855374248 0.204915613275756 1 1
0.217523745720591 0.217292556569608 1 1
0.183305080687568 0.183112518392517 1 1
0.204932793452792 0.204714400892859 1 1
0.230486340875101 0.230259816764648 1 1
0.214564062789239 0.214317539329849 1 1
0.193636905584847 0.193421630369143 1 1
0.206303961602778 0.206076000469496 1 1
0.17708619700926 0.176903021507863 1 1
0.190418103999809 0.190224136594208 1 1
0.227424522065173 0.227209246014365 1 1
0.154207325211604 0.154047345685625 0 0
0.180270612231294 0.180084439215307 1 1
0.2014907222749 0.201271633330764 1 1
0.215755143395235 0.215536010430033 1 1
0.20977476951406 0.209561123291447 1 1
0.203480484591861 0.203279349158216 1 1
0.21466871646406 0.214444266890523 1 1
0.21711042080615 0.216869516753824 1 1
0.219205939089393 0.218979933573945 1 1
0.222809181498852 0.222586937075325 1 1
0.200679506085464 0.200475687798929 1 1
0.164411308282243 0.164262799156223 0 0
0.217445998763002 0.217217576879143 1 1
0.195399922551143 0.195196787944518 1 1
0.215601710216494 0.215403403252698 1 1
0.154645011356075 0.154496066436675 0 0
0.176641133714657 0.176472750034266 1 1
0.211052381772789 0.210843143869764 1 1
0.20450879858013 0.204301245881093 1 1
0.199239421293627 0.199037383154401 1 1
0.226527855973988 0.226295079546208 1 1
0.202724729645373 0.20253260311752 1 1
0.176345739006163 0.176156071125731 1 1
0.200876040006811 0.20065475756454 1 1
0.240396805473058 0.24016103340521 0 0
0.212942640565418 0.212726596983272 1 1
0.219721986746332 0.219499854914871 1 1
0.1996671557987 0.199469290402731 1 1
0.198551562874079 0.198297410724284 1 1
0.228639719891019 0.228405614639575 1 1
0.220410864974166 0.220169689392143 1 1
0.193232528258649 0.193041364231719 1 1
0.22204835264006 0.221820694689074 1 1
0.192270605927544 0.192070918703723 1 1
0.215332948251012 0.215121778472394 1 1
0.189249246298022 0.189041349740805 1 1
0.160860008305166 0.160676785662107 0 0
0.236590308428218 0.236342634031133 0 0
0.193543213563802 0.193350116952535 1 1
0.196981929865603 0.196785348543653 1 1
0.223612647380222 0.223382362841861 1 1
0.220856912487151 0.220644270590183 1 1
0.193620019274801 0.193428436412315 1 1
0.211619044717096 0.211409445418627 1 1
0.200759650662796 0.200558124290022 1 1
0.179285706235146 0.179096485964617 1 1
0.212182075568996 0.211980686179513 1 1
0.202766878913903 0.202561966310092 1 1
0.189820982762519 0.18964400208104 1 1
0.203240540073249 0.203046108161062 1 1
0.171103626307586 0.170948411748921 1 1
0.207325158078857 0.207130835096582 1 1
0.183590882725425 0.18342014641968 1 1
0.217593589805849 0.217369230604737 1 1
0.192727200763435 0.192516260434045 1 1
0.201677529282841 0.201473310973279 1 1
0.206641200082442 0.206431895346837 1 1
0.178717256484138 0.178533526662723 1 1
0.192212871387826 0.192025973633222 1 1
0.217644225176793 0.217423060342678 1 1
0.200721481423259 0.200507974675107 1 1
0.217234744789719 0.21700647771514 1 1
0.204669886612774 0.204464768011059 1 1
0.210367121249579 0.210146420156776 1 1
0.195928302510389 0.195721141451183 1 1
0.199920125295956 0.199743758123148 1 1
0.190279377374281 0.190084870951624 1 1
0.170934311622211 0.170756265827547 1 1
0.19214937340668 0.191947160164588 1 1
0.19011547319519 0.189931201486435 1 1
0.212177630183016 0.211949535597853 1 1
0.177094386632655 0.176920406217744 1 1
0.205424086930543 0.205219408573302 1 1
0.219716740777649 0.21951293142761 1 1
0.202021658535622 0.201820263311098 1 1
0.193455667420627 0.193270923059513 1 1
0.198158933702044 0.197955676353518 1 1
0.22731035111311 0.227054311469942 1 1
0.208941481418106 0.208751073621894 1 1
0.228302783086897 0.228079063140897 1 1
0.196443336462622 0.196236324527649 1 1
0.197195792544388 0.196997668021953 1 1
0.215949016153564 0.215742118481683 1 1
0.195650718488443 0.195461663229728 1 1
0.233194780925026 0.232940171875377 1 1
0.184228621545897 0.184064452081015 1 1
0.176719488988388 0.17654706310882 1 1
0.204903882020811 0.20469759347602 1 1
0.17857091280304 0.17841621460569 1 1
0.196624938558511 0.196419789601881 1 1
0.209473181744268 0.209269380124569 1 1
0.194109852718501 0.193922374649747 1 1
0.189857457412133 0.189666108039737 1 1
0.218311811047654 0.218101074709197 1 1
0.188376851314578 0.188168261970298 1 1
0.20548346110275 0.205277095945579 1 1
0.193143409984818 0.192959941747624 1 1
0.205801425609927 0.205603524802388 1 1
0.180390098195355 0.180185053413793 1 1
0.154909271358138 0.15476201013144 0 0
0.21524929491988 0.215045203261642 1 1
0.209623825183146 0.209403268177771 1 1
0.217368980700002 0.217154703541084 1 1
0.221205112382156 0.220997347812881 1 1
0.227901400175323 0.227655306836723 1 1
0.184198634714722 0.184017741150761 1 1
0.194226209569069 0.194033022718244 1 1
0.197430707021707 0.197229897453133 1 1
0.183024642298454 0.182843516965219 1 1
0.169673578794701 0.169521074526797 1 1
0.206965221185191 0.206759868930914 1 1
0.209487748735124 0.209297712401327 1 1
0.172850047944347 0.1726818399105 1 1
0.230312144628114 0.230086814459568 1 1
0.211825979396118 0.211609459117732 1 1
0.223086451245071 0.222860201415389 1 1
0.196873254430358 0.196665796232538 1 1
0.203498865623242 0.203285265536601 1 1
0.219574473560439 0.219346020518051 1 1
0.229081894631911 0.228854272001959 1 1
0.207634011587827 0.207399221002916 1 1
0.186859819463643 0.186690970133073 1 1
0.212237853106115 0.212021722033083 1 1
0.219252716501882 0.219032274329558 1 1
0.202677778436186 0.202451597326187 1 1
0.21333072899621 0.213104146893363 1 1
0.175592560152701 0.175405304166224 1 1
0.213145744311265 0.212902427224613 1 1
0.195813077516283 0.195600510743685 1 1
0.215225204358266 0.215001057356125 1 1
0.191576610635074 0.191392413235713 1 1
0.190741484404508 0.19054648227375 1 1
0.188892996070024 0.188707061984251 1 1
0.207870502131599 0.207653830000387 1 1
0.214093217560092 0.213875305668255 1 1
0.18999116624966 0.189797853383187 1 1
0.209189548778692 0.208986552009891 1 1
0.205061104018435 0.204852872020502 1 1
0.179741060854915 0.179565777024251 1 1
0.186950839774356 0.186750229374076 1 1
0.205559421819869 0.205357402693015 1 1
0.201712020973449 0.201497976511939 1 1
0.202281100842589 0.202075363673144 1 1
0.202855138897111 0.202645710385864 1 1
0.211083683802678 0.210878970198934 1 1
0.232401254201611 0.23217553947103 0 0
0.172901703426473 0.172735668328571 1 1
0.207629894953517 0.207417596214466 1 1
0.18808259358832 0.187877275596326 1 1
0.194773001103282 0.194572011771784 1 1
0.218264218828637 0.218051027286354 1 1
0.193246525794629 0.193046384403538 1 1
0.195971496697251 0.195769540295071 1 1
0.19943940957906 0.199236427285256 1 1
0.185486935809066 0.185300078983159 1 1
0.180459368453967 0.180271129426721 1 1
0.196892287891381 0.196688919071849 1 1
0.194878510671975 0.194676322258616 1 1
0.200343197751736 0.200143337156981 1 1
0.202082646714004 0.201887086264453 1 1
0.231953166987019 0.231723540095694 1 1
0.191692345044478 0.191479083081035 1 1
0.1969017373771 0.196719773759417 1 1
0.234001293336953 0.233768637487719 0 0
0.189143493313729 0.188962399376804 1 1
0.163421345425283 0.163262894777676 0 0
0.179308520586586 0.179083627515884 1 1
0.218348453803867 0.218135541124156 1 1
0.187362257132585 0.18717369064776 1 1
0.186901099491711 0.186706871503523 1 1
0.218308605926497 0.218088629542641 1 1
0.187893234815179 0.18771023283968 1 1
0.20766115349987 0.207444761573348 1 1
0.183188410309601 0.183018040581114 1 1
0.222822026376625 0.222597942953542 1 1
0.196456567356539 0.196253579328234 1 1
0.182988332386456 0.18280340264338 1 1
0.201661683379687 0.201462565795016 1 1
0.19304386084882 0.192852731119464 1 1
0.184706288934546 0.184523690208421 1 1
0.192079968126071 0.191905759973358 1 1
0.202926098563363 0.202726529906241 1 1
0.181055254172444 0.180869033808145 1 1
0.192858607769385 0.192680292096192 1 1
0.223736381845385 0.223501634761487 1 1
0.166712268914265 0.166551385642549 1 1
0.220398084038887 0.220165481922026 1 1
0.194239564322299 0.194053459856989 1 1
0.183383796102592 0.183199849866689 1 1
0.159824831299465 0.159667471532928 0 0
0.156557435815808 0.156408994389789 0 0
0.201009204472056 0.200822865307503 1 1
0.192721820137868 0.192537449196616 1 1
0.184113583104968 0.183937380209555 1 1
0.200692629849897 0.20048229848579 1 1
0.214197538784499 0.214004961865625 1 1
0.199662195961523 0.19946408178918 1 1
0.200514587726444 0.200292709108867 1 1
0.219710763169005 0.219492548752753 1 1
0.207879433297236 0.207670444944933 1 1
0.196132681700504 0.195920669528315 1 1
0.192050855191386 0.191870328905915 1 1
0.189964655048767 0.189781366223991 1 1
0.187973890025777 0.187795480045868 1 1
0.189501198459639 0.189308520256225 1 1
0.203109664872075 0.202918940193116 1 1
0.221759568261675 0.221511554261306 1 1
0.204929171869317 0.204736081981486 1 1
0.188289108941208 0.18811280419143 1 1
0.196597340095859 0.196414394850686 1 1
0.192950756577591 0.192772771775888 1 1
0.209278160210267 0.209055102965156 1 1
0.18144526916908 0.18125666916431 1 1
0.219352681211234 0.219120224939209 1 1
0.160333195842797 0.160153577544388 0 0
0.17859869152383 0.178411120564857 1 1
0.207255182949276 0.207049280914528 1 1
0.203505656601366 0.203289371778067 1 1
0.218985752597261 0.218785696243181 1 1
0.212530357000196 0.212324953908093 1 1
0.230499548851438 0.23026410058832 1 1
0.195938903637242 0.195721234404541 1 1
0.19733906149024 0.197149133433429 1 1
0.210051142369937 0.209857204307392 1 1
0.230784420982155 0.230549083849501 1 1
0.194064710919188 0.193876166613189 1 1
0.167247330278798 0.167081752867506 1 1
0.192191659798601 0.19199329517322 1 1
0.218194459961435 0.217984446042106 1 1
0.198554519243148 0.19835141461399 1 1
0.21345632414417 0.213235493010835 1 1
0.200250857554769 0.200028322796078 1 1
0.187567808992678 0.18737733956698 1 1
0.191436562338437 0.191243336482848 1 1
0.206067134733619 0.20584581545364 1 1
0.194581793405155 0.194393881743183 1 1
0.182715253877329 0.182525741919391 1 1
0.19362887407347 0.193429892147367 1 1
0.201161926545725 0.200954105176981 1 1
0.183625722634267 0.183439506770402 1 1
0.182461850362184 0.182284565467604 1 1
0.213281805498505 0.213074515312195 1 1
0.21951957437711 0.219274727762912 1 1
0.175496816025935 0.175334505281129 1 1
0.224180686745246 0.223946323541815 1 1
0.190638605050461 0.190449375121472 1 1
0.180126745840895 0.179950578370917 1 1
0.202916362429641 0.202722242361333 1 1
0.182457075903557 0.182269585978016 1 1
0.236489476529194 0.236265000574189 1 1
0.159981906678775 0.1598148982409 0 0
0.202560286018668 0.202348247314038 1 1
0.192359356659585 0.192166140253752 1 1
0.165137863682332 0.164968297122255 0 0
0.203236613856438 0.203016014414792 1 1
0.164188429678315 0.164026634647806 0 0
0.189012570389281 0.188828041271419 1 1
0.231097022072871 0.230873778423052 1 1
0.208223125929267 0.208009723070157 1 1
0.189536149846048 0.189341356547157 1 1
0.227865994688219 0.227629648924105 1 1
0.199900076457505 0.199701110491867 1 1
0.217320351300921 0.217088723582244 1 1
0.212679504914432 0.212482421857556 1 1
0.230458917041981 0.230225898025498 1 1
0.181367897658952 0.181180348160526 1 1
0.185941165872684 0.18577385008724 1 1
0.203443406165957 0.203241852429718 1 1
0.224724194016354 0.224508852902037 1 1
0.20510112655063 0.204889149572098 1 1
0.182159202536889 0.181978752365781 1 1
0.187556427888135 0.187367417566839 1 1
0.202540653656755 0.202350894805007 1 1
0.201718532919055 0.201521774808883 1 1
0.184931144078765 0.184742396997678 1 1
0.195976813980816 0.19577535955159 1 1
0.219337944552342 0.219101188418143 1 1
0.150767876808842 0.150623017482644 0 0
0.163958125529135 0.163783968413223 0 0
0.201668940804001 0.201465159300169 1 1
0.201561777443101 0.201349822265686 1 1
0.180207095447626 0.180021926755651 1 1
0.197852085844242 0.197656748780022 1 1
0.18704715013556 0.186871865199544 1 1
0.205582532107732 0.20535960536675 1 1
0.223488961484683 0.223274532171682 1 1
0.196261443682436 0.196064714487099 1 1
0.182628369133762 0.18245860028501 1 1
0.185269184206255 0.185080746477624 1 1
0.179097527475561 0.178930513344128 1 1
0.145075014604737 0.144936292908316 0 0
0.202248567155207 0.20203691482778 1 1
0.205549783635957 0.205347995544061 1 1
0.188301464078961 0.188111443452529 1 1
0.206181055590174 0.205973128050767 1 1
0.179201835391696 0.179024623510496 1 1
0.21407131843434 0.213842432324268 1 1
0.204984174346466 0.204780214963231 1 1
0.210370945530369 0.210146297409399 1 1
0.188679039539069 0.18847815125953 1 1
0.213833008629596 0.213618303553757 1 1
0.186881663748415 0.186693792098528 1 1
0.182804240415089 0.182598237708347 1 1
0.180305132753255 0.180121874762197 1 1
0.208202071550098 0.207984426152155 1 1
0.165625167882047 0.165475752292615 0 0
0.218310247661726 0.218090814042905 1 1
0.206609603607924 0.206414693151487 1 1
0.217590209497792 0.217365972813875 1 1
0.212137598756339 0.211926529917225 1 1
0.195857984162208 0.195635637194808 1 1
0.227824428000718 0.22757743799891 1 1
0.221158152113796 0.220944611277923 1 1
0.179562408964316 0.179384329822589 1 1
0.212516945852581 0.212291363659136 1 1
0.212825283590878 0.212608065759705 1 1
0.200004583260786 0.199826143509615 1 1
0.194561940840963 0.194349691040812 1 1
0.194196988692516 0.194006830850945 1 1
0.213288337393153 0.213077323566062 1 1
0.192173678697384 0.191975169677143 1 1
0.192581978970596 0.192370353291342 1 1
0.22038229133017 0.220170775026243 1 1
0.22366968227163 0.223447562063897 1 1
0.212005700620885 0.21179624841728 1 1
0.204983916955763 0.20477557400399 1 1
0.202051315227708 0.201849837131209 1 1
0.232143507311724 0.231901586628056 1 1
0.203072548910179 0.202866634151454 1 1
0.200416819325753 0.200238024832609 1 1
0.220684941134518 0.220425946992151 1 1
0.207703023036917 0.207500185571526 1 1
0.197222118368285 0.197037477185313 1 1
0.189156624846736 0.188975310901404 1 1
0.219252140240176 0.219030686367205 1 1
0.202323376519754 0.202119909350115 1 1
0.189478826075254 0.189292323630231 1 1
0.183020380202797 0.18282891359413 1 1
0.19069578452247 0.190492149495264 1 1
0.202001503737708 0.201773603660476 1 1
0.212683285417417 0.212445167073207 1 1
0.183307691950081 0.183126309123166 1 1
0.213371950009008 0.21315213440164 1 1
0.218866911789145 0.218649798880954 1 1
0.180393673504047 0.180214620947717 1 1
0.201974311676421 0.201770678338485 1 1
0.194460677216647 0.194265380553484 1 1
0.174369310638758 0.174191901790685 1 1
0.212470278525827 0.212232565259867 1 1
0.196630371290014 0.196429031368599 1 1
0.199640697305352 0.199435224168503 1 1
0.222133215117737 0.221886433556805 1 1
0.194449017844915 0.194257021427712 1 1
0.195742400009379 0.195538210783476 1 1
0.232682147088521 0.232436795436686 1 1
0.195814162287383 0.195601065860124 1 1
0.191960052223238 0.191771383003286 1 1
0.17282457768942 0.172650380143622 1 1
0.200668661180161 0.200453351152131 1 1
0.221328353792877 0.221070977917964 1 1
0.208512614339993 0.208297407430664 1 1
0.193552918640262 0.193374201285814 1 1
0.179954569332315 0.179766535676136 1 1
0.182435266873058 0.182252595080416 1 1
0.182096691441615 0.181925823452757 1 1
0.207176190689426 0.206965976262976 1 1
0.226863501071698 0.226614017457167 1 1
0.198850872268858 0.198640077368715 1 1
0.194018985565236 0.193797875153299 1 1
0.18648843664909 0.186284152205196 1 1
0.197833923895463 0.19764262002002 1 1
0.19622826932083 0.196026308217651 1 1
0.22410353197808 0.22387671930662 1 1
0.196308538545809 0.196094195797485 1 1
0.193289939258687 0.193101036927647 1 1
0.17225559772821 0.172089767035616 1 1
0.225973760406611 0.225731884666274 1 1
0.20477427672104 0.204573534362437 1 1
0.211457783816295 0.21122273147115 1 1
0.192394450049596 0.192191248801305 1 1
0.205819810629172 0.20563472787653 1 1
0.204262344692464 0.204055435092802 1 1
0.213323402259821 0.213125890273773 1 1
0.212438137829084 0.212221866143679 1 1
0.211915731136333 0.211699732427874 1 1
0.197295678017748 0.197069886701408 1 1
0.2007514523455 0.200563929761535 1 1
0.209871677783704 0.209666167838512 1 1
0.205147450422843 0.204947106132396 1 1
0.221929814323156 0.221722932471129 1 1
0.172793908411171 0.172623732239816 1 1
0.199766385456995 0.199554652488691 1 1
0.198003299202737 0.197815280077686 1 1
0.1960025715089 0.195811723532594 1 1
0.202877714563903 0.20267399366362 1 1
0.198691859939167 0.198477078382285 1 1
0.187592381604948 0.187415527279901 1 1
0.207564169869364 0.207350470752275 1 1
0.18752821148567 0.187326944939185 1 1
0.216551425697823 0.216336952285476 1 1
0.177231963094388 0.177056064053912 1 1
0.203949918470055 0.20373529893649 1 1
0.207301710065699 0.207084002125084 1 1
0.180650826283143 0.180462797491816 1 1
0.19473446190109 0.19453367729816 1 1
0.194929466413605 0.194742268772109 1 1
0.181710927830002 0.181493568728749 1 1
0.19706129951298 0.196875648768425 1 1
0.173920279537529 0.173741332743215 1 1
0.190071108766337 0.189871674881563 1 1
0.197782684920586 0.197586277867105 1 1
0.191262803912042 0.19106974965732 1 1
0.203801816066284 0.203592956740927 1 1
0.185741658475609 0.185535226615032 1 1
0.202668538324341 0.202447742853394 1 1
0.192025013798466 0.19182906089749 1 1
0.2238879786183 0.223684425834436 1 1
0.197272364241044 0.197072026707216 1 1
0.230307652313162 0.230078345553748 1 1
0.198993439330843 0.198796856067464 1 1
0.205888725592766 0.20564918568263 1 1
0.199771520344064 0.199569422906339 1 1
0.187371385209498 0.187193567893041 1 1
0.197563006591187 0.197354725280472 1 1
0.193241074139931 0.193046842690602 1 1
0.188543072873973 0.188355356383131 1 1
0.199994523852354 0.199802163318917 1 1
0.204537295993092 0.204322115046273 1 1
0.204394735127963 0.20417353129065 1 1
0.195311517677958 0.195118544760168 1 1
0.228659070323375 0.228448655860381 1 1
0.21479334906899 0.214592435275541 1 1
0.197776742590833 0.197566619004986 1 1
0.192970209069324 0.192778625017364 1 1
0.211512135050484 0.211307463578888 1 1
0.216373097019804 0.21613728134599 1 1
0.172212397563976 0.172037240495158 1 1
0.206421023487456 0.206201419369116 1 1
0.188766880750445 0.188568046091239 1 1
0.214080523866974 0.213860999408259 1 1
0.177922904912508 0.177742267121343 1 1
0.229213094929751 0.228991145985532 1 1
0.209387215363072 0.209179229642126 1 1
0.197387749903786 0.197210223679618 1 1
0.182273896654213 0.182087005966198 1 1
0.225795466147592 0.225579738134679 1 1
0.16720903205321 0.167032530293458 1 1
0.204427133214357 0.204224984450339 1 1
0.189122303791065 0.188928123199992 1 1
0.200813486793618 0.200613386603896 1 1
0.202020237357726 0.201799044493368 1 1
0.224856316134564 0.224619629289422 1 1
0.208563448918867 0.208363649783476 1 1
0.180341499670558 0.180158759808588 1 1
0.23148032526759 0.231232155308765 1 1
0.197720789328991 0.197521615693261 1 1
0.199056579182099 0.198850966716149 1 1
0.194441206265714 0.194263204079051 1 1
0.193934874401543 0.19374709558802 1 1
0.201230770297753 0.201028050747863 1 1
0.197360190638056 0.197166076243727 1 1
0.178963201819755 0.178780277060559 1 1
0.174946852209784 0.174785259369253 1 1
0.187067630497702 0.18689148048761 1 1
0.198066633303392 0.197868420733584 1 1
0.221023739149456 0.220798259838755 1 1
0.199007205860521 0.198794884438597 1 1
0.205972451495589 0.205788110924641 1 1
0.18311428375482 0.182935573602966 1 1
0.207620434174316 0.2074215268591 1 1
0.204928286322712 0.204714800922782 1 1
0.17661802074646 0.1764459637007 1 1
0.2030007338964 0.202792018164798 1 1
0.209329140268174 0.209127412176901 1 1
0.19808675140925 0.197892907614662 1 1
0.214663373280415 0.214445730734678 1 1
0.230823204133935 0.23061017132845 1 1
0.185708256840626 0.185514888559234 1 1
0.183747714556743 0.18355015446492 1 1
0.193688316989765 0.19350780810258 1 1
0.214614382136163 0.214393019030346 1 1
0.195780433222562 0.195561523238209 1 1
0.216693276511667 0.216479201116181 1 1
0.19913066214446 0.198940949812169 1 1
0.208828601186826 0.208613021460101 1 1
0.200744581955681 0.200531743789998 1 1
0.217454891356479 0.217247605131804 1 1
0.22929471317311 0.229024072768875 1 1
0.15800520684217 0.157841184405748 0 0
0.192421237461336 0.192223492136336 1 1
0.226203109045567 0.225969371097483 1 1
0.169860833380364 0.169693219589174 1 1
0.172373132903978 0.172197864352253 1 1
0.2177870168462 0.2175793733496 1 1
0.203662531031272 0.203449083114132 1 1
0.202869105773104 0.202654639147301 1 1
0.188906367997847 0.188721920136487 1 1
0.185286743204984 0.18510500059355 1 1
0.22017908714906 0.219961007354355 1 1
0.210312280246293 0.210094664934137 1 1
0.23424723849273 0.234030194285322 0 0
0.226808661190577 0.226589446824196 1 1
0.218086387612033 0.217858105544483 1 1
0.18819721944143 0.188011691257751 1 1
0.204376662873224 0.204154117396968 1 1
0.220760530384186 0.220527125693289 1 1
0.205754330374552 0.205533120502197 1 1
0.188059237698548 0.187867050023147 1 1
0.198300878928602 0.198115574844382 1 1
0.219863677329013 0.219649323476176 1 1
0.20828795477896 0.208087441030789 1 1
0.198904535822651 0.19871457293707 1 1
0.199709484757297 0.199489304297123 1 1
0.186886552832491 0.186693560760561 1 1
0.16602172621624 0.165868414970579 0 0
0.204792641573888 0.204560890420028 1 1
0.235811882799885 0.235593123557005 0 0
0.219671129150977 0.219444734262868 1 1
0.184180916721736 0.183976708295881 1 1
0.214581817724804 0.214359182116357 1 1
0.182549755214066 0.182360324626878 1 1
0.182925750919554 0.182739683751057 1 1
0.237894590368566 0.237658063642553 1 1
0.183143318323656 0.182957110610488 1 1
0.235023927516281 0.234772070710554 0 0
0.170554745944921 0.170387313534921 1 1
0.204323428223792 0.204108079565949 1 1
0.19644171318435 0.196228602419498 1 1
0.192664572036323 0.192471440452816 1 1
0.218255877351512 0.21802918079304 1 1
0.205581785025485 0.205375445534333 1 1
0.227021217334178 0.226791239902799 1 1
0.196434558777919 0.196230591753463 1 1
0.215913812278103 0.21569337028046 1 1
0.205820760098551 0.205613137997772 1 1
0.201509534065607 0.201306222388985 1 1
0.21060781229332 0.210399476453894 1 1
0.189433425386347 0.189237595954167 1 1
0.19908023471978 0.198881793965407 1 1
0.195513095506777 0.195316552282276 1 1
0.165355496588514 0.16518761793686 0 0
0.189897769832803 0.189708403266909 1 1
0.20181151547467 0.201592299452103 1 1
0.208862912862104 0.208662565114881 1 1
0.208132925105804 0.207942058339118 1 1
0.205365367956477 0.205161795971327 1 1
0.203216596134695 0.203011802379281 1 1
0.200964010166691 0.200771966013038 1 1
0.184793701217811 0.184604093947059 1 1
0.189492831564763 0.189308812069494 1 1
0.233573444910648 0.233330785214661 0 0
0.189241012756914 0.1890425724486 1 1
0.200678809355306 0.200480979636179 1 1
0.178056911796158 0.17786758314223 1 1
0.176820287372185 0.176653038990658 1 1
0.192649673098983 0.192431333717968 1 1
0.203643893981353 0.203442412573586 1 1
0.220044021209098 0.219816542933836 1 1
0.206787858035685 0.206583047742309 1 1
0.20970977820574 0.209501894242278 1 1
0.204625484667695 0.204410622462956 1 1
0.208233389460356 0.208016843231745 1 1
0.193267991140863 0.193087848410912 1 1
0.199418852142634 0.199242329743827 1 1
0.212459222766027 0.212226413319022 1 1
0.205749565929217 0.205519971552049 1 1
0.20476733045521 0.204571395891105 1 1
0.183483672796141 0.183290495209219 1 1
0.187659275106598 0.187473406451107 1 1
0.231034083015689 0.230798846129169 1 1
0.210694362828024 0.21049686277116 1 1
0.196821468373452 0.196648202158279 1 1
0.200944963403494 0.200745470755047 1 1
0.199186314374757 0.198975291202153 1 1
0.206295309417941 0.206097812654807 1 1
0.198411190244337 0.198209298975296 1 1
0.178860499479123 0.178689143432418 1 1
0.205951302518789 0.205759215274237 1 1
0.211816308983727 0.211623094835177 1 1
0.215616874516954 0.215391862012576 1 1
0.174442372974963 0.174273426665982 1 1
0.199384939618266 0.199176188646291 1 1
0.183589127367839 0.183413033403082 1 1
0.212188284108941 0.211960383043405 1 1
0.207963478460137 0.207755286515493 1 1
0.196903202060686 0.19671222942282 1 1
0.174107247005324 0.173928365764453 1 1
0.20382022077203 0.203619205438796 1 1
0.195393693498719 0.195210915658604 1 1
0.19609813920038 0.195899972046049 1 1
0.225133654839548 0.224905307215317 1 1
0.197166957789472 0.196973209199149 1 1
0.193219938893394 0.193046207928631 1 1
0.166694438946685 0.166516804113006 1 1
0.203368003889731 0.203164804697393 1 1
0.215548785335401 0.21533077704389 1 1
0.202809683965987 0.202605886853963 1 1
0.177219813452571 0.177030926071586 1 1
0.230889688523825 0.230648644619299 1 1
0.22149731921276 0.221274581673852 1 1
0.200902701221182 0.20069828177901 1 1
0.201263779063124 0.201061539802118 1 1
0.159470523200179 0.159294119700195 0 0
0.208107667516836 0.207886140785475 1 1
0.178664520139709 0.178479682870748 1 1
0.20499487426483 0.204780772769363 1 1
0.215365972432536 0.215169150182367 1 1
0.21319330350526 0.212983745109171 1 1
0.19681099320039 0.196611771581289 1 1
0.220033035411989 0.219829554421968 1 1
0.203872720712122 0.203666182423705 1 1
0.217307466853595 0.217098329311614 1 1
0.188267858859776 0.18809118397559 1 1
0.203377000851113 0.20316377562564 1 1
0.242105831218787 0.241870461354616 0 0
0.202009677633572 0.20181006139794 1 1
0.184290426824058 0.184106983611425 1 1
0.196330986436616 0.196140115426749 1 1
0.183901572918664 0.183727838290893 1 1
0.179570519564125 0.179391041754757 1 1
0.192058444516151 0.191859321118896 1 1
0.225643364129514 0.225415530842352 1 1
0.210216176271702 0.210007772921761 1 1
0.203188106952207 0.202976158460622 1 1
0.220345581113982 0.220112852712089 1 1
0.208236130074124 0.208032680235532 1 1
0.201074585175763 0.200867505839399 1 1
0.222120627535938 0.221879136453445 1 1
0.171250737987817 0.171064812542412 1 1
0.176655575183104 0.176471044593505 1 1
0.177871621051197 0.177699592793189 1 1
0.228034466105234 0.227792929292754 1 1
0.188677678923267 0.188427524342752 1 1
0.214474446347751 0.214258301983981 1 1
0.221225023296671 0.221003212897544 1 1
0.19339386004458 0.193194275334478 1 1
0.203657468370347 0.203445630916765 1 1
0.188488543145987 0.18830360347628 1 1
0.20328749750223 0.203091685739215 1 1
0.225609321462369 0.225387151112931 1 1
0.204822421296243 0.204619657638873 1 1
0.208399567874338 0.208179489287049 1 1
0.20055509268926 0.200340651550174 1 1
0.206034180355483 0.205822921334552 1 1
0.202485760066767 0.202274692340414 1 1
0.191774119827519 0.191558800152948 1 1
0.226114884560375 0.22587499245708 1 1
0.208660941527768 0.208451719443412 1 1
0.168526989068664 0.168357746053709 1 1
0.207495330887363 0.207291941915651 1 1
0.193924427434271 0.193742219229477 1 1
0.208372097242743 0.208163473429623 1 1
0.219291161133899 0.21906068786254 1 1
0.179766372643116 0.179588828241991 1 1
0.194890033091403 0.194705504956354 1 1
0.196609811206112 0.196419382030373 1 1
0.202881794031702 0.202683559987457 1 1
0.200807276153691 0.200610283719708 1 1
0.205512146057804 0.205311255195303 1 1
0.208725412467183 0.208525009378736 1 1
0.213913334696227 0.213704904648828 1 1
0.207864562246691 0.207650916174936 1 1
0.19792750903072 0.197728792930755 1 1
0.179316739985311 0.17913467281918 1 1
0.211601662633609 0.211368266422023 1 1
0.186495478419367 0.1863185464391 1 1
0.213866531246287 0.213649571998858 1 1
0.197518807180804 0.197299961300166 1 1
0.199483780366848 0.199287061598304 1 1
0.207778848156432 0.207579603800959 1 1
0.192090992905656 0.191886271437067 1 1
0.202857197648832 0.202637988418509 1 1
0.22441326713255 0.224183450113638 1 1
0.185092226239729 0.184899026959773 1 1
0.19421159433999 0.194013747709161 1 1
0.220572001629937 0.220339921571762 1 1
0.219186692582449 0.218970085645431 1 1
0.207501519828975 0.207301842843433 1 1
0.182842293769425 0.182658274535055 1 1
0.199943003917989 0.199756586144837 1 1
0.185987796910906 0.185806200718135 1 1
0.209396953520122 0.209170010522139 1 1
0.201784338999544 0.201578565593035 1 1
0.196897118109137 0.19669479602673 1 1
0.193160747964583 0.192969851728587 1 1
0.168989391304264 0.168818831542453 1 1
0.199591355590686 0.199389755573212 1 1
0.154580988024333 0.154427295209256 0 0
0.192982459108363 0.192782781866521 1 1
0.20094600856721 0.200751921980716 1 1
0.211916884555662 0.211696461049924 1 1
0.19169326223091 0.191488568255613 1 1
0.190774275282775 0.190582990714917 1 1
0.214416056755893 0.214175456410388 1 1
0.192709116960275 0.192524559409491 1 1
0.175850617304857 0.17567873449785 1 1
0.215180413155347 0.214971597431641 1 1
0.186631793425887 0.186449744512423 1 1
0.186979132935848 0.186791052128777 1 1
0.190781137553323 0.190604867152043 1 1
0.209084690272669 0.208877137274509 1 1
0.193170388050628 0.192983264745325 1 1
0.220462700017723 0.22026388142614 1 1
0.216480666128048 0.216287448332666 1 1
0.209881519994298 0.209674375738938 1 1
0.216782707299321 0.216551522678292 1 1
0.173021370163606 0.172848328730117 1 1
0.184923957832948 0.184744077644129 1 1
0.205132380915769 0.204927340262153 1 1
0.201908771240644 0.201713089740583 1 1
0.188370191193412 0.188200104671812 1 1
0.207633416092209 0.207428884193734 1 1
0.20083577948757 0.200648609971491 1 1
0.185804908662188 0.185621633452285 1 1
0.177519609873962 0.177348089462087 1 1
0.191698410706103 0.191514617068809 1 1
0.199253588033193 0.19903889842443 1 1
0.198274893941845 0.198086981518393 1 1
0.185906003478659 0.185734041324091 1 1
0.205039597553543 0.204852265900236 1 1
0.181858989052709 0.181678043691768 1 1
0.213304203521579 0.213077186789463 1 1
0.195525680110719 0.195334763675785 1 1
0.184499405010106 0.184324450642112 1 1
0.18179360826592 0.181603485669094 1 1
0.21801081120256 0.217796880157651 1 1
0.200346330243768 0.200155083764945 1 1
0.207390768535696 0.207197584113102 1 1
0.188699968466829 0.1885046962791 1 1
0.21330238930482 0.213107763535497 1 1
0.164994649348302 0.164820904106259 0 0
0.169887917282533 0.169712920585961 1 1
0.199236870792312 0.199036596635204 1 1
0.197586186946622 0.197395632357385 1 1
0.177521632262435 0.177344019760863 1 1
0.186786177582323 0.186620401230336 1 1
0.191893892986611 0.191677272739766 1 1
0.211086716249655 0.210863781249145 1 1
0.18777363816658 0.187575712963526 1 1
0.192895504428777 0.192697523340518 1 1
0.234013033957903 0.233781640928616 0 0
0.187417044516826 0.187224267177096 1 1
0.200540422738972 0.200345012038457 1 1
0.199689818466633 0.199487846946294 1 1
0.217951914627926 0.217755531985386 1 1
0.182685644154503 0.182511342463527 1 1
0.220162105080074 0.219949705482469 1 1
0.187434680283832 0.187241623004823 1 1
0.195215632754183 0.195020453331709 1 1
0.192053319903966 0.191876552787761 1 1
0.215101293973943 0.214878351588632 1 1
0.221618548019448 0.221386189928936 1 1
0.179806911291313 0.17962808715652 1 1
0.206772685254946 0.206535255961725 1 1
0.217579518951127 0.217372924775289 1 1
0.199034717104338 0.198836701312572 1 1
0.195399057001956 0.195205476285184 1 1
0.239708163401789 0.23945277803016 0 0
0.212926308395805 0.212704095053133 1 1
0.233250154331201 0.232989427294391 1 1
0.222455346708501 0.222228124519382 1 1
0.208466210845884 0.20825747929699 1 1
0.196288856959698 0.196103771469742 1 1
0.208611175747337 0.208406917890827 1 1
0.185255608369106 0.185087975318598 1 1
0.213066203676335 0.21286502192245 1 1
0.231026246796628 0.230807425612983 1 1
0.223343991829129 0.223088709337132 1 1
0.189781592890145 0.189587980367238 1 1
0.206033093663295 0.205835977568879 1 1
0.209171163644972 0.208929465112432 1 1
0.219694160425532 0.219457359601751 1 1
0.190248097251751 0.190066194482652 1 1
0.18662955929284 0.186445495818789 1 1
0.205811454063773 0.205604373971903 1 1
0.220141575670195 0.219927691919847 1 1
0.20427479871587 0.20407033916864 1 1
0.204739185392725 0.2045532900633 1 1
0.188496793563197 0.188303826472975 1 1
0.182695405817776 0.182516027880925 1 1
0.212069625974275 0.211851141015923 1 1
0.166816361648297 0.166645774742622 0 0
0.214311157440519 0.214101215258413 1 1
0.195564070995995 0.195346946735481 1 1
0.212952202114522 0.212739204508981 1 1
0.20005077909981 0.19987183686629 1 1
0.214044666378391 0.213846297812077 1 1
0.216658411273864 0.216443558935295 1 1
0.20171545633706 0.201513943523957 1 1
0.221769067551269 0.221538236083969 1 1
0.224190660888491 0.223963227291095 1 1
0.201779229429002 0.201573766184768 1 1
0.210416706426773 0.210223103967358 1 1
0.188351910978545 0.188157466181862 1 1
0.204891527833652 0.204682681054065 1 1
0.213767603717959 0.213544065250845 1 1
0.200905734733989 0.200689204744427 1 1
0.189980857630749 0.18979530815074 1 1
0.168666434140088 0.168496481520501 1 1
0.194494855237133 0.194314560288469 1 1
0.200393608545064 0.200206971160682 1 1
0.211886675955313 0.211670902924494 1 1
0.211475634125609 0.211269750749363 1 1
0.169867043622257 0.169688211022526 1 1
0.162382145608964 0.162219768334036 0 0
0.201195099013562 0.200998834243305 1 1
0.215872615229129 0.215651247844969 1 1
0.217887371762037 0.21765561720735 1 1
0.21292110197449 0.212691951135697 1 1
0.200005095941431 0.199803195773275 1 1
0.209745320963512 0.209542664067141 1 1
0.202066520053038 0.201858748324972 1 1
0.219267111350628 0.219048506124773 1 1
0.193243432050479 0.193016205383592 1 1
0.195986977905744 0.19579443151743 1 1
0.219000333415595 0.218774875644553 1 1
0.206660509414083 0.206444490602055 1 1
0.222780503679306 0.222550960069416 1 1
0.227939594152793 0.227705525099896 1 1
0.207544475347146 0.207317061822636 1 1
0.212224376356927 0.212010582887819 1 1
0.215214907290235 0.214991136621813 1 1
0.187051274113352 0.186872845084546 1 1
0.194740434117248 0.194546759791854 1 1
0.252799298803434 0.252549505700668 0 0
0.20156378353853 0.201371788376456 1 1
0.208821753782855 0.208600395398408 1 1
0.206285273048948 0.206093348174821 1 1
0.184738300157906 0.184570249993534 1 1
0.21692251971897 0.21668611350131 1 1
0.201359129897408 0.201144925267319 1 1
0.209411358900237 0.209194674095958 1 1
0.213832624088655 0.213613289726069 1 1
0.208714629729783 0.208499332041285 1 1
0.207471493108453 0.207269981978737 1 1
0.186663277676692 0.186482929828127 1 1
0.214982649142455 0.214772481817796 1 1
0.195028428413871 0.194836271109016 1 1
0.224752095702728 0.224521112582346 1 1
0.202425201539504 0.202206403771761 1 1
0.209206149341248 0.208994376206304 1 1
0.216000247607493 0.215799255877683 1 1
0.20968855233404 0.209471396324073 1 1
0.185315446752307 0.18512659791853 1 1
0.202838511475675 0.202637833356159 1 1
0.207238466443552 0.20703505351561 1 1
0.178926635934882 0.178753272558421 1 1
0.194014825430053 0.193815024764762 1 1
0.191253510464174 0.191069697020162 1 1
0.201229116165519 0.201034181009871 1 1
0.21069365369187 0.210494386292046 1 1
0.198274449222677 0.19807845024699 1 1
0.203125806842628 0.202915017894615 1 1
0.192305765798341 0.192107613448098 1 1
0.222578197105195 0.222365486972386 1 1
0.215844490921685 0.215613286163064 1 1
0.166757972526489 0.166595140068125 1 1
0.217244276097602 0.217033682565315 1 1
0.183328361370877 0.183152275137095 1 1
0.237511697126105 0.237283420507605 0 0
0.197454506045931 0.197266941857278 1 1
0.220690173220248 0.220468745096248 1 1
0.197901144593315 0.197710896718625 1 1
0.20192630600968 0.201733524896627 1 1
0.205477178347622 0.205286908599126 1 1
0.20400295892094 0.203804662951739 1 1
0.176010437849677 0.175834255717668 1 1
0.208412439000634 0.208194846110916 1 1
0.233894620025029 0.233679183640598 0 0
0.193409679720315 0.193231902831746 1 1
0.217608401665278 0.217395487435585 1 1
0.178903676160194 0.178716256399405 1 1
0.16958708603416 0.169410550007312 1 1
0.220975926365146 0.220739679636763 1 1
0.198591713481626 0.198394042846848 1 1
0.199634966951989 0.199428086863852 1 1
0.201067226770114 0.200867803729402 1 1
0.175984557214136 0.175792514071075 1 1
0.224104545589992 0.223870408956567 1 1
0.217733662536776 0.217527271462335 1 1
0.165537236582578 0.165381176618261 0 0
0.209801554910401 0.209590952360959 1 1
0.216913963563626 0.216705095202836 1 1
0.212495559236166 0.212289846803004 1 1
0.214149279183612 0.213941865450626 1 1
0.179717006636808 0.179542896739086 1 1
0.200481945609052 0.200284384879935 1 1
0.209710175857711 0.209496564815513 1 1
0.202763490266982 0.202573814299086 1 1
0.192280194800185 0.192083638899441 1 1
0.17432893225988 0.174148499135807 1 1
0.206788272989558 0.206571259837827 1 1
0.188623370203991 0.188438639949991 1 1
0.216748284274977 0.216522123593477 1 1
0.188871375333827 0.188675838249716 1 1
0.21183956535029 0.211651666086941 1 1
0.216901365871422 0.216685860964431 1 1
0.199517467335448 0.199337847356587 1 1
0.202647357783105 0.20243081085426 1 1
0.173426906195017 0.173250420232137 1 1
0.218488262058753 0.218287795840485 1 1
0.232086399973954 0.231854284911971 1 1
0.196404348481318 0.196207912212046 1 1
0.212372967705659 0.212141567073061 1 1
0.174368233960574 0.1742032348892 1 1
0.217499078694666 0.217279029533421 1 1
0.186629742995891 0.18644272184375 1 1
0.203037986842321 0.202841972137966 1 1
0.179844993290174 0.179671911839723 1 1
0.226737823987168 0.226522378481528 1 1
0.220234850963194 0.220008838115435 1 1
0.20830478772657 0.208084078548032 1 1
0.172214322370776 0.172049337417986 1 1
0.190552192642316 0.190357243263965 1 1
0.205552852457687 0.205353232264272 1 1
0.183753066334296 0.183583993622105 1 1
0.215632094093366 0.215406167084379 1 1
0.16828299517065 0.168117525316509 1 0
0.195004137939864 0.194804385242075 1 1
0.191303979155852 0.191119932164161 1 1
0.183778382851909 0.183591092091895 1 1
0.192390009634353 0.192181652265965 1 1
0.193629997178114 0.193460054040786 1 1
0.194916154758768 0.194727101889541 1 1
0.224462410441482 0.224238243736697 1 1
0.192813813109288 0.192633501323652 1 1
0.236049679462065 0.2358094157215 0 0
0.191674920555089 0.191473281135561 1 1
0.182058630305296 0.181875428808204 1 1
0.201132062346808 0.20093153807488 1 1
0.19672050911002 0.196534802654835 1 1
0.196263108044111 0.196061630056678 1 1
0.20177715256439 0.201585048061118 1 1
0.202365860976843 0.202192250634287 1 1
0.194397585174512 0.194219158766455 1 1
0.182101250753689 0.181919270861232 1 1
0.202556391998507 0.202338593201327 1 1
0.220420639379364 0.220168931679898 1 1
0.201791275778744 0.201597577438444 1 1
0.202252333686895 0.202067368936341 1 1
0.203885764509174 0.203669644316507 1 1
0.192012204042826 0.191804089571618 1 1
0.204192665514397 0.203990427994464 1 1
0.197547867095176 0.197359620085206 1 1
0.197610672572346 0.197433954807399 1 1
0.176360945616172 0.176187451023531 1 1
0.187938937997096 0.187760526253464 1 1
0.218568715516751 0.218360559680333 1 1
0.220368588626587 0.22013917903515 1 1
0.212687703400013 0.212483381475275 1 1
0.204803984972034 0.204583885876224 1 1
0.21855853269408 0.21836458342547 1 1
0.199208185662868 0.199002672185639 1 1
0.203495758772811 0.203288376757501 1 1
0.208747731759276 0.208551224285705 1 1
0.188258840630652 0.188071030322563 1 1
0.198507931110798 0.198302971243122 1 1
0.185552230893655 0.18536553796728 1 1
0.185318527078512 0.185117611690953 1 1
0.212375685460268 0.212138555607278 1 1
0.204964206865139 0.204753607839665 1 1
0.211143436386399 0.210932197379013 1 1
0.22219347939863 0.221990087029387 1 1
0.221605883222758 0.221383312586103 1 1
0.20581742591247 0.205593443847524 1 1
0.227641224128859 0.227422718809886 1 1
0.184941159609005 0.184768575939629 1 1
0.204160894579174 0.203950690045478 1 1
0.215706665338575 0.215461061952291 1 1
0.193182828455944 0.193001793105084 1 1
0.202523716283722 0.202314194430716 1 1
0.178171706979565 0.177991814832464 1 1
0.203856546859937 0.203648835963843 1 1
0.21409258189757 0.213870995743145 1 1
0.206988045482907 0.206778770605305 1 1
0.182472207339652 0.182301758901096 1 1
0.210738227025399 0.210520496054826 1 1
0.179038325705008 0.178870192027616 1 1
0.213047433493543 0.212825786659893 1 1
0.182604126423097 0.18242043098648 1 1
0.156340619743728 0.156173670503506 0 0
0.245594914452656 0.245332950178129 0 0
0.204283917270771 0.20407463507872 1 1
0.178639597110203 0.1784609279392 1 1
0.19555876896927 0.195360381385219 1 1
0.172888683393821 0.172723502107498 1 1
0.206933889428084 0.206732523191065 1 1
0.214452257246281 0.214226667954381 1 1
0.21352776195157 0.213323896420219 1 1
0.206971841054527 0.206766734097159 1 1
0.182079262825299 0.181896714113421 1 1
0.213749787648211 0.213516666445292 1 1
0.219225439984699 0.219007745354811 1 1
0.169744428864798 0.169581593973676 1 1
0.227729644191724 0.227511460444041 1 1
0.187020971919024 0.186839693123587 1 1
0.197477928659178 0.197281350606375 1 1
0.200906769619334 0.200709067251052 1 1
0.212766425077078 0.212541618594111 1 1
0.177439895926572 0.177265005343022 1 1
0.226861779953821 0.226642729952288 1 1
0.204923681189059 0.204710780954835 1 1
0.171797436883288 0.171641277521797 1 1
0.193007102740487 0.192804059619743 1 1
0.183154706835994 0.182973795006183 1 1
0.214192842507167 0.213954558216093 1 1
0.178623762873856 0.178445714570364 1 1
0.198880586787953 0.198682458254309 1 1
0.253342011648399 0.253110016308151 0 0
0.222617897454874 0.222413131585417 1 1
0.216499987106986 0.216263595693691 1 1
0.222768106191446 0.222558764342225 1 1
0.198708657652526 0.198509559983518 1 1
0.189462165596205 0.18927294482325 1 1
0.204062883551124 0.203883152891134 1 1
0.20647486578234 0.206271752487474 1 1
0.225014505822963 0.224781355103691 1 1
0.199624039399726 0.199432368094461 1 1
0.167804551360524 0.167643219812123 1 1
0.17758249592934 0.177416279184162 1 1
0.233507531858534 0.233284969536916 0 0
0.205165113787916 0.204967270239159 1 1
0.238884834567356 0.238660335352636 0 0
0.195684643730611 0.195499294054634 1 1
0.204125885809715 0.203948301408836 1 1
0.184554915869352 0.184367003096835 1 1
0.190593614441191 0.190416871633704 1 1
0.199389892255321 0.199172528065585 1 1
0.197331859081718 0.197141993179755 1 1
0.198250738579741 0.198059085255064 1 1
0.202101257929736 0.201895081580773 1 1
0.195593186469646 0.195411811148349 1 1
0.193720178162287 0.193525894555471 1 1
0.209374818825431 0.209159153686166 1 1
0.206196081454601 0.205980233712874 1 1
0.193684966422546 0.193481119382938 1 1
0.198358564126288 0.198154639727147 1 1
0.200343074100352 0.200147517349516 1 1
0.18122288621565 0.181045743535779 1 1
0.162493988331035 0.162344745454012 0 0
0.208340694720521 0.208144455317946 1 1
0.224331943275338 0.224108286765925 1 1
0.233390392540181 0.233160455180433 0 0
0.179416684032694 0.179216690459544 1 1
0.203807092350992 0.203600557546453 1 1
0.211024522800369 0.210808633541428 1 1
0.190972418525988 0.190785505618828 1 1
0.19620776151325 0.196016623589432 1 1
0.216421491690722 0.216205009574624 1 1
0.172918253010622 0.172761382939966 1 1
0.20566322275834 0.205457490835545 1 1
0.207513961161582 0.207304164636822 1 1
0.196726654009148 0.196531795759474 1 1
0.187873189761658 0.18769771240023 1 1
0.221889197293608 0.221684577020582 1 1
0.195909242374587 0.195717085717578 1 1
0.21010598372295 0.209899391846441 1 1
0.185208228912009 0.185021598958222 1 1
0.21828225440994 0.218062128756111 1 1
0.21975521698842 0.219537259604246 1 1
0.192276025772011 0.192076131930837 1 1
0.202947135935796 0.202751152681105 1 1
0.185338209719771 0.185162491121666 1 1
0.216762872183968 0.21653658534834 1 1
0.19257830006619 0.192372543420073 1 1
0.217390258955427 0.21719322010029 1 1
0.204867241494848 0.204673881924342 1 1
0.195346018143294 0.195143009387471 1 1
0.20672683320522 0.206529193424177 1 1
0.199997228777024 0.199798695444704 1 1
0.210642367992763 0.210421822174174 1 1
0.204142566888862 0.203945115333358 1 1
0.197365786021942 0.197168561859959 1 1
0.219987667830991 0.219755261936839 1 1
0.222387120014686 0.22214938379358 1 1
0.186634834757498 0.186439629460938 1 1
0.212629517580915 0.21242334264618 1 1
0.2435497114093 0.243292347199966 0 0
0.18791955405684 0.187728650610305 1 1
0.219294701969342 0.219077997837265 1 1
0.218853572532992 0.218629109848866 1 1
0.192399383040865 0.192207333335744 1 1
0.212648775106822 0.212425706408745 1 1
0.18622983954422 0.186054343613502 1 1
0.200220621778583 0.20001180673372 1 1
0.204681375864994 0.204455412841329 1 1
0.217108653694181 0.216889816558807 1 1
0.178891539085886 0.178712565212067 1 1
0.187935945364034 0.187733546869646 1 1
0.208679032348169 0.208465605779573 1 1
0.181617530748322 0.181428408903161 1 1
0.197181837061031 0.196975871722804 1 1
0.225723695971395 0.225495973076395 1 1
0.202442919199784 0.202231136517061 1 1
0.20573521834835 0.205538531926397 1 1
0.211948913667407 0.21172277679672 1 1
0.196345156602392 0.196150498296826 1 1
0.186183023312281 0.185998687626785 1 1
0.213717622449324 0.213507533979677 1 1
0.208328340009899 0.208127343101342 1 1
0.187746124165351 0.18755726770555 1 1
0.224632081981454 0.224410599777917 1 1
0.18682099783594 0.186627939891525 1 1
0.205122688513954 0.20491840117493 1 1
0.195835447056488 0.195637140014399 1 1
0.189282997644175 0.189076892413357 1 1
0.198941708463687 0.198757775855612 1 1
0.21994124362298 0.219720621224435 1 1
0.219109829636913 0.218845023193842 1 1
0.22417609174294 0.223956296717883 1 1
0.211122455421322 0.210877707151366 1 1
0.220362928954979 0.220147119226016 1 1
0.208697618418583 0.208495379209397 1 1
0.217520155711488 0.217307023906013 1 1
0.182895493381615 0.182699111832898 1 1
0.220231024713367 0.220017167632728 1 1
0.202246158327946 0.20205876935316 1 1
0.177342939582809 0.177162589255336 1 1
0.156235808318683 0.156076524987515 0 0
0.206224047774781 0.205986555142192 1 1
0.202223140081704 0.202028277124327 1 1
0.194655835068121 0.194470243110321 1 1
0.201361791131898 0.201180283940058 1 1
0.232494310032534 0.232262661919009 0 0
0.189211991722158 0.189020035506514 1 1
0.172171143899133 0.171999753998051 1 1
0.224307322995928 0.224054400041579 1 1
0.201750303733133 0.201547348861643 1 1
0.178931622786667 0.178744574595549 1 1
0.199495551649382 0.199289438154788 1 1
0.205806736540203 0.205605248212916 1 1
0.215145389469991 0.214937644891406 1 1
0.204281540510769 0.204060571270076 1 1
0.186852239450687 0.186672735288926 1 1
0.166466134612023 0.166293619946727 0 0
0.207377647677696 0.20715363770829 1 1
0.202702409743414 0.202491693833869 1 1
0.188119937006318 0.18792959695579 1 1
0.227923659389406 0.227693918163094 1 1
0.203223615238663 0.203022302308926 1 1
0.19463333990253 0.19444804898482 1 1
0.220259030388439 0.220040851391531 1 1
0.188085484155854 0.187885871939471 1 1
0.205941758294337 0.205722312053579 1 1
0.186350297764422 0.186162643988912 1 1
0.189139334708261 0.188938171557607 1 1
0.186667739900206 0.186489251925389 1 1
0.208157718388652 0.207928210261105 1 1
0.220270619092591 0.220052445234876 1 1
0.225120301486043 0.224907189404106 1 1
0.20295499760186 0.202755711174564 1 1
0.173270322833367 0.173081314917955 1 1
0.184424821926335 0.184225191500301 1 1
0.210255927551105 0.210054160274541 1 1
0.20737680301246 0.207178394857298 1 1
0.20617325793808 0.205988993497225 1 1
0.166315700936 0.166134304397968 1 1
0.175665524926837 0.175508394829023 1 1
0.206621873404939 0.206409315230349 1 1
0.177577625951536 0.177400370345078 1 1
0.179275259664005 0.179093309671801 1 1
0.189429961475385 0.189229541597692 1 1
0.178284552157927 0.178118672283521 1 1
0.211401990733442 0.211173648655768 1 1
0.182916106412497 0.182730831401357 1 1
0.21033237445279 0.210118618692214 1 1
0.202276074823538 0.202080958977889 1 1
0.192137348769219 0.191928065665429 1 1
0.182579148543891 0.182381806672525 1 1
0.180399936897124 0.180231180311825 1 1
0.213760627212623 0.213550133147578 1 1
0.1934467724209 0.193230268939671 1 1
0.219361617133096 0.219130386199477 1 1
0.173596539259245 0.173435431658526 1 1
0.175443585385337 0.175277280830659 1 1
0.216365787523749 0.216130418279721 1 1
0.211137382481435 0.21093198169366 1 1
0.20167707272377 0.201461993635132 1 1
0.191186797472285 0.190983245380331 1 1
0.193879910581165 0.193685398452106 1 1
0.225449228841401 0.225203859084173 1 1
0.210190574504361 0.209960812540264 1 1
0.202198451141214 0.201997695329627 1 1
0.215869232368383 0.215659309994684 1 1
0.183578800044544 0.183389634269503 1 1
0.190178880325216 0.189986073603113 1 1
0.193556590016672 0.193360400025708 1 1
0.212059040261828 0.211836888257478 1 1
0.219399784167702 0.219176536753697 1 1
0.211613795933843 0.211414662506439 1 1
0.193622639163956 0.19340420624698 1 1
0.197208727892569 0.197011080856314 1 1
0.179813260248719 0.179638822386764 1 1
0.223056157863288 0.222844844859573 1 1
0.187430667781416 0.187258540366797 1 1
0.187522204535481 0.18734480321731 1 1
0.182999824759303 0.1828090896567 1 1
0.182227187978073 0.182050825061928 1 1
0.204703208744024 0.204516045821227 1 1
0.161052167716894 0.160883469515474 0 0
0.20299375085583 0.202782402022572 1 1
0.203155335933826 0.202949173007952 1 1
0.183805495853232 0.18362936368862 1 1
0.196515525321255 0.196321899512555 1 1
0.207001576290814 0.206800534743534 1 1
0.212466893325357 0.212232219370384 1 1
0.215528381755803 0.215315338288713 1 1
0.200221425666943 0.200028439591224 1 1
0.199472320128187 0.199273912627264 1 1
0.197975219164109 0.197772092964562 1 1
0.226224676286859 0.226012243638299 1 1
0.216481231104272 0.216273943732084 1 1
0.194436628425695 0.194254219989871 1 1
0.209146804977862 0.208942426633488 1 1
0.20388370723992 0.203694613702311 1 1
0.17275924788659 0.172600710955071 1 1
0.20182322290225 0.201624345363462 1 1
0.230056812158045 0.22980383452874 1 1
0.204887275211794 0.204693482606512 1 1
0.200666217975701 0.200449269607681 1 1
0.214714468864131 0.214501241396686 1 1
0.230574933851083 0.230320389472164 1 1
0.195662537926592 0.195457624878988 1 1
0.184016400496738 0.18382919812079 1 1
0.202447351872474 0.202257249232438 1 1
0.213561527070583 0.213352116861897 1 1
0.196319603846325 0.196130935998968 1 1
0.20652849274277 0.206313990799972 1 1
0.159034966210587 0.158856674671557 0 0
0.226823696018132 0.226578603796265 1 1
0.205011145747237 0.204826144507447 1 1
0.197588709630906 0.197384566692888 1 1
0.174597510508369 0.174426741633832 1 1
0.166947651425208 0.166790688469627 0 0
0.19379368519238 0.193585835171764 1 1
0.202183566901059 0.201975670792992 1 1
0.181285736381604 0.181104761786906 1 1
0.215703531589539 0.215504521062234 1 1
0.186550405379158 0.186365059114864 1 1
0.207434906665967 0.207187616108056 1 1
0.228796065750326 0.228582922231139 1 1
0.190520525523334 0.190315050603947 1 1
0.206194618731424 0.205999017905094 1 1
0.18428744140938 0.184102666927796 1 1
0.221410817174727 0.221186717385958 1 1
0.213150793174058 0.212940671261614 1 1
0.187725149225327 0.187531514271718 1 1
0.208618694669076 0.208423931949293 1 1
0.202277390837319 0.20207436398292 1 1
0.217307298496683 0.217083578065474 1 1
0.212893206668111 0.212683724811205 1 1
0.198893739504021 0.198703442078206 1 1
0.244731436856246 0.244467960264681 0 0
0.21828391030488 0.218061840686022 1 1
0.21281787749801 0.212601028621492 1 1
0.188056032756324 0.18786629409957 1 1
0.206693477601437 0.206470075534791 1 1
0.176851137096255 0.176661464303774 1 1
0.20080390732834 0.200576099818423 1 1
0.17470758589807 0.174533315102939 1 1
0.2175042534423 0.217287301899019 1 1
0.179995022515888 0.179826111227227 1 1
0.192849882814165 0.192672536279319 1 1
0.20289394541251 0.202666345813759 1 1
0.214848218247875 0.214637646480442 1 1
0.180557703396776 0.180381325956052 1 1
0.202521325988754 0.202320330927499 1 1
0.208444350541272 0.208208958846824 1 1
0.194616156681651 0.194434619878725 1 1
0.188835181220898 0.188641063560927 1 1
0.174474710957797 0.174296470701903 1 1
0.187492957446975 0.187288947646109 1 1
0.203317334059993 0.203118942587509 1 1
0.175035617790642 0.174849245001455 1 1
0.227283720858214 0.227063639251555 1 1
0.219721041270554 0.219493595442687 1 1
0.169177904648952 0.168993421095146 1 1
0.21148127316268 0.211280942343329 1 1
0.213451013085588 0.213238179152918 1 1
0.183638244130977 0.183447259138584 1 1
0.188788183035149 0.188614824511372 1 1
0.190920653487116 0.190744119352478 1 1
0.195440909310001 0.195251198243121 1 1
0.213058926525548 0.212834873082914 1 1
0.228449671183812 0.22820155385679 1 1
0.180181725235687 0.180015164050037 1 1
0.1730776915538 0.172919852460378 1 1
0.202943019767069 0.202726438208999 1 1
0.204807273453057 0.204605332068833 1 1
0.19809176938367 0.197883809895948 1 1
0.195179144177435 0.194974992132112 1 1
0.214936856587984 0.214716384759291 1 1
0.24795908948447 0.247706702188369 0 0
0.195686289399142 0.195485298065434 1 1
0.1418079662968 0.141664901029855 0 0
0.189985693425693 0.189774618154412 1 1
0.200536691981593 0.20031575637822 1 1
0.218890197151063 0.218672381016397 1 1
0.194208524362112 0.194020584878367 1 1
0.213358542134899 0.213156587883012 1 1
0.192777456716991 0.192595078458295 1 1
0.171756300679139 0.171588111077979 1 1
0.214451220566846 0.214205299643887 1 1
0.199659524744239 0.199446927162968 1 1
0.176806326459684 0.176628548744287 1 1
0.199950283344363 0.199741379204167 1 1
0.202731519422378 0.202530009069544 1 1
0.194858115168186 0.194642577420362 1 1
0.209365195046606 0.209167873455999 1 1
0.200802263753265 0.200588049046821 1 1
0.193479435147218 0.193281742410202 1 1
0.204851792841575 0.20465437552093 1 1
0.20439456772554 0.204192991916413 1 1
0.162281282248876 0.162113911751205 0 0
0.183740919027904 0.183568940721078 1 1
0.215537991183481 0.215322037164402 1 1
0.235176414409462 0.234941632820831 0 0
0.213256784382384 0.213043311896254 1 1
0.21073085646105 0.21051736058123 1 1
0.181211219134638 0.18100638748257 1 1
0.221222522139636 0.221013955354638 1 1
0.207104973014771 0.206887998324051 1 1
0.200009380893877 0.199815021826147 1 1
0.212785743032094 0.212554379242322 1 1
0.211351640748589 0.211138466541963 1 1
0.217657372063796 0.217438494785936 1 1
0.22948251961707 0.229255033882197 1 1
0.186173965236335 0.185983155652358 1 1
0.186143942587263 0.185967591278991 1 1
0.216059383273982 0.215838458752307 1 1
0.19125723659424 0.191060518855984 1 1
0.241390533434935 0.241147796167161 0 0
0.20322656578765 0.203023339576631 1 1
0.228095894574756 0.22785556381167 1 1
0.208985883994326 0.2087589479807 1 1
0.242520359833435 0.242285659123552 0 0
0.210187286925683 0.209979216534539 1 1
0.178022642654124 0.177849828118812 1 1
0.210785375434423 0.210556768952828 1 1
0.188708945228476 0.18853265646493 1 1
0.193643480126361 0.193429978454613 1 1
0.22205141598217 0.221830726714762 1 1
0.203021046404739 0.202819025117049 1 1
0.19989910357412 0.199694624357841 1 1
0.196331463343577 0.196130792985581 1 1
0.201000890595606 0.20078601483631 1 1
0.203103558269676 0.202896669237956 1 1
0.210459347626992 0.21024743597059 1 1
0.1941131754496 0.193930668885378 1 1
0.226625732560201 0.226418529231317 1 1
0.206156162738749 0.2059648480171 1 1
0.153507495791634 0.153343831489237 0 0
0.221194854124538 0.220959694361223 1 1
0.183113993147544 0.18294141419583 1 1
0.171275305199454 0.171108493245047 1 1
0.168278478147298 0.168110221513451 1 1
0.190014626005282 0.189833630500191 1 1
0.193285199307334 0.193073956154334 1 1
0.207822620701638 0.20760936759778 1 1
0.189486293544919 0.189292224168162 1 1
0.196321035419809 0.196128373517819 1 1
0.191943890820714 0.191747326691375 1 1
0.19663779851854 0.196451230998312 1 1
0.194204811512861 0.19400643427689 1 1
0.192936771374826 0.192747900031048 1 1
0.212449744601507 0.212239223932878 1 1
0.219189304167638 0.218961964365651 1 1
0.168450332118583 0.168275367330415 1 1
0.205992045846617 0.205802596325409 1 1
0.187066991602639 0.186881161746427 1 1
0.198175672421049 0.197969443566561 1 1
0.17753635366229 0.177374422335433 1 1
0.179980257697101 0.179796162226288 1 1
0.191987609172898 0.191797470189615 1 1
0.222514573601711 0.222282975083528 1 1
0.193746083547599 0.193541240119082 1 1
0.209679168332311 0.209479035399096 1 1
0.210700759112241 0.210478908680003 1 1
0.203211917680433 0.203001022403711 1 1
0.198226281720605 0.198023936210494 1 1
0.203294145717089 0.203113653403924 1 1
0.190651875141908 0.190457328387357 1 1
0.191517611774584 0.191328955635815 1 1
0.18966379794716 0.189474296415086 1 1
0.168434249890268 0.168277172684057 0 0
0.185229048368825 0.185020111169374 1 1
0.200950745417771 0.200756730222428 1 1
0.224409489674142 0.224182875342986 1 1
0.18329700345335 0.183109634758106 1 1
0.194133975422003 0.193947247133506 1 1
0.179481933645254 0.179289798834094 1 1
0.194406041644948 0.194226473759931 1 1
0.221659833125103 0.221438004980142 1 1
0.190421046334027 0.190242489304447 1 1
0.18775697281893 0.187565393368539 1 1
0.210970022022638 0.210790204312073 1 1
0.228613001591566 0.228379379768711 1 1
0.218548924165665 0.218315016081657 1 1
0.215781128438156 0.21558273690943 1 1
0.205614314052767 0.205407390374107 1 1
0.17945928685747 0.179290393302741 1 1
0.184079569523023 0.183884174381805 1 1
0.204681129812462 0.204477700227321 1 1
0.217928759944842 0.217729496090515 1 1
0.200106933647824 0.19991732030117 1 1
0.191492118364323 0.191290521800454 1 1
0.214373855693407 0.214161546221042 1 1
0.168630324120488 0.168455826803234 1 1
0.204376231176313 0.204172993564238 1 1
0.193741433503377 0.193556613570437 1 1
0.184565496971626 0.184375573982073 1 1
0.188770862888549 0.188582736842088 1 1
0.192413205797536 0.192226229642151 1 1
0.214676777342537 0.214455371321504 1 1
0.177041126544794 0.17686174942901 1 1
0.209039098124143 0.208830165538789 1 1
0.214955586965685 0.214725993300985 1 1
0.200625147048026 0.200427337364484 1 1
0.221259774624298 0.221019150776091 1 1
0.204603250823131 0.204391942783152 1 1
0.204766437598945 0.204564076334016 1 1
0.20466917235711 0.204459692821155 1 1
0.207708981563888 0.207500162567815 1 1
0.19656555690232 0.196380806790111 1 1
0.182406613848827 0.18222484426922 1 1
0.192156569607708 0.191982161525851 1 1
0.159592166203442 0.159432147918249 0 0
0.204695903430235 0.204488748002178 1 1
0.184751225929293 0.184571745950055 1 1
0.202725470045907 0.20251033418728 1 1
0.197411409270275 0.197210989505613 1 1
0.191439633882516 0.19125025893846 1 1
0.192177814495044 0.191988691585345 1 1
0.208527736047381 0.208322780628129 1 1
0.234609890181107 0.234382577417728 0 0
0.188592973891046 0.188408862822865 1 1
0.210348700235072 0.210129739659396 1 1
0.207982614462083 0.207785167795543 1 1
0.193605247450212 0.193405823929949 1 1
0.220407124485934 0.220188059457071 1 1
0.246163026886424 0.24594114367331 0 0
0.190733916338164 0.190549285054207 1 1
0.198432074572121 0.198246526985102 1 1
0.212678284287407 0.212455949616125 1 1
0.17424416329753 0.174059822949537 1 1
0.221042419949406 0.220812098204611 1 1
0.209208621941215 0.208978762134019 1 1
0.225067785001458 0.224853241500616 1 1
0.196239575022627 0.196050975696427 1 1
0.235323047185712 0.235084262123689 0 0
0.1925034086612 0.192289472430699 1 1
0.176369543586088 0.176199630668253 1 1
0.230685193300018 0.230444164888759 1 1
0.22029502722193 0.220085568858551 1 1
0.186803463892831 0.186623586684642 1 1
0.225603345408017 0.225379620842566 1 1
0.205603734354926 0.205395311098432 1 1
0.206473896004539 0.206291418556515 1 1
0.187989442892884 0.187805001090299 1 1
0.208035419578367 0.207818220785519 1 1
0.19827143403467 0.198050024268889 1 1
0.218974524125663 0.218758014619142 1 1
0.203033564593241 0.202857537927667 1 1
0.206626085377576 0.206425975378054 1 1
0.198090072177501 0.197895158977218 1 1
0.210343587226894 0.210122307277835 1 1
0.22078656670019 0.220570813869617 1 1
0.192929351058977 0.192736018362585 1 1
0.21836079285381 0.218143199493799 1 1
0.187534296818534 0.187366978869329 1 1
0.204346502972982 0.204149172287599 1 1
0.232183972390527 0.231944241385267 1 1
0.200276780016775 0.200057788509021 1 1
0.197521291946916 0.197312748021027 1 1
0.207602164636473 0.207412408838391 1 1
0.172644674135003 0.172476142229974 1 1
0.215789099506283 0.215572795316455 1 1
0.232995769556833 0.232775322187379 0 0
0.192385978441602 0.192182132678319 1 1
0.204884283015347 0.204694962770901 1 1
0.200683083555819 0.200474876177655 1 1
0.200308443046409 0.200106606803788 1 1
0.205231700070428 0.205010305496954 1 1
0.198454373841664 0.198239430042396 1 1
0.192995485383397 0.192795493387188 1 1
0.202663948009107 0.20245924178952 1 1
0.211732367431099 0.211534415159435 1 1
0.212815800476222 0.212598590302875 1 1
0.176667907199718 0.176488057577204 1 1
0.207817351270488 0.207619401599137 1 1
0.214974093610166 0.214755074406945 1 1
0.209273306364889 0.209023801342845 1 1
0.219537089682301 0.219321262456396 1 1
0.213947927835032 0.213743598948396 1 1
0.203938886678657 0.203707171882872 1 1
0.19513108172341 0.194939002264187 1 1
0.216888595962187 0.216668630535103 1 1
0.18580262263669 0.185629353929107 1 1
0.205323403134279 0.205109033496013 1 1
0.200362155747367 0.20015048725733 1 1
0.215918416572962 0.215713538855019 1 1
0.202651687347147 0.202448540876819 1 1
0.219762489060161 0.21954992997922 1 1
0.19260015734716 0.192407266691983 1 1
0.20867460877717 0.208480241777848 1 1
0.17623993680387 0.176080214771571 1 1
0.181557309238619 0.181381400091576 1 1
0.198264700593918 0.198063831441946 1 1
0.210135695248544 0.209942725761498 1 1
0.185239668371543 0.185056147885349 1 1
0.214672060560603 0.214467132245552 1 1
0.196423506366191 0.196232465019233 1 1
0.206689771003172 0.206482127521904 1 1
0.2122655831859 0.212060080071679 1 1
0.211961303537453 0.211758254321054 1 1
0.186296734747204 0.186105913797391 1 1
0.187930479457149 0.187758511378105 1 1
0.194035886611737 0.193835448819222 1 1
0.222595235172751 0.222372316171969 1 1
0.197241200224551 0.197058027561445 1 1
0.20651025299731 0.206315284728442 1 1
0.191259503693389 0.191072772445505 1 1
0.195484623677243 0.195282822741407 1 1
0.215583936024002 0.215377106220648 1 1
0.208848005327247 0.208652294332403 1 1
0.194095614622931 0.193908663953012 1 1
0.192450752911953 0.192259268147033 1 1
0.211818487178624 0.211616155642175 1 1
0.21941516908871 0.2191910306635 1 1
0.202389937040322 0.202183310882512 1 1
0.189981437948285 0.189810060381378 1 1
0.19727125893874 0.197074540907729 1 1
0.211995220465687 0.211784993380143 1 1
0.17155014245565 0.171387109072734 1 1
0.205823660424963 0.205611640248488 1 1
0.192565664493988 0.192364185718204 1 1
0.237162216341342 0.23691513056707 0 0
0.230035230938707 0.229799064674123 1 1
0.226556378309933 0.226320439881801 1 1
0.182474344568291 0.182281099530259 1 1
0.2053324790199 0.205125111985944 1 1
0.190042832681239 0.189856782663578 1 1
0.186340258191956 0.186154440212222 1 1
0.200822881078208 0.200633039058703 1 1
0.203126028041554 0.202934201456204 1 1
0.185540087240011 0.185352017768544 1 1
0.201864109384767 0.201667364266429 1 1
0.185301943022486 0.185095247058922 1 1
0.215125805621538 0.214900458516389 1 1
0.188320048289423 0.188125644880665 1 1
0.18249572935402 0.182318197065624 1 1
0.191736073933597 0.191560479967487 1 1
0.170819846672349 0.170638030438474 1 1
0.214949442341634 0.214739285693672 1 1
0.238789720953068 0.238552320272804 0 0
0.223958115029968 0.223731713042718 1 1
0.209345513931444 0.209150538326464 1 1
0.190293276032193 0.190099299571764 1 1
0.188422805197682 0.188245831689642 1 1
0.17447903165956 0.174300205357565 1 1
0.232582212070204 0.23235315081795 1 1
0.176395691205735 0.176229288127603 1 1
0.229306684631072 0.229066728472725 1 1
0.199153857559489 0.198966080331786 1 1
0.185186718523991 0.185002869595367 1 1
0.179353151052262 0.179162366593946 1 1
0.213432659737543 0.213210114804403 1 1
0.183839857727677 0.183659697233266 1 1
0.18190851182986 0.181720248201238 1 1
0.203670196010505 0.203474929180768 1 1
0.206321113170737 0.206110731216641 1 1
0.226170300757599 0.22593837598445 1 1
0.201199243166749 0.200997728038603 1 1
0.191390267039927 0.191191679136199 1 1
0.217404242849664 0.217193126549537 1 1
0.202798646151295 0.202599106788377 1 1
0.202468535457098 0.202250245814379 1 1
0.188672511031419 0.18848817425505 1 1
0.183102585449814 0.182895341819608 1 1
0.20126031195562 0.201061207796869 1 1
0.179461099599216 0.179287214932533 1 1
0.205502676918955 0.205270258865962 1 1
0.199625698887384 0.199432516765891 1 1
0.182552774626478 0.182354921829799 1 1
0.188624119724877 0.188430207300612 1 1
0.189712972533554 0.189509084426749 1 1
0.211014797821083 0.210813424554684 1 1
0.216301718112589 0.216053387252486 1 1
0.212296817517451 0.212077399254867 1 1
0.206035985792372 0.20580370685505 1 1
0.190484711056373 0.190280041869576 1 1
0.153867706857498 0.153714755414672 0 0
0.165516396570437 0.16532706983519 1 1
0.18106554430163 0.180883641950433 1 1
0.179610070269789 0.179417609201999 1 1
0.218266328921256 0.218052792192369 1 1
0.225376849250526 0.225136995507966 1 1
0.198470309177446 0.198261080633437 1 1
0.166575163919848 0.166385388488133 1 1
0.193246395171768 0.193048311012001 1 1
0.209967005616783 0.209741626136358 1 1
0.222998825583704 0.222780584994289 1 1
0.194264777179798 0.194045697966807 1 1
0.199875188324285 0.199660011122026 1 1
0.211897283191962 0.211695924237185 1 1
0.211058485117661 0.210828699068079 1 1
0.190017812607279 0.189821976595744 1 1
0.164509140509944 0.164337047208255 0 0
0.205468367349309 0.205260099842525 1 1
0.1981791771249 0.197992206016246 1 1
0.209076725919066 0.208888664765424 1 1
0.188251692587542 0.18805220145574 1 1
0.198188027885888 0.197982586589668 1 1
0.196746625004331 0.19653976890986 1 1
0.213345095503252 0.213150362086185 1 1
0.208577441784307 0.208360495449356 1 1
0.19812082413869 0.197925665302387 1 1
0.20339179305376 0.203178825681875 1 1
0.20217713471247 0.201970568879677 1 1
0.197806457657106 0.19760973073889 1 1
0.214651089571106 0.214452682393777 1 1
0.177646461784216 0.177483381206252 1 1
0.198151586171718 0.197956312010969 1 1
0.213047812576156 0.212825598201197 1 1
0.184101651883814 0.183913165131896 1 1
0.25600169916335 0.25573650138634 0 0
0.186306888704417 0.186114173280215 1 1
0.187278417782539 0.187085563290617 1 1
0.187060878919778 0.186879564070732 1 1
0.180394182007408 0.18022429514425 1 1
0.208730587469274 0.208530802154299 1 1
0.227187276479349 0.226957132423604 1 1
0.202372165946123 0.202167627245656 1 1
0.226259332101159 0.226030556940385 1 1
0.197041587719846 0.196848944519297 1 1
0.189275471690712 0.189085793889402 1 1
0.200611036206105 0.200393123528589 1 1
0.205426845350054 0.205227162945557 1 1
0.191162886379281 0.190958015254282 1 1
0.205503828463756 0.205296906677239 1 1
0.198477813398733 0.198276187295098 1 1
0.200497585801816 0.200289591403025 1 1
0.218280994815837 0.218046806828544 1 1
0.230463488439414 0.230245060591653 1 1
0.178110166613839 0.177918816490124 1 1
0.177692606174557 0.177496921148948 1 1
0.189087581907065 0.188916908776873 1 1
0.192085090940764 0.191883391765808 1 1
0.202600379620284 0.202397966766898 1 1
0.226283833822449 0.226049714423236 1 1
0.205357558552646 0.205148667173141 1 1
0.231920362408977 0.231678534408504 1 1
0.202681492261647 0.202492385548588 1 1
0.17649945977542 0.176324132625512 1 1
0.192979468620042 0.192785444445157 1 1
0.192470706626378 0.192272748973249 1 1
0.22246194066141 0.222220560915171 1 1
0.205234752274545 0.205021670862702 1 1
0.218286682200067 0.218078449249489 1 1
0.192035310020577 0.191837315356707 1 1
0.201190550944314 0.200999953977057 1 1
0.173147593284915 0.172962227139688 1 1
0.214486047910215 0.214291507661011 1 1
0.213937085300997 0.213712038567569 1 1
0.211050168854925 0.210851813051954 1 1
0.209496752011927 0.209275524729247 1 1
0.215214599795812 0.214984744506466 1 1
0.21530157661852 0.215084715683578 1 1
0.171413273133647 0.171241896107647 1 1
0.209136760295987 0.208916443576715 1 1
0.205420050605249 0.205226113526009 1 1
0.187382561544318 0.187187517115491 1 1
0.212663517190899 0.212445283717259 1 1
0.207379961041464 0.207182279009637 1 1
0.18142833988806 0.181252075894359 1 1
0.182357566779928 0.182182629524323 1 1
0.224435484041681 0.224189624773175 1 1
0.202522635764522 0.202309898919433 1 1
0.226868292313535 0.226623047290457 1 1
0.198208792994404 0.198015710421196 1 1
0.190426465130502 0.190244416484858 1 1
0.201228916258181 0.201017404092969 1 1
0.187743789131893 0.187557530316938 1 1
0.209030133988501 0.208819543282677 1 1
0.224245045000266 0.22400278342101 1 1
0.180449614902569 0.18027350463314 1 1
0.188359203117131 0.188171721363431 1 1
0.201433236416332 0.201241389094933 1 1
0.172397099027932 0.17223437328036 1 1
0.196631855171297 0.196433258523121 1 1
0.194338704984923 0.194146623327756 1 1
0.182926383584836 0.182754156963509 1 1
0.21323204298743 0.213024249571557 1 1
0.172926282597914 0.172756379639596 1 1
0.199775222837068 0.199574697191541 1 1
0.208285026568309 0.208071660382489 1 1
0.193369746568098 0.193159209645036 1 1
0.215806153867774 0.215598932758331 1 1
0.207517488542142 0.207286727863718 1 1
0.211267760312319 0.211058825134268 1 1
0.210172510547289 0.209973288465103 1 1
0.175567047433215 0.175387426756787 1 1
0.19588079302596 0.195676645376863 1 1
0.172452121209196 0.172291199366458 1 1
0.211148518926035 0.210953210157703 1 1
0.207055776104493 0.206845833583755 1 1
0.185568462803932 0.185389443813489 1 1
0.21439670574193 0.214173382075542 1 1
0.198589241945908 0.198378576722752 1 1
0.218276723994037 0.218075276854618 1 1
0.206570892865944 0.206381280595252 1 1
0.228996429572545 0.228768093964509 1 1
0.211879044952151 0.211669044314455 1 1
0.201816040555844 0.201609821714922 1 1
0.200606162647504 0.200392118945042 1 1
0.194334126413825 0.194121156756006 1 1
0.186790909877865 0.186608131577394 1 1
0.178238418589913 0.178055909714546 1 1
0.18522637419209 0.185054158260153 1 1
0.211035969825239 0.210831249510811 1 1
0.200598912632025 0.20040249927969 1 1
0.175397648143185 0.175222937886371 1 1
0.207327745434042 0.207110316406408 1 1
0.205264016582752 0.205072901349487 1 1
0.193520563118733 0.193325159595233 1 1
0.228494010431409 0.228258595658186 1 1
0.217175079028723 0.21694346682048 1 1
0.204981006015582 0.204776639358185 1 1
0.184098028847544 0.183874674624101 1 1
0.195305256347727 0.195106252341585 1 1
0.183822533567653 0.183613856146529 1 1
0.193301558445085 0.19309541959936 1 1
0.188225151178172 0.188039368027169 1 1
0.21378624103357 0.213572382674997 1 1
0.179861667558769 0.17967741566816 1 1
0.252237596538572 0.251956547390031 0 0
0.216776648581722 0.216568002565631 1 1
0.194568562749009 0.194379146382951 1 1
0.204793589042034 0.204588713666608 1 1
0.213433517545965 0.213201331163632 1 1
0.197162634982693 0.196971264181855 1 1
0.199874702787268 0.199676294419664 1 1
0.199383177226654 0.199163445457188 1 1
0.216773896880548 0.216542287658461 1 1
0.206930499830904 0.206731850232281 1 1
0.202055262739718 0.201854800782022 1 1
0.192118212005585 0.191942145141395 1 1
0.26262980225032 0.262357383002182 0 0
0.192701548938676 0.192508405357061 1 1
0.20071814071086 0.200496557571654 1 1
0.202008267312395 0.201803576242516 1 1
0.176449758549994 0.176263696714118 1 1
0.196161105128847 0.195980414683327 1 1
0.204823918088537 0.204609075395478 1 1
0.24445793109769 0.244198133231137 0 0
0.181645052927724 0.181468561300734 1 1
0.192011876693331 0.191810314654495 1 1
0.223897533739948 0.223664440275631 1 1
0.220214626508693 0.219969098052084 1 1
0.206636152368757 0.206429406329259 1 1
0.181236054341342 0.181061312608369 1 1
0.185794127230242 0.185608563134801 1 1
0.212423586119185 0.212190866515665 1 1
0.163876008967 0.163719375098154 0 0
0.21629158251174 0.21607631175895 1 1
0.219909694502358 0.219703655617275 1 1
0.197418595086021 0.19721638841197 1 1
0.193313647019255 0.193114981557412 1 1
0.193364755142162 0.193176464868596 1 1
0.189365685377989 0.189179940084497 1 1
0.190869987939644 0.190693341313203 1 1
0.201848170688763 0.201631266037183 1 1
0.215160934286534 0.214944360265796 1 1
0.19643559093491 0.196225858280692 1 1
0.213490282444941 0.213264597714513 1 1
0.201856754428933 0.201638646629429 1 1
0.203995724744313 0.203792283016276 1 1
0.220731901719903 0.220512789565926 1 1
0.227869916612143 0.227594428924358 1 1
0.201193610781234 0.200985341345232 1 1
0.190816588889939 0.190613317643313 1 1
0.201254137443238 0.201047371845514 1 1
0.219494103125118 0.219276734204105 1 1
0.202679345602372 0.202497429989989 1 1
0.207722497853722 0.207498523444646 1 1
0.210284003200343 0.210064602074722 1 1
0.183815876893081 0.183634098887866 1 1
0.198901281616288 0.19869516462837 1 1
0.200022360415093 0.1998168504982 1 1
0.203887891086426 0.20368142832455 1 1
0.201406556895514 0.201182877947724 1 1
0.186260728906316 0.186063103993669 1 1
0.207178972311426 0.206961811851944 1 1
0.181270960415575 0.181103978410614 1 1
0.203907836501039 0.203683890784156 1 1
0.204600284738807 0.204387250245828 1 1
0.190459653126872 0.190259153195679 1 1
0.202789471794083 0.202589095309313 1 1
0.227213951722395 0.226988443490321 1 1
0.219608565751754 0.219377662569365 1 1
0.15685448934826 0.156694849656886 0 0
0.199125992398139 0.198921947602896 1 1
0.216345743717534 0.216124921058282 1 1
0.211490309787635 0.211278230028191 1 1
0.206977585840642 0.206758912557845 1 1
0.186257883039088 0.186069682042227 1 1
0.229174628554421 0.228943953208157 1 1
0.208813731315686 0.208605221206916 1 1
0.184891112737752 0.184713049938218 1 1
0.187770035867029 0.187572005402611 1 1
0.207273916591205 0.207072077034497 1 1
0.229445074533553 0.229227575071038 1 1
0.210448910256342 0.210222183856593 1 1
0.20838030081767 0.208148032005874 1 1
0.186915944560378 0.186735131377218 1 1
0.193925684228218 0.193739442370447 1 1
0.177353671705066 0.177189631452845 1 1
0.197810666281221 0.197612553689788 1 1
0.207391253022053 0.207132752522883 1 1
0.191319277403811 0.191111756996933 1 1
0.173867658260999 0.173696661543711 1 1
0.199148762083666 0.198941987982591 1 1
0.19668115128891 0.196477563878084 1 1
0.193371595119839 0.193186423252846 1 1
0.206222529153358 0.206024729940347 1 1
0.203113800233564 0.202922146741006 1 1
0.247408534752668 0.247153379762254 0 0
0.22315098156451 0.222930121667311 1 1
0.192887052838934 0.192706727021921 1 1
0.227925432905605 0.22769883474047 1 1
0.178395063354899 0.17822171272495 1 1
0.185050199655064 0.18486803536934 1 1
0.208039846568057 0.20784475137141 1 1
0.215567647121415 0.215357903776179 1 1
0.211365520539724 0.211167417069438 1 1
0.184561179550459 0.184385995554183 1 1
0.206235262197552 0.206033004786838 1 1
0.200519938923543 0.200316256026244 1 1
0.208400843918801 0.20818862540979 1 1
0.203895845171317 0.203691653248175 1 1
0.216791922531349 0.21655924052657 1 1
0.23835280523595 0.238112311800746 0 0
0.199317863845769 0.199108125138638 1 1
0.190502080643957 0.190313073667518 1 1
0.218653009618985 0.218444794065132 1 1
0.192369768870321 0.192199700965614 1 1
0.202022311650999 0.201811033540274 1 1
0.199507925992028 0.199312063401935 1 1
0.195771417417334 0.195573708852025 1 1
0.220376746661041 0.220160936704819 1 1
0.173045491792636 0.172878866617181 1 1
0.208634684081585 0.208417567004129 1 1
0.191539125459819 0.191334399163759 1 1
0.190709625191569 0.190513669750572 1 1
0.198037347016632 0.197869822506016 1 1
0.200098925703607 0.199903346149622 1 1
0.210695282262713 0.210473537770343 1 1
0.16733426137411 0.167168454394301 0 0
0.232998746322387 0.232768329140941 0 0
0.207889441373882 0.207683739322531 1 1
0.201164150927195 0.200945848485275 1 1
0.22178710893226 0.221582603483409 1 1
0.210143761229295 0.209939156503647 1 1
0.203112663081527 0.202901632635161 1 1
0.196301112415918 0.196109535205653 1 1
0.207329663634688 0.207126110005123 1 1
0.196269666337 0.196080426864415 1 1
0.209371631807707 0.209172254882066 1 1
0.20245683492632 0.202268996243201 1 1
0.180092134603244 0.17991727061442 1 1
0.217522591494733 0.217306708268037 1 1
0.202938243607085 0.202732948244564 1 1
0.221433351822159 0.221219631853647 1 1
0.191044294183233 0.190847368376833 1 1
0.204733734507283 0.204534592379216 1 1
0.193465427987959 0.193262466984574 1 1
0.198506711436232 0.198295550422538 1 1
0.169722362255626 0.169560186253485 1 1
0.221064837496892 0.220817544968917 1 1
0.20674975021497 0.206522943821213 1 1
0.223803092493711 0.223574684838859 1 1
0.186083189761142 0.185890878660579 1 1
0.2041592550554 0.203947087355131 1 1
0.186275302526308 0.186091843232542 1 1
0.228334743038949 0.228069259234739 1 1
0.18639576493565 0.186211039269225 1 1
0.196999845208506 0.196812235669822 1 1
0.198734699152392 0.198517064911465 1 1
0.200317633371139 0.200122375610411 1 1
0.185718683786311 0.185535863228105 1 1
0.210089304718717 0.209869555954505 1 1
0.201769509724225 0.201561055383254 1 1
0.197745310433722 0.197560645166599 1 1
0.191159368690069 0.190974869135667 1 1
0.191767387625761 0.191571137540637 1 1
0.199165014358103 0.198970815294998 1 1
0.188834978142981 0.188613914372275 1 1
0.216519258351824 0.21630762588666 1 1
0.213808737609459 0.213595518863831 1 1
0.187809374498622 0.18760911111916 1 1
0.221781754724233 0.221576536696059 1 1
0.178612841689617 0.178453129515314 1 1
0.206407536467174 0.206174645890593 1 1
0.236826808315926 0.236584583468419 0 0
0.188464421845228 0.188272818691744 1 1
0.213990559281527 0.213782451851302 1 1
0.187219789817446 0.187033135974233 1 1
0.219435956328447 0.219218063248869 1 1
0.188243485963563 0.188044364579244 1 1
0.227411755872476 0.227189650482914 1 1
0.22009806719945 0.219897577905296 1 1
0.187065159307298 0.186870935175313 1 1
0.197917850263299 0.197718476036535 1 1
0.205501468411676 0.205307636051372 1 1
0.189697566077552 0.189512894130204 1 1
0.187370789846055 0.187185381221173 1 1
0.18862411430271 0.188430570269878 1 1
0.178785126245476 0.178621722175916 1 1
0.18214857214873 0.181972495798979 1 1
0.21252103432693 0.212305581566656 1 1
0.173024388784524 0.17284581641111 1 1
0.183754872503228 0.183563084119049 1 1
0.195021822415186 0.194838933925225 1 1
0.20609370494103 0.205874962604787 1 1
0.200436584630139 0.200232275528245 1 1
0.167694546247037 0.167523270928497 1 1
0.214002626073704 0.213780615680012 1 1
0.203276740197401 0.20305707135647 1 1
0.228537418161584 0.228302577077631 1 1
0.210530712120182 0.210325644441952 1 1
0.164941579732882 0.164780125978877 1 1
0.200128223739178 0.199944139234014 1 1
0.206289230924245 0.20605856853636 1 1
0.201842752067234 0.201634237277136 1 1
0.208693479064435 0.208485980006765 1 1
0.204390686235026 0.204209864569195 1 1
0.214669222356071 0.214449706403587 1 1
0.191834276769255 0.191638503584564 1 1
0.203087859257958 0.202851587215898 1 1
0.225236979042633 0.225000465677779 1 1
0.203360658578433 0.203138862581065 1 1
0.231316576990691 0.231108809555418 1 1
0.161773661283505 0.161606217986624 0 0
0.226042621565303 0.225801255439037 1 1
0.213088088376782 0.212880844137057 1 1
0.215318617620054 0.215112038370246 1 1
0.205136009952731 0.204931518355209 1 1
0.194365317593206 0.194176290918174 1 1
0.204185623246177 0.203996676611008 1 1
0.210817752006532 0.210600593867449 1 1
0.198719116275793 0.198519416959385 1 1
0.194004747658856 0.193820776352624 1 1
0.189678207589747 0.189480366104045 1 1
0.177205161735578 0.177035770523611 1 1
0.190692984996937 0.190516320032132 1 1
0.204698658052526 0.204495833391527 1 1
0.221902034585485 0.221691693409648 1 1
0.21254621806005 0.212327217500284 1 1
0.213769560335914 0.213549977592579 1 1
0.228014693770057 0.227796281903461 1 1
0.173013818038381 0.172850569191843 1 1
0.23145055321129 0.231215561707046 1 1
0.195520251275727 0.195311529215225 1 1
0.223899264465445 0.223670516635308 1 1
0.217647014789143 0.217430594885562 1 1
0.208493741069554 0.208266979988484 1 1
0.226048184231309 0.225819084142752 1 1
0.199675644346941 0.199465300331324 1 1
0.217090372270986 0.216867954991644 1 1
0.184609595019172 0.184436002956412 1 1
0.193064053261726 0.192891878544828 1 1
0.175203407483701 0.175036602018358 1 1
0.18495614138924 0.184762399823405 1 1
0.188432127272409 0.188249129621623 1 1
0.208362355095148 0.208143061111298 1 1
0.199459441634953 0.199260909018198 1 1
0.175738074758456 0.175565295581499 1 1
0.201732203653261 0.201522096185534 1 1
0.18706467652827 0.186874901308819 1 1
0.193509387523225 0.193304706180469 1 1
0.177962877878325 0.177782961478561 1 1
0.198002936713414 0.197802540056633 1 1
0.2139919786972 0.213784412039359 1 1
0.180173541215879 0.179994529131573 1 1
0.212468676598112 0.212262352648413 1 1
0.184435366501943 0.184231556911897 1 1
0.199958659548355 0.199754333158636 1 1
0.179627617340563 0.179444855675387 1 1
0.230624156686874 0.230402630110526 1 1
0.206013604251003 0.205823563872926 1 1
0.218392599943852 0.218178810323181 1 1
0.192045719859528 0.1918599962245 1 1
0.212567260980114 0.212362443727638 1 1
0.216895259728061 0.21667371652446 1 1
0.202270592789077 0.202054346556922 1 1
0.198126630658761 0.197919595684134 1 1
0.162180802435506 0.162002007276737 0 0
0.20675726773533 0.20656054104613 1 1
0.190706187858642 0.190515058286554 1 1
0.184349620963916 0.184172323987447 1 1
0.22238013459054 0.222155240761047 1 1
0.199659739654437 0.199456416212388 1 1
0.187375896919313 0.187190538082235 1 1
0.218515294881367 0.218301784877516 1 1
0.179417810021108 0.179254878745646 1 1
0.217527974981057 0.21732321579902 1 1
0.192787262668133 0.192602555240583 1 1
0.212247362104602 0.212044563514437 1 1
0.193080821809067 0.192873596724667 1 1
0.193014638956466 0.192822190668716 1 1
0.208900455195175 0.208690139844527 1 1
0.210520557129698 0.210291858512369 1 1
0.23473954132746 0.234509841280695 0 0
0.185703374443587 0.185522129237463 1 1
0.22978318731169 0.229562304084042 1 1
0.228611247556029 0.228391098088723 1 1
0.193465440051361 0.193258852746987 1 1
0.193794654953816 0.193576902648158 1 1
0.219740045933712 0.21951623650867 1 1
0.20359022680236 0.203389846202944 1 1
0.15537288660791 0.155205199727274 0 0
0.207870319819029 0.207661708174674 1 1
0.184650721951771 0.184481309433946 1 1
0.211767306611951 0.211540427304148 1 1
0.214817228813364 0.214615425357117 1 1
0.209106846983403 0.208912565947773 1 1
0.230512695702189 0.230284859444102 1 1
0.180451217662265 0.180268094363097 1 1
0.165292055151651 0.165120201146549 1 1
0.253671012332364 0.253414107080166 0 0
0.218197941653506 0.217987547412538 1 1
0.199708188975645 0.199507726250406 1 1
0.217025383373464 0.216807725490666 1 1
0.176227620016213 0.176040312762595 1 1
0.194537694627274 0.194342910784847 1 1
0.209027705479971 0.208823317398411 1 1
0.203687891783656 0.203480232383139 1 1
0.19618757321103 0.195972467658388 1 1
0.197212218650032 0.197013437047478 1 1
0.220767572796716 0.220554380136635 1 1
0.19659489866322 0.196415479139569 1 1
0.188648010730005 0.1884536699295 1 1
0.211210887349224 0.210992051441821 1 1
0.197672450018159 0.197476039750714 1 1
0.190239455231476 0.19003006666069 1 1
0.174120799434811 0.173948485136826 1 1
0.205819324077438 0.20561418801721 1 1
0.234739943330269 0.234516988673453 0 0
0.200130845190256 0.199924396892021 1 1
0.235265810067609 0.235028089514309 1 1
0.240429958635127 0.240192955928716 0 0
0.203635956900434 0.203441684247628 1 1
0.206920785009188 0.20671248446322 1 1
0.194958414743438 0.194766958665235 1 1
0.211680327618407 0.211478073995386 1 1
0.190459070746675 0.190271493828509 1 1
0.174680209959275 0.174495329252942 1 1
0.180070007338571 0.179886688829945 1 1
0.205855159403845 0.205654963846622 1 1
0.207303679005762 0.207098711021736 1 1
0.180572337352129 0.18038358624612 1 1
0.184133168289912 0.183946419117734 1 1
0.165034128074219 0.16487908659743 0 0
0.199648571037801 0.19947381703894 1 1
0.214127258483706 0.213925231725527 1 1
0.210614427483138 0.210403488902555 1 1
0.192635871795591 0.192434301758578 1 1
0.207667258675232 0.207470806243986 1 1
0.17672071174707 0.176538788822242 1 1
0.186696129966526 0.186518549292726 1 1
0.185599869435788 0.185426804711663 1 1
0.180521821849339 0.180318192782707 1 1
0.218337279013056 0.218135746597284 1 1
0.186227528568099 0.186040190030524 1 1
0.193534457874224 0.193352522446989 1 1
0.212550134317013 0.212330953859793 1 1
0.211513217299507 0.211300229776912 1 1
0.220522393806859 0.220285649640876 1 1
0.204168912884614 0.20396713889773 1 1
0.19588733014968 0.195691632392143 1 1
0.20946203857586 0.209252137702787 1 1
0.212596071205862 0.212378236233319 1 1
0.200760437035042 0.200561396104589 1 1
0.191472514842621 0.191260227787321 1 1
0.21799639036287 0.217773939949376 1 1
0.23580273527596 0.235580617990789 0 0
0.196891543320273 0.196682599165753 1 1
0.151314729453156 0.151179547559813 0 0
0.225322507531045 0.225089586926186 1 1
0.20756675196235 0.207352838074003 1 1
0.182515044764957 0.18232151445835 1 1
0.219409472471336 0.219202814906541 1 1
0.197959291335799 0.197762208790014 1 1
0.207679005744238 0.207461128383017 1 1
0.216263594113048 0.216050534273067 1 1
0.190799215087486 0.190607480406094 1 1
0.213923843200202 0.213692304459671 1 1
0.177267976235196 0.177081171835413 1 1
0.165129773095797 0.164944513618917 1 1
0.194535534812941 0.194308815798532 1 1
0.167852881747371 0.167690890606742 1 1
0.225871603616407 0.225654633763487 1 1
0.213302568281356 0.213094273947607 1 1
0.204538652963518 0.204313946679295 1 1
0.218452463619601 0.218236452629912 1 1
0.205310574378883 0.205083140379663 1 1
0.205160545749243 0.204909372893762 1 1
0.19627599833655 0.196044617796792 1 1
0.182283546712217 0.18207171564832 1 1
0.213483732467852 0.213257394994016 1 1
0.182782685474526 0.182598538498438 1 1
0.233203998521371 0.232960745442911 1 1
0.203275810516454 0.203078194323804 1 1
0.186318860134086 0.186127276160874 1 1
0.223241696443482 0.223003668593234 1 1
0.209047790170558 0.208830607037472 1 1
0.185907440452861 0.18570460479772 1 1
0.179629339323933 0.1794484608304 1 1
0.169252535000405 0.169094243941683 1 1
0.185254775529146 0.185078147861432 1 1
0.227128451870034 0.226895549423812 1 1
0.206172065097574 0.205960581893341 1 1
0.163648705118648 0.16347854855847 0 0
0.193606308393985 0.193404581878968 1 1
0.205657233699009 0.205452061034375 1 1
0.1937049723749 0.193525434455429 1 1
0.227227630838735 0.227012869258885 1 1
0.199164999004204 0.198953255883866 1 1
0.192724052216918 0.192535630922339 1 1
0.22694264399478 0.226722714138574 1 1
0.195684115509349 0.19548443104947 1 1
0.189521058046604 0.189310569331828 1 1
0.195951748917855 0.195766673424369 1 1
0.158794035906408 0.158631755518355 0 0
0.197482789267601 0.197274426051775 1 1
0.216794003592154 0.216580414755125 1 1
0.207931660703164 0.20772671957309 1 1
0.197989920965363 0.197777902105785 1 1
0.202623545818881 0.202432343541417 1 1
0.198716266373642 0.198528656373051 1 1
0.200733923980401 0.200532931321238 1 1
0.190244101069019 0.190071914677838 1 1
0.194640758716048 0.194438470189495 1 1
0.179088772236397 0.178909246456808 1 1
0.18488470463976 0.184705857249695 1 1
0.188844611349718 0.188670419333006 1 1
0.220148284609912 0.219947611131361 1 1
0.18945845053738 0.189258048594803 1 1
0.204877982546089 0.2046838115442 1 1
0.18741716693694 0.187224175707497 1 1
0.180756289558783 0.180587981310009 1 1
0.184843820971362 0.184668222707482 1 1
0.204128898122437 0.203905236657361 1 1
0.216976055539398 0.216747124902581 1 1
0.193236472452214 0.193047686284023 1 1
0.192060362811305 0.191873157578315 1 1
0.221816800165896 0.221595038964653 1 1
0.186073580194606 0.185908405536012 1 1
0.186588533877987 0.186401437322605 1 1
0.216868232760582 0.216637827271601 1 1
0.225150970333761 0.224916561799536 1 1
0.161725651237436 0.161577462639193 0 0
0.197831489260671 0.197642861298142 1 1
0.199243412320167 0.199047643367348 1 1
0.22876455874918 0.22852868781834 1 1
0.195060589016446 0.194882303382161 1 1
0.20758479056192 0.207381083327987 1 1
0.193386652447079 0.193194600356487 1 1
0.186060407190397 0.185867577223167 1 1
0.216947165573141 0.216725183025967 1 1
0.217913577416749 0.217699453922865 1 1
0.197003691773885 0.196804085654854 1 1
0.202316232286868 0.202106136156574 1 1
0.194135876439951 0.193947852909193 1 1
0.188048759066096 0.187862257884717 1 1
0.225953771446092 0.22573274680667 1 1
0.216814777769265 0.216610568876446 1 1
0.200880268198393 0.200689724973617 1 1
0.222834400669652 0.222622057556609 1 1
0.198401635575317 0.198213991170267 1 1
0.207587316970985 0.207391740934247 1 1
0.199864404880626 0.199683521228641 1 1
0.206145933273541 0.205944636855624 1 1
0.219401491784529 0.219176105038248 1 1
0.215714239531407 0.215493604430555 1 1
0.206591487192133 0.206395719348438 1 1
0.19348919431197 0.193290765147262 1 1
0.215170315600524 0.214965878427768 1 1
0.203552736639226 0.203360576612068 1 1
0.18702949700235 0.186858314571169 1 1
0.218531308807234 0.21831846242367 1 1
0.195570764864809 0.195370084532113 1 1
0.176374183914182 0.17619408887725 1 1
0.226930484753123 0.226702381734743 1 1
0.205382840685075 0.205183321244195 1 1
0.197504657628978 0.197309857901146 1 1
0.186972510302205 0.186763027376473 1 1
0.201350853534142 0.201155711927934 1 1
0.189219047445197 0.189029827645897 1 1
0.207328276394547 0.207117880353652 1 1
0.187727384112917 0.187511848932459 1 1
0.220223374310119 0.219974934632709 1 1
0.222132843178026 0.221922082160836 1 1
0.216766507661755 0.216561147958275 1 1
0.220835498511983 0.220626553078139 1 1
0.21830386786591 0.21808642454398 1 1
0.237785833935123 0.237547870788429 0 0
0.178493673119843 0.178318979723915 1 1
0.207585839790969 0.207372635606342 1 1
0.209959879031089 0.209760640530247 1 1
0.203866213613098 0.203658597051126 1 1
0.209928018646782 0.209723821741974 1 1
0.187629082080468 0.187442169208528 1 1
0.195977828793241 0.195785122291481 1 1
0.201388675921194 0.201205001442856 1 1
0.207126485561191 0.206924044448613 1 1
0.1819826521104 0.181795989507264 1 1
0.214606353039701 0.214395649701278 1 1
0.211895046628664 0.211683176617246 1 1
0.185150532260636 0.184962844728956 1 1
0.222178020374887 0.221957945411846 1 1
0.174807286177833 0.174651934404156 1 1
0.216530523768275 0.216316788650777 1 1
0.220154643366282 0.219920812835572 1 1
0.166138620107684 0.165966086991635 0 0
0.198841254596344 0.1986468891561 1 1
0.213427167250503 0.213218600829407 1 1
0.188707696623979 0.188530591990608 1 1
0.204799010007069 0.204596967732603 1 1
0.213385204945003 0.213185539016475 1 1
0.217062171343622 0.216835569898987 1 1
0.196740801078483 0.196528402780249 1 1
0.197780131809369 0.197591285896693 1 1
0.223864666068457 0.223603309649455 1 1
0.188738312413628 0.188533455198627 1 1
0.19368976460757 0.193492978286757 1 1
0.207825440871331 0.207621454356202 1 1
0.205990330189868 0.205771624737109 1 1
0.201958677863077 0.201753859787692 1 1
0.221966311700135 0.221725157254232 1 1
0.197213258912912 0.19702743618014 1 1
0.200135778510215 0.199947395523264 1 1
0.210853958340576 0.210648104108162 1 1
0.194720494285378 0.194533852045851 1 1
0.215288334593891 0.215060952906547 1 1
0.188817634243479 0.188629189309809 1 1
0.181964014992103 0.181769129383167 1 1
0.206270599232774 0.206066484439351 1 1
0.198764793609377 0.198577438772947 1 1
0.188055588154827 0.187844059362545 1 1
0.180161478324792 0.179963240179376 1 1
0.196271157557179 0.196079261406702 1 1
0.190737784636686 0.190548768275712 1 1
0.211480477089711 0.211252908323532 1 1
0.194784514902212 0.194596945157833 1 1
0.204649474061432 0.204445085376069 1 1
0.218279057010401 0.218061995826869 1 1
0.189482204641471 0.189282651609415 1 1
0.231774536571966 0.231518320268467 1 1
0.20956019235598 0.209361420734162 1 1
0.173526962121421 0.173349959766762 1 1
0.196037648655341 0.195830359064128 1 1
0.202853773237593 0.202657014922941 1 1
0.230484267109964 0.230264718101929 1 1
0.201852515869004 0.201636264928548 1 1
0.181496485318019 0.181309242029617 1 1
0.197008894570348 0.196804915751418 1 1
0.223532282476465 0.223300032077036 1 1
0.193001431498014 0.19280729370836 1 1
0.187333250420716 0.187169613107644 1 1
0.199426766436944 0.199229535568608 1 1
0.194971989149104 0.194784375501779 1 1
0.21295605556536 0.212746737501431 1 1
0.209675224247686 0.209480560982138 1 1
0.224302427890231 0.224070728673633 1 1
0.212685348341744 0.21248632870704 1 1
0.198403233669215 0.198206600156406 1 1
0.21417147010388 0.213965304181058 1 1
0.218595003670684 0.218349058714163 1 1
0.206331387682826 0.206113912092771 1 1
0.206193922654425 0.205973449099838 1 1
0.189190617203997 0.189011134688769 1 1
0.203410232740019 0.20321112892597 1 1
0.219450825529476 0.219252648239237 1 1
0.206685950075807 0.206487111931906 1 1
0.213098775434878 0.212881149536147 1 1
0.195523283548673 0.195327548815327 1 1
0.181146523439692 0.18097062002733 1 1
0.209769333673926 0.209558906087666 1 1
0.209220634490076 0.209026623571124 1 1
0.213213103686839 0.212972736230076 1 1
0.212731362910964 0.212518688530478 1 1
0.181492872973635 0.18130495536545 1 1
0.227881390874247 0.227651246138333 1 1
0.224888822510629 0.224663610057458 1 1
0.194253354801582 0.194053369815779 1 1
0.178154443351163 0.17798371285883 1 1
0.221073494340358 0.220865832853509 1 1
0.212419086515648 0.212194546983661 1 1
0.183804894842853 0.183615910147224 1 1
0.214895821093479 0.214664666800235 1 1
0.219150101181917 0.218923549317628 1 1
0.213371714797449 0.213145962156389 1 1
0.219008346809408 0.218789990560089 1 1
0.190107882637236 0.18991916547946 1 1
0.187356859233683 0.187164548113663 1 1
0.205565574277297 0.20537573543944 1 1
0.193381904044673 0.193188481469194 1 1
0.178921967157696 0.178746995902715 1 1
0.206075785688381 0.205889115150492 1 1
0.217563553519101 0.217346064111919 1 1
0.194453823419546 0.194268936270043 1 1
0.209081741677936 0.208875870803551 1 1
0.191313471896962 0.191122942995782 1 1
0.221754652097851 0.221520570811315 1 1
0.19032840104133 0.190132183634847 1 1
0.218431378096687 0.218178545103979 1 1
0.176873616921034 0.176681532641702 1 1
0.217841923495096 0.217625194757832 1 1
0.244025934807781 0.243765221261737 0 0
0.16859271703863 0.168424327550722 1 1
0.225107288076546 0.224874940835997 1 1
0.18986792322642 0.189690981887548 1 1
0.22336054021746 0.223139265978523 1 1
0.161665698398111 0.161511800226871 0 0
0.217448240439161 0.217224100392657 1 1
0.211694653893115 0.211478733192474 1 1
0.225233636143978 0.225002135444098 1 1
0.195595662721717 0.195400181654386 1 1
0.198097659431875 0.197902251027246 1 1
0.181414614812119 0.181245160355913 1 1
0.187445941183681 0.187257498550655 1 1
0.219801849521672 0.219584291571002 1 1
0.181795515226617 0.181623366937067 1 1
0.186555265586383 0.186362986825042 1 1
0.195598650157125 0.195398384765608 1 1
0.150729677173079 0.15057313853284 0 0
0.218369429993095 0.218154039162444 1 1
0.211758101526312 0.211545450785177 1 1
0.22430001425357 0.224061505691569 1 1
0.198900081656225 0.19869703684373 1 1
0.154056193927049 0.153906878606006 0 0
0.203645926941132 0.203439529082272 1 1
0.193634771883026 0.193428753977657 1 1
0.200424199868446 0.200224769419513 1 1
0.185261027866152 0.185066805861239 1 1
0.19355810068764 0.193354224007254 1 1
0.220105665662471 0.21989762444559 1 1
0.204875336260984 0.204664119520176 1 1
0.219256922875186 0.219055309024621 1 1
0.161644116678186 0.161480958333777 0 0
0.18337678738743 0.183193240278039 1 1
0.180477740975381 0.180281530939778 1 1
0.199357733773613 0.199155763416156 1 1
0.18961642166173 0.189433154938576 1 1
0.191032513615976 0.190836573947879 1 1
0.189230000302395 0.189041667974398 1 1
0.203387786842559 0.203158498173816 1 1
0.235623898449745 0.235370138638851 1 1
0.170994661507834 0.170822473122438 1 1
0.191878515772975 0.191684559256539 1 1
0.211893628098369 0.211692599962715 1 1
0.220748390601723 0.220527267304975 1 1
0.215924305574463 0.215704101687362 1 1
0.191226809270738 0.191046617467304 1 1
0.188209488257467 0.187992914078598 1 1
0.197388568682612 0.197192771849602 1 1
0.201874625216514 0.201673614318072 1 1
0.178405014692202 0.178238610448199 1 1
0.177747454247235 0.177562572746409 1 1
0.171644439015563 0.171483198689635 1 1
0.187062297448313 0.186883163146528 1 1
0.208033771845931 0.207818992113417 1 1
0.194651735723927 0.194459035890804 1 1
0.1762579625223 0.17608841611668 1 1
0.208178053395907 0.207981697834036 1 1
0.174674284001258 0.174504020700994 1 1
0.207527712293647 0.207326978381137 1 1
0.199013712419018 0.198810712720417 1 1
0.188605001469935 0.188399940474987 1 1
0.217604715472601 0.217390313863016 1 1
0.199146806100166 0.198939546736679 1 1
0.202800430139282 0.202595047259512 1 1
0.213311373055214 0.213096772770914 1 1
0.215097064867542 0.214861240211777 1 1
0.208138641778907 0.20794101558557 1 1
0.195666655868766 0.195487276416881 1 1
0.17263203873337 0.17244953319634 1 1
0.194557809796834 0.194366473601648 1 1
0.218534160896671 0.218320831232064 1 1
0.213325610865465 0.213128928297614 1 1
0.190118755755636 0.18992665507885 1 1
0.173799689452314 0.17361446134935 1 1
0.192083099912501 0.191884097397955 1 1
0.183434161138966 0.183263238573026 1 1
0.202003389038574 0.201785926524955 1 1
0.193078163027861 0.192868988888498 1 1
0.194263051214856 0.194062279101002 1 1
0.199679890682583 0.199484374821598 1 1
0.204902120844246 0.204688837700766 1 1
0.195923176401032 0.195740759154295 1 1
0.16442002398319 0.164258100359461 0 0
0.206038125599712 0.205835417746077 1 1
0.230900955699725 0.230671242882262 1 1
0.217635811173584 0.21743463851012 1 1
0.225565342157382 0.225357400820507 1 1
0.1840172262496 0.183840983792845 1 1
0.215999444333083 0.215795657929102 1 1
0.198769024502813 0.198578537199175 1 1
0.221047076077396 0.220821845172325 1 1
0.221573635893129 0.22133887563091 1 1
0.215847038988103 0.215623137509508 1 1
0.188092032828421 0.187909365667854 1 1
0.194201811064396 0.19399878378734 1 1
0.19793261791824 0.197759894547541 1 1
0.173350570788926 0.173201977056513 1 1
0.208194622377692 0.207980914936802 1 1
0.207755427835772 0.207548400786746 1 1
0.183721859060629 0.18353604074742 1 1
0.216868929627528 0.216638653211882 1 1
0.221586711680373 0.221344678046671 1 1
0.208343451126342 0.20814571873523 1 1
0.180628047202377 0.180445566048017 1 1
0.218765585397213 0.218558988710699 1 1
0.193997381516202 0.193808252777715 1 1
0.225176195535877 0.224943142655122 1 1
0.19945877348762 0.199244293381023 1 1
0.176285133069661 0.176120345217917 1 1
0.163929201231657 0.163752898604719 0 0
0.183478678166504 0.183291614411279 1 1
0.198937870189857 0.198734593473363 1 1
0.204810681930652 0.204614570081402 1 1
0.195853926520556 0.195656911176288 1 1
0.175543305958 0.175361861109181 1 1
0.19267345560674 0.1924813041272 1 1
0.21427445456388 0.214063342697549 1 1
0.195128933261006 0.194927998134163 1 1
0.220416619547887 0.220185224833996 1 1
0.198959827683073 0.1987686021267 1 1
0.209656516604033 0.209440151486648 1 1
0.218198748514529 0.217978697084838 1 1
0.21258875982636 0.212389127281063 1 1
0.203512654257568 0.203299457497995 1 1
0.194305822904694 0.194114567743743 1 1
0.180616363998964 0.180432663766846 1 1
0.198362115734701 0.198173402020955 1 1
0.219154658255335 0.218936948883075 1 1
0.184750753831267 0.184556364184377 1 1
0.179142723215938 0.178959832092082 1 1
0.208473541799035 0.208257356943327 1 1
0.199200442830494 0.198990236910313 1 1
0.217848751030454 0.217620938167213 1 1
0.204913128999032 0.204691374561938 1 1
0.187102823006883 0.18691368497065 1 1
0.211800187404372 0.211602651739277 1 1
0.213337205914143 0.213131611274294 1 1
0.212566490588019 0.212368167145369 1 1
0.215200042712321 0.214993282524094 1 1
0.177808376604346 0.177645136689981 1 1
0.185440598629625 0.185270402436352 1 1
0.212801511452878 0.212587074072947 1 1
0.194716914658778 0.194533420231999 1 1
0.212072575670997 0.211859117623134 1 1
0.199349365202574 0.199157769799567 1 1
0.209632979643386 0.209387041638846 1 1
0.201938616766076 0.201734257788896 1 1
0.178145147138983 0.177978953254304 1 1
0.189278833876893 0.189101136971654 1 1
0.207428879432662 0.207220472932911 1 1
0.205110861225301 0.20490884437364 1 1
0.182438514691249 0.182248787084588 1 1
0.220014796747686 0.219804817550805 1 1
0.18864177864589 0.18844999712924 1 1
0.194766201138475 0.194558040628498 1 1
0.187169331673496 0.18698073523621 1 1
0.197009606296907 0.19684209872223 1 1
0.211617894031195 0.211396390120298 1 1
0.206852432969684 0.20666216859706 1 1
0.209830785458171 0.20959893848842 1 1
0.212365950409406 0.212121021419449 1 1
0.198310618845896 0.198104753622017 1 1
0.231590431832409 0.231322110522726 1 1
0.191981029965451 0.191787830701816 1 1
0.186170809945321 0.185970281847081 1 1
0.193018175010615 0.192827338819681 1 1
0.194262725225717 0.194063415805203 1 1
0.200650607070653 0.200460912273729 1 1
0.219036803728135 0.218833062706864 1 1
0.221403218713453 0.221183058981768 1 1
0.196362870343225 0.19617335363501 1 1
0.2020832262526 0.201891173659692 1 1
0.2218968415213 0.221671447001205 1 1
0.21870077126243 0.218458185050931 1 1
0.213246935467636 0.213033261894056 1 1
0.203431643241646 0.203213708418662 1 1
0.173109981225922 0.172933220791677 1 1
0.190681590089973 0.190494119256893 1 1
0.188517789347407 0.188324797849044 1 1
0.204288188327397 0.204069322203863 1 1
0.193104739929313 0.192937684232866 1 1
0.215688636592913 0.215468661463153 1 1
0.187684315493694 0.187503880150054 1 1
0.229810366370491 0.22958626261626 1 1
0.163032840630071 0.162868792474712 1 1
0.196425129095495 0.196209723666859 1 1
0.205272367982862 0.205048809366492 1 1
0.202910263610044 0.202693285886625 1 1
0.202014234624773 0.201818306053064 1 1
0.203530682170492 0.20332410083118 1 1
0.20798174134794 0.207767638535603 1 1
0.216176638906042 0.215972546057293 1 1
0.20809747929734 0.207899520588865 1 1
0.189497420329304 0.189300171526121 1 1
0.183586928099015 0.183411115424252 1 1
0.212243799335505 0.21203909368578 1 1
0.168540143479549 0.168376489965263 1 1
0.203956273257347 0.203742179618462 1 1
0.170904863600188 0.170731877883466 1 1
0.211321371314087 0.211124857477161 1 1
0.200345171710814 0.200158395096587 1 1
0.221612075804711 0.221377347420814 1 1
0.187534851788439 0.187338527912749 1 1
0.198521136710961 0.198314547973 1 1
0.199505454641563 0.199293416379931 1 1
0.196402136367749 0.196210898435352 1 1
0.189278905113812 0.189088737562936 1 1
0.214255121772228 0.214031054871652 1 1
0.198625167890387 0.198424157119496 1 1
0.226835838340855 0.226620495352709 1 1
0.192254510239174 0.192064615348585 1 1
0.238654381429709 0.23842084503103 0 0
0.211151339366707 0.210936140972106 1 1
0.172769929675182 0.172595966395909 1 1
0.192632246263299 0.192446101925738 1 1
0.212738136499604 0.21252262942773 1 1
0.216727582175508 0.216517252169151 1 1
0.204719207473029 0.204523092075581 1 1
0.176629178408949 0.176452043225846 1 1
0.227938654213053 0.227725847177974 1 1
0.20846083482079 0.208237385957098 1 1
0.193273699413239 0.193065751010738 1 1
0.198208280721035 0.198013365459132 1 1
0.188902046295585 0.188707621568851 1 1
0.191738718251008 0.191553217845258 1 1
0.186080111242088 0.185893975110859 1 1
0.177967328573492 0.177797016203611 1 1
0.187251861532974 0.187058051337247 1 1
0.195622130308323 0.195419636728304 1 1
0.203966711594745 0.203757541397719 1 1
0.198108841175756 0.197901878119646 1 1
0.195693995012577 0.195499236825789 1 1
0.198280420031224 0.198075237588824 1 1
0.198258603700744 0.19804512146529 1 1
0.186976741648625 0.186793976647807 1 1
0.202741802622956 0.202541859927549 1 1
0.18935998092442 0.189159454684791 1 1
0.213689965819034 0.213480751856289 1 1
0.163320033315602 0.163145512052249 0 0
0.214940317656062 0.214749795746841 1 1
0.207300081210618 0.207066103213629 1 1
0.212768276068041 0.212539348291998 1 1
0.200990562153271 0.20081171328199 1 1
0.201262993766818 0.201057203664344 1 1
0.224791136356839 0.224558848325081 1 1
0.201802751423941 0.201583460555956 1 1
0.191777283959221 0.191581456242221 1 1
0.189174475612929 0.188993147198691 1 1
0.196388968595981 0.196208005592006 1 1
0.195299292839253 0.195105204739469 1 1
0.215736747001307 0.215520299002415 1 1
0.213072796481813 0.212861143049313 1 1
0.1976289297577 0.197430888138725 1 1
0.213489167195177 0.213262957570012 1 1
0.228888644730273 0.228652235417356 1 1
0.203371122652241 0.203157319030131 1 1
0.183923829004971 0.18375525295427 1 1
0.174002099389895 0.173840247461313 1 1
0.197561287852259 0.197368155732083 1 1
0.220101847218282 0.219875492508675 1 1
0.199516598759691 0.199303619221063 1 1
0.212853889517604 0.212632330205161 1 1
0.166499976050263 0.166353443624028 0 0
0.209826762299778 0.209588010705374 1 1
0.206197750550486 0.205998933402267 1 1
0.177680957388374 0.177493091516112 1 1
0.176836157918997 0.176664899738826 1 1
0.177030417842566 0.176865360336894 1 1
0.195886971656559 0.195700053353613 1 1
0.190816898441013 0.190612039497335 1 1
0.209712023223676 0.20949176438229 1 1
0.228864753927634 0.228642881136534 1 1
0.212623455519246 0.212391499566023 1 1
0.204874181152735 0.204664384811732 1 1
0.190656956071895 0.19048107578479 1 1
0.222955358012096 0.222715523658846 1 1
0.202673026990561 0.202457821613395 1 1
0.204367373093092 0.20416457295603 1 1
0.184228609802191 0.184053835629566 1 1
0.179506935221274 0.179311702348417 1 1
0.213681861109643 0.213451079005328 1 1
0.237782484511938 0.237533346424407 1 1
0.213933523355662 0.213718845060032 1 1
0.180442199313554 0.180266477581259 1 1
0.203528236461533 0.203321571239642 1 1
0.186377347714512 0.186196993115562 1 1
0.197386624301767 0.197180449617407 1 1
0.212700814149464 0.212486755816367 1 1
0.209126119346712 0.208907370153945 1 1
0.218879778180425 0.218660472779911 1 1
0.183076586608668 0.182898468935862 1 1
0.212034701211642 0.211836284316694 1 1
0.200047651084099 0.19984196956609 1 1
0.156170468793848 0.156003147157714 0 0
0.200086663553676 0.199892836499684 1 1
0.201428484113084 0.201237143194332 1 1
0.215255070967064 0.215016267022958 1 1
0.177960755199106 0.177788142702494 1 1
0.199257721435662 0.199072940923792 1 1
0.231050553187135 0.230797006986073 1 1
0.212082092954947 0.211877815280458 1 1
0.193501437882894 0.193317822266448 1 1
0.182251560185059 0.182069313137545 1 1
0.190025696182803 0.18984317497806 1 1
0.20418336732591 0.203976447598814 1 1
0.226990582799016 0.2267618305501 1 1
0.209297062920881 0.20909586170805 1 1
0.166375337455948 0.166214865426135 1 1
0.22696258228866 0.226732912489267 1 1
0.196457580621571 0.196254214944174 1 1
0.221205434771849 0.220985723470458 1 1
0.209508621196553 0.209302170291306 1 1
0.17003175515156 0.169846199736735 1 1
0.22151291537792 0.221288326302267 1 1
0.168703074420253 0.168514260348356 1 1
0.21075602842055 0.210539025043758 1 1
0.229881875427062 0.229647455316611 1 1
0.205318833706314 0.205135742510288 1 1
0.195951032741668 0.195755235133037 1 1
0.1990951481594 0.198901193312207 1 1
0.20152238516441 0.201315437994334 1 1
0.174685330893325 0.174516641652008 1 1
0.226278510534117 0.22603185661112 1 1
0.201703113073177 0.201502405395857 1 1
0.209853590833042 0.209648995951516 1 1
0.205763580958019 0.205559393292521 1 1
0.185006628385034 0.184840735122281 1 1
0.191394846444517 0.191210830590315 1 1
0.197557506325389 0.197374870468019 1 1
0.230252457740718 0.229985990806503 1 1
0.166196881085488 0.16604240379611 0 0
0.208660640081857 0.208470372160987 1 1
0.221393997392361 0.221191940982219 1 1
0.202789920961958 0.202573593810847 1 1
0.221821498909904 0.221592893848114 1 1
0.195838092956742 0.195616196355771 1 1
0.190888220309955 0.190693950678269 1 1
0.200152532681009 0.199945123640203 1 1
0.212754857871189 0.212544797803361 1 1
0.197813291527417 0.197619344486722 1 1
0.174213294924978 0.174054093541249 1 1
0.190748545727972 0.190553281175022 1 1
0.182146972864456 0.181962891357727 1 1
0.196697069949609 0.196501071797911 1 1
0.200287196464352 0.200090437903272 1 1
0.194668140861576 0.194473194289842 1 1
0.198939527439841 0.198738009320947 1 1
0.210709534069588 0.210487164860419 1 1
0.195420763724124 0.195221896696063 1 1
0.175211750480083 0.175041651962468 1 1
0.19227690075573 0.19207617446924 1 1
0.221368546556674 0.221122726749122 1 1
0.21794300351224 0.217719202400943 1 1
0.200227715118608 0.200049287658133 1 1
0.219939706596932 0.219717311599183 1 1
0.17930852717752 0.179128286124232 1 1
0.230493410708446 0.230272670210697 1 1
0.18933398037587 0.189148403904153 1 1
0.197284142610609 0.197096823724945 1 1
0.20041768749825 0.200218226872554 1 1
0.191253925433556 0.191053615183188 1 1
0.186443796974482 0.186279902885378 1 1
0.175921175814693 0.175749226246373 1 1
0.175126716764088 0.17495017244542 1 1
0.206773052264798 0.206586969042763 1 1
0.212158526282475 0.211943820679898 1 1
0.179831250386431 0.179658388582446 1 1
0.204400168730827 0.204202944310578 1 1
0.198929652252643 0.198742077404402 1 1
0.212646023406182 0.21242564161612 1 1
0.167312915921105 0.167154658424106 1 1
0.202139044898536 0.201932251942284 1 1
0.201975020460883 0.201767726286506 1 1
0.210102886542208 0.209886402632374 1 1
0.202494107066232 0.20228711930972 1 1
0.202058954313526 0.201848328588351 1 1
0.194155238432481 0.193961052150596 1 1
0.225752474572082 0.225528880750163 1 1
0.185375433354035 0.185193062498119 1 1
0.180521089480207 0.180322582282498 1 1
0.193508902054327 0.193310220184895 1 1
0.199623546808124 0.199413747058466 1 1
0.187519125851582 0.187320244602038 1 1
0.206184157097096 0.205983263226919 1 1
0.197367306052884 0.197173794280913 1 1
0.209413009064637 0.209193612723437 1 1
0.222548297791058 0.222331412617998 1 1
0.193637986152024 0.193454042136411 1 1
0.180707871543756 0.180531150288353 1 1
0.226882584433224 0.2266697626873 1 1
0.216780309791602 0.216579179975083 1 1
0.219574618889774 0.219366324627412 1 1
0.207211666442777 0.20699808260387 1 1
0.176060060194872 0.175894127764435 1 1
0.205944875105195 0.205740934154737 1 1
0.182863909978498 0.182686260499238 1 1
0.198734480795951 0.198538158177329 1 1
0.202316726076506 0.202111537605921 1 1
0.228287502937757 0.228058805316524 1 1
0.207035042976337 0.206837006940088 1 1
0.180831617851392 0.180668210889702 1 1
0.194698143846778 0.194511159607003 1 1
0.197028341920924 0.196819019955607 1 1
0.216070657113295 0.215842110057151 1 1
0.197116492504219 0.196926644299442 1 1
0.218690721488275 0.218476566542884 1 1
0.190895177980295 0.190714340999146 1 1
0.187334534674644 0.187148892886436 1 1
0.224473745875533 0.224238440640403 1 1
0.223288974403315 0.223065008332916 1 1
0.206622973898263 0.206424646507784 1 1
0.209663685934695 0.209439285043848 1 1
0.187950693848251 0.187755416782603 1 1
0.203769264045133 0.203561184370452 1 1
0.219944655392624 0.219733500578136 1 1
0.186281068757603 0.18609768086076 1 1
0.194445118946714 0.194242091785551 1 1
0.207921334433727 0.207713043887699 1 1
0.215629120775959 0.215412129651336 1 1
0.215240361521887 0.215008500915801 1 1
0.184477647230094 0.184297333397854 1 1
0.218647672228102 0.218404707937315 1 1
0.209694103903883 0.209471898876561 1 1
0.198404901731751 0.198208458033379 1 1
0.222940195374468 0.222719843543596 1 1
0.186980134908248 0.186784291132372 1 1
0.213695644184021 0.213488258044313 1 1
0.196517181960122 0.196328233986156 1 1
0.218446247241827 0.218234323939168 1 1
0.214795383152575 0.214568117238304 1 1
0.186752808162567 0.186572403985564 1 1
0.175002750189651 0.174828704445288 1 1
0.213826100171045 0.213602769211182 1 1
0.237510772895348 0.237270213905585 0 0
0.177075708194185 0.176901670453789 1 1
0.221722131690078 0.22151814527839 1 1
0.192924471824289 0.19274666268139 1 1
0.158646749565892 0.15849710836005 0 0
0.185992881153665 0.185811365451265 1 1
0.176310621554276 0.176141420377938 1 1
0.183914914104309 0.183724872385572 1 1
0.194503659628205 0.194291672916877 1 1
0.195586560973916 0.195356295843528 1 1
0.176327631972215 0.176137574279604 1 1
0.18960567951071 0.189429615300198 1 1
0.19846136747302 0.198243422811456 1 1
0.194760286928432 0.19455434466685 1 1
0.18726421416523 0.187053579819478 1 1
0.189875333997464 0.189687082332536 1 1
0.167651336692906 0.167476816293403 1 1
0.18216293403051 0.181984352867705 1 1
0.192422327187177 0.192229253220192 1 1
0.200370096814942 0.200164118333553 1 1
0.2072973759081 0.207086575834114 1 1
0.202801614913435 0.202609124756083 1 1
0.203423787873476 0.203231715804501 1 1
0.207241554816242 0.207036927473688 1 1
0.200525020540625 0.200311758831344 1 1
0.217054190206958 0.216840222333338 1 1
0.213198678963502 0.212995842720228 1 1
0.214811186937131 0.214601631117203 1 1
0.213622677961039 0.213404716329718 1 1
0.193052861287548 0.192863454836424 1 1
0.196732559619638 0.196536318613753 1 1
0.218929989209688 0.218703970208515 1 1
0.20596410569948 0.205731307702421 1 1
0.184060532421186 0.183881938529463 1 1
0.212794013189711 0.212574544863663 1 1
0.22559863113927 0.225369552756271 1 1
0.210103776440316 0.209897736628672 1 1
0.214775041919578 0.214542686805437 1 1
0.182919785967881 0.182732431338464 1 1
0.190244955308839 0.190047499128502 1 1
0.202125218103285 0.201911750171064 1 1
0.224153999229361 0.223931202889243 1 1
0.208589686878674 0.208370127908348 1 1
0.215788419976504 0.215569022215632 1 1
0.18168613464897 0.181514242811744 1 1
0.212842924259679 0.212599008668149 1 1
0.195455641325087 0.19527411044134 1 1
0.21468081963942 0.21445323490939 1 1
0.188599261750096 0.188408219913272 1 1
0.230354769985533 0.230129456955927 1 1
0.201779286268378 0.201586446181504 1 1
0.190725322421745 0.190521792968804 1 1
0.208500473745295 0.208284848145544 1 1
0.234667734421555 0.23442147481701 1 1
0.180815124186168 0.180642186597473 1 1
0.226610660060495 0.226404796799358 1 1
0.193391724331433 0.193204895395777 1 1
0.197429191124152 0.197234321130583 1 1
0.173916966880381 0.173740262222828 1 1
0.194118807591235 0.193919893951332 1 1
0.202483709726404 0.202273258788186 1 1
0.18705125621333 0.186864293346007 1 1
0.211370392537253 0.211152029462515 1 1
0.191814354028926 0.191626519428546 1 1
0.215232654914241 0.214994465103028 1 1
0.152131936210715 0.151983824616649 0 0
0.215900906632848 0.215695370487932 1 1
0.209941849138536 0.209742481336279 1 1
0.226540067025363 0.226320163258551 1 1
0.17560901092448 0.175422592850538 1 1
0.190064757897825 0.189867243257532 1 1
0.170300473128218 0.170137472981583 1 1
0.165759080710521 0.165586663478258 0 0
0.183601909243775 0.183416270287294 1 1
0.169533723342238 0.169357254998205 1 1
0.184615334209714 0.18442197633558 1 1
0.222701707977598 0.222486560868584 1 1
0.199118590807422 0.198926086676381 1 1
0.242773934943287 0.242523004487896 0 0
0.202384433594395 0.202167471853622 1 1
0.210485978109509 0.210280132790895 1 1
0.189451046330734 0.189249333062426 1 1
0.22841817515184 0.228184201686304 1 1
0.206454601832987 0.206254197139946 1 1
0.169209752574215 0.16902268729967 1 1
0.181282453176164 0.181089977004587 1 1
0.23166709786786 0.231433884152786 1 1
0.228331363079985 0.228091602805031 1 1
0.215050392815089 0.214823395195822 1 1
0.211091875391 0.210882017484232 1 1
0.205799202605681 0.205604959504598 1 1
0.186247678613757 0.186063324518487 1 1
0.182391151546637 0.182200548226381 1 1
0.190626635316528 0.190445217274228 1 1
0.216362498014528 0.216155647338085 1 1
0.208864949256927 0.208668382631827 1 1
0.181671335388763 0.181496632828121 1 1
0.183268838936478 0.183085397155683 1 1
0.192948628403377 0.192757682234547 1 1
0.207638354091067 0.207413565923532 1 1
0.224627606793679 0.224399835190476 1 1
0.198655202770218 0.198447149603627 1 1
0.201050114187155 0.200848513459153 1 1
0.203508889122639 0.203296006855978 1 1
0.190755720140727 0.190559859834437 1 1
0.21912925421124 0.21891726473041 1 1
0.205942021450038 0.205741678417663 1 1
0.207893081379603 0.207693622604169 1 1
0.172523901986973 0.172350473808037 1 1
0.21979394642919 0.219591436145221 1 1
0.207865080478919 0.207641373828403 1 1
0.183382301052395 0.183206690530779 1 1
0.226484873025063 0.226262274422774 1 1
0.196466171367341 0.196261624708673 1 1
0.214401918735106 0.214199405963232 1 1
0.201566194237274 0.201370227086721 1 1
0.205371252223407 0.205128898213427 1 1
0.17213672804995 0.171960170275791 1 1
0.219343807948687 0.21912271338998 1 1
0.214546829106582 0.214338565648603 1 1
0.195644962264617 0.195464755155007 1 1
0.246450967604218 0.246220598746042 0 0
0.176028364990348 0.175833489152827 1 1
0.193645674414524 0.193445514301199 1 1
0.184570101240779 0.184378955729499 1 1
0.225437053118617 0.225222465595505 1 1
0.184221015117585 0.184044765453544 1 1
0.178973633417434 0.178800744576511 1 1
0.165418341304677 0.165234161917533 0 0
0.165496774452196 0.165318477165111 0 0
0.210666241211652 0.210438085354846 1 1
0.207040202720914 0.206821077584582 1 1
0.177326635383983 0.177154779802205 1 1
0.214106236690692 0.213908628031093 1 1
0.171173988836251 0.170993392149985 1 1
0.206781304817104 0.206578327498454 1 1
0.198083123420238 0.197892036561218 1 1
0.219224594194748 0.219001666699026 1 1
0.228283815640087 0.228009177136152 1 1
0.174712601232381 0.174542438732876 1 1
0.234254587172773 0.234031287208278 0 0
0.206948114131968 0.206742441068116 1 1
0.192400611776369 0.192205283587086 1 1
0.172314488786171 0.17212243935314 1 1
0.204315056716986 0.204112529973247 1 1
0.214783940723302 0.21456682076778 1 1
0.196424998241443 0.196222713515392 1 1
0.197135384475892 0.19693671536808 1 1
0.208001705330951 0.207793784103499 1 1
0.166798945627314 0.166641367181607 0 0
0.214921531932499 0.214729154378435 1 1
0.19378092893954 0.193608553867519 1 1
0.214085723176749 0.213854659866997 1 1
0.182435180250742 0.182243100281801 1 1
0.200273203406525 0.200076837739478 1 1
0.227184283755394 0.226963472238287 1 1
0.223036717615045 0.222798962284205 1 1
0.180935351599676 0.180762542030529 1 1
0.173154521077691 0.172985115956062 1 1
0.178413841632142 0.178232782893455 1 1
0.196728115257568 0.196540512925921 1 1
0.216517526990212 0.216299141200533 1 1
0.193277212168873 0.193089333180451 1 1
0.199307227559525 0.199112375572154 1 1
0.199677608444044 0.19948418651762 1 1
0.182457318854396 0.182279141776546 1 1
0.190481343425939 0.1902901391627 1 1
0.174004616655859 0.173814659157415 1 1
0.183652291470013 0.183474953731688 1 1
0.195217309826531 0.195033174073146 1 1
0.194794199141853 0.194614616064465 1 1
0.192887602919016 0.192682069019195 1 1
0.206507346393456 0.206313208247848 1 1
0.222104522016263 0.221870245464221 1 1
0.20902657871548 0.208824317082106 1 1
0.198752310050221 0.198561464974708 1 1
0.195322492887082 0.195137812015684 1 1
0.169881093679918 0.169703911051406 1 1
0.196941906027642 0.196745173158667 1 1
0.204487004850899 0.204274347868555 1 1
0.186335856307581 0.186139380563626 1 1
0.203842084249492 0.203632938646682 1 1
0.196524038853889 0.196329169509833 1 1
0.209961180815022 0.209743643398473 1 1
0.196722780980477 0.196511431846025 1 1
0.18907343572733 0.188869846537795 1 1
0.244743215334963 0.244501647403129 0 0
0.21465750892425 0.21443684705644 1 1
0.189290414595397 0.189103795217829 1 1
0.171580682454866 0.171408500102713 1 1
0.172334214997558 0.172164260474341 1 1
0.19590317754231 0.195717769876143 1 1
0.184946799785268 0.184762715908232 1 1
0.200317088077343 0.200114760143097 1 1
0.199797504757717 0.199586883399602 1 1
0.188273206582259 0.188082749870712 1 1
0.167359065155835 0.167188547317377 1 1
0.195285989191048 0.195090880258343 1 1
0.190417579959897 0.190217921547109 1 1
0.187678259096805 0.187487259741958 1 1
0.186766594778402 0.186578623542464 1 1
0.220540579005319 0.220317433680434 1 1
0.175734628821986 0.175555032391919 1 1
0.199288672887059 0.199097165885484 1 1
0.194184567353658 0.193992409237397 1 1
0.19222356518577 0.192019552905142 1 1
0.226135843175283 0.225898314238868 1 1
0.200847741487127 0.200652488628995 1 1
0.186223615106265 0.186022533982263 1 1
0.201431185188222 0.20121416386314 1 1
0.204624220313074 0.204432867521943 1 1
0.186902244885969 0.186696109452828 1 1
0.169532256111277 0.169361131983329 1 1
0.195367479862943 0.19517074578492 1 1
0.187321057309888 0.187135894205974 1 1
0.213278499761759 0.213072460736545 1 1
0.196358531075703 0.196165516215328 1 1
0.219653100949471 0.219427861667063 1 1
0.172672071123906 0.17250106762673 1 1
0.200803053917126 0.200610882424067 1 1
0.220967300878967 0.220724431565686 1 1
0.19423065611608 0.194041315793383 1 1
0.200760810149924 0.200558164113671 1 1
0.209066601279831 0.208853364055223 1 1
0.188834682745849 0.188650954970438 1 1
0.226852150117814 0.226616456573159 1 1
0.181119102926469 0.180931840947669 1 1
0.218967284818393 0.218749943939735 1 1
0.203711626572281 0.203497819886945 1 1
0.22342599806517 0.223219155560126 1 1
0.162262812704318 0.162104787536592 0 0
0.216007582626329 0.215788751512354 1 1
0.227066726165972 0.226835972672905 1 1
0.203652310316849 0.203438511815682 1 1
0.208565457836211 0.208367006505009 1 1
0.198700530703614 0.198506360486812 1 1
0.179192302992566 0.178979094827779 1 1
0.209268445741573 0.209065412218808 1 1
0.190693670968906 0.190511458419157 1 1
0.184572455473055 0.184379891803939 1 1
0.185378766820676 0.185184041299407 1 1
0.212046981249835 0.211819870011903 1 1
0.203411247410249 0.203220110853839 1 1
0.19829862624188 0.198105069769882 1 1
0.198003405489475 0.197792076839916 1 1
0.164298451268013 0.16413214003431 0 0
0.22081664545274 0.220605356326267 1 1
0.195453466940269 0.195255176425464 1 1
0.184394819162488 0.184215537559973 1 1
0.19190239422101 0.191706194641376 1 1
0.243107538650547 0.24284131741827 0 0
0.248134578187089 0.24788482171954 0 0
0.212601324423111 0.212376296648246 1 1
0.232024959556051 0.231790735602872 1 1
0.199129930009751 0.198930002846251 1 1
0.197780762741076 0.197590853055138 1 1
0.2032321156251 0.20304161948743 1 1
0.209757040014424 0.209531568825995 1 1
0.203785998969517 0.203596222412595 1 1
0.161756139781372 0.161582119403761 0 0
0.202861887569741 0.202652651132769 1 1
0.173337341828903 0.173162671920806 1 1
0.177412860063422 0.177233637397774 1 1
0.218755812895419 0.218539102015243 1 1
0.179255229957454 0.179070688117996 1 1
0.197980438087936 0.197790404783935 1 1
0.196171484079546 0.195953797724734 1 1
0.226715126639194 0.226485718077022 1 1
0.19830406169257 0.198115602152361 1 1
0.196934682708763 0.196741704143865 1 1
0.187470599428405 0.187270358637696 1 1
0.17521477552578 0.175052021017706 1 1
0.206051963122128 0.205857187559841 1 1
0.216352934801728 0.216142699127474 1 1
0.203679871244323 0.203458766056652 1 1
0.212801842287369 0.212596390158487 1 1
0.201134303758007 0.200932488864114 1 1
0.177539292161784 0.177364476985045 1 1
0.209641093236928 0.209438804666815 1 1
0.195293389528503 0.195089857279641 1 1
0.190527661491099 0.190349725246459 1 1
0.184780735404668 0.18459449698858 1 1
0.191110752640637 0.190908865090645 1 1
0.191905061143104 0.191727348229163 1 1
0.189950528552216 0.189763476566899 1 1
0.16729206444306 0.16711234762747 1 1
0.200303399451113 0.200081811965102 1 1
0.200148089529866 0.199939542959194 1 1
0.186960963013691 0.186783692582031 1 1
0.190451171147588 0.190248627610099 1 1
0.201633394374569 0.201433066532319 1 1
0.195823517041156 0.195629777274362 1 1
0.198996402851776 0.198791112713736 1 1
0.207508539379683 0.207301386151999 1 1
0.195286159127749 0.195094308057707 1 1
0.211079548816689 0.210855323178749 1 1
0.20449730423431 0.204293326687703 1 1
0.230254302863355 0.23004310393065 1 1
0.190138732740626 0.189945225565164 1 1
0.209447624746814 0.209236463453804 1 1
0.220299997902594 0.220098050090313 1 1
0.170235920734623 0.170068408107045 1 1
0.201593348011328 0.201385252568039 1 1
0.212304564951689 0.212101762580154 1 1
0.192065579541017 0.191870551623237 1 1
0.22354989332017 0.223347061986657 1 1
0.192951172361866 0.192774543151296 1 1
0.202263184011635 0.202056957321856 1 1
0.171997215634003 0.171824261433265 1 1
0.233885253284055 0.233617576443918 1 1
0.185688965900717 0.18549499968547 1 1
0.221619246673824 0.22138622902483 1 1
0.191430883883617 0.191253496453182 1 1
0.210074453017196 0.209851129480325 1 1
0.225918195564669 0.225699985860885 1 1
0.214728687985851 0.214522233435338 1 1
0.198651974471333 0.198454245091214 1 1
0.198907773176259 0.198713021908941 1 1
0.197654236719133 0.197460911362005 1 1
0.200601430170838 0.200398534643519 1 1
0.200697461712494 0.200488304259293 1 1
0.175700261898276 0.175532617780764 1 1
0.2163259434232 0.216108871977406 1 1
0.199556896019603 0.19937073929572 1 1
0.225132985580904 0.224910811877781 1 1
0.218122974313739 0.217897600647186 1 1
0.230603676707065 0.23037213620601 1 1
0.186102820654681 0.18590014815989 1 1
0.231928391793378 0.231683390931492 1 1
0.191649658875985 0.191450394733211 1 1
0.204619607266109 0.204411611965255 1 1
0.188166734162464 0.187995632092011 1 1
0.215029260161052 0.214814001245313 1 1
0.201594145113056 0.201403526587764 1 1
0.173332240286631 0.173166873478229 1 1
0.249952235929145 0.249700420509943 0 0
0.215465643344646 0.215254326120357 1 1
0.183429109031799 0.183238185104523 1 1
0.209985646261454 0.209777476792851 1 1
0.166820770007532 0.166662605362009 1 1
0.192090374026456 0.191900255929233 1 1
0.235394396213865 0.235166130202502 0 0
0.19051546487519 0.190315288254085 1 1
0.187186610065357 0.187012537795028 1 1
0.18721364104108 0.187023241651819 1 1
0.201920023904041 0.201711551756634 1 1
0.202527482628493 0.202325284495819 1 1
0.194734681732788 0.194546038699528 1 1
0.165957057521055 0.165788304444663 0 0
0.20791099906932 0.207698466631734 1 1
0.195881961816886 0.195686971621209 1 1
0.202889058475173 0.20267590205967 1 1
0.170914700485936 0.170733231994205 1 1
0.179111975710994 0.178917910928344 1 1
0.209062481584007 0.208833648055469 1 1
0.249920583924125 0.249663069053479 0 0
0.19952292281196 0.199318724385128 1 1
0.19838230895176 0.198196338081593 1 1
0.198534891207776 0.198333327664569 1 1
0.203111612569315 0.202918141158796 1 1
0.202472718258627 0.202273472537354 1 1
0.186789000512278 0.186602166234326 1 1
0.20828988188571 0.208084449428528 1 1
0.209856476211376 0.209615853480287 1 1
0.209044494820663 0.208829010885438 1 1
0.194067598591642 0.193877101134763 1 1
0.204217359990705 0.20402421142066 1 1
0.200836862068653 0.200632127985692 1 1
0.204105010161256 0.203904654523123 1 1
0.212986598886873 0.212780699574644 1 1
0.203976633553801 0.203768970362765 1 1
0.185810737742346 0.185628765637879 1 1
0.22472849790674 0.224507151820066 1 1
0.156385091099605 0.156224893130836 0 0
0.198767731574038 0.198577282337605 1 1
0.19417195313402 0.193981091140665 1 1
0.196465599096674 0.196266618757889 1 1
0.169608694565113 0.169448620532445 1 1
0.171370058670037 0.171175589271431 1 1
0.211390244752782 0.211175347103634 1 1
0.214862986273008 0.214634949768108 1 1
0.174025843585371 0.173845959064798 1 1
0.17322221952945 0.173039221044012 1 1
0.183333885013071 0.183137043576499 1 1
0.183196172823591 0.183018571025871 1 1
0.196823143580038 0.19663392082159 1 1
0.186028211799911 0.185847142237325 1 1
0.184032807036211 0.1838590902856 1 1
0.224273545533896 0.224054916023009 1 1
0.174335979910852 0.174150323698127 1 1
0.183494278591806 0.183303278224566 1 1
0.189104643201898 0.18890603451323 1 1
0.182352248266367 0.182153556024437 1 1
0.200986270473929 0.200797467918255 1 1
0.189271686779123 0.189072567328369 1 1
0.181418752729719 0.181250973225118 1 1
0.199699445771915 0.199508065578098 1 1
0.19594030241289 0.195740789468192 1 1
0.195979986260812 0.195789814882741 1 1
0.21420489719053 0.214000889002756 1 1
0.204974491222221 0.204761265298765 1 1
0.17573000171599 0.175556713281986 1 1
0.209727906139512 0.209530592970121 1 1
0.19106837708973 0.190885729708672 1 1
0.217538490785525 0.217332927311656 1 1
0.209386799236143 0.209187832767968 1 1
0.188265625446464 0.188073351230577 1 1
0.193565365537403 0.193375554189825 1 1
0.190117449498076 0.189928421737647 1 1
0.1906170096873 0.190431861384586 1 1
0.193998156437816 0.193809214929041 1 1
0.21903731602306 0.218813189975967 1 1
0.19295038879414 0.192766343694312 1 1
0.215630470741524 0.215403116485079 1 1
0.205824476568345 0.205632953078251 1 1
0.206690870133305 0.20647858957452 1 1
0.196097627809148 0.195900198404479 1 1
0.165182906088774 0.16500431170682 0 0
0.198722947251758 0.19851018430535 1 1
0.184717199015853 0.184538283077969 1 1
0.189897691162847 0.189704839729614 1 1
0.208442466633986 0.20823244812865 1 1
0.206430814616687 0.206203256309038 1 1
0.195686933264651 0.195477124251413 1 1
0.193265218683098 0.193067689987389 1 1
0.183078581098532 0.182910873348808 1 1
0.15209774753585 0.151936002996938 0 0
0.199707070501629 0.199488543252309 1 1
0.165678203898711 0.165487373017556 0 0
0.205540799764329 0.205330453490186 1 1
0.209605125026974 0.209402393626261 1 1
0.19414926832853 0.193958002846062 1 1
0.196262028365909 0.196057952124029 1 1
0.206928774550679 0.206728294121836 1 1
0.193885534274867 0.193693788031859 1 1
0.182001445159649 0.181820937960957 1 1
0.194302307671336 0.194106330086631 1 1
0.206176147200344 0.205948776622711 1 1
0.23997824872038 0.239738989272324 0 0
0.207233921739711 0.207019260830732 1 1
0.21507733873218 0.214866787153675 1 1
0.221387646523417 0.221160705060933 1 1
0.1971440733453 0.196949435132007 1 1
0.22657810102332 0.226357390410522 1 1
0.218837262229769 0.218617341226388 1 1
0.187236879160437 0.18704850106691 1 1
0.197601797135107 0.197403992942623 1 1
0.189419101182191 0.189234704695816 1 1
0.214541003568866 0.214314972053121 1 1
0.182839024668326 0.182662299868631 1 1
0.210844282184005 0.210625945988012 1 1
0.1896119664268 0.189407936988597 1 1
0.194221081502186 0.194025881612029 1 1
0.202113197204869 0.201887730796961 1 1
0.227414181441854 0.227168323886497 1 1
0.192002355259198 0.191814883258552 1 1
0.182887207201217 0.182709059397749 1 1
0.206281054149558 0.206070496886729 1 1
0.195543143374865 0.19534664923765 1 1
0.206370628273254 0.206168059995041 1 1
0.212739300333749 0.212501977574043 1 1
0.189494955368477 0.189311202696037 1 1
0.187476911747353 0.187300626624077 1 1
0.180228058935478 0.180058697971264 1 1
0.218203200028833 0.21798232693987 1 1
0.220006563082309 0.219809591011241 1 1
0.199232962167039 0.199025407289488 1 1
0.196229683484706 0.196031844478397 1 1
0.198989530682045 0.198782557615109 1 1
0.181669698524441 0.181472452746031 1 1
0.193238565369355 0.193051246872725 1 1
0.196374917214233 0.196179082955366 1 1
0.200858886167937 0.200652265989267 1 1
0.187774839094809 0.18758982772704 1 1
0.200750605077159 0.200547517173092 1 1
0.195083208477951 0.194899564005 1 1
0.185481908651461 0.185297927226204 1 1
0.188509079811961 0.18832891115635 1 1
0.211690435917645 0.211463353769137 1 1
0.215533272168733 0.215313086464047 1 1
0.203226587725612 0.203022858871995 1 1
0.206162285032939 0.205946057446913 1 1
0.221235873075741 0.220999232970248 1 1
0.240966728065658 0.240726167326211 0 0
0.200890643806405 0.200695530253152 1 1
0.20128355656433 0.201060639115682 1 1
0.184106610072362 0.183923511942694 1 1
0.18349128890353 0.18329719743714 1 1
0.189933161814563 0.189746524637118 1 1
0.210974855770019 0.21075565781028 1 1
0.198924976959738 0.198715763946254 1 1
0.189074992850388 0.188876206275957 1 1
0.176883506278481 0.176678310460154 1 1
0.181631850014004 0.181452560615814 1 1
0.200953454434123 0.200743447529528 1 1
0.180656686161399 0.180464936693677 1 1
0.205109619065263 0.204897902354133 1 1
0.230429237443624 0.230162897476711 1 1
0.201129269330298 0.200900439462853 1 1
0.198508436938416 0.198301834166854 1 1
0.224565569737343 0.224295257099931 1 1
0.210317213257249 0.210096660030356 1 1
0.18232823620638 0.182148291658353 1 1
0.205316678445904 0.20511418792764 1 1
0.178977908665663 0.178812363156153 1 1
0.169795121810866 0.16964341548548 1 1
0.199812869920609 0.199586351275476 1 1
0.194741098248596 0.194537666264207 1 1
0.193988407832608 0.193782563793492 1 1
0.204881641521287 0.204695288385533 1 1
0.177627398735153 0.177449684498639 1 1
0.2041523932206 0.203938266589461 1 1
0.222196878123817 0.221972044984044 1 1
0.206976850356035 0.206756338876865 1 1
0.191692382100627 0.19149738390133 1 1
0.187346974643613 0.187159351268831 1 1
0.1954912928094 0.195284098355522 1 1
0.192300455371639 0.192110522277704 1 1
0.223000710366561 0.222773145159334 1 1
0.206991146123114 0.206778717310793 1 1
0.182478644346034 0.182302101204744 1 1
0.196139743441297 0.195954547557168 1 1
0.209093205544238 0.208896168133875 1 1
0.192300594322373 0.192126466973885 1 1
0.184955851048051 0.184772142772743 1 1
0.159157305683603 0.159001108109945 0 0
0.177238339649207 0.17705850470798 1 1
0.209501075703158 0.209292800449314 1 1
0.143361939053889 0.143218509250616 0 0
0.199467763354802 0.199279683783482 1 1
0.201334732964403 0.2011242434201 1 1
0.222315798886188 0.222085330303545 1 1
0.200343635283491 0.200160783837077 1 1
0.194511283872224 0.194324860483996 1 1
0.201303913461936 0.201112088998017 1 1
0.195478499129739 0.19526567429329 1 1
0.194929028908633 0.194741673006807 1 1
0.191436986576875 0.191257110825291 1 1
0.223997032247672 0.223786700674536 1 1
0.214697317523039 0.214479137916594 1 1
0.214436436936036 0.214224811292389 1 1
0.187820826962799 0.187622707875238 1 1
0.178924749674699 0.178737074563635 1 1
0.199538273752043 0.199344628358842 1 1
0.184023635827577 0.183838131544742 1 1
0.192410448902897 0.192216059904719 1 1
0.191633299722322 0.191450966538853 1 1
0.23891206611152 0.238677624572203 0 0
0.169321003970051 0.169154616497508 1 1
0.22948989499968 0.229258294685964 1 1
0.219491785761847 0.219271377954205 1 1
0.187196976906732 0.187016122616412 1 1
0.217893996485891 0.217677020426123 1 1
0.22093165364343 0.220720430930031 1 1
0.209882735976621 0.209680476163397 1 1
0.229088244124172 0.22886941451145 1 1
0.197681412213306 0.197476433996103 1 1
0.205979500843851 0.205765513576835 1 1
0.210264694779302 0.210014662432636 1 1
0.190192333585882 0.190000734474606 1 1
0.182474724897702 0.182260286286222 1 1
0.190090395559401 0.189902968285317 1 1
0.231185697204395 0.230963640338335 1 1
0.189274515453965 0.189085634309364 1 1
0.186663664992254 0.186478624096966 1 1
0.200020811420295 0.199819727045028 1 1
0.190884419711212 0.190698506044819 1 1
0.221851847331143 0.221623876384925 1 1
0.213821094299722 0.213603364936285 1 1
0.208492979469521 0.208288020533719 1 1
0.223328203384156 0.223116053688242 1 1
0.19734353138073 0.197133556628821 1 1
0.20355374508276 0.203348276315994 1 1
0.194559648967183 0.194372021119604 1 1
0.19976727957928 0.199563300329562 1 1
0.174385844065769 0.174210338226107 1 1
0.215677837393342 0.215451697508828 1 1
0.208514834128936 0.20828872396721 1 1
0.218152936227607 0.217933623102502 1 1
0.201476696235632 0.201277402233377 1 1
0.167720038182467 0.167554349184415 0 0
0.202483112689965 0.202283337854905 1 1
0.187658825608706 0.187470941579702 1 1
0.21580410903914 0.215581754904028 1 1
0.196759531214567 0.196561594508988 1 1
0.225041844294348 0.224828157007703 1 1
0.206668901584825 0.206458790121885 1 1
0.23134452634422 0.231122481960284 0 1
0.188154959897093 0.187979614306152 1 1
0.220109278425316 0.219889416850737 1 1
0.188659268521625 0.188467373004157 1 1
0.173269866349474 0.173088318602117 1 1
0.205948125726951 0.205747300379251 1 1
0.21529638574642 0.21508323344169 1 1
0.181391365279441 0.181220195218317 1 1
0.215035778170438 0.214820510769681 1 1
0.197558512397067 0.1973567564905 1 1
0.207011657331572 0.206810204329542 1 1
0.246100936704878 0.245843368245903 0 0
0.20711260545045 0.206892964900621 1 1
0.194892020214567 0.194690838296155 1 1
0.197431410786235 0.197228192958774 1 1
0.240836489284199 0.240596329954093 0 0
0.181755363034188 0.181570850594551 1 1
0.223245268349599 0.223023526428763 1 1
0.20521147403315 0.204993383548959 1 1
0.205716869199747 0.205515423015924 1 1
0.208674776424349 0.208449021630904 1 1
0.200607589130945 0.200407925633503 1 1
0.215254776195244 0.215038805128618 1 1
0.158599071827231 0.15844207415359 0 0
0.184359896057369 0.184172366033248 1 1
0.203036069470908 0.202825120506364 1 1
0.201581683857089 0.201388117228538 1 1
0.191557943315755 0.191384482446325 1 1
0.217675099745115 0.217444635539364 1 1
0.185249334674783 0.18505951596519 1 1
0.193198125021748 0.193011345129192 1 1
0.216695974484728 0.216474805762844 1 1
0.205550196457866 0.205340267775229 1 1
0.200467530374384 0.200256117244682 1 1
0.201789990726409 0.201596160327103 1 1
0.200749480033059 0.20055308666006 1 1
0.21647535427702 0.216251149627037 1 1
0.199337717295222 0.199134190811753 1 1
0.213386192329944 0.213176832824118 1 1
0.209012695046522 0.208814456236878 1 1
0.221214219755321 0.22098807070007 1 1
0.19925411097745 0.199052444492446 1 1
0.198736333878173 0.198537165610798 1 1
0.193797463586342 0.193597482118965 1 1
0.202984624372683 0.202810889091836 1 1
0.191829223057573 0.191624798504103 1 1
0.18127989167021 0.181090001490428 1 1
0.191670817893174 0.191484523854685 1 1
0.182235837415027 0.182049268007921 1 1
0.187340238328964 0.187161515638387 1 1
0.211330261875259 0.211082262188214 1 1
0.22101036595959 0.220778442318459 1 1
0.213631172571066 0.213412981882961 1 1
0.197906166500223 0.197701676307803 1 1
0.194185118664091 0.193990281011937 1 1
0.184035421143094 0.183861145497787 1 1
0.187306720599401 0.187104031001364 1 1
0.203765033070914 0.203560119056669 1 1
0.202788827669877 0.202577108806319 1 1
0.173656830721427 0.173489995266309 1 1
0.201640567627612 0.201445400559102 1 1
0.196893795487825 0.196689203529722 1 1
0.189518458661081 0.189339002052689 1 1
0.214392605883786 0.214172432923721 1 1
0.185861722314193 0.185673045908563 1 1
0.197815352183177 0.197602473412192 1 1
0.165145319649296 0.164991778280172 0 0
0.184581700100369 0.184399086958262 1 1
0.206063239099362 0.205847084076011 1 1
0.17212404292285 0.171940949278369 1 1
0.190617883468807 0.190420858459772 1 1
0.211625039866511 0.211374860323932 1 1
0.205261538437004 0.205079249325865 1 1
0.209523278555954 0.209314980370947 1 1
0.182480552492698 0.182277737244573 1 1
0.206415047689787 0.206214622510544 1 1
0.164841291673576 0.16468477456314 0 0
0.214595353303041 0.214366337326144 1 1
0.210332606958838 0.210140187246652 1 1
0.235430691776598 0.23519273177222 0 0
0.213300903275245 0.213077328083905 1 1
0.224912457897237 0.224685440101357 1 1
0.207134638675468 0.206935126362157 1 1
0.188581112390692 0.188382197765051 1 1
0.20807574812997 0.207868816114845 1 1
0.211887238586886 0.21169038405795 1 1
0.186483414215041 0.186292817448696 1 1
0.212851594555103 0.212641756981406 1 1
0.187213500829718 0.187038233748294 1 1
0.193510145763618 0.19331829168107 1 1
0.199779141573671 0.199573948617669 1 1
0.195648467181881 0.195459045779001 1 1
0.227718753167279 0.22748668172121 1 1
0.20719700030436 0.206980091605311 1 1
0.215376168335004 0.215161520491711 1 1
0.191472888248502 0.191285677648464 1 1
0.236105346725127 0.235844459997344 1 1
0.211269545255984 0.211043392872022 1 1
0.219330636395449 0.219122838858455 1 1
0.201125199803377 0.20092561753614 1 1
0.208443058188214 0.208235083992911 1 1
0.196610469671114 0.196414113040006 1 1
0.1934574532062 0.193264476431835 1 1
0.189644840756591 0.189464160579974 1 1
0.179346376918732 0.179137404731278 1 1
0.199902651666612 0.199701021161686 1 1
0.195174887535106 0.194987346270563 1 1
0.228618401105449 0.228406136786873 1 1
0.172585573869129 0.172403838000536 1 1
0.205422989609366 0.205205502942622 1 1
0.211780755827427 0.211564546350093 1 1
0.214852228570528 0.214636142255402 1 1
0.204013648787505 0.203792585938965 1 1
0.200843752702541 0.200633626154143 1 1
0.188973412186884 0.188778719409841 1 1
0.229166292986259 0.22893914464283 1 1
0.189997807188399 0.189811864994916 1 1
0.192640813708397 0.192454218584183 1 1
0.222081731336042 0.221867267735623 1 1
0.169768396868189 0.169584755980709 1 1
0.19879182995652 0.198588212477945 1 1
0.214962776214578 0.21474444051441 1 1
0.221292692504063 0.221078548994916 1 1
0.220533134387495 0.220313839760743 1 1
0.191318099263106 0.191135229816665 1 1
0.198236381228526 0.198031176180588 1 1
0.202634677984321 0.20242033458646 1 1
0.233776185742563 0.233542325818362 1 1
0.207175898615296 0.206951109287817 1 1
0.21811500246627 0.21790854972138 1 1
0.217790651535867 0.217580667189601 1 1
0.194797278531311 0.194610619629254 1 1
0.1887425836921 0.188543143669861 1 1
0.238575926689709 0.238329897499894 0 0
0.161689546478897 0.161530390766597 0 0
0.185955890149571 0.185764640629028 1 1
0.198151855568758 0.197955074260021 1 1
0.19997436042021 0.199769626771079 1 1
0.186472738096601 0.186301249713845 1 1
0.202481131946653 0.202270407328876 1 1
0.192538730118021 0.192344665849843 1 1
0.195188693525132 0.194979825195337 1 1
0.21594915704405 0.215731337154182 1 1
0.198348997621474 0.198156726819327 1 1
0.221552572452494 0.221308945757129 1 1
0.200357698387397 0.200133069208404 1 1
0.196169393222336 0.195988401024157 1 1
0.194899425083121 0.194699900031462 1 1
0.193164064000134 0.192964534572173 1 1
0.230220752243858 0.229983495975079 1 1
0.195580508039737 0.195395495956016 1 1
0.197677412148898 0.197491829949617 1 1
0.189202136077322 0.189014153281803 1 1
0.208055531300322 0.207846879505835 1 1
0.185477378812558 0.185300649708487 1 1
0.176307911734191 0.176137136982622 1 1
0.192575139427706 0.192392461816589 1 1
0.219037539314358 0.218825961289842 1 1
0.209174092282859 0.208947838384149 1 1
0.207944529494718 0.20773767999891 1 1
0.221915239807738 0.221663071475732 1 1
0.21541506419859 0.215198946543291 1 1
0.223606383888024 0.223375793988842 1 1
0.207734593023494 0.207526366191338 1 1
0.199697862228962 0.199494079666542 1 1
0.196718726357902 0.19651830076031 1 1
0.209772830824879 0.209570030478799 1 1
0.231648888234077 0.231411536306282 1 1
0.190414204393094 0.190236696088723 1 1
0.197947913954628 0.197755969325418 1 1
0.206360765628139 0.206154548077857 1 1
0.197303653571479 0.197124047497186 1 1
0.162599345559086 0.162427862414715 0 0
0.185232524313752 0.185056947177019 1 1
0.235928560597699 0.235664399540945 1 1
0.186715455270679 0.186516847486014 1 1
0.159382698482426 0.15924483997059 0 0
0.190653297003302 0.190461117544112 1 1
0.208819045284631 0.208599401340743 1 1
0.20551949734521 0.205322156585656 1 1
0.217339024541957 0.217129757224286 1 1
0.1864113371745 0.186234662275447 1 1
0.19023817914749 0.190043454333998 1 1
0.216477146536283 0.216260242210586 1 1
0.188772790303764 0.188580946765149 1 1
0.202732114178265 0.202521148669634 1 1
0.1952303781479 0.195039976001321 1 1
0.225408380477109 0.225182972366178 1 1
0.193111541780592 0.19293168404415 1 1
0.18681948256884 0.186622013183809 1 1
0.164897654826767 0.16474881193151 0 0
0.179021329231638 0.178822553049279 1 1
0.189878408285314 0.189670127897195 1 1
0.183316425498569 0.183139515108505 1 1
0.19766908111069 0.197456852036486 1 1
0.163360631999184 0.163202806257149 0 0
0.225504820074731 0.225267576305067 1 1
0.21798327492086 0.217774508911786 1 1
0.193513280471844 0.193315549937027 1 1
0.17605020747075 0.17587021474644 1 1
0.197673265975963 0.197473784854529 1 1
0.20542293289817 0.205229161250002 1 1
0.215010960249101 0.214797491001517 1 1
0.190268487908537 0.190060585394883 1 1
0.180653836635379 0.180466873237979 1 1
0.206261141193899 0.206063358314769 1 1
0.215893900886114 0.215681151751584 1 1
0.233508916854154 0.233273089478907 0 0
0.183761240917775 0.183576350946052 1 1
0.206311730493238 0.206087376243026 1 1
0.22497044848718 0.22474368339573 1 1
0.185621930763044 0.185436898152795 1 1
0.196840158157742 0.196649740665136 1 1
0.178579657306325 0.178396363269608 1 1
0.201458236502674 0.20125372652884 1 1
0.196209287343388 0.196024085532584 1 1
0.191196694391714 0.191022840747536 1 1
0.21053818803235 0.210325389956861 1 1
0.212664913682006 0.212444471954306 1 1
0.189853903112697 0.189678738008089 1 1
0.180777325877874 0.180602135085249 1 1
0.20269707205235 0.20249580331201 1 1
0.176636346046609 0.176456100320237 1 1
0.221317578820077 0.221101480730246 1 1
0.190476454855997 0.190301611383653 1 1
0.208198452115485 0.207988819454831 1 1
0.203227509785375 0.203034097550333 1 1
0.20149799343663 0.201283767327458 1 1
0.203869626366896 0.203654971631694 1 1
0.191343031865119 0.191140541000377 1 1
0.185067375052822 0.184876438567191 1 1
0.155638052345911 0.155491831546261 0 0
0.196201688878173 0.195994004581727 1 1
0.184019199426421 0.183845413757575 1 1
0.198622648060124 0.198431123300779 1 1
0.218324630405638 0.218088199414431 1 1
0.201212836216001 0.201009611730473 1 1
0.200575428152281 0.200376518820153 1 1
0.188090555309135 0.187908158392716 1 1
0.194010947300735 0.193824797317226 1 1
0.209588902033975 0.209391039116569 1 1
0.201190014196411 0.200977072082689 1 1
0.222756169959422 0.222519469577436 1 1
0.181333417699833 0.18115132290912 1 1
0.202616328672052 0.202420395075922 1 1
0.186084917667435 0.185894324681192 1 1
0.227617681996149 0.227383845215099 1 1
0.225720521314407 0.225500025649951 1 1
0.159015952775903 0.158871190511486 0 0
0.19924586455273 0.199041755237553 1 1
0.19610771564084 0.195917350758354 1 1
0.19351729700204 0.193314783315783 1 1
0.212816220813757 0.212618909461754 1 1
0.180545273822705 0.180376483910672 1 1
0.210841094052545 0.210635669928637 1 1
0.197156585579764 0.196963734407869 1 1
0.219845793669103 0.219626592083115 1 1
0.179108841539518 0.178915985106712 1 1
0.157662515970533 0.157510668795848 0 0
0.212068757778839 0.211875955218631 1 1
0.203442582739153 0.203223620645228 1 1
0.198133164795581 0.197939884783821 1 1
0.207748115257282 0.207529039291528 1 1
0.198691707824162 0.198481879488096 1 1
0.187111618818289 0.186908760959225 1 1
0.205314082260897 0.205118490511676 1 1
0.176169842962105 0.175982318127768 1 1
0.181714035988078 0.181531690457269 1 1
0.202154074667468 0.201944421915876 1 1
0.204311487201823 0.204108089612831 1 1
0.201448340229385 0.2012435691734 1 1
0.198689673999747 0.19847998445417 1 1
0.191372922668099 0.191191459750711 1 1
0.186101941597531 0.185905086683879 1 1
0.191975987621483 0.191799976779785 1 1
0.199828620769771 0.199648557231857 1 1
0.220917127454363 0.22070754230267 1 1
0.200821809924053 0.20061338083613 1 1
0.217485870824858 0.217244731844127 1 1
0.206805983984393 0.206581719403931 1 1
0.195825983953876 0.195626614189303 1 1
0.172724967255633 0.172542133292002 1 1
0.184239339782031 0.184051238682673 1 1
0.191875465557692 0.191686129785796 1 1
0.183749413082457 0.183573115531028 1 1
0.208718903901983 0.208526599351648 1 1
0.198894281684769 0.198685657645507 1 1
0.205440142483956 0.205244189888098 1 1
0.235262675115094 0.235019853520782 1 1
0.208622992748735 0.208429999213681 1 1
0.220842293470098 0.220598352433189 1 1
0.225765789646823 0.225539907764437 1 1
0.177884952639694 0.177687523756354 1 1
0.201712056566088 0.201513864389392 1 1
0.195665343007738 0.195467724627162 1 1
0.202721443453605 0.20252760001312 1 1
0.186244724399456 0.186062380076841 1 1
0.193777080204861 0.193592600120892 1 1
0.197603743623397 0.197398083353406 1 1
0.208106923989741 0.207905448038198 1 1
0.24290075340305 0.242664985515651 0 0
0.19242115040091 0.192242366936251 1 1
0.192077615497355 0.191895284843777 1 1
0.206480289818084 0.206261616057021 1 1
0.180477442774812 0.180316062300818 1 1
0.212040068253907 0.211830832234302 1 1
0.189419337899274 0.18924489522639 1 1
0.175875140223876 0.175698860906514 1 1
0.19266420430715 0.192471559439214 1 1
0.231317506842265 0.231105531834818 0 0
0.193675723356943 0.193495268619285 1 1
0.207143666014029 0.206946664180144 1 1
0.194718494125719 0.194509996929262 1 1
0.200150408013871 0.199933137523228 1 1
0.197458519745978 0.197240529872182 1 1
0.181666755996889 0.181504109781238 1 1
0.214089587744071 0.213883351246046 1 1
0.186144745701382 0.185974204029936 1 1
0.197248575476187 0.197045925821581 1 1
0.237694052929872 0.237456290800236 0 0
0.193223141540859 0.193028623435503 1 1
0.177528528734246 0.17734234452222 1 1
0.218270272537189 0.218052806166638 1 1
0.190683638226157 0.190494385537105 1 1
0.202368981893558 0.202174092149609 1 1
0.223486926110375 0.223258172850604 1 1
0.211643783249369 0.211425131868748 1 1
0.165502463312278 0.165343548705113 1 1
0.180807440135117 0.180623527781588 1 1
0.222838172479614 0.22262748022395 1 1
0.199292998138281 0.199097688623131 1 1
0.183851067459988 0.183669254035874 1 1
0.224851816177552 0.22463035314622 1 1
0.18881804742791 0.188638687406079 1 1
0.197315980228234 0.197118298043565 1 1
0.215612932493571 0.21539065965179 1 1
0.191338819090996 0.191149741189758 1 1
0.196445244328532 0.196238177747102 1 1
0.188596013440442 0.188425917621695 1 1
0.188154343356339 0.187960789118302 1 1
0.194209038718427 0.194002237940878 1 1
0.206691400210799 0.206488584452292 1 1
0.203709808063027 0.20351791839789 1 1
0.214064920599842 0.213854059029337 1 1
0.201146251759232 0.200923964430165 1 1
0.218106942013716 0.217902932283205 1 1
0.221920711531623 0.221696270728547 1 1
0.195146021981572 0.194966548774665 1 1
0.20221761765293 0.202004321476901 1 1
0.186162881390678 0.185987715712565 1 1
0.188387492953822 0.188204309948762 1 1
0.187504441333621 0.1873203736626 1 1
0.202556986710448 0.202342266140514 1 1
0.230194446260306 0.229953563681319 1 1
0.19344093879513 0.193232868746966 1 1
0.191691548826145 0.191492609820594 1 1
0.176678228033427 0.176495523426811 1 1
0.207366790711074 0.20717218473107 1 1
0.172847950477671 0.172680803998684 1 1
0.170173297879791 0.170003604247984 1 1
0.219573025434932 0.219351088276319 1 1
0.172858305086356 0.172703883060156 1 1
0.227286629554061 0.227063977036196 1 1
0.190010108476539 0.189826480467195 1 1
0.197010455499577 0.196797019687793 1 1
0.195433442903548 0.195227091866419 1 1
0.190193849286524 0.190003208015211 1 1
0.224144646201962 0.223907228333065 1 1
0.201839536925283 0.201639378962307 1 1
0.201841353064015 0.20162030908949 1 1
0.204291652232023 0.204099143764832 1 1
0.201796984919464 0.201595141740139 1 1
0.217383790459445 0.217164847973286 1 1
0.195287784684881 0.195087453482421 1 1
0.179437295914391 0.179251598841403 1 1
0.188240340856494 0.188050545579697 1 1
0.1838458722298 0.183641680704977 1 1
0.197084708567832 0.196892510038719 1 1
0.224136131057507 0.223888752377366 1 1
0.190209013769275 0.190022549682385 1 1
0.221620169277694 0.221382162432242 1 1
0.196250106945217 0.196054955352237 1 1
0.207868388049844 0.207665330271104 1 1
0.216916173554486 0.216709509311005 1 1
0.232397929563849 0.232146242079543 1 1
0.199835458917899 0.199629117239517 1 1
0.206186844298198 0.2059919848974 1 1
0.216873584554173 0.216650387631244 1 1
0.1683084763586 0.168152921017225 1 1
0.189483889035497 0.189291192063965 1 1
0.225429049364355 0.225196669821695 1 1
0.180942927278188 0.180763657839098 1 1
0.19235214713291 0.192158089047518 1 1
0.180814763144552 0.180656790020262 1 1
0.18559198118418 0.185398727518877 1 1
0.192932829857612 0.192742569794843 1 1
0.220571647555259 0.220362559692542 1 1
0.193749259870232 0.19355506438013 1 1
0.200139623059941 0.199943878217951 1 1
0.227865606787979 0.227647147023451 1 1
0.220847232005948 0.220623290866443 1 1
0.18149689334005 0.18130363110953 1 1
0.206892343605156 0.206681763804209 1 1
0.188062794074005 0.187870780186005 1 1
0.231481293215635 0.231238389425852 1 1
0.222893609364475 0.222653755853155 1 1
0.190333322812489 0.190151085877447 1 1
0.183943226206964 0.183761094918743 1 1
0.189506018483834 0.189314951103075 1 1
0.19179365986153 0.191601430582871 1 1
0.204568876409833 0.204355828076324 1 1
0.214201434304857 0.213986906733962 1 1
0.185848397565714 0.185660833455237 1 1
0.217337702393335 0.217100975632586 1 1
0.206934669260703 0.206753541194619 1 1
0.236870244003704 0.236641023411017 1 1
0.21547881325223 0.215270472341108 1 1
0.200298592288875 0.200098057133252 1 1
0.210164528112927 0.209957911791034 1 1
0.227669356615566 0.227452528438925 1 1
0.178486800177699 0.178317273997111 1 1
0.201774091365588 0.201544456151234 1 1
0.194398814025961 0.194221321122558 1 1
0.225638241555603 0.225393406645609 1 1
0.207667953723336 0.207457716623298 1 1
0.187866121691 0.187685370049648 1 1
0.199632471073396 0.199431312259887 1 1
0.218262147345439 0.21803775831866 1 1
0.186801418512135 0.186631530815859 1 1
0.198938980131743 0.198738396862196 1 1
0.196242003693554 0.196050260096594 1 1
0.171161742025247 0.170999894995346 1 1
0.210649970368765 0.210451703448717 1 1
0.210287776842618 0.210048356268298 1 1
0.207957584633182 0.207755291785486 1 1
0.186598972218767 0.186413382221746 1 1
0.205802852850573 0.205586500267977 1 1
0.203071656092428 0.202878100005089 1 1
0.22331159139165 0.223077689878749 1 1
0.196122388581423 0.195915938945473 1 1
0.214588019883333 0.214368038554365 1 1
0.189817261336048 0.189638110057788 1 1
0.21244720312651 0.212233548779439 1 1
0.227960363174007 0.227718991153657 1 1
0.192617892633684 0.192407482876699 1 1
0.186725451377978 0.186533309529278 1 1
0.193063206885133 0.192865324818156 1 1
0.179970285174116 0.179777193751953 1 1
0.21253457532276 0.212328066549226 1 1
0.187826659071835 0.187647784606575 1 1
0.173006909996177 0.172828872439977 1 1
0.200728969642939 0.200529699471209 1 1
0.205217104153259 0.205003965376224 1 1
0.194248349347432 0.19403941316951 1 1
0.229074082660966 0.228831576820632 1 1
0.207506216397964 0.207286061891483 1 1
0.225426676084869 0.225199018455033 1 1
0.204755353878469 0.204556223079569 1 1
0.192210880213519 0.192015364367608 1 1
0.228557304426445 0.228343153086819 1 1
0.207217193705631 0.207008315316758 1 1
0.200698651011721 0.20049537492787 1 1
0.199378416898234 0.199177108776914 1 1
0.206592545846299 0.206404769528397 1 1
0.1791671301291 0.178987918334037 1 1
0.182314015107937 0.182094956333565 1 1
0.193737027997247 0.193544008684808 1 1
0.202934039650552 0.202728287564231 1 1
0.21646649361943 0.216248079102808 1 1
0.201312905218353 0.201094805644771 1 1
0.190962830294545 0.190783943254725 1 1
0.167383936198624 0.167210005811559 1 0
0.198190971616489 0.197982202760039 1 1
0.203087241054094 0.202884436534588 1 1
0.181304505229746 0.181109600303454 1 1
0.206501342177882 0.206295223838157 1 1
0.19770029153537 0.1974991625517 1 1
0.202247482653358 0.202046315588481 1 1
0.191886434742064 0.191693493656578 1 1
0.22124120229931 0.221005152972511 1 1
0.212876767705972 0.212654840890459 1 1
0.215056732140415 0.214844133313921 1 1
0.174715004369637 0.174512611491228 1 1
0.193108514513305 0.19290930246326 1 1
0.224605716414783 0.224392757151575 1 1
0.235416637129637 0.235195694951054 0 0
0.213000253967362 0.212799354025208 1 1
0.21478787983232 0.214588249418865 1 1
0.192227020414179 0.19204980272636 1 1
0.188923379102551 0.18873062021844 1 1
0.211435904993055 0.211230108488249 1 1
0.19562109522006 0.195424344832872 1 1
0.224745153509394 0.224511275468264 1 1
0.238117830791186 0.237841829564327 0 0
0.228432933943236 0.228188274052835 1 1
0.167391601004985 0.167244322267032 0 0
0.194961387501266 0.194752375800442 1 1
0.213306440031161 0.213085095042092 1 1
0.193971647148367 0.193773997095239 1 1
0.216308594505189 0.216092273286814 1 1
0.215275105728297 0.215046504076573 1 1
0.173305377023221 0.173119081985455 1 1
0.178044924029213 0.177878833970486 1 1
0.18352811599313 0.183337179335897 1 1
0.188704315452613 0.188514230466647 1 1
0.208608593907032 0.20838779061178 1 1
0.189615785423019 0.189430475519716 1 1
0.174258954847399 0.174102491883905 1 1
0.210748499046104 0.210541226944826 1 1
0.193919436815712 0.193725372926908 1 1
0.195589632538011 0.19539853633447 1 1
0.203631113319835 0.203421348512144 1 1
0.198272775923063 0.198074863783634 1 1
0.218151069036333 0.21793977458694 1 1
0.181324255097471 0.181142534386284 1 1
0.196566239820232 0.196369208449218 1 1
0.22584829234794 0.225625708264237 1 1
0.189032714177914 0.188848925678335 1 1
0.206863493884229 0.206654531048728 1 1
0.187422698359497 0.187230479406896 1 1
0.195404257831136 0.19520175287613 1 1
0.201913042500422 0.201710799979153 1 1
0.201502083057482 0.20130758965358 1 1
0.196893510736935 0.19672339493413 1 1
0.229475846095 0.229215159994076 1 1
0.234274903375086 0.234022834589159 1 1
0.209762009894427 0.209548361826101 1 1
0.182651320453895 0.182433787530882 1 1
0.212731181548953 0.212512361570633 1 1
0.170352803775217 0.1701907656262 1 1
0.202968787146866 0.202743096556717 1 1
0.21329746663599 0.213073484606688 1 1
0.203083791388932 0.20287759510619 1 1
0.205829821242429 0.205613892412483 1 1
0.167964131084321 0.167768188266699 1 1
0.188706363539627 0.188524993178836 1 1
0.206414432785548 0.20622508245494 1 1
0.203734689610853 0.203531729676811 1 1
0.204307763047334 0.204085011874029 1 1
0.185574023111551 0.185389391813764 1 1
0.207925736898923 0.207728004401479 1 1
0.22494396881705 0.224702527625116 1 1
0.213666719239837 0.213457723309158 1 1
0.199969152562186 0.199774541343423 1 1
0.186349235735337 0.186156513619813 1 1
0.159602420069595 0.15943377380972 0 0
0.199032887384231 0.19884205999636 1 1
0.199764632642904 0.199576628479332 1 1
0.202318658842191 0.202132051471843 1 1
0.236298108891259 0.236066212939064 0 0
0.182313491619617 0.182129754031669 1 1
0.208131196101974 0.207929867427156 1 1
0.197764223397413 0.197561803169367 1 1
0.207843135098825 0.207635682774614 1 1
0.211018120301815 0.210793207224403 1 1
0.206438964151732 0.206233342321969 1 1
0.194100975260474 0.193912771162177 1 1
0.195542714022824 0.195321223011626 1 1
0.204020900936243 0.203806008678439 1 1
0.233633325733985 0.233402735184656 1 1
0.215030219309186 0.214820098660205 1 1
0.210993163804682 0.210769647843128 1 1
0.180020380490906 0.179831937408353 1 1
0.236355687811228 0.236125020158693 0 0
0.224888382849671 0.224669613841124 1 1
0.182435672751551 0.182222567763985 1 1
0.198800779674275 0.198615293410027 1 1
0.201490231694395 0.201285868247443 1 1
0.202106046037636 0.201891694577573 1 1
0.204785193172791 0.20458783324316 1 1
0.202749135433427 0.202553919637836 1 1
0.184679702416471 0.18447856395572 1 1
0.226290229452112 0.226070948466406 1 1
0.216447481351459 0.216235818087981 1 1
0.169367862263184 0.169200336172617 1 1
0.198625462682902 0.198432473681302 1 1
0.232422849548642 0.232191618039312 0 1
0.192318584197847 0.1921310512676 1 1
0.202742492481693 0.2025373322545 1 1
0.225635115383881 0.225395273445538 1 1
0.210373427886513 0.210160887246185 1 1
0.234568060874669 0.234321495662399 1 1
0.200532346923408 0.20034224516073 1 1
0.191855883674972 0.191678149348269 1 1
0.204960245849142 0.204749454851999 1 1
0.200047254524782 0.199859010644143 1 1
0.210501518201644 0.210290169750393 1 1
0.190967308702443 0.190783693467787 1 1
0.214171147013153 0.21395842918695 1 1
0.176257855513931 0.176068979209408 1 1
0.184874621001171 0.184689512877666 1 1
0.202571613135268 0.202375058633157 1 1
0.244681300749151 0.244452355718566 0 0
0.201209755419604 0.201009127179986 1 1
0.243969936753933 0.243726692270744 0 0
0.194205266422852 0.193988854434807 1 1
0.168359839788329 0.168197591585155 1 0
0.205192299682432 0.204999166628778 1 1
0.205250859580693 0.20506157627349 1 1
0.216305050596652 0.216106275728463 1 1
0.181938976419297 0.181763165162465 1 1
0.204425106977565 0.204229708040386 1 1
0.217390242342715 0.217170169327872 1 1
0.208084873691236 0.207853524336081 1 1
0.197347729722786 0.19715135198892 1 1
0.205354873307672 0.205160277197944 1 1
0.180401375299889 0.180223101300103 1 1
0.195359860787883 0.195165417985206 1 1
0.207488797938511 0.207279158887528 1 1
0.205281996537868 0.205092972006993 1 1
0.185935320830168 0.185743275238782 1 1
0.204200550219511 0.203999712442678 1 1
0.201372715857868 0.201176558601525 1 1
0.192775011411723 0.192576011363755 1 1
0.221919714936501 0.221682605000625 1 1
0.199406491567758 0.199204348418909 1 1
0.21358301136701 0.213387982917909 1 1
0.182297803551003 0.182123316505074 1 1
0.209000169882976 0.208789073758989 1 1
0.182504856530208 0.182323798952945 1 1
0.239058062891488 0.238831651490693 0 0
0.204017205871177 0.203812000443419 1 1
0.182779283351211 0.182592692878149 1 1
0.166356133610067 0.166192004808749 0 0
0.201450931437208 0.201227688815442 1 1
0.193440313822132 0.193248286160911 1 1
0.190851117162962 0.190647779883242 1 1
0.205057773479018 0.204831944497068 1 1
0.203973200561966 0.203762531604362 1 1
0.196346327765941 0.196158288102877 1 1
0.192177547121316 0.192000290592546 1 1
0.186355290244159 0.186178746810868 1 1
0.210690636481413 0.210481506319687 1 1
0.193753766012341 0.193540962290225 1 1
0.217761385909355 0.217548328006256 1 1
0.205053565120826 0.204851896928166 1 1
0.203914591185153 0.203712379574051 1 1
0.223128140348648 0.222890711069621 1 1
0.202819226217307 0.202607287812385 1 1
0.209425992127539 0.209220417897968 1 1
0.187434391007919 0.187245658572183 1 1
0.215562022958342 0.215336849370698 1 1
0.193380969560974 0.193194614376931 1 1
0.192471382140521 0.192253733258608 1 1
0.167568069058478 0.167398154687886 1 1
0.192745767721467 0.192553942250528 1 1
0.16976542087046 0.169600008429013 1 1
0.181896390560556 0.181717771075076 1 1
0.224154432668628 0.223930781281352 1 1
0.158975905830318 0.158832545286227 0 0
0.18204648459881 0.181830146922004 1 1
0.189452963911986 0.189269525118945 1 1
0.197726962664795 0.197526430701614 1 1
0.171238859144258 0.171055282041389 1 1
0.212623519730653 0.212422801236345 1 1
0.211541670404464 0.211321344722331 1 1
0.190164490825158 0.18996715675994 1 1
0.179912137894863 0.179739684963399 1 1
0.181838996279383 0.181661180531445 1 1
0.218606361030802 0.218380604188828 1 1
0.184086284826965 0.183920326185956 1 1
0.222589609383914 0.222382461333734 1 1
0.220114513713079 0.219883088128134 1 1
0.18357142851056 0.183384030534684 1 1
0.188168894412549 0.187988869038415 1 1
0.186866136903131 0.186667846114157 1 1
0.193342411001169 0.193149065047651 1 1
0.183626682720721 0.183446515637655 1 1
0.193075824172747 0.19287450083318 1 1
0.243800297828407 0.243561958092219 0 0
0.188916704544497 0.18873097423413 1 1
0.204619717883005 0.204393654776075 1 1
0.174966486521167 0.174792407033607 1 1
0.223123422485832 0.222920256996383 1 1
0.20329093503282 0.203088225282836 1 1
0.194565455650988 0.194374347233811 1 1
0.19516129180534 0.194970774274584 1 1
0.214519827575333 0.214304018328094 1 1
0.171950501251485 0.171769063423642 1 1
0.231811421520223 0.231603833199783 1 1
0.191189296072264 0.190994320965285 1 1
0.1947355377882 0.194549610711508 1 1
0.214630127715022 0.214416738338079 1 1
0.232488760513544 0.232241306413079 1 1
0.227369045336598 0.227155781147476 1 1
0.188976249826143 0.18879741490042 1 1
0.183871207116396 0.183680289169756 1 1
0.204948773419457 0.204733520255838 1 1
0.181471401928377 0.181289865622747 1 1
0.212956980419667 0.212744757580458 1 1
0.202487141295772 0.202283173447742 1 1
0.202790031423386 0.202584396262047 1 1
0.168203734398379 0.168033062953194 1 1
0.169417870538358 0.169250921864906 1 1
0.207464454324209 0.207261434991847 1 1
0.190816883836307 0.190632275835906 1 1
0.223294855700802 0.223080401749892 1 1
0.198194643405163 0.197995386640876 1 1
0.207548357736156 0.207331886823596 1 1
0.206692752147529 0.206494615034116 1 1
0.203333845863783 0.203128974016203 1 1
0.218496598639127 0.218287794317969 1 1
0.188179318449765 0.187998357293322 1 1
0.213746897527349 0.213537702517844 1 1
0.202398581354231 0.202190503283096 1 1
0.206905804672771 0.206672270346967 1 1
0.224824296048712 0.224604054165442 1 1
0.18579344957457 0.18560993588559 1 1
0.168047318609384 0.167877742628046 1 1
0.197959580459954 0.197774963977997 1 1
0.221642645082271 0.221408275014828 1 1
0.172305415262518 0.172139501267258 1 1
0.202220895117815 0.202012702828072 1 1
0.206133467282649 0.205928933845029 1 1
0.196800270041793 0.196591683551393 1 1
0.23095240497553 0.230729383368982 1 1
0.201560175348795 0.201384268884437 1 1
0.210489311972011 0.21027328820038 1 1
0.205115335977372 0.204908166875743 1 1
0.191773948430039 0.19157040960142 1 1
0.206993928314242 0.206794890626539 1 1
0.215969606637236 0.215745747060254 1 1
0.193780563073452 0.193590227705986 1 1
0.175974623081835 0.17580035303903 1 1
0.178710952913103 0.178534531976792 1 1
0.202223165481864 0.202032244318135 1 1
0.167067270114329 0.166891941647448 1 1
0.198953664644138 0.198754180467288 1 1
0.22654315465828 0.226331994893959 1 1
0.184809063070367 0.184626995689434 1 1
0.190249925216568 0.190046123244178 1 1
0.205325198357441 0.20512439554641 1 1
0.16760417268511 0.167446842722527 0 0
0.171471085757829 0.171299268174563 1 1
0.183656850338498 0.183495367671008 1 1
0.19417242389439 0.193974015281744 1 1
0.216641835844672 0.21642437345704 1 1
0.222416861306891 0.22217760660863 1 1
0.190732480095921 0.190550781148882 1 1
0.212819875522188 0.21260251627217 1 1
0.183855495241542 0.183674175854115 1 1
0.179466998734664 0.179266259516765 1 1
0.206590618460552 0.206392220848382 1 1
0.192551525179287 0.192366853452456 1 1
0.218779133163923 0.218553334040444 1 1
0.188854360915966 0.188653511866272 1 1
0.183911080812526 0.183727753076918 1 1
0.19756519373442 0.197355472960278 1 1
0.149108793252611 0.148962873643855 0 0
0.194880182969984 0.194687463027095 1 1
0.191216271959462 0.191017077480441 1 1
0.223839667027242 0.223623984349956 1 1
0.206089087847696 0.20589247042921 1 1
0.188646725109141 0.188450436512334 1 1
0.216484038130829 0.216255208755175 1 1
0.188345459033905 0.188151726143504 1 1
0.208460617769895 0.20824451023367 1 1
0.176314303834411 0.176146888303836 1 1
0.187120859202291 0.18694374481435 1 1
0.204512546432483 0.204324143637513 1 1
0.203848210098047 0.203649152693488 1 1
0.195454091083071 0.195271505067049 1 1
0.204133174492076 0.203945844191876 1 1
0.193895240135204 0.193692939623446 1 1
0.202854482491465 0.20266223328571 1 1
0.181471339975518 0.181299398785625 1 1
0.205582421800451 0.205365762629976 1 1
0.197635165770016 0.197438167474915 1 1
0.217877184211863 0.217660835209668 1 1
0.211553683443853 0.211326224375528 1 1
0.196251817634736 0.196025084672464 1 1
0.207078289797052 0.206889300456899 1 1
0.212612183619149 0.212376067409691 1 1
0.201962749702242 0.201767732209252 1 1
0.192546443462254 0.192363808417639 1 1
0.20770373984744 0.207518274235824 1 1
0.181772553427817 0.181597189669908 1 1
0.191353778632125 0.19117947553865 1 1
0.202798094311167 0.202603592658506 1 1
0.202849660170451 0.202655587992513 1 1
0.184041254371269 0.183866798120999 1 1
0.20662708419178 0.206410144655827 1 1
0.230536122331758 0.230301350953038 1 1
0.199362018335946 0.199165528298146 1 1
0.163427112138536 0.163274797394618 0 0
0.222796556800053 0.222587223857501 1 1
0.217486513904717 0.217275988265341 1 1
0.195945198620186 0.195752946672481 1 1
0.220451550982137 0.220239537674607 1 1
0.199325438123545 0.199114633949528 1 1
0.175750877783572 0.175575023743798 1 1
0.19496783769335 0.19477511415836 1 1
0.202756751817814 0.202547591983849 1 1
0.226955736819241 0.226709653401533 1 1
0.213352098549437 0.213146784165692 1 1
0.199474100390505 0.199276235908244 1 1
0.205578703261945 0.205380091146537 1 1
0.199165979754424 0.198988833088253 1 1
0.1917085657564 0.191511832826374 1 1
0.193364657207672 0.193173654606041 1 1
0.174908464070472 0.174726396530678 1 1
0.212002402870793 0.211798900635017 1 1
0.190601000099319 0.190397973934297 1 1
0.196866818727346 0.196661114455553 1 1
0.234256760128087 0.234051583063416 1 1
0.1922386589705 0.192043499241902 1 1
0.197083088649092 0.196863270565327 1 1
0.182119382988243 0.181948226501436 1 1
0.198989815921697 0.198801574266028 1 1
0.208931506678425 0.208698247036381 1 1
0.195867765536492 0.195660926913822 1 1
0.216866538302424 0.216653947547486 1 1
0.175674402031399 0.175503018734265 1 1
0.193748806528356 0.19355514975655 1 1
0.187431326266314 0.18723701857597 1 1
0.183565213670433 0.183387638747743 1 1
0.205748886087944 0.205554525534601 1 1
0.196321981247403 0.196140905333149 1 1
0.21606115913342 0.215860243078564 1 1
0.196591617743875 0.196397116811973 1 1
0.219025053424649 0.218815894707982 1 1
0.203676779427695 0.20345676708037 1 1
0.208841431504547 0.208629685792619 1 1
0.153559654330781 0.153407457853945 0 0
0.187335789848039 0.187136306556993 1 1
0.194151290551188 0.193959829654266 1 1
0.201385598643945 0.201180814444543 1 1
0.199694339174117 0.199491011602423 1 1
0.202214269942419 0.202025897451137 1 1
0.205574832842998 0.205378092074441 1 1
0.19963179517498 0.199445127148653 1 1
0.197586044969632 0.197388990916506 1 1
0.156646726617916 0.156486247355417 0 0
0.19401917893331 0.193795915143014 1 1
0.192978296748773 0.192787256196943 1 1
0.242597435593564 0.242354078917269 0 0
0.203469040535216 0.203231588459937 1 1
0.224218818409284 0.224017160115659 1 1
0.201446648495172 0.201243290204651 1 1
0.200192255000592 0.199999519197615 1 1
0.212012364700688 0.211778071316162 1 1
0.19716084556438 0.196975919955163 1 1
0.2292076148956 0.228994829561188 1 1
0.224883474431319 0.224670504896849 1 1
0.197360458089782 0.197164767402504 1 1
0.209902196960153 0.209677324168714 1 1
0.208624205741153 0.208420580892117 1 1
0.183762629374779 0.183567998256279 1 1
0.211362455492081 0.211147437069257 1 1
0.197968079738567 0.197776228939804 1 1
0.217817419334405 0.217590374735301 1 1
0.174170320642735 0.173994764221846 1 1
0.181740930217185 0.181554871870698 1 1
0.187926634599427 0.187743465679245 1 1
0.208191151945514 0.207981468399743 1 1
0.191453471606501 0.191238891684288 1 1
0.201204396386906 0.201005450676184 1 1
0.202996363993364 0.202794396193461 1 1
0.198437584684211 0.19823449806213 1 1
0.174096803834663 0.173921309580378 1 1
0.209146740285613 0.208929233231275 1 1
0.186225104168547 0.186040104154552 1 1
0.2009304826735 0.200727310199487 1 1
0.180302349856723 0.180108670355472 1 1
0.202077814927013 0.2018467247201 1 1
0.194127171128904 0.193940783390904 1 1
0.185901553280612 0.185715482833887 1 1
0.189708431815579 0.189522651223628 1 1
0.178318873246227 0.178126775650659 1 1
0.21173479507571 0.211518240116182 1 1
0.191972678245458 0.191762498950929 1 1
0.216695424167167 0.21649035885809 1 1
0.1985894876409 0.198388258582914 1 1
0.210394470308676 0.2101641591393 1 1
0.204527116639988 0.204336387184603 1 1
0.221491573634378 0.221273328376769 1 1
0.172609895153965 0.172434409899359 1 1
0.193478371484467 0.193292901242633 1 1
0.195773073362655 0.195568968200962 1 1
0.196322560097742 0.196126999530702 1 1
0.175872661907244 0.175686677069512 1 1
0.203394865885589 0.203204903641596 1 1
0.192747239938536 0.192556725333174 1 1
0.168059873934829 0.167894204671308 1 0
0.166735275752581 0.166573343556593 0 0
0.193048188256848 0.192851975193673 1 1
0.204454203651391 0.20421475531884 1 1
0.214525610126408 0.214307315664991 1 1
0.211829130772253 0.211607985063478 1 1
0.166020137344303 0.165852369438438 0 0
0.221041464008354 0.220826148339693 1 1
0.208054582334265 0.207838057678269 1 1
0.204575875945432 0.204363658673933 1 1
0.199213687631441 0.198999440359496 1 1
0.203739386771782 0.203537413275306 1 1
0.198591204995903 0.198399096697573 1 1
0.195872662753304 0.195665745967502 1 1
0.229253460492061 0.229019466731144 1 1
0.179746171272793 0.17957394871242 1 1
0.214395992360971 0.214181124663697 1 1
0.20115179367337 0.200952083119816 1 1
0.202888184146645 0.202695018885939 1 1
0.195474648543992 0.1952737815583 1 1
0.212347677153213 0.212125368509341 1 1
0.202829385993962 0.202632730749148 1 1
0.18596717401669 0.18578163130579 1 1
0.193204132884987 0.19301094309256 1 1
0.212226765531459 0.212024354310599 1 1
0.183597052431382 0.183413461913486 1 1
0.213411505992898 0.21320950663339 1 1
0.191449518588558 0.191260226484539 1 1
0.221641181385986 0.221413342095125 1 1
0.204246676581413 0.20402241068452 1 1
0.219424669860819 0.21921667552553 1 1
0.190445133814398 0.190264026175485 1 1
0.190137598677732 0.189958057039146 1 1
0.205023654082771 0.204836283609905 1 1
0.211598100905881 0.211363105666963 1 1
0.218955818587665 0.218741213544239 1 1
0.199061590818423 0.198875951977529 1 1
0.192846907647643 0.192668043617796 1 1
0.176572283491881 0.176391670239589 1 1
0.194332983111444 0.194145235552158 1 1
0.217604399429991 0.217401756745645 1 1
0.204071803665691 0.203855492214838 1 1
0.216352617552105 0.216128278190944 1 1
0.20043876010402 0.20023882991852 1 1
0.239666136059567 0.239419653132061 0 0
0.194272229367753 0.194078693992241 1 1
0.199312659668823 0.199099192725325 1 1
0.211749942404819 0.211543927002936 1 1
0.178671661522606 0.178492017743748 1 1
0.198664344228938 0.198469492637516 1 1
0.187166780552223 0.186968719215855 1 1
0.189122962980387 0.188924724088644 1 1
0.197555906218053 0.197379210511661 1 1
0.169805004684702 0.169619497186017 1 1
0.199124213753144 0.198911513989484 1 1
0.188641720563639 0.188455044240866 1 1
0.189325076030197 0.189124027343465 1 1
0.197310333752374 0.19711744344148 1 1
0.2105054002824 0.210283504856709 1 1
0.220370385359336 0.220155232580261 1 1
0.226196856840194 0.225972269391434 1 1
0.165145096035649 0.164986193710443 1 1
0.230586681378847 0.230345080919077 1 1
0.200207083725181 0.200008957169082 1 1
0.210853468444104 0.210629109076487 1 1
0.205381615370429 0.205170995199958 1 1
0.193285127362147 0.193072440927789 1 1
0.195308361547534 0.195116131316741 1 1
0.212334497929648 0.212104500326825 1 1
0.18967203494483 0.189492189282383 1 1
0.188981613606776 0.188793146244799 1 1
0.202863729589874 0.20265663593234 1 1
0.190795708038687 0.190609947941032 1 1
0.198023698530591 0.197845911664891 1 1
0.18624062016211 0.186075835743227 1 1
0.217518547339406 0.217302175964077 1 1
0.19080182701318 0.190603545241751 1 1
0.19365652072444 0.193473801461078 1 1
0.198076385237134 0.19787904608573 1 1
0.207120870288991 0.206927024924929 1 1
0.183660278528957 0.183476809922205 1 1
0.199838614333673 0.199641777044979 1 1
0.197711207335761 0.197501329199555 1 1
0.210613205114973 0.210406122787373 1 1
0.216950199868898 0.216750322104238 1 1
0.203849926665124 0.203652314131259 1 1
0.181793273464848 0.181623820923566 1 1
0.205277516028975 0.20507283968046 1 1
0.216100378960745 0.215890172427468 1 1
0.208552188156429 0.20835826127437 1 1
0.204004528624807 0.203807829248895 1 1
0.197112591465119 0.196920965917269 1 1
0.194591042608577 0.194384611166422 1 1
0.230281100841119 0.230051824115879 1 1
0.206102648189793 0.205883144677987 1 1
0.207820981803858 0.207625392654951 1 1
0.18983011193983 0.189637842562333 1 1
0.207174761945111 0.206971739570645 1 1
0.199265807203361 0.199081239393272 1 1
0.230191210988745 0.229965587546474 1 1
0.205692272632288 0.20549661294389 1 1
0.201439339233525 0.201248176851102 1 1
0.20292517037263 0.202729199978234 1 1
0.200278113735697 0.200089758231728 1 1
0.198120910065555 0.197920541600448 1 1
0.206699252150942 0.206481923358817 1 1
0.19962204756659 0.1994359241153 1 1
0.193632191712957 0.193424976049192 1 1
0.207184290227979 0.206955661638761 1 1
0.234659976831534 0.234426256145217 0 0
0.191631831337344 0.191440216538458 1 1
0.209090691575003 0.20889553300827 1 1
0.202518563861157 0.202324034689023 1 1
0.208119787541184 0.207874654377605 1 1
0.191609898887475 0.191422548502653 1 1
0.216872183080978 0.216656825152586 1 1
0.178585045303949 0.178409749903834 1 1
0.218832437301713 0.218608093838342 1 1
0.195397131286683 0.195200133458022 1 1
0.203161120082992 0.202960213864862 1 1
0.184553771712332 0.184362229445714 1 1
0.199770914511302 0.199578864618411 1 1
0.183533032167827 0.183345876016068 1 1
0.193708248273995 0.193497364468513 1 1
0.196714667030167 0.196519649486486 1 1
0.219823105638286 0.219613918848195 1 1
0.206315535066852 0.206099922628073 1 1
0.223932355056516 0.223695329857068 1 1
0.194928640405069 0.194716620837574 1 1
0.196948745863309 0.196745707673694 1 1
0.208001099631538 0.207803420734989 1 1
0.172730126022148 0.172564129950139 1 1
0.209165730844559 0.208956015468034 1 1
0.200857745804611 0.200652348272435 1 1
0.214881723646835 0.214688012425614 1 1
0.197728771086482 0.197541273572295 1 1
0.199319101114415 0.199109793870502 1 1
0.1901446885134 0.18994665248857 1 1
0.22791919851356 0.227693450633627 1 1
0.221414750537306 0.221202307378775 1 1
0.195423545410696 0.195208814993819 1 1
0.153091632859466 0.152940214850645 0 0
0.181991710258405 0.181804914986169 1 1
0.203758299035186 0.203546560427561 1 1
0.221646122181686 0.221426782798834 1 1
0.222159708782883 0.221932798134766 1 1
0.216329973897271 0.216111858076276 1 1
0.203244471684428 0.203039485763094 1 1
0.218229181416948 0.218002346212411 1 1
0.182135582758865 0.181938587207263 1 1
0.190284497897803 0.190090189178136 1 1
0.168125351784762 0.167961495257236 0 0
0.215370139703151 0.215135681631516 1 1
0.162967814281741 0.162785513314085 1 1
0.206061893000428 0.205852627936252 1 1
0.194457169595671 0.19424402223377 1 1
0.167542165854753 0.167354790870945 1 1
0.234911586790162 0.234666596543317 0 0
0.203022116639744 0.202804339045917 1 1
0.240072076895462 0.239829901838311 0 0
0.17556564513141 0.175387026185378 1 1
0.218436596292796 0.218218083913917 1 1
0.219227273823074 0.219018275641785 1 1
0.199297169433557 0.199105129383584 1 1
0.194724769421158 0.194556466649997 1 1
0.230594983160916 0.230353119492846 1 1
0.210765515322266 0.210563186165739 1 1
0.232707234240726 0.232473853301134 0 0
0.23008287479011 0.229859834416301 1 1
0.201653291640513 0.20143665605133 1 1
0.157653326755906 0.157488887909353 0 0
0.219591702030621 0.219371329422589 1 1
0.209961616272557 0.209735547169708 1 1
0.206818140238924 0.206619758190672 1 1
0.21910506848134 0.218893922249941 1 1
0.211733298589366 0.211523955658303 1 1
0.217458210608439 0.217248083502094 1 1
0.186877483145546 0.186689764836822 1 1
0.19088059317202 0.190700483220192 1 1
0.173454053161795 0.173297618777326 1 1
0.204475127183111 0.20424902726679 1 1
0.206003108840334 0.205803066787735 1 1
0.19511898845385 0.194924164091781 1 1
0.207534323516079 0.207324766109016 1 1
0.225884871279165 0.22564722668175 1 1
0.198635926159067 0.198450202625732 1 1
0.194334792375719 0.19413908363195 1 1
0.198382699617438 0.198179900717208 1 1
0.18992901169056 0.189746267299289 1 1
0.177403844852393 0.177222466465022 1 1
0.185171475276014 0.184966719068523 1 1
0.183274741894238 0.183057228635601 1 1
0.237224560893796 0.23696715498763 0 0
0.208076832500835 0.207880132593038 1 1
0.206556506536196 0.206337794338012 1 1
0.182184157908167 0.182007511304079 1 1
0.20059566856462 0.20040216946676 1 1
0.174355163651552 0.174183491420329 1 1
0.218006282432453 0.217784658051522 1 1
0.178176938785783 0.177997147893405 1 1
0.196058876867796 0.195875323289233 1 1
0.203244909737893 0.203041947059029 1 1
0.205426662059771 0.205215891614363 1 1
0.188637604681787 0.188455304095157 1 1
0.210348194079764 0.210129287601816 1 1
0.192606108295076 0.192397593213291 1 1
0.211562174378291 0.211344685612846 1 1
0.184915545830179 0.184733158037417 1 1
0.191552080909035 0.191358064042886 1 1
0.215975794290364 0.215774164669957 1 1
0.210262904173761 0.21005109735257 1 1
0.201027643300899 0.20084753787615 1 1
0.182898118578069 0.182710712053015 1 1
0.197322446946381 0.197120370720323 1 1
0.206537221241503 0.206319229202382 1 1
0.204134766439419 0.203944865132883 1 1
0.201016965416326 0.200802663527863 1 1
0.209356726708637 0.209168575006875 1 1
0.208758507183245 0.208568396080803 1 1
0.184157729740972 0.18396372686881 1 1
0.188105057858696 0.187911636357004 1 1
0.208171347931576 0.207967468038804 1 1
0.182222013662585 0.182038959965638 1 1
0.178216797015811 0.178037099123154 1 1
0.199850817701744 0.199646734743227 1 1
0.209031788436206 0.208829500222324 1 1
0.206924551464066 0.206720428325303 1 1
0.217055752557404 0.216837925694104 1 1
0.174411267588196 0.174258682764818 1 1
0.214735531437857 0.214508798339382 1 1
0.186271326510121 0.186090811054813 1 1
0.208130001051516 0.207917558304893 1 1
0.205435104995609 0.205238290408568 1 1
0.199898934784587 0.199700751370687 1 1
0.217273495604373 0.217055050493496 1 1
0.212592779245532 0.212389771876924 1 1
0.200540451783849 0.200338279347068 1 1
0.191254532899235 0.191074731466079 1 1
0.230398766760643 0.230182156216975 1 1
0.197490045370156 0.197297443089707 1 1
0.208452023773991 0.208250935956624 1 1
0.221604263567008 0.221378576947807 1 1
0.198106919387978 0.197909727669974 1 1
0.218621517979355 0.218405237784529 1 1
0.186458819860562 0.186280312772009 1 1
0.221014622502441 0.220788806306913 1 1
0.233819464625421 0.233578612628851 1 1
0.202615455641591 0.202410597176509 1 1
0.19975422881886 0.199560169317159 1 1
0.183505638579651 0.183341965559752 1 1
0.180598843495347 0.180402149301112 1 1
0.220144958822786 0.219931680453937 1 1
0.19058948960282 0.190397737016943 1 1
0.168953895959152 0.168778351413643 1 1
0.182049573246231 0.181866887913741 1 1
0.194641689182742 0.194425562571591 1 1
0.200893710315976 0.200675227780305 1 1
0.214830947920532 0.214630771202906 1 1
0.211033194532807 0.210805352909232 1 1
0.189715133099558 0.189525428237285 1 1
0.208653974019845 0.208437735923896 1 1
0.188824205065379 0.188613336390935 1 1
0.174835861276684 0.17466269135558 1 1
0.19263132246513 0.19245127401333 1 1
0.201466192419164 0.201269033818063 1 1
0.215462825387892 0.215252232467838 1 1
0.175238392532271 0.17504466051825 1 1
0.220777445201306 0.220530294715801 1 1
0.192697161790561 0.192519130372314 1 1
0.203096285617217 0.202889355473148 1 1
0.185513251947852 0.185330482443434 1 1
0.205728254917074 0.20552393832184 1 1
0.190732594082371 0.190545004770209 1 1
0.175669187610332 0.17549083907053 1 1
0.210253055089747 0.210046218677936 1 1
0.220179875618393 0.21996279530175 1 1
0.208596043920311 0.208385483564643 1 1
0.222130414882043 0.221903542931157 1 1
0.22352450118175 0.223317485015475 1 1
0.214524967662218 0.214305263131783 1 1
0.201255318176013 0.201059656514138 1 1
0.182609674819738 0.182424987593782 1 1
0.21087164998704 0.210674964501849 1 1
0.211106868516971 0.210900150675347 1 1
0.22749709047071 0.227269665093928 1 1
0.214463376127358 0.214224422096186 1 1
0.203630988844167 0.203417784938753 1 1
0.204770390621048 0.204581187644458 1 1
0.187145395260375 0.186956470912352 1 1
0.194887150045214 0.194682456454866 1 1
0.195786183489912 0.195571001058805 1 1
0.179232026928555 0.17903359126175 1 1
0.197991658463399 0.197776168268631 1 1
0.214977760036252 0.214757143168138 1 1
0.206103384184262 0.205870573637902 1 1
0.196390163277784 0.196187514719999 1 1
0.177927644850706 0.177744219137603 1 1
0.201449931874529 0.201247710757329 1 1
0.208246701245818 0.208044203876941 1 1
0.227048878302964 0.226828348430349 1 1
0.192453881836509 0.192257244525004 1 1
0.227111794594967 0.22688656866582 1 1
0.206671041000924 0.206466585531604 1 1
0.202894573454081 0.202702267861356 1 1
0.19803148177637 0.197848971656885 1 1
0.238373478709223 0.238142053746331 0 0
0.210084536567733 0.209871714999822 1 1
0.203546948652557 0.203341463979372 1 1
0.223561334265109 0.223353872729468 1 1
0.205353720557382 0.205133429889097 1 1
0.211238387220852 0.211020249417237 1 1
0.193342703963001 0.193148514514032 1 1
0.215133840463113 0.214931735872401 1 1
0.199650628821274 0.199452369397568 1 1
0.194130253674834 0.193931964384348 1 1
0.190777211710568 0.190587542164843 1 1
0.199364188235354 0.199166045112007 1 1
0.178748832500162 0.178564091934832 1 1
0.19096453166943 0.190782676975852 1 1
0.206838689247393 0.206626036179561 1 1
0.19130200941517 0.191117993741368 1 1
0.190508090043183 0.190326949675708 1 1
0.190248192923085 0.190047893073811 1 1
0.19711899735381 0.196937216118199 1 1
0.192491315951689 0.192283718668786 1 1
0.206339456956373 0.206120125184916 1 1
0.22123328368216 0.221013022695243 1 1
0.215591354839111 0.21537904504001 1 1
0.200832738794242 0.200627868839839 1 1
0.200737335421904 0.200525277152382 1 1
0.178204845184183 0.178034009365392 1 1
0.169304539867423 0.169133260068578 1 1
0.205355478699965 0.205119597095318 1 1
0.213285766988827 0.21308439199245 1 1
0.210412046450444 0.210195317503038 1 1
0.19179210575809 0.191602777635188 1 1
0.197194592161918 0.197003825686284 1 1
0.168176517103398 0.168014486622309 0 0
0.19716225308328 0.196964570596382 1 1
0.215253417882254 0.215028578277392 1 1
0.212910192064159 0.212702018504263 1 1
0.21207421645606 0.21187535018974 1 1
0.193025359111997 0.19285020485153 1 1
0.227515509265753 0.227287994041405 1 1
0.20725231565597 0.207061496770495 1 1
0.189650718807972 0.189460153236481 1 1
0.195276423428821 0.195085496714413 1 1
0.203679547005104 0.203451319122509 1 1
0.17729389346799 0.177107990636199 1 1
0.195044191339942 0.194855407883469 1 1
0.201537299393867 0.201328553309371 1 1
0.183470154829048 0.18328434225958 1 1
0.200167578424672 0.19996225676825 1 1
0.18529346365751 0.18512781178365 1 1
0.212954895605323 0.212723746458008 1 1
0.19565552144228 0.195459936086311 1 1
0.211009043553257 0.210803493243893 1 1
0.208369889060795 0.208156996793634 1 1
0.177070478255004 0.176896140176466 1 1
0.183729870152702 0.183547039578178 1 1
0.173946144624266 0.173769519392931 1 1
0.187630829435449 0.187458197764906 1 1
0.177085530670376 0.176910274322234 1 1
0.184493235951394 0.184305432761799 1 1
0.197998072927866 0.197804590251493 1 1
0.166607803574531 0.166447579490514 1 1
0.193275594129831 0.193073840002003 1 1
0.195826668529976 0.195629630182258 1 1
0.209464359669047 0.209251271477805 1 1
0.21990146277091 0.219676597286677 1 1
0.195384545706157 0.195201523934798 1 1
0.210284122055753 0.210087132407588 1 1
0.171143470825236 0.170964779473919 1 1
0.178246159469964 0.178079777013656 1 1
0.16493449799068 0.164757044571972 1 1
0.206514044589202 0.206290613869422 1 1
0.179942967404072 0.179777066057691 1 1
0.180171864010776 0.180001098981014 1 1
0.165979286000048 0.165810806769186 1 1
0.179893522981642 0.179701167372594 1 1
0.203707958010046 0.203519080391245 1 1
0.225566154239082 0.22532047529516 1 1
0.209732787377456 0.209521734525353 1 1
0.206180766094574 0.205978911195276 1 1
0.174784348178011 0.174616755788594 1 1
0.168174785709175 0.16799294075962 1 1
0.197578538788407 0.197334525349221 1 1
0.209062176818071 0.208848308816984 1 1
0.228577335913564 0.228353535909868 1 1
0.196930325373181 0.196753295251154 1 1
0.192510052330378 0.192309930775766 1 1
0.21641680990913 0.216212006082562 1 1
0.217141087340872 0.216920650175602 1 1
0.192426092245626 0.192227058359306 1 1
0.215239765742056 0.215020678025981 1 1
0.176797585387872 0.176609965194294 1 1
0.213331878936853 0.213079768258561 1 1
0.220565506347537 0.22034119235537 1 1
0.193384108525993 0.193184450156415 1 1
0.181139310698962 0.180953999224695 1 1
0.187172035094158 0.186977838428004 1 1
0.20858628405642 0.208395288362072 1 1
0.179954195008258 0.179765255548165 1 1
0.209777964138771 0.209591029475976 1 1
0.193144299806752 0.192939578535922 1 1
0.194975759318438 0.194783147897474 1 1
0.198404688072314 0.19820214970807 1 1
0.208474459282843 0.208272521161201 1 1
0.206213139477151 0.206027404233125 1 1
0.182061124776581 0.181879227341507 1 1
0.201944143737069 0.201752656750323 1 1
0.221388270967298 0.221156306617252 1 1
0.207255527017223 0.207062233394715 1 1
0.212724069692647 0.212512434341423 1 1
0.240136563635352 0.239892715784564 0 0
0.222786345181625 0.222557355872777 1 1
0.202264271037814 0.202072907936129 1 1
0.198664826906758 0.198466070795304 1 1
0.193333777332669 0.193124759153153 1 1
0.194665233288725 0.194471476624778 1 1
0.220907995643758 0.220694128590723 1 1
0.219457174738321 0.219248746057549 1 1
0.168029815566216 0.167860038058942 1 1
0.186056683155415 0.185843947688264 1 1
0.192446971977509 0.192274000847519 1 1
0.185428655890977 0.185229395540082 1 1
0.196115689795343 0.195909432979749 1 1
0.18681243217257 0.186593446679691 1 1
0.18745109761735 0.187276262250495 1 1
0.184027731753571 0.183839487314895 1 1
0.207761027286364 0.207556595080881 1 1
0.208925248362156 0.208721402993016 1 1
0.215718423649361 0.215494731495422 1 1
0.204183269091561 0.203983457786691 1 1
0.217106033480397 0.216882648521575 1 1
0.197445781566793 0.197234138922681 1 1
0.206005902756099 0.205787232937358 1 1
0.203527045822537 0.203333120108388 1 1
0.179908833242412 0.179739099475964 1 1
0.203334003992868 0.203119070439756 1 1
0.151616893536274 0.151451920471995 0 0
0.20493574576178 0.204742482869256 1 1
0.233637089695122 0.233398854959199 0 0
0.192081854778918 0.191875208416776 1 1
0.188410181396787 0.188229466480062 1 1
0.206337562330565 0.206140044142627 1 1
0.200858553250903 0.200664238267978 1 1
0.205537757253345 0.20534479045753 1 1
0.1940177298852 0.193812563475052 1 1
0.199478699475342 0.199280629093971 1 1
0.225219582009695 0.22500680840829 1 1
0.213523569838519 0.213325010315285 1 1
0.193091387485529 0.192878248016607 1 1
0.202267113503601 0.202058104531741 1 1
0.178978618229558 0.178792903053365 1 1
0.207478834818913 0.207247596757364 1 1
0.195674172850907 0.195487334183147 1 1
0.231550088970909 0.231301389580342 1 1
0.198683734609557 0.198492727925147 1 1
0.219670612970487 0.219449281151959 1 1
0.224698353910316 0.224473054948437 1 1
0.165551994898357 0.165373330926177 1 1
0.199069728158661 0.198858084326692 1 1
0.255620108033181 0.25535505180439 0 0
0.183814800175834 0.183637615123543 1 1
0.195394273389969 0.195206103013312 1 1
0.174773631349951 0.174602379902858 1 1
0.202909580432714 0.202721322849373 1 1
0.184392245440333 0.184213270297842 1 1
0.202734296083022 0.20253067653333 1 1
0.183784501115103 0.183589009151546 1 1
0.171901151748685 0.171722603728204 1 1
0.174888416732797 0.174722177610256 1 1
0.19906406787382 0.198868767338429 1 1
0.18999627831847 0.189809007795018 1 1
0.164169415587786 0.163983405177807 0 0
0.207016167207242 0.206785158748817 1 1
0.222388318067484 0.222158174359591 1 1
0.229545292296518 0.229327193273922 1 1
0.212142152689447 0.211921026701977 1 1
0.221651046840223 0.22142438876624 1 1
0.1808767368344 0.180692804536154 1 1
0.219699087593614 0.219475078529331 1 1
0.211098051025957 0.210886425334685 1 1
0.20257347846936 0.202372928334245 1 1
0.212472047111257 0.212241523412159 1 1
0.194477735352528 0.194271870890462 1 1
0.208213944985729 0.20800047482715 1 1
0.193963761645343 0.193770319645836 1 1
0.20513474674784 0.204934591006558 1 1
0.198710254466102 0.19847809446075 1 1
0.192108464239117 0.191920814496291 1 1
0.206006402251501 0.205811751123587 1 1
0.219973574901506 0.219752267511653 1 1
0.192779108099378 0.192591186598893 1 1
0.202523354858211 0.202318640988523 1 1
0.208467332572418 0.208252805563794 1 1
0.199255798354865 0.199071372380045 1 1
0.21007111424267 0.209847836852029 1 1
0.193534135750589 0.193345540291354 1 1
0.209665264050199 0.209468170782797 1 1
0.194833407039382 0.194656301834307 1 1
0.186015034692406 0.185819472375754 1 1
0.205971219577716 0.20573538220027 1 1
0.207098446743109 0.206893407368062 1 1
0.217837291866041 0.217618715187043 1 1
0.197810980119796 0.197606433425501 1 1
0.201355281288364 0.201148894416854 1 1
0.219005816384065 0.218776565478595 1 1
0.196924806451749 0.196745390289274 1 1
0.193604622060694 0.193390830215597 1 1
0.204858283016385 0.204659811273893 1 1
0.214676031545235 0.214468559176443 1 1
0.213242939637596 0.213044510201635 1 1
0.197904743104826 0.197725124976291 1 1
0.176943014357567 0.176763204876104 1 1
0.165836015753428 0.165667339607621 1 1
0.19433517569655 0.194146629624135 1 1
0.180214565414271 0.180029433189494 1 1
0.200820334155335 0.200599462202669 1 1
0.218180226674392 0.2179480615654 1 1
0.182275349138129 0.182079814731613 1 1
0.220564510564336 0.220340989260042 1 1
0.207030065437637 0.206827208302207 1 1
0.194019254149222 0.193836560416273 1 1
0.226334574780901 0.226092111562758 1 1
0.214916209709154 0.214696155212294 1 1
0.198960684628107 0.198762650550897 1 1
0.202428257536884 0.202217087882144 1 1
0.197539565839871 0.197341675381225 1 1
0.228390065293798 0.228136946880559 1 1
0.173020881104475 0.172847308249881 1 1
0.196823854118298 0.196630631382054 1 1
0.203927420045618 0.203707665688807 1 1
0.222802362805029 0.222570103515424 1 1
0.206188087085006 0.205975051601189 1 1
0.228869751637098 0.228645465472591 1 1
0.181024984087676 0.180847648365623 1 1
0.194587064574302 0.194372199518379 1 1
0.221580905406985 0.221361565030418 1 1
0.171638312390522 0.171460541941444 1 1
0.20518303262125 0.204984326154408 1 1
0.234384973342466 0.234166505346346 0 0
0.208090106163251 0.207851053550312 1 1
0.191074505896948 0.190886318357084 1 1
0.199581878511318 0.199382268636973 1 1
0.194167804530284 0.193971714462177 1 1
0.17650617979875 0.176338620042931 1 1
0.203590395296074 0.20338890080775 1 1
0.209163820903868 0.208959580546678 1 1
0.192380932230079 0.192184220990906 1 1
0.204150446764572 0.203938488188271 1 1
0.191489119849184 0.191307862377607 1 1
0.203074449151123 0.202875204247707 1 1
0.183322369346134 0.183155607645241 1 1
0.200577996486064 0.200378164375895 1 1
0.209933622370224 0.209740925910258 1 1
0.194257705468161 0.194071385492668 1 1
0.215900119546058 0.215681371550854 1 1
0.210786243697242 0.210576037722568 1 1
0.199969714654019 0.199785773245786 1 1
0.203615304141305 0.20340831277741 1 1
0.184069715749614 0.183901578850038 1 1
0.189725611698479 0.189526748464649 1 1
0.224430419031552 0.224204791967604 1 1
0.223948086194606 0.223736006355482 1 1
0.193038155353305 0.192846458366657 1 1
0.214702528891285 0.214490441973689 1 1
0.206715886443202 0.20650634328964 1 1
0.196199099364408 0.196023199015149 1 1
0.230939574610732 0.23070171763442 1 1
0.203884655882499 0.203671597429431 1 1
0.176049751969903 0.175874736877936 1 1
0.191619672872641 0.191419087493155 1 1
0.17924420668996 0.179069227561435 1 1
0.220317691169425 0.220111513843512 1 1
0.188772198532311 0.188571656228576 1 1
0.215791570147821 0.215576978090902 1 1
0.185659687452648 0.185482159278371 1 1
0.197177774821929 0.196979033478451 1 1
0.204669965603701 0.204450921738097 1 1
0.19279489456557 0.192606637226653 1 1
0.19162767160766 0.191425795826638 1 1
0.196057869105356 0.195852539862049 1 1
0.18165636076032 0.181485884860253 1 1
0.183592338831186 0.18340206385707 1 1
0.171881614558773 0.171671205522321 1 1
0.184188423549933 0.18400279835959 1 1
0.202076081548611 0.20187895237383 1 1
0.201264750467522 0.201050225281159 1 1
0.184640528894204 0.184463904309512 1 1
0.199720924011267 0.199529490507264 1 1
0.170946879515784 0.170777149005253 1 1
0.205976755909155 0.205769037072619 1 1
0.203264190941028 0.203051220455753 1 1
0.208113358405802 0.207918820832343 1 1
0.178568890586309 0.178375443992702 1 1
0.204874266580117 0.204668040524789 1 1
0.226260898085984 0.226028227648795 1 1
0.198769346022896 0.19857537968527 1 1
0.213366237084928 0.213155390126402 1 1
0.231115224330419 0.230880328493543 1 1
0.196978858212782 0.196759464279866 1 1
0.218787400716619 0.218581395381379 1 1
0.214696684271612 0.21447428056353 1 1
0.201529085285021 0.201307296101618 1 1
0.230798141045336 0.230560427180697 1 1
0.216486903571735 0.21624504410772 1 1
0.155787776446481 0.155641607079188 0 0
0.199379407204119 0.199186472296318 1 1
0.194852680257309 0.194661463747477 1 1
0.223596931400688 0.223372501264234 1 1
0.183775316031337 0.183595315732451 1 1
0.197327038516975 0.197135119451047 1 1
0.194916047361757 0.194734417577535 1 1
0.236433597131442 0.236184997580521 0 0
0.183926019100929 0.183750597651323 1 1
0.209260293346366 0.209047645151879 1 1
0.201427157147144 0.201223565648626 1 1
0.195953914154509 0.195762556686229 1 1
0.200351421535648 0.200145187469567 1 1
0.168265600889117 0.168100296179992 1 1
0.225210192599178 0.224982213689328 1 1
0.195607044067286 0.195406529246816 1 1
0.197903119634619 0.197713906996768 1 1
0.20069331916276 0.2005052225238 1 1
0.205543066695193 0.205328877872873 1 1
0.218443239139983 0.218232101086262 1 1
0.157343815564522 0.157194054000198 0 0
0.188028266604182 0.187819800970573 1 1
0.203366785656195 0.203171347605087 1 1
0.185822331743651 0.185625342139605 1 1
0.176280252400582 0.176101146013173 1 1
0.212038785214542 0.211846142850419 1 1
0.214371108797782 0.214167370940622 1 1
0.194480690098984 0.194268983712762 1 1
0.191794798105827 0.191619846274149 1 1
0.203553512813028 0.203351249062892 1 1
0.222584384015138 0.222352928632882 1 1
0.206501654224505 0.206288540791264 1 1
0.207174940760359 0.20695557344231 1 1
0.188967235348774 0.188777152296124 1 1
0.189903109293929 0.189709617864074 1 1
0.20459244665043 0.204397474946888 1 1
0.183086605721145 0.182920508652798 1 1
0.197477401609669 0.197291471675156 1 1
0.185049231471748 0.184882327366359 1 1
0.201210191245048 0.201023721637276 1 1
0.220771341253196 0.220561065481632 1 1
0.239895959001076 0.2396652660765 0 0
0.202560914664592 0.20236232790724 1 1
0.186294373394364 0.186111795950464 1 1
0.227740550140277 0.227518572719175 1 1
0.199560571945987 0.199354077979287 1 1
0.206582207026951 0.206383422843573 1 1
0.215757076741225 0.215539874781644 1 1
0.221035978181691 0.220816004143602 1 1
0.211977164094975 0.211771117288249 1 1
0.181532255078586 0.181361037538944 1 1
0.206123755671339 0.205927130319923 1 1
0.207018393793564 0.206794498413713 1 1
0.186800495861103 0.186630457054265 1 1
0.169831451921712 0.169669611538663 1 1
0.199538525161911 0.199342588254901 1 1
0.189776641665824 0.189588730358569 1 1
0.216063957746615 0.215855036626063 1 1
0.203775050804611 0.203567635641721 1 1
0.202953574810207 0.20275645623176 1 1
0.18825102704057 0.188060046879011 1 1
0.19709155215561 0.19689707392072 1 1
0.208904579486905 0.208697248431661 1 1
0.191376277123334 0.191182444704542 1 1
0.192749268698604 0.192547513069935 1 1
0.167526288212853 0.167349973332228 1 1
0.198543857115147 0.198329032957291 1 1
0.196520188876367 0.196325088986061 1 1
0.222069744405576 0.221855762066917 1 1
0.214868598839043 0.214659305146652 1 1
0.200777355876606 0.200575215534142 1 1
0.195848085217292 0.195659999361316 1 1
0.181300350829804 0.181120894165514 1 1
0.209559242924165 0.209346686572755 1 1
0.207676541328695 0.207475039525501 1 1
0.192479670275832 0.192281845789369 1 1
0.195537242259587 0.195323856911097 1 1
0.209877804153462 0.20966685480956 1 1
0.22675765524306 0.226531664632558 1 1
0.207378749038598 0.207157369079492 1 1
0.220010008391597 0.219774257686575 1 1
0.185244588500145 0.185064483195871 1 1
0.219548365277056 0.219333989521769 1 1
0.204470062794195 0.204274596868914 1 1
0.191953630913107 0.191773002038081 1 1
0.204054595630433 0.203846872369403 1 1
0.19992517317087 0.199726798030798 1 1
0.189056047313969 0.188868096329085 1 1
0.210199275320554 0.209992503418331 1 1
0.208544337160956 0.208339772389335 1 1
0.206438337576808 0.206208867645111 1 1
0.217053991416845 0.216833377160205 1 1
0.182602310932678 0.182410615755205 1 1
0.185351598767303 0.185178433354052 1 1
0.206848410766645 0.206648602081754 1 1
0.180601314136983 0.18042982015697 1 1
0.186578815376638 0.186381746305185 1 1
0.203843851420725 0.203650933235269 1 1
0.192081169544539 0.19191656136254 1 1
0.213322029982508 0.213112459763664 1 1
0.177885280870966 0.177706035294595 1 1
0.198428360398057 0.198243022204394 1 1
0.195026064993307 0.194821053054276 1 1
0.201647817399941 0.201449471314482 1 1
0.208171911181042 0.207950984430857 1 1
0.177392432037571 0.177212586862499 1 1
0.232081133326077 0.231848505327049 1 1
0.194375460815851 0.194185969666761 1 1
0.190409958570412 0.190218881731683 1 1
0.219277491297128 0.219038393127067 1 1
0.196139487043528 0.195947817831182 1 1
0.198309061250268 0.198072036488437 1 1
0.19040215197726 0.190189396215126 1 1
0.186619974570527 0.186442751639023 1 1
0.172165121548871 0.17198838275906 1 1
0.201009175747944 0.200796462469018 1 1
0.203471054214282 0.203282890765089 1 1
0.190500127422871 0.190322928216782 1 1
0.213617578548548 0.21340111710641 1 1
0.200915112875862 0.20070248945964 1 1
0.206203448887182 0.205993276536057 1 1
0.22721376371792 0.226973272882347 1 1
0.154293159753164 0.154125700362326 0 0
0.211320532975808 0.21110392679376 1 1
0.20596682644509 0.205757300986166 1 1
0.202299789841831 0.20208388549245 1 1
0.207147615033943 0.206945166192309 1 1
0.211904102284668 0.211696189182807 1 1
0.184333330484744 0.184171702564572 1 1
0.22095480577028 0.220737951485894 1 1
0.186971199273025 0.186780157585631 1 1
0.164468182266729 0.1642974742788 0 0
0.21949986739336 0.219270134085313 1 1
0.192064661072509 0.191863358309542 1 1
0.164530362661829 0.164372500530234 0 0
0.200348868664288 0.200125771461706 1 1
0.203482816449101 0.20325773383787 1 1
0.207993153762372 0.207790444718055 1 1
0.207219799287427 0.20700665265816 1 1
0.208323003675181 0.208118620805261 1 1
0.192065866727901 0.191866617252675 1 1
0.194715548067439 0.194524224494094 1 1
0.236870130928819 0.236638094555765 1 1
0.176388069453978 0.176223192769633 1 1
0.163437957683772 0.163276359370032 0 0
0.189820334745548 0.189639934080484 1 1
0.185743792473093 0.185567094076297 1 1
0.207780285272411 0.207552592872517 1 1
0.175703296634889 0.175523549776837 1 1
0.197102969621888 0.196914702373301 1 1
0.211794319304482 0.211586707891241 1 1
0.201351241761863 0.201158114626797 1 1
0.204718014044405 0.204519497490588 1 1
0.177364056586865 0.177181915743655 1 1
0.179073010520504 0.178890013791267 1 1
0.208936522648131 0.208724698014992 1 1
0.194961946875719 0.194752964524051 1 1
0.192674254578071 0.192474094282677 1 1
0.193585090740724 0.193393229594871 1 1
0.196549039160656 0.196335759996932 1 1
0.176994218989514 0.176819311473641 1 1
0.198570186064074 0.198375834070927 1 1
0.191086802709853 0.190893046126072 1 1
0.171801632415031 0.171637367559904 1 1
0.205054534627556 0.204836931788583 1 1
0.205692139073248 0.205478365352171 1 1
0.197192679679673 0.197001185251235 1 1
0.212071480394135 0.211851997451893 1 1
0.173652766390763 0.17347280771538 1 1
0.170296346741267 0.17013591787875 1 1
0.197379326242892 0.197184836774973 1 1
0.214495202230227 0.2142830533262 1 1
0.194494339376561 0.194274656961489 1 1
0.19300002804954 0.192798173115333 1 1
0.161435543820869 0.161259626000876 1 1
0.209929757034533 0.209722925150988 1 1
0.191502614228247 0.191324321923929 1 1
0.19320703417061 0.193016578975595 1 1
0.231239146100655 0.23097336105763 1 1
0.221763202613145 0.221557275667236 1 1
0.200572710514581 0.200368759048837 1 1
0.208089291022566 0.207868827053994 1 1
0.21245307663099 0.212199264942882 1 1
0.228262349980824 0.228042425264539 1 1
0.201460410894192 0.201262422718542 1 1
0.218747642198503 0.218532584807881 1 1
0.182523510048722 0.182340348819399 1 1
0.197560134872263 0.197368717063843 1 1
0.213593954599167 0.213396393730896 1 1
0.185284165672882 0.185100401870697 1 1
0.203819472489605 0.203618174052941 1 1
0.188855827135091 0.188679316367936 1 1
0.186382588749523 0.186169102222996 1 1
0.204467268157095 0.204267393910772 1 1
0.189744739969668 0.189559561909854 1 1
0.208892055632585 0.208678265211401 1 1
0.217197329581449 0.216984084485216 1 1
0.20040272853015 0.200201571054773 1 1
0.178105331315589 0.177925376473507 1 1
0.20005705181128 0.199848295269874 1 1
0.222762284855921 0.222527556492529 1 1
0.209098276406865 0.208892033517281 1 1
0.198224807592563 0.198031514943599 1 1
0.220962988283544 0.220752418340464 1 1
0.205306643883652 0.205093088309814 1 1
0.21087705744819 0.210657648737316 1 1
0.179465727857233 0.179297840930661 1 1
0.192521177915655 0.192328138327705 1 1
0.191533622264117 0.191340127919819 1 1
0.208777458475037 0.208569996601318 1 1
0.192043593009575 0.191850944027866 1 1
0.210799315200939 0.210604135419714 1 1
0.201240737335628 0.201003076359577 1 1
0.204125047652045 0.203915066428017 1 1
0.206332403976536 0.206108674322198 1 1
0.227569347535589 0.227360325314676 1 1
0.194560139172832 0.194363890549157 1 1
0.204297975429726 0.204099184984859 1 1
0.187859633408182 0.187672485170851 1 1
0.176303652281838 0.176125425853255 1 1
0.188961854865415 0.188760463505701 1 1
0.184123281425284 0.183945020382631 1 1
0.194100242874859 0.193901607733779 1 1
0.22129012640687 0.221071661052332 1 1
0.173234110110017 0.173058530565338 1 1
0.200874673162529 0.200665162382132 1 1
0.192571637629321 0.192387650096376 1 1
0.193023951432138 0.192824299138499 1 1
0.196981459616098 0.196767315596172 1 1
0.208089422487938 0.207873162189309 1 1
0.172567650458421 0.17238070162151 1 1
0.191484512005499 0.191296393183468 1 1
0.200139070658814 0.199941627757574 1 1
0.214364391568291 0.214162272162926 1 1
0.190363206620519 0.190168519024544 1 1
0.20052142556247 0.200312184217476 1 1
0.190519085324814 0.190333786740795 1 1
0.205448600298407 0.205230530379472 1 1
0.21550285440121 0.215292790041414 1 1
0.190452419946903 0.190248496329926 1 1
0.228092326158592 0.227879313242562 1 1
0.199520069405788 0.19931798946959 1 1
0.188427341884454 0.1882529369753 1 1
0.204765946194524 0.204557620717268 1 1
0.192122364167624 0.191934337212806 1 1
0.197566804087545 0.197361859796152 1 1
0.183999159421097 0.183822752705592 1 1
0.203566312300556 0.203356413326436 1 1
0.219128064325043 0.218902844971163 1 1
0.172855559337291 0.172680475341844 1 1
0.202916749886491 0.202712616973566 1 1
0.202554147570332 0.20235122884801 1 1
0.208063500301925 0.207824175254398 1 1
0.218087275191906 0.21786830261649 1 1
0.180815263267471 0.180634369741822 1 1
0.219253893682187 0.219015120974681 1 1
0.201046591950404 0.200848042206379 1 1
0.207703049055966 0.207512091908201 1 1
0.191479294939864 0.19130963167182 1 1
0.217835400166979 0.217623408373463 1 1
0.178238827329713 0.178062591511317 1 1
0.202364731478506 0.202164092565219 1 1
0.190469505681437 0.190256446564116 1 1
0.180287834694631 0.180088773594208 1 1
0.250413628095165 0.250160186100373 0 0
0.196119261980077 0.195943107092722 1 1
0.182602281676444 0.182412745135566 1 1
0.194808804396447 0.194616989102993 1 1
0.185472717190401 0.185306484737373 1 1
0.204021935814854 0.20383842115383 1 1
0.211545854386515 0.211341435359945 1 1
0.206358728949151 0.206134984088646 1 1
0.218475577006672 0.218269248427418 1 1
0.239628173074647 0.239375478933179 0 0
0.203271840011498 0.203045652414927 1 1
0.16480834435115 0.164627423115848 0 0
0.211958249865443 0.211743786715207 1 1
0.180980007552956 0.180787530671738 1 1
0.192992254204055 0.192802939472588 1 1
0.192734179717213 0.192534625300574 1 1
0.188448129942656 0.188277916885936 1 1
0.200519771967869 0.200326745443074 1 1
0.199032365033239 0.198833026218844 1 1
0.201064195800249 0.200870222778999 1 1
0.24188749662196 0.2416252916438 1 1
0.204852958762383 0.204648872264369 1 1
0.17819806879405 0.178025429010356 1 1
0.208019614474945 0.207802427973278 1 1
0.225943372890047 0.225723713714043 1 1
0.207787677338648 0.207561459945485 1 1
0.208468815387145 0.208248095187354 1 1
0.220195533085208 0.219991381400336 1 1
0.178443999342053 0.178256706721795 1 1
0.214495034058378 0.214295836121957 1 1
0.212651057073939 0.212447012330968 1 1
0.18534006960477 0.185161519719517 1 1
0.224885824608009 0.224649371255521 1 1
0.171862612701917 0.171697858496659 1 1
0.195352477823621 0.195152591623392 1 1
0.183505067530445 0.183315367260396 1 1
0.21375135859114 0.213529394048353 1 1
0.180985284244391 0.180795328858721 1 1
0.184577376397804 0.184397344239906 1 1
0.203736341133878 0.203554715667355 1 1
0.186468099918391 0.186286039624616 1 1
0.199887150323382 0.199690214271126 1 1
0.191968610485271 0.191781374248515 1 1
0.198126567772437 0.197932868204268 1 1
0.190348888154323 0.190161289467565 1 1
0.225456439428501 0.225246092169852 1 1
0.185597876226482 0.185425242361451 1 1
0.199062432714992 0.198860972768376 1 1
0.206617584158237 0.206405499596032 1 1
0.198969810325871 0.198779878327047 1 1
0.201370949594783 0.201172586855462 1 1
0.219512002500062 0.219276922160804 1 1
0.184140563350047 0.183941001017041 1 1
0.205892857654934 0.205675853381095 1 1
0.200118160066065 0.199922724398267 1 1
0.209821410136676 0.209608550011672 1 1
0.212047075133969 0.211840327071409 1 1
0.209793486634565 0.209578410904475 1 1
0.174507525068028 0.174346672597854 1 1
0.203147051063053 0.202962716794656 1 1
0.217381579580793 0.217148453786583 1 1
0.200021309296572 0.199816237691533 1 1
0.197719496489446 0.197500900505798 1 1
0.204826776931042 0.204623810488681 1 1
0.183429682601753 0.183237569635463 1 1
0.201850009387143 0.201675348795375 1 1
0.1901629729336 0.189975678962868 1 1
0.212613609645468 0.212413133404903 1 1
0.192561724251675 0.192360932476679 1 1
0.19673666042773 0.196530780525609 1 1
0.201879057104539 0.201677545139788 1 1
0.198917110788498 0.198720909178909 1 1
0.182951053236032 0.182764632035216 1 1
0.210475223618085 0.210242391380765 1 1
0.178997856680586 0.178815041795836 1 1
0.202351455129727 0.202155067809087 1 1
0.197006537919104 0.196805122749733 1 1
0.210986187811094 0.210770671113848 1 1
0.194472183136382 0.194287051992598 1 1
0.183773243867391 0.183593346399284 1 1
0.239397586396565 0.239144918630263 0 0
0.19162946142252 0.191421123890589 1 1
0.177441955321926 0.177260339179092 1 1
0.17339874392982 0.173230123086618 1 1
0.202425735953989 0.202214536985791 1 1
0.186363099701696 0.186175158938672 1 1
0.208112188042937 0.207915625975077 1 1
0.179399600586984 0.179211421595239 1 1
0.221405542726257 0.22118405357358 1 1
0.219239255431403 0.219018586667194 1 1
0.193723729661579 0.193535615877854 1 1
0.204997430761819 0.204787226268771 1 1
0.220843581495446 0.220607506758575 1 1
0.220115635169507 0.219899211163858 1 1
0.168605417510022 0.168453589284447 0 0
0.187908350032271 0.187721329675267 1 1
0.183858595945355 0.183670690265833 1 1
0.208742649554809 0.208523949710621 1 1
0.206736942463528 0.206522314378856 1 1
0.175562889079417 0.175386980002926 1 1
0.190650764108606 0.190457665364854 1 1
0.196969237235871 0.196790714846418 1 1
0.191877035899185 0.191668501642363 1 1
0.195405135506336 0.195223009950111 1 1
0.21391348267274 0.213696234004636 1 1
0.197017419362298 0.196800367323175 1 1
0.212224907175045 0.212023388304627 1 1
0.193688514585859 0.193502561226477 1 1
0.214476715364701 0.214257798192495 1 1
0.222907960236585 0.222676501008821 1 1
0.169204553442257 0.169045726526877 1 0
0.212118346792668 0.2119135626365 1 1
0.18840148280144 0.188221131627837 1 1
0.196094459511457 0.195895684964257 1 1
0.221269254958767 0.221055605470188 1 1
0.218248692685909 0.218038076578492 1 1
0.176632246011547 0.176442805603832 1 1
0.196266494675101 0.196048410988034 1 1
0.190861674460898 0.190674909907374 1 1
0.182090916957042 0.181923261855693 1 1
0.194179411891275 0.194000619719717 1 1
0.192244029834714 0.192035341059679 1 1
0.223877816201256 0.223639420583287 1 1
0.190231929959293 0.19004501207425 1 1
0.226696140742415 0.22645640448139 1 1
0.205736788120001 0.205531757812429 1 1
0.174660407534646 0.174481062546997 1 1
0.179512399841094 0.179331057601883 1 1
0.223652373645979 0.22341734287703 1 1
0.201795590543701 0.201587358148151 1 1
0.207236713862938 0.207029695162488 1 1
0.193936021401165 0.193754595553394 1 1
0.209466223193738 0.209263895102731 1 1
0.202073609951613 0.201873746904425 1 1
0.186588257119767 0.186391644037168 1 1
0.192570323690316 0.192371529636234 1 1
0.164415225464714 0.164240634197589 0 0
0.203301058439599 0.203104243335545 1 1
0.206988075073322 0.206784108772946 1 1
0.179263955038323 0.179085678721484 1 1
0.204378116953538 0.20417201356241 1 1
0.19399579359227 0.193817014973785 1 1
0.19170847275307 0.191505507752664 1 1
0.182210121786345 0.182028766078718 1 1
0.212148516950769 0.211899254741674 1 1
0.17574746732832 0.175582758791679 1 1
0.208007835925123 0.207794376865839 1 1
0.203501555609461 0.20329632271707 1 1
0.183703718286768 0.183522180090426 1 1
0.213836995595214 0.213622141157094 1 1
0.199297526396773 0.199102310764498 1 1
0.235451507582846 0.235211940319048 1 1
0.167171924600315 0.167017116929229 0 0
0.216729925140839 0.216512576262272 1 1
0.202285244599541 0.202095552965954 1 1
0.1935313064721 0.193340540662697 1 1
0.214340674563726 0.214130994271501 1 1
0.213767818625448 0.213554180985491 1 1
0.194182224191351 0.194002315460186 1 1
0.203708139710921 0.203511403029954 1 1
0.210324713027881 0.21012200092061 1 1
0.182281145991221 0.182114488015113 1 1
0.200373700393956 0.20018234963421 1 1
0.180632971572279 0.180456691644258 1 1
0.199901074294345 0.199692223357286 1 1
0.222248471291517 0.22202207255881 1 1
0.186177364618022 0.18599131310876 1 1
0.173433426112961 0.173267157900955 1 1
0.182862678814847 0.182669078066715 1 1
0.195527367669633 0.195336439683246 1 1
0.190355443893528 0.190168835485433 1 1
0.197315701649769 0.197100248506852 1 1
0.188423145093087 0.188216589401394 1 1
0.196823786336936 0.19663930289593 1 1
0.189064641403992 0.188871007077317 1 1
0.189363090979716 0.189154571677741 1 1
0.190757474570825 0.190584894864763 1 1
0.231701203556698 0.231480496471925 0 1
0.224035036222916 0.223811163124006 1 1
0.204213328074171 0.204004978584211 1 1
0.205860870014764 0.205681543343616 1 1
0.20063534724748 0.200432652452398 1 1
0.209088139037574 0.208878811015694 1 1
0.178047755184409 0.177883255057878 1 1
0.217010353690363 0.216773938685056 1 1
0.201053354241282 0.200845371230477 1 1
0.212155662059557 0.211931973329629 1 1
0.214176422793728 0.213961397496314 1 1
0.206186260839281 0.205989965480365 1 1
0.185837853589673 0.185644588675763 1 1
0.188216785369965 0.188027845629123 1 1
0.191720646011796 0.191536910370847 1 1
0.219240264244322 0.219024838893299 1 1
0.167087188363814 0.166919752868484 0 0
0.201203553367341 0.200988779681232 1 1
0.219060905590679 0.218849723157128 1 1
0.199181928844966 0.198981331625712 1 1
0.171619864238462 0.171452298894376 1 1
0.206497221812389 0.206298657099167 1 1
0.223572985006651 0.223355553277926 1 1
0.224522097725691 0.224283299971398 1 1
0.186956095906125 0.186769962191506 1 1
0.199232807105507 0.199027800299404 1 1
0.175489564009544 0.175318262880935 1 1
0.230888119001501 0.230654573743945 1 1
0.191293128582678 0.191106826858776 1 1
0.199129729958386 0.198918764295681 1 1
0.19817646063996 0.197976834615608 1 1
0.207669854756308 0.207460654857897 1 1
0.205573338525256 0.205361113831531 1 1
0.199867583384417 0.199669519854567 1 1
0.17883921206523 0.178652704336951 1 1
0.199690550686384 0.199492622247452 1 1
0.201000877341411 0.200778324564329 1 1
0.168011256511165 0.167843336839292 1 1
0.213879347034477 0.213662911258236 1 1
0.197399146163659 0.197205877860183 1 1
0.193640032740801 0.193455533688742 1 1
0.193529380107615 0.19334047447919 1 1
0.211668556033503 0.211451834242276 1 1
0.171341837433656 0.171176985700728 1 1
0.197238529901535 0.19703778620485 1 1
0.218244220713177 0.218021120807329 1 1
0.213771064354889 0.213544774368019 1 1
0.200059649343475 0.199879517176102 1 1
0.175785367985763 0.175594215817476 1 1
0.213373019768523 0.21316646577956 1 1
0.214920079851049 0.214699762579941 1 1
0.201367730727482 0.201169964202539 1 1
0.196630196081789 0.196444161830847 1 1
0.230561718285355 0.230325895894493 1 1
0.231883635821913 0.231641017898695 1 1
0.196312372850681 0.196121146301263 1 1
0.190940783090229 0.190756738869182 1 1
0.233257132860913 0.233022000362506 0 0
0.214436907353215 0.214208845803151 1 1
0.183228623848759 0.183049375775976 1 1
0.19722272325737 0.197013349509986 1 1
0.187653860098214 0.187487887248958 1 1
0.208827517947263 0.208612070536447 1 1
0.237644358254669 0.237400033704608 0 0
0.16224290237479 0.162085879872636 0 0
0.189561425826146 0.189364733016481 1 1
0.183400932382193 0.183211210125871 1 1
0.188332416380436 0.188142813211378 1 1
0.186719887880448 0.186533181194075 1 1
0.20847639858911 0.208265680925944 1 1
0.191814257845748 0.191632341784797 1 1
0.189245244011885 0.189050267182388 1 1
0.208569798918312 0.208370491034766 1 1
0.17870276078424 0.178522411261009 1 1
0.229675528889636 0.229458901109059 1 1
0.245652113026812 0.245416418756482 0 0
0.196313998377885 0.19611719118678 1 1
0.205604900065502 0.205392645112117 1 1
0.211897785321609 0.211685903731075 1 1
0.190006424335407 0.189811878374212 1 1
0.228437524987303 0.228191690600535 1 1
0.208635313256577 0.208438477534384 1 1
0.192343335208275 0.192143221351075 1 1
0.174434299229373 0.174255518687545 1 1
0.185158850847805 0.18497404164459 1 1
0.226738851827507 0.22652161118356 1 1
0.220391240938768 0.220181499822916 1 1
0.177299443334131 0.177123527527635 1 1
0.158638741294295 0.158472347668779 0 0
0.206363700145339 0.206152092456102 1 1
0.188311972156294 0.1881053866262 1 1
0.162457498439632 0.162292720949426 0 0
0.225187080166541 0.224970111334473 1 1
0.176382759452479 0.176210084102947 1 1
0.182487184209834 0.18229262905471 1 1
0.226847452495792 0.22662401232306 1 1
0.210107296034058 0.209915044324296 1 1
0.171477850001921 0.171306465545786 1 1
0.195237933519748 0.195046830542092 1 1
0.193614991098277 0.193422905900434 1 1
0.204490248207543 0.204260255423918 1 1
0.19869220464425 0.198496508174974 1 1
0.18474404670236 0.184564496602026 1 1
0.202347287137703 0.202143462685388 1 1
0.200585633437614 0.200382687902442 1 1
0.208589630948158 0.208384473274711 1 1
0.203391333455787 0.20318463458551 1 1
0.194077636511499 0.193888492998581 1 1
0.206246317117776 0.206046357433114 1 1
0.208815056691485 0.208606720711141 1 1
0.195930477852441 0.195732172392519 1 1
0.205359237807185 0.205154962219181 1 1
0.20270119893268 0.202497721550667 1 1
0.217785082581485 0.217580202369791 1 1
0.220370497676196 0.220150346290403 1 1
0.228782145490942 0.22852973403657 1 1
0.207262929652733 0.207065268030842 1 1
0.201324204167387 0.201125294648224 1 1
0.221522166901624 0.221310273964417 1 1
0.199536540257393 0.199338794964988 1 1
0.190325421911336 0.190108680396063 1 1
0.18134386082673 0.181171925066545 1 1
0.174040809463941 0.17385295174563 1 1
0.185363399250854 0.185185305202572 1 1
0.229011998855914 0.22878083049361 1 1
0.212503411719794 0.212290309761566 1 1
0.223659626705463 0.22339621813278 1 1
0.211880250247377 0.211647127485224 1 1
0.22567004278564 0.225446138383357 1 1
0.190413930707887 0.190220629470545 1 1
0.210426655631224 0.210217496209609 1 1
0.213432926545216 0.213237728772781 1 1
0.195463708205521 0.19527558864451 1 1
0.196869136627138 0.19667663073882 1 1
0.199273661908388 0.199070193624973 1 1
0.186975549214016 0.186767530937593 1 1
0.234797180318671 0.234570299169112 0 0
0.179704592183945 0.179499697602045 1 1
0.223426904077329 0.223179574248827 1 1
0.204151159337678 0.203944778798181 1 1
0.176440377821047 0.176260301261891 1 1
0.221870314485732 0.22168031821306 1 1
0.188296690211748 0.188101640674185 1 1
0.190807663945156 0.190621476967755 1 1
0.210518105293415 0.210304605443276 1 1
0.232138209314026 0.231902490793192 1 1
0.204810749336407 0.204603018401815 1 1
0.183928560673915 0.183733270320185 1 1
0.214561322320349 0.214333198046711 1 1
0.197960630637578 0.197781184562113 1 1
0.223815920338497 0.223598871193249 1 1
0.200971551148579 0.200787913889884 1 1
0.198677218599425 0.198487240514915 1 1
0.190921139343072 0.190739481591628 1 1
0.204464399822025 0.204253352633944 1 1
0.179651512730147 0.179472072292739 1 1
0.193043735190205 0.192845696823104 1 1
0.204240251858257 0.204030119330139 1 1
0.192805962637576 0.192608141202123 1 1
0.194896584891586 0.194704837525875 1 1
0.208067595392712 0.207829849391391 1 1
0.181455775251505 0.181269683368606 1 1
0.259644989809703 0.259357895619167 0 0
0.226965930668632 0.226736904369883 1 1
0.189247968822766 0.189058170923418 1 1
0.189045647918005 0.188851930188662 1 1
0.191142301515366 0.190937573706637 1 1
0.173340764415217 0.173159247699511 1 1
0.210204818602561 0.209965723575812 1 1
0.177489767625056 0.17730827147498 1 1
0.195856878232736 0.195647674450852 1 1
0.17384392978541 0.173671454914116 1 1
0.212335075541236 0.212133224574119 1 1
0.19840352732153 0.198211359294479 1 1
0.201321630471446 0.201112650588679 1 1
0.203987270802369 0.20378421166798 1 1
0.174459445933848 0.174286600044167 1 1
0.192066290205942 0.191883219782441 1 1
0.206425122264472 0.20622739120943 1 1
0.219458056405269 0.219231120972783 1 1
0.20653922769037 0.206328795399661 1 1
0.222775725882408 0.222537305599302 1 1
0.195402451812467 0.195212075511896 1 1
0.172983323117899 0.172823917444703 1 1
0.203358398803301 0.203158323158817 1 1
0.229434188073942 0.22921309332949 1 1
0.212639082173512 0.212421461069992 1 1
0.201056936289562 0.200838576721087 1 1
0.1866723280256 0.18648187339839 1 1
0.186556663556791 0.186367427633901 1 1
0.212485475663697 0.2122794397676 1 1
0.22350121723641 0.223285768738028 1 1
0.201912640178895 0.201717870102085 1 1
0.194836789485405 0.194636619340955 1 1
0.219024107747175 0.2188043804324 1 1
0.201836889096045 0.201639768857409 1 1
0.185522453842903 0.185336069448305 1 1
0.201242191017397 0.201032107076149 1 1
0.184547875477962 0.184367325831455 1 1
0.181217604719271 0.181024858747316 1 1
0.201657395578745 0.201457083978946 1 1
0.20641290505164 0.206204213855736 1 1
0.203156037651119 0.2029562552491 1 1
0.20801222845093 0.207803662418277 1 1
0.198713624968606 0.198504698944997 1 1
0.208018933274066 0.207808893836463 1 1
0.215290118074725 0.215075474262371 1 1
0.191318844342914 0.191112929475894 1 1
0.196727799611243 0.196521200005344 1 1
0.211906018955002 0.211706621070573 1 1
0.200072786895782 0.199862091632565 1 1
0.177867264391183 0.17770299063848 1 1
0.206287861631458 0.206084003419668 1 1
0.2107347920185 0.210530435088121 1 1
0.188497555344478 0.18828702103824 1 1
0.174716691092449 0.174545779452993 1 1
0.189027251326256 0.188855258261216 1 1
0.221750120066676 0.221516943765852 1 1
0.194330113647673 0.194143186300905 1 1
0.164290116150046 0.164126265624706 0 0
0.210684442517216 0.210435219017483 1 1
0.207590342729428 0.207374982724244 1 1
0.182191215855132 0.182006454243177 1 1
0.207114795719299 0.20692312015914 1 1
0.201501642558233 0.201287500639369 1 1
0.214504977497741 0.214298406748841 1 1
0.160775849604466 0.160618311825688 0 0
0.196192084173772 0.196004651830695 1 1
0.172623477135585 0.172445331731086 1 1
0.186714668308907 0.186528120015441 1 1
0.197557898435834 0.197351153797555 1 1
0.1985386576262 0.198335967309867 1 1
0.218535629886008 0.218295875903179 1 1
0.190189482221064 0.189977912914463 1 1
0.206165660951917 0.205965891741322 1 1
0.203839746912587 0.203636591003412 1 1
0.194735927783161 0.194538194850504 1 1
0.161876794282665 0.161733669636537 0 0
0.210157818397469 0.209933891629239 1 1
0.194691244748416 0.194508118852101 1 1
0.2183056885027 0.218097659112305 1 1
0.203053477732591 0.2028398190552 1 1
0.197342267645219 0.197134302515136 1 1
0.171444557389411 0.171268634802841 1 1
0.197026257725647 0.196822715598268 1 1
0.181494489268768 0.181299198819469 1 1
0.182171089155497 0.181976825842079 1 1
0.219347721643023 0.219144374617952 1 1
0.1882010072252 0.188008435431764 1 1
0.205892809445283 0.205704421671847 1 1
0.214892721827722 0.214663744560307 1 1
0.215720374161343 0.2154975957448 1 1
0.214187956696883 0.213955540347526 1 1
0.191440434868671 0.191244236827724 1 1
0.20919182373458 0.208979160750889 1 1
0.187774903027082 0.187597862710302 1 1
0.206668115048722 0.206448990196252 1 1
0.241884236382207 0.241654972960297 0 0
0.177944356129836 0.177767123547869 1 1
0.162611797302748 0.162440888053165 0 0
0.21441775410728 0.214202514917085 1 1
0.200503653550151 0.200308743193946 1 1
0.199418834912395 0.199215539384175 1 1
0.19288927038906 0.192694047071327 1 1
0.189976613779759 0.189800329645853 1 1
0.182894274256378 0.182725019281515 1 1
0.17520196448429 0.175030399286579 1 1
0.205338105590487 0.205137781817972 1 1
0.217627374846452 0.217412830309934 1 1
0.185389055733689 0.185212903933211 1 1
0.224207525664302 0.223991935341779 1 1
0.194549871605432 0.194357318142361 1 1
0.172827169653826 0.172661976041037 1 1
0.211305502045176 0.211092876406095 1 1
0.21977851181756 0.219537731996961 1 1
0.188514000193132 0.188327811499295 1 1
0.193995094625453 0.193783918131654 1 1
0.183537167893251 0.183344724985992 1 1
0.177781562488074 0.177604859188433 1 1
0.193435352398851 0.193237008857607 1 1
0.201154167378399 0.200945774835907 1 1
0.19671931556563 0.196495088585889 1 1
0.194462642508088 0.194257309479343 1 1
0.183775653894231 0.183581836849021 1 1
0.178895798750847 0.178712955519249 1 1
0.189103446139402 0.188896215510415 1 1
0.214681241369882 0.214479935588284 1 1
0.191213359420393 0.191019237379453 1 1
0.193985025267695 0.193791621950592 1 1
0.194113447381352 0.193909490459007 1 1
0.203264549998161 0.203063227438379 1 1
0.221025064926368 0.220804942996452 1 1
0.237728168333159 0.237473182986558 0 0
0.178955506557491 0.178775203981647 1 1
0.175972193391274 0.17580836696649 1 1
0.201325092900578 0.201133790887721 1 1
0.213989015765815 0.21377874416284 1 1
0.210076007003796 0.209873431947569 1 1
0.213699402327101 0.213486942108221 1 1
0.213646261610972 0.213437186600071 1 1
0.229243760240461 0.229019533087097 1 1
0.221251573245943 0.221029872005661 1 1
0.170789680680658 0.17060519007928 1 1
0.229552119843347 0.229331642288439 1 1
0.202305670204973 0.202097520060096 1 1
0.189287535225011 0.18910507695395 1 1
0.22169108907416 0.221455571392781 1 1
0.205554510664507 0.205337800647751 1 1
0.209822616291234 0.209619763385776 1 1
0.180099054501595 0.179897968000644 1 1
0.208786444089473 0.208576702046883 1 1
0.19341780315627 0.193234127670418 1 1
0.194788270612739 0.194585964205715 1 1
0.192771719302402 0.192588493236351 1 1
0.207465563058018 0.207259220099677 1 1
0.206562038332823 0.20636294953165 1 1
0.201837484206123 0.201632288809453 1 1
0.189103893657223 0.188908814408841 1 1
0.214515530333026 0.214313265385155 1 1
0.197606348936736 0.197404536978773 1 1
0.184497699645508 0.184319579963767 1 1
0.19788601679044 0.197672232671641 1 1
0.192846843942208 0.192651442263907 1 1
0.227564711046989 0.227308139796518 1 1
0.175931926879345 0.175777905922927 1 1
0.193620229828634 0.193447792147666 1 1
0.179980177280382 0.179805135983818 1 1
0.221604187237218 0.221383468165586 1 1
0.217522344785234 0.217308521967574 1 1
0.164349242127881 0.164177257417799 0 0
0.190677893729448 0.190479249660016 1 1
0.22469546621457 0.224455612022727 1 1
0.2145730293013 0.214352710865805 1 1
0.195841887410933 0.195635196607176 1 1
0.167675427921112 0.167506596168095 1 1
0.198399883886956 0.198203134379002 1 1
0.191242633133161 0.19105584041187 1 1
0.222621455164921 0.222409098656915 1 1
0.166087235048733 0.165921625527295 0 0
0.178710753978642 0.178528417767512 1 1
0.223945156453798 0.223723301872397 1 1
0.190038505895527 0.18985163611666 1 1
0.184349364939802 0.184156623263083 1 1
0.18638508650708 0.18621664937835 1 1
0.201445786455101 0.201250004399788 1 1
0.22080111102997 0.220564211198101 1 1
0.201225791678078 0.201016659562539 1 1
0.192376346139315 0.192197223267897 1 1
0.185784293648788 0.185597084887684 1 1
0.191252109794767 0.191045181879866 1 1
0.213656325291205 0.213419086311479 1 1
0.204675703589159 0.204468521643897 1 1
0.174554146555295 0.174362526966424 1 1
0.19180515782893 0.191597596051466 1 1
0.192262310991604 0.192071863351304 1 1
0.212139796795421 0.211911971793166 1 1
0.212060005281869 0.211862988775686 1 1
0.17367025275567 0.173494566060411 1 1
0.20143434928612 0.201228585099886 1 1
0.204173204554546 0.203982756495295 1 1
0.173759047770238 0.173585348898127 1 1
0.217282565097551 0.217070735944323 1 1
0.187507250976937 0.187311875314874 1 1
0.191383623056713 0.191190854661615 1 1
0.204907408799536 0.204692037106733 1 1
0.169502317319704 0.169309663694553 1 1
0.194483113417821 0.194292089717633 1 1
0.202846682511744 0.202654767607719 1 1
0.194280368194339 0.194094337364056 1 1
0.186716727303031 0.186533240710614 1 1
0.182176465403731 0.181999429104303 1 1
0.212670362814715 0.212433423186746 1 1
0.203148140368578 0.2029497982084 1 1
0.20094359975571 0.200727843306482 1 1
0.207858024759544 0.207646689270309 1 1
0.181959750405782 0.181776805523245 1 1
0.169499459736176 0.16934034656429 1 1
0.175109510892234 0.17494395615885 1 1
0.190347790012965 0.190153641332535 1 1
0.202002090169648 0.201789692905839 1 1
0.193597415506402 0.19340588107209 1 1
0.191609567533847 0.191419475860911 1 1
0.23499669929942 0.234748143705199 1 1
0.193127143969293 0.192927362522759 1 1
0.223771684918682 0.223551267851576 1 1
0.213903400620609 0.21369746135947 1 1
0.172494118906748 0.172305866121607 1 1
0.181961317554632 0.181790363850244 1 1
0.184395342083304 0.18420664737761 1 1
0.187688012961574 0.187509800610828 1 1
0.187225757291987 0.187046054316595 1 1
0.184747449855238 0.184549041835934 1 1
0.206773819909696 0.206584833550757 1 1
0.236963120422434 0.23671794905074 0 0
0.220720324659624 0.220495016249063 1 1
0.157336421328447 0.157186014152334 0 0
0.200118749994338 0.199919797521057 1 1
0.208300608779873 0.208099424153341 1 1
0.229395677230257 0.229157132631446 1 1
0.193580822235646 0.193386494377531 1 1
0.205512084245256 0.205308498548441 1 1
0.210347792805046 0.210137932963481 1 1
0.21753912950906 0.217312243697002 1 1
0.189883646714113 0.189689197010116 1 1
0.178857986323862 0.178668516511548 1 1
0.193006083247135 0.192797251055793 1 1
0.19102478826848 0.190822686072442 1 1
0.215513613297298 0.215290665224955 1 1
0.16968765442615 0.169512861957345 1 1
0.220762830120523 0.220535889245306 1 1
0.20052079410332 0.200326962419786 1 1
0.204996515089835 0.204772693601992 1 1
0.211573312714463 0.211353343684268 1 1
0.174212448849213 0.174044962614296 1 1
0.217025722134116 0.216818694463393 1 1
0.211354530657517 0.211129238662572 1 1
0.214919088190823 0.214721355223997 1 1
0.195919749208774 0.195731530269866 1 1
0.20610402653334 0.205901918802557 1 1
0.179577607149695 0.179412488942099 1 1
0.209571456685179 0.209378316434043 1 1
0.169743596384457 0.169571756281152 1 1
0.224811004284057 0.224574757228088 1 1
0.212396174444251 0.212163038405246 1 1
0.20578093594867 0.205588166171839 1 1
0.198755124345826 0.198551903729707 1 1
0.156558809529511 0.156405009355237 0 0
0.223100254191413 0.2228796394455 1 1
0.211044703339747 0.210829935140418 1 1
0.210877634949679 0.210662680281971 1 1
0.154965318354944 0.154810261574191 0 0
0.214919379579749 0.214708560359588 1 1
0.205807118819013 0.2056113733883 1 1
0.197094926022366 0.196879028019408 1 1
0.182069358619481 0.181873128681917 1 1
0.223909033541824 0.223679716347698 1 1
0.205925384392711 0.205717354623333 1 1
0.228940320304863 0.228704671543397 1 1
0.224687042820043 0.224473857966247 1 1
0.202360752495936 0.202162507497554 1 1
0.196564206949462 0.196369724706202 1 1
0.208059215167231 0.207837277997139 1 1
0.175890964763682 0.175715131815936 1 1
0.21936540788648 0.219136162027146 1 1
0.203665711045615 0.203461834550911 1 1
0.184417607406696 0.184238513732413 1 1
0.204471513187999 0.204289085048963 1 1
0.207363479902293 0.207160009239959 1 1
0.199046508351996 0.198860578339152 1 1
0.20890947271241 0.208698290416052 1 1
0.223524462976725 0.223303285272548 1 1
0.192435051252495 0.192241565762623 1 1
0.22494150513348 0.22471465274573 1 1
0.208938574669719 0.208725500309567 1 1
0.207851588531273 0.207649561692412 1 1
0.219315004083225 0.219093148884897 1 1
0.2214959008931 0.221267492474444 1 1
0.152313641799752 0.152147230610972 0 0
0.173882264044169 0.173719898065008 1 1
0.222410764736012 0.222159746088576 1 1
0.186910082306645 0.18670955659002 1 1
0.200477247717443 0.200263607911988 1 1
0.208230336456075 0.208017065563563 1 1
0.207953380915319 0.207738402797449 1 1
0.197946502086263 0.197735825956768 1 1
0.224529571628543 0.224300974841705 1 1
0.200385322221773 0.200198855473297 1 1
0.210051311020767 0.209851702547033 1 1
0.202887039251296 0.202666233492768 1 1
0.207450263735026 0.207257665102629 1 1
0.170626472850417 0.17044153108236 1 1
0.186202367631525 0.186007894472268 1 1
0.223521245948226 0.223288672114883 1 1
0.191635852836981 0.191430867508254 1 1
0.205440619933706 0.205216021438353 1 1
0.207193555819388 0.206977434003929 1 1
0.211553533369921 0.211343768743771 1 1
0.192816090441347 0.192626245425321 1 1
0.173562910954959 0.173375275719897 1 1
0.194453028510272 0.194260281275466 1 1
0.210631931575948 0.210429916854566 1 1
0.195397429831524 0.19520191325542 1 1
0.212086913240747 0.211856823152373 1 1
0.203663010403482 0.20344555851294 1 1
0.214868854685344 0.214651222971137 1 1
0.199327984676951 0.199136299805632 1 1
0.180033609250086 0.179857914911724 1 1
0.191921085029391 0.191721875127754 1 1
0.238627455390956 0.238396549682377 0 0
0.21128381175304 0.211083412579026 1 1
0.196224482601006 0.196025665082079 1 1
0.209427568799985 0.209222059733159 1 1
0.217746283964332 0.217542687638108 1 1
0.188439090592832 0.188245652365261 1 1
0.183283074845689 0.183091636554248 1 1
0.186454708026152 0.186279389781592 1 1
0.192099570616156 0.191900933499088 1 1
0.17681122672626 0.176626857646675 1 1
0.183855982273458 0.18367068933351 1 1
0.197314624519729 0.197131497838044 1 1
0.207475408510058 0.207255339976476 1 1
0.18756906183737 0.187387126662462 1 1
0.183228294039379 0.183061235667691 1 1
0.21575222370838 0.215533081120048 1 1
0.175148094439984 0.174936481018012 1 1
0.196583423144435 0.19637987084916 1 1
0.192663766741907 0.192491050617824 1 1
0.199478941616975 0.199295347059162 1 1
0.189983227771688 0.189798330769121 1 1
0.228868836500555 0.228643826864305 1 1
0.208923928957394 0.208701634401304 1 1
0.206606447514268 0.206386940748763 1 1
0.199919047085219 0.199727305557915 1 1
0.195385983369075 0.195187138733001 1 1
0.194025221205852 0.193827259275638 1 1
0.208973894273683 0.208755356682989 1 1
0.183007380615734 0.18283385967733 1 1
0.187416599745158 0.18722475418779 1 1
0.212294086362602 0.212081280804562 1 1
0.197799634753195 0.197593875431937 1 1
0.199905478841295 0.199694117700959 1 1
0.189312788947928 0.189131330775792 1 1
0.195064236483164 0.194869372418463 1 1
0.211968087028198 0.211731820656709 1 1
0.216252415494632 0.21602340348603 1 1
0.22436951428744 0.224142873824742 1 1
0.204502562576469 0.204305037556868 1 1
0.165824196568865 0.165663726271 0 0
0.203517258849615 0.203306697295941 1 1
0.174863579143008 0.174685970121501 1 1
0.205518042430169 0.205316931504924 1 1
0.201925838530374 0.201744828764819 1 1
0.190485592950311 0.190305126673831 1 1
0.208498990286964 0.208294701888957 1 1
0.208318444752527 0.208116131659372 1 1
0.228505281752468 0.228280057463216 1 1
0.219188614943362 0.218959958653234 1 1
0.22188141226917 0.22164597959726 1 1
0.17880524584428 0.178627238986204 1 1
0.188599545878977 0.188411354537176 1 1
0.225324336100143 0.225107291585336 1 1
0.219684833829542 0.21945311644132 1 1
0.199097594033035 0.198894226115144 1 1
0.196621472825462 0.196432274032189 1 1
0.205378633866991 0.205168814688189 1 1
0.169823744418723 0.169658925082114 1 1
0.200552900150933 0.200373620951156 1 1
0.202891643072879 0.2026927571089 1 1
0.215631991533166 0.215419475700564 1 1
0.189067074924045 0.188872024539128 1 1
0.187918680674564 0.187721219280186 1 1
0.173179714181641 0.17298235485317 1 1
0.189177648064553 0.188971923060543 1 1
0.207424829186939 0.207221926704232 1 1
0.215394981374494 0.215172135866172 1 1
0.216269130250605 0.216050779877181 1 1
0.196609174756083 0.196404446021632 1 1
0.184286894275007 0.184099175779307 1 1
0.193743736646281 0.193552292101668 1 1
0.180647926871835 0.180471913738722 1 1
0.202213058282994 0.202008694570112 1 1
0.221609608815429 0.221377123196069 1 1
0.22754430862752 0.227330731786466 1 1
0.202366206011871 0.202172592672267 1 1
0.220646962402065 0.220443203265129 1 1
0.211390285172395 0.211165150315011 1 1
0.211801325271571 0.211597188713558 1 1
0.168602795933016 0.168444632010045 0 0
0.200932246304379 0.200742071679978 1 1
0.215974625500208 0.215748367642739 1 1
0.194256264591187 0.194051141401923 1 1
0.221720533496888 0.22150092008206 1 1
0.205873221340619 0.205659896011602 1 1
0.209145976347074 0.208930140222558 1 1
0.222576418274645 0.222357493187713 1 1
0.187825042363684 0.187633407996802 1 1
0.176156534623912 0.175977210558185 1 1
0.186095838933208 0.185910904684844 1 1
0.191353712876465 0.191161220070233 1 1
0.203076429646123 0.202886850024261 1 1
0.192287164501815 0.192066585279304 1 1
0.220953564707324 0.220717697244948 1 1
0.194796835170942 0.194612245351831 1 1
0.186199632791981 0.186001215128521 1 1
0.191532504037932 0.191340959980051 1 1
0.197180418582547 0.196986197329599 1 1
0.203969857890768 0.203758906130286 1 1
0.171687251548582 0.171514515475267 1 1
0.211775935555191 0.211562862034346 1 1
0.194146342018487 0.193966367084704 1 1
0.193552844694045 0.193363266326864 1 1
0.234297125580859 0.234054088837443 0 0
0.185704173274815 0.185523200530169 1 1
0.177557008287745 0.177387499696723 1 1
0.203094043017827 0.202885885951772 1 1
0.192166439147523 0.191976144189074 1 1
0.211189246388913 0.210976558048078 1 1
0.196492416953696 0.196302893568621 1 1
0.190560266980663 0.190370748921794 1 1
0.206058168033051 0.205856980753905 1 1
0.169861312935572 0.169700777337577 1 1
0.192916947187784 0.192723699916735 1 1
0.173626560845771 0.1734634962548 1 1
0.214266349500052 0.214033030644746 1 1
0.191037716108691 0.19085565475357 1 1
0.237203994662445 0.236967278533506 0 0
0.184282870375568 0.184115241851441 1 1
0.205738390711065 0.205527069461371 1 1
0.17380496756474 0.17363461959798 1 1
0.192845857084161 0.192667645599348 1 1
0.191589980972385 0.191392273330161 1 1
0.218750487064972 0.218527519498016 1 1
0.163200346331139 0.163039327254312 0 0
0.199421302599806 0.199231280827373 1 1
0.210194203558089 0.209995455591571 1 1
0.216684655297413 0.216475090016068 1 1
0.214448958578805 0.214243795836721 1 1
0.205357222282821 0.205165559497477 1 1
0.151136362103979 0.150986500068015 0 0
0.221862171313728 0.221649826538795 1 1
0.202012017663621 0.201825286542155 1 1
0.193017750601131 0.192834278892863 1 1
0.172695025298445 0.172521745693927 1 1
0.201037249335234 0.200829154223171 1 1
0.205281258324516 0.205083752120048 1 1
0.182044674065307 0.181848450527648 1 1
0.186113322778631 0.185932228303911 1 1
0.189278679134929 0.189058294509211 1 1
0.178478157725782 0.178326044291036 1 1
0.200216569815948 0.199971625829935 1 1
0.214967399333549 0.214759996468014 1 1
0.20669318588675 0.206484924419463 1 1
0.199623105816653 0.19941560145845 1 1
0.231044421470949 0.230815601279731 1 1
0.209056191584171 0.208841125066077 1 1
0.172139666870271 0.171959608247657 1 1
0.194359461349308 0.19417465847037 1 1
0.193656748782082 0.193440818256862 1 1
0.210518144370423 0.210305608573882 1 1
0.209606411617365 0.209398663039879 1 1
0.170262110503708 0.170090499314297 1 1
0.224237100437459 0.224024001757142 1 1
0.237729290385146 0.237491299204143 0 0
0.210025446301301 0.209812652791049 1 1
0.2022750815883 0.202071504471778 1 1
0.232456220637091 0.232221403518131 0 1
0.202738440573579 0.20254640203374 1 1
0.216991541924399 0.216779130632981 1 1
0.191777195712539 0.191595001994795 1 1
0.194764279092124 0.194573516299342 1 1
0.221784689765871 0.221555597639014 1 1
0.215543526140784 0.215331122803961 1 1
0.181315768701667 0.181118220967729 1 1
0.222502467682356 0.22226115266101 1 1
0.208843657282837 0.208630145166666 1 1
0.164784145779017 0.164630100340335 0 0
0.184722635684022 0.184542362393665 1 1
0.199225802975954 0.199030356299174 1 1
0.188588885402075 0.188412645106373 1 1
0.186860333764553 0.186667775346952 1 1
0.171720057888161 0.171531890060049 1 1
0.237081404398997 0.236842567342085 1 1
0.177194917486528 0.177018892584147 1 1
0.195685027675077 0.195500749491318 1 1
0.170466237389574 0.170294951139626 1 1
0.198336539616374 0.198147316233514 1 1
0.188844133284542 0.188655767462394 1 1
0.202587681098446 0.202396593396211 1 1
0.238697341447036 0.238470306949636 0 0
0.19727946202839 0.197082498294342 1 1
0.218316539538371 0.218105320201094 1 1
0.196499495529014 0.196317911671852 1 1
0.220771726418292 0.220565519963461 1 1
0.224136307455371 0.22392948339643 1 1
0.181794856957598 0.181602877977169 1 1
0.195348462244286 0.195173255547232 1 1
0.190122931942462 0.189940395160339 1 1
0.195127104683948 0.194928746755663 1 1
0.232279097074596 0.232048922505081 0 0
0.208608773865974 0.208412904292824 1 1
0.172212656423819 0.172053700991382 1 1
0.205636985688396 0.205452826071831 1 1
0.189786837844861 0.189610642336507 1 1
0.199347508706027 0.199144150552228 1 1
0.189978421964032 0.18977804180618 1 1
0.200964738513206 0.200762744309186 1 1
0.205092271421021 0.204899118157272 1 1
0.186224734469247 0.186038035560381 1 1
0.218604659281811 0.218376045675582 1 1
0.207297129099308 0.207109293181548 1 1
0.20106604296706 0.200826778168375 1 1
0.185500596598463 0.185308159590389 1 1
0.209649678452924 0.20945369447586 1 1
0.217215092318263 0.217004580153151 1 1
0.184249649281209 0.184052147688482 1 1
0.194320035438694 0.194134790465732 1 1
0.208649228631714 0.208447434561795 1 1
0.173721422490472 0.173551121974042 1 1
0.194957494868405 0.194755528044683 1 1
0.203241308036174 0.203051609344755 1 1
0.185963967494892 0.185771913768906 1 1
0.214621722202765 0.214404458858661 1 1
0.228039764387053 0.227799349112666 1 1
0.21084167501558 0.210628057918426 1 1
0.199126044034273 0.198928796311838 1 1
0.18617145346421 0.185991000371194 1 1
0.192873187817298 0.192683836840438 1 1
0.173212809331481 0.173046896616943 1 1
0.193857885041849 0.193657227222659 1 1
0.210352189179022 0.210153187622562 1 1
0.206221729794331 0.206034775411154 1 1
0.196530660305773 0.196323786956866 1 1
0.193838007572239 0.193646842011836 1 1
0.182955551344424 0.182756703814153 1 1
0.187383688124296 0.187198075228024 1 1
0.163257773692944 0.163104585348898 0 0
0.199937625729997 0.199732159353293 1 1
0.181750709258426 0.18158325694733 1 1
0.239236618838204 0.239009546357113 0 0
0.206098607787662 0.205879913883744 1 1
0.184067301571361 0.183890278306836 1 1
0.176039039209975 0.175851799281853 1 1
0.198046398609671 0.197841308011915 1 1
0.211535914219918 0.211307434758611 1 1
0.197369209744326 0.197186917212665 1 1
0.189202464793503 0.189017955732264 1 1
0.193548904270757 0.193350458128602 1 1
0.232639304745784 0.232393451769566 1 1
0.208083082689568 0.20787334783214 1 1
0.213695055856884 0.21346727468836 1 1
0.205864592873899 0.205642511439837 1 1
0.176746297849215 0.176562894786595 1 1
0.190479571388138 0.190291022987755 1 1
0.216296925521922 0.216090183204551 1 1
0.216765814050738 0.216552345150383 1 1
0.190995608696189 0.190791236569976 1 1
0.191209377983577 0.19101176493974 1 1
0.21755498305 0.21735790517295 1 1
0.181291843173315 0.181113284214984 1 1
0.214577550985959 0.214359704301378 1 1
0.185931332681515 0.185739534270798 1 1
0.195860019729732 0.195673818265152 1 1
0.177476961143972 0.177298690577901 1 1
0.169897361594475 0.169710503107375 1 1
0.199916481104635 0.19971481654819 1 1
0.188241402871241 0.188048934377498 1 1
0.194477104153126 0.194276700062145 1 1
0.21411163455751 0.213856299365629 1 1
0.17454205066717 0.174363738662984 1 1
0.230539622557814 0.23031226358366 1 1
0.208577284535483 0.208363583741991 1 1
0.196478706970512 0.196288732181465 1 1
0.208881057119921 0.20865480206229 1 1
0.193640201666477 0.193441557772122 1 1
0.2016217940548 0.201424673652003 1 1
0.196947352135 0.196768855761196 1 1
0.196790082976811 0.196592868629107 1 1
0.199725150650172 0.199517443143897 1 1
0.217541800704046 0.21731632830941 1 1
0.190878569532822 0.190687967746564 1 1
0.190914573715874 0.190715232161558 1 1
0.205541599603341 0.205338790849478 1 1
0.189792544593109 0.189575862002414 1 1
0.191105997245423 0.190911661121555 1 1
0.193329684267917 0.193141532334348 1 1
0.183787340816856 0.18359059436057 1 1
0.205474206888452 0.2052706862661 1 1
0.213859907796176 0.213646658026504 1 1
0.182311835731877 0.18213790158172 1 1
0.211027531677097 0.21080545269791 1 1
0.19214645474263 0.191934534090031 1 1
0.208782782485159 0.208573066155974 1 1
0.199038933541002 0.198863126590291 1 1
0.212496091005071 0.212273156901856 1 1
0.189668488402229 0.189481152379622 1 1
0.193078253275249 0.192888134526129 1 1
0.181625605854217 0.181454293587005 1 1
0.184558110824176 0.184368209314868 1 1
0.210769223708513 0.210573939604763 1 1
0.177434318653338 0.177254104539112 1 1
0.212002111553907 0.2117831317856 1 1
0.208852560621851 0.208641742787239 1 1
0.184654940616181 0.184461404325798 1 1
0.171326892906899 0.171137357427603 1 1
0.192894049332414 0.192703566255846 1 1
0.17849600407595 0.178322363728205 1 1
0.204034776808443 0.203815910290525 1 1
0.2418552004851 0.24161616997687 0 0
0.187444452155312 0.187263769786128 1 1
0.23196825001805 0.231747389430781 1 1
0.206848039935222 0.206643539195363 1 1
0.219992291971019 0.219748915048344 1 1
0.204712780406912 0.204504316374037 1 1
0.194765609998267 0.194573309026679 1 1
0.191353880854122 0.191179605839733 1 1
0.183317802757139 0.183119534357492 1 1
0.1967010624908 0.196522582953895 1 1
0.189789879369334 0.18958692547647 1 1
0.207007354459018 0.206802663104859 1 1
0.216047201117595 0.215834579655039 1 1
0.212755869531505 0.212506464959878 1 1
0.194849015343331 0.194649363003193 1 1
0.213442405728097 0.21322528984892 1 1
0.19065012999031 0.190478505989707 1 1
0.211560745825497 0.211351560649039 1 1
0.194505122283869 0.194304583714069 1 1
0.209719756545678 0.209516466769922 1 1
0.199536377298633 0.199339192033458 1 1
0.217906381428467 0.217710348934556 1 1
0.244464283782869 0.244213869924694 0 0
0.202724248609709 0.202515894861836 1 1
0.198969629150578 0.198766827097857 1 1
0.205154838874973 0.204948785307835 1 1
0.202034309836037 0.20183395041954 1 1
0.192071054337113 0.191863243061079 1 1
0.193725327068434 0.193530590500319 1 1
0.195091578703134 0.194894051987678 1 1
0.18790137967179 0.187717974963448 1 1
0.175147865937804 0.174987733404697 1 1
0.177043430780024 0.17687534609634 1 1
0.178045331239697 0.177870605624454 1 1
0.208394637549655 0.208206436724443 1 1
0.211229436810911 0.211002821314424 1 1
0.208676222689522 0.20845452794873 1 1
0.197881796688217 0.19768793300368 1 1
0.198418046913405 0.198207712526361 1 1
0.203634899083432 0.203435460246298 1 1
0.168869232232554 0.168701261967536 1 1
0.217993343642834 0.217774558921871 1 1
0.217768947449134 0.217542692666161 1 1
0.19179461556836 0.191619567022 1 1
0.202435079124608 0.202242234291431 1 1
0.18988337132192 0.189709894724177 1 1
0.220368240395407 0.220146580368316 1 1
0.19249984879755 0.192301882502484 1 1
0.213333381622313 0.213129517320579 1 1
0.213251113211516 0.213052230920887 1 1
0.172930414821219 0.172770826550117 1 1
0.181901943944405 0.181730064207647 1 1
0.221558272695777 0.221345834568794 1 1
0.197278222246387 0.197081540721902 1 1
0.189534970500959 0.189337269265237 1 1
0.21771310074778 0.217481976174511 1 1
0.202792809428876 0.202591437185863 1 1
0.185612422117689 0.185418347715193 1 1
0.17828574144349 0.178103303817148 1 1
0.216677737602211 0.216452213964019 1 1
0.201182785031289 0.200990132976134 1 1
0.21487250523282 0.214665039644215 1 1
0.216267507850175 0.216040058292303 1 1
0.214268127212534 0.214017673852271 1 1
0.192236917893428 0.192035406475586 1 1
0.215262691480159 0.215065976118901 1 1
0.206448861441207 0.206217314487364 1 1
0.179530178989002 0.179348650553761 1 1
0.214966059711933 0.214724385693497 1 1
0.214606397544554 0.214407997020243 1 1
0.223720075006843 0.223496903716518 1 1
0.213124918061575 0.212918445431442 1 1
0.221875226604974 0.22164992161667 1 1
0.192674922420682 0.192476850491919 1 1
0.197407487797645 0.197219165671973 1 1
0.198839671052898 0.198651288346437 1 1
0.211310640277684 0.211099114575917 1 1
0.18543698545327 0.185247257488909 1 1
0.213352142803952 0.213142723472511 1 1
0.203794004087922 0.203577787467755 1 1
0.192044742672405 0.191869185055055 1 1
0.198392864323907 0.198194196181355 1 1
0.154924942869957 0.154762328912375 0 0
0.204857978448751 0.204652495930926 1 1
0.227622278212311 0.227392819775797 1 1
0.202359788000873 0.202143151154446 1 1
0.186071726668092 0.185885799680249 1 1
0.19478661960586 0.194583665996443 1 1
0.195407885540107 0.195222932419196 1 1
0.201076467919489 0.200885916150752 1 1
0.179583501701561 0.179400663006274 1 1
0.198547821668463 0.198334379174402 1 1
0.225991167457058 0.225764074248954 1 1
0.186260670395367 0.186077497927264 1 1
0.226269269420652 0.226033254933272 1 1
0.217834658295885 0.217607829372118 1 1
0.189414994439153 0.189221377881959 1 1
0.18297295284372 0.182799861779273 1 1
0.186828304134432 0.186638777064282 1 1
0.224357230958088 0.224123192725139 1 1
0.167057763804948 0.166891490325741 1 1
0.197071702936451 0.196873963005156 1 1
0.205971366245002 0.205768655399105 1 1
0.16649234784003 0.166326347476161 0 0
0.202862045111714 0.202639889334114 1 1
0.187625299868024 0.187447765775891 1 1
0.171290206843231 0.17111759382304 1 1
0.198648325584408 0.198439472088222 1 1
0.191460896074238 0.191277136822829 1 1
0.171582789301416 0.171413273844039 1 1
0.181893306036145 0.181706330299847 1 1
0.188677395123047 0.188497091650181 1 1
0.210585811957269 0.21036949352925 1 1
0.193199526435195 0.192995313359976 1 1
0.217004074508495 0.216770572336925 1 1
0.230387271372972 0.230160636729135 1 1
0.186252920116741 0.186060775464413 1 1
0.194845953391247 0.194647678858698 1 1
0.200944721248965 0.200732801383073 1 1
0.201032165982364 0.200823990825148 1 1
0.192942918511151 0.192751826140766 1 1
0.205953784493636 0.205747913613979 1 1
0.187922530105674 0.187742295540465 1 1
0.180243869266943 0.180070197457078 1 1
0.19508719471754 0.194892967603948 1 1
0.208831257779134 0.208622995720753 1 1
0.176208851049625 0.176034122760199 1 1
0.22980711495785 0.229565433640201 1 1
0.210451882982299 0.210247018706016 1 1
0.208964547722239 0.208729521489751 1 1
0.156724492356708 0.156562815044835 0 0
0.218169030895849 0.217942204422027 1 1
0.223914144956093 0.223680117462401 1 1
0.182237003196109 0.182038344453319 1 1
0.167529801620168 0.167342297505518 1 1
0.207728286311711 0.20753820519997 1 1
0.180507732728832 0.180338763647352 1 1
0.195102480521439 0.194892318200225 1 1
0.197506244614345 0.197311174481748 1 1
0.209209827468159 0.208989744759593 1 1
0.214817656144368 0.214596634892925 1 1
0.175538924445968 0.175362456367357 1 1
0.213861688054701 0.213648281968597 1 1
0.185691821320433 0.185505346611549 1 1
0.211044444527384 0.21081454834327 1 1
0.194001394465274 0.193818847316726 1 1
0.20442110823819 0.20420141008096 1 1
0.207559240522988 0.207361579470879 1 1
0.16740375469529 0.167243296326787 0 0
0.212239605707904 0.212027142613689 1 1
0.165172797202734 0.165012148445018 1 1
0.205764362638193 0.205576161314832 1 1
0.217227546988087 0.217009004407273 1 1
0.215983266371543 0.215761858101548 1 1
0.205096410007429 0.204866977430753 1 1
0.201530687660102 0.201315173172481 1 1
0.18780302014328 0.187612630748581 1 1
0.19409441825592 0.193901551133433 1 1
0.192589677508102 0.1924092254784 1 1
0.20940575019809 0.2092172265277 1 1
0.220640509718 0.220420023113253 1 1
0.225494240062737 0.225270142874153 1 1
0.192124081576301 0.191920480661305 1 1
0.177970625705217 0.177796189104724 1 1
0.174702116292059 0.174514592594451 1 1
0.213996281386518 0.213779867876556 1 1
0.230038559276594 0.229793371843488 1 1
0.218865132537311 0.218645046734834 1 1
0.192087781007853 0.191904228803296 1 1
0.229117563213023 0.228878951128069 1 1
0.203384083407347 0.203183080720175 1 1
0.173602363165062 0.173414383358441 1 1
0.20225203221345 0.202057742846618 1 1
0.182384762642068 0.182204342844045 1 1
0.168590071946881 0.168434347812806 1 1
0.199126167103679 0.198934862486141 1 1
0.187686123217258 0.187480165946745 1 1
0.192394817916785 0.192207848706059 1 1
0.184204340440342 0.184014058916001 1 1
0.194695723143112 0.194491646635208 1 1
0.220579099435073 0.220333859554221 1 1
0.208529532887207 0.208307415457633 1 1
0.226771104868441 0.226550670762839 1 1
0.196463496028416 0.196268045061339 1 1
0.207922123355347 0.207696920793716 1 1
0.219130461146338 0.218907664607421 1 1
0.191633363134695 0.191448543023332 1 1
0.202574911294161 0.202365858392336 1 1
0.213701091011456 0.213500600891074 1 1
0.219368868777548 0.219149875443377 1 1
0.201890286073895 0.201675906226725 1 1
0.212969933811224 0.21276038345087 1 1
0.181712857976527 0.181518440267898 1 1
0.199493027690132 0.199278607883066 1 1
0.19380768426737 0.193623377903258 1 1
0.205736384851415 0.205530111838374 1 1
0.203297631954753 0.203099061578343 1 1
0.194349104081919 0.194157556321715 1 1
0.198550098287879 0.198356649798511 1 1
0.162122359607633 0.161949084519148 0 0
0.203548977933928 0.203343143651503 1 1
0.215149293601045 0.21493979355434 1 1
0.176413707458958 0.176226808049805 1 1
0.209395626956677 0.209191921141137 1 1
0.221908799226174 0.221695321025099 1 1
0.230728558931234 0.230520386167048 1 1
0.222474728988423 0.222255503416624 1 1
0.22609406655989 0.225865782644168 1 1
0.20482989126604 0.204625490502726 1 1
0.20192153365675 0.201703516671706 1 1
0.171590341419155 0.171420606730014 1 1
0.2260485234977 0.225807657017626 1 1
0.20015444610796 0.199957287512098 1 1
0.180129103180347 0.179941815818976 1 1
0.175854131219689 0.175651697962936 1 1
0.234842349796687 0.234601863635805 0 0
0.229311548070785 0.229071645485396 1 1
0.229384409300159 0.229141540275289 1 1
0.205325519641303 0.205130174326045 1 1
0.189617352469645 0.189410000955878 1 1
0.199067981357646 0.198868539591956 1 1
0.204479300616753 0.204299723589152 1 1
0.205030239890381 0.204821835122558 1 1
0.196860398751193 0.19666003871419 1 1
0.243096902644792 0.242866385022528 0 0
0.187989350657309 0.187810812286484 1 1
0.21479809083171 0.214555602292915 1 1
0.199304093451879 0.199092305306179 1 1
0.195284900902119 0.195088315629425 1 1
0.216643638661153 0.2164372012509 1 1
0.194619530771981 0.194406131464105 1 1
0.163400545253603 0.163238245022633 1 1
0.195467982509476 0.19526785877277 1 1
0.19766436806929 0.197471868843423 1 1
0.132670545027966 0.13253366988275 0 0
0.180361854902371 0.180189202811042 1 1
0.171361692273163 0.17117121420393 1 1
0.193299490031364 0.19310787464064 1 1
0.227214082406945 0.226961706273025 1 1
0.213038184129774 0.212821026847914 1 1
0.193118741626459 0.192931966873254 1 1
0.190190583099841 0.190006400031292 1 1
0.189877626689514 0.189692613166332 1 1
0.193981449930023 0.193791841541687 1 1
0.225009667139115 0.224796048365832 1 1
0.192028110975784 0.191830712643806 1 1
0.168773809584575 0.168616880596201 0 0
0.175739739415746 0.175567904037788 1 1
0.236309318588569 0.236084240449011 0 0
0.189598007588743 0.189407718404457 1 1
0.18530090570978 0.185105921441741 1 1
0.22825308217163 0.228043646612949 1 1
0.220646166810513 0.220432683428531 1 1
0.193087933638222 0.19290862910605 1 1
0.162831076311213 0.162669953569691 0 0
0.207249217959101 0.207045662152125 1 1
0.179364439806147 0.179188055527585 1 1
0.233593394386656 0.23331974791866 1 1
0.20260761086654 0.202387220323169 1 1
0.167487667534132 0.167296115663604 1 1
0.182876998646481 0.18269909290284 1 1
0.195977283233737 0.195796221388854 1 1
0.207113111713559 0.206926345316615 1 1
0.176369020570546 0.176180768136834 1 1
0.20205465820383 0.201856778971549 1 1
0.208284567744186 0.208077644434406 1 1
0.198029682381549 0.197823692327855 1 1
0.18610593144851 0.185927765377195 1 1
0.190416738771602 0.19021341704506 1 1
0.225648214392799 0.225403784488709 1 1
0.193173872045062 0.192984991048732 1 1
0.188884903663849 0.188704460431718 1 1
0.160447251758433 0.160285471585119 0 0
0.166987950424165 0.166817170991025 0 0
0.201287731849639 0.201090373535436 1 1
0.190486308082193 0.190292226946705 1 1
0.177471257156318 0.177269712025654 1 1
0.180215470430237 0.180027800395382 1 1
0.208040721143287 0.207831765543648 1 1
0.19443816125339 0.194245401215116 1 1
0.190377229376232 0.190198492168702 1 1
0.217798442746744 0.217579639310701 1 1
0.193410747000281 0.193227569581762 1 1
0.217678196089756 0.217451898616297 1 1
0.191848377709467 0.191670888917853 1 1
0.214769035148949 0.214540989438131 1 1
0.176115454910363 0.175932577823747 1 1
0.194365923953799 0.194168801159019 1 1
0.203582951660122 0.20336261911781 1 1
0.233021606783124 0.232797707222046 0 0
0.202561747526222 0.202367359344111 1 1
0.19381896552011 0.193620159717122 1 1
0.176105031866 0.175937417846305 1 1
0.208838062093267 0.208633165376213 1 1
0.229660829637346 0.229447808968483 1 1
0.198784879640708 0.198561130347307 1 1
0.208544466105524 0.208333408949242 1 1
0.197451953991842 0.197252084018749 1 1
0.221177849897151 0.220966740350853 1 1
0.192932625459712 0.192742929185065 1 1
0.192974012991533 0.192805036608608 1 1
0.190551558686316 0.190373084153583 1 1
0.204069949138571 0.203867242221891 1 1
0.179076023625518 0.178898160885037 1 1
0.211540464763669 0.211335922069874 1 1
0.196032218833101 0.195837239364237 1 1
0.20011972032666 0.199917711460981 1 1
0.186563870854287 0.186386110117936 1 1
0.235971279490031 0.235735875498594 1 1
0.201126067659605 0.200930287369325 1 1
0.219796260949601 0.219571613551005 1 1
0.198521067879661 0.198332973615125 1 1
0.20160416530044 0.201394700980644 1 1
0.220359856644417 0.220130734174409 1 1
0.198948238016441 0.198735405317838 1 1
0.204720813258178 0.204515751428671 1 1
0.197173671102612 0.19697719004549 1 1
0.194441066505877 0.194248519610862 1 1
0.205853220725275 0.20564194999151 1 1
0.196084842649069 0.195900540419035 1 1
0.213537458264099 0.213339475058632 1 1
0.226513889241959 0.226264777505079 1 1
0.202537964347811 0.202345613571738 1 1
0.202788085075427 0.202603760851861 1 1
0.200098711764334 0.199868695926006 1 1
0.216877237514157 0.216671182004744 1 1
0.211586806727734 0.211375051316662 1 1
0.196314095602997 0.196105846705552 1 1
0.173496106398144 0.173322716637554 1 1
0.207732250488466 0.207529457653527 1 1
0.202345970465133 0.202133303095929 1 1
0.20287436578115 0.20267397829025 1 1
0.206884382706901 0.206685333202604 1 1
0.198468076879345 0.198259359488948 1 1
0.195091406443181 0.194909640182512 1 1
0.169405962845183 0.16925460875125 1 1
0.20798843071048 0.207782373220679 1 1
0.215230898497828 0.215018419841679 1 1
0.171617396734285 0.171458696432687 1 1
0.192031605520844 0.191823355448856 1 1
0.224406218571072 0.224173858301933 1 1
0.179167279209973 0.178992710197908 1 1
0.201303824147199 0.201101399555524 1 1
0.201444513307605 0.201248778209201 1 1
0.219181797450116 0.218953059008726 1 1
0.22660466944715 0.226378604873539 1 1
0.191947534473002 0.191765632548883 1 1
0.238198629081042 0.237945395712582 1 1
0.201411655528948 0.201220923049214 1 1
0.17943093932719 0.179256318363606 1 1
0.220410128674399 0.220201428032369 1 1
0.165066436780462 0.164916414733253 1 1
0.193641155034852 0.193467710146776 1 1
0.1751442227645 0.174988927886688 1 1
0.190949404501786 0.190751209166762 1 1
0.220151765020152 0.21991794498505 1 1
0.201845979231407 0.201644035691142 1 1
0.193522096768457 0.19331404322135 1 1
0.209179899873803 0.208975757623009 1 1
0.21578441611976 0.215568287897655 1 1
0.197548123884446 0.19735105079197 1 1
0.201047314036187 0.200833060116738 1 1
0.212044428613192 0.211837985817644 1 1
0.202170575660082 0.201952407976658 1 1
0.2130096231451 0.21278687651144 1 1
0.202840822488859 0.20263128080394 1 1
0.194751525068861 0.194563602255944 1 1
0.16610671289978 0.165948329818937 1 1
0.220448871769804 0.22024496397609 1 1
0.168361004260369 0.168189141491805 1 1
0.190303282487384 0.190118879080712 1 1
0.207980529687049 0.20777862400293 1 1
0.204977073572262 0.204766909668557 1 1
0.2222283813401 0.22201464663429 1 1
0.173654504907696 0.17348634085403 1 1
0.199366349208408 0.19916429083742 1 1
0.223696254979973 0.223474418679047 1 1
0.203145401757412 0.202943066402387 1 1
0.202020452128224 0.201811958024038 1 1
0.188696913628876 0.188494475361081 1 1
0.191086559910938 0.190896690743903 1 1
0.206274520985157 0.206074065785883 1 1
0.219488012525678 0.21927182668627 1 1
0.202001628639984 0.201785731442074 1 1
0.218926422659011 0.218705276927269 1 1
0.19502789111962 0.194835154166574 1 1
0.195875249585318 0.195668729147746 1 1
0.199657952822459 0.1994496685645 1 1
0.17372908245191 0.173566334379817 1 1
0.199316918211492 0.19911299902134 1 1
0.178319474448695 0.178149319467087 1 1
0.204572054325331 0.204357639023447 1 1
0.202938883730843 0.202739227634548 1 1
0.21220642769754 0.211996621871691 1 1
0.184676721336469 0.184507687383516 1 1
0.192743058069079 0.19255443589578 1 1
0.21496914238516 0.214754302954327 1 1
0.21098551192598 0.210769699462573 1 1
0.179635547237023 0.179447071368428 1 1
0.186453815673342 0.186275921575907 1 1
0.206153441362271 0.205937068728026 1 1
0.200208111989971 0.20001283155678 1 1
0.192947911035863 0.192723969466295 1 1
0.196158763137293 0.195965746313416 1 1
0.214771881582924 0.214545133708804 1 1
0.18144566057724 0.181267252470203 1 1
0.19443426097578 0.19424523840542 1 1
0.212002693755028 0.211799344740418 1 1
0.213630677686706 0.213421305788607 1 1
0.178867634967728 0.178704702607361 1 1
0.1931085715984 0.192903310761092 1 1
0.198851734283835 0.198669708826557 1 1
0.174082114677502 0.173907297168189 1 1
0.209617420990679 0.209420713458542 1 1
0.161103395614239 0.160941774900371 0 0
0.205815840486766 0.205641182359871 1 1
0.2217782186566 0.221548108553608 1 1
0.19720525908345 0.19701142401499 1 1
0.211442157103896 0.21122727342887 1 1
0.205513701210677 0.205309735320566 1 1
0.186590997088159 0.186416772267508 1 1
0.205576058560845 0.205358101650982 1 1
0.207157126014428 0.206943964104637 1 1
0.186459816939772 0.186272559078568 1 1
0.188918577505183 0.188710857976044 1 1
0.198548297974995 0.198344345479033 1 1
0.20366822998196 0.203464687954395 1 1
0.196030787849964 0.195832567190491 1 1
0.190893758463293 0.190687930722975 1 1
0.225473884980193 0.225245294001813 1 1
0.168444193303158 0.16826374373175 1 1
0.215517857949388 0.215316968814984 1 1
0.231371639915739 0.23114343288364 1 1
0.183253518849672 0.18305438614607 1 1
0.175925482049083 0.175733190126086 1 1
0.200460163181135 0.200274513328736 1 1
0.209852471190249 0.209660793515611 1 1
0.209522905945913 0.20930852750767 1 1
0.197822577618341 0.197642766752245 1 1
0.196048792622299 0.195845954801438 1 1
0.202996178736557 0.202807162571686 1 1
0.21550268247384 0.215289899943977 1 1
0.164633093452999 0.164474142722583 1 1
0.194276252073513 0.194081064427573 1 1
0.187569090862226 0.187363665507486 1 1
0.204566395998425 0.204369529457922 1 1
0.213694109195854 0.213476049514059 1 1
0.197062983971367 0.196865933631162 1 1
0.193985664413907 0.19378460050504 1 1
0.203955157025126 0.203752668445163 1 1
0.191632695154538 0.191434470907225 1 1
0.207801378012589 0.207589139331704 1 1
0.204246658155605 0.204038368943049 1 1
0.176814463717196 0.176630280010969 1 1
0.224026205871693 0.223802201482954 1 1
0.199303037393894 0.199116892522149 1 1
0.207396222679854 0.207187052500639 1 1
0.212891598073286 0.21266849663551 1 1
0.213770613679833 0.213565822163217 1 1
0.201010936159057 0.200804418277031 1 1
0.189844155367009 0.189657667350305 1 1
0.208607703630622 0.20838151627742 1 1
0.184921994951181 0.184740388316631 1 1
0.184792594639857 0.184624014876459 1 1
0.164369197505703 0.164203387490459 0 0
0.210490920967762 0.210281959626866 1 1
0.21375974660078 0.213523532570251 1 1
0.193643545930194 0.193460310746123 1 1
0.192946412538414 0.192749421504566 1 1
0.225750632342027 0.225543851091817 1 1
0.205889049469172 0.205686370216233 1 1
0.209644899092295 0.209437285119158 1 1
0.186901585160831 0.186710673473301 1 1
0.201860758076261 0.201663138583166 1 1
0.233960862390246 0.233729399022158 1 1
0.204647953997558 0.204445928003145 1 1
0.179903071723739 0.179711032586263 1 1
0.213160836933765 0.212954704026917 1 1
0.224865904006598 0.224649616581216 1 1
0.193065016088705 0.192864217486074 1 1
0.219974479015555 0.219758146690777 1 1
0.184955500575922 0.184785660948312 1 1
0.187163402226573 0.186966191758199 1 1
0.197996314509566 0.19779245985799 1 1
0.219318548228772 0.219084761524271 1 1
0.203618968145159 0.20343328737019 1 1
0.203275227582946 0.203077018383082 1 1
0.20873631260459 0.208537706569798 1 1
0.21463059401886 0.214406071920757 1 1
0.213292573221701 0.213085141313875 1 1
0.201172656965534 0.200963615842718 1 1
0.21215193030314 0.211943192774522 1 1
0.200033660630091 0.199831575213042 1 1
0.202495960963427 0.202281649916928 1 1
0.213752856182142 0.213532141111332 1 1
0.233164158397222 0.232923414415426 1 1
0.201736383570015 0.201523490132557 1 1
0.202691665454033 0.202481932211471 1 1
0.191705570171734 0.191521995673128 1 1
0.194352434098519 0.194162432790068 1 1
0.203702926157679 0.203487666284749 1 1
0.174241328727551 0.174079175204155 1 1
0.185690560023844 0.185485690187902 1 1
0.196643362917947 0.196437612571302 1 1
0.195079309961668 0.194890195767918 1 1
0.242830385351571 0.242557989755355 0 0
0.224701191423557 0.224483775915355 1 1
0.207824225409401 0.207619996076027 1 1
0.210437090991457 0.210217250736667 1 1
0.187072933447096 0.186886508745406 1 1
0.182552901211297 0.182375052394333 1 1
0.226207759482223 0.225975328182788 1 1
0.208900786174238 0.208689613471685 1 1
0.178034418540444 0.177855182102189 1 1
0.200895418574357 0.200702119027704 1 1
0.183147182551728 0.182973443545665 1 1
0.210071165400686 0.20985402422718 1 1
0.200898213571182 0.200692728407316 1 1
0.221159911610979 0.220923373786563 1 1
0.190903160806015 0.190724561410203 1 1
0.204571886384896 0.204375378857803 1 1
0.194926769577574 0.194737004309263 1 1
0.203670226444509 0.203453513753337 1 1
0.181850782346269 0.181671432734434 1 1
0.206972010138125 0.206769235519065 1 1
0.216161033560589 0.215959760500986 1 1
0.224810446742235 0.224569331270936 1 1
0.221459937244006 0.221228390741128 1 1
0.183853724351736 0.183669878708064 1 1
0.182288540569744 0.182096385543449 1 1
0.197107421572223 0.196897630783818 1 1
0.206096248930431 0.205880030671317 1 1
0.220598377847266 0.220359716035873 1 1
0.205186151968147 0.205009310919556 1 1
0.20580941091702 0.205620086188523 1 1
0.195497261925581 0.195302304261698 1 1
0.169482013215464 0.169308971574441 1 1
0.237957644706825 0.237730064812373 0 0
0.199347958581059 0.199169451227862 1 1
0.197134471944901 0.196933951102264 1 1
0.165050631968316 0.1648729782822 0 0
0.213430852744894 0.213221419482584 1 1
0.179922667504838 0.17974587641367 1 1
0.195716564753754 0.195522509644716 1 1
0.187844917691528 0.187670633199065 1 1
0.211743242821933 0.211535564204885 1 1
0.193446853130891 0.193230331386135 1 1
0.21501654944018 0.214806444632963 1 1
0.197626224899027 0.197433235450356 1 1
0.204481658361799 0.204257336618179 1 1
0.17477834268683 0.174607062312644 1 1
0.177904558445089 0.177714410639458 1 1
0.168810861256762 0.168648308285778 1 1
0.219490170024494 0.219252582344811 1 1
0.209686213153062 0.20946874647888 1 1
0.22171499052741 0.221478984525006 1 1
0.190191612196601 0.18998978019156 1 1
0.220718609014761 0.220479459454748 1 1
0.210600161467103 0.210372346893237 1 1
0.21093040524461 0.210713501493596 1 1
0.210109301314747 0.209897336420035 1 1
0.211385621597457 0.211159629785911 1 1
0.242120789274955 0.24187098551411 0 0
0.201999868826715 0.201794622944041 1 1
0.192351191255625 0.192154929345081 1 1
0.181432653786999 0.181265621356512 1 1
0.23426837550566 0.234032884218024 1 1
0.172594023704754 0.172417422702627 1 1
0.198115672773621 0.197906887222337 1 1
0.187605912828835 0.187419190026671 1 1
0.19109363636488 0.190895480280839 1 1
0.20537126281662 0.205188146900569 1 1
0.205890640555798 0.20568693812092 1 1
0.167308048576446 0.167137759024368 0 0
0.186217959914184 0.186016386540124 1 1
0.201341843137834 0.20115901273804 1 1
0.220996275191337 0.220774930266816 1 1
0.187194947317257 0.187002452822433 1 1
0.181962923883914 0.181753706999687 1 1
0.205335010346672 0.205122150457729 1 1
0.154399257963011 0.154244410417618 0 0
0.239969643443468 0.239718863583801 0 0
0.192918895437419 0.192716272863077 1 1
0.151818393262981 0.15166982984827 0 0
0.183762402475017 0.183581284162675 1 1
0.216605067837618 0.216399209433195 1 1
0.205815298760416 0.205619858183449 1 1
0.218655720746838 0.21844175412601 1 1
0.185487954186073 0.185289819145062 1 1
0.196779995893412 0.196597909459313 1 1
0.172801782654026 0.172626414418832 1 1
0.192255594469212 0.192059116960405 1 1
0.218288430572721 0.218063639335201 1 1
0.173043591783528 0.172869533149296 1 1
0.208885428206941 0.208682474219335 1 1
0.20145782172221 0.201271256163777 1 1
0.180599085989684 0.180412987841919 1 1
0.222647705207917 0.222409850557814 1 1
0.202992199895447 0.202795809788918 1 1
0.204726177324951 0.204519223528813 1 1
0.189983348238715 0.189771124628501 1 1
0.188117732425208 0.187926175544905 1 1
0.19065868085662 0.190463771847029 1 1
0.209512463625772 0.209296956957221 1 1
0.189673232197841 0.189490830259963 1 1
0.219319066951508 0.219099805186338 1 1
0.185998267770055 0.185825879115181 1 1
0.171852567562112 0.171647807336862 1 1
0.203409506209884 0.203222960031371 1 1
0.201990443344572 0.201788514115407 1 1
0.209283559666848 0.209065577340304 1 1
0.158053782948404 0.157883570660923 0 0
0.169266936510678 0.169101728187922 1 1
0.22712438575165 0.226888276551152 1 1
0.201091063013078 0.200894929082112 1 1
0.21758984520383 0.217381255075374 1 1
0.184132724187325 0.183951796432937 1 1
0.177312249873831 0.177129128788286 1 1
0.190837304932677 0.190636409807773 1 1
0.173970450691268 0.173799116954596 1 1
0.188014132007006 0.187831704279286 1 1
0.206481342633429 0.206280817082064 1 1
0.179445602626923 0.179262420763482 1 1
0.192134381962075 0.19193913721125 1 1
0.196516153452874 0.196311828985312 1 1
0.208367173710412 0.208148205851246 1 1
0.207123046320274 0.206914894485664 1 1
0.210642603940571 0.210434882854103 1 1
0.223211343846384 0.222975458565151 1 1
0.219558109387294 0.219343635505289 1 1
0.194566653372496 0.194358702084499 1 1
0.213055264276374 0.212836667004778 1 1
0.210954791053987 0.210763075902888 1 1
0.213361650639683 0.213155688415646 1 1
0.203416339456343 0.203214139096301 1 1
0.205334887293421 0.205136324259591 1 1
0.21137553138513 0.211152753478377 1 1
0.208898463397573 0.208684072039357 1 1
0.201686493995181 0.201478042471449 1 1
0.198798162844491 0.198600913881784 1 1
0.217363879545232 0.217141787100326 1 1
0.202961616548393 0.202759420465712 1 1
0.163504992778813 0.163345506556735 1 1
0.189388737399148 0.189195791757549 1 1
0.177859302858973 0.177691012977025 1 1
0.217727853534878 0.217493793361925 1 1
0.214881118150727 0.214660277530091 1 1
0.190476522216121 0.190291358594974 1 1
0.235693954376847 0.235441187664994 0 1
0.198033965251144 0.197832404355976 1 1
0.21124318253657 0.211037231002647 1 1
0.174695467198208 0.174530335054377 1 1
0.197342599369437 0.197151091131861 1 1
0.201870089590238 0.201649244715133 1 1
0.200746817911443 0.200543662206334 1 1
0.168251322328093 0.16807981004666 1 1
0.19647654682295 0.196291262247385 1 1
0.229823886818908 0.229569670114246 1 1
0.216536014253409 0.216325940361939 1 1
0.222548961732958 0.222328594900403 1 1
0.200351578754448 0.200139831091445 1 1
0.204416445834426 0.204222749536866 1 1
0.191587093722346 0.191402265199097 1 1
0.183554207132181 0.183358364823632 1 1
0.189749357099452 0.189549016177899 1 1
0.198035953553816 0.197844053227861 1 1
0.216654923948628 0.216437381866676 1 1
0.19306598916404 0.192870271126275 1 1
0.198877325676638 0.198675165764543 1 1
0.18553128272022 0.185340093010605 1 1
0.215484520434735 0.215272099536747 1 1
0.181413866035695 0.181217638198022 1 1
0.197239802553184 0.197041625939048 1 1
0.200665126457083 0.200473034852263 1 1
0.182489388517077 0.182314728817325 1 1
0.210654340481839 0.210447546756305 1 1
0.192339034710274 0.192148532531402 1 1
0.192034770245547 0.191841965518889 1 1
0.185236488650762 0.185062270377107 1 1
0.186658709478313 0.186453855389804 1 1
0.1918587456736 0.191658005828191 1 1
0.192468825381175 0.192278754886183 1 1
0.224293343428577 0.224062680270105 1 1
0.203292882022407 0.203080734621764 1 1
0.202962408245786 0.202774588186753 1 1
0.199365816755861 0.199167838756459 1 1
0.226016208980357 0.225773716290125 1 1
0.207814885933137 0.20759885076906 1 1
0.202690829751794 0.202496580861337 1 1
0.180934899318169 0.180767655240098 1 1
0.189500644995329 0.189313728254807 1 1
0.178926057360161 0.178741935817164 1 1
0.189570961921423 0.189391817147876 1 1
0.209139677780862 0.20892121346747 1 1
0.209159544195094 0.208947433835693 1 1
0.203849165591702 0.203657602182875 1 1
0.208865919821735 0.208656283069403 1 1
0.178727483104931 0.178565194065408 1 1
0.182047458724766 0.181856498133421 1 1
0.210433989106277 0.210235606285746 1 1
0.209435083984244 0.209226480756844 1 1
0.190717535003343 0.190526142080292 1 1
0.168552494928754 0.168350104121388 1 1
0.201446087630502 0.201223704550918 1 1
0.194598764874012 0.194412965871603 1 1
0.214143715272481 0.213931703535991 1 1
0.189666551060536 0.189481683630028 1 1
0.196053877088001 0.195841563933069 1 1
0.212910727234953 0.212696128979714 1 1
0.211414308763235 0.211216986760499 1 1
0.208896008484507 0.208666510237212 1 1
0.225378551749032 0.22515297102791 1 1
0.216533320320609 0.216303374032587 1 1
0.182317873308187 0.182136492207202 1 1
0.192764030022788 0.192564042186205 1 1
0.199361267506048 0.199152334299914 1 1
0.191221153043466 0.191043361817988 1 1
0.18585374889861 0.185665848196283 1 1
0.212552274197738 0.212335976480438 1 1
0.213616914828956 0.21339310955216 1 1
0.2310280246934 0.230800942359308 1 1
0.213867188510288 0.213651116001649 1 1
0.180353091159553 0.180172180961353 1 1
0.187792171194021 0.187587315479858 1 1
0.223479291842372 0.223261838615207 1 1
0.202751423888593 0.202541833037357 1 1
0.202187159800462 0.201992270059959 1 1
0.196854555719438 0.196673961292815 1 1
0.204286468760876 0.204059474078848 1 1
0.183873916100295 0.183679026480601 1 1
0.227107709329364 0.226878066312383 1 1
0.194418424202803 0.194237528751915 1 1
0.208287503803477 0.20809127232862 1 1
0.196883644697735 0.196708865340841 1 1
0.206899535276865 0.206705512554333 1 1
0.216976834552861 0.216747672095095 1 1
0.204672275580365 0.204456097339281 1 1
0.180021286238806 0.179827661439761 1 1
0.187516925162316 0.187344452812815 1 1
0.218165942723993 0.217933798583829 1 1
0.207099103408123 0.206882437807044 1 1
0.210698951194741 0.210503743986953 1 1
0.202933481798246 0.202731573157304 1 1
0.204703749457207 0.204504387178143 1 1
0.210660088600955 0.210434205221198 1 1
0.186784428054037 0.186584693969527 1 1
0.191034693790294 0.190859160064938 1 1
0.201066958068751 0.200882977920516 1 1
0.190382816525155 0.19018161586178 1 1
0.185978211086417 0.185782207447035 1 1
0.213990156420082 0.21379322255729 1 1
0.230752341054652 0.230531159648973 1 1
0.169808464888953 0.169617035390898 1 1
0.196634986116892 0.196444639789196 1 1
0.228197348521526 0.227968142856274 1 1
0.199443441279131 0.199237534092574 1 1
0.199809813671996 0.199601256125749 1 1
0.203406502588779 0.203209168527225 1 1
0.200207962316465 0.199993659004001 1 1
0.212450453172488 0.212247272135586 1 1
0.218790197438865 0.218557965543235 1 1
0.207188564556199 0.206997627140012 1 1
0.208093028314235 0.207870502171764 1 1
0.201398469539463 0.201196848953278 1 1
0.199558005665044 0.199360530539529 1 1
0.168252737860433 0.168071067231915 1 1
0.195097798799219 0.194908920245909 1 1
0.177651616262551 0.177462443603857 1 1
0.206609984496282 0.206385910748981 1 1
0.183870786331906 0.183697105227388 1 1
0.193227378371627 0.193044896820463 1 1
0.202597329569652 0.202372670759441 1 1
0.202212302740935 0.202018285308043 1 1
0.178216810244847 0.178041720934768 1 1
0.216905895561331 0.216684653809347 1 1
0.2131689942504 0.212958886476947 1 1
0.181349291557885 0.181185442043237 1 1
0.211533254855442 0.211294562037097 1 1
0.182464774862508 0.1822796102464 1 1
0.181889399164865 0.181713493238792 1 1
0.182398278413699 0.182201022772012 1 1
0.208001846370898 0.207794900664653 1 1
0.201656774901852 0.20141769315293 1 1
0.220076329632856 0.219860470498757 1 1
0.235998118118949 0.235726359085542 0 0
0.199900859696158 0.1996913283233 1 1
0.221765725010649 0.221531963355333 1 1
0.206543389167376 0.206343371519086 1 1
0.213808015952712 0.213586344269374 1 1
0.202260922713594 0.202069011149963 1 1
0.206793595924877 0.206582417069917 1 1
0.205220473374346 0.205023638084092 1 1
0.196725793975691 0.196522392759226 1 1
0.221234271759474 0.221000745725578 1 1
0.185687776674929 0.185508336969283 1 1
0.21289720457771 0.212677575429245 1 1
0.206487697617185 0.206295975042386 1 1
0.177498692089895 0.177314859251936 1 1
0.214499265494403 0.214258886805268 1 1
0.188309524930546 0.188099630451838 1 1
0.207496159186765 0.207252972863607 1 1
0.203950935372928 0.203760747111958 1 1
0.170814991721391 0.170637046463409 1 1
0.19557922248377 0.195381005454216 1 1
0.218073238118961 0.217836557626929 1 1
0.18589644737409 0.185705607055744 1 1
0.221641787361471 0.221422878093483 1 1
0.180653341142957 0.180460615310929 1 1
0.234165080896365 0.233918778378511 1 1
0.175686554603907 0.175511574764269 1 1
0.209111972168383 0.208909495965631 1 1
0.207841388041968 0.207623584540091 1 1
0.227170755079753 0.226913956994655 1 1
0.192630639548908 0.192441539928987 1 1
0.203470678277977 0.203252426456669 1 1
0.207018185088153 0.20681099492706 1 1
0.217407419980499 0.21719628459967 1 1
0.234905754963769 0.234655512166817 1 1
0.205336339421589 0.205123693257578 1 1
0.190419752633996 0.190229882125245 1 1
0.216945031341456 0.216733865361192 1 1
0.189646355879501 0.189457306414389 1 1
0.220902728754834 0.220687181243503 1 1
0.20193299130586 0.201738049440525 1 1
0.178189029921116 0.178016090083412 1 1
0.20973832185287 0.209528623434766 1 1
0.193943175508409 0.193739352422268 1 1
0.17746014878991 0.177298713205941 1 1
0.211616000660512 0.211420976911066 1 1
0.190757143831066 0.190573127119318 1 1
0.194080627142347 0.193877524066612 1 1
0.217058948300998 0.21684964211038 1 1
0.193931039942441 0.1937477983968 1 1
0.196012989317194 0.195818435665385 1 1
0.209872456360385 0.209650091208667 1 1
0.206453892137345 0.206259249528641 1 1
0.240867736112775 0.240629317846938 0 0
0.192274298307265 0.192088865416093 1 1
0.202942140060643 0.202714798452849 1 1
0.183650174759175 0.18346272289082 1 1
0.202867819791096 0.202661855004739 1 1
0.203428010343177 0.203231924669731 1 1
0.18759234621809 0.187405578520408 1 1
0.191323119317382 0.191115584995477 1 1
0.205615159292271 0.20541284911491 1 1
0.196186136413748 0.195991427169539 1 1
0.205838233486432 0.205628396900031 1 1
0.20284358470289 0.202639647436039 1 1
0.19120243020628 0.190990505069996 1 1
0.190095122303395 0.189899507112596 1 1
0.193752009034746 0.193567962802253 1 1
0.220943445403172 0.220704399391978 1 1
0.22975205348726 0.229528871603964 1 1
0.216015111454978 0.215794038006602 1 1
0.213281307650484 0.213070346174902 1 1
0.22952471022338 0.229305761724693 1 1
0.18636466386904 0.186167914950128 1 1
0.178685947010435 0.178504868008285 1 1
0.200648963054956 0.200456314475725 1 1
0.233007192629393 0.23277348026442 0 0
0.162171701571251 0.162009342400183 1 1
0.214928295463413 0.214705762395505 1 1
0.188606269979185 0.188403655832282 1 1
0.17127795714326 0.171105887921721 1 1
0.177187257482303 0.177002493669434 1 1
0.195645582643747 0.195453352316625 1 1
0.201582884648665 0.201396772292768 1 1
0.222493327987072 0.22226136246786 1 1
0.192140077287415 0.191950613814124 1 1
0.199267451280093 0.199075459539695 1 1
0.214705882049718 0.21449353664335 1 1
0.211505128395955 0.211287353254029 1 1
0.202719735368669 0.202511998613583 1 1
0.17895208061224 0.178782186373744 1 1
0.190792697023151 0.190609326972049 1 1
0.188986611372474 0.188786824185664 1 1
0.190698848212031 0.190497727801668 1 1
0.21225941542797 0.212051805360512 1 1
0.196284364120764 0.19610561505189 1 1
0.196313396234726 0.196102711628684 1 1
0.203894272755333 0.20369073121691 1 1
0.183594153772512 0.183425513734156 1 1
0.210303775497949 0.210087907668051 1 1
0.211213280615091 0.21099574704229 1 1
0.214501069626891 0.214267209684829 1 1
0.184649744258607 0.184464854133902 1 1
0.196064775006604 0.195856105804913 1 1
0.187800980188648 0.187619730470977 1 1
0.201875338786457 0.201677236356739 1 1
0.216222148944311 0.216008493856505 1 1
0.208458211675827 0.208259836352257 1 1
0.20153435546701 0.20134228040351 1 1
0.158897095638421 0.158731107793015 0 0
0.179535644522752 0.179353154278369 1 1
0.200095494206306 0.199859020675121 1 1
0.199963275661575 0.199773160494247 1 1
0.203264126547392 0.203068887879198 1 1
0.197609746162654 0.197412512563185 1 1
0.200221113266706 0.200018073070251 1 1
0.200326000056327 0.200113494004244 1 1
0.193043829990581 0.192847994151989 1 1
0.210354839124578 0.210133610499396 1 1
0.200933947447838 0.200732651711586 1 1
0.20417853340888 0.203981367444871 1 1
0.197263233548982 0.197056252573368 1 1
0.236951492635462 0.236711983134118 0 0
0.206789590818674 0.206590714415409 1 1
0.201027682727963 0.200840803809068 1 1
0.202715818098304 0.202529575170298 1 1
0.188072776978653 0.187886837363865 1 1
0.198176915754615 0.197971945442125 1 1
0.183440586451201 0.183275022380252 1 1
0.203641960058908 0.203424204647346 1 1
0.200370887219533 0.200174819368915 1 1
0.193571811476573 0.19338910500314 1 1
0.207881045369491 0.207672566367483 1 1
0.217064742607164 0.216842800339131 1 1
0.229688665631966 0.229476022459113 1 1
0.195204380422119 0.195010362837305 1 1
0.181979786562666 0.181796307026065 1 1
0.202203680544803 0.202017316871501 1 1
0.201068514308527 0.200866043507563 1 1
0.189629514568859 0.189443853321756 1 1
0.212526411979988 0.212307100622517 1 1
0.204548978822691 0.204342169098053 1 1
0.180201130562734 0.180019670972396 1 1
0.20780493550602 0.207576593205645 1 1
0.236711424818112 0.236483652882256 0 0
0.227493964918197 0.227270100852369 1 1
0.22134538908917 0.221120614537509 1 1
0.150088774790391 0.149940505655142 0 0
0.179905774461188 0.179735232852816 1 1
0.17468791911029 0.174508869309963 1 1
0.195130508297301 0.194919757919421 1 1
0.198523926475176 0.198338173487776 1 1
0.224375425217665 0.224158908789445 1 1
0.189176101047209 0.188988873973675 1 1
0.196786801870819 0.196567091058308 1 1
0.181243753320036 0.18106357981511 1 1
0.191316861922923 0.191108847377386 1 1
0.177645667519211 0.177488897982473 1 1
0.218989841533407 0.218749462960552 1 1
0.18918698276638 0.189002263716748 1 1
0.202947873849096 0.20274219264792 1 1
0.198182928270946 0.197986756916215 1 1
0.211528335192499 0.211319828225111 1 1
0.192115117010806 0.191926048301208 1 1
0.23373367704374 0.233500570457637 1 1
0.202835850531302 0.202649437114834 1 1
0.207217973909838 0.207008102465967 1 1
0.20141230972287 0.201226050586168 1 1
0.212982281423403 0.21277002264615 1 1
0.175118501542988 0.174936115356238 1 1
0.199317505394662 0.199124824550778 1 1
0.208080310964838 0.20789136130249 1 1
0.196670419140347 0.196466765474591 1 1
0.207253147667234 0.207034973295263 1 1
0.209244871562357 0.20903789386502 1 1
0.19905081547934 0.198854084008927 1 1
0.173093909272543 0.172917162273186 1 1
0.212922403122402 0.212696463990779 1 1
0.22193902692451 0.221684379364492 1 1
0.189354230731571 0.189175259822709 1 1
0.199387716221524 0.199183775873917 1 1
0.201186376855502 0.200988909388259 1 1
0.205987041005487 0.205788916334913 1 1
0.207146537435154 0.206940087492333 1 1
0.203851473694942 0.203653229848597 1 1
0.202209941473718 0.202002439189042 1 1
0.197332896657335 0.197138179112906 1 1
0.16913388776527 0.168970792911944 1 1
0.202242547144652 0.202050966427381 1 1
0.223163890822356 0.222949723281185 1 1
0.178964467683763 0.178787560557693 1 1
0.217041873682864 0.216814780394787 1 1
0.174123002031847 0.173928560004594 1 1
0.187035152528979 0.186833905630706 1 1
0.203567913540567 0.203358302093558 1 1
0.215504701637878 0.215271189943421 1 1
0.226509921080671 0.226301854478611 1 1
0.199869152318985 0.199666573923423 1 1
0.185073031617647 0.184873338557282 1 1
0.212448784749115 0.212215032152531 1 1
0.189553336913812 0.189358840893283 1 1
0.191222123597345 0.191020893391514 1 1
0.229795146948519 0.229565224193612 1 1
0.20062255558909 0.200409747883534 1 1
0.167432833597824 0.167272907601702 0 0
0.180385926792873 0.180221541989074 1 1
0.193842814477306 0.193654126718437 1 1
0.229078456415602 0.228841853649615 1 1
0.228686042027585 0.22846073031007 1 1
0.200337274478789 0.200147747343803 1 1
0.17053228229764 0.170372982763215 1 1
0.216429055337064 0.216203245402107 1 1
0.222768804658144 0.222548051590144 1 1
0.187940310453337 0.187755706053803 1 1
0.210242734585499 0.210053325132064 1 1
0.156215946388489 0.156066591192157 0 0
0.199384635120503 0.199176585238411 1 1
0.164565824301891 0.16442093565568 0 0
0.178522989379077 0.178341365222391 1 1
0.198114344666252 0.197908457982741 1 1
0.178126162545512 0.177945421786879 1 1
0.197604794582054 0.197405191173988 1 1
0.206769531275158 0.206568025417413 1 1
0.217211850066694 0.217007556034124 1 1
0.165268456961259 0.165106480777761 0 0
0.208759773123493 0.208539584372027 1 1
0.218835719877582 0.218641240724851 1 1
0.174703250311825 0.174518436662282 1 1
0.186029524778698 0.185851931030683 1 1
0.21539605580482 0.215176463762533 1 1
0.222985754411112 0.222744101856212 1 1
0.206078936467189 0.20587912349316 1 1
0.206216520296002 0.206013711529723 1 1
0.210674959951096 0.210447896007585 1 1
0.18641648014746 0.186214990018069 1 1
0.184398915227622 0.184215250192362 1 1
0.194887154058487 0.194688992167646 1 1
0.195442548974778 0.195242389298997 1 1
0.206348360833878 0.206132541514663 1 1
0.175924171743493 0.175761883031301 1 1
0.186372845154168 0.186188221633766 1 1
0.185733399936692 0.185551397654759 1 1
0.215016603954357 0.214809749221919 1 1
0.205765395398118 0.205577372437489 1 1
0.191221762603218 0.191030663821887 1 1
0.191802066708853 0.19159896863548 1 1
0.216571102790927 0.216363913041367 1 1
0.207486258370576 0.207284547790874 1 1
0.200351802385906 0.200132407620094 1 1
0.167071408128539 0.166912531511516 1 1
0.197083557695105 0.196887033057065 1 1
0.191738222574778 0.191555223653186 1 1
0.193659573357218 0.193464663741968 1 1
0.18362458178252 0.183425193105095 1 1
0.206840028873295 0.206639626733198 1 1
0.198244662882148 0.198045740520412 1 1
0.191234023896194 0.191034660396033 1 1
0.182803125124561 0.182616671248051 1 1
0.203515810410129 0.203312466157111 1 1
0.19706091524238 0.19687407587092 1 1
0.220108448922405 0.219904520579291 1 1
0.20040710349118 0.200199271331078 1 1
0.209958972636677 0.209766452433198 1 1
0.179503761553586 0.179331078960739 1 1
0.196904738031982 0.196698135312739 1 1
0.201725689315602 0.201541664015572 1 1
0.201737866456731 0.201542531729099 1 1
0.195899785568093 0.195711655083687 1 1
0.192420432228468 0.192236371426791 1 1
0.205510330719584 0.205308174536798 1 1
0.217780281707981 0.217569553559342 1 1
0.23479697477325 0.234556437558328 0 0
0.201951326389844 0.201748399476428 1 1
0.196615001692743 0.196424320683538 1 1
0.216247654782843 0.216043036548484 1 1
0.190991019924678 0.190797237185442 1 1
0.191259641678221 0.191050525471519 1 1
0.186101752126086 0.185920274639921 1 1
0.196310369984866 0.196125781475038 1 1
0.216198789990653 0.215989371851698 1 1
0.193465670086261 0.193296203609079 1 1
0.18644603185794 0.186261334360477 1 1
0.225314252820133 0.225051513194815 1 1
0.214367948430304 0.214154696082197 1 1
0.194174334672196 0.193972997953097 1 1
0.195770025255434 0.195578474678462 1 1
0.220267785677098 0.22005639913842 1 1
0.174692783054961 0.174523411040988 1 1
0.204554368298877 0.204348536086473 1 1
0.166154089274405 0.165988572066029 1 1
0.241450654929477 0.241198484944432 0 0
0.212972617295719 0.212767860333528 1 1
0.200764530166968 0.200568238344857 1 1
0.204392179205214 0.204167532959664 1 1
0.182985963614016 0.182808747261804 1 1
0.202808391673964 0.202614639836424 1 1
0.217403273575121 0.2171937965865 1 1
0.198492747408397 0.198307315030711 1 1
0.187622417530662 0.187439986947968 1 1
0.199517135941908 0.199316416810489 1 1
0.230827650523655 0.230578069282439 1 1
0.18449971648151 0.184301089908059 1 1
0.221105375008321 0.22086171352232 1 1
0.208288273209172 0.208091706782703 1 1
0.194991290083017 0.1947830605878 1 1
0.189914039801921 0.189730607770926 1 1
0.200504936173411 0.200330451844046 1 1
0.210639863026953 0.210440650808706 1 1
0.184113923696195 0.183936458086901 1 1
0.20069135230493 0.200493573619711 1 1
0.2001307815213 0.199927206133836 1 1
0.225421948557065 0.225185448689147 1 1
0.21081003537123 0.21059512347368 1 1
0.195259036395739 0.195066619984053 1 1
0.20805452765462 0.207858294781629 1 1
0.19732767784876 0.197133606937651 1 1
0.173278304568194 0.173096187626257 1 1
0.203938716063446 0.203741990732986 1 1
0.222014195850025 0.221801093282824 1 1
0.1980698767524 0.197875599338965 1 1
0.207848748615261 0.207631747534319 1 1
0.204238432143369 0.204036039116717 1 1
0.182933731125539 0.182736472227596 1 1
0.20476694617069 0.204564949711408 1 1
0.190390823163447 0.190205095504669 1 1
0.225884745867761 0.22565283201735 1 1
0.162767528517414 0.162595857407635 0 0
0.183711661779568 0.183534797851482 1 1
0.221788757252837 0.221573305780101 1 1
0.184753160324693 0.184571932266243 1 1
0.206005902723335 0.205806865924085 1 1
0.219498628638995 0.219289417724876 1 1
0.185943740647998 0.185747859181785 1 1
0.218813970384933 0.218595932175596 1 1
0.191529593859163 0.191333224195835 1 1
0.211308389169339 0.211100042190002 1 1
0.242299780622728 0.242049742992733 0 0
0.178235891142173 0.17805687833412 1 1
0.208481599778532 0.208269835646344 1 1
0.194100293049073 0.193891884840487 1 1
0.229048631008037 0.228827796055337 1 1
0.230311976195161 0.230090609327798 1 1
0.209574767078514 0.209371437471769 1 1
0.189094011356088 0.188892190453344 1 1
0.209094699576877 0.208878770695086 1 1
0.2138977812908 0.213688319614966 1 1
0.186396347830003 0.18621899804621 1 1
0.172153815609897 0.171982791383996 1 1
0.192256626862506 0.192052222387746 1 1
0.200085263628418 0.199881166695905 1 1
0.229339516605157 0.229112865601238 1 1
0.202195674737432 0.201989626824924 1 1
0.232304338843591 0.232081839437145 0 0
0.210153312303784 0.209938497989368 1 1
0.215573709950352 0.215365167559118 1 1
0.199833026692854 0.199632042317855 1 1
0.224101915301108 0.223884679261597 1 1
0.180367978560738 0.180198600397975 1 1
0.197459879212386 0.197258106698316 1 1
0.215464977533822 0.215255246557537 1 1
0.214894601999462 0.214666119630179 1 1
0.200521368736486 0.200326119318848 1 1
0.224438725908899 0.224220215322345 1 1
0.215036540051277 0.214833297558811 1 1
0.201669202648567 0.201483819182584 1 1
0.202577268306332 0.202373604968806 1 1
0.212488089133761 0.21228867434234 1 1
0.216425837324147 0.216220177265198 1 1
0.177736816698108 0.17755091861523 1 1
0.176043169220923 0.175873580989077 1 1
0.206524249936508 0.206317533483879 1 1
0.190785490533939 0.190606526194015 1 1
0.187857323811879 0.187674261828268 1 1
0.202704900815516 0.202498551030499 1 1
0.181777108687685 0.181607811008266 1 1
0.202121782502053 0.201921790121361 1 1
0.217939754128048 0.217727966166416 1 1
0.211014379633262 0.210804522638943 1 1
0.205707161378489 0.205492039263037 1 1
0.228537277219203 0.228309203792499 1 1
0.193673663873752 0.193491589694754 1 1
0.202509967611521 0.20231997974325 1 1
0.179944289019879 0.179759044226767 1 1
0.176423200017652 0.176256607736539 1 1
0.179271053011506 0.179088345726971 1 1
0.189302791639844 0.189113554846289 1 1
0.197731993103022 0.197526312650981 1 1
0.207302320497634 0.207112925783832 1 1
0.215172600105766 0.214962895047462 1 1
0.196419027321936 0.196220367288138 1 1
0.19368260761721 0.193494067520246 1 1
0.199576535983253 0.199379267415262 1 1
0.178334232240067 0.178158936808211 1 1
0.187096641300944 0.186914542652024 1 1
0.194951174879068 0.194748516442878 1 1
0.185361923794945 0.185178994019623 1 1
0.200855271508658 0.200646468907451 1 1
0.190979933070345 0.190798346058296 1 1
0.211370533856231 0.211182779638658 1 1
0.217017839500605 0.21680160145241 1 1
0.230841621376772 0.230613618283606 1 1
0.204019015656402 0.203817725828605 1 1
0.182651598348802 0.18245681018536 1 1
0.197991756243587 0.197784233988852 1 1
0.202184674088647 0.201975886811643 1 1
0.230991284572424 0.230773894798184 1 1
0.19469398326457 0.194500745556269 1 1
0.207245229038587 0.207046697127879 1 1
0.204149290516771 0.203939306976045 1 1
0.172563179436176 0.172391626844778 1 1
0.204270992612747 0.204062325640562 1 1
0.229916086581003 0.229693889382072 1 1
0.222341412228374 0.222111354186444 1 1
0.188158558255462 0.18797017516404 1 1
0.208263574900273 0.208038610346349 1 1
0.228642799589309 0.228407688227102 1 1
0.195409604380952 0.195205191642698 1 1
0.209604221327428 0.209383223087929 1 1
0.210530487420825 0.210315285079435 1 1
0.189097166194596 0.188897305580732 1 1
0.190506537209711 0.190316836208438 1 1
0.194267270146927 0.194078188059852 1 1
0.167947088307214 0.167777002614626 1 1
0.161249890410972 0.161080279231004 0 0
0.189069878556244 0.188882267509025 1 1
0.169848648280954 0.169673777235417 1 1
0.235042682127541 0.234816925958347 0 0
0.226036197403776 0.225809634642077 1 1
0.185399506138454 0.185222144532937 1 1
0.192465171931225 0.192273947195881 1 1
0.205236359949905 0.205050932485121 1 1
0.197023752799524 0.196837972115495 1 1
0.195392398784384 0.195182410667447 1 1
0.199418395051919 0.199219588006626 1 1
0.206993852758268 0.206759613778657 1 1
0.212317009644586 0.212115229134335 1 1
0.191928022843766 0.191739405265478 1 1
0.167830359726436 0.167658305874316 1 1
0.176397973565191 0.176208942967016 1 1
0.166211685872023 0.166049063379008 0 0
0.207265355764742 0.207061929653955 1 1
0.18625341942842 0.186065083395779 1 1
0.181219493551833 0.181030357164168 1 1
0.213103723114777 0.212878882162702 1 1
0.172308891236904 0.172147574332851 1 1
0.241945003820155 0.241708313280829 0 0
0.192029826317869 0.191830791752846 1 1
0.189738668702573 0.189547994702035 1 1
0.202597716968263 0.202406261098617 1 1
0.198978174074491 0.198778565290649 1 1
0.214846443257929 0.214617358238486 1 1
0.198471453329641 0.198263430840971 1 1
0.202546846417216 0.202349434113127 1 1
0.169181235148653 0.169008190534462 1 1
0.199241839898966 0.199043072769381 1 1
0.217246920495525 0.217017842826663 1 1
0.229968603373583 0.22971786964362 1 1
0.224048724774943 0.223821339213733 1 1
0.209100073868951 0.208905735568329 1 1
0.227079276619378 0.226853811553971 1 1
0.198476472283938 0.198273242023379 1 1
0.183627078971753 0.183447461399411 1 1
0.177514468265723 0.177344234043696 1 1
0.213006620149288 0.212766609213139 1 1
0.214249452784653 0.214040774597672 1 1
0.20950129131053 0.209313126930686 1 1
0.20324517477456 0.203036950317815 1 1
0.201552794105901 0.201335805584267 1 1
0.195175762228317 0.194991598998867 1 1
0.241727708839232 0.241493015773306 0 0
0.202861693108479 0.202651194055377 1 1
0.188100855375643 0.187911655203022 1 1
0.202294420559541 0.202100789371394 1 1
0.220818572027109 0.220582170456216 1 1
0.178536081636633 0.178365163049174 1 1
0.201733476200049 0.201539485784113 1 1
0.189145985203004 0.188956877255467 1 1
0.186693794244867 0.186488393654496 1 1
0.200040155528431 0.199825889573547 1 1
0.204208086972939 0.204013809871482 1 1
0.206978830047897 0.20677101895892 1 1
0.222251031075854 0.222035373799164 1 1
0.208724474552766 0.208517322313917 1 1
0.218378701265068 0.218126208939463 1 1
0.192128840789123 0.191945592830365 1 1
0.20503836406264 0.20481533306668 1 1
0.19028978965272 0.190093885787696 1 1
0.198019986521668 0.197832647275787 1 1
0.188826037321626 0.188644860736496 1 1
0.168542355427303 0.168378203682131 1 1
0.217621986225697 0.217405095646035 1 1
0.219027495053722 0.218778934532681 1 1
0.216092245081096 0.21587829537891 1 1
0.209862723227652 0.209660025639452 1 1
0.193428663834531 0.193245195089316 1 1
0.239824531891083 0.239606588045195 0 0
0.1821789665981 0.181977439434364 1 1
0.207091271669645 0.206863732718913 1 1
0.21287369358812 0.212664317020645 1 1
0.194845786155825 0.194640821713477 1 1
0.196061695338315 0.195856491890067 1 1
0.200513300290382 0.200313321141065 1 1
0.197824328995569 0.197629273599226 1 1
0.197093121584492 0.196901449347941 1 1
0.231587141602752 0.231338025003616 1 1
0.184734353263593 0.184554564903272 1 1
0.218009528933588 0.217788452150548 1 1
0.185855574896704 0.185643644406485 1 1
0.210943586991413 0.210722577438354 1 1
0.187607995374563 0.187412849240944 1 1
0.211757592264048 0.211549261827761 1 1
0.200830097272868 0.200643814622372 1 1
0.217473639185492 0.217252447521449 1 1
0.197940777009647 0.197741717527463 1 1
0.240371177904303 0.240141485187582 0 0
0.187866034254599 0.187684831954926 1 1
0.177679293842617 0.177521716921542 1 1
0.21607862873376 0.215848271791691 1 1
0.192214955266078 0.192025973158966 1 1
0.182989746535801 0.182802531191915 1 1
0.233369900535125 0.233149884301342 0 0
0.1656195613486 0.165450715378368 0 0
0.205329517662267 0.205130026197666 1 1
0.189998854870658 0.18982560120639 1 1
0.223181147890927 0.222959089919481 1 1
0.214716780467643 0.214470862224176 1 1
0.212346158603776 0.21214292202802 1 1
0.217462809400777 0.217264077257748 1 1
0.210384947434203 0.210176699122344 1 1
0.202501461338935 0.202307583742698 1 1
0.240998111199094 0.240757357427314 0 0
0.194987559748737 0.194792403879301 1 1
0.209160335170555 0.208949085584671 1 1
0.187442690442606 0.187243352270625 1 1
0.20595695698759 0.205748299172355 1 1
0.207621305445148 0.207416071457046 1 1
0.197198532378403 0.197017062455773 1 1
0.192795385169016 0.19260244295405 1 1
0.219499538718739 0.219267147709893 1 1
0.185998217756268 0.185810213923197 1 1
0.21164708098382 0.211424482121648 1 1
0.206929893523548 0.206735386532324 1 1
0.1888480418667 0.188639293001475 1 1
0.167439617491032 0.167279431571732 0 0
0.197849278795079 0.197622365650765 1 1
0.22068574243987 0.220415196015633 1 1
0.208003427351867 0.207797412837055 1 1
0.222690692877423 0.222450071710715 1 1
0.223753615575476 0.223532766058801 1 1
0.180563389965558 0.180380020985912 1 1
0.193498204503454 0.193298882203522 1 1
0.21548738168894 0.215270441645505 1 1
0.209249358925927 0.209027027804431 1 1
0.188065316618151 0.187864744798133 1 1
0.190837942524651 0.190648177231188 1 1
0.191853687401856 0.19163645448331 1 1
0.167961869429879 0.167805104496011 1 1
0.202918468114188 0.202729105465782 1 1
0.193103841963565 0.192893377942865 1 1
0.224437557005208 0.224220174055426 1 1
0.230926144332175 0.230659486304945 1 1
0.155416947233251 0.155227282271942 0 0
0.20366398913398 0.203469234193447 1 1
0.213778871635419 0.21358941124376 1 1
0.184936613114446 0.184742419645102 1 1
0.216695950561617 0.216482737883765 1 1
0.251353423339492 0.251087233467911 0 0
0.185409428931571 0.185234792977185 1 1
0.195805289425382 0.195596302255968 1 1
0.206143229374842 0.205946133972144 1 1
0.174723761921458 0.174532252911093 1 1
0.195264540244505 0.19506502045252 1 1
0.159909192484705 0.159765085829506 0 0
0.227313959962294 0.227074210611683 1 1
0.190238060734467 0.190054320654209 1 1
0.186950063001123 0.186759712361697 1 1
0.22002824930763 0.219812026176139 1 1
0.196367722513456 0.196168083374925 1 1
0.191245664533223 0.191057588319111 1 1
0.196288778674756 0.196090217430921 1 1
0.202878526093267 0.202686561982472 1 1
0.224599977330572 0.224387388403452 1 1
0.211028328732596 0.210825374254122 1 1
0.213546442584632 0.213324048298228 1 1
0.195761128389575 0.19555555490228 1 1
0.202010368905136 0.201812361072984 1 1
0.191799790337646 0.191610068830451 1 1
0.188125087541043 0.187955582049864 1 1
0.190800829058433 0.190611787291444 1 1
0.183733106021527 0.183547506976127 1 1
0.190659811117793 0.190466610919261 1 1
0.201839282271549 0.201648657819323 1 1
0.180643863200112 0.180465167266431 1 1
0.219799315671881 0.219564291421201 1 1
0.212371985461919 0.2121637768596 1 1
0.191475435997636 0.191286438842486 1 1
0.182372869222848 0.182193193952403 1 1
0.203503021294409 0.203300609965474 1 1
0.214872006472337 0.214642359316496 1 1
0.199493751889314 0.199280140739653 1 1
0.20506674153868 0.20486681233229 1 1
0.192608907718946 0.192419271699198 1 1
0.210712611210787 0.210496529148314 1 1
0.217337850361631 0.217095527762021 1 1
0.204182479922522 0.203998496561528 1 1
0.221964884104883 0.221749681678558 1 1
0.186680635676686 0.186496739520822 1 1
0.194968723150347 0.194779449136837 1 1
0.200113248854293 0.199897106485083 1 1
0.169450894109486 0.169271512222048 1 1
0.176411704561269 0.176224154598062 1 1
0.182520542597866 0.182344728120298 1 1
0.208889995715622 0.208682711821427 1 1
0.192302197018385 0.19212444030425 1 1
0.20445934476889 0.204250429489402 1 1
0.215389314569879 0.21518402629882 1 1
0.196280192660178 0.196061625428785 1 1
0.200029376094016 0.199823769521599 1 1
0.209838506774487 0.209644533055777 1 1
0.189292238240922 0.189109539077572 1 1
0.182474188261776 0.182284958158601 1 1
0.206831498575614 0.206618128612443 1 1
0.230701004903593 0.23046079747279 1 1
0.191363900397473 0.191167477043067 1 1
0.199330387605955 0.19913527064115 1 1
0.192821970078328 0.192634491588099 1 1
0.183583651121018 0.183411291023907 1 1
0.189903992281152 0.189727530966214 1 1
0.182682518640459 0.182506708473378 1 1
0.174079302625766 0.17389571766177 1 1
0.2063944366748 0.206189485435555 1 1
0.198238237398807 0.198035604860062 1 1
0.226957565120134 0.226716936457222 1 1
0.160400041115084 0.160244559078246 0 0
0.189259206183768 0.189065607511653 1 1
0.217910263612412 0.217693078656591 1 1
0.201375716587906 0.20118311208292 1 1
0.199436852863453 0.199239836193553 1 1
0.198523340632473 0.198336768648871 1 1
0.191825707452189 0.191625951448947 1 1
0.207359957604379 0.207157147392051 1 1
0.19266158289543 0.192480792172819 1 1
0.209578354600039 0.209366881811121 1 1
0.215844438450348 0.215617261241256 1 1
0.18096447175686 0.180796333597611 1 1
0.204888051482665 0.204693087600742 1 1
0.198343625644922 0.198146999969949 1 1
0.19194418138752 0.191757949933225 1 1
0.206635482779089 0.206427566668951 1 1
0.182058203540299 0.181873543240609 1 1
0.18753190144931 0.187347627931393 1 1
0.216788388437203 0.216564697743938 1 1
0.198888179125071 0.198690276890346 1 1
0.179066712453964 0.178896257684792 1 1
0.208128264405402 0.207922701707633 1 1
0.187032892020304 0.186847340525128 1 1
0.187966137541367 0.187764707734536 1 1
0.217996591974291 0.217770792765176 1 1
0.177853809517448 0.177655690982262 1 1
0.193590060365698 0.193394875774379 1 1
0.224738812225884 0.224526251494017 1 1
0.20087838501844 0.200674521982295 1 1
0.209707101145648 0.209479442700955 1 1
0.186497664589738 0.186329223981027 1 1
0.208040222935875 0.207831642381604 1 1
0.196129999368792 0.195938352558404 1 1
0.194686586585557 0.194500098313576 1 1
0.208694614362484 0.208495073454694 1 1
0.217161897118845 0.216940460041797 1 1
0.215425414164938 0.215220125831001 1 1
0.195098986317208 0.194901646096114 1 1
0.18216648357511 0.181989409495571 1 1
0.202074940793339 0.201880138384829 1 1
0.179961180838128 0.179785114710232 1 1
0.21005941639209 0.209853543215865 1 1
0.193101002312513 0.192910278075409 1 1
0.179703861462834 0.179488440402492 1 1
0.213619438007972 0.213415353415891 1 1
0.201284853932102 0.201087207282031 1 1
0.215866311168406 0.215655205679414 1 1
0.196162674218978 0.195967667625323 1 1
0.201023982327249 0.200831216415009 1 1
0.198159695860967 0.197963172863287 1 1
0.213499221882647 0.213293867251546 1 1
0.176591321312755 0.176404426339556 1 1
0.219771590326003 0.219548324545139 1 1
0.182487697193084 0.182313098512945 1 1
0.213576384843098 0.213344904453454 1 1
0.216820484300124 0.216605611188905 1 1
0.200808884855727 0.200620560410449 1 1
0.186948861882464 0.186731440205816 1 1
0.19885244369702 0.198659043922534 1 1
0.204109436883366 0.203904882913544 1 1
0.209332207557491 0.209121753044647 1 1
0.183430559125997 0.18325537963399 1 1
0.18363911347288 0.183442075792906 1 1
0.196099987120697 0.195879043097793 1 1
0.203974849681845 0.203784558721088 1 1
0.206788366658487 0.206576650400457 1 1
0.199680912743213 0.199486092711181 1 1
0.193221116196876 0.193016815926277 1 1
0.203756069734628 0.203542058012681 1 1
0.221890540580119 0.221689093600697 1 1
0.21021007495921 0.209980331722004 1 1
0.201599306701524 0.201391947547528 1 1
0.190471301477949 0.190277255240157 1 1
0.174397430805277 0.174221044712511 1 1
0.186777781091502 0.186601400924064 1 1
0.206885408854424 0.206676339634524 1 1
0.207389016024616 0.207171121702363 1 1
0.186396507797514 0.186207935830349 1 1
0.191838177889986 0.191622532107785 1 1
0.191242793225416 0.191042394977345 1 1
0.199955695700669 0.199740410667357 1 1
0.191659394557876 0.191459292285204 1 1
0.179525765931947 0.17935709182388 1 1
0.192776614933887 0.192574523266353 1 1
0.188051368085638 0.187862434295276 1 1
0.198899168410351 0.198698710879724 1 1
0.201722667534091 0.201535074665871 1 1
0.19650154323382 0.19631161860652 1 1
0.213174227292352 0.212958473759349 1 1
0.197907244551517 0.197707105327579 1 1
0.197350672324237 0.197159655102649 1 1
0.208950348008145 0.208722283274689 1 1
0.197882708746768 0.197688811267518 1 1
0.195861758901381 0.19566660580396 1 1
0.196246798378244 0.196044549762397 1 1
0.178248307310028 0.178063638308771 1 1
0.191778026184284 0.191602568060613 1 1
0.233626060795761 0.233417777551576 0 0
0.224161405417587 0.223945797812425 1 1
0.203641880825451 0.203448342344025 1 1
0.196276013752063 0.196068537777356 1 1
0.19281272035669 0.192614045524673 1 1
0.188180941081647 0.187986613844565 1 1
0.187167791047173 0.186980461633688 1 1
0.215577389014374 0.215341292824895 1 1
0.210871475651333 0.210639207382986 1 1
0.192959483182248 0.192761479877594 1 1
0.186174068260774 0.186000662627949 1 1
0.210533445043475 0.210315180098757 1 1
0.176847761313966 0.176682077474619 1 1
0.186069207154338 0.185893002022694 1 1
0.201024474066904 0.200821347392267 1 1
0.216767222852013 0.216549510185458 1 1
0.202585099304294 0.202386312874166 1 1
0.216106421197981 0.21588184599946 1 1
0.177214743989 0.177045383020765 1 1
0.198899305684972 0.198691128458624 1 1
0.200226333376482 0.20002203094847 1 1
0.186307577143016 0.186113597608981 1 1
0.178734623948151 0.17856992074421 1 1
0.189744002648253 0.189564489738214 1 1
0.190177195681242 0.189987612728232 1 1
0.201085019150698 0.200869162302158 1 1
0.202600749245379 0.202397679039421 1 1
0.199348534606727 0.199155443230657 1 1
0.174427926579399 0.174249702167636 1 1
0.231741717461706 0.231502461421025 1 1
0.193020214327098 0.192832700642633 1 1
0.202233664569871 0.202032014123072 1 1
0.219762338380056 0.219551096019172 1 1
0.190563274716314 0.190363074345623 1 1
0.169976071904331 0.169770632254751 1 1
0.197855240383869 0.197647752477155 1 1
0.174987933862837 0.174802741807318 1 1
0.207220870843413 0.207006128008156 1 1
0.202201850881648 0.202009249856253 1 1
0.191823941636472 0.191644303768495 1 1
0.232316759835091 0.232083297213933 1 1
0.193796635388019 0.193581753720968 1 1
0.207725246892925 0.20751815478133 1 1
0.182168213314052 0.181988606052588 1 1
0.218179677592022 0.217940987072011 1 1
0.18215944436234 0.181969113472722 1 1
0.204328736000931 0.204122954562938 1 1
0.234397460044238 0.234174443219398 0 0
0.186529295250801 0.186338583111621 1 1
0.189087978145749 0.188905627135733 1 1
0.171234790217642 0.171055494774896 1 1
0.173363235395484 0.173167766284647 1 1
0.172566311654027 0.172385988707844 1 1
0.223141609998778 0.222913236302712 1 1
0.182415599136972 0.182227505012643 1 1
0.198808544697008 0.198595818152906 1 1
0.204084548299934 0.203876005841612 1 1
0.216284928854071 0.216088384845083 1 1
0.189291794030388 0.189076808994166 1 1
0.211524037080365 0.211314487820714 1 1
0.19758421473329 0.197391180566513 1 1
0.216624401448144 0.21642187663722 1 1
0.192287661698781 0.19210146777918 1 1
0.197801548171763 0.197603056466551 1 1
0.178958239991413 0.178773738084354 1 1
0.19905833960295 0.198851681512157 1 1
0.189260346255468 0.189069179672501 1 1
0.200264980559916 0.200069705125344 1 1
0.182107004113608 0.181922612341182 1 1
0.193984903375099 0.193790283697304 1 1
0.193401062385778 0.193218789523987 1 1
0.178298857789777 0.17811846625372 1 1
0.203383897856824 0.203198817958331 1 1
0.206266920616613 0.206057824608602 1 1
0.201785889161502 0.20159829462932 1 1
0.191895738614181 0.191705201971384 1 1
0.234080222448167 0.233836281205603 0 0
0.208841851594025 0.208628797667489 1 1
0.201970608823664 0.201784727396574 1 1
0.188597276550906 0.188408799371486 1 1
0.200619801862221 0.200425598335587 1 1
0.19314193392763 0.192942538212214 1 1
0.208062840975987 0.207867399039381 1 1
0.196468428086643 0.196260749182045 1 1
0.213379757869625 0.213141746921154 1 1
0.18455414899114 0.184355248316271 1 1
0.177148420837271 0.176955827016169 1 1
0.209059902194574 0.208856008828699 1 1
0.192711036503251 0.192514492061594 1 1
0.239509659854513 0.239268660915134 1 1
0.192068246618784 0.19187982133443 1 1
0.20387553884257 0.20366095098354 1 1
0.193825697519128 0.193627455742118 1 1
0.194396449084008 0.194210971796918 1 1
0.198223083047875 0.19802118689361 1 1
0.200109027595557 0.199910756680253 1 1
0.164710707078874 0.164542722342141 0 0
0.192582950447555 0.192383311621778 1 1
0.18711389489784 0.186921509429635 1 1
0.202599765025807 0.202403614170868 1 1
0.19259388109929 0.192374577654843 1 1
0.183108311247169 0.182903873364933 1 1
0.195001379742127 0.194808079969889 1 1
0.181875058491982 0.181705039901021 1 1
0.223991936097448 0.223755400324444 1 1
0.207612936375575 0.207399720841332 1 1
0.210810753055974 0.210587932320749 1 1
0.188308746217173 0.188128057800026 1 1
0.19786244865419 0.19765955346548 1 1
0.186457586449603 0.186252943726892 1 1
0.198876212183227 0.198677141541943 1 1
0.188213124285517 0.188023407484397 1 1
0.208678661110491 0.208474473017236 1 1
0.183776645961016 0.183561103628661 1 1
0.198705439305849 0.198517564988876 1 1
0.198974757565302 0.198757568353514 1 1
0.194978324111773 0.19476603360703 1 1
0.166236925353037 0.166079145237979 0 0
0.174629813562994 0.174446249558997 1 1
0.188072145014844 0.187889882626275 1 1
0.183190201108674 0.183013583134009 1 1
0.199183873145158 0.198974694005458 1 1
0.202649591608553 0.202442730223862 1 1
0.197786956387775 0.197585735883444 1 1
0.202056296485126 0.201841808972291 1 1
0.215760145238825 0.215540117629796 1 1
0.199655491949262 0.199466750973319 1 1
0.178901069384352 0.178730616737221 1 1
0.224187655363033 0.2239710470201 1 1
0.196550797135203 0.196341745065502 1 1
0.164519089677944 0.164365197981757 0 0
0.199143656281123 0.19895439851003 1 1
0.191860051736515 0.191662355219704 1 1
0.183171056984592 0.182990558711442 1 1
0.203717976487075 0.203517437561519 1 1
0.208619746891979 0.208415544469064 1 1
0.223187564500225 0.222983053436003 1 1
0.193760321683398 0.193565186729908 1 1
0.19542288164147 0.19521257799903 1 1
0.184697949870312 0.184500521394904 1 1
0.213417160756795 0.213188255016997 1 1
0.196405264677939 0.19620509825637 1 1
0.210042525240251 0.209837282526894 1 1
0.204131670067352 0.203928443928725 1 1
0.202059604044703 0.201862592445808 1 1
0.192427330033492 0.192238729027222 1 1
0.189838785784636 0.189661835529032 1 1
0.197296574718525 0.197095475863746 1 1
0.212564060210911 0.212357252414525 1 1
0.219354613140192 0.219131486709895 1 1
0.198886351816999 0.198665115579621 1 1
0.202458865601705 0.202246119133972 1 1
0.198368020683029 0.198181894281488 1 1
0.179360360198361 0.179171787543168 1 1
0.181956186794744 0.181781448915986 1 1
0.219331805413554 0.219122907480763 1 1
0.209204526375429 0.208956719001301 1 1
0.199051526304993 0.198826076979435 1 1
0.200832537199373 0.200635084830729 1 1
0.204736067562669 0.204529911342735 1 1
0.181327934863295 0.18114795537012 1 1
0.238525755295809 0.238277514381997 0 0
0.18984044823018 0.189629269323069 1 1
0.201700024145655 0.201488778093585 1 1
0.183820007624938 0.183639081388833 1 1
0.196496938388829 0.196303407214187 1 1
0.197303693410453 0.197107998487161 1 1
0.199522680804201 0.199322064124646 1 1
0.181453937599613 0.181265145707021 1 1
0.240438131019991 0.240194036020171 0 0
0.220714659911087 0.220507314271583 1 1
0.20050489552389 0.200296293197766 1 1
0.211665817888477 0.211464704841651 1 1
0.207488605458461 0.207297754584911 1 1
0.196561614021029 0.196364207799931 1 1
0.216777031775954 0.216561752129475 1 1
0.20130955662803 0.201109003175326 1 1
0.19448040719883 0.194283328224279 1 1
0.172291253211279 0.172115235651735 1 1
0.190563038352999 0.190381053192764 1 1
0.211782541017202 0.211579116729223 1 1
0.199316819438251 0.199130013295139 1 1
0.208744590709727 0.208541787709882 1 1
0.206364009781209 0.206146804655237 1 1
0.204473327761136 0.204273570310912 1 1
0.20605836484885 0.205840584556279 1 1
0.222947068383324 0.222696066346825 1 1
0.167253427608923 0.167099658945184 0 0
0.197676028169022 0.197471492816851 1 1
0.197429496945366 0.197233570600925 1 1
0.19239808018083 0.192195741432468 1 1
0.197176912548741 0.196972234122117 1 1
0.180234827659581 0.180070841236887 1 1
0.227697642120602 0.227487997553565 1 1
0.194071214264849 0.193886423326787 1 1
0.196770082737244 0.19657946937472 1 1
0.193584927930813 0.193381965620534 1 1
0.199349299398545 0.199145043468292 1 1
0.196281118846963 0.19610432918014 1 1
0.211614016295295 0.211405554806846 1 1
0.239057849518075 0.238817012557976 0 0
0.200712857228971 0.200493239923442 1 1
0.203356554510055 0.203148413162211 1 1
0.21528793777642 0.215071034776711 1 1
0.190272235860341 0.190091205240657 1 1
0.193593591331333 0.193377060246439 1 1
0.205664791019135 0.205467346858154 1 1
0.188697194681639 0.188512170728715 1 1
0.181679451463175 0.181497453251931 1 1
0.160073528122743 0.159904717668145 0 0
0.175704038559286 0.175535376826566 1 1
0.208216857392831 0.208008083582399 1 1
0.202813666746986 0.202616416873429 1 1
0.210554266105259 0.210342251250183 1 1
0.184111823328306 0.183902706068669 1 1
0.183181634735431 0.182993315810867 1 1
0.216336087047677 0.216123927795817 1 1
0.222559486543958 0.222342692309824 1 1
0.206978308076127 0.206770367869935 1 1
0.197216705772041 0.197023050840171 1 1
0.173160795906024 0.172986111479725 1 1
0.198815145609032 0.198620977364491 1 1
0.209123523149459 0.208878449322567 1 1
0.21205714787883 0.21184209842764 1 1
0.215836800692282 0.215587003999902 1 1
0.235265810096487 0.235042164050015 0 0
0.217752006584662 0.217533461227621 1 1
0.192124604455281 0.191918365658819 1 1
0.205917365692747 0.205723597092804 1 1
0.216569088027648 0.216347930711439 1 1
0.220854959460649 0.220626024043473 1 1
0.20442470138071 0.204226742185705 1 1
0.201513045796081 0.201291568383276 1 1
0.205137251904046 0.204933884894747 1 1
0.174999727222399 0.174828999231257 1 1
0.182678454518668 0.182489955958688 1 1
0.215101271128267 0.214889184445931 1 1
0.203735355483723 0.203534274077034 1 1
0.194618627519888 0.194427991391274 1 1
0.202856722984913 0.202643368926239 1 1
0.201485755288721 0.201312848171947 1 1
0.185459882083701 0.185270089066286 1 1
0.199257767501607 0.199054459579521 1 1
0.192638004754628 0.192445154706511 1 1
0.206217676820028 0.206017667269062 1 1
0.166177190015441 0.166008467404522 1 1
0.210949773932998 0.210750983914172 1 1
0.218068678760485 0.217838353815007 1 1
0.189689907857152 0.189495347410089 1 1
0.181907635940697 0.181702614935414 1 1
0.200096337890873 0.199912638687192 1 1
0.220662759669899 0.220427906572029 1 1
0.210419470623792 0.210216902421512 1 1
0.194176962391462 0.193979455624767 1 1
0.212930970454943 0.212711961636476 1 1
0.199970377887352 0.199759979059159 1 1
0.219136148525095 0.218911335431687 1 1
0.214894496480751 0.214676021841878 1 1
0.205535395933722 0.20532860605434 1 1
0.20334749855407 0.203149760482363 1 1
0.222144749991664 0.2219257956286 1 1
0.185793245684233 0.185594503841731 1 1
0.236286530065816 0.236044287567963 0 0
0.223673833098437 0.223436599335052 1 1
0.198201890093206 0.198016275379445 1 1
0.208325901775039 0.208118268236543 1 1
0.185152000160115 0.18496143806219 1 1
0.195035674886174 0.194854999590506 1 1
0.195635834925836 0.195443203997755 1 1
0.200182531038473 0.199979403941296 1 1
0.203083229164592 0.202882176639736 1 1
0.209432558663042 0.209213716533474 1 1
0.212331955901835 0.212131376408158 1 1
0.166913790478129 0.16674465042107 1 1
0.185456551236832 0.185272153761178 1 1
0.196478881142468 0.19628039591275 1 1
0.221209661780399 0.221001246249979 1 1
0.187319720330562 0.187134995213637 1 1
0.183683234687249 0.1835074201072 1 1
0.234134920352909 0.233879360218275 1 1
0.177941089680308 0.177759835034876 1 1
0.180866187608309 0.180704999067898 1 1
0.176704815106056 0.176497605707903 1 1
0.207390687323278 0.207187473871279 1 1
0.209925729339845 0.209714105248242 1 1
0.204430818478406 0.204224408855396 1 1
0.195995749820888 0.19580416355126 1 1
0.18215205177943 0.181952234965912 1 1
0.187932224470883 0.187746854288201 1 1
0.212935709560029 0.212714567226058 1 1
0.192323434443337 0.192118018295636 1 1
0.217007005210232 0.216799060571626 1 1
0.20241449819317 0.202217080483916 1 1
0.166646732860017 0.166474764850072 0 0
0.187313518761482 0.187133771750869 1 1
0.19976057654979 0.199567231210345 1 1
0.202988181893833 0.202769576457984 1 1
0.212775684228463 0.212549193128204 1 1
0.211679545680582 0.211433688806494 1 1
0.222272517148807 0.222049480546287 1 1
0.21160104876842 0.211398955800866 1 1
0.192371969655872 0.19216538556653 1 1
0.234877148564501 0.234634377106792 0 0
0.194112423142438 0.193911854166134 1 1
0.192606569359643 0.192413053674112 1 1
0.212375885110679 0.212169194383347 1 1
0.19513948553636 0.19493098433614 1 1
0.184248575342646 0.184046628421484 1 1
0.194675001772932 0.194477160073961 1 1
0.161622843304483 0.16147390190211 0 0
0.21412965642356 0.213905349395036 1 1
0.227472639487141 0.227239120239807 1 1
0.197261555533839 0.19706260377047 1 1
0.204871666123048 0.20465205028621 1 1
0.203703862518218 0.203483972284982 1 1
0.196297289550266 0.196086573810344 1 1
0.192218826553748 0.192035716840987 1 1
0.190899791167884 0.190699976299151 1 1
0.212661384342564 0.2124480305923 1 1
0.183980221500747 0.18379645996984 1 1
0.224304803073456 0.224086290751182 1 1
0.207016229163783 0.206817816511639 1 1
0.213426522134381 0.21320549650005 1 1
0.193051877121974 0.192856162579155 1 1
0.181337070979053 0.181161236041943 1 1
0.211949985412767 0.211732050244045 1 1
0.173147872786588 0.172975512704726 1 1
0.188128024402057 0.187930114336145 1 1
0.212355209518535 0.212130064215071 1 1
0.202326249879934 0.202120726146588 1 1
0.220892901102501 0.220656422779958 1 1
0.204423662607675 0.204223946080068 1 1
0.185642040290095 0.185465474533137 1 1
0.234748269336352 0.234508758796977 0 0
0.215312625500042 0.21510608878229 1 1
0.189491267578009 0.189285130212642 1 1
0.177259754632973 0.177083632383761 1 1
0.172272012953849 0.172104594969888 1 1
0.179453503387813 0.179283727163013 1 1
0.20948108800769 0.209282590730998 1 1
0.224312865977299 0.224083275001665 1 1
0.19610591460143 0.195919504395966 1 1
0.176014587129348 0.175840611266634 1 1
0.209400773880276 0.209180424188608 1 1
0.216193029325677 0.215976205447247 1 1
0.167477819118872 0.167303308839815 1 1
0.223533648590716 0.223296303091829 1 1
0.18979891040086 0.189612520908432 1 1
0.185743600907777 0.185557555405543 1 1
0.223120795237001 0.222883991755119 1 1
0.19961008076358 0.199427420118098 1 1
0.212467461513769 0.212256322238083 1 1
0.176293921135675 0.176112892657636 1 1
0.183185946075863 0.183008516005144 1 1
0.23241499151641 0.232162846224128 1 1
0.195820327170013 0.195629909166141 1 1
0.213565974108874 0.213353473025515 1 1
0.19876842978529 0.198567153680127 1 1
0.18334546830363 0.18318321743403 1 1
0.212355539420633 0.212167432082471 1 1
0.20312039030704 0.202906145070552 1 1
0.201463637490755 0.201273928410316 1 1
0.197055182647339 0.196854824412414 1 1
0.237485799821817 0.237241453478824 0 0
0.191349595274943 0.191155645126229 1 1
0.166277438428495 0.166107055185396 1 1
0.18268802359018 0.182517077036916 1 1
0.197091785674379 0.196888611498313 1 1
0.211496834825268 0.211287643525561 1 1
0.20153636989818 0.201334188942808 1 1
0.229770497589422 0.22953600190211 1 1
0.178678858718433 0.178483427451886 1 1
0.20413649480881 0.203938040288748 1 1
0.178416634114506 0.178239431421156 1 1
0.226740159755829 0.226522177069172 1 1
0.19497337738612 0.194777134940303 1 1
0.213989794581217 0.213788742015733 1 1
0.177376439257619 0.177194588507744 1 1
0.196292235589963 0.196095937432645 1 1
0.208871790597235 0.208642375696023 1 1
0.162003919534364 0.161848907859133 0 0
0.216471982202877 0.216265458704092 1 1
0.170641787436325 0.170460349524227 1 1
0.195998492704519 0.195809153870331 1 1
0.185410581203096 0.185215977561433 1 1
0.207275568854078 0.20705667419196 1 1
0.199863003552094 0.199671652348361 1 1
0.186356758719833 0.186172205724036 1 1
0.183362202413084 0.1831935575313 1 1
0.189001458691562 0.188811310147496 1 1
0.205853567732123 0.205658949930013 1 1
0.224441095801371 0.224213985617534 1 1
0.20817731536228 0.207970189594319 1 1
0.18792648072012 0.187731421290433 1 1
0.193051867999394 0.192861317659206 1 1
0.187846401355495 0.187645880583871 1 1
0.214476573722006 0.214261387801291 1 1
0.196543244792741 0.196342957852012 1 1
0.211604558865324 0.211390532524157 1 1
0.200632533845003 0.200437077351397 1 1
0.201947052321075 0.201750612532858 1 1
0.198242519732723 0.198050699096146 1 1
0.237798807526707 0.237516594399776 0 0
0.19798514462457 0.197778761236748 1 1
0.212239804762491 0.21198691792619 1 1
0.204406767947698 0.204221089504041 1 1
0.208766771040052 0.208563989470073 1 1
0.176442661148056 0.176271057706923 1 1
0.204450270681047 0.20423645958356 1 1
0.234615369258456 0.234373423798265 0 0
0.196051713351342 0.195840471575375 1 1
0.211308867178211 0.211106257148377 1 1
0.19131877259916 0.19112539713515 1 1
0.196479033310737 0.196305678078768 1 1
0.240023076001738 0.239774867160233 0 0
0.20549015840349 0.205285664741479 1 1
0.175622363893617 0.17545891087423 1 1
0.195503714920268 0.195315681532138 1 1
0.189369858686496 0.189179773867935 1 1
0.205605563882485 0.205399150768024 1 1
0.19518224703 0.194992787994924 1 1
0.225465910437253 0.225248613930393 1 1
0.175585575891336 0.17540723437603 1 1
0.18541432794485 0.185243620674371 1 1
0.224710008415219 0.224463109698619 1 1
0.186764116510859 0.186576203738025 1 1
0.17148110569042 0.171316588713483 1 1
0.202448233023442 0.202236375790172 1 1
0.199170711197089 0.19896446780726 1 1
0.207105966873653 0.206890749108582 1 1
0.185038536842107 0.184832418362671 1 1
0.188328667151819 0.188151836006577 1 1
0.179951415463385 0.179785084458299 1 1
0.220156947297166 0.219938223105545 1 1
0.208387372971962 0.208174257393588 1 1
0.192021634829943 0.191819273768347 1 1
0.211553409805944 0.211332309201771 1 1
0.201987625134629 0.201787129814867 1 1
0.215354019088651 0.215137618760572 1 1
0.168719436369343 0.168550042147215 1 1
0.176702326215903 0.17652690357753 1 1
0.201580952001622 0.201401214514076 1 1
0.174631649420738 0.174432155423151 1 1
0.222135332053301 0.221932523414316 1 1
0.20476564369039 0.204546105617647 1 1
0.221274142755418 0.221050673715258 1 1
0.193783553550111 0.19359891691002 1 1
0.183742699041793 0.183554317551577 1 1
0.182339747215173 0.1821604763367 1 1
0.203036769975746 0.202847467819609 1 1
0.234196893898329 0.233963202645628 0 0
0.173061039282443 0.17289187217005 1 1
0.219908159877853 0.219692087309522 1 1
0.220986592029457 0.220749087836863 1 1
0.148829631172562 0.148684948741599 0 0
0.184201654591608 0.184030080411306 1 1
0.206606294388622 0.206401214592703 1 1
0.167546990818476 0.167380927084434 1 1
0.226237468527702 0.225993664914043 1 1
0.195223107631379 0.195026486465045 1 1
0.172975671648034 0.172790006048657 1 1
0.186382661855852 0.186189041992309 1 1
0.212156796281402 0.211935273733603 1 1
0.21438965138033 0.214162629467959 1 1
0.217214054923763 0.216989509414401 1 1
0.218369559215001 0.218131266538402 1 1
0.21846694904643 0.218243543414837 1 1
0.200205514941815 0.199997245576038 1 1
0.185042614975903 0.184856664394133 1 1
0.1878057868452 0.187615377372695 1 1
0.188245393504425 0.188051593283705 1 1
0.199505973438347 0.199305358332496 1 1
0.187008696786606 0.186820280499303 1 1
0.214303615274659 0.214085437646022 1 1
0.205703162241587 0.205507833584305 1 1
0.18761426744439 0.187423053118597 1 1
0.189962914277947 0.189766784414821 1 1
0.196064759537814 0.195866888682542 1 1
0.197138658364912 0.19693721953247 1 1
0.177804534540037 0.177643867792142 1 1
0.212211236149144 0.212008207004934 1 1
0.243467587655045 0.243223042018852 0 0
0.179785360035607 0.179610481919593 1 1
0.204879939509772 0.204683518483823 1 1
0.201628359883693 0.201438944914829 1 1
0.177547962429243 0.177370456515432 1 1
0.217284116723799 0.217081340810359 1 1
0.182997424257657 0.18280652182675 1 1
0.208763894979097 0.208558610963318 1 1
0.214574916129176 0.214373576867515 1 1
0.231268302029806 0.231040594412062 1 1
0.191068829066446 0.190881309856521 1 1
0.212712851057066 0.212507408584212 1 1
0.219487583564215 0.219281533666163 1 1
0.199957622036434 0.199765382154159 1 1
0.193249414217944 0.193059002356559 1 1
0.218246598574656 0.218020053967861 1 1
0.198086007980649 0.197892480374352 1 1
0.169777527251973 0.169590661998736 1 1
0.20757348480431 0.207367182901449 1 1
0.213986651628184 0.213781432149905 1 1
0.222605881589467 0.222389199609812 1 1
0.1968350897561 0.196617154659618 1 1
0.173572450406593 0.173391629581486 1 1
0.193487770065222 0.193311898767057 1 1
0.192189224510679 0.19198622768056 1 1
0.213942427550709 0.213737631297265 1 1
0.185026264038739 0.184835102786425 1 1
0.197845326308189 0.197661214848139 1 1
0.184762459143716 0.184564121256009 1 1
0.205585765753544 0.20535654089606 1 1
0.206968087430232 0.20676764185316 1 1
0.191121005686279 0.190943602238826 1 1
0.182555331015754 0.182366316094098 1 1
0.211192359989715 0.210989578211441 1 1
0.219872061153575 0.219661485888948 1 1
0.189831100940973 0.189630927161249 1 1
0.169647484148099 0.169478530439896 1 1
0.20975125597216 0.20956001980928 1 1
0.216144697893953 0.215920050416309 1 1
0.228996815891288 0.228758662593692 1 1
0.20817467459738 0.207972552079945 1 1
0.197860344087847 0.197651702076742 1 1
0.193868661946564 0.193680327056142 1 1
0.21345539218356 0.213232717363794 1 1
0.203758284271744 0.203519594499023 1 1
0.188396792870613 0.188217413517142 1 1
0.177553883020535 0.177377698092444 1 1
0.188442184778831 0.188248629880069 1 1
0.213456748783734 0.213240178478525 1 1
0.177691692176628 0.17750627105925 1 1
0.209152126292255 0.208949995650818 1 1
0.17453266576451 0.174362313603657 1 1
