# Supplementary material for: Bias caused by sampling error in meta-analysis with small sample sizes
Source: PLoS One. 2018 Sep 13;13(9):e0204056. doi: 10.1371/journal.pone.0204056 (PMC6136825; doi:10.1371/journal.pone.0204056)
Supplement: S4 File — (ZIP) [file pone.0204056.s004.zip › results N = 20 theta = 0.2 tau = 0.2 sz = 10-20.txt]

"cohen.dl.theta" "hedges.dl.theta" "cohen.dl.cp" "hedges.dl.cp"
0.111639006751336 0.109628487189803 1 1
-0.0177013906429877 -0.0207675624047621 1 1
0.184722724020213 0.1767168085729 1 1
0.132375762376812 0.126517220378244 1 1
0.22963050965922 0.219476452367976 1 1
0.445672150113185 0.423982919660852 0 1
0.230253622515444 0.224016186116652 1 1
0.124190353440939 0.113449450551172 1 1
0.0133718583296107 0.0162453406378016 1 1
0.334899511944344 0.319729425800964 1 1
0.224527035406061 0.215102150065362 1 1
-0.00820349893135972 -0.00243721366971651 1 1
-0.0626053234913329 -0.0511481757678822 1 1
0.191255006660995 0.180548093581041 1 1
0.511709954807256 0.486248736353113 0 0
0.166932744672034 0.160358601101339 1 1
0.207065607158076 0.196908804099249 1 1
0.174521766598147 0.163776003265448 1 1
0.26903748009067 0.254292537683951 1 1
0.321050071449605 0.304092787120807 1 1
0.267343352012041 0.251974071324385 1 1
0.278792335277093 0.262761315487893 1 1
0.307848254117836 0.296535243279996 1 1
0.0785917760084684 0.0749468989131411 1 1
0.119934098243703 0.114476789934925 1 1
0.167935765884521 0.155905432612032 1 1
0.130359836643257 0.1250456274734 1 1
0.0837936688489512 0.0817735620149865 1 1
0.174959427472301 0.169659289333717 1 1
0.10535046700366 0.0991969590106808 1 1
0.209384077311747 0.199968891705 1 1
0.621643846819545 0.59462284961537 0 0
0.250987667345858 0.236697102824801 1 1
0.105193214500324 0.0929943837168526 1 1
0.349885903476719 0.340976523474295 1 1
0.226856430882453 0.214850542857184 1 1
0.337003079047141 0.32096205071706 1 1
0.428196943879595 0.407631796208241 1 1
0.335336754148124 0.323247770685856 1 1
0.378214782581839 0.358518478499903 1 1
0.258816370112493 0.246972058126865 1 1
0.0321857394926788 0.0300869200179002 1 1
0.210097957989698 0.199139640116066 1 1
0.272822536939249 0.260625442048829 1 1
0.371312129530646 0.350760201625124 1 1
0.129159268562371 0.122106622034183 1 1
0.352738897799454 0.334928103152728 1 1
0.133202893436817 0.130008560450509 1 1
0.180254206446435 0.17444598969998 1 1
0.181560769936945 0.172317369606937 1 1
0.207112404073871 0.199093752702317 1 1
0.0487184781360572 0.0453208653978439 1 1
0.271481914330586 0.262956364441449 1 1
0.255895429136342 0.241490235954116 1 1
0.0877925039361538 0.0843839315995269 1 1
0.359537009614479 0.340393910250747 1 1
0.377319905937944 0.357165592032414 1 1
0.289686013275089 0.27640333153826 1 1
0.0391393272928783 0.0368877569014863 1 1
-0.0338476674357895 -0.0319480186881259 1 1
0.442790311586201 0.422191881850959 0 1
0.402004037504295 0.385005896241836 1 1
0.225756611846947 0.220336860083227 1 1
0.175806053904262 0.168308286459911 1 1
0.0595174257382887 0.0630670905211522 1 1
0.244392934155826 0.230534767513249 1 1
0.376129080930617 0.359964150319804 1 1
0.28821655853196 0.276444082511388 1 1
0.130749942701181 0.118723300297737 1 1
0.104544921113295 0.097600687893203 1 1
-0.0111561465887365 -0.00584821086308101 1 1
0.0392307355318558 0.0370479668786801 1 1
0.120255121856999 0.111074053459801 1 1
0.266062440914847 0.249884599676857 1 1
0.0972412023424618 0.0911963741740891 1 1
-0.128098664358895 -0.126937564643175 0 0
0.107381111924348 0.100287370226686 1 1
0.246086979331316 0.237317475251935 1 1
0.352401476417775 0.33718179911546 1 1
0.0514552618447476 0.0513433052374842 1 1
0.225660772902862 0.211238899431699 1 1
0.191403595082237 0.185562305476435 1 1
0.41340637916153 0.397330255241996 1 1
0.236929325159399 0.225052620799517 1 1
0.268136323418929 0.252403136719954 1 1
0.334002249131145 0.321374462112073 1 1
0.2847287149022 0.271880688877514 1 1
0.0805469207010216 0.0770882404019451 1 1
0.287459073854717 0.269179915614791 1 1
0.0846172420525905 0.0837463532609726 1 1
0.301501638220079 0.289466270186279 1 1
0.129852143041791 0.123800769484601 1 1
0.298798344606165 0.286515314188624 1 1
0.374754219946275 0.356671661418753 1 1
0.270591218212262 0.25748499213477 1 1
0.276675978824253 0.266213890236767 1 1
0.0406833197231651 0.0391165119960688 1 1
0.223302409752783 0.218816145489887 1 1
0.260020832009226 0.246099706789926 1 1
-0.038969014571658 -0.0322568529872543 1 1
0.436270398184882 0.415797984601817 0 1
0.166500131731496 0.159054381359515 1 1
-0.0671533903893477 -0.0599964536561371 1 1
0.309972346066914 0.29409589493618 1 1
0.203250793836869 0.197519830519571 1 1
0.115516280536996 0.110878545350141 1 1
0.205716111512169 0.195001831186589 1 1
0.127548855964584 0.119799815426305 1 1
0.189208005234585 0.183314790565702 1 1
0.0668733981399526 0.066727560687321 1 1
0.0143870180954856 0.0133008618183375 1 1
0.0105889921130062 0.00462958534581566 1 1
0.266011628625186 0.255819705890355 1 1
0.0503109777413879 0.0491407954148824 1 1
0.208334481824858 0.200907288439149 1 1
0.366610027570569 0.350975071351056 1 1
0.253216813645901 0.242696071359703 1 1
0.179741354030664 0.175154069500774 1 1
0.0256271221179393 0.0242404444696165 1 1
-0.00459966941275258 -0.00738944587770727 1 1
0.245966708872496 0.235179031968687 1 1
0.105068650169729 0.0989875384231231 1 1
0.223376136891148 0.21402231115893 1 1
0.112308992020114 0.105730767609415 1 1
0.238023914238687 0.226519538371656 1 1
0.0290873095294632 0.02407841369794 1 1
0.163603661145348 0.157664593849598 1 1
0.217043767589616 0.208829447247916 1 1
0.204137319662392 0.197073564340607 1 1
0.29002896039064 0.276425214527038 1 1
0.356314996110855 0.340390059211556 1 1
0.215750120796735 0.20555410623247 1 1
0.194524336075322 0.18442930536469 1 1
0.275481967717513 0.263077917717954 1 1
0.166425204535386 0.157344049569583 1 1
0.156220314470755 0.144967512977144 1 1
0.295663907442554 0.283243022458303 1 1
0.346260900068215 0.330597955284781 1 1
0.260645664424202 0.249798358420157 1 1
0.198120636428572 0.189156425331549 1 1
0.112646490477512 0.107133203398114 1 1
0.162118343667487 0.146964531264011 1 1
0.40537686521835 0.376107564255402 1 1
0.241080086359057 0.227140050652576 1 1
0.176297887476417 0.169762584242027 1 1
0.0562147990593696 0.0506362621900311 1 1
0.247444850880034 0.233136167451184 1 1
0.127816592893192 0.122675411794361 1 1
0.00133717559007411 0.00278208908779545 1 1
0.148357618683202 0.147278267558578 1 1
0.201390229049623 0.186044854203196 1 1
-0.0184803163252268 -0.0210417745972965 1 1
0.163374291369765 0.155712875617153 1 1
0.215233129727617 0.206319604206893 1 1
0.157801708077663 0.152685371875966 1 1
0.243676126655434 0.234642001890986 1 1
0.329590183757754 0.315744059033166 1 1
0.155003060273427 0.145663658898412 1 1
0.126998765784177 0.120508379408944 1 1
0.0606650339193545 0.0579385331676193 1 1
0.466565983279124 0.4438316690572 0 0
0.225284263470745 0.214558367546594 1 1
0.0875882127586867 0.0876568210936369 1 1
0.169082881989402 0.158850482060445 1 1
0.176033741763619 0.165051147635006 1 1
0.0969473495881846 0.0938322877077998 1 1
0.432662814492093 0.408755615837804 1 1
0.281559096608087 0.271454961264441 1 1
0.253496201130544 0.243133811864262 1 1
0.383087465707399 0.368300151262643 1 1
0.27253458660937 0.261182537830463 1 1
0.0978083312023339 0.0971099903756173 1 1
0.363898887133631 0.34636040060017 1 1
0.463350660687627 0.438273598119126 1 1
0.123458055881709 0.115612995765071 1 1
0.221511520324342 0.206883588560304 1 1
0.159879892284007 0.156565486464003 1 1
0.105085769626523 0.102383689976673 1 1
0.139158255969762 0.124409343378828 1 1
0.121014093710902 0.120840011220001 1 1
0.0712666584581985 0.0693322548110482 1 1
0.171233392735865 0.161608139781734 1 1
0.30206890749204 0.289266849395136 1 1
0.0809204970922407 0.0772579876380473 1 1
0.0537340473663938 0.0508800278429842 1 1
0.187411785598367 0.177183436497232 1 1
0.153899335159255 0.148700989634503 1 1
0.363025924991211 0.352756400066519 1 1
0.219368542054434 0.208805210631293 1 1
0.280816906287118 0.267607969693861 1 1
0.43177185853491 0.413154827105905 1 1
0.0318959463987268 0.0321650293807895 1 1
0.090570596962016 0.0884815379385943 1 1
0.253600943938005 0.238709461850829 1 1
0.269334459010262 0.259577873504598 1 1
0.238138260882757 0.219356340283435 1 1
0.190478024944545 0.18519297774321 1 1
0.072766706786207 0.0692304160696307 1 1
0.127119479986718 0.111962900925697 1 1
0.47247852788636 0.44540128519182 0 0
0.582483836634419 0.546553491883557 0 0
0.0876841133640971 0.08289191391611 1 1
0.260390927454198 0.250363282301639 1 1
0.15675502355878 0.147424226831302 1 1
0.0857908397919655 0.0856578330592993 1 1
0.0509755014735468 0.0487328739573175 1 1
0.0981760826624439 0.0934015386054534 1 1
0.185533807580613 0.17809476879227 1 1
0.0583629113528883 0.0602369515880173 1 1
0.164681969101779 0.160977359370444 1 1
0.426621562405621 0.403745189133935 1 1
0.349084178826619 0.330958801344979 1 1
0.22448773470793 0.211847225695405 1 1
0.331098076791486 0.309763506997116 1 1
0.131858101377659 0.126436731802282 1 1
0.130684846938905 0.117715882200369 1 1
0.124401048287303 0.117016244458161 1 1
0.110586737050454 0.104220748956917 1 1
0.024013956789046 0.0236428395966912 1 1
0.234704391184141 0.227833605306868 1 1
0.290806366890946 0.270849733218875 1 1
0.292812796219869 0.278677372028966 1 1
0.136619390547213 0.129678958603601 1 1
0.392534676247542 0.373533645549104 1 1
0.399241522070989 0.38244963905578 1 1
0.0725471020765163 0.065526882531156 1 1
0.203262337524512 0.193226677824875 1 1
0.428072789348886 0.406753975334578 1 1
0.252045104830082 0.237261610163378 1 1
0.30836196250147 0.295455074364112 1 1
0.162912586742288 0.153529195590606 1 1
0.172986227713384 0.164679862077644 1 1
0.303498224961765 0.289608345285847 1 1
0.152512749567769 0.14584624619326 1 1
0.396532209695292 0.380062422552412 1 1
0.151460890290101 0.146989379781734 1 1
0.409046453700401 0.392200232243901 1 1
0.364555687172962 0.347589283758462 1 1
0.213544183437143 0.204535385984185 1 1
0.260662170208283 0.249255808154985 1 1
0.327119698783219 0.311875168772983 1 1
0.231714574544493 0.22180518771598 1 1
0.0823347132741829 0.0749018382190038 1 1
0.0880476016489046 0.0853321146083787 1 1
0.153796134565161 0.147363524405037 1 1
0.125834689442613 0.115786947835013 1 1
0.243172367948898 0.231829937004791 1 1
0.236569517741504 0.223360919692927 1 1
0.387108353227462 0.372902615432606 1 1
0.050266996294144 0.0476938163323865 1 1
0.235360993715578 0.225737157526117 1 1
-0.0160399999686707 -0.0139360879164631 1 1
0.0132136851612616 0.0113653363543779 1 1
0.401020133638178 0.379838439440219 1 1
0.456189921586333 0.43135270733475 1 1
0.402171110324336 0.383775267029011 1 1
0.222229832109464 0.209035990294066 1 1
0.244376383240637 0.235150988750934 1 1
0.357254127753992 0.334400943257867 1 1
-0.0342307819686308 -0.0321698155400813 0 0
0.163257077864805 0.156038349450735 1 1
0.295950589125173 0.286757403857989 1 1
0.371904528079148 0.353280573611071 1 1
0.0423997347825358 0.0408965915889154 1 1
0.20747172515256 0.19949504954723 1 1
0.152289061078022 0.147330380743729 1 1
0.122297808790638 0.120133982702901 1 1
0.0151652293576155 0.0156641365265004 1 1
0.0369494702030029 0.0383473346633474 1 1
0.321210202942912 0.30258293409972 1 1
0.220697117992919 0.210444155393986 1 1
0.232829320777839 0.221920881006435 1 1
0.36065297982095 0.341376434002849 1 1
0.295020329290305 0.279211886822165 1 1
0.275934561507984 0.256300096912917 1 1
0.157270565293008 0.151404014944007 1 1
0.094704388434167 0.0911171519442712 1 1
0.315563469329519 0.300424146385779 1 1
0.0975295419780133 0.0962157252208432 1 1
0.357598324219425 0.340990176052792 1 1
0.0575513889493205 0.052808626756141 1 1
0.226810612049797 0.218768871661881 1 1
0.314681155900383 0.29869943237274 1 1
0.275956176526546 0.259728254885333 1 1
0.305555216152734 0.293472691797489 1 1
0.0720671268509159 0.0667959909860539 1 1
0.315840225880971 0.301830130224343 1 1
0.484282495343212 0.464340320614815 0 0
0.089334695570117 0.0864823767014679 1 1
0.182531660633703 0.175646996463711 1 1
0.10610147065222 0.104380924022217 1 1
0.32160929885484 0.307451740024032 1 1
0.471740521951652 0.446000787005098 1 1
0.269166924844278 0.255648548022248 1 1
0.195303237774896 0.18905103644468 1 1
0.241305656205104 0.22857638975561 1 1
0.122683284419566 0.120423522012575 1 1
-0.0689743455417411 -0.06156424643207 1 0
0.187525173605938 0.177496330214719 1 1
0.18066411154072 0.17156171286425 1 1
0.152997793286445 0.146154295671038 1 1
-0.0243152283167319 -0.0214873214300543 1 1
0.105441529638998 0.102709911673202 1 1
0.168477368635846 0.160985584544847 1 1
0.371573670036493 0.358181295625488 1 1
0.458734130602787 0.438250089649464 1 1
0.170463955819716 0.16757163021554 1 1
0.311843615980078 0.298228343671794 1 1
0.171405390067368 0.167036126709214 1 1
0.241217892882972 0.233838974390726 1 1
0.118036228771525 0.119777758936772 1 1
0.312033326153527 0.296891475635473 1 1
0.245866421377116 0.234887652623815 1 1
0.15476548590534 0.148294116728462 1 1
0.1365316720863 0.129446306423739 1 1
0.463775890217327 0.448014775466971 1 1
0.258572602480053 0.248179593985846 1 1
0.440668007571246 0.420858260673619 1 1
0.324237732143587 0.307848716346312 1 1
0.114939061773259 0.113540195488266 1 1
0.335838004247043 0.318939781100076 1 1
0.341584960702947 0.328130305484388 1 1
0.427874103086727 0.409607550435904 1 1
0.332772037840538 0.318128912524249 1 1
0.0454234424461293 0.0416027516511098 1 1
0.417484235383614 0.397570911629001 1 1
-0.0352440660107926 -0.0402561883090765 0 0
0.35261522347031 0.330682912294678 1 1
0.239541689913601 0.228332395644341 1 1
0.248401045473923 0.236039723205572 1 1
0.184616827264826 0.175370346123147 1 1
0.0786727088800125 0.0729057664009655 1 1
0.263141096692434 0.25255329806396 1 1
0.229405434184656 0.217123589142878 1 1
0.288672912261027 0.277486798430841 1 1
0.253116640988243 0.243535774712022 1 1
0.0458304999377616 0.0464396211308144 1 1
0.156814474360096 0.1431905419742 1 1
0.0763721823064076 0.0720165319126841 1 1
0.326989694397391 0.308982225740851 1 1
0.216344503342105 0.203397389538455 1 1
0.205740737089764 0.189594377153956 1 1
0.23620899493213 0.224748739335461 1 1
0.339476379188302 0.323446918808207 1 1
0.133010498014038 0.126567526109012 1 1
0.249038585776851 0.238862597237915 1 1
0.400349960750434 0.374164478775686 1 1
0.155704214655661 0.140897328832245 1 1
0.159179291060991 0.151219034581296 1 1
0.242904189330671 0.232090823779817 1 1
0.19671021488041 0.191823213236403 1 1
-0.00704590293768993 -0.00527937056480071 1 1
-0.0398634888482502 -0.0379296842047939 0 0
0.193746364568812 0.188367117329301 1 1
0.319342681576334 0.3059965196222 1 1
-0.0283466246007984 -0.0210509756826073 1 1
0.0646561249836789 0.0595050646812618 1 1
0.300199461911079 0.286682209990832 1 1
0.0384219232771084 0.0365660200951611 1 1
0.216457472596498 0.202386562555949 1 1
0.200958026674977 0.192011223470513 1 1
0.142380344243846 0.136148886187817 1 1
0.277065394398078 0.263270828312964 1 1
0.318358889517947 0.300696439535515 1 1
0.314523298124376 0.299181728062036 1 1
0.196319412477857 0.184408843933476 1 1
0.287453820527295 0.272888778145222 1 1
0.151492071458582 0.144994722720127 1 1
0.195968622559308 0.190724074231244 1 1
0.115997898216251 0.115413240329662 1 1
0.327472199329141 0.312472796447293 1 1
0.0480589212555698 0.0454611019892707 1 1
0.174989556544075 0.165358759563026 1 1
0.313739495946522 0.298149437793546 1 1
0.202778984969675 0.190935606017445 1 1
0.524493266827129 0.500426638047699 0 0
0.00803387821589174 0.00784626017176459 1 1
0.19275225957213 0.185278064590618 1 1
0.343643015554004 0.330821068580853 1 1
0.0548835828685847 0.0514438315484729 1 1
0.068769386605939 0.0675836218777106 1 1
0.283333495743374 0.270864303385952 1 1
0.25452724004081 0.236598960016184 1 1
0.0974991144745693 0.09787134321128 1 1
0.180462823770273 0.174975001761504 1 1
0.231605783843505 0.217467227801489 1 1
0.234071336922271 0.219558516601173 1 1
0.252193350530078 0.239383808542351 1 1
-0.0435222426134877 -0.041693725098142 1 1
-0.0356773829640517 -0.0364735298121568 0 0
0.289708796310007 0.274553103927056 1 1
0.238986483238315 0.229431405923613 1 1
0.215941523984875 0.202028453054155 1 1
0.347036760485852 0.329086447438206 1 1
0.189170903593713 0.179745462134695 1 1
0.306671801700856 0.294767507055284 1 1
0.276659544153665 0.262912226774622 1 1
0.179633555994128 0.172469774168952 1 1
0.114126509846855 0.110471751591763 1 1
0.259276746376908 0.245273324911858 1 1
0.174151066414133 0.164341464541235 1 1
0.325981520952268 0.311454298682645 1 1
0.146357449834707 0.138645406922479 1 1
-0.0426928733189708 -0.0406800575568395 1 1
0.00654736669022147 0.00408396045762807 1 1
0.054223927185646 0.0512471218523142 1 1
0.0216689603655339 0.0210425401340732 1 1
0.383277554407943 0.366350536159594 1 1
0.591166208391476 0.565974137195747 0 0
0.456616083302822 0.431308495643308 1 1
0.333428919215367 0.313604474098418 1 1
0.250024158392024 0.234263836189569 1 1
0.13923324546264 0.131272196701623 1 1
0.37746721574632 0.357557965890417 1 1
0.318335986427634 0.303096158297663 1 1
0.165849690988265 0.153306164781056 1 1
0.246001692099482 0.237824590505588 1 1
0.195285453403581 0.187467178058029 1 1
0.202921492104017 0.193626221700724 1 1
0.0863800643051912 0.0819783731075811 1 1
0.118472855861607 0.113333774183992 1 1
0.136592676298074 0.132589353936625 1 1
0.191776932666145 0.185004410237096 1 1
0.330929526818544 0.311576604786961 1 1
0.023384910006053 0.0220387158872812 1 1
0.115353707578086 0.111463517768372 1 1
0.165989782150269 0.161034471892109 1 1
0.144295061662284 0.136703344161315 1 1
0.0705661236054197 0.0637621314337402 1 1
0.490811109432583 0.466184385927558 0 0
0.154814841182139 0.151539171675968 1 1
0.178018169665172 0.173209634376591 1 1
0.139217997155296 0.130595248222479 1 1
0.33958800990638 0.320261837670023 1 1
0.314298704232304 0.294109642200227 1 1
0.263478391564593 0.25081403892311 1 1
0.293737581768351 0.279167050148857 1 1
0.171701507886872 0.165896469710798 1 1
0.0373074933271055 0.0326435297416244 1 1
-0.00757873605732796 -0.00858288404782201 1 1
0.152045768553803 0.143403298372674 1 1
0.0737524937684776 0.0665335859304579 1 1
0.347877490718443 0.328721424866266 1 1
0.21588747705517 0.21060877961077 1 1
0.178886818420007 0.174809768940535 1 1
0.194167528825487 0.186944141047345 1 1
0.422795761909811 0.40184255374045 1 1
0.216134845516104 0.207596869845173 1 1
0.145294692382473 0.137934107232247 1 1
0.0317336240037417 0.0357749328402227 1 1
0.160854087004858 0.158063237191702 1 1
0.136220608939221 0.12225152533059 1 1
0.187099206650463 0.181850161690286 1 1
0.269791256163415 0.258417006109753 1 1
0.272859341850883 0.263024405987395 1 1
0.0801645286396215 0.0768318918620562 1 1
0.119181727316021 0.114515170317273 1 1
0.249881376434731 0.23768231760055 1 1
0.191227592016804 0.185534375149465 1 1
0.484732787269888 0.464394101737157 0 0
0.344235318562953 0.328683646187047 1 1
0.371269699876059 0.341805815992821 1 1
0.270580155202643 0.255577468714259 1 1
0.286905005511644 0.272140373407496 1 1
0.180306001430191 0.176996907212519 1 1
0.309703955061808 0.300499420804021 1 1
0.359411928084213 0.343012884797747 1 1
0.289895788252103 0.276740528427602 1 1
0.150335230659162 0.141643191844826 1 1
-0.00819629099705058 -0.00752017982247014 1 1
-0.0300479756979871 -0.0300975598485005 1 1
0.30572201846999 0.299240151600689 1 1
0.209521392204096 0.203682550130032 1 1
0.349437414018836 0.327849148335141 1 1
0.269054378911519 0.254509647662099 1 1
0.326499046425956 0.311981751720356 1 1
0.0724271923035464 0.0682185352054861 1 1
0.0296686382536892 0.0274628904518278 1 1
0.0662019273508456 0.0641375231958719 1 1
0.451374963584809 0.431081195004081 1 1
0.314917813267173 0.303182998040151 1 1
0.101073162490522 0.0948477361736706 1 1
0.281393046836808 0.271253833733923 1 1
0.371030794880042 0.354795866600028 1 1
0.184126850800179 0.175606036637379 1 1
0.293704252579783 0.280144572331595 1 1
0.317940776184204 0.301883812261738 1 1
0.105810143108756 0.104108428027905 1 1
0.242817537120242 0.231448985193174 1 1
0.0628493971165662 0.0595690376693776 1 1
0.199186695427439 0.190872646951114 1 1
0.201218102411728 0.195507553015116 1 1
0.105107861074355 0.0963707829816262 1 1
0.0916748597254023 0.0884514776815938 1 1
0.313897810647588 0.301860610356821 1 1
0.219898618930581 0.211046132052228 1 1
0.173006886590713 0.163599658422956 1 1
0.107110430586226 0.103685647738432 1 1
0.159336175536364 0.151182342641373 1 1
0.139583760800079 0.131851369609031 1 1
0.184864264161253 0.179542992857842 1 1
0.362113870946771 0.346819736832374 1 1
0.0405106864919684 0.0409116797607581 1 1
0.256960390619388 0.241227501894043 1 1
0.190408144933494 0.180180469432689 1 1
0.0968061138586309 0.0920563363672099 1 1
0.127916903936786 0.120960757098174 1 1
0.301122526630794 0.2844827522883 1 1
0.220118757510767 0.210161174791106 1 1
0.222791267355811 0.208434535157435 1 1
0.138633146137929 0.131763943486134 1 1
0.164724977390775 0.158148729035876 1 1
0.0756425113326243 0.0706790583746144 1 1
0.115613843359503 0.111103642962204 1 1
0.243033022119079 0.234525736866221 1 1
0.350071371310633 0.33492862411546 1 1
0.38611175260695 0.366432538453629 1 1
0.487098747575998 0.458215975221612 0 0
0.355856832424899 0.335902925354658 1 1
0.454792240320146 0.436973130671003 0 1
0.33835362695405 0.320816727732387 1 1
0.429776086150766 0.409316463088696 1 1
-0.0288922167153903 -0.0230226888598501 1 1
0.371379081077251 0.351496374681363 1 1
0.274200159040299 0.261201521276687 1 1
0.18493885635342 0.177412367782385 1 1
0.250050549968827 0.238076538884942 1 1
0.262856415470036 0.247739985067564 1 1
0.32894158174952 0.314697695559717 1 1
0.132487359677513 0.123366311131698 1 1
0.0672232550641075 0.0659414798110208 1 1
0.237985324660183 0.231441622587992 1 1
0.267926142737491 0.253541584848456 1 1
0.171877407302301 0.159538112471029 1 1
0.248947002404473 0.238338785114192 1 1
0.128146680462756 0.120646758633026 1 1
0.485029621577036 0.465837423020337 0 0
-0.00837097890577749 -0.00447058068184219 1 1
0.101997607408808 0.0943322950918385 1 1
0.16364038530532 0.155868934587734 1 1
0.30809123487845 0.299317846708814 1 1
0.0483451949173028 0.0463308382050793 1 1
0.218732486780474 0.210050877019638 1 1
0.26414693766892 0.249467630720695 1 1
0.147181141039262 0.140282402959434 1 1
0.20347421131479 0.19793056222442 1 1
0.190752120340924 0.180778802467684 1 1
0.310521374948707 0.298274083669516 1 1
0.165355922744788 0.158472048873999 1 1
0.0346409160446662 0.0335713999355274 1 1
0.0794969252158239 0.0746892955485148 1 1
0.354639839752874 0.332208551176538 1 1
0.444347786267512 0.423455602002991 0 1
0.44815865919357 0.429567148173213 1 1
0.196047375119676 0.187460245605124 1 1
0.10505816305998 0.104985990161056 1 1
0.0730837601185589 0.0697768456997952 1 1
-0.00664210318000526 -0.00153161389557925 1 1
0.195669715843861 0.183668702612939 1 1
0.387716962226626 0.3667051686065 1 1
0.104841079162741 0.103548760079761 1 1
0.204995197990419 0.191836810963575 1 1
0.138758286614252 0.132855942838473 1 1
0.0463968905808174 0.0434747812934762 1 1
0.348341314746136 0.33610366635966 1 1
0.174550408153439 0.166996346459665 1 1
-0.0237344879500663 -0.0211037993003698 1 1
0.250884529438556 0.240350809007458 1 1
0.21740804308159 0.206318251806589 1 1
-0.00480385065626327 -0.00709167392974739 1 1
0.254655819045738 0.242897273398923 1 1
-0.0185123491295185 -0.0164903800003952 1 1
0.225351198442057 0.216131858096918 1 1
0.0974343599178874 0.0942084607482709 1 1
0.243887026714038 0.236374987434988 1 1
0.200840447696796 0.190580723792807 1 1
0.313153927109595 0.304168621436732 1 1
0.267581520586613 0.253945742025578 1 1
0.0352530555768354 0.0320856986178683 1 1
0.441516439742207 0.41690789888457 1 1
0.321421689857008 0.304660284719741 1 1
0.0419942090457236 0.0384461939579749 1 1
0.436894385616038 0.4163380236731 1 1
0.253783999054366 0.241239917893344 1 1
0.299854887104644 0.286108603060797 1 1
0.359787972452228 0.34145370792021 1 1
0.0925641283196868 0.0902230151540834 1 1
0.134308494858552 0.128141347394843 1 1
0.491410180126241 0.467320278686136 0 0
0.0447493509423606 0.0411723020855878 1 1
0.23213339013419 0.219109002883647 1 1
-0.00375780580092693 -0.00300914348721295 1 1
0.00832884459128354 0.00375276340054561 1 1
0.270213556894944 0.258353636627816 1 1
0.12047685776903 0.113138400472483 1 1
0.226648415315535 0.217083641077597 1 1
0.0230461769293577 0.0252780438770513 1 1
0.268286209237299 0.255228551627862 1 1
-0.0015956469842056 -0.00181936447904455 1 1
0.22080403490537 0.211151654662796 1 1
0.226872494037795 0.215930188162992 1 1
0.122921192546964 0.116822497336869 1 1
0.383896646569275 0.370450067242451 1 1
0.303366766034804 0.288761631098701 1 1
0.0207609071346761 0.0164456136994349 1 1
0.316375332649747 0.299632065427478 1 1
0.236307590033108 0.224867469082863 1 1
0.0916542443769514 0.087203342573024 1 1
0.08174199552345 0.0785988130590996 1 1
-0.186850650813063 -0.180298470791232 0 0
0.207195332898747 0.197877319385141 1 1
0.0636633733160439 0.0647861705715536 1 1
0.233847468163438 0.216527220281659 1 1
0.307658506175611 0.287338132588317 1 1
0.410131618406571 0.393811587666281 1 1
0.199930497426624 0.189797416174161 1 1
0.0496749500636768 0.0484921575683582 1 1
0.336669419676252 0.323516987440286 1 1
0.111899299164586 0.106732202280289 1 1
0.398265590132162 0.380071619101759 1 1
0.320038788974585 0.305545802171489 1 1
0.263517385032904 0.249395531827422 1 1
0.128256517067106 0.121002867877207 1 1
0.277239459116431 0.267711163991988 1 1
0.247010616915519 0.237524025736353 1 1
0.147994750368215 0.149410662150706 1 1
0.0394614880460531 0.0421030333680282 1 1
0.467093176684934 0.445418803037122 1 1
0.0338694768637627 0.0308841833335784 1 1
0.114359011679528 0.110072206014192 1 1
0.152543237405714 0.145891900178288 1 1
0.178258361942626 0.170249124524927 1 1
0.229079771783167 0.219175581683268 1 1
0.0578729261833518 0.0556428700286366 1 1
0.386245037778827 0.368538991745022 1 1
0.0994261747547682 0.0870976673695029 1 1
0.349977548116434 0.332318728355121 1 1
-0.00641368172030951 -0.00603921811811065 1 1
0.227434229935048 0.216223725291845 1 1
0.264854727948431 0.255404864369251 1 1
-0.109101136291039 -0.10060850110817 0 0
-0.0684435540016765 -0.0664278339637725 0 0
0.196821368801009 0.188863976596846 1 1
0.304276689440571 0.288966159155476 1 1
0.194440435839598 0.185842528449695 1 1
0.0399200611029016 0.036653191580964 1 1
0.191648552933038 0.184398756933667 1 1
0.258139346461582 0.247865380122588 1 1
0.21622935039426 0.208540908470781 1 1
0.326761658869477 0.311171845181844 1 1
0.092114243864039 0.0872215283595586 1 1
0.0807170807251713 0.0793911390000507 1 1
0.282258514314676 0.268398423762719 1 1
0.195782159616846 0.185516462838899 1 1
0.275691964294323 0.26293942329572 1 1
0.262825151482121 0.249627688231074 1 1
0.0239362312324999 0.0186469643248921 1 1
0.179854811414094 0.16915026624912 1 1
0.307392448934181 0.291589188478296 1 1
0.227561354757002 0.219251888773946 1 1
0.283681626558499 0.282479554906043 1 1
0.426154124041698 0.408698665221112 1 1
0.283136843821226 0.275224132134994 1 1
0.174160387276147 0.168091148668958 1 1
0.185893774750799 0.176332064924535 1 1
0.170383131129855 0.164350594062721 1 1
0.178624505366522 0.169845476080428 1 1
0.158110463102195 0.150803206798161 1 1
0.251992107788548 0.239116959076759 1 1
0.128289281591607 0.123894162248024 1 1
-0.13301860663883 -0.127150524643263 0 0
0.203541494345214 0.192749529934996 1 1
-0.0580786636978512 -0.0523478078861731 0 0
0.430657158489009 0.411998684959719 1 1
0.351021164012386 0.331955089851838 1 1
0.220220170499222 0.208441866722518 1 1
0.00757418532557312 0.0112926373758493 1 1
0.129124659438007 0.122251947282582 1 1
0.0654143039237448 0.0643134337767831 1 1
0.0838843672571221 0.0817541101258403 1 1
0.22286354162839 0.214312251364816 1 1
0.137823250592948 0.131070114995382 1 1
0.222762578307196 0.217068494673411 1 1
0.192763252293691 0.17988485359864 1 1
0.194297940046266 0.18306182984759 1 1
0.208573170835477 0.196211958532189 1 1
-0.0314050332923926 -0.0294517350104396 1 1
0.336318613549553 0.318055675119149 1 1
0.202776053806052 0.185673080948305 1 1
0.0983899341321312 0.0929832362123569 1 1
0.131726106667655 0.126441931272245 1 1
0.385486328770316 0.365099864858199 1 1
0.161141676112283 0.15320052561898 1 1
0.209126031405811 0.197744156491651 1 1
0.243783465393069 0.231027367678718 1 1
-0.105389400092668 -0.0997546510547096 0 0
0.394422295948367 0.374606212501167 1 1
0.310511346511571 0.293629392738208 1 1
0.350951986251545 0.336422576125681 1 1
0.0294479989682426 0.0214401070535849 1 1
0.296478025346114 0.284148841869402 1 1
0.421689463396311 0.405407850050575 1 1
0.232769193780104 0.221612490174932 1 1
0.212920677075543 0.202998895215191 1 1
0.379029436745371 0.361663849237178 1 1
0.311112034707142 0.294088599002674 1 1
0.14159470007366 0.129935829226352 1 1
0.143552744747929 0.131913380659519 1 1
0.128464367893713 0.120871732562276 1 1
-0.178383770761676 -0.162035562331168 0 0
0.0922822144386533 0.0919769702370098 1 1
0.114507919432638 0.111239491948375 1 1
0.192097160034419 0.181050753822741 1 1
0.180454691274451 0.171778582438165 1 1
0.141587936812278 0.137361071928588 1 1
0.177656680876999 0.172447750850641 1 1
0.128021491911228 0.124534767866847 1 1
0.348630434559892 0.33455973449705 1 1
-0.0104036379247818 -0.00831111691619764 1 1
0.299486782195171 0.281583676076283 1 1
0.361396942309701 0.345436845889105 1 1
0.0340914896272969 0.0334748626274619 1 1
0.172759784590051 0.162870590561533 1 1
0.334708543311724 0.319184325788535 1 1
0.336179369020344 0.320179971794065 1 1
0.21829185234344 0.210487153624165 1 1
0.253207718168236 0.242765581662042 1 1
0.24612637469612 0.235041680310657 1 1
0.228330801075698 0.214605526661389 1 1
-0.061026075278867 -0.0605720102571627 0 0
0.13327609544906 0.126533660139012 1 1
0.0780550350601979 0.0746371715802513 1 1
-0.116268354509197 -0.113031198167322 0 0
0.4394215082488 0.418060103976488 0 1
0.18657107817078 0.177891493100696 1 1
-0.118104113334541 -0.115658828473682 0 0
0.315456267719782 0.297215695952002 1 1
0.126566390997661 0.116301166629061 1 1
0.301808603495204 0.286702444108227 1 1
0.179089731907442 0.174260185095096 1 1
0.329150674844237 0.316892864295045 1 1
0.0266194053084753 0.0290964792929419 1 1
-0.171803741902823 -0.168064270910924 0 0
-0.00148360951653486 -0.00614216454216969 1 1
0.0918645414776421 0.0940725703525611 1 1
0.126971636091658 0.118485194630576 1 1
0.318131121816271 0.304810045584716 1 1
0.284505587803283 0.268722903960967 1 1
0.127427415155568 0.118987888549656 1 1
0.000368356399752516 -0.00464639727585321 1 1
0.278602047730865 0.266453354197098 1 1
0.383496444829944 0.366498246717084 1 1
0.0693513676015895 0.0626158189795224 1 1
0.22826040505979 0.219203551348374 1 1
0.211656057959607 0.1989559412886 1 1
0.0880703693384157 0.0847975325024556 1 1
0.159294110963007 0.152702237374576 1 1
0.0582695963012082 0.0483037050122418 1 1
0.048530633722932 0.0490895925808681 1 1
0.139525837600662 0.133309633239258 1 1
0.0179916311720114 0.0140763601306506 1 1
0.161887094927966 0.153950869829321 1 1
0.34440242417915 0.328183046038513 1 1
0.0689362507463084 0.0648715338396577 1 1
0.282313796872367 0.275128934968996 1 1
0.102049546117978 0.0987200015330693 1 1
-0.0284281328868674 -0.0254006153738064 0 1
0.219632673581519 0.209302904331397 1 1
0.172626624319039 0.159740423932767 1 1
0.220275082388586 0.212913042695943 1 1
0.00296093284628061 0.00340331282677271 1 1
0.0968107287713707 0.0924234815010886 1 1
0.0584134715519204 0.0503829359023109 1 1
0.334683752087284 0.317162734316553 1 1
0.13588633377222 0.130694637158573 1 1
0.00637637142075969 0.00210557126568142 1 1
0.0140586126545684 0.0132316723030649 1 1
0.219491003922067 0.209136059377156 1 1
0.10032955002322 0.0978856086912606 1 1
0.0941915055925492 0.087621574515271 1 1
0.370607292957773 0.351424351733125 1 1
0.100229227961167 0.0986606565876134 1 1
0.232224923237335 0.219481843358238 1 1
0.104686847736812 0.100020682567343 1 1
0.246152938625233 0.233933732311702 1 1
0.141399761639352 0.129630380555421 1 1
0.343549976632579 0.326932470429127 1 1
0.0334567631405471 0.0266736923005985 1 1
0.45594036270549 0.434315298694935 0 0
0.242708933539425 0.229513322378357 1 1
0.0948155997208312 0.092000223481225 1 1
0.106798215337491 0.106298560686676 1 1
0.237979958696514 0.227702255509655 1 1
0.347036319266892 0.327911809965582 1 1
0.290133842370786 0.281858800568402 1 1
0.330933013738943 0.317166363817948 1 1
0.438906264557635 0.421594528474154 0 1
0.0832899610892 0.0792657123965827 1 1
0.0819244814845468 0.0793464242472738 1 1
0.0645843726802546 0.0643507751548306 1 1
0.306157953583644 0.289473652386963 1 1
0.296106458182975 0.287745308569492 1 1
-0.0133476788781095 -0.0119366170716392 1 1
0.426872566621692 0.406973094570847 1 1
0.0739859151727071 0.0697517486991804 1 1
-0.0330296068576118 -0.0331670328921165 1 0
0.0961590921309053 0.0863708460347629 1 1
0.307174202145893 0.293223823627599 1 1
0.0768246867926328 0.072689524436124 1 1
0.388920848313722 0.370117179799513 1 1
0.112764946700211 0.106320928216548 1 1
0.294437695866841 0.284059601669577 1 1
0.113106553790534 0.108652831764654 1 1
0.208834753700994 0.195320277957571 1 1
-0.039523662449931 -0.0402160926426261 1 1
0.387061824486102 0.366785830789546 1 1
0.288432977662919 0.278428921401522 1 1
0.266089523306241 0.25488840605555 1 1
0.334682982234603 0.323039525919344 1 1
0.234838527392496 0.224913850237892 1 1
0.247916645117011 0.239116144304965 1 1
0.349335024627419 0.332547994297123 1 1
0.312673281202246 0.296219711742487 1 1
0.230468909654703 0.22419010936367 1 1
0.0901769513792716 0.0776807126110123 1 1
0.230107428857155 0.218820728002667 1 1
-0.0341175361314081 -0.0296031806212275 1 1
0.344825813954902 0.325598574932319 1 1
0.434866886298732 0.410871514560784 1 1
0.204834126169895 0.196291516850037 1 1
0.106959395999914 0.103982418938007 1 1
0.401755149595986 0.38507572447465 1 1
-0.0309936091371654 -0.0306749260229215 0 0
0.170277789140913 0.163092486791522 1 1
0.193296909449629 0.186460245953486 1 1
0.329102464689367 0.313811772450015 1 1
0.46711849780015 0.446502893410455 0 1
0.0644757293646876 0.0593177371377821 1 1
0.225434337100939 0.215914206653972 1 1
0.132627977987608 0.125980869318084 1 1
0.065360362766522 0.0655438003279872 1 1
0.0690724191324839 0.06355162960813 1 1
0.1854352573842 0.174646481757288 1 1
0.0445700468209318 0.0477763523637362 1 1
0.190347855965112 0.171523304365397 1 1
0.094524875330524 0.0900824765646512 1 1
0.0073163109657216 0.00708123041892433 1 1
-0.00168460221055579 -0.00206312659157461 1 1
0.0631515355107006 0.0598768431420011 1 1
0.159644879907647 0.148986717410807 1 1
0.425452581412722 0.398156176238713 1 1
0.133450846641775 0.129482744650043 1 1
0.463131147909583 0.443519505664911 0 0
0.237880310536194 0.225062938593551 1 1
0.44420807563105 0.418800648239453 1 1
0.130078114537276 0.118702411150468 1 1
0.0949620935889028 0.0886647157894588 1 1
0.118095223885168 0.112202071894637 1 1
0.348849234735399 0.328261188096212 1 1
0.317606752371755 0.3052905401162 1 1
0.27119060357884 0.25889424728104 1 1
0.36792610512244 0.349830579838273 1 1
0.14609258800537 0.140280605265163 1 1
0.088529642999125 0.0839826491069487 1 1
0.122503264610184 0.119224733466469 1 1
0.269722284674454 0.260924520699254 1 1
0.0847773744421461 0.0801808058667984 1 1
0.297283727680526 0.2831135832704 1 1
0.50969193514869 0.485286005580057 0 0
0.369748373769099 0.35319843084633 1 1
0.128699957684936 0.125366120130575 1 1
0.163520315024442 0.153406898548995 1 1
0.19043094312576 0.188008123381293 1 1
0.278989768503022 0.264978002409057 1 1
0.155676953941712 0.15118651916377 1 1
0.214801818333107 0.200690352347021 1 1
0.155884917992147 0.142899323649096 1 1
0.442679289241616 0.419213389436712 1 1
0.231697842104133 0.226364692562469 1 1
0.387852559901455 0.364215083883651 1 1
0.104752949452702 0.0995682571740239 1 1
0.0939975471230104 0.0928221753594832 1 1
0.026087482084888 0.0248576359544703 1 1
0.1295130382502 0.125602044412865 1 1
0.122064173548314 0.117561898047311 1 1
0.165940626060366 0.159340512342738 1 1
0.173198397667127 0.166782872412167 1 1
0.0559294772985437 0.056601626041924 1 1
0.151932087317538 0.147019005968446 1 1
0.256437556863875 0.247014043916767 1 1
0.351386694626928 0.333042282918686 1 1
0.192420729640285 0.176969124334307 1 1
0.323681293159255 0.314443867441569 1 1
0.13961245333971 0.135694423088765 1 1
0.152990655798064 0.14233264532893 1 1
0.294833058850162 0.279734262518875 1 1
0.0833144984785547 0.0792195765060557 1 1
0.239469761106355 0.232359063167807 1 1
0.0697236464649789 0.0653138444052531 1 1
-0.15176340932865 -0.135728834321497 0 0
0.28300880629567 0.267831156350429 1 1
0.0689478463926537 0.0669902497435785 1 1
0.199102089733236 0.191822138595891 1 1
0.191832330464203 0.186107768765681 1 1
0.275939575067661 0.264695324869521 1 1
0.485315135530267 0.462309582999514 0 0
0.199715170621566 0.190470722651508 1 1
0.248795668536339 0.23708338722553 1 1
0.205283082435485 0.19450224137362 1 1
0.284881821755965 0.269634730111861 1 1
0.351981139677045 0.332990355028626 1 1
0.00470297704326772 -0.00149055455768555 1 1
0.204674395658482 0.197550950863722 1 1
0.196893688217956 0.186139563365635 1 1
0.0416144728393306 0.0392188524688655 1 1
0.232374210753745 0.22136412679359 1 1
0.344366505382773 0.327827829057197 1 1
0.141093678612909 0.136033807177551 1 1
0.475833321228697 0.44910093555449 0 0
0.220531960045896 0.211926703032538 1 1
0.213904013503641 0.206798059759171 1 1
0.220598143814748 0.204289810217058 1 1
0.119321313533642 0.116542070537783 1 1
0.233860901805114 0.222056917868868 1 1
0.121313629287751 0.114379498178985 1 1
-0.12852121057376 -0.124398796886458 0 0
0.140625302462635 0.136864599219204 1 1
0.0597808175657811 0.0642743730021282 1 1
0.232935773784156 0.223106819715773 1 1
-0.0074078993534419 -0.0069457235218832 1 1
0.140748008958379 0.132684581702266 1 1
0.14930703517791 0.139856261921162 1 1
0.233438339224884 0.227086563422403 1 1
0.148971807526874 0.142413333672787 1 1
0.317469874765127 0.303613473452107 1 1
-0.00168279954996784 -0.00354045691168761 1 1
0.0388064443670738 0.0447199572943297 1 1
0.354759095202999 0.337260417109842 1 1
0.167663314060448 0.158965257949882 1 1
0.174132466373506 0.169061424931973 1 1
0.130439064899779 0.124549645331044 1 1
0.18498408101051 0.174951227146056 1 1
0.222018911345225 0.21484447901666 1 1
0.267415821019131 0.258003469314619 1 1
0.25393788764087 0.245081048229408 1 1
0.441764486737693 0.416929155899494 0 1
-0.222195773793341 -0.214104437277417 0 0
0.278549599456247 0.268055745273327 1 1
0.104536791672201 0.0994154307323258 1 1
0.241759296380926 0.228024707939058 1 1
0.073291655319368 0.0714618139587798 1 1
0.200152895876502 0.18883401243986 1 1
0.0568396129188021 0.0590441670914518 1 1
0.393330865276642 0.367453104434033 1 1
0.135931021787035 0.13112613979423 1 1
0.313522350050349 0.301215128735286 1 1
0.141918135360894 0.134863968759362 1 1
0.0727826241716985 0.0725842672637248 1 1
0.289640158052371 0.273896503837002 1 1
0.0565439195392794 0.0544886434307909 1 1
0.340211195083176 0.325802899703129 1 1
0.103030082426796 0.100758137368657 1 1
0.30697278915448 0.289914996646275 1 1
0.0170592217180445 0.0241503944120905 1 1
0.148913181143631 0.14119583553101 1 1
0.402452946285859 0.389652963495819 1 1
0.278170985348152 0.262327004033016 1 1
0.0525156967545691 0.0490659967657866 1 1
0.197660512005883 0.191180289885705 1 1
0.268375074985872 0.253687255253437 1 1
0.206794465650506 0.198588426703505 1 1
0.179641491239953 0.172012921059189 1 1
0.222134600005342 0.202876296789222 1 1
0.176448475746591 0.165717668694492 1 1
0.0621375230572714 0.0621344804985942 1 1
-0.0617545967836154 -0.0589572625543323 0 0
0.293129736085761 0.277455675699981 1 1
0.12797749362605 0.123872410266145 1 1
0.418291171340215 0.397808563117067 1 1
0.156480251307795 0.147457461035157 1 1
0.239641804870324 0.228080526682864 1 1
0.329415416331327 0.311002915209683 1 1
0.2949471404456 0.278676572271797 1 1
0.0524202815106407 0.0511187743795845 1 1
0.184381559692574 0.176573943044295 1 1
0.201923310867162 0.192537297303147 1 1
0.313610197342948 0.300165354999975 1 1
-0.00873135109161484 -0.0116036277076163 1 1
0.0836807037812416 0.0795125308411827 1 1
0.18791451397343 0.174435840460528 1 1
0.103354532880406 0.0952851237553788 1 1
0.360083354865945 0.343823666439015 1 1
0.169450783791185 0.162640347263419 1 1
0.193646258549053 0.1834019583184 1 1
0.305098186637593 0.294417246622446 1 1
0.420984661759782 0.404221123126229 1 1
0.15696110410531 0.148805028246666 1 1
0.315664945334678 0.301635594655053 1 1
0.290890662694686 0.27730682658621 1 1
0.233038696791531 0.22069904384265 1 1
0.390576236971667 0.370307724829638 1 1
0.117175347789623 0.113949194190545 1 1
0.14330173809595 0.137079870773127 1 1
0.125100096439223 0.119209953438554 1 1
0.285699579429316 0.266959946341646 1 1
0.195379280055578 0.182110549325665 1 1
0.249671971300865 0.241572635608286 1 1
0.119443202712496 0.121543841368809 1 1
0.33995648462287 0.319728618891421 1 1
0.102030123950225 0.0949316561345666 1 1
0.0478412522578967 0.0400155695572434 1 1
0.152102576801633 0.147177468213552 1 1
0.362859503407667 0.348996782171324 1 1
0.25989310705345 0.248681146148846 1 1
0.0293616554510397 0.0315167789883016 1 1
0.239183702741909 0.230786751098173 1 1
0.0583710844931934 0.0542890432647621 1 1
0.177990269007785 0.170090743851324 1 1
0.216229897065901 0.208382591373309 1 1
0.278749467197014 0.266697859668594 1 1
0.166044864292256 0.154744995561568 1 1
0.304300101104433 0.292076157185303 1 1
0.0128831182627167 0.0180225091704609 1 1
0.175469503867076 0.171456556515532 1 1
0.15033509347463 0.145094018942438 1 1
0.284704460536567 0.269005472384041 1 1
0.0782594192391173 0.072737115705442 1 1
0.0666090556811079 0.0616928672496037 1 1
0.24985370305848 0.23799931095712 1 1
0.0476624261998468 0.0446737684960331 1 1
0.113015356324708 0.105365688655615 1 1
0.512581685289384 0.483979988264727 0 0
0.269635632468271 0.249523049746601 1 1
0.0583472815645946 0.0542029675834097 1 1
0.304134268743456 0.289387673135971 1 1
0.134856988761852 0.128072987673083 1 1
0.345066979121564 0.331840658165534 1 1
0.0543420211391139 0.0518882438142236 1 1
0.414530160023032 0.399425861913476 1 1
0.113995994748402 0.110615865376613 1 1
0.31253363670685 0.302025043258963 1 1
0.164664605977468 0.152631067285453 1 1
-0.0148325673021517 -0.0154047465064363 1 1
0.0912774468809118 0.082945935882024 1 1
0.108262245594357 0.106100353197859 1 1
0.0915304237524827 0.0874218463053437 1 1
0.190779815486388 0.184155165789006 1 1
0.168781072786376 0.160109351536514 1 1
0.120716272998212 0.114256011916491 1 1
0.124106465687063 0.120893891896515 1 1
0.267655083235439 0.25521267867113 1 1
0.578012633724306 0.548890505730279 0 0
0.220303766403544 0.210865106642196 1 1
0.0919267920678503 0.087461093239857 1 1
0.18806282922292 0.179066910682389 1 1
0.129526884005153 0.126727475713663 1 1
0.279016338277736 0.262387492890162 1 1
0.345622923715386 0.329648414606143 1 1
0.0413926722160646 0.0353799669748553 1 1
0.248613293877635 0.238125168538708 1 1
0.208478726308483 0.197165798661684 1 1
0.121722391164976 0.110992929040989 1 1
0.175770481746636 0.167520738890223 1 1
0.0772055656813267 0.0750559993855346 1 1
0.172225687849235 0.165262279138561 1 1
0.116120163524862 0.105842982670911 1 1
0.396828978776385 0.377240793251958 1 1
0.254077810627374 0.244958890348131 1 1
-0.0421628727016843 -0.039302622254974 1 0
0.0491111687275022 0.0477598574506929 1 1
0.37750588989367 0.359306450973917 1 1
0.267324927569827 0.25588422616808 1 1
0.402655431336044 0.385654351113208 1 1
0.208741065485741 0.194627725139768 1 1
0.173132986412914 0.167715075920453 1 1
0.0483413362153038 0.0506289010028211 1 1
0.198293927801301 0.183399363015976 1 1
0.321819982018782 0.309223070608204 1 1
0.0336901334158281 0.0336776435871682 1 1
0.370849545275366 0.345920013539421 1 1
-0.022143157849556 -0.0178544085063782 1 1
0.232826403115269 0.219829006912809 1 1
0.20089493179506 0.191233354055867 1 1
0.248554142599577 0.239046575719395 1 1
-0.0962674933553768 -0.0941209032283696 0 0
0.302536136769182 0.283497000817145 1 1
-0.0274852742764341 -0.0241930837205548 1 1
0.16997752314552 0.154632656048588 1 1
0.326717801303677 0.305150258285585 1 1
0.30849285462862 0.29511976968546 1 1
0.180691834035595 0.171853384635943 1 1
0.198575708805 0.188491395288231 1 1
0.147142836236318 0.140776977306669 1 1
0.0307275833967321 0.0351564374250234 1 1
0.290097621462354 0.282419506938206 1 1
0.401020460448484 0.380692788908807 1 1
0.19296636669466 0.182854340658884 1 1
0.355738767633733 0.341873458610263 1 1
0.170176074732709 0.162441905796394 1 1
-0.0682783626523713 -0.0693540441008848 0 0
0.13623900571136 0.132218235607752 1 1
0.0795107563090142 0.0727319831188533 1 1
0.305856385690881 0.292233078484196 1 1
0.124347486920135 0.115266799556497 1 1
0.127466023383575 0.120045647101038 1 1
0.383580701800288 0.36824139846301 1 1
0.171067852974285 0.16168623511394 1 1
0.305714873803395 0.292519149453344 1 1
0.310237358215522 0.296599039676571 1 1
0.282187456439914 0.266941958794381 1 1
0.217608231424785 0.205643864743458 1 1
0.178755453722958 0.171354249696525 1 1
0.200636851899894 0.191818716625601 1 1
-0.0463418851174475 -0.0454854757589373 0 0
0.195593750838857 0.186212052221918 1 1
0.0468727734105451 0.0437547648139059 1 1
0.239552419990064 0.231661405754523 1 1
0.154087659755428 0.149491515397897 1 1
-0.00221081605196294 -0.00228183732471658 1 1
0.113609013876586 0.108338707330833 1 1
0.0648976216333863 0.0588146313235719 1 1
0.265606895232859 0.247946378462339 1 1
0.0401723436292619 0.0392985376115321 1 1
0.290092729120556 0.273910368156468 1 1
0.333883859218183 0.323455468503123 1 1
0.378954479711411 0.366866048153545 1 1
-0.00447684262798135 -0.00103321072960135 1 1
0.205553297716853 0.192848353715787 1 1
0.184953716728526 0.177143940004027 1 1
0.21933155404875 0.207859389521638 1 1
0.115607333870141 0.114571004569 1 1
0.283276654681649 0.267605110102457 1 1
0.118573996561048 0.112810680594067 1 1
0.169147144580928 0.158707987673456 1 1
0.221068188593696 0.210836904996855 1 1
0.250020131054815 0.238058419279176 1 1
0.00297622772993575 0.0024625684195749 1 1
0.294774574061988 0.282289724854427 1 1
0.206161564623737 0.19866629821677 1 1
0.0149941407245802 0.0145828717237794 1 1
0.156636620681811 0.146937833318907 1 1
0.326022668327113 0.308342835190567 1 1
0.131594430618832 0.122171098084097 1 1
0.258196732494559 0.248849015907023 1 1
0.181473288137165 0.168663742422051 1 1
0.317072796330027 0.304656720756081 1 1
0.20322530893352 0.190139144838462 1 1
0.303394579375117 0.287999276125355 1 1
0.114052028310554 0.108396959672273 1 1
0.307234452975995 0.29227881937664 1 1
0.0258876690394573 0.0260213520422318 1 1
0.1868399132752 0.178817576521336 1 1
0.363853450777329 0.350188949919787 1 1
0.444477948901494 0.424191823949832 1 1
0.316520754610361 0.292804633427717 1 1
0.29445876738959 0.27600205739312 1 1
0.271502717696283 0.258281652995038 1 1
0.133697533276296 0.128102611782576 1 1
0.331538246490667 0.31765515097822 1 1
0.0505825510316857 0.0477758787849498 1 1
-0.0068667610208963 -0.00219436276258508 1 1
0.0664967321297483 0.0625876883738349 1 1
0.0706093848992798 0.0709118404598109 1 1
0.131799986424785 0.127681547113222 1 1
0.126376937080779 0.113626608697539 1 1
0.169267646528843 0.155314157045165 1 1
0.244287048071397 0.235669258331932 1 1
0.0688042070352474 0.0671756817340883 1 1
0.095809718272457 0.0939411749769396 1 1
0.127182393650366 0.120057490902798 1 1
0.2099707368244 0.206033206217491 1 1
0.238564442127072 0.22523747068927 1 1
0.364912952540305 0.348903625347484 1 1
0.396119301488105 0.374871401854195 1 1
0.142557016958658 0.139413806199295 1 1
0.219917093116429 0.207306322086757 1 1
0.371173408501815 0.353945600964079 1 1
0.170212902709709 0.15660325390456 1 1
-0.0546644468838741 -0.0539290540301135 1 1
0.164362506118827 0.155874359249595 1 1
0.00622072842479324 0.0061743741732362 1 1
0.159061787810953 0.153523407399794 1 1
0.00653887710241369 0.00641984321288971 1 1
0.399479454216174 0.383359401308322 1 1
0.18854113488283 0.18038037134641 1 1
0.246255183871273 0.238192026140666 1 1
0.170500250087738 0.164900215459841 1 1
0.545439581679346 0.521473079197447 0 0
0.255243756666751 0.237371979421839 1 1
0.15300832203831 0.147070660137101 1 1
0.281788919408218 0.267506625560808 1 1
0.343916109169997 0.324523692270191 1 1
0.212977052656923 0.199318178645887 1 1
0.291465236449062 0.281447535813189 1 1
0.0565786744219813 0.0544565980964728 1 1
0.301158913534583 0.288710849282076 1 1
0.0595138650230507 0.0551446592879994 1 1
0.15608070523706 0.148873439863685 1 1
0.126492255602179 0.117977457137525 1 1
0.0781629234060408 0.0703880483488654 1 1
0.181952393039611 0.173342182484691 1 1
0.0733920546832477 0.0722086206402469 1 1
0.299188015428082 0.281633795900785 1 1
0.426287880944855 0.408426242675394 0 1
0.240363872900972 0.229483346201793 1 1
0.0947888096405061 0.0852235324062223 1 1
0.360162546771059 0.344239680244685 1 1
0.124815361556868 0.119550638859621 1 1
0.13345807259747 0.128115808123262 1 1
0.1259725028307 0.122538100182334 1 1
0.386780700991807 0.364183447330438 1 1
0.224985163356 0.215367074461168 1 1
0.196764667678384 0.187156773427044 1 1
0.273671832701696 0.25906157876002 1 1
0.227812601541922 0.215828370972004 1 1
0.0869177359408881 0.0787410444732498 1 1
0.1420098318133 0.131619633512666 1 1
0.234323546203518 0.222944567839793 1 1
0.338704033723718 0.322028202125835 1 1
0.0804680043839584 0.0777747721497034 1 1
0.166038163262881 0.154865966079701 1 1
0.253342135442021 0.239033717540278 1 1
0.16751282374655 0.159836666550419 1 1
0.119919035556008 0.11301787061232 1 1
0.437337371724475 0.419360276297598 1 1
0.319340611222695 0.303619786580308 1 1
0.0505709342013324 0.044139461850963 1 1
0.0758024499104737 0.0709835036426713 1 1
0.257502827563306 0.247222892104516 1 1
0.0209272411533244 0.0219499786627524 1 1
0.204936645598923 0.195113172900648 1 1
0.177091606595599 0.168331129174282 1 1
0.213448242624498 0.203438953972665 1 1
0.0276046469776805 0.0272484183810622 1 1
0.232647544809134 0.218457085752016 1 1
0.259294395138611 0.247385599136289 1 1
0.277673098693931 0.27106147264953 1 1
0.176841411255483 0.167492202934286 1 1
0.359439126536058 0.342453759872764 1 1
0.129156965662209 0.124931486107337 1 1
0.193006189143026 0.185614266240155 1 1
0.417061755805687 0.395760230068279 1 1
0.335193171984123 0.317575506044554 1 1
0.132276559198968 0.127342338704597 1 1
0.353180327160297 0.335761038145192 1 1
0.100003167307299 0.0964647670607024 1 1
0.346388902374055 0.329481723938577 1 1
0.424275072704453 0.397380221558087 1 1
0.0169676825776346 0.0156016590527162 1 1
0.104618244511661 0.103852762649628 1 1
0.203857538936312 0.195770069413021 1 1
0.0930694632210871 0.0886204153222544 1 1
0.267318787299811 0.25564521621095 1 1
0.114210420420694 0.109524240350169 1 1
0.065139753207954 0.0649866967818509 1 1
0.0828084538185812 0.0756684459714941 1 1
0.1994648613192 0.184356999899017 1 1
0.327182073180749 0.30966786016506 1 1
0.292741602826302 0.278269218649673 1 1
0.00155661141237028 0.0010169149526625 1 1
0.091846551068016 0.0931817467616182 1 1
0.206724328670349 0.190388414515415 1 1
0.144885515947523 0.137693484017441 1 1
0.201069913647379 0.192992710191269 1 1
0.237725889468155 0.221282859654369 1 1
0.295133808616031 0.278181879378266 1 1
0.0594617345453273 0.0595780646613908 1 1
0.274114134349564 0.259680667411741 1 1
0.120732940405751 0.114637810818548 1 1
0.247826972367493 0.236483908964284 1 1
0.174242754923455 0.166547249854203 1 1
0.351350473640012 0.335047973063983 1 1
-0.358759521379499 -0.341734565576059 0 0
0.0953751243266773 0.0948495241802072 1 1
0.246705828046586 0.23468033715811 1 1
0.135182619594043 0.119835472332087 1 1
0.180118291287552 0.170240369320115 1 1
0.218868657784682 0.209416373435437 1 1
0.0791974028560443 0.0790930171085784 1 1
0.186509203570987 0.174318238533423 1 1
0.405960791309184 0.389538753321567 1 1
-0.0130610383520959 -0.0101370007319915 1 1
0.441349830810543 0.421615243511721 1 1
0.0766975682428411 0.0717208239255562 1 1
0.243848054977077 0.22766630384909 1 1
0.227301149504485 0.219397499204823 1 1
0.25732166548594 0.243168323747107 1 1
0.200743449609119 0.191971813420778 1 1
-0.145479133256407 -0.13888996438623 0 0
-0.0593315534705533 -0.0576088003722162 0 0
0.0788741301967062 0.0799645908057914 1 1
0.0927171970869824 0.0858500583511081 1 1
0.105775202325447 0.100260874921921 1 1
0.299317636611788 0.291523574235558 1 1
0.0495632486799493 0.0507332571948334 1 1
0.311914057441765 0.295578265325192 1 1
0.369965830953732 0.349535809270288 1 1
-0.0514219379645662 -0.047170485162903 1 0
0.216426755019325 0.204727635340459 1 1
0.0519357669242596 0.0464301593553474 1 1
0.18403533967319 0.173808366834341 1 1
0.202223510637873 0.184399319095842 1 1
0.193056978083624 0.186257684947311 1 1
-0.00467556302444853 -0.00776710105173667 1 1
0.109549985831101 0.0992797564202825 1 1
0.319608728262739 0.300393788513054 1 1
0.209800159988728 0.19877846289564 1 1
0.111527942499289 0.100373441113766 1 1
0.470432336930423 0.449498520165922 0 0
0.131970798209521 0.12611122329968 1 1
-0.141063118008987 -0.130416300045604 0 0
0.330199202721288 0.316474452175597 1 1
0.022996147481652 0.0217224424591009 1 1
0.200152816865678 0.194085514679261 1 1
0.0805365157321488 0.0759716736776759 1 1
0.204497785020562 0.20060011130129 1 1
0.429818489477002 0.407915032871608 1 1
0.0356552826349453 0.0323704829843387 1 1
-0.014118798850223 -0.0127666437883163 1 1
0.110802073530854 0.103638189116968 1 1
0.0999037763084806 0.0931620895528998 1 1
0.162070249720629 0.153533895593092 1 1
-0.113322122349208 -0.110837180466432 0 0
0.412214198835619 0.391631737898189 1 1
0.213723047990051 0.207036444544949 1 1
-0.0436263208270105 -0.0393655475984187 1 1
0.0605118608152648 0.0557697207699961 1 1
0.250981200507517 0.238078271668917 1 1
0.237763514113024 0.227075365686363 1 1
0.127191973344395 0.12273809842205 1 1
0.303034879917621 0.290392054771552 1 1
0.354983128007201 0.34074373729164 1 1
0.197880130047275 0.188518364449415 1 1
0.205254758543759 0.19685916146895 1 1
0.0604711118232361 0.0574728853212215 1 1
0.240863611569783 0.225701983310166 1 1
0.186274816817776 0.177242687611312 1 1
0.149940881685743 0.142116335099747 1 1
0.134942430904028 0.126793121713263 1 1
0.381397272295663 0.363264400435171 1 1
0.14504446955141 0.140209672937912 1 1
0.315497622248822 0.301323655082723 1 1
0.0971343485205412 0.0932592628897166 1 1
0.373680552235265 0.357363591912647 1 1
-0.00643752316691629 -0.00541214232717922 1 1
0.290075172603343 0.282393667213184 1 1
0.430761297500125 0.41314411303458 0 1
0.380266980143278 0.365121200745704 1 1
0.266692248640186 0.253800533354988 1 1
0.202294293950971 0.193369155369515 1 1
0.00263208547684537 0.00225204131930684 1 1
0.282638276361795 0.270481804596432 1 1
0.254757943066509 0.245607366958419 1 1
0.280761003748321 0.272378343560249 1 1
0.268952592345728 0.256253241535162 1 1
0.04912629238437 0.0424165138813725 1 1
0.374884010222485 0.359570479113886 1 1
-0.159538438247707 -0.156207563523961 0 0
-0.109629261142313 -0.104811332353178 0 0
0.0445054522012672 0.0438271560575318 1 1
0.156577461802609 0.153337630686359 1 1
0.125655799861023 0.1256029150461 1 1
0.0239615419758051 0.0241864887074636 1 1
0.0995467043128817 0.0936534943262789 1 1
0.158346278388026 0.148062350602209 1 1
0.294732185808628 0.283841452307194 1 1
0.191191926417058 0.180263082517707 1 1
0.159927673831864 0.153374965599796 1 1
0.298862775036683 0.284305340406689 1 1
-0.00389746721482231 -0.00471124593019331 1 1
0.456672248949918 0.433710953521024 1 1
0.492789116614986 0.469253260963702 0 0
-0.0131570884225716 -0.00695534901106863 1 1
0.208271634687387 0.196568588370379 1 1
0.238543721442991 0.22525818714712 1 1
0.26266639592885 0.250645344941572 1 1
0.251897193401985 0.245803947629936 1 1
0.420586496115971 0.399056409883804 1 1
0.133120139692511 0.124670883945586 1 1
0.256282582448678 0.243381155942389 1 1
0.229436407892493 0.217203662926923 1 1
0.288580847674355 0.275411175680245 1 1
0.288919764058982 0.274512271629898 1 1
0.249105279998113 0.238331055793607 1 1
0.139533780355528 0.132634192474958 1 1
0.208985583073189 0.202789234417712 1 1
0.287296617501685 0.272539233446103 1 1
0.151057461179141 0.140100928861945 1 1
0.144862262881057 0.140530471617704 1 1
0.245505793918221 0.229495263189294 1 1
0.256476296833723 0.246332579210018 1 1
0.267658164646289 0.254640688623195 1 1
0.341918977814394 0.327590635583107 1 1
0.277548040505297 0.263926527233841 1 1
0.328615718267126 0.314440641597973 1 1
0.114431705874303 0.113546932706134 1 1
0.0595329027851872 0.0540204004013378 1 1
0.223423742764414 0.210338736435707 1 1
0.135776569306142 0.130631397464372 1 1
0.241726791545656 0.232809790219899 1 1
0.211657913438416 0.206662974478298 1 1
0.21742839416995 0.201082872955017 1 1
0.214296350760652 0.203293364675904 1 1
0.0801990935541514 0.0768217365293909 1 1
0.0120313828224077 0.018150897606296 1 1
0.247563846710695 0.23251160762837 1 1
0.298270031673036 0.285444083632905 1 1
0.284163693578508 0.267111073056874 1 1
0.0842753102080697 0.0880522241762265 1 1
0.244258583738064 0.23110594632099 1 1
0.131226507688739 0.118753365758543 1 1
0.258128186923646 0.240470208592796 1 1
0.366588925677438 0.349121422207368 1 1
0.215834362951289 0.202644862472535 1 1
0.190195166024142 0.176349534752755 1 1
0.330716958898011 0.317421599173479 1 1
0.12329661322959 0.1176867422047 1 1
0.256081919720255 0.241439602295554 1 1
0.0652404879506028 0.0613334254990389 1 1
0.113080759278373 0.107316287979302 1 1
0.164478717460891 0.159890066754531 1 1
0.336174122725835 0.316914227766591 1 1
0.243799413876652 0.230197181162816 1 1
0.19229895754643 0.183051829104248 1 1
0.290122127563554 0.280595495842445 1 1
0.308235506011482 0.29143683605137 1 1
-0.0436792308476424 -0.0449066038334765 0 0
0.209212823421968 0.195100052865103 1 1
-0.00761502455929848 -0.00620883340263277 1 1
0.284612085903721 0.271092702369546 1 1
0.0762062701482923 0.0666329569465013 1 1
0.260022624634272 0.248082900740557 1 1
-0.0328886171219086 -0.0283764556923053 1 1
0.0573374011131387 0.0542912366229847 1 1
0.181266544036355 0.175218760122869 1 1
-0.0844338129175569 -0.0797320438464102 1 1
0.020941367206917 0.0198268883523756 1 1
0.251428189457544 0.233373561768975 1 1
0.153534203990717 0.148657141109112 1 1
0.115031148345876 0.107663960955217 1 1
0.132839595693322 0.128688425310019 1 1
0.26954471457972 0.257455408721426 1 1
0.376506512638179 0.358302307297242 1 1
0.232048521636995 0.221762926506236 1 1
0.324065087639694 0.311939737988472 1 1
0.173486863477365 0.162088088499776 1 1
0.138460275098808 0.132662306155897 1 1
0.093974833590779 0.093037028486271 1 1
0.261711902915063 0.243949887308308 1 1
0.172601138878499 0.162260632905869 1 1
0.182738323915483 0.176799473050576 1 1
0.197071240670538 0.184485880686745 1 1
-0.027592589579745 -0.0287896216064308 1 1
0.221311985387951 0.209401361982016 1 1
0.226131129628211 0.211925632925269 1 1
0.111424523244374 0.104404918641836 1 1
0.149299602315177 0.148113606869186 1 1
0.30863594293862 0.296186146379558 1 1
0.280359727139337 0.270815845243243 1 1
0.29137810443401 0.279804715980746 1 1
0.389660289755007 0.374171659553658 1 1
0.226716527870781 0.217175387035977 1 1
0.249012023247452 0.237993900517966 1 1
0.151703975040315 0.146374122240846 1 1
-0.120815913645836 -0.114518146081568 0 0
0.30277732815785 0.290996219472473 1 1
0.201408580422386 0.195241093743483 1 1
0.157223575821401 0.153179564831196 1 1
0.324421878298945 0.308938656997819 1 1
0.146046655787593 0.137592315141214 1 1
0.234371125571467 0.225345603728089 1 1
0.25002322584186 0.240086820940811 1 1
0.272946125489107 0.261291494135494 1 1
0.054316764730187 0.0573153717350222 1 1
0.142689713441059 0.136817668924847 1 1
0.181467777895107 0.171819526884779 1 1
0.134607004141557 0.124957058870383 1 1
0.197650505112388 0.186253532331976 1 1
0.0440002274423628 0.0423638454390313 1 1
0.0172879140495971 0.0137792396623425 1 1
-0.155867548624089 -0.146800747792619 0 0
0.184435650830505 0.177912495468619 1 1
0.23936214551573 0.231944299713851 1 1
0.0996432631597909 0.0910753988447676 1 1
0.241720397638153 0.229030913494739 1 1
-0.098957306568039 -0.0978187981898897 0 0
0.129575680917374 0.12336789148843 1 1
0.065937896532609 0.0615182988873524 1 1
0.176379943529112 0.169758524902186 1 1
0.294248488799096 0.280038335410103 1 1
0.216564660806518 0.20831713653424 1 1
0.079511790428513 0.0731927064792236 1 1
0.15993380624609 0.149239694775382 1 1
0.0944781214351758 0.091343641653705 1 1
0.0698748510733246 0.0685827279019115 1 1
0.165431493377563 0.157127697705505 1 1
-0.0131174818731354 -0.0163310743369399 1 1
0.0536353829286973 0.0527341552504673 1 1
-0.0438390212668095 -0.040861965897111 0 0
0.124296703324903 0.119157085332122 1 1
0.061809884176274 0.065587284441834 1 1
0.13715964589058 0.132341299247608 1 1
0.444641117098647 0.424493386810179 1 1
0.0948953096064126 0.0950601452637966 1 1
0.108203307633014 0.109664784163928 1 1
0.117420659094117 0.113307086119241 1 1
0.249747137943082 0.239235923718532 1 1
0.146223889660641 0.139644195254152 1 1
0.294013163451875 0.277646422781133 1 1
0.360161948761995 0.343819842491868 1 1
0.21371423522345 0.204312257490293 1 1
0.0489434739188214 0.043825878015808 1 1
0.265175164244977 0.252461833630805 1 1
0.425437413803173 0.405952729427114 1 1
0.28058502056841 0.272484352346029 1 1
0.208602958359472 0.193523132540303 1 1
0.0925502033624148 0.0900478231595669 1 1
0.237358393401009 0.221553798659359 1 1
0.0804490268678126 0.0770480176440309 1 1
0.0317358804066667 0.031594321015522 1 1
0.291485929092697 0.279343796550495 1 1
0.268500816099088 0.254835743980346 1 1
0.258615079627989 0.246604532850238 1 1
0.215648144412374 0.202924482417184 1 1
0.238503101009535 0.230948731759863 1 1
0.0196942887468872 0.014871396700168 1 1
0.32420059315428 0.310164815816806 1 1
0.171428803586435 0.161956905091744 1 1
0.023649228592417 0.0129358365795355 1 1
0.0352287945841314 0.0332637174199141 1 1
0.245387193230865 0.232496425152347 1 1
0.359252208021817 0.342989448887596 1 1
0.179536517928757 0.169491003222909 1 1
0.114618211319314 0.10852227890566 1 1
0.265567657618396 0.25821141653126 1 1
0.178051301949183 0.167025447429375 1 1
0.265470094024769 0.252506207911422 1 1
0.28659035556171 0.272042263773821 1 1
0.190994259117741 0.18252395058086 1 1
0.0226405147886372 0.022855791285751 1 1
-0.121563155759011 -0.114708822474096 1 1
0.127895694299435 0.12031990453407 1 1
0.267261219703283 0.251277514544498 1 1
0.288814885559406 0.272266886676789 1 1
0.235988554162072 0.225386381248617 1 1
0.341354489646948 0.324531699873777 1 1
0.190276308363433 0.182509548652113 1 1
0.294076779725393 0.281424289742833 1 1
0.0941635781806505 0.0910691903588031 1 1
0.124604744337234 0.120760011355721 1 1
0.144452135283989 0.13680159514568 1 1
0.270165133906131 0.257843557951464 1 1
0.287044492578375 0.273499104024614 1 1
0.0152857615230646 0.0131500834416301 1 1
0.214307373227103 0.202550204614735 1 1
0.0100290879463347 0.00668057398773312 1 1
0.295804688315921 0.282640314289697 1 1
0.323038638173686 0.307586270574468 1 1
0.11646174475057 0.106723342297515 1 1
0.332679621315046 0.321564471634352 1 1
-0.0468006582614599 -0.0439839761270175 0 0
0.093251118785168 0.0916835637631865 1 1
0.316199938803996 0.293008999516084 1 1
0.300403885742133 0.278724664726489 1 1
0.0151451103953827 0.0135296595929984 1 1
0.0577634858705314 0.0529946240842406 1 1
0.189387818557679 0.177236872394273 1 1
0.39542946321786 0.376576495230259 1 1
0.0645826195938079 0.0583330001936972 1 1
0.226552748051662 0.214178995420601 1 1
0.143764338103667 0.133152745128635 1 1
0.243817937320266 0.233126383121884 1 1
0.0502568520991406 0.0433295976147655 1 1
0.282042827221188 0.267834167996592 1 1
0.177044726138467 0.170502239672433 1 1
0.286937031390303 0.273855766836966 1 1
0.207742754792296 0.197450837115427 1 1
-0.0246137817270531 -0.0190087868939774 1 1
0.154749501401873 0.145862651710865 1 1
0.183297741575575 0.171659315012824 1 1
0.431844496460668 0.408812670763873 1 1
0.370373082587667 0.348654836266674 1 1
0.24332490637125 0.230758735272493 1 1
0.293254044559507 0.281095520771205 1 1
0.249452409714609 0.227713878687492 1 1
0.0268056920929701 0.0323543628592201 1 1
0.131839483881664 0.124242146312764 1 1
0.0700471743091116 0.0683758527301288 1 1
0.322857743030222 0.305686730195624 1 1
0.145971844806318 0.136564273820869 1 1
0.25767897300601 0.242648974706268 1 1
0.431705887530279 0.414395048252923 1 1
0.299099640595334 0.287551737180413 1 1
0.148469216423993 0.143777682811651 1 1
0.189724316077773 0.187436855391472 1 1
0.160961143729988 0.147534618550299 1 1
0.526105865356531 0.501933242173951 0 0
0.25123943684141 0.239292252204805 1 1
0.372751791431876 0.357756742510237 1 1
0.0567803427929724 0.0542476813242436 1 1
0.181402927633143 0.174516402437219 1 1
0.266973299963484 0.252872963957251 1 1
0.134567280665594 0.126967814678589 1 1
0.126985356639998 0.123689814824827 1 1
0.300740096874887 0.283534047436181 1 1
0.24539511213585 0.228865248981505 1 1
0.115402453598251 0.115608635202127 1 1
0.184420408639512 0.174278245334119 1 1
0.21232753163669 0.202517785205543 1 1
0.0811765053144986 0.0725231436965595 1 1
0.22413056289893 0.214818788822329 1 1
0.147844419261684 0.13903188393285 1 1
0.15176167648718 0.144390932837255 1 1
0.255281752290841 0.236956723746442 1 1
0.359392472245027 0.336307804482096 1 1
0.188523726936536 0.179686163953801 1 1
0.358530064512289 0.337359153132672 1 1
0.151002892451911 0.143269202924539 1 1
0.141264439275411 0.132955248997685 1 1
0.393202125778307 0.367234114850418 1 1
0.0875063223793582 0.0779611663739976 1 1
0.341015526842473 0.325789396696948 1 1
0.0837327855714557 0.0810998722271311 1 1
0.367317489814446 0.353556093114279 1 1
0.21833204037381 0.208600044560243 1 1
0.247976390028372 0.236493218535045 1 1
0.14338746150085 0.141912282050818 1 1
0.276738179415866 0.26325298332709 1 1
0.234191697842818 0.222615863710906 1 1
0.14261452635567 0.134716620343579 1 1
0.467825997627968 0.439253692320093 1 1
0.368349869925457 0.34243475803333 1 1
0.187869819474386 0.180251226674338 1 1
0.100996388787593 0.0959986374622291 1 1
0.225757672274144 0.212470958727599 1 1
0.33427132364143 0.32110213866691 1 1
0.25153226239201 0.243288037255224 1 1
0.179545327593673 0.164907628012635 1 1
0.435638906133045 0.421803763363375 1 1
-0.00778655330177918 -0.00739118603039768 1 1
0.327535533751678 0.310639473363093 1 1
0.190453879302522 0.181209077161121 1 1
0.194512671227103 0.18859754717404 1 1
0.296309696603887 0.282533936843973 1 1
0.243060066166792 0.230842459337742 1 1
0.20368058225805 0.195164421533345 1 1
0.360798649981897 0.337698706221946 1 1
0.0158224704663021 0.0140973063892377 1 1
0.201949328169206 0.192636413734144 1 1
0.452905492271921 0.434526508800415 0 1
0.175493919951492 0.172487425698825 1 1
0.0783867192761789 0.0774261287183226 1 1
0.131229003066375 0.124236794344622 1 1
0.300719570633159 0.2817889998674 1 1
0.375346779281297 0.360559968933057 1 1
0.0849820407864262 0.0788470599271664 1 1
0.308266786123534 0.29690530747345 1 1
0.267393019642464 0.25774977980285 1 1
-0.0257878043021249 -0.0227618508052475 1 1
0.353127526345802 0.332396854596446 1 1
0.0650739774749212 0.0621172998105709 1 1
0.301325897656277 0.291439040999129 1 1
0.201642274016271 0.198600092593245 1 1
0.144504189454015 0.142364129421505 1 1
0.176151246783613 0.169112396223156 1 1
0.103097061313608 0.0965557950502674 1 1
-0.0517051018395881 -0.0489121538144572 1 1
0.221154560758228 0.21033284484266 1 1
0.0903211147296021 0.0873908632261391 1 1
0.0671253777056912 0.0633061138902797 1 1
0.263945775922295 0.25178306881157 1 1
0.166732426362029 0.158579106920335 1 1
0.288234364030011 0.26721424328124 1 1
0.229404806162122 0.214758846073801 1 1
0.378965795752374 0.36543658943714 1 1
0.406923355600155 0.3818982950069 1 1
0.213651499210576 0.204944389614708 1 1
0.314062451401057 0.301588355013065 1 1
0.332760366883985 0.314538065415862 1 1
0.311583793194295 0.299451041415989 1 1
0.160319165305664 0.153476850193838 1 1
0.185602257379613 0.174435522817921 1 1
0.185961481498171 0.177483856523077 1 1
0.25926957331932 0.242444586787951 1 1
0.00408804263553223 0.00250986358802588 1 1
0.194693018334544 0.187702815187648 1 1
0.106022509495617 0.0910235635188166 1 1
0.0919960740054416 0.0894813546971628 1 1
0.0837357556467511 0.0783595101577716 1 1
0.211000172622046 0.194406621548964 1 1
0.105876416447519 0.100462928823368 1 1
0.194618523064239 0.181391942499034 1 1
0.170297482489343 0.159466948732906 1 1
0.300674182292324 0.286875444527776 1 1
0.443078992356937 0.424196128824655 0 1
0.352927760154567 0.33366785703043 1 1
0.248902494388323 0.238500369470461 1 1
0.119091326939577 0.117546406438207 1 1
0.201289711531929 0.182925291244623 1 1
0.00281592013660116 0.00402407609090704 1 1
0.103342636386524 0.101438566232646 1 1
0.108493355396033 0.102232351806903 1 1
0.0684972280671977 0.0611703797624452 1 1
0.269520884174501 0.257388334195079 1 1
0.0294153818163141 0.0291801555450475 1 1
0.13343041226681 0.127330537408693 1 1
0.121174233347902 0.115017023919638 1 1
0.0294747872948352 0.0289846021767213 1 1
0.371002769034077 0.352168047771108 1 1
0.0366797517886228 0.0364628978008106 1 1
0.0818285927457234 0.076856652266229 1 1
0.247456292619324 0.234157563196889 1 1
0.242860966444041 0.231015336247468 1 1
0.276669606668693 0.258397516417973 1 1
0.0705095415190119 0.0677764355725415 1 1
0.158456046978531 0.150512924820247 1 1
0.0970984352986227 0.0969938542496819 1 1
0.0453988941310124 0.0417762824219945 1 1
0.0378212733309422 0.0341309980516437 1 1
0.160984456335245 0.154031044108291 1 1
0.261932504043883 0.252300238412832 1 1
0.173592224388477 0.162163717864442 1 1
0.61572452590794 0.582714032206879 0 0
0.0300849192919404 0.029540972868144 1 1
0.205254134590982 0.193651822826745 1 1
0.144263551822219 0.132603023096228 1 1
0.353084782462389 0.336179857411949 1 1
0.0215419198119718 0.0169874155476767 1 1
0.267801321453157 0.251190287454485 1 1
0.279410950567223 0.265282860817689 1 1
0.328937536549753 0.313032381349241 1 1
0.303026177401198 0.28539451171111 1 1
0.140066932141553 0.13570027315085 1 1
0.0630955668207191 0.0610734475218535 1 1
0.261500065819912 0.24800957490668 1 1
0.616735844905156 0.58023928299125 0 0
0.347303072268291 0.333968443962221 1 1
0.379718483801933 0.355918921246904 1 1
0.0928985486022509 0.0913329530010835 1 1
0.332654777394566 0.313618861165114 1 1
0.293873303986679 0.277375332175235 1 1
0.0912053868718484 0.0863408969353211 1 1
-0.0554569660665357 -0.0519002795899612 0 0
0.03963931790379 0.0365161778011028 1 1
0.0459648883787774 0.0351515127116876 1 1
0.173313263708504 0.167037708936162 1 1
0.175005720010601 0.165358259252348 1 1
0.157814128306028 0.151181093836136 1 1
0.162063503418509 0.154214722061417 1 1
0.186786309167939 0.176263584625424 1 1
0.325659256614191 0.30623687939226 1 1
0.183987166960436 0.176450544320859 1 1
0.113063697272948 0.110537457114977 1 1
0.332415162594458 0.31813414844423 1 1
0.12362803625277 0.118494473097732 1 1
0.167262926834292 0.160094158537274 1 1
0.175937448760575 0.166793101580543 1 1
0.176725888124836 0.169865283371657 1 1
0.344785819700205 0.326183124085861 1 1
0.598187375902139 0.573721469559546 0 0
0.175365627899667 0.167156865233526 1 1
0.156689450307555 0.148467495431918 1 1
0.299548783938909 0.28437905506112 1 1
0.140353614320878 0.137777466020337 1 1
0.398042544316891 0.382998577061166 1 1
0.321194603267928 0.306427885674015 1 1
0.288111480965299 0.27126823618405 1 1
0.0565438015646843 0.0526811124688932 1 1
0.180954140887558 0.171788140026173 1 1
0.224937944033587 0.216662626160632 1 1
0.13918315900469 0.132914251541689 1 1
0.353606908645766 0.336434562703014 1 1
0.466582819486741 0.446251375131579 1 1
0.150646954666918 0.142860221987739 1 1
0.187012741957956 0.181900220725386 1 1
0.317141840014294 0.307078714297067 1 1
0.113994783918134 0.112414439896102 1 1
0.45477571708143 0.433235743176901 0 0
0.33648200047269 0.319527651638963 1 1
-0.0423412983341811 -0.0397998869482775 0 0
0.423011330893291 0.40563567892195 1 1
0.191106464226651 0.180458900118987 1 1
0.338975315979016 0.32236695313561 1 1
0.379952681871027 0.362193694476848 1 1
0.0568965833280082 0.053600841203844 1 1
0.398002904772685 0.38111522732124 1 1
-0.0145777216863503 -0.011684913299388 1 1
0.410473145873432 0.391952568055697 1 1
0.271858423365532 0.261575761611069 1 1
0.0876684445627757 0.0873218283845147 1 1
0.0910951067700609 0.0853669996029424 1 1
0.268420909933858 0.254034604952022 1 1
0.411283011890091 0.398861850872567 1 1
0.191758319132057 0.173886760571669 1 1
0.0900827811221272 0.0846563096220043 1 1
0.219478378188634 0.208065087706901 1 1
0.0257378957989719 0.0224260813840941 1 1
0.286987420582945 0.271527105849884 1 1
0.241425503910398 0.229666879600138 1 1
0.144624119735896 0.12897926705442 1 1
0.264989195074846 0.254756857326889 1 1
-0.0369098965784545 -0.0352157004102492 0 0
0.219640270107528 0.209137434869264 1 1
0.243626815900293 0.233832058448716 1 1
0.316238233757659 0.299838712213225 1 1
0.205520488490922 0.200670474062187 1 1
0.303623528551142 0.286986761785583 1 1
0.135715556838533 0.128980637840631 1 1
0.0769677129104506 0.0730584153582616 1 1
0.124267426338544 0.11989017865529 1 1
0.202849996402138 0.196111283366404 1 1
0.124501679935548 0.120068669538279 1 1
0.0318368829513492 0.031777583832279 1 1
0.216269747699527 0.20707118769346 1 1
-0.0806859169040378 -0.0818096527907138 0 0
0.166349142565859 0.159056650646273 1 1
0.218572841680784 0.209239876942671 1 1
0.137129154555992 0.127817964848239 1 1
0.196199423421903 0.183998054173235 1 1
0.194859811456999 0.18520342266378 1 1
0.15407122617447 0.149013697058105 1 1
0.066279874426921 0.0659280793381266 1 1
0.296015704681252 0.279713595510795 1 1
0.300916269294964 0.281096057442899 1 1
0.0506950136288052 0.0459071747715715 1 1
0.298761390416197 0.280161899988114 1 1
0.343969860881446 0.319883414993853 1 1
0.201797053461524 0.192081899373077 1 1
0.255756296982242 0.248878492067419 1 1
-0.0743490630347263 -0.0757489936684982 0 0
0.165714543463805 0.159064725871142 1 1
0.0960874318732591 0.0913870353172241 1 1
0.113827112631548 0.111156591495113 1 1
0.25202048025309 0.244176116827102 1 1
0.205419956820159 0.19767097941145 1 1
0.288136974580407 0.276342749690148 1 1
-0.220351778677584 -0.206292953071777 0 0
0.187360674505678 0.179720377090139 1 1
0.282827331430993 0.269693351761775 1 1
0.382006271182001 0.365567225488411 1 1
0.115109356980109 0.110277763989771 1 1
0.063686513845535 0.0607270262748657 1 1
0.256467298813422 0.249425076501367 1 1
0.241870760348885 0.231008807116062 1 1
0.164505817759226 0.154968670003108 1 1
0.031474438794015 0.0291016630338657 1 1
0.504671138617814 0.478582273994026 0 0
0.257246008207184 0.243909494894793 1 1
0.296918328470007 0.284285432703929 1 1
0.243759853414874 0.23305941123532 1 1
0.308434902842202 0.293786000273019 1 1
0.106917695622778 0.102865464406226 1 1
0.283305576426504 0.268640036350149 1 1
0.328152287912707 0.310830348210136 1 1
0.217223350178335 0.205501713841286 1 1
0.404561094421464 0.386231806757848 1 1
0.038172002950429 0.0362713106626424 1 1
0.110955912794541 0.103005991263047 1 1
0.264333640376903 0.252265761252159 1 1
0.0850204490271503 0.0883785454039234 1 1
0.198008481543686 0.187950961658666 1 1
-0.0353042214320923 -0.0299714161048026 1 1
-0.17051771882748 -0.1640684920043 0 0
-0.044333616294523 -0.0440933672555032 0 0
0.00954794539738914 0.0135195719197275 1 1
0.170149534057907 0.16365217513548 1 1
0.10006169699393 0.0903155159644506 1 1
0.3048542439719 0.293809159142489 1 1
0.305608884386221 0.294980646991549 1 1
0.074974918990529 0.0717866269978779 1 1
0.270750621372952 0.256714433780027 1 1
0.227113053512764 0.216349182774882 1 1
0.354994653307835 0.337242327778374 1 1
0.124186219548293 0.119230404716377 1 1
-0.095863249339544 -0.09007533022842 0 0
0.289849768852484 0.277725569907882 1 1
0.169907455080511 0.163636030151813 1 1
0.219696861560111 0.20576068647301 1 1
0.189508480677686 0.17848121187014 1 1
-0.0193707904486952 -0.0234570991878209 1 1
0.287069601599098 0.270347478860302 1 1
0.254530400524268 0.244835806426183 1 1
0.259752974385803 0.243648354393349 1 1
0.110848958041112 0.102150344694803 1 1
0.131753947226905 0.126433183256465 1 1
0.0482078716450645 0.0441167157306713 1 1
0.062219711530829 0.053936999677397 1 1
0.454530906971692 0.435652378991101 0 0
0.105654728682031 0.0996300485034879 1 1
0.501543641226763 0.475174239888837 0 1
0.0125228499591416 0.0133522845885255 1 1
0.194364410372309 0.184773150386317 1 1
0.294566592225525 0.277305396481802 1 1
0.109089184118288 0.102318972267327 1 1
0.269624861526828 0.253099126806065 1 1
0.326037129605202 0.312322553320603 1 1
0.0552980328838487 0.0538652323613123 1 1
0.107317646388014 0.0972801433098791 1 1
0.313056361118447 0.29923091758623 1 1
0.367120042792806 0.341862136621873 1 1
0.0739437902307639 0.0690698665555038 1 1
0.173278121777966 0.165457292766159 1 1
0.246297633375384 0.237226694523386 1 1
0.284631874625715 0.274564656533162 1 1
0.103585669311292 0.0975332158989731 1 1
0.346837407675952 0.326818711445505 1 1
0.233159311142853 0.221170182223833 1 1
0.084563651481711 0.082953836969604 1 1
0.195712731181788 0.186068039825266 1 1
0.150507369658729 0.146723554736382 1 1
0.157053600924992 0.148098292564602 1 1
0.307918904162555 0.289385596416039 1 1
-0.0268678335051148 -0.0254553137516176 1 1
0.142413985499349 0.142164647716379 1 1
0.210758206342872 0.201193341436309 1 1
0.294425865661127 0.282314138845353 1 1
0.242078495325728 0.235802838557665 1 1
-0.0558282840581372 -0.050446333197666 1 0
0.032606815064058 0.0311336062927914 1 1
0.365750090220779 0.344595412087596 1 1
0.215464958820879 0.205072681038199 1 1
0.171838049972099 0.160985082104185 1 1
0.500797162366848 0.477171181954155 1 1
0.422081993551827 0.402764334668376 1 1
0.127746013839047 0.119261194280865 1 1
-0.0515696186275604 -0.0498499815958017 1 1
0.195182418956232 0.185811742513669 1 1
0.0337026987241903 0.0276626418747951 1 1
0.344691465295051 0.328952557158603 1 1
0.117307665035249 0.108605324052179 1 1
0.0424778762193318 0.0387818039805629 1 1
-0.138363223419687 -0.129764176299288 0 0
0.227457706813427 0.220137839286482 1 1
0.139227151036624 0.13547022514621 1 1
0.0977261664994358 0.0922920870520167 1 1
0.21965541287424 0.210068473499094 1 1
0.19391712499649 0.178702210433699 1 1
0.251451153199586 0.235057456975971 1 1
0.468574471045246 0.444506627978198 0 1
0.13447421644441 0.125082824941713 1 1
0.349503564029362 0.334411880519318 1 1
-0.0180225603617271 -0.0190411713526413 1 1
0.452697819239372 0.434362776592436 1 1
0.173090988466815 0.165930564567573 1 1
0.1664475759838 0.155929363561784 1 1
0.167453741707576 0.159763666754989 1 1
0.101415298675759 0.102948188565276 1 1
0.217148748097968 0.206209230897008 1 1
0.15371369985255 0.14126204854682 1 1
0.244649416143907 0.233621124828316 1 1
-0.0193419844313134 -0.0207627279061232 1 1
0.0230076919706545 0.024733588549147 1 1
0.0497277572214701 0.0478093105000802 1 1
0.182658601598758 0.170920916511443 1 1
0.0152325295445875 0.0141842971691176 1 1
0.35475209107374 0.341838413791213 1 1
0.214876478577305 0.202036885457062 1 1
0.324050552290531 0.309699996938564 1 1
0.0853269756483781 0.074364806818438 1 1
0.00951997836509288 0.0103851069891864 1 1
0.160952165368793 0.152609451823241 1 1
0.347488071768788 0.331873416755035 1 1
0.0941170260977811 0.0863600122338543 1 1
0.169195792118773 0.166084290259953 1 1
0.164135498984663 0.15523936853008 1 1
0.209412781132597 0.197844487071334 1 1
0.32299186450517 0.304343354714681 1 1
0.172420821720102 0.166118953900527 1 1
0.401672150871191 0.386993485100179 1 1
0.0833939459869954 0.0787561384359607 1 1
0.450391726426883 0.429659943344739 0 0
0.174710302668829 0.167597226492637 1 1
0.267536421170349 0.253485296905706 1 1
0.274985444957051 0.26158309844579 1 1
0.0903034754812026 0.0875171426834643 1 1
0.178066950009077 0.171572308423633 1 1
0.280553512713912 0.269760297859583 1 1
0.334691329830918 0.322691959316594 1 1
0.480838589410359 0.452933862293882 1 1
0.12877588561727 0.122074319941561 1 1
0.114277695666231 0.103205131113097 1 1
0.230061209637776 0.216967140369182 1 1
0.00440633552569186 0.000229453491188615 1 1
0.111891156841107 0.104114459795455 1 1
0.401614411448766 0.383636422964017 1 1
0.14294667675173 0.13753288710982 1 1
0.380223123622993 0.362406558864949 1 1
0.184949924904703 0.174964313821287 1 1
-0.0534403344045103 -0.0436427773949948 1 1
0.290407152861969 0.277273469919562 1 1
0.281415030574477 0.264997111202886 1 1
0.177991046955828 0.169460507846657 1 1
0.18742520288489 0.192051122512562 1 1
0.175444730646651 0.172715198095424 1 1
0.133040844329995 0.128264376803705 1 1
0.155695696056933 0.15077863057119 1 1
0.204741953132875 0.197290602962883 1 1
0.205749747301021 0.196893860058556 1 1
0.136004813136707 0.131293417437712 1 1
0.449693962009959 0.431725684361564 1 1
0.187694805028874 0.178067816655591 1 1
0.152246393542889 0.149236799564556 1 1
0.202480309807415 0.196919099244621 1 1
0.0259366046724251 0.0276616186694783 1 1
0.155097414541711 0.154859456019026 1 1
0.214144672646305 0.206131215717748 1 1
0.0206868275076037 0.0196097275936705 1 1
0.415111984843811 0.395338056264685 1 1
0.343222398012832 0.328982835798488 1 1
0.17416694013299 0.16257461174187 1 1
0.136706171328404 0.130588915901135 1 1
0.12818799869696 0.123516344154544 1 1
0.616012978693366 0.584068552897492 0 0
0.0507007308438738 0.0490599163728274 1 1
-0.0636843723974234 -0.0623678726621 1 0
-0.117858222495101 -0.110902943668423 0 0
0.471593546066727 0.452075405578322 0 1
0.403246337186338 0.380056520541165 1 1
0.0930565551263937 0.0925815971827552 1 1
0.181437539037981 0.171998172338984 1 1
0.086171182698715 0.0824262892364103 1 1
0.175186394318912 0.165521398139827 1 1
0.339392899289032 0.32412738361405 1 1
0.255515454369899 0.242047279325807 1 1
-0.116756541587574 -0.114603911787775 0 0
-0.00421125517549752 -0.00351039504000988 1 1
0.216021146467426 0.202109350168877 1 1
0.24370570159398 0.231116421152244 1 1
0.303396859800592 0.280863647292868 1 1
0.290557963416529 0.27722241581439 1 1
0.333323637167369 0.317431111427509 1 1
0.203948766088281 0.195848877673693 1 1
-0.0255482513448902 -0.0311608872705084 1 1
0.282629924616992 0.274588364599728 1 1
0.14301040881963 0.138441825674623 1 1
0.0146158219133152 0.0117942949439594 1 1
0.245431440514561 0.232942634396188 1 1
0.149243784366117 0.143207345770746 1 1
0.194908042384894 0.184747412221443 1 1
0.0561495711591452 0.0526672830672517 1 1
0.130134093778274 0.124078457988856 1 1
0.279282448504482 0.269000292229523 1 1
0.138908710285517 0.135060639390519 1 1
0.147622744520156 0.141023903419345 1 1
0.335571979492154 0.315985799818484 1 1
0.28829735465139 0.274644960416349 1 1
0.379336862327443 0.362230719297324 1 1
0.438950660593864 0.41611441460557 0 1
0.205447657250359 0.196807994661393 1 1
0.0276043741979816 0.0249691886603855 1 1
0.112519878817431 0.108353234374373 1 1
0.185081084415949 0.17875702949954 1 1
0.19387764410439 0.178385745756321 1 1
0.237479119871453 0.225600823460672 1 1
0.252675442612499 0.2423304741964 1 1
0.0478414171036368 0.046334942705643 1 1
0.142643151654653 0.130688043422059 1 1
0.140934475770597 0.13345717497692 1 1
0.298624910562976 0.285103004187821 1 1
0.185198313078256 0.178219421400169 1 1
0.170936545286837 0.166869567127487 1 1
0.202562118946986 0.19349006291637 1 1
-0.0178966712628363 -0.0169392142019199 1 1
0.227792712192964 0.214440119311136 1 1
0.335487407525329 0.317478376951892 1 1
0.178579026520396 0.171555260195786 1 1
0.173806855100135 0.162635817576964 1 1
0.260447716859502 0.254169613089456 1 1
-0.0629282644856829 -0.0607431790944676 1 0
0.301802186887771 0.292758296436758 1 1
0.249932733663846 0.237141505806466 1 1
0.0887524398429469 0.0845980576262971 1 1
0.156960036066604 0.151974250561302 1 1
0.23740823193584 0.227849028219978 1 1
0.176450863478971 0.170337800702004 1 1
0.321856259865365 0.29699315098363 1 1
0.297955465304736 0.286345742648829 1 1
0.11430896460669 0.113523664375782 1 1
0.138980758375672 0.131684537873038 1 1
0.296477124519392 0.281783474551281 1 1
0.36586829682539 0.353059084701067 1 1
0.0720829778232241 0.0699624036922057 1 1
0.221702820517389 0.211438977740758 1 1
0.199336759280402 0.190215754998002 1 1
0.259904881767771 0.247546641097312 1 1
0.126762565231388 0.118217133651925 1 1
-0.0254627576255517 -0.0246149576795063 1 1
0.159626119562921 0.15139034983162 1 1
-0.108362867156178 -0.101780208687525 0 0
0.0753555200572402 0.0726988024806093 1 1
0.135200522279085 0.125245733826017 1 1
0.262028256938865 0.25170905011709 1 1
-0.0756953695997225 -0.0682003908533707 1 1
0.28339713875113 0.274504713174209 1 1
0.225829615159532 0.215099570076516 1 1
0.097591377578546 0.0923987212065247 1 1
0.163598019641292 0.154564691904857 1 1
0.586227977512164 0.547577977925398 0 0
0.182485806520635 0.170175874014665 1 1
0.159234236862232 0.152228018440761 1 1
0.221395393701139 0.211714053591517 1 1
0.137991815196799 0.1300989718234 1 1
0.178597814427951 0.17260494210335 1 1
0.224743134111202 0.213994597464834 1 1
0.112222992533209 0.097875390612048 1 1
0.31252589468496 0.290851294378412 1 1
0.146276012576604 0.136765987312745 1 1
0.221525565530568 0.208792977881439 1 1
0.258079771114348 0.247300052175449 1 1
0.173709052918972 0.165253114336832 1 1
0.187709778297311 0.177783627775319 1 1
0.141521605774084 0.136998611952202 1 1
0.183943649145596 0.173716427781671 1 1
0.291323151837702 0.271854911374362 1 1
0.0585773599820028 0.0564509042731902 1 1
0.215045978144336 0.211765258500645 1 1
0.100440781340614 0.0953403451930353 1 1
0.100642189757396 0.0965430245449912 1 1
0.157497198292104 0.147524388250439 1 1
0.131132000664726 0.122196386069711 1 1
0.105708167864273 0.10282840476914 1 1
0.0814902752028674 0.0759005499983146 1 1
0.272032552364908 0.260575687130135 1 1
0.0764592453448663 0.0717428117515652 1 1
0.114452227161871 0.110247089429257 1 1
0.16724606982037 0.159695789632944 1 1
0.0422799882599491 0.0446100700288218 1 1
0.350241998954077 0.330119353713909 1 1
0.0919366704882811 0.0876339918543225 1 1
0.476527641401819 0.452876572870659 1 1
0.2886871629027 0.279101969812804 1 1
0.107277920099481 0.106201182751181 1 1
0.163163707224416 0.151744511671039 1 1
0.225864544751451 0.208731085304458 1 1
0.255265614575149 0.245629372181928 1 1
0.244464218933436 0.230768161189535 1 1
0.272015277306019 0.259586123548749 1 1
0.179358430136472 0.171415469135501 1 1
0.194274601274126 0.183443209617442 1 1
0.292626255785138 0.278248387398129 1 1
0.0520326682846815 0.0493446040428809 1 1
0.306666090163357 0.292416064748517 1 1
0.0872815234034175 0.0869649562105614 1 1
0.107490430869536 0.100453492125114 1 1
0.171650465703396 0.165489530483628 1 1
0.237574654967797 0.228657905473936 1 1
0.124399746020011 0.118369480398108 1 1
0.115613577802448 0.110320206545708 1 1
0.366462875688815 0.347111182912622 1 1
-0.0781421935969262 -0.0741949510727647 0 0
0.273221355767825 0.254866348942547 1 1
0.355931034613423 0.340582316833497 1 1
0.289517927974287 0.271290647293564 1 1
0.23299618334103 0.220820620828366 1 1
0.237486891264385 0.22472253904798 1 1
0.327309921122936 0.308635433100966 1 1
0.212153632981899 0.206221116252971 1 1
0.383854510147955 0.365477170085378 1 1
0.297499915442888 0.278763637875388 1 1
0.217719466364814 0.205971273302746 1 1
0.439867938785354 0.419141925751987 1 1
0.188149777180312 0.181894731553777 1 1
0.416894315679823 0.403547837699258 1 1
0.122626229507606 0.116663844382621 1 1
0.260216349919003 0.251285495366452 1 1
0.295269164087693 0.286667829455311 1 1
0.278130202061014 0.262689111814309 1 1
0.368069316222607 0.348037625392518 1 1
0.166720061619009 0.158864263032569 1 1
0.150830898665493 0.14806898259142 1 1
0.166579267648011 0.162146865941848 1 1
0.27054833722764 0.258182051536169 1 1
0.28290375009866 0.270604069695962 1 1
-0.0911293363763487 -0.0861720349124761 0 0
0.0690073704145164 0.0646929782740188 1 1
0.28711555314817 0.273162816734558 1 1
0.418291096480908 0.397981392735023 1 1
0.138926760273039 0.129942163875999 1 1
0.357463949675033 0.338273708575833 1 1
0.296383046551249 0.282666704544067 1 1
0.11591310357839 0.10961867317546 1 1
0.011556591168325 0.0112394393709769 1 1
0.498605484907981 0.473521908394509 0 0
0.266089282097853 0.257937274411408 1 1
0.140507212453356 0.133072144721943 1 1
0.307653959281906 0.296474603236816 1 1
0.30370947591351 0.289524841538513 1 1
0.501946876587657 0.48036356541322 0 0
0.230559035693234 0.220362596637156 1 1
0.213456149251547 0.198981223219349 1 1
0.252830352548824 0.236563566547425 1 1
0.278383591977197 0.2592927704251 1 1
0.17599700804841 0.172148134605685 1 1
0.0934555534808359 0.0862286602595592 1 1
0.339517056266086 0.325396630645075 1 1
0.252174871218817 0.241566077980222 1 1
0.10423960809708 0.0960189046794621 1 1
0.119065358022417 0.113958710367922 1 1
0.395104494446555 0.379792512326285 1 1
0.409283139698856 0.391748524093503 1 1
0.0807891149169236 0.0794015066790397 1 1
0.251652286034246 0.243746215311927 1 1
0.121336703087568 0.120183681831603 1 1
0.281184824133617 0.268347808872263 1 1
0.0796748050756927 0.0710274019507804 1 1
0.0901365585050287 0.0845912923787037 1 1
0.239040572111828 0.230998065756587 1 1
-0.0149836708502668 -0.0127210876946863 1 1
0.135108111547293 0.129208310257852 1 1
0.0964757747020218 0.0927537754261262 1 1
0.138526767598251 0.130160876858788 1 1
0.465336272945222 0.439510574437724 0 1
0.264166319093127 0.248308124900473 1 1
0.325865479612163 0.310509826921511 1 1
0.0764055693014739 0.0738791711065722 1 1
-0.083911144114911 -0.0748680643504219 0 0
0.504009580468877 0.481888435698471 0 0
0.0284877970765184 0.0218624830878129 1 1
0.21490365618144 0.206000286074238 1 1
0.244775864498769 0.23098127292416 1 1
0.244944769248467 0.232470989502281 1 1
0.246655896359579 0.230491319688008 1 1
0.156078033797965 0.143364513844556 1 1
0.240804816585855 0.235196660180461 1 1
0.223084657813661 0.214224716417119 1 1
0.35152055752763 0.337898305202954 1 1
0.102446553137334 0.0968427755328572 1 1
0.155694078015605 0.146630893869844 1 1
0.294654316795363 0.283247640243587 1 1
0.151737919007193 0.143244267917405 1 1
-0.0590640645327905 -0.0471533141569924 1 1
0.284437734144316 0.272186735872992 1 1
0.26055214744724 0.247464635126663 1 1
0.254963755788295 0.243729332282865 1 1
0.0572498837130572 0.054988555025938 1 1
0.25798400962251 0.246096120588072 1 1
-0.0157597856042765 -0.0173589555846575 1 1
0.0229644550837099 0.0226406847049196 1 1
0.187005676275912 0.182221795438639 1 1
0.288061709324484 0.273992984601367 1 1
0.37422614377364 0.352795688560775 1 1
-0.0830176935515345 -0.0772634861227091 1 0
0.214335036721193 0.198698329619095 1 1
0.269262587979807 0.255825776894244 1 1
0.15140012246198 0.148751762403246 1 1
0.118816288870078 0.110755339256832 1 1
0.115149004790442 0.11324552338537 1 1
0.0378547525012288 0.0357189765725274 1 1
0.0566604882726234 0.0509680565028559 1 1
0.0350255070554496 0.0321401944110358 1 1
0.20420731663064 0.198121065574389 1 1
0.0449821211603785 0.0412668050788626 1 1
-0.0979932094421144 -0.0953201267814788 0 0
0.423458216997927 0.3989812044829 1 1
0.103046996527878 0.100589932807318 1 1
0.166238524278973 0.157989060305492 1 1
0.132590715535904 0.125821908645634 1 1
0.251731039659464 0.238538665787716 1 1
0.0151977567775353 0.0156082890455436 1 1
0.194992994961567 0.19070298671642 1 1
0.121515386937568 0.115075067139775 1 1
0.234946052673695 0.221713906440002 1 1
0.197285531732914 0.189789911025838 1 1
0.137183629865651 0.131495914136718 1 1
0.316103914065546 0.291784587729306 1 1
-0.01198507645345 -0.0150606653034921 1 1
0.21304588775683 0.208693611223684 1 1
0.0901761490725434 0.0876287781113565 1 1
0.12628280043766 0.120216892570183 1 1
0.15624792396822 0.150396003845829 1 1
0.0693393624309579 0.0621307442740996 1 1
0.149080575414521 0.146276178779317 1 1
0.048995440251666 0.0432392766855597 1 1
0.181137016167659 0.16730096382021 1 1
0.125957460649255 0.119595435783551 1 1
0.0336762272810416 0.0310827991061578 1 1
0.198265097438388 0.185093796935288 1 1
0.304543665085105 0.286788955752696 1 1
0.0540156182214831 0.0529904902910491 1 1
0.225858567398114 0.217857773190298 1 1
0.215357326783304 0.204753253866626 1 1
0.329701651785696 0.313796453676494 1 1
0.208936896146915 0.204089465034747 1 1
0.0753769080498846 0.0710475086813402 1 1
0.217621473013412 0.21310897030527 1 1
0.368473198446669 0.351391935222841 1 1
-0.0755259964012315 -0.0662454691283675 0 0
0.215829637880145 0.207511211941662 1 1
0.138792250250749 0.129367254108143 1 1
0.331941565031685 0.318474465667888 1 1
0.363113707931829 0.344993995996965 1 1
0.276570495129421 0.263597816604306 1 1
0.426069721294356 0.405750554789868 1 1
0.162261930008904 0.15554697097186 1 1
0.169733214405812 0.167107866214907 1 1
0.204696773117652 0.194482483606394 1 1
0.0844442540972277 0.0823198013394974 1 1
0.209830339949559 0.202342486352828 1 1
-0.0571092046523274 -0.0594808244094974 0 0
-0.169053193055012 -0.160089542626059 0 0
0.246608286540054 0.234206413401337 1 1
0.017665715602608 0.0217334920703252 1 1
0.145893705350588 0.141232292498887 1 1
0.400963461395315 0.38322570401799 1 1
0.39962658062905 0.379550411864755 1 1
0.0557867410783897 0.0522154795046402 1 1
-0.00379883556559822 -0.00308967518358489 1 1
0.520947559257266 0.496708068864224 0 0
0.178620145750317 0.166963855070661 1 1
0.285921930390096 0.276098459119272 1 1
0.179404816915686 0.171311811136433 1 1
0.115858443489344 0.112733553580384 1 1
0.272960297810121 0.259921602631988 1 1
-0.0900453923724651 -0.0874963170880192 0 0
0.282483247494802 0.265681105596053 1 1
0.0647758273447405 0.0615303961796121 1 1
0.323407589248971 0.307456604448816 1 1
0.166184843381866 0.158627720441763 1 1
0.267790209588228 0.253046294672273 1 1
0.0495338043713652 0.0481292951794238 1 1
0.00783475432664491 0.00846693098207267 1 1
0.197691577309728 0.184844282070243 1 1
0.23976417559769 0.230884030654031 1 1
0.169228978593322 0.160792538842699 1 1
0.159740077015308 0.151537824800941 1 1
0.0210343236431205 0.019037286399482 1 1
0.205709097871895 0.196601792871628 1 1
0.353422490387919 0.336258084253756 1 1
0.0296257594141013 0.0289973494936001 1 1
0.140626533364385 0.13564883579114 1 1
0.376629628415489 0.359190241028138 1 1
0.213396878656044 0.205019794974325 1 1
0.229648359956112 0.217177892606904 1 1
0.275213146548055 0.263200808582465 1 1
0.302914182003836 0.289037970826533 1 1
0.35403042009098 0.337581418610403 1 1
0.105363694955856 0.0994410358809119 1 1
0.206267905359442 0.198279457224034 1 1
0.194144077882608 0.179899423903204 1 1
0.483563590973954 0.461491102501638 1 1
0.292900359349054 0.278860993177072 1 1
0.145241981171161 0.13996232912809 1 1
0.0961879537146097 0.0910631987505097 1 1
0.27369370289999 0.258732826123285 1 1
0.336637147076754 0.317364689126711 1 1
0.176655956032441 0.166475964948568 1 1
0.189799959733695 0.181334810158021 1 1
0.225538022779043 0.213937675218917 1 1
0.209539679757683 0.196880707373109 1 1
0.0811482909335228 0.077602695999803 1 1
0.19202662976844 0.177650196097961 1 1
0.251927814492313 0.238642302106287 1 1
0.181268186668549 0.175246464763015 1 1
0.185283881184997 0.175063087417711 1 1
0.36333435161494 0.349375367956753 1 1
0.211920735068092 0.202904699630457 1 1
0.147657277791883 0.142630084968904 1 1
-0.0741980114860231 -0.0734993514321932 1 1
0.113931082964578 0.105584798547598 1 1
0.238782722731687 0.233388855551151 1 1
0.0747167906554505 0.0720228850556315 1 1
0.309071368026104 0.295742676842147 1 1
0.371829146438414 0.351348792443429 1 1
0.365489760737549 0.348871130457842 1 1
0.179192658261781 0.16968196277891 1 1
0.332126678029781 0.31509953124848 1 1
0.194511110598534 0.185569975424685 1 1
0.019488693404774 0.0206331907523301 1 1
0.28968273222188 0.278712232131235 1 1
0.267766032176368 0.254780211886527 1 1
0.370914113393241 0.353622509757198 1 1
0.293385658863242 0.27879839911333 1 1
0.32936369689807 0.312789647566343 1 1
0.331823390144067 0.31211748945201 1 1
-0.0168548961522151 -0.0192184281454968 1 1
0.330974000186919 0.316688473312365 1 1
0.187105395097711 0.178644393843484 1 1
0.246743365251446 0.234893709467171 1 1
0.187579993476622 0.180754977487553 1 1
0.301921310769807 0.29239732630147 1 1
0.0912420040723667 0.0855889378632552 1 1
0.276821061735256 0.264669777857541 1 1
0.0597586951581132 0.0556864663637007 1 1
0.239221727463695 0.226260797446745 1 1
0.331419201014219 0.319046002489075 1 1
-0.0443108747605498 -0.0346889470853067 1 1
0.354722074876252 0.334355411615231 1 1
0.359390860978372 0.340869031294736 1 1
-0.00280372925441348 -0.00792996425333148 1 1
-0.0739836402707836 -0.0707588672623796 0 0
0.362191732044313 0.346775363314951 1 1
0.397700576104444 0.37747606864659 1 1
0.0540477272560988 0.0486861562470107 1 1
0.0782785914041161 0.0733539853163883 1 1
0.436217394698245 0.419899575675571 1 1
0.102338924127197 0.101717395086886 1 1
0.174217108928747 0.168129130639669 1 1
0.194478014163289 0.186494240685869 1 1
0.232998270520825 0.224494018115132 1 1
0.372130612025039 0.351475148214583 1 1
0.0130941761045319 0.0150564096359545 1 1
0.0648343293926112 0.058441668179568 1 1
0.162460896822784 0.153002794267117 1 1
0.0696845159933457 0.063940251528631 1 1
0.327658150264314 0.314283076860251 1 1
0.344646361111569 0.331162792556383 1 1
0.124676871995164 0.121306842146317 1 1
0.233378769048405 0.221725612505172 1 1
-0.0560200848647072 -0.0529607711551196 0 0
0.226477653497213 0.219711569706779 1 1
0.188965281643888 0.178598863125608 1 1
0.241407411153689 0.231043780717484 1 1
0.345109825720674 0.328810747950625 1 1
0.338257648035496 0.321971431226464 1 1
0.183068793299425 0.174317091044539 1 1
0.227349132104824 0.210970756801552 1 1
0.0677842506593611 0.062697521612843 1 1
0.252730373701196 0.236293019996886 1 1
0.339981188899869 0.324428612957652 1 1
0.204708343491175 0.193018208894422 1 1
0.135687435611803 0.125610683654641 1 1
0.268461740370912 0.253243894494562 1 1
0.31235917690588 0.294121499749487 1 1
0.0918733354994418 0.0890058160373282 1 1
0.0484373234502892 0.0444355253806034 1 1
0.173524469132975 0.167882021174699 1 1
0.244297546739462 0.232550448562248 1 1
0.0889771257333842 0.0771328708117703 1 1
0.209134132508747 0.201322746468981 1 1
0.253506365613406 0.237308671213847 1 1
0.217168494124786 0.206958705513223 1 1
0.466262802639985 0.446782334734232 0 0
0.0690307308316349 0.0649822350210005 1 1
0.381254368454204 0.365892266380079 1 1
0.22911135134963 0.22011661660076 1 1
0.26856283205945 0.257108449121332 1 1
0.194052958356927 0.189229584114172 1 1
0.0886301166006857 0.0822796580661066 1 1
0.153540440485005 0.150568073254766 1 1
0.176955689257823 0.168628758538081 1 1
0.202281862460327 0.19335303204479 1 1
0.134444177166373 0.129383415359904 1 1
0.235232067461547 0.221654598512005 1 1
0.14073484363516 0.1343837699578 1 1
-0.0306965066154285 -0.0285781285776842 1 1
0.173426020558774 0.163743345934765 1 1
0.0577809272960848 0.0525158907323345 1 1
0.221217140536122 0.204143468357881 1 1
0.319240646070551 0.305069003316465 1 1
0.0993611952751057 0.0935996530645954 1 1
0.344144413145956 0.326282755256299 1 1
0.316159836134424 0.299425923535544 1 1
0.260202786251445 0.246489676248032 1 1
0.206507482899354 0.201796411586393 1 1
0.0963900541289538 0.0921702727268582 1 1
0.189225040783411 0.180157541927857 1 1
0.381886222612876 0.361816262077822 1 1
0.149398852007234 0.144971109589711 1 1
0.297562813619652 0.287559710127525 1 1
0.173006496495321 0.166190560340826 1 1
-0.101149723815588 -0.0951097185499517 0 0
-0.102638065089941 -0.0991898961936392 1 1
0.311677580439776 0.302970156313581 1 1
0.126111560781036 0.118597752569986 1 1
0.296090056633412 0.279263775119676 1 1
0.110782751352162 0.106827789715384 1 1
0.0172896522587754 0.0144821092872185 1 1
0.146158602454437 0.139386999181178 1 1
0.297711620398098 0.285339862431861 1 1
0.15003074579982 0.140215810721929 1 1
0.27834947209676 0.255761805445868 1 1
0.135942049524858 0.135789012371366 1 1
0.230099647510169 0.216629220361208 1 1
0.38979409631004 0.370236150407026 1 1
0.0657423375824197 0.0600382559272766 1 1
0.302771333214393 0.295019522994164 1 1
0.16695109240814 0.153342908164923 1 1
0.112380487244092 0.0991121481224433 1 1
0.195021027482167 0.181694461502072 1 1
0.382512123999517 0.365466207789852 1 1
0.0775656734074906 0.0712753786720518 1 1
0.317435264078876 0.301266875864487 1 1
0.194312654944435 0.18927418925037 1 1
0.106912252067637 0.102004153865823 1 1
0.0963715878842352 0.0855715455539882 1 1
0.0958570371449503 0.0920857665438036 1 1
0.0439525945148921 0.0413753086473747 1 1
0.311421830414934 0.297759996070898 1 1
0.243032721636105 0.225240911494403 1 1
0.324347232477626 0.310691602943509 1 1
0.104257760480067 0.101579860062875 1 1
0.434085484508615 0.406267775267744 1 1
0.308808301406744 0.294142342938103 1 1
0.294445498622832 0.280963252926983 1 1
0.269491498466571 0.262015672400158 1 1
0.258359551353541 0.242428742478803 1 1
0.0657597374366272 0.0660665799388047 1 1
0.173688237928388 0.167577124234427 1 1
-0.0841296707501956 -0.0788303538868963 1 1
0.329165635573929 0.312043957876765 1 1
0.381994311667916 0.36250963768622 1 1
0.311009287252008 0.298091148149261 1 1
0.475398664162074 0.452511603704136 0 0
0.402251019881975 0.382291355956682 1 1
0.239494915129593 0.228620118138236 1 1
0.292491887939351 0.28365182224034 1 1
0.22307398835278 0.207684960098741 1 1
0.266152805530788 0.254369749987886 1 1
-0.112589328409354 -0.108028503794373 0 0
0.0910037267985996 0.0890709860039046 1 1
0.0223935522482948 0.0207597128321804 1 1
0.226021199881595 0.217938666402168 1 1
0.302632755597795 0.289122528026934 1 1
0.286448252867622 0.27743774699293 1 1
0.144576862901695 0.141018281417602 1 1
0.209911378193944 0.20297631944193 1 1
0.324629989087785 0.307503689377103 1 1
0.239686609105115 0.219680789973988 1 1
0.25942965120894 0.247581106662774 1 1
0.32362269659398 0.311832882618119 1 1
0.123189983026694 0.119326877094604 1 1
0.246776108476963 0.23328646751552 1 1
0.539846892234229 0.512784021906967 0 1
0.161519218559421 0.154754592101702 1 1
0.585409601419839 0.560469779457499 0 0
0.0814965714686003 0.0770706167200044 1 1
0.412379201808539 0.393082621357134 1 1
0.169030398008568 0.16223686813112 1 1
0.252983867458779 0.23736838749143 1 1
0.136627818151397 0.127706915886917 1 1
0.176807869576232 0.169484577536607 1 1
0.00100509895995653 0.00321406051176067 1 1
0.354339917788157 0.3352178561672 1 1
0.207561212123941 0.199550099208865 1 1
0.254786468795571 0.243291882630396 1 1
-0.147856865080232 -0.145057000431871 0 0
0.206391782545879 0.200940532737571 1 1
0.309377213644675 0.294944419744834 1 1
0.171976564802267 0.164322681798633 1 1
0.256112746658322 0.247397844816481 1 1
0.183041697201037 0.169383454083283 1 1
0.190483768654143 0.173880186911902 1 1
-0.00351753098991098 0.00159888510968687 1 1
0.167621805452532 0.162513514537946 1 1
0.0163114244933168 0.0172136966079655 1 1
0.241622150573372 0.231771990943701 1 1
0.216247545883911 0.20778802251891 1 1
0.272839519388256 0.260332763377729 1 1
0.126984009902586 0.122123852096542 1 1
0.297782559845286 0.286940487167448 1 1
0.200475674083465 0.190299339752428 1 1
0.0895907715373561 0.0869785434858949 1 1
0.192309777604417 0.185102474461435 1 1
0.270644991585432 0.260164905760928 1 1
0.208732596244582 0.198563068953721 1 1
0.171163236879884 0.162260537350697 1 1
0.172940863733451 0.162731086710634 1 1
0.182534661212747 0.176305221845829 1 1
0.307076356045223 0.298740935006788 1 1
0.33079399098449 0.313400911801065 1 1
0.250958003827539 0.241832869032434 1 1
0.120533118456302 0.116373567029973 1 1
0.160926511363204 0.148871875101771 1 1
0.276228309627621 0.25994529724344 1 1
0.177154663892246 0.168049994530952 1 1
0.174160710855528 0.166112258348677 1 1
-0.114327634508259 -0.109051292341352 0 0
0.0606864398911439 0.058824183316267 1 1
0.252113934404818 0.244488355975034 1 1
0.239316901161254 0.230503701220821 1 1
0.199092119089129 0.192279755962667 1 1
0.0569440809290468 0.0543315087351149 1 1
0.246492438892083 0.236409011927364 1 1
0.0405164318438307 0.0407371815878607 1 1
0.343315335006788 0.326681792986671 1 1
0.398457051916537 0.379585989781818 1 1
0.0752763873153852 0.0683925423218998 1 1
0.090867024836341 0.0867945994567726 1 1
0.222289811986374 0.211891585092014 1 1
0.139836900607088 0.136329781822043 1 1
0.392456986638151 0.377555823915859 1 1
0.143798737244829 0.134873352822769 1 1
-0.0462602927588969 -0.0439204011394618 0 0
0.205478917923872 0.195561402246863 1 1
0.237261224665278 0.224236424797705 1 1
0.142098406534081 0.137811182723439 1 1
0.364371146386534 0.349592719800606 1 1
0.338144309645706 0.323168271974023 1 1
0.192082640273442 0.183761426736899 1 1
0.17653913595762 0.168286821546263 1 1
0.0598147263972928 0.0670174426053825 1 1
0.254178668442294 0.237848699301028 1 1
-0.0817320565389755 -0.0788296296949709 0 0
0.348940693127811 0.336171819699422 1 1
0.141930763110893 0.135403966157997 1 1
0.136507304298463 0.127939355282622 1 1
-0.0391817962165877 -0.0353883773089839 0 0
0.318731639313765 0.297937032451133 1 1
0.433735752891131 0.413526369652625 1 1
0.295445570558218 0.281791709742583 1 1
0.0393819435690444 0.0378112877325563 1 1
0.177172254706621 0.169715124009288 1 1
-0.047424008074225 -0.0432473997978097 0 0
0.229666429555922 0.220596334023204 1 1
0.10681809942579 0.101721128283444 1 1
0.101229770377747 0.0945911108859313 1 1
0.265650821397277 0.257661730780294 1 1
0.503978644611038 0.486231730760322 0 0
0.0117347434382896 0.0106870342571103 1 1
0.274404489326233 0.261134498357793 1 1
0.0813912006233367 0.0768458036257737 1 1
0.241215612809843 0.227885790443242 1 1
0.00634754983638442 0.0126437486406407 1 1
-0.0763925171261311 -0.0747598490507424 0 0
0.271205674210091 0.257179681821582 1 1
0.22163773251064 0.211059608216832 1 1
0.188068705688694 0.180643382961532 1 1
0.295731289124826 0.286682272389144 1 1
0.345637688392883 0.330101169990018 1 1
0.313822862465433 0.302402253948167 1 1
0.019647714643576 0.0205617666534572 1 1
0.19997637435563 0.189623571259788 1 1
0.475353436229723 0.452874915555157 0 0
0.0593316251018978 0.0595583071033326 1 1
0.285023418488127 0.273051064443765 1 1
0.204098194806502 0.194847506883596 1 1
-0.0874509151970082 -0.0840108961487771 0 0
0.158244817206046 0.149347269115713 1 1
0.290765631398491 0.278307640060371 1 1
0.247252172555128 0.233585192889917 1 1
0.153754009152169 0.139769723686024 1 1
0.117683756623678 0.114205618350625 1 1
-0.0606982958938056 -0.0582672170077417 0 0
-0.0442473427528459 -0.043635848472892 0 0
0.237537889850007 0.226462274429023 1 1
0.0563223382214439 0.0532250798863812 1 1
0.16380474193562 0.156844510907103 1 1
0.241578874570331 0.233782768764482 1 1
0.305073767824016 0.286758803543056 1 1
0.18800771112123 0.182288989391986 1 1
0.316389727775765 0.30348551527231 1 1
0.24217784555569 0.233115118364348 1 1
0.216701519789366 0.207998591892965 1 1
0.0955994593097341 0.0917687682198272 1 1
0.0801656228471302 0.0751354918770919 1 1
0.0454665803150471 0.0420361930561105 1 1
0.103752598322342 0.0977640732317873 1 1
-0.124032957216407 -0.113502548014292 0 0
0.145565757120236 0.139857599585634 1 1
0.147025112865107 0.141680936046508 1 1
0.206569663802107 0.194245877247071 1 1
0.278441788193169 0.266362552661603 1 1
0.173583805787424 0.167376484563334 1 1
0.0345079419419721 0.0332119701497514 1 1
0.241813286523913 0.220854402233128 1 1
0.214029109198209 0.204264676732645 1 1
0.0470301440904173 0.0427315910149146 1 1
0.306332202451114 0.293572844132936 1 1
0.132526337015723 0.124328545396871 1 1
0.292350888022806 0.28237913673232 1 1
0.320404698266234 0.307452784854388 1 1
0.251306005852559 0.236238953300721 1 1
0.0279733515940838 0.0249745146406649 1 1
0.261913110465411 0.24824214535009 1 1
0.303359250233292 0.287579761735125 1 1
0.25904712983439 0.252899744564098 1 1
0.208407159301327 0.20249679530815 1 1
0.264412702895096 0.254691486914198 1 1
0.305764968932407 0.288603399913253 1 1
0.175591964371284 0.161093624586186 1 1
0.112786679567423 0.107803191488363 1 1
0.252569092292786 0.2346885561491 1 1
0.23073986984449 0.215732489084307 1 1
0.234133568274784 0.226814825821403 1 1
0.115214514689858 0.108153596944296 1 1
0.404164238424343 0.386592513248246 1 1
0.148703888885002 0.141115714433896 1 1
0.238431998437983 0.226140894207422 1 1
0.124903824036823 0.118570626942326 1 1
-0.0273832372453516 -0.0276599633438582 1 1
0.201106309262907 0.192292195713159 1 1
0.110291522246785 0.107646493507239 1 1
0.199862333201755 0.186003931600996 1 1
0.28588346010038 0.268518763996819 1 1
0.154751846686351 0.144909720247765 1 1
0.204160599898913 0.1940562218841 1 1
0.0370819820012752 0.0381276440152317 1 1
0.330890052871145 0.314524041517481 1 1
0.192443688088516 0.183271889970933 1 1
0.174082289997942 0.169749410749738 1 1
0.343061136315845 0.327387019223147 1 1
0.111503406476551 0.108806483984388 1 1
0.152589412323555 0.149187208002248 1 1
0.227438146776281 0.21964111985041 1 1
0.278754703941341 0.26656215775214 1 1
0.108041126133258 0.102086873183925 1 1
0.169512272018511 0.166105142866546 1 1
0.149913512098611 0.141486915139303 1 1
0.197833538998006 0.187686493689467 1 1
0.0948267700936142 0.0898330145090876 1 1
0.2718494769604 0.260842050059284 1 1
0.163271168935656 0.152333076490976 1 1
0.0466261213802176 0.0435051509770246 1 1
0.133450880112184 0.135980852324209 1 1
0.102701515986335 0.0965699306510988 1 1
0.252680983908006 0.238707405935924 1 1
0.319185974124305 0.305566438381337 1 1
0.40491668893936 0.391954336824133 1 1
0.336227281657849 0.318718554825185 1 1
0.315058049663406 0.297482854741836 1 1
0.270884067728918 0.253523730050113 1 1
0.270567258325433 0.257057776413791 1 1
0.0545509443028097 0.054566245237324 1 1
0.155907325157288 0.150343900797009 1 1
0.27150090147722 0.260430957068819 1 1
0.238070022674795 0.224770099109989 1 1
0.167998124573402 0.160229193792187 1 1
0.288002981127904 0.275833440260236 1 1
0.145313227128834 0.142849942703979 1 1
0.130058940470751 0.117207313770444 1 1
0.331753234490848 0.312690220477104 1 1
0.232231875029583 0.22404076291873 1 1
-0.0266781714886014 -0.0248678640879284 1 1
0.278990142050014 0.265578579919488 1 1
0.15256457756978 0.134687569114246 1 1
0.0619336281833121 0.0598252740425602 1 1
0.374348179899522 0.356324388345758 1 1
0.269092035868612 0.254721281150409 1 1
0.248870731025607 0.235885303879018 1 1
0.0951480155929103 0.0927144634260348 1 1
0.294987992579349 0.280627287650857 1 1
0.0879274885504907 0.0836076716269379 1 1
0.142066329915208 0.135203067120145 1 1
0.25071660580131 0.240330923158477 1 1
0.221757046656372 0.206937028359292 1 1
0.00787289789704657 0.00979148495184115 1 1
0.160499783830332 0.152575393668852 1 1
-0.00179651386983874 -0.00302404747433662 1 1
0.171854976594508 0.163895240196536 1 1
0.145440936243593 0.13777571948108 1 1
0.116480786138613 0.112493994404199 1 1
0.3382140092217 0.322200617013493 1 1
0.0190992260007789 0.018630668071264 1 1
0.142015155493999 0.131693612308693 1 1
0.388366026121089 0.363239101035611 1 1
0.246588123687834 0.234879484166104 1 1
0.275052844272282 0.260853341155391 1 1
0.144487856382826 0.135009823693512 1 1
0.410308248562781 0.388027522296521 1 1
0.11206691421867 0.106066927000642 1 1
0.162638001113161 0.152707013951916 1 1
0.0910570985465295 0.0867913790002925 1 1
0.0641883810914062 0.0624560771969764 1 1
0.303450649799181 0.291123280273693 1 1
0.213222457871059 0.20412310908162 1 1
0.159291811500553 0.162669966941095 1 1
0.184649546718709 0.17434413250807 1 1
0.284971223521455 0.275937974477473 1 1
0.102727731505948 0.102767235393803 1 1
0.0751503361556337 0.0732149590669137 1 1
0.254030825665345 0.242224769117851 1 1
0.157253685079798 0.149876863075166 1 1
0.120308125260528 0.116839581889897 1 1
0.120566733084536 0.117075925511141 1 1
0.212183077844789 0.208122050481604 1 1
0.304922378070018 0.292133519600109 1 1
0.355099217491756 0.348209709842151 1 1
0.539835120968991 0.514191692591469 0 0
-0.0602037267236595 -0.0551859078348807 1 0
0.18106824307355 0.176748491081126 1 1
0.308813214675361 0.295988059500344 1 1
0.220659057000223 0.213965124161313 1 1
0.192620317276277 0.184454615893205 1 1
0.225546976631887 0.218044911030517 1 1
0.162821886547988 0.156141693826436 1 1
0.461123234273076 0.440321761725713 1 1
0.411300928604508 0.388931034217324 1 1
0.126351215381519 0.122244306292503 1 1
0.257748051474262 0.247279167475075 1 1
0.299437121662564 0.276914357922898 1 1
0.276148063412492 0.262154701124485 1 1
0.19633366254674 0.185417677731563 1 1
0.346368703777158 0.327929714943479 1 1
0.0821822178604355 0.0748245808384903 1 1
0.339313444504923 0.324160893639766 1 1
0.408093165668279 0.391345609708818 1 1
-0.0167896060791533 -0.0148096839515521 1 1
-0.0351959110964358 -0.0347772812895285 0 0
0.174992208546918 0.1662022216059 1 1
0.287640173399903 0.278544650311272 1 1
0.139477501214825 0.135581941324941 1 1
0.301060568464106 0.285560296075372 1 1
0.160848656127092 0.150466471566746 1 1
0.150007690205878 0.145134228271315 1 1
0.193126909904214 0.184453637075774 1 1
0.0125603751996716 0.0106712000713425 1 1
0.421548420329869 0.397866240836331 1 1
0.345302179889312 0.327715051918358 1 1
0.300475899902484 0.279479440479577 1 1
0.260272977999772 0.248658202625985 1 1
0.274434381979417 0.265345496631295 1 1
0.109470394608427 0.105095705720525 1 1
0.123825477957812 0.118099601383426 1 1
0.0835615575347787 0.0790070569830857 1 1
0.2058149129201 0.196740712537566 1 1
0.272005364898703 0.257703175821339 1 1
0.116233821352587 0.105838516291555 1 1
0.282457202925647 0.270272068002015 1 1
0.0649220796725448 0.0633269130987154 1 1
0.166141520535464 0.15926040453433 1 1
0.0994315150599884 0.0905276965159626 1 1
0.105202698546186 0.100590304985446 1 1
0.205913026579135 0.199221193460625 1 1
0.30194624935028 0.284763162524086 1 1
0.200541821133583 0.190203904854666 1 1
0.394031768374751 0.37558309454048 1 1
-0.0157158574130708 -0.0177378748975224 1 1
0.114073335423776 0.107673311438165 1 1
0.504683163322164 0.48313427276874 0 0
0.132982391394362 0.128662896557219 1 1
0.12000342919316 0.113887109274421 1 1
0.323668024989618 0.313822960607029 1 1
0.387921531513187 0.369998527348882 1 1
0.158845509148519 0.156977601028012 1 1
0.0724973089376262 0.0671797214998939 1 1
0.162143977267274 0.163149402033408 1 1
0.655522182864192 0.6243314317578 0 0
0.0577274725668039 0.0583211850987849 1 1
0.183124272805884 0.188247014033553 1 1
0.295139970983299 0.282228190805158 1 1
0.157363357178368 0.144115315203009 1 1
-0.0562858004003015 -0.0525364541349775 0 0
0.140009098840648 0.137118761621259 1 1
0.0307308251805032 0.033561823913525 1 1
0.153609389002093 0.147615988506154 1 1
0.289679853671042 0.275809787856065 1 1
0.0169511305286199 0.00679721916983277 1 1
0.0074389632133505 0.00380947382655165 1 1
0.139496830425472 0.134048173992926 1 1
0.256706732847344 0.244019325911443 1 1
0.245641308347352 0.236503581389963 1 1
0.384465807789061 0.366396044167424 1 1
0.203487412851179 0.194184333282518 1 1
0.330124486709132 0.313401245584171 1 1
0.234847397297385 0.218240456755622 1 1
0.0386196212127501 0.036047539734364 1 1
0.204285087076268 0.196074603536668 1 1
0.294209701603319 0.276821746784886 1 1
0.293091297546774 0.280652710622278 1 1
0.260165882904416 0.24972352989347 1 1
0.143888068623146 0.138460750077592 1 1
0.190100869774036 0.184062909373163 1 1
-0.00923306380795684 -0.00965106223600275 1 1
0.0414410393455748 0.0393269817019069 1 1
0.0443651308226908 0.0410801688951733 1 1
0.134826325569524 0.129720119125448 1 1
0.450808409116139 0.427889487941571 1 1
0.108388907473767 0.107828820452045 1 1
0.319764941971778 0.309904293574176 1 1
0.154142291513726 0.144611347606865 1 1
0.306319551530584 0.290001718137495 1 1
0.291109900408056 0.280995729440202 1 1
0.267850887920444 0.256180421476396 1 1
0.215483652109661 0.202856347258205 1 1
0.213480899126611 0.201815994295939 1 1
0.236718990963781 0.229275205879407 1 1
0.218255627250438 0.214485923199829 1 1
0.315324573103877 0.304850439768335 1 1
0.164138474026715 0.157667947216769 1 1
0.319849686032887 0.301153527044297 1 1
0.355809025974778 0.339442370551468 1 1
0.288614941775708 0.276865947343407 1 1
-0.0443896645835995 -0.0441771664200416 1 0
0.356266578881521 0.33956781818528 1 1
0.340058086911508 0.324307962885656 1 1
0.152003456930881 0.146358542236751 1 1
-0.0856484438731345 -0.0841782293260125 0 0
0.268927999703608 0.256922690369234 1 1
0.239260683761237 0.229373371006675 1 1
0.369331458042597 0.346577998595563 1 1
0.120318899940342 0.112809129251804 1 1
0.152921648782402 0.143940308485463 1 1
0.292065672238264 0.279584487030266 1 1
0.13686708994706 0.129909312994383 1 1
0.285778175356456 0.276103438541045 1 1
0.17916256373268 0.17031697055326 1 1
0.33014309706019 0.317440445787616 1 1
0.0909292016525516 0.0883031843537965 1 1
0.0205755147650349 0.0236603577750234 1 1
0.119351090798037 0.114287700668996 1 1
-0.0343426748845999 -0.0383450628732433 1 0
0.134800160615719 0.129700148990299 1 1
0.0318071507842142 0.0315052962001741 1 1
0.130458801251155 0.122130198754627 1 1
0.299048196323322 0.283791517036424 1 1
0.332565691161402 0.316727213285527 1 1
0.0499603274264558 0.0496795084206642 1 1
0.194744225515947 0.185647276386377 1 1
0.230833475984361 0.214868513505536 1 1
0.115419105347636 0.107419472974828 1 1
0.310798261175596 0.297103433999025 1 1
0.125493470885059 0.119639768907983 1 1
0.168955316444213 0.159696313464269 1 1
0.406041783937163 0.382046374506985 1 1
0.0720952193373363 0.0649335091843262 1 1
0.169133326974131 0.162030347092836 1 1
0.127900590399454 0.121643979256623 1 1
0.144728556501024 0.137399820131501 1 1
-0.0286898747909432 -0.0261485577456384 0 0
0.136827097016377 0.129296294026965 1 1
0.311941781783903 0.296242730004324 1 1
0.196918564338076 0.188628158940877 1 1
0.0646029158234954 0.0624902780166464 1 1
0.322173201001132 0.308038085989539 1 1
0.154643207283942 0.152715219513874 1 1
0.173509087509083 0.16304376453488 1 1
0.266441638439062 0.254269119501606 1 1
0.317258482190268 0.301160533917657 1 1
0.0353822174282084 0.0323948276842871 1 1
0.234194024362801 0.222649738925885 1 1
0.0586623126525135 0.0639830942759532 1 1
0.23659199329325 0.224777858675088 1 1
0.180956560198768 0.173927067655586 1 1
0.0611880588903452 0.054092130440701 1 1
0.27207344880399 0.256067666675943 1 1
0.245322418996201 0.233079572757935 1 1
0.0201326011736346 0.0172423527309782 1 1
0.127494132263147 0.117676675879277 1 1
0.176341837221857 0.164158467264985 1 1
0.506630396908833 0.48231064609082 0 0
0.249107339162496 0.238090771056836 1 1
0.235397915469941 0.221898478624718 1 1
0.229212138472552 0.217521430499292 1 1
0.0328505879017069 0.0336877569989436 1 1
0.211621478430046 0.199953819779051 1 1
0.157454538094858 0.142100713661753 1 1
0.18888446360779 0.178487084359704 1 1
0.146834097031653 0.139660637635838 1 1
0.369134936209658 0.35199096004024 1 1
0.183521489178528 0.171498426065617 1 1
0.235565208411727 0.221735367946106 1 1
0.279737565897612 0.264650685611442 1 1
0.237133082809109 0.226843980026837 1 1
0.126246026986578 0.119093230328528 1 1
0.0220181022388177 0.018494429809485 1 1
0.0612260316179219 0.0568484617910471 1 1
0.101097398436656 0.0983919325936744 1 1
0.0257020621639218 0.0292394724864562 1 1
0.459964926568843 0.434996872878149 0 1
0.213706280698862 0.204239377314248 1 1
0.235521413965593 0.223145272940283 1 1
0.34473814325941 0.327236854364752 1 1
0.335492887097074 0.320435744847344 1 1
-0.0321646893502073 -0.0344432742548354 0 0
0.000809973171872914 -0.000404974002033643 1 1
0.296822113040025 0.282465926223743 1 1
0.144426728777637 0.129977524217704 1 1
0.319118809072907 0.303349983224198 1 1
0.199180706873021 0.187713082791665 1 1
0.266021416476818 0.249478552836264 1 1
0.164667903694156 0.156597086513859 1 1
0.216590573012728 0.203472465286988 1 1
0.261678058429028 0.248213641352312 1 1
0.163012311732103 0.159354912594997 1 1
0.208147593250275 0.197669402748208 1 1
0.145194609961201 0.13834232899311 1 1
0.21503354015535 0.201009666864926 1 1
0.0824908352396432 0.0767721987357071 1 1
0.211521520435696 0.202157415656472 1 1
-0.0130149361328358 -0.00809467600489198 1 1
0.0049528372379055 0.00665491701029151 1 1
0.366866070584321 0.346137221841147 1 1
0.29908344900793 0.28136476751434 1 1
0.0418386952239557 0.0483687384190215 1 1
0.0971020070794744 0.0918837903470137 1 1
0.365869102234309 0.350194771615508 1 1
0.224899248912925 0.214956102012082 1 1
0.128430532486006 0.121537845023028 1 1
0.214330824669266 0.205341335784643 1 1
0.138626594135422 0.133628712480725 1 1
0.262924311056222 0.254709508011763 1 1
0.322603786293416 0.305268413008432 1 1
0.00747369151764485 0.00415655908646101 1 1
0.119173585288819 0.109266147844602 1 1
0.24184895142379 0.233186437742241 1 1
0.158375418361473 0.151140053265493 1 1
0.00392249747009035 0.00198778504688088 1 1
0.0953092571187696 0.0888520721604052 1 1
0.392383291213781 0.378544181208522 1 1
0.358246780564744 0.344021871622471 1 1
0.273021273753463 0.257961405511133 1 1
0.180505440026026 0.169250653780857 1 1
0.0488017760850428 0.0465896128197151 1 1
0.072543374716289 0.0708502813887165 1 1
0.19214863385381 0.184560605003408 1 1
0.277667850628408 0.265245002051 1 1
0.254522237628807 0.244113763254852 1 1
0.0843484871322426 0.0845924374079056 1 1
0.0335677916627701 0.0330996936086572 1 1
0.194481150231245 0.185613880462088 1 1
0.274560178054624 0.261023429779269 1 1
-0.132351910797375 -0.12507484486139 0 0
0.30551084733899 0.279833705343043 1 1
0.0648842487780685 0.0619960724294981 1 1
0.14747133787092 0.1406039846399 1 1
0.176631067804437 0.169651717432439 1 1
0.271561354126318 0.252096696189415 1 1
0.266349318297116 0.254028486320611 1 1
0.291956090326226 0.281392245816017 1 1
0.23190216264824 0.220635652239014 1 1
0.114640066716575 0.10827730604193 1 1
0.164500705078737 0.156100716473094 1 1
0.37515934773714 0.359430227836873 1 1
0.33681019292293 0.31883519878004 1 1
0.0847454524839819 0.0834262074539968 1 1
0.127877650022877 0.125917190798495 1 1
0.122171836929467 0.12010357879836 1 1
0.150330053378412 0.14139875815248 1 1
0.343034520381799 0.326848945560107 1 1
0.342824741727665 0.326031959974685 1 1
0.34263135260163 0.326274102153207 1 1
0.143562465630575 0.143054304217695 1 1
0.16297426332246 0.162176760447008 1 1
0.0613295340682792 0.0578508004440283 1 1
0.451206805402999 0.437689791850797 1 1
-0.231791384237289 -0.233961237190409 0 0
0.144502902210719 0.135271407143764 1 1
0.172511597956575 0.16612398553808 1 1
0.0419515095504123 0.0412994313313609 1 1
0.0704343869750116 0.0660294291977586 1 1
0.106712093994835 0.106374258063704 1 1
0.00139693820194865 0.00365357026179951 1 1
0.159776298313975 0.154570095490296 1 1
0.275782950403268 0.266589849640381 1 1
0.109483579887267 0.106571032063491 1 1
0.297919288780259 0.282097445754064 1 1
0.266726350496006 0.252993511461806 1 1
0.559692204007845 0.531837549444315 0 0
0.306642340774932 0.29030960989965 1 1
-0.0532863144497654 -0.0479962615374194 1 1
-0.0345594927128419 -0.0343564945893669 1 1
0.256956769689033 0.248743373420043 1 1
0.152673428709722 0.144341381189329 1 1
0.299580047998701 0.281231516044117 1 1
0.130181055087749 0.123731482978056 1 1
0.22460133749305 0.216222222346682 1 1
0.308974559407595 0.29530483038584 1 1
0.142076280546684 0.135504212798136 1 1
0.145560817489085 0.139066363741162 1 1
0.400117928395105 0.383948817676239 1 1
0.170977630421827 0.162785115165284 1 1
0.348823331144371 0.327511534950899 1 1
0.0925130830547192 0.0854130670754239 1 1
0.153668133385929 0.144518114249711 1 1
0.095919765042368 0.0941598343890256 1 1
0.230988915748599 0.218091055974958 1 1
0.0234068748909794 0.0247558734967848 1 1
0.251640478919104 0.236932534837898 1 1
0.325981140573155 0.308958401345683 1 1
0.0826033514153522 0.0814902576849366 1 1
0.167141812624192 0.163365191090377 1 1
0.011763186795793 0.0114719875943592 1 1
0.3197682750859 0.305706632182996 1 1
0.331331764779815 0.316885545752472 1 1
-0.015411567223311 -0.0142509140620151 1 1
0.24782315113775 0.235614764255557 1 1
0.183628143604697 0.175418795714009 1 1
0.335742186718004 0.321461480745766 1 1
0.414143179062232 0.392037255561483 1 1
0.509663859240928 0.486202759363982 0 0
0.273377107117125 0.263474530583158 1 1
0.232631184222188 0.218945076525868 1 1
0.150118386706782 0.140642895534719 1 1
0.178995787521919 0.169555447994154 1 1
0.391758183261956 0.37357381895736 1 1
0.153423729496981 0.144451570235244 1 1
0.107085145336525 0.101436484542053 1 1
0.195307992459675 0.187232571647298 1 1
0.326094914265801 0.316906152710715 1 1
0.0925289688480817 0.0853099946016044 1 1
0.0779781345832077 0.0720222529572162 1 1
0.220460697560888 0.210462297386622 1 1
0.323416682785621 0.307767786394236 1 1
0.248040812447359 0.238318397132535 1 1
0.185056218238037 0.174359813259905 1 1
0.0681643240512966 0.0670068628404396 1 1
0.246063179151603 0.236232241258332 1 1
0.455033812754896 0.430919103373172 0 1
0.161759373197935 0.142615361696331 1 1
0.289690759132339 0.275240591905482 1 1
0.234023336209327 0.22217719089141 1 1
0.127349822939035 0.117179997944068 1 1
0.0987935740192217 0.0902493707861292 1 1
0.304316345880987 0.288967629947448 1 1
0.436707770355543 0.414145023944027 1 1
0.158001476202871 0.152789544096368 1 1
0.261232230068841 0.24626421452837 1 1
0.241661606673777 0.231427591102839 1 1
0.0258485376569645 0.0200952709896546 1 1
-0.0390360367288677 -0.0361382129744121 0 0
0.340348286776128 0.324624483014098 1 1
0.116937699868595 0.110233480826564 1 1
0.0973121109135324 0.0958657250227657 1 1
0.0115722549496816 0.013338890583963 1 1
0.292319899129924 0.27642776762694 1 1
0.170530559455198 0.164429496065035 1 1
0.381566639509919 0.361630740938474 1 1
0.0940931598505171 0.0886361608429014 1 1
0.206612796649045 0.199389097046918 1 1
0.225500233126214 0.215379156356162 1 1
0.299407537850373 0.280929449380584 1 1
0.341078004147015 0.328963605238751 1 1
0.182596337359021 0.173528655123511 1 1
0.0660661512426612 0.0602911323247559 1 1
0.292704002195948 0.278122263623819 1 1
0.1253135161615 0.119443472810479 1 1
0.45893347183425 0.442479453255552 0 0
-0.0153826894901164 -0.0166092484516673 1 1
0.299405843085596 0.28245177531358 1 1
0.430575616743299 0.415484889510619 1 1
0.577406315688465 0.549241226955882 0 0
0.122132403279884 0.117399349357711 1 1
0.0395777836346606 0.036417963236447 1 1
-0.0908443858215516 -0.0860077583339637 0 0
0.119047090365961 0.112324377804101 1 1
0.185912037539518 0.174392305754602 1 1
0.308363447143977 0.290053449907332 1 1
0.264092308514179 0.249779361915917 1 1
0.26325375426676 0.250995265750685 1 1
0.237141181438883 0.223977430217699 1 1
0.121177649448398 0.122313851123358 1 1
0.280967331366928 0.269628373043435 1 1
0.0300911878596375 0.0293164557345611 1 1
0.00657096895400046 0.00415145594289273 1 1
0.0895634958351006 0.0856783637579755 1 1
0.239760079429825 0.231040198182324 1 1
0.30956208830972 0.295376269095718 1 1
0.186772694087233 0.180614779522777 1 1
0.250325667321596 0.240963132404525 1 1
0.30119517539801 0.285785243683226 1 1
0.351370604071441 0.333314712012219 1 1
0.138150617442732 0.131644205412007 1 1
0.21583584483025 0.212290696680249 1 1
0.374313344155006 0.357459080213534 1 1
0.187832391741664 0.180426610996557 1 1
0.178779787037397 0.171342077640836 1 1
0.274171115680091 0.263114926540098 1 1
0.0964698536829312 0.0905622533565416 1 1
0.344318585782761 0.328398999222773 1 1
0.237608603750283 0.224267566468403 1 1
0.133575982008809 0.13064163709004 1 1
0.251370846538789 0.241373742837782 1 1
-0.0362912422933602 -0.0354257296163197 1 1
0.218902685025733 0.210703471276838 1 1
0.169761955255083 0.163564780781942 1 1
0.171873078602102 0.161784858036744 1 1
0.148059140519861 0.144119538645512 1 1
0.204692685411773 0.197897975812844 1 1
0.131308836725842 0.127098284974319 1 1
0.253447263950733 0.240308704175028 1 1
0.285711740879852 0.274058173916511 1 1
0.145450249525597 0.137190182508698 1 1
0.247844704986407 0.235028542457532 1 1
0.221587213483735 0.206238114224496 1 1
0.261520077338667 0.251090800615935 1 1
0.154564886481115 0.146844399255701 1 1
0.303713655938045 0.293836490773667 1 1
0.209233909927024 0.20195618292196 1 1
0.222646389892007 0.212189552646241 1 1
0.173854822512974 0.168575253451951 1 1
0.194003968052978 0.179323346234416 1 1
0.122102893169757 0.117184871614358 1 1
0.263050065048947 0.247986657453595 1 1
0.151242534202082 0.144529016568061 1 1
0.310624125468672 0.297006210755036 1 1
0.272645834263271 0.25973598894092 1 1
0.149599960638952 0.144986287642685 1 1
0.379114821891115 0.362286542818815 1 1
0.284862051222922 0.267004836713781 1 1
0.128163459560425 0.123508801551707 1 1
0.230725306706268 0.221756015070433 1 1
0.340201156310925 0.324101524020148 1 1
0.278219051825869 0.266145834973237 1 1
0.305001381288342 0.290189077303803 1 1
0.177170159426638 0.166662937149082 1 1
0.213732157351881 0.20190172802762 1 1
0.194707671352165 0.188044493888724 1 1
0.101889525562688 0.0965994576418937 1 1
0.122947502640674 0.119613639564502 1 1
0.204230455378465 0.198738778592453 1 1
0.255486198311022 0.237717963568976 1 1
0.116827499670061 0.111632507726502 1 1
0.0262192137513258 0.0321220704405768 1 1
0.19930613160907 0.190343147302522 1 1
0.0603072553893502 0.059826110562624 1 1
0.248551605883582 0.236749115025057 1 1
0.276520768867462 0.26897875240621 1 1
-0.0193343400715953 -0.0170888206751782 1 1
0.191846190731972 0.186370122332054 1 1
0.137433138585322 0.124921461025838 1 1
-0.00658577454659979 -0.00786857492553111 1 1
0.113511466248227 0.106720004263228 1 1
-0.0405636021080586 -0.0367630548320604 0 0
0.194755878921689 0.186896943258125 1 1
0.142965289577543 0.135523866784187 1 1
0.193539747627207 0.185834592042016 1 1
0.272582328577132 0.253687639650162 1 1
0.246602403848848 0.241796838563129 1 1
0.58752968410673 0.559355830158787 0 0
0.287905971815405 0.276212686786972 1 1
0.215218735333805 0.199344703544754 1 1
-0.16079187599877 -0.152691095521687 0 0
0.0100045297761234 0.0126019436112988 1 1
0.18270643578559 0.178566183251044 1 1
0.139861353368503 0.133184675308639 1 1
0.188644191313512 0.182182976897429 1 1
0.112938162148752 0.104405784141473 1 1
0.13937460523047 0.136693074213196 1 1
0.146186727156963 0.141581504892016 1 1
0.214708486747225 0.203143023520891 1 1
0.307029598017876 0.290057919570584 1 1
0.259538167514544 0.251328500398008 1 1
0.297774530807669 0.284624002406302 1 1
0.106432446969572 0.096817338219906 1 1
0.231687964029382 0.218544383085926 1 1
-0.112781843293314 -0.105856700813006 0 0
0.28036253108106 0.269376200454871 1 1
0.0821583163341481 0.0831642507869789 1 1
0.081915236080851 0.0793506007439877 1 1
0.0531929871930128 0.0482960095955425 1 1
0.108595079135276 0.101930442211851 1 1
0.149542504489789 0.141942669798593 1 1
0.23724986584179 0.228048540740379 1 1
0.189294568005834 0.184005778139493 1 1
0.0540230335390649 0.0512892643103226 1 1
0.434200872520676 0.417439827700047 1 1
0.312042382027028 0.297964594351955 1 1
0.161785402869686 0.153890042156561 1 1
-0.0838096046805144 -0.0790515033637331 0 0
0.119262190671314 0.107018220469214 1 1
0.220603052491559 0.212911835164253 1 1
0.218270362241272 0.208871296957689 1 1
0.261873836909152 0.252224220613009 1 1
0.306317438073576 0.292560008732752 1 1
0.284527726728145 0.274293780793913 1 1
0.247962855660822 0.240590221851311 1 1
0.0360361284537208 0.0349523140674556 1 1
0.281280663600047 0.269786093748373 1 1
0.201045475414378 0.188342909439483 1 1
0.225738327186362 0.213236690519897 1 1
0.265837371837119 0.254911666961326 1 1
0.107148287286265 0.10211666004951 1 1
0.187444713232394 0.179377363882718 1 1
0.277992149195134 0.262115821584841 1 1
0.294406554875195 0.286921374606312 1 1
0.25418972981914 0.24331582017086 1 1
0.289370005526909 0.276214117510559 1 1
0.285017816748095 0.271203028276507 1 1
-0.00497837997634682 -0.000306774171790565 1 1
0.495435833207739 0.470944305923916 0 0
0.273747848851114 0.2661667480662 1 1
0.251878798852294 0.237711449115467 1 1
0.0747214918738886 0.0728213866318471 1 1
0.326945680727773 0.312387302111047 1 1
0.280310229847863 0.264326352772701 1 1
0.252430207467386 0.243499552154757 1 1
0.0463977382606721 0.0458725651616727 1 1
0.318190007824142 0.302194070293443 1 1
0.177397830527615 0.16823471210047 1 1
0.24894728544161 0.239474255867869 1 1
0.289265051608285 0.279992971402448 1 1
0.148066139804927 0.142384703863811 1 1
0.287941136981853 0.281021578599943 1 1
-0.0840009956788551 -0.0798178398212626 0 0
0.185038249073056 0.177695135107656 1 1
0.0293819105750169 0.0295903247781699 1 1
0.104592143307528 0.103011892899333 1 1
0.169024032701296 0.162617884547636 1 1
0.280168074489904 0.269503491956959 1 1
0.0430833992259456 0.0401894300543144 1 1
0.190047799389582 0.183604422381518 1 1
0.266151626461955 0.252357229651581 1 1
0.296184766406649 0.289474378811594 1 1
0.211617850327391 0.203286993266006 1 1
0.134976153911138 0.126066959602016 1 1
0.227677029351819 0.223972626041904 1 1
0.154867576284977 0.14592283497258 1 1
0.157136644915417 0.148984497861173 1 1
0.192301206784937 0.181088708467139 1 1
0.282622181139463 0.26929202403049 1 1
0.303208221750068 0.292381386404328 1 1
0.0577790739478117 0.0521229406477881 1 1
0.235865022924225 0.224292505924149 1 1
-0.0194085543531376 -0.017154349790538 1 1
0.0103749058358056 0.0110296639634259 1 1
0.112214787189078 0.106185752380807 1 1
0.265511434422289 0.250708793524211 1 1
0.0122288602754537 0.0104509085474054 1 1
0.452882054512454 0.42906252251024 0 1
0.247415564163654 0.228767989323879 1 1
0.191909771969523 0.181094235258152 1 1
0.383766452919571 0.367325617091831 1 1
0.205677759491642 0.190190692366357 1 1
0.330718766623513 0.314674693405789 1 1
0.308005976647954 0.290198866522795 1 1
0.314088633792455 0.298336247147532 1 1
0.330673819944831 0.320810370820912 1 1
0.128314090536607 0.130012673330404 1 1
0.219692117667383 0.210103230997959 1 1
0.204232221376256 0.199547455993446 1 1
-0.143433692208114 -0.136406606037577 0 0
0.105292794286942 0.100157913443389 1 1
0.0862415198608968 0.0808324030951694 1 1
0.0930415764836322 0.092033158851436 1 1
0.132293319447853 0.129858330417448 1 1
0.219754626111824 0.206440572243125 1 1
0.159484202290527 0.155477857604539 1 1
0.155123523471933 0.148682381261219 1 1
0.0196898587436187 0.0141279103932139 1 1
0.1912873679524 0.1861116860089 1 1
0.329069535321323 0.314233194092457 1 1
0.206237653148899 0.198809878557294 1 1
0.165590809823595 0.153518429659164 1 1
0.157973736407084 0.148499812887189 1 1
0.233851972571432 0.224005248336923 1 1
0.236713707735615 0.224919369349015 1 1
0.280443480740952 0.265840475947587 1 1
0.239948768734902 0.227465118621777 1 1
0.247206445910077 0.238783375915423 1 1
0.392544512473765 0.375736960686394 1 1
0.146367142840296 0.140128094133442 1 1
0.167020758448756 0.160602841376241 1 1
-0.000396281999401224 -0.000714914267521065 1 1
0.323261342042641 0.311709231102701 1 1
0.180275510446429 0.171325123108706 1 1
0.304949647036572 0.290503729226939 1 1
0.257778232444456 0.243679878872349 1 1
0.0684227060025663 0.0668090808260436 1 1
0.161037231861349 0.152090284225252 1 1
0.218324980566561 0.208419923576723 1 1
0.0957188628506033 0.0929480130993882 1 1
0.325377241447181 0.304698290791238 1 1
0.212360818779384 0.203058470906994 1 1
0.254339105306021 0.240962425118147 1 1
0.0640967944706638 0.060526264546455 1 1
0.157451744969828 0.145571274109901 1 1
0.109410405186603 0.10385463885722 1 1
0.332446423641634 0.318160186194947 1 1
0.0890554999514216 0.0860502754438552 1 1
0.183963347114692 0.173028765311786 1 1
0.325848793116032 0.314085180064229 1 1
0.236911034533184 0.227980276528282 1 1
0.307598851159933 0.297300266991184 1 1
0.144159635418734 0.138884252046866 1 1
0.127189425439536 0.118575162843388 1 1
0.0346516748638357 0.0333967656477603 1 1
0.375611184863828 0.355410459356639 1 1
0.320468455680106 0.30496425448104 1 1
0.164070990642973 0.152245196034621 1 1
0.127310502210139 0.114924479330636 1 1
0.0491119577816542 0.0425240646835867 1 1
0.0164819176004573 0.0189730314511883 1 1
0.248376636565203 0.238221284066105 1 1
0.266200406315228 0.25518894407354 1 1
0.191023459804023 0.184245238920448 1 1
0.385383533273671 0.363749671492225 1 1
0.271067131885795 0.263552558548169 1 1
0.159860483003265 0.150848724444373 1 1
-0.0144575127185271 -0.0153753226814999 1 1
-0.00801677676342584 -0.0113794655236978 1 1
0.379217086027289 0.364147375240575 1 1
0.180184637753891 0.166752053373026 1 1
0.164970829651764 0.154812100206362 1 1
0.311284913716224 0.296890167263279 1 1
0.135073019282809 0.12933703126064 1 1
0.111685573494076 0.106937957057682 1 1
0.0415169096728665 0.0366821845643488 1 1
0.194061107872261 0.186337491645615 1 1
0.373868206545803 0.35648116377518 1 1
-0.0125949180470576 -0.0107449435599041 1 1
0.154105584301965 0.146705373687161 1 1
0.131752517507844 0.125176155740588 1 1
0.297165978080946 0.286675980985504 1 1
0.188834997696105 0.178716754358583 1 1
0.280007794595861 0.265071362658176 1 1
0.222391063233796 0.210714913428419 1 1
0.2141766137336 0.198708404750204 1 1
0.156205329389691 0.153361728100134 1 1
-0.0850018058407628 -0.0837923782772471 0 0
0.354743915475287 0.339164181865606 1 1
0.368263160548214 0.353997227335197 1 1
-0.16043908293915 -0.153795709948029 0 0
0.143349674848871 0.139894254453803 1 1
0.442008893336162 0.422995242465311 1 1
0.3710326385538 0.350901846109543 1 1
0.224533894284037 0.216707931022672 1 1
0.242869794694254 0.229293735633486 1 1
0.366248015487205 0.344776636912569 1 1
-0.0414585674466469 -0.0376271930354515 0 0
0.0315220960474213 0.0216142652594282 1 1
0.358500112489268 0.341863827862732 1 1
0.207172633714564 0.199569836589851 1 1
0.414712545289731 0.397288232578323 1 1
0.0749120515761708 0.0679774129705833 1 1
0.201094129995114 0.198420245863449 1 1
0.0790458148069442 0.0744939101177372 1 1
0.324137748453091 0.307988524266324 1 1
0.038613056635353 0.0349605014822015 1 1
0.0898387227455848 0.0844402837675374 1 1
0.165430761787636 0.159986473768947 1 1
0.346101923934573 0.330078653005567 1 1
0.100372924404995 0.0990836231542694 1 1
0.247914714661707 0.234841215777178 1 1
0.206681527825046 0.198140443348129 1 1
0.25988876757017 0.248835084213901 1 1
0.359093973671524 0.341287015045996 1 1
0.128817385173915 0.120070993170326 1 1
0.164248413544437 0.16060446834649 1 1
0.194375480181388 0.185216415651035 1 1
0.318940114747353 0.305889387775329 1 1
0.22803649031659 0.221903809586545 1 1
0.184378654101677 0.183371068104309 1 1
0.0590995976323892 0.0584035176024454 1 1
0.174296102387802 0.168320094778829 1 1
0.154434911373053 0.148453052566813 1 1
0.158339124056693 0.1497090636207 1 1
0.41633964598207 0.399198348167922 1 1
0.301035467340057 0.287969440388572 1 1
0.0728052170891781 0.0695289331589078 1 1
0.0753670136665436 0.0714761684555313 1 1
0.278092401927832 0.2615434744158 1 1
-0.0237876013714223 -0.0224917124679708 1 1
0.223092562558385 0.216315425621903 1 1
0.0796879055623391 0.0746875530100265 1 1
0.386414703347978 0.368022663928022 1 1
-0.162442384435597 -0.153189238895306 0 0
0.40213099573747 0.384255494112454 1 1
0.0984794408024098 0.0953041898024201 1 1
0.011363214404199 0.012078531964776 1 1
0.204218905752424 0.197175595295385 1 1
0.338073315643227 0.318265211880634 1 1
0.0753346516874195 0.0717670738415334 1 1
0.164962190261985 0.153330113472272 1 1
0.0317064958228297 0.032763356941493 1 1
0.151263518335418 0.145780827730907 1 1
0.062159027690673 0.0629587159567759 1 1
0.323094702165395 0.305188664942702 1 1
0.24778650881176 0.236305843428412 1 1
0.259838321739029 0.244349893770767 1 1
0.372929906337716 0.354128763791308 1 1
0.0532955559691289 0.054029912660602 1 1
0.135585893026515 0.127438380410041 1 1
-0.0219041708596228 -0.0249849397569892 1 1
0.0397350511691967 0.0380142687886238 1 1
0.177840488823804 0.171301037498889 1 1
0.187525565835881 0.182615958906497 1 1
0.0535458179961068 0.0508784134013579 1 1
0.369282998687676 0.349160374324598 1 1
0.00216854206046478 -0.00051691273330471 1 1
0.362023030706623 0.344352991040716 1 1
0.145507303911656 0.136854962878897 1 1
0.311446849124029 0.298757096090999 1 1
-0.00214887992148531 -0.0032409569474249 1 1
0.0750140364742514 0.0687125066494819 1 1
0.0828590161617448 0.0776418252557902 1 1
0.0754544172875744 0.0772259615263663 1 1
0.175820317320552 0.167861246703317 1 1
0.0548953529940127 0.0538736774980478 1 1
0.0534128432899102 0.0462124923250917 1 1
-0.0164610376033259 -0.0168972808458626 1 1
0.251124185941601 0.240251521464441 1 1
0.1367347292488 0.131277222137547 1 1
0.11868770544783 0.112793999095791 1 1
0.177489474420624 0.164667075952733 1 1
0.243596555242493 0.22913328554889 1 1
0.250061021958016 0.241721579300504 1 1
0.0779384843941068 0.0732798169233949 1 1
0.146393665217049 0.141768544362972 1 1
0.206333996885202 0.198824294283831 1 1
0.297896094976544 0.282580963046481 1 1
0.138579378071636 0.130549120162811 1 1
0.0445301511814155 0.0451811201488956 1 1
0.307116622769338 0.287928407005828 1 1
0.187314676565998 0.180062037965236 1 1
0.121878542459472 0.118185134982292 1 1
0.109649831467459 0.109057615953463 1 1
0.0638735981288707 0.0672781269840207 1 1
0.209083918799759 0.200416231216896 1 1
0.184559787228328 0.1784603482694 1 1
0.332554719228733 0.314945192318913 1 1
0.298459286520331 0.285361949365008 1 1
0.0543043515549759 0.0525168323273898 1 1
0.0569359609464263 0.0553226647886354 1 1
0.116710928305546 0.109211749826507 1 1
0.205291042155872 0.201517435274816 1 1
0.236440202321526 0.224552014819008 1 1
0.072745222840826 0.0731741735639872 1 1
0.303405348330495 0.290839370604792 1 1
-0.171703691249814 -0.165180414842128 0 0
0.395483757308783 0.377138968892824 1 1
0.193284641182853 0.18707235933294 1 1
0.16362259976703 0.157205017715876 1 1
0.162283310060733 0.155023496818903 1 1
-0.0217681809168437 -0.0221117974031858 1 1
0.454567724588655 0.431925315179946 1 1
0.0810880658125005 0.0785023661606194 1 1
0.157270969779465 0.147419738331821 1 1
-0.0697255326972392 -0.0661818449046444 1 1
0.0634011222180601 0.0613760775053869 1 1
0.204767991003697 0.19693809508787 1 1
0.094417396625608 0.0916581119557942 1 1
0.140459765293255 0.130879914974009 1 1
0.502541176506622 0.477655376274584 0 0
0.00352130216651178 0.00336930496095126 1 1
0.221561600726225 0.211533269879174 1 1
0.201231867710427 0.194715587009888 1 1
0.256928041443704 0.246910809563674 1 1
0.216167537500327 0.206845579178435 1 1
0.201249545936716 0.186366573585641 1 1
0.109854602136579 0.100164687006366 1 1
0.313346590982335 0.29504033968503 1 1
0.268645051052679 0.258681293677987 1 1
0.227646506710858 0.22151552455024 1 1
0.317069490963621 0.303420073835864 1 1
0.202319432421884 0.193469991544637 1 1
0.394443583159909 0.377848864154194 1 1
0.251610129013552 0.23783449208612 1 1
0.177326034802482 0.169792734533023 1 1
0.261224955646099 0.246933507720384 1 1
0.19203220948336 0.183491654240016 1 1
0.266154940159189 0.255152409953034 1 1
0.156391656413893 0.145432172969307 1 1
0.441714458605046 0.423562082756866 1 1
0.215255844974652 0.203387694496998 1 1
0.159125468386296 0.14980753664182 1 1
0.494276581464066 0.471830774489617 1 1
0.51803612306613 0.494124468517885 0 0
0.133393654436908 0.127135515349086 1 1
0.182068294212068 0.169976577094672 1 1
0.257955021932595 0.245579947776896 1 1
0.10997072746208 0.103892581266191 1 1
0.381293064169025 0.364328543178049 1 1
0.351078014672619 0.334832777033571 1 1
0.189221239762222 0.181144671927243 1 1
0.317285460376996 0.297375918932496 1 1
-0.0262578798483465 -0.0258233612273843 1 1
0.134973700601386 0.128693574583416 1 1
0.250325206731215 0.238399759423555 1 1
0.259760913580145 0.25428391548525 1 1
0.562182114592217 0.53491404162981 0 0
0.163033928204764 0.154816030994499 1 1
-0.0943523703832574 -0.0905534319330863 0 0
0.0807738684692254 0.0772688149734641 1 1
0.282749725698414 0.268986000241514 1 1
0.253518778771144 0.237432469851684 1 1
0.107068561014734 0.100692475254365 1 1
0.212682623731725 0.201967603597917 1 1
-0.00584412211936071 0.00718617843093488 1 1
0.225514224910523 0.217071715342774 1 1
0.228797381333793 0.219671057030257 1 1
0.41244080251813 0.391304627655046 1 1
0.277282232689257 0.262750600421602 1 1
0.173855688989646 0.167186035036836 1 1
0.182473368226456 0.179886669423597 1 1
0.226416855393347 0.215552198604861 1 1
0.0665998884357143 0.0609604893453917 1 1
0.158554803162549 0.15069623406734 1 1
0.0377732678190879 0.0364857279166813 1 1
0.232411427328916 0.222568601725491 1 1
0.163834239427382 0.160269390102021 1 1
0.198796944633866 0.18851348506584 1 1
0.123270386175186 0.117331232906403 1 1
0.433934605177595 0.407301089021039 1 1
0.297213860605459 0.280986843821575 1 1
0.0183356068028301 0.0173691310136732 1 1
0.186345136951324 0.179372667303805 1 1
0.267221007681384 0.251616910558617 1 1
0.146586982614868 0.144266058191371 1 1
0.0207463579994498 0.01639469700848 1 1
0.283152991867983 0.256251694671845 1 1
0.256724865858583 0.240798302890162 1 1
0.0160808835341699 0.0135153634275567 1 1
0.14113796368035 0.12903211388297 1 1
0.0462774420915642 0.0469707932791896 1 1
0.311759833397147 0.29635356783748 1 1
0.351475766233097 0.333841732536748 1 1
0.207464677273996 0.1969779853378 1 1
0.417704086226977 0.397065507273253 1 1
0.25935982881016 0.242070980720715 1 1
0.331500283097929 0.315605527596069 1 1
0.239010199013903 0.226954888346345 1 1
0.0565901187404636 0.0542055953706752 1 1
-0.124677025814914 -0.111380002805132 0 0
0.286605243773008 0.277017294491376 1 1
0.170299673530062 0.159749218616131 1 1
0.108620847259419 0.103450727521729 1 1
0.186836834914465 0.177018784662717 1 1
0.304346015984272 0.292183152520885 1 1
-0.0962840788821961 -0.0949419744882575 0 0
0.232126846431935 0.220426666554533 1 1
0.28155953137991 0.266844358892165 1 1
0.171639352936568 0.163019540922613 1 1
-0.00755545717393129 -0.010245153509255 1 1
0.260037098092578 0.248910623532077 1 1
0.205154460729033 0.196323137562257 1 1
0.132467364824291 0.126939421173179 1 1
0.383848399363916 0.369061877829542 1 1
0.184026826690574 0.174796394163255 1 1
0.237585890046977 0.221885103287819 1 1
0.239180376326453 0.227376716242359 1 1
0.180518335102472 0.174850425262337 1 1
0.256313548166298 0.245752955167272 1 1
0.193705716333544 0.184447938290176 1 1
0.324857274319163 0.310108339344281 1 1
0.444290441033218 0.420032808158592 1 1
0.300136455234485 0.280540188122397 1 1
0.466727322287314 0.442643725583548 1 1
0.0908657390078491 0.0845819085130202 1 1
0.161508276486355 0.154679578422796 1 1
0.0974028898864395 0.0901947095879941 1 1
0.24836203679439 0.230501186927992 1 1
0.142518511295149 0.136187283884777 1 1
0.121343072403651 0.119496299885704 1 1
0.219923116352062 0.202488139995296 1 1
0.0562357320762897 0.0577988557758316 1 1
0.115020768846425 0.108107694982237 1 1
-0.0912850880186035 -0.0860383934163952 0 0
0.325785687111145 0.302907144056544 1 1
0.145848573695348 0.138756218199895 1 1
0.185332074663852 0.178474762286848 1 1
0.127981096799837 0.120059330568732 1 1
0.0113393449308857 0.013858615537978 1 1
0.202298446802507 0.192058197551866 1 1
0.374857666482982 0.361673120923592 1 1
0.273408742305898 0.259367946620884 1 1
0.193631786735853 0.184153897445506 1 1
0.232144602539253 0.220347487149132 1 1
0.287815316855538 0.274086318970067 1 1
0.222901349697245 0.211311022221877 1 1
0.184539570965015 0.175053872998704 1 1
-0.00674659313365619 -0.00519566236353693 1 1
0.189907094709404 0.183566257166383 1 1
0.310755439240082 0.295557655771928 1 1
0.1932316679423 0.18633491884536 1 1
0.255997386778303 0.245570504249559 1 1
0.237160333446128 0.23018400319554 1 1
0.310666110098369 0.30056163522194 1 1
0.032317854537404 0.0271477460031578 1 1
0.213988964311564 0.197325347341116 1 1
-0.000141356218582134 0.00892702901119068 1 1
0.259588337260661 0.24418488828598 1 1
0.0854146746789866 0.0797292874832258 1 1
0.0210867551172491 0.0188594217182892 1 1
0.148454558921766 0.138779049000784 1 1
0.0850319829681848 0.081160584823777 1 1
0.127931026632944 0.123062462779078 1 1
0.28805224058337 0.271962863991963 1 1
0.330257227079142 0.314099467419632 1 1
0.132116357141797 0.128854353738884 1 1
0.132104552453475 0.120787402593929 1 1
0.358741586737396 0.341528830481949 1 1
0.328640787277294 0.311001081578872 1 1
0.0676611127288725 0.0608442324610538 1 1
0.0472124993447329 0.0451268096956841 1 1
0.202864563794567 0.1924479960632 1 1
0.284384112056008 0.271451968151979 1 1
0.241321678565382 0.228786094205668 1 1
0.0455520383237489 0.0434208450776087 1 1
0.280328858117092 0.261647671810799 1 1
0.260101661423377 0.244074571221072 1 1
0.280138503093151 0.272424729047502 1 1
0.316812212613109 0.303956478155049 1 1
0.0675297525509019 0.0616343224530115 1 1
0.464954742419025 0.446512456307592 0 0
0.0778291032995572 0.0745868972712364 1 1
0.254057021129036 0.243079171105672 1 1
0.1728713824763 0.164285737219813 1 1
0.236020310553848 0.225132597520928 1 1
0.324277736471869 0.305448171754009 1 1
0.167311418248979 0.158116179842808 1 1
0.0722737888757103 0.0693056515887436 1 1
0.0616573264124726 0.0561385996580459 1 1
0.372826614821003 0.350779144664745 1 1
0.151270463458883 0.145044187566488 1 1
0.187449713682326 0.182100569239665 1 1
0.342569499415347 0.32179676395724 1 1
0.140289819052943 0.135890032634677 1 1
-0.101163300421291 -0.0956911618937409 0 0
0.141127870570137 0.134941092569215 1 1
0.378136312963219 0.360138583210189 1 1
0.173861196168683 0.165545275603756 1 1
0.158201021910332 0.147569262816334 1 1
-0.124887093805489 -0.117537744541858 0 0
-0.0464157444148116 -0.0439434214134698 1 1
0.212406617183613 0.202595235581816 1 1
0.272687474137325 0.260272295822066 1 1
0.385144423639907 0.367331058386869 1 1
0.166816368193004 0.156636076461956 1 1
0.248339072356097 0.241223825188171 1 1
0.307757517718251 0.292083611635872 1 1
0.0884307134789625 0.0849378344887254 1 1
0.143588933025219 0.133280123219187 1 1
0.228209594896006 0.21623648195477 1 1
0.23234476723017 0.218626030961719 1 1
0.321359458524509 0.309372720782654 1 1
0.22593671763054 0.21573114776063 1 1
0.259077987328512 0.245912807818296 1 1
0.296473334482714 0.282411838847239 1 1
0.151676873120591 0.144373760212602 1 1
0.27486195853772 0.266344417285509 1 1
0.27214672362229 0.260965341723219 1 1
0.116731736929741 0.110929811836593 1 1
0.273366443311932 0.259435184015107 1 1
0.33718512517589 0.322817396060802 1 1
0.225622537335221 0.214083124242028 1 1
0.36410715336414 0.352257037388096 1 1
0.00428681927201351 0.00255690637434717 1 1
0.354590386865095 0.339336458125934 1 1
0.00323536269612715 0.00472961445463993 1 1
0.29648199922104 0.285165725136592 1 1
0.253015890931645 0.242349731708397 1 1
0.327041205242611 0.313982984817553 1 1
0.284015018571752 0.270045275071581 1 1
0.441217128269191 0.417851607493088 1 1
0.171555584487975 0.160675114054778 1 1
0.197090850298602 0.189950060258841 1 1
0.194830868595465 0.183713064105931 1 1
0.391384430795423 0.372002287475255 1 1
0.174844803582995 0.166161483769007 1 1
0.10739756578415 0.0961197847518826 1 1
0.238230216139816 0.22639909409114 1 1
0.435073450070654 0.412195361792763 1 1
0.0175958313377332 0.0198630748600055 1 1
0.102036822043645 0.0923711639598214 1 1
0.335955965327307 0.322662454506866 1 1
0.373776409265058 0.362209300215116 1 1
-0.0846007471534139 -0.0793611292019843 0 0
0.262188965176113 0.250351214976788 1 1
0.123832479301844 0.119577468480576 1 1
0.313212396470258 0.298343427908763 1 1
0.0983540103498845 0.0945383986497705 1 1
0.262986351640891 0.250419437365891 1 1
-0.0105720318134215 -0.0107721058009921 1 1
0.108873651887493 0.107762770784031 1 1
0.155823800774978 0.148262687236626 1 1
0.41666432345257 0.395181153773494 1 1
0.179985765950961 0.167278420717282 1 1
0.0176977016418318 0.0162733470222081 1 1
0.17612744112001 0.167755411195188 1 1
0.148437531530549 0.146047833113014 1 1
0.356367800219084 0.339351450339793 1 1
0.115396160813257 0.112326864777153 1 1
0.0451599089950402 0.042381443450842 1 1
0.138928255096475 0.132831750697804 1 1
0.249709725432858 0.237587129907196 1 1
0.0205781362547379 0.0311514769278719 1 1
0.168066229440182 0.160422865432382 1 1
0.226056681119968 0.219625769245946 1 1
0.298061874287705 0.287522110059647 1 1
-0.0641097758909903 -0.0639118613346711 0 0
0.13906160738873 0.132523323045621 1 1
0.143295453258567 0.135733589689275 1 1
0.258101176235213 0.247269003505233 1 1
0.305804060813013 0.292918871992581 1 1
0.36040116460639 0.34231910255351 1 1
0.0577496219378845 0.0569049786948021 1 1
0.266193926786717 0.250918066870091 1 1
0.0837630202669998 0.079698574501853 1 1
0.269594073545811 0.255348380003365 1 1
0.0689093777627497 0.0674447463710943 1 1
0.0879393146279015 0.0863595746354673 1 1
0.39732959637501 0.376218811791762 1 1
0.304733719649335 0.289143359279333 1 1
0.249179660773949 0.241028378638674 1 1
0.253245739580301 0.238293991161179 1 1
-0.101457121786166 -0.0978536607962563 0 0
0.342126390594996 0.324354319740247 1 1
0.273198184143391 0.259984039682276 1 1
0.322902063945544 0.299781294768411 1 1
0.2231956296463 0.211003426822777 1 1
0.139570750409061 0.133012712201821 1 1
0.310942538910161 0.298047399213839 1 1
0.198387192212516 0.189599940720684 1 1
0.0472150186589006 0.0428487590400459 1 1
0.227549302723062 0.216494897982026 1 1
0.314816605474983 0.300000832549736 1 1
0.247127283603556 0.235325168596027 1 1
0.245487726778702 0.229167800962172 1 1
0.303486426330168 0.285886754380698 1 1
0.235331833460973 0.226226337182741 1 1
0.234556670971466 0.22423879485604 1 1
0.141392786465147 0.134341189523175 1 1
0.30560780454755 0.289264886398338 1 1
0.0010638421463326 -0.00105144298723733 1 1
0.227481930265277 0.219624007091578 1 1
0.277031456217277 0.258093894408638 1 1
0.120606942608015 0.116315582477083 1 1
0.408809087975061 0.386901715175279 1 1
0.0476758191467507 0.0469957477108895 1 1
0.0861008778922358 0.0878358387711306 1 1
0.129667393064888 0.117687632851116 1 1
0.0446701280503417 0.0419200561282364 1 1
0.194886361800322 0.188121263917942 1 1
0.136661523881819 0.128416325233528 1 1
0.144638170530849 0.137614453885074 1 1
0.309504776983673 0.294274335347991 1 1
0.219320845666799 0.211877691292912 1 1
0.114672044154751 0.110699599625357 1 1
0.0941843429064215 0.0851508809439591 1 1
0.319302243059982 0.304148006341664 1 1
0.187723160303941 0.179358073443194 1 1
0.24527297504464 0.236379976360154 1 1
0.0240575010051387 0.018752597127193 1 1
0.294351737749637 0.275394143303786 1 1
0.337745672795222 0.322337938934062 1 1
0.358769380698788 0.339446504580374 1 1
0.196020314920094 0.191962928136613 1 1
0.15838707402715 0.159126916418916 1 1
0.19082362260116 0.184068448258032 1 1
0.179095511646485 0.170496532194621 1 1
0.23173140720208 0.223801963572273 1 1
0.291929991526784 0.278519927640075 1 1
-0.131607556452035 -0.123159228372577 0 0
0.144159624815266 0.133761522591822 1 1
0.0413421964980774 0.0418899765062733 1 1
0.334565773678936 0.322502338015819 1 1
0.182898399341262 0.173158431028967 1 1
0.273562340528337 0.263771510065434 1 1
-0.0358013308192747 -0.0403870231876557 1 1
0.0353798521312405 0.0337770367745322 1 1
0.0223032909413643 0.0210127779475826 1 1
0.32161784866209 0.308547420278484 1 1
0.148020539280233 0.140374301037422 1 1
0.211120764246739 0.200250725037841 1 1
0.126247972962096 0.118781070097508 1 1
0.327881033364018 0.31238988716235 1 1
-0.0103461534465095 -0.0133232809611536 1 1
0.267489947485759 0.252903476611666 1 1
0.207177338492382 0.193870987495075 1 1
0.264090144534135 0.251997790861114 1 1
0.0152478229445921 0.0138446269849153 1 1
0.139156923593564 0.131689593096502 1 1
0.311505984949634 0.299952153625636 1 1
0.248834210545472 0.238926726914382 1 1
0.260770127254108 0.248377036773128 1 1
-0.00457907806723128 -0.00300671720184887 1 1
0.259125061384181 0.247513658679525 1 1
0.184728317308344 0.176333789587592 1 1
0.0278566346733309 0.0286684395282493 1 1
0.121718993419464 0.116561752878366 1 1
0.136174634401646 0.129230115566551 1 1
0.110675450835327 0.102688700355896 1 1
0.150458698887472 0.142726889473391 1 1
0.283506876740532 0.270135846708641 1 1
0.0411808545115803 0.0362048644572692 1 1
0.253764345622485 0.240652870158725 1 1
0.251324902196789 0.24185622025809 1 1
0.389958570616084 0.371189134067239 1 1
0.0327463642996712 0.0336395886196091 1 1
0.244793032917296 0.231879718050708 1 1
0.111484985211855 0.10440961217713 1 1
0.117020772191085 0.110032655686867 1 1
0.158551153049755 0.150432897174344 1 1
0.11678675054149 0.108599013147445 1 1
0.259578583655032 0.249173942348833 1 1
0.388421429830051 0.370086947087077 1 1
0.0874917679585645 0.0837391342378313 1 1
0.371746156325081 0.356279614745132 1 1
0.186816629532172 0.181177170267746 1 1
0.253913414539417 0.243084631783526 1 1
0.184562752305728 0.177118771307266 1 1
0.146507387121421 0.136552422064449 1 1
0.275331700177097 0.258400034102759 1 1
0.276770752530667 0.268140850110767 1 1
0.408234443783234 0.394452382610044 1 1
0.286930394574029 0.276172211283901 1 1
0.0496894683497335 0.0509251286582083 1 1
0.0924934505256037 0.0894053973018356 1 1
0.303849117113237 0.290174085073277 1 1
0.212812152373539 0.204993585313885 1 1
0.0992981016788288 0.0936954738806894 1 1
0.196750486647259 0.18536291449222 1 1
0.377886539686488 0.362024433070327 1 1
0.0613337265888127 0.0564772164529133 1 1
-0.0829992888436132 -0.0725943413040295 1 1
0.338073635777928 0.324063190406546 1 1
0.204747822688285 0.200992935480206 1 1
0.239383597331579 0.231151434747683 1 1
0.298694236938701 0.285483258778683 1 1
0.0976819846888239 0.0915853404948162 1 1
0.172479094922091 0.162959817311512 1 1
0.193457408741262 0.181012112895538 1 1
-0.0266653675213327 -0.0294505494466566 1 1
0.268748227961397 0.255248167291491 1 1
0.37479619166623 0.355611832993252 1 1
0.287436120146695 0.274596882433944 1 1
0.152132055704037 0.147149697190795 1 1
0.255615827512203 0.242007727632968 1 1
0.266141588932475 0.252346070988471 1 1
0.24697325633828 0.236537925657019 1 1
0.468509755316101 0.445314855912508 1 1
0.303729996430279 0.289457314160768 1 1
0.14542363270323 0.13760518491264 1 1
0.184774910035959 0.175332059831602 1 1
0.241552245945921 0.229396589290449 1 1
0.215755026296576 0.206410503986235 1 1
0.0401117187510208 0.0360755696935244 1 1
0.166266703039524 0.160564043756762 1 1
0.113676842415085 0.111063648874975 1 1
0.403302307827251 0.384417666830944 1 1
0.168731288478519 0.161837242978935 1 1
0.23010634946525 0.219294083984582 1 1
0.321306828680072 0.309048189602478 1 1
0.181503525105125 0.17364169038165 1 1
0.108393273194576 0.103302520640521 1 1
0.0117100551289726 0.00634565436445913 1 1
0.0561631421444043 0.0473329921766087 1 1
0.302281004977477 0.289085815849554 1 1
0.415333321726826 0.393997796350604 1 1
0.277480903937682 0.263285322568219 1 1
0.371099174032285 0.352253840143454 1 1
0.235978983720592 0.224495182330495 1 1
0.0477198415823382 0.0488697238769015 1 1
0.121422072743585 0.114306199666445 1 1
0.26112919179379 0.250444465318732 1 1
0.380205232432882 0.366076415758783 1 1
0.365690303214692 0.346023182637349 1 1
0.160017265358017 0.147411758175785 1 1
0.221794176598327 0.20592449710043 1 1
0.190269387152277 0.184674695411297 1 1
0.092247452856681 0.0881572250409896 1 1
0.0411051721309515 0.0407128004157561 1 1
0.267286084843331 0.244855598984626 1 1
0.334065172550218 0.327496129790116 1 1
-0.0326074614179911 -0.0298155495296182 1 1
0.266177644318243 0.251849102993724 1 1
0.308409746498546 0.294974806424006 1 1
0.141829054745049 0.140692917489855 1 1
0.318994128706022 0.308849906642157 1 1
0.125476703220958 0.115848459109261 1 1
0.0732016133056091 0.0636937873408077 1 1
0.203886961147139 0.206790923928861 1 1
0.215671955345438 0.2062450093419 1 1
0.0717008384684044 0.0698750025887554 1 1
0.209380989322357 0.20186071064354 1 1
0.0921185369473211 0.0879756182320139 1 1
0.0748258581241941 0.071421492705967 1 1
0.0956422961911296 0.0912168577835274 1 1
0.407623287783357 0.391119309082061 1 1
0.385129510645153 0.363100878061909 1 1
0.149294162211474 0.136426277650229 1 1
0.25075949330546 0.237145139545923 1 1
-0.0368356579611553 -0.0397757817301829 1 1
0.126226716780068 0.113064150216847 1 1
0.149011199005623 0.14366611814354 1 1
0.0712864106026012 0.0687556961651714 1 1
0.0776369816196001 0.0702199751633271 1 1
0.248948121330556 0.235888523297885 1 1
0.279548024419333 0.267180717740492 1 1
0.290553039611163 0.271797545666471 1 1
0.219794626776833 0.210801938349564 1 1
0.151963258147665 0.1508261062237 1 1
0.0942712897835249 0.0929021757989825 1 1
0.259347045003798 0.250203402406397 1 1
0.163076154035661 0.163543472573587 1 1
0.188952881960287 0.175923838523764 1 1
0.399342849511277 0.38377050807122 1 1
0.135610608603389 0.128268268340795 1 1
0.178030395894762 0.169751891194889 1 1
0.310205907522159 0.294257901846078 1 1
0.191820177062691 0.18291230868227 1 1
0.240595595085933 0.230287674265643 1 1
0.112783573358748 0.111786927059244 1 1
0.243010377031301 0.226633665914546 1 1
0.0931902676177795 0.08660230187641 1 1
0.00261921863663083 0.00130259030407861 1 1
0.251502561562989 0.241397674091884 1 1
0.164813380451768 0.154436508886432 1 1
0.25830410233373 0.243447319266617 1 1
0.257381702323407 0.24548127514157 1 1
0.171285056737292 0.16472302212538 1 1
0.100690135572068 0.0962623511319867 1 1
0.312538383407791 0.300303369130043 1 1
0.347239767534384 0.32803988289158 1 1
0.116690439151133 0.114130674617686 1 1
0.170148764895779 0.155701390179562 1 1
-0.0583223951677934 -0.0543941799638581 0 0
0.0500078331116109 0.0510297827338852 1 1
0.121904034257137 0.116315996660228 1 1
0.169285412658626 0.1669071978778 1 1
0.166428226550196 0.155880426231784 1 1
0.044656176733781 0.0376366576722915 1 1
0.134891493885003 0.133394347774274 1 1
0.167919233879373 0.163127925601184 1 1
0.108256764615006 0.102898345361509 1 1
0.0793655744402773 0.0744485436201341 1 1
0.0111988800761795 0.0135581263438232 1 1
0.0362169057940788 0.0324028559531686 1 1
0.226612709778048 0.216113788351148 1 1
0.356977651243954 0.342168748506856 1 1
0.355701862410058 0.33306729136296 1 1
0.302330794562536 0.287862247988547 1 1
0.472294763785163 0.448558085785975 1 1
0.134757774988256 0.129726886213716 1 1
0.181575363400627 0.167307969363583 1 1
0.275071931576515 0.261297965752679 1 1
0.265141719665466 0.253616675245979 1 1
0.135521855454291 0.131803086050594 1 1
0.367159525869991 0.345202750435369 1 1
0.125653520723367 0.118008888446357 1 1
0.192100034858666 0.189300301826784 1 1
0.0684473069203477 0.0661596355195624 1 1
0.256668987395604 0.249701507490065 1 1
0.201905273213831 0.193828618087768 1 1
0.137375483455234 0.128288128634214 1 1
0.159706927819528 0.154147775105968 1 1
0.112757325985296 0.107895901988195 1 1
0.318653866695905 0.304607918564685 1 1
0.440449093777214 0.419807647317518 0 1
0.24024249803406 0.228085641731186 1 1
0.215078721761852 0.207219806636852 1 1
0.0768033987361695 0.0743141620510413 1 1
0.42004185532331 0.400205301770024 1 1
0.351546571096133 0.335465267748987 1 1
0.365557862790995 0.351661957974021 1 1
0.219705030259389 0.21094368454065 1 1
0.0344509176944068 0.0374968303799118 1 1
0.0915149031746528 0.0905753815592612 1 1
0.170868321158708 0.162609403349193 1 1
0.246085933727871 0.2416186472481 1 1
0.143752305885589 0.134618753345575 1 1
0.380963181772297 0.367323004626441 1 1
0.180726918489593 0.170683070047483 1 1
-0.0529995994719469 -0.0547666892539957 1 1
0.226777272585743 0.218044557246673 1 1
0.259583363560739 0.248668419398887 1 1
0.181426527922488 0.171392512153795 1 1
0.120946076218982 0.110588348278708 1 1
0.14947017371329 0.13802062553397 1 1
0.28179014790987 0.271303895271806 1 1
0.244024305678925 0.229191260334009 1 1
0.416802814395465 0.395172112936761 1 1
0.227722654498028 0.218041660547669 1 1
0.067517090710102 0.0653323771137983 1 1
0.363083151500857 0.349070349038298 1 1
0.0606497094881686 0.0580856434564622 1 1
0.416008479214695 0.397045236919817 1 1
0.287397155903012 0.275075374012497 1 1
0.203079095114586 0.199132436953945 1 1
0.208035100346503 0.192868903557999 1 1
0.00835801904203982 0.010095184052414 1 1
0.426528621370482 0.400264899718498 1 1
0.48207325435196 0.452222797341697 0 0
0.221693902451108 0.210173810677784 1 1
0.10805434610481 0.10848143864469 1 1
0.208341362665767 0.198939502616017 1 1
0.207508812743687 0.195485815844159 1 1
0.125096893703554 0.117900219817339 1 1
0.193417342822759 0.185417064715158 1 1
0.168627267000712 0.163998602085137 1 1
0.519027266213337 0.492417506636187 0 0
0.232083885422274 0.211328664118164 1 1
0.13119483752392 0.12891350397611 1 1
0.393946051456164 0.376024262732945 1 1
0.225965284246892 0.220189494820071 1 1
0.297526054891054 0.285613396672879 1 1
0.280707514279224 0.272504810004331 1 1
0.223020757998312 0.215264650186838 1 1
0.159658236836374 0.154816388706538 1 1
0.264062527085208 0.253213508660432 1 1
0.0145920360452165 0.0109624622594476 1 1
0.243066034215878 0.233930026166371 1 1
-0.219062717172211 -0.21148024759481 0 0
0.299155462768884 0.288278283014106 1 1
0.193672799981611 0.185453639124786 1 1
0.12583250223 0.112277193492842 1 1
0.250969541669327 0.239166619953259 1 1
0.36879234355059 0.351555596141671 1 1
0.35352137617021 0.335228725264555 1 1
0.330538624753494 0.320048544503654 1 1
-0.0975783427636425 -0.0907378608407586 0 0
0.264045053142569 0.256335793443735 1 1
0.355345230859144 0.338247612380725 1 1
0.204792984878312 0.194913019419462 1 1
0.325541733312615 0.314387653446365 1 1
0.316065884175087 0.301268229363336 1 1
0.0328662389017556 0.0357122074744754 1 1
0.0859128590642532 0.0809030024697597 1 1
0.231089164381247 0.218218059031376 1 1
0.120817792897792 0.112762119417695 1 1
0.265020050741489 0.252586181498655 1 1
0.274911943100026 0.262173667818653 1 1
0.273819373269451 0.25865002043604 1 1
0.0355596400232117 0.0338270193524691 1 1
0.274103327588611 0.262351503098482 1 1
0.200904987013061 0.191262563584236 1 1
0.235645245720109 0.229592875128868 1 1
0.165904012827666 0.154711218515234 1 1
0.374564389136492 0.353721217433125 1 1
0.274663038752537 0.264620597988134 1 1
0.273311638842704 0.260935354839433 1 1
0.0682793463866445 0.0651704095096524 1 1
0.0882737765563726 0.0810432407665647 1 1
0.365784881076007 0.349890707908513 1 1
0.139696032803263 0.13234689030909 1 1
0.276294037816685 0.266948939807561 1 1
0.200516896789521 0.190066514396483 1 1
0.434631038201827 0.413738892722867 1 1
0.143683532740621 0.138537980300574 1 1
0.247342872441532 0.233425919803594 1 1
0.241889384566723 0.228890701510296 1 1
0.273921625583144 0.261267704618834 1 1
0.128425093975732 0.119751052294737 1 1
0.464198577283395 0.441264575130427 0 0
0.141030697299172 0.136681648095776 1 1
0.263598830834704 0.247270525254872 1 1
0.267953722814574 0.253867571747042 1 1
0.225854236516738 0.210858504228126 1 1
0.205757250055294 0.198680439123678 1 1
0.0981145066512178 0.0927059198353759 1 1
0.287648590522553 0.276360606204345 1 1
0.156520078879479 0.149159195686214 1 1
0.381391566929992 0.364930726835285 1 1
0.419043615355304 0.396239648445495 1 1
0.232104448421204 0.225922717212856 1 1
0.229838634308129 0.219540866884029 1 1
0.319098908342174 0.303644800002632 1 1
0.120934910889743 0.113673170564075 1 1
0.447062953034489 0.424355140359909 1 1
0.277893634757753 0.264989931246277 1 1
0.205517658154594 0.198393222244269 1 1
0.177152018762163 0.174185822384382 1 1
0.113235052028723 0.108601145792793 1 1
0.204034545151607 0.199394574746923 1 1
0.141277083021508 0.134313317954145 1 1
0.240874250924681 0.234677104119039 1 1
0.252054892028856 0.243002170768727 1 1
0.148241136392016 0.137266754704906 1 1
0.24288570387897 0.229585251430825 1 1
0.168756726273626 0.158868907133721 1 1
0.212918893107285 0.204735146244988 1 1
0.220577525753232 0.212454327628518 1 1
0.161919914840893 0.1548605808516 1 1
0.142146337354077 0.135950963623818 1 1
0.0956646291499182 0.0925377432027883 1 1
0.388122264094334 0.371475357414072 1 1
0.0291159635880134 0.03073053552126 1 1
0.402952084483242 0.376440067648609 1 1
0.151935998645045 0.149276494592546 1 1
0.258315342204018 0.246856202952672 1 1
0.379634091966975 0.351093955676483 1 1
0.0303422817183091 0.0328178151301568 1 1
0.224626622804504 0.217805455765993 1 1
0.285426959957752 0.269694488496004 1 1
-0.0643427922176363 -0.056259611383143 0 0
0.397926656168939 0.372653923387624 1 1
0.225716560467788 0.217877183811748 1 1
0.131214745013467 0.126744921450081 1 1
0.215720270689022 0.204686007457349 1 1
0.249904718971447 0.240094375282597 1 1
0.0876263494113022 0.088310252516718 1 1
0.107485598025833 0.101273099891078 1 1
0.112766410313174 0.107286936434113 1 1
0.107459180614239 0.10154818972854 1 1
0.139068045669151 0.134776984113734 1 1
0.419079458813191 0.393045812339594 1 1
0.180958502631302 0.175539381229582 1 1
0.223863528965903 0.214009599500443 1 1
0.330361088758728 0.311898178828036 1 1
0.0338186437085361 0.0342248767751398 1 1
0.169001775489778 0.159035532188565 1 1
0.246537540086021 0.236997328616737 1 1
0.268987771479605 0.253632555293923 1 1
-0.0710862139824597 -0.0631904441141206 1 1
0.0939644314435031 0.0913614102562446 1 1
0.269381333184567 0.258332363938207 1 1
0.187353342596379 0.175766737884984 1 1
0.319263506443245 0.306379168109521 1 1
0.195999927647093 0.186820479467685 1 1
0.371528701395936 0.345229390932879 1 1
0.136187085792252 0.132258110373227 1 1
-0.0116292708883408 -0.0131203934466273 1 1
0.219661705357605 0.209941250365877 1 1
0.528093685056116 0.502376036440526 0 0
0.143353503165548 0.141166713629212 1 1
0.174276659666312 0.165887288175629 1 1
0.132968507949669 0.125190192924362 1 1
0.234309293301865 0.220733879445957 1 1
0.247215488785214 0.235414101393991 1 1
0.294521551852116 0.282959683111894 1 1
0.0457589284286535 0.0425402787113018 1 1
0.23256682720386 0.221049792975466 1 1
0.139108429872981 0.135801765854383 1 1
0.175902720580535 0.166656035688551 1 1
0.387134013685652 0.374148408337186 1 1
0.0983811653246986 0.0956295527934029 1 1
0.010045663803551 0.00357891224423352 1 1
0.337966627746192 0.323435178047466 1 1
0.395067248231825 0.369405625571879 1 1
0.122131339685508 0.116642595924762 1 1
0.0446868314144167 0.0402629722318421 1 1
0.393437417983126 0.374647176840805 1 1
0.447199846253514 0.425569007677074 0 1
0.257377601731326 0.248782812758035 1 1
0.111436224555135 0.103795060108989 1 1
0.0849326183260627 0.0770133840112042 1 1
0.233848488212224 0.221075576387782 1 1
0.263643110440906 0.249324406556563 1 1
0.313348978512785 0.299773722689726 1 1
0.136727410762109 0.133304475162374 1 1
0.310398026853798 0.291163830441248 1 1
0.0151843025244801 0.0151284027648801 1 1
0.219915087063511 0.208185290134435 1 1
0.110205129269672 0.102850435154566 1 1
0.196564384629516 0.18771588348651 1 1
0.134964894992454 0.127892947072049 1 1
0.209427698455948 0.19860069235228 1 1
0.41875500648993 0.399244229056513 1 1
0.197974358160063 0.187088849987983 1 1
0.0019923695944502 -0.00100602931322421 1 1
0.35335462813965 0.336935149832293 1 1
0.168438163439183 0.159595343573709 1 1
0.263126222202357 0.250717704718826 1 1
0.324436622648286 0.308073591662515 1 1
0.31315396786903 0.301162913638851 1 1
0.349279120046995 0.332329805620961 1 1
0.0799040500920924 0.0807662944129188 1 1
0.191526145491526 0.180366140958172 1 1
0.15721447846703 0.149936986149615 1 1
0.386185964671756 0.37151322000817 1 1
0.255535248088765 0.244197143050791 1 1
0.114372073341799 0.106550654951756 1 1
0.121857086385177 0.117788067490147 1 1
0.262197617819448 0.25389654861383 1 1
0.361735134931444 0.340572074365922 1 1
0.349975722791137 0.337686682939219 1 1
0.293225757428989 0.280137949280657 1 1
0.0500760805289878 0.0399592646995854 1 1
0.00423439829487934 -0.00149960281885649 1 1
0.162924618782015 0.153654274024824 1 1
0.332962419614273 0.322334003724448 1 1
0.109692200050441 0.101603829545695 1 1
0.159742045384418 0.158909747978727 1 1
0.515154931243156 0.492104739029719 1 1
0.198577125964796 0.186380793120841 1 1
0.19431311888264 0.185114150251666 1 1
0.232089454046709 0.218909765009742 1 1
0.373252441380476 0.354113926502257 1 1
0.204888764555069 0.196439271778223 1 1
0.106986424889549 0.101278260394991 1 1
0.25110818822478 0.235437724795989 1 1
0.214499261731694 0.204516205022777 1 1
0.0952955323599888 0.0896787425962922 1 1
0.0831048358286366 0.0776497806153774 1 1
0.163898460106445 0.155105993453174 1 1
0.232443709836237 0.220082591654848 1 1
0.235039286366826 0.222880023349063 1 1
0.242916820376593 0.230519813764805 1 1
0.159476834031825 0.146057187129192 1 1
0.354967182030971 0.3365699528578 1 1
0.168776341337655 0.161142947139722 1 1
0.225690297441801 0.2083559510049 1 1
0.153175609604474 0.14876126845473 1 1
0.455348745252096 0.434292712040157 0 0
0.173421102808805 0.163466764651717 1 1
0.176209142346264 0.164087238555355 1 1
0.333019192805424 0.318741052325049 1 1
0.0471697570985476 0.0455872689795584 1 1
0.195187711174278 0.184223889549714 1 1
0.310425464899729 0.296995670894879 1 1
0.0932844033470333 0.0892687180575251 1 1
0.316988465881607 0.304336498075791 1 1
0.00196374300396542 0.000358927681088767 1 1
0.207961390749654 0.196457399129828 1 1
0.172820510999807 0.160554754659747 1 1
0.209584268865814 0.194860561183896 1 1
0.407403542424836 0.387697820102074 1 1
0.0411595106563614 0.0400437535743492 1 1
-0.0983319023732905 -0.0866126781657971 1 1
0.152843640130728 0.143947082780185 1 1
0.221835862168648 0.212918254910198 1 1
0.287243480939878 0.275306919156881 1 1
0.225415279229617 0.209528657912563 1 1
0.105800387288598 0.104961750588977 1 1
0.244126278091652 0.227053614379529 1 1
0.375606057890882 0.3569899823888 1 1
0.0518674229084586 0.0445957264802554 1 1
0.0712019565256629 0.0692453833567656 1 1
0.0914676798891062 0.0869032973192242 1 1
0.29321701566773 0.271486517755194 1 1
0.197402697763474 0.187286118538777 1 1
0.165966759725818 0.158780407040438 1 1
0.167020365685983 0.161848188029801 1 1
0.39199503535755 0.370455846439303 1 1
0.20306482965736 0.188291760800717 1 1
0.339408316402573 0.32653472723054 1 1
0.357863242672439 0.341882670842544 1 1
0.273182709910474 0.253668802509954 1 1
0.0744179396145109 0.0721393650413936 1 1
0.17480637082527 0.162869484881897 1 1
0.151037466989269 0.146782137261488 1 1
0.288749283003497 0.278455086106193 1 1
0.185250554425844 0.178676755492655 1 1
0.443751824181828 0.4206479040139 1 1
0.10793896750287 0.103169039028248 1 1
0.112940697260182 0.105120922974056 1 1
0.0472982423459625 0.0411835137780467 1 1
0.0492944886027764 0.0545565117974099 1 1
0.117276763370214 0.109407026477068 1 1
0.357320499450975 0.343918557657023 1 1
0.203088514520547 0.196338031705766 1 1
0.34648712899276 0.326402488265426 1 1
0.084990717516321 0.0828160927647194 1 1
0.220458741843625 0.208734838537612 1 1
0.255425720719162 0.253035157123073 1 1
0.120777698552542 0.115531795195985 1 1
0.127474809632971 0.125297809050873 1 1
0.355602723105374 0.334888586162242 1 1
0.259970214521038 0.247068428354461 1 1
0.463747291682535 0.43179934388788 0 1
0.0411117031554379 0.0424854375001748 1 1
0.194492616791267 0.186845748646616 1 1
0.407956017305823 0.387425766056423 1 1
0.397118194839874 0.376439353712566 1 1
0.174049698295903 0.167941932489767 1 1
0.0893861537437893 0.0830855684621647 1 1
0.226891482960989 0.219187253479958 1 1
0.171696595170315 0.172071498578878 1 1
0.260438108642087 0.245519976967753 1 1
0.132846278790535 0.12211893068898 1 1
0.0350731397032331 0.031189202398037 1 1
0.220331677830066 0.210835753572446 1 1
0.346875258648433 0.33245505444359 1 1
0.306607742547028 0.291412070487397 1 1
0.224923220916795 0.215408886334085 1 1
0.0940649294676529 0.0912646011757822 1 1
0.340000083061432 0.324237572527489 1 1
0.302382665825806 0.285441201453358 1 1
0.222023510544942 0.215085247456593 1 1
0.262933232864587 0.245395384348212 1 1
0.21130389931814 0.196520365160396 1 1
0.200321611866355 0.184952945718748 1 1
0.0882262795208637 0.0849852354442332 1 1
0.336951427275764 0.322580166635662 1 1
0.408732145330625 0.390061781532523 1 1
0.227209888607009 0.218675437377911 1 1
0.202658696881293 0.195148237324238 1 1
0.351281264257048 0.338119306427428 1 1
0.201404735892434 0.190242506910772 1 1
0.116307936120515 0.10934471871906 1 1
0.101429534302344 0.0962208527871572 1 1
0.0128670960928424 0.0102983192087359 1 1
0.233722543440634 0.225639580892332 1 1
-0.0385714585139169 -0.0371791757649266 0 0
0.175787493471353 0.171905242406181 1 1
0.0643211150105918 0.0567931732130352 1 1
0.0118041945996889 0.0110005717635979 1 1
0.202462350374955 0.191549225189331 1 1
0.206282647248967 0.201410762779022 1 1
0.144333191799701 0.136193615403298 1 1
-0.000535286979475514 -0.000663974655618849 1 1
0.174584656037899 0.166671913276605 1 1
0.39225954188209 0.373007720880249 1 1
0.312946785730224 0.29813323987262 1 1
0.188982445082814 0.1737500557969 1 1
0.466495182850213 0.443563702488448 0 1
-0.174978264249413 -0.171261027927755 0 0
0.283833975371945 0.265258815001971 1 1
0.126803050752568 0.119884183700773 1 1
0.125667172436364 0.123608961804665 1 1
0.112317369499755 0.108999507593396 1 1
0.214321878613444 0.203534723616945 1 1
0.00895149623782449 0.0124287436853287 1 1
0.344393647348317 0.330553191016116 1 1
0.284958367368078 0.271220106162634 1 1
0.233995486551637 0.222397079278234 1 1
0.0616459842155763 0.0592138350173396 1 1
0.178555535178001 0.167189171669892 1 1
-0.0263675623110443 -0.023387043406844 1 1
0.313056554418059 0.301664191994419 1 1
0.263589424184754 0.252702789720093 1 1
0.271382604474551 0.263845011290663 1 1
0.343448841116738 0.331449980883765 1 1
0.277048630893664 0.264354260997167 1 1
0.0472442801662774 0.0494979708829074 1 1
0.0830961888257871 0.0767892628954142 1 1
0.281456290746801 0.269697952664448 1 1
0.502840474424575 0.480950952557238 0 0
0.149368719094795 0.143485999584879 1 1
0.258201536990169 0.245580543131759 1 1
0.260471406153728 0.250203648334035 1 1
0.412863354732362 0.395661636688037 1 1
0.167430222144454 0.156051328956533 1 1
0.255386637361567 0.244239421400349 1 1
-0.0226404309903114 -0.0237292299727703 1 1
0.20917603701462 0.201360997337134 1 1
0.390923047257784 0.372602788825294 1 1
0.245064927399423 0.23008843093156 1 1
0.244547373336117 0.23250606817632 1 1
-0.0568189441404247 -0.0542183857793667 0 0
0.173665637154077 0.162019452873199 1 1
0.189465837142798 0.181205903899044 1 1
0.182232021718997 0.175327676800172 1 1
0.152042002541185 0.144436447760334 1 1
0.265189296885202 0.253256374951681 1 1
0.163848688193968 0.160148956863624 1 1
0.230838705027779 0.219942711479513 1 1
0.204012832733221 0.188870007086145 1 1
0.116170635296019 0.108170914484405 1 1
0.0305409706683094 0.0253127345459029 1 1
0.162590626883007 0.154696628945448 1 1
0.28044864681382 0.265967611988968 1 1
0.208027002373536 0.196102200223617 1 1
0.261061934951662 0.249797729406112 1 1
0.331480871259247 0.310959774620383 1 1
0.330350183438326 0.312965091019546 1 1
0.246099663162532 0.234193638361299 1 1
0.103245223267435 0.0977585255777625 1 1
0.130476360909428 0.127951100888514 1 1
0.281554898260005 0.266740740693226 1 1
0.206390581871427 0.196311842903026 1 1
0.574790897509565 0.547025698196291 0 0
0.0993382719169206 0.0953253215820825 1 1
0.221217090507411 0.209703215471212 1 1
0.223874057456824 0.21372065755601 1 1
0.458050703287206 0.435561794708505 1 1
0.2654065923994 0.253294556847265 1 1
0.281832903187418 0.274864907049481 1 1
0.380701747053014 0.35672672852808 1 1
0.267349938610968 0.257650866926085 1 1
0.0325703446838545 0.0320200823969495 1 1
0.144294318591758 0.139494732383671 1 1
0.306155685165713 0.289309578095354 1 1
0.0225107887081483 0.0205342201266435 1 1
0.104754187826239 0.097037411758341 1 1
0.359777057393642 0.340122919829162 1 1
0.282479831675152 0.26593079800092 1 1
0.1591432827549 0.155203559998434 1 1
-0.0124218907837005 -0.0123526584551729 1 1
0.165507892378442 0.161537776375838 1 1
0.23904906821757 0.227768588465549 1 1
0.179759014425695 0.173319829026943 1 1
0.0793806725132014 0.076638341760673 1 1
0.296373352279658 0.282460112742502 1 1
0.136461727743023 0.137194977957753 1 1
0.21482075898935 0.201872277234131 1 1
0.188405297247916 0.182842820021303 1 1
0.130736029318099 0.125426286274367 1 1
0.0771692137094707 0.0731111778916517 1 1
0.521818892459237 0.496483620277301 0 0
0.186425445387042 0.179438791026745 1 1
-0.135877948826931 -0.124446114131466 0 0
0.229945131635329 0.220197773977217 1 1
0.35435140473651 0.338541091608234 1 1
0.342518271520567 0.328893614509927 1 1
0.0777335708235437 0.0712775349205859 1 1
0.224466291952466 0.213787720888513 1 1
0.0140361638884423 0.0138916285645886 1 1
0.263720437831379 0.251130791653977 1 1
0.201610961051706 0.195285614069248 1 1
0.123643553475669 0.11477187759525 1 1
0.147954607276794 0.14341692901912 1 1
0.270651392308927 0.259077232011909 1 1
0.0491696562718325 0.047345772086036 1 1
0.242736537617002 0.23087954814566 1 1
0.0760168953085795 0.0761158811018705 1 1
0.280857896148973 0.265407925252938 1 1
0.277051666412211 0.260628315884775 1 1
0.110572533781116 0.10084432010566 1 1
0.269626518596298 0.258648108429673 1 1
-0.0170769145767545 -0.0166190280131279 1 1
0.103305525823224 0.097667033787793 1 1
0.283314950830609 0.270954815171024 1 1
0.275168369360199 0.264467314858148 1 1
0.191126299306969 0.178621045775647 1 1
0.111165260894308 0.104106457415392 1 1
0.0809775775100485 0.0790063966945847 1 1
0.284668414439778 0.271890456126275 1 1
-0.0247919700343885 -0.0253544737383987 1 1
0.233444499255553 0.223748903372407 1 1
0.221980084537735 0.21004997955131 1 1
0.122101111236957 0.114611616934052 1 1
0.210167900936898 0.198554805447611 1 1
0.106277675343958 0.103874660387129 1 1
0.230761672188133 0.219645004460608 1 1
-0.0246050590373091 -0.0242517652032572 1 1
0.207155704095893 0.197285046021874 1 1
0.205102253506597 0.194438806307411 1 1
0.255310995454181 0.24653064227281 1 1
0.409889025676579 0.3893586044506 1 1
0.0326754673276869 0.0321804067664169 1 1
0.170179393382637 0.160151055045302 1 1
0.23844931082014 0.220172619722908 1 1
0.303534055984334 0.289770789467002 1 1
0.0345694486474563 0.0271784695573975 1 1
0.166764627573107 0.156195736949335 1 1
-0.00384114783602867 -0.00463371782818711 1 1
0.0727705214766345 0.070687101001782 1 1
0.291620205133897 0.281557341840171 1 1
0.224914401339802 0.212772061634309 1 1
0.404467320813529 0.386531684239666 1 1
0.142685482179702 0.138504814772323 1 1
0.49334720550413 0.465264214001886 0 0
0.283695813894475 0.269535311056375 1 1
0.21965267273793 0.211774405179627 1 1
-0.0416616850140073 -0.0368364842863923 1 1
0.139765335072648 0.13420951922679 1 1
0.186573291463949 0.178341728393108 1 1
0.179539589631793 0.167817333182645 1 1
0.115849151980894 0.106764938065891 1 1
0.247053058544325 0.236023108303115 1 1
0.234760742355641 0.213150633105293 1 1
0.0783044233514776 0.0654596946795059 1 1
0.113136094384388 0.10664751137283 1 1
0.0862049538621556 0.0859085262509555 1 1
0.116872709423202 0.111140477722361 1 1
0.433754113659842 0.414447954635353 1 1
0.411825826177483 0.389290859439548 1 1
0.351764391504258 0.329078374373013 1 1
0.163365262306218 0.155783126979627 1 1
0.155744643333226 0.148549354244876 1 1
0.352861196662915 0.342252572894952 1 1
0.120105366051574 0.111047331651886 1 1
-0.021856733968844 -0.0179305897795934 1 1
0.316432768158833 0.307767153195733 1 1
0.151625326835778 0.141984937293555 1 1
0.335011122677385 0.322130493327573 1 1
0.323464298966275 0.306554661726811 1 1
0.210389941855323 0.199693650824919 1 1
0.138642848511923 0.13421971163198 1 1
0.29918424311944 0.283519319556824 1 1
0.0193676540185701 0.0109034548924242 1 1
0.0756938062048044 0.0750541138123928 1 1
0.195129895266674 0.184032131253777 1 1
0.158004113346552 0.152508929636583 1 1
0.0565914570902289 0.0609814343023884 1 1
0.0933574941872553 0.0875836966752597 1 1
0.423045869768279 0.406664918262483 1 1
0.354005307230022 0.337498893142621 1 1
0.260474302745753 0.250350099472259 1 1
0.150284573015328 0.141669087359148 1 1
0.27536777507208 0.263349205214153 1 1
0.251461451376492 0.239429428353778 1 1
0.0296447232071876 0.0268125985790118 1 1
0.25700382680659 0.242113788389337 1 1
0.45207291536444 0.432453854433769 1 1
0.287093894799068 0.278868210605073 1 1
0.286231528244416 0.269903417835956 1 1
0.0818478030521063 0.0817813715541833 1 1
0.270430469230708 0.263539175961784 1 1
0.225432961372876 0.217453113697772 1 1
0.288868536318736 0.274300270767983 1 1
0.251101412872278 0.243775867248415 1 1
0.163914177233839 0.156502877241249 1 1
0.306534217880248 0.290973934063663 1 1
0.241081579247989 0.232358614625811 1 1
0.304067459988361 0.285957853623996 1 1
0.226117557211905 0.21658657111942 1 1
0.23256146313129 0.21617264292173 1 1
0.296619073238214 0.282376663725586 1 1
0.244468313949419 0.235187212489428 1 1
0.0871733983763251 0.0793918138783041 1 1
0.146868362840941 0.138414399125711 1 1
0.143615659243598 0.136962775991472 1 1
0.224097495983804 0.214257817902552 1 1
0.256713497580034 0.247115805543015 1 1
0.0134362966406618 0.00931568471143544 1 1
0.367801334187925 0.35278326933543 1 1
0.288537130513688 0.273386090065825 1 1
0.163523924802573 0.153759773555958 1 1
0.0357566790167941 0.0345780058817497 1 1
0.223343876828722 0.217225417427517 1 1
0.274917589117919 0.263840791378367 1 1
0.192924682719773 0.184769819016145 1 1
0.243486632612788 0.231607487086458 1 1
0.262962086143368 0.251008375940911 1 1
0.258756522231797 0.249025660881181 1 1
0.29576040502212 0.28305199786372 1 1
0.240397084797576 0.226986981204271 1 1
0.268240766809101 0.26180933734116 1 1
0.102168652182405 0.0985710013186658 1 1
0.358095505011565 0.341662141604961 1 1
0.421061028619577 0.406155900074231 1 1
0.309604289257952 0.294580784884095 1 1
0.183119576456264 0.178172100590736 1 1
0.194912284423543 0.185231947685603 1 1
0.250511504006112 0.232652013821199 1 1
0.102993089875176 0.096779576696646 1 1
0.34702470880298 0.331246853737211 1 1
0.127651686746993 0.118286816200128 1 1
0.00883711556183225 0.00562242451695456 1 1
0.219183836056988 0.20863525545239 1 1
0.141600240247667 0.135357510335397 1 1
0.292482061532955 0.277712473863606 1 1
0.21342534966442 0.199487308192059 1 1
0.467010446779601 0.443622844094612 0 0
0.144649093039204 0.135144713564481 1 1
0.291952795490842 0.285061015917414 1 1
0.116428396818761 0.111518523629125 1 1
0.212059045173908 0.199069338878939 1 1
0.355949462101762 0.338783673207113 1 1
0.167764292401317 0.160415948864925 1 1
0.333836008072039 0.320249344480851 1 1
0.164329738930848 0.156009458945206 1 1
0.181719912616844 0.173423226480068 1 1
0.187941224631591 0.186315911281481 1 1
0.237337038047719 0.2261130914418 1 1
0.319921863554792 0.307137861097106 1 1
0.128097429590498 0.12046224240225 1 1
0.133529016881512 0.125877418816693 1 1
0.275054797751844 0.261587773121949 1 1
0.0191621154779478 0.0148306383289277 1 1
0.130242365160286 0.12258389356557 1 1
0.361371918008656 0.346960855384108 1 1
0.112747491780452 0.11265170058786 1 1
0.163938839935155 0.157708117164489 1 1
0.171792875002386 0.164932851360879 1 1
0.047936643835421 0.0453028522049849 1 1
0.220807869246929 0.210667521762814 1 1
0.342935253553207 0.322699371149279 1 1
0.0772657225789371 0.0743636727072595 1 1
0.356998932346557 0.337167685887866 1 1
0.255813247737572 0.241049177098648 1 1
-0.0181256919064287 -0.0150746341484401 1 1
0.105304892955256 0.0937297101883113 1 1
0.0182739583353569 0.0134334785788196 1 1
0.179354225030334 0.172688671766679 1 1
0.143945141833509 0.140249989081217 1 1
0.202871939842325 0.193447295594249 1 1
0.273539479081489 0.261997607173999 1 1
0.174941271217602 0.168687737853241 1 1
0.0875385038322225 0.0830396445758495 1 1
0.368282796160188 0.346043918970314 1 1
0.226296911604479 0.21521130788795 1 1
0.174439161442176 0.162990906282808 1 1
-0.0156937478466455 -0.0133780354579131 1 1
0.161551312777892 0.154426239208626 1 1
0.221879653384069 0.215414065938573 1 1
0.304618057093222 0.287542690198028 1 1
0.400831365800558 0.388773151594214 1 1
0.389229187896621 0.368074415330794 1 1
0.178733216305696 0.166159493331055 1 1
0.309438435084351 0.299100044638487 1 1
0.244919511265776 0.2356144589127 1 1
0.222094583869967 0.208612454368661 1 1
0.221180300828565 0.208609978515302 1 1
-0.0486204782735412 -0.0431469327636712 1 1
0.181159265546358 0.173038832371339 1 1
0.127878001773568 0.120146593825733 1 1
0.27305071378895 0.26248381406886 1 1
0.147453122787742 0.142395101261452 1 1
0.149274154255047 0.143579453188082 1 1
0.13977677770735 0.133338216712614 1 1
0.268110743336566 0.253973752141412 1 1
-0.0472983981939235 -0.046299669766884 1 0
0.305441401887512 0.292451324873991 1 1
0.295088921439171 0.282727046373239 1 1
0.0111957039493055 0.00980577177772363 1 1
0.252952123849848 0.240601069928871 1 1
0.203751707376454 0.195935767861786 1 1
0.163676675859614 0.151502385477282 1 1
0.178761809619037 0.171525657537417 1 1
0.201231683037883 0.198471653940178 1 1
0.223130378929469 0.209964784867263 1 1
0.225546183477364 0.214404617857989 1 1
0.121030263340697 0.118721907306024 1 1
-0.249196223112008 -0.23448744958385 0 0
-0.00675387797640534 -0.0107354573746947 1 1
0.123714993710205 0.122944665243673 1 1
0.0899021790751257 0.0852374820215074 1 1
0.310338559949477 0.296174002734616 1 1
0.193938905222263 0.186519856854297 1 1
0.214088119288756 0.205236618172713 1 1
0.141398887110083 0.140237108889309 1 1
0.276743773852022 0.261364333004886 1 1
0.176314575391239 0.161274214455157 1 1
0.210279614323723 0.197615211438951 1 1
0.45612539379499 0.433538696293861 0 1
0.320422078935365 0.306723327514066 1 1
0.243171759930483 0.238546613909278 1 1
0.137494529088798 0.130103108261547 1 1
0.179042306847257 0.170095652744123 1 1
0.234549705165117 0.223707821642188 1 1
0.0479490066536165 0.0460571241861764 1 1
0.144094699281517 0.14007286615298 1 1
0.336769826917947 0.320562908169012 1 1
0.179574781493393 0.171389523236889 1 1
0.268445125631864 0.256568388040229 1 1
0.211076410793352 0.204043890646055 1 1
0.0994066461923737 0.0984001123301415 1 1
-0.00204028749919162 -0.00784970928663528 1 1
0.13870597424565 0.13159289729826 1 1
0.202946883895435 0.194062302456866 1 1
0.203643707780555 0.198397751734056 1 1
0.0230712658037473 0.0233225115574769 1 1
0.31677724216908 0.302971784324886 1 1
0.251349061710703 0.23793551230749 1 1
0.0665420352118384 0.058627248999008 1 1
0.141328488553005 0.136695372820118 1 1
0.165108710892399 0.162989429426207 1 1
0.212077503779699 0.198621101775405 1 1
0.178740047076625 0.166423726556339 1 1
0.192767741644564 0.18244145186756 1 1
0.317352134511826 0.303183201375177 1 1
0.17254627586351 0.163613639881174 1 1
0.0318068669411608 0.0358333624229203 1 1
0.193947018014153 0.186219634767126 1 1
0.120697403029805 0.11512568656564 1 1
0.282679167485978 0.268999069849221 1 1
0.0983617908662585 0.0920078894326155 1 1
0.114594064438381 0.108380575929018 1 1
0.185779309340617 0.176375674146538 1 1
0.091494289135205 0.087745363034486 1 1
0.355112925750524 0.335823264329263 1 1
0.196704996200716 0.187749280633045 1 1
0.251647523362103 0.237972695717117 1 1
0.205405148265661 0.197042795510441 1 1
0.390427766920754 0.373793112192351 1 1
-0.0261189815511294 -0.02092504960404 1 1
0.0258119207017804 0.0242721696531662 1 1
0.161158675886188 0.15644776669035 1 1
0.00483857542374515 0.00314341777792548 1 1
0.184325821026182 0.177897817730038 1 1
0.0766911779403765 0.0737287385580906 1 1
0.174567951577353 0.166411938039853 1 1
0.227764718544314 0.213734171767876 1 1
-0.0783581646326004 -0.0796225507496663 0 0
0.276425567928754 0.264047511625128 1 1
0.261496337331388 0.245966829633863 1 1
0.271625164349296 0.261974064369212 1 1
0.453654862389088 0.438001907513877 1 1
0.289283014133514 0.277106051891308 1 1
0.175913788694765 0.165072158489754 1 1
-0.00427619790820029 0.00780770305358088 1 1
0.172348591120204 0.168471834167978 1 1
0.294860581347903 0.283873257301112 1 1
0.122059258902483 0.117241634474463 1 1
0.29693202021056 0.283763283956074 1 1
0.15269004132532 0.146088705298833 1 1
0.30487082182376 0.289716771902446 1 1
0.250230404632234 0.23494864530702 1 1
0.0192031857123281 0.0177116849189423 1 1
0.255067717023597 0.247393840820183 1 1
0.104213040463188 0.103611527373108 1 1
0.314843594639714 0.297536440927727 1 1
0.101726843674795 0.094945374478183 1 1
0.202854776866701 0.190050493852164 1 1
0.339255558656696 0.325911079822117 1 1
0.293802364007362 0.278657229419491 1 1
-0.0477646404279514 -0.038645848883726 1 1
0.0886384322264087 0.0853342430328715 1 1
0.0428930241385932 0.0367443096319983 1 1
0.228645589744768 0.219235993521078 1 1
0.230524824330607 0.218369726972497 1 1
0.336685486579887 0.323451212049878 1 1
0.0978510276166769 0.0948286672882089 1 1
0.114351128348473 0.110683029443784 1 1
0.297039030346913 0.281069017534403 1 1
0.235771041410002 0.22500666474772 1 1
0.243614964507647 0.229159365804375 1 1
0.156085010778464 0.149577649627609 1 1
0.247671662132297 0.236547436641489 1 1
0.239464948834293 0.228357759864925 1 1
0.45934039803145 0.43364134870979 0 1
0.13305032271157 0.126655943714559 1 1
0.168754308905651 0.160991750637907 1 1
0.035166645895192 0.0317386810072701 1 1
0.344404446979685 0.328583033916378 1 1
0.235398331721451 0.217541098499303 1 1
0.124890864088405 0.113628400238737 1 1
0.280863550168915 0.262645533455914 1 1
0.230463587816403 0.217169018310772 1 1
-0.0196394485462489 -0.0195622241588389 1 1
0.059559650213711 0.0571248209713824 1 1
0.303779029859685 0.293246728694314 1 1
0.219512217895862 0.208143580931251 1 1
0.154255052680079 0.147621783172243 1 1
0.0878856908603856 0.0843876902001104 1 1
0.407468074539167 0.392122522428269 1 1
0.155638713239933 0.145387600921977 1 1
0.287245462314896 0.273808985974342 1 1
0.195891906548324 0.183269097907915 1 1
0.218523291012797 0.210472459135323 1 1
0.131502115295988 0.123700722758063 1 1
0.19629808287916 0.189216663693386 1 1
0.248828075338536 0.240838246864706 1 1
0.191096999593022 0.183061061886561 1 1
0.298340421348177 0.28592077657285 1 1
0.330421190597481 0.316449018925915 1 1
0.0663153422333204 0.0674069089397938 1 1
0.13352721824001 0.124444451858307 1 1
0.304979700532479 0.289850346823528 1 1
0.305831011672789 0.295540348981213 1 1
0.186217714877432 0.178736953839663 1 1
0.190243416412221 0.181834269983336 1 1
0.401230310605419 0.383323165520568 1 1
0.230768653003519 0.221994615651099 1 1
0.353253544055501 0.331538456289381 1 1
0.161103077540137 0.152380919471616 1 1
0.149753011874541 0.143893512953655 1 1
0.131892845884352 0.126847782492774 1 1
0.271132561532073 0.254314393065439 1 1
0.521084833568174 0.497084367982842 0 0
0.21217860569443 0.202467004194582 1 1
0.358154601774907 0.343765144225486 1 1
-0.0274992957724447 -0.0294355480107379 1 1
0.108675788684937 0.105640132318804 1 1
0.0382984809824007 0.0370795761850574 1 1
0.189418852129084 0.181892900424314 1 1
0.158663381578429 0.15047771232442 1 1
0.188399176189934 0.17805231439411 1 1
0.199139004583811 0.193742453910081 1 1
0.201054302128474 0.192921201252399 1 1
0.414077767956336 0.394837641520256 1 1
0.149213564285586 0.142048128620378 1 1
0.169119670614027 0.163227165259378 1 1
0.287155456838769 0.267986572127441 1 1
0.261996229793119 0.253109387359151 1 1
0.101473791269556 0.094630829737727 1 1
0.247476997036236 0.236949713521243 1 1
0.288802522327622 0.276240569685498 1 1
0.261597674033954 0.248732265123412 1 1
0.256684581894064 0.237471408916822 1 1
0.350759853341743 0.327093662038616 1 1
0.282417592427952 0.272577164022953 1 1
0.28724804514261 0.272812719060153 1 1
0.292630840411647 0.282572966926776 1 1
0.177815637148405 0.16940676747766 1 1
-0.0585953221577371 -0.0585644641869394 0 0
0.327645441977471 0.311160035132949 1 1
0.242372441697173 0.233052862122756 1 1
0.121213652888852 0.109822740245898 1 1
0.273040441258339 0.260188371663131 1 1
0.322336999646679 0.311174516831407 1 1
0.0827929406808435 0.0825329117848121 1 1
0.326819222847411 0.316662722773412 1 1
0.266161025943561 0.251724113201915 1 1
0.278799004940317 0.263205669548293 1 1
0.154232124035861 0.14408193902367 1 1
-0.0249210338790865 -0.0221404659411935 1 1
-0.0327077872812624 -0.0296535723077073 1 1
0.2231322667828 0.213751272047063 1 1
0.15664272535789 0.145265064443626 1 1
0.317434294672081 0.304918897104764 1 1
0.23566045510969 0.23639354795197 1 1
0.308564833932018 0.298765320771149 1 1
0.315746304664756 0.28611151775832 1 1
0.443973987914608 0.423226810113003 1 1
0.120242082319985 0.114540973642757 1 1
0.251468582952222 0.240575173419092 1 1
0.267093043753928 0.253813382266727 1 1
0.322722141018914 0.306505215062289 1 1
0.164487879960687 0.156928874807462 1 1
0.0731898837812473 0.0718936835037864 1 1
0.192342283010111 0.180280463721582 1 1
0.165698360089515 0.15615570924034 1 1
0.277376723510927 0.260853473523076 1 1
0.16081038276864 0.153740870421015 1 1
0.270601871276162 0.252572688242927 1 1
0.075790281983387 0.0762561785458374 1 1
0.198904262767323 0.187835818529928 1 1
0.000338949110116012 0.0023798405277129 1 1
0.0501758424133649 0.0494151905230184 1 1
0.294553728299561 0.27454924963575 1 1
0.112935738170421 0.104834586169395 1 1
0.1327044197162 0.124879864770319 1 1
0.0923610406350826 0.0880143667658464 1 1
0.105401103073134 0.0995851604761529 1 1
0.100234012286407 0.0894468875603691 1 1
0.0897999536141245 0.0799809512690259 1 1
0.229262648828688 0.214894441010237 1 1
0.141230772845502 0.141829681314296 1 1
0.208541838092348 0.190088522912332 1 1
0.110334613377134 0.104796116072907 1 1
0.411363415186376 0.392773607743061 1 1
0.213083167649095 0.20626332950044 1 1
0.345123969913655 0.330075809101058 1 1
0.293111804989989 0.279186199578919 1 1
0.229855773556746 0.219719190644659 1 1
0.431831213568025 0.41282737365901 1 1
0.123223983871968 0.112092563513235 1 1
0.240015578905167 0.227701727972947 1 1
0.0856181486180854 0.0815761361276296 1 1
0.0556054966205127 0.0552060186994047 1 1
0.318617973172211 0.302840389873219 1 1
0.0974747073595678 0.0935549501991747 1 1
0.134178216935059 0.130479856291074 1 1
0.303410320553067 0.29089880189914 1 1
0.0926858711690233 0.0917780876027635 1 1
0.32374620579611 0.308628413576849 1 1
0.259317273115443 0.24652006817018 1 1
0.283308573614216 0.271412013036518 1 1
0.213197243541323 0.202124253998238 1 1
0.24612413606071 0.234485615220874 1 1
0.311530457066789 0.299399546249923 1 1
0.0955595031322283 0.0907297907311852 1 1
0.107212178944981 0.105928205763466 1 1
0.519731976488512 0.486198246176365 0 0
-0.0695975979229764 -0.0672870274651769 1 1
0.227976066453845 0.214379179900207 1 1
0.396561850329757 0.37349085399338 1 1
0.278627682389253 0.26497379459593 1 1
0.236467126303293 0.222564943937601 1 1
-0.0293780527504114 -0.0263362941400618 1 1
0.112233325375316 0.10368745856655 1 1
0.332744602905468 0.318867412712585 1 1
0.172606617772181 0.164546228017025 1 1
0.0403956627166993 0.0420917031574059 1 1
0.399962463327339 0.382181228961124 1 1
0.145003210434356 0.138483133441304 1 1
0.333205973152373 0.318775355751004 1 1
0.22880732734619 0.214410575399667 1 1
0.138906688283469 0.135091869637438 1 1
0.144813122875633 0.13660710582927 1 1
0.369006903662447 0.350211312067981 1 1
0.24476033661273 0.235503046788699 1 1
0.391087520343008 0.375641757502077 1 1
0.197973039141988 0.189475714252711 1 1
0.210858174325794 0.203959651048604 1 1
0.452596179157636 0.427657911898632 1 1
0.0562236960135515 0.0555473805355483 1 1
0.308257887007002 0.293973848005695 1 1
0.10912791633719 0.102893793672995 1 1
0.0231706250890853 0.0161311981863163 1 1
0.410311846869459 0.385566118573676 1 1
-0.0251079623262425 -0.0240122537809005 1 1
0.201106854074834 0.191491806675955 1 1
0.0778467674017688 0.0790565920854762 1 1
0.542430342033838 0.520626738045215 0 0
0.306366365634118 0.284246201209407 1 1
-0.0106564268249972 -0.0145269715494839 1 1
0.251363101205397 0.24089143430431 1 1
0.00548004229879681 0.00583321071045332 1 1
0.28891609005009 0.27626259107222 1 1
0.261951224786766 0.248266718990883 1 1
0.293866894631341 0.278910905633469 1 1
0.197421560425202 0.182019588231584 1 1
0.256347708363864 0.243188785620676 1 1
0.167157873142575 0.162285836359386 1 1
0.130041257361499 0.125486946291188 1 1
0.0852772916628228 0.0794424089366144 1 1
0.14980324769469 0.144687379472521 1 1
0.0928588177242922 0.0886996597505798 1 1
0.0694435952615425 0.0642412194045676 1 1
0.134833182726076 0.130252243169396 1 1
0.235542045034853 0.222950942488077 1 1
0.132407864190972 0.127621055892089 1 1
0.0327675344093824 0.0305238232418155 1 1
0.174510290982832 0.169555708766709 1 1
0.225132178564277 0.216749330330005 1 1
0.137551499550036 0.131529460214237 1 1
0.293801386162969 0.278640142490626 1 1
0.276871171430114 0.268246783851358 1 1
0.360877336922417 0.344008941919523 1 1
-0.0428380198670842 -0.0406348871434431 0 0
0.12294553328993 0.1143428493873 1 1
0.177651263511588 0.161918721644024 1 1
0.242051415657708 0.229341046379247 1 1
0.185658533574134 0.182201348647448 1 1
0.345723251032678 0.330639364800731 1 1
0.268089945811234 0.25513956942832 1 1
0.274062780140279 0.259824274279219 1 1
0.200630883494736 0.190701383132865 1 1
0.210864213960483 0.200903934305712 1 1
0.25766181194153 0.240101004757327 1 1
0.237535834383875 0.229226039043899 1 1
0.216335435397664 0.2078839409959 1 1
0.077034516399553 0.0722603456774202 1 1
0.307029809020098 0.292968208118865 1 1
0.161060526469474 0.154783002719126 1 1
0.315991806642359 0.291155826402134 1 1
0.0949793349407113 0.091914437723426 1 1
0.142930680680238 0.137012248597083 1 1
0.362077881079546 0.344862341138327 1 1
0.400389119327881 0.382173859896882 1 1
0.156004616300376 0.151636094589052 1 1
0.291444743510499 0.279815013637639 1 1
0.122138825502192 0.114684615088034 1 1
0.285651127903089 0.274799644875185 1 1
0.303155942542077 0.287627040088211 1 1
0.260159311771403 0.242024468140749 1 1
0.0678535485315046 0.0610939616359966 1 1
0.0657421685174932 0.0643471266090517 1 1
0.154838616047472 0.144018484205702 1 1
0.300743090604832 0.288070587572782 1 1
0.249279892095376 0.240176868087803 1 1
0.154842677064411 0.146766240673004 1 1
0.173034662797925 0.164423148032352 1 1
0.10127465356767 0.0955786425818103 1 1
0.210430754661411 0.193912188588469 1 1
0.0940347364006289 0.0923231632077342 1 1
0.246373117335876 0.234459605466344 1 1
0.169046483879298 0.166328133811379 1 1
0.244494439921423 0.233891896439219 1 1
0.252448824669318 0.241814932510408 1 1
0.208623608101198 0.200085848569964 1 1
0.114167409096206 0.107029732291023 1 1
0.0553943065083423 0.0542069886894875 1 1
0.189401882654671 0.178120244978829 1 1
0.0815013124182985 0.0766994518696338 1 1
0.122434478729209 0.119521851362544 1 1
0.0332094387322691 0.0322083588270866 1 1
0.135736272393559 0.127719178441307 1 1
0.0577105986663725 0.0547471626744212 1 1
0.108057176879917 0.101855996000805 1 1
-0.0154058273593814 -0.0204975251881387 1 1
0.0474122942683948 0.0443628208830582 1 1
0.158440512095141 0.149513157070081 1 1
0.175735381536578 0.167816607150473 1 1
0.153829018765732 0.145192140115007 1 1
0.329401677878456 0.314678720713435 1 1
0.248843019501835 0.234828920169522 1 1
0.27070032932759 0.260040497452807 1 1
0.0367867599119048 0.0311415668213513 1 1
0.179518983865635 0.171649776551024 1 1
0.121126501822395 0.108872917184117 1 1
0.188078224290002 0.183478173532707 1 1
0.211643043008831 0.205139764743867 1 1
0.0884496863619497 0.0782390134863147 1 1
0.0525083577004144 0.0525049469675912 1 1
0.0949198620360896 0.0933919130225573 1 1
0.0821674617568941 0.0769990922920792 1 1
0.146936756623287 0.139775647596215 1 1
0.296492760311262 0.279453388562617 1 1
0.301257302204267 0.291086769106812 1 1
0.380816614674036 0.359898243215788 1 1
0.000173203674549635 -0.00145591341781431 1 1
0.193194782839748 0.184141598511094 1 1
0.261511189302053 0.249778157650849 1 1
0.194871944771631 0.187825216064707 1 1
0.171741583843781 0.163862901841874 1 1
0.171798842174045 0.16525917315871 1 1
0.261405840333722 0.246511739107745 1 1
-0.00112836209594408 0.00340141611791733 1 1
0.0934277512885542 0.0955467113022952 1 1
0.254448916602587 0.238101814503339 1 1
0.094562030776731 0.0868270592498697 1 1
0.252571018190895 0.244400414066025 1 1
0.19117308133253 0.180841943893643 1 1
0.281681226545984 0.274840281298897 1 1
0.247842631066256 0.231382863534279 1 1
0.204154842604422 0.196412580376569 1 1
0.247431003054249 0.235608264755138 1 1
0.257410997304356 0.249185094247751 1 1
0.0280078438210073 0.0252258595501617 1 1
0.142819982741119 0.133190869991482 1 1
0.153528053650283 0.143199879373451 1 1
0.3904157065899 0.370854124211209 1 1
0.159211338859382 0.150833299296469 1 1
0.113092383818207 0.103533539846814 1 1
0.295133158413483 0.279426694366424 1 1
0.351698722062881 0.33772164754737 1 1
0.229509355911927 0.219735416578755 1 1
0.310975979892933 0.289165945533414 1 1
0.235616204323152 0.220927406712667 1 1
0.165056014510669 0.158622989466598 1 1
0.43318076513559 0.413591139702229 1 1
0.352761815027398 0.335803145002078 1 1
0.104168742878474 0.0978623170471473 1 1
0.179755836409604 0.175364246016288 1 1
0.535679859644857 0.506169174460336 0 0
0.130547312369425 0.123048376217164 1 1
0.280118977177533 0.267772571087184 1 1
0.253519502444097 0.243828794930971 1 1
0.014793969408615 0.0137047254648204 1 1
-0.0493781321473676 -0.0492996599775406 0 0
0.308092790961921 0.291722506117916 1 1
0.336939037746803 0.321612886351065 1 1
0.247685043435285 0.23981146958387 1 1
0.267355615590108 0.254603171435249 1 1
0.264945006083028 0.251324536637266 1 1
0.109277080674428 0.10367609446734 1 1
0.18497841661785 0.179919587796969 1 1
0.0397222534079581 0.0381264657329444 1 1
0.267824204747089 0.254124425902129 1 1
0.215105248644554 0.204965742747058 1 1
0.0486251914404731 0.0447529804423845 1 1
0.0924563908251637 0.0901306211279938 1 1
0.0961569118186472 0.0935757478850545 1 1
0.28904754329635 0.279509324616093 1 1
0.0913041801607257 0.0843951039933507 1 1
0.30330388298509 0.28736588315569 1 1
0.176174391313897 0.167917337943231 1 1
0.386456688105825 0.368640988367873 1 1
0.133088839411823 0.121261511800566 1 1
0.316488878600091 0.299049396095351 1 1
0.152137618602029 0.146315753080833 1 1
0.155141719575819 0.146688820213496 1 1
0.276822775783689 0.264773377292488 1 1
0.522663897987882 0.497074866542538 0 0
0.225297800114691 0.215167564554116 1 1
0.162522136313078 0.154643032666031 1 1
0.410238393988857 0.390912142831658 1 1
0.0678448331982154 0.0679208561960088 1 1
0.290783937990024 0.274908511848027 1 1
0.138806790129279 0.127988886495532 1 1
0.373839902122259 0.358415435491586 1 1
0.0759144917607361 0.0721884731205895 1 1
0.197201101834311 0.190138764274706 1 1
0.0619922436640124 0.0557166956943101 1 1
0.131758586791381 0.123636640922743 1 1
0.025777638377938 0.0241131831644113 1 1
0.270647094979784 0.257556779387401 1 1
0.0188942431388335 0.0205129553515086 1 1
0.287870283049593 0.275170849240459 1 1
0.260419981043408 0.245285279649685 1 1
-0.152799123253794 -0.139816260787886 0 0
0.25644156505731 0.246129602850625 1 1
-0.0263170095893832 -0.0277506727751188 1 1
0.174421392337304 0.165239531631715 1 1
0.305991502844718 0.287287756179974 1 1
0.132206669924639 0.121999377755698 1 1
0.0473189268347849 0.0432345245915206 1 1
0.248959283480973 0.236865254548078 1 1
0.0780627966726734 0.0750864509178373 1 1
0.468840452577628 0.448203477810928 0 0
0.11243670606367 0.10274251261396 1 1
0.0015371016336672 0.00170257032299516 1 1
0.245043439872212 0.232353773351333 1 1
0.474945115752124 0.451545782349007 1 1
0.302661750908868 0.289055528992853 1 1
0.195263599808706 0.189848968536592 1 1
0.246138071522282 0.232658692865269 1 1
0.151903852585531 0.148714226003755 1 1
-0.103257639090745 -0.0984055153692747 0 0
0.435313591106415 0.413695687267421 1 1
0.215797544882501 0.205250605290527 1 1
0.143497584582699 0.138145925793981 1 1
0.232613207467059 0.221076469964489 1 1
-0.0314934626557363 -0.0280471339854498 1 1
0.136453808108756 0.127739289274844 1 1
0.339712574257965 0.324000656770776 1 1
0.154420696873392 0.148582037908113 1 1
0.177629408654545 0.169687332976166 1 1
0.139445302318455 0.12826199826497 1 1
0.107972913310376 0.104285165095609 1 1
0.0379272533538943 0.0389035074523213 1 1
0.265027921518568 0.251145057899481 1 1
0.165506289401584 0.1541397703256 1 1
0.130847146649331 0.125366768882681 1 1
0.0371444713575419 0.0337436580351214 1 1
0.0497691222873146 0.0454314416361851 1 1
0.36941478332196 0.351994226855109 1 1
0.0810435038865319 0.078469135004556 1 1
0.112609076767323 0.106636053236756 1 1
0.0953199762855419 0.0902961090131634 1 1
0.186987985459149 0.180901411197418 1 1
0.0882699237617822 0.0850324184321282 1 1
0.210998816483498 0.202556985497829 1 1
0.384005682983545 0.362122493690614 1 1
0.0559414817457227 0.0488086584551535 1 1
0.0305411148156694 0.0298798816800879 1 1
0.233071913233093 0.226219425884655 1 1
0.237948148048387 0.227134379766035 1 1
0.1869349950846 0.176947598823623 1 1
0.193748095574276 0.181783157554687 1 1
0.207090227086318 0.200810350676233 1 1
0.299015019058905 0.277704021703869 1 1
0.368625695783595 0.353878913110882 1 1
0.133469413592421 0.131221383325016 1 1
0.312515982229557 0.297241387086874 1 1
0.138082142548719 0.13177761245205 1 1
0.266664861997461 0.254456741516168 1 1
0.175632571794693 0.167417744890227 1 1
0.0628957306249516 0.0652079999193048 1 1
0.168864765440552 0.164185424710853 1 1
0.32317811967656 0.308966431106874 1 1
0.0558786242383672 0.0503811641510848 1 1
0.112165561089589 0.105279857562628 1 1
0.319072291251733 0.29960625813062 1 1
0.114544085427102 0.113161665512955 1 1
0.194545224624912 0.188045949415609 1 1
0.256699970250497 0.247347765547271 1 1
0.185779065055395 0.179005889997398 1 1
-0.0445595006850213 -0.0436927837597635 0 0
0.214659698733096 0.205530668523204 1 1
0.0810290081292047 0.0736990291887841 1 1
0.256170148074931 0.246631591116025 1 1
0.380274197286486 0.360003944221465 1 1
0.0579154041836333 0.0555438485998647 1 1
0.255590480232429 0.243319723807631 1 1
0.188047162585747 0.183458807798818 1 1
0.310282156229193 0.294407863471246 1 1
0.0139922493625653 0.0166487974293911 1 1
0.356357233899585 0.343121872074688 1 1
0.522904179944809 0.496253499758115 0 1
0.141468841837423 0.134880891394035 1 1
0.179033807953764 0.166836984219918 1 1
0.0873018551268211 0.0833577993744427 1 1
0.129117878249994 0.130557705166243 1 1
0.0290805039336977 0.0296574393626623 1 1
0.229528648980825 0.213404825233686 1 1
0.168119505850067 0.159194012765332 1 1
0.175662242743085 0.168164358852802 1 1
0.483406785025223 0.455726916746084 1 1
0.356857382387891 0.339777507331688 1 1
0.252098186909014 0.239170214023352 1 1
0.0602634599432306 0.0582114359320075 1 1
0.183232413186997 0.174821759115816 1 1
0.425941972851318 0.400478406791909 1 1
0.231341404998518 0.213331193117414 1 1
0.15426276968442 0.147155633016497 1 1
0.248593281348704 0.234811634605905 1 1
0.0630419630284755 0.0621280579304562 1 1
0.29662336001728 0.278601170228835 1 1
0.0847167869571303 0.0800075164012211 1 1
0.292956595132205 0.280163145926195 1 1
0.207723940116376 0.191837405199644 1 1
0.0177784822331144 0.0126388669281866 1 1
0.170404910595114 0.164812591194098 1 1
0.316527930677869 0.304462081721334 1 1
0.400524416500826 0.381156430797646 1 1
0.17569835589005 0.166294754032383 1 1
0.232103829694982 0.22095369958491 1 1
0.202360544439088 0.192875793847373 1 1
0.0919273909318417 0.0906775902806424 1 1
0.145244187343822 0.140392912970279 1 1
0.153104660468897 0.145678129880969 1 1
0.217533611933087 0.208392763511087 1 1
0.078883984736451 0.0793717496705353 1 1
0.210616614912531 0.20104141187401 1 1
0.245767620267704 0.235534217124396 1 1
0.234556686729789 0.224190622297367 1 1
0.272785927890969 0.256526402074052 1 1
0.3526449544083 0.336997523508007 1 1
0.215584902345191 0.206123586691046 1 1
0.229098447354435 0.217874093714573 1 1
0.290894653524703 0.279334092270317 1 1
0.132819540299257 0.123146570544384 1 1
0.138096158106035 0.130671339439246 1 1
0.0333305327900794 0.0354197465492004 1 1
0.135393657799083 0.132223126117095 1 1
0.162493121023711 0.155042245382899 1 1
0.0924614161587793 0.08947087367521 1 1
0.32158462861904 0.302308312760441 1 1
0.202664462626457 0.196650877163017 1 1
0.103178081232686 0.0974419114494651 1 1
-0.00536683381020645 -0.00663191865339009 1 1
0.204311179310576 0.199858746570124 1 1
0.204789048549488 0.193881010889989 1 1
0.0321529879218393 0.0305330358459494 1 1
0.315218936010111 0.294164000964348 1 1
0.0881229595139117 0.0855698299855167 1 1
0.225467200215894 0.213162322275314 1 1
0.463767974521356 0.439936933591478 0 1
0.350063749654338 0.332402039214217 1 1
0.257224056469347 0.243719480250404 1 1
0.298175100941197 0.284944206215393 1 1
0.225933125242183 0.215450735375443 1 1
0.277050746875218 0.267603295194104 1 1
0.00585960037128986 0.00611903168379383 1 1
0.158924422536996 0.149493406903715 1 1
0.172350799569878 0.166555924251036 1 1
0.0785662161784489 0.0747462113709862 1 1
0.166563039486356 0.159896767048644 1 1
0.127764131917294 0.125230829461517 1 1
0.0373329635528607 0.0315670895111009 1 1
0.0862971815718864 0.0822301634362737 1 1
0.22966807221123 0.211570753768568 1 1
0.258231003173002 0.244940337752854 1 1
0.248185464478062 0.236120279170881 1 1
0.134558534679075 0.131502688626716 1 1
0.312008509057877 0.298832488468067 1 1
0.333258577035731 0.314993190598439 1 1
0.0518211307557756 0.0525510604324745 1 1
0.11926682049981 0.116669749256174 1 1
0.211473980295545 0.201761468771531 1 1
0.289462386848661 0.271179236780667 1 1
0.224633592186449 0.212504722613373 1 1
0.202015298303208 0.191561746401074 1 1
0.340614626189752 0.320764355359305 1 1
0.217507203267478 0.206055330043289 1 1
0.272662604646725 0.262637848217276 1 1
0.101471237823735 0.0940838039026379 1 1
-0.0134519463871885 -0.013319538834099 1 1
0.197382852340123 0.187053419636997 1 1
0.225013070239886 0.215420916851521 1 1
0.456268111344763 0.434651433452768 1 1
0.128019473125544 0.122058310900036 1 1
0.254396113875612 0.244038591685926 1 1
0.308244961800371 0.293924868989037 1 1
0.20028455538301 0.193160223636614 1 1
0.0775084118828284 0.0791695496205782 1 1
0.34195627256019 0.325241104974959 1 1
0.405497276935951 0.385151497675393 1 1
0.3903682257703 0.371571602284596 1 1
0.276215273228432 0.26430605115222 1 1
0.344616510417862 0.323263593240232 1 1
0.194973513405942 0.183986328784626 1 1
0.0943070535168013 0.0893419969420251 1 1
0.364065708882777 0.350160201193914 1 1
0.312284850326953 0.297980022391653 1 1
0.355715436115786 0.340670672836534 1 1
-0.0448708042433578 -0.0456444984150711 0 0
0.317100034952189 0.310073420638948 1 1
0.190498672290066 0.181720092513642 1 1
0.115359311007827 0.108574093377798 1 1
0.257931947724311 0.244751312345897 1 1
0.296520999437664 0.28423701107517 1 1
0.0295875757293266 0.0282343535729731 1 1
0.145168623875346 0.133673874937737 1 1
0.165433058284329 0.157366993748982 1 1
0.145400914189793 0.132917721386871 1 1
0.628631540424143 0.594300642307034 0 0
0.288496454513786 0.278749811883813 1 1
0.0984505219032394 0.0962692470194328 1 1
0.331742332730347 0.317660669958643 1 1
0.29969291236147 0.286963354542411 1 1
0.227919435129946 0.215783481877933 1 1
0.22621079763406 0.220695734908957 1 1
0.292867202924764 0.279958044268826 1 1
0.133983157560376 0.128171676817172 1 1
0.141204988979792 0.128144190635953 1 1
0.367292805881458 0.350745306832888 1 1
0.174714170465949 0.159739937898922 1 1
0.329285562886734 0.31279082451204 1 1
0.316872713513822 0.302524991710822 1 1
0.167445799456864 0.159411071394641 1 1
0.331256197747699 0.314891745120949 1 1
0.141810128673304 0.128134927577266 1 1
0.207252321861379 0.192988242940102 1 1
0.173296918214484 0.166380028875705 1 1
0.19745303325305 0.182929442935268 1 1
-0.04630719145438 -0.0432045970948909 1 0
0.229273975959108 0.214413689098321 1 1
0.161065082429949 0.154620383822599 1 1
0.29125817825791 0.268812803596073 1 1
0.0892376778923814 0.083301702389788 1 1
0.34063183606422 0.32403007060292 1 1
0.241303605773464 0.232722184931113 1 1
0.141871782350958 0.137592442188383 1 1
0.00400382847096699 0.00483410028930702 1 1
-0.0653656310265726 -0.0614710000686087 0 0
0.347751563612885 0.333608196783118 1 1
0.0164374672202638 0.0136346660425529 1 1
0.176908375381366 0.1687384776796 1 1
0.0816600782674125 0.0763539734161996 1 1
0.372506104652668 0.359385121194154 1 1
0.315500413570267 0.298546632684298 1 1
0.254749635994702 0.241140192598112 1 1
0.325190748016089 0.310032013943223 1 1
0.117531875082444 0.110882875383507 1 1
0.264647523193298 0.255485488357564 1 1
-0.0531028169349164 -0.056366648046607 1 0
0.138749610123651 0.134291114022081 1 1
0.0142203567969013 0.0101254802391918 1 1
0.307030983785537 0.292850766047153 1 1
0.253286327276949 0.243133355330377 1 1
0.332967780132413 0.322044472148313 1 1
0.352304347586811 0.333088241453828 1 1
0.0293530137829149 0.0274616800569421 1 1
0.207176256399587 0.20121237569741 1 1
-0.109499640547406 -0.103999601906269 0 0
0.245985191291386 0.235624953078853 1 1
0.11888466061287 0.115434845222254 1 1
0.114638436736594 0.108990679283279 1 1
-0.25726029449529 -0.243881107377692 0 0
0.0591887992477799 0.0570869138726687 1 1
0.3240528526157 0.308318892665122 1 1
0.304612395044659 0.288400708572859 1 1
0.364524849726085 0.348046643390048 1 1
-0.00373956566210256 -0.00488443440690398 1 1
0.0263464154693637 0.0245081131191234 1 1
0.110654251271369 0.106417516901066 1 1
0.200421249151851 0.206901250461344 1 1
0.0531009104260184 0.0550649542888925 1 1
0.149675063390238 0.145835444363469 1 1
0.0466789035789387 0.0476672593674851 1 1
0.0770212373917473 0.0756696954689806 1 1
0.373182901836914 0.353887591018366 1 1
0.122057190847294 0.1189943316361 1 1
0.0523195108183763 0.0522018288681773 1 1
0.378586828585263 0.361151791066337 1 1
0.208892575268779 0.200205805993175 1 1
0.146890054162857 0.141990937807275 1 1
0.183466416998046 0.172053920672121 1 1
0.173085218392439 0.165948845670603 1 1
0.359025448368631 0.338204729141451 1 1
0.239513717890695 0.229968758346419 1 1
0.313460267890966 0.302029627504332 1 1
0.123653988357685 0.111844590686227 1 1
0.00278123440091955 0.00365896556708545 1 1
0.216268923594601 0.204548238437737 1 1
0.0980296296042899 0.0927774189154691 1 1
0.141812122798881 0.134854691667633 1 1
0.377774763896343 0.361806327256532 1 1
0.368222145832848 0.349350248215763 1 1
0.422136905853894 0.400815246676007 1 1
0.146722670278944 0.140182399958714 1 1
0.17176578971199 0.166157473285669 1 1
0.370753454004943 0.354200521625346 1 1
0.369123138287693 0.347261244268371 1 1
0.317165994812049 0.301153188441503 1 1
0.180647465655691 0.172770832242053 1 1
0.0625495240202672 0.0611849239765273 1 1
0.321491865436878 0.307257761428387 1 1
0.083197697628263 0.0794709277508324 1 1
0.248653520290106 0.238084309200824 1 1
0.219622602903144 0.206836786624975 1 1
0.196929954130625 0.189278110144159 1 1
0.377231010144271 0.357182739021035 1 1
0.143386714783734 0.134152288380876 1 1
0.310685878387281 0.297675946647594 1 1
0.224925526535847 0.217352447366357 1 1
0.171926491471594 0.161509044418345 1 1
0.175907397774165 0.174510819063696 1 1
0.224972305549655 0.215139331548793 1 1
0.427254975175115 0.408048788093229 1 1
0.0654549714132567 0.0618408078692035 1 1
0.298225212144785 0.278999061952696 1 1
0.27525319294641 0.265315208793588 1 1
0.275234441870779 0.26088421988624 1 1
0.0185026743465796 0.0147737361572362 1 1
0.207297135392723 0.198840389825951 1 1
0.326292511909883 0.314269666854124 1 1
0.22224033510702 0.215740238947986 1 1
0.593738652697494 0.562379256106647 0 0
0.309435837370892 0.295943383457229 1 1
0.207778912426295 0.202953705543579 1 1
0.19283910893223 0.185487822156489 1 1
-0.0350180980833103 -0.0328293283142238 1 1
0.270075583892253 0.258007777705561 1 1
0.3965303892467 0.379322659702535 1 1
0.225353239038429 0.21615778709692 1 1
0.253038055460692 0.24250645709296 1 1
-0.0672050186606013 -0.0687411156815249 0 0
0.0485171204367683 0.0434004084315447 1 1
0.318783602386426 0.301155937646789 1 1
0.126495831905322 0.124826935226598 1 1
0.0357057758856923 0.033537513963674 1 1
0.413102940656137 0.399813785788635 1 1
0.18495446273982 0.175142709009264 1 1
0.338322602276689 0.323735674830956 1 1
0.249687615449301 0.244019631473916 1 1
0.214002400575364 0.202355645303574 1 1
0.265346913409226 0.247700496944766 1 1
0.181056198610959 0.174368643875584 1 1
0.359043877167127 0.343437018499213 1 1
0.187827395977318 0.17924218658224 1 1
0.145505869862136 0.132792308600715 1 1
0.369123911895993 0.352485401811245 1 1
0.428836782041362 0.411338567936752 1 1
0.242763929967467 0.232780715501378 1 1
0.268089572743885 0.26172946109132 1 1
0.224978896976286 0.215278503485606 1 1
0.076896943837043 0.0714782501459675 1 1
0.238693939186548 0.233275760166801 1 1
0.281808825667193 0.268535198814727 1 1
0.188635199368237 0.184558494515915 1 1
0.341721168557129 0.323199699023917 1 1
0.221397509822741 0.210640749056951 1 1
0.192032950828404 0.185190315817825 1 1
0.136672194468789 0.130906751833609 1 1
0.117673323377454 0.112764035139124 1 1
0.336886686165181 0.316623183791529 1 1
0.0942590844886048 0.0875295475922863 1 1
0.0797740919900597 0.0768202215308965 1 1
0.241859115650134 0.232503681234521 1 1
0.0154279638130828 0.0188029655202809 1 1
0.0772347272086584 0.0728037430812711 1 1
0.359574490390422 0.345206030459585 1 1
0.245693471950285 0.230329985349233 1 1
0.432480343235119 0.414624384147466 1 1
0.290193214660093 0.2792245201491 1 1
0.0225156002593112 0.0237392108098679 1 1
0.323521028593712 0.31383422136497 1 1
0.365782475407735 0.351758890830228 1 1
0.239838374654182 0.228448386497808 1 1
0.267905190389647 0.258398106255172 1 1
0.112000590114792 0.102028390534848 1 1
0.145311678795903 0.135902204653502 1 1
0.0710203445680104 0.0687141363594835 1 1
0.213212790110753 0.206738373947639 1 1
0.367890746040328 0.348127507300562 1 1
0.19511592854499 0.186235710264483 1 1
0.112414561832136 0.108241947749381 1 1
0.300649320561534 0.291819252150547 1 1
0.302334357636703 0.288408243496662 1 1
0.290924158300815 0.278958135379202 1 1
0.361765782146853 0.348187344788789 1 1
0.27256826208218 0.262177010008118 1 1
0.144086839644781 0.14138262360639 1 1
0.0964438281149512 0.0941253917098262 1 1
0.222057593205647 0.220881004319727 1 1
0.207508678253362 0.196365433635168 1 1
0.146102827963442 0.139343375421 1 1
-0.0531482955393972 -0.051690033446084 0 0
0.344219870055243 0.323271334514193 1 1
0.282093167769323 0.26724963114777 1 1
0.455072957454601 0.427367435320741 1 1
0.0502205476404215 0.0528696715014637 1 1
-0.0411166963829107 -0.0375442264929968 1 1
0.176623586949961 0.1604499795028 1 1
0.0325069146292366 0.0329349754077024 1 1
0.304172896948964 0.290066588787038 1 1
0.235536345043245 0.220532690234622 1 1
0.275076172396145 0.251872658444406 1 1
-0.0235302118818343 -0.0217988043203144 1 1
0.0310406902414208 0.0307685587599556 1 1
0.0480519494154377 0.0461478945849273 1 1
0.118345249528769 0.11005461093767 1 1
0.192960831208057 0.183880072125937 1 1
0.270229505801552 0.255950818269751 1 1
0.137902269521359 0.128010077992234 1 1
0.382476187273998 0.361279517623034 1 1
0.451222257065432 0.429809333455861 1 1
0.430743302284189 0.406556390416216 1 1
0.0967140605650984 0.0891054658380651 1 1
0.196825889362705 0.190608713690173 1 1
0.0134527820916244 0.0135373181426219 1 1
0.111409259219563 0.110091277858645 1 1
0.160674135786289 0.155818163500863 1 1
0.0516138406958688 0.0568152414329627 1 1
0.112093611770334 0.108715183389527 1 1
0.242285878211848 0.231361408067601 1 1
0.0174268803548297 0.0205656344736471 1 1
0.228457678091558 0.21181172002045 1 1
0.348237285558529 0.33536709227039 1 1
0.0133242885771908 0.00944480361134168 1 1
0.246788650097277 0.235967230841723 1 1
0.280895265986605 0.269346526341567 1 1
0.223914975581556 0.211588526724254 1 1
0.153110321040705 0.145844615544842 1 1
0.362293206185906 0.341059357947493 1 1
0.336251632338886 0.316853026889733 1 1
0.00761665776559439 0.00957992183810028 1 1
0.225823866680012 0.213470166218987 1 1
0.22730683224184 0.22411750798225 1 1
0.279321088640385 0.262931158887982 1 1
0.00923304304501951 0.0100115144562956 1 1
0.143156654534884 0.142563465525163 1 1
0.274624569675867 0.255504174028571 1 1
0.393879116025326 0.377263652281408 1 1
0.133971209894459 0.127156515926811 1 1
0.0105374426118625 0.00985549528629981 1 1
0.304785909897377 0.285776657848563 1 1
0.221529875450751 0.210541024547572 1 1
0.307372749858575 0.293945600903353 1 1
0.0974888253073824 0.0911056474894653 1 1
0.271889334827933 0.26324602730257 1 1
0.101176211015574 0.0979932794234009 1 1
0.266627903149154 0.257212377446582 1 1
0.239793878853541 0.23207271093936 1 1
0.0507285563667999 0.0519478474379533 1 1
0.123525714693422 0.118983742302627 1 1
0.0815407145487199 0.0773757832524829 1 1
0.262527883109886 0.247129558698012 1 1
0.257544580644564 0.246564986881826 1 1
0.111896637314006 0.107406188346892 1 1
0.15095000381503 0.144838628921426 1 1
0.101198828212297 0.0933735107891691 1 1
0.370363424028976 0.356557968148394 1 1
0.409828689421652 0.391078596118041 1 1
0.211271009721922 0.199735420001099 1 1
0.141652726617229 0.13433772060834 1 1
0.176400355690351 0.168359892759266 1 1
0.313376157021998 0.304708490916677 1 1
0.291421924021055 0.278047247093587 1 1
0.187712726686434 0.175717154226291 1 1
0.138100745088015 0.122460729308473 1 1
0.13060454211206 0.12580474998972 1 1
0.103336954906955 0.101337475782055 1 1
0.252613177357549 0.239005524297618 1 1
0.0232273112311262 0.0252883813140398 1 1
0.298955165909534 0.285350027168198 1 1
0.078693007520918 0.0738320302271172 1 1
0.288100936288525 0.275791981255894 1 1
0.219990523438653 0.20974584445961 1 1
0.107218801092693 0.104250518782626 1 1
0.391868343340812 0.371696694223979 1 1
0.34788593020137 0.330839683216528 1 1
0.20312634831578 0.194756867173893 1 1
0.11127345020868 0.104481433339004 1 1
0.380634133022033 0.364800571778555 1 1
0.290722702462294 0.280956468036205 1 1
0.24533766342777 0.234429805401695 1 1
0.113229092093367 0.108259190853215 1 1
0.143129438366572 0.133950807672056 1 1
0.123229012775916 0.115666449467108 1 1
0.220520600899816 0.210100087440699 1 1
0.253317948184683 0.244865125608781 1 1
0.0358734351372311 0.0275690448126762 1 1
0.14240074938509 0.139306837871347 1 1
0.106090933775572 0.0986546704243413 1 1
0.343468453300709 0.326998772049794 1 1
0.0835590888742023 0.0780667250505487 1 1
0.124064599146416 0.12477758406253 1 1
-0.0015620513402398 -0.000697271040803258 1 1
0.173284245737189 0.16772287750096 1 1
0.178990373911359 0.169544071787143 1 1
-0.0954269828825652 -0.0956053503478035 0 0
0.127829682476941 0.127582422606465 1 1
0.254438427413763 0.242723238872339 1 1
0.401159325274811 0.380795931409567 1 1
0.416352573829993 0.396696699359959 1 1
0.297112818343736 0.279773537282346 1 1
0.41522526216658 0.393689496766384 1 1
0.382911208505293 0.365887577029561 1 1
0.0610528955339435 0.0577723377216236 1 1
0.16683400700639 0.159788966147254 1 1
0.281333913496832 0.265724757774808 1 1
0.202594738933966 0.191937524599798 1 1
0.130335642757132 0.125565192149894 1 1
0.112295239673716 0.102282960071743 1 1
0.260944342160888 0.253316040301265 1 1
0.0263381820622344 0.0278459923157129 1 1
0.261223085997818 0.248465100331983 1 1
0.129992548633948 0.120943362387863 1 1
0.328626184837937 0.312520034190329 1 1
0.370990451816824 0.352159959977434 1 1
0.174988196216851 0.164801098110983 1 1
0.0248901902713579 0.0266390114123143 1 1
0.316739195821692 0.298604288640846 1 1
0.378226529344471 0.359928231271427 1 1
0.250829852200246 0.239097926596798 1 1
0.260654058535579 0.242570144068654 1 1
0.283920195651956 0.265181297754054 1 1
0.171712917572999 0.16091352483226 1 1
0.213956105573157 0.204697396110929 1 1
0.432293020303634 0.415761800954317 1 1
0.256815153254638 0.240967604037408 1 1
0.323414696153546 0.314767682317289 1 1
0.128153129107631 0.11883208317902 1 1
0.173512255103117 0.163630605683199 1 1
0.265558424907785 0.252173694263172 1 1
0.0507774058498272 0.0448874766916449 1 1
0.267000634846854 0.251428154692213 1 1
0.198134864622921 0.189131862942438 1 1
0.106468766698831 0.100937037239983 1 1
0.260445913922812 0.247688937638707 1 1
0.0928431834544482 0.0894310301756319 1 1
0.204613745130603 0.193679736994041 1 1
0.00570337649342667 0.00593421521602948 1 1
0.115748827556997 0.109987821716328 1 1
0.27553864841012 0.265315042058819 1 1
0.324966287574021 0.306618428914222 1 1
0.119462147222027 0.107082185975394 1 1
0.19851816499747 0.187837943361258 1 1
0.0897600471886776 0.0849614058481305 1 1
0.0680599237075049 0.0713002998841131 1 1
0.105539574277238 0.104503915127877 1 1
0.170994839248629 0.16272147767172 1 1
0.0878735568505427 0.0816882983984398 1 1
0.0491052093279609 0.0482480367698993 1 1
0.0850063679113087 0.0822008239678056 1 1
0.114941693742954 0.110532303388872 1 1
0.159721871027634 0.153434206750192 1 1
0.283539807540304 0.272763471980984 1 1
0.113389884472421 0.104860352816815 1 1
0.439003988571312 0.41625931211414 1 1
0.11038366572177 0.103489275808468 1 1
0.187401063743242 0.17901714688197 1 1
-0.0631019578917417 -0.057910045546574 0 0
0.206731775412309 0.19864895517623 1 1
0.303436629408914 0.28523560745988 1 1
0.0877087561641631 0.0879830509683203 1 1
0.0458971582480947 0.0418189062342033 1 1
0.348280757577202 0.331880238146463 1 1
0.258810994885483 0.248139200272899 1 1
0.287596836309002 0.27445373264683 1 1
0.183937644557529 0.177717857932022 1 1
0.297168432362152 0.286293799391717 1 1
0.26970474661528 0.257016713607799 1 1
0.286379661376668 0.274185932349121 1 1
0.000819239878177985 0.00180760897239762 1 1
0.365338006547682 0.349207141320089 1 1
0.289731116935144 0.277610071670296 1 1
0.225045443892401 0.212601899927462 1 1
0.104959880646469 0.099836514614691 1 1
0.230032944013595 0.220253617839995 1 1
0.225141899515005 0.215827893435853 1 1
0.0782173692584928 0.0718086325283411 1 1
0.28531083633244 0.270641273680262 1 1
0.212900765938628 0.205905994683253 1 1
0.276038917125922 0.259939969644685 1 1
-0.136455643785739 -0.129885085068067 0 0
0.285644069764173 0.270622858540476 1 1
0.130691369192247 0.123754988976849 1 1
-0.0669949991648826 -0.0584076458898366 0 0
0.356041236421783 0.341235441055235 1 1
0.110784489544179 0.105773809326138 1 1
0.169684805424891 0.163629818745092 1 1
-0.00914445513332211 -0.00752301092063374 1 1
0.268733636476093 0.256885121003095 1 1
0.482225634416905 0.461078244804855 0 0
0.165260128211616 0.158172884057006 1 1
0.211191816391887 0.19545632091283 1 1
0.435362133447204 0.41560531906702 0 1
0.320085162347993 0.306795709210065 1 1
0.350246154458527 0.335332090979566 1 1
0.122232844594392 0.120005768092793 1 1
0.20923849091536 0.20089105157376 1 1
0.211620104820069 0.202167403410311 1 1
0.1383716317153 0.130004092937547 1 1
0.245057410155664 0.231546404333079 1 1
0.0848117755853062 0.0781039185088838 1 1
0.267833381850085 0.258172992254606 1 1
0.212487347292877 0.194938901184186 1 1
0.120228019030158 0.114020959369369 1 1
0.252649461356327 0.23691434544599 1 1
0.240550783567764 0.226853188653761 1 1
-0.0908463091033252 -0.079752903173693 0 0
0.108994734967571 0.105919188320123 1 1
0.128030221618829 0.120990833921267 1 1
0.0887493199133493 0.0877622124702246 1 1
0.298182668950451 0.28142360777996 1 1
0.139560459002096 0.135453714191259 1 1
0.433501318777114 0.41305704876465 1 1
0.0531864379662247 0.0499360899947244 1 1
0.327612210359039 0.3101165969418 1 1
-0.0692216060494755 -0.0623077813186433 0 0
0.143681961980086 0.135326012069531 1 1
-0.0152073553399011 -0.0134226326409948 1 1
0.206370448222769 0.197294061007804 1 1
0.256933290430489 0.242540777447914 1 1
0.110629943302167 0.106095520988718 1 1
0.192910891891738 0.183922365407839 1 1
0.0654133737553926 0.0629394209621301 1 1
0.16899262358644 0.163741282088843 1 1
0.309921485228011 0.295178523229307 1 1
0.174078108840618 0.166352269579261 1 1
0.369986388100664 0.353667048022239 1 1
0.292480188162976 0.280559340167518 1 1
0.169497572898068 0.160567942092832 1 1
0.269964489255395 0.255693584144188 1 1
0.399506551943046 0.378393027118714 1 1
0.285020600835794 0.272100802592053 1 1
0.340912735668001 0.325385430090537 1 1
0.342225930806854 0.327183768426532 1 1
0.140335819557094 0.134171443394121 1 1
0.316198694523994 0.308181589304452 1 1
0.357974747280703 0.344068292808375 1 1
0.265822511657451 0.253372145727271 1 1
0.378652090724527 0.362095350399863 1 1
0.402777732017052 0.383301410153985 1 1
0.352760949007122 0.337385783326592 1 1
0.285222903487139 0.26865962381633 1 1
0.369742032723974 0.353083651018594 1 1
0.193542830117398 0.181713440191078 1 1
0.242074041554891 0.231142284113481 1 1
0.121066704944826 0.113938984538362 1 1
0.147973089929916 0.140703244813584 1 1
0.172701440150406 0.162577382680839 1 1
0.301161356883507 0.284370832479472 1 1
0.125795293209758 0.114172084907198 1 1
0.292063388603509 0.280422775698441 1 1
0.171189865382135 0.165320593763927 1 1
0.226816072895273 0.217673244122468 1 1
0.0704224599092383 0.0704547316698629 1 1
0.372934270635907 0.357087501971945 1 1
0.264444666817258 0.250729024154582 1 1
0.15285365874634 0.143846882602143 1 1
0.0320877411800913 0.0312671786476108 1 1
0.426929946498429 0.403823998867716 1 1
0.0727821767963549 0.067946053084489 1 1
-0.0924275187776467 -0.0854020188848265 0 0
0.200954339815265 0.192398888152564 1 1
0.299895641895019 0.285716395583757 1 1
0.336884310684051 0.323937204209837 1 1
0.26397910416384 0.251183163380897 1 1
0.165562278575336 0.156161350053982 1 1
0.165907151284993 0.15770661593875 1 1
0.137715014548586 0.131153638199699 1 1
0.147698293639939 0.141297167565801 1 1
0.229035106126143 0.219237198205187 1 1
0.250415871171337 0.238265291323806 1 1
0.147065076310406 0.142473041973865 1 1
0.358787441926987 0.344990310549251 1 1
0.36229356941234 0.342795845875685 1 1
-0.0171526148324702 -0.0183285852130319 1 1
0.281047040690018 0.264280406269276 1 1
0.0452621118371504 0.0439755134310503 1 1
0.195562445299896 0.193280066424293 1 1
0.271116406201921 0.2562530958032 1 1
0.0880999576764122 0.0841523748062186 1 1
0.303509384833093 0.294286535066958 1 1
-0.0711441718160181 -0.0757499864736075 0 0
0.306637241676152 0.294027785128534 1 1
0.195913097566366 0.183441527414761 1 1
0.145755794954032 0.137618783647617 1 1
0.187912534462297 0.178164427771093 1 1
0.219089467092819 0.210235145760243 1 1
0.163996955797404 0.156236264187968 1 1
0.252521741842332 0.243026240299467 1 1
0.262776935238741 0.246400441781485 1 1
0.137536984214208 0.126226736530265 1 1
0.18596643932236 0.179137640618973 1 1
0.439720185748149 0.418647809790372 0 1
0.331302055869978 0.316377323782833 1 1
0.277004007212883 0.267409364126306 1 1
0.28594466074067 0.273556986196263 1 1
0.244602955824849 0.233721981938032 1 1
0.0428740305278484 0.0450596963920378 1 1
0.313938211189314 0.30121769812014 1 1
0.266489888096811 0.253246685428501 1 1
0.0395710457498879 0.0376453242002337 1 1
0.187160286718933 0.177009948787755 1 1
0.156516023016244 0.152113602074506 1 1
0.194950077146402 0.184050053497424 1 1
0.0940467656045366 0.0868093187486349 1 1
0.111178627876555 0.108460118002729 1 1
0.0971488367279664 0.0934407093275791 1 1
0.131879323146266 0.122402911471678 1 1
0.200556941457308 0.193433503790496 1 1
0.210450192825387 0.197615289489302 1 1
0.348244568885512 0.334287725288213 1 1
0.0480908927047481 0.0440143073835284 1 1
0.397820736287229 0.384421399714211 1 1
0.323766012565561 0.307790922809826 1 1
0.151563717163057 0.13828385228495 1 1
0.314689516181733 0.299162342733303 1 1
0.549269041069299 0.524445194951372 0 0
0.189862692965634 0.181797257544859 1 1
0.281287666235984 0.265311128524697 1 1
0.21080336733446 0.20199239478554 1 1
0.189988994859225 0.170450727631224 1 1
-0.0276496834760133 -0.0281617432615879 1 1
0.243152959832814 0.231231813253303 1 1
0.312906891362468 0.292508106060474 1 1
0.131711563666448 0.126370833775703 1 1
0.42806603318022 0.407444289274206 1 1
0.247870747424477 0.244848624106106 1 1
0.278443846963315 0.265950064819019 1 1
0.0168533921322699 0.0151642671965974 1 1
0.408783323885393 0.389021634112435 1 1
0.33623668511162 0.319762167808831 1 1
0.177710729344551 0.172397193896424 1 1
0.094004942656234 0.0891449068930389 1 1
0.0654198626014374 0.0624672925665533 1 1
0.0926299773857563 0.0869369383944175 1 1
0.232955675651427 0.220244530458526 1 1
0.439146379359727 0.415841727317849 0 1
0.355557501585994 0.338955528803661 1 1
-0.0267165816094832 -0.0256704124749812 0 0
0.185976043780967 0.178521178563894 1 1
0.156404821591335 0.145318135168063 1 1
0.0928365543635973 0.0868643185605917 1 1
0.302613895065762 0.288634644078068 1 1
0.259956203614255 0.249529345096579 1 1
0.132452115595535 0.127713111596644 1 1
0.202888211674806 0.190623776335539 1 1
0.241114699778763 0.229446352785526 1 1
0.297765547521432 0.281479622128049 1 1
0.110450659047943 0.10503859626163 1 1
0.364087115132245 0.348293482711598 1 1
0.131321456934142 0.12620785445302 1 1
0.202028873625827 0.193699438495522 1 1
-0.00274774506478743 0.000415347819561727 1 1
0.117759049760774 0.113626992826119 1 1
0.405809798587132 0.379748346230512 1 1
0.272131833233201 0.256929532556005 1 1
0.158897825598475 0.15457892156304 1 1
0.0584268205657068 0.059917429734529 1 1
0.337955036694448 0.32365224386819 1 1
0.0573985005938604 0.0544469336704463 1 1
0.103296473889626 0.0957794340269073 1 1
0.00545721477881341 0.00701105585628288 1 1
0.040794058355212 0.0392700658131055 1 1
0.181325877028597 0.172005126799357 1 1
0.29912058654894 0.283409422964526 1 1
0.15042583183206 0.148645516919894 1 1
0.407474454112317 0.392595560319474 1 1
0.359144261746506 0.339589001282268 1 1
0.158462346680688 0.152838233077406 1 1
0.264182439316952 0.252734312070225 1 1
0.091249249901549 0.0886151159095318 1 1
0.431534589106566 0.412488511266982 1 1
0.241785332200071 0.224813265607591 1 1
0.121247246579403 0.117146850774337 1 1
-0.0511964596196331 -0.0491738790859488 0 0
0.188324035560425 0.176536390504186 1 1
0.202528695780546 0.196117045149026 1 1
0.00958587806058382 0.00991382576067045 1 1
0.215051542951497 0.209116803322 1 1
0.142611195269467 0.141172383810967 1 1
0.38967131973938 0.371238260939894 1 1
0.298869700014615 0.281875495311683 1 1
0.223242960870769 0.217571006208117 1 1
0.235145876962958 0.226656844664075 1 1
0.0449498158010148 0.0423383241174774 1 1
0.251704801452093 0.241197185522395 1 1
0.188929437013261 0.179122123262622 1 1
0.184052945335273 0.175587374802039 1 1
0.212362831254061 0.201524210083215 1 1
0.289866298507807 0.27558433620088 1 1
0.12511114654309 0.117839560452981 1 1
0.223827461256961 0.214204924573725 1 1
0.137807125468839 0.128736674093261 1 1
0.324504765476441 0.306718807771537 1 1
0.0625807024113838 0.0597517435002658 1 1
0.280611684751142 0.267035184282552 1 1
0.265877722281055 0.253426360815804 1 1
0.0410896117443239 0.0407559647105445 1 1
0.121684286162497 0.115132729508194 1 1
0.0705657582110043 0.0689204051815881 1 1
0.250052681858434 0.234580942313343 1 1
0.299650839082239 0.278073656168119 1 1
0.129055133160166 0.121912746656723 1 1
0.487551082956771 0.469704853328274 0 1
0.158399868896118 0.149705402018023 1 1
0.0457857296336014 0.0430980235943818 1 1
0.293058490454975 0.276206151721203 1 1
0.139714207566336 0.134543251701869 1 1
0.191603861846032 0.19067888361425 1 1
0.248329690419263 0.23552770456132 1 1
0.28872227012324 0.274550050086085 1 1
0.0904466290823998 0.0893010847779446 1 1
0.18564324279048 0.180795378624961 1 1
0.32590379411665 0.309448977510794 1 1
0.388792489284345 0.371213504074383 1 1
0.222381752984535 0.213055717065499 1 1
0.152061761480364 0.144859884379014 1 1
0.0284333568784275 0.0282945111611159 1 1
0.191464269012245 0.184321999389924 1 1
0.526391069606309 0.501094429865503 0 0
0.0968280149635098 0.0898808393841697 1 1
0.248282892134299 0.233170891382015 1 1
0.414784534941008 0.396658337548985 1 1
0.1639531827493 0.15593622525359 1 1
0.296545753440389 0.285126006229233 1 1
0.224732572728305 0.214069074707417 1 1
0.358501362445341 0.339223198267708 1 1
0.412117616174677 0.394905286636978 1 1
0.180939561311047 0.17247912232664 1 1
0.0875312892126346 0.0792359297634234 1 1
0.154759101198523 0.148402779933034 1 1
0.190833634391846 0.184632553121509 1 1
0.144801761087168 0.136807415816842 1 1
0.235113216695394 0.223196054208373 1 1
0.144940072671428 0.135210956643958 1 1
0.348116401161334 0.334041580337025 1 1
-0.000309076744791928 0.000185745536903446 1 1
0.065697399708019 0.0644028529722446 1 1
0.200510337792986 0.187585658716125 1 1
0.35138167759356 0.333114592153553 1 1
0.514201403001061 0.493196543435742 0 0
0.210632801040121 0.196532029212266 1 1
0.196857288739473 0.186360861241938 1 1
0.156040108416673 0.148741915095007 1 1
0.241978195622902 0.229892881976477 1 1
0.0466498781449237 0.0455587219186323 1 1
0.2149159812389 0.203436473025306 1 1
-0.00356741088557329 -0.00672170810577377 1 1
0.206540613876848 0.195006029005812 1 1
0.0817219689700777 0.0783823783313091 1 1
0.209958465850859 0.205115432950067 1 1
0.223464625024001 0.209473317364986 1 1
-0.0925032201892751 -0.0892369741290057 0 0
0.155309580823796 0.14823755805798 1 1
0.127944834360343 0.120606576918877 1 1
0.251887839452678 0.240805000958255 1 1
0.193394297746391 0.184368005099595 1 1
0.209358973226293 0.201598054834914 1 1
0.38557773746807 0.366822200588748 1 1
0.0512262329117256 0.0504484972776816 1 1
0.153642538891837 0.146322568464149 1 1
0.32562705040386 0.312456917721506 1 1
0.264843906632685 0.247906468005918 1 1
0.389517457995008 0.371959168168276 1 1
0.227001250187371 0.216861730996816 1 1
0.299514467429601 0.284683304378714 1 1
0.364174025824654 0.350899405351603 1 1
0.233260788056778 0.223202169104791 1 1
0.416773981671822 0.400819716798863 1 1
-0.0145693902330784 -0.0146183385329879 1 1
0.0614233381353047 0.0606658563047345 1 1
0.222063783040998 0.212461520180928 1 1
0.00958550055682303 0.0118251947363632 1 1
0.355467646570096 0.337147538713242 1 1
0.34191725099496 0.319434905996131 1 1
0.151262964332822 0.144975725186146 1 1
0.0741287724318896 0.0752708407681358 1 1
0.219612475034298 0.207144415006032 1 1
0.234261785259268 0.225922746702648 1 1
0.314927736288065 0.302090334265636 1 1
0.234708056348331 0.222176349792165 1 1
0.0271589596007382 0.0213353194575421 1 1
0.258267513043435 0.244007486410949 1 1
0.00826754441024923 0.00731193234780259 1 1
0.199909295456466 0.18906389763108 1 1
0.0329568369558748 0.0289156827132405 1 1
0.305614945350219 0.291563173410468 1 1
0.116946292045018 0.108340557761348 1 1
-0.0215000893860231 -0.0189579793119065 1 1
-0.00795981326000448 -0.00930081924036384 1 1
0.234225846942016 0.220316584919648 1 1
0.0885051887318113 0.0831826077819654 1 1
0.286529686865133 0.27260837541226 1 1
0.175373612388173 0.174451390909407 1 1
0.216010062025417 0.198040557503556 1 1
0.315215661768859 0.300066220211771 1 1
0.151897120700495 0.147463478249617 1 1
0.178799401231844 0.168132438934521 1 1
0.22194449828516 0.21393829064595 1 1
0.367508044310977 0.348703161472983 1 1
-0.0445647923899444 -0.0342052696620378 1 1
0.154666341953665 0.147052406108543 1 1
0.132796042859872 0.128380910871234 1 1
0.264710686201369 0.25482721360652 1 1
0.339023045977244 0.324397476496199 1 1
0.459554109279058 0.430283283264779 1 1
0.262024463989357 0.246519013959033 1 1
0.357953816159572 0.339355961194396 1 1
0.13412916546934 0.128907107413831 1 1
0.340379937090205 0.328849333605267 1 1
0.412955365916506 0.397782831449553 1 1
0.279168162398167 0.269499318720523 1 1
0.234567039120665 0.224332425544417 1 1
0.284798560990256 0.271075032826231 1 1
0.285725769352548 0.271519267402781 1 1
0.425465936854032 0.412319959497958 1 1
0.165711296933892 0.159763239153433 1 1
0.321842779866998 0.307564957700819 1 1
0.390648228131162 0.367458519398184 1 1
0.1054477085172 0.103599360533483 1 1
0.344270264869628 0.329807603089616 1 1
0.108510253015605 0.103983078918344 1 1
0.109918984981802 0.105505594348517 1 1
0.273517783813153 0.262283088736882 1 1
0.172098260776898 0.16394693128336 1 1
0.201898769322069 0.191671834083839 1 1
0.0425345062315093 0.040116615016577 1 1
0.199239272043922 0.18598958382985 1 1
-0.0906710753385893 -0.0869755843987341 0 0
0.199545879435259 0.189537584371327 1 1
0.0883420462067415 0.0864220746649998 1 1
0.0893284438483207 0.0850782892087969 1 1
0.311670911774769 0.289597524650973 1 1
-0.0562869995602927 -0.0384999319920661 1 1
0.317510013929604 0.300685399075298 1 1
0.131710740263501 0.121943317922084 1 1
0.262619955169536 0.253155917213002 1 1
0.256245676660975 0.251997418530928 1 1
0.195158047498891 0.186577536432933 1 1
0.158741797656933 0.154236376187794 1 1
0.251248102001607 0.238093219838387 1 1
0.409907641390249 0.394630626800526 1 1
0.158245965637842 0.151571138659593 1 1
0.332431335184908 0.31857085430417 1 1
0.291990968113175 0.276926498340001 1 1
0.256608104835939 0.249070687021853 1 1
0.226676115264283 0.211664598966359 1 1
0.133581599321253 0.128286599223918 1 1
0.440549973030806 0.4202733592158 0 1
0.0957617834453501 0.088033638249025 1 1
0.306676697406488 0.290446594789523 1 1
0.0533650438951117 0.046928588355794 1 1
0.0231827742813747 0.0225430952666974 1 1
0.329116834330079 0.31053674574767 1 1
0.154957780403069 0.145682429770081 1 1
0.392917248888794 0.371091435207363 1 1
0.225466883168941 0.212322089544511 1 1
0.382314850728979 0.372678685203651 1 1
0.145773519701202 0.139504700600926 1 1
0.313541144335976 0.293402810741515 1 1
0.415914274860447 0.392710864970375 1 1
0.364589556995782 0.347488389330258 1 1
0.173053897495147 0.166122712229309 1 1
0.210368658158893 0.202633591950083 1 1
0.173257036738301 0.163991759972246 1 1
0.203685841734444 0.193364094029314 1 1
0.202021827425076 0.195970623172038 1 1
0.42037302706957 0.402796483377292 1 1
0.0754975215549122 0.0712994683562629 1 1
0.439826555979227 0.419287951618549 0 1
0.186093928816672 0.175700284065329 1 1
-0.00565396994084374 -0.00391847233356747 1 1
0.234266041134094 0.223482851062769 1 1
0.260203840522095 0.248872081278388 1 1
0.260598213429317 0.250246444378324 1 1
0.212275014819209 0.202716140783428 1 1
0.0235403471607917 0.0230873991529325 1 1
0.383069303679566 0.365787724467391 1 1
0.384146482055585 0.368738705627836 1 1
0.163333051350795 0.155185101341391 1 1
0.212902519706715 0.203198866489874 1 1
0.136996471062441 0.132389119665975 1 1
0.180745509307958 0.170833585088234 1 1
0.152143725078179 0.145329858795123 1 1
0.111992248628055 0.108761065673538 1 1
0.0247244936370593 0.0207295028377817 1 1
0.172161260377595 0.161097421450697 1 1
0.0910790387833305 0.0871296382855757 1 1
0.360138981048521 0.340656590156064 1 1
0.264246225242815 0.250735952366599 1 1
0.248956748381623 0.236445791786909 1 1
0.106314715868797 0.0979358886730696 1 1
0.141134035631012 0.133774882194708 1 1
0.258537432623356 0.245544965098 1 1
0.160045223778875 0.153664595674723 1 1
0.159606657118354 0.15429022541416 1 1
0.0770362494524568 0.0727680624101702 1 1
0.151280424780162 0.142734156123123 1 1
0.405873033737071 0.385988364290615 1 1
0.159050453352684 0.15055695286918 1 1
0.262055917945719 0.249969974003258 1 1
0.150149166835063 0.144710708299778 1 1
0.35530758759826 0.338625468442354 1 1
0.243932839807966 0.232610950515013 1 1
0.18370200492256 0.172833188252597 1 1
0.0598289831740972 0.05736717102636 1 1
0.279308172349125 0.266339149011927 1 1
0.1757155685615 0.165618416923521 1 1
0.0280128157165123 0.0304015736987021 1 1
0.200722612486871 0.192796484754913 1 1
0.138041343113017 0.131345156303123 1 1
0.445791754903569 0.425309572788107 0 1
0.383657160969499 0.362283038380528 1 1
0.228342929167037 0.217166257151145 1 1
0.330517723417233 0.316082529424924 1 1
0.203310297841862 0.193457138795164 1 1
0.0618631196944544 0.0564304624714034 1 1
0.218362613071805 0.209951166383881 1 1
-0.137204599845479 -0.130653723215299 0 0
0.284202501517826 0.273575495136489 1 1
0.0518464935520677 0.0531231481348574 1 1
0.261153425857528 0.250656862775037 1 1
0.202729285032876 0.189740345147654 1 1
0.308826721921029 0.29142891436986 1 1
0.151872023381648 0.145087885707894 1 1
0.214592772592208 0.204687630482591 1 1
0.290749482557349 0.277486243491683 1 1
0.210885249186273 0.193232487014867 1 1
0.235617051249929 0.226027519948073 1 1
0.0929818699790746 0.0943019842699211 1 1
0.19079451153751 0.186015228568135 1 1
0.107979131943132 0.103660539878202 1 1
0.31322554099464 0.298795710581763 1 1
0.128837686858663 0.121671411468464 1 1
0.22063469133091 0.209993098420801 1 1
0.467462320909045 0.442943763205012 1 1
0.195084262328535 0.186985295185124 1 1
0.32008941152591 0.303684631157637 1 1
0.0108208540897336 0.0113212295173413 1 1
0.258268708944246 0.24764720805392 1 1
0.280933851659126 0.264469321785329 1 1
0.289361872939483 0.274097778493779 1 1
0.356671781142504 0.343206984608215 1 1
0.226138939712831 0.216780782853368 1 1
0.0530261605582331 0.0517966915881673 1 1
0.315189760857896 0.298343953945048 1 1
-0.0829570970699901 -0.0756546229783206 0 0
0.0489270449746987 0.0437662717160446 1 1
0.35460918897216 0.334130728775359 1 1
0.22944089353332 0.21928678210537 1 1
0.185708286612989 0.178301164536892 1 1
0.127761887601172 0.131144066158403 1 1
0.213767337312372 0.199251095318017 1 1
0.141576781250438 0.13096415375509 1 1
0.358004954795097 0.3425971106984 1 1
0.274729169939626 0.257449635556326 1 1
0.0775102883943273 0.0756137952290506 1 1
0.0299559818029635 0.025921334435199 1 1
0.00251972984835208 0.00314435245762626 1 1
0.155059974009993 0.147599090373305 1 1
0.0453792214628758 0.0435398166826424 1 1
0.0971674931608409 0.0947418838311419 1 1
0.326671618707562 0.316580688801624 1 1
0.369387588646578 0.345534668235094 1 1
0.132270787065003 0.123738177496975 1 1
0.221034895071849 0.210556683436281 1 1
0.206206054605883 0.19365334222216 1 1
0.207708373436199 0.199824816830701 1 1
0.128102432938465 0.122515256648412 1 1
0.272738273647158 0.257943629694017 1 1
0.126548668903325 0.119525001955923 1 1
0.200715440197768 0.192082213203193 1 1
0.121441645392153 0.119796743226828 1 1
0.0854455331789122 0.0809140887808139 1 1
0.360744062968212 0.344085971849841 1 1
0.0913609158652417 0.0868902169138794 1 1
0.300092918145806 0.285897472509108 1 1
0.130843072275248 0.121542620098351 1 1
0.0663471475526261 0.0625588849208127 1 1
-0.100894008201323 -0.0958721937426228 0 0
-0.0929190542481754 -0.0847573128950605 0 0
0.184340951108305 0.175611791974619 1 1
0.16040701932462 0.155586108139175 1 1
0.219435788759577 0.207638268912814 1 1
0.0943569483671686 0.0878804987310285 1 1
0.170866344363295 0.163726551742177 1 1
0.190451006388275 0.175112586610991 1 1
0.43948950970736 0.418585953216226 0 1
0.174524233344889 0.16599607650441 1 1
-0.0542104608210919 -0.0487472044021975 1 1
0.213429849618847 0.201522312428202 1 1
0.121745630642797 0.117357664536049 1 1
0.169823003132901 0.16587855957209 1 1
0.212601909669777 0.205235071763839 1 1
0.254132848501854 0.245143477466365 1 1
0.276499884252637 0.27007002797304 1 1
0.19960486032972 0.187567021144962 1 1
0.298814763567733 0.287839487160253 1 1
0.109479035781756 0.103732251175444 1 1
0.215182069200924 0.204632807640729 1 1
0.213121404707911 0.203237892088613 1 1
0.248336905588724 0.240079372020755 1 1
0.337984738574129 0.323479838630247 1 1
0.293335045763737 0.281354693318255 1 1
0.319363419834517 0.307112534349504 1 1
0.226412136296592 0.217975668996601 1 1
0.0431655462052274 0.040357267092423 1 1
0.390171509039589 0.37414602406264 1 1
0.302547523795838 0.286182936488921 1 1
-0.0115353737868598 -0.0115280014477948 1 1
0.374862183932807 0.353497152193434 1 1
0.115788878989707 0.105561245318912 1 1
0.303304892682147 0.289461252382315 1 1
0.0383777602841796 0.0373873471714867 1 1
0.26307192445523 0.24527058958191 1 1
-0.0710744615464049 -0.0697743595500358 0 0
0.165178301651055 0.158246096789498 1 1
0.187614033359874 0.178796810823354 1 1
0.288484496065274 0.276168536808378 1 1
0.145613750403867 0.133382625666063 1 1
0.300588892317947 0.287264500156861 1 1
0.279456344487147 0.26755563866138 1 1
0.313243046690367 0.297758341369142 1 1
0.316446395979555 0.301228374929551 1 1
0.302001993839943 0.291759197461083 1 1
0.248844271173728 0.237045738917353 1 1
0.190783763582545 0.185242297538111 1 1
0.22242049007347 0.208632081071987 1 1
0.116572888584541 0.110963353956634 1 1
0.297964843084057 0.285710364126425 1 1
-0.12403574463972 -0.116425267717931 0 0
0.161182239305035 0.155819307518903 1 1
0.408242368862044 0.385700498809815 1 1
-0.0171215963788694 -0.0168202543099397 1 1
0.262337731687578 0.248319444482498 1 1
0.123847397399512 0.116537017110098 1 1
0.170399821434103 0.159965220859652 1 1
0.213324445641639 0.202461091311817 1 1
0.0558553321807668 0.0515281062918264 1 1
0.190360048454535 0.179754682160169 1 1
0.24023029111041 0.229038843580126 1 1
0.350057123516034 0.333372015813211 1 1
0.318159744772026 0.30548316683899 1 1
0.317898920290622 0.301624630907372 1 1
0.440970988372995 0.421286420572273 0 1
0.211026537099694 0.202549980924953 1 1
0.174982100865526 0.171518232437187 1 1
-0.026372890482719 -0.0285242396782228 1 1
0.627704345799145 0.602223142308396 0 0
0.326175394193312 0.309736417625731 1 1
0.222503735562543 0.20903286100698 1 1
0.149755834433184 0.142501559166252 1 1
0.346962093481663 0.330740881797805 1 1
0.109431372802875 0.108220747792822 1 1
0.315458242529269 0.299970061063947 1 1
0.013356004635789 0.0133661485607406 1 1
0.155524303069078 0.141959453364395 1 1
0.334614980444954 0.316741668610358 1 1
0.207972732287556 0.197541588660836 1 1
0.222896728960267 0.213022896944167 1 1
0.160040733471819 0.151816764662083 1 1
0.194222759556299 0.183766113383449 1 1
0.126923754053989 0.123483801476389 1 1
0.047817627703185 0.0482016232509503 1 1
0.241499208945552 0.22923895213563 1 1
0.223445189075159 0.216648254224271 1 1
0.240779350673644 0.229459058907781 1 1
0.149698294739944 0.144351585077956 1 1
0.240918348220425 0.22939731835994 1 1
0.430431895617619 0.410478341123292 1 1
0.169487250667641 0.165049589298188 1 1
0.0736590235011261 0.0686350537215092 1 1
0.12880539257415 0.122351454430073 1 1
0.315763496163606 0.300309982922493 1 1
0.162441621804369 0.150207424966612 1 1
0.272645407644417 0.259428532004441 1 1
0.0824814922337564 0.0749624321899622 1 1
0.206597405336556 0.197805173042926 1 1
0.286285206843488 0.277956621383679 1 1
0.191926906226174 0.183002953061565 1 1
0.0607634532648093 0.0580023064810333 1 1
0.137399783402429 0.129479380198181 1 1
0.34015489176709 0.322403814410643 1 1
0.250949629411935 0.238387781083246 1 1
0.173304873613442 0.168968430925412 1 1
0.192316832573975 0.183071526403466 1 1
0.478510873305251 0.459614764951414 0 0
0.17982768503351 0.171864917557062 1 1
0.228825144383583 0.220247260596891 1 1
0.187796893458412 0.178541554980771 1 1
0.408081754799695 0.391539825599935 1 1
-0.0143703942874123 -0.0131658220396205 1 1
0.21955735859126 0.212079153830317 1 1
-0.0304819881085009 -0.0291479140459824 1 1
0.150290213955988 0.142841541027477 1 1
0.115269090080133 0.110805813235005 1 1
0.168506028848848 0.161529312183135 1 1
0.525261415634201 0.504026498736743 0 0
0.183040025878126 0.168246203812105 1 1
0.330366772674343 0.317635414616133 1 1
0.426952744651109 0.403654291124811 1 1
0.356158766543488 0.338096833156038 1 1
0.13744650477942 0.126529775595332 1 1
0.288580324206032 0.273785811556496 1 1
0.208050962982117 0.204033135281013 1 1
0.38480103226161 0.367531702413791 1 1
0.154600805137588 0.148349525796324 1 1
0.244799416809093 0.234354378638215 1 1
0.0558536488953471 0.0551046580547885 1 1
0.232960944517588 0.223702981542604 1 1
0.252531981332847 0.242208702132857 1 1
0.202537636478384 0.195994820413468 1 1
0.110902723404535 0.10785685618543 1 1
0.249451058503165 0.238429896213943 1 1
0.249755616173346 0.241800453270172 1 1
0.134126081599818 0.126329058763993 1 1
0.234446994402683 0.22880058904604 1 1
0.177942610251663 0.168241321540481 1 1
0.223304299153825 0.212732970128868 1 1
0.283492074982108 0.267031531718193 1 1
0.0629401275478275 0.0620464151603476 1 1
0.219119087253587 0.21000071263799 1 1
0.148639111890784 0.141646233618545 1 1
0.320215727889965 0.309192728031866 1 1
0.287018392077955 0.274469770079198 1 1
0.396390282077095 0.376833551269244 1 1
0.31034967237094 0.300229495735358 1 1
0.277483490034799 0.266121707477048 1 1
0.0788749049245415 0.0784838340669936 1 1
0.320522763709584 0.304182070374255 1 1
-0.0296671895802328 -0.0270930051768282 1 1
0.15547523241908 0.15089571379917 1 1
0.273283299238541 0.260799240463485 1 1
0.216209470797943 0.207592873916513 1 1
0.400369669336342 0.384565077326433 1 1
0.0594528145411403 0.055484050287211 1 1
0.209245160542649 0.200266013915394 1 1
0.181834638560088 0.173851851620954 1 1
0.187305838050495 0.179904748716802 1 1
0.129328353853745 0.123731095348983 1 1
0.100319162046914 0.0979950461215313 1 1
0.193332887767647 0.185264542299458 1 1
0.161203671555101 0.150035168240317 1 1
0.247970761208475 0.238014187737151 1 1
0.282838272864366 0.267719932877294 1 1
0.267267275490982 0.251005873323478 1 1
0.199660743417261 0.18579813064804 1 1
0.195291766591165 0.184531506497037 1 1
0.109127958432524 0.103632823629968 1 1
0.156880237220599 0.149887954352619 1 1
0.176003871168241 0.163225750536976 1 1
0.165838489431909 0.157199976345677 1 1
0.0138931673290289 0.0120372134151887 1 1
0.114134437788173 0.10631630825819 1 1
0.145294945549984 0.138698046445873 1 1
0.360195272310356 0.341363124645284 1 1
0.0427633115551871 0.0419098758976607 1 1
0.316204910881442 0.311817951823736 1 1
0.050720011651638 0.0485855249154329 1 1
0.499361725511176 0.47383991301184 0 0
0.32755043454814 0.313157596523206 1 1
-0.195022343466517 -0.188532829444788 0 0
0.309783070022537 0.295341715274433 1 1
0.32906121319883 0.313194658420068 1 1
0.306642252788872 0.29442570481666 1 1
0.139897809713498 0.133511581806164 1 1
0.157141863973676 0.148270703370631 1 1
0.381723526669033 0.360842028933471 1 1
0.203445087850415 0.194427272476789 1 1
0.330124628327013 0.320699921402771 1 1
0.086765122912817 0.0786044716741239 1 1
0.145775654976219 0.143613248816838 1 1
0.0718261894428946 0.0619404255207945 1 1
0.166445013661639 0.163150381492463 1 1
0.259807218022754 0.249509120942639 1 1
0.381340161902365 0.363746635430192 1 1
-0.123328559003263 -0.112672369393986 0 0
0.536877424997402 0.513553617962763 0 0
0.229993023824129 0.218476279712432 1 1
0.235640949988329 0.226256114673192 1 1
0.180017223382863 0.172353222810881 1 1
0.0498998792185366 0.0480951518847827 1 1
0.0980169976947859 0.0983601095575646 1 1
-0.156541452568479 -0.148042538282669 0 0
0.197040118406059 0.186847133816288 1 1
0.236586751135261 0.224957324710951 1 1
0.0191895211094206 0.0157982757613969 1 1
0.195852266788921 0.183555879783989 1 1
0.127776212014992 0.120255502453848 1 1
0.198752788664162 0.192558226453677 1 1
0.188911311908327 0.179369097761965 1 1
0.188485053428303 0.190414480436922 1 1
0.0644041644793024 0.0665475839773714 1 1
0.269685338098509 0.253781817856876 1 1
0.0891834317072996 0.0858646163397472 1 1
0.103941973366865 0.097092334098038 1 1
0.302725696671521 0.290972110822335 1 1
-0.117527846094796 -0.113610730766617 0 0
0.467446325141492 0.44359677281839 0 0
0.129287418926307 0.127595163402795 1 1
0.124502124762032 0.118282297500731 1 1
0.269746178565893 0.25930195123362 1 1
0.072507617668653 0.0713113475146205 1 1
0.188307316304237 0.183434715999483 1 1
0.140579396113667 0.132067164437139 1 1
0.17366680161319 0.168941338611131 1 1
0.232270829379479 0.219103507646028 1 1
0.105816630237904 0.102525240322301 1 1
0.249113500995972 0.236486368011665 1 1
0.271838339679473 0.258614973682737 1 1
0.0352031007482359 0.033775169247115 1 1
0.174298977634071 0.162792767734549 1 1
0.160828715309262 0.155818545764852 1 1
0.0174337833823242 0.0153015922578022 1 1
-0.0285569378192553 -0.031410073250808 0 0
0.390911889548382 0.377988520935368 1 1
0.0346642102094334 0.0311830300872077 1 1
0.00378025972517867 0.00292819484219261 1 1
0.289349773850736 0.27309696522365 1 1
0.272292062622256 0.260512107280238 1 1
0.173476571724583 0.168371234714152 1 1
0.0227094062921879 0.0229111561689536 1 1
0.18774807690387 0.18052168672988 1 1
0.230319009532772 0.22402629533447 1 1
0.281799576140439 0.269498956966005 1 1
0.182021722973761 0.170546531516206 1 1
0.245094962156041 0.229506204298767 1 1
0.251554886960694 0.237831209108729 1 1
0.212731187909212 0.202839782358778 1 1
0.0675076986232152 0.0625331625325967 1 1
0.223432050201811 0.21388202049721 1 1
0.27874486514793 0.267854958192088 1 1
0.231471103694183 0.219015421738982 1 1
0.181802574712549 0.17286944047582 1 1
0.0870648321673634 0.0841588667164025 1 1
0.130405917891918 0.124111153122323 1 1
0.199224691344913 0.185245763269444 1 1
0.289864866062251 0.279293803014887 1 1
0.23222590854566 0.221722176554425 1 1
0.132934990438486 0.124265978695902 1 1
0.146013391319579 0.143940994582919 1 1
0.0752868346446991 0.0715158218770133 1 1
0.182723117276933 0.17472201258318 1 1
0.197239520515675 0.192508923291618 1 1
0.176931503339491 0.169975181432846 1 1
0.319996115998785 0.303348397084643 1 1
0.215004101404899 0.206205925478819 1 1
0.284893993778608 0.271439087047759 1 1
0.364862072706018 0.350763741535496 1 1
-0.0186158474880454 -0.0183484497243803 1 1
0.19042463797441 0.181203799252415 1 1
0.191325819422346 0.180553964166303 1 1
0.0519125936422416 0.046022680415682 1 1
0.375260187999627 0.350684642994673 1 1
0.289497453021368 0.280292569971384 1 1
0.196510200107594 0.187111364172932 1 1
0.261339788054923 0.253038934760212 1 1
0.25441228988901 0.234444259702678 1 1
0.296132774865926 0.285378487162212 1 1
0.0812625195478156 0.0800423255495711 1 1
0.18769568753651 0.178984490010301 1 1
0.263150358968184 0.250350361053475 1 1
0.185559700778608 0.178387822586247 1 1
0.17557166796746 0.171649656622582 1 1
0.328757982517686 0.317686741425184 1 1
0.218897269916417 0.209983852657197 1 1
0.146972363065576 0.137265717620487 1 1
0.520527072470179 0.49885203366841 0 0
0.442575290043813 0.423308278007072 1 1
0.214347425020012 0.204373193659928 1 1
0.224478549495905 0.208837693475085 1 1
0.133609947680328 0.130186490369563 1 1
0.158046749345906 0.152009341519112 1 1
0.149636742397946 0.141224517040307 1 1
0.0905446768362677 0.0857168470307682 1 1
0.256007785503829 0.243811552675928 1 1
0.188486186881734 0.179915114801651 1 1
0.0633130614716034 0.0652909166960364 1 1
0.203635418905288 0.196213884326746 1 1
0.32822169084615 0.309719239350234 1 1
0.143027305004039 0.137277097185207 1 1
0.174352688069246 0.163986601585613 1 1
0.147068213466171 0.135187518957415 1 1
0.160373757695588 0.15209467489649 1 1
0.162270334479069 0.15484281749883 1 1
0.231178930240564 0.218609209013379 1 1
0.153050482775441 0.142351307035442 1 1
0.337200063320001 0.321283028769173 1 1
-0.0328283147432086 -0.0333126330462579 1 0
0.437896770200614 0.412777438733057 1 1
0.0101107569988735 0.00697133111742886 1 1
0.240997750271392 0.225834979580765 1 1
0.289386867916281 0.276443260881816 1 1
0.293776226553047 0.281500007194308 1 1
0.205311060757493 0.196142855690085 1 1
0.192329924486955 0.185776794266905 1 1
0.332508187163326 0.316948101195158 1 1
0.125030027292994 0.119378152858319 1 1
0.0163335750619454 0.0121461015867145 1 1
0.178610362712171 0.17202776977783 1 1
0.444345691124743 0.420296301310552 1 1
0.112595207736649 0.109508896220007 1 1
-0.0160205775950282 -0.016433126475496 1 1
0.159921196225914 0.151965929340924 1 1
0.205046875837432 0.188804474638432 1 1
0.220941792654385 0.214516237501752 1 1
-0.0239880946004653 -0.0168007192078114 1 1
0.411461886077464 0.393674787886855 1 1
0.123684754358311 0.121590155164688 1 1
0.0511020465241344 0.0445446793692783 1 1
0.150170105977905 0.145925787091993 1 1
0.139797583240097 0.131194581332415 1 1
0.223531737033997 0.214343086262123 1 1
0.267522069896107 0.252408817644157 1 1
0.293914411157119 0.281834434926499 1 1
0.0297422807715145 0.0341145055897275 1 1
0.0455984371670594 0.0455344701875949 1 1
-0.0135809978958561 -0.0127596824799458 1 1
0.03564569162999 0.0329733167275949 1 1
0.193266208338289 0.186087514160399 1 1
0.133330006767088 0.123379415451286 1 1
0.260094777244725 0.247099169750845 1 1
0.328000974568994 0.314080406108901 1 1
0.15836615923522 0.150094009381077 1 1
0.433881029150622 0.414908422789038 0 1
0.0436569970515597 0.039613667581431 1 1
0.335605659642957 0.316354526532283 1 1
0.238593510598239 0.229820584032569 1 1
0.297008098084725 0.280584633558171 1 1
0.288167360874106 0.274399033985273 1 1
0.133866783910873 0.128001124272351 1 1
0.242194623825199 0.224034039267805 1 1
0.340999419410801 0.322510537556219 1 1
0.459377203766457 0.43552596115055 0 1
0.145612450502121 0.138902919311279 1 1
0.0160955025363713 0.017096575885603 1 1
0.107111339999302 0.0980882656098889 1 1
0.00311020000877985 0.00285000627996275 1 1
0.179750109538127 0.170158368958404 1 1
0.371018218578628 0.351004704289143 1 1
0.118886556598511 0.115215087658221 1 1
0.2525606761772 0.239130491901786 1 1
0.107133887709101 0.102695091235181 1 1
0.210237957870711 0.202720575382714 1 1
0.225641957388126 0.21612947193978 1 1
0.305302194975673 0.289913177009936 1 1
0.00135254833594346 0.0033572335633582 1 1
0.360401294866497 0.337397628325186 1 1
0.24270809690158 0.234246893067029 1 1
0.193634415544277 0.185730048459165 1 1
0.143207947187138 0.138208412991829 1 1
0.311457974446688 0.298411261061667 1 1
0.280277928869213 0.270285599201967 1 1
0.188290624647186 0.176666860452851 1 1
0.350782065127273 0.334976740464438 1 1
0.429593405531208 0.407405958702979 1 1
0.405928451769518 0.383051658738243 1 1
0.0321841412488189 0.0314836624168484 1 1
0.230337701678802 0.215528675231947 1 1
0.249622735086867 0.236216925052743 1 1
0.0869148510001047 0.0832401068692534 1 1
0.143826280388321 0.134918284622944 1 1
0.156222005347268 0.150698399772122 1 1
0.400252091997068 0.373372099739769 1 1
0.3067797606798 0.289145320787644 1 1
0.340162045089219 0.321300228348373 1 1
0.240887322958305 0.229421200649474 1 1
0.19605347067009 0.188599895271335 1 1
0.422282772240445 0.404933152485101 1 1
0.416984301822098 0.396501975364612 1 1
0.34040630017887 0.325983524717126 1 1
-0.00775163170296136 -0.00859136762015706 1 1
0.145129100170286 0.139930271297273 1 1
0.202697825099359 0.195407727763266 1 1
0.507541037499289 0.480974860039475 0 0
0.224707648781338 0.216143935568543 1 1
0.0241077210808574 0.0236269286885242 1 1
0.17367317324636 0.166623686386374 1 1
0.229829046045485 0.223827890072343 1 1
0.0397686910540389 0.0340405869466538 1 1
0.242766426031278 0.23693082147445 1 1
0.315900470843967 0.300729124052027 1 1
0.211645287126959 0.200065447940661 1 1
0.355004448563341 0.340182457638855 1 1
0.21272391149153 0.202822257835378 1 1
0.0223150042159817 0.0178142465409069 1 1
0.140566653951421 0.136830586399745 1 1
0.10452962063369 0.0945223093782825 1 1
0.19693158801403 0.189285315515813 1 1
0.423409962799864 0.405050037481748 1 1
0.328330373407759 0.310181365542688 1 1
0.126939151854384 0.121132386359683 1 1
0.26127865443503 0.251063188500969 1 1
0.0788492434946259 0.0747614158128269 1 1
0.171192415010939 0.165374064568184 1 1
0.140133493731231 0.13614607209463 1 1
0.269777779669696 0.251543394951967 1 1
0.170821244543326 0.16063769708704 1 1
0.352129840353366 0.335711740331528 1 1
0.349708126725345 0.332939773048901 1 1
0.336838119546816 0.314323239440684 1 1
0.234932022279924 0.221851480679845 1 1
0.288196830526491 0.273379682814411 1 1
-0.00958727646386366 -0.0112766808179619 1 1
0.295123991794784 0.282688975219644 1 1
0.209946377192866 0.197093547016031 1 1
0.335458111292393 0.320738166638552 1 1
0.215788807125313 0.20391748107083 1 1
-0.0508007381357659 -0.0472703735193029 0 0
0.239734793952267 0.231488307614409 1 1
0.0883773358555266 0.0895099597015566 1 1
0.136267740808294 0.129305978813047 1 1
0.227590494160269 0.21623182680071 1 1
0.457794806832185 0.432793084846878 1 1
0.195428282615393 0.186379999044752 1 1
0.1034955584311 0.0991016964919264 1 1
0.184274083430404 0.176974683513668 1 1
0.318577615988354 0.301443700804736 1 1
0.543370823977243 0.515627473166535 0 0
0.0556223199388736 0.0538433591380838 1 1
0.256625005340013 0.244479749286302 1 1
0.199038601656524 0.19437432237235 1 1
0.159728588121402 0.153408339448541 1 1
0.053949494504096 0.0523943667771535 1 1
0.164212380875649 0.156881216750828 1 1
0.22429950178204 0.215334667215886 1 1
0.210130958956172 0.205058518889046 1 1
0.190553072672344 0.187100039129148 1 1
0.246956784427917 0.235692269645031 1 1
0.331171723055803 0.313909109960175 1 1
0.0878968194576369 0.0844887527831556 1 1
0.303078900381804 0.278599277256163 1 1
0.22661633038424 0.218359989057323 1 1
-0.0986447802189213 -0.101426024855418 0 0
0.0927904666219452 0.0956596916231441 1 1
0.495881264800733 0.474979098422733 0 0
0.187733464577544 0.18506677221114 1 1
0.262847943893201 0.25659445020478 1 1
0.290856776122096 0.274097413727369 1 1
0.141820466443919 0.132971645094174 1 1
0.360066375723432 0.341688225815419 1 1
0.136701996811238 0.130918259317816 1 1
0.188202354889495 0.186478401129592 1 1
0.238997307366228 0.223656946436028 1 1
0.228231673919514 0.220535317150557 1 1
0.00563601886441228 0.00171013833014528 1 1
0.315565801340265 0.297957494762904 1 1
0.120915587385656 0.112332163462684 1 1
0.137289989104607 0.131876615252414 1 1
0.207393366848968 0.195777955801628 1 1
0.192159282735981 0.183749450616742 1 1
0.183073063013432 0.175801518311378 1 1
0.0594575042710216 0.0559386374656359 1 1
0.152975479207485 0.144512550916693 1 1
0.27953021104889 0.266886194611112 1 1
0.185983486581589 0.178008481341104 1 1
-0.000263098702687231 0.0071462799126698 1 1
0.183569229968236 0.177302661960461 1 1
0.203002474386991 0.192087951084958 1 1
0.284853973577065 0.271576852003657 1 1
0.232274696900019 0.219063866084598 1 1
0.0849767135648382 0.0791447571304083 1 1
0.00930951106211229 0.00964642841606985 1 1
0.437783870572056 0.417972195845152 1 1
0.166451059672828 0.158160626040304 1 1
0.110126302214717 0.10728050918004 1 1
0.258557730022488 0.245022189588834 1 1
0.257648088799144 0.245967273474126 1 1
0.274343764685827 0.261379234906798 1 1
0.410452279882173 0.386637191921298 1 1
0.290380348123986 0.276164094261506 1 1
0.210636880866345 0.199658764207162 1 1
0.335676777985496 0.31767503205907 1 1
0.110965819620496 0.112533014239354 1 1
0.126299256714416 0.116618734243952 1 1
0.35676791362455 0.33804558824922 1 1
0.117509944278819 0.109526954300426 1 1
0.285667967113671 0.266595929339922 1 1
0.0738399059326169 0.0705522374732787 1 1
0.0579597820147415 0.0601239469205329 1 1
0.234153939167847 0.224792659280313 1 1
0.122496152954405 0.115163815228819 1 1
0.213502090148213 0.202268131899448 1 1
0.190427507831925 0.184851275722705 1 1
0.0593593945354359 0.0541975051252981 1 1
0.00869644834946475 0.00855417878113732 1 1
0.226739973369072 0.212893052260919 1 1
0.352540985631804 0.336913824962648 1 1
0.3837910722081 0.366015425985219 1 1
0.0436191329662182 0.0392978362537201 1 1
0.132664740092605 0.122928525027279 1 1
0.300918310326641 0.285304146458904 1 1
0.448895064604254 0.429070146693085 0 1
0.283243912956468 0.272689759055275 1 1
0.232593625002457 0.224078032311184 1 1
-0.073419092645771 -0.0690689552187147 0 0
0.193636723490164 0.18404857858142 1 1
0.210726508233509 0.194553309005681 1 1
0.0943891608427029 0.0880043806441885 1 1
0.2107676644272 0.198199060360841 1 1
0.258259575137067 0.243826354370185 1 1
0.192314597687831 0.179473795158547 1 1
0.281989389063331 0.271222622059931 1 1
0.289236421448005 0.277745234284695 1 1
0.442224650650914 0.420673352637155 0 1
0.0300184122822872 0.0256999803454218 1 1
0.0238380030005894 0.0226709097548569 1 1
0.323915597756265 0.30449625589509 1 1
0.175736690480596 0.162016060840394 1 1
0.112879792119133 0.108715345946946 1 1
0.219302999344712 0.206601699205319 1 1
0.0591810579521943 0.0570198559857779 1 1
0.124133104419187 0.116584280645576 1 1
0.218795570288178 0.208536813979393 1 1
0.10191256993384 0.0972994520346095 1 1
0.324405132752183 0.306258180284475 1 1
0.147914801901093 0.136858904600485 1 1
0.115043095707134 0.10359663905258 1 1
0.0629200287478959 0.0598977951862387 1 1
0.31146700062565 0.298170031974224 1 1
0.208735241457151 0.195771495051056 1 1
-0.0291814676225218 -0.0301662134308307 1 1
0.145337098499449 0.136735962156184 1 1
0.251140209085627 0.239888438564469 1 1
0.0970541345507948 0.0905140636299796 1 1
0.27097728238127 0.26135305036926 1 1
0.135914722109211 0.128596366060913 1 1
0.200586387224244 0.191027742385983 1 1
0.0578352190021117 0.057576717391095 1 1
0.0134859140650633 0.0124695053802804 1 1
0.181406885662343 0.168505286865484 1 1
0.267409359990939 0.253352272421688 1 1
0.206226665286405 0.197642700920812 1 1
0.279016824283319 0.266794480531366 1 1
0.262357856308122 0.251395898548765 1 1
0.330460869922401 0.3143173626839 1 1
0.179829421326468 0.165154584297298 1 1
0.142283205455036 0.135733170359282 1 1
0.355819937529323 0.333790839317571 1 1
0.15547004635325 0.147829354860023 1 1
0.104493939671597 0.0946050956167812 1 1
0.322641728514955 0.30557370378002 1 1
-0.0253332855160753 -0.0220208442441207 1 1
0.0446617768578349 0.0415181995753525 1 1
0.236162630872291 0.225797438303149 1 1
0.224947380547659 0.209997303688745 1 1
0.187742894131904 0.179345310272004 1 1
0.223401165050564 0.212300820047898 1 1
0.340810360410106 0.32507561205863 1 1
0.255312385199347 0.242615239730464 1 1
0.23019330765322 0.219475125339768 1 1
0.207880696138448 0.198777116760812 1 1
0.199542210987031 0.18897807184387 1 1
0.201184901795048 0.195009165336334 1 1
0.156316970137599 0.146921230180253 1 1
0.173552500660255 0.168288797772429 1 1
0.232011811606255 0.216362549611461 1 1
0.217527096834052 0.207891676409493 1 1
0.145646897266671 0.139576150010222 1 1
0.156067533917057 0.151707274739357 1 1
0.139793059083689 0.132756601002008 1 1
0.189081347197331 0.185298901618419 1 1
0.0411620910577983 0.0339097912542056 1 1
0.17427626308103 0.166054548400994 1 1
0.00130069071912912 0.000409127652576746 1 1
0.0948526146276039 0.0902206957860493 1 1
0.234615965499252 0.221017611715573 1 1
0.0598336908976487 0.0516677736781026 1 1
0.149929220362714 0.143513200184604 1 1
0.249524028138536 0.239765313676217 1 1
0.282499154445168 0.271973033394121 1 1
0.115131462513793 0.1066260718231 1 1
0.277040580940712 0.263822426294507 1 1
0.256467348016513 0.24533999911461 1 1
0.358802126229087 0.341255552872086 1 1
0.211845075077013 0.202454891860575 1 1
0.271836173650184 0.259976683469301 1 1
0.16583731849492 0.156055368020898 1 1
-0.0282163006784257 -0.0300160536273545 1 1
0.13265665115145 0.128678155247429 1 1
0.0602935995334837 0.0555562655667508 1 1
0.199433715379908 0.190458516939567 1 1
0.140745687251428 0.131491097573613 1 1
0.00536535011244146 0.00646640819578484 1 1
-0.0325551188483578 -0.0282138681577036 1 0
-0.0450950186623138 -0.0426579787784185 1 0
0.12593990685426 0.119619403697776 1 1
0.151509991360526 0.145201930683394 1 1
0.153961361741572 0.144171492637293 1 1
0.183992895406957 0.180198736117754 1 1
0.169364205749981 0.159357885909799 1 1
-0.0222140865929471 -0.0230670161039602 1 1
0.338918189049903 0.327968698604024 1 1
0.0772787758159044 0.0709201802975733 1 1
0.165441516867613 0.161771482750232 1 1
0.0239770062543606 0.0192279776602647 1 1
0.172053104062156 0.168921786816947 1 1
0.136574369398772 0.12898595998421 1 1
-0.0583174598792139 -0.0539038693316685 0 0
0.412695792462212 0.393051382087504 1 1
0.315440338427444 0.299371477994356 1 1
0.386479818407374 0.361704789831805 1 1
0.287109418047536 0.272377983406566 1 1
0.223989853084127 0.217031445465656 1 1
0.0426231218303917 0.0330564790839971 1 1
0.150963990528807 0.143457440960509 1 1
0.251442992540543 0.234558311277077 1 1
0.228589666090481 0.217866639726608 1 1
0.130041690800459 0.122486861063967 1 1
0.244510144164992 0.238080128107288 1 1
0.662451639854414 0.633007838828854 0 0
0.170619180714561 0.162325530580534 1 1
0.108442803518294 0.107863094217768 1 1
0.32908725235043 0.314570495896502 1 1
0.151822708252883 0.145910063483835 1 1
0.554704095871019 0.525919896014712 0 0
0.0835448464677095 0.079193223812459 1 1
0.189836637465775 0.181625990624423 1 1
0.106124245455775 0.0997062601113369 1 1
-0.0440950146594987 -0.0388659140944827 1 1
0.151900506097504 0.14499818723368 1 1
0.114047401456982 0.108046937734782 1 1
0.275376117754635 0.265066036217055 1 1
0.214574623903442 0.207357210470951 1 1
0.234418436491902 0.228778336346762 1 1
0.2949497100493 0.2790401945945 1 1
0.285880236521178 0.268559006216298 1 1
0.0422156515834744 0.0372362350117804 1 1
0.292581138698235 0.279423815903321 1 1
0.170961401815243 0.172824365800345 1 1
0.202365924883901 0.192100072787782 1 1
0.165732695870847 0.158994260544593 1 1
0.0435763249214449 0.0413500407037548 1 1
0.194573809156117 0.186457787218222 1 1
-0.0784405297392272 -0.0758374615960265 0 0
0.295637136369883 0.281227584834694 1 1
0.127154654708516 0.122735771404423 1 1
0.2115292322136 0.19980275308139 1 1
0.29031095169065 0.274059586124797 1 1
0.217301447720747 0.209322932766004 1 1
0.164474332560931 0.157723836661223 1 1
0.0151389567091577 0.0160063508757302 1 1
0.109016211550883 0.106485681527796 1 1
0.128934775215827 0.126807129218174 1 1
0.196800709709699 0.183163201207392 1 1
0.0485176510045658 0.0459697091883072 1 1
0.203247723699897 0.193569255589916 1 1
0.175933533258527 0.171136600026487 1 1
0.28652006016285 0.27496617127502 1 1
0.21962386521261 0.209608572075628 1 1
0.0694312093816008 0.0706066651204272 1 1
0.18122169926292 0.167128219128039 1 1
0.191314303901593 0.185267221784385 1 1
-0.0455029049167352 -0.0454607684035613 0 0
0.0438202723518643 0.0391558855247286 1 1
0.330779646971735 0.314358599464786 1 1
0.344400108210079 0.328768566358054 1 1
0.149343397172771 0.142868148391672 1 1
0.352875364245398 0.329908816168365 1 1
0.0468941169712329 0.0416955459630727 1 1
0.0346761768411947 0.0288198625355855 1 1
0.174549201883564 0.163985516557959 1 1
0.177925049381878 0.169961778188262 1 1
0.610447451865571 0.579624719978426 0 0
-0.0207089287874807 -0.0195054020961343 1 1
0.140544646350804 0.132321516929062 1 1
0.27589493854818 0.261753919176057 1 1
0.0681377692696977 0.0651071688301982 1 1
0.1152899750928 0.110411580121297 1 1
0.195187159126079 0.193482516988913 1 1
0.097598177854425 0.0921582897129242 1 1
-0.0533681050236521 -0.0517682512344765 1 1
0.465263659486096 0.442907418466688 0 0
0.329750338593133 0.316894106685381 1 1
0.123755577923674 0.114759710732817 1 1
0.150638334517787 0.137803539780653 1 1
0.150821852688354 0.144906410077081 1 1
0.0164872018454435 0.0138401646756879 1 1
0.196365137901815 0.188317786036091 1 1
0.281624405229137 0.266326241594782 1 1
0.102918991920141 0.0956964097427605 1 1
0.424151635964472 0.407801134147001 1 1
0.154670338151235 0.149180274527682 1 1
0.188695356401518 0.182172778316494 1 1
0.410994310770683 0.389856889643468 1 1
0.203846422152289 0.200495372446692 1 1
0.200426386481468 0.192760816082029 1 1
0.212007051381756 0.204267089872048 1 1
0.00961437994156767 0.0113636681021953 1 1
0.16618145020222 0.151029931531764 1 1
0.428100647874297 0.408434309914459 1 1
0.326319080148515 0.312941920244196 1 1
0.213437087227999 0.200852040806841 1 1
0.118887130549394 0.114649893054021 1 1
0.218274102851928 0.213315574436756 1 1
0.242293610710614 0.232159256555847 1 1
0.161391467703084 0.15148864253867 1 1
0.338042206292046 0.320359180842494 1 1
0.162303950455911 0.150960929926009 1 1
0.296394198679663 0.278591554591974 1 1
0.261326501151124 0.247944156277103 1 1
0.24563727808366 0.235598094268843 1 1
0.203266011637337 0.190489056492189 1 1
0.396636072331199 0.379013162321672 1 1
0.170048319293999 0.161510257963232 1 1
-0.0737901225417478 -0.0694487533513572 0 0
0.344618745818787 0.32974429845554 1 1
0.145806824972776 0.139841525517036 1 1
0.0204150014184249 0.0194669888055118 1 1
0.0276254156276751 0.0243026599589697 1 1
0.302553383605883 0.289307505776956 1 1
0.151969887911843 0.14466593836061 1 1
0.0578540515493627 0.0534559901641523 1 1
0.224965877480855 0.21574819005007 1 1
0.0792870878681589 0.0766698215699717 1 1
-0.00279925088632455 0.00549008376535721 1 1
0.198349476171909 0.191833254226788 1 1
0.159909450351743 0.150334594472012 1 1
0.135479328552692 0.127140792927398 1 1
0.365489193892403 0.350258438150633 1 1
0.144698047425446 0.139523905172461 1 1
0.314493806781937 0.300319945246261 1 1
0.180981180420648 0.170459122812121 1 1
0.174559020757838 0.168624781875639 1 1
0.286912028075998 0.271928036733624 1 1
0.0963668394695974 0.0879437948221603 1 1
0.241282502613333 0.224171443588845 1 1
0.160269161659786 0.155961339507013 1 1
0.211302988404752 0.197213308075607 1 1
-0.0078693406731951 -0.00560028453905168 1 1
0.259064807063154 0.240742375771772 1 1
0.165085395273939 0.1640419019082 1 1
0.446878444933277 0.424766634387685 0 1
0.0750003732234966 0.0694931723066237 1 1
0.208161667674099 0.201165049947358 1 1
0.167613951345149 0.160661264594135 1 1
0.162587780352086 0.155001264400222 1 1
0.2961636394204 0.281406505872196 1 1
0.0995595354511863 0.0903824228295761 1 1
0.192097909561538 0.185275729916843 1 1
0.36147489147147 0.343356648011114 1 1
0.214377592110225 0.204509151558203 1 1
0.211359830383895 0.198551701885 1 1
0.066007784340142 0.0612527275755017 1 1
0.180295832179216 0.171969072640237 1 1
0.0756996278013377 0.0710818005187635 1 1
0.317920718519467 0.303274756760539 1 1
0.186091892918987 0.174326040735494 1 1
0.113820564878157 0.109804207722225 1 1
0.255933557369959 0.252575115645457 1 1
0.0908080707705279 0.0899655332580619 1 1
0.348369328671727 0.331781669091191 1 1
0.116966476520154 0.107849747103916 1 1
0.0832167809207754 0.0785357062601917 1 1
0.538124093921872 0.514715717703136 0 0
0.0735000714471214 0.0726137183481834 1 1
0.382921978066634 0.367685002171089 1 1
0.267407106857595 0.254566516030243 1 1
0.182804816201383 0.17736954105993 1 1
0.186560820657942 0.176429881596806 1 1
0.18101109702005 0.175023853606168 1 1
0.274937414216054 0.261737543083403 1 1
0.167644997181563 0.161005692981485 1 1
0.143253831350691 0.140574126466828 1 1
0.229005695967287 0.219710951369046 1 1
-0.158013749892055 -0.151161561271226 0 0
0.243728056210173 0.230856042974957 1 1
0.205534149836422 0.195330090887928 1 1
0.162517689558536 0.152817623598823 1 1
0.2886375542501 0.270491406063724 1 1
0.158355007169545 0.151060285202288 1 1
0.255371012021983 0.241007500725552 1 1
0.0629427237777637 0.0575407260232655 1 1
0.247805238447136 0.241102293069309 1 1
0.213699203210127 0.203207461530221 1 1
0.131729922537974 0.121482820750767 1 1
0.287431345385581 0.275032429618765 1 1
0.235913854927724 0.226077264304297 1 1
0.0866910357067206 0.0796939940677704 1 1
0.283834595078503 0.264614385288408 1 1
0.0568171998555936 0.0562331324548864 1 1
0.190823249063759 0.181017555274115 1 1
0.272650151460587 0.259304304275676 1 1
0.187836759054491 0.180902579694663 1 1
0.28037069840514 0.265754556726487 1 1
0.107428606508445 0.0985844673709381 1 1
0.213127154086776 0.197137667343341 1 1
0.08617287674789 0.0782201003147279 1 1
0.189506702077403 0.183457894838072 1 1
0.147895509879287 0.147224466051329 1 1
0.0366966207896651 0.039397812970912 1 1
0.277913444520993 0.2554867533321 1 1
0.175345038195066 0.167040866652672 1 1
0.148203442566171 0.140725774138191 1 1
0.0567407535665803 0.0577379820295488 1 1
0.220331188900516 0.21249397536954 1 1
0.204073932463258 0.19315342602904 1 1
0.29582929483825 0.2831466762261 1 1
0.0388863587840403 0.0407612191270631 1 1
0.242707713323111 0.235215006756011 1 1
0.187505271130038 0.180772543117643 1 1
0.354644599593672 0.342004752472392 1 1
0.258386042935246 0.243317848158383 1 1
0.315184667150001 0.302390978271042 1 1
0.197245930138917 0.187299819711528 1 1
0.262434329604296 0.25211663125949 1 1
-0.0124035897524807 -0.00952924894545886 1 1
0.243979079442647 0.22793478773227 1 1
0.0984725196857952 0.093616198517649 1 1
0.266109195984168 0.251819882430954 1 1
0.24357692015367 0.231200722871726 1 1
0.425530428703017 0.406214944069156 1 1
0.303185473394609 0.289752983928023 1 1
0.267994498160061 0.261336696446394 1 1
0.22945930376371 0.215008256187512 1 1
-0.0961427403173654 -0.0909044554005805 0 0
0.240338364927244 0.230036607088932 1 1
0.201832206569234 0.192390520748434 1 1
0.338216880136326 0.318694976865283 1 1
0.211358578753252 0.199948755094031 1 1
0.152973436570797 0.145825447964297 1 1
0.188004062075019 0.176252893541847 1 1
0.147666407485882 0.145783827623762 1 1
0.1664852199642 0.158306909984465 1 1
0.0770656166978018 0.066117342727362 1 1
0.219063187199156 0.208227804890167 1 1
0.139651363582098 0.132416553938123 1 1
0.331161796390135 0.317244298409236 1 1
0.126513343363212 0.12018284009414 1 1
0.441128829170924 0.423199447751852 1 1
0.115726323783002 0.114602946378162 1 1
0.200965932246597 0.189589494871044 1 1
0.330570070282151 0.316421352964128 1 1
0.113469136100375 0.103868146944078 1 1
0.390814378428976 0.368786503886013 1 1
0.10405255566914 0.0995373616085857 1 1
0.281222140607638 0.268527476840595 1 1
0.211908649725267 0.203975594812996 1 1
0.0379129827687135 0.0397550761268845 1 1
0.180673573945473 0.170395536169956 1 1
0.305322518431622 0.292678548987656 1 1
0.16197305570359 0.15042459881312 1 1
0.188713266121011 0.179912591740256 1 1
0.268171491369444 0.251639682667077 1 1
0.305794764230006 0.289576836479643 1 1
0.235686569565892 0.227644404406193 1 1
0.00940678821878333 0.00646018921354736 1 1
0.144317430044927 0.13960394569488 1 1
0.497601696279211 0.471883030585494 0 0
0.0578765488991398 0.0583924983151788 1 1
0.2396156130061 0.223089877279643 1 1
0.274909490419657 0.264555471033423 1 1
0.203577118342977 0.193795434026505 1 1
-0.146923553123528 -0.147153174621653 0 0
0.179542967416474 0.173072287077609 1 1
0.244666066341397 0.234283397655923 1 1
0.102586778344417 0.0949557939019212 1 1
0.0541297410343852 0.0502101325238953 1 1
0.233747778937557 0.221475468910248 1 1
0.0576306922089284 0.0575709018439367 1 1
0.232900332467025 0.225475277746172 1 1
0.245261658024547 0.234850630617111 1 1
0.292827393825346 0.279700253210777 1 1
0.22768598894498 0.216775092662374 1 1
0.220418640877292 0.206968498926626 1 1
0.280720961044131 0.266494964470323 1 1
0.321791553332275 0.307282568418393 1 1
0.186528816688629 0.172329430669138 1 1
0.20870836169522 0.200836639359075 1 1
0.463158925109017 0.444382552039627 1 1
0.120039634106724 0.1144947737458 1 1
0.232206112915283 0.222340593828317 1 1
0.273159453624004 0.26105866261066 1 1
0.428753173867067 0.405398092776271 1 1
0.179000465617466 0.176886909976725 1 1
0.326086677453846 0.31261025062639 1 1
0.0304054079421088 0.0340605581022595 1 1
0.0531468157673787 0.0522751567894556 1 1
0.196715214901088 0.183738272626414 1 1
0.282688823638837 0.268053106919207 1 1
-0.021012512141182 -0.0180483336993672 1 1
0.275998298427443 0.262881427622401 1 1
0.499372628616925 0.473269406601623 0 0
0.195717636956909 0.180555584954861 1 1
0.309568727743332 0.294447831489834 1 1
0.148356737654414 0.134307820598226 1 1
0.242913456893977 0.230197064180752 1 1
0.253430530485208 0.237831872393593 1 1
0.260962162351203 0.249661908303865 1 1
0.236009754642482 0.22523247161286 1 1
0.00108922170239904 0.000556549037245994 1 1
0.304844278678976 0.293150779082243 1 1
0.114398247664909 0.111855091258789 1 1
0.341619090962581 0.322873196649297 1 1
0.204542524176759 0.19546743302592 1 1
0.338022357720629 0.324906565700696 1 1
0.188509754832104 0.177230344434331 1 1
0.113752639325258 0.110424476470925 1 1
0.259535540410894 0.253559947526153 1 1
0.286958470413388 0.272206799450237 1 1
0.319566094152286 0.307780234209305 1 1
0.0906251851254363 0.0876857130835788 1 1
0.289997014390552 0.2755393825818 1 1
0.345141718872485 0.334571033185635 1 1
0.252281737297882 0.241485032215895 1 1
0.139424660390295 0.133932911523606 1 1
0.29818354527834 0.289342068272175 1 1
0.288289420876679 0.272937135656392 1 1
0.20780325804203 0.199950237754202 1 1
0.279749754630794 0.274329086950265 1 1
0.0650954485238287 0.0654538283667452 1 1
0.163265365995055 0.155123042618309 1 1
0.197995781736458 0.190080965636186 1 1
0.244846404304949 0.236194956118505 1 1
-0.11767120327888 -0.113605236228811 0 0
0.506626864523035 0.480278694713891 0 0
0.125585702574824 0.120354160363064 1 1
0.10883412623001 0.107180306573833 1 1
0.209166337820644 0.199585730371216 1 1
0.343979789419051 0.326815583385443 1 1
0.279758970999572 0.270072222370145 1 1
0.262076707441439 0.250030888184561 1 1
0.071027799332266 0.0686625322745271 1 1
0.138486846763644 0.132415306343745 1 1
0.0800263730601132 0.0780554797022796 1 1
0.540126690116395 0.517820067517229 0 0
0.39961354165943 0.380946329133351 1 1
0.398666991940569 0.379489985826382 1 1
0.221550854468964 0.213385431773047 1 1
0.131562688561449 0.124356094689952 1 1
0.213654302517389 0.20565281283365 1 1
0.327453848734122 0.316483646001131 1 1
0.128241197480719 0.123557577194249 1 1
0.408445670284691 0.391941818957128 1 1
0.142957047168223 0.137780991874284 1 1
0.2068062080272 0.194453485061939 1 1
0.396264072089644 0.375491094405764 1 1
0.107854710608332 0.0931099522831677 1 1
0.109442146634732 0.106590807336989 1 1
0.162804920804548 0.154089459473606 1 1
0.21367511217496 0.208264477482689 1 1
0.0935599949023246 0.0868790093764385 1 1
0.314799252364312 0.300509083783845 1 1
0.0939008563157852 0.0870274648910409 1 1
0.2402211149639 0.225207322146059 1 1
-0.0676104024115232 -0.0610008134683197 1 1
0.12330130496881 0.117523471828326 1 1
0.19237017091345 0.184632562534217 1 1
0.249523052385611 0.239106674940878 1 1
0.152543944910935 0.146090664410494 1 1
0.287011440710706 0.272864862706271 1 1
0.273686672417725 0.260699411146395 1 1
0.269712502172814 0.258685361647641 1 1
0.0124283724363033 0.0127050648118977 1 1
0.293769733367195 0.282793049293554 1 1
0.299400096021616 0.280921360268466 1 1
0.373829573366652 0.357266061980254 1 1
0.163454022839695 0.157241165872739 1 1
0.203557973594169 0.195274719612952 1 1
0.160022305790099 0.153556089383943 1 1
0.36370378102728 0.355091660317676 1 1
-0.0530552539438004 -0.0487760489143045 0 0
0.17557069282568 0.168406879495143 1 1
0.0656030544725226 0.0640994709639273 1 1
0.26963265982551 0.25856036564227 1 1
0.390394059024249 0.375971170452755 1 1
-0.01479073895224 -0.0164076204985051 1 1
0.00473099442798876 0.00685033406903918 1 1
0.551020949025497 0.528447892033536 0 0
0.360911740970114 0.343030561199138 1 1
0.199166498462927 0.193148882762484 1 1
0.227543942824882 0.214203675226592 1 1
0.163241773283005 0.158907517868767 1 1
0.271510814520354 0.263433607400152 1 1
-0.0702772572548242 -0.0685743190548227 0 0
0.373228314442913 0.354183199129428 1 1
0.192074375393912 0.181937115868326 1 1
0.311562384709993 0.296442633123218 1 1
0.314076898851341 0.303495143480418 1 1
0.0954096609403877 0.0886788281255278 1 1
0.349472594534155 0.334813641544125 1 1
0.245470236259623 0.235841523292609 1 1
0.318940520643754 0.302956149215433 1 1
0.301078918463362 0.288481323848529 1 1
0.313625511565298 0.299693509381481 1 1
0.246424917458566 0.236176526303851 1 1
0.0870561385373939 0.0840051053177138 1 1
0.252625015359635 0.236680162328086 1 1
0.109116488984991 0.108885679402488 1 1
0.0750404510738816 0.0706570103859935 1 1
0.181983427554481 0.173755684291548 1 1
0.0639525312676855 0.056241080864323 1 1
0.556746318284288 0.528628954179746 0 0
0.311326979535991 0.302807558328854 1 1
0.245855824518622 0.233740051764538 1 1
0.00584066604793351 0.00220761519899106 1 1
0.255362245736741 0.244403091158331 1 1
0.195531952471451 0.190054773544221 1 1
0.247255884004389 0.23594979730348 1 1
0.349437386399805 0.33527529221698 1 1
-0.0235103361795194 -0.0216350649554697 1 1
0.254065437766804 0.238997797218278 1 1
0.293781732947337 0.285383005324862 1 1
0.278167347887037 0.265033408005739 1 1
0.296295802158764 0.282304455689691 1 1
0.394139142174522 0.375620047754684 1 1
0.16201613025097 0.150699890761572 1 1
0.224817083383355 0.213182194243996 1 1
0.209150310233222 0.199544913755061 1 1
0.431811056457935 0.408488310476817 1 1
0.208653550858153 0.198977304983201 1 1
0.221017047584913 0.211792953883607 1 1
0.184381364802992 0.175685679650737 1 1
0.242550646766973 0.229061958157321 1 1
0.109892759279896 0.103286054666485 1 1
0.181528839620329 0.176259112223818 1 1
0.208853452432402 0.203021035786378 1 1
0.0567370520474406 0.0507631189769241 1 1
0.191133612768031 0.184468633926515 1 1
0.230575177289126 0.218040395247082 1 1
0.0750478003827806 0.0699035198984701 1 1
0.235789532526814 0.226199234497603 1 1
0.240008597780783 0.229492317198077 1 1
0.000260263671906603 0.00198552093629696 1 1
0.115271979907745 0.109904062347705 1 1
0.100202630625713 0.0988856249163011 1 1
0.253576619065703 0.241042379643246 1 1
0.495044846615719 0.462894741031915 0 1
0.219192456638479 0.209221124821402 1 1
0.0376866134980175 0.0290720061963468 1 1
0.284050967261598 0.266737973531563 1 1
0.0303657372794755 0.0304117742035863 1 1
0.161545472765688 0.152962470893262 1 1
0.224517394233221 0.211900843011537 1 1
0.0324919269697469 0.0317207519985457 1 1
0.245362798084467 0.233591270921311 1 1
0.237260151414191 0.227943363610773 1 1
0.109771707421649 0.105794101731723 1 1
0.0645798701499342 0.0634200498268398 1 1
0.0721731696831243 0.0695745716267213 1 1
0.31441120536298 0.298518496520373 1 1
0.16748660981949 0.156772095147878 1 1
0.140628424083512 0.141251249936435 1 1
0.034143374608668 0.0351512049514337 1 1
0.335085760542364 0.32225174173254 1 1
0.109947731492886 0.101650125616818 1 1
0.308870636163077 0.295365048417181 1 1
0.246093971636687 0.23545653672725 1 1
-0.0257874988752831 -0.0274247211683246 1 0
0.0443686163616785 0.041662118436375 1 1
0.218284677501963 0.211028803594192 1 1
0.13513259456502 0.127680657716153 1 1
-0.0952152279172816 -0.0912149388300277 0 0
0.171703190969242 0.165627642805458 1 1
0.179600341764116 0.170052123878514 1 1
-0.0203276726650791 -0.0174000796323662 1 1
0.310319073361548 0.293947456173242 1 1
0.105315712512059 0.0987255369580235 1 1
0.197559178397085 0.184619419731233 1 1
0.286265878027305 0.271968216645205 1 1
0.25556288348213 0.248826032145836 1 1
0.243489928221639 0.229346424529905 1 1
0.298797994279982 0.2800381984717 1 1
0.156548495978062 0.147624615190007 1 1
0.10365402414421 0.0962948618082275 1 1
0.142142146861188 0.131719483471691 1 1
0.283311686668234 0.26613606618766 1 1
0.22104381591598 0.205441967444018 1 1
0.248985756907089 0.238124045694105 1 1
0.250257630050765 0.228392756143501 1 1
0.0384777361696824 0.0368937406938765 1 1
0.217865482450833 0.203769875094533 1 1
0.184115566807121 0.173839313955028 1 1
0.196697995099297 0.185215436627384 1 1
0.181035958603091 0.171159147479065 1 1
0.134716038554083 0.129252392214544 1 1
0.300525779310233 0.285809379976287 1 1
0.27882684427247 0.26317119452192 1 1
0.104083324100195 0.0996733906422596 1 1
0.391690854616155 0.370643530353446 1 1
0.175202013533584 0.165691942446799 1 1
0.209691987169622 0.199359447884714 1 1
0.143711198976747 0.139772026239674 1 1
0.343530489899574 0.325128621427733 1 1
0.554929290524412 0.526103352663638 0 0
0.287421362065333 0.27326989164391 1 1
0.0508338923936392 0.0443772055496919 1 1
0.0237072019521804 0.0266827260620684 1 1
0.142313662062808 0.133237167635719 1 1
0.12779931248467 0.124825963850685 1 1
0.387583231077695 0.369563166020366 1 1
0.139565685880792 0.134923226645304 1 1
0.0790320206950766 0.0787074112351115 1 1
0.14155530603064 0.133311137431173 1 1
0.074123925142004 0.0630284504237216 1 1
0.350917400043729 0.332901449123385 1 1
0.106508726244013 0.102576513251522 1 1
0.379558156939532 0.358285325773293 1 1
0.360672413998598 0.340346206019918 1 1
0.34524319017864 0.329889216706328 1 1
0.0351305389061584 0.0350240961114039 1 1
0.33282904815127 0.316259254332621 1 1
0.132344723782054 0.11991631336014 1 1
0.174571415867664 0.162232921184282 1 1
0.51685695504031 0.489415458884348 0 0
0.408441877865536 0.38953386657267 1 1
0.373192459676102 0.353044556561085 1 1
0.547519346490006 0.525366743034451 0 0
0.339497516319949 0.323386778027181 1 1
0.107859765799029 0.10166859221172 1 1
0.1219415710297 0.114985717493069 1 1
-0.0792421920807275 -0.0705251598264353 0 0
0.327490349032452 0.313670129482663 1 1
0.0856794233695001 0.0771522396232023 1 1
0.0290788895858695 0.0319833682697203 1 1
0.294810807269848 0.284538726686657 1 1
0.356666515750484 0.342018807123611 1 1
0.213924148180035 0.203565598918728 1 1
0.206378576598053 0.19784135023412 1 1
0.136645420388389 0.131217489683963 1 1
0.169755210293388 0.162700428876365 1 1
0.137444385240329 0.128950947888094 1 1
0.119621879523684 0.111458585370753 1 1
0.0266415517782978 0.0293722611755527 1 1
0.220574224246918 0.205475627484491 1 1
0.100354953248531 0.0911174941205887 1 1
0.154090369714611 0.146268542123472 1 1
0.36198621174719 0.34510055820975 1 1
0.0362357820591325 0.0393197596932299 1 1
0.188030956591359 0.177629988826588 1 1
0.51312773219503 0.483823406780443 0 0
0.165653877011596 0.161631167375781 1 1
0.157790738512784 0.143261973782239 1 1
0.132556574015202 0.12881632472552 1 1
0.0179488677037109 0.0154624768708064 1 1
0.272376743165302 0.252121301417594 1 1
0.0251389863905405 0.0238821882476814 1 1
0.164893258675425 0.160676515770719 1 1
0.295952530065365 0.282535253965016 1 1
0.0238143822670326 0.0200781929588754 1 1
0.114119979059683 0.107465936510461 1 1
0.296616952392816 0.281980171077629 1 1
0.203318483920699 0.192258567267537 1 1
0.121993669438259 0.115187877111053 1 1
0.20609477440014 0.196714407714321 1 1
0.391081009392157 0.366078118625434 1 1
0.3358689888825 0.324769366459855 1 1
0.188732960536976 0.183304348816564 1 1
0.256403815889435 0.246907747368234 1 1
0.453493828884693 0.43094181488303 0 1
0.320479324009535 0.306291499646544 1 1
-0.0149428718145476 -0.0108228134635983 1 1
0.300728000218452 0.287801980050332 1 1
0.050479522923214 0.0470877601733315 1 1
0.0918058436118262 0.086967473707636 1 1
0.12907587322846 0.122481299566939 1 1
0.196834939143183 0.188813085630792 1 1
0.262447876967644 0.251136580384622 1 1
0.546922025852006 0.519096828750468 0 0
0.131116648506822 0.127398099264446 1 1
0.212624958416857 0.201347239046375 1 1
0.20757221241036 0.192763364723324 1 1
0.22643208208029 0.214882512559615 1 1
0.102554695451522 0.0942771386893141 1 1
0.279847721293147 0.262914023503775 1 1
0.411080655232756 0.389574692341485 1 1
0.233986826066006 0.223407281721686 1 1
0.212451005556654 0.203208166541358 1 1
0.0922166735080612 0.0877402844805925 1 1
0.223710967279736 0.212473371874978 1 1
0.0740848348635004 0.0714390666187452 1 1
0.174788205954921 0.168611860836788 1 1
0.23477435572466 0.222186213472931 1 1
0.214166159583782 0.203336315823687 1 1
0.195082628164675 0.189041976568766 1 1
0.0321516397022443 0.0270252293102286 1 1
-0.11876588721776 -0.113584902591714 0 0
0.250797957645557 0.239587687957032 1 1
0.367875088396935 0.353275660972841 1 1
0.0943468137302333 0.085124014057867 1 1
0.0812432812055182 0.0854223541172828 1 1
0.208316930269898 0.194907395944891 1 1
0.229525354920947 0.221196121581708 1 1
0.313721759477825 0.297262907691521 1 1
0.151982826721859 0.146547326959837 1 1
0.0428606799457726 0.0439588681169328 1 1
0.139001644147163 0.131565249262161 1 1
0.135896176534263 0.126199590545959 1 1
0.181279611913283 0.170491554074093 1 1
0.0888796949573986 0.0873559031995671 1 1
0.176853364148507 0.166709727667567 1 1
0.082726704284997 0.0820145460161894 1 1
0.0322651241327675 0.0383970949601874 1 1
0.386493391510475 0.369467893461343 1 1
0.408769653422914 0.386916844703601 1 1
0.00574064674654412 0.00510803121046107 1 1
0.298754913734103 0.284263001552237 1 1
0.389823169307995 0.372008744537145 1 1
0.147943164636653 0.142582338990978 1 1
0.106785371759586 0.102908312227178 1 1
0.156437279736231 0.149605034671292 1 1
0.121154095112531 0.118029004284397 1 1
0.187036705838636 0.178630453376808 1 1
0.364881896614784 0.347804147425371 1 1
0.192532095371206 0.180506624964042 1 1
-0.0829779516277153 -0.0795711845256746 0 0
0.0730183997217629 0.0735547240137356 1 1
0.492460165518083 0.467559215958325 1 1
0.0186034467541614 0.0214361128744036 1 1
0.150564613368239 0.144176364991667 1 1
0.149410368241881 0.143012156095979 1 1
0.386272956821619 0.366493222786586 1 1
0.0779244826544719 0.0724904084018446 1 1
0.323100031129746 0.310190495262254 1 1
0.282447466073281 0.27233899340054 1 1
0.0319565841803017 0.0284551000099049 1 1
0.0835273275451487 0.0809130937572273 1 1
0.0704799598265044 0.0640396512786285 1 1
-0.019827438461442 -0.0169434786024782 1 1
0.249365319044455 0.235591625426634 1 1
0.0379072728099552 0.0376183052921568 1 1
0.32017878328343 0.310302273807435 1 1
0.0433367117713324 0.0402082047716717 1 1
0.0671325482252704 0.0600525771337785 1 1
0.289818778982339 0.273600924552713 1 1
0.205267450792714 0.192890599505325 1 1
0.117289869921248 0.105564768380275 1 1
0.403973690179571 0.383892020603907 1 1
0.0553298033499196 0.0535186206684004 1 1
0.193987254989878 0.186040025557342 1 1
0.278408363246922 0.266943969041838 1 1
0.229618768960642 0.216066528133331 1 1
-0.0141532004611392 -0.013597440073773 1 1
0.172816048661027 0.166692326480888 1 1
0.294180406316246 0.279608090157358 1 1
0.369982870494188 0.349199404356517 1 1
0.299818717413354 0.285623062821243 1 1
0.240780245944209 0.229817513227135 1 1
0.274838975354887 0.260263669215306 1 1
-0.0567353006103647 -0.0535909319866642 0 0
0.421541468169658 0.396177399030881 1 1
0.36493121761893 0.346851703395482 1 1
0.148482063917385 0.143174266592695 1 1
0.224091697415236 0.210780613206757 1 1
0.147067001668635 0.14002876236689 1 1
0.0529898066637872 0.0471466160709072 1 1
0.361855980816604 0.344408357604712 1 1
0.145699166680018 0.13869698067618 1 1
0.246682617338647 0.234520303471976 1 1
0.338386678685372 0.328827975140657 1 1
0.110655664375736 0.105888855996041 1 1
0.351877110938105 0.333165652185511 1 1
0.0316388617433117 0.0325456372657057 1 1
0.172792453904983 0.165340877105082 1 1
0.0386265221617368 0.0325377267419333 1 1
0.0525173316602157 0.051339829438987 1 1
0.248559173778018 0.233643844485651 1 1
-0.00898697709281576 -0.0107408203435268 1 1
0.313490545138723 0.298755822147554 1 1
0.149358794773677 0.148978870031887 1 1
0.30247832661433 0.288225218427932 1 1
0.100130034090206 0.0914914967781758 1 1
-0.0900249811493465 -0.0848808436972951 1 0
0.173199412374915 0.16892898237092 1 1
0.0175681416376946 0.0133637860038273 1 1
0.281145991737528 0.267621194565755 1 1
0.401801809438276 0.385590819825158 1 1
0.259381563195614 0.241495059572257 1 1
-0.0976345586703729 -0.0915805472754746 1 1
0.109556735427744 0.106178773788725 1 1
0.00815243505651196 0.00934448062331949 1 1
0.115038029300757 0.109284678501236 1 1
0.303649945144702 0.289070930984744 1 1
0.304337348400077 0.292155616132082 1 1
-0.0142136048015706 -0.00814897373067815 1 1
0.232532872792584 0.222427152223866 1 1
0.340721130500727 0.322189084341271 1 1
0.103301098846268 0.104317892143663 1 1
0.233445423800465 0.220540518139834 1 1
0.198994796257188 0.190340398423396 1 1
0.329034501694491 0.307242154489442 1 1
0.0348629410358737 0.0370835854803387 1 1
0.128101343473436 0.125681444314494 1 1
0.371454281272846 0.351837715668414 1 1
0.0657525666555661 0.0597007633271274 1 1
0.30934114888698 0.294631080944332 1 1
0.35897350675122 0.342763372350647 1 1
0.24808239929585 0.234069130765386 1 1
0.259554281392864 0.24635763404196 1 1
0.103084048136169 0.106725973978786 1 1
0.275093547671429 0.260312218438744 1 1
0.178984010662353 0.169571339676812 1 1
0.0896420463948402 0.0848199531544865 1 1
0.254125370671605 0.237829206454664 1 1
0.143500339608426 0.131783030828362 1 1
0.247964705880377 0.23720689033375 1 1
0.263369239574067 0.246560714451482 1 1
0.196607724128942 0.188226952771697 1 1
0.232003061121528 0.218923782610708 1 1
0.188302919013277 0.175328887123885 1 1
0.356874788485355 0.343168135664771 1 1
0.251073839380719 0.238661052519355 1 1
0.124953255158801 0.116891117196718 1 1
-0.00952286527225197 -0.0116915561972895 1 1
0.322201438752752 0.313659797684318 1 1
0.117205914345529 0.109873497652187 1 1
0.274001286900165 0.256507086654792 1 1
0.215716275785152 0.210858737705028 1 1
0.224807427061645 0.2112092414343 1 1
0.418017425118588 0.399399826655867 1 1
0.168486461130091 0.159395722056667 1 1
0.154509182861227 0.147768164540579 1 1
0.144141936103177 0.136885476536005 1 1
0.506399913924755 0.479469737622993 0 0
0.222094260274649 0.213667742153937 1 1
0.201748909920878 0.192696984882082 1 1
0.212894648382671 0.2013145621548 1 1
0.222040442299784 0.209333052307955 1 1
0.0539341442034764 0.0537660566802437 1 1
0.107567915289468 0.100384108083402 1 1
0.286841023552764 0.271299719178299 1 1
0.420392999370595 0.39397846332471 1 1
0.105966296442768 0.0988011063768001 1 1
0.16940076841645 0.159231977886803 1 1
0.187319642091672 0.179982671513584 1 1
0.380040826087707 0.357637786821152 1 1
-0.00677590132722866 -0.00858312006441795 1 1
0.0421522026328989 0.0416052928133463 1 1
0.107756417423237 0.105653903411429 1 1
0.133142118484729 0.121964340335661 1 1
0.170553190570113 0.162332368866929 1 1
0.169444746256013 0.16114784006375 1 1
0.414731414784115 0.397453443670926 1 1
0.157091493500158 0.147356836030742 1 1
0.153218655944433 0.142960739007104 1 1
0.183440186256844 0.1811752635846 1 1
0.109149110926428 0.104060629608804 1 1
0.025155873119267 0.030533827972163 1 1
0.0524336554473296 0.0533129779741958 1 1
0.196081601542956 0.18758594859936 1 1
0.168400828069982 0.159589207578776 1 1
0.168412065804462 0.161670515679798 1 1
0.404313358511299 0.388567545296813 1 1
0.15725428776024 0.149472452843233 1 1
0.448251616458289 0.425067658459136 1 1
0.0945828617263518 0.0930134773809645 1 1
0.184316105553361 0.178152365058549 1 1
0.326965038513375 0.322880683938087 1 1
0.324073078832582 0.307344429589327 1 1
0.26479225101742 0.251421485933531 1 1
0.354756896560299 0.339450224416825 1 1
0.290348772235244 0.278229234753704 1 1
0.203683594519385 0.194635350936597 1 1
0.200776263733956 0.196327026299888 1 1
0.072764830427669 0.0714970354089675 1 1
0.00223186584110776 0.00355898400627377 1 1
0.303763240736114 0.284984488131005 1 1
0.281961956474165 0.268307104711122 1 1
0.172518873355309 0.166803535698492 1 1
0.0955677080174435 0.0900155399635309 1 1
0.0386051272099198 0.0325592271005429 1 1
0.206652277764682 0.2013419362418 1 1
0.138663227405388 0.130992976975908 1 1
0.26453172674661 0.255858398915798 1 1
0.294598487388304 0.282967852971781 1 1
0.208204145257138 0.196586419301994 1 1
0.0325232898454958 0.0323157413156326 1 1
-0.0881191988876949 -0.0845139599204809 0 0
0.295491570686272 0.280458754712394 1 1
0.0305962202904159 0.0315548666905632 1 1
0.228520023343754 0.217689616181575 1 1
0.19097608395499 0.181424594351137 1 1
0.162540033222832 0.157144103262036 1 1
0.387195411846769 0.368846118377495 1 1
0.176296751762146 0.168509016122098 1 1
0.296461651734574 0.280669809943672 1 1
-0.030630148950451 -0.027376361075094 0 0
0.204068115792827 0.192313379444007 1 1
0.141302506098914 0.133116156640208 1 1
-0.131875395367797 -0.12205177943342 0 0
0.238605820812422 0.224048005654643 1 1
-0.0266324807980785 -0.020214381624507 1 1
0.141121446204498 0.134120660839615 1 1
0.0794004557226469 0.0730615720351204 1 1
0.107285671036717 0.103690530560167 1 1
0.0609712622851591 0.0629202566527974 1 1
0.360034074936391 0.346066132051906 1 1
0.122211911832876 0.117206402051589 1 1
0.352743675053993 0.330835861536069 1 1
0.341902128617575 0.325386840791037 1 1
-0.0683672945792028 -0.0672389829738561 0 0
0.122421701281863 0.116776850777625 1 1
0.366181493344896 0.344750601908415 1 1
0.294391863845886 0.278327851356605 1 1
0.29996680651507 0.282397740733631 1 1
0.156032909322832 0.145957288673603 1 1
0.228815841924292 0.220074300704606 1 1
0.204837907915705 0.197360055474359 1 1
-0.00915462570867035 -0.00689696379334704 1 1
0.274129284175458 0.26364277201107 1 1
0.237855513021666 0.231731107280174 1 1
0.355763157165645 0.339469211457218 1 1
0.0206746441377953 0.0185982900975382 1 1
0.215565607981408 0.206587817720816 1 1
0.278418047512534 0.264707529496585 1 1
0.339411254583163 0.324003809240181 1 1
0.0104599456408056 0.0107615542588753 1 1
0.02202207293277 0.0199954671785102 1 1
0.288152084437461 0.275174073472659 1 1
0.122131344228085 0.116979759871299 1 1
0.219661726779098 0.207327460602078 1 1
0.0613751050509538 0.0610847676266456 1 1
0.48220384041132 0.459488125791758 0 0
0.27307538228374 0.261534471624246 1 1
0.145418211979042 0.140191780632646 1 1
0.295759248629654 0.281904125418722 1 1
0.106821680790145 0.103087191315261 1 1
0.324677010720949 0.308381484589261 1 1
-0.117989287189849 -0.112891769903528 0 0
0.11529290270697 0.108937325281299 1 1
0.226486837794204 0.21286492258587 1 1
0.100166890275545 0.0924555512153906 1 1
0.288122136028118 0.275060975949652 1 1
0.178760882589251 0.172350121139883 1 1
-0.0355606285682361 -0.0311548030795435 1 0
0.15387090300596 0.146509362710001 1 1
0.0892126395440586 0.0885660496412508 1 1
0.293984276222562 0.281166352120725 1 1
0.068152939139632 0.0694793117575657 1 1
0.0165138925908734 0.0155818079800695 1 1
0.327698401896407 0.308506928276903 1 1
0.245159983228938 0.236528785435813 1 1
0.254474220038094 0.249666531298355 1 1
0.0918534366921328 0.089027467484534 1 1
0.0710423717002615 0.0601584138569353 1 1
0.317551195721805 0.299282174099675 1 1
0.334512186964103 0.320186368256526 1 1
0.0725514899736045 0.0710809038131416 1 1
0.496223365061901 0.467637043980164 1 1
0.192562684723201 0.185970083674559 1 1
0.260475250884674 0.25346328077871 1 1
0.329456040679465 0.318431247630987 1 1
0.138706533969493 0.130711139018189 1 1
0.286780265201678 0.271611392780022 1 1
0.0949437674537572 0.0906887272582046 1 1
0.0199736777155572 0.00718414389645915 1 1
0.408961921610837 0.39184574758678 1 1
0.211420990385078 0.203037047183174 1 1
0.344013979651238 0.328968548809922 1 1
0.327513253573358 0.312226554408258 1 1
0.256453168502838 0.244639706278032 1 1
0.0294492593918354 0.034196113543042 1 1
0.0196339322705527 0.0190453768638366 1 1
0.320134425796662 0.306072136131057 1 1
0.0589345229397795 0.0571555994459167 1 1
0.251225490920966 0.238700980721575 1 1
0.199256298021789 0.193196601145069 1 1
0.228220851450067 0.221403454028385 1 1
-0.170753621160217 -0.167403091023268 0 0
0.218355169395355 0.20634484896002 1 1
0.249894923608977 0.235496397492223 1 1
-0.00430510665916955 -0.00564984821702548 1 1
0.188374426604749 0.180044890630694 1 1
0.310803582581404 0.294531751002264 1 1
0.298532450419862 0.286952850232635 1 1
0.178067779000831 0.170427017223989 1 1
0.157653188120243 0.14937670776064 1 1
0.029179484426566 0.0189600709881855 1 1
0.256026922784091 0.256661681062779 1 1
0.234220092644081 0.223215759060408 1 1
-0.0348407127245915 -0.0347260979555749 1 1
0.206972226130125 0.202685731533537 1 1
0.24748409574855 0.235821208135994 1 1
0.15716372449374 0.152113158602867 1 1
0.18900634715525 0.175716757743771 1 1
0.0252689148801465 0.0194185686486504 1 1
0.0115262736250979 0.00668636998839372 1 1
0.128580120193363 0.122928809334693 1 1
0.427420139563388 0.406125447362546 1 1
0.306021622699813 0.294057843358265 1 1
0.331407174904202 0.317426480390498 1 1
0.133567430579827 0.123565421500052 1 1
0.346769273113355 0.334464006973378 1 1
0.170761672115719 0.157958854250402 1 1
-0.0243789028208944 -0.0238091568559243 1 1
0.213709366563406 0.197360762155225 1 1
0.124464525341015 0.122640299749595 1 1
0.0782160366733546 0.0712420847774899 1 1
0.383352707696415 0.35823955013524 1 1
0.314160856525502 0.299647312387382 1 1
0.0290381109674742 0.023616329440863 1 1
-0.0460995249624585 -0.0428686290597013 0 0
0.161844332734229 0.154465935282721 1 1
0.1847763489712 0.174651596384628 1 1
0.0659485830885841 0.0610754159206416 1 1
0.183369012996921 0.178788413241678 1 1
0.27552980729677 0.26263615608177 1 1
0.143861117755258 0.131083528052144 1 1
0.292356172351414 0.282083564018965 1 1
0.236755080600808 0.226420683190853 1 1
0.293553287771474 0.281043832829424 1 1
0.025405255142554 0.0201753044738489 1 1
0.227950362903878 0.216085978477795 1 1
0.307407024222721 0.294484852457162 1 1
0.185091023208789 0.178070879900464 1 1
0.14525532488919 0.139300503698014 1 1
0.360877325571206 0.338369957294545 1 1
0.300327997983334 0.284288125267395 1 1
0.118337621951833 0.113064417553321 1 1
0.318964385756488 0.305313378574564 1 1
0.167972512710298 0.161421974399811 1 1
0.284734535168316 0.273437492591351 1 1
0.0604130022475966 0.0579618385786312 1 1
0.231161695672657 0.219469981600511 1 1
0.252814461644112 0.244059889361397 1 1
0.0814726077421147 0.0854539101827712 1 1
0.415691781300648 0.395092446765659 1 1
0.270005967473307 0.25593133034384 1 1
0.342711390916242 0.327347280114969 1 1
0.0233945519695112 0.0232175153565114 1 1
-0.254746382220383 -0.244372318904678 0 0
0.170931415357826 0.164004777085004 1 1
0.189752638423372 0.182728194094499 1 1
0.268778020833941 0.259612073018637 1 1
0.00816799059121921 0.00740461023707756 1 1
0.1218476890956 0.114993737885403 1 1
0.120577757172361 0.115808964090513 1 1
0.284479840914845 0.272362602098976 1 1
0.139763753400762 0.133312428742529 1 1
-0.00789232900916908 -0.00826885860027803 1 1
0.270241071982974 0.255357189222608 1 1
0.150911643178581 0.143575697187513 1 1
0.305435329414523 0.28582973169899 1 1
0.171895341132596 0.161548904109113 1 1
0.0230016687797013 0.0235892068608775 1 1
0.210448199478387 0.203900293265947 1 1
0.257404388898115 0.244612598110467 1 1
0.186793922804288 0.175034640644549 1 1
0.207863955770845 0.200396252402229 1 1
0.404417559934091 0.386441955438264 1 1
0.213732027757898 0.204258866778176 1 1
0.0694052543612439 0.0606980658417714 1 1
0.0857834135473185 0.0815261296848742 1 1
0.358550282698233 0.342213362728427 1 1
0.159410347032535 0.150174525881153 1 1
0.190875959464916 0.182830780509562 1 1
0.0542169849554218 0.0513143423241808 1 1
-0.113606568601661 -0.104635582113005 0 0
0.376273841625227 0.358712369227629 1 1
0.278992690889703 0.266771345579145 1 1
0.373147461697946 0.358195298537938 1 1
0.180198152396586 0.170961381589789 1 1
0.308103892304173 0.292566441259213 1 1
-0.0349115789925046 -0.0405398789054935 1 1
0.311229101157565 0.300604786683685 1 1
0.275774769188581 0.265663719784071 1 1
0.220845215972266 0.202603895363093 1 1
0.26822695461051 0.255683771056261 1 1
0.263140610953312 0.251323499974947 1 1
0.24662756352184 0.236540101978186 1 1
0.438616787571762 0.415311891218206 0 1
0.144509789577165 0.136431565434641 1 1
0.364852590659454 0.346101976122513 1 1
0.3098761929279 0.297785188032714 1 1
0.151916782719622 0.146216196510178 1 1
0.445174851427639 0.419328482027477 1 1
0.18049560492526 0.173055349968925 1 1
0.0839568690231502 0.0800072357671119 1 1
0.0862296613904168 0.078680824469061 1 1
0.173449278515691 0.162293271338889 1 1
0.0560685085397693 0.0508156062491661 1 1
0.252989089126418 0.241176097705679 1 1
0.115531156636009 0.11274709911081 1 1
0.236868860259735 0.225607788010421 1 1
0.21758488310553 0.209723436875439 1 1
0.244589675781967 0.237781096946104 1 1
0.396780264557211 0.37122448197149 1 1
0.270824876593629 0.258052135269013 1 1
0.238393587796463 0.229694370380371 1 1
0.212850320251237 0.208522959608733 1 1
0.122838952873767 0.113305946839674 1 1
0.414384461332078 0.392179043040387 1 1
0.0190228223386959 0.0163253125288211 1 1
0.215751336845924 0.204841917029026 1 1
0.196781912850859 0.18454704169997 1 1
0.167060469265084 0.163732211675424 1 1
0.228803235541881 0.217995685811133 1 1
0.323554440298369 0.307291758451327 1 1
0.194620469288257 0.183039357225828 1 1
0.341311333099873 0.324102406934073 1 1
0.159142467852299 0.1460768673542 1 1
0.297751000190117 0.283953037885967 1 1
0.214998859889877 0.202528275962288 1 1
0.303623313413762 0.291111257785713 1 1
0.219428844437632 0.207112539199133 1 1
0.266220082361825 0.254200098860182 1 1
0.218394559783352 0.199961492987858 1 1
0.420716044442411 0.40005556539494 1 1
0.206444995773313 0.196495921769437 1 1
0.157951728958848 0.151051463123271 1 1
0.293267692704682 0.279548121810865 1 1
0.294864061369265 0.284832666390018 1 1
0.269425716147065 0.257211377866475 1 1
0.283684547904045 0.271437080684253 1 1
0.241824779735383 0.230243618872771 1 1
0.169626632623692 0.161493133198094 1 1
0.15920326936915 0.151145404854521 1 1
0.177116724861506 0.16508539559053 1 1
0.327601298214254 0.31220776667463 1 1
0.0133534844487393 0.0120603949252704 1 1
0.1754573291699 0.165575018407507 1 1
0.354933096544829 0.340974353264898 1 1
0.29569389286654 0.282308933303785 1 1
0.492664987711094 0.466419606602269 0 0
0.123706859529833 0.120650731785847 1 1
0.18507018352101 0.175273778583026 1 1
0.167680856354047 0.163796668304298 1 1
0.463936744748205 0.439493838262528 1 1
0.354652745264808 0.3376799981292 1 1
-0.00527419877693558 0.00165510246360577 1 1
0.285235373659999 0.273820051902296 1 1
-0.0334076312983757 -0.0348374511429946 1 1
0.366245445312218 0.35042760037898 1 1
0.0529584908286352 0.0478030860916197 1 1
0.400798622303692 0.376108514334083 1 1
0.236718796833866 0.226713726042878 1 1
0.0282662944996429 0.0264428035479921 1 1
0.134209420570651 0.127033247043357 1 1
0.0743896462104079 0.0742459041771956 1 1
0.0340098392365472 0.0340077933151081 1 1
0.227076174745898 0.214519736037995 1 1
0.162376810068829 0.15799426421373 1 1
0.303094081276644 0.293026484360809 1 1
0.23039908655982 0.214750380896566 1 1
0.447870033202813 0.4274733673358 1 1
0.215798585268869 0.206673795127671 1 1
-0.00960214471716446 -0.00815651232050676 1 1
0.314445115105825 0.299810851617676 1 1
0.222652845471586 0.212041584395299 1 1
0.164754945879868 0.154266173416458 1 1
0.291462209438375 0.279071113184673 1 1
0.0249385377230899 0.0229743991952895 1 1
0.184911447188524 0.181499216436688 1 1
0.0781656003166837 0.0793375581373738 1 1
0.312264002159437 0.301037192418431 1 1
0.123542358871241 0.118505238904677 1 1
0.272574981202186 0.266094332272826 1 1
0.147322079255454 0.138562214310335 1 1
0.252833045492351 0.241055607307641 1 1
0.0939284998413171 0.0878903636400014 1 1
0.232190133080432 0.22203531299421 1 1
0.258292590811231 0.247747770817422 1 1
0.358490842316685 0.342813519153409 1 1
0.369157528306306 0.34469079461654 1 1
0.100741541724019 0.0970649353162053 1 1
0.186762884180763 0.179873504182896 1 1
0.485440466485482 0.459326016578516 0 0
0.289303832301676 0.275991288672234 1 1
0.127317916429842 0.12005167406193 1 1
0.442322523433573 0.422505487595965 0 1
0.164102825471567 0.154710480199114 1 1
0.259629465120757 0.248216403200266 1 1
0.340876102747232 0.322349466914459 1 1
0.14183298354987 0.13759295675663 1 1
0.209662758651126 0.198980950477876 1 1
0.13575384615413 0.133242394113475 1 1
0.14351740818185 0.139020829823078 1 1
-0.0171734258075979 -0.0181795602912847 1 1
0.238356112308292 0.223643987682515 1 1
0.242982679020733 0.23244843001965 1 1
0.0905290237171131 0.0841577688273544 1 1
0.179855514597769 0.17408843820844 1 1
0.366392589500351 0.350827404950331 1 1
0.353112044018765 0.337216495762003 1 1
-0.0731867292783971 -0.0706988784672715 0 0
0.13173061337998 0.120816579125506 1 1
0.147018716366502 0.140081823932753 1 1
0.0047771032524857 0.00390298533486676 1 1
0.190466825027841 0.181526132882873 1 1
0.116549075701933 0.114200748455971 1 1
-0.00477327685957048 -0.00527420787996097 1 1
0.158102156055691 0.152954794060452 1 1
0.0767890848848594 0.0695884518912565 1 1
0.0218863718852267 0.0187051539151907 1 1
0.274300279133025 0.259241604951464 1 1
0.0764594297412791 0.073315112132757 1 1
0.193999577259977 0.187710815313107 1 1
0.291123393738691 0.276100728720996 1 1
-0.102568084976402 -0.0966924756499699 0 0
0.0662747112736997 0.0650990290523399 1 1
0.296955873295507 0.282781703273505 1 1
0.014360416998308 0.0144389984507667 1 1
0.201455339775945 0.187520417350524 1 1
0.177109493055892 0.159706608916014 1 1
0.139188611810412 0.12939078672412 1 1
0.0356039879590143 0.030122135096989 1 1
0.192299030005264 0.185381377935947 1 1
0.369383570032286 0.349684445773206 1 1
-0.00924120193407977 -0.00760676989372528 1 1
0.0396238248953223 0.0389344392824246 1 1
0.167648022552216 0.160366461508404 1 1
0.19956465462666 0.192956733180334 1 1
0.248578371038331 0.226772372655166 1 1
0.182063156687218 0.169332314546526 1 1
0.359578194357938 0.344630638762366 1 1
0.242208330429648 0.22987683854461 1 1
0.302606494717899 0.291214749117792 1 1
0.326059012737308 0.309745356556328 1 1
0.189270782649027 0.186536054201879 1 1
0.290996351059979 0.279578260650034 1 1
0.340054277384808 0.322922396039985 1 1
0.136136976568795 0.132911860295989 1 1
0.183269425324841 0.172173462146176 1 1
0.206804775444669 0.195120729261781 1 1
0.330545652164278 0.315921405988556 1 1
0.238132735155395 0.228404900268521 1 1
0.265488474164322 0.254934160411739 1 1
0.0107562361962844 0.00990551957037825 1 1
0.296172680339733 0.279978051766345 1 1
0.153191911951086 0.146207342030402 1 1
0.243768191460245 0.234803476357191 1 1
0.137004983662577 0.129151412917551 1 1
0.224377458750538 0.213106382778124 1 1
0.381388703297833 0.358166084997048 1 1
0.24482848092842 0.230977025250311 1 1
0.202805915845486 0.188548026624421 1 1
0.0860930459064743 0.0815994593025863 1 1
0.486051398884108 0.461892533885832 0 0
0.0512187673117316 0.0464286785293037 1 1
0.149587928322466 0.140999059288865 1 1
0.0175091650119506 0.0197277117073085 1 1
0.13008716609681 0.117343323878938 1 1
0.15901901393404 0.151767242965667 1 1
0.237017494308232 0.225099011224817 1 1
0.266619003384935 0.251339698919719 1 1
0.185459077774382 0.173659883089742 1 1
-0.0394001805903631 -0.0348384480516261 0 0
0.34425633825388 0.325923731559676 1 1
0.188625609849659 0.182976529710901 1 1
0.514206368193664 0.48777000136291 0 1
0.210351420621619 0.196370824428085 1 1
0.21965533504396 0.20637561733146 1 1
0.263005719815022 0.2476922414662 1 1
0.256347041797206 0.249190872150263 1 1
0.0419467684062266 0.0424609137482715 1 1
0.150793742624174 0.139566194895383 1 1
0.558719302201813 0.534706366710608 0 0
0.247131742999999 0.232024211687392 1 1
0.124781325446068 0.111540584234594 1 1
0.279646967996661 0.268374889976987 1 1
0.155620057776178 0.152213465750837 1 1
0.154251850420649 0.145926186109614 1 1
0.0335079464975737 0.0297231893111222 1 1
0.196978400556175 0.189657072612189 1 1
-0.0699100605819204 -0.0680478368746535 0 0
0.244428275596728 0.233459790986687 1 1
0.07861756404582 0.0799573096682285 1 1
0.127212891893034 0.122234741133679 1 1
0.0665665216889124 0.0637112978195237 1 1
0.238384055758168 0.228559498798397 1 1
0.0745421677805721 0.0681226203032421 1 1
0.327828818191356 0.314436628876882 1 1
0.0734947175679981 0.070211952541908 1 1
0.457142758869331 0.43812823054251 0 0
0.348782868933188 0.330202702579149 1 1
0.0679829784160523 0.0583138301902317 1 1
0.274720823166403 0.263206138260648 1 1
0.048798426893541 0.0486459438246186 1 1
0.315144077017116 0.303613723495655 1 1
0.20096460697428 0.186361834318826 1 1
0.178734314569023 0.175603816437135 1 1
0.366819131015078 0.3498884736033 1 1
0.240792888073582 0.23101678222278 1 1
-0.0398830496243565 -0.0377151372220808 0 0
0.270512521709304 0.261246603411099 1 1
0.231616483982095 0.219987551882052 1 1
0.28274669882138 0.266787903241926 1 1
0.104017531179116 0.0972059977976814 1 1
0.182023825226854 0.172186741570902 1 1
0.108614673069338 0.103228756825181 1 1
0.221189915816748 0.207486969187189 1 1
0.217366851147531 0.204357232792943 1 1
0.168261694598789 0.156757285781596 1 1
0.0799221082854167 0.0718906176326822 1 1
0.263450439712422 0.252180548232 1 1
0.288125072942984 0.272809062545021 1 1
0.159445625581783 0.150562437077844 1 1
0.184385483003235 0.176214987127079 1 1
0.0081622668572697 0.00864908610657009 1 1
0.167239546888226 0.156202772053734 1 1
0.143824525687975 0.13550395882718 1 1
0.261786658286872 0.251988772330783 1 1
0.13832095764324 0.130940104423231 1 1
0.0508778517852156 0.0484384537581239 1 1
0.14990677375456 0.14304704435621 1 1
-0.0253029898356479 -0.0216337459126066 1 1
0.271126129911537 0.259875244742273 1 1
0.131401834935503 0.124932457161676 1 1
0.126300871897988 0.118497523081596 1 1
0.160625695210058 0.15316090415922 1 1
0.313223286012792 0.297350818102743 1 1
0.111992198299137 0.103645942823233 1 1
0.120309919656291 0.11300729249638 1 1
0.283933261969513 0.279706005974852 1 1
0.244191490601991 0.229712936550674 1 1
0.179359763225241 0.170787136287963 1 1
0.141951269646815 0.139027833012679 1 1
0.198685367270853 0.186877516748908 1 1
0.237464798029413 0.226107599545788 1 1
0.325173655755724 0.310963941483885 1 1
0.208578315442599 0.197276067438365 1 1
0.178047141883434 0.170917913851837 1 1
0.222947164783387 0.217292807018107 1 1
0.178197729347282 0.170258873166592 1 1
0.0541498336104575 0.0534670663716596 1 1
0.242447857738678 0.229488990563333 1 1
0.0911380418902813 0.0873233729036343 1 1
0.295526869204268 0.286354853592186 1 1
0.216688710722332 0.20822542971245 1 1
0.361372389797726 0.343306763029327 1 1
0.0333325538831846 0.0301696657064674 1 1
0.112416953933697 0.106152590810022 1 1
-0.0546353067795316 -0.0502680603610745 0 0
0.297675213161134 0.284744835909275 1 1
0.202379958092932 0.188705681657672 1 1
0.176621121738111 0.169261739460089 1 1
0.403377471300435 0.384102988028825 1 1
0.411001060719299 0.394225455810608 1 1
0.198846732124875 0.189406335147005 1 1
0.104215835335492 0.101278436985922 1 1
0.417298218132489 0.396649977216073 1 1
0.0528610252675907 0.049200018900555 1 1
0.122463647955507 0.114851242678362 1 1
0.206012614761182 0.197679691576567 1 1
0.316009957208635 0.298007967316602 1 1
0.0580545961352274 0.054872864575417 1 1
0.177127044619416 0.17001276378948 1 1
0.301453072362902 0.28857358601465 1 1
0.143988165967258 0.13804064059496 1 1
0.242068996126219 0.230697808347263 1 1
0.171307225393656 0.165370886301323 1 1
0.346917618280638 0.332120004287484 1 1
0.13315636665154 0.127894252094299 1 1
0.0923325751814262 0.0874226355752307 1 1
0.312630520927992 0.294544964670463 1 1
0.129665968172265 0.118241158547091 1 1
0.0940116972340595 0.0927485702543306 1 1
0.182086180121714 0.172952880199784 1 1
0.1653473893543 0.150134919429751 1 1
0.0355437357136959 0.0351730089683882 1 1
0.315873053416358 0.300378882113925 1 1
0.12278983987541 0.11722106117458 1 1
0.336182661581109 0.319905076418772 1 1
0.100817146464827 0.0942073905090648 1 1
0.175797914249032 0.165915202332438 1 1
0.329051870398548 0.315528395098558 1 1
0.330571613459739 0.314525516335638 1 1
0.286756031030939 0.274055589499695 1 1
0.429301441351585 0.411281855558549 0 1
0.331685448375399 0.317206047585671 1 1
0.228792913780698 0.216483271265429 1 1
0.00831759276628418 -0.00215314083920433 1 1
-0.0161733065833092 -0.0131407615083448 1 1
0.261280805338898 0.244179030671684 1 1
0.161890480301987 0.152736390585395 1 1
0.0544744937077784 0.0418362049073214 1 1
0.0796264029204659 0.0778676687749316 1 1
0.145901219663258 0.137273104971357 1 1
0.219166342509634 0.209806830482806 1 1
0.151595918073961 0.146132175977538 1 1
0.0255263795646467 0.0260742279069241 1 1
0.2539145136527 0.241967641225605 1 1
0.213283300341597 0.202207390523837 1 1
0.00815233073479802 0.00503943177222919 1 1
0.356676539483925 0.342426379367845 1 1
0.101806968898067 0.0999777040998041 1 1
0.023932507174788 0.0145817567379981 1 1
0.044612603923046 0.041505996206389 1 1
0.317812741843425 0.307728366396325 1 1
0.148960570942148 0.139623998072598 1 1
0.295071508369107 0.284382691926078 1 1
0.0569029806512125 0.0543436345217086 1 1
0.106859575409554 0.101933218725908 1 1
0.174594652836361 0.165968451509906 1 1
0.517867424617691 0.486847804669064 1 1
0.142786775939403 0.132666500574879 1 1
0.0800060647937887 0.0720371812578583 1 1
0.364491869128569 0.347841159820518 1 1
0.0754886519326567 0.071551469387967 1 1
0.229911913620672 0.217001765789364 1 1
0.232076045756454 0.226881638236603 1 1
0.142492929758071 0.133124289588101 1 1
0.316304402618234 0.302852086972623 1 1
0.175359492153177 0.172617855148765 1 1
0.20558342896042 0.197031422911304 1 1
0.113102846746124 0.111450570935422 1 1
0.118529577956873 0.111965228210621 1 1
0.212955667906141 0.202808900778038 1 1
0.261331447327463 0.247091003871724 1 1
0.105549889479073 0.10139451327944 1 1
0.119272910019527 0.113262261860752 1 1
0.387247037737125 0.370167143022636 1 1
0.233506900514247 0.22309243592776 1 1
0.319490987393776 0.303623018904135 1 1
0.207338118652027 0.201971359784982 1 1
-0.0253229707347168 -0.0284063426424391 1 1
0.0161236255225656 0.0117292166144399 1 1
0.323144526220087 0.312647815753995 1 1
0.164067592533684 0.155725818483662 1 1
0.240845051253315 0.228714510596876 1 1
0.408025489903179 0.389506357161003 1 1
0.0746967944781753 0.073641491433698 1 1
0.414850235440967 0.391987044709824 1 1
0.200335428558378 0.187231148483862 1 1
0.280058182710555 0.261918762507791 1 1
0.311865397946224 0.297825005385801 1 1
0.370972496613123 0.35526352000425 1 1
0.208676142610623 0.196438469673179 1 1
0.194944018226283 0.182077693041334 1 1
0.170303757718322 0.157663815934896 1 1
0.393262601481938 0.37900634745684 1 1
0.553863585375175 0.52860301118356 0 0
0.491365204626019 0.468440385281294 1 1
0.193050428900079 0.185770654187388 1 1
0.12988899742859 0.1233123659007 1 1
0.13305324747013 0.13003553635252 1 1
0.368802776942033 0.352648235449053 1 1
0.260849961083655 0.250043105116671 1 1
0.141183232594519 0.13352730788717 1 1
0.443109803009139 0.422812113889948 1 1
0.101964204038758 0.0974799190865442 1 1
0.0213655716919116 0.0195396589390589 1 1
0.296987328235985 0.282590632540937 1 1
0.0836061327098237 0.0809236227461062 1 1
-0.111920084431438 -0.10640094419798 0 0
0.263485904311462 0.250598779666801 1 1
0.331717953684442 0.31529145820051 1 1
0.384445561218973 0.363431553286108 1 1
0.131338259127439 0.12639213809553 1 1
0.354924528201813 0.333703249420194 1 1
0.344212373018043 0.328074826069886 1 1
0.222301647627613 0.213091444432982 1 1
-0.0556810525820583 -0.0559989359956735 0 0
0.215218244404739 0.195660796926518 1 1
0.136838722876862 0.131810154975604 1 1
0.357924993158855 0.342772900925403 1 1
0.00156324694949104 0.00310607898749967 1 1
-0.0968780670466983 -0.0900371964876846 0 0
0.195881834141554 0.189549942925045 1 1
0.230738144464187 0.221078913052701 1 1
0.172912932871275 0.167346383474494 1 1
-0.0413298109453669 -0.0399865539463202 0 0
-0.0121613187391894 -0.0114988830600535 1 1
0.146693336992997 0.142385100573643 1 1
0.17953447002667 0.169704742868208 1 1
-0.00598664413090163 -0.00729674510156691 1 1
0.251487223678027 0.238743247005281 1 1
0.16547476023076 0.157640068075352 1 1
0.126948222546386 0.121146461087371 1 1
0.389183009796502 0.373340145853417 1 1
0.288011863296839 0.276276402923457 1 1
0.1737925577275 0.168735178797338 1 1
0.332501213868053 0.316024979583575 1 1
0.384168274115587 0.366320629998313 1 1
0.4158871512952 0.398092345452319 1 1
0.187733913443312 0.184616708301729 1 1
0.31422355020408 0.301332442937033 1 1
0.237336256145794 0.227012099179682 1 1
0.217776993288094 0.204838959111086 1 1
0.140649259002527 0.134245272674177 1 1
0.260926183124606 0.249286954574039 1 1
0.119459601184407 0.117866074301611 1 1
0.144571743480549 0.135643138719797 1 1
0.363625690382633 0.34659258903045 1 1
0.169386946855887 0.162428331655043 1 1
0.0499743950280317 0.0476801251972362 1 1
0.0339798573977979 0.0351467188641875 1 1
0.488138620213632 0.466336157677467 0 0
0.174744724549963 0.168424296415215 1 1
0.156030472165928 0.149534011884025 1 1
0.0146275913143129 0.0157556590990274 1 1
0.115561813727335 0.101766980132124 1 1
0.25229473208269 0.237094284072227 1 1
0.279034546859346 0.268693217361767 1 1
0.209140024406714 0.20184164792365 1 1
-0.106604103809381 -0.100847425714726 0 0
0.305404952906503 0.288757812408703 1 1
-0.00560756688572718 -0.00553260235701518 1 1
0.280339316586961 0.263721687560779 1 1
0.36284206777191 0.341968293340523 1 1
0.284299299704157 0.273545564933995 1 1
0.340038706265406 0.319946744546497 1 1
0.081457746379869 0.0796794411748037 1 1
0.116687199917252 0.111352272720967 1 1
0.146973943861456 0.139285459148126 1 1
0.0524631491129413 0.0511080110355805 1 1
0.448583408034255 0.432542304750591 1 1
0.248257588907679 0.234228611064228 1 1
0.132695420602332 0.123468451073244 1 1
0.314549274931705 0.291264190995168 1 1
0.0204199263687316 0.0276633241945958 1 1
-0.000200975071381303 -0.00153959765497279 1 1
0.290187886549117 0.277765604823471 1 1
0.29156732770485 0.274624990218855 1 1
0.307904409966052 0.297348459195927 1 1
0.317068978952478 0.301824288571145 1 1
0.196161903572368 0.187677626715933 1 1
0.213548645147148 0.200839277400322 1 1
0.143092900140935 0.135502726169225 1 1
0.0651337242154673 0.0601210570788291 1 1
0.206493629817286 0.201351567563606 1 1
-0.00601396142913133 -0.00763071152961111 1 1
0.0639747673981022 0.0610766213127179 1 1
0.117074438108353 0.112793013485678 1 1
0.210540196471168 0.209856195475763 1 1
0.200233991789933 0.189771083870708 1 1
0.202958476473208 0.19558256352962 1 1
0.408141279007198 0.387517008558629 1 1
0.227355214154191 0.21463257560865 1 1
0.308200439632045 0.295052041584731 1 1
0.31187353178647 0.291312751249048 1 1
0.28412890448692 0.278836845131436 1 1
0.230658075636792 0.218573738352814 1 1
0.2498884755125 0.236990835246265 1 1
0.167439305353112 0.158905295130007 1 1
0.146573757695388 0.13724421236912 1 1
0.273205716389348 0.259869460492697 1 1
0.172583597952586 0.166316722966528 1 1
0.184813127274157 0.173829877586951 1 1
0.422084683805642 0.402681699346304 1 1
0.098415508462358 0.0912692987795967 1 1
0.277947114687085 0.264784654227167 1 1
0.361981123049364 0.341510947391658 1 1
-0.0642770964829856 -0.0649004070467871 1 1
0.34825720596496 0.333775043195469 1 1
0.206508254408537 0.199332735751663 1 1
0.0716875405720243 0.0678973144957477 1 1
0.190625856075114 0.183714143528974 1 1
0.239132467322191 0.226930142576545 1 1
0.279303845731009 0.267378104314801 1 1
0.228791625053174 0.22080853991196 1 1
0.361818602019989 0.346506027904996 1 1
-0.0219000699686832 -0.0221992633032597 1 1
0.0714409832679864 0.0730680353594544 1 1
0.130330579040481 0.125253678079236 1 1
0.240561426891506 0.228425821992648 1 1
0.12909586238756 0.121541832365849 1 1
-0.200220777270542 -0.190611253100765 0 0
0.0780813682817163 0.0761716826136048 1 1
0.231420245884965 0.218379064805063 1 1
0.244179522058801 0.239385696417988 1 1
0.121273421373693 0.116673248121688 1 1
0.156301806054374 0.144866640828118 1 1
0.217881051607667 0.209302027116408 1 1
0.0630026993507873 0.0576787211150367 1 1
0.273549458815896 0.255918829632034 1 1
0.152801174165742 0.140814404254693 1 1
-0.0431317663351731 -0.0430347057061092 0 0
0.234488370966649 0.229133856667551 1 1
0.260419341088905 0.248793312051656 1 1
0.171890031356664 0.163975940443206 1 1
0.232283686051691 0.221680132319643 1 1
0.243093026432781 0.226781947521036 1 1
0.42800705245798 0.407580797741636 1 1
0.207181245427578 0.192840001889575 1 1
0.175865433117952 0.16959498171205 1 1
0.136481636251854 0.132154376527634 1 1
0.0926066236221033 0.0843369598914968 1 1
0.359289188892393 0.345374561396166 1 1
0.0356085599642908 0.0353631397972831 1 1
0.250055781156535 0.240640983577837 1 1
0.202671617381332 0.192042410744599 1 1
0.219625463885073 0.210983473391028 1 1
0.107924106792489 0.0996686347928939 1 1
0.170296626877807 0.162271926277143 1 1
0.151615913901905 0.14265498583023 1 1
0.345162294751201 0.323874880032589 1 1
0.209387840442101 0.201144540316393 1 1
0.213655571065031 0.201148762211603 1 1
0.238961170790871 0.227978910637252 1 1
0.103454651859123 0.101116170395518 1 1
-0.0032021758560795 -0.00244083242126618 1 1
0.227091847359859 0.216837629034603 1 1
0.0438385769635593 0.0419321483664793 1 1
0.105097011347306 0.100432318945959 1 1
0.208938009801924 0.200763650324486 1 1
0.289032078906275 0.275545000707675 1 1
0.293200694383597 0.280853243292413 1 1
0.176752626332549 0.174328947676762 1 1
0.256005640207726 0.243487264933046 1 1
0.473368478486657 0.45146103465721 0 0
0.204095625855748 0.194965799841911 1 1
-0.00112261140352916 -0.000701972863284914 1 1
0.0987022465029167 0.0910490085233055 1 1
0.0831616564308978 0.076287850637805 1 1
0.220718682881595 0.211976139804164 1 1
0.263117786742305 0.250337821001786 1 1
0.254113504152584 0.241082105466285 1 1
0.200470943041874 0.18709317528002 1 1
0.225377436798837 0.218257416699694 1 1
0.213045852733707 0.200899669280093 1 1
0.128651630275648 0.121381485579088 1 1
0.394618957603416 0.376468207772841 1 1
0.341009534804584 0.324485751043011 1 1
0.0696578343958117 0.0699481051609017 1 1
0.232510286134561 0.226103388204288 1 1
0.381810935609126 0.362067805976407 1 1
0.506813929842688 0.478780805029598 0 0
0.120722135596573 0.116460227225604 1 1
0.018976778198485 0.0143586032895016 1 1
0.155575510262799 0.146510292836173 1 1
0.152702019993874 0.143822974151077 1 1
0.136758870389619 0.131977676738993 1 1
0.283598466897448 0.266652166566035 1 1
0.161505003473166 0.154367159542722 1 1
0.299705490286455 0.284486937349725 1 1
0.169312961879297 0.160601995875487 1 1
0.190514099397361 0.178967951572003 1 1
0.306992419740464 0.293650422185979 1 1
0.396354169149822 0.376971286754862 1 1
0.195505333150419 0.185259662488647 1 1
0.30036435533344 0.284151746018063 1 1
0.0171200904063934 0.0180133327989066 1 1
0.212849561004898 0.203262320427685 1 1
0.338648489131221 0.32405028053663 1 1
0.250241395593633 0.235313970213413 1 1
0.216074919116238 0.206773186450837 1 1
0.0601396834417958 0.0543379284677559 1 1
0.161471496386987 0.154964253914086 1 1
0.249866699341524 0.236388263702289 1 1
0.306206607605023 0.288836327238091 1 1
-0.0292852506301199 -0.0281870139919473 1 1
-0.0258200156250012 -0.0240726003293091 1 1
0.15782767951445 0.146813393317915 1 1
0.431008687038901 0.412291093203306 1 1
0.187692796085834 0.177357897522406 1 1
0.286848552512691 0.274591472951894 1 1
0.297211930640281 0.285981606966101 1 1
0.189451633524163 0.180512286990386 1 1
0.235799533994487 0.22498323789935 1 1
0.3924099581456 0.375258814987377 1 1
0.156028385733152 0.149213427243083 1 1
0.157561049747842 0.147356905128123 1 1
0.182854948304309 0.182742457764121 1 1
0.041516477251905 0.0280047702580563 1 1
0.367769615422704 0.349236715850143 1 1
0.237916713300143 0.225016962302275 1 1
0.149666513937818 0.139188176997311 1 1
0.159242246927245 0.151301600999404 1 1
0.238351657625885 0.224868275158206 1 1
0.192594672805879 0.1819925379008 1 1
0.393492145919835 0.378613889624266 1 1
0.241461034890734 0.230023034987161 1 1
0.30961229947405 0.298125978454506 1 1
0.265763977801084 0.254622683368916 1 1
0.307976454151201 0.294587987806516 1 1
0.0755555482005524 0.0718395143060594 1 1
0.172998405920131 0.167150354770686 1 1
0.354697154277953 0.339381433267166 1 1
0.326892734679869 0.312589004720857 1 1
0.287911130380166 0.272135363394319 1 1
0.0300454367988839 0.0242584654030214 1 1
-0.127218449613224 -0.124302693901408 0 0
0.230631017427604 0.22058899798253 1 1
0.420691820597328 0.401628203004249 1 1
0.0802462674507048 0.0725716778064948 1 1
0.336351103094243 0.315650470354003 1 1
0.201006630577182 0.200623916234782 1 1
0.13945584839204 0.133077833662704 1 1
0.120806312282655 0.112170150851391 1 1
0.3665250436359 0.353910684003235 1 1
0.147457825034052 0.139054483826084 1 1
0.35937311360703 0.342564353203068 1 1
0.273307153353636 0.262902556392085 1 1
0.135983114043934 0.131093180192113 1 1
0.267058233159203 0.256888159425014 1 1
0.298376316390706 0.284888521282969 1 1
0.168844487169375 0.164185813529428 1 1
0.149439649765733 0.140542703091796 1 1
0.133169174472281 0.128915222818056 1 1
0.208758919429052 0.198655033476059 1 1
0.380607266004473 0.363994936291739 1 1
0.17021823189441 0.163023146951093 1 1
0.336193481116312 0.315477396442018 1 1
0.194964627216984 0.183244971092645 1 1
0.0124711784039711 0.0113026000396144 1 1
0.379611178671317 0.358646697431563 1 1
0.230098793554756 0.218078278310342 1 1
-0.0966883752574868 -0.0922191370140404 0 0
0.21306281349755 0.202113272792594 1 1
0.129454964926562 0.126974461605537 1 1
0.299778653776298 0.286601940837261 1 1
0.057904206232358 0.0547450385942289 1 1
0.263481652589695 0.254762470232647 1 1
0.141315686532241 0.134642857190137 1 1
0.308511494466826 0.291805019227859 1 1
-0.0727278846361719 -0.0691858242803777 1 1
0.256790929407627 0.243837459975826 1 1
-0.0433335493111701 -0.0437990601621217 1 1
0.185340850087046 0.177077277806689 1 1
0.319839558207229 0.305815453162822 1 1
0.163344418280485 0.155045581634457 1 1
0.247092480461902 0.230673757443638 1 1
0.299963163788723 0.284535398794352 1 1
0.23890863412003 0.228490894204578 1 1
0.00192757751177162 0.00247857208801633 1 1
0.274370055791948 0.254761125674983 1 1
0.41098350425703 0.392753753125724 1 1
0.23839966504224 0.225352680283179 1 1
0.222898868132948 0.216598145139216 1 1
0.463575107216123 0.441143330406662 0 0
0.305860909253826 0.291679522590877 1 1
0.110373013582442 0.106884211677566 1 1
0.104566481650019 0.098906090221976 1 1
0.215769278569463 0.197339709134039 1 1
0.132540401365915 0.125021431595067 1 1
0.168675450072309 0.16005663077887 1 1
0.108400723722 0.101518085066303 1 1
0.219141891300843 0.206627397452814 1 1
0.195757706000603 0.189692182549667 1 1
0.347472408369713 0.332479894718395 1 1
0.304766438769379 0.291649651094313 1 1
-0.0544832981338409 -0.0560710384624801 0 0
0.0547533104994056 0.0511802910788209 1 1
0.207533374010072 0.201265877009822 1 1
0.305131186684081 0.291108208981815 1 1
0.134124451372722 0.128696835076675 1 1
0.281869314500849 0.26922781415575 1 1
0.218618663534836 0.209565297784348 1 1
0.0540299285229762 0.0549852771637656 1 1
0.190389035098607 0.183155188827708 1 1
0.0564939784241013 0.0529834127229119 1 1
0.0879137179370234 0.0810789389185052 1 1
0.120866459303592 0.114678828559087 1 1
0.433320812049435 0.411850406770789 1 1
0.272742213610313 0.257317509611501 1 1
0.0889396823391869 0.0834185337537302 1 1
0.256528037322186 0.239499615915513 1 1
-0.0857363296762033 -0.0777503739670749 0 0
0.170463287781919 0.167361199271464 1 1
0.161943233071507 0.153863677379618 1 1
0.0024403778403972 0.00657895535909851 1 1
0.42548284001658 0.40678459622766 1 1
0.104851161489686 0.105574381398352 1 1
0.132212583937338 0.130438145343309 1 1
0.159605552057679 0.154353963287803 1 1
0.221828021814318 0.213691539129788 1 1
0.258268029402041 0.247686585934993 1 1
0.277842945211678 0.258012705401212 1 1
0.335348753385149 0.322399858292453 1 1
0.106067553174595 0.103465040658502 1 1
0.241761802274052 0.228233043987445 1 1
0.24306153050843 0.233846862046236 1 1
0.342818634404535 0.327742464173127 1 1
0.144241594960896 0.139180119848107 1 1
0.00659835538620408 0.00440212747701356 1 1
-0.00608722086515395 -0.000860091096528792 1 1
0.281623079783279 0.268795392276726 1 1
0.198922143998326 0.191428392656767 1 1
0.0719157081700162 0.0691654403290283 1 1
0.198679954073809 0.190621901935365 1 1
0.430357934363653 0.411961760441096 1 1
0.335776234946081 0.319628141206752 1 1
0.220144995507503 0.214289637798199 1 1
-0.0950384493376946 -0.0925374852837137 0 0
0.427201655521983 0.409906055663893 1 1
0.0629019426715165 0.0609071859382949 1 1
0.211384842081572 0.197963600909432 1 1
0.186965917252699 0.181140414764629 1 1
0.122626883717311 0.115294012109604 1 1
0.218050856654262 0.206331216732565 1 1
0.0964829371716005 0.0917487921925022 1 1
0.219182184437358 0.211067640747066 1 1
0.0669859296915986 0.0665270874271732 1 1
0.278872249523772 0.26418700775144 1 1
0.0537880379249345 0.0506083070259791 1 1
0.253980863457758 0.233612727135774 1 1
0.234314543626799 0.227925943208034 1 1
-0.0503435430744709 -0.0528439508354234 1 1
0.209246052664352 0.202582099644928 1 1
0.100779893486996 0.0946188075813637 1 1
0.317595131169597 0.303884264525956 1 1
0.173452410429316 0.167192707746126 1 1
0.15772274223733 0.145232858948394 1 1
0.371558640702259 0.356488163929868 1 1
0.300042176861196 0.286658983306882 1 1
0.274576655936323 0.262729864940203 1 1
0.219617566713209 0.209495583431545 1 1
0.293031592340533 0.277315968970659 1 1
0.205534852562351 0.197816370376824 1 1
0.226536201476412 0.213110597950643 1 1
0.0912092037195962 0.0823495793798721 1 1
0.170308551765829 0.163784018043749 1 1
0.260802537512102 0.249887283012828 1 1
0.24949930180654 0.2379788693506 1 1
0.305660587385723 0.288929893039478 1 1
0.220058817523826 0.209107738882443 1 1
0.319238676012416 0.30296797240774 1 1
0.213139661593662 0.199333641249386 1 1
0.346141264041467 0.33162376751359 1 1
0.217976409046689 0.208040590681219 1 1
0.268481690521457 0.259794553164967 1 1
0.227947141014201 0.214828763372891 1 1
0.183259218643244 0.173710682923975 1 1
-0.0475886041132896 -0.0476539170391975 1 1
0.439523602583009 0.417477284991102 0 1
0.121561607906035 0.115261932919829 1 1
0.28125021404744 0.26930021865608 1 1
0.116002306439515 0.112127523533932 1 1
0.14087326905584 0.134233036474398 1 1
0.0113279852837621 0.0134100827094056 1 1
0.181002282120301 0.172259368478502 1 1
0.155235363847189 0.147882908852185 1 1
0.407059689471626 0.393447734087814 1 1
0.177704660456322 0.172449637711647 1 1
0.332803153534102 0.318468340539361 1 1
0.301254160205393 0.289292749133645 1 1
0.227767504171341 0.214505075488402 1 1
0.412547782392326 0.393083302487538 1 1
0.0954181612948428 0.095448784183599 1 1
0.255238749421994 0.244785505489077 1 1
0.292704018661499 0.286916332084149 1 1
0.123731344035384 0.115769317986642 1 1
0.188622542893899 0.181780533041811 1 1
0.251280899581324 0.239192061949927 1 1
0.171762913420975 0.161870066791616 1 1
0.406687098611523 0.389326436521552 1 1
-0.148196703546055 -0.143333947324558 0 0
0.0732747940423284 0.0684295928117715 1 1
0.155326550740042 0.145732330591313 1 1
0.212345307686317 0.204131710346613 1 1
0.258813670650629 0.245109588709333 1 1
0.324982384619534 0.311960507592656 1 1
0.108239057766457 0.108121622167538 1 1
0.0503741267806143 0.0496356124689525 1 1
0.159754719657172 0.15267763118783 1 1
0.225043141695561 0.214900029919512 1 1
0.126714258208218 0.120865936596616 1 1
0.068031570324834 0.071786763318237 1 1
0.0100245660815974 0.00966672987537735 1 1
0.237115050995337 0.231913450215086 1 1
0.234752563227666 0.221731051074847 1 1
0.532223444196755 0.50462120398174 0 0
0.412316514700511 0.393362652306775 1 1
0.134131220617668 0.128632216375046 1 1
0.356105937532002 0.335740161064726 1 1
0.0851387245029082 0.0774749654361668 1 1
-0.0258414694984695 -0.0194776919513356 1 1
0.153375075515242 0.137792492547649 1 1
0.154035878372753 0.144550612030646 1 1
0.339746824483095 0.326863036252213 1 1
0.0658655183871832 0.0687592178625791 1 1
0.268762389460412 0.258370707539686 1 1
0.216695159645039 0.207832177905877 1 1
0.32206969044675 0.307329030313731 1 1
0.0147528054330936 0.013710573310046 1 1
0.0464623329158991 0.0397657646079921 1 1
0.0639024563752666 0.0616143516079458 1 1
0.286793388310937 0.274471787603161 1 1
0.302403096127344 0.286453853744307 1 1
-0.149338386010737 -0.139081698806759 1 1
0.0284506344114338 0.0301361137581804 1 1
0.302973561136128 0.286712242866015 1 1
0.308069848879432 0.298937628851307 1 1
0.312760834640982 0.302265349067055 1 1
0.154253227933139 0.14986387129293 1 1
0.182114051987251 0.174559449506323 1 1
0.167606501830045 0.158100078295035 1 1
0.0651974806090242 0.0642070379090337 1 1
0.221629376552877 0.212983526442635 1 1
0.182371877433577 0.17490696964619 1 1
0.473613459517486 0.447675370227575 1 1
0.198891890611294 0.185649331124857 1 1
0.39275458753338 0.377958495562546 1 1
0.379330664266387 0.35141325553343 1 1
0.291281233292193 0.277032208699042 1 1
-0.00323903406651078 0.000901438043266888 1 1
0.216833814448467 0.203688199450356 1 1
-0.012527979481865 -0.0139477832522729 1 1
0.163348844248482 0.157567953484533 1 1
0.190828111541262 0.182212907400755 1 1
0.365177053302224 0.347995316233432 1 1
0.00278480753893258 -0.00142299686956481 1 1
0.0934643928315376 0.0894048905486056 1 1
0.258903264522789 0.240354278915856 1 1
0.0896406878800827 0.0854939371044839 1 1
-0.026791145534676 -0.0272737282029536 1 0
0.128365100902496 0.126336709506629 1 1
0.215179053666257 0.197875244640408 1 1
0.208529805149519 0.200465997073373 1 1
-0.00944346709347312 -0.00266893915247387 1 1
0.184786323420396 0.176408803789301 1 1
0.418525530261637 0.404524028261916 1 1
0.245026466560934 0.233157689902376 1 1
0.334746383696811 0.317848298682265 1 1
0.110516137340362 0.104344173861611 1 1
0.402873670498603 0.382726437297882 1 1
0.308589820443415 0.292624678651964 1 1
0.179757120360259 0.171304187455721 1 1
0.299769108244823 0.285590989281006 1 1
0.0736559636725297 0.069763135122573 1 1
0.195861946256964 0.187273511824717 1 1
0.355777395397123 0.337278600252894 1 1
0.248815481487048 0.234257645911862 1 1
0.335173773035402 0.320506512130459 1 1
0.118285742222919 0.114702463612446 1 1
0.149438164393381 0.140825818008036 1 1
0.150542419316017 0.1379898240516 1 1
0.13302886607915 0.121064462965171 1 1
0.28010592196684 0.265411172788394 1 1
0.390956135562403 0.372312686013925 1 1
0.405072674832499 0.383844494632293 1 1
0.434638251568988 0.416986350856478 1 1
0.20024816098027 0.187727288101211 1 1
0.267195796919575 0.253540703269679 1 1
0.404374663162287 0.379212944019148 1 1
0.217088570182286 0.203607497585672 1 1
0.300981665064886 0.287013733677348 1 1
0.443525019796757 0.425217438168065 1 1
0.346956261636702 0.32629174920236 1 1
0.36964528595116 0.350504431896539 1 1
0.360496458098842 0.34208445843396 1 1
0.0945755017130168 0.092309298000205 1 1
0.0227022222929069 0.0241418817683035 1 1
0.404047395528908 0.38416512885424 1 1
0.221135469830744 0.212565136002541 1 1
0.119483730789872 0.112961742063479 1 1
0.324200531861811 0.311285698230683 1 1
0.40108721806701 0.386985014162078 1 1
0.286148615984071 0.276235698828055 1 1
0.102862609142806 0.0998070992237572 1 1
0.272731558580187 0.260385863614792 1 1
0.0909981150980385 0.086493473844766 1 1
0.338453849776723 0.32396946851061 1 1
0.313478383629284 0.308473363682344 1 1
0.150641977181721 0.141852676822683 1 1
0.376673484998998 0.362578277770144 1 1
0.202783545392969 0.195035907829711 1 1
0.212392387097294 0.203966768033798 1 1
0.0522322630265318 0.0505050738052047 1 1
0.250371844347723 0.242299724822624 1 1
0.29976545496866 0.283436830383203 1 1
0.408607032117181 0.391158681262289 1 1
0.281610051373587 0.264570193459748 1 1
0.102288362564537 0.0939389339872278 1 1
0.00346493378363027 0.00547087005636193 1 1
0.234321301604667 0.222585625417828 1 1
0.262142276765378 0.254685005759698 1 1
0.17608484743893 0.17331559200965 1 1
0.307509829157409 0.292236897659535 1 1
0.324376149748241 0.306989671846219 1 1
0.158388417836135 0.155157745825569 1 1
0.162766464893468 0.158679588258862 1 1
0.0535759503806871 0.0511803598420751 1 1
0.0308541468579545 0.034560993753462 1 1
0.212715704423459 0.207322813656797 1 1
0.413058645511795 0.393702135191823 1 1
0.179227317156509 0.176664394851366 1 1
0.200906869301313 0.191819712036688 1 1
0.388197341292502 0.369244049327091 1 1
0.0543066365920115 0.0510736690523794 1 1
0.262145904240844 0.249333828506467 1 1
0.149635582653108 0.140475569867823 1 1
0.185929639220729 0.180570579701573 1 1
0.19149738626985 0.178001982932236 1 1
0.0468335194662427 0.043778940311028 1 1
0.30387842700079 0.285301787111902 1 1
0.228212165108297 0.221162049723445 1 1
-0.0358058893449712 -0.0347879517186324 0 0
0.372381849847054 0.347542395305842 1 1
0.147150232844845 0.148928520376273 1 1
0.20425301556935 0.195719683287921 1 1
0.315833193328086 0.300730174714196 1 1
0.478526926548899 0.45721045085764 0 0
0.279689972518009 0.264589232787566 1 1
-0.0747039601917985 -0.0727403873025353 1 1
0.0923085025016466 0.0914150535435445 1 1
0.236110523558621 0.21862579469454 1 1
-0.0202357992114925 -0.021763125638602 1 1
0.248199699453379 0.234581153105703 1 1
0.274291390533564 0.257236789599952 1 1
0.172098664165157 0.167653725685929 1 1
0.235769898781203 0.225153598355092 1 1
0.173017669057963 0.166206883915357 1 1
-0.00422053885032007 -0.0060535232513904 1 1
0.200790098852302 0.192003652375642 1 1
0.0307783761417226 0.0263462155027639 1 1
0.268129314049151 0.257891024118039 1 1
0.00384300166524171 0.00479355974558261 1 1
0.254662395802149 0.240466438236725 1 1
0.119571530380711 0.108592301350083 1 1
0.340627044439825 0.321298232182669 1 1
0.442890244443613 0.42699411759676 1 1
0.530401236849013 0.504134750846144 0 0
0.185435824866362 0.178398043288816 1 1
0.117168954847814 0.112908877356645 1 1
0.525417118239177 0.497981503826227 0 0
0.228707493954576 0.222779977573134 1 1
0.348044434120992 0.333147686896179 1 1
0.224501226142321 0.212002517608891 1 1
0.235042602231057 0.221992824242136 1 1
-0.0430571193078624 -0.0461300909878332 1 1
0.105959783580885 0.101301484686087 1 1
0.188063312834065 0.171750754374869 1 1
-0.0716162882333826 -0.0699712522184422 1 0
0.240653741015612 0.229745202979404 1 1
0.310414726472332 0.29409074814479 1 1
0.14293231493668 0.137524051865995 1 1
0.171360685296807 0.166778244991801 1 1
0.230718022475468 0.223348527863817 1 1
0.169612522178092 0.160993019489192 1 1
0.0419802903218673 0.0468335458163064 1 1
0.0602652625491705 0.0571106798678178 1 1
-0.0245699177015433 -0.0212002982712099 0 1
0.16950685450915 0.156151527074236 1 1
0.281926492397245 0.26896617784718 1 1
0.372380065024627 0.355498421754271 1 1
0.190538331882219 0.179222256184388 1 1
0.231291579462375 0.222975906956435 1 1
0.186552618230785 0.176779184594376 1 1
0.0494865092830183 0.0476982560977006 1 1
0.0821203407927032 0.07677733688997 1 1
0.0679224841111682 0.0664546933791181 1 1
0.109739922134863 0.104641708456715 1 1
0.115390508258426 0.108066149529804 1 1
-0.0523674958791329 -0.0527922788647939 0 0
0.273948192846158 0.262674644493934 1 1
0.254908381745528 0.250240770356848 1 1
0.234761729500073 0.223509451233637 1 1
0.108684429504023 0.101815720172137 1 1
0.196369468485671 0.190182222040196 1 1
0.0130251026277972 0.01162565748089 1 1
-0.0857310896631612 -0.0783399332415712 0 0
0.0708200530428249 0.064229453873852 1 1
0.131217093984068 0.128976480240734 1 1
0.231505082882923 0.217716129546539 1 1
0.122334464304748 0.121006578651692 1 1
-0.00260888539919718 -0.00277273986766458 1 1
0.369768605760431 0.353570292125492 1 1
0.0877586698309866 0.0853638038683926 1 1
0.27229344833128 0.261816446069436 1 1
0.432792730163765 0.40941604909603 1 1
0.21568088774989 0.203075877210041 1 1
0.303229346309615 0.292352393807538 1 1
0.230817348429822 0.218493217989731 1 1
0.108828360786087 0.103144131544608 1 1
0.471809127142535 0.450726538266668 0 0
0.347892258963819 0.334197073051811 1 1
0.00896503568582695 0.0140575918080813 1 1
0.30470634095283 0.291152456100048 1 1
0.270379172792855 0.257172646531096 1 1
0.513271116536256 0.48876713678841 0 0
0.171317970619621 0.165268886160826 1 1
0.429496752360473 0.407580846876575 1 1
-0.034114184303253 -0.0337637446764058 0 0
0.255874770024937 0.240498970734897 1 1
-0.0109822090631001 -0.0119978718721394 1 1
0.0752304544601883 0.0688369288091058 1 1
0.191267584110293 0.181716498271068 1 1
0.103499973667551 0.100611399451667 1 1
0.397758563902775 0.378912790870703 1 1
0.279015737332376 0.269990418549012 1 1
0.185506780851574 0.176057005317167 1 1
0.0787028761428123 0.0739044512289511 1 1
0.12994453460684 0.124964584721435 1 1
0.104249289739761 0.0969082895777495 1 1
0.164934043215429 0.159592834174588 1 1
0.0690991672014793 0.0644327591302028 1 1
0.149356086164348 0.145516743639815 1 1
0.264677399034011 0.254355781669429 1 1
0.0691821309093735 0.0703340393053604 1 1
-0.00286441114796388 -0.0014231420919966 1 1
0.137271469518576 0.130328640982253 1 1
0.273729806594274 0.265133394236421 1 1
0.273298485633642 0.264806553416333 1 1
0.130459797201628 0.125650831941995 1 1
0.18105381138608 0.175554635086407 1 1
0.204765713079112 0.196221237487631 1 1
0.187002038910473 0.175295857628694 1 1
0.100381658631133 0.0945563650215202 1 1
0.206412641821494 0.192377033687518 1 1
0.0738056787857998 0.073450620024352 1 1
0.102802322986756 0.0945338224855729 1 1
0.243095348259624 0.228403974025079 1 1
-0.0325821456800565 -0.0337285737275527 1 1
0.093716328896567 0.0845656313864337 1 1
0.337926822341647 0.319242295839527 1 1
0.421476811494634 0.401004626754652 1 1
0.459088925267309 0.431013278493849 1 1
0.190141275793473 0.183897726721076 1 1
0.105432859935856 0.102142089379722 1 1
0.164320104657566 0.154416589952912 1 1
0.149432934490701 0.147154228948431 1 1
0.165528429755957 0.156887341040632 1 1
0.362842406596397 0.345306343613973 1 1
0.3586757523614 0.339708216775698 1 1
0.0892307781776142 0.0874788392732053 1 1
0.452263692593341 0.429152866443583 1 1
0.154493803080915 0.146682518861779 1 1
0.233217185421853 0.226385647831948 1 1
0.0470863069858014 0.040621089482162 1 1
0.0302262822663879 0.0259208519101951 1 1
0.150870618891868 0.140841822342313 1 1
0.315532996054552 0.301180349954842 1 1
0.216838551091077 0.201004598605451 1 1
0.225275408736475 0.216659835867655 1 1
0.322195886242343 0.304638131722248 1 1
0.209675675934827 0.199521206088997 1 1
0.0681523331961288 0.0642192975981069 1 1
0.256865698782371 0.243497876302909 1 1
0.09672289008751 0.0908354219187812 1 1
0.228019489062402 0.217674897466851 1 1
0.166274955043589 0.152610711739573 1 1
0.292212449623398 0.277579083399968 1 1
0.295952980477551 0.283902527290286 1 1
0.22963127380883 0.216019472739585 1 1
0.344065605290104 0.326977425640434 1 1
0.250148139530877 0.240540309419446 1 1
0.175036993957852 0.175465116527533 1 1
0.250722940529746 0.24291210396424 1 1
0.292161622397976 0.277509340567018 1 1
0.300612094378927 0.282117808438671 1 1
0.0454294506012105 0.0441914640816503 1 1
0.17430339937303 0.166954206014875 1 1
0.187058324726144 0.17947286862724 1 1
0.277910079396761 0.264797136206315 1 1
0.252153455851362 0.243840845204446 1 1
0.207054572205711 0.1976380718312 1 1
0.572130157455479 0.542422742142054 0 0
0.406638552220577 0.384999759157936 1 1
0.248883673571647 0.226688784040404 1 1
0.203723969236767 0.192063974050692 1 1
0.160971883104283 0.152715696475865 1 1
0.125396425933309 0.121917292271038 1 1
0.458359188447145 0.433721941060042 0 0
0.0957130756212549 0.0912768544437245 1 1
0.215256937733912 0.208196605176969 1 1
0.166751768001181 0.157921482129236 1 1
0.187568319118267 0.180624035501295 1 1
0.127073918484047 0.122152709724259 1 1
0.253839662783817 0.244090871065234 1 1
0.151598159134149 0.140909256084745 1 1
0.307592946636423 0.300816770553785 1 1
0.272812414567369 0.25817344413582 1 1
0.295478853715353 0.28356968273119 1 1
0.155822781514519 0.148959153774893 1 1
0.245230528745971 0.232862963748325 1 1
0.073004438706954 0.066159144350723 1 1
0.23693601827466 0.230532758394751 1 1
0.178926202885753 0.169262698411972 1 1
0.206168652171793 0.197710836547961 1 1
-0.0257742745616606 -0.025258242031434 1 1
0.201937103973821 0.185600350245294 1 1
0.201395172494736 0.191744735278329 1 1
0.278237528064108 0.265777553189816 1 1
0.336259015706646 0.321207784692327 1 1
-0.029539261258853 -0.0235754900800848 1 1
0.12977332230865 0.122954175783909 1 1
0.110806129563804 0.107999646257205 1 1
-0.0631075376547661 -0.0636190742401635 0 0
0.1315591758401 0.126155013834413 1 1
0.303039161927714 0.288101591591808 1 1
0.111141114969984 0.103818352695015 1 1
0.0570918607677523 0.0547372247891413 1 1
0.388199415236903 0.371947364735375 1 1
0.0470919619495937 0.0452171736454334 1 1
0.14953064519739 0.141244137851084 1 1
0.10189851079608 0.0984580020381499 1 1
0.249386556485124 0.23744637354865 1 1
0.30733090267116 0.293259754129043 1 1
0.101518962313616 0.097351498623296 1 1
0.147492769741674 0.144071727033074 1 1
0.141320970428266 0.13607177515303 1 1
0.658435354553502 0.624241525675936 0 0
0.453542359963272 0.427203155615595 1 1
-0.0174063166365921 -0.0130432059143096 1 1
0.260181444512323 0.247406990145059 1 1
0.104839549094956 0.0981399855720035 1 1
0.365203859614392 0.346084961898544 1 1
0.426988064844591 0.406150190995889 1 1
0.33193217348847 0.310395871791965 1 1
-0.00462649851887453 0.000625584133136885 1 1
0.232477186944271 0.221595274643144 1 1
0.154973572507927 0.148759688243701 1 1
0.0706609030317312 0.0583613260028213 1 1
0.194209024817776 0.184769968911258 1 1
0.230354498422949 0.219119515844821 1 1
-0.0269239779679035 -0.0243241737030965 1 1
0.20651258138659 0.198333844819339 1 1
0.517999304995809 0.491083879468964 1 1
0.103569042582741 0.0998972958736021 1 1
0.338940692275999 0.323572424205859 1 1
0.50935521471489 0.482658111775246 0 1
0.0502091364756395 0.049233594612656 1 1
0.115793180852818 0.110409970720271 1 1
0.449202295694743 0.429994344854018 1 1
0.273514711279977 0.265969886611823 1 1
0.0205973802271665 0.0212453927728468 1 1
0.140891351236701 0.135630945589962 1 1
0.257840686560103 0.248075008336762 1 1
0.0557129478709447 0.0511868370723538 1 1
0.194117987639831 0.187573295445283 1 1
0.126968970328261 0.117306603840752 1 1
0.205936830001597 0.195080025140494 1 1
0.0615816162895554 0.0577195045169407 1 1
0.126162444194524 0.122692586079125 1 1
0.112855245171615 0.10821707162284 1 1
0.452214259245504 0.436032280631378 0 0
0.111213721420951 0.104335314988229 1 1
0.24261932125653 0.236998908705557 1 1
0.396478561001569 0.374055757866552 1 1
0.0761893868936526 0.0732530977174393 1 1
0.0776591407416299 0.0723328065427426 1 1
0.453950218553171 0.427769443715101 0 1
0.201267227162177 0.192447503583143 1 1
0.143249078615001 0.136546787955668 1 1
0.25676241837019 0.240799528477231 1 1
0.24122379527395 0.226040663278576 1 1
0.0387753358699668 0.0377012472215121 1 1
0.0463282489557777 0.0484649761488744 1 1
0.213953036430675 0.200772192225328 1 1
0.345749529304359 0.325355898324513 1 1
0.274693621594381 0.261143287020936 1 1
0.154514051151535 0.145204138609956 1 1
0.134319199444458 0.127891799896054 1 1
0.252552484476418 0.238737191137523 1 1
0.294906609364461 0.277810940016376 1 1
0.230887349557396 0.215886157749326 1 1
0.0980565035953993 0.0894994223394059 1 1
0.153044163426087 0.14930476223547 1 1
0.572779817745488 0.543621390089343 0 0
0.329998334240537 0.315986914448242 1 1
0.280018696843961 0.262965155100217 1 1
0.246342060143554 0.235503432817158 1 1
0.228768330919782 0.219452408319583 1 1
0.193843013720943 0.184467228116943 1 1
0.107447116822316 0.0990254494856559 1 1
0.334209351616375 0.31663626637232 1 1
0.378311955199875 0.361337221232672 1 1
0.285350554886717 0.274776716735881 1 1
0.176173026009389 0.170178184412236 1 1
0.15455866634642 0.148684020504117 1 1
0.295633233775828 0.282561360385042 1 1
0.222486016575706 0.217259291072326 1 1
0.123300761037305 0.120912941176432 1 1
0.230337933163799 0.221533421999768 1 1
0.242083295131681 0.228330417324454 1 1
0.46878512391268 0.444704019188655 1 1
0.392396291714311 0.371537272052385 1 1
0.0762911846613982 0.0708131828184258 1 1
0.273375010783954 0.262161401065902 1 1
0.176651892942659 0.173175159764134 1 1
0.377818713500539 0.358790466804002 1 1
0.291009650026957 0.279756519712689 1 1
-0.00445906609139228 -0.0027999848326138 1 1
0.167967110138411 0.163252916913621 1 1
0.0368187068727897 0.0336506179925389 1 1
0.126635656728795 0.124098370984835 1 1
0.0838898559463923 0.0807949395635049 1 1
0.0945482774140468 0.0862454245653167 1 1
0.0751958411189095 0.0709642923949353 1 1
0.167401121313247 0.161577617776106 1 1
0.129608435627544 0.121688122703322 1 1
0.222393113842917 0.208804035270376 1 1
0.164939071175435 0.154094317378699 1 1
0.304623265790961 0.287264830437455 1 1
0.216521985119398 0.205092849339566 1 1
0.358293143113447 0.339885112970255 1 1
0.134392830348096 0.124648240107523 1 1
0.336990270863115 0.317905760461988 1 1
0.156329492957003 0.148275056926746 1 1
0.14171815197389 0.134904609114372 1 1
0.190215716003231 0.184319537561213 1 1
0.185138008403849 0.171901334420113 1 1
-0.078777689553142 -0.0744407400973571 0 0
0.152601224233136 0.138496308134696 1 1
0.189196802765551 0.179532740182272 1 1
0.0149453272450473 0.0192300200007502 1 1
0.432922007644806 0.413252082648396 1 1
0.338470903119686 0.320595368970156 1 1
0.264715396563437 0.250462692258525 1 1
0.142760840896657 0.135996190156532 1 1
0.18715024323035 0.177428126847254 1 1
0.120347991861587 0.116565558627084 1 1
0.456268575828127 0.437965327267944 1 1
0.182633346971678 0.174298859429435 1 1
0.171198265170747 0.162198426981544 1 1
0.3714481198757 0.354105597029688 1 1
0.466517689998836 0.446458125703159 0 0
0.185733204161523 0.175969553606876 1 1
0.264589544942159 0.253827157999939 1 1
0.462769354147894 0.443494312779501 1 1
0.051363247319059 0.0489989873880995 1 1
0.29017758827608 0.276693994003322 1 1
0.121711594340189 0.121678054990542 1 1
0.0830929128684562 0.0805839984914787 1 1
0.179030035796323 0.171429091858574 1 1
0.12916385853557 0.123681553737452 1 1
0.04487786789148 0.0465233888692148 1 1
0.0761313176946534 0.0713804792141096 1 1
0.171474387625557 0.162492540154612 1 1
0.134687279852934 0.129978254099318 1 1
0.286707160109046 0.271015578567529 1 1
0.356883486017217 0.33522830574939 1 1
0.133836071516676 0.126734509819133 1 1
0.336712678808077 0.318582371956021 1 1
0.118075878084591 0.114797886838792 1 1
0.418581823077881 0.3960721397489 1 1
0.277820067045009 0.259118069561539 1 1
0.337108205239252 0.323189843497119 1 1
0.327608448645021 0.31380811034216 1 1
0.377836903620062 0.362216661335758 1 1
0.0622266173356924 0.0604851787064639 1 1
0.064658918135104 0.0631614439815916 1 1
0.183358873579728 0.169838793780659 1 1
0.206668521368449 0.199113540868234 1 1
0.222746608779885 0.207948580029055 1 1
0.27646043941211 0.266384987848731 1 1
-0.0616732779823114 -0.0603126380175172 1 1
0.230881939169833 0.222670048336975 1 1
0.309977778821009 0.298008195182117 1 1
0.113836752497672 0.109784885684521 1 1
0.115399701615297 0.107805275147344 1 1
0.111891433059368 0.10598552430245 1 1
0.237746097924717 0.230910476089388 1 1
-0.0303810165968824 -0.0332856760497246 1 1
0.330321995507108 0.32244728307576 1 1
0.273048822241687 0.261137269190072 1 1
0.12843609710374 0.123068610801554 1 1
0.140567013064544 0.137555055590863 1 1
0.0665112063190537 0.0627415474828119 1 1
0.149024148515315 0.138264598420845 1 1
0.153533902138594 0.142055900046653 1 1
0.277507826180408 0.263670615614146 1 1
0.0518959208215296 0.050731251277446 1 1
0.165303040500512 0.158230899228129 1 1
0.0545622196852067 0.0516365205832636 1 1
0.138653704773867 0.134549153030236 1 1
0.270602868037303 0.253993974985249 1 1
-0.00342440245465704 -0.00863439146924657 1 1
-0.0632855219429685 -0.057871052378727 0 0
0.062549241911135 0.0583808870291815 1 1
0.264995652570346 0.254706317060181 1 1
0.0928504593900232 0.0897000868311719 1 1
0.242363900954469 0.232147465482406 1 1
0.254770331332269 0.241320549700101 1 1
0.160223248562027 0.155469888101911 1 1
0.482585049169293 0.458715647043449 1 1
0.214131589739847 0.203074766785162 1 1
0.156507767919121 0.14861706955402 1 1
0.247912228958232 0.236236396445026 1 1
0.355614645192987 0.343474497563777 1 1
0.0849914441638587 0.079568570219171 1 1
0.150729457741676 0.144640001576853 1 1
0.0746019973724547 0.0726721482151677 1 1
0.287893590172511 0.273302128732838 1 1
0.324758257442996 0.308354150645688 1 1
0.282895609345366 0.266301716084186 1 1
0.306719143464826 0.294334725654665 1 1
0.316463264219881 0.302606770630846 1 1
0.110581884573352 0.106376707682596 1 1
0.460924667914746 0.441773685575372 0 1
-0.0456579260639036 -0.0420699077902428 0 0
0.107614706061423 0.101926345226258 1 1
0.287843734577718 0.271973810867388 1 1
0.293357690846462 0.281637362642012 1 1
-0.0373149331824671 -0.0361616330669134 1 1
0.353546434194793 0.336467563075224 1 1
0.24041202903626 0.228990499602026 1 1
0.0890901308697533 0.0854488006782296 1 1
0.376816270317494 0.352275190314716 1 1
0.135875169933446 0.130999827737784 1 1
-0.0703393500200695 -0.0672860382765711 0 0
0.302349997697138 0.28697352514041 1 1
0.308265023485339 0.306667040266463 1 1
0.220586300335218 0.212015068752797 1 1
0.130548706385334 0.125018187029461 1 1
0.136002321112917 0.1331139570329 1 1
0.0909280769814873 0.0892403919089841 1 1
0.171776992644148 0.162459596152353 1 1
0.298508446918223 0.282515108768141 1 1
0.322426480524814 0.310276281006685 1 1
0.303634199532144 0.291671255403381 1 1
0.356603845878367 0.341260036019241 1 1
0.219552662772113 0.211916639188368 1 1
0.393240078767644 0.37339552028784 1 1
0.285805893659677 0.271470400279008 1 1
0.424428295865005 0.401864800783992 1 1
0.116970679054719 0.112762093232382 1 1
0.23549833303216 0.225115870372185 1 1
-0.12828822430645 -0.119048783129812 0 0
0.480673382051861 0.453301366646922 1 1
0.235659617134439 0.228728933089429 1 1
0.121277138730698 0.119731296881444 1 1
0.0848909188227962 0.0748341496520046 1 1
0.324686614191543 0.310970283265397 1 1
0.114952488035955 0.108928887900512 1 1
0.307632256559887 0.294292580054078 1 1
0.166737812622197 0.160333904365307 1 1
0.103228012226423 0.0999347993493838 1 1
0.222129055305504 0.210559248574639 1 1
0.19975819643575 0.192998806757183 1 1
0.341810956829036 0.324132034682725 1 1
0.145774751983088 0.138702587977118 1 1
0.335631792582414 0.319595728344057 1 1
0.155844726866225 0.153653712059739 1 1
0.100867472600255 0.094889426589045 1 1
0.0434848265614053 0.0413007132710425 1 1
0.0990261257654673 0.0911358317969604 1 1
0.336761025706244 0.31906302991851 1 1
0.279088597593902 0.268483604603156 1 1
0.407775845146616 0.387599239602244 1 1
0.12405299853737 0.118981718558412 1 1
0.249711200667914 0.242656512662124 1 1
0.122237856317022 0.11725139703102 1 1
0.213262794128345 0.202477584223823 1 1
0.208534256367033 0.201515417237617 1 1
0.158442672607552 0.153409874205241 1 1
0.146573869827218 0.139898588638443 1 1
0.292185836255001 0.283480238726053 1 1
0.091858474994875 0.0914576034819763 1 1
0.178083959165803 0.170054357579622 1 1
0.147529060202087 0.138867815854312 1 1
0.303525011392736 0.288418653444707 1 1
0.295238773707459 0.281656911252153 1 1
0.129448275473625 0.125849330348592 1 1
0.362171024444006 0.347170752023995 1 1
0.304638552585665 0.293833455178477 1 1
0.182683658000785 0.171674618317697 1 1
0.272391400324914 0.25842047672652 1 1
0.154293109625732 0.145726058389839 1 1
0.230405352791297 0.22304140739966 1 1
-0.0365818163848339 -0.0346108624739433 0 0
0.117170518122844 0.105157810398168 1 1
0.355618663067661 0.341171685707635 1 1
0.197014534935907 0.190176324805762 1 1
0.106864209296188 0.0951475478018273 1 1
-0.0251866074255664 -0.0261225787486397 1 1
0.117927032079822 0.111883347677997 1 1
0.157854363325152 0.149353988723263 1 1
0.267775757180277 0.255880158510264 1 1
0.110097343969434 0.106171865303015 1 1
0.166879894523672 0.158092075482887 1 1
0.347491537011453 0.329818264548982 1 1
0.338783011788502 0.327044051013772 1 1
0.257124829586446 0.242907582500598 1 1
0.119727451787559 0.108664455744513 1 1
0.339637568528401 0.326875682120755 1 1
0.242796250316369 0.224985736103101 1 1
0.156922973508486 0.147631171326399 1 1
0.237262860798143 0.224919895445917 1 1
0.0848205621109449 0.0826637927994473 1 1
0.0785144809550339 0.0736220771809516 1 1
0.0828759035864401 0.0814889802711319 1 1
0.0733263437201166 0.0577159965931514 1 1
0.424332016282555 0.409077690745564 1 1
0.211107704699515 0.200282977997039 1 1
0.245044223637462 0.233009156106397 1 1
-0.0463102562317682 -0.0469891474044741 0 0
0.00696915807975019 0.00299555130270087 1 1
0.261719778036 0.253282034695079 1 1
0.179766798974327 0.172171491049452 1 1
0.219265316736406 0.209907588056222 1 1
0.361680916210251 0.345763756707045 1 1
0.115536120121538 0.110548619834491 1 1
0.0334597734042622 0.0302813902253484 1 1
0.373024239634527 0.353485945281847 1 1
0.480252710086945 0.456847352820687 1 1
0.19951491205227 0.188420707352564 1 1
0.0815479195387071 0.0759281053040033 1 1
0.324022350188001 0.307075343963532 1 1
0.124383614583894 0.121473112633487 1 1
0.274371938257535 0.253000366801245 1 1
0.207122948983829 0.196477624891291 1 1
0.0649025335266173 0.060513724974891 1 1
0.00751407622685672 0.00943499796762018 1 1
0.0215180894121477 0.0253072613564082 1 1
-0.0894846878243927 -0.089998541915556 1 0
-0.0173513950924855 -0.0148774049916036 1 1
0.292889348965614 0.276959139801231 1 1
0.0557378642177285 0.0534105625456839 1 1
0.114309941971776 0.101883106245643 1 1
0.0786516913982645 0.0768093696606958 1 1
0.419472305360997 0.399665154144313 1 1
0.177955790631265 0.169760304140463 1 1
-0.00995665138341028 -0.00344906218663161 1 1
0.244927959553688 0.232371170662319 1 1
0.284351564345113 0.267641921553896 1 1
-0.0676209709134951 -0.0650439752372174 0 0
0.164158409418093 0.155566261235504 1 1
0.243856734651294 0.23388269349491 1 1
0.201636148410998 0.195141771566643 1 1
0.202728439134411 0.190146149869808 1 1
0.329997205798109 0.317167252669387 1 1
0.102576436810224 0.0926948655974426 1 1
0.232349202784576 0.224423261725773 1 1
0.227030018592773 0.219388546068451 1 1
0.319971962515427 0.304978601658414 1 1
0.221858841930825 0.215860423477219 1 1
0.0895466384072503 0.08253330895887 1 1
0.343769515778678 0.325274201738669 1 1
0.22502648236087 0.216202859778516 1 1
0.0575083268898381 0.0547518043844387 1 1
0.118769284800082 0.109836744184183 1 1
0.239014445474174 0.22673352594349 1 1
0.347391536043634 0.332050263014238 1 1
0.027599911066076 0.0263858352964683 1 1
0.319111269782349 0.304474458979407 1 1
0.168468928573532 0.162940702649224 1 1
0.215494904435272 0.202205294034405 1 1
0.122637964054855 0.117188975062631 1 1
0.0373088468690831 0.0386283694694479 1 1
0.35966724008871 0.340279977676139 1 1
-0.0450313963365675 -0.0450151265027758 1 1
0.348226304061971 0.329459209727471 1 1
0.0963175233634058 0.092638657441095 1 1
0.300990055194358 0.289613440617309 1 1
0.0533979468030569 0.046583934114741 1 1
0.156231503256615 0.146543370202258 1 1
0.189991675518768 0.180245238366179 1 1
0.205446097168844 0.19649672376944 1 1
0.271346449357383 0.261451032160905 1 1
0.226082865924703 0.201862651896866 1 1
0.311280396986082 0.29400182870639 1 1
0.41674599356009 0.397365881894046 1 1
0.0721429729589357 0.0687247465497797 1 1
0.213807869518998 0.205141482292635 1 1
-0.00651044110985902 -0.00666516323275275 1 1
0.205612973164214 0.195566049885019 1 1
0.106030783490685 0.10261922226068 1 1
0.153237047130318 0.146086895585538 1 1
0.280055358767129 0.272278172899287 1 1
0.175954603642802 0.165079578093329 1 1
0.295806394374133 0.286361327545789 1 1
0.135202128489468 0.12983870724669 1 1
0.0233330598096552 0.0225495336773705 1 1
0.39095051556968 0.373842882162187 1 1
0.320673610711457 0.305883994888817 1 1
-0.0309446251911657 -0.03404464421476 1 0
0.175458476871574 0.165977640875772 1 1
0.310357395851145 0.297944785954777 1 1
0.248765850024909 0.234197716341792 1 1
0.283038249630389 0.267185776456864 1 1
0.0252957296428078 0.0237798834905168 1 1
0.102240788103891 0.0949377455529152 1 1
0.211274819234269 0.200408744800443 1 1
0.22372609654393 0.213476929894263 1 1
0.396367878747609 0.377061540317139 1 1
0.294930923717743 0.282445012396241 1 1
0.21674999152824 0.205579591383833 1 1
0.157929874838593 0.156595725400443 1 1
0.200963334870224 0.190853016915422 1 1
0.304886367724305 0.292993390071946 1 1
0.282827830494122 0.264698611479526 1 1
0.0551165431501778 0.055435199845197 1 1
0.170987358515988 0.167260852052063 1 1
0.367686947436936 0.349308939163713 1 1
0.136094850321885 0.130885854602973 1 1
0.260531857965871 0.248090964751319 1 1
-0.0223956030797518 -0.0243242658842767 1 1
0.1530151335359 0.142480655357541 1 1
0.0433984041074017 0.0414156087065815 1 1
0.0807968430533808 0.0769855508801491 1 1
0.300379957083203 0.280623777014457 1 1
0.240670207448453 0.230214215493321 1 1
0.299680573936018 0.285757362903156 1 1
0.0911309378186964 0.0872731240966938 1 1
0.1071298196923 0.100193563295643 1 1
0.0488363604067873 0.0407544885598083 1 1
0.245321589608071 0.231275719565288 1 1
0.2966348356047 0.278178996937133 1 1
0.0975704877456086 0.0937792516488604 1 1
0.129576086989964 0.121385070755986 1 1
0.382124207989464 0.361187983922209 1 1
0.0869004531415978 0.0784395406891886 1 1
0.0584425245918049 0.0580626471953732 1 1
0.247720235570841 0.231450456732661 1 1
0.351115003347968 0.339564540987138 1 1
0.279776049476353 0.266598021947442 1 1
0.334869646993684 0.317739456950529 1 1
0.297646058629578 0.283736171894344 1 1
0.117800495937761 0.113685435004846 1 1
0.277703969898887 0.260727305805119 1 1
0.261510637309787 0.249010433883992 1 1
0.347651688382592 0.328287993583906 1 1
0.105772053398015 0.0975682143303736 1 1
0.0971965837286084 0.0919777409815129 1 1
0.199175898361275 0.189866773948401 1 1
0.251838453967329 0.241703066758917 1 1
0.151065409546286 0.142257528726184 1 1
0.308096731092662 0.291891032333681 1 1
0.196102566348955 0.187845279234243 1 1
0.416580567395248 0.4010820946079 1 1
0.157647849221071 0.151319827446259 1 1
0.2960266262606 0.280580234463887 1 1
0.218482671098454 0.211483944712637 1 1
0.372746171291904 0.354919130454699 1 1
0.107681823495038 0.104074130102087 1 1
0.192737429425823 0.185670155799992 1 1
0.205640839474215 0.194997234537071 1 1
0.291590628919248 0.276411872470109 1 1
0.233785471074124 0.224606059760147 1 1
0.106457638558415 0.102816372114451 1 1
0.00219813416367066 0.00744664461502648 1 1
0.0691526799486996 0.0668693536034683 1 1
0.287847337097106 0.277294748646799 1 1
0.168857640694551 0.161495177576016 1 1
0.16875362121788 0.155127642074103 1 1
0.250130401365849 0.235850733851491 1 1
-0.0163953443463349 -0.0133738448981914 1 1
0.139594447818322 0.131663703948279 1 1
0.18518916804838 0.178748469892721 1 1
0.312995662634935 0.296998684492102 1 1
0.18743261857428 0.174828283837809 1 1
0.0794066154034733 0.0767308943940369 1 1
0.367613580756588 0.353146882548667 1 1
0.29771346006757 0.281337513670984 1 1
0.342196780635142 0.320349411974448 1 1
0.430003829019073 0.404339448313244 1 1
0.279197981895232 0.259974890373193 1 1
0.137665249796974 0.131026989441455 1 1
0.261395204775423 0.247659584969261 1 1
0.12948491396712 0.116285765356152 1 1
0.358084399847953 0.340358318466549 1 1
0.251695094693857 0.238037442165292 1 1
0.344527168283237 0.328186231376602 1 1
0.0571200201816488 0.0561734475351991 1 1
0.331138237136367 0.31986666931008 1 1
0.172240844117533 0.163685746867533 1 1
0.236895989727963 0.227376784019051 1 1
0.223552328777995 0.217069285603608 1 1
0.199007182729586 0.186995401437951 1 1
0.300797497387654 0.285564012107212 1 1
0.0859671950939126 0.0824586846222866 1 1
0.387238023717203 0.373437679253797 1 1
0.120939113171663 0.115646719974007 1 1
0.181658613540875 0.177318665001054 1 1
0.475264077694895 0.457665659164367 0 0
0.211747612195669 0.209895787243699 1 1
0.0665765127200631 0.0657191595731195 1 1
0.158735752302376 0.153464189525776 1 1
-0.0593386489306608 -0.067692044487024 1 1
0.226093312282283 0.217545889056245 1 1
0.287113184906884 0.276422000273652 1 1
0.17377561767959 0.168875059374768 1 1
0.183985253251581 0.179069220809862 1 1
0.252722681630284 0.240851762475225 1 1
0.148400167831206 0.146621740738381 1 1
0.104555240159835 0.100057327861527 1 1
0.0765821713338576 0.0813142257500934 1 1
0.182456442376474 0.176755487723557 1 1
0.231026338530133 0.22657021288069 1 1
0.156457040356735 0.153538812978176 1 1
0.375179980638805 0.362737390617717 1 1
0.00169615691795379 0.00375866029555095 1 1
0.399539657634067 0.384093401107245 1 1
0.239750274061432 0.230433856648125 1 1
0.178613178347319 0.162380953616112 1 1
0.148817168863465 0.14031103055277 1 1
0.101901061723512 0.0967876241236323 1 1
0.289790512723572 0.279362984226814 1 1
0.138833020556726 0.131968190306458 1 1
0.118839700646588 0.118985941346011 1 1
0.269387909401556 0.257618152645169 1 1
0.429971248573276 0.410938033995861 1 1
0.287635946291062 0.271329940386936 1 1
0.285544874004443 0.272926465503061 1 1
0.402188534340233 0.381519676368628 1 1
0.0824371610645236 0.0811957422233889 1 1
0.224269968097188 0.212566903122393 1 1
0.0708530580657848 0.0693077639749227 1 1
0.342165740610355 0.329768268967107 1 1
0.064878897334586 0.063476029068256 1 1
0.189664766546882 0.183715856256102 1 1
0.0767100256190831 0.0715891049635121 1 1
0.219258569160222 0.206781915049869 1 1
0.0229450627286103 0.0236593578691125 1 1
0.226231499231362 0.220886855248796 1 1
0.309203872790856 0.295496319016423 1 1
0.175349159643052 0.164297167841486 1 1
0.158385883741797 0.152756595134308 1 1
0.0664589557950555 0.0631332047286399 1 1
0.396564499236755 0.377502147236242 1 1
0.0998541793129221 0.0892957583897696 1 1
0.0467603483323802 0.0411516058616617 1 1
0.20294483356371 0.195863757499864 1 1
0.421690609586328 0.404291840758266 1 1
0.00438020445940989 0.00341352758500434 1 1
0.204910741676288 0.197461740631099 1 1
0.300659373431187 0.286533998680012 1 1
0.177545262873046 0.16379288004584 1 1
0.214548173370523 0.206873012710352 1 1
0.239699867645671 0.231982313653729 1 1
0.273617836006493 0.259390261987272 1 1
0.53807208797556 0.514916582024868 0 0
0.289875239940392 0.277130907813411 1 1
0.346702858411681 0.330137831359097 1 1
0.153148940628864 0.147011162329361 1 1
0.0634912439214452 0.0574639559268622 1 1
0.0590457435558855 0.0561261493725091 1 1
0.0706262891229312 0.0601607002299882 1 1
0.181035958894978 0.179071129720433 1 1
0.147353790413307 0.143608531330427 1 1
0.385941770298033 0.371282418137389 1 1
0.464001746501077 0.442267901082747 1 1
0.263442909385819 0.247010890951647 1 1
0.0123753895156328 0.00944646809041916 1 1
0.108427714514961 0.102332174981895 1 1
0.235630259070373 0.22441019812326 1 1
0.271365025219392 0.260881913163738 1 1
-0.00241678798359838 -0.000307028859142917 1 1
-0.203259935199305 -0.191475709543536 0 0
0.327996918963966 0.309620229398028 1 1
0.32882800950956 0.31089474974219 1 1
0.202721985210632 0.194963495002645 1 1
0.0184091966747613 0.00956590039153626 1 1
0.185462013447575 0.179132045287143 1 1
0.358675519930996 0.342240287921581 1 1
0.0162820386329247 0.0155141780107947 1 1
0.155478624667579 0.148608881186968 1 1
0.126493967098329 0.11672427057212 1 1
0.223144784022316 0.207050218696721 1 1
0.209523405891976 0.197268704113104 1 1
0.108364164060109 0.10157827593561 1 1
0.113688830728062 0.112045641670468 1 1
0.211164471555043 0.199448374949632 1 1
0.261143318251 0.244430489597111 1 1
0.157865951708513 0.149596401110094 1 1
0.285559779838948 0.272546519552132 1 1
0.0527135735288083 0.0499889167741114 1 1
0.079033115772746 0.0734543402109249 1 1
-0.0612067468406977 -0.0598106996110366 1 1
0.0967553256765104 0.0902769142690888 1 1
0.267832665333688 0.255787238197143 1 1
0.268297164618414 0.257890184355914 1 1
0.316022778064194 0.294726153955414 1 1
0.236705929979318 0.227285218759566 1 1
0.191805409796763 0.18368981446303 1 1
0.078717539886081 0.0746177914566318 1 1
0.5622627852113 0.537804628096088 0 0
-0.00551763964937984 -0.00424163558570723 1 1
0.242350344974939 0.229213205857593 1 1
0.387014042257239 0.368759825598214 1 1
0.218994041613292 0.211083056933203 1 1
0.39922962845728 0.383712501171283 1 1
0.110644195175103 0.103372776239411 1 1
0.358952951849276 0.341586841294251 1 1
0.249545150775995 0.234655112167595 1 1
0.250706696270331 0.238857214746808 1 1
0.286085149143787 0.269652768080213 1 1
0.243788947295945 0.231534972780697 1 1
0.404638440501389 0.385222468367391 1 1
0.271716178173787 0.257772777283774 1 1
0.230288510099326 0.221922446337619 1 1
0.248937211564811 0.231889716336248 1 1
0.178727493056403 0.171269449256918 1 1
0.272212567729232 0.256150868416952 1 1
0.202763664036105 0.195202463177319 1 1
0.261102148366986 0.250577326355483 1 1
0.218812614090034 0.209823291360069 1 1
0.0386585039260702 0.0357437034960925 1 1
0.324151491979872 0.310471856319837 1 1
0.112183700495798 0.102915869580381 1 1
0.0229836024260136 0.0215957155365636 1 1
0.20192163476945 0.199678532385204 1 1
0.299429341079708 0.282169648445161 1 1
0.16755543186693 0.159315740601999 1 1
0.0880102895664962 0.0871365203172573 1 1
0.283635474717475 0.27001864165687 1 1
-0.0393877692971174 -0.0415399640229911 1 0
0.165793016108086 0.154321243716082 1 1
0.326687838178692 0.314176827414657 1 1
0.0382585656436196 0.0334911978725953 1 1
0.288846731478172 0.277118481919876 1 1
0.266354729507345 0.255041646075916 1 1
0.138150333614797 0.131756139489229 1 1
0.274481142832854 0.257309840686534 1 1
0.17751475943779 0.169301851296435 1 1
0.120598617149646 0.112630037895215 1 1
0.236438459131597 0.222806519461073 1 1
-0.058338133204061 -0.0560562307671663 0 0
0.154633405506461 0.147270569893442 1 1
0.160947052788703 0.1537201884462 1 1
0.271003784734427 0.26315094624924 1 1
0.223319533435688 0.213957570681519 1 1
0.419396742775203 0.401270460451503 1 1
0.157155380530663 0.148600848924365 1 1
0.0513299426055137 0.0473056376804449 1 1
0.0614968165770519 0.0615880614989976 1 1
0.111807018792751 0.108942562196131 1 1
0.116962177193478 0.111161506840186 1 1
0.36743300595978 0.347734517082814 1 1
0.326226932180631 0.314155888652253 1 1
0.324340663733672 0.307015530998256 1 1
0.212368629934202 0.209533912081653 1 1
0.17158950041255 0.151490190806392 1 1
0.41895759682486 0.393891026803189 1 1
0.0252813532328363 0.0249999262669032 1 1
0.227445594452298 0.216282205922419 1 1
0.184877410551827 0.174546441277396 1 1
-0.0278821548545419 -0.0239664056786381 0 1
0.167747598753761 0.160528576643228 1 1
0.447025382483064 0.429658397266407 0 0
0.400069511512184 0.380637904879547 1 1
0.258462032061346 0.248120156919275 1 1
0.23245562830938 0.217709326131739 1 1
0.0592881468972361 0.0576038004494982 1 1
0.20792115285683 0.192076432352662 1 1
0.0256686361270817 0.0235697875726709 1 1
0.420386540559331 0.399738605004133 1 1
0.365657962124695 0.349665039318274 1 1
-0.000509878070923314 0.00079101699874156 1 1
0.275508827849858 0.268435159797573 1 1
0.0570380027372221 0.053310049974124 1 1
-0.0818862841460664 -0.077802260028092 0 0
0.0216447805214152 0.0160492191810228 1 1
0.198076474634167 0.19110667777278 1 1
0.0895769009545234 0.0864803045798484 1 1
0.251885090698166 0.240147851452659 1 1
0.243474014810149 0.232447587765654 1 1
0.135814443783656 0.126939550979532 1 1
0.142157922105352 0.139603221789448 1 1
0.161606485461599 0.15408604296027 1 1
0.100428856841193 0.0959548147377974 1 1
0.146700714528023 0.138592343910564 1 1
0.0508290401029604 0.0562610468913733 1 1
-0.0425848402829581 -0.0369678165637315 1 0
-0.0228523012961875 -0.0175539619834742 1 1
0.0578739880905323 0.0581386077872043 1 1
0.183321370146444 0.173983367019533 1 1
0.252596904493952 0.243091116364176 1 1
0.100093751121801 0.0965933242745022 1 1
-0.231018422357911 -0.212284754219736 0 0
0.31346521209411 0.291383368288505 1 1
0.429997813218981 0.40580932632713 1 1
0.0827208557586275 0.0764545731868 1 1
0.017161330001036 0.0144411179870456 1 1
0.0292745663911485 0.0273615565844464 1 1
-0.0256068376037322 -0.0229440795411209 1 1
0.0347630666654516 0.0288200333439355 1 1
0.321108971121532 0.308972351162818 1 1
0.175754870188332 0.167541491310526 1 1
0.247700274540031 0.237834242702364 1 1
0.269044689604989 0.256177827963684 1 1
0.208552107370093 0.200973177228088 1 1
0.343943408327383 0.332311798609406 1 1
0.206344746408213 0.192623526629805 1 1
0.510556127452397 0.48307182646894 0 0
0.156373727237907 0.145351965976474 1 1
0.399470326573707 0.379988171992712 1 1
0.242880687414777 0.232180135706472 1 1
0.216154358269631 0.205223484742273 1 1
0.171811275199538 0.164905658250288 1 1
0.151102930576024 0.143293873282276 1 1
0.325011693783343 0.309875158126117 1 1
0.353059715298827 0.335517906975529 1 1
0.0105852617103374 0.015614016089812 1 1
0.321124871853493 0.305139922305946 1 1
0.3275328642995 0.313725798664163 1 1
0.412607374136962 0.393272784494209 1 1
0.252810244976913 0.241345531663682 1 1
0.198920979912323 0.190867062457403 1 1
0.251170354758317 0.240905441399334 1 1
0.20240244736121 0.19665100171443 1 1
0.223852701601931 0.219239336034532 1 1
0.312104437181655 0.293859993707335 1 1
0.0252112848765938 0.0215864106207178 1 1
0.232372212003467 0.21948491361895 1 1
0.196807515742035 0.187569105004304 1 1
0.0307439484669099 0.0262961239355164 1 1
0.102255204914756 0.0982638216249072 1 1
0.132610384616955 0.126753815953362 1 1
0.217917764507356 0.206008180863249 1 1
0.282940587549259 0.274334601537806 1 1
0.317658296701891 0.309762841396685 1 1
0.206920056596151 0.195743895516288 1 1
0.336645991036707 0.322380299747976 1 1
0.38019745636009 0.367194841323542 1 1
0.334223772038583 0.320495651128981 1 1
0.164467974298462 0.156512414583493 1 1
0.345348885523008 0.332850761824668 1 1
0.275593375192109 0.263553842771658 1 1
0.340470812460333 0.327267613642396 1 1
0.268056260921553 0.261828249290192 1 1
0.282918728881752 0.26966254958695 1 1
0.0431509261075901 0.0445600298552341 1 1
0.0655682151437388 0.0589809687294316 1 1
-0.0834048811213334 -0.0772118409316646 0 0
0.172965429066252 0.162064119017884 1 1
0.208994609724444 0.199180556811242 1 1
0.123252342900845 0.116566536547869 1 1
0.23325195770684 0.224405894209991 1 1
0.390109100966863 0.373685166133233 1 1
0.268070183104217 0.255859434145834 1 1
0.258328275364736 0.245229095182851 1 1
0.198873856099793 0.189771053023965 1 1
0.0926206795006619 0.0913855403998534 1 1
0.257112792530362 0.24752982009572 1 1
0.349476579849811 0.333325602538198 1 1
0.0681284756648058 0.0644484528269138 1 1
-0.0939231078650502 -0.0877609709872257 0 0
0.129744222403955 0.12653733278148 1 1
0.0319711575807659 0.0249339587966786 1 1
0.0917808603968847 0.0853786022283014 1 1
0.187815225528464 0.178374685341179 1 1
0.420078882968789 0.403918719248481 1 1
0.0226937076999307 0.0260982538531034 1 1
0.0677948409851164 0.0655276224331787 1 1
0.214334159055577 0.205194526753422 1 1
0.315226850443348 0.299853627968426 1 1
0.465850482113394 0.440535440193736 0 1
0.177491827925263 0.169603971420341 1 1
0.170988711116062 0.161451589994952 1 1
0.409854043765923 0.388010760359958 1 1
0.404914412563727 0.387058121483605 1 1
0.116189821935089 0.114183869828744 1 1
0.336993847807958 0.317850527242264 1 1
0.250675129577182 0.243145430451936 1 1
-0.0120098414243405 -0.00890110816741678 1 1
0.0981114493262634 0.0925526932450523 1 1
0.178303466706105 0.170833582073646 1 1
0.284117781728066 0.273521989148885 1 1
0.11588009939866 0.108845578682458 1 1
0.192800503462893 0.184730452728782 1 1
0.241719392017479 0.236953782165532 1 1
0.0344822779362889 0.0326321083292737 1 1
-0.0228477310050054 -0.0213501653256763 1 1
0.279713778448303 0.268227592970437 1 1
0.33531962463846 0.319235575933441 1 1
0.125447119985593 0.116175922441105 1 1
0.13891897208582 0.129891529459541 1 1
0.180024470379443 0.171269618773393 1 1
0.102027036345124 0.0934296857336692 1 1
0.274468057713056 0.260959762452137 1 1
0.375096315052845 0.359280080355017 1 1
0.124362534217021 0.113600658755538 1 1
0.310110521070873 0.289043569960055 1 1
0.15160061259944 0.14342049564095 1 1
0.265486366997829 0.252681398037542 1 1
0.106626615963265 0.102379673579268 1 1
0.15961938446095 0.152746892314717 1 1
0.179651760015672 0.169764228705903 1 1
0.384373769409594 0.36129690504993 1 1
0.288905732542354 0.279176438934403 1 1
0.29251261125257 0.277774081976555 1 1
0.432291262525417 0.416216154873046 1 1
0.366452975026357 0.346744198877841 1 1
0.16075511980578 0.152243538334501 1 1
0.189317686045371 0.184772977440247 1 1
0.265707752968528 0.250325816997488 1 1
0.179213848057806 0.174576007868084 1 1
0.242271092688031 0.228525070250837 1 1
0.149357585032798 0.141461696382956 1 1
0.183447840152312 0.172554746144453 1 1
0.239724881349827 0.2296772820393 1 1
0.168209634219361 0.16416719070708 1 1
0.140075746755903 0.135821295766413 1 1
0.380085267480025 0.359807731471207 1 1
0.0661668765913718 0.0566523590616157 1 1
0.264592101373169 0.253600524755842 1 1
-0.0298671093022224 -0.0275019121568943 1 1
0.0703967089774853 0.0619460508108537 1 1
0.0949689451918336 0.0851836446353201 1 1
0.189825804378516 0.183809865974061 1 1
0.139773997416955 0.129762413429718 1 1
0.247603016261604 0.23595647139571 1 1
0.320992375209025 0.306865496448495 1 1
0.337043835750817 0.32365621908062 1 1
0.26521441136341 0.249765148241077 1 1
0.181460032946827 0.171896097400565 1 1
0.0584839593207682 0.0561447699834015 1 1
0.277545947012203 0.265940875083056 1 1
0.230044549705401 0.217449792502359 1 1
0.296715284115956 0.284145214307923 1 1
0.129594917264232 0.123179628931692 1 1
0.105233184940009 0.0978621679344879 1 1
0.20638137456035 0.197919296409496 1 1
0.0470941592158557 0.0457829511604391 1 1
0.519714177126309 0.494632164969284 0 0
0.244489727616889 0.233164302951159 1 1
0.038524879406415 0.0378435766643909 1 1
-0.0457397745222042 -0.0405713501869016 1 1
0.461927824483295 0.430811324234759 1 1
0.219002392378471 0.205735327660203 1 1
0.236038558714818 0.224466767145533 1 1
0.264132625424182 0.251841081552165 1 1
0.137708598311829 0.134118560325465 1 1
0.0849522051645047 0.0799039593245638 1 1
0.275841954899952 0.261133807844068 1 1
0.320140996339173 0.301430974510312 1 1
-0.0177624940755531 -0.0178398027716808 1 1
0.221462168880043 0.213220186937515 1 1
0.181353459293676 0.173659793693234 1 1
0.141136432219768 0.128178827700933 1 1
0.370921146291391 0.352906597720842 1 1
0.271772682259354 0.266516952274097 1 1
0.193785995321417 0.182115846009667 1 1
0.0275114420932363 0.026302113038729 1 1
-0.0171108845443138 -0.0185764243090213 1 1
0.0393018922177122 0.0365907770562386 1 1
0.247155195418688 0.234759003555564 1 1
0.256347540268907 0.243747769100803 1 1
0.184946000404007 0.17543658761265 1 1
0.0403623094312436 0.0390732972648717 1 1
0.281049035706738 0.265789471370799 1 1
0.368292010469909 0.3522437409745 1 1
0.347510583289748 0.332628521917391 1 1
0.263071119148562 0.249865761699705 1 1
0.14496892058999 0.140352109787697 1 1
0.211308030604757 0.200069715631153 1 1
-0.143071491171519 -0.133032969910022 0 0
0.302576038190158 0.288696663352271 1 1
0.403925997193264 0.387890545089744 1 1
0.319243942482381 0.299005666384752 1 1
0.249429303030519 0.239072504241638 1 1
0.300373784474801 0.285584860279381 1 1
0.281476153029825 0.266223378370683 1 1
0.22068728666877 0.207534064010358 1 1
0.160474100181732 0.150246261527386 1 1
0.165553170584332 0.159320974211177 1 1
0.114728102837829 0.108742390704993 1 1
0.0960058072418346 0.0933235118668138 1 1
0.0138701204460146 0.0149833034858504 1 1
0.279063212072921 0.266493205884276 1 1
0.261081561674786 0.25332841101121 1 1
-0.033435132071784 -0.0386629236559483 1 1
0.276842768628734 0.258176560654915 1 1
0.124862956472736 0.12010897865983 1 1
0.236270007345778 0.224106554065482 1 1
0.268732465002392 0.251895944987383 1 1
-0.0259439383748285 -0.0256099021882259 1 1
0.282117356143851 0.281221383027976 1 1
0.239904963006021 0.229560950386754 1 1
0.347393758959575 0.326621364172826 1 1
-0.0832315938718775 -0.0833345894690871 1 0
0.328326189463506 0.316457582474681 1 1
0.390865315913002 0.369009374053361 1 1
0.173113044729745 0.168031690079012 1 1
0.177104608100159 0.16962327972701 1 1
0.279857472789274 0.266425461436296 1 1
0.196798272013444 0.186819567605103 1 1
0.39074842705212 0.375684975312837 1 1
-0.0194981877307407 -0.0214699367202938 1 1
0.215969364900656 0.202660884381095 1 1
0.503696523721908 0.473413516562434 0 0
0.0297021453450195 0.0303233387461044 1 1
0.200542865955263 0.194135908864526 1 1
0.195084347077033 0.182143306471781 1 1
0.215166673512849 0.20676209789818 1 1
0.0189549564881348 0.0176750549993784 1 1
0.0690811383300366 0.0672688238488192 1 1
0.00258573781371968 0.00347472088760344 1 1
0.112866844432348 0.110861265733627 1 1
0.228243017758135 0.217968032338317 1 1
0.214268577510038 0.206205187974598 1 1
0.00469607498063986 0.00362167024711595 1 1
0.137720397990588 0.129679201795492 1 1
0.208741277913897 0.203201751559609 1 1
0.35353376159941 0.335634089665455 1 1
0.231171771782308 0.224342155076853 1 1
0.380760198297641 0.36650969571332 1 1
0.103429868381183 0.101030229560742 1 1
0.273648054616217 0.266193834525811 1 1
0.167964560105157 0.161346471939042 1 1
0.354926821179704 0.330209501299883 1 1
-0.0198258709916485 -0.0177279918442716 1 1
0.319792548358863 0.299220417782057 1 1
-0.0569127982246164 -0.0512806370010563 1 1
0.20899205457294 0.201629900619783 1 1
0.320505806183297 0.306932365794916 1 1
0.149577106448266 0.151497338304543 1 1
0.163394406755408 0.152125298677024 1 1
0.0498525189085905 0.0437688948299357 1 1
0.124754653769406 0.119389145281484 1 1
0.428027287245795 0.413706181748174 1 1
0.348135373988105 0.339023120843982 1 1
0.0162313944381948 0.0185069293573535 1 1
0.3375772558992 0.323955489469256 1 1
0.178350640251806 0.17004814599912 1 1
0.259507594817734 0.245526783644467 1 1
-0.0441210668581936 -0.0422679348496806 1 1
0.383867727595143 0.364213170195471 1 1
0.0340926155240601 0.0326618260506635 1 1
0.0976305625250571 0.0907037365982244 1 1
0.270509070522801 0.253548347883942 1 1
0.0939807188533349 0.0880247259102967 1 1
0.405314406419641 0.384844707776192 1 1
0.298232699883095 0.281800384007989 1 1
0.23437965140865 0.22572381494149 1 1
0.345390478038895 0.322232963421822 1 1
0.222181679744202 0.213997321552049 1 1
0.121369496162713 0.115804087093052 1 1
0.0918364534092688 0.0827233580039519 1 1
0.202636825227933 0.190545292046471 1 1
0.221686047895122 0.210672464006628 1 1
0.317714621320207 0.305363626093812 1 1
0.38430273131544 0.366790686340436 1 1
0.261353094917842 0.25244537689758 1 1
0.173480014276894 0.160085506270153 1 1
0.243106496252019 0.228595072845568 1 1
0.0718597944425745 0.0655330005264726 1 1
0.0813788255661033 0.0763664281752284 1 1
0.232991091182145 0.220821280069119 1 1
0.0894068534282493 0.0848398887519161 1 1
0.186310365446613 0.176234296250468 1 1
0.258455873169535 0.246704629623965 1 1
0.0603016051265878 0.0531483687575634 1 1
0.298182996327963 0.276854672674362 1 1
0.147689351380066 0.142271994528269 1 1
0.217338279104645 0.206827427306709 1 1
0.220378989913944 0.212533236798482 1 1
0.259292065466537 0.243395977730249 1 1
0.332962498296224 0.317138674977189 1 1
0.22022644027137 0.20884026400709 1 1
0.188236888981181 0.180451330465403 1 1
0.0793609904893779 0.0779680813944914 1 1
0.223252294233277 0.217103093732122 1 1
0.171258576229575 0.160649559084266 1 1
0.0468032770686494 0.0406063603886999 1 1
0.0951870196106342 0.0936416538174065 1 1
0.339568605351413 0.319854022303494 1 1
0.103499113862552 0.102497872750818 1 1
0.542113329188377 0.51503675207818 0 0
0.461666528038204 0.438677734963905 1 1
0.3954601544376 0.380821033026848 1 1
0.26908420365331 0.255904159203103 1 1
0.268710575860218 0.245182183310264 1 1
0.203489823862523 0.189971899429976 1 1
0.196998337970481 0.188088210430192 1 1
0.195361376329771 0.186430151726528 1 1
0.29951719117365 0.280302780641617 1 1
0.322414497136132 0.308355047279284 1 1
0.219880214188396 0.214218296597718 1 1
0.261654347842636 0.249862952288951 1 1
0.0776797433276905 0.0774192957513639 1 1
0.178648454001438 0.172795376917585 1 1
0.10765754639904 0.103644850821642 1 1
0.258323016265036 0.247325172901871 1 1
0.277139372361944 0.26274308617784 1 1
0.236324710989559 0.223744454942984 1 1
0.0351563189168897 0.03442716124295 1 1
0.297805091247141 0.286976645166202 1 1
-0.0165641632648454 -0.0150199688546703 1 1
-0.05244659476288 -0.0486554670896797 0 0
0.124613505184271 0.12097882958573 1 1
0.318764384314643 0.303766125524761 1 1
0.20284368077207 0.189869465200895 1 1
-0.0118813415979397 -0.00706326583631778 1 1
0.0806512074000325 0.0716359417797515 1 1
-0.00489924213338936 -0.00380744640084243 1 1
0.266648858208289 0.254540058287644 1 1
0.0994307500109156 0.0926631801601628 1 1
0.133855015509441 0.12556035506334 1 1
0.369793524579577 0.352612281192116 1 1
0.0391953405118709 0.0365593284320115 1 1
0.284794816906256 0.268866432192021 1 1
0.245070175769487 0.234484072914629 1 1
0.131212534386052 0.12270008323422 1 1
0.463899267770293 0.440875516534858 1 1
0.140658816091859 0.133263330560191 1 1
0.074477564743153 0.0710419137264878 1 1
0.36042410359963 0.344845768424684 1 1
0.242560594827423 0.228369178436551 1 1
0.168952780506624 0.162923168233712 1 1
-0.0569939585692932 -0.0557285332747879 1 0
0.256566019135616 0.242742551199747 1 1
0.242094106418812 0.232078548577434 1 1
-0.0383598431872124 -0.039013274516507 1 1
0.0748451241085756 0.0747231822660177 1 1
0.433129645337681 0.413224145520251 1 1
0.265111735957072 0.248352034684273 1 1
0.394790211131074 0.378535696795315 1 1
0.0939677311126695 0.0806257204219933 1 1
0.197881132185736 0.191025690548865 1 1
0.118161034455804 0.108593902067914 1 1
-0.0400199158245181 -0.0377670740524374 0 0
0.513074873725958 0.48667661781626 0 0
0.127133640376698 0.121719768485977 1 1
0.17736926356341 0.164315747531486 1 1
0.423097006960926 0.406693650791667 1 1
0.325565663882889 0.311572392962498 1 1
0.0177186217539033 0.0167102662547227 1 1
0.117323571673427 0.110074501420042 1 1
0.492737679456227 0.466517997580509 0 0
0.158593440691082 0.142223166083478 1 1
0.169019627305499 0.162297708661555 1 1
0.0106998121072518 0.0128227301066441 1 1
0.580120054512531 0.553655523196186 0 0
0.314247965598594 0.297344674240887 1 1
0.305341519004389 0.293542193279602 1 1
0.250400410542715 0.237993751119521 1 1
0.260670475595953 0.248507832144956 1 1
0.199985629632487 0.189065304088409 1 1
0.14166291998162 0.134344296406208 1 1
0.0878691309102772 0.0826197246091193 1 1
0.0566557824352115 0.0543565666294017 1 1
0.16296216638812 0.156373224916031 1 1
0.349161765357322 0.331121491883155 1 1
0.203527992217984 0.187142972241405 1 1
0.288508250015751 0.276969153305655 1 1
0.17022859716004 0.163761391721872 1 1
0.399228704024409 0.379347031736307 1 1
0.232044940302283 0.224451979537051 1 1
0.0702944424840303 0.0699026781149678 1 1
0.173524204609071 0.162688845680099 1 1
0.341118794328352 0.327830440617132 1 1
0.111099593522989 0.108115575278323 1 1
0.339058373434741 0.327938190173703 1 1
0.127266945038178 0.119416256757793 1 1
0.187849542312462 0.180993027043186 1 1
0.031420075666909 0.0324010838696825 1 1
0.271960425427717 0.260868658137611 1 1
0.318233015395581 0.302773661800138 1 1
0.226201945652041 0.214485475601591 1 1
-0.0756781841903326 -0.0722387797331866 0 0
0.126214363249474 0.120514928917705 1 1
[truncated: 3,587 more chars]
