# Supplementary material for: Bias caused by sampling error in meta-analysis with small sample sizes
Source: PLoS One. 2018 Sep 13;13(9):e0204056. doi: 10.1371/journal.pone.0204056 (PMC6136825; doi:10.1371/journal.pone.0204056)
Supplement: S4 File — (ZIP) [file pone.0204056.s004.zip › results N = 20 theta = 0.2 tau = 0.2 sz = 100-500.txt]

"cohen.dl.theta" "hedges.dl.theta" "cohen.dl.cp" "hedges.dl.cp"
0.227767626729283 0.226942531380108 1 1
0.169879030193012 0.169334306968842 1 1
0.219689004244107 0.219008863793279 1 1
0.25497531346042 0.254064802792554 1 1
0.224294414211988 0.223502168068182 1 1
0.273012755052385 0.272256505414924 1 1
0.224310964059547 0.223875832313842 1 1
0.153239301057814 0.152858828370135 1 1
0.107632822490966 0.107463105966381 1 1
0.194886674276059 0.194365043611687 1 1
0.186778851058365 0.186282117854135 1 1
0.213427665333434 0.212935769179756 1 1
0.162903671829081 0.162537263929425 1 1
0.244424916730186 0.243757304326437 1 1
0.321749083529567 0.32094398947242 0 0
0.169867011372293 0.169171856940429 1 1
0.182901744055339 0.182540432579006 1 1
0.177136220711459 0.17664711444256 1 1
0.141604562973648 0.141177294129345 1 1
0.220835336681209 0.220046433075362 1 1
0.218996720784599 0.218495129548598 1 1
0.118374254761662 0.118088683859381 1 1
0.210444986059153 0.209945395586094 1 1
0.207671760939908 0.207160004310268 1 1
0.130666266567264 0.13033201546747 1 1
0.106098877550588 0.105878348942859 1 1
0.290961522937938 0.290216624008924 1 1
0.129200340382635 0.128794746317998 1 1
0.232729745934703 0.231919636909755 1 1
0.17456312655427 0.174247824023605 1 1
0.245822213569123 0.245039339522541 1 1
0.177728441684405 0.177406190253648 1 1
0.233621151810184 0.232853888695368 1 1
0.243683130090027 0.24300267610663 1 1
0.20861628699397 0.208015751468567 1 1
0.17205661182582 0.171399443270708 1 1
0.17001541293261 0.169776147852813 1 1
0.280649874186422 0.279951474482856 0 0
0.233038127174124 0.232423625880916 1 1
0.248586762812049 0.247749400111546 1 1
0.224937011988164 0.224491488383119 1 1
0.137411719696334 0.137062167693083 1 1
0.224290528129279 0.223566415439539 1 1
0.207348326699558 0.206942818892112 1 1
0.106680065970001 0.106449676378813 0 0
0.179983781947989 0.179485412502336 1 1
0.270971506723534 0.270032581868807 1 1
0.229664482419134 0.228991313179786 1 1
0.151340020631294 0.150758701320333 1 1
0.282607701269859 0.281778393823817 1 1
0.175938549000128 0.175300988695368 1 1
0.150410104076967 0.149880758272357 1 1
0.218377318174874 0.21773708254569 1 1
0.317585269298185 0.316579031620048 0 0
0.198651804892665 0.198298212168561 1 1
0.329332386325945 0.328312776220704 0 0
0.192936634180201 0.19222064723406 1 1
0.224046642641687 0.223471853215731 1 1
0.186216048257632 0.18557383915499 1 1
0.214090732400719 0.213534841611215 1 1
0.192019407773181 0.191572562201613 1 1
0.166064063058611 0.165624968557351 1 1
0.140625146250367 0.140387125127576 1 1
0.231241499768409 0.230581551857639 1 1
0.116166613763614 0.115834656481661 1 1
0.228317792931445 0.227578685221589 1 1
0.261612690502841 0.260916374277039 1 1
0.195448278775013 0.194783026475995 1 1
0.192685580749542 0.192060655733155 1 1
0.183328502060571 0.18264624626141 1 1
0.186501727517329 0.18590419398745 1 1
0.228493159378296 0.227592837992332 1 1
0.217699428518743 0.216925889944488 1 1
0.117501028893852 0.11729083515388 0 0
0.17960997394092 0.179112518454468 1 1
0.142509497812681 0.142053964044934 1 1
0.251315081436004 0.250456871092724 1 1
0.316956072477158 0.316082549114872 1 1
0.199032664498302 0.198633688852172 1 1
0.138012053450093 0.137709098105725 1 1
0.225990528785373 0.225313223086333 1 1
0.166033728408647 0.165727264541 1 1
0.222880991139962 0.222297814093033 1 1
0.322073859634492 0.32141225538781 0 0
0.194043795690123 0.193489798093122 1 1
0.17861273697184 0.178218472482018 1 1
0.201917817461338 0.201229664479151 1 1
0.273593763794598 0.272891691418601 1 1
0.238511441445504 0.237905163013688 1 1
0.164918040349273 0.164442352539515 1 1
0.184809880267962 0.184357288868075 1 1
0.22973363179954 0.22915140405227 1 1
0.167804183408754 0.167346122004285 1 1
0.262631283274902 0.26164516467992 1 1
0.162310714932596 0.162004990690762 1 1
0.163820996652172 0.163552317594609 1 1
0.109661681442983 0.109274720535259 0 0
0.211163938512775 0.210606766660116 1 1
0.219704195869004 0.219231241683092 1 1
0.145727759659124 0.145199559053207 1 1
0.23612711161887 0.235606771826727 1 1
0.246777839329108 0.246143648789572 1 1
0.21823844558262 0.21754169505626 1 1
0.158456937555666 0.157998752221392 1 1
0.179851853163959 0.179190706521029 1 1
0.208723279414839 0.208075657758002 1 1
0.161337411452406 0.160796402126939 1 1
0.210368401526647 0.209776091148926 1 1
0.134882562183531 0.134528988881171 1 1
0.136498917776615 0.136109077575745 1 1
0.251047162224666 0.250278679251171 1 1
0.181103249929814 0.180581885555211 1 1
0.197342593877853 0.196944768916717 1 1
0.298083381296565 0.297402058606764 0 0
0.223056626418312 0.222487794081718 1 1
0.304075931206913 0.30304840881189 0 0
0.264100653981348 0.26325174844294 1 1
0.193177166125075 0.192725439335661 1 1
0.227573311026477 0.226923816719096 1 1
0.177631270005172 0.177224432841156 1 1
0.191713860850525 0.191347478436679 1 1
0.193002331760713 0.192430518458717 1 1
0.16870893938505 0.168311103723876 1 1
0.17341853511232 0.172978795252701 1 1
0.136549809703002 0.136174283076707 1 1
0.154271918173006 0.153745685385639 1 1
0.218555513452075 0.217866622476738 1 1
0.0888229069029862 0.0886071290717505 1 1
0.230384951972864 0.229758264416273 1 1
0.217487460871718 0.216897360734963 1 1
0.23671567980789 0.235782752045022 1 1
0.209468075073175 0.209039458342317 1 1
0.230120465443772 0.22942152177132 1 1
0.192177706909249 0.191794153696866 1 1
0.158069799388259 0.157632324221128 1 1
0.0828667883322946 0.0825831226067855 0 0
0.246104899323221 0.2454979620841 1 1
0.205069614072976 0.204492130032417 1 1
0.269019260499874 0.268486599895072 1 1
0.187725268790652 0.187257692878496 1 1
0.234399939343215 0.233546377226197 1 1
0.311909988560008 0.311112285925946 0 0
0.176995081078894 0.176350021575233 1 1
0.302134984100983 0.301188366424289 0 0
0.242319258495491 0.24180793375558 1 1
0.157757726013359 0.157326553980194 1 1
0.181344894823951 0.180928010466354 1 1
0.271687073493112 0.270980689343596 1 1
0.171412267124089 0.170841902297732 1 1
0.0861823473127602 0.0860005474018517 0 0
0.189576873339172 0.188885643014518 1 1
0.231290410371691 0.230595418147541 1 1
0.21921749285501 0.218659133008189 1 1
0.160371909259887 0.159691144715517 1 1
0.136468457337714 0.136181341945087 1 1
0.188820164559386 0.187995857901715 1 1
0.246284715595119 0.245269317800074 1 1
0.216322964608723 0.215581692898908 1 1
0.200106299532399 0.199480536746018 1 1
0.19335489510136 0.192856685425835 1 1
0.209926563819141 0.209362954077662 1 1
0.251050011277356 0.250435387274394 1 1
0.184367193376124 0.184051461346682 1 1
0.229751557338881 0.229000589497547 1 1
0.165661402659338 0.165188625378918 1 1
0.169840763194886 0.169318607488694 1 1
0.368930850785949 0.367658326280503 0 0
0.229200512318659 0.228632411582971 1 1
0.238018330785993 0.237164833424679 1 1
0.203483355705597 0.202958130625566 1 1
0.229865390694376 0.229283654375656 1 1
0.163614399247996 0.16316618725567 1 1
0.149193691446893 0.148587273606248 1 1
0.267186833001409 0.266439029817736 1 1
0.229867665113021 0.22915568645132 1 1
0.190501999969243 0.189942541609943 1 1
0.222827536865256 0.222208588962916 1 1
0.136585295862424 0.136346424843737 1 1
0.171827047377211 0.171328693603234 1 1
0.103482063995753 0.103104455134504 1 1
0.127892183623893 0.127539392752331 1 1
0.202173903416155 0.201508125472424 1 1
0.24716741722685 0.246520225545714 1 1
0.200982946041238 0.20053329292156 1 1
0.161085986264462 0.160776567799294 1 1
0.169058537734124 0.168544105362757 1 1
0.243086637955784 0.24224420084088 1 1
0.129438914990826 0.129314748568293 1 1
0.244381531949718 0.243859798373764 1 1
0.237906137255202 0.237187980671185 1 1
0.202884124802956 0.202404988565919 1 1
0.259692684177378 0.258887888265973 1 1
0.175654319840492 0.175157877065608 1 1
0.305787720716626 0.304949509393044 0 0
0.238159149793817 0.237503800530004 1 1
0.153462569303489 0.15305815524191 1 1
0.15503931458034 0.154693976445039 1 1
0.161864057505647 0.161185612506192 1 1
0.20998835856623 0.209266733285653 1 1
0.320320547564666 0.319468037974616 0 0
0.113445791014127 0.113341829045826 1 1
0.107497107489599 0.107241733022693 1 1
0.217395914570441 0.216923192790154 1 1
0.136508672853533 0.136056110460084 1 1
0.118144558998122 0.117691421926483 1 0
0.261044253627517 0.26013638801992 1 1
0.163115683344526 0.162729870892334 1 1
0.231929255141109 0.231301766287142 1 1
0.160796197164781 0.160477852421887 1 1
0.12493371901887 0.124640608778377 1 1
0.245036216773436 0.24412305524925 1 1
0.330151166332205 0.328905288248168 0 0
0.143047199278599 0.142721990617189 1 1
0.206260497919056 0.205335870754771 1 1
0.226124808337992 0.225528403610484 1 1
0.183121068614824 0.182460709787367 1 1
0.163376191543832 0.162775816749897 1 1
0.220638563963465 0.220002829249127 1 1
0.173869425487035 0.173418383853006 1 1
0.317554545001506 0.316566173982449 0 0
0.190884009320055 0.190355993591052 1 1
0.231846540534729 0.231264409771445 1 1
0.136763527848537 0.13639299820144 1 1
0.264844340231089 0.264058676766666 1 1
0.255662298582858 0.255009013024744 1 1
0.180851253225494 0.180273850813589 1 1
0.205517229401465 0.205063166363181 1 1
0.144520770543187 0.144130960791622 1 1
0.258863251177367 0.257995576584865 1 1
0.180018931265074 0.179570142155611 1 1
0.300739100791945 0.299702176524074 0 0
0.252749978524631 0.252103293376189 1 1
0.18996694563226 0.189511676664509 1 1
0.142158468231596 0.141801399434848 1 1
0.166888913650199 0.166559185567377 1 1
0.218061390077357 0.217604295172885 1 1
0.164857230857663 0.164336572505865 1 1
0.20936075046204 0.208897725913447 1 1
0.313837216910746 0.312990804072869 0 0
0.24921016628553 0.248689018270382 1 1
0.167706392155732 0.16726114374919 1 1
0.266759915384228 0.266069234912654 1 1
0.200537823206027 0.199841399946396 1 1
0.134647091385336 0.134294679713207 1 1
0.233162023901996 0.232534095548388 1 1
0.134150874978354 0.133767751169017 1 1
0.280837237516212 0.280102210485713 1 1
0.257350274421507 0.256660474888777 1 1
0.233165950609291 0.232597525776638 1 1
0.203850853387725 0.203273184181137 1 1
0.237768386298682 0.237189058726649 1 1
0.111646196415353 0.11133090568217 1 1
0.107891468628085 0.107565901186637 0 0
0.310509541284341 0.309669842751055 1 1
0.250527214184165 0.249849855470682 1 1
0.210294649139346 0.20998989019042 1 1
0.2223862647487 0.221536308878826 1 1
0.180189595565866 0.179889624301579 1 1
0.20396623646055 0.203279097342751 1 1
0.21320501377511 0.212787529877085 1 1
0.205390193347149 0.204862448116594 1 1
0.295619055100611 0.294873876692449 1 1
0.169543608849339 0.169249259936923 1 1
0.243252052198008 0.242391207401458 1 1
0.174844498882028 0.174296923147347 1 1
0.17358089788324 0.173050318641007 1 1
0.15695949850065 0.156537682451893 1 1
0.194599798669674 0.194072354593026 1 1
0.106877927892097 0.106528724063475 1 1
0.206537248744948 0.205866201280224 1 1
0.159031279620253 0.158581573191778 1 1
0.29001952634586 0.289080554692003 0 1
0.177816661262404 0.177352287375744 1 1
0.213497083197092 0.212752620053476 1 1
0.152650393002698 0.152290428113026 1 1
0.242790038537523 0.242058663605152 1 1
0.260991770434896 0.260212776837532 1 1
0.184626202447924 0.184209846851489 1 1
0.348555073151541 0.347124175527775 0 0
0.220082678943121 0.219255548098257 1 1
0.134325086073446 0.133850442456646 1 1
0.196678141256865 0.196116838082357 1 1
0.261504489172807 0.260776210533912 1 1
0.219705071786245 0.218894562268158 1 1
0.155838202550274 0.155342483493212 1 1
0.181712155933111 0.18130470707566 1 1
0.265164096500364 0.264460391908479 1 1
0.198623191697296 0.198055669869074 1 1
0.17411003657275 0.173697124814967 1 1
0.154216585357654 0.153691853848657 1 1
0.115876208870155 0.115641664250775 0 0
0.27232174321851 0.27148475774842 1 1
0.158645878195423 0.158307186847678 1 1
0.192831052567941 0.191950916925806 1 1
0.208196432145702 0.207816491110208 1 1
0.103055299500109 0.10280913571937 0 0
0.242085610299848 0.241245341445255 1 1
0.21335500547834 0.212760673194098 1 1
0.280965504900248 0.280140297828619 1 1
0.204323262333076 0.203821335184878 1 1
0.309567828755675 0.308781848380576 0 0
0.160093107223785 0.159646423761636 1 1
0.261547370079242 0.260932785429391 1 1
0.163954375105315 0.163538733298726 1 1
0.145386840731653 0.145034473954687 1 1
0.260703523144265 0.260208985949312 1 1
0.109215890290527 0.108943903422406 1 1
0.237520602889459 0.23683242021339 1 1
0.167256776203769 0.166880701022469 1 1
0.222353124058179 0.221770729123239 1 1
0.22312428538358 0.222641672717031 1 1
0.211309032543997 0.210709972704477 1 1
0.260352876053677 0.25970132775358 1 1
0.199661283954732 0.199198643666179 1 1
0.139967857781891 0.139524428835517 1 1
0.182666446044289 0.182136968943663 1 1
0.184747045734469 0.184192904159759 1 1
0.191420863728054 0.190974714705298 1 1
0.1016369640431 0.101369689342652 0 0
0.199602143266751 0.199085754038656 1 1
0.189279080272934 0.188794532002306 1 1
0.219976380462735 0.219311734600939 1 1
0.254533937034973 0.253648482661947 1 1
0.360523957701877 0.359451257380487 0 0
0.185662024269741 0.185207488281587 1 1
0.226544402708125 0.225749554259344 1 1
0.1943284013095 0.193692645354392 1 1
0.224915225814585 0.224112748970401 1 1
0.264458735495564 0.263706967861963 1 1
0.237769564297527 0.237195612915443 1 1
0.235772058938298 0.235129901226445 1 1
0.206261908591008 0.205652086456604 1 1
0.183790169113442 0.183283971633941 1 1
0.261567793687027 0.260997921670431 1 1
0.15013295247205 0.149719414179198 1 1
0.232313871197619 0.231726743557706 1 1
0.205759300096852 0.205331946599798 1 1
0.161818457741941 0.161402258512555 1 1
0.255400531676439 0.254686046427968 1 1
0.22090153586552 0.220104930539798 1 1
0.141689109690747 0.141333321965307 1 1
0.249913737571816 0.249103164070158 1 1
0.191203079125025 0.190738751208398 1 1
0.25012264740427 0.249355292667735 1 1
0.212311737607712 0.21165682585871 1 1
0.231208271451123 0.230671174435793 1 1
0.0805245692947284 0.080284334250077 1 1
0.0420108440921263 0.0417913444035624 0 0
0.131336239285416 0.130887340880436 1 1
0.230964775058147 0.230338799872962 1 1
0.274194455072832 0.273510475767948 0 0
0.137677749387031 0.137341085837455 1 1
0.15478491858632 0.154328522480978 1 1
0.109872873263655 0.109530454677606 0 0
0.0768202089877994 0.0766255177505633 0 0
0.174980165045089 0.174475380440057 1 1
0.244442745514533 0.243825541065706 1 1
0.178584010729485 0.177944793229172 1 1
0.114222850250225 0.113972217305769 0 0
0.163934544754332 0.163478372373669 1 1
0.15519650817346 0.154866296307616 1 1
0.252172001780758 0.251362602739821 1 1
0.197403919601555 0.196760274476365 1 1
0.197417071147262 0.196819036740648 1 1
0.233632172869708 0.232843484283924 1 1
0.224466221583795 0.223922133648964 1 1
0.22456671458779 0.223651016490327 1 1
0.2157369823538 0.21511921247689 1 1
0.151386998394157 0.151045090846863 1 1
0.151832565099879 0.151426386863272 1 1
0.209803536000084 0.209095062527058 1 1
0.194448902705115 0.194002511705293 1 1
0.265944378833175 0.264935911212559 1 1
0.203695805605702 0.203029285406175 1 1
0.157507516210604 0.157133523655835 1 1
0.225463293134638 0.224994756912985 1 1
0.221277167895435 0.22079551713503 1 1
0.263883985644275 0.26299564467478 1 1
0.220787393214631 0.220347289748688 1 1
0.175161221042355 0.174745177451822 1 1
0.232326548782576 0.231532370159468 1 1
0.22609107403034 0.225504188836981 1 1
0.204129958366994 0.203599773356574 1 1
0.147942016285062 0.147450269108702 1 1
0.212192581813923 0.21161287773706 1 1
0.199393150153987 0.198895572630878 1 1
0.14789840169266 0.147293500351506 1 1
0.250468676855169 0.249884516242662 1 1
0.128019298617027 0.127725596112188 1 1
0.178768930459783 0.178112255654124 1 1
0.206682270999801 0.206141870972933 1 1
0.235088352423405 0.234478358308566 1 1
0.254203308736675 0.253145669074194 1 1
0.244707023441596 0.243719792934974 1 1
0.255550509049158 0.254700528679515 1 1
0.176708561501812 0.176224482668301 1 1
0.136569408159904 0.136012621083666 1 1
0.181660459091802 0.181209991664163 1 1
0.216406647864453 0.215615510480301 1 1
0.255877529053637 0.255244131472744 1 1
0.27561449806678 0.274874627410787 1 1
0.150976806649532 0.150305824944423 1 1
0.275369831105393 0.274680141358553 1 1
0.16910830801775 0.16862983685178 1 1
0.206272307254846 0.205490858292377 1 1
0.202171314780262 0.201706430242372 1 1
0.08068266815936 0.0804656792756356 0 0
0.242729119009985 0.241927695768253 1 1
0.188927213471247 0.188485483962126 1 1
0.294963371813392 0.294054287208568 1 1
0.243520602480573 0.242799480513572 1 1
0.248267462447314 0.247450984424511 1 1
0.16917017333555 0.168749247437507 1 1
0.106011376590682 0.10560542595301 1 1
0.229488209961208 0.228579929282143 1 1
0.191352818450094 0.190756814099049 1 1
0.190345810818637 0.189772588169857 1 1
0.157222979019603 0.156739926276782 1 1
0.166249560640879 0.165865867511065 1 1
0.143560319100935 0.143189972890674 1 1
0.162730316937469 0.162175396918207 1 1
0.238138326592646 0.237448541724979 1 1
0.20355498464593 0.203011502692661 1 1
0.149500980796587 0.149063145787867 1 1
0.200840923206555 0.200329738234226 1 1
0.277871247853446 0.276947031098112 1 1
0.219531688423489 0.218868597548907 1 1
0.1850363552509 0.184595589063386 1 1
0.271441973356047 0.270707778976537 1 1
0.271685432378335 0.271000910248736 1 1
0.178583167802455 0.178191671724558 1 1
0.0630130737798991 0.0628840878375132 0 0
0.192123588621228 0.191657437238103 1 1
0.222087782124773 0.221400995797454 1 1
0.195891600792446 0.195268768988365 1 1
0.185748666411813 0.184956475804326 1 1
0.137285535340625 0.136708727201677 1 1
0.13774590502355 0.137507334060547 1 1
0.193786896441804 0.193266646438281 1 1
0.113302752952712 0.112889214332098 1 1
0.215164863870394 0.214768063533812 1 1
0.154769415834547 0.154204348548391 1 1
0.227841538366362 0.227331230976567 1 1
0.241975110251154 0.241587302908409 1 1
0.256013924614957 0.25524510423962 1 1
0.184477223368383 0.183888925653186 1 1
0.248204243962316 0.247578801509772 1 1
0.239274232822106 0.238429006688885 1 1
0.193144509513894 0.192494113714607 1 1
0.228584906910785 0.227892326819408 1 1
0.181767820163464 0.181251652091389 1 1
0.178007614248967 0.177398529673081 1 1
0.269989969180043 0.26938428116909 1 1
0.158059884163875 0.157527148083029 1 1
0.205386508923143 0.204888045129068 1 1
0.160862002386788 0.16047459859912 1 1
0.0999220751819587 0.0996673712679613 0 0
0.201636961704819 0.201209358191233 1 1
0.191706259594273 0.191403869203752 1 1
0.19944614110229 0.199052302635966 1 1
0.208368027837431 0.20788016166933 1 1
0.218638059885689 0.217652919002039 1 1
0.210399598425219 0.209695881651393 1 1
0.272901659710759 0.27211118414029 1 1
0.294416069571503 0.293739380509469 1 1
0.173526284886144 0.173032065053378 1 1
0.190023228538019 0.189579651891347 1 1
0.145424180994812 0.145072475563246 1 1
0.131984058379738 0.131646919270902 1 1
0.15656837447594 0.155858138646245 1 1
0.0517366440998847 0.05146260257955 0 0
0.255913556664341 0.255139938770177 1 1
0.25434331161842 0.253674244225545 1 1
0.214207512350148 0.213595897779677 1 1
0.153302421619311 0.152721376820774 1 1
0.264479216129402 0.263467401355754 1 1
0.208339796930275 0.207879910778764 1 1
0.168007176456002 0.167586812686577 1 1
0.169159964281643 0.168552187601245 1 1
0.246861137870967 0.246148205674338 1 1
0.168295464372908 0.167797772497694 1 1
0.168209226556519 0.16776675545018 1 1
0.199093438217252 0.198495054629393 1 1
0.157183242730696 0.156672601417646 1 1
0.150200841010233 0.149972393836874 1 1
0.173778654575099 0.173175635716795 1 1
0.142703786697347 0.142370682857561 1 1
0.183565098678867 0.183115113316899 1 1
0.143200186520931 0.142959614552883 1 1
0.101415862644406 0.101123172266758 1 1
0.219609475785368 0.21908447871953 1 1
0.240462934535581 0.239687462531128 1 1
0.158950837632233 0.158557660819607 1 1
0.195133783395501 0.194876594560492 1 1
0.2261611616875 0.225580178303199 1 1
0.272128804115732 0.271329117717856 1 1
0.229388984235783 0.228837216669754 1 1
0.154289048685263 0.153961935507236 1 1
0.16293744095504 0.162533369393669 1 1
0.179124556547238 0.1787044938718 1 1
0.137951251161179 0.137749267873733 1 1
0.191587448756401 0.190993007369933 1 1
0.176423967377665 0.175978292845934 1 1
0.183637306445409 0.183111551214831 1 1
0.195808455898289 0.195357983658436 1 1
0.171795612440955 0.171336335999336 1 1
0.246976100967042 0.246417353263981 1 1
0.230693910076668 0.229921951065106 1 1
0.204733376304302 0.204076553938536 1 1
0.22946636299849 0.22880132580186 1 1
0.255811165155067 0.254921989151991 1 1
0.182213793045877 0.181742719798347 1 1
0.192263071264026 0.191463027700695 1 1
0.235047649760407 0.23449029236176 1 1
0.161452642379685 0.161029595938154 1 1
0.316307839493637 0.315443277248589 1 1
0.269539481104742 0.268689417031977 1 1
0.261737146435191 0.260983330458243 1 1
0.224691293153429 0.22403359592511 1 1
0.201091050684828 0.200533152856643 1 1
0.212470210986504 0.21175421567193 1 1
0.212384463571709 0.211748500406689 1 1
0.164460476728028 0.163863007993916 1 1
0.177241258817605 0.176777349283726 1 1
0.162312493548046 0.161821667200471 1 1
0.187357235673951 0.186861682146537 1 1
0.189649792494382 0.188990074194966 1 1
0.208588422670466 0.207926127878258 1 1
0.220443300649414 0.219739342775987 1 1
0.210306877014098 0.209753989766593 1 1
0.196687764251224 0.195942788922622 1 1
0.246007195132902 0.245266986958688 1 1
0.208315802344498 0.207742180518754 1 1
0.286350362925976 0.285323275895231 1 1
0.175431619825276 0.174877336963749 1 1
0.164404615217195 0.163884986741862 1 1
0.309940467520305 0.309202669398386 1 1
0.132054233925284 0.131670348911463 1 1
0.113187449132783 0.112914283903925 1 1
0.126360191067417 0.125998500195244 1 1
0.251912610065307 0.251349593686633 1 1
0.227971614392903 0.227415832982511 1 1
0.216369574541785 0.215884235147944 1 1
0.197130813615617 0.196593989644977 1 1
0.258971537584384 0.258392686171116 1 1
0.264023635348479 0.263137767687821 1 1
0.229900893538004 0.229073880824185 1 1
0.203301704154288 0.202770761499162 1 1
0.192970707717573 0.192497887521572 1 1
0.113296793506188 0.113036460381434 0 0
0.19757483876105 0.197027639485153 1 1
0.292680301752437 0.291798687289259 1 1
0.25405581978592 0.253138785274977 1 1
0.30920874716629 0.308380297482826 0 0
0.145545034608372 0.14505429607681 1 1
0.128581401061536 0.128414642073402 0 0
0.229564689244343 0.228911440741535 1 1
0.0810687067961124 0.0808132400926557 0 0
0.251079164496952 0.250257597034467 1 1
0.236503362537526 0.235815960307584 1 1
0.235847954548562 0.235405446679048 1 1
0.183078654970529 0.182427151326783 1 1
0.226129048746122 0.225371551620401 1 1
0.136006668447673 0.13559973094653 1 1
0.239500297816949 0.238911664710874 1 1
0.233292700858365 0.232639361257227 1 1
0.161046832255474 0.1604498989688 1 1
0.310354296936406 0.309667489115549 0 0
0.253429535838225 0.252577777918407 1 1
0.139512305315525 0.138979610534303 1 1
0.187364255918018 0.186917287103291 1 1
0.0441424527632742 0.0439721149773585 0 0
0.216313909030748 0.21579611011743 1 1
0.149530704292952 0.14919278143376 1 1
0.233143511009518 0.232550188154973 1 1
0.217708972782789 0.217079931661819 1 1
0.233493442664519 0.232847113403684 1 1
0.185734164932743 0.185217922716902 1 1
0.18991088598791 0.189352886472761 1 1
0.264672619928889 0.263795362484532 1 1
0.176802030164093 0.176371267508633 1 1
0.131017258411261 0.130637099499629 1 1
0.261359977854462 0.260723516857825 1 1
0.278643580483262 0.277937444112503 1 1
0.183281687500603 0.182685187177236 1 1
0.115618073890229 0.11531898785853 1 1
0.123760148139202 0.123536489584425 1 1
0.125962543365674 0.125563163869115 1 1
0.188807807145327 0.188142469280921 1 1
0.148536247867517 0.148117625274077 1 1
0.218331460731651 0.217706475867109 1 1
0.220087342798603 0.219561606977674 1 1
0.210485196610186 0.209995557004075 1 1
0.253570411426529 0.252796669318742 1 1
0.193705003177554 0.193005896844566 1 1
0.146864194521234 0.146529002253415 1 1
0.215453286332772 0.214774050510857 1 1
0.18228577137375 0.181797706750356 1 1
0.229666491474312 0.228938270928428 1 1
0.18508336195523 0.184570097110595 1 1
0.210998224357422 0.210457415832841 1 1
0.155074415506723 0.154353274150904 1 1
0.177246388331877 0.176883046578144 1 1
0.227152392591735 0.226599749017338 1 1
0.195701415186403 0.195231856358561 1 1
0.248075088118094 0.24742765459516 1 1
0.183702428909164 0.183037169974082 1 1
0.136867599959741 0.136655732679126 1 1
0.194495824868506 0.193975893554999 1 1
0.160432720085659 0.159929353383259 1 1
0.263407226585111 0.262846814174376 1 1
0.177449232659794 0.1767569910747 1 1
0.266981234107319 0.266237225692136 1 1
0.176293979601707 0.175742813853899 1 1
0.263553324219223 0.262866722580695 1 1
0.272339065194795 0.271660632111339 1 1
0.0990495865055144 0.0985871338470302 0 0
0.199207628080629 0.19878825401925 1 1
0.14536711021353 0.145093058590511 1 1
0.0978438690129957 0.0976620473038845 1 1
0.220194591526895 0.219568220451479 1 1
0.21189083145696 0.211242135447472 1 1
0.232872484352337 0.232131342001578 1 1
0.223430320797767 0.222961833548512 1 1
0.237412729487701 0.236864506178657 1 1
0.256574838868403 0.2561113800912 1 1
0.202278762140737 0.20175462595582 1 1
0.220234417524751 0.219732673145579 1 1
0.303803021773846 0.302603423296075 1 1
0.116100787976699 0.115886835576971 1 1
0.229300129984463 0.228657450613813 1 1
0.287272098731053 0.286528512808557 1 1
0.281148019353489 0.280353980388569 1 1
0.2128176061416 0.212380017275544 1 1
0.282345155146526 0.281569472775774 1 1
0.190367365195746 0.189870502683317 1 1
0.207732389645081 0.207084665602773 1 1
0.16340143002002 0.16302591167076 1 1
0.223984965088362 0.223525253413402 1 1
0.171192999555198 0.170655710765503 1 1
0.137743824544647 0.137231450698938 1 1
0.226095474208263 0.225418241931052 1 1
0.278387144728894 0.277771950012485 1 1
0.15041987508521 0.149897780877752 1 1
0.178536310404445 0.178056446231469 1 1
0.113586959921984 0.113314329802783 1 1
0.129925381429294 0.129702077518095 1 1
0.229960612107901 0.229523079915467 1 1
0.196001283380994 0.195414669106383 1 1
0.108566656779187 0.108293673513722 1 1
0.203894313269108 0.2034045154817 1 1
0.173900215038165 0.1734830399156 1 1
0.156295957300312 0.155638689442276 1 1
0.203588891588387 0.203083400108075 1 1
0.195148401858465 0.194593783215463 1 1
0.217619387770425 0.216901860616384 1 1
0.205234509176394 0.204738129292389 1 1
0.168652572889575 0.168171081997831 1 1
0.209541432435152 0.208861310793352 1 1
0.233530386042873 0.232960168369053 1 1
0.133546999700367 0.132705984886163 1 1
0.173542067964091 0.173100619778332 1 1
0.18902375918784 0.188500334552391 1 1
0.20875652116494 0.208338231807089 1 1
0.199489691584643 0.199023291481614 1 1
0.197723151813948 0.197324884603058 1 1
0.1748402076525 0.174366316784988 1 1
0.166809421592691 0.166465541726721 1 1
0.269618485856913 0.268414288285383 1 1
0.161552046490349 0.161136935725537 1 1
0.217370628694591 0.216717603089048 1 1
0.156551404180908 0.156143539218101 1 1
0.148031876030052 0.147605995649625 1 1
0.281232182726783 0.280410272476215 1 1
0.133264242602874 0.132860255920937 1 1
0.344615517403359 0.343374818353024 0 0
0.154609709020979 0.154206597252554 1 1
0.240976851621604 0.240446274179708 1 1
0.225894404592149 0.22546697265059 1 1
0.206616071538445 0.205971228829046 1 1
0.134080753691331 0.133675337132199 1 1
0.258407942500652 0.257493033676507 1 1
0.243011074238466 0.242306620273706 1 1
0.170305891623056 0.169860447850778 1 1
0.202196834735662 0.201601237163779 1 1
0.266215058437102 0.26503137985236 1 1
0.234887398968093 0.234191621522373 1 1
0.134467521330634 0.13418947650098 1 1
0.0952909113502071 0.0949950253702599 0 0
0.161571159235287 0.161325706839704 1 1
0.160897417151932 0.160444089990056 1 1
0.182319927047615 0.181867006227837 1 1
0.272366471638753 0.271732957621371 1 1
0.158237840696958 0.157559495580352 1 1
0.230934827166841 0.230285497437992 1 1
0.196048084356586 0.195492993966219 1 1
0.216856423502805 0.216270315765311 1 1
0.223163863651333 0.222526434026168 1 1
0.25001475948808 0.249452806081376 1 1
0.0547322892064975 0.054701202445475 0 0
0.207157897056454 0.206628590531547 1 1
0.228533488173287 0.22779495426911 1 1
0.246709183049739 0.245963389226196 1 1
0.177772220967932 0.177216283466621 1 1
0.218300406957612 0.217610720191593 1 1
0.238862298325317 0.238150747815045 1 1
0.202056056860892 0.201406765815011 1 1
0.208899646377759 0.208293192067872 1 1
0.267917387554531 0.2668282442006 1 1
0.238144343994276 0.237609670186489 1 1
0.180976422980568 0.180339783897829 1 1
0.169343436731474 0.168750967283249 1 1
0.15677673275239 0.156259740541747 1 1
0.214443085585041 0.213720532837023 1 1
0.243642922917937 0.242743757775162 1 1
0.151890841968928 0.151462056567956 1 1
0.114298330147254 0.113912885676519 1 1
0.168041574533095 0.16797742523965 1 1
0.191336116623241 0.190817848394142 1 1
0.240652259329993 0.240112392548868 1 1
0.228105201274931 0.227460982368067 1 1
0.190001265219864 0.189469677947622 1 1
0.13918821434815 0.138788546066478 1 1
0.219572374843476 0.219015495775942 1 1
0.215953413843826 0.215380625203959 1 1
0.192633090576732 0.192029137625667 1 1
0.240504519071362 0.239859098498964 1 1
0.209832968121634 0.209291486854015 1 1
0.211273469773172 0.210645543940613 1 1
0.146784155548771 0.146356585135602 1 1
0.194807131869804 0.194109317488646 1 1
0.209737075815051 0.209060967565884 1 1
0.177055666510908 0.176327211665275 1 1
0.15888539133739 0.158407796196997 1 1
0.254299122054951 0.253717050429218 1 1
0.144389292324369 0.144002424683496 1 1
0.180520508363868 0.180033185706186 1 1
0.229398413103303 0.228664329230879 1 1
0.184996724859588 0.18458615405959 1 1
0.201082934059796 0.200636593167315 1 1
0.200363438871704 0.199460130825057 1 1
0.211404681179159 0.210599989709828 1 1
0.0613802918176725 0.0611531834928529 0 0
0.0995056042401725 0.0990814693895205 0 0
0.273212516699396 0.272511003363912 1 1
0.206970691104746 0.206252102679738 1 1
0.21615499065301 0.215706491265996 1 1
0.261430781805534 0.260832619987724 1 1
0.210553957775125 0.210021352369538 1 1
0.165466918193095 0.165023079897653 1 1
0.214303011088151 0.213644870612158 1 1
0.179841549490723 0.179336798829264 1 1
0.170887807620212 0.1705225527018 1 1
0.198906480108501 0.198501056745373 1 1
0.224624312406446 0.223833168705071 1 1
0.151541135450955 0.151265149693765 1 1
0.326544608378321 0.325397027800437 0 0
0.101923774557712 0.101454343946772 1 1
0.136330780097611 0.13599152765842 1 1
0.194202175956883 0.193472542271513 1 1
0.189907016632893 0.18946344343194 1 1
0.171494374817662 0.17095413646283 1 1
0.170459450449674 0.169998572974664 1 1
0.228758117922552 0.228081767930984 1 1
0.260441868002291 0.259906703767678 1 1
0.146529859036379 0.146226689979035 1 1
0.151534069589885 0.151126836322565 1 1
0.235845461899588 0.23510375746522 1 1
0.123888868884176 0.123628286415577 1 1
0.190731570375943 0.19002966131799 1 1
0.138962846874529 0.138567100939988 1 1
0.241346889737968 0.240617625500542 1 1
0.278572972063612 0.277924066164114 1 1
0.224677434917794 0.224028645537674 1 1
0.133458553271142 0.133079243047685 1 1
0.138357489592624 0.137968774915407 1 1
0.251343188323636 0.250658848253671 1 1
0.199322822749839 0.198837290109412 1 1
0.21596650072339 0.215372524705279 1 1
0.241000735379124 0.240125010117374 1 1
0.17428253032031 0.173891982913924 1 1
0.208529556261634 0.208032824157241 1 1
0.224014453442071 0.223461007569576 1 1
0.283871508500455 0.282887709010026 1 1
0.146041854270261 0.145681939889018 1 1
0.079874564308391 0.0795596696423945 0 0
0.198409007970276 0.19771268694593 1 1
0.133668236243937 0.133250140951621 1 1
0.220588750773877 0.219981544120148 1 1
0.204562899409681 0.204104818204753 1 1
0.173963983488074 0.173503773525354 1 1
0.234801677725921 0.234222305700463 1 1
0.148194323670111 0.147829591484163 1 1
0.284393596463255 0.283629342222648 0 0
0.292003224749371 0.291439771944604 0 0
0.209961662064917 0.209366748799182 1 1
0.231957161383915 0.23125578887386 1 1
0.195222128990111 0.194838180722701 1 1
0.124603621052916 0.124408713071462 1 1
0.18472511128288 0.184203577294076 1 1
0.237056354006823 0.236255370668298 1 1
0.229563494677804 0.229006018028669 1 1
0.186519241122511 0.186013961537853 1 1
0.199539554394473 0.199055120519047 1 1
0.205448470655445 0.204758081641044 1 1
0.239573557071715 0.238771543551846 1 1
0.157298901324625 0.156860348635695 1 1
0.266341993923422 0.265747590321282 0 0
0.249703071388246 0.249041032031733 1 1
0.242337127949777 0.241633732240705 1 1
0.199289804440446 0.198705535597546 1 1
0.295477327511413 0.294660513618797 1 1
0.256905219180606 0.256056622466599 1 1
0.145832229730961 0.145481067082589 0 0
0.185878086255702 0.185327399461952 1 1
0.127229879520264 0.126837731695876 1 1
0.249184486899271 0.248374529010736 1 1
0.194180980665369 0.193748387569482 1 1
0.256719385995126 0.256098349706026 1 1
0.201325588333283 0.200736765762973 1 1
0.276128918328429 0.275403567034737 1 1
0.154358502955112 0.153937493642418 1 1
0.250165780999166 0.249454687260824 1 1
0.13864774719224 0.138300587985872 1 1
0.21294658234081 0.212209985695874 1 1
0.188042034817052 0.187584274388591 1 1
0.126139784191444 0.125844815337237 1 1
0.245303534202914 0.244723296112601 1 1
0.24888622465696 0.2482024760945 1 1
0.202915436623032 0.202498906093566 1 1
0.210605732581357 0.210135288965766 1 1
0.30396892447509 0.303248748186859 0 0
0.113895605243522 0.113618958887896 1 1
0.1119573945672 0.111710895090262 1 1
0.232802793098293 0.231841832188149 1 1
0.283022489815913 0.282333707122601 0 0
0.282013507417731 0.281134723781726 1 1
0.218697610292925 0.217890950234908 1 1
0.186701720416332 0.186140360378995 1 1
0.11105866019979 0.110767046353773 1 1
0.123650268556389 0.123529199339311 1 1
0.0782874371598251 0.078277996218343 0 0
0.306550640898263 0.30553304642999 1 1
0.124678022083675 0.124512342100188 1 1
0.15438282856854 0.154036967020312 1 1
0.108942150410241 0.108613322656177 1 1
0.223121996073347 0.222599579231154 1 1
0.25169995903582 0.250877759769187 1 1
0.182261579816228 0.181792940613825 1 1
0.171250655470153 0.170715544286039 1 1
0.225484379100637 0.224745536968044 1 1
0.126923545111814 0.126633011951827 1 1
0.217563041202757 0.217009991865987 1 1
0.251345876476265 0.250601356974144 1 1
0.270972895857078 0.270241917681599 1 1
0.266383580112555 0.265519201043924 1 1
0.136392197109077 0.135798335469525 1 1
0.171696544716661 0.171309810850225 1 1
0.177266219613409 0.176654039541911 1 1
0.236407842324954 0.235705466319702 1 1
0.155131584156225 0.154621146749078 1 1
0.269639732136941 0.268819902177985 1 1
0.202100902408682 0.201503192488121 1 1
0.194106177445258 0.193583202216115 1 1
0.0971904127934353 0.0970914143044477 1 1
0.13214439953598 0.131804783340942 1 1
0.103101279858075 0.10265734343837 1 1
0.219516364027213 0.218934213893343 1 1
0.249343785832331 0.248404755703484 1 1
0.269245956717114 0.268428611626905 1 1
0.23693552745474 0.236295219162768 1 1
0.18589690206801 0.185370165359921 1 1
0.207770501365868 0.207254825915593 1 1
0.109223706799765 0.108938746364372 1 1
0.246120181714087 0.245400251582648 1 1
0.237797614533801 0.237218328896097 1 1
0.191478031841861 0.190786049339285 1 1
0.188683826763674 0.188028039339185 1 1
0.211049173614413 0.210640762613925 1 1
0.238885403625068 0.238095139966864 1 1
0.189309143519956 0.188781393019097 1 1
0.136040406532582 0.135696458835029 1 1
0.212473029152856 0.21195341910715 1 1
0.191829330534219 0.19120697773517 1 1
0.0918385659348191 0.0917070758177602 0 0
0.108206791002832 0.107774177601993 1 1
0.110280386139336 0.110059779844763 1 1
0.22262902112308 0.22201159543015 1 1
0.159574760198382 0.159074233320652 1 1
0.180954198098573 0.180550232609131 1 1
0.168600744931164 0.168345847405013 1 1
0.229117769794456 0.22838208316464 1 1
0.219515847316895 0.219011710641819 1 1
0.187228231339997 0.18677700613383 1 1
0.257625972316467 0.257020941066567 1 1
0.233964884696476 0.233357164025738 1 1
0.127932614180251 0.127744136559432 1 1
0.222170611936724 0.221670127550991 1 1
0.266430801563218 0.265751885065609 1 1
0.134433543610706 0.134053469775635 1 1
0.212025321385357 0.211428799900367 1 1
0.128554494925009 0.128317982341251 0 0
0.258358473487729 0.257695303308134 1 1
0.190274905359734 0.189498382022881 1 1
0.287527356817961 0.286962281688406 0 0
0.140808324296742 0.140552589850082 1 1
0.153372724369322 0.152874548944148 1 1
0.232249282829961 0.231598565961044 1 1
0.222787896839647 0.222108377336241 1 1
0.160359805421061 0.159892740905695 1 1
0.111235160566831 0.110996840903451 0 0
0.196485992350374 0.196031266419152 1 1
0.266971166417023 0.26640072957121 1 1
0.110778912362 0.110473348305136 1 1
0.186590393775122 0.186142623878673 1 1
0.282076297320486 0.281163221429929 1 1
0.149652675241636 0.149353063007983 1 1
0.215003526458532 0.214295131937919 1 1
0.149274867245926 0.148952202165317 1 1
0.284520254183247 0.283620259287349 1 1
0.15572455463506 0.155551385563449 1 1
0.160737760293605 0.160270141326539 1 1
0.181282857124489 0.180832281573757 1 1
0.138815159756619 0.138461165993996 1 1
0.174941731948295 0.174561662275937 1 1
0.17897716474843 0.178401387634391 1 1
0.268088214070135 0.267308640656099 1 1
0.211023852148875 0.21049476606669 1 1
0.220999967066325 0.220423889119671 1 1
0.202829323283014 0.202257778147267 1 1
0.213120001644827 0.212624283583714 1 1
0.215274987332082 0.214686968901822 1 1
0.282554728329862 0.281882639026193 1 1
0.109778745509749 0.109461126492417 1 1
0.188000761272422 0.187268734841032 1 1
0.19805521264751 0.197476427344054 1 1
0.216715547704691 0.215951706070201 1 1
0.153765401177318 0.153104760752845 1 1
0.213610688647332 0.21298876879162 1 1
0.131329875349794 0.130936393092275 0 0
0.205494601636657 0.205026765678456 1 1
0.136771199844511 0.136448339579364 1 1
0.222247996565479 0.221653502481812 1 1
0.219283668816075 0.218889121806732 1 1
0.233733866957287 0.233288812599202 1 1
0.255289439753718 0.254529090805758 1 1
0.185533019334389 0.185006341616353 1 1
0.205411047043442 0.204918416607716 1 1
0.245223148601246 0.244311887105299 1 1
0.250397112080361 0.24972797128861 1 1
0.232713389793012 0.231973896240282 1 1
0.19592847725343 0.195330354542903 1 1
0.280559794230089 0.279903891929497 1 1
0.220276232067639 0.219374502603636 1 1
0.162147086768245 0.161731474391185 1 1
0.24883719167766 0.248261788029909 1 1
0.273208283020384 0.272512598394347 1 1
0.196309919061758 0.195623865286224 1 1
0.24393698396055 0.243405743127099 1 1
0.148966396531234 0.148540330274864 1 1
0.183455968401136 0.182939527395602 1 1
0.147178205131495 0.146778095796252 1 1
0.146390474815388 0.146011833919655 1 1
0.200337536153503 0.199672756602695 1 1
0.141238820121064 0.140743108862957 1 1
0.264547827418896 0.263792136400537 1 1
0.250500360291763 0.249779914259009 1 1
0.160602770385934 0.160217034366173 1 1
0.192770903609505 0.192309692113101 1 1
0.208021839577597 0.207489830477707 1 1
0.170037660433216 0.169508013876255 1 1
0.186156917799573 0.185621011768267 1 1
0.0980723137166418 0.0977926955458878 0 0
0.243863501458759 0.243113749538524 1 1
0.188634907323792 0.188154145434744 1 1
0.144292607351846 0.143826439026532 1 1
0.164024189528732 0.163572634361547 1 1
0.108461656570019 0.108244559205117 1 1
0.368249336723997 0.367341153016868 0 0
0.216886083917347 0.216116559378621 1 1
0.27634225878526 0.275408161071742 1 1
0.242917074578641 0.242326013320546 1 1
0.205081688031662 0.204576218214666 1 1
0.168950198127435 0.168518235796367 1 1
0.190128070429604 0.189618946781283 1 1
0.251895328570563 0.251155113992077 1 1
0.270910696538239 0.270212991363575 1 1
0.168798838715277 0.168401199888687 1 1
0.20687142052474 0.206233236256754 1 1
0.227454910422513 0.226935063526531 1 1
0.193422822412171 0.192837195348113 1 1
0.185583497880528 0.185154665992079 1 1
0.164452849109771 0.164119760267673 1 1
0.189623530558662 0.18911379487212 1 1
0.145650376202362 0.145206880988601 1 1
0.240047232778973 0.239333807236447 1 1
0.156714215753864 0.156163731414777 1 1
0.187592071888453 0.187086353966641 1 1
0.198689289105569 0.197904322825807 1 1
0.175502393843053 0.175193384787636 1 1
0.20725043141614 0.206585653195834 1 1
0.279366165026124 0.27870488432053 1 1
0.231351821517939 0.230902439779888 1 1
0.199889551862856 0.199461837494676 1 1
0.249111912575591 0.248332431621728 1 1
0.17685831253178 0.176040758101384 1 1
0.171374338283323 0.170867005041481 1 1
0.221291365650368 0.220795033572383 1 1
0.0773311625282684 0.0771689510776682 0 0
0.234450400322718 0.233966506842842 1 1
0.230442196538722 0.229845835095233 1 1
0.278530541512919 0.277849182268159 1 1
0.130520766517965 0.130286013786442 1 1
0.166117557531796 0.165605777846538 1 1
0.232748520198451 0.232130406739486 1 1
0.285503626444209 0.28475031242613 0 0
0.178717779671187 0.178119458854851 1 1
0.216492051366961 0.215944599201914 1 1
0.128018928818055 0.127581801970652 1 1
0.205134335437444 0.204539869624419 1 1
0.204357165471224 0.203757967162218 1 1
0.0760323687320655 0.0758696133534617 0 0
0.0519400658968137 0.0518376680658416 0 0
0.26317792557426 0.262347654178409 1 1
0.14540734618191 0.145032729535364 1 1
0.213096759471111 0.21260673093837 1 1
0.269397538917689 0.268717979890342 1 1
0.144785612114389 0.144270644116747 1 1
0.166443184085159 0.166030861410485 1 1
0.179986270194879 0.179549401257128 1 1
0.166014386998875 0.165631001749005 1 1
0.37039668753048 0.369198106091964 0 0
0.189739076801478 0.189185324858654 1 1
0.237594141914612 0.236843590503338 1 1
0.199642822113453 0.199224952038841 1 1
0.296417028332974 0.295524800913905 1 1
0.188093325258462 0.18743282890065 1 1
0.143764023638171 0.143442843426307 1 1
0.215742839481542 0.214842223420924 1 1
0.190046292494912 0.189512514354929 1 1
0.266771458322781 0.266086728573722 1 1
0.173105199439807 0.17243259890443 1 1
0.134298084699321 0.133828772490896 1 1
0.11738371122403 0.116984343002966 1 1
0.191872118260625 0.191537352288518 1 1
0.217088500573815 0.216494783925198 1 1
0.213081984513951 0.21263898622949 1 1
0.237605724350181 0.236901442463346 1 1
0.243901243434621 0.24338358784041 1 1
0.260607887532061 0.259608987728204 1 1
0.220771239909524 0.220121162490565 1 1
0.336943708945427 0.336070808514022 0 0
0.157926122440503 0.157455457728529 1 1
0.241246675054214 0.240587808085358 1 1
0.164371527303387 0.163955211583827 1 1
0.234179006765173 0.233280962455526 1 1
0.255219633835253 0.254492972993669 1 1
0.223242149099382 0.222643180969592 1 1
0.18036969745574 0.179821589272267 1 1
0.181066298124256 0.180271275260421 1 1
0.177043966325688 0.176614801795114 1 1
0.210348177612598 0.209556887149988 1 1
0.131257670455043 0.130897397574744 1 1
0.202760027903834 0.20218061294948 1 1
0.18515141246684 0.184547417125361 1 1
0.258609545605965 0.257713441941147 1 1
0.244966112989894 0.244218862098977 1 1
0.165025607289653 0.164723905094988 1 1
0.16293182826165 0.162403519302206 1 1
0.222922150284101 0.222349288166111 1 1
0.168357228086067 0.167847426316744 1 1
0.214608734322355 0.214110567061727 1 1
0.227484107767107 0.226890715454729 1 1
0.172154293052767 0.171613008890903 1 1
0.230903227363405 0.230200577968875 1 1
0.10949641084134 0.109177023627589 0 0
0.317012977003111 0.316093923380498 1 1
0.15022096152386 0.15001722023303 1 1
0.111649650303276 0.111349490216059 1 1
0.232100313505936 0.231487874369644 1 1
0.310174767098258 0.309214184975383 0 0
0.196136160206527 0.19575828726261 1 1
0.180058910172182 0.179599669486864 1 1
0.18574012622607 0.185271216177938 1 1
0.253580264965977 0.252673937988364 1 1
0.185359467813852 0.184877507861656 1 1
0.269544415130806 0.268910171025233 1 1
0.189648715171281 0.189214394301644 1 1
0.199686311825256 0.199064783446257 1 1
0.156167139110966 0.155845716524962 1 1
0.226447885158102 0.225825669715671 1 1
0.203001596151863 0.202498318735217 1 1
0.208628116200859 0.208030258969716 1 1
0.134215931729331 0.133880129436057 1 1
0.181271094411654 0.180989571403179 1 1
0.23655538557438 0.236064304899041 1 1
0.15623622716221 0.155539220580138 1 1
0.222633452252369 0.222089819240759 1 1
0.210148400203043 0.209426854986014 1 1
0.174068453266543 0.173553595918442 1 1
0.240771690020992 0.240240694966339 1 1
0.0933214281720955 0.0931543300971364 1 1
0.276118108003487 0.275454056223642 1 1
0.167935662043298 0.167513092450348 1 1
0.218114479820303 0.217318458983149 1 1
0.184369518321431 0.183685582560369 1 1
0.165755254859165 0.165208766852818 1 1
0.184267920264916 0.183735189096674 1 1
0.294012870365662 0.29319053240062 1 1
0.174430135680205 0.173990879688672 1 1
0.25009789557879 0.249455807496979 1 1
0.191373868987765 0.190876167116469 1 1
0.166641507427772 0.166126901029568 1 1
0.131424567263288 0.131018136432246 1 1
0.201640856977667 0.201200665684485 1 1
0.211243727348272 0.210563744689116 1 1
0.177619590440263 0.177071137664103 1 1
0.193917880571991 0.193498900650088 1 1
0.182731580373575 0.182072448935621 1 1
0.145961199836071 0.145624929828804 1 1
0.194706790624779 0.194187255627872 1 1
0.196027203580252 0.195348320346384 1 1
0.243900856948522 0.243028730975487 1 1
0.191272754038106 0.190846533881564 1 1
0.199758067773893 0.199313904868065 1 1
0.276302035714651 0.275588926100771 1 1
0.175006489620892 0.174351530825157 1 1
0.131933778440352 0.131474099415672 1 1
0.218027610598581 0.217186285430266 1 1
0.251066214052844 0.250367036031309 1 1
0.206128601594293 0.205692737166655 1 1
0.120874801895102 0.120652514003036 1 1
0.161185060817538 0.160564685653607 1 1
0.112489520584473 0.112233744162095 1 1
0.160129930104622 0.159649668882077 1 1
0.252730033843274 0.252015815731519 1 1
0.122136678821078 0.121919877343114 1 1
0.189482671775434 0.18892702467085 1 1
0.237156771506161 0.23648887371325 1 1
0.171967482146334 0.171565388899872 1 1
0.209278500728255 0.208793608799107 1 1
0.305597651933309 0.304565333891038 0 1
0.148366794006061 0.147985225854385 1 1
0.247792923829834 0.247012253422925 1 1
0.185959004564881 0.185442706353717 1 1
0.230373978969382 0.229773047483469 1 1
0.198118596682428 0.197368544421675 1 1
0.251958273816711 0.251258720067759 1 1
0.172106537632135 0.171765504044179 1 1
0.168973987977101 0.168599252191003 1 1
0.235594232773919 0.23481816295543 1 1
0.143011525292485 0.142579727564145 1 1
0.1918836945328 0.191317178087996 1 1
0.315224820957047 0.314075404776725 0 0
0.241428541043013 0.240646727406882 1 1
0.114472447643202 0.114108327524519 1 0
0.216382027865349 0.215949742602928 1 1
0.1461072488467 0.145746349552871 1 1
0.242307715549587 0.241642502753131 1 1
0.0658029705386555 0.065602861480591 0 0
0.241475760143324 0.240642645480566 1 1
0.249533278860904 0.24889515943341 1 1
0.204835634374017 0.204144985534713 1 1
0.16488157554715 0.164416124775652 1 1
0.209809343274048 0.209277213445424 1 1
0.246875228276031 0.246313446208995 1 1
0.184957931418958 0.184565532626827 1 1
0.166990067196698 0.166558663916677 1 1
0.140190920756205 0.139852300157711 1 1
0.277529702872016 0.276746903531899 1 1
0.192075427077285 0.191500048335213 1 1
0.134406733009612 0.134046172920603 1 1
0.178340506272447 0.177843269898268 1 1
0.217731659336614 0.217126208306192 1 1
0.121866903851527 0.121474780759346 1 1
0.0529595790953285 0.0527601108317788 0 0
0.134516004922002 0.134267789648109 1 1
0.155049771558383 0.154675683484783 1 1
0.199424099311414 0.198868380993616 1 1
0.179480924064989 0.179017790373792 1 1
0.221124116770423 0.220414366837395 1 1
0.251072354642552 0.250342844866039 1 1
0.221390381721108 0.220921601233088 1 1
0.269527651665642 0.268749320908299 1 1
0.166137499174211 0.165603833450837 1 1
0.154919293870496 0.154657269824093 1 1
0.189754606353145 0.189349379718342 1 1
0.277321867286139 0.276696668728973 1 1
0.255178757216263 0.254487230366108 1 1
0.135327852378161 0.135023651810314 1 1
0.166533714045205 0.166199555331757 1 1
0.12071746291666 0.120386341049387 1 1
0.26480907165871 0.26389823363221 1 1
0.266109731161032 0.265237438761371 1 1
0.237478764942305 0.236790222182263 1 1
0.207305830475855 0.206659821511515 1 1
0.187483846876146 0.186845927738633 1 1
0.221860605936879 0.221302567217948 1 1
0.180608642645334 0.180118831786752 1 1
0.167850599084357 0.16733622939026 1 1
0.243958468500385 0.243432055864121 1 1
0.0248712642525479 0.024885092968601 0 0
0.309616184652794 0.308626005707525 1 1
0.266519290865089 0.265877097666262 1 1
0.222443921713594 0.221918837318442 1 1
0.126691776005093 0.126523269768218 1 1
0.19290808937906 0.192384385628563 1 1
0.178989935474719 0.178558705702936 1 1
0.142131127705885 0.141605048126215 1 1
0.178023021942629 0.177470202060016 1 1
0.140893409852201 0.140402266157442 1 1
0.239340416880839 0.238499491662156 1 1
0.223317678102032 0.222834994349487 1 1
0.119426841359338 0.118926073040082 1 1
0.225899168439761 0.225304788928849 1 1
0.192284967602328 0.191788203608167 1 1
0.181777894293481 0.181221352818302 1 1
0.166393021629949 0.165953870498685 1 1
0.217573847260209 0.217015293493997 1 1
0.171376051923928 0.170819337361059 1 1
0.213642161822357 0.213053706285236 1 1
0.262308051425954 0.261588996529293 1 1
0.180204075446429 0.179761611629307 1 1
0.243040412091756 0.242300356512931 1 1
0.245594194928232 0.244766489834662 1 1
0.206838019080967 0.206129876135298 1 1
0.207872185159007 0.207149880761634 1 1
0.206026748516489 0.205509309746644 1 1
0.157130060187308 0.156710738165303 1 1
0.166178895115786 0.16576969880403 1 1
0.297506487610671 0.296501589708635 1 1
0.277866143079875 0.277135772248351 1 1
0.208972387031125 0.208461350796805 1 1
0.111904908109962 0.111596438850948 1 1
0.182560948814014 0.182038857799455 1 1
0.242936660709519 0.242223188495757 1 1
0.183162046196438 0.182757878739932 1 1
0.296509912060985 0.295667895015546 0 0
0.207313210959842 0.206822864557397 1 1
0.147526804040068 0.147064632196971 1 1
0.310289779584741 0.309436067325879 1 1
0.267712380099801 0.267061742420718 1 1
0.272377041444692 0.271545797648102 1 1
0.18747038339645 0.187020508993164 1 1
0.227237479789683 0.226693883500282 1 1
0.197615178813137 0.197138399738103 1 1
0.215670164984408 0.215106681577607 1 1
0.230377828630075 0.229680474110958 1 1
0.168615364620447 0.168211741025779 1 1
0.165299483219811 0.164714922875947 1 1
0.201608280855096 0.201163083142399 1 1
0.17709531832691 0.176656900999208 1 1
0.216345621165736 0.215481861088144 1 1
0.253206991706872 0.252407110085169 1 1
0.226007768642677 0.225476514594191 1 1
0.152522079009981 0.152135399660092 1 1
0.218208958174547 0.217373334821954 1 1
0.219338901494972 0.218723667414426 1 1
0.193067889060483 0.192487696419269 1 1
0.092307324743308 0.0919909143977362 1 1
0.184715407369707 0.184398305489413 1 1
0.24074533417882 0.240156634604728 1 1
0.203433370139499 0.202916980760603 1 1
0.166006539448084 0.1656118701577 1 1
0.279187213423184 0.27839470030639 1 1
0.223169964172694 0.222475773663563 1 1
0.237021408058054 0.236188837610831 1 1
0.231313688079919 0.230720038044398 1 1
0.197625845786441 0.197108136264294 1 1
0.205741755457052 0.205266961399814 1 1
0.273997010677684 0.273222150373809 1 1
0.169301378980298 0.168745416565409 1 1
0.138815912351035 0.138350548611308 1 1
0.306194976073253 0.305547584337046 0 0
0.177565813205344 0.177066522181351 1 1
0.166337127936674 0.165843234649063 1 1
0.217455345527146 0.216809414961705 1 1
0.268228105917537 0.26758595112228 1 1
0.141792003629104 0.141531135635569 1 1
0.132103435552649 0.131727674513719 1 1
0.200585457449464 0.200066427166512 1 1
0.141873733985469 0.141591754637637 1 1
0.313713221949353 0.312970719333991 0 0
0.231924095986865 0.231190977277729 1 1
0.230395471190403 0.229660356689392 1 1
0.321480190435562 0.320379217550446 0 0
0.243505764118729 0.242846897861861 1 1
0.234416173310265 0.23370151541014 1 1
0.130219423367715 0.129721225039275 1 1
0.215317052570355 0.214592049147682 1 1
0.138280495109756 0.137675898175083 1 1
0.166518538483861 0.166010925122452 1 1
0.221937750519323 0.221396906530732 1 1
0.122179404038132 0.12188632022438 1 1
0.132357577119509 0.131993131906429 1 1
0.128879960152598 0.12843728206666 1 1
0.24858734301172 0.247805719513132 1 1
0.135963601963246 0.135601838956647 1 1
0.248469468435793 0.247797028756211 1 1
0.303670226194953 0.302867264281475 0 0
0.113944591235253 0.113497476717446 1 1
0.173513930650742 0.172968887297079 1 1
0.213224695360109 0.212780385785992 1 1
0.189389176129364 0.189020021568665 1 1
0.118078285562611 0.117570109156574 1 1
0.287709557155731 0.286874285339006 1 1
0.196163805122398 0.195505412562675 1 1
0.19411631202649 0.193550261667219 1 1
0.217919329666351 0.217211354625526 1 1
0.244449322759673 0.243569058729408 1 1
0.116335370703743 0.115993906876871 1 1
0.282959550243392 0.282016675887055 1 1
0.301726765433268 0.300869949973212 0 0
0.170337556758304 0.169854982615189 1 1
0.30194397331222 0.300793357561385 1 1
0.13668864809214 0.136403509188713 1 1
0.2648374347737 0.26422111278274 1 1
0.1289001799859 0.128483865711419 1 1
0.156143413813404 0.155818875502909 1 1
0.218401362426631 0.217735468480259 1 1
0.200120458615031 0.199602046718066 1 1
0.283443275686756 0.282773810781675 1 1
0.149844717483788 0.149461646872031 1 1
0.178554032716577 0.178020386793746 1 1
0.26795045020095 0.267043912842181 1 1
0.166084619355323 0.165685742018794 1 1
0.118089963131984 0.117800821728979 0 0
0.222583980044345 0.221812426592693 1 1
0.16910973480015 0.168758233956913 1 1
0.100378333880575 0.100196007147688 0 0
0.144143115715107 0.143684153021179 1 1
0.233130519113085 0.232371999008345 1 1
0.267838286439141 0.26728770467699 1 1
0.176175595853858 0.175815377203499 1 1
0.093037210096522 0.0926107455763245 1 1
0.158087895371689 0.15750376380616 1 1
0.14511554310412 0.144819319174173 1 1
0.151336043432796 0.150790829480861 1 1
0.213840395607552 0.213126964899068 1 1
0.239178782121459 0.238464002839012 1 1
0.241716845193343 0.241071906099735 1 1
0.182471745981016 0.181831090341991 1 1
0.246585370630532 0.245962756037221 1 1
0.189867911259089 0.189304244255211 1 1
0.212662170017409 0.21215805826302 1 1
0.207158901628383 0.206801345772206 1 1
0.272551764099816 0.271814123504706 1 1
0.244761456305782 0.244201898646851 1 1
0.226732151843117 0.225804398640868 1 1
0.191987960635949 0.191516659603659 1 1
0.169477243844516 0.169103125957515 1 1
0.230410634874206 0.22970608854594 1 1
0.195280450131005 0.194766480003047 1 1
0.14715971882757 0.146778107033479 1 1
0.233471084173797 0.232821941882634 1 1
0.15521261443474 0.154791077125948 1 1
0.254065443704307 0.253489302104822 1 1
0.149074693270469 0.148669827265579 1 1
0.180547589769351 0.179772090907601 1 1
0.167011553791537 0.166629244302974 1 1
0.165451502309406 0.165058586974298 1 1
0.125026002392803 0.124479423887609 1 1
0.207143171098021 0.206649022256207 1 1
0.199737896193754 0.199295935521288 1 1
0.147834990917143 0.147329980227278 1 1
0.197649344335717 0.197065140194906 1 1
0.165837312250624 0.165312717702023 1 1
0.161711640297646 0.161355877897513 1 1
0.233315032258953 0.232754177813224 1 1
0.145056611880881 0.144689198496213 1 1
0.276678982659332 0.275876386044261 1 1
0.367034390854749 0.366179533551229 0 0
0.142519758246338 0.142126186838978 1 1
0.134493966445718 0.133962932698719 1 1
0.253092920291798 0.252361292233629 1 1
0.157210206189962 0.156739879612871 1 1
0.285094205561531 0.284202340784915 1 1
0.262141108309059 0.261258347826585 1 1
0.147811987201218 0.147313938117982 1 1
0.20236463623748 0.201860631492062 1 1
0.236210642576502 0.235656419680885 1 1
0.226153422366415 0.225535869538293 1 1
0.300587612181056 0.299766886719397 1 1
0.317045490699334 0.316040063656116 0 0
0.114110864868356 0.113943033622284 1 1
0.225578238995008 0.22501463727711 1 1
0.252480675792333 0.2514661063891 1 1
0.194038064261183 0.193325557075443 1 1
0.169355666915647 0.168997050397655 1 1
0.241547333772019 0.240721319752451 1 1
0.233455707445719 0.232805859781187 1 1
0.262513059210203 0.261534097126985 1 1
0.146627424955689 0.146228300940011 1 1
0.257315689605687 0.256499288559771 1 1
0.182494183761003 0.182001019559639 1 1
0.204390474438963 0.203964189164341 1 1
0.230218471122365 0.229357591358835 1 1
0.170201687820833 0.169786102726524 1 1
0.160684010836178 0.160368480489534 1 1
0.246024892043312 0.245391678405896 1 1
0.267642943264392 0.267053558241131 1 1
0.201305916779002 0.200817800061622 1 1
0.124528955307416 0.124248255796742 1 1
0.174147827325541 0.173672219400899 1 1
0.128707458598771 0.128278602915573 1 1
0.162744310909498 0.162170185260022 1 1
0.240292505487174 0.239538337475109 1 1
0.180154958792531 0.179723903520569 1 1
0.277388406094291 0.276532817324071 1 1
0.251130661280823 0.250445732562643 1 1
0.174166455772564 0.173561940235399 1 1
0.146818892075332 0.146211688731379 1 1
0.244555988282903 0.243904840272525 1 1
0.294806538623054 0.293849694716987 1 1
0.177307012897078 0.176469523727597 1 1
0.35036613758607 0.34930345903014 0 0
0.163521458127809 0.163117954618652 1 1
0.197072932408526 0.196458946559242 1 1
0.152200710760047 0.151861913885996 1 1
0.235972703899343 0.235444277726796 1 1
0.268550057203086 0.267651870360073 1 1
0.158758591158619 0.158317005071331 1 1
0.27225284360521 0.271476634267205 1 1
0.21945270782 0.218945667162475 1 1
0.106813045800947 0.106585380204356 1 1
0.174701534378451 0.174294733302108 1 1
0.0985216519591288 0.098274538142629 1 1
0.186540683284383 0.186172345553508 1 1
0.133382329389957 0.133065596744269 1 1
0.193066066331257 0.192595814382608 1 1
0.167669377644386 0.16703114958439 1 1
0.234491997950801 0.233909157888086 1 1
0.110591194658411 0.110307179706746 1 1
0.214316057272055 0.213593138331006 1 1
0.22630596385715 0.225818587773132 1 1
0.18184664807804 0.181585244280281 1 1
0.181029150538916 0.180542507156476 1 1
0.20333336239377 0.202703275651446 1 1
0.219167411500667 0.218616061123803 1 1
0.234908414631136 0.234137880085351 1 1
0.117455722765792 0.117162021416568 1 1
0.201237924969703 0.200785577805008 1 1
0.236205286604773 0.235462542719627 1 1
0.220516902010239 0.219903235948625 1 1
0.139330998204778 0.139033359650098 1 1
0.1303895362314 0.130032088815263 1 1
0.168356608874949 0.167904990164533 1 1
0.211804754709176 0.211316300921199 1 1
0.139788468954075 0.139465577363962 1 1
0.183390549657125 0.182930731298802 1 1
0.106540875010347 0.106348504108401 1 1
0.284757179111885 0.284008953293708 1 1
0.112566376272312 0.112330059425036 1 1
0.281653185093896 0.280835513477429 0 0
0.177686430576769 0.177132487811766 1 1
0.194320825549167 0.19382631940856 1 1
0.264043823812023 0.26350883228308 1 1
0.251784044485363 0.25106744583633 1 1
0.216417218193722 0.215963949653026 1 1
0.237113070496331 0.236506135018033 1 1
0.225228878605215 0.224631702024449 1 1
0.133458412996989 0.132929523057875 1 1
0.255910641512455 0.25522785280757 1 1
0.292517167938955 0.291845991437883 1 1
0.117755138937012 0.117333383753426 1 1
0.162838436808628 0.162248994185788 1 1
0.237657363183119 0.237020706518083 1 1
0.131716424870154 0.131261445454228 1 1
0.161101582283439 0.160717531884636 1 1
0.208317232566036 0.207841277736861 1 1
0.206862388408787 0.20636862565114 1 1
0.173986098830735 0.1735008817493 1 1
0.172786051722371 0.172265556886232 1 1
0.165047664377084 0.164607601061896 1 1
0.266627574036779 0.266119183606463 1 1
0.123227373988482 0.122823681429176 1 1
0.170510449570296 0.169995707780003 1 1
0.231586092652339 0.231002494261075 1 1
0.172093040220415 0.17163427193073 1 1
0.193958335053614 0.193341222916091 1 1
0.202422896582825 0.20189741599334 1 1
0.236002811528277 0.235179261665164 1 1
0.188138093417171 0.187608423687928 1 1
0.225534495626802 0.224271427833102 1 1
0.158100687893271 0.157372898724559 1 1
0.190134401021851 0.18956093795116 1 1
0.17696282210586 0.176398248227621 1 1
0.225221163443125 0.224515590562615 1 1
0.196048810812977 0.195300815981002 1 1
0.277229495538351 0.276293474104901 1 1
0.176929022850755 0.176391481417019 1 1
0.194924923613466 0.194361615911763 1 1
0.147523968559882 0.147159526411251 1 1
0.156673072287655 0.156243187079358 1 1
0.200175649613408 0.199524274274646 1 1
0.168822021656797 0.168241914427267 1 1
0.0724029482086624 0.0720831430567742 0 0
0.129778266623135 0.129471734308188 0 0
0.208611141172923 0.208161426069404 1 1
0.165736920921311 0.165269049363756 1 1
0.18330124278516 0.182794229939321 1 1
0.218475361299039 0.21783229944916 1 1
0.195383161273247 0.194743648652694 1 1
0.213924449342567 0.213423222195131 1 1
0.255394128532282 0.254600010916545 1 1
0.227605163720977 0.226878942471013 1 1
0.142557548952411 0.14230850993673 1 1
0.173129534085735 0.172635653054296 1 1
0.209943143013161 0.209356512561618 1 1
0.160826748457899 0.160210879905724 1 1
0.143641737002276 0.143110188441639 1 1
0.171546865245333 0.170918947516802 1 1
0.173478994736504 0.172967653023669 1 1
0.208109907364238 0.207511504060745 1 1
0.210255428736327 0.209636740039126 1 1
0.207769958875815 0.207238469002555 1 1
0.249397250666569 0.248816666657412 1 1
0.200822891557271 0.200342544177888 1 1
0.193282428633148 0.1927332746011 1 1
0.111375532874074 0.111022575141759 1 1
0.238751485514451 0.23794666270094 1 1
0.227569416526612 0.226735601542411 1 1
0.178328443072679 0.177770004145734 1 1
0.330452140420741 0.329477532639103 0 0
0.201375039791704 0.200731321386734 1 1
0.108512996715849 0.108340935720728 1 1
0.316438362707378 0.315582265563296 0 0
0.235166255467364 0.234538088498609 1 1
0.177888148635738 0.177241090238412 1 1
0.188929873562856 0.188463340029738 1 1
0.172802031958963 0.172174671215102 1 1
0.185381994771869 0.184940522532075 1 1
0.154664882300766 0.154034874203867 1 1
0.167716101595077 0.167331325539543 1 1
0.32385951527041 0.322726699084293 0 0
0.189974361620388 0.189606176911859 1 1
0.114434409581701 0.113918168980071 1 1
0.242198163522431 0.24154858974844 1 1
0.164622128993859 0.164179888702593 1 1
0.126914089414866 0.126391341643746 1 1
0.126770214268925 0.126442909048438 1 1
0.0785528540083793 0.0784472955293057 1 1
0.183116818208596 0.182556584649496 1 1
0.288084864481192 0.286912138993092 1 1
0.186163960165705 0.185520018232259 1 1
0.176226269207105 0.175566660146861 1 1
0.181290310600032 0.18072602581988 1 1
0.163244883123793 0.162777994387492 1 1
0.222948203589864 0.222351888187322 1 1
0.224380862477069 0.223613636006346 1 1
0.301177178466934 0.300303289791816 0 0
0.233678354777502 0.23287006747067 1 1
0.177344361026849 0.176876288947227 1 1
0.152624851319005 0.152261386103079 1 1
0.235540774643038 0.234648522176224 1 1
0.194259620900743 0.193781867340135 1 1
0.210276582764603 0.209814976680465 1 1
0.220496385697597 0.219762876750682 1 1
0.174647702250816 0.174088046495247 1 1
0.113517737193509 0.113253402201196 1 1
0.228481970436254 0.227835213045524 1 1
0.229335382208516 0.228676458721201 1 1
0.224434304103706 0.223771391906453 1 1
0.157277777880589 0.157044915390031 1 1
0.101458962902082 0.101427055724222 1 1
0.229011676345298 0.22833638955608 1 1
0.178545089206079 0.177884786120988 1 1
0.264169940664106 0.263494749202187 1 1
0.160585251112948 0.159825050509381 1 1
0.200640525523415 0.200129319546951 1 1
0.200242927926517 0.199625989805875 1 1
0.186920235753445 0.186338361525371 1 1
0.098040805056758 0.0977311027929533 0 0
0.192895822817439 0.192233540337435 1 1
0.172914170524555 0.172407259709182 1 1
0.284054229881335 0.283374474175616 0 0
0.203226764084647 0.202705067220212 1 1
0.243919880080031 0.243424128446544 1 1
0.154757962352696 0.154363355130736 1 1
0.22187343295034 0.221088096957598 1 1
0.186486210332267 0.186057327860018 1 1
0.268731536634805 0.267968925317593 1 1
0.161279309698957 0.16070018741908 1 1
0.222935801620777 0.222028743844474 1 1
0.170729022437111 0.170164660956458 1 1
0.231939360672583 0.231259235151721 1 1
0.175673466341029 0.175226582819947 1 1
0.196022023389542 0.195418150006243 1 1
0.237949413111051 0.237262016583768 1 1
0.294557310782277 0.293646736696355 1 1
0.214834812464059 0.214268401997145 1 1
0.227239339869884 0.226782321691996 1 1
0.291049534608197 0.290406438056213 0 1
0.155403440403364 0.155044361971955 1 1
0.183526326697275 0.183107243381301 1 1
0.173556407215955 0.173192975606875 1 1
0.206461211670618 0.20604276489401 1 1
0.157933619345884 0.157229722466225 1 1
0.0600863965845803 0.0600463831596012 0 0
0.191578182305973 0.191046215394049 1 1
0.220679759489199 0.220187298784812 1 1
0.192449683079347 0.191898918052583 1 1
0.218462736054336 0.217939816572999 1 1
0.294332539139157 0.293807819418938 1 1
0.24316795318041 0.242540186622426 1 1
0.127954714665135 0.127641832659783 1 1
0.134010076098327 0.133661892328913 1 1
0.241695189205658 0.241135341285541 1 1
0.24336546167318 0.242670952291386 1 1
0.13194445002959 0.131568200948753 1 1
0.200600396211696 0.200178515173033 1 1
0.290821195673544 0.289877859052837 1 1
0.143926576365876 0.143298698003012 1 1
0.259704444192021 0.258972504536479 1 1
0.223734559417766 0.223196358347439 1 1
0.237518305279446 0.23700230306216 1 1
0.245339195975876 0.244432119084784 1 1
0.140477513156589 0.140021182634953 1 1
0.178842831767443 0.178385387057595 1 1
0.121050833154497 0.120664617481721 1 0
0.167099194609448 0.166596686631497 1 1
0.14169967358539 0.141384642381661 1 1
0.131949115822703 0.131538402659168 1 1
0.205921530490527 0.205447971458917 1 1
0.158023636264697 0.157594999972288 1 1
0.210053861875787 0.209322509818479 1 1
0.101031101389131 0.100756568512573 1 1
0.116108032771356 0.115798112886768 1 1
0.211684907434809 0.211026928406188 1 1
0.168401721415807 0.167882617863334 1 1
0.212465223319329 0.211999192525107 1 1
0.197699890383728 0.197036572291076 1 1
0.212011835227311 0.211402628630602 1 1
0.246246199227212 0.245645544133056 1 1
0.297146491071117 0.296163115165348 0 0
0.203772558213725 0.203181688212904 1 1
0.312368917868264 0.311640030521793 0 0
0.244478589772873 0.243730073805772 1 1
0.231117872492199 0.230564338943961 1 1
0.114925539497262 0.114631624914037 1 1
0.183629993558506 0.182998218219783 1 1
0.179663369693793 0.178960465951381 1 1
0.199086759732014 0.198725928004347 1 1
0.251742161247878 0.250937635282724 1 1
0.245114011732735 0.244465498238298 1 1
0.233952118458966 0.233400548786498 1 1
0.257406737337813 0.256367549681039 1 1
0.249439777781559 0.24874102196553 1 1
0.236518371496743 0.236041888363064 1 1
0.306877434853519 0.306127755254487 0 0
0.165926174259429 0.165388582528479 1 1
0.175247335799741 0.174882943251668 1 1
0.233897790255106 0.233160873039696 1 1
0.221565497694377 0.220905973673969 1 1
0.183616232666063 0.183260686277893 1 1
0.22544616166695 0.224799002849336 1 1
0.171471456819654 0.171048090526383 1 1
0.220386738618912 0.219804490254083 1 1
0.148633974152857 0.148226867588835 1 1
0.0991408149058263 0.0987888083670036 1 1
0.142601322623391 0.142334023593568 1 1
0.185056923886634 0.184531841201304 1 1
0.163035280187326 0.162613088344801 1 1
0.228758024791006 0.228353350161208 1 1
0.233274646918497 0.232782836890676 1 1
0.192340901728137 0.191887704662347 1 1
0.192113766277807 0.191499058001002 1 1
0.250697639421903 0.250012648774817 1 1
0.271077844824361 0.270242421608277 1 1
0.220252105712233 0.21958842386282 1 1
0.200636952396072 0.200034889716988 1 1
0.261451248240929 0.260666868532316 1 1
0.210148986276539 0.209466562060953 1 1
0.248366937093896 0.247662747687311 1 1
0.25433154545656 0.253694774968146 1 1
0.231837065595594 0.231251162861075 1 1
0.194138150173641 0.193568886004673 1 1
0.335678964319207 0.334892856895428 0 0
0.262729150723921 0.262133461394533 1 1
0.319928697051563 0.319042530129245 0 0
0.176939336890272 0.176511655830453 1 1
0.186071372777456 0.185595045208416 1 1
0.275480777821774 0.274713497764488 1 1
0.289447283306776 0.2887600946595 0 0
0.239584043085889 0.238800676172384 1 1
0.192166879908026 0.191815842251199 1 1
0.198651999161198 0.197908456460658 1 1
0.212841922443003 0.212310516431233 1 1
0.133639983578488 0.133262222930014 1 1
0.134807916112046 0.134506804690411 1 1
0.233341262257883 0.2327231573215 1 1
0.303175893300503 0.302411460357196 0 0
0.207908550617897 0.207199436525589 1 1
0.309123004865359 0.308433565216469 1 1
0.219897245283764 0.219300362225398 1 1
0.211896189406744 0.211424366426379 1 1
0.230718732533 0.230061069026588 1 1
0.264125193221542 0.263536339424224 1 1
0.161855671586387 0.161197139961029 1 1
0.0740236613102048 0.0737710476658972 0 0
0.187404910837729 0.186827361387334 1 1
0.24367826198268 0.242946102065985 1 1
0.199926288409848 0.199328545902083 1 1
0.137792727148259 0.137374731183628 1 1
0.204924944492591 0.204360774008437 1 1
0.157080302102454 0.156646441570355 1 1
0.243182087176889 0.242626390252789 1 1
0.180410298096915 0.180048099447758 1 1
0.138582627309608 0.137892803335549 1 1
0.235107184137311 0.23434440078072 1 1
0.17320598484866 0.172712735262405 1 1
0.165819678187998 0.165299457589285 1 1
0.200330536257694 0.199808152611949 1 1
0.204944679087871 0.204335241181762 1 1
0.147511816606023 0.147090936712702 1 1
0.217626088233621 0.216997342104304 1 1
0.225753630984051 0.225031245493039 1 1
0.191991929105229 0.191326604023532 1 1
0.2343189716939 0.23374203994779 1 1
0.195153757734841 0.194687405974691 1 1
0.193182753125928 0.192670392463215 1 1
0.227100063503778 0.226462831642738 1 1
0.311395162422364 0.310648831190179 0 0
0.0833617112573752 0.0831119267935109 0 0
0.197101692956439 0.196593927120905 1 1
0.159875233283481 0.159233340156002 1 1
0.13812465830607 0.137607865276855 1 1
0.109182732234401 0.1088782713504 1 1
0.243230603324989 0.242564813887006 1 1
0.227060345211286 0.226454376457388 1 1
0.240277061620277 0.239792310948803 1 1
0.200227164707209 0.199566269299051 1 1
0.184475730843023 0.184010721264007 1 1
0.212988696581557 0.212409946615149 1 1
0.170846675965499 0.17032756796069 1 1
0.274576076976242 0.273807691987526 1 1
0.19320738109189 0.192810612182239 1 1
0.277745974640823 0.277073197757707 1 1
0.209995984433303 0.209415645033935 1 1
0.267370393675224 0.2666511504111 1 1
0.242163779540104 0.241603089127189 1 1
0.114140778726698 0.113949065299533 1 1
0.183501356016526 0.183123010329789 1 1
0.178328913229902 0.177806286211996 1 1
0.0647740641484848 0.0644206245804914 0 0
0.285668707580332 0.28479475371466 1 1
0.20884307742453 0.208280527103958 1 1
0.209359463326777 0.208578476435822 1 1
0.126150677755277 0.12567320992341 1 1
0.2254968168632 0.224893735033225 1 1
0.15823280475577 0.157664176317626 1 1
0.235642269605318 0.235014884336636 1 1
0.20285522759239 0.202319704055965 1 1
0.309452789119678 0.308447213283968 1 1
0.176521740233015 0.176165156102562 1 1
0.25824421312431 0.257723309324118 1 1
0.22693421489598 0.226292370412212 1 1
0.163078998527557 0.162721185690802 1 1
0.204565087666748 0.203968075953154 1 1
0.265814074229236 0.265049380862868 1 1
0.269416951800774 0.268602781414637 1 1
0.160233328907841 0.159800654060994 1 1
0.299078657861292 0.298286671302498 1 1
0.119889184986554 0.119547978189349 1 1
0.19824931141576 0.19785568017225 1 1
0.130551095370214 0.130191274198462 1 1
0.184419459653168 0.183897235085719 1 1
0.174295345855299 0.173875088272008 1 1
0.197048016569088 0.196561165141882 1 1
0.15453749360005 0.153850550906458 1 1
0.204323246156233 0.203866552600713 1 1
0.229205273731557 0.228650047736836 1 1
0.229711021673298 0.228782750587142 1 1
0.147606283481877 0.147302682514304 1 1
0.138077869322927 0.137832915073938 1 1
0.274219141115577 0.273456572488058 1 1
0.238666642303384 0.238200759583591 1 1
0.220660076206241 0.220068335595828 1 1
0.163442889064272 0.162929766174202 1 1
0.160177563466009 0.159787433700181 1 1
0.210658483274052 0.210072153393129 1 1
0.195178734009615 0.194656533572142 1 1
0.176949727104008 0.17648441971837 1 1
0.237268699521302 0.236467496100876 1 1
0.212101556566113 0.211519281917611 1 1
0.291756503426732 0.291064541149863 1 1
0.227836742401399 0.227261457878198 1 1
0.336734279759419 0.335758912118323 0 0
0.235179510135807 0.234314645491326 1 1
0.0710164584115566 0.0708428321264571 0 0
0.20269338319577 0.202168077597649 1 1
0.211862962789836 0.211300271499707 1 1
0.212673731245611 0.212213864910939 1 1
0.240109309231783 0.239536943247514 1 1
0.14069893403914 0.140422788835904 1 1
0.213742966079086 0.213184594299793 1 1
0.188576515805663 0.187974540776936 1 1
0.228665814977185 0.228142223297899 1 1
0.189805049424937 0.189343520451258 1 1
0.258853482330778 0.258195903230436 1 1
0.306520348276655 0.305585750581897 1 1
0.242965652005358 0.242196180695055 1 1
0.145254440694365 0.144906864184441 1 1
0.243630346693916 0.243108565022969 1 1
0.249578278380487 0.248942042376484 1 1
0.180552695981798 0.180164552600422 1 1
0.183139081487344 0.182512390858941 1 1
0.101599211173161 0.101215869597229 0 0
0.202360606076091 0.201864738807112 1 1
0.104695998948626 0.104466925723803 1 1
0.110223466479037 0.109902388540536 0 0
0.259869038045699 0.258954538689484 1 1
0.158205733875145 0.157826441054636 1 1
0.21226003887043 0.21153374585858 1 1
0.250369087117495 0.249733859998152 1 1
0.136206988609181 0.136020832277678 1 1
0.174437841973816 0.174027559338142 1 1
0.17909060365204 0.178396545356805 1 1
0.171442292338234 0.170916928101792 1 1
0.146439536065358 0.146106104552986 1 1
0.225184297661568 0.224661580924155 1 1
0.134230345586827 0.133826859561391 1 1
0.251953757959322 0.251234006183608 1 1
0.21610247356755 0.215590370624166 1 1
0.144507517034115 0.14410100144647 1 1
0.228807860917918 0.227994741208318 1 1
0.0907544421427468 0.0905222952983633 0 0
0.229574110617763 0.228966122931814 1 1
0.150684252040018 0.150311400962561 1 1
0.0780913674727561 0.0777153299964627 0 0
0.0988896470173164 0.0987348533648331 0 0
0.133328211064319 0.132895538592013 1 1
0.187815940593625 0.187247014600711 1 1
0.161164942576174 0.160673738053199 1 1
0.214811728822421 0.214219284205584 1 1
0.169232284420662 0.168845234506093 1 1
0.102629860926822 0.102356578927923 1 1
0.221892677918183 0.22132039647253 1 1
0.153754051963623 0.153392755405045 1 1
0.298184788442696 0.297528727098233 0 0
0.158820174176888 0.158349991506749 1 1
0.106579380355141 0.106266859090302 1 1
0.235633746052447 0.234913415629241 1 1
0.244423332237628 0.243627714466739 1 1
0.220761001178633 0.220198813082601 1 1
0.218982491476744 0.21849773479479 1 1
0.337695734995596 0.336640393623329 0 0
0.241144869917626 0.240593908835396 1 1
0.223720355905738 0.222805499569063 1 1
0.239298396406864 0.238680437875653 1 1
0.300359935265941 0.299625881994068 0 0
0.162065492779487 0.161603949387462 1 1
0.174112761525592 0.173655332927916 1 1
0.172118346866626 0.17134898642211 1 1
0.195142309012846 0.19467986484933 1 1
0.191921097370014 0.191419800657849 1 1
0.189397753013057 0.188866278765397 1 1
0.161097486830964 0.160610822620415 1 1
0.218020453562201 0.217439321568745 1 1
0.156019860929432 0.155646793402467 1 1
0.201683531560518 0.201398449370676 1 1
0.172003402955199 0.171604161255944 1 1
0.21428195584028 0.21379537395881 1 1
0.172314245176639 0.171928881682466 1 1
0.258854641603246 0.25798562523678 1 1
0.204459722531643 0.20391303477369 1 1
0.215726623854621 0.215257335942468 1 1
0.187715828808097 0.187132435413021 1 1
0.249135006547122 0.248442663621315 1 1
0.246312145798833 0.245593066683743 1 1
0.179148847795733 0.178666458668901 1 1
0.158555123562415 0.158091876443708 1 1
0.238870565884433 0.238264936988504 1 1
0.20779105559862 0.207204586562278 1 1
0.240598615103381 0.239953489143772 1 1
0.152503069377527 0.151886285226854 1 1
0.158148055873584 0.157611400310856 1 1
0.159177702923462 0.158794078860863 1 1
0.204133946607187 0.203564661659277 1 1
0.123778745288136 0.123354344805257 1 1
0.201142374998395 0.200464469717941 1 1
0.197937648488232 0.197498091575217 1 1
0.207723411484358 0.206870879788224 1 1
0.143952624772569 0.143508751452334 1 1
0.1256307216919 0.12531545359122 1 1
0.154219435314613 0.153893665455612 1 1
0.0551023906175916 0.0548581973141888 0 0
0.230837489400256 0.230220971627772 1 1
0.113358388950563 0.112960403934506 0 0
0.241028217812527 0.240285972918439 1 1
0.130982984852427 0.130709756601134 1 1
0.133011735567556 0.132561187948734 1 1
0.138654999925682 0.138341108521846 1 1
0.193069372922951 0.192466739066231 1 1
0.244887197119557 0.244327489750617 1 1
0.187450035154085 0.187072217265474 1 1
0.136954868652495 0.13649382694258 1 1
0.136644117050666 0.136123257998367 1 1
0.146478459442116 0.146262152728047 1 1
0.144328302124316 0.143845270314614 1 1
0.202500913539104 0.20193180034148 1 1
0.198492092291685 0.197880031866883 1 1
0.0437247408353722 0.0438006432764145 0 0
0.186058694770321 0.185616832560243 1 1
0.21190510035399 0.211381382250428 1 1
0.291559639213011 0.290911818924862 1 1
0.0897739848950003 0.0895968843412742 0 0
0.265724734326436 0.265045331688683 1 1
0.195984777938592 0.19556845605135 1 1
0.204182765924697 0.203749786750463 1 1
0.248236942617796 0.247638848168022 1 1
0.256894188019953 0.256158540514485 1 1
0.241909124062249 0.241166589400967 1 1
0.242148934123394 0.241603367219608 1 1
0.164055386527271 0.16367087753648 1 1
0.258884015379737 0.25818240422984 1 1
0.146777664589641 0.146485083614716 1 1
0.187647934441227 0.187195542774989 1 1
0.0978642845639744 0.0973379429432377 1 1
0.182455018753131 0.182007481716816 1 1
0.302567374488698 0.301605956021123 1 1
0.331124838879513 0.329796074546706 0 0
0.220571967432195 0.220037213769915 1 1
0.232395057855519 0.231714522103395 1 1
0.175471311690891 0.174889719597302 1 1
0.165954603501208 0.165389328981934 1 1
0.221872936235469 0.221091441587062 1 1
0.209457258737167 0.208955732186776 1 1
0.180407006655594 0.179924978000287 1 1
0.196144383689143 0.195492694047578 1 1
0.172475911995727 0.171849187531503 1 1
0.153643643185809 0.153145778509082 1 1
0.231799121376826 0.231098045772162 1 1
0.114619626113349 0.114343071415429 0 0
0.25537911295627 0.254674267088516 1 1
0.174660533352872 0.174159918221604 1 1
0.189711216518323 0.188970562888503 1 1
0.230271485563909 0.229533566928818 1 1
0.146298850148303 0.145981687447988 1 1
0.173888395640834 0.173304622209765 1 1
0.190052955651707 0.189685488776843 1 1
0.125756951727199 0.125467058931817 1 1
0.200191567970927 0.199808189027676 1 1
0.102979977044439 0.102790713139271 0 0
0.22643710946549 0.225802497571828 1 1
0.249448396060452 0.248803185719022 1 1
0.172607238129079 0.172131212514747 1 1
0.23129320447434 0.230599524499494 1 1
0.210588241028115 0.209896005547489 1 1
0.140402629611287 0.14013706877809 1 1
0.135096698485858 0.134784709313444 1 1
0.245010602465785 0.244386225622869 1 1
0.25677622560207 0.256090052530574 1 1
0.209387203892905 0.208874083496365 1 1
0.133592135893781 0.133303368251435 1 1
0.279248033573047 0.278580174525136 1 1
0.198316375082237 0.197832522233692 1 1
0.221200175382683 0.220632752065693 1 1
0.191443714984607 0.190916564339595 1 1
0.110320483143285 0.109843072902143 1 1
0.165528606129014 0.164708106957921 1 1
0.307721134413201 0.306778128314516 0 0
0.0863710868237834 0.0863206856556522 0 0
0.245257182107645 0.244370151393974 1 1
0.113475603404345 0.113185661968141 0 0
0.209147418465587 0.208286478701285 1 1
0.237156238573441 0.236244150879422 1 1
0.244827411603593 0.244156211624271 1 1
0.231771462579303 0.231378576837057 1 1
0.0926047824718208 0.0924122761379339 0 0
0.0884476299362991 0.0883094462002085 1 1
0.266790848826286 0.266025910503446 1 1
0.165499721334028 0.165062566735781 1 1
0.239688626494867 0.2391376868087 1 1
0.162479576077348 0.162157109758654 1 1
0.107777328292284 0.107637973074919 1 1
0.269646905825736 0.268969213078244 0 0
0.19321020026209 0.192421739695879 1 1
0.279303606224711 0.27820830783407 1 1
0.142775881143428 0.14245285630604 1 1
0.158013607603745 0.157621948996622 1 1
0.1812052743668 0.180723553036227 1 1
0.185506806256135 0.184919331442137 1 1
0.157187136362435 0.156625725080523 1 1
0.260367642653505 0.259443882909879 1 1
0.153977109306986 0.153540641943585 1 1
0.240702724512227 0.240075410238306 1 1
0.0904279651454642 0.0901722298835818 1 1
0.183865449601224 0.183285416959203 1 1
0.271869371673287 0.270931117826968 1 1
0.216608535367627 0.215831538306289 1 1
0.123257001910126 0.122920647436053 1 1
0.145951224482669 0.145539796229378 1 1
0.184169020316566 0.183794568850196 1 1
0.232556910524193 0.232017445933828 1 1
0.226286979152588 0.2254884516938 1 1
0.202426034676794 0.201971716637639 1 1
0.22646673766849 0.225853185968854 1 1
0.13363962158336 0.133287355147715 1 1
0.220042163968557 0.219466408723765 1 1
0.169281817977616 0.168955188122978 1 1
0.257248706571088 0.25648339374013 1 1
0.146649675191988 0.146145045862379 1 1
0.140999776773603 0.140723418295047 1 1
0.190209417843493 0.18972303052027 1 1
0.185581451236532 0.18491767504027 1 1
0.242606693086261 0.241947377688933 1 1
0.360733052787695 0.359874068322203 0 0
0.240766269088963 0.240167381258108 1 1
0.172865523990028 0.172299637032067 1 1
0.222087897774616 0.221424463793774 1 1
0.168853540884981 0.168504257205695 1 1
0.332877705321638 0.332041049329091 0 0
0.160756579534316 0.160266230141033 1 1
0.177422343085685 0.176913279018662 1 1
0.0696932371950702 0.0695272761244881 0 0
0.186594500676337 0.186037066778134 1 1
0.298767339257027 0.298064892583352 0 0
0.116657828127657 0.116491935748994 1 1
0.202881353649575 0.202366700265089 1 1
0.147257674847946 0.146773897688963 1 1
0.11972297867545 0.119444317186198 1 1
0.270684288128415 0.270080842133607 1 1
0.131980385425718 0.131514772322891 1 1
0.173538302994969 0.172920534789178 1 1
0.247211432987471 0.246620380422707 1 1
0.178579548551259 0.17801597524896 1 1
0.18475311391948 0.184048540218265 1 1
0.217252022990792 0.216486511716439 1 1
0.21906959771149 0.218443802694024 1 1
0.269447230477275 0.268791833114752 1 1
0.225652548560664 0.225258079255753 1 1
0.256120062231507 0.255370477584465 1 1
0.271567214097861 0.270519479580548 1 1
0.184767889239809 0.184266982668257 1 1
0.171970463973199 0.171391398845908 1 1
0.290236481285993 0.289535471765522 0 0
0.189326602796026 0.188610633279711 1 1
0.298731600020814 0.297944639722117 1 1
0.154926892722544 0.154519770188212 1 1
0.222887165423024 0.222178197453422 1 1
0.200596981082709 0.199599424638426 1 1
0.177261070469214 0.176650395483301 1 1
0.196842123542151 0.196194276241737 1 1
0.218507793078833 0.217991887717291 1 1
0.184696864890664 0.18418980112882 1 1
0.211566180005576 0.211020686131273 1 1
0.176495352202122 0.175810588240277 1 1
0.21223688731439 0.211661704919291 1 1
0.129642214903868 0.129253488230055 1 1
0.212734505662262 0.212230627998484 1 1
0.18622421181967 0.185703085312497 1 1
0.23073498081476 0.229997907607008 1 1
0.166325666742605 0.165910789419918 1 1
0.177751433508689 0.177154508953726 1 1
0.171929473549861 0.171517405469187 1 1
0.189899970526844 0.189244090601385 1 1
0.133214109816576 0.13264052477496 1 1
0.312860223379292 0.312042654725632 0 0
0.228234773371481 0.227743652318918 1 1
0.217133311735287 0.216653017146722 1 1
0.333171249192097 0.332217206519032 0 0
0.0578193388160471 0.0575572443895753 0 0
0.179685006816789 0.179230134162758 1 1
0.303637852935139 0.302799173513501 0 0
0.267400772284828 0.266761360636904 1 1
0.264745952508932 0.263823650104002 1 1
0.225146082687216 0.224526956824088 1 1
0.193886992205399 0.193400104514508 1 1
0.291193013856657 0.29026739126656 1 1
0.259303536323472 0.25849179531766 0 0
0.0792442664670629 0.07890241722093 0 0
0.156233863120383 0.155942219197611 1 1
0.237838550812602 0.237284108854207 1 1
0.193182732920177 0.192671706443607 1 1
0.227625861994898 0.226910536299994 1 1
0.180795355043145 0.180450150886931 1 1
0.244735501497755 0.244019625148614 1 1
0.238488218414942 0.237629018989137 1 1
0.151252139877204 0.150775690402264 1 1
0.0701772270404325 0.0701231794170666 0 0
0.192752239743919 0.192338837295789 1 1
0.146734971194771 0.146350639398195 1 1
0.233089683893819 0.232270815237142 1 1
0.221634709151955 0.221033365984299 1 1
0.210056628672023 0.209414793693036 1 1
0.216345102006448 0.215832920910567 1 1
0.155022725141661 0.154549949106494 1 1
0.227697065328818 0.226995347976181 1 1
0.195964930749018 0.195284601071104 1 1
0.213668656426801 0.212953312318823 1 1
0.190357728986187 0.189839113250938 1 1
0.185905369304269 0.185322818731521 1 1
0.230434282779898 0.229861610215739 1 1
0.192672567695245 0.191799279962241 1 1
0.210965973871246 0.210332144366862 1 1
0.13137678968651 0.131037525610331 1 1
0.296981395536189 0.295628983114562 1 1
0.192261732402445 0.191656972518388 1 1
0.266120152439574 0.265527586321867 1 1
0.170599966302293 0.170215464633522 1 1
0.130492932697451 0.130102783597387 1 1
0.197742684972828 0.197371893044763 1 1
0.183369168122063 0.182836011499316 1 1
0.255039594217501 0.254372987401346 1 1
0.222593545811316 0.221898574246417 1 1
0.243429858655603 0.242654595698408 1 1
0.137614898607609 0.137240724305232 1 1
0.282451786798472 0.281522767172303 1 1
0.264960763247152 0.263968240812186 1 1
0.117677201946455 0.117260416795483 1 1
0.173197963733785 0.172680677091514 1 1
0.175432816665596 0.174967571326768 1 1
0.0823459358618722 0.0821295153336653 0 0
0.31239025403327 0.311666385476744 0 0
0.205161219112148 0.204418952315995 1 1
0.254239965006082 0.253507427285565 1 1
0.156316913379997 0.155809694450269 1 1
0.276235361092296 0.275340043459329 1 1
0.226083053758968 0.225291106166919 1 1
0.186824350753962 0.186276697335629 1 1
0.117376853120546 0.116927144630914 1 1
0.327662557124856 0.326822312251945 0 0
0.189956988006475 0.189376545831869 1 1
0.132146877444726 0.131843884824118 1 1
0.16531287467858 0.164809630886967 1 1
0.244012546368495 0.243286541417507 1 1
0.213624097473312 0.212986826055738 1 1
0.177471341176632 0.176856787178737 1 1
0.184126838903865 0.18358306835533 1 1
0.166003736231089 0.165659807165861 1 1
0.319837025172042 0.318927120009313 0 0
0.121412593775486 0.12108683753849 1 1
0.237128772499116 0.236430714124236 1 1
0.252812577542576 0.25185050671815 1 1
0.196170433744954 0.195375766163707 1 1
0.179185422830834 0.178598904622785 1 1
0.287156086865712 0.286474730962747 1 1
0.266117338947641 0.265371622139114 1 1
0.168332319344502 0.16798727769273 1 1
0.179827807551469 0.179318106303276 1 1
0.200760334006427 0.200219898778228 1 1
0.229870371640517 0.229364744687503 1 1
0.255891362976743 0.255093410859201 1 1
0.206521431740769 0.205966320150547 1 1
0.267439363676835 0.266753414875318 1 1
0.224098702240429 0.223565698500534 1 1
0.161199167496291 0.160426989336137 1 1
0.268957960648014 0.26823223810027 1 1
0.173690707157721 0.173333784285289 1 1
0.247221549746656 0.246502706432931 1 1
0.263170376392162 0.262550583107548 1 1
0.22245320174002 0.221898320502678 1 1
0.214717982687681 0.214159218850734 1 1
0.172032738019264 0.17151345642031 1 1
0.207142683695305 0.206548392812172 1 1
0.1767288482099 0.176351572177094 1 1
0.184652486174916 0.184229334177309 1 1
0.261311317556781 0.260637290024479 1 1
0.333790431425174 0.332759250212474 0 0
0.155029373905528 0.154767779241062 1 1
0.258721812681984 0.257869729089012 1 1
0.16222283305146 0.161789179145617 1 1
0.285818529194264 0.285096307495385 1 1
0.26645398544301 0.265840688126507 1 1
0.280213494084742 0.279393192079289 1 1
0.207747039980469 0.207006881230167 1 1
0.254335455690392 0.253623958397157 1 1
0.200905737236054 0.200394030182722 1 1
0.319352223905903 0.318261238606001 1 1
0.181959137671166 0.181406516248489 1 1
0.136406452277183 0.135877535934914 1 1
0.153253437391052 0.152946263404597 1 1
0.162238849369025 0.161960148395805 1 1
0.132399664807181 0.132058101720255 1 1
0.218362292018071 0.217737805222127 1 1
0.208375938184992 0.207966710498002 1 1
0.137103355342529 0.136585741280178 1 1
0.217558257409892 0.216984201518715 1 1
0.236875104597597 0.236274741681978 1 1
0.176046635818856 0.17560941358425 1 1
0.211200585540669 0.210775226546351 1 1
0.27745275980696 0.276658942309473 0 0
0.256852285518633 0.256264420138604 1 1
0.147797882437998 0.147478266617752 1 1
0.181141493375248 0.180644983621193 1 1
0.25779798393175 0.257090990718151 1 1
0.1969813327815 0.196532644641502 1 1
0.215759845215343 0.215398164064646 1 1
0.208962544689565 0.208130127173681 1 1
0.148196138682521 0.14789456174384 1 1
0.206255497390005 0.205647406369008 1 1
0.199043508915041 0.198343469282857 1 1
0.124616547710718 0.124262396134162 1 1
0.166212532554193 0.165780153308299 1 1
0.141030358382348 0.140737877556882 1 1
0.133496528626389 0.133140141382356 1 1
0.145758740674748 0.145474194483909 1 1
0.233500457843846 0.232838259312457 1 1
0.257985224478877 0.257197533883754 1 1
0.0969676634942247 0.0968453126488526 1 1
0.220544860518476 0.220127835540689 1 1
0.157457013131642 0.157032021574541 1 1
0.154474966392678 0.154177024222296 1 1
0.191703909852227 0.190945692600538 1 1
0.206600672348195 0.206047844670117 1 1
0.087661131279887 0.0875128755600906 0 0
0.149530064094124 0.149042363114183 1 1
0.256289893452063 0.255607796638065 1 1
0.174534775949401 0.173964642267298 1 1
0.218190023312938 0.217616188093051 1 1
0.280559676796422 0.279821104808259 1 1
0.154091254156512 0.153792844082224 1 1
0.214023299490858 0.213530476041175 1 1
0.193989591046956 0.193549828352446 1 1
0.148878092769922 0.148394486857098 1 1
0.212044882773893 0.211601851948143 1 1
0.183196775629245 0.182511565382322 1 1
0.194876207951669 0.194128288819868 1 1
0.255337805674763 0.254540079039152 1 1
0.165791389656594 0.16529050390196 1 1
0.174518072702841 0.173892425765342 1 1
0.165468747490578 0.16489851409306 1 1
0.145929246409121 0.145524072601523 1 1
0.21564733092019 0.215125189349609 1 1
0.318222866740427 0.317360386819935 0 0
0.172634845700629 0.172160972747635 1 1
0.239594839631075 0.238891287783132 1 1
0.186489505486318 0.186222061978318 1 1
0.218041486872719 0.217110296393039 1 1
0.152515450028085 0.152211483575885 1 1
0.208431163146984 0.207966739872614 1 1
0.132906821469181 0.132564040348684 1 1
0.2109245257848 0.210346512838055 1 1
0.18229590722246 0.181755792037887 1 1
0.234120525524706 0.23329931721275 1 1
0.227939610264592 0.227060226478511 1 1
0.0799563889769564 0.079759818401514 0 0
0.130226480487608 0.12982716306261 1 1
0.237907750380528 0.237168828887052 1 1
0.219768599040397 0.219248606322408 1 1
0.152495967144267 0.15206004248019 1 1
0.17350829993943 0.17284715947749 1 1
0.176261227179284 0.175615060045378 1 1
0.15067425992135 0.150355676155304 1 1
0.125829865225339 0.12549736201142 1 1
0.20963629873766 0.20900701474128 1 1
0.13613053824001 0.135790660854425 1 1
0.128914165398305 0.128594836622269 1 1
0.203770589014195 0.203213590919101 1 1
0.204614217672479 0.204062218826328 1 1
0.161491001738627 0.161069132228055 1 1
0.188035144491139 0.187628754388253 1 1
0.316508336099611 0.315362877878029 1 1
0.191649068825638 0.19122146094618 1 1
0.127958969725215 0.127683388809801 1 1
0.209791111167897 0.209356876937724 1 1
0.165229402896285 0.164716694289791 1 1
0.204504194045413 0.203914942907923 1 1
0.25046315238046 0.24987328087399 1 1
0.207601779257822 0.207181467231738 1 1
0.236256868366717 0.235568863231786 1 1
0.172790822561178 0.172496209761401 1 1
0.21167798234006 0.210978156646412 1 1
0.0409086061788498 0.040752428221168 0 0
0.135999109722753 0.13547701374536 1 1
0.222857538498543 0.222217177549285 1 1
0.155362036771606 0.154971891999539 1 1
0.100872247388025 0.100552633723396 1 1
0.184895879983507 0.184468663116407 1 1
0.161526417614568 0.160906303959976 1 1
0.195171785706757 0.194684815663272 1 1
0.255162576820154 0.254337863274373 1 1
0.203875892100912 0.20310356571293 1 1
0.163724353775526 0.163400998412146 1 1
0.222458936046491 0.221612026744852 1 1
0.256740061278753 0.255947333375473 1 1
0.175448497072996 0.174894936443598 1 1
0.192203990562148 0.19172201317845 1 1
0.256951227015586 0.256254960465414 1 1
0.119045262954891 0.118517545003195 1 1
0.159717121628615 0.159160283739365 1 1
0.167874968914681 0.167426443691588 1 1
0.225538477443307 0.224875065123842 1 1
0.239609528169578 0.239065397055351 1 1
0.297566343617662 0.296946550051361 1 1
0.18733213942065 0.186835576550876 1 1
0.192725917763085 0.192314604263932 1 1
0.184456391836796 0.184107744649769 1 1
0.162001205384274 0.161562230885446 1 1
0.200188459847085 0.199614911390389 1 1
0.183215296977965 0.18273259015395 1 1
0.163602553548857 0.163203980062866 1 1
0.163517693973843 0.163208827265764 1 1
0.172587547115506 0.172203450050174 1 1
0.23253586024694 0.232031032774368 1 1
0.152123525872819 0.151796141547859 1 1
0.188293997153148 0.187808556226822 1 1
0.134420691743013 0.134017209968556 1 1
0.186476467786002 0.185748450396147 1 1
0.217418587640387 0.216737134048949 1 1
0.186792842583353 0.1861700839498 1 1
0.115309287220003 0.115030781077478 0 0
0.21881383638911 0.218378480871773 1 1
0.260305442226025 0.259516156748209 1 1
0.131671761563451 0.131322108672345 1 1
0.21226247796612 0.211673785345944 1 1
0.250243041671066 0.249706082465785 1 1
0.257182875952044 0.256312199968094 1 1
0.168876761728577 0.16838546739776 1 1
0.167388891595457 0.166970057808715 1 1
0.191349348980662 0.190878870353396 1 1
0.245209413125836 0.244690070894649 1 1
0.134014889286313 0.133633911831202 1 1
0.256070425429225 0.255222366327768 1 1
0.114108817489832 0.113704843840218 1 1
0.117457541895792 0.11718991692606 1 1
0.0875976303943426 0.0873189347541694 0 0
0.267465263894911 0.266688143312858 1 1
0.179715363847759 0.179095253127801 1 1
0.250975750019758 0.250351918013983 1 1
0.15821182106973 0.157866085967224 1 1
0.160312031244267 0.159889747830542 1 1
0.195212357915705 0.194886836686357 1 1
0.146530154950244 0.146099851721577 1 1
0.227034969189882 0.22635657448706 1 1
0.235999507900374 0.235165723124301 1 1
0.319376117958471 0.31847997393748 0 0
0.146185396693624 0.145767997593825 1 1
0.263797816969595 0.263024131995465 1 1
0.221046393931718 0.220377245177292 1 1
0.151288577265505 0.150978827379364 1 1
0.129976305826634 0.129600447216477 1 1
0.206399694795392 0.205761247882062 1 1
0.233853792100595 0.233315037108465 1 1
0.236736663976453 0.236019798196203 1 1
0.16427479013098 0.163746648985155 1 1
0.254837093214463 0.254047369985324 1 1
0.258577485821348 0.257768773666895 1 1
0.287820176962204 0.287073131819665 1 1
0.171091121865853 0.170543877924161 1 1
0.280399466075478 0.279602389991706 1 1
0.132380508943946 0.132097188532953 1 1
0.207502178862965 0.20712848354244 1 1
0.272330865476009 0.271426276288923 1 1
0.150514455305863 0.15010804069647 1 1
0.178533053192335 0.177932238838478 1 1
0.202702889978651 0.202098284581534 1 1
0.159150964756851 0.158730658929175 1 1
0.112451997624507 0.112227880735176 1 1
0.153937882974391 0.153488932194464 1 1
0.196171732120745 0.195668901512217 1 1
0.163123162362376 0.162719429383769 1 1
0.204964479684917 0.204064110537633 1 1
0.288406347640028 0.287673111292012 1 1
0.227054144895161 0.226294260695833 1 1
0.222489912573104 0.221952601136645 1 1
0.10937966694547 0.109158099127428 1 1
0.179062311582847 0.17857257041888 1 1
0.207237575689533 0.206727489384215 1 1
0.131606225070328 0.131013973233301 1 1
0.288200586647122 0.287568390526288 1 1
0.215689200557167 0.215045540951178 1 1
0.288772398403791 0.288026258998366 0 0
0.295920513524622 0.295093906551223 0 0
0.189477708938529 0.189011256607286 1 1
0.224440989658842 0.223662961235926 1 1
0.205467342678803 0.204687173043046 1 1
0.182157684117905 0.181628545163607 1 1
0.198277362578356 0.197827140985004 1 1
0.226895328019227 0.22617853027359 1 1
0.19714756597318 0.196680280765594 1 1
0.231715728735812 0.231129421906293 1 1
0.156629577905944 0.156213041063082 1 1
0.0673845389299152 0.0673013743695511 0 0
0.255180522522458 0.254477703560505 1 1
0.207067720733226 0.206336412087531 1 1
0.207900366502447 0.207400028265627 1 1
0.202159246031276 0.201584906823676 1 1
0.191791096151773 0.191281516893933 1 1
0.245778711428312 0.245037013810128 1 1
0.162545846104166 0.162096399017572 1 1
0.177661260800079 0.17715278745954 1 1
0.145036904399568 0.144580778737831 1 1
0.163955213393335 0.163573643701343 1 1
0.15988845761165 0.159492717483915 1 1
0.196414910456731 0.195793797859236 1 1
0.188251463629644 0.187602564114231 1 1
0.235630194897478 0.235032490114221 1 1
0.186342998835334 0.185632333594895 1 1
0.22710793486364 0.22637877736041 1 1
0.186781663007846 0.186424816454803 1 1
0.136741859691167 0.136315781749281 1 1
0.201879644359535 0.201332912596768 1 1
0.242663083214401 0.241856231720542 1 1
0.156210527232074 0.155793537399437 1 1
0.270303254966949 0.269645163023409 1 1
0.219262749187918 0.218686497482848 1 1
0.221275704719483 0.220603107689193 1 1
0.222206422037831 0.221643044852987 1 1
0.11050138253792 0.110046251019005 1 1
0.217480709717128 0.216754761371312 1 1
0.222813112927825 0.222135260922138 1 1
0.24558158757599 0.244784449148932 1 1
0.170381313775681 0.170050592798673 1 1
0.197340527018983 0.19672743565393 1 1
0.167526228782747 0.16710240547934 1 1
0.229730929738177 0.229099852638718 1 1
0.183387787001133 0.182895161699628 1 1
0.167892405961574 0.167499547290116 1 1
0.207199716766414 0.206765919509744 1 1
0.200659159599947 0.200143145678864 1 1
0.308833228152358 0.30792061435159 0 0
0.207555890966099 0.206693524143419 1 1
0.235604668071337 0.234926242227355 1 1
0.111227704454237 0.11094838901395 1 1
0.156898691613875 0.156360154382873 1 1
0.236850972294596 0.23611545800817 1 1
0.221897411056074 0.221080067116103 1 1
0.278585005717562 0.277920065962069 0 0
0.157614800453266 0.157185979499692 1 1
0.25974130924602 0.258983526424738 1 1
0.18077280998224 0.180277202291659 1 1
0.203727918515228 0.203016974223531 1 1
0.2165631648687 0.215965339568748 1 1
0.153938448966466 0.153239717164908 1 1
0.0904309742084447 0.0901208400513021 0 0
0.157960961427324 0.157582811972916 1 1
0.151145653059616 0.150706212790745 1 1
0.178622448448392 0.178062256009881 1 1
0.245770751735101 0.245199374005586 1 1
0.291558559241788 0.290827638952133 1 1
0.170167247018089 0.169688019520315 1 1
0.209532329963786 0.208859397760221 1 1
0.178391939621544 0.177832048035155 1 1
0.133642839098745 0.133235163675429 1 1
0.239345057524078 0.238485104940142 1 1
0.188871649517085 0.188483739507967 1 1
0.131726553539853 0.13142503918642 1 1
0.21154569338677 0.211002156267339 1 1
0.294203991085066 0.29340708154326 0 0
0.213169693722612 0.212624033647805 1 1
0.21821843883383 0.217521115644674 1 1
0.169012831275422 0.168629971738702 1 1
0.287928292217654 0.28709855495916 1 1
0.18017535896424 0.179538033605107 1 1
0.185741330024455 0.18508068486045 1 1
0.232022356673379 0.231001870385326 1 1
0.227632292025491 0.226921314015856 1 1
0.235335861543538 0.234467589975439 1 1
0.141717170829961 0.141454388492431 1 1
0.175076607804104 0.174651252089791 1 1
0.217856459853899 0.217272338213151 1 1
0.248064682199458 0.247231450356535 1 1
0.167250116761809 0.166760722402992 1 1
0.208039134232298 0.207461822530447 1 1
0.234902546606235 0.234131860752736 1 1
0.0867676491203939 0.0866681629620865 0 0
0.243529160904847 0.243032851789651 1 1
0.278367933753801 0.277806671603573 1 1
0.0671382392177444 0.0668252599493866 0 0
0.172487515951565 0.172154482319093 1 1
0.171955569877694 0.171629394664169 1 1
0.163885704500029 0.163294496485602 1 1
0.244844022146552 0.244033958937804 1 1
0.218155179633644 0.217675963180778 1 1
0.167282798842496 0.166932875423781 1 1
0.205475094673217 0.204946041606359 1 1
0.190677951956576 0.190105012754656 1 1
0.26788084956402 0.267177946974093 1 1
0.229073348244789 0.228378597883153 1 1
0.215861294148882 0.215339647681339 1 1
0.28137297643663 0.2804598508521 1 1
0.308002924870547 0.307148619910185 0 0
0.219947074019343 0.219417381425761 1 1
0.281020318587763 0.280242343134452 1 1
0.157162201276831 0.156651259037872 1 1
0.36420522368789 0.363174366710478 0 0
0.158811664514711 0.158412348320786 1 1
0.247042925763395 0.246423752159274 1 1
0.170631134677369 0.170058561369278 1 1
0.243485234155858 0.242914398291422 1 1
0.189989233780023 0.189431716376189 1 1
0.20991242808357 0.209304251296241 1 1
0.188828935728721 0.188278202279422 1 1
0.15119978958749 0.150653877170287 1 1
0.204807930363068 0.204193642962867 1 1
0.212418258339308 0.211971926078612 1 1
0.235394323278017 0.234570028573563 1 1
0.235345516161327 0.234855355276547 1 1
0.209727500679671 0.209019625627304 1 1
0.253193720077586 0.252301860819601 1 1
0.147835099655954 0.147243515231308 1 1
0.18825212172676 0.187769230604223 1 1
0.140600343752917 0.140275231425389 1 1
0.269034121199244 0.268152510102407 1 1
0.198493890552136 0.19798496127951 1 1
0.232154300903797 0.231363451648718 1 1
0.207192432056158 0.206092692082019 1 1
0.175031760987052 0.174302836213646 1 1
0.198773540431685 0.19812617965648 1 1
0.138572062413754 0.138358618365899 1 1
0.324238888511305 0.323374874269678 0 0
0.159360121759731 0.159027523943671 1 1
0.160673666147918 0.160317681097074 1 1
0.20344047559553 0.203065695551029 1 1
0.236950557487785 0.236472274772306 1 1
0.239977635778273 0.239309572011828 1 1
0.155798646271659 0.155090613039245 1 1
0.163316240108737 0.162755010238692 1 1
0.196502318962173 0.196002566064626 1 1
0.231614974446268 0.230850130511196 1 1
0.213861087757871 0.213302484262217 1 1
0.236769164775313 0.236112274485401 1 1
0.271897791761216 0.271251644606255 1 1
0.093875376501073 0.0936943179862193 1 1
0.243450571120702 0.242656893417314 1 1
0.248329335869141 0.247598513212256 1 1
0.305235250280778 0.304482511842982 0 1
0.132457584900511 0.132180546652751 1 1
0.142389256458479 0.142065025938116 1 1
0.0829973328382178 0.0827312888143195 0 0
0.186658738846196 0.186181110872926 1 1
0.196106135823374 0.195426107658533 1 1
0.210181681247121 0.209566989336484 1 1
0.16277342820475 0.162230805876401 1 1
0.233982893212902 0.233438902345795 1 1
0.248954499879585 0.248302494541244 1 1
0.0742305666055526 0.0739990721000086 0 0
0.235895080704509 0.235168357165019 1 1
0.21942436845394 0.218886949162791 1 1
0.161463819857505 0.160926037670997 1 1
0.20857494493046 0.208068354004488 1 1
0.322990460383119 0.322157276406774 0 0
0.256378612972314 0.25560719189007 1 1
0.167091076656322 0.166453157111447 1 1
0.23504818347553 0.234419416946798 1 1
0.231972160993206 0.23144980093244 1 1
0.175441689820524 0.174838646865914 1 1
0.188553717652919 0.18825725977919 1 1
0.0860538713438454 0.0857400934171658 0 0
0.180082586988087 0.179598062503532 1 1
0.155668706633038 0.155430600623877 1 1
0.20246696205579 0.201910251618644 1 1
0.14346357098492 0.143079444477256 1 1
0.249338297838646 0.248754186926808 1 1
0.136767271931636 0.136336364481621 1 1
0.227046395669588 0.226360165426022 1 1
0.215898025028309 0.21519366203519 1 1
0.305316798165155 0.304668099031706 0 0
0.150420011103075 0.150119357575686 1 1
0.222555251635309 0.221981255282272 1 1
0.22665440115575 0.225990857416567 1 1
0.215981989315626 0.215388571794641 1 1
0.205004056868807 0.204643220820362 1 1
0.297675207274168 0.296764289121967 1 1
0.253266107395393 0.252458938149851 1 1
0.209767798758629 0.209087532578003 1 1
0.316089602314776 0.315374290189367 0 0
0.149291591998838 0.148943254994281 1 1
0.26477852574481 0.263883784160009 1 1
0.208842672580029 0.208241876324162 1 1
0.205018755263859 0.204224772177177 1 1
0.172910178419052 0.172545107303025 1 1
0.221695773790341 0.221102905891183 1 1
0.262746786154586 0.26204526982433 1 1
0.0829619025442949 0.0827715612775865 0 0
0.21889112114382 0.218347044140522 1 1
0.202576247647592 0.201998545732044 1 1
0.142392055159604 0.142003583886364 1 1
0.113821430321801 0.113710487569508 1 1
0.172757711390191 0.172147145849013 1 1
0.210849784676388 0.210447903803528 1 1
0.189464729705277 0.188873160274777 1 1
0.18996130812135 0.189563373692534 1 1
0.244669279629763 0.244002297202315 1 1
0.254121391999104 0.253279197814795 1 1
0.210384681310917 0.20976013565136 1 1
0.249450975024591 0.248873881317311 1 1
0.174846946977611 0.174270572504628 1 1
0.20368919980295 0.20305861470819 1 1
0.139776011426767 0.139394113546305 1 1
0.165741255869724 0.165240292878982 1 1
0.191780116477137 0.191064441859779 1 1
0.176766564919152 0.176309562811879 1 1
0.243531957901266 0.242730027802707 1 1
0.210530092298752 0.209844479332948 1 1
0.245390807117803 0.244788551151385 1 1
0.174690433719109 0.173992641194577 1 1
0.165237883306886 0.164591091438889 1 1
0.224373438326922 0.223744465023385 1 1
0.25077064840762 0.249835703264229 1 1
0.134141777276141 0.133828462783298 1 1
0.238599167339327 0.238022112264664 1 1
0.180850778476236 0.180419011365758 1 1
0.171349317190992 0.170970996053092 1 1
0.210718000354286 0.21004000157793 1 1
0.188299145474324 0.187675734269385 1 1
0.163562502580918 0.163181769425235 1 1
0.213500765139899 0.21279060779786 1 1
0.193883661258967 0.193449170367475 1 1
0.205007286610227 0.204441638540872 1 1
0.164740912265979 0.164206966683233 1 1
0.220562564173884 0.219937074125295 1 1
0.152796771623027 0.15247704040547 1 1
0.1775100097185 0.177157969808562 1 1
0.207689025203103 0.207236287646285 1 1
0.237301374454107 0.236677819640884 1 1
0.206607016153959 0.205840963920203 1 1
0.194883648546902 0.194335026074827 1 1
0.208791328116313 0.208303536427355 1 1
0.190281538551974 0.189803476837109 1 1
0.107495449934427 0.107165014224409 1 1
0.171014692597727 0.170478715467574 1 1
0.255997865623984 0.255338847251187 1 1
0.296890086369349 0.296218966640603 1 1
0.208950143452995 0.208393933426004 1 1
0.225540853935671 0.224829978483896 1 1
0.252591779137525 0.251782626776046 1 1
0.257435716920595 0.25689096306478 1 1
0.20199223711951 0.201392199991725 1 1
0.254582991727895 0.25390614951751 1 1
0.277019788088396 0.276247005739035 1 1
0.211603372957527 0.210784699226363 1 1
0.328031425804677 0.327178059449921 0 0
0.258401774196704 0.257686504611853 1 1
0.103689177979136 0.103270089831368 0 0
0.0833984047786877 0.0831315934131165 1 1
0.161199892717965 0.160882264591297 1 1
0.183156457965813 0.182520500672532 1 1
0.165421869889718 0.164864359222187 1 1
0.266742647375822 0.266040648721245 1 1
0.0700671380996375 0.069957575273884 0 0
0.165974420079566 0.165531084555892 1 1
0.131611747803355 0.131298209041497 1 1
0.208167162346555 0.207510496510975 1 1
0.166349996936775 0.165835269330867 1 1
0.155890642891506 0.155615756705518 1 1
0.161567829825831 0.160981391778171 1 1
0.156914651199837 0.156635511920543 1 1
0.20735865086949 0.20688931680949 1 1
0.201460842950649 0.20097955076261 1 1
0.325298560029527 0.324584154659689 0 0
0.247117571228408 0.246319254939925 1 1
0.296710598044661 0.295882983339569 1 1
0.192335708010238 0.191731498424704 1 1
0.244712689971968 0.243939659377281 1 1
0.167607141708378 0.167249628974499 1 1
0.152084842269477 0.151649197559226 1 1
0.153646436500941 0.153242296912145 1 1
0.146953228013324 0.146474429572218 1 1
0.202290852053887 0.201714675521468 1 1
0.192446928902266 0.191857517210093 1 1
0.140768350544652 0.140382094255492 1 1
0.196123805890498 0.195506477831427 1 1
0.109547786720184 0.109236818362659 1 1
0.17084248712363 0.170277703853914 1 1
0.221108764493488 0.22064574277277 1 1
0.209778801435797 0.209233095019017 1 1
0.127833762050594 0.127423395129026 1 1
0.241119634369466 0.240642187760474 1 1
0.241595023503552 0.240834392429983 1 1
0.27031331857079 0.269629607713433 1 1
0.192645116956977 0.192006613331586 1 1
0.19823912732858 0.197691055916397 1 1
0.208930717772646 0.20851428323741 1 1
0.164246198168479 0.163612252639007 1 1
0.225015437144659 0.22431194024623 1 1
0.315580830551761 0.31482272852196 0 0
0.196102055907296 0.195618588927922 1 1
0.225164220712785 0.224341831907231 1 1
0.213297735340887 0.212458539388747 1 1
0.150166922936612 0.149734958554788 1 1
0.205156555313811 0.204636200668492 1 1
0.200839180284417 0.200238603338395 1 1
0.255503431722236 0.254861367294379 1 1
0.172452718514535 0.172065465948218 1 1
0.175609906647162 0.175159480856364 1 1
0.164746962283631 0.164248127809503 1 1
0.184662369871557 0.184022260040625 1 1
0.239831815342961 0.239236057898322 1 1
0.207164455445003 0.206640027467727 1 1
0.223734609844707 0.223089045676664 1 1
0.200623124895355 0.19996945198899 1 1
0.197213782933996 0.196668972835336 1 1
0.155146443000953 0.154802678650965 1 1
0.163310835007452 0.16290554771469 1 1
0.33070033400959 0.329858269833165 0 0
0.187343986186841 0.186872059427779 1 1
0.188409221808499 0.187857258073357 1 1
0.252232980213356 0.251476248195055 1 1
0.209114095835211 0.208478370261298 1 1
0.145047091585064 0.144661841656698 1 1
0.255998996160338 0.255238262415333 1 1
0.198352820377954 0.197913511046972 1 1
0.217072737971347 0.21643684360712 1 1
0.218841545532489 0.218254560536006 1 1
0.283042223393258 0.282417820504942 0 0
0.19828133506274 0.197859283232837 1 1
0.111081075984811 0.110879467315058 1 1
0.145054094569372 0.144361525624092 1 1
0.178869797195202 0.178332152681568 1 1
0.203870715103884 0.203371347670681 1 1
0.184496742477799 0.184044463086373 1 1
0.21931947748536 0.218722583191797 1 1
0.262554358789348 0.261892774943252 1 1
0.267396377807027 0.266763614013142 1 1
0.230901849112456 0.230371720072618 1 1
0.225159995361337 0.224477494826388 1 1
0.114613512509049 0.114255828618446 1 1
0.259897788546568 0.259167415181277 1 1
0.199803287675854 0.199033393449039 1 1
0.148098316738347 0.147605005124416 1 1
0.186946754771504 0.186403724350276 1 1
0.160415742615799 0.160132978564066 1 1
0.132522466864122 0.132032869459991 1 1
0.249535096798076 0.248654210451272 1 1
0.280495353218185 0.279827118602975 1 1
0.259024495917292 0.258211525993288 1 1
0.210629224976839 0.209731510237384 1 1
0.122050586214642 0.121646586464544 1 1
0.162793121597122 0.162356326602717 1 1
0.119665743130115 0.119152910886482 1 1
0.289919118751947 0.28899428464004 1 1
0.262896326453495 0.261847926899152 1 1
0.134653057716544 0.134179881887313 1 1
0.143717265465714 0.14334177058886 1 1
0.268790329685882 0.267705053322929 1 1
0.205768091126879 0.205277422980763 1 1
0.22614107832175 0.225448723744458 1 1
0.137472984679941 0.137322320900359 1 1
0.121318617051719 0.120933672095419 1 1
0.220615606446765 0.22005746687535 1 1
0.198951296037885 0.19847599333363 1 1
0.193629331159336 0.193020616064756 1 1
0.178234123526539 0.177574946191011 1 1
0.1496045040685 0.149245745131571 1 1
0.194197661510036 0.193540098474164 1 1
0.259924999524117 0.259334798279367 1 1
0.127247779505601 0.126975226792506 1 1
0.188540026144746 0.187929338870564 1 1
0.178605322404025 0.178051383705434 1 1
0.144899799279255 0.144525571946491 1 1
0.169174258566543 0.168633386083189 1 1
0.303105988099901 0.302372575079694 1 1
0.0981144904608393 0.0977878309958411 0 0
0.324959702424347 0.324066132655342 0 0
0.251410085557123 0.250840708065322 1 1
0.244911694548418 0.244047174227481 1 1
0.173712814536555 0.173229261377878 1 1
0.186635981095522 0.185880416417889 1 1
0.129920573872361 0.129684177857277 1 1
0.110269101657183 0.11017592823849 1 1
0.191072104704058 0.190564502582527 1 1
0.253547417968446 0.252892706031009 1 1
0.237569198612068 0.236970776818332 1 1
0.257714685931715 0.257187616701837 1 1
0.208137463473957 0.207540935831429 1 1
0.135354874140223 0.134825064988355 1 1
0.230750237255874 0.230191068480034 1 1
0.212282895581365 0.211778394658082 1 1
0.230949637894262 0.230353177934501 1 1
0.168908852564467 0.168432748188172 1 1
0.141416418961703 0.140936856087981 1 1
0.191509617175396 0.191031139196592 1 1
0.272560452211495 0.271762562611277 1 1
0.211999023367025 0.211149205459185 1 1
0.26216158550357 0.26128421378106 1 1
0.120323208525516 0.120018647760067 1 1
0.135306223079124 0.134912988319373 1 1
0.176841804473629 0.176359833858152 1 1
0.225926471519328 0.225385950051802 1 1
0.252412764202135 0.251715944092493 1 1
0.110880826860161 0.110555586442293 1 1
0.295541853819843 0.294906208974336 0 0
0.238230013551791 0.237393992277716 1 1
0.278836866373269 0.27811758845698 1 1
0.276840898555156 0.276170241969115 1 1
0.274408668722302 0.273319804277606 1 1
0.152677383570194 0.152207864727874 1 1
0.217711583864231 0.216990904115986 1 1
0.221019103510248 0.220499963241114 1 1
0.252842993866637 0.252104887264597 1 1
0.116103295941305 0.115751052191289 1 1
0.253752394451673 0.252933031031601 1 1
0.243810058211116 0.243303122952348 1 1
0.154677472254973 0.154055898800205 1 1
0.0996546831873945 0.0995690101810486 1 1
0.169156507830152 0.168736686610404 1 1
0.226570241065287 0.226017085312018 1 1
0.203729243805526 0.203032653248443 1 1
0.231574128474592 0.230731502292432 1 1
0.253414365572935 0.252564390092297 1 1
0.290083226932524 0.289270875236263 1 1
0.256612164605105 0.255474153256353 1 1
0.164194876336848 0.163861351499857 1 1
0.0965358593488519 0.0962865240925942 1 1
0.222391613621257 0.22147597305618 1 1
0.169639434065046 0.168931359263335 1 1
0.151321550119381 0.150822372772173 1 1
0.298276363777537 0.297627750449094 0 0
0.0757108389875075 0.0755024852218719 0 0
0.195813138073338 0.19531062857482 1 1
0.158581764229653 0.158284319360192 1 1
0.212542968729331 0.211827168275102 1 1
0.297574400337528 0.296752039124026 1 1
0.247939425039489 0.247165988333666 1 1
0.266674052584435 0.265859419923293 1 1
0.217457709607542 0.216833082456275 1 1
0.149185330549745 0.148733346830655 1 1
0.159741288154117 0.159075997962272 1 1
0.20224093141738 0.201829475235988 1 1
0.215959408411985 0.215311677349129 1 1
0.244855017325719 0.24407242648826 1 1
0.273524535390869 0.272859035719765 1 1
0.16281088979576 0.162324912212887 1 1
0.204602773574289 0.203809265136201 1 1
0.175284951564689 0.174677210645938 1 1
0.286845429181105 0.286113734391315 0 0
0.217932048386133 0.21735639397471 1 1
0.196218724571041 0.195511012052535 1 1
0.236421488848398 0.235781327228847 1 1
0.256855227981481 0.25630276530382 1 1
0.223160952335461 0.222233809113734 1 1
0.192433010983568 0.191841488338117 1 1
0.193977355044287 0.193571981053489 1 1
0.262080004249654 0.261348920470378 1 1
0.227231416167574 0.226758200361472 1 1
0.22317533714895 0.222446360683173 1 1
0.249308484254206 0.248415279873735 1 1
0.226440757192943 0.225562096301204 1 1
0.195937422018555 0.195448240789284 1 1
0.144925855672239 0.144727805306851 1 1
0.204759434786411 0.204068449115726 1 1
0.228133665093788 0.227522002440677 1 1
0.352124208879359 0.351209897238187 0 0
0.11345971136241 0.11320338920977 1 1
0.229361125510914 0.228839605963984 1 1
0.272916970415287 0.272208183391768 1 1
0.285979887200149 0.285360188031269 1 1
0.24482437963227 0.244128613879477 1 1
0.290850639507089 0.290124778495608 1 1
0.116405877940186 0.116063294157628 1 1
0.217711851385529 0.216938720548682 1 1
0.14153647853933 0.141177326113979 1 1
0.242492854224613 0.241692109427265 1 1
0.168579431188248 0.168121389232381 1 1
0.288369385988709 0.287318712745429 1 1
0.2096415954323 0.208993827260391 1 1
0.16862212495937 0.168276566850981 1 1
0.251791168028084 0.251095091703376 1 1
0.236807555531917 0.236277100451197 1 1
0.184469156520288 0.183700533095438 1 1
0.197874548790387 0.197357156439526 1 1
0.178672014701946 0.178155678211105 1 1
0.181435392659922 0.180864001915521 1 1
0.24417541297637 0.243546954816769 1 1
0.127459499181986 0.12710173918138 1 1
0.185660279209237 0.18508492995939 1 1
0.145425190352245 0.145119453272363 1 1
0.187162996702183 0.186506600668833 1 1
0.159202220859704 0.158697374989112 1 1
0.134445435030866 0.134198500511822 1 1
0.206595367283667 0.205876986357855 1 1
0.149230903069567 0.148808985659718 1 1
0.30956081607669 0.309002169746235 0 0
0.164985724007177 0.164527084312854 1 1
0.250194809216444 0.249624669560067 1 1
0.206957408182108 0.206262560319946 1 1
0.181174994847763 0.180664686567431 1 1
0.222755303445472 0.222139046977289 1 1
0.217041994003251 0.216453276756514 1 1
0.112260976364161 0.11182524273223 0 0
0.197024994202361 0.196236673599544 1 1
0.27061784823094 0.269848463531593 1 1
0.265722455153639 0.265003368373582 1 1
0.118143985231789 0.117852217534206 0 0
0.232477753040532 0.231890223090775 1 1
0.154977247465486 0.154563406110126 1 1
0.200231422325788 0.199698660675693 1 1
0.183306014346745 0.182861421295662 1 1
0.09818946938482 0.0977936786124734 1 1
0.189376128999508 0.188903459308718 1 1
0.157770214868307 0.157401240194568 1 1
0.170880950885402 0.170654901334958 1 1
0.288287444691232 0.287458950596071 0 0
0.19586737341375 0.195214999407432 1 1
0.18400882646981 0.18337856512258 1 1
0.177991414712797 0.17720720648595 1 1
0.168882286807789 0.168424975688903 1 1
0.195028843002329 0.194547247530261 1 1
0.247037132668917 0.246050588057686 1 1
0.184803940026025 0.184351152103519 1 1
0.250661216342146 0.249866719174358 1 1
0.170419840396986 0.169822201020628 1 1
0.188776476539853 0.188074247863106 1 1
0.234797038186406 0.234133029582365 1 1
0.228717003236177 0.228003530603447 1 1
0.224287151613382 0.223643592358523 1 1
0.186560932004286 0.186048478856727 1 1
0.28809914060537 0.287330166664343 1 1
0.217823537956609 0.21717418649842 1 1
0.206092697191731 0.20552140123207 1 1
0.287259236352105 0.286211046185422 1 1
0.225161967686374 0.224395932760902 1 1
0.18186535359298 0.181364869603846 1 1
0.147762065146225 0.147390958266433 1 1
0.117249413855574 0.116956884991241 1 1
0.156556771324571 0.156139978294767 1 1
0.212194199663807 0.211339951439556 1 1
0.201221290394505 0.200733433255145 1 1
0.211011214003621 0.210421308190181 1 1
0.146824855858802 0.146423092381334 1 1
0.219061638578268 0.218493561693605 1 1
0.177702495100454 0.177193818309586 1 1
0.270100760933938 0.269333958768782 1 1
0.236377590128887 0.235571359930847 1 1
0.282969831082633 0.282202882287562 1 1
0.173551045603361 0.17315517475706 1 1
0.159594488100817 0.159015722233852 1 1
0.212040671255726 0.211563401827979 1 1
0.149959312145138 0.149647804435038 1 1
0.264178104665431 0.263472024250472 1 1
0.207206684788934 0.206575945745983 1 1
0.116183721583606 0.115846065961973 1 1
0.245123596578282 0.244274753756517 1 1
0.183498668748237 0.183042485351566 1 1
0.132950087457617 0.132415766941422 1 1
0.171903766792137 0.171179590160854 1 1
0.220203677454907 0.219618526072006 1 1
0.13058451586212 0.130311597702274 1 1
0.190375902104951 0.189924147332323 1 1
0.214289645863157 0.213819024233978 1 1
0.180455798230413 0.179932089189683 1 1
0.295493144617532 0.294806125908723 1 1
0.218551487312359 0.217806104857346 1 1
0.267926001515571 0.267019316991962 1 1
0.169935653387619 0.169662719237649 1 1
0.187957082602286 0.187607342646476 1 1
0.12812454436512 0.127843031431742 1 1
0.130498700871797 0.130118842124667 1 1
0.200859002554563 0.200345259857082 1 1
0.171998905753872 0.171619482169812 1 1
0.165235662922758 0.164745524157333 1 1
0.225643690588139 0.225066009709726 1 1
0.19668775149025 0.196052895206935 1 1
0.283635863839172 0.282853934493631 1 1
0.239914845350743 0.239181133312098 1 1
0.311110701459734 0.309821404924552 1 1
0.215698398378004 0.215350906240578 1 1
0.185480755993948 0.185008584946393 1 1
0.140541253386789 0.140147887915065 1 1
0.30124694921828 0.300280267927684 0 0
0.17380597008927 0.173343025435049 1 1
0.175815090473878 0.175386481690479 1 1
0.235865810221543 0.235249712765955 1 1
0.154857314526977 0.154262418712777 1 1
0.258283115316849 0.257590812142364 1 1
0.224896413497227 0.224407010659275 1 1
0.23244481627807 0.231844906619193 1 1
0.200146240966317 0.199651075276449 1 1
0.195657320167705 0.195177617682931 1 1
0.219224633242382 0.218700485842423 1 1
0.188095842217094 0.187664795756119 1 1
0.273169589635941 0.272582751926776 1 1
0.200323296787858 0.199721677682889 1 1
0.167106101557447 0.166664192393647 1 1
0.185667111143907 0.184966945876091 1 1
0.190543855311569 0.189923302189701 1 1
0.149241940156865 0.148557765274444 1 1
0.172931463458626 0.172208791952886 1 1
0.255537427028207 0.25488621559093 1 1
0.181848637016047 0.18122912031874 1 1
0.127313681274898 0.126933056379057 1 1
0.202135059070331 0.201598338239118 1 1
0.180809828848403 0.180185982914088 1 1
0.109019820022764 0.108718168644576 1 1
0.239573665176364 0.238786295227984 1 1
0.1976935987616 0.197013075755237 1 1
0.212077777406759 0.211555638562344 1 1
0.195601891408492 0.19518149511475 1 1
0.225690135296463 0.22496303358126 1 1
0.18846396851692 0.187835729686326 1 1
0.0853774754493982 0.0848972385418115 1 1
0.144358604963987 0.143931093079803 1 1
0.21154484572553 0.210647645427371 1 1
0.162880814430983 0.162186853823133 1 1
0.121623775987816 0.121198360422169 1 1
0.339247462814356 0.33851850623482 0 0
0.169752329159945 0.169427620831311 1 1
0.257232537915562 0.256485731924634 1 1
0.195428175631562 0.194928707967804 1 1
0.204247158849677 0.20358778038884 1 1
0.167477036647531 0.167010040681058 1 1
0.199751719908331 0.19924230889877 1 1
0.179044153386052 0.178589564259541 1 1
0.133314552132003 0.133152553283672 1 1
0.208201300700856 0.207767407033515 1 1
0.183917193576613 0.183389133160148 1 1
0.222296905079948 0.221794014764907 1 1
0.19964560965753 0.199029897569931 1 1
0.0752378016197216 0.0750582222483667 0 0
0.184503574659437 0.183961928583609 1 1
0.244102931018503 0.243249848050142 1 1
0.160767452514124 0.160467724526423 1 1
0.158361535597907 0.157805114856292 1 1
0.213141404210555 0.21256954301149 1 1
0.311503263769479 0.310217453113867 1 1
0.27031253589301 0.269556764801734 1 1
0.215835042411132 0.215054435939338 1 1
0.084548677481259 0.0841686515681567 0 0
0.255057504734245 0.254288251382773 1 1
0.239001569327663 0.238079356822026 1 1
0.20371366325869 0.203182426156943 1 1
0.167487890272025 0.167044140348769 1 1
0.21772274026283 0.216656430006896 1 1
0.160695287293526 0.160207300432769 1 1
0.239461770381849 0.238733130856008 1 1
0.342795269191493 0.341815977296402 0 0
0.234271402051106 0.233529672284623 1 1
0.221095693793151 0.220527010194229 1 1
0.166604935752779 0.165993971350669 1 1
0.149317863516451 0.149033747207746 1 1
0.139845185461057 0.139334633962634 1 1
0.300126669226857 0.299335914853737 1 1
0.24706742475388 0.24633059263923 1 1
0.116647839824046 0.116172107084333 1 1
0.185871922990421 0.185232458691582 1 1
0.142342788214297 0.141916881528327 1 1
0.186352142502567 0.185800676340565 1 1
0.187118428791048 0.186585300283658 1 1
0.219217706310565 0.218759598480215 1 1
0.185564843866133 0.185171494568583 1 1
0.232337488595943 0.231825663884399 1 1
0.121262173248141 0.120930461784331 0 0
0.255384288423385 0.25465580056244 1 1
0.201264985496095 0.200746320010505 1 1
0.235520970732234 0.234910076649041 1 1
0.128831866204136 0.12843917928272 1 1
0.0975926993859158 0.0970956007427008 1 1
0.216451576484893 0.216011233726066 1 1
0.132898821630101 0.132575240169169 1 1
0.329162828973838 0.328272006216525 0 0
0.175006304817396 0.174453728915075 1 1
0.188161023655104 0.187584425764417 1 1
0.250508976630201 0.249974368601769 1 1
0.20550430016729 0.204991351913611 1 1
0.206205530822957 0.20569703305215 1 1
0.155619549601903 0.155185912312321 1 1
0.233136815220945 0.232401324056196 1 1
0.237909328380192 0.236910372489649 1 1
0.251981858542088 0.25127279109542 1 1
0.0755997870961726 0.0754334371175886 0 0
0.222635826358264 0.22171380155583 1 1
0.189138822462779 0.188471574068123 1 1
0.240063661273859 0.239415702062079 1 1
0.176519304050632 0.175899187887008 1 1
0.23749356335403 0.236709126982711 1 1
0.225894331572159 0.225225917436874 1 1
0.221716449525639 0.221096762284692 1 1
0.154766191201917 0.154301822275831 1 1
0.112484532051875 0.112100354500798 1 1
0.246150187198966 0.245369358512394 1 1
0.122808107300109 0.122402768316733 0 0
0.131481921261212 0.13122341576954 1 1
0.182238105502107 0.181765620070883 1 1
0.2154611297942 0.21496648924689 1 1
0.185933061484441 0.185420567262065 1 1
0.217737241611927 0.217183040276895 1 1
0.408506593534271 0.407462311599658 0 0
0.277448311687548 0.276644118849579 1 1
0.123736982635319 0.123069880988939 1 1
0.120821828663089 0.120366819714773 0 0
0.154382497847789 0.153952604223719 1 1
0.244477406652743 0.243902198068513 1 1
0.185472078608737 0.184888660687773 1 1
0.110814437430127 0.110302081976824 1 1
0.128153304144404 0.127820522499569 1 1
0.181928582544684 0.181430321713159 1 1
0.241351323666873 0.240481272336088 1 1
0.143437910688915 0.143100987567938 1 1
0.178016687121258 0.177477626076379 1 1
0.228867946328012 0.228067103995647 1 1
0.216720526438247 0.216271952400215 1 1
0.222609710446353 0.222010807806351 1 1
0.0895355767166379 0.0896107748886808 1 1
0.251431519158436 0.25093132543328 1 1
0.161164657717104 0.160675712550034 1 1
0.217556591586346 0.216927230745137 1 1
0.217946012050672 0.217352317030147 1 1
0.163325041082884 0.162855290326219 1 1
0.277093913545381 0.276128097650821 1 1
0.146166442292615 0.145712766500387 1 1
0.230530461747989 0.229834932712945 1 1
0.270402181326589 0.269483743861267 1 1
0.163853308635029 0.163360985367511 1 1
0.183010938460504 0.182310880366897 1 1
0.222452000445841 0.221789395951685 1 1
0.112875961360055 0.112655227943353 1 1
0.13947833570182 0.139231544582521 1 1
0.20714023217571 0.206503049402117 1 1
0.109604186918009 0.109354528642752 0 0
0.230197511404346 0.229637755864458 1 1
0.131249127548913 0.130975831527419 1 1
0.188933574876852 0.188275769972038 1 1
0.225205133342825 0.224637659694422 1 1
0.120920313026905 0.12051963393203 1 1
0.233630046664076 0.232893602906205 1 1
0.229947868588964 0.229294793563915 1 1
0.236916377842835 0.23637943961068 1 1
0.284721160571859 0.283808724406082 1 1
0.240328632273781 0.239686262392952 1 1
0.183052825140563 0.182642290101591 1 1
0.0917818262557153 0.0916268379929236 0 0
0.215591031104098 0.214988397407843 1 1
0.218373852364104 0.217927433744669 1 1
0.25311973679357 0.252285828537046 1 1
0.124293848998407 0.123967019549652 1 1
0.212659262931804 0.21207940959463 1 1
0.236992731201077 0.236343948649377 1 1
0.225964628822683 0.225320344527661 1 1
0.227270170582173 0.22665531196973 1 1
0.246322881109435 0.245712834616022 1 1
0.148681496198612 0.14826143895417 1 1
0.222347016825986 0.221654434840963 1 1
0.0918972824681317 0.0916583197785226 0 0
0.174890551120875 0.174241898471571 1 1
0.295395645365913 0.294482496393388 1 1
0.148502195419799 0.148123382596082 1 1
0.21536288468287 0.21483424230103 1 1
0.179945479324456 0.179317321170152 1 1
0.283042319733932 0.282223606812405 1 1
0.183298570602771 0.182652157506769 1 1
0.275126547411493 0.274470531700988 1 1
0.243489992108931 0.242556630682605 1 1
0.206454408998715 0.20594910060093 1 1
0.162477087569128 0.161759735659586 1 1
0.121134105914356 0.120868217583667 1 1
0.178035099460181 0.177676096601036 1 1
0.242657519378537 0.241895405940353 1 1
0.281962060259901 0.281129556557235 1 1
0.154306271216013 0.153979369075752 1 1
0.162234107158483 0.161777461825677 1 1
0.191959357910913 0.191269119812683 1 1
0.254112699840557 0.25349768998181 1 1
0.168192300175541 0.167624413660675 1 1
0.181453933019536 0.180822087705886 1 1
0.231321598033675 0.230566975280764 1 1
0.124852004526982 0.124539389526811 1 1
0.217157489214925 0.216327458172562 1 1
0.208582045174119 0.208059912315131 1 1
0.245145555483219 0.244545212510293 1 1
0.169306993694138 0.168959795657422 1 1
0.168883971136502 0.168341371621093 1 1
0.164865721892313 0.164305585958487 1 1
0.0986667553964327 0.0983395639421114 1 1
0.208905066970106 0.208229395229195 1 1
0.228330879631234 0.227619785118483 1 1
0.216117415814398 0.21558744809542 1 1
0.219750323381396 0.219063300290973 1 1
0.208628963616565 0.20803898886236 1 1
0.190154633988994 0.189651932106785 1 1
0.202445431823505 0.201986112249282 1 1
0.230138177849008 0.229583592529485 1 1
0.254006233124239 0.253217453931075 1 1
0.266400047841993 0.2657027369424 1 1
0.225911387605021 0.225395655277631 1 1
0.262101499367455 0.261406022136665 1 1
0.212260550332426 0.211769672248342 1 1
0.0825976387687567 0.0824700158130088 0 0
0.195952419878619 0.195239951317405 1 1
0.19733050326917 0.196679225333828 1 1
0.184891350071604 0.184032362492587 1 1
0.24424702198538 0.243418808940164 1 1
0.176204762934326 0.175692200585093 1 1
0.132223099193747 0.131955260892736 1 1
0.263473468993006 0.262784743515578 1 1
0.279074829149898 0.278241237154104 1 1
0.215435770880626 0.214866485702123 1 1
0.187321934073842 0.186547967439964 1 1
0.227049691507191 0.226488114175423 1 1
0.209870657724894 0.20909854407938 1 1
0.188635599356834 0.188148806866484 1 1
0.250008779215529 0.249294426009007 1 1
0.183105407926052 0.18238751531308 1 1
0.199153318383842 0.198482436212416 1 1
0.207025084004873 0.206513032302138 1 1
0.277537686780353 0.276852009301332 1 1
0.244249832962328 0.243555219581547 1 1
0.227259843635973 0.22665779343498 1 1
0.198869257491315 0.198407849252753 1 1
0.155360440694554 0.15496442106286 1 1
0.208394459156352 0.207829032535157 1 1
0.210211550898517 0.209575789572224 1 1
0.160031978730383 0.159820179148511 1 1
0.269503294287281 0.26878591855621 1 1
0.223320397207994 0.222695340346103 1 1
0.23833561482484 0.237594172785896 1 1
0.19039422935477 0.189755301402936 1 1
0.188407567735936 0.187826628194865 1 1
0.170010814631168 0.169552095529584 1 1
0.189578872003695 0.188987529486038 1 1
0.237095116263679 0.236371602338714 1 1
0.244679916867355 0.243878328687355 1 1
0.229848407956264 0.229038214013523 1 1
0.173068360790837 0.172449967142481 1 1
0.164653965905643 0.164133042068768 1 1
0.283808175279239 0.2829719537675 0 0
0.247094177351721 0.246391089657806 1 1
0.18053656527521 0.180047730254445 1 1
0.3010194062784 0.300120829711843 1 1
0.179154686589832 0.178500866353629 1 1
0.181284590200259 0.180739406606077 1 1
0.173127279086103 0.172723142456857 1 1
0.211732503758863 0.211219534392057 1 1
0.283039785838444 0.282105953214403 1 1
0.246538234051619 0.245998598139427 1 1
0.138538735623096 0.138282153391986 1 1
0.145143066698975 0.144779462935923 1 1
0.19032482536136 0.189831521979384 1 1
0.10349661707319 0.103193072524898 0 0
0.114006175584574 0.113762506889637 1 1
0.304368338317943 0.303516937315832 1 1
0.167790153759941 0.167391920650308 1 1
0.153470324402406 0.152900916320296 1 1
0.179532278273006 0.179092770907959 1 1
0.166836469602803 0.166420620968048 1 1
0.181801592105198 0.18139452284816 1 1
0.216210184474991 0.215643172401358 1 1
0.158690117799295 0.158356183609036 1 1
0.155836150669401 0.155410425608975 1 1
0.148106255480931 0.147660388521079 1 1
0.221591821076517 0.221072780371053 1 1
0.266746769815356 0.265773434962547 1 1
0.166070878426829 0.165727933994429 1 1
0.315678805402523 0.314761957617665 0 0
0.175813853920326 0.175279378535255 1 1
0.200901673497038 0.200359257822992 1 1
0.133717917337759 0.133289728459085 1 1
0.189128823836185 0.18857339282247 1 1
0.182182500101152 0.181722458633983 1 1
0.201312210196193 0.200722664635756 1 1
0.1862773143457 0.185615429835262 1 1
0.200556586484036 0.200061680510128 1 1
0.24056206549291 0.23981320237774 1 1
0.220455476321303 0.219760254633223 1 1
0.197729607906189 0.19721792175739 1 1
0.265582062256515 0.264664593870608 1 1
0.170124382582172 0.169536177404244 1 1
0.247881223551153 0.247075568452103 1 1
0.289773146531659 0.288960196834316 1 1
0.108660539014225 0.108451730160768 1 1
0.229530778490183 0.228948950693155 1 1
0.0928395665993016 0.0925484632007027 1 1
0.220376252666651 0.219821045379377 1 1
0.183566377835593 0.183034849555437 1 1
0.291140422117132 0.29032756826433 1 1
0.183308264127559 0.182905471403764 1 1
0.278932591014174 0.27828565936233 1 1
0.233384426674958 0.232718061907322 1 1
0.183668030852135 0.183134854577022 1 1
0.191259492763907 0.190586726608882 1 1
0.0950320929750264 0.0948559140384158 0 0
0.197169924846967 0.196391037503689 1 1
0.298988054949382 0.298072579299843 0 0
0.185029451752312 0.184505794456774 1 1
0.148149655364031 0.147634738483008 1 1
0.270049316008595 0.269335542582325 1 1
0.112128407300667 0.111942660151045 1 1
0.162455821759504 0.162096170519698 1 1
0.204268202234602 0.203781634043986 1 1
0.158670967092606 0.158137284697387 1 1
0.221051232360528 0.220420058472811 1 1
0.176719880109045 0.176043471416725 1 1
0.177857809090727 0.177361976543587 1 1
0.233186860977784 0.232509846968702 1 1
0.219736904580242 0.219043126723479 1 1
0.129552397302525 0.129351224961753 1 1
0.208322221614764 0.207802674985701 1 1
0.200385726059727 0.199733556247697 1 1
0.316101380069986 0.315197133870836 0 0
0.160099851235087 0.159652119339236 1 1
0.235305183311105 0.234753975065761 1 1
0.195494210890039 0.195041077683569 1 1
0.138477967868528 0.13813425465668 1 1
0.328583524750087 0.327887084312893 0 0
0.152508017318677 0.152145651499708 1 1
0.230773598427164 0.230174166463221 1 1
0.158238479048782 0.157660448698833 1 1
0.208907647597796 0.208280096426992 1 1
0.281329313522218 0.280546528209379 0 0
0.283166338512395 0.282362846146112 1 1
0.176015384596475 0.175516254673128 1 1
0.11362257844004 0.113419211704504 0 0
0.242781961873589 0.242055301722804 1 1
0.12641699693277 0.1259737924168 1 1
0.245935959846565 0.245230837531366 1 1
0.164820916329619 0.164262096251476 1 1
0.273467130636549 0.273007952599375 1 1
0.270954799000818 0.26962809394183 1 1
0.313002783047431 0.311862941702226 0 0
0.166127037849 0.16545177246081 1 1
0.232837131070128 0.232270527157665 1 1
0.200310497347654 0.19986652963263 1 1
0.162681137171578 0.162267427791831 1 1
0.215053315718409 0.214237611790932 1 1
0.29415738138689 0.293501236384312 1 1
0.182972856287842 0.182635691214498 1 1
0.166810493999732 0.166358363805489 1 1
0.205274432167479 0.204763901427533 1 1
0.178616447538349 0.178121237847223 1 1
0.0823577567685854 0.08205855321427 1 1
0.252208683197929 0.251574838317718 1 1
0.22051639103005 0.219794673473595 1 1
0.131132634560597 0.130700730402487 1 1
0.199909286176165 0.199449963125753 1 1
0.136333454444203 0.135919621953612 1 1
0.139737111953501 0.139525941390516 1 1
0.191169345944971 0.190678375998461 1 1
0.216269187715393 0.215514509161274 1 1
0.357086484536185 0.355913357321542 0 0
0.226373118470453 0.225623062582518 1 1
0.151649567736902 0.151338038853057 1 1
0.220119712709286 0.219346914007757 1 1
0.19421565505254 0.193487638754938 1 1
0.227843044684415 0.227162377616005 1 1
0.186131109824672 0.185550829858523 1 1
0.178093160394987 0.177736285992813 1 1
0.162606240138989 0.162259511729201 1 1
0.269771537996158 0.26907205894614 1 1
0.227286823508747 0.226509474077943 1 1
0.136049690997748 0.135721729815507 1 1
0.166497994684682 0.166062138482773 1 1
0.1291969147292 0.128919110438102 1 1
0.152020022061824 0.151642587003214 1 1
0.226154559174355 0.225557663958587 1 1
0.216253403725472 0.21564859853254 1 1
0.216047547353675 0.215444627157215 1 1
0.123773342906905 0.123215846020537 1 1
0.263281437500244 0.26261854784155 1 1
0.182080680414081 0.181644325226282 1 1
0.177061881423392 0.176608296779645 1 1
0.16617394119407 0.16581503142906 1 1
0.20952470083545 0.208970595106161 1 1
0.17757119166435 0.177035433548993 1 1
0.202486808029891 0.201867013691994 1 1
0.157495446598452 0.157179332207516 1 1
0.26534654109194 0.264742785618752 1 1
0.223081045101055 0.222327863909941 1 1
0.16814876871848 0.167657042296021 1 1
0.267432945618837 0.266741408765522 1 1
0.182980873131749 0.18264939610472 1 1
0.174766673572566 0.174225231182518 1 1
0.257890805549907 0.25726509048307 1 1
0.157448807380877 0.156850859846987 1 1
0.118033125028641 0.117547697128426 1 1
0.147253690409439 0.146815957405969 1 1
0.172013907165558 0.171539143980584 1 1
0.308430477961125 0.307692849551518 0 0
0.177141147125332 0.176598402321575 1 1
0.18204599506656 0.181403379726678 1 1
0.167794614332792 0.16729635427083 1 1
0.183246331751383 0.182499050083365 1 1
0.271360141984036 0.270550769712685 1 1
0.12440568782569 0.12400026118008 0 0
0.277066420478527 0.276377930660596 0 0
0.26605013308254 0.265223109417652 1 1
0.138223231980039 0.137836372132372 1 1
0.192725289543686 0.192247326388491 1 1
0.214024236931104 0.213404174855425 1 1
0.331512983509979 0.330744969188767 0 0
0.182095912671167 0.181682379770781 1 1
0.164720567439425 0.164141377435685 1 1
0.311541555536662 0.310667640547157 0 0
0.185628088195718 0.185252741224221 1 1
0.230738077929427 0.230188998450215 1 1
0.167576484000637 0.167139151634337 1 1
0.123126867669843 0.122703274579852 1 1
0.230998381115549 0.230465281087187 1 1
0.195494928137965 0.194853924550328 1 1
0.198761114770664 0.197981452248752 1 1
0.18594180264116 0.185508690353193 1 1
0.238052357245451 0.237350711534517 1 1
0.241242053355929 0.240630106621687 1 1
0.236001825255115 0.23529357294663 1 1
0.196994976473781 0.196355330459037 1 1
0.246880050571903 0.246028423808486 1 1
0.173297677246854 0.172703670843318 1 1
0.220679976915971 0.219682753020881 1 1
0.255563286355956 0.254909068808449 1 1
0.23215078222787 0.231558795604133 1 1
0.202274396916146 0.201801125981086 1 1
0.19795536728466 0.197098500380039 1 1
0.20819925111838 0.207452558795437 1 1
0.169068863346176 0.168497950951678 1 1
0.158695944129284 0.158292996235559 1 1
0.240609095574244 0.239950127116287 1 1
0.236283123499775 0.23553202820337 1 1
0.192842198453963 0.192438458859298 1 1
0.169186639586021 0.168671742391943 1 1
0.277301346022326 0.276296345940572 1 1
0.271555253346976 0.270957787832138 1 1
0.203731591259339 0.202957967595582 1 1
0.188942014101826 0.188397722528944 1 1
0.222182905759001 0.221581610141612 1 1
0.163733161572634 0.163204217867398 1 1
0.294068651215782 0.293186533749336 0 0
0.218747002731605 0.217990731467478 1 1
0.105466387478194 0.10509294125729 1 1
0.16410225228063 0.163710048037109 1 1
0.185212730149985 0.184801929308321 1 1
0.130050023498374 0.129796803949612 1 1
0.287862680359539 0.287145178834738 1 1
0.198576023806777 0.198135245088341 1 1
0.199446837732744 0.198922242587955 1 1
0.290955341803744 0.290187863058969 0 0
0.199853906935482 0.199425421756824 1 1
0.17314314224295 0.172543952676987 1 1
0.226695637485102 0.226010242391928 1 1
0.178929944356263 0.178507782262912 1 1
0.163946822767133 0.163490267667699 1 1
0.18747511396464 0.186895653900434 1 1
0.228453641431874 0.227863389587245 1 1
0.231689423497786 0.230999691482849 1 1
0.160373889856869 0.159786092858886 1 1
0.14649780596824 0.146090411613937 1 1
0.190876073819463 0.190346363687866 1 1
0.208564783574964 0.20795047309531 1 1
0.158610024963272 0.15813365045118 1 1
0.244041050307304 0.243106955800157 1 1
0.136310397809127 0.135912981127816 1 1
0.145061125423542 0.144655752623819 1 1
0.15670617472859 0.156443693398583 1 1
0.145731508917449 0.145332682097166 1 1
0.215723957607907 0.215268635736422 1 1
0.128508378437046 0.127961775965317 1 1
0.176099992837793 0.175492772344246 1 1
0.247940365998628 0.247320485431146 1 1
0.297397316236368 0.296694100801361 0 0
0.213184100157041 0.212479380470174 1 1
0.24686621374073 0.246237618483382 1 1
0.218329748655887 0.217749125686783 1 1
0.225991724939794 0.22529223707571 1 1
0.195777446748648 0.195112155184924 1 1
0.225239468113879 0.224636658522781 1 1
0.212604987141514 0.212013482416916 1 1
0.122500359643426 0.122026794338683 1 1
0.279302244214146 0.278491168548629 1 1
0.137513786409638 0.137004928284317 1 1
0.2083250478897 0.207759764509503 1 1
0.26397245225616 0.263009453987706 1 1
0.206443480938782 0.205853632363102 1 1
0.20703150609331 0.206473154444319 1 1
0.178282769311855 0.17789544917532 1 1
0.295712501832157 0.294963190534632 0 0
0.0741691436905562 0.0740521008989982 0 0
0.172432267676386 0.171953690246765 1 1
0.222399427590067 0.221871877333658 1 1
0.196882009069029 0.196259748625465 1 1
0.232517105618531 0.231926810790406 1 1
0.194058450021843 0.19339812777444 1 1
0.226104357675334 0.225592309472028 1 1
0.191084327831794 0.190574217223372 1 1
0.207756808725774 0.207169862777755 1 1
0.170992543520498 0.17039695154284 1 1
0.270768333383231 0.270066085181093 1 1
0.223745681303896 0.223134144834732 1 1
0.246794355937246 0.246193375860593 1 1
0.128419494695484 0.1279046551112 1 1
0.189274449804232 0.188684110648765 1 1
0.25280314710532 0.25200750660549 1 1
0.170367695661027 0.169966448829243 1 1
0.0746057810839899 0.074470951346051 0 0
0.214459317127342 0.213945474088501 1 1
0.196017042545173 0.195444607090121 1 1
0.218646207444496 0.217961885394825 1 1
0.124822230927592 0.124528511469304 1 1
0.229129679692092 0.228255424862203 1 1
0.240011873647803 0.239280501198235 1 1
0.246141462029128 0.245392958666388 1 1
0.239689451867591 0.238876645838678 1 1
0.254379217367312 0.253732259384028 1 1
0.215582476807244 0.214983283898154 1 1
0.121671142338247 0.121395834834985 1 1
0.17070231014105 0.170180128537675 1 1
0.118952768136125 0.118469473607479 0 0
0.124326687180561 0.123961890033576 1 1
0.208111447454123 0.207506992841584 1 1
0.174407024533718 0.1738604021651 1 1
0.272396989610616 0.271654371701774 1 1
0.163175669338162 0.162752088803957 1 1
0.140784268514107 0.140361155855203 1 1
0.214703226152677 0.214209798766358 1 1
0.195434276175407 0.194779364804773 1 1
0.096423659204121 0.0961532104375807 1 1
0.179157392838354 0.178532794594221 1 1
0.181630895349459 0.181111692921006 1 1
0.246972414899641 0.246377071464334 1 1
0.10812677710995 0.107664633299859 1 1
0.250187556949991 0.249521692931858 1 1
0.221063833656323 0.220298485640617 1 1
0.148868858774552 0.148300313295969 1 1
0.152263851996734 0.151706593450175 1 1
0.150995285549624 0.150560882903004 1 1
0.149262209574503 0.148886729443691 1 1
0.140680207028212 0.140242087786042 1 1
0.263984479669477 0.263229984889545 1 1
0.153458256325941 0.152904184386187 1 1
0.150796080288755 0.150118119441172 1 1
0.198699881089047 0.198180554571317 1 1
0.179426009287597 0.178908735733177 1 1
0.0589570430783103 0.058985995068896 0 0
0.286865009230179 0.286106049638614 1 1
0.114167358390829 0.113705251547934 1 1
0.165567707396783 0.165103307883165 1 1
0.227146292946768 0.226620255438 1 1
0.194326010936619 0.193501632883732 1 1
0.180602578340796 0.179922346678934 1 1
0.196944838250473 0.196401346307823 1 1
0.226809465122907 0.226241272583416 1 1
0.154738362986707 0.154299838921217 1 1
0.198808910282603 0.198352487020057 1 1
0.183572325302661 0.182904099867064 1 1
0.260966081616947 0.260278625316653 1 1
0.288781217888685 0.288032274150564 1 1
0.213522560139707 0.212966653190808 1 1
0.199905603828827 0.199273401860118 1 1
0.13121429436492 0.130964465978645 1 1
0.21012921059362 0.209627239130946 1 1
0.160776655162476 0.160521647368609 1 1
0.2377820339886 0.237022514571425 1 1
0.207815817256856 0.207080635769153 1 1
0.219588103280588 0.219078984328601 1 1
0.227149661959722 0.226543931424343 1 1
0.139527803972022 0.139105298202522 1 1
0.236697055162777 0.236160114647222 1 1
0.274423382092276 0.273591315228163 1 1
0.195119062129973 0.194662636935658 1 1
0.15926829078786 0.158760000790043 1 1
0.24405109516317 0.243385763397597 1 1
0.221679335166059 0.221062172365635 1 1
0.217684796083183 0.21696470744664 1 1
0.174287145998971 0.173947842268018 1 1
0.152789864747082 0.152264959278714 1 1
0.210782311793699 0.210362632016396 1 1
0.155338518581559 0.154819111726941 1 1
0.110987370980207 0.110438545028777 1 1
0.268060719903665 0.267432212255068 1 1
0.260164580856015 0.259354026526831 1 1
0.217243097626271 0.216649602172017 1 1
0.163699608234298 0.163243563763669 1 1
0.144928446072274 0.144597518708873 1 1
0.0841252676631462 0.0838940176950764 1 1
0.23420385562857 0.233556159151774 1 1
0.205584320176854 0.205077827789728 1 1
0.324206204421624 0.323169145959958 0 0
0.125561094439529 0.125161492222911 1 1
0.170763833060993 0.170307744964611 1 1
0.143839335641401 0.143594172665418 1 1
0.215495150018155 0.214927602457152 1 1
0.240377968758267 0.239772152989995 1 1
0.248996015124704 0.248388819660416 1 1
0.123912692743646 0.123564826908495 1 1
0.203626794401141 0.20315380761973 1 1
0.233826950310158 0.233213714453333 1 1
0.0749096164705852 0.0746772210483544 0 0
0.290533464223842 0.289695786603244 1 1
0.181287701051257 0.180806299374306 1 1
0.146401960004965 0.145970181165077 1 1
0.167149444996884 0.166689301677343 1 1
0.202856967253829 0.202169617858627 1 1
0.234804588195501 0.234144510070446 1 1
0.222193522354803 0.221609094005839 1 1
0.218125832552126 0.217543006809047 1 1
0.138104497562352 0.137633996100974 1 1
0.202929104292078 0.202246892368851 1 1
0.174397635920574 0.173945954492514 1 1
0.193162578481575 0.19272795940182 1 1
0.180134645110635 0.179600729569688 1 1
0.200904214023537 0.19994969753658 1 1
0.171248928994929 0.170755288463162 1 1
0.226493164823088 0.225864723381202 1 1
0.215575710812565 0.214841583575595 1 1
0.259779348770018 0.259120191602136 1 1
0.163198941104361 0.162739543917281 1 1
0.192101933890661 0.191737955724177 1 1
0.155072913280473 0.154611452594207 1 1
0.258211928576985 0.257480954988818 1 1
0.208502815969917 0.207823574865353 1 1
0.283053758593982 0.282266807759304 1 1
0.233902131010601 0.233275527314658 1 1
0.198787602612916 0.198298618741394 1 1
0.150515091873734 0.150023997458281 1 1
0.166017448085155 0.165680137287676 1 1
0.274345426243838 0.273272536853386 1 1
0.15193103571919 0.151485080671575 1 1
0.19674817278297 0.195966107935579 1 1
0.226140853462305 0.22564627780246 1 1
0.0857115374235146 0.085419449805914 0 0
0.189029512585672 0.188566909674439 1 1
0.279356752673663 0.278627556524559 1 1
0.146204048468784 0.145838924829877 1 1
0.182212678962435 0.181683761202521 1 1
0.198725718752977 0.198304398066959 1 1
0.177642808991779 0.176975231567145 1 1
0.200991386029029 0.20062880267794 1 1
0.299645645879302 0.298978183496685 1 1
0.171301098880442 0.170762504170106 1 1
0.19095209399043 0.190202202617274 1 1
0.155681383642705 0.155344099131573 1 1
0.135231223076936 0.134965720924062 0 0
0.18327255419813 0.182976685379111 1 1
0.240590003840597 0.240037756828704 1 1
0.283742811976634 0.282917199729569 1 1
0.347195787933044 0.345971647287017 0 0
0.286472466388171 0.28548369681564 1 1
0.280394583115676 0.279537336591514 1 1
0.132809767228475 0.132418539948158 1 1
0.212423395904989 0.211787988593243 1 1
0.235032620316222 0.234213096106143 1 1
0.216047108568549 0.215376339008863 1 1
0.122667309149679 0.122080441685865 1 1
0.177830002549544 0.177476961062387 1 1
0.263624513379073 0.26311522088122 1 1
0.118971899247345 0.118638813778773 1 1
0.23713693854 0.236511607813068 1 1
0.159018339008386 0.158554508515707 1 1
0.118962847248312 0.118447286523227 1 1
0.250857956939411 0.250071007316422 1 1
0.273347821533066 0.272725705876655 1 1
0.176427163351857 0.175962749343784 1 1
0.14375225843134 0.143255688165646 1 1
0.171314894782193 0.170902694102628 1 1
0.178118318034223 0.177724217444292 1 1
0.154618156265075 0.154138585437722 1 1
0.17097072179031 0.170518863562729 1 1
0.164896156738055 0.164475424295439 1 1
0.264681444414182 0.2639050920966 1 1
0.260178370741835 0.259480273827639 1 1
0.116686131543804 0.116620336703412 1 1
0.168761898597744 0.168172717199048 1 1
0.231771567060725 0.231370557394238 1 1
0.216934231923581 0.216297581006357 1 1
0.164787661233264 0.164351504097362 1 1
0.277560081114504 0.276606012752394 1 1
0.225572993654525 0.22491859296388 1 1
0.314742227247739 0.313776933922894 0 0
0.113597678630953 0.113334414855803 1 1
0.175455838041749 0.174944927977181 1 1
0.202504049447932 0.201975386433897 1 1
0.171136487698971 0.170570094132536 1 1
0.232203004021451 0.231622882308244 1 1
0.146716708787274 0.146434311471567 1 1
0.237313485742629 0.236628929339364 1 1
0.0832550681402995 0.0829648772284922 0 0
0.125559401358755 0.125198710831426 1 1
0.197300006703209 0.196661853340656 1 1
0.255609856085829 0.254901038514255 1 1
0.172023623950274 0.17154758075087 1 1
0.185371197286029 0.184957210241512 1 1
0.228423161684522 0.227656897183491 1 1
0.241822485309219 0.241040779788018 1 1
0.17708528637562 0.176527302576832 1 1
0.194358634961672 0.193868957984198 1 1
0.186501484144919 0.186017703393355 1 1
0.261007662299904 0.260303090071447 1 1
0.210583328319095 0.209932096212391 1 1
0.124464220611385 0.124158462994651 0 0
0.196434262705278 0.1958362802882 1 1
0.22152698932121 0.22094894533822 1 1
0.182485789884019 0.181809642412636 1 1
0.185152761894237 0.184603549147519 1 1
0.163745727463462 0.163232312567847 1 1
0.321356741996125 0.320470062668683 0 0
0.13190642504836 0.131531239050484 1 1
0.256565138945425 0.255799599060903 1 1
0.180370552366678 0.179845617886647 1 1
0.158855412351956 0.158286669400084 1 1
0.286373278038051 0.285486804702115 1 1
0.163658214122365 0.163217032512623 1 1
0.181735240224546 0.181156768656748 1 1
0.204909200028177 0.204448612467943 1 1
0.254743695241124 0.254142126558584 1 1
0.142583534736013 0.142090116953106 1 1
0.255156139908311 0.254572055220847 1 1
0.211144323150704 0.210602107904824 1 1
0.0811559253023761 0.0809787194496874 0 0
0.148111517159505 0.147709350101963 1 1
0.101754555450881 0.101271877241688 1 1
0.240950419706822 0.240406338596425 1 1
0.161640258113824 0.161352055278039 1 1
0.176433102185469 0.176000047243468 1 1
0.254809530577307 0.253972603778845 1 1
0.144070217237473 0.14385775624503 1 1
0.148180336809687 0.147693154678316 1 1
0.168594354497497 0.16806868574077 1 1
0.197443367466223 0.196809521749677 1 1
0.224717027682477 0.223924894327452 1 1
0.284023227261191 0.283383162590675 1 1
0.275193450640377 0.274433589802463 1 1
0.160969783119874 0.160538697291459 1 1
0.224992427136601 0.224289482686125 1 1
0.221042950017082 0.220517410082236 1 1
0.148854977572968 0.148246189085965 1 1
0.241119220734432 0.2404897995274 1 1
0.217389457137813 0.21679166240583 1 1
0.198802587528939 0.197997981070727 1 1
0.237235540682949 0.236470746374249 1 1
0.204427634327499 0.204061286456915 1 1
0.150296797267618 0.150128965412441 1 1
0.247696140836128 0.247012632128636 1 1
0.161351274878906 0.160934794503163 1 1
0.24123978321797 0.240647116342334 1 1
0.220246291115696 0.219344513860126 1 1
0.0942658804585751 0.0940870533354488 1 1
0.203332934231902 0.202939119483506 1 1
0.250714176067537 0.249880296316338 1 1
0.133427896936927 0.133064929699901 1 1
0.136047106290414 0.135678274399405 1 1
0.286940789012601 0.286171582914637 0 0
0.290657869893919 0.289816515630942 1 1
0.273953563066863 0.273249134323551 1 1
0.232535924509176 0.231891387397703 1 1
0.298409048683796 0.297345807421888 0 0
0.185874806463038 0.185464855864341 1 1
0.128921169372279 0.128630908311916 1 1
0.200533492550477 0.200072316436821 1 1
0.265677533523121 0.264917418327039 1 1
0.231263966762134 0.230650785234768 1 1
0.205701409946296 0.205133442018194 1 1
0.156880513942537 0.156324273666188 1 1
0.249922892474054 0.248989923026121 1 1
0.202853344778655 0.202304939224629 1 1
0.156348941771853 0.155826085998363 1 1
0.280196629645794 0.279537917036233 1 1
0.182491686176896 0.182196125297759 1 1
0.120915797246289 0.120544568232496 1 1
0.228659539029286 0.228196652162165 1 1
0.13117286198474 0.130772354205141 1 1
0.21149822896843 0.210832622116935 1 1
0.190125374589188 0.189669175203911 1 1
0.26590758014403 0.265212179571139 1 1
0.18235780461024 0.18187175036858 1 1
0.220262633541737 0.219667339185294 1 1
0.213493365026246 0.213074219291298 1 1
0.215961324788258 0.21554578930369 1 1
0.197488076419766 0.196943737015647 1 1
0.0872862131189616 0.0868493776102781 0 0
0.205785108058645 0.205329296126519 1 1
0.131444703810902 0.131137462061626 1 1
0.274756353961838 0.274063488056644 1 1
0.178049286593189 0.17760740024376 1 1
0.172577650574779 0.171968252916679 1 1
0.230213618030112 0.229546432484497 1 1
0.231992932325414 0.231341005938095 1 1
0.193223713093806 0.192599759735029 1 1
0.116378388952975 0.116082124839798 1 1
0.226399081582792 0.225815725289703 1 1
0.282449174548304 0.281845796348295 1 1
0.132154787697252 0.131788092712447 1 1
0.223223898437444 0.222488987852567 1 1
0.139797384873211 0.139412957084825 1 1
0.27051344266204 0.269870794738673 1 1
0.25555246759485 0.254805464750623 1 1
0.226925756807308 0.22632541066392 1 1
0.202307375826279 0.201677923631084 1 1
0.207558978675256 0.207009639966412 1 1
0.242216623981711 0.241660345012199 1 1
0.24821949401225 0.247437590010268 1 1
0.178092592996849 0.177531317569752 1 1
0.167604756316082 0.167190020790744 1 1
0.234746325902427 0.234075785523895 1 1
0.19886107113052 0.198363155575521 1 1
0.257386016345992 0.256841405759494 1 1
0.225104985508419 0.224398390594637 1 1
0.0977170791505834 0.0974769613691854 0 0
0.235090584764967 0.234146827001581 1 1
0.178334109776383 0.177847689893948 1 1
0.172344662060393 0.171941446080402 1 1
0.256510116275576 0.255818208825306 1 1
0.205355117055201 0.204860324708361 1 1
0.174988090985071 0.174626567096352 1 1
0.207582037970356 0.207156049917145 1 1
0.139413372861109 0.139085140545777 1 1
0.193011975918295 0.192618094323735 1 1
0.172336340886076 0.171764441067781 1 1
0.133805608904498 0.133345605699948 1 1
0.175353250945618 0.175013285225354 1 1
0.394217481771912 0.392669693706902 0 0
0.221725480007804 0.220941596056436 1 1
0.17298914304763 0.172515246218818 1 1
0.20019055325836 0.199700858255688 1 1
0.219880842616631 0.219123051670546 1 1
0.14342609517659 0.14301555751297 1 1
0.230077832165014 0.229389608629134 1 1
0.238532550533157 0.237453818982117 1 1
0.303845624749336 0.303036783304409 1 1
0.233295103151233 0.232763446824156 1 1
0.136875919455849 0.136265298749066 1 1
0.239535361174559 0.238887032566016 1 1
0.216618655022983 0.216023651611807 1 1
0.175065209013818 0.174473720700793 1 1
0.162251068208981 0.161837659063024 1 1
0.20169556709892 0.201209013164924 1 1
0.209521232644544 0.208988872987583 1 1
0.294066652139397 0.293203007228838 1 1
0.282568851707525 0.281807402655716 1 1
0.19509664091261 0.194631768634272 1 1
0.264357460209956 0.263448946291096 1 1
0.209569499921713 0.209104419106839 1 1
0.203863344145832 0.203414568996148 1 1
0.227375823480107 0.226689237824833 1 1
0.195147805338771 0.194664598483689 1 1
0.198052082047079 0.197535933307355 1 1
0.265589668000828 0.264675934086588 1 1
0.216833519810763 0.216370784474713 1 1
0.100423183355128 0.100046517213062 1 1
0.14829881903294 0.147920661624377 1 1
0.135897284217374 0.135424469139782 1 1
0.197499288364574 0.196860437692511 1 1
0.206408101275063 0.205897336883921 1 1
0.24172762761568 0.241151673949224 1 1
0.142850086540435 0.142576970341455 1 1
0.220844823675675 0.220200389244838 1 1
0.198877296587292 0.198288692194694 1 1
0.231419100574152 0.230759057950396 1 1
0.195224082478517 0.194870176716214 1 1
0.307191862355036 0.30652003092899 1 1
0.211747242149928 0.211126406447164 1 1
0.307555052148017 0.306514707127601 1 1
0.197782155176561 0.197182247337689 1 1
0.32498032224439 0.324163837163337 0 0
0.207581136300423 0.207019865152853 1 1
0.191102312708044 0.190548387230441 1 1
0.186835641899735 0.186272869590052 1 1
0.222808846568628 0.222187510188614 1 1
0.138088502368888 0.137637159802698 1 1
0.296530477587514 0.295635257320535 1 1
0.211387508103285 0.210783849232816 1 1
0.186984212339532 0.186423616961991 1 1
0.232673430219617 0.232219024757832 1 1
0.34494329452905 0.343930215253227 0 0
0.186985388676212 0.186492603918297 1 1
0.235178688936989 0.234637213949379 1 1
0.196226875454607 0.195742884404376 1 1
0.215378732948051 0.214624156909812 1 1
0.176658090577494 0.176163575497801 1 1
0.173360968313776 0.172938006862546 1 1
0.0954990970197326 0.0951518646656037 0 0
0.240531872411287 0.240013146467032 1 1
0.222632079331813 0.222010143142935 1 1
0.278112423319109 0.277396415695004 1 1
0.210715234358038 0.209969177231775 1 1
0.19766947650181 0.197046333569477 1 1
0.133400176066172 0.132948322256618 1 1
0.229899704191635 0.229275362865004 1 1
0.225050189803308 0.224385289370036 1 1
0.259470350036426 0.258846783567817 1 1
0.0878986800330331 0.087554488961721 1 1
0.110515406754017 0.110128806232894 0 0
0.126089547696388 0.125702621498243 1 1
0.206930612541027 0.206560824809237 1 1
0.0953224015162269 0.0950608957940192 0 0
0.189443759682317 0.188856023769269 1 1
0.221316426953753 0.220621018112325 1 1
0.293305332334671 0.292596422028928 1 1
0.145058379279664 0.144639650868656 1 1
0.199031185563305 0.198302371197647 1 1
0.155830508736944 0.155544452031879 1 1
0.240213331352596 0.239553668817945 1 1
0.193686309635783 0.193200147171903 1 1
0.250719146815484 0.249749511161304 1 1
0.246104692225042 0.245239632975073 1 1
0.173418542284409 0.173016845242368 1 1
0.141338541510451 0.141126423812846 1 1
0.25757684386357 0.257014160723001 1 1
0.179769061327582 0.179340848425652 1 1
0.300612032604749 0.299863082279996 1 1
0.284490336185422 0.283760473007271 0 0
0.243919625617814 0.243115341345227 1 1
0.212437690085738 0.211752737732269 1 1
0.25686100973785 0.256022451459109 1 1
0.169703019685159 0.169146367487138 1 1
0.284343534098972 0.283308360542217 1 1
0.207344519795581 0.206728630889102 1 1
0.330393981004324 0.329376225734413 0 0
0.216974244995977 0.216526735643037 1 1
0.251573340797816 0.250782032005314 1 1
0.156699138034208 0.156181320622025 1 1
0.13886081563212 0.138543023240514 1 1
0.12298135099154 0.122584331009754 1 1
0.25347218652535 0.252897962873523 1 1
0.0708457210021823 0.0704095219919226 0 0
0.22554823231344 0.224927484588541 1 1
0.255109105156152 0.254474295093055 1 1
0.205581819116931 0.20515042487591 1 1
0.202880638484585 0.202332610537467 1 1
0.255112703401533 0.254218428648426 1 1
0.227997020710627 0.227402817733425 1 1
0.236788898659945 0.236163124304567 1 1
0.265379298311214 0.264538387801981 1 1
0.247435585146953 0.246665708667634 1 1
0.192793187443216 0.192267866473887 1 1
0.112645299101189 0.112250000340818 1 1
0.245088823493764 0.244508740116326 1 1
0.241438957905423 0.24082766708837 1 1
0.236664209755443 0.235984930073658 1 1
0.191892554503761 0.191215699297951 1 1
0.268386419352694 0.267787647753305 1 1
0.317033600785923 0.316101406882143 0 0
0.249309260220564 0.248763177594985 1 1
0.195376662044692 0.194968109100388 1 1
0.175389195309807 0.174779626725126 1 1
0.288700940140915 0.287719373819893 1 1
0.13912257726269 0.138705368236807 1 1
0.201190281416826 0.20056706036059 1 1
0.221070509073266 0.220454178637839 1 1
0.246795992675056 0.246261984469329 1 1
0.201757317255294 0.201123013373041 1 1
0.254662241302142 0.254020162596377 1 1
0.157394425830412 0.156760359603811 1 1
0.264120511781415 0.263386973040709 1 1
0.188628941877149 0.187979964482159 1 1
0.213535195084062 0.212805913281284 1 1
0.190287286655906 0.189679646826295 1 1
0.193163868128678 0.192570393050486 1 1
0.245165240172873 0.244619993265527 1 1
0.151298658430488 0.150970160932288 1 1
0.205721921301342 0.204942588839247 1 1
0.254454460010223 0.253938475319593 1 1
0.151245659556564 0.150864196771711 1 1
0.282917634839007 0.282107957358989 1 1
0.177456798161128 0.176884464339499 1 1
0.196985059750195 0.196544302710009 1 1
0.0883102224208757 0.088187506741101 0 0
0.195580029836775 0.195010520282081 1 1
0.234215506221036 0.233477511924077 1 1
0.167422487405982 0.166717559081918 1 1
0.151989877768833 0.151661066671424 1 1
0.213275184828592 0.212713194490755 1 1
0.20375940572865 0.203247418062462 1 1
0.287057215729248 0.286215232840706 1 1
0.22608641075795 0.225425741828777 1 1
0.223182818409103 0.222394517552196 1 1
0.152341241905909 0.151871431866219 1 1
0.274431279291586 0.273738540469228 1 1
0.172927640325693 0.172694859506092 1 1
0.242076948561883 0.241546456898909 1 1
0.2538390965795 0.253264383005097 1 1
0.194925526504191 0.194374914123783 1 1
0.249530569169682 0.248972055085641 1 1
0.315057418694634 0.313947550844906 1 1
0.226138436144443 0.225468560551843 1 1
0.269191648191578 0.268434856785124 1 1
0.27036213317024 0.269462477907524 1 1
0.241107773739728 0.240532068141775 1 1
0.12696370097486 0.126555197669371 1 1
0.0850462943373485 0.0848713703567309 0 0
0.193132896581172 0.192568918521853 1 1
0.242881891305539 0.242263883106217 1 1
0.241726816700733 0.24102105419908 1 1
0.259880595829345 0.259245130045953 1 1
0.191126565182589 0.190558185863626 1 1
0.169556906384427 0.169066172648607 1 1
0.174987961852591 0.17441025629723 1 1
0.261300756973396 0.260606302013775 1 1
0.26279994038063 0.262069305868854 1 1
0.104320648864326 0.104079076748074 1 1
0.169611222641406 0.169308475546081 1 1
0.186558915571003 0.185981507439347 1 1
0.312761384667289 0.312154380368746 0 0
0.210168268118746 0.209548541782731 1 1
0.0742009372145792 0.0739225191332585 1 1
0.151262529846467 0.150947399871331 1 1
0.201272082756301 0.200679585627342 1 1
0.102404158936955 0.10197314309037 1 1
0.23765255272786 0.236894903157586 1 1
0.24062230079067 0.240035957860634 1 1
0.213894302027092 0.213140374156752 1 1
0.225524952555972 0.224907703572459 1 1
0.208930412708441 0.208320021088645 1 1
0.20220126812801 0.201621834550777 1 1
0.0950487811685836 0.0948874705609321 0 0
0.237551596391562 0.2369734856676 1 1
0.149540816038995 0.148968650691428 1 1
0.220318727640558 0.219443648335341 1 1
0.179534163687702 0.178940969062708 1 1
0.241372142588783 0.24074864323425 1 1
0.198341996706817 0.197863098321881 1 1
0.220472787561064 0.219702624020946 1 1
0.189466342728006 0.188797945080632 1 1
0.168037648207619 0.16763853667525 1 1
0.135062278820547 0.134775204548595 1 1
0.172875527457005 0.172296927226988 1 1
0.112820179305994 0.11266785800958 1 1
0.15861325103932 0.158096850043299 1 1
0.158198720564103 0.15778004884137 1 1
0.138984403989029 0.138542933060659 1 1
0.134413248420296 0.13399435363694 1 1
0.146398399965254 0.14607860329756 1 1
0.315103501724329 0.314114912406849 1 1
0.182687930419889 0.182093895675995 1 1
0.204370515650963 0.203713694858989 1 1
0.163265823949709 0.162915866663542 1 1
0.148828976093166 0.148366269012435 1 1
0.228113004117584 0.22740538074936 1 1
0.204859643459642 0.20439675545833 1 1
0.102939327290981 0.102697348522462 1 1
0.232160932219076 0.231466542325973 1 1
0.174146747772984 0.17321682775333 1 1
0.110146569265109 0.10970098448278 1 1
0.204245128546676 0.203540603618734 1 1
0.238162424895478 0.237654274474202 1 1
0.158949286849037 0.158476276167428 1 1
0.197187070374224 0.196625659930686 1 1
0.191697494574483 0.191271571073096 1 1
0.178235527803842 0.177775860802217 1 1
0.208328286113418 0.207788492009316 1 1
0.150077284954402 0.149609653827391 1 1
0.150021358639667 0.149623398875717 1 1
0.296698801605116 0.295784417515399 1 1
0.201372554136604 0.20086315033046 1 1
0.204209199438054 0.203489303847358 1 1
0.111671514968474 0.111377476323806 1 1
0.215829173061915 0.215312342705119 1 1
0.200783341255735 0.200304160502965 1 1
0.202942130434707 0.202346141841191 1 1
0.184012572535088 0.183376222934362 1 1
0.210083987801719 0.209363592626805 1 1
0.258289479331042 0.257484697794633 1 1
0.168801182822241 0.168406297476268 1 1
0.240327117544168 0.239480261275156 1 1
0.210575651610517 0.210165508663614 1 1
0.183467308136089 0.182806456047778 1 1
0.188423019886732 0.187834058966275 1 1
0.270787352552187 0.270238875355655 1 1
0.131954832518705 0.131399600907318 1 1
0.296236181623064 0.295542298004797 0 0
0.130808670174791 0.130394404867702 1 1
0.133991482342972 0.133579799120813 1 1
0.187597307650788 0.187027277150861 1 1
0.2331890611734 0.232441378450864 1 1
0.252962899992189 0.252334739907754 1 1
0.155259996719878 0.154701026109505 1 1
0.292095524302325 0.291372327014152 0 0
0.133302596368348 0.133111926561741 1 1
0.239079027358091 0.238361347856174 1 1
0.294994149149969 0.294208827802402 0 0
0.191190944810907 0.19078130110145 1 1
0.242026813319941 0.241366100538434 1 1
0.139497350227182 0.139127475924846 1 1
0.229254483227253 0.228438741659112 1 1
0.171920022333227 0.171293286761795 1 1
0.138681159823332 0.138226121118925 1 1
0.291934167746847 0.291141759363759 1 1
0.258515949862201 0.257660345357117 1 1
0.246670796138527 0.245782904956692 1 1
0.232840234908704 0.232056383039865 1 1
0.20212132900056 0.201440144975608 1 1
0.189728301497496 0.189243819381651 1 1
0.207498354819785 0.206952313634727 1 1
0.247162302435292 0.246454411656741 1 1
0.298153591491336 0.297332894101921 1 1
0.135967240912359 0.13574728725306 1 1
0.182091654025666 0.181885763187197 1 1
0.233658198902929 0.233090151642628 1 1
0.224101117010263 0.223509664246268 1 1
0.18983728279599 0.18934456430239 1 1
0.13851706159422 0.138039632359667 1 1
0.108650346593636 0.108446443518813 1 1
0.140667298270023 0.140189160623171 1 1
0.135837077455801 0.135565792894314 1 1
0.155937613016149 0.155545048903009 1 1
0.228574146738295 0.227860428228534 1 1
0.197812377085642 0.197288730690875 1 1
0.169204383240085 0.168696907255046 1 1
0.19013204931991 0.189737306958864 1 1
0.284564754601045 0.283883587363114 1 1
0.253607480318234 0.25291349056416 1 1
0.288340404287327 0.287365035108404 1 1
0.0939555646571596 0.0934173582957539 0 0
0.292194379333423 0.291519703715475 1 1
0.186719284181313 0.186297051754301 1 1
0.118528695770021 0.118198802186527 1 1
0.283643074576132 0.282635490084558 1 1
0.216956124425414 0.21642333406926 1 1
0.199770234054758 0.199302750449978 1 1
0.116374533349939 0.116119149866594 1 1
0.128222655486707 0.127836919100944 1 1
0.15080725464596 0.15036551475967 1 1
0.196711714901852 0.19622961167939 1 1
0.190302664123757 0.189869902902278 1 1
0.208184555734085 0.207468544795102 1 1
0.218625927076274 0.218138283375667 1 1
0.235681979580916 0.235045193495904 1 1
0.165576086968425 0.165182502906106 1 1
0.184690105844453 0.184002094797142 1 1
0.131085795076242 0.130813341776572 1 1
0.208301560680786 0.207652870296438 1 1
0.295244765657723 0.294595319257352 1 1
0.226219361573429 0.225693365037753 1 1
0.191577565318564 0.191184169571759 1 1
0.141310133333324 0.140835785734355 1 1
0.242937520486633 0.242129681013116 1 1
0.266970674590869 0.266143968225439 1 1
0.226274342030731 0.225792299730412 1 1
0.168572232882384 0.168080580340494 1 1
0.272550754145085 0.271792721116476 1 1
0.208158655627058 0.207529989809452 1 1
0.250238024716642 0.249509282597998 1 1
0.221981201644855 0.221331520401766 1 1
0.277829814555353 0.276982710289926 1 1
0.215709957083828 0.215161770260111 1 1
0.327824474096827 0.326778533858347 0 0
0.140340590328534 0.139999327362494 1 1
0.112553878107859 0.112057830479915 1 1
0.282776484988287 0.281829421161063 1 1
0.202611334710218 0.201931407385703 1 1
0.24431680417007 0.243567736483058 1 1
0.189285805911788 0.188906284103222 1 1
0.127371374535398 0.127129902812309 1 1
0.162269594875626 0.161676460650066 1 1
0.172137758932736 0.171579109837503 1 1
0.219977096892241 0.219347264383329 1 1
0.257767005354763 0.256987932114116 1 1
0.152973290404573 0.152504065609214 1 1
0.230289383742249 0.229585822529796 1 1
0.238011091374605 0.237444566068897 1 1
0.273697264578253 0.272973368528365 1 1
0.0886481468134324 0.0883857088838103 0 0
0.210940909756822 0.210316537486195 1 1
0.147260604108904 0.146873076603978 1 1
0.116990106185196 0.116732498713586 0 0
0.147037650884315 0.146541765247105 1 1
0.166989979209735 0.166427527892241 1 1
0.165658811640279 0.165042984196136 1 1
0.243426357768017 0.242741889689873 1 1
0.290846244571035 0.290028336872906 1 1
0.253409250621321 0.252821507510154 1 1
0.158580903624708 0.15816180475392 1 1
0.210783542808252 0.21028603234778 1 1
0.183702756280433 0.183171188133796 1 1
0.127541717087462 0.127215172937746 1 1
0.137042520737524 0.136741860746765 1 1
0.223059697582038 0.222586067313886 1 1
0.239063406484757 0.238452054071881 1 1
0.166693031653177 0.166382011885788 1 1
0.209289619569185 0.208551637286103 1 1
0.170958186512557 0.170571332904504 1 1
0.119763430265581 0.119445285210671 0 0
0.189396008067211 0.188882820767582 1 1
0.173598620837033 0.173120238106196 1 1
0.159348436325326 0.158972166622571 1 1
0.286060809813023 0.285228940173355 1 1
0.0812425245753097 0.080993379220561 0 0
0.201830560175947 0.201232617809475 1 1
0.166365422943865 0.16580596165496 1 1
0.206091582575774 0.205480626561231 1 1
0.218979492989361 0.218337302630542 1 1
0.208714569848054 0.208038123788631 1 1
0.208531477754072 0.207925222904921 1 1
0.257826686800382 0.257256712402186 1 1
0.234010564006575 0.233105964371577 1 1
0.177155759325606 0.17663494845965 1 1
0.0424065223690254 0.0424116974978945 0 0
0.292917154175809 0.292118475007921 1 1
0.14932877758491 0.14876562313903 1 1
0.112976130066456 0.112657858748723 1 1
0.202002231970011 0.201332495209695 1 1
0.198929750962707 0.198344903310911 1 1
0.201477270456357 0.200851007522075 1 1
0.245995916832038 0.245102765565298 1 1
0.223295243448167 0.222567449239945 1 1
0.203413798667959 0.20283698234775 1 1
0.175429861969803 0.174950112066847 1 1
0.24779533227962 0.247079693950771 1 1
0.0766753205772531 0.0764666529886971 0 0
0.221501157290434 0.220880781059117 1 1
0.15839369143737 0.15805738387808 1 1
0.359178649711323 0.358043520549944 0 0
0.170184100943268 0.169774264858295 1 1
0.210623976481547 0.209935997368799 1 1
0.179598149946287 0.179026018377199 1 1
0.239062051238709 0.238232234985005 1 1
0.190332482604238 0.189844104505466 1 1
0.104586664648071 0.104183761648173 0 0
0.194416831245157 0.193960867475327 1 1
0.185749347207185 0.185334218777111 1 1
0.220027906966419 0.219276689120734 1 1
0.239848917353383 0.239310027735102 1 1
0.200323491180316 0.199749528318817 1 1
0.233660103252261 0.233047698710068 1 1
0.193080865938648 0.192596773932475 1 1
0.242075745781184 0.241479927530163 1 1
0.252603662482307 0.252074296017519 1 1
0.193423827305877 0.192735766061922 1 1
0.135292021168934 0.134890250125428 1 1
0.163081466827478 0.162529969199412 1 1
0.20025838013619 0.199757220616492 1 1
0.220171214270553 0.219382303319529 1 1
0.185737679282403 0.185229784002248 1 1
0.158339458184543 0.157881066085995 1 1
0.226751169951334 0.22618672067314 1 1
0.198826751590254 0.198044311047429 1 1
0.214989479630886 0.214437382666817 1 1
0.184371874814461 0.183852794144549 1 1
0.221884718856121 0.22126444515321 1 1
0.275698199467401 0.275060498881027 1 1
0.251476601950209 0.250620846774225 1 1
0.207499659427705 0.207051939395706 1 1
0.243878014530319 0.243266326041372 1 1
0.244611653669144 0.244114278785334 1 1
0.236057135422888 0.235314995843355 1 1
0.212705575357557 0.211972739126248 1 1
0.19497006212124 0.194380906127205 1 1
0.214049092492 0.213450690110406 1 1
0.240356130023702 0.239827026508245 1 1
0.27998372860877 0.27927996912353 1 1
0.25628371089685 0.255562449912761 1 1
0.20425402659567 0.203607171714005 1 1
0.312608627671493 0.311853135861361 1 1
0.252897903709721 0.252213310151547 1 1
0.207074865090933 0.206592630684104 1 1
0.220680089584446 0.220090373248059 1 1
0.218404530880038 0.217825398971633 1 1
0.216622485317948 0.215979489743155 1 1
0.1284094932404 0.128011068420783 1 1
0.198076572196469 0.197643550768255 1 1
0.12421209110492 0.12377866784593 1 1
0.229401062888571 0.228759682766559 1 1
0.246064928649669 0.245206109775669 1 1
0.140848534453222 0.140435133569449 1 1
0.182427359887616 0.182022436508529 1 1
0.219165821093125 0.218636755597966 1 1
0.255315504007667 0.25471224402728 1 1
0.0775370569466321 0.0774142702937811 0 0
0.164694275341863 0.164169371629187 1 1
0.197004430504283 0.196529397381596 1 1
0.140616183775972 0.140062003577379 1 1
0.183344002931886 0.182754066909544 1 1
0.163436446387621 0.163000904265075 1 1
0.126599569814959 0.126200802271227 1 1
0.114959634554969 0.114593446073513 1 1
0.213659177847957 0.212914584597089 1 1
0.200342984897799 0.199573674601287 1 1
0.236404074095621 0.235664569870152 1 1
0.121715540204192 0.121424139049986 1 1
0.251519856623234 0.25076489216019 1 1
0.158683127449202 0.158338645659966 1 1
0.249975988870403 0.249078851842528 1 1
0.183108781004879 0.182595295178628 1 1
0.177107480608763 0.176663650955849 1 1
0.119933548260693 0.119772368312303 1 1
0.131911320288495 0.131651584447427 1 1
0.194207452656958 0.193751663128838 1 1
0.160078398861747 0.159646047270244 1 1
0.165725701776145 0.1652702960599 1 1
0.187415341398879 0.186985053995758 1 1
0.283879980155694 0.283097025618872 1 1
0.172282089259342 0.171713339565697 1 1
0.260997709994428 0.260344383604504 1 1
0.242853860906646 0.242020246569987 1 1
0.208073570134961 0.207507230027126 1 1
0.259723863952221 0.259040322845206 1 1
0.214645650673071 0.214191447350814 1 1
0.148682429654925 0.14817918833629 1 1
0.219725990659403 0.219056005885106 1 1
0.255882125087098 0.25513848495122 1 1
0.337785046677328 0.336978826685667 0 0
0.145368057719521 0.145031462656497 1 1
0.138150878419057 0.137778417328533 1 1
0.229864801115856 0.229397177219798 1 1
0.210707306829089 0.210189611716967 1 1
0.178658200515785 0.178086623711011 1 1
0.143667901567121 0.143220754353652 1 1
0.162389290855696 0.161731200054332 1 1
0.171114423467881 0.170660798316901 1 1
0.109392534635529 0.10882959388669 1 1
0.106334271968038 0.105969499600253 0 0
0.186184669248697 0.185567529339434 1 1
0.223074984722174 0.2223855670904 1 1
0.252232711595727 0.251486533082034 1 1
0.188875779875603 0.188446973115019 1 1
0.157224266236713 0.15691325228752 1 1
0.215908719173647 0.215193332087232 1 1
0.237912222805732 0.237079935076876 1 1
0.264206435596492 0.263476328479028 1 1
0.201889090947712 0.201452506494469 1 1
0.216964527577612 0.216458180710531 1 1
0.316128707018379 0.315291821146551 0 0
0.246012777696588 0.245412819705859 1 1
0.15326848193997 0.152675432718016 1 1
0.181115747516046 0.180594471069959 1 1
0.273841461232837 0.272996616903692 1 1
0.282978109366859 0.282075384612045 0 0
0.164784125868215 0.164304218649135 1 1
0.286793529579429 0.286116266576246 1 1
0.205990544437106 0.205406931389588 1 1
0.228253716068136 0.227685915322009 1 1
0.230395662536181 0.2297529692106 1 1
0.236521402752092 0.236051197760384 1 1
0.173735345492355 0.173333041915947 1 1
0.304861482291297 0.304164648518101 0 0
0.219775678557195 0.219357917748188 1 1
0.194108081540195 0.193641374792845 1 1
0.26485336621843 0.263913473524836 1 1
0.0913590621479818 0.091226649303435 0 0
0.0589612823327335 0.0586212471010011 0 0
0.148417259209802 0.147962818245592 1 1
0.244443603264535 0.243741440492494 1 1
0.245136039692743 0.244406210756775 1 1
0.17257666139836 0.171969179984568 1 1
0.0984084706262469 0.0982074195730192 0 0
0.199111071634201 0.198416499460965 1 1
0.226122380460696 0.225736766474448 1 1
0.105342356112568 0.105058781184124 1 1
0.149308101001383 0.14888249977197 1 1
0.208267862602896 0.207649771647087 1 1
0.159333779579538 0.158843294175283 1 1
0.291768220851135 0.290720522474959 1 1
0.174916634531138 0.174548972808741 1 1
0.192572657498727 0.192029214250062 1 1
0.232737463234269 0.232034669987016 1 1
0.208537773224847 0.207971317580386 1 1
0.0885964015761453 0.0883613816387912 0 0
0.179644500394412 0.17889711306305 1 1
0.0783018095618068 0.0780457043127179 0 0
0.190357891992822 0.190069277494344 1 1
0.203573505600489 0.202988855464541 1 1
0.112596562351636 0.112185755887001 0 0
0.240337325093548 0.239698360361349 1 1
0.296893174964541 0.296165127770479 0 0
0.196276352373148 0.195764363808061 1 1
0.17432149256027 0.173846437613473 1 1
0.132536462896019 0.132284334685784 1 1
0.135285685904837 0.134924845760805 1 1
0.234278024553726 0.233705575695315 1 1
0.229679736878617 0.228807830800704 1 1
0.220749042899073 0.220273369093604 1 1
0.138531656835028 0.138144270561333 1 1
0.233225251036749 0.232349299490125 1 1
0.220818700632748 0.22027703064149 1 1
0.17435051271487 0.173733347314179 1 1
0.2200430572865 0.219520809041523 1 1
0.22728221608701 0.226816497814929 1 1
0.378818691745513 0.377807972731194 0 0
0.155296467274913 0.154824332939697 1 1
0.179128691873714 0.178719886027088 1 1
0.157090704371101 0.156615667079513 1 1
0.180891465687144 0.18040693382147 1 1
0.233444953331652 0.232619745018283 1 1
0.172515083579428 0.172101280201272 1 1
0.257254536764056 0.2566201575049 1 1
0.211899876533507 0.211194486789237 1 1
0.250237007934322 0.249505618131307 1 1
0.183594941162015 0.183103334777536 1 1
0.205217918988114 0.204721177344913 1 1
0.199840207322221 0.199141928016496 1 1
0.257635148748725 0.256872107555341 0 1
0.2983341947379 0.297393863554458 1 1
0.181395547991642 0.180831885591655 1 1
0.177425402452238 0.176998949207386 1 1
0.338630012398519 0.337632669168772 0 0
0.281166910050378 0.280339132197974 1 1
0.177604666816462 0.177011676045526 1 1
0.225686607082994 0.224872706672024 1 1
0.196602949248696 0.19611619050724 1 1
0.251990643208952 0.251233468323624 1 1
0.145984836680254 0.145543171859801 1 1
0.159551687494464 0.159033198410621 1 1
0.268009752721418 0.267246356643672 1 1
0.163219942607492 0.162782522433099 1 1
0.168236519161718 0.167925777169838 1 1
0.25467062271866 0.254074383160788 1 1
0.168701140178496 0.16821593747503 1 1
0.158339882072596 0.15807125513081 1 1
0.148040412390653 0.147769805809983 1 1
0.182034376265532 0.181553162949374 1 1
0.140073051618245 0.139693030335911 1 1
0.164657624367785 0.164392141000866 1 1
0.270265398399124 0.269466258545826 1 1
0.206588227573211 0.206006944002228 1 1
0.295285317251188 0.294577323969073 0 0
0.238001659466458 0.237300531645829 1 1
0.131036271404214 0.130596193548974 1 0
0.167955610852144 0.167343450981462 1 1
0.139948282873133 0.139575294645089 1 1
0.149805838842452 0.149495358525378 1 1
0.21509937021622 0.214486677143729 1 1
0.176933079894551 0.176423827798145 1 1
0.209616163436039 0.209149790096528 1 1
0.172266827180695 0.17187868279092 1 1
0.204530945604694 0.203908513188587 1 1
0.221811170825495 0.221265305030088 1 1
0.113775125193327 0.113402928781297 1 1
0.282045077506876 0.281140001112888 1 1
0.131137643297754 0.130865095126694 1 1
0.135841354911016 0.135315509697649 1 1
0.23734551733781 0.23684463018028 1 1
0.174800034032422 0.174362043832743 1 1
0.212860710805426 0.212050057509384 1 1
0.210297374852245 0.209785680828706 1 1
0.111927973702273 0.111724028734509 1 1
0.212523592887325 0.211977132779223 1 1
0.218946632787262 0.218435438446486 1 1
0.202529190005675 0.202168838569721 1 1
0.248177365336346 0.247642282162516 1 1
0.182798826179458 0.182411967708142 1 1
0.107053495084207 0.106819075455081 1 1
0.184983491637244 0.184400259894555 1 1
0.208827447616014 0.208072261434182 1 1
0.372835697144839 0.371900173472379 0 0
0.2034583529211 0.202842721284987 1 1
0.206631235903125 0.205951841450631 1 1
0.327902583290953 0.326897367960268 0 0
0.282602602161739 0.281998757904925 1 1
0.19221990651573 0.191771218883071 1 1
0.220675815096201 0.220012286587405 1 1
0.175543725297139 0.175213042961935 1 1
0.225000480356377 0.224324485585089 1 1
0.270744617425872 0.270108980898534 1 1
0.273902402811851 0.273196219037387 1 1
0.207406875436926 0.206835353572644 1 1
0.196973427049068 0.196458550390858 1 1
0.195258629646263 0.194806504504582 1 1
0.264985949914457 0.264256286021306 1 1
0.10437478635307 0.104131268733649 0 0
0.183261528617342 0.182789707056436 1 1
0.190913217038083 0.190157031804486 1 1
0.265009922276591 0.264468725526704 1 1
0.183248710220824 0.182673207910483 1 1
0.227343020975842 0.226639155362791 1 1
0.218305372010874 0.217797374013164 1 1
0.159440501757514 0.159024548543693 1 1
0.171751196467379 0.171322813837135 1 1
0.121942920609741 0.121512085457389 1 1
0.196563667849237 0.195985138147712 1 1
0.138736795371599 0.138423997757859 1 1
0.131425456908289 0.131087090834025 1 1
0.254854306455426 0.254297744420448 1 1
0.257170922849676 0.256407413461468 1 1
0.102557059381555 0.102372343462692 0 0
0.212656209301071 0.212116484721058 1 1
0.175803470528278 0.175161498230844 1 1
0.247878111712222 0.247382621351233 1 1
0.104770551198905 0.104236220724885 1 1
0.223402044704309 0.222885847448454 1 1
0.224144648905852 0.223406638886809 1 1
0.132120114851285 0.13172387054031 1 1
0.185729919553673 0.185266599185331 1 1
0.160498988967047 0.160060905486939 1 1
0.26844275650956 0.267835670188337 1 1
0.133659103442437 0.133301614986513 1 1
0.193934273457678 0.193411980733227 1 1
0.201415706334486 0.200886248612503 1 1
0.180007764275568 0.179630575541713 1 1
0.18491920151411 0.184449263453568 1 1
0.160824155393968 0.160410194278608 1 1
0.170049810885875 0.169462727828725 1 1
0.22488326548172 0.224316237444647 1 1
0.194110413861731 0.193719616401622 1 1
0.111593963414761 0.111225373835495 1 1
0.277137052749348 0.276384710322653 1 1
0.150587356437777 0.150051153345444 1 1
0.195884448593309 0.19538090470719 1 1
0.166047116405715 0.165689599405903 1 1
0.181596057881548 0.18103872496418 1 1
0.219055426818534 0.218236807406987 1 1
0.171628434798792 0.17107551034663 1 1
0.336128583646818 0.335391868492971 0 0
0.106066233630959 0.10572405913435 0 0
0.179003267388806 0.178427153398126 1 1
0.187985741793499 0.187416642800841 1 1
0.149445440040231 0.149155255704364 1 1
0.155229863519826 0.154837357929486 1 1
0.19154715763634 0.191205881330159 1 1
0.254220445984703 0.253428735381277 1 1
0.197539183186477 0.197075685024291 1 1
0.0841592447285404 0.0838998017051555 1 1
0.163654569229746 0.163256006937503 1 1
0.156953517839496 0.156384586533006 1 1
0.150285777477205 0.14982532497131 1 1
0.206437862673953 0.205947332848332 1 1
0.226262702408232 0.225553988735743 1 1
0.128663319929646 0.128288605067702 1 1
0.156335856010904 0.155919288843638 1 1
0.349562107928125 0.348731845606214 0 0
0.184621289449701 0.184334958624601 1 1
0.238768535129518 0.238104948930475 1 1
0.251764383503841 0.251093398365569 1 1
0.216728512608423 0.216093461935604 1 1
0.145561083039464 0.145131967628489 1 1
0.216573318095537 0.21590322397543 1 1
0.151661843662033 0.151394365604995 1 1
0.169808827539616 0.169298872135841 1 1
0.148805824264219 0.148400756902757 1 1
0.119699791947612 0.119449820187694 1 1
0.228073870282524 0.227402557634319 1 1
0.270498271632236 0.269864754033178 1 1
0.269812562790292 0.26912618967691 1 1
0.219286922422388 0.21878701723676 1 1
0.169353119069811 0.169006194361954 1 1
0.216577097505744 0.216038279186048 1 1
0.182686493659108 0.182253051025111 1 1
0.144521264015149 0.14421869826631 1 1
0.113359846058044 0.112956821260164 0 0
0.224229605757334 0.223715561193414 1 1
0.200377427803121 0.199804750636455 1 1
0.156230747824497 0.155747105208767 1 1
0.135121871070112 0.13476174464637 1 1
0.188132081795049 0.187425695066402 1 1
0.256105267456595 0.255310701089678 1 1
0.24430975570503 0.243616617719883 1 1
0.20111205063135 0.20065914961995 1 1
0.180301111243043 0.179893948825772 1 1
0.204926010714789 0.204492431352616 1 1
0.267793323890325 0.267107185119698 1 1
0.251975868376728 0.25125513144073 1 1
0.226116319112085 0.225275510706236 1 1
0.103842507014576 0.103521737930405 1 1
0.155386051747351 0.15504842880918 1 1
0.305980888950449 0.305087951324157 0 0
0.158749953725484 0.15799571401251 1 1
0.165144636162068 0.16474755158024 1 1
0.193700345827146 0.193130623414089 1 1
0.220873384556835 0.220218996607377 1 1
0.198237628714289 0.19766449337756 1 1
0.157783856863595 0.157212270311864 1 1
0.186111105246201 0.185683643778898 1 1
0.182764192969187 0.182283856653521 1 1
0.233479652855028 0.232763290487854 1 1
0.131016925307011 0.13060892557635 1 1
0.220128196364776 0.21941145287516 1 1
0.254794065702351 0.253873638998774 1 1
0.197111174439971 0.196771645769544 1 1
0.137126477613938 0.136670017603163 1 1
0.313754923157666 0.312887511903046 0 0
0.201310780215211 0.200869599652923 1 1
0.214663379044986 0.214232281054808 1 1
0.173890566992203 0.173502182252226 1 1
0.22083036879229 0.220231233686736 1 1
0.250849694274296 0.250412047012981 1 1
0.198039987170894 0.197457843569009 1 1
0.303838962344171 0.302969266181603 1 1
0.248135053610611 0.247495390713481 1 1
0.273473228065836 0.272641281494647 1 1
0.14150473559428 0.141331130654685 1 1
0.193687514794324 0.19307938695346 1 1
0.176456292353248 0.176159892870958 1 1
0.13422049018199 0.133939345070102 1 1
0.212679491244249 0.212073500707659 1 1
0.11721489578976 0.116953881600812 1 1
0.167801717648769 0.167431341811656 1 1
0.202603577245837 0.201949806457272 1 1
0.165193043363833 0.164723095452436 1 1
0.215102875572438 0.214570690352083 1 1
0.15724380097499 0.156811834653966 1 1
0.175458263294707 0.175005332730728 1 1
0.258342555336792 0.257524654870982 1 1
0.182932790677948 0.182521617957414 1 1
0.0875513044803883 0.0871849463255465 1 1
0.203423570312572 0.202892547868621 1 1
0.170797014718255 0.170195830540288 1 1
0.146316394631667 0.145934912918292 1 1
0.215275423039116 0.214602399644562 1 1
0.225121346094275 0.22474022526435 1 1
0.0506498351506401 0.0502441597988529 0 0
0.229982286949166 0.2293689928866 1 1
0.304347925294793 0.303424455898184 1 1
0.203457464145266 0.20296059970927 1 1
0.154302509109759 0.153876681461065 1 1
0.199764244945897 0.199254290299622 1 1
0.169811184958827 0.169532541981635 1 1
0.250686019819021 0.249994888296027 1 1
0.198645817887664 0.197995403195931 1 1
0.0834018022419872 0.0831846934280585 0 0
0.195234539213537 0.194808276657337 1 1
0.276918676190981 0.276325049557829 1 1
0.187291023380224 0.186628676726437 1 1
0.318420565903902 0.317609525006021 0 0
0.202102437092562 0.201485626289661 1 1
0.235293321733371 0.23460115995356 1 1
0.210261185787754 0.209523367617436 1 1
0.17812986892318 0.177651358714644 1 1
0.250422974572904 0.249669357189629 1 1
0.237623322461913 0.236920745428812 1 1
0.221866394401414 0.221091947628035 1 1
0.28337230779666 0.282584966854891 1 1
0.111050609147078 0.110804438117734 0 0
0.113254320819736 0.112977307212329 0 0
0.148789719729031 0.14832836703078 1 1
0.196304874096793 0.195791322551989 1 1
0.283292311510671 0.282646418631084 1 1
0.186362561464624 0.18588455755911 1 1
0.172512596089694 0.172112134103134 1 1
0.209713066955976 0.209337283873095 1 1
0.21356937425907 0.212881527101509 1 1
0.220785908360868 0.220227386477537 1 1
0.18172189795885 0.181150697662547 1 1
0.208982969188363 0.208424082339704 1 1
0.230856468674525 0.230286447239082 1 1
0.227812857876508 0.2273195857879 1 1
0.265819140801448 0.265161272314202 1 1
0.140252581146853 0.139668879817958 1 1
0.235504111114538 0.234925122889504 1 1
0.292662307495436 0.291953963649743 1 1
0.218146138026462 0.217700245417601 1 1
0.209024469106188 0.208397145425188 1 1
0.187717253336076 0.187223474807568 1 1
0.181032141778013 0.180373406868431 1 1
0.251853505390481 0.251088965454475 1 1
0.172277823551706 0.171713490280364 1 1
0.24872196146002 0.247986670247591 1 1
0.29587896140143 0.295163932765274 1 1
0.212910340857345 0.212368403729409 1 1
0.217336389272962 0.216703491009328 1 1
0.125608644881226 0.12538009330184 1 1
0.128927430131909 0.128662820668271 1 1
0.232449894654531 0.231726762239713 1 1
0.225578646613955 0.224884500658326 1 1
0.221498105930828 0.220940505768524 1 1
0.207334444776862 0.206728148280058 1 1
0.203870162528257 0.203206510927574 1 1
0.144027678240409 0.143653806787999 1 1
0.155192939389673 0.154794310102902 1 1
0.238338200023423 0.237645472483369 1 1
0.240128012491246 0.239588154034078 1 1
0.177517430738502 0.177143268030243 1 1
0.211220450257905 0.210526248208923 1 1
0.19947812944724 0.198886414421456 1 1
0.0837602865352532 0.0836239593124187 0 0
0.101582109697565 0.101214826716574 0 0
0.197062600057556 0.196610491348968 1 1
0.215647147605619 0.215101546458252 1 1
0.156992045993007 0.156297543419849 1 1
0.216585905711693 0.215963633722203 1 1
0.213441487489627 0.212969521112708 1 1
0.136779901214632 0.136521293195119 1 1
0.204023953984455 0.203520074084311 1 1
0.19771422898402 0.197215401613714 1 1
0.150898115755395 0.150440735864215 1 1
0.229234264928938 0.228626546816326 1 1
0.195995047796788 0.195672745969935 1 1
0.199593279405448 0.198998541772476 1 1
0.178801154219663 0.178253138151167 1 1
0.217891350587127 0.217152515223682 1 1
0.183138175076573 0.182865694256073 1 1
0.224962608922742 0.224304785513781 1 1
0.161523040728982 0.161272311792686 1 1
0.247111530853999 0.246431217328047 1 1
0.210674497801967 0.210164432981017 1 1
0.20687098698231 0.20631760419642 1 1
0.177056953073685 0.176390381557734 1 1
0.246349942811118 0.245698317051939 1 1
0.188934912976889 0.188437227269602 1 1
0.225252393313135 0.224450633483511 1 1
0.183122711889013 0.18272999770766 1 1
0.0808183375081137 0.0807389064405603 0 0
0.150221485745248 0.149883124583935 1 1
0.235552629476213 0.234837690830692 1 1
0.130942642539157 0.130498251214591 1 1
0.172836552662918 0.172377591181274 1 1
0.174623246098891 0.174272460151657 1 1
0.257419338826847 0.256728225831021 1 1
0.112281051472586 0.111958846638194 0 0
0.304259179420008 0.303456835672927 1 1
0.192426780480545 0.191877255131571 1 1
0.149543964813491 0.149103477668154 1 1
0.223930078510438 0.223341293265705 1 1
0.167866914822003 0.167550009694954 1 1
0.196288802726861 0.195923008898067 1 1
0.256982939770869 0.256154952238758 1 1
0.196347735839706 0.19563279750244 1 1
0.125823478106609 0.125351511908304 1 1
0.125093520807661 0.124755090035669 1 1
0.312538406139794 0.311544678966964 1 1
0.214160002552114 0.213567280943898 1 1
0.226670867950595 0.225909314399692 1 1
0.270802234293901 0.270217637591589 1 1
0.151158981618678 0.150939653730337 1 1
0.18228062452732 0.18177462340227 1 1
0.200422460326721 0.199908432763267 1 1
0.16400152530417 0.163472366505861 1 1
0.218219704076624 0.217692558275272 1 1
0.170074766856606 0.169796188177208 1 1
0.292960530267757 0.292209342783865 1 1
0.15837606013726 0.158065886406824 1 1
0.159093072264571 0.158897486527498 1 1
0.114897915119389 0.114508374002598 0 0
0.258508343170069 0.257852859887157 1 1
0.224658539684382 0.224023345653952 1 1
0.140114259216681 0.139701194087045 1 1
0.253269022985054 0.252552456346662 1 1
0.0835554309001042 0.0834447521146089 1 1
0.245721002692581 0.244979521087341 1 1
0.196313692025187 0.195733100366929 1 1
0.204002919890926 0.203403560601739 1 1
0.119769429200947 0.119279683512163 1 1
0.192288292972824 0.191647933162515 1 1
0.202384287498554 0.20168860324333 1 1
0.263614852965704 0.262603858001226 1 1
0.146415245032111 0.145912656706816 1 1
0.231251400534586 0.230536297130446 1 1
0.29184550095982 0.291092609835593 1 1
0.106947549425197 0.106762842686031 1 1
0.222249302873419 0.221679190434759 1 1
0.216587750040556 0.215946014821139 1 1
0.177530222190356 0.177127407232213 1 1
0.188783394315938 0.188282874492255 1 1
0.106674142056164 0.106378772612033 0 0
0.22519601670983 0.224752967449613 1 1
0.234296905648373 0.233576442103347 1 1
0.175801538719538 0.17532686271123 1 1
0.229106404264709 0.22851747768095 1 1
0.214204415527763 0.213537194999868 1 1
0.295449105604557 0.294698017056786 1 1
0.252478599071846 0.251792556259367 1 1
0.288878543600596 0.28812039627109 1 1
0.178500717774604 0.177757879533858 1 1
0.138453613702565 0.138127970421843 1 1
0.138568924116831 0.13822578821261 1 1
0.202994170769047 0.202303963101837 1 1
0.148744526302515 0.14816954902665 1 1
0.177277643268543 0.176776952077239 1 1
0.214671367921391 0.214050540833531 1 1
0.237895863396979 0.237278692141727 1 1
0.105258631415078 0.104908519567829 0 0
0.196916890039883 0.196282354840953 1 1
0.168509788033029 0.168189203069187 1 1
0.182281941184163 0.181773963100402 1 1
0.194467872689312 0.193897249344683 1 1
0.162666159837244 0.16218039103395 1 1
0.194996230524898 0.194624236330759 1 1
0.175451014543538 0.175126442980955 1 1
0.233443776207443 0.232621661140765 1 1
0.170592405696067 0.170111649709482 1 1
0.143346674779801 0.143004001773655 1 1
0.145764078121233 0.145290299159376 1 1
0.212039763674686 0.211498719666002 1 1
0.129984926362716 0.129678551120133 1 1
0.232532739020753 0.231727298732393 1 1
0.210883001186492 0.210183925004144 1 1
0.194643673403405 0.194112896830436 1 1
0.135096643468454 0.134702544723437 0 0
0.197906996791754 0.197243227085872 1 1
0.2843649340452 0.283274739039766 1 1
0.215067925820525 0.21433362441679 1 1
0.190066817048229 0.189580800808721 1 1
0.248385121761126 0.247811916155757 1 1
0.234145750051117 0.233482924563605 1 1
0.184566655427354 0.184233068134277 1 1
0.166434060313897 0.165887778644335 1 1
0.151604921682405 0.151319712895335 1 1
0.217016078887442 0.216539481861206 1 1
0.260998368817988 0.260316660381878 1 1
0.208199326034048 0.207512979881041 1 1
0.175902943038348 0.175449587384732 1 1
0.195732534743915 0.195024713638013 1 1
0.278892572048521 0.278033334134149 1 1
0.233016789981481 0.232283996409308 1 1
0.217699953557914 0.21722769025761 1 1
0.246543998098567 0.246020656525325 1 1
0.173011815794865 0.172672900534087 1 1
0.239860381487767 0.239061133270683 1 1
0.158726998628536 0.158261199264551 1 1
0.186270052302388 0.185628629267922 1 1
0.259554545563622 0.258591160736699 1 1
0.147177834458899 0.14685967679184 1 1
0.323691957739589 0.322741114034084 0 0
0.200134973714139 0.199625038557278 1 1
0.234848392851443 0.234165131805981 1 1
0.182020297827284 0.181426906421527 1 1
0.168345128705857 0.167762658301951 1 1
0.314398988027459 0.31363285147911 0 0
0.233839496052599 0.233325009042107 1 1
0.263583753770989 0.262874321119006 1 1
0.196738393280387 0.196157675665396 1 1
0.211904458476683 0.211317711282272 1 1
0.227484196084108 0.226739792854308 1 1
0.0715802293818203 0.0715090445284846 0 0
0.207115058507993 0.206605771509478 1 1
0.209246132206619 0.208675134478998 1 1
0.274713170310797 0.274140524007624 1 1
0.201964365291656 0.20134487323678 1 1
0.231771390052075 0.230991970026815 1 1
0.282351503768147 0.281688530189973 1 1
0.0493708372390815 0.0491787313632265 0 0
0.169246945437669 0.168890991982042 1 1
0.216761362204521 0.216221078025667 1 1
0.165578522054164 0.164995723329565 1 1
0.115160714590178 0.114815769894657 1 1
0.179278390652055 0.178461325530505 1 1
0.296922457687993 0.296168172791849 0 0
0.168527639562615 0.168038276448187 1 1
0.199649969622213 0.199221877094412 1 1
0.186616655563737 0.186174274748905 1 1
0.204603552528607 0.204086103229358 1 1
0.226000614381855 0.225168448673626 1 1
0.250428170300228 0.249591788335086 1 1
0.147298756866763 0.146757341951794 1 1
0.206530514165025 0.205980522690398 1 1
0.199800453109086 0.199251623071357 1 1
0.118015194238396 0.117892864019582 1 1
0.218739557408417 0.218048168824639 1 1
0.19784848351647 0.197191426324174 1 1
0.161046855181945 0.160757853269903 1 1
0.13320632749735 0.132709015684286 1 1
0.134855700242674 0.134515433669626 1 1
0.1765861874541 0.176170778020807 1 1
0.137023630443571 0.136603322183141 1 1
0.193493155790133 0.193022850501026 1 1
0.193695905144567 0.193284480644829 1 1
0.198682750831831 0.19813326862849 1 1
0.247951039148294 0.247403484561875 1 1
0.193412615909281 0.192791469873605 1 1
0.139753465878144 0.139504105236873 1 1
0.303176656599815 0.302221843802016 1 1
0.263043087468625 0.262618052184698 1 1
0.15204722448155 0.151703932017433 1 1
0.194741358092555 0.193958086234777 1 1
0.228499999270536 0.22788002122105 1 1
0.191504119186581 0.191004445257825 1 1
0.168008644962568 0.167631250674879 1 1
0.238641347346041 0.237971138743961 1 1
0.206495764460384 0.205848056575671 1 1
0.151861952382024 0.151356307641061 1 1
0.269764643261406 0.269203204412174 1 1
0.151144058353395 0.150660120473697 1 1
0.103104914613243 0.102863229330873 1 1
0.191568896233673 0.190883115753034 1 1
0.192466097773231 0.192010975068142 1 1
0.238263514088621 0.237510240279305 1 1
0.166225537894877 0.165815212535417 1 1
0.21552420415932 0.214840278013333 1 1
0.143649856585633 0.143312205122989 1 1
0.18113622951648 0.180752477090535 1 1
0.220926369269875 0.22011888665944 1 1
0.186903929840048 0.186424447700431 1 1
0.201976468454757 0.201430361461814 1 1
0.211118211737505 0.210669242194461 1 1
0.159524911214596 0.159121564229289 1 1
0.182399148990297 0.181772436445911 1 1
0.114941745301853 0.11452131324103 1 1
0.214359641398163 0.213882405969353 1 1
0.0946858075885262 0.0945233115013363 1 1
0.214102176266747 0.213621362275003 1 1
0.197090362680747 0.196454958202709 1 1
0.274156170558526 0.273334110038449 1 1
0.143845791428343 0.143580806690598 1 1
0.199307488818983 0.198662272684276 1 1
0.214573695375138 0.213875763334161 1 1
0.211154767533482 0.210651442263818 1 1
0.160450093036024 0.160066946228195 1 1
0.164900389525655 0.164452723823599 1 1
0.15665645353527 0.156334020521925 1 1
0.163589688981344 0.163197705275074 1 1
0.170048392861178 0.169405621857492 1 1
0.225462169101081 0.224777784778827 1 1
0.220981595845514 0.22031081969061 1 1
0.153349263299198 0.152660657434613 1 1
0.175303154778116 0.17500277472109 1 1
0.209656852457539 0.209056409079869 1 1
0.189095500066524 0.1884800220485 1 1
0.230373767541994 0.229632070119742 1 1
0.277114471569282 0.276393374158004 1 1
0.209168835727109 0.20875859949248 1 1
0.242627123750885 0.24206574434361 1 1
0.273925508569056 0.273229810951925 1 1
0.19543980935024 0.19500564332992 1 1
0.211028946502165 0.210477640531158 1 1
0.24961011931858 0.24887750516701 1 1
0.1787591455113 0.178282341095286 1 1
0.286994941646393 0.286187142994634 1 1
0.169473766687597 0.168997697320455 1 1
0.134236398651238 0.133850038938219 1 1
0.211919993929256 0.211312415249697 1 1
0.174425916092571 0.173967204225926 1 1
0.174462135654395 0.173988641861865 1 1
0.206354596074084 0.205876169788539 1 1
0.187244549575063 0.186740505003735 1 1
0.205648167456618 0.205124560583618 1 1
0.223716115404822 0.222955080032858 1 1
0.225976729567642 0.225136901703946 1 1
0.164354537219913 0.163899369052706 1 1
0.159712763279148 0.1592705426629 1 1
0.208409768877841 0.207794816465407 1 1
0.280273364959627 0.279375844087304 1 1
0.227488912191792 0.226941226631543 1 1
0.22072399738227 0.220259282747169 1 1
0.185550917450883 0.185029183825316 1 1
0.268974834101989 0.268301024227883 1 1
0.163576567247808 0.163165663116159 1 1
0.141549639408046 0.141084108746486 1 1
0.221186879304512 0.220773795748129 1 1
0.215926928365844 0.215328476515416 1 1
0.165693483520344 0.165164189198695 1 1
0.161083564010331 0.160750637108503 1 1
0.255639364609201 0.254793872192257 1 1
0.151529009780487 0.151133506101227 1 1
0.157730067036953 0.15738408889032 1 1
0.262375451848948 0.261624661333653 1 1
0.194857186460723 0.194379656211043 1 1
0.230122571000278 0.229432041618973 1 1
0.237209747925583 0.236401527409935 1 1
0.248336053128201 0.247567912120293 1 1
0.210599315763725 0.210080760351163 1 1
0.221621876897405 0.220900327574071 1 1
0.194852566108925 0.194428508663127 1 1
0.192666553671397 0.192074861127893 1 1
0.227958660418889 0.227138479236837 1 1
0.124884165971654 0.124665179143123 1 1
0.231137134412264 0.23040971255524 1 1
0.218422161568112 0.217753857692521 1 1
0.206593378296737 0.206106479975705 1 1
0.222685635909315 0.222044603589138 1 1
0.188266354087801 0.187900559785422 1 1
0.286757296685376 0.285828902057365 1 1
0.229630762309111 0.228779528489229 1 1
0.186952634072244 0.186362448451728 1 1
0.254847557549103 0.253825712293731 1 1
0.146564762587175 0.146197654512846 1 1
0.134673872894435 0.134169953496122 1 1
0.113759276630111 0.113482856500073 1 1
0.234641843726086 0.233841581537594 1 1
0.179453816255651 0.178922413482744 1 1
0.204300617053535 0.203791574201989 1 1
0.265889829443684 0.265301788372986 1 1
0.22062444448802 0.220208669182184 1 1
0.334121003050706 0.333200825286228 0 0
0.212080943542856 0.211331560905953 1 1
0.0855690461941953 0.0852261573793323 0 0
0.257875413116962 0.25718435488249 1 1
0.210140531680068 0.209426069062715 1 1
0.1257420906721 0.125648480631448 1 1
0.274294343505659 0.273626791898212 1 1
0.235143231625933 0.234514389675509 1 1
0.192700699129029 0.19213196017663 1 1
0.157655283244243 0.157138368114956 1 1
0.210378018116412 0.209938489446349 1 1
0.168860458616993 0.168304291183173 1 1
0.178606464283546 0.178067284309491 1 1
0.222665558008435 0.222037105491949 1 1
0.226017887456609 0.225366452081894 1 1
0.192696484117043 0.192055344383023 1 1
0.275609456450756 0.274916495660559 1 1
0.19378488682129 0.193180301348947 1 1
0.252473320935286 0.251695589079021 1 1
0.167934415156442 0.167497417178932 1 1
0.238327883234646 0.237704836400778 1 1
0.170687062258611 0.170378349346598 1 1
0.225433081172816 0.224780195576489 1 1
0.254671788244433 0.253926753930005 1 1
0.136803864317813 0.136404376831012 1 1
0.224552759245883 0.223933045686917 1 1
0.219541527080364 0.218941425680241 1 1
0.191112287849008 0.19065041707608 1 1
0.238388837603754 0.237618360267047 1 1
0.110551010255629 0.110243845837301 1 1
0.224895150881268 0.224443862863702 1 1
0.170737092758554 0.170240281027428 1 1
0.219292793714043 0.218677245055516 1 1
0.132478903913935 0.13217775836025 1 1
0.225812370673416 0.225154423439275 1 1
0.234328655618371 0.233775763923859 1 1
0.22486200105594 0.224332782927807 1 1
0.290058360845306 0.289167610500925 1 1
0.27320232146625 0.272528644322398 1 1
0.132081480471917 0.131440295040823 1 1
0.194891318048336 0.194237891093961 1 1
0.242388114977634 0.241662982639981 1 1
0.225132085542452 0.2242674063263 1 1
0.189512390164708 0.188985409900339 1 1
0.277877004506396 0.277175214080884 1 1
0.165007332829396 0.164523628144663 1 1
0.232932249595498 0.232319771217002 1 1
0.162980704302297 0.162439941691278 1 1
0.138759230943796 0.138281535446223 1 1
0.150565362983721 0.150061531916472 1 1
0.189169739270022 0.188725198540665 1 1
0.310483599313644 0.309410759231451 0 0
0.173782346853698 0.173130770446095 1 1
0.214960867268619 0.214144312609871 1 1
0.216330550771245 0.215636027090397 1 1
0.193972521491258 0.193537854898503 1 1
0.237539263525 0.236880263885551 1 1
0.203734246597174 0.203349891668573 1 1
0.220660958415742 0.220163292536813 1 1
0.2718558581803 0.271144893854747 1 1
0.190437957469046 0.190001110985999 1 1
0.159205211409548 0.158709947335348 1 1
0.194922625877237 0.194413114896576 1 1
0.202263621835178 0.201837779926648 1 1
0.201596794342051 0.201172529869687 1 1
0.209500388446115 0.208889982782531 1 1
0.181331453385121 0.180899059640173 1 1
0.240864422651549 0.24023280447805 1 1
0.217571998223204 0.217014002565645 1 1
0.145854459958101 0.145427224636371 1 1
0.177944651823861 0.177391540430957 1 1
0.112385606855976 0.112150559743706 0 0
0.131083391559431 0.13089745666928 1 1
0.232034122920103 0.231408596231668 1 1
0.249333874338156 0.248649267071863 1 1
0.169266059428435 0.168757758936151 1 1
0.207754236695709 0.207029071538393 1 1
0.101394336655473 0.101051671013716 0 0
0.162032479043587 0.161691547854624 1 1
0.251328236801224 0.250569212805816 1 1
0.0954334579679884 0.0951170466706217 1 1
0.112725172268991 0.112504405216101 1 1
0.284099175158125 0.283355588463748 1 1
0.101371411349251 0.10095291747705 0 0
0.308246419146099 0.307480486455698 0 0
0.24686981211075 0.246143001694657 1 1
0.252135478582292 0.251299533720596 1 1
0.185787185604289 0.185405930053201 1 1
0.145715649472955 0.145343395387779 1 1
0.242985575572397 0.242337037921447 1 1
0.113454785374416 0.113192663592266 1 1
0.145975931160482 0.145654805843281 1 1
0.163727630093274 0.163068131379474 1 1
0.207615332989646 0.207126624286952 1 1
0.149171324568059 0.148804395062138 1 1
0.19391442588324 0.193287923789099 1 1
0.227447255826796 0.22652385569743 1 1
0.245333477725449 0.244631293736519 1 1
0.164482745584756 0.163869151317441 1 1
0.165862394385686 0.165319706974834 1 1
0.298829682516129 0.297930820963412 0 0
0.211400363256006 0.210919924653579 1 1
0.174162562905489 0.1738103120459 1 1
0.29408625443091 0.293160141058321 0 0
0.134224094511447 0.1336590991348 1 1
0.244164369366122 0.243378851103733 1 1
0.207062281257779 0.206480084858155 1 1
0.182088255462814 0.181425307887809 1 1
0.171214426009107 0.17061656032012 1 1
0.146316024615684 0.145981453296975 1 1
0.17231626742222 0.171809434770481 1 1
0.182151563519691 0.181523567086328 1 1
0.239175281881627 0.238551255048514 1 1
0.215500154210027 0.215040821771652 1 1
0.217496422656733 0.217050958409566 1 1
0.207026146910813 0.206467072539976 1 1
0.207851587411979 0.207278561884621 1 1
0.167309127692774 0.166779690947228 1 1
0.200714888806097 0.200207539687656 1 1
0.310197016280749 0.309023342378382 0 0
0.214242304068726 0.213737673673759 1 1
0.230638857129285 0.230052809120056 1 1
0.189169080059167 0.188742949833778 1 1
0.194473248539438 0.193969775491555 1 1
0.208100168711718 0.207514964637297 1 1
0.283908606768625 0.282601059503446 1 1
0.168164843398199 0.167693250461761 1 1
0.160166957400746 0.159682419444662 1 1
0.180189522345124 0.179685327138747 1 1
0.216422053219298 0.215782830871829 1 1
0.204381584248746 0.203930253886839 1 1
0.197155851192913 0.196624887899156 1 1
0.221420650820476 0.220786972724979 1 1
0.140038981708945 0.139513991610721 1 1
0.283696938097536 0.282939930773217 1 1
0.166662517693225 0.166251082491668 1 1
0.232386703260258 0.231614957203366 1 1
0.120178009853169 0.119960777776005 1 1
0.156151943889375 0.155507620170942 1 1
0.216347419521809 0.215719366996829 1 1
0.195996258737511 0.19541645482071 1 1
0.185362308477796 0.184830541046133 1 1
0.0791141310992437 0.0789320221263662 0 0
0.132264602724928 0.131916818616028 1 1
0.135073174496511 0.134451122017393 1 1
0.232562856623846 0.231931433851166 1 1
0.173010520490423 0.172590229277067 1 1
0.181910345476937 0.181409453140373 1 1
0.186767770000564 0.186224895172703 1 1
0.189118429328187 0.18863475742571 1 1
0.177352272072971 0.176899522331188 1 1
0.245413738521482 0.245117001854718 1 1
0.258519235924624 0.257775773057025 1 1
0.228096806933617 0.227272986810289 1 1
0.194689188331367 0.194098677258655 1 1
0.233010195654646 0.232310747824962 1 1
0.130727394270364 0.130311182440791 1 1
0.189905890863242 0.189384926992894 1 1
0.155386224958361 0.155052322323916 1 1
0.133802422925753 0.133470966480787 1 1
0.213745314709135 0.21324673759297 1 1
0.250868621014451 0.250259901113339 1 1
0.141535333185796 0.141223743067832 1 1
0.268613523159177 0.26783376850382 1 1
0.149588623745223 0.149100816526021 1 1
0.197569080625537 0.197174075118799 1 1
0.196296353875176 0.195488602820714 1 1
0.214563927528767 0.213783350124351 1 1
0.22780068690185 0.227345027895248 1 1
0.192541682212755 0.192097102568658 1 1
0.223948283997848 0.223394098604134 1 1
0.127407155692697 0.127086127243023 1 1
0.193240818121784 0.192561679782065 1 1
0.162521503050312 0.161895037530627 1 1
0.299774444361712 0.298909639753365 0 0
0.204359171005526 0.203906606236793 1 1
0.226465808708359 0.225985101594314 1 1
0.170898677494624 0.170277487910856 1 1
0.117322292648762 0.117229722135167 1 1
0.203989447107104 0.203546543858052 1 1
0.199640716063306 0.199149242123381 1 1
0.204376303690396 0.203775231829244 1 1
0.227349125175972 0.226533605438575 1 1
0.163793840335134 0.163063134526365 1 1
0.119461675070155 0.118930310269688 1 1
0.28131163810953 0.280456874552305 1 1
0.21054960514873 0.209928650208488 1 1
0.360856245960399 0.359741228808004 0 0
0.17751033750074 0.176943114483428 1 1
0.0842726036944904 0.0841576224526745 0 0
0.233826315755473 0.233427645041899 1 1
0.236373473200589 0.235503317251069 1 1
0.204022070315666 0.203415542688915 1 1
0.238653199023481 0.238078164545588 1 1
0.170393182685938 0.169906037509597 1 1
0.218717844371281 0.218079287797793 1 1
0.210138147265582 0.209629102396971 1 1
0.236777773104379 0.23615314508112 1 1
0.139778581710297 0.139359487440693 1 1
0.146331855830282 0.145932649378484 1 1
0.317334419733324 0.316750895922116 1 1
0.237528182988943 0.236882245967243 1 1
0.2237297423537 0.222873216317302 1 1
0.213829326565109 0.2133076989624 1 1
0.275874670361052 0.275139330657262 1 1
0.0556964129810212 0.0554565411973825 0 0
0.23311454202642 0.232266846255133 1 1
0.0971353652190549 0.0968120590004736 0 0
0.224609565883568 0.224000885254019 1 1
0.1698244713891 0.169424601043506 1 1
0.252661146709064 0.25195403679296 1 1
0.192088695356802 0.191495454048152 1 1
0.170340940826738 0.169890643884651 1 1
0.166567957512146 0.166071286580687 1 1
0.160543492723475 0.160278234926577 1 1
0.146201135406213 0.145680670036471 1 1
0.185549271873684 0.185155805588185 1 1
0.1922422356944 0.191773849218423 1 1
0.247000594672072 0.246411040515452 1 1
0.277302769736692 0.276683962448726 1 1
0.223798931089326 0.223111359406447 1 1
0.195697965334595 0.195254911100159 1 1
0.230579311809636 0.229980296030078 1 1
0.163897528834648 0.163340595236856 1 1
0.247233819509619 0.246731504049957 1 1
0.232307668817088 0.231679238793833 1 1
0.137443448963955 0.136983002064547 1 1
0.14976100879573 0.149381161365846 1 1
0.19873419762428 0.198208176533721 1 1
0.212002013856876 0.211045442443299 1 1
0.248969591952813 0.248338193779982 1 1
0.230812072117518 0.229982562273551 1 1
0.203802902105653 0.203256100014326 1 1
0.185797029418609 0.185271896714954 1 1
0.231364459029558 0.230743446367452 1 1
0.157250938600332 0.156914863857356 1 1
0.258836536194727 0.25812606305728 1 1
0.198545842890419 0.198033785287998 1 1
0.196127017398926 0.195751268907658 1 1
0.181065129732712 0.180481242688411 1 1
0.224301192761583 0.223611834529084 1 1
0.266198041235147 0.265484452324603 1 1
0.161990558736517 0.16141280643769 1 1
0.247539335195855 0.246815057760752 1 1
0.157015821474976 0.156462690444698 1 1
0.250239769374193 0.249654778416104 1 1
0.157332051060048 0.156873062397054 1 1
0.208851714207023 0.208171005118028 1 1
0.105901013749178 0.105454830323457 1 1
0.226677425019816 0.226028156353573 1 1
0.254855558878791 0.253889460096265 1 1
0.138213789297474 0.138017823502354 1 1
0.17237148678918 0.17198094755619 1 1
0.105871108075903 0.105436828060741 0 0
0.217269624137979 0.216789397630255 1 1
0.152831626193643 0.152445218145109 1 1
0.174683176877979 0.174397059128125 1 1
0.279240948806989 0.278532665741912 1 1
0.191584544012721 0.190993849982894 1 1
0.14103039803722 0.14052259345322 1 1
0.175352547028428 0.175033361713908 1 1
0.213546768389741 0.213193936443151 1 1
0.141518675412982 0.141051543264141 1 1
0.196453634004021 0.19565914820894 1 1
0.211958948372072 0.211395985502432 1 1
0.209879526647923 0.209099842666613 1 1
0.199500671991762 0.199149823846991 1 1
0.183067794697656 0.182535179888082 1 1
0.174960504664352 0.17460535404897 1 1
0.201746797662938 0.201142330009697 1 1
0.164487090479651 0.164120539631141 1 1
0.257708921945809 0.256983912197828 1 1
0.179560285910163 0.178850398477638 1 1
0.241420043585584 0.240894697348554 1 1
0.230661835804417 0.230170337568873 1 1
0.197290146996676 0.196820892702336 1 1
0.158456580184206 0.157744859539021 1 1
0.0245125188602039 0.024527191075481 0 0
0.205170000758207 0.204524728447237 1 1
0.299159067266312 0.29822345176391 0 0
0.171896767858607 0.171393787421583 1 1
0.20004077615637 0.199664215565008 1 1
0.197526797304447 0.197020944816767 1 1
0.154870513851505 0.154424899108154 1 1
0.196438131085747 0.195962405686583 1 1
0.173223169481051 0.172658335778793 1 1
0.240357761194671 0.239905727610893 1 1
0.235277825280122 0.234517579212108 1 1
0.238058584133932 0.237422197908923 1 1
0.23355275572922 0.232871398845862 1 1
0.302965064380689 0.302296434390075 0 0
0.243486188058631 0.242673373737405 1 1
0.266172083081984 0.265356287123256 1 1
0.213851892630526 0.213222568680312 1 1
0.275355994540557 0.27440217182764 1 1
0.270683664679728 0.269887081886143 1 1
0.140078117562865 0.139703009537324 1 1
0.196208747422238 0.195645559548968 1 1
0.228529743780559 0.227905605872931 1 1
0.198307512803487 0.19777163256709 1 1
0.196982403647031 0.196369933835791 1 1
0.160134315113637 0.159855251020177 1 1
0.15245927559691 0.151943690766469 1 1
0.283770260214713 0.282997729925008 1 1
0.212456080541708 0.211667145413478 1 1
0.274859246732087 0.274098949825098 1 1
0.16707689346388 0.166635773907414 1 1
0.162378825845538 0.16212868072925 1 1
0.177611930853831 0.17707583313549 1 1
0.242688544193741 0.242016106369243 1 1
0.304358083270028 0.303570610038426 0 0
0.179137567085986 0.178683255775207 1 1
0.205735171191077 0.205337737792724 1 1
0.213665631093385 0.213081324185458 1 1
0.213821088463523 0.213330689290779 1 1
0.182095954186011 0.181807960195355 1 1
0.240375523796483 0.239538655623456 1 1
0.28980284153665 0.289006910066769 1 1
0.173881706283212 0.173426724584259 1 1
0.177108383518262 0.176654775286895 1 1
0.240947770098115 0.240312535180517 1 1
0.182115475078482 0.181719954953363 1 1
0.208744624722958 0.208227265037036 1 1
0.261382550763717 0.260743377016398 1 1
0.227083913257564 0.226522569912904 1 1
0.192157375570543 0.19149251469541 1 1
0.237722111324667 0.236971304438055 1 1
0.164400001514515 0.163992767041453 1 1
0.14986614683622 0.149443228894668 1 1
0.170243699339577 0.169656453064003 1 1
0.26926800724818 0.268578613690338 1 1
0.174115488573389 0.173757883387382 1 1
0.160386973408897 0.159966080310288 1 1
0.181451277737352 0.180769465749609 1 1
0.173805616362283 0.173479078336219 1 1
0.1506789799944 0.150327234021535 1 1
0.202315457725049 0.201758783250439 1 1
0.301173807357911 0.30036006464938 0 0
0.205267932345858 0.204566834618932 1 1
0.189204343860109 0.188709945182985 1 1
0.258116789116388 0.257231569041253 1 1
0.223083747360066 0.222538030814275 1 1
0.19940510709575 0.19867173759145 1 1
0.206314381495678 0.205513562632619 1 1
0.237960021326735 0.237274231929897 1 1
0.158621011926821 0.158057336643108 1 1
0.21078799454387 0.210151103024874 1 1
0.323511806562263 0.322595559489105 0 0
0.0919282610822309 0.0915800486565176 0 0
0.201793485912444 0.20118983131295 1 1
0.187062010336453 0.186442823913426 1 1
0.331566026078355 0.330546747208503 0 0
0.172517332008692 0.172097082356631 1 1
0.215485842521577 0.214757412800635 1 1
0.163249276386708 0.162949120496603 1 1
0.190118377244736 0.189671813080535 1 1
0.1547662575663 0.15447039636186 1 1
0.209802070911697 0.209282531863924 1 1
0.181044911442276 0.180740635160262 1 1
0.158009819196091 0.157387337156264 1 1
0.139815618566155 0.139311211190497 1 1
0.184873021903326 0.184423957720276 1 1
0.278307523628869 0.27762567609882 1 1
0.249039410346902 0.248338043002707 1 1
0.241472655218693 0.240706709943513 1 1
0.0378881734063138 0.0378248368246937 0 0
0.208875982840297 0.208252975305816 1 1
0.239334611635954 0.238631375287092 1 1
0.197295116830382 0.196583555301278 1 1
0.225543059830821 0.224999250184565 1 1
0.267579813301828 0.266793904359337 1 1
0.178593179208929 0.17823996253806 1 1
0.133825542749112 0.133403333048087 1 1
0.208302959929351 0.207763590193587 1 1
0.190053851181846 0.189531169964975 1 1
0.287882593308087 0.287077372347065 1 1
0.142842513434374 0.142340773737235 1 1
0.201968982235342 0.201535892290743 1 1
0.214750353946387 0.214246024257148 1 1
0.305896968665775 0.305019486139978 1 1
0.265666792626715 0.265069081321632 1 1
0.227760431335087 0.227085585341444 1 1
0.279034608897244 0.278321770825617 0 0
0.242597595362189 0.241787899091874 1 1
0.135499333336805 0.135104551429561 1 1
0.271927594361157 0.271304741032973 1 1
0.153229051940252 0.15270988928949 1 1
0.237317700850027 0.236659262036149 1 1
0.153016279580631 0.152584865481532 1 1
0.181936947456721 0.181446044891877 1 1
0.279033127032321 0.278380154448255 1 1
0.148508070718856 0.148030073213223 1 1
0.200150122523131 0.199721271429113 1 1
0.143786209470269 0.143302480594537 1 1
0.140004402248068 0.139592815953409 1 1
0.2700057606776 0.269177479921346 1 1
0.133014795317582 0.132636479288225 1 1
0.128374846059254 0.128051721880068 1 1
0.189090797472321 0.188504123310838 1 1
0.0937814771848668 0.0936251909974191 1 1
0.18147777530052 0.181087577732095 1 1
0.221124489213937 0.220458299537435 1 1
0.191648582720986 0.19105155273404 1 1
0.152030092599961 0.151610405914304 1 1
0.130598044383734 0.130409460071642 1 1
0.23913975667873 0.23856930475697 1 1
0.19570031615776 0.195257105972189 1 1
0.221583574147489 0.221014275469875 1 1
0.252673942767899 0.251855868563601 1 1
0.176557862498018 0.176094784993474 1 1
0.195426043073191 0.194685277981647 1 1
0.14187412098816 0.141399996019448 1 1
0.263675379161861 0.26280766221391 1 1
0.242727848915832 0.242028409123948 1 1
0.222296331430367 0.221708735650941 1 1
0.159962919672519 0.159338163001136 1 1
0.167043865872737 0.166708893196236 1 1
0.121663717367686 0.121274241449184 1 1
0.255810971974308 0.254792365844732 1 1
0.177080230272069 0.176735016701253 1 1
0.135760802394718 0.135441942155216 1 1
0.259929704194952 0.259335874962196 1 1
0.109066579965655 0.108694255818126 1 1
0.252682648851656 0.251845263096321 1 1
0.107523968357497 0.107229796474978 1 1
0.226370624414143 0.225741718590364 1 1
0.248073153678592 0.247381153905126 1 1
0.19319739457485 0.192605444064065 1 1
0.206727860508192 0.20626186946936 1 1
0.228098640526446 0.227355008634032 1 1
0.281268297637918 0.28055540710768 1 1
0.190763641448863 0.190203916150329 1 1
0.304494099750891 0.30361848885439 0 0
0.185894790007853 0.18535840122887 1 1
0.0685927361015434 0.0684584595449733 0 0
0.192253461493434 0.191576656505942 1 1
0.223453290990177 0.222561497850926 1 1
0.212517595885733 0.211837358147458 1 1
0.160972963209766 0.160435745123063 1 1
0.137744339232219 0.137336488848036 1 1
0.200725503432777 0.200298986677815 1 1
0.234306212088163 0.23375697114879 1 1
0.114717845498749 0.11439251862124 1 1
0.138961786313856 0.138591096025741 1 1
0.159080289954054 0.158683555363206 1 1
0.227418235291615 0.226886429877896 1 1
0.214571357204793 0.213969257654478 1 1
0.196566248955053 0.195961232971118 1 1
0.131312907609998 0.131096736972669 1 1
0.221614342907349 0.220868975333685 1 1
0.115878844600245 0.115645415287391 1 1
0.219204832028459 0.218654009571272 1 1
0.128701206752114 0.128478112503964 1 1
0.210572134189357 0.209894680347508 1 1
0.164280561002639 0.163829526186589 1 1
0.158689150264397 0.158148874784142 1 1
0.215803819991824 0.215203136877304 1 1
0.265769985175798 0.265101613304545 1 1
0.268289774485747 0.267613082375512 0 0
0.176533254538155 0.176094054904221 1 1
0.188328840948373 0.187875309474152 1 1
0.262132492559221 0.261322576433094 1 1
0.179405099968654 0.178844307250049 1 1
0.219719923230447 0.219205057520561 1 1
0.201104332663025 0.200554189280514 1 1
0.225208655632138 0.224713756922201 1 1
0.183136531735684 0.182733675742348 1 1
0.188149957331713 0.187602720506318 1 1
0.202380707728809 0.201857609512355 1 1
0.232650332575657 0.232037802598917 1 1
0.237849304040774 0.237101662664452 1 1
0.159757608635238 0.159211325512522 1 1
0.25064462637908 0.24996255319528 1 1
0.275964180675803 0.275305043819998 1 1
0.261262069683374 0.260628057238735 1 1
0.247813646821809 0.247216693006546 1 1
0.230492968800309 0.229757194832331 1 1
0.0689790984368197 0.0686846507700591 0 0
0.292434700163634 0.291720012817383 1 1
0.214323165407562 0.21368502639217 1 1
0.215954319623168 0.215214586434814 1 1
0.126055356711822 0.125482255142189 1 1
0.186675850370529 0.18626657080157 1 1
0.191426025672128 0.19092167907633 1 1
0.188155664681469 0.187724755346744 1 1
0.263935316588903 0.262895935366702 1 1
0.244113855737567 0.243546813264429 1 1
0.297407976403744 0.29659512999685 1 1
0.21733479311485 0.216725573702673 1 1
0.203757889278024 0.20330511444605 1 1
0.204418920284893 0.203580692206951 1 1
0.200760441708791 0.200080609405529 1 1
0.141728122599119 0.141379502459981 1 1
0.254963053072211 0.254294990725271 1 1
0.263678860859976 0.262914682868887 1 1
0.202226054759473 0.201648821708813 1 1
0.223823982138633 0.223119115987361 1 1
0.173115418694791 0.172665293232985 1 1
0.147379295358874 0.147088351319743 1 1
0.25251262839648 0.251359805969904 1 1
0.234729829900792 0.234128208028974 1 1
0.132598412599281 0.132244565072825 1 1
0.19837734484297 0.19794088073584 1 1
0.15236792692257 0.152014042161208 1 1
0.263589125125345 0.26296149638641 1 1
0.218417962124391 0.217979521178865 1 1
0.254010137328121 0.253306124197608 1 1
0.194027383341738 0.193429929318777 1 1
0.278174792738904 0.277544741404767 1 1
0.207361145617846 0.206794999334464 1 1
0.136552640943664 0.136220702018268 1 1
0.224915655685836 0.224119186267194 1 1
0.233998209489962 0.233539938124135 1 1
0.166497621592287 0.165975168803954 1 1
0.252218266612841 0.251517983327334 1 1
0.228985296843357 0.228362189241548 1 1
0.120138899161075 0.119867560345934 1 1
0.185024975042371 0.184485982438739 1 1
0.13631026794892 0.136092108882648 1 1
0.221607430173531 0.220871421436341 1 1
0.175928225376956 0.175588147390759 1 1
0.204037809020154 0.203518461103438 1 1
0.324196711991923 0.323404523728856 0 0
0.176816367141994 0.176106799847233 1 1
0.183426623040933 0.182875571823141 1 1
0.148088050291217 0.14782272422221 1 1
0.196182107725525 0.19531265432727 1 1
0.0817713401987955 0.0816338053109327 0 0
0.235653987236503 0.234565865396209 1 1
0.216053487018713 0.21543394178231 1 1
0.141410577916773 0.140926765172878 1 1
0.188069348641407 0.187425205434979 1 1
0.152487978276824 0.15210812458247 1 1
0.217114404476788 0.216497554433489 1 1
0.193497902070141 0.192879209000465 1 1
0.210699242763856 0.210116186556665 1 1
0.12938837869998 0.129136524192434 1 1
0.247089082556127 0.24652733705687 1 1
0.325607006509762 0.324783966232288 0 0
0.106275030555986 0.105895231615597 0 0
0.227396920168896 0.226618715545461 1 1
0.251784834967345 0.250959517033253 1 1
0.181673421404318 0.181073387769696 1 1
0.173499662226973 0.173136041398005 1 1
0.225955598244764 0.225420969595042 1 1
0.197545321570989 0.196920095389552 1 1
0.13651247549044 0.136204167670613 1 1
0.343606948112538 0.342573726255751 0 0
0.204566477396855 0.20392834938248 1 1
0.191200633679419 0.190708017915571 1 1
0.189022408865358 0.188468081890827 1 1
0.188155759522089 0.187744941312729 1 1
0.250285636455868 0.249585537414689 1 1
0.193606773705484 0.193049470904415 1 1
0.270400117738806 0.269763687480331 1 1
0.273727385585521 0.273070852384926 1 1
0.178089807902389 0.177461258622227 1 1
0.20673598247762 0.206208090730719 1 1
0.230594199104651 0.229975191403929 1 1
0.235026564140693 0.234204476746322 1 1
0.291907834212967 0.291131618479032 1 1
0.157048365890096 0.156625841688647 1 1
0.189539860860713 0.189178939040144 1 1
0.132971817657238 0.132646456495169 1 1
0.201025334681418 0.200133244723264 1 1
0.227955512068299 0.227316379713105 1 1
0.268684838762425 0.267792795548231 1 1
0.102776686266351 0.102433128177235 1 1
0.285199741985594 0.284244479659491 1 1
0.238112338937233 0.237435561077443 1 1
0.188861578262207 0.188278831588651 1 1
0.158500078591115 0.157917075496306 1 1
0.176092028034936 0.175596244508561 1 1
0.187452173788659 0.186911618027857 1 1
0.208869738884281 0.208165388627629 1 1
0.214338043469057 0.213799244618861 1 1
0.28512309398135 0.284340597214141 1 1
0.239953347557967 0.239161138379687 1 1
0.189494035761539 0.188880800546391 1 1
0.148976514585624 0.148614628059266 1 1
0.129413078234831 0.129067535852922 1 1
0.247448016883316 0.246759246743267 1 1
0.160519177488371 0.160086350342011 1 1
0.253344429868372 0.252567689952474 1 1
0.163069773583241 0.162629637742178 1 1
0.205607665499193 0.204884290862844 1 1
0.218193549766565 0.217426051168943 1 1
0.223839068988778 0.223224440929081 1 1
0.214138164382071 0.21364548682708 1 1
0.233826793053684 0.233258353922813 1 1
0.113335090922873 0.11288889428809 1 1
0.206490706021524 0.206007713133385 1 1
0.261717530811056 0.261009690093473 1 1
0.133168765861687 0.132653622228359 0 0
0.264685280330696 0.263876342811066 1 1
0.268322704230452 0.267666972954425 1 1
0.33396453887564 0.332894151317024 0 0
0.145909790388876 0.145466228782487 1 1
0.202424444188083 0.201898561090933 1 1
0.203221118021488 0.202642522637251 1 1
0.180630731639205 0.180035915600015 1 1
0.304586625953249 0.303722735296606 0 0
0.169161333217151 0.168783968165275 1 1
0.242890067720027 0.242153170227091 1 1
0.282136785350254 0.281446068211779 1 1
0.170231739078907 0.169678979992173 1 1
0.201306164701019 0.200660975374215 1 1
0.150823124585732 0.150349629933551 1 1
0.218515216888603 0.217856054239023 1 1
0.168664806969469 0.1683322575151 1 1
0.211077638857305 0.210327261114282 1 1
0.345293828719851 0.344345615310423 0 0
0.186478403161691 0.185745766893027 1 1
0.204751694271138 0.204205034437188 1 1
0.250490032062456 0.2498428515624 1 1
0.201333642918226 0.200584845019152 1 1
0.263431001796017 0.262655186643079 1 1
0.17978709971246 0.179277036488073 1 1
0.248548841325823 0.247937797430716 1 1
0.222420067952309 0.221783547438447 1 1
0.0703720632200317 0.0701062179133658 0 0
0.114995769011884 0.114679682196156 0 0
0.226462663792282 0.225494203150976 1 1
0.14896700421744 0.148561992816835 1 1
0.374591310434496 0.373605197767549 0 0
0.214650658942067 0.214099848582353 1 1
0.158148759097624 0.157824180096187 1 1
0.165314602961432 0.164800773473933 1 1
0.231380087971004 0.230803475750108 1 1
0.21183259646501 0.211391551231499 1 1
0.264440395983244 0.26377103780395 1 1
0.235139822569896 0.234444464259603 1 1
0.207992880096724 0.207463755273147 1 1
0.233408643300625 0.232648125901447 1 1
0.245614360490122 0.245010681018386 1 1
0.197741251750774 0.197258880562217 1 1
0.105416126118797 0.105274230589141 0 0
0.244998329468284 0.244433367033287 1 1
0.150487063989575 0.150007384864942 1 1
0.201566215280124 0.201047587641031 1 1
0.204730902375953 0.204143264301083 1 1
0.251021170480869 0.250396475500129 1 1
0.117198286910612 0.116711699937617 1 1
0.112977817372276 0.112567312803322 1 1
0.144549671466426 0.144113779919933 1 1
0.203206542502521 0.202620283184614 1 1
0.211319731673171 0.210722882319291 1 1
0.323549006444833 0.32262660886638 0 0
0.125013978096849 0.124562319671952 1 1
0.158223864365721 0.157676564216224 1 1
0.18223981337585 0.18168952363823 1 1
0.11907002207156 0.118710295154079 1 1
0.22073114295407 0.219889259640756 1 1
0.183394807854029 0.182745558927683 1 1
0.250587730198891 0.24985886548803 1 1
0.198375856317573 0.197788146175983 1 1
0.17386138867389 0.173335291245707 1 1
0.153723596750746 0.15333372923111 1 1
0.263024910418654 0.261995144097681 1 1
0.196178142373783 0.195688798243055 1 1
0.222981947410365 0.222501428082381 1 1
0.202424057884879 0.201718938347869 1 1
0.180366401293733 0.179818402594181 1 1
0.163413506316865 0.162830732269083 1 1
0.182588434326527 0.181957487347274 1 1
0.268987582805871 0.268293627273999 1 1
0.152755917136922 0.152283718325313 1 1
0.270371819837103 0.269596349531609 1 1
0.255416240454205 0.254818253231525 1 1
0.193480403914032 0.192865999330988 1 1
0.269469300486847 0.268729057739859 1 1
0.266412152090243 0.265732094972134 1 1
0.110236253953224 0.109779426183817 1 1
0.206999480013353 0.206448182788497 1 1
0.184135316367567 0.18355939010356 1 1
0.126530319543805 0.125856139139759 1 1
0.136041566491103 0.135614673571146 1 1
0.155075999257335 0.154653671631751 1 1
0.235621408422312 0.234899303800392 1 1
0.21683352578582 0.216401247426036 1 1
0.310038747731777 0.30898347805864 0 1
0.276287540450338 0.275641435709935 0 0
0.159471858110965 0.158968093393383 1 1
0.226946638913112 0.226093442866023 1 1
0.251322649441013 0.250477013898146 1 1
0.201322850165494 0.200762970306433 1 1
0.218369182024303 0.217744375081589 1 1
0.158354950070335 0.157993968024422 1 1
0.190743388013377 0.189956136834317 1 1
0.185791615591921 0.185173565186389 1 1
0.199061914922554 0.198722943571499 1 1
0.218888259997181 0.218087067005906 1 1
0.152539129287476 0.152166776029863 1 1
0.219133833548452 0.218558185494734 1 1
0.250528206765214 0.249853871698423 1 1
0.204453706294703 0.203963312986893 1 1
0.231118185076543 0.230478768335584 1 1
0.168569005363899 0.167876636413354 1 1
0.183770984665516 0.183253647714367 1 1
0.205254853098049 0.204738376156964 1 1
0.225580661827805 0.22479903286518 1 1
0.172456402052823 0.172185491458188 1 1
0.158232430452792 0.157929031462016 1 1
0.195517363064275 0.194995056383737 1 1
0.168848048984887 0.168359270720106 1 1
0.253487303949906 0.252769871398822 1 1
0.245621720779817 0.244982252862183 1 1
0.202075444979462 0.201626082416293 1 1
0.226821198150455 0.225912417022751 1 1
0.184436115154692 0.18378677863654 1 1
0.227980502298863 0.227404291309892 1 1
0.184849615846734 0.184427451257772 1 1
0.191973009545309 0.191339149284145 1 1
0.225506277576811 0.224921364646521 1 1
0.235009611618227 0.234440432553239 1 1
0.149045924503397 0.148663387124254 1 1
0.20011793498049 0.199704636843443 1 1
0.220711868970016 0.219900732394671 1 1
0.101155642440107 0.100882527312 1 1
0.258462525930099 0.257816434739903 1 1
0.154054551010114 0.153655460391045 1 1
0.228606756937341 0.227726388123186 1 1
0.2031673211765 0.202648520061273 1 1
0.29056355020896 0.289724182049361 1 1
0.210697014239227 0.210109869898945 1 1
0.144174678635074 0.143857226766197 1 1
0.123215637411738 0.122876352595323 1 1
0.192874769086606 0.192536258549848 1 1
0.187391637485365 0.186967563965087 1 1
0.214158590949378 0.213728291995025 1 1
0.255287594388979 0.254568143509812 1 1
0.211272930797838 0.210672640351994 1 1
0.192737618094325 0.192154450613758 1 1
0.181703406745289 0.181154333218565 1 1
0.236759234942804 0.236190733544904 1 1
0.251588593167042 0.250832119176044 1 1
0.114059721376716 0.113952757643817 1 1
0.0874843714223672 0.0871169032193799 0 0
0.20459983947944 0.204226627531461 1 1
0.202990232966853 0.202468550574497 1 1
0.186621531567545 0.186102848070926 1 1
0.234423391076037 0.233866901260491 1 1
0.182177212227806 0.181687886244189 1 1
0.163059993584651 0.16275627898524 1 1
0.22906803898488 0.228094446509293 1 1
0.14728459006665 0.146785786586854 1 1
0.192108449690435 0.191522193520086 1 1
0.184979928299743 0.184321926652414 1 1
0.126765210355709 0.126472819800489 1 1
0.207097297003409 0.206454966068988 1 1
0.16727713989245 0.166907005382975 1 1
0.184915186996601 0.184415259538786 1 1
0.170696878219859 0.170411748839042 1 1
0.135793015401676 0.135535614611191 1 1
0.255439517578593 0.254610829924649 1 1
0.144144726960699 0.143685588762299 1 1
0.215993497575314 0.215642047836494 1 1
0.254071929261202 0.253272013346602 1 1
0.203044618944741 0.20226330826885 1 1
0.238825653000406 0.238191467539486 1 1
0.291278607309229 0.290365360991322 1 1
0.155921242250418 0.155425402885568 1 1
0.130595097021127 0.130184985073897 1 1
0.174647483649294 0.17397444642786 1 1
0.191902334896519 0.191299073106612 1 1
0.14870550487113 0.148256514992295 1 1
0.216026785498078 0.215344955679891 1 1
0.20815887946589 0.207741471653964 1 1
0.174941558964897 0.174438593409002 1 1
0.194694307017791 0.19407320649162 1 1
0.174502610911146 0.173960884883676 1 1
0.226388884586996 0.225689087879322 1 1
0.101159337139408 0.100760601722012 1 0
0.116514007822215 0.116275268162779 1 1
0.140642856118732 0.140293072938707 1 1
0.228405959568089 0.227981343852342 1 1
0.183585200233919 0.183261752978056 1 1
0.196520007792765 0.195861034648739 1 1
0.197626252230517 0.197141048821358 1 1
0.26115765279776 0.260284452144873 1 1
0.143511566634185 0.14320365961504 1 1
0.21623781531088 0.215726998056334 1 1
0.169331346159325 0.168919582124966 1 1
0.261739677196787 0.260837834080302 1 1
0.138318975819115 0.137917588796942 1 1
0.226957424034382 0.226410671953957 1 1
0.216425245673308 0.215758374130714 1 1
0.215832569733302 0.215472391892657 1 1
0.149531108252077 0.148972137875739 1 1
0.0853397388346419 0.085097260407461 0 0
0.222595041672994 0.221934055313622 1 1
0.288860615448087 0.288274830177739 1 1
0.257218471502008 0.2565338674713 1 1
0.234862638722966 0.234144091396161 1 1
0.20211414700558 0.201463565449996 1 1
0.259972385480787 0.259249709732059 1 1
0.196802678212949 0.196285588985076 1 1
0.173901128455591 0.173137411856643 1 1
0.236571679524463 0.236063739604245 1 1
0.16251122232705 0.161987881695466 1 1
0.14474804283191 0.144274273183002 1 1
0.173245140578644 0.172533914830698 1 1
0.239837605993358 0.239241434529435 1 1
0.21048233604878 0.20986794662262 1 1
0.253607108412694 0.252767316373366 1 1
0.257371479323886 0.256525660654327 1 1
0.247409565507214 0.246776356082061 1 1
0.184630733497536 0.184036198695343 1 1
0.1364317012347 0.136034945954223 1 1
0.245759532747308 0.24513497123685 1 1
0.249065253046445 0.248214873388708 1 1
0.152817679841511 0.152333005151186 1 1
0.116651921197692 0.116312975829696 1 1
0.271053342051936 0.27030135593166 1 1
0.222372964262843 0.22170321537946 1 1
0.177048908853018 0.176581722134296 1 1
0.18640196470728 0.186067501518503 1 1
0.197009801725839 0.196381649082291 1 1
0.202353401600388 0.201680830036715 1 1
0.233510802928274 0.233038129554371 1 1
0.214914228443185 0.21433138535744 1 1
0.157046118186042 0.156665271905092 1 1
0.15228113204511 0.152072492834304 1 1
0.111751787356962 0.111530579942627 1 1
0.192808101405333 0.192219387152939 1 1
0.256828784270479 0.256104849895207 1 1
0.177684958326899 0.177142101795035 1 1
0.115892808393594 0.115589360471707 1 1
0.244901084204092 0.244193600385844 1 1
0.192343967789023 0.191761152911895 1 1
0.258330138908143 0.257669469537907 1 1
0.142498847374788 0.142070139762078 1 1
0.145660398897163 0.145322310270533 1 1
0.202326864383875 0.201844550420993 1 1
0.110342666778515 0.110033487828197 0 0
0.190128505033603 0.189596882965088 1 1
0.271994488324204 0.271220116662311 1 1
0.220618009586489 0.219772369390282 1 1
0.199092203844436 0.198603275621883 1 1
0.251464240358228 0.250788621704455 1 1
0.178492604965018 0.177897652109478 1 1
0.24879320520044 0.248238656961096 1 1
0.19190377988997 0.191330517434626 1 1
0.242313436390344 0.241556264560054 1 1
0.179198820030255 0.178645606908723 1 1
0.061118322466404 0.0608874958719966 0 0
0.105809329779682 0.105271390629042 1 1
0.229502490237163 0.228828791014337 1 1
0.166684462330521 0.166176891139996 1 1
0.232610314370434 0.232033747660792 1 1
0.108698670889777 0.108421485169056 0 0
0.230188020425736 0.229672817362282 1 1
0.135247462898373 0.134944846789008 1 1
0.143055855787184 0.142588450957692 1 1
0.186291233301201 0.185763979075957 1 1
0.241663043594271 0.240972334821001 1 1
0.262816981251573 0.26207254297281 1 1
0.285021565858526 0.284189007637113 1 1
0.189842083342367 0.189317152527262 1 1
0.271772392467343 0.270984131703902 1 1
0.158481675784084 0.158025770189553 1 1
0.122859663766779 0.12271240130769 1 1
0.195794224911948 0.19525437292008 1 1
0.203828842853693 0.203363089350991 1 1
0.103518446738618 0.103159053218302 1 1
0.285098877893112 0.284246076153939 1 1
0.209881968217993 0.209278477373848 1 1
0.150785609219868 0.150507957602063 1 1
0.181326029384607 0.180720448547634 1 1
0.179099003131471 0.178710580088128 1 1
0.139445009203689 0.139212279874305 1 1
0.209927982308221 0.209258803150742 1 1
0.14233015153233 0.14183844445626 1 1
0.226508230459131 0.225888977092394 1 1
0.149606450616081 0.149012641356333 1 1
0.168495420966133 0.168114911559127 1 1
0.145240618048761 0.14475494454639 1 1
0.180590047334818 0.180139373058918 1 1
0.155683589380752 0.155147713997368 1 1
0.134792221114112 0.134467655002773 1 1
0.117628161896913 0.117169378689833 1 1
0.176440067527672 0.175966405765386 1 1
0.189347606060767 0.188918795484603 1 1
0.211132091535332 0.210588221557736 1 1
0.149109650555534 0.148689384862307 1 1
0.221857880026444 0.221245879825523 1 1
0.197708170011707 0.197178358883976 1 1
0.198003062878085 0.197445455995654 1 1
0.184953912092093 0.184455958922855 1 1
0.226837097961356 0.226069938222005 1 1
0.235731561417093 0.234791251417872 1 1
0.166787857062907 0.166149270670843 1 1
0.123684477179953 0.123501661889118 1 1
0.271121575381406 0.270322756701315 1 1
0.194016751057742 0.193481058709131 1 1
0.199565644962974 0.199001714887726 1 1
0.106085357798659 0.106010988089393 1 1
0.197692946037653 0.197236265063548 1 1
0.203079440751493 0.202381574779844 1 1
0.233391355235223 0.232809072905026 1 1
0.175793061856931 0.175355091731686 1 1
0.237079134435819 0.236406389878262 1 1
0.178910992997328 0.178275071823437 1 1
0.251673057806676 0.251111578271292 1 1
0.266745590123534 0.26576391010789 1 1
0.228965381880988 0.228489114986231 1 1
0.254132744523263 0.253087192304849 1 1
0.158197299411588 0.157565136983943 1 1
0.229387847468749 0.228631116194642 1 1
0.312376465702539 0.311563337294057 0 0
0.209915593314873 0.209314708917823 1 1
0.181151985419557 0.180617608383687 1 1
0.231184952606411 0.230564752127129 1 1
0.136777826954247 0.136466994032375 1 1
0.220655552542498 0.220104322994047 1 1
0.165870700795704 0.165381846311314 1 1
0.234952694426446 0.234276438285617 1 1
0.145807153119378 0.145436866559353 1 1
0.223599715510341 0.22298688936482 1 1
0.0790790194327225 0.0788771787502123 0 0
0.275395701604919 0.274680322216775 1 1
0.19970077101128 0.198957380915509 1 1
0.264576049457651 0.263983324899986 1 1
0.199940503299166 0.199437556804587 1 1
0.205169106607266 0.204526561635303 1 1
0.260708835885618 0.259983489180837 1 1
0.179404061562496 0.178939700855612 1 1
0.195061849573744 0.194484024731434 1 1
0.212866206068796 0.212343363181025 1 1
0.195925178152331 0.195367946272196 1 1
0.294489954430773 0.2936647153858 0 0
0.219684824006125 0.218818767811118 1 1
0.279278629974213 0.278414679330871 1 1
0.159898446196401 0.159523371576849 1 1
0.11493331928556 0.114548157901285 1 1
0.149546310023064 0.149241063861019 1 1
0.120083099162394 0.119652021584379 1 1
0.232372568936278 0.231496176628024 1 1
0.186391381779241 0.185912887400963 1 1
0.141827276441142 0.141322756750776 1 1
0.171646701674844 0.171124521273432 1 1
0.0622901334998653 0.0621307310136308 0 0
0.200511526684931 0.199773596266138 1 1
0.201804079711542 0.201345065630431 1 1
0.103596443295183 0.103346281952763 1 1
0.179535007316983 0.178854526828687 1 1
0.0946151707259895 0.0944832376942375 1 1
0.228678395962405 0.228016917983278 1 1
0.306132830158061 0.305612549617341 1 1
0.225984213158062 0.225514341606848 1 1
0.160073607295262 0.15962711775803 1 1
0.130867900953078 0.130560378062586 1 1
0.18985222662042 0.189192624173037 1 1
0.230903149546891 0.230200586383043 1 1
0.242865708615728 0.242171736127615 1 1
0.191576170970534 0.191007964529631 1 1
0.284857971096305 0.28401868303736 1 1
0.162301970811857 0.161950465792502 1 1
0.260283705383023 0.259550809323951 1 1
0.256834107911867 0.256139451577509 1 1
0.189085855548455 0.188690396020866 1 1
0.191459438935929 0.190954434516419 1 1
0.31433633107824 0.313447975119132 0 0
0.077447364183875 0.0772592606782088 0 0
0.236928445880397 0.236350418862354 1 1
0.140256121201411 0.139723211419922 1 1
0.177707659575855 0.177251962275533 1 1
0.229532471850757 0.228783831214338 1 1
0.251035995435677 0.250259606563556 1 1
0.17835371865669 0.177890839492687 1 1
0.210820740787882 0.210146224229798 1 1
0.211870778450614 0.210995300708201 1 1
0.175331262234323 0.174850276653075 1 1
0.189648161099533 0.18905246205708 1 1
0.169952723055091 0.169360519160787 1 1
0.169377426401188 0.16880895348271 1 1
0.155183524596714 0.154599865887803 1 1
0.291197414751101 0.290338163023298 1 1
0.13951122326457 0.139146211355442 1 1
0.182782655639931 0.18232107509264 1 1
0.292762250027856 0.291881254212427 0 0
0.175012065524339 0.174504360038648 1 1
0.236120543721774 0.235661745933033 1 1
0.252429852150928 0.251704057161578 1 1
0.216328089291116 0.215713396162591 1 1
0.154295518036327 0.153937171988845 1 1
0.274803189773708 0.274032003998475 1 1
0.247690460399113 0.246857217566458 1 1
0.233841087615865 0.23302782842798 1 1
0.261305769223231 0.260583293771376 1 1
0.182075872873867 0.181585954609611 1 1
0.252255434874347 0.251582769921982 1 1
0.232214187377696 0.231579646524575 1 1
0.29172628997043 0.290827210519465 1 1
0.318145368280987 0.317282470717492 0 0
0.227094201222274 0.226561113475266 1 1
0.120390792965115 0.120076339766884 1 1
0.205676256072352 0.205230944443947 1 1
0.168400052134384 0.168019915464903 1 1
0.116327459221383 0.116004113301998 1 1
0.238718656313097 0.238071429465924 1 1
0.162350596286366 0.161808290507029 1 1
0.208714544851144 0.20817614820546 1 1
0.24493965038596 0.244462019227563 1 1
0.136843943572782 0.136420729894537 1 1
0.156068697284612 0.155497569200787 1 1
0.21915324016587 0.218453066670455 1 1
0.200775368811491 0.200347056411454 1 1
0.246499675301428 0.245806750449478 1 1
0.197303819682776 0.196253116179159 1 1
0.29073315139029 0.28991461757625 0 1
0.194761146978085 0.194069904757728 1 1
0.0892114937331867 0.0888982901486651 1 1
0.148397985210317 0.148115381801166 1 1
0.241294223899145 0.240711228888208 1 1
0.170488504200934 0.170065107190581 1 1
0.160996222846665 0.160423871125937 1 1
0.129610831002125 0.129197424886937 1 1
0.169840135180936 0.169449711444533 1 1
0.1166005502403 0.116137559273378 1 1
0.179187744127296 0.178589905193162 1 1
0.195977916828851 0.19549871384694 1 1
0.177848105296976 0.177382689538479 1 1
0.249063221313284 0.24829377746645 1 1
0.211622224527638 0.210949535227986 1 1
0.245735515259451 0.244867103141679 1 1
0.143156336175679 0.142696433025395 1 1
0.199045512713736 0.198660068252237 1 1
0.271033705409689 0.270303732059011 1 1
0.242844553506729 0.242132744390517 1 1
0.194319848582888 0.193933004261894 1 1
0.122845018604477 0.122567046043695 1 1
0.166195729379198 0.165874341847082 1 1
0.168448822708142 0.16799723751953 1 1
0.191131160093296 0.190544540648043 1 1
0.221249067735707 0.220814758106393 1 1
0.175586363486687 0.174987226677495 1 1
0.213088457981497 0.212499200377058 1 1
0.255349094034168 0.254353095200108 1 1
0.189221692987856 0.188698173903073 1 1
0.179351577812784 0.178800863013152 1 1
0.274849825458341 0.274039988780041 1 1
0.144396263643534 0.144082444459676 1 1
0.209876230872612 0.208911976999927 1 1
0.0951751491176038 0.0949753353227774 1 1
0.11940398523734 0.118983594707662 1 1
0.137323792490892 0.136987828424221 1 1
0.171377145131189 0.171016027986852 1 1
0.194714348087231 0.194222037826847 1 1
0.299700754106193 0.299030637226436 0 0
0.240307873733576 0.239670984811363 1 1
0.162159098206574 0.161557978113585 1 1
0.213758158187655 0.21330268288045 1 1
0.145458274349711 0.145053359426826 1 1
0.119075880494921 0.118642212190798 1 1
0.150672924594025 0.150226735313638 1 1
0.163709876829407 0.163134675089786 1 1
0.177088055456308 0.176516717141755 1 1
0.252943795668588 0.252295746793897 1 1
0.105675454735783 0.105470212800603 1 1
0.237735155096502 0.237200798128536 1 1
0.185650273809848 0.185074456945061 1 1
0.214082608452894 0.213440454447825 1 1
0.258102710296401 0.257550171125385 1 1
0.195385999946475 0.194930794985789 1 1
0.172162980151966 0.171851722452368 1 1
0.269780734255505 0.269069023119172 1 1
0.258702110121056 0.257932836096758 1 1
0.168396550264213 0.168013232778393 1 1
0.30557427420956 0.304901710283821 0 0
0.165887102684682 0.165536262606851 1 1
0.211375267716111 0.210934046146322 1 1
0.197032653107919 0.196308760759679 1 1
0.120046524582749 0.119769958776031 1 1
0.164993696482336 0.164351629380391 1 1
0.169022475497668 0.168647744247963 1 1
0.249074752155291 0.248453154728676 1 1
0.257068195143316 0.256376112835484 1 1
0.308029289283317 0.307184197009974 0 0
0.154386698591905 0.153987347096181 1 1
0.20361790073473 0.202873941423545 1 1
0.287940351039664 0.287081457363058 1 1
0.217833807265022 0.21718697870566 1 1
0.160123096653438 0.159685925033261 1 1
0.171647212998578 0.171285364014278 1 1
0.209724054179067 0.209049669213489 1 1
0.212784679807802 0.212174986045285 1 1
0.244982244233948 0.244403239290935 1 1
0.133466414510823 0.133158739842015 1 1
0.244607954175564 0.243991437170266 1 1
0.108563793669235 0.108271175955288 1 1
0.237365561454617 0.236813106690863 1 1
0.26115970767353 0.260081035707707 1 1
0.131652504157986 0.131376403736841 1 1
0.209722060401799 0.209235573198971 1 1
0.220852243854991 0.220248404519008 1 1
0.187081337979512 0.186508281976844 1 1
0.148893941607434 0.148541038703439 1 1
0.192849912272148 0.192084074073256 1 1
0.221628145815219 0.220919839321727 1 1
0.0536462562627193 0.0534549863218079 0 0
0.179045270528368 0.178550039645634 1 1
0.188434594455754 0.187915558009064 1 1
0.157397497734309 0.156976527659497 1 1
0.107263100844704 0.106744573217275 1 1
0.162498557189432 0.162247836717421 1 1
0.247409343607004 0.246598556354272 1 1
0.300240489420092 0.299653736218779 0 0
0.174693140299272 0.174307546004995 1 1
0.199278887821818 0.198664713930516 1 1
0.238945284883747 0.238258630565255 1 1
0.203513523664615 0.20276552188233 1 1
0.190922542435937 0.190394614238527 1 1
0.112712345350544 0.112213394812076 0 0
0.206291322590443 0.205765237304922 1 1
0.218610678084538 0.217971741631881 1 1
0.17130069049242 0.170756481077177 1 1
0.131936640882931 0.131600751891882 1 1
0.159898187426671 0.159323014110988 1 1
0.253912908313167 0.253013700478596 1 1
0.187693963561617 0.187089054008879 1 1
0.140260026850373 0.139814625153531 1 1
0.22649888033991 0.226006032536648 1 1
0.250628737861709 0.249841905499572 1 1
0.216554605913077 0.216073440379105 1 1
0.173854373403047 0.173356454644653 1 1
0.209185269793298 0.208716064130899 1 1
0.193029538087952 0.192555966455307 1 1
0.17919903855959 0.17880248854451 1 1
0.151074216985106 0.150517509746574 1 1
0.302167774368895 0.301410995793481 0 0
0.203566542541436 0.202768749203086 1 1
0.187601505409769 0.186959978940643 1 1
0.221917359988684 0.22141658869803 1 1
0.275573377387643 0.274667186188204 1 1
0.217412560614516 0.21696409401945 1 1
0.192085793844314 0.19150539256489 1 1
0.165071408354608 0.16454555838684 1 1
0.214015080738224 0.21339202696706 1 1
0.239955243711516 0.239511315499527 1 1
0.276349682384749 0.275612750993224 1 1
0.23684752904258 0.236290439748788 1 1
0.204473756355729 0.203958289986429 1 1
0.131643666733506 0.131176682069436 1 1
0.277454975801397 0.276673460883534 1 1
0.201441667237773 0.200916812953367 1 1
0.273187548163318 0.272482011394867 1 1
0.104997681331995 0.104790453159034 1 1
0.289183732952411 0.288132531407263 1 1
0.275500613878358 0.274732459109849 0 0
0.287552404304688 0.286899660591853 1 1
0.247557815884394 0.246844681744882 1 1
0.159128478151057 0.158772381784607 1 1
0.265286989262723 0.264327761944007 1 1
0.197632561136456 0.1971869647761 1 1
0.283482186844423 0.282569357291022 1 1
0.233889782119329 0.23321992919975 1 1
0.277024442286654 0.276321693835878 1 1
0.0962992136028527 0.0963896253652524 1 1
0.169056947700621 0.168474095928013 1 1
0.175823445387031 0.175196920919525 1 1
0.164024917881475 0.163559871619375 1 1
0.200185982590049 0.199536992640032 1 1
0.15015442756444 0.149712157861386 1 1
0.261479550413816 0.260785590517943 1 1
0.157960980890905 0.157627163182826 1 1
0.185239185606963 0.18481124280274 1 1
0.16016631671947 0.159752254930473 1 1
0.202513063715231 0.201602066475336 1 1
0.214387463667766 0.213681390926936 1 1
0.230477853254669 0.229831377198627 1 1
0.121136156945729 0.120731933539085 1 1
0.153604616530416 0.15325260412478 1 1
0.204705854840951 0.20420931830144 1 1
0.196232808387326 0.195637256114307 1 1
0.174549826665397 0.174044026416371 1 1
0.221257134169149 0.220686141680811 1 1
0.0864451009418319 0.0861781871456612 0 0
0.28148840095969 0.280768879447928 0 0
0.262860208669555 0.26195838640191 1 1
0.23876974970528 0.238143215975274 1 1
0.236556242729963 0.235769156444966 1 1
0.229395991966083 0.228665876098735 1 1
0.164829853541411 0.164402986709487 1 1
0.224329374717789 0.223823975094857 1 1
0.159233683930077 0.158378933163336 1 1
0.162388844272562 0.162115989437156 1 1
0.0935583057710749 0.0932277044401873 0 0
0.21256405212297 0.21196223306519 1 1
0.188756359105417 0.188162283779804 1 1
0.160867955275306 0.160569246393631 1 1
0.285017812074764 0.284383369568211 0 0
0.229966096783089 0.229279704134176 1 1
0.116816933007869 0.116533436653036 1 1
0.160643772187717 0.160331216091293 1 1
0.206031625519895 0.20560648486188 1 1
0.185550553353101 0.185025151953745 1 1
0.195751373737587 0.195247215395618 1 1
0.211565448873167 0.21062493664639 1 1
0.21851031350867 0.21784861845339 1 1
0.195176048926021 0.19451558641914 1 1
0.206838285320296 0.206452399333132 1 1
0.246483372669495 0.245680463095242 1 1
0.112911676433486 0.112509582842517 1 1
0.194276073540841 0.193650161088744 1 1
0.260732560612464 0.259931651455413 1 1
0.154934957984645 0.154530050889469 1 1
0.233795698538425 0.233141893300222 1 1
0.290915395759011 0.290150125339871 0 0
0.201394538236889 0.200771565867129 1 1
0.197678679531193 0.197205094100713 1 1
0.169903792685445 0.169509737099089 1 1
0.253099949425535 0.252266841236287 1 1
0.244192109274586 0.243407758477588 1 1
0.183432691164257 0.18284832650378 1 1
0.0922188133673132 0.0919031414052806 1 1
0.150617039496106 0.150274355984316 1 1
0.223831793652851 0.223075485384224 1 1
0.143590673934051 0.143093769861066 1 1
0.157098648608092 0.156508560989602 1 1
0.254271762967393 0.253511993041126 1 1
0.291510927215878 0.290474881492206 1 1
0.213725828925602 0.212924692050003 1 1
0.190740597880759 0.190290323702767 1 1
0.121283348541613 0.120864631127213 1 1
0.195850906137965 0.195345985106837 1 1
0.170464249722573 0.170032114094489 1 1
0.161879277168093 0.161398341539842 1 1
0.200756972829979 0.20016703047859 1 1
0.278393411098632 0.2775434205947 1 1
0.333290768062016 0.33216665772291 0 0
0.137782615977446 0.137267250631533 1 1
0.184897059952928 0.184292245987694 1 1
0.227957940195774 0.227128895781224 1 1
0.132479757998412 0.13217050425157 1 1
0.16111094791794 0.160793634219643 1 1
0.201411910252608 0.200786709445743 1 1
0.199479212036937 0.198769734450912 1 1
0.186783126657608 0.186333714408609 1 1
0.195032586730161 0.194415661462594 1 1
0.219846507253443 0.219035460429278 1 1
0.200263757003541 0.199698298916522 1 1
0.255917818716811 0.255212319125063 1 1
0.241831071997959 0.241281520905552 1 1
0.110702419944181 0.110462674740894 1 1
0.229178576996682 0.228590515868485 1 1
0.200927164347439 0.2002889272518 1 1
0.155268141447394 0.154761786397495 1 1
0.157447703930038 0.156947403375679 1 1
0.231299159577835 0.230824054352215 1 1
0.163449940683052 0.162990447606825 1 1
0.219304520818592 0.218587300642496 1 1
0.179412422045711 0.178758499443271 1 1
0.285196393545818 0.284291706810528 1 1
0.281008170618987 0.28030057485292 0 0
0.157467920119805 0.157181173765857 1 1
0.198807881871607 0.198025018964723 1 1
0.260316676555777 0.259509470149603 1 1
0.191695562880383 0.191144421413246 1 1
0.234465372056692 0.233859279104219 1 1
0.19524590709485 0.194831520009313 1 1
0.161870189944954 0.161477095440522 1 1
0.127406737459868 0.127223734643933 1 1
0.220414689599153 0.219876027024943 1 1
0.284109924545556 0.283158277111302 1 1
0.135405618822235 0.135045797014933 1 1
0.168067444413921 0.167464047488281 1 1
0.276111267994364 0.27543984203797 1 1
0.278002063853965 0.277298003315301 1 1
0.175961208085049 0.175469704527975 1 1
0.325867657953224 0.324722409802085 1 1
0.178657539067372 0.178173831393416 1 1
0.214223855009088 0.213808107087642 1 1
0.0918668370328678 0.091735126022162 0 0
0.217307030646619 0.216710889071409 1 1
0.18163651032883 0.181362906966539 1 1
0.172826175169763 0.172225446009071 1 1
0.215364810186534 0.214864058261726 1 1
0.215061278632182 0.214399739218042 1 1
0.221295624235303 0.220649301862986 1 1
0.145321015554428 0.144941069652643 1 1
0.252099459910764 0.251404907970804 1 1
0.172861167487268 0.172398943117274 1 1
0.204258009848285 0.203711595105548 1 1
0.209251363389553 0.208607653510591 1 1
0.26743251459132 0.266734797657032 1 1
0.228251909861538 0.227492617242601 1 1
0.240118714292889 0.239499214818825 1 1
0.24965074268554 0.249005383724403 1 1
0.140597390804371 0.140051198198556 1 1
0.296268024134512 0.29540335316248 0 0
0.236025960506551 0.235398467975155 1 1
0.196759082974957 0.196355694020968 1 1
0.2522748007634 0.251667255565767 1 1
0.118377009636384 0.118150138448189 1 1
0.105876491849198 0.105645532964639 1 1
0.141768413098105 0.141457954923156 1 1
0.100842206676951 0.100547949329258 0 0
0.145002118034398 0.144526986189815 1 1
0.284696427521073 0.283950433738745 1 1
0.234955545627911 0.234247897795553 1 1
0.209706012946667 0.209096630105725 1 1
0.217773582258986 0.216919762310032 1 1
0.225939987867634 0.225175482807456 1 1
0.207422117498638 0.206871936464322 1 1
0.202733130712776 0.202206290670789 1 1
0.180111676584262 0.179711845703189 1 1
0.29062132443612 0.289873723178596 1 1
0.222157049888415 0.221585341871746 1 1
0.235814869032464 0.235263604956331 1 1
0.19147397313687 0.191013745659212 1 1
0.252266153270838 0.251670223501245 1 1
0.146085291457188 0.145737335491248 1 1
0.217966445524273 0.217349152068278 1 1
0.130312997621295 0.129991087627761 1 1
0.27627090474756 0.275591557868307 1 1
0.210949630389676 0.210436206641522 1 1
0.261568695754896 0.261003453889798 1 1
0.120238716793527 0.119919246998772 1 1
0.18490464884542 0.184431878609391 1 1
0.249827428647348 0.249283445661165 1 1
0.138742379164716 0.138279912168345 1 1
0.152139431583943 0.151637026562869 1 1
0.178237422210533 0.177651818354118 1 1
0.308573542551583 0.307397605018516 0 0
0.227681797305523 0.227106265878607 1 1
0.167496456928369 0.167123882728678 1 1
0.173718899444132 0.173386341789992 1 1
0.266934364583747 0.26626398718496 1 1
0.249025713717094 0.248281138480815 1 1
0.120903257770334 0.12055995804475 1 1
0.21617152091707 0.215487062297786 1 1
0.161022945510753 0.160555895481744 1 1
0.219742827883297 0.2192705975046 1 1
0.138540204807101 0.138050113686011 1 1
0.159047135412709 0.158770919593853 1 1
0.197499819969211 0.196995144628545 1 1
0.200987997949368 0.200345615592659 1 1
0.193747673739389 0.193150566814405 1 1
0.211004264953777 0.210242485156897 1 1
0.228145568165166 0.227493279737508 1 1
0.181803550211272 0.181228550892032 1 1
0.211123834095158 0.210622947073682 1 1
0.146324080377299 0.145807818222141 1 1
0.167283088705973 0.166642141324044 1 1
0.203978505656839 0.203628412487575 1 1
0.109530489467934 0.109205346873723 1 1
0.186144668779752 0.185754122814042 1 1
0.168904260441703 0.168448829091516 1 1
0.173491751830569 0.172947945962471 1 1
0.222566017931109 0.222032449430623 1 1
0.199668497459304 0.199172312678505 1 1
0.233859576468568 0.233335615184336 1 1
0.201716823318636 0.201219648261193 1 1
0.191113370064797 0.190420655163064 1 1
0.194073900701777 0.193687535275607 1 1
0.265131477650661 0.264423322013044 1 1
0.196013562521036 0.195567936112924 1 1
0.129940658360857 0.129348649794319 1 1
0.113586107549821 0.113221062970351 0 0
0.161073984740628 0.160660939270629 1 1
0.230276150450186 0.229666724143181 1 1
0.130426666278204 0.129954449325129 1 1
0.126724937164783 0.126480695014604 1 1
0.273449213589881 0.272836245234623 0 0
0.256289859879678 0.255258846886464 1 1
0.326709336160273 0.325876060665952 0 0
0.194740953394288 0.194171885572739 1 1
0.229977675234764 0.229285295278421 1 1
0.23816212821037 0.237266784384542 1 1
0.149360949280024 0.148753365512204 1 1
0.252221473365484 0.251385845513057 1 1
0.180224651572628 0.179793733486207 1 1
0.188235954301396 0.18754250975329 1 1
0.167100768179898 0.166772065706846 1 1
0.207202325076188 0.206470579634867 1 1
0.231491717272071 0.230743075307643 1 1
0.182435660654168 0.181929980735539 1 1
0.233509752585886 0.232994733599438 1 1
0.138676265128519 0.138423905978077 1 1
0.122541326876721 0.122183964272185 1 1
0.17181236929513 0.171160743394754 1 1
0.110813473239696 0.110522167100914 0 0
0.237780655974795 0.236862241327358 1 1
0.219901925224059 0.219324418440592 1 1
0.21262322274564 0.212019818010658 1 1
0.283954684857796 0.283321525186695 1 1
0.21685762180482 0.216395152981205 1 1
0.236701413574847 0.236101370585392 1 1
0.160939857515584 0.160500641177868 1 1
0.241791958933287 0.241237264422113 1 1
0.211086432451814 0.210427830612043 1 1
0.172447390336568 0.171897347983218 1 1
0.219198968329133 0.218652846490278 1 1
0.190221632254041 0.189630814585072 1 1
0.150904797351721 0.150582070001493 1 1
0.164341504982537 0.163797493276569 1 1
0.202494920056152 0.201958471595818 1 1
0.244138573129672 0.243729885391998 1 1
0.227028029396191 0.226145282581256 1 1
0.231057520202035 0.230229945501259 1 1
0.323223423802553 0.322482463907863 0 0
0.177933883446095 0.177185930298554 1 1
0.223285189696293 0.222469197741282 1 1
0.203115192067057 0.202650510556304 1 1
0.262495216354909 0.261942814354111 1 1
0.197609243532842 0.196998892113771 1 1
0.208961054324201 0.20839591035258 1 1
0.0749299330352687 0.0749001156640714 0 0
0.109557112598841 0.109307843385575 0 0
0.273413644186386 0.272754923748826 1 1
0.27273074587302 0.271734714604736 1 1
0.164620355812967 0.164207057149579 1 1
0.123777586345519 0.123280503146838 0 0
0.130586875350779 0.130140347855776 1 1
0.240804585923648 0.240122330076574 1 1
0.195971016593846 0.195594119383929 1 1
0.143431725123966 0.142801970515549 1 1
0.226524170211944 0.225983020461631 1 1
0.161577656786341 0.161113910452616 1 1
0.112604527913478 0.112217658698175 1 1
0.261956246148593 0.261251173280208 1 1
0.251560936163002 0.250779377145416 1 1
0.129400145628357 0.128969111281098 1 1
0.211158865134487 0.210355754463524 1 1
0.210636128878602 0.209938669222815 1 1
0.226231782677252 0.225614272626621 1 1
0.192240824971232 0.19180837112142 1 1
0.208310361867604 0.207853945781068 1 1
0.211810433588327 0.211083892527585 1 1
0.232762930591781 0.232111148580571 1 1
0.220971114565665 0.22021028956771 1 1
0.183822373483754 0.183348616393585 1 1
0.213544215979881 0.212862904634651 1 1
0.230901644319938 0.230239111586248 1 1
0.236625219307261 0.236082299273313 1 1
0.125436850540104 0.125002434831419 1 1
0.12109763267569 0.120545359239685 1 1
0.258395232791475 0.257626899576797 1 1
0.190646919834186 0.189962277155077 1 1
0.0772584547377723 0.0769932033266483 0 0
0.169307621170535 0.168788355691405 1 1
0.214928987620613 0.214563447860733 1 1
0.174088595598284 0.17367866218827 1 1
0.231757889422997 0.231144674034353 1 1
0.209445034678355 0.208873601400374 1 1
0.174426704814117 0.174054373687694 1 1
0.198456827413303 0.19799040624991 1 1
0.187136129742291 0.186615158141223 1 1
0.225761513470234 0.225100320474467 1 1
0.211846754064282 0.211239554707003 1 1
0.207921368083643 0.207177932908793 1 1
0.24106866073255 0.240427594571388 1 1
0.159833238260405 0.159461574714975 1 1
0.190262369800156 0.189683442784388 1 1
0.216014145118181 0.21537346941387 1 1
0.0955914445891198 0.0954443186791726 0 0
0.130801531057971 0.130376510353028 1 1
0.200406485174323 0.199913534716978 1 1
0.168679572044909 0.168110830409818 1 1
0.156511854372872 0.156083083132098 1 1
0.178304409537592 0.177882495267042 1 1
0.157474346639339 0.156942054907494 1 1
0.110556791175852 0.110218167616354 1 1
0.121592570026658 0.121307003824272 1 1
0.231147867105012 0.230416190874667 1 1
0.137366441145616 0.136955415979593 1 1
0.173314028740226 0.172867435121288 1 1
0.20089579054429 0.200467778982705 1 1
0.217416269322596 0.21683372832006 1 1
0.247660191745607 0.247075708536308 1 1
0.194675675122397 0.193997459024665 1 1
0.24698479164782 0.246386732085141 1 1
0.150052666896154 0.149481096390666 1 1
0.193837990891667 0.193273531974411 1 1
0.251215143699478 0.250587105330782 1 1
0.227296171478348 0.226655379207838 1 1
0.155147634031061 0.154612814334885 1 1
0.159118685381658 0.15867063974818 1 1
0.171013052768325 0.170642718355164 1 1
0.127738039069587 0.127339902622927 1 1
0.126891013301377 0.126400652433402 1 1
0.124304493861685 0.124045109744973 1 1
0.159111617971621 0.15872724662961 1 1
0.160055859873536 0.159654442524946 1 1
0.142884287263756 0.142553630858226 1 1
0.100384896326332 0.100014992640356 0 0
0.203896013389295 0.203510635115666 1 1
0.209538702833675 0.208951362931253 1 1
0.198692995592025 0.198212465482201 1 1
0.110212087670329 0.109945278052567 1 0
0.187991206091944 0.187474306953067 1 1
0.28847602277091 0.287645438620066 1 1
0.231377555021663 0.230574246776532 1 1
0.301426634965927 0.300630990583725 0 0
0.161582046046789 0.161199636539995 1 1
0.0935847207314582 0.0933199381788192 1 1
0.142963937159558 0.142603430164529 1 1
0.203894241013009 0.203530817845301 1 1
0.10330323100455 0.10301684767294 1 1
0.182646635703442 0.182269377579049 1 1
0.0753012094528875 0.0750036552402266 0 0
0.254185662076542 0.253415993770546 1 1
0.281956715268069 0.281213236120259 1 1
0.24773010160725 0.246987050011999 1 1
0.204143771765909 0.203567996689871 1 1
0.149499664348693 0.14918400251087 1 1
0.184555829706768 0.184153699004421 1 1
0.179501475932725 0.178972707085567 1 1
0.273113633894126 0.272380710151631 1 1
0.23470651205994 0.234024804403004 1 1
0.252414551431288 0.251783507062106 1 1
0.193934450324481 0.193300629992188 1 1
0.254382101365465 0.253803995786908 1 1
0.205085331206609 0.204258861281179 1 1
0.186873001700161 0.186475633811183 1 1
0.212185341379971 0.211397636826519 1 1
0.147418294376884 0.147094810977499 1 1
0.0963653658710299 0.0962156187549592 1 1
0.207680921869106 0.20708615567694 1 1
0.233584996853016 0.232883500599528 1 1
0.20874499712603 0.2081665024999 1 1
0.268266829880814 0.267495644119664 1 1
0.196699825381348 0.196205784751039 1 1
0.307077201955767 0.305987542639308 1 1
0.256168828148173 0.255514346930744 1 1
0.242265637167168 0.241628328721938 1 1
0.225671518920807 0.225072045518101 1 1
0.150142816489086 0.149801454222407 1 1
0.199792873715617 0.199281336036954 1 1
0.27035591040718 0.269526086298894 1 1
0.155226482808807 0.154792595702303 1 1
0.205423943769475 0.205004891977881 1 1
0.181423545158892 0.180984634876183 1 1
0.308074322629617 0.307463634278403 0 0
0.176802246531005 0.176487457444423 1 1
0.247030927823134 0.246387668686847 1 1
0.105738226162958 0.105426423256607 1 1
0.249504766276644 0.248884967110591 1 1
0.236861875629888 0.23617003418402 1 1
0.20607667912303 0.205558762692282 1 1
0.189300759513055 0.188619552577106 1 1
0.178525862819324 0.177896459220074 1 1
0.18853851993866 0.188087900842558 1 1
0.215912618609641 0.215166014683303 1 1
0.204258846604031 0.203611109377913 1 1
0.266096554999388 0.265459758961024 1 1
0.226045348667713 0.225442511240886 1 1
0.198559958902982 0.197999158736579 1 1
0.118539683606194 0.11798106995086 1 1
0.181542050151233 0.180877579519359 1 1
0.242683918443109 0.241827788920578 1 1
0.247457649806494 0.246888210210261 1 1
0.187417021707938 0.186865140614507 1 1
0.263409644983701 0.262564185141784 1 1
0.190164777033688 0.189592209160581 1 1
0.238477233715484 0.23773069197795 1 1
0.157056766724607 0.156534135001875 1 1
0.225692872398878 0.225135040313922 1 1
0.113845054955572 0.113638465767279 0 0
0.237363245133036 0.236787777860688 1 1
0.129646564224993 0.129417234187339 1 1
0.175129278556851 0.174640082345229 1 1
0.194581373524461 0.19393289063892 1 1
0.154847414379869 0.154269971213638 1 1
0.140873544640328 0.140306382596614 1 1
0.185186537729313 0.184705593683906 1 1
0.227870975122092 0.227223092591581 1 1
0.167222030515122 0.166855888955921 1 1
0.184231819336436 0.183528977602194 1 1
0.234164481387615 0.233539459248477 1 1
0.195309581545353 0.194845960497515 1 1
0.177544015776753 0.17712448080694 1 1
0.232436002407893 0.231729032798855 1 1
0.299814446803946 0.299007098942252 1 1
0.187199164383101 0.186760044066868 1 1
0.157397607208698 0.156983731057564 1 1
0.110186528605687 0.10975883163748 1 1
0.257041587256546 0.256249379477151 1 1
0.260539593356822 0.259888801290688 1 1
0.278648434087634 0.277748153594261 1 1
0.244658090783209 0.244140091113316 1 1
0.202540149971918 0.201980070667084 1 1
0.127161501153595 0.126857527022558 1 1
0.14582985137112 0.1451401670353 1 1
0.115731291216536 0.115729678132414 1 1
0.112020500261524 0.111684757913129 0 0
0.249584422809493 0.248827380812965 1 1
0.122798683590788 0.122497745455548 1 1
0.293411608038222 0.292610173514337 0 0
0.256825668660309 0.256048477246044 1 1
0.265523281419339 0.264858045899418 1 1
0.100114282118402 0.0998229495117161 0 0
0.317758086202273 0.316919932761375 0 0
0.123014124508738 0.122372468861425 1 1
0.198845364133712 0.197888589346363 1 1
0.242500334301119 0.241840741765329 1 1
0.185287200393706 0.184671062961094 1 1
0.261465705972668 0.260842615711116 1 1
0.157730802906148 0.157118327173487 1 1
0.287689627157876 0.286927538719405 1 1
0.143839459847499 0.143444028053039 1 1
0.196448770021951 0.195778037094546 1 1
0.238806370148371 0.237924902898487 1 1
0.16988575990375 0.169549414007273 1 1
0.243343185518265 0.242559853224246 1 1
0.249360357537377 0.248415776472716 1 1
0.265452067524024 0.264730424869152 1 1
0.204172631218961 0.203562586460122 1 1
0.18501827690937 0.184554788212636 1 1
0.25125723449492 0.250817045134088 1 1
0.252807858409335 0.252150169713378 1 1
0.198548988295606 0.198039274469172 1 1
0.0707972796866025 0.0707197936017647 0 0
0.249601392919167 0.248807646389852 1 1
0.119069105846333 0.118718703241627 1 1
0.148811137176811 0.148582233445481 1 1
0.13508905823402 0.134756307224989 1 1
0.255236199757939 0.254515984017898 1 1
0.203990866214439 0.203459800473499 1 1
0.218728927753955 0.218028457018385 1 1
0.266120077324739 0.265294249683701 1 1
0.279492838412689 0.278831861928831 1 1
0.214098455049302 0.213517437094252 1 1
0.151160819578748 0.150885729987075 1 1
0.196674422305554 0.196192267869844 1 1
0.208146811242712 0.207662502734147 1 1
0.156923365098219 0.156531449941088 1 1
0.211169393529334 0.210635646658041 1 1
0.294032330378622 0.293293041062279 0 0
0.170787279399033 0.170083716652185 1 1
0.171474909393145 0.170740156416257 1 1
0.275942642122796 0.274922472493344 1 1
0.230995869182326 0.230614926257034 1 1
0.109842371521682 0.10938667007485 1 1
0.212835890719894 0.212286546523215 1 1
0.223893001503815 0.223181069386375 1 1
0.248738368769351 0.24818843060063 1 1
0.193100092804972 0.192604754143533 1 1
0.171100708065675 0.170687183632093 1 1
0.159861077929434 0.159347376030307 1 1
0.251336617270272 0.25059535227635 1 1
0.198963250107337 0.198344354532189 1 1
0.161879815182335 0.161368631221838 1 1
0.164613929411105 0.16422601574333 1 1
0.214326292919516 0.213595395113306 1 1
0.273604281105194 0.272616260612259 1 1
0.201268889605533 0.200644676893612 1 1
0.179304335021278 0.178902942262866 1 1
0.209877345780803 0.209320977359891 1 1
0.193766153195402 0.193280118825323 1 1
0.10523534618985 0.104859781373989 1 1
0.229050194079691 0.22852489340255 1 1
0.087227269347345 0.0869465378809604 0 0
0.185651941512698 0.185025447321605 1 1
0.209677372920225 0.209134847020162 1 1
0.22507944959085 0.224524241274055 1 1
0.170541136792959 0.170286150500169 1 1
0.216973618832334 0.216206811733984 1 1
0.151199319151445 0.15090984246705 1 1
0.234777005017051 0.234156231307234 1 1
0.203366525313615 0.202884458852967 1 1
0.314672110738383 0.313860506270913 1 1
0.215674222956943 0.215110008215663 1 1
0.199570464638942 0.199030028278077 1 1
0.209840831828674 0.209265928034086 1 1
0.210052659982923 0.209524301417978 1 1
0.157162794294465 0.156654173796288 1 1
0.282618693536376 0.281654144267266 0 0
0.207763114277485 0.207244482752167 1 1
0.200005703526058 0.199341356082522 1 1
0.274193908154086 0.273398725235383 1 1
0.206548616484553 0.205980570313751 1 1
0.229311927232427 0.228659906843111 1 1
0.271065214826263 0.270271062276479 1 1
0.156307280400177 0.155792358218234 1 1
0.262622903694295 0.262051255044908 1 1
0.21721946786586 0.216417781776449 1 1
0.275866608977628 0.2752493715205 1 1
0.174905722697462 0.174417387051041 1 1
0.189815617902716 0.189191608223652 1 1
0.144072970480433 0.143660327459656 1 1
0.242477326272221 0.241824568641057 1 1
0.208257804800671 0.207706670251706 1 1
0.178831969752922 0.178356503245283 1 1
0.17636791389961 0.176147753374379 1 1
0.165426254128739 0.165064161571005 1 1
0.181118624569195 0.180417325536606 1 1
0.142510323480004 0.142004975844451 1 1
0.183910920425082 0.183381564446095 1 1
0.145995919316131 0.145520073817257 1 1
0.210820289547262 0.210208733392769 1 1
0.0813922201988346 0.0811971303787853 0 0
0.20449604273951 0.203920899485903 1 1
0.125173242707021 0.124697483880102 1 1
0.214251712646078 0.213710732078541 1 1
0.242344612304986 0.241823749578623 1 1
0.197610569627679 0.19706813748209 1 1
0.145134824189045 0.144687604304156 1 1
0.184297489736028 0.183846147808374 1 1
0.165290059291867 0.164567714519887 1 1
0.218498093921021 0.218011059602368 1 1
0.230295068866018 0.229682248176112 1 1
0.157486885760532 0.157040907485712 1 1
0.224209851058304 0.223491200583736 1 1
0.234537574514613 0.233937194929391 1 1
0.209293781441835 0.208832361907159 1 1
0.197143102830943 0.196366691956266 1 1
0.147673683953559 0.14722943164957 1 1
0.159882265000676 0.1594248756967 1 1
0.202285029906975 0.201675834846001 1 1
0.143626955477381 0.143213554091608 1 1
0.154247750755482 0.153709032160426 1 1
0.169924477072065 0.169205207993154 1 1
0.190524927102212 0.189884360490527 1 1
0.12668104399197 0.126441851819702 1 1
0.217434239771811 0.216805036592543 1 1
0.235933363781637 0.235229796597503 1 1
0.19157642113768 0.190822646568467 1 1
0.263590325853727 0.26290945455951 1 1
0.120964694216968 0.120467518704309 1 1
0.264656536382262 0.263990141269277 1 1
0.208382609241808 0.207737663833385 1 1
0.238113243649976 0.237565262655247 1 1
0.233940112305825 0.233350203993756 1 1
0.186876629264368 0.186258504638818 1 1
0.212270014446111 0.211833875414961 1 1
0.315241522612594 0.314376648756775 0 0
0.14455413503204 0.144086678885359 1 1
0.140643585448505 0.140300097764125 1 1
0.288358737944772 0.287453273811337 1 1
0.181255736588691 0.18080809774618 1 1
0.161548435186135 0.160982383118228 1 1
0.12725587108365 0.126979517143665 1 1
0.243476302527772 0.242901883104849 1 1
0.17295323760643 0.172406448348639 1 1
0.177680088858551 0.177052561556079 1 1
0.233535344655825 0.232835926352951 1 1
0.295010570949671 0.294066966616997 0 0
0.193677624362327 0.193133414067658 1 1
0.183012130193309 0.182427023703785 1 1
0.16891437691567 0.168329573581944 1 1
0.294304543819258 0.293443648277345 1 1
0.168951610030609 0.168359812794267 1 1
0.332805826458695 0.332032627734121 0 0
0.187951295467128 0.187492522334129 1 1
0.163576259154131 0.163053979284193 1 1
0.291630586831535 0.290656438942616 1 1
0.218023451943836 0.217401042761789 1 1
0.157648952415269 0.157170272290606 1 1
0.216151117010763 0.215456583399943 1 1
0.271105870837194 0.27026878327055 1 1
0.202914937461401 0.202215881976856 1 1
0.111162046970625 0.110905940976459 0 0
0.221640813635821 0.220964790313911 1 1
0.160085398584376 0.159638564749917 1 1
0.145463167025517 0.144890341343846 1 1
0.281690317374343 0.280958934195456 1 1
0.244459669530296 0.243686553892568 1 1
0.332483836358823 0.33141924120199 0 0
0.117816777710919 0.117580002815731 1 1
0.234686504225106 0.234139504036081 1 1
0.17683115711815 0.176243473491239 1 1
0.159090588609005 0.158566125221898 1 1
0.285770013691022 0.284961212817538 1 1
0.276138462059556 0.275188261259318 1 1
0.105412717414128 0.105068352319116 1 1
0.314864223842534 0.313998461386375 0 0
0.243618237273441 0.242885110026023 1 1
0.198687396850171 0.19817626426757 1 1
0.282574381632594 0.281729858758883 1 1
0.250572993112532 0.249831007704279 1 1
0.170819966709701 0.170042179591815 1 1
0.178985781827099 0.178458752875335 1 1
0.168333248781439 0.167613376467387 1 1
0.132148693196258 0.131721928894076 1 1
0.149875688307032 0.149551590598205 1 1
0.20526256843879 0.204624032006554 1 1
0.238764410984113 0.23833071110396 1 1
0.207654421515494 0.206665439607053 1 1
0.203173802824227 0.202640756162438 1 1
0.252738014447155 0.251970341281012 1 1
0.202612963174854 0.202245176336179 1 1
0.108065856038365 0.107675244036164 1 1
0.157794850398057 0.1573182812622 1 1
0.321240525087465 0.320235660188904 0 0
0.204971258381906 0.204451659268038 1 1
0.209483928761754 0.208946028040273 1 1
0.135825675540664 0.135562814195433 1 1
0.265894193487765 0.26519027310195 1 1
0.221263291921538 0.220617085772726 1 1
0.228226017696227 0.227474985097662 1 1
0.135207731477532 0.1349010983282 1 1
0.192745593045001 0.192174559944012 1 1
0.235398614013216 0.234769048425477 1 1
0.19635275092514 0.195793361106342 1 1
0.18675539249717 0.186289078195706 1 1
0.170494894284435 0.170074610741779 1 1
0.230328685642436 0.229541634846767 1 1
0.215014231397025 0.214431542626362 1 1
0.221796616473478 0.221293432877326 1 1
0.210770101461879 0.210164554921389 1 1
0.226845889429081 0.226314469430452 1 1
0.096915269592686 0.0966767590480649 1 1
0.148972541407473 0.148537383312407 1 1
0.200863615606068 0.200316742769178 1 1
0.191921548433803 0.191485215709634 1 1
0.180353268249506 0.179705880725585 1 1
0.272682513653124 0.271958677498619 1 1
0.226362275237748 0.225724761970111 1 1
0.296151986215521 0.294881296926348 1 1
0.196517654562647 0.196042281748028 1 1
0.191225540199941 0.190716965738809 1 1
0.217393344736941 0.216710681819904 1 1
0.249270556310371 0.248483951104139 1 1
0.191330296708062 0.190778873652059 1 1
0.238951363939756 0.238183930784803 1 1
0.273866766213965 0.273034982771063 1 1
0.29790451733319 0.297243318701166 0 0
0.262721712636405 0.261964953122688 1 1
0.245057048390267 0.244455620666248 1 1
0.233515747691076 0.233018232656523 1 1
0.246457591404717 0.245766655019795 1 1
0.193509797576066 0.192947321652372 1 1
0.212158488461116 0.21139764657764 1 1
0.120671545735303 0.12039654637691 1 1
0.225239283184543 0.224647171163715 1 1
0.188780664476775 0.188330856487654 1 1
0.190719728716504 0.190355929075602 1 1
0.183793712520177 0.183228010798035 1 1
0.155023245616332 0.154500905651183 1 1
0.233150838070482 0.232521528081797 1 1
0.194063586226951 0.193447296993857 1 1
0.28399873935729 0.283117792327457 1 1
0.290620769595098 0.289701565781837 1 1
0.220718603808041 0.219999591098254 1 1
0.259514022325424 0.258415516514433 1 1
0.227348119614052 0.226844333402796 1 1
0.171828497979738 0.17131085764816 1 1
0.212012120623716 0.211218626288138 1 1
0.211585453123406 0.211203279408518 1 1
0.199704085476907 0.199159488064475 1 1
0.216937493061759 0.216376483463194 1 1
0.225520618727202 0.224758838770095 1 1
0.15861510390944 0.158054711937186 1 1
0.176893850228395 0.17646987751059 1 1
0.193627146801852 0.193091211137869 1 1
0.21738115421688 0.216607353263541 1 1
0.226118774328292 0.225688291418366 1 1
0.227231882243205 0.226713504672633 1 1
0.205157670872988 0.204672804190572 1 1
0.185570857158029 0.185152296487296 1 1
0.209932388184902 0.209301970844237 1 1
0.180798161158491 0.180257761333836 1 1
0.276621883829055 0.275843665418238 1 1
0.221227580771284 0.22055426410016 1 1
0.166847851481 0.166420107974988 1 1
0.173351380573872 0.172940152259433 1 1
0.220979630993907 0.2203066318427 1 1
0.123350782704685 0.122944423842984 1 1
0.116673069886593 0.116286669778117 1 1
0.152447759619009 0.151920303090418 1 1
0.195278426529761 0.194757274433241 1 1
0.213534706931576 0.212869430794534 1 1
0.151581841201865 0.151181347297236 1 1
0.17251291191612 0.172135367032055 1 1
0.229420850302435 0.228587811510506 1 1
0.292133292147121 0.291393117541702 0 0
0.200848684560985 0.200203632046723 1 1
0.244683167059338 0.243926352265 1 1
0.252606406227163 0.251733252914923 1 1
0.174023409303385 0.173241305280071 1 1
0.154122661032617 0.153738339031914 1 1
0.144968897170093 0.144540598289555 1 1
0.0453697885653395 0.0452159703232419 0 0
0.124156993015207 0.123795254031037 1 1
0.196747010700827 0.196192628666793 1 1
0.276403182818755 0.275722648730483 1 1
0.104708751377638 0.104442414975168 0 0
0.131182671789964 0.130984294280127 1 1
0.251793030443125 0.251239646514902 1 1
0.192515577275646 0.192152301470732 1 1
0.254611179900587 0.253978575933821 1 1
0.10691507258016 0.106587501100198 1 1
0.253638358458059 0.252896092239867 1 1
0.109292708012224 0.109151884567024 1 1
0.0778300197187612 0.0776805574101138 0 0
0.260277626721826 0.259662398222784 1 1
0.134906125124792 0.134716571357924 1 1
0.0576639009860339 0.0574926041208084 0 0
0.19555719150099 0.195004561695298 1 1
0.202380314852047 0.201715308191288 1 1
0.282577070930643 0.281643698431307 1 1
0.211217966997575 0.210574659799207 1 1
0.0929522490412705 0.0926147818786558 1 1
0.19088194075225 0.190317058610073 1 1
0.254264435168478 0.253479300164848 1 1
0.222954003724423 0.222371752984271 1 1
0.176239443869029 0.175817522746564 1 1
0.244842756623712 0.24420242197086 1 1
0.129395031868706 0.128866321079177 1 1
0.129454282967987 0.129153254758832 1 1
0.229671929843865 0.229007826946832 1 1
0.218518129420828 0.218033608369504 1 1
0.209064564244588 0.208539954816363 1 1
0.243202695750777 0.242508265876311 1 1
0.175804635764229 0.175401049090276 1 1
0.238845705994535 0.238346981719215 1 1
0.260573002482785 0.259805546291281 1 1
0.0963822930019833 0.0960886614378663 1 1
0.132108046239328 0.131493315915792 1 1
0.179008941125319 0.17852362270717 1 1
0.104000928670383 0.103803864969837 1 1
0.152610870583423 0.152212194278139 1 1
0.281278928031459 0.280608622172121 1 1
0.253803397573558 0.252974968095577 1 1
0.220837390845547 0.220409591108792 1 1
0.203887273674178 0.203382140458256 1 1
0.242721994676608 0.242194176459511 1 1
0.139996438495071 0.139598723540288 1 1
0.134587850173261 0.1340267104539 1 1
0.185225283036976 0.184525152781102 1 1
0.192923603051722 0.192431874791198 1 1
0.204091007798663 0.203265377134386 1 1
0.261018199974451 0.260290084048026 1 1
0.253889156216301 0.253060761141259 1 1
0.215824081684039 0.215081743229662 1 1
0.186348053339749 0.18550139281853 1 1
0.303462763076935 0.30255674307995 0 0
0.315453558043572 0.314703192814832 0 0
0.257637061888933 0.256998809057126 1 1
0.175311762765711 0.174714556884595 1 1
0.21251631446784 0.211731422186938 1 1
0.0358969251369329 0.0356863659780372 0 0
0.189581102649388 0.188998729140504 1 1
0.242913167283652 0.242286321643133 1 1
0.266374262335341 0.265771877111371 1 1
0.213094433945762 0.212477075016454 1 1
0.0890246621511943 0.088884577190568 1 1
0.213334382400612 0.212750581100115 1 1
0.224531391689175 0.22389097614847 1 1
0.177133642081257 0.17666975957204 1 1
0.187432657766104 0.186818669987574 1 1
0.238812181190142 0.238158863830612 1 1
0.183636879670976 0.182984283265058 1 1
0.11759035139871 0.117341583701813 1 1
0.191172447199069 0.190748055255831 1 1
0.160860797006358 0.16021279586283 1 1
0.209267170213186 0.208783336927873 1 1
0.238834388969341 0.238171489193725 1 1
0.257431314015284 0.256924283730908 1 1
0.174320435774053 0.173670053526855 1 1
0.261420153642584 0.260509142164904 1 1
0.271233730330475 0.27064087027736 1 1
0.170059131624815 0.169597794387569 1 1
0.110632973626696 0.110193483210433 1 1
0.269648345746256 0.268560083229573 1 1
0.222374003189126 0.221831097402213 1 1
0.274290757844842 0.273634940936374 1 1
0.114051221955619 0.113870549985996 1 1
0.193318123517298 0.19244505185047 1 1
0.244424495118455 0.243839344079814 1 1
0.203063221823161 0.202495530234072 1 1
0.190713590176253 0.190078770559607 1 1
0.164660192597388 0.164299843264523 1 1
0.269950323198386 0.268649687999573 1 1
0.159725128639531 0.15929164810503 1 1
0.168950009136264 0.168494488110524 1 1
0.171209638444483 0.170695269606424 1 1
0.2696221857431 0.268825252803309 1 1
0.183512837476813 0.182986089506028 1 1
0.192322493487982 0.191695142798591 1 1
0.217362998544284 0.216487041289451 1 1
0.265936684112721 0.265201543962931 1 1
0.248355302149736 0.247656380382525 1 1
0.202360218257859 0.201845590422189 1 1
0.154778822557846 0.154359281149696 1 1
0.211738611312113 0.2112369538969 1 1
0.124461488759442 0.124088193619863 1 1
0.106206714178601 0.105873544770048 0 0
0.16887026720182 0.168445268404718 1 1
0.240584917552812 0.239895781753084 1 1
0.120044594257968 0.119678175789456 1 1
0.164458518482286 0.163829860583185 1 1
0.208078587875979 0.207203329771681 1 1
0.19768285013146 0.197177132603012 1 1
0.305817850067696 0.304848111391499 1 1
0.262697202206898 0.26208875333853 1 1
0.126496005114395 0.126220023295961 1 1
0.244836328182985 0.243789911052176 1 1
0.163480658974759 0.16304805397412 1 1
0.261249114404404 0.260446727622035 1 1
0.162495673792033 0.16197927955866 1 1
0.200718763177397 0.200244996388944 1 1
0.254401623906567 0.253454544154402 1 1
0.227237164956667 0.22645693586128 1 1
0.216112972483623 0.215758173249991 1 1
0.199642046888721 0.199111458875586 1 1
0.170557759600307 0.17018292115187 1 1
0.195892102252305 0.19545428274757 1 1
0.241361328785633 0.240789568620089 1 1
0.17312041419161 0.172750892891637 1 1
0.21290992685559 0.212473735622062 1 1
0.138750816344641 0.138506660816924 1 1
0.201503036295499 0.200961227233903 1 1
0.155222533410508 0.154682106857504 1 1
0.287136081755359 0.286412846846865 1 1
0.330792843398359 0.329803785825437 0 0
0.225608483003834 0.224950301776628 1 1
0.176783423444471 0.176391723315312 1 1
0.149551283165355 0.149145255576225 1 1
0.176611587334362 0.17615964354855 1 1
0.184076056569894 0.18364460348479 1 1
0.254341773751697 0.253610668104252 1 1
0.225651964747584 0.22497269907865 1 1
0.185514457402091 0.18498586888075 1 1
0.291873572339684 0.291105405194103 1 1
0.235077112701167 0.234411781768804 1 1
0.20671340730079 0.206089392021476 1 1
0.115954064232242 0.115801112173404 1 1
0.184162913447188 0.183578335616176 1 1
0.240692827316493 0.240140805786012 1 1
0.156113107253815 0.155530511814944 1 1
0.179090642519234 0.178632817145421 1 1
0.152256672539235 0.151942953097678 1 1
0.259910173744253 0.258985268205654 1 1
0.197409999571182 0.19671973191104 1 1
0.166997035719791 0.166567351066544 1 1
0.152005577514347 0.151595172437367 1 1
0.196344338806964 0.19577864443462 1 1
0.210507450402887 0.210067458579062 1 1
0.246930462874343 0.246109064954819 1 1
0.0938834684135402 0.0935032616362433 0 0
0.146121237623469 0.145676595645398 1 1
0.229136769888322 0.228015305778969 1 1
0.173568724082349 0.172976143247064 1 1
0.178381823847504 0.177937173119609 1 1
0.160164198860382 0.159734331855243 1 1
0.247419904597992 0.24662183552926 1 1
0.233390464282882 0.232659401620837 1 1
0.247609392366211 0.246900071556932 1 1
0.173359371481845 0.172663069562118 1 1
0.224740845771898 0.224227505088261 1 1
0.129119356105274 0.12885947883093 1 1
0.227415321447666 0.226943786634233 1 1
0.136281108319468 0.135837849765422 1 1
0.16031040280703 0.159975176485015 1 1
0.183364237303273 0.182771197912662 1 1
0.152570441575866 0.152275921920366 1 1
0.212685395530807 0.212146655633562 1 1
0.204435216744351 0.203963674987868 1 1
0.193552982424705 0.192998209257788 1 1
0.17715462125282 0.176537127697719 1 1
0.179505334479519 0.17898498864524 1 1
0.0739601281605269 0.0738342847104955 0 0
0.2203105241868 0.219665381969684 1 1
0.282824059874608 0.281997655867229 1 1
0.202094150301286 0.201352731051865 1 1
0.169530396058703 0.16893383030031 1 1
0.191411374798415 0.190788086854462 1 1
0.146259531226997 0.145896566515417 1 1
0.214939066970425 0.214468732593675 1 1
0.195659320782995 0.195273745132261 1 1
0.200315962598237 0.199659466089295 1 1
0.121757726297034 0.121491662793014 1 1
0.179167116409563 0.178746885413818 1 1
0.268340310090242 0.267747604096667 1 1
0.230108538776587 0.22938578860267 1 1
0.210915083283398 0.210513532531122 1 1
0.208358476997131 0.20764856048812 1 1
0.234023637857074 0.233494170706215 1 1
0.192120087012057 0.191492038377534 1 1
0.162190445245756 0.161751460866087 1 1
0.16594684030234 0.165387161245006 1 1
0.136791043422126 0.136346291038339 1 1
0.14392836610108 0.143620004075577 1 1
0.14783684274077 0.147523490870774 1 1
0.207351502943718 0.206808121697837 1 1
0.197532393405147 0.197080352253968 1 1
0.196012819148206 0.195457009736589 1 1
0.184048372087151 0.18354675153887 1 1
0.161246709569065 0.160726674296713 1 1
0.142414579404761 0.142147318249043 1 1
0.219829643259013 0.219276475232975 1 1
0.170159605307782 0.169736140483329 1 1
0.283941890093625 0.283041395331559 1 1
0.119097740898698 0.118633356326383 1 1
0.220900962508582 0.2205028777752 1 1
0.181789296500163 0.18099595191893 1 1
0.137108373056019 0.136822297196203 1 1
0.23996150770682 0.239308720065324 1 1
0.246550705576195 0.245998890293749 1 1
0.135028821919115 0.134542727527136 1 1
0.195728437649091 0.195227390419382 1 1
0.0701970824913955 0.0699046835768983 0 0
0.216852369582832 0.216173308230761 1 1
0.165166567000293 0.164688269065633 1 1
0.123628858031678 0.123508965177451 1 1
0.128739336381255 0.128125269164907 1 1
0.124744696871753 0.124295755857514 1 1
0.216766911320413 0.215940162964369 1 1
0.189331478059773 0.188832210405061 1 1
0.186708772717986 0.186193008187061 1 1
0.164683683706105 0.164302175792276 1 1
0.287176562196406 0.2864851012335 1 1
0.182792331846678 0.182258042356564 1 1
0.187052779634803 0.186496469039146 1 1
0.200754501738584 0.200190252628195 1 1
0.252385120957212 0.25170177654001 1 1
0.232924100911683 0.232399421444105 1 1
0.190257282234168 0.189611446662244 1 1
0.139748985227411 0.139494528898951 1 1
0.138824559897937 0.138419595414076 1 1
0.16671502753106 0.166309423885137 1 1
0.161846254014654 0.161549518672538 1 1
0.218561900984226 0.217726913395631 1 1
0.233496756010218 0.232859207450874 1 1
0.152208733874878 0.151711567311342 1 1
0.249210774491297 0.248489760238043 1 1
0.120194091382299 0.119859614484578 1 1
0.211248064723429 0.210415313192836 1 1
0.232182483951378 0.231457544484154 1 1
0.103910067742348 0.103624889827012 0 0
0.187501454426459 0.186733190067423 1 1
0.115105434206175 0.114872422785457 1 1
0.234974683981667 0.234395048260354 1 1
0.221258539844063 0.220713097636406 1 1
0.135697456041759 0.135457001197631 1 1
0.183743364074885 0.183301273602604 1 1
0.11906308072396 0.118732449493431 0 0
0.174120918734796 0.173674784819691 1 1
0.197117272025419 0.196693087332561 1 1
0.186663184296471 0.186152084310687 1 1
0.221122275031002 0.220607949754434 1 1
0.26507292852801 0.264321963498785 1 1
0.252302681613302 0.251633701398454 1 1
0.155625720618645 0.155240510705451 1 1
0.189779855108166 0.189358888941962 1 1
0.184706582446239 0.184223894345195 1 1
0.190668189817469 0.190294428666703 1 1
0.267450692200395 0.266568478191695 1 1
0.172655811088205 0.172279867270075 1 1
0.174676481333177 0.17431314226475 1 1
0.0744430399455385 0.0744258516880777 0 0
0.151315840316247 0.150959627479607 1 1
0.201957912718515 0.201388800630258 1 1
0.167831497294292 0.16737035613126 1 1
0.231918735856275 0.23084951027657 1 1
0.204938911867044 0.204383218314292 1 1
0.200792257200467 0.19997985203944 1 1
0.138574295653571 0.138135428630444 1 1
0.206486809431193 0.205844115870171 1 1
0.201721212764807 0.201213102000953 1 1
0.204376635678406 0.20374562581691 1 1
0.260134557986378 0.259577488218833 1 1
0.136952124123168 0.136567481700104 1 1
0.27422508399353 0.273342343941717 1 1
0.208215020173876 0.207527443275871 1 1
0.182349760714293 0.181847652086344 1 1
0.169067969394346 0.168803447955152 1 1
0.119600017947372 0.119238117061813 0 0
0.21366887962208 0.213304661155023 1 1
0.176796414726815 0.176234229382549 1 1
0.212662462938343 0.21211783276763 1 1
0.0785634512910147 0.0782154370558508 1 1
0.197962309798906 0.197594786537401 1 1
0.262066280798908 0.261418826981844 1 1
0.187553837779717 0.187165713721817 1 1
0.227491157594614 0.226842279828177 1 1
0.231762425926981 0.231208548058286 1 1
0.204236865026007 0.203612246285378 1 1
0.179055047899567 0.178606960337516 1 1
0.152486859297424 0.152033788893158 1 1
0.270713518486896 0.269930604880913 1 1
0.230595295864596 0.229788945364384 1 1
0.200477641983777 0.199923680750112 1 1
0.195943854258391 0.195437279428233 1 1
0.146948942383777 0.146627625080847 1 1
0.176966323664325 0.176437016813117 1 1
0.133470753823291 0.133064107191826 1 1
0.169733044023616 0.169277085769401 1 1
0.170521704466501 0.169697158297233 1 1
0.192846886652504 0.192307071947547 1 1
0.178475030687626 0.177925174368649 1 1
0.147789513346985 0.147382992209808 1 1
0.182834292871012 0.182424758984054 1 1
0.227810473375044 0.22709015354277 1 1
0.141409859950288 0.141059597385632 1 1
0.262243483398342 0.261472495409438 1 1
0.186080874759778 0.185617655839682 1 1
0.188890991538108 0.188363951579082 1 1
0.199079151015896 0.198417493819933 1 1
0.268108216205674 0.266975378966709 1 1
0.282005432682451 0.281235278288605 0 0
0.202205877959998 0.20164247779491 1 1
0.168241534348285 0.167756463184828 1 1
0.126979945178846 0.126530045174767 1 1
0.193706782813455 0.193274558316811 1 1
0.219939499738386 0.219259703227516 1 1
0.284044498304917 0.283210589392474 1 1
0.282819376941067 0.2820943639544 1 1
0.184058570521082 0.183718986109443 1 1
0.173533231981594 0.172937954190332 1 1
0.184453627546495 0.183811563317634 1 1
0.289864108395838 0.289023719149093 1 1
0.262873495018554 0.262243697427171 1 1
0.141683718218612 0.141213802354083 1 1
0.179008143499761 0.178692610657306 1 1
0.266672718197449 0.266011196326416 1 1
0.274821323162737 0.2741578198089 0 1
0.141287754220272 0.140860093467186 1 1
0.21586502702539 0.215116689958232 1 1
0.177193188766987 0.176735563000038 1 1
0.17770065218645 0.177159024875704 1 1
0.160596483499021 0.160026644105319 1 1
0.133906402017731 0.133507686315385 1 1
0.104038734395941 0.103717230044367 1 1
0.246358855630769 0.245612537006638 1 1
0.228853683106511 0.228191998461806 1 1
0.138272700475454 0.13787337526292 1 1
0.238249299413671 0.237640267460066 1 1
0.173462350800979 0.172878599548176 1 1
0.148671787040924 0.1480706119382 1 1
0.197695265383339 0.197260955376435 1 1
0.276614605782246 0.275661892934604 1 1
0.202613695608247 0.202025269179737 1 1
0.257677824063098 0.256880850484977 1 1
0.246359185468028 0.245605954516281 1 1
0.147177681256906 0.146600714137424 1 1
0.227068789276961 0.226526340638884 1 1
0.11552118604176 0.11508783923736 1 1
0.254476993269729 0.253956897891782 1 1
0.242615516887179 0.241938721886641 1 1
0.125414570965826 0.125105593089299 1 1
0.152576836696794 0.152225220262273 1 1
0.287769271001184 0.286959637420926 0 0
0.287930770058966 0.287204910723525 0 0
0.169827802047177 0.169623619645462 1 1
0.280944252139877 0.280168745532734 0 0
0.219119551849954 0.218580777605122 1 1
0.262832238500036 0.261925238628372 1 1
0.0722977803666052 0.0719487766502419 0 0
0.292994598946996 0.292227284752912 0 0
0.203274877675292 0.202816609676807 1 1
0.160799027008689 0.160104600692201 1 1
0.27808882499674 0.277446209377979 1 1
0.135497096374975 0.135083032952606 1 1
0.228966507037579 0.228337650841391 1 1
0.161868382487138 0.161552132754166 1 1
0.278030087024123 0.277006787883784 1 1
0.1403433575055 0.140063244444585 1 1
0.184669501896378 0.184357744833076 1 1
0.174024396759254 0.173586176734405 1 1
0.268422102536884 0.267695063997599 1 1
0.184863732868432 0.18450755821545 1 1
0.175356135109873 0.174939798119542 1 1
0.180079312773681 0.179542584877073 1 1
0.229027816682518 0.228293065043098 1 1
0.13764259832176 0.137328486903604 1 1
0.182128077720638 0.181640902000424 1 1
0.260019132464791 0.259515563068132 1 1
0.291453222968172 0.290462950756029 1 1
0.107543132637154 0.107112632258808 1 1
0.252391644021227 0.251522784753375 1 1
0.219883067748469 0.21945697405281 1 1
0.191791756070206 0.191380597598464 1 1
0.257023473158033 0.256110734227915 1 1
0.211042147525037 0.210417386851606 1 1
0.220588721321261 0.219864749652063 1 1
0.170165590825653 0.169778609556938 1 1
0.255483725171765 0.254664038531058 1 1
0.174703355767528 0.174076136764359 1 1
0.164159063427091 0.163519830093682 1 1
0.214809160906477 0.214208078222654 1 1
0.26162058571819 0.26056698280125 1 1
0.201832478828929 0.201091021052705 1 1
0.168207537797067 0.167656763644629 1 1
0.148521598153388 0.148161877824065 1 1
0.174544031041855 0.173998137849775 1 1
0.196049664036454 0.195458465071082 1 1
0.220968433844872 0.220371385648875 1 1
0.214191367528672 0.213768722693285 1 1
0.253672792612452 0.252880398992119 1 1
0.112698079627256 0.112448074877703 1 0
0.148809174563242 0.148407273647636 1 1
0.198378164014554 0.197860096523046 1 1
0.273309128961695 0.272569033652113 1 1
0.196984805134453 0.196459061280947 1 1
0.217808998019276 0.217251369249696 1 1
0.185154856111205 0.184674038178311 1 1
0.280119917997728 0.279508720012354 1 1
0.17943229862853 0.178946590912735 1 1
0.169060131000333 0.168611973026744 1 1
0.189000897585787 0.188561553695265 1 1
0.196490847231078 0.195929429359011 1 1
0.193578684313243 0.19295543874884 1 1
0.177642764986633 0.177261917877789 1 1
0.22099671368736 0.22017796718756 1 1
0.193126934872406 0.192604089444652 1 1
0.203114147225558 0.202589264352929 1 1
0.17200740904229 0.171405038308979 1 1
0.244911262358304 0.244297937365243 1 1
0.230358791228141 0.229893578491292 1 1
0.216902742688411 0.216381819773702 1 1
0.222411516602351 0.221725971636021 1 1
0.266838155780826 0.266138601442684 1 1
0.192816130917321 0.192307522217209 1 1
0.170882574245366 0.170337933806958 1 1
0.2501607743359 0.249242816396138 1 1
0.195421461582207 0.194903573779745 1 1
0.117417244356064 0.11717251990577 1 1
0.148090677015339 0.147706538914697 1 1
0.203845922055621 0.203237560436807 1 1
0.192110527528504 0.191638628871341 1 1
0.197138674227778 0.196634188023563 1 1
0.136176726447947 0.135778745616995 1 1
0.169744922018283 0.169199176894453 1 1
0.298585681446226 0.297920605639546 1 1
0.20823418447244 0.207637032547928 1 1
0.149836333205673 0.149303778458085 1 1
0.275072871919292 0.27446691791764 1 1
0.160547931508299 0.160149675871575 1 1
0.154224727624614 0.153820136890229 1 1
0.248504157078586 0.247774242003788 1 1
0.13673631004842 0.136351285539084 1 1
0.235328542276248 0.234303405858122 1 1
0.191405069880031 0.190937761809331 1 1
0.161087084903987 0.160425076777823 1 1
0.125579531243357 0.125035826696698 1 1
0.171658485691987 0.171236966698383 1 1
0.171971646362424 0.171546731791428 1 1
0.15222602549546 0.151862548756287 1 1
0.192696843840527 0.19201746375882 1 1
0.191273217065069 0.190903225111294 1 1
0.24800270651096 0.247362711382912 1 1
0.242288598104958 0.241646782135167 1 1
0.243585125899104 0.242887287098192 1 1
0.224146891817181 0.223694656480616 1 1
0.218525571991114 0.217872257754552 1 1
0.14496332660191 0.14469139361936 1 1
0.230300214103273 0.229745980318318 1 1
0.212495572458785 0.211857973811735 1 1
0.11980067752047 0.119366754801601 1 1
0.178385109118907 0.177885171814282 1 1
0.186405598767856 0.1859135742811 1 1
0.216589344378632 0.216066543794551 1 1
0.295640664935335 0.29478038897903 1 1
0.217841206117222 0.216797178483844 1 1
0.213501704122148 0.212846143738346 1 1
0.150815356044688 0.150475241247144 1 1
0.176408291982687 0.175823953586661 1 1
0.170433142126453 0.16981981800482 1 1
0.226816466530064 0.226136102890473 1 1
0.180954340721406 0.180357875145732 1 1
0.127924991346337 0.127520889065199 1 1
0.192782362618578 0.192218958309214 1 1
0.220926807050437 0.220293821038201 1 1
0.237242540106695 0.236665599684288 1 1
0.311243639828313 0.310192390384449 1 1
0.161537299003037 0.160890222537183 1 1
0.203089067870576 0.202502594152233 1 1
0.216132031048535 0.215583287385831 1 1
0.152573152420097 0.152051665596343 1 1
0.154043611812614 0.153652674785762 1 1
0.206091827744867 0.205251299087279 1 1
0.20092558409844 0.200178048581879 1 1
0.222570405163798 0.221818238843372 1 1
0.174357732443116 0.17401984974196 1 1
0.0775650392348345 0.0773325288832259 0 0
0.169535839102241 0.16896394501904 1 1
0.240757355848626 0.239929478112005 1 1
0.220880486500051 0.220137067156786 1 1
0.119507087333204 0.119258961826609 1 1
0.261308737386787 0.260499666526058 1 1
0.19415930737116 0.193722963409923 1 1
0.24141939953364 0.240915308067903 1 1
0.0433024042912404 0.0431190265042378 0 0
0.222929728410914 0.222465191362206 1 1
0.189959111302722 0.189550741254464 1 1
0.256891847137109 0.256325646826772 1 1
0.193255930705708 0.192632950519216 1 1
0.107908927060618 0.107489182987211 1 1
0.273478037757943 0.272682087313251 1 1
0.221624853677659 0.221176304439842 1 1
0.131459440416722 0.131103327226963 1 1
0.211696107208708 0.211183406469114 1 1
0.175029172115887 0.174446985683242 1 1
0.252362890373172 0.251619259207028 1 1
0.236045554580349 0.235212633378253 1 1
0.261407153364366 0.260699883682742 1 1
0.208610160066452 0.208272105517947 1 1
0.121461117444017 0.121034934770332 1 1
0.15713825753541 0.156723639842443 1 1
0.16314414394949 0.1627323087475 1 1
0.122045815486625 0.121805632433408 1 1
0.198524655160685 0.197984122017754 1 1
0.102508865609134 0.102207571267549 0 0
0.195793650234877 0.195184167933185 1 1
0.133763073403687 0.133410356742222 1 1
0.129274179280105 0.128830705738186 1 1
0.120555408270206 0.12039266109333 1 1
0.190652626912563 0.190093788355055 1 1
0.185990457777906 0.185401563724025 1 1
0.183516627012926 0.182849878809983 1 1
0.197110847504768 0.196794349406016 1 1
0.182065819844666 0.181551995728961 1 1
0.257349316226524 0.256593813025946 1 1
0.136408849245067 0.136066132046205 1 1
0.212641028326943 0.212119409881582 1 1
0.217542127754247 0.217009256418933 1 1
0.163352633920471 0.162849827622815 1 1
0.243090806628241 0.242416393823042 1 1
0.237854960960838 0.237248002852023 1 1
0.20728066685843 0.206296798125691 1 1
0.308761974885511 0.30794158391375 1 1
0.222397452390839 0.221897246923158 1 1
0.273174755666089 0.27210670724277 1 1
0.243633430789464 0.242917989792239 1 1
0.198864448994151 0.198408112383104 1 1
0.263362207436634 0.262594428881306 1 1
0.194428460966315 0.19379247600251 1 1
0.210724953831458 0.209982066712161 1 1
0.166647735483677 0.166253443237527 1 1
0.221372206537995 0.220844678537524 1 1
0.161936931884264 0.161489321953625 1 1
0.189246451604655 0.188667942246788 1 1
0.088998192831321 0.0887411544538128 0 0
0.271647382735454 0.270896268660035 1 1
0.28277709777178 0.281993211151096 1 1
0.2324403908884 0.231882247564136 1 1
0.215273651210512 0.21458301794676 1 1
0.262154533900339 0.261339103260729 1 1
0.223039671041992 0.222408424183995 1 1
0.251888834887901 0.251192834722089 1 1
0.162924401464953 0.162406807863409 1 1
0.171302810326841 0.170769108426021 1 1
0.223878674221704 0.223105328656586 1 1
0.186306053782778 0.185718999261533 1 1
0.201366558376945 0.200797178542717 1 1
0.20804286863189 0.207610020525619 1 1
0.213665235581635 0.213143236122473 1 1
0.244326437933946 0.243492202149235 1 1
0.195089306851488 0.194654258694333 1 1
0.228464570655654 0.227860991956009 1 1
0.150159082083027 0.149837066986884 1 1
0.18928969656879 0.18880046928359 1 1
0.100786907569381 0.100451121824185 1 1
0.216539449273626 0.215857423574518 1 1
0.144369541871236 0.143838455005972 1 1
0.184517134988071 0.183985812119729 1 1
0.205340447490128 0.204734800414901 1 1
0.222473482522007 0.22198644920506 1 1
0.258190303314716 0.257677622498774 1 1
0.193789077745146 0.193393306770409 1 1
0.18204130192485 0.181336880262652 1 1
0.188741832574509 0.18816610642611 1 1
0.217809797982123 0.217245856662366 1 1
0.211948875791827 0.21116781425049 1 1
0.180930643961166 0.180476864987359 1 1
0.145153764996923 0.14476122428231 1 1
0.191044805233269 0.190402806850213 1 1
0.149930116333123 0.149430205489937 1 1
0.240620355016025 0.239722279555711 1 1
0.215694312365353 0.215165653782505 1 1
0.288759508498854 0.288099501530217 0 0
0.240314594534073 0.239734281893206 1 1
0.215881145069874 0.215087793439526 1 1
0.123173026581807 0.122906260078412 1 1
0.214742355526488 0.213984984104144 1 1
0.141367168143836 0.141139803346905 1 1
0.19777766898312 0.197190440267218 1 1
0.12691907253789 0.126490762411911 1 1
0.098957431495389 0.0986842435344549 0 0
0.200397846645396 0.199854837857571 1 1
0.236559128264691 0.2357843278399 1 1
0.0874131053470687 0.0871970670364265 1 1
0.226081814847474 0.225283892175723 1 1
0.207452241963607 0.206944508679868 1 1
0.165346810546043 0.16478304528647 1 1
0.121462201594878 0.121113210625568 0 0
0.226933663296933 0.226489430365893 1 1
0.234275546084752 0.233628525555575 1 1
0.189251004815944 0.188807806562435 1 1
0.136062966627016 0.135623545612876 1 1
0.174390202013648 0.173819336297665 1 1
0.0974802384384503 0.0971469218691424 1 1
0.187142751128038 0.186601344101575 1 1
0.193543451857963 0.192971377175554 1 1
0.130606145261554 0.130284257928802 1 1
0.121567479575853 0.121233211889853 1 1
0.203999542615893 0.20330227317096 1 1
0.21291196528593 0.212155521824537 1 1
0.204480351065295 0.204142299552564 1 1
0.160134964889433 0.159512699931206 1 1
0.247929373699362 0.247194694295202 1 1
0.198001904256713 0.197256485291228 1 1
0.144880907604471 0.144477767052112 1 1
0.180825175404216 0.180284103418881 1 1
0.245157699423949 0.244572800373938 1 1
0.169845765901603 0.169271738336756 1 1
0.284788827664929 0.284217906435288 1 1
0.326419287602166 0.325611482198385 1 1
0.278246369757816 0.277485440749763 1 1
0.257312477944611 0.256637738215209 1 1
0.267345487901765 0.266613243456574 1 1
0.230378331458511 0.229722098215787 1 1
0.180105938061895 0.179665457320238 1 1
0.21255555518125 0.212110596572354 1 1
0.283176243451732 0.282407236793667 1 1
0.218470947379925 0.217831134579066 1 1
0.24057163970484 0.239874811490747 1 1
0.182019612097304 0.18140310785579 1 1
0.209830839104947 0.209199317090526 1 1
0.197496531682165 0.197010560957158 1 1
0.175460129657388 0.17509603209575 1 1
0.213283972027626 0.212624731879746 1 1
0.283308336132771 0.282472260726531 1 1
0.255297148339818 0.254764565505209 1 1
0.196988055813116 0.196519436686327 1 1
0.173912083031803 0.173256664319211 1 1
0.081139646127558 0.0808904364719839 0 0
0.243556953217864 0.242939569214353 1 1
0.107343749310458 0.107171098969329 1 1
0.181055492964089 0.180507272644676 1 1
0.159752234869195 0.159185294907773 1 1
0.165962652637509 0.165303471963164 1 1
0.126549161507593 0.126352996841638 1 1
0.229335747151458 0.22886789007335 1 1
0.113241005594013 0.112777556281206 1 1
0.234083725996626 0.233340248253366 1 1
0.160104546530651 0.159433387281434 1 1
0.201201661636627 0.200497230833705 1 1
0.241030111445267 0.240278073392348 1 1
0.238700160214286 0.238101486594029 1 1
0.180277893521565 0.179742504053351 1 1
0.0902630496914889 0.0901472554072794 0 0
0.171811506779104 0.171334932835991 1 1
0.176799408559566 0.176489623036613 1 1
0.124287658661117 0.123946071400366 0 0
0.23508154456932 0.234442841979944 1 1
0.200061703264147 0.199554503771823 1 1
0.167059530522513 0.166485935490126 1 1
0.169923810219742 0.169471635361206 1 1
0.121142197772817 0.12072705280323 0 0
0.240614594309598 0.239926154329821 1 1
0.185469676372406 0.184771488544875 1 1
0.205529103031062 0.204948338594545 1 1
0.179609733424998 0.179136104254632 1 1
0.175620064494778 0.175002672102164 1 1
0.0995776130389851 0.0991709995188219 0 0
0.228735081314911 0.227959342206059 1 1
0.228950013178024 0.22811926274321 1 1
0.246459023793499 0.245798192996816 1 1
0.229411270523579 0.228705862434209 1 1
0.222418666633544 0.221764583425558 1 1
0.173606062099154 0.17273634559714 1 1
0.2197168389613 0.219069800599262 1 1
0.182486980768989 0.181833012125821 1 1
0.303263713675921 0.302604388750918 0 0
0.183921376023318 0.183436854149798 1 1
0.202062135074507 0.201314908688902 1 1
0.164861118888998 0.164057892176188 1 1
0.208630589537018 0.208003327754517 1 1
0.27060568312824 0.269794046744877 1 1
0.220955991554323 0.22049295021334 1 1
0.141774916042362 0.141289914347736 1 1
0.272604754985539 0.271777627179659 1 1
0.183647624838414 0.183143670540913 1 1
0.185009761303675 0.184439191687352 1 1
0.193610673663681 0.19295361855528 1 1
0.186179533143875 0.185663285838576 1 1
0.16388023126821 0.163518547653982 1 1
0.133297509768443 0.132898489344017 1 1
0.136841888511565 0.136434708869018 1 1
0.178503557501304 0.177832128537221 1 1
0.213887314332778 0.21312777161656 1 1
0.29449453126943 0.293816419513093 1 1
0.241028075517527 0.240304334644138 1 1
0.187951829389474 0.187321687466731 1 1
0.155954754656632 0.155728212770905 1 1
0.25862972350513 0.257960301975156 1 1
0.123588164980485 0.123235606963289 1 1
0.206253884620939 0.205750458868158 1 1
0.203604106108073 0.202901538975831 1 1
0.175121343067204 0.174572199630725 1 1
0.172243980900459 0.17182404582607 1 1
0.234263376830577 0.233411389857402 1 1
0.136123236915864 0.135618529027645 1 1
0.222015760853555 0.221406725957376 1 1
0.149776614038529 0.149346725927755 1 1
0.195629409209079 0.195177718414578 1 1
0.16267307013483 0.162198342572008 1 1
0.161400117707513 0.160870260148381 1 1
0.174173987951656 0.173819151248193 1 1
0.133383431675175 0.132918695174371 1 1
0.25073060598419 0.250028445200294 1 1
0.117579034596076 0.117176811864115 1 1
0.17310329502651 0.172650900831132 1 1
0.200128171225099 0.199630113409161 1 1
0.287985609112717 0.287112637853744 1 1
0.230045966143897 0.229094268699574 1 1
0.162329111240814 0.161922217122269 1 1
0.243727024402066 0.242808394865682 1 1
0.223133245764255 0.222490135944675 1 1
0.154516735599807 0.154082936728979 1 1
0.212548477960074 0.212009103652843 1 1
0.256282559886724 0.255577531314059 1 1
0.254756004413049 0.254158050179266 1 1
0.162464924214638 0.161878762961488 1 1
0.286457032684955 0.285729689639327 0 0
0.190908817438938 0.190279689239662 1 1
0.226692856376171 0.225936252380226 1 1
0.178741768775815 0.178261023121485 1 1
0.1760628703762 0.175314473494709 1 1
0.33624045553066 0.335344174479033 0 0
0.212655930284923 0.211838042541754 1 1
0.30867731465436 0.307647212356649 0 0
0.175214741801413 0.174719620476105 1 1
0.177865970205147 0.177466889113035 1 1
0.162555346205601 0.162194127203151 1 1
0.184666066315448 0.184102879750033 1 1
0.231807147660184 0.231195772047165 1 1
0.122783998263514 0.122457894521419 1 1
0.274212158766267 0.273289248214364 1 1
0.322356281301643 0.321439542042608 0 0
0.153972717280827 0.153369690579233 1 1
0.202481266796759 0.201921803714641 1 1
0.219682133634772 0.218686552351722 1 1
0.21481073132294 0.214292982092299 1 1
0.152614413578974 0.152237317404775 1 1
0.261828086982303 0.261170091405701 1 1
0.279834108508606 0.278738388123719 1 1
0.27013005867464 0.26930574528819 0 0
0.178636196684507 0.178044874882784 1 1
0.196745654229372 0.196233435424762 1 1
0.246000637418591 0.245424181696261 1 1
0.23647266095333 0.235663436207403 1 1
0.161767679259652 0.16115974730998 1 1
0.228624382191736 0.228024805042653 1 1
0.191656235677259 0.191295916241297 1 1
0.199104568031544 0.198567348385178 1 1
0.119608753925954 0.119382776671992 1 1
0.282069871417654 0.281439375940486 0 0
0.223629802724919 0.223044391290627 1 1
0.203751723939846 0.20315689080736 1 1
0.161673776297703 0.161174469519489 1 1
0.217246153352763 0.216682737150838 1 1
0.144839891882882 0.144404367229171 1 1
0.177076438742709 0.176496763990845 1 1
0.245928238214259 0.245234643853703 1 1
0.21379721306535 0.213147056765851 1 1
0.155989032922251 0.155478520844721 1 1
0.139658464782015 0.139116585526583 1 1
0.304268851024903 0.303481738424264 0 0
0.224417971827963 0.223924295326412 1 1
0.333924259242341 0.332982830779967 0 0
0.224257028386223 0.223756970436788 1 1
0.14406603857178 0.143611523947858 1 1
0.210601668715114 0.210080296774739 1 1
0.285359735600975 0.284368797091964 1 1
0.162935019965541 0.162559227092945 1 1
0.173785684657484 0.17313736278506 1 1
0.138401863837975 0.138017603898987 1 1
0.219215350887233 0.218601582738654 1 1
0.264685479004919 0.26398514607945 1 1
0.197427480256415 0.196789890877829 1 1
0.265970598906766 0.265445812178592 1 1
0.205783566245186 0.205214919140049 1 1
0.155228619857055 0.154563780331995 1 1
0.192319928447676 0.191863907847267 1 1
0.217353634586432 0.216702387035384 1 1
0.367692159417773 0.366741691878086 0 0
0.219230461458232 0.218519895014911 1 1
0.164290966859308 0.164057906013485 1 1
0.179931045025042 0.179554119910392 1 1
0.212863789777758 0.212375541503369 1 1
0.258537000673312 0.257827700622187 1 1
0.284419761366548 0.283427658469929 1 1
0.141638849789043 0.141255166755662 1 1
0.236132899606269 0.235455465275073 1 1
0.150571865279853 0.150248585346196 1 1
0.195189357475941 0.194545706152337 1 1
0.211219674077588 0.210461270034343 1 1
0.272509109921691 0.271506427027583 1 1
0.209742814305995 0.209127078663394 1 1
0.292803379044589 0.292006799739563 1 1
0.193753633170141 0.193314104410832 1 1
0.1908021886692 0.190253175679837 1 1
0.168310843431801 0.167937739230991 1 1
0.151293975981821 0.150878350625844 1 1
0.193216302695678 0.192826789160962 1 1
0.17247436090824 0.172042250631443 1 1
0.252699714314578 0.252171045753092 1 1
0.256698839533714 0.256016948837039 1 1
0.164481372063825 0.164000696309141 1 1
0.1877593149065 0.187256875172516 1 1
0.0942298102207283 0.0939843028682656 0 0
0.259781780025044 0.259013003472027 1 1
0.196551097914147 0.196199132467863 1 1
0.205364599742667 0.205063131119989 1 1
0.231998526743378 0.231221906149181 1 1
0.206827696361286 0.206219125822978 1 1
0.180101399146243 0.179467290520826 1 1
0.202928874651171 0.202478671726211 1 1
0.238092942080329 0.237582617636133 1 1
0.199219080940099 0.198508035429676 1 1
0.198984385923912 0.198429371857519 1 1
0.247564050054911 0.24691926434521 1 1
0.262436633921822 0.2617721300676 1 1
0.210241451745628 0.209697214230105 1 1
0.14732642710479 0.147040139211959 1 1
0.16916645963875 0.168623377256639 1 1
0.184814361895285 0.184373917696022 1 1
0.203629205467543 0.203124446342959 1 1
0.120651080518523 0.120334030380875 1 1
0.263199489270871 0.26257471555875 1 1
0.139074527357868 0.138649873005862 1 1
0.233893450349552 0.233265140668732 1 1
0.127196926834269 0.126829995483322 1 1
0.119070202144844 0.118619627365902 1 1
0.251372702114096 0.250557017853109 1 1
0.116055967023425 0.11565043682621 1 1
0.122498036546175 0.122168575519014 1 1
0.163386863724186 0.162972237140475 1 1
0.232638439306787 0.231818078638559 1 1
0.247812207925987 0.247071858556564 1 1
0.26001423169209 0.259031967154537 1 1
0.216272505502199 0.215715493577306 1 1
0.194353052726157 0.19383804513246 1 1
0.140432683323764 0.140219567502232 1 1
0.256656020680173 0.255950582064743 1 1
0.186353119207823 0.185731906093915 1 1
0.185468242876464 0.18498208450088 1 1
0.261249585489952 0.260411791046092 1 1
0.126982835442254 0.126432640060386 1 1
0.189938555429563 0.189220601289802 1 1
0.0767492282092932 0.0765507657480212 0 0
0.140855476868054 0.140317377918274 1 1
0.284759620954968 0.283991969168488 1 1
0.107243973332647 0.106944510288796 1 1
0.116490237207757 0.116195557396402 1 1
0.223872320719822 0.223260055684171 1 1
0.254280946079473 0.253574059585289 1 1
0.202692337799822 0.201861140724705 1 1
0.228053081688504 0.227417314876468 1 1
0.238513371828518 0.237890070685328 1 1
0.204371044731093 0.204016074527723 1 1
0.207543224886239 0.206862019135783 1 1
0.184819259516941 0.1843290804763 1 1
0.280131063068595 0.279100764734443 1 1
0.249989064848473 0.249106147069896 1 1
0.132709223737734 0.132323143487245 1 1
0.170016387165522 0.169430083268994 1 1
0.189905440139246 0.189346628679596 1 1
0.146291811609997 0.145883320457747 1 1
0.232958519838454 0.232239418395134 1 1
0.184776794349305 0.184271889011151 1 1
0.179631567084043 0.179157300767822 1 1
0.223775068647143 0.22316672747252 1 1
0.12591583483372 0.125600278630534 1 1
0.280143590706242 0.279203409104975 1 1
0.082163805538964 0.0820050185625593 1 1
0.171429508027538 0.170711704465285 1 1
0.143354244554932 0.143136609077078 1 1
0.12530426204774 0.124942314461837 1 1
0.196713586838836 0.19616797452915 1 1
0.221055984100463 0.220389121076009 1 1
0.200494590595574 0.199950166693612 1 1
0.175995157296293 0.175471605658724 1 1
0.24326529050014 0.242491235731612 1 1
0.340605331160301 0.339559185376236 0 0
0.274708266479506 0.273911909187636 1 1
0.258855735658436 0.258278348378648 1 1
0.282332640047018 0.281455204018435 1 1
0.221868235966381 0.221293758893181 1 1
0.183571670436877 0.183061874642838 1 1
0.205126079869652 0.204530843055315 1 1
0.257818330858485 0.257109842939973 1 1
0.200187739743071 0.199773076484305 1 1
0.197264295447871 0.19677424180712 1 1
0.197643520690097 0.197052999339746 1 1
0.169113799671806 0.168848944648735 1 1
0.158051662823747 0.157601229395448 1 1
0.143506676235513 0.143091662936712 1 1
0.214907616746906 0.214364779027885 1 1
0.23206727071211 0.231402609518009 1 1
0.109543433239999 0.10911984645247 1 1
0.193121283600377 0.192474715768881 1 1
0.230300838410672 0.22950854773116 1 1
0.180638181230604 0.180207684975387 1 1
0.181650735204159 0.181369323676425 1 1
0.147736239094082 0.147053157677396 1 1
0.141716720536573 0.141198524080033 1 1
0.152163155620657 0.151760675280162 1 1
0.228586822428817 0.228050553687146 1 1
0.126464249037535 0.126116596155419 1 1
0.0830334661293476 0.0829412134055821 0 0
0.147089771268667 0.146837208636998 1 1
0.269674508671141 0.268914210354604 1 1
0.220442699393343 0.219821531143187 1 1
0.157733447113494 0.157359848329707 1 1
0.14687718958163 0.146347444544039 1 1
0.198048575708984 0.197646799655155 1 1
0.181760910938348 0.181232995191056 1 1
0.286643180546108 0.286085478758714 1 1
0.238034290560992 0.237511309601286 1 1
0.270336107452182 0.26965586920232 1 1
0.232051772120108 0.231576439844073 1 1
0.152003368815076 0.151597079049958 1 1
0.204752176142247 0.204226369919972 1 1
0.218335558459042 0.21773345076336 1 1
0.111232731687782 0.110876410753031 0 0
0.195764342417517 0.195168445922255 1 1
0.31135097380866 0.310631768096254 0 0
0.180858882579333 0.180349929215112 1 1
0.190119070685444 0.189444963387291 1 1
0.216606221897788 0.216034677479372 1 1
0.220091453864919 0.219506044887985 1 1
0.120357339240514 0.120129622511713 0 0
0.164538048815927 0.164190427310476 1 1
0.16534196287643 0.164953612005444 1 1
0.225784880683517 0.22543470183275 1 1
0.253791189893513 0.25314780948998 1 1
0.27648034134903 0.275721442432604 1 1
0.24848452694559 0.247669524090281 1 1
0.117783190901064 0.117353773357219 0 0
0.133587670934717 0.133268339094474 1 1
0.207461209975594 0.206692399472363 1 1
0.163091720329265 0.162556650792279 1 1
0.266821623144063 0.266054664819964 1 1
0.257976549661677 0.257264975900172 1 1
0.251727843051173 0.251089569376015 1 1
0.261384889524106 0.260661174653676 1 1
0.106541469259953 0.106182672504672 1 1
0.230799960579152 0.230147917189809 1 1
0.166062306771688 0.165434034487817 1 1
0.220433500471066 0.219871870397102 1 1
0.214822044311184 0.21419326260238 1 1
0.248296093134324 0.247786590918561 1 1
0.242810510995276 0.242055454443082 1 1
0.205835354196499 0.205280857837468 1 1
0.258506792635108 0.257798223155344 1 1
0.0768277149796695 0.0765101770572592 0 0
0.24936663718036 0.248766826357197 1 1
0.244541360785205 0.243667409345785 1 1
0.244779502475197 0.243914958569564 1 1
0.203717746674449 0.203162103490617 1 1
0.211330212199886 0.210635034184215 1 1
0.286905410497642 0.285893170703662 1 1
0.162380370658506 0.161775349679136 1 1
0.268392026061574 0.267543880465049 1 1
0.12238777663158 0.121929155009745 1 1
0.151957579942981 0.151676034054774 1 1
0.299225356301735 0.298438720432426 0 0
0.274464000725399 0.273898852830544 0 0
0.21320140978502 0.212455074596233 1 1
0.210252112852632 0.209747136005714 1 1
0.225024903877751 0.224451880478311 1 1
0.189141077788465 0.188637963000307 1 1
0.229741400966793 0.229066772541904 1 1
0.198783005078376 0.198302048738597 1 1
0.113239901618282 0.112893282304728 0 0
0.20614019724685 0.205641893604751 1 1
0.173055890669076 0.17256525387224 1 1
0.209254053487286 0.208620541817472 1 1
0.26518709456019 0.264465052153803 1 1
0.0778708608540575 0.0777868229547708 0 0
0.169072242783457 0.168457727730132 1 1
0.211212067867348 0.210712730266897 1 1
0.108142923330059 0.107856513288943 1 1
0.24222207711469 0.241617547196027 1 1
0.26137463693289 0.260696873305949 1 1
0.211193493315688 0.21049950057348 1 1
0.207414632535306 0.206943879178193 1 1
0.1855710874584 0.184793065157565 1 1
0.304967456570586 0.303947835625686 1 1
0.066675894959861 0.0665322946416435 0 0
0.180832648920998 0.180296878723444 1 1
0.262876103158691 0.26216699299899 1 1
0.273355452077198 0.272365168071923 1 1
0.243244532225096 0.242377352256898 1 1
0.196715278905638 0.196173025111535 1 1
0.261240823522529 0.260362551104341 1 1
0.107682108724955 0.107282308071561 1 1
0.200221423898498 0.199440670990182 1 1
0.159932496893049 0.159573219137289 1 1
0.0652342960609686 0.0650554638829501 0 0
0.306505147141246 0.305568592543783 0 0
0.148360053495112 0.148097565895643 1 1
0.265847879350774 0.265078950721858 1 1
0.173394924596358 0.173004956103848 1 1
0.229930628346272 0.229351380593708 1 1
0.206586862892361 0.206136415678611 1 1
0.200736879908737 0.200197139606678 1 1
0.296169674120044 0.294962612818404 1 1
0.235356603017365 0.234776655987065 1 1
0.228793509318952 0.22810855439819 1 1
0.246182383656941 0.245549247497876 1 1
0.14967825384973 0.149453472232116 1 1
0.324260105829858 0.323437139194616 0 0
0.226398259856151 0.225343359337932 1 1
0.261501094499973 0.260714778231661 1 1
0.277998846829784 0.277307075606989 1 1
0.203448746806602 0.202871825760835 1 1
0.174513193124602 0.17404882353715 1 1
0.179580977909042 0.179149952548907 1 1
0.165701175121607 0.165112524545305 1 1
0.234071669067146 0.233463519052005 1 1
0.125195755885781 0.124776769515201 1 1
0.281457737679798 0.28077214214189 0 0
0.239119995153203 0.238626546975119 1 1
0.269662011623285 0.269091346659969 1 1
0.268309418359317 0.267608846782722 1 1
0.206490375421812 0.206006885391285 1 1
0.244990351158061 0.244396624540896 1 1
0.196677377817445 0.196101800856397 1 1
0.186704986333101 0.186150768683137 1 1
0.220725492156447 0.220229644380414 1 1
0.232720416525014 0.232181551371962 1 1
0.232429127100676 0.231723516942818 1 1
0.228652466780232 0.227847049199898 1 1
0.18923249448919 0.18870876494699 1 1
0.225004605751688 0.224252981929007 1 1
0.27521986772064 0.274476580278206 1 1
0.227673383141316 0.227163611522447 1 1
0.134179666176394 0.133829911764734 1 1
0.229694752369347 0.228989343358872 1 1
0.269793437546949 0.26896159679954 1 1
0.238918647844901 0.238258670092935 1 1
0.229452900752162 0.228843506801926 1 1
0.173098888790266 0.172636970915935 1 1
0.255024702408056 0.254065646846813 1 1
0.189579125312774 0.189110726466216 1 1
0.10882823478069 0.108559574119116 0 0
0.184197290458518 0.183470625067859 1 1
0.126423826192762 0.12608304398623 1 1
0.163651381196347 0.163197425353631 1 1
0.185409628891125 0.18483485866521 1 1
0.215079025096948 0.214374822752704 1 1
0.266639128346906 0.26589451235831 1 1
0.185656874314216 0.185220402499025 1 1
0.118889509717788 0.118441560533169 1 1
0.181210582144991 0.180546653706069 1 1
0.241680296721436 0.241074572188546 1 1
0.21599269695019 0.215446545322948 1 1
0.256867647970707 0.256179465999945 1 1
0.15695528393189 0.15660161840853 1 1
0.176352750550218 0.175971854713804 1 1
0.20345259487621 0.202964290275121 1 1
0.171245874632246 0.170838814468906 1 1
0.135550792890188 0.135176846243471 1 1
0.192167449191691 0.191783656355177 1 1
0.106868365935917 0.106483908618794 0 0
0.258689322534839 0.257924009658561 1 1
0.24019571098472 0.239558515146868 1 1
0.192470962339472 0.191851531473874 1 1
0.150583853917829 0.150330243144899 1 1
0.183988413017232 0.183317212129309 1 1
0.116499242008712 0.116265471473566 0 0
0.294379657269264 0.293425882549983 1 1
0.200509831431911 0.19998592328663 1 1
0.17296181662064 0.172070532582323 1 1
0.0583102428861459 0.0579376346310804 0 0
0.228510853763401 0.22772759223339 1 1
0.232308456725099 0.231592280319055 1 1
0.135166691939825 0.134729777346619 1 1
0.115107548857931 0.114667607906661 1 1
0.206781366621926 0.205957124678413 1 1
0.218525468049392 0.218057408442947 1 1
0.143216892606221 0.14271007758338 1 1
0.245077501012148 0.244616509944145 1 1
0.192888984851319 0.19226252565774 1 1
0.252417003667722 0.251825974922123 1 1
0.212989612982467 0.212338996957932 1 1
0.175190523122707 0.174692189308151 1 1
0.178739684257418 0.178280046193283 1 1
0.187073571680214 0.186297888501271 1 1
0.19707053339851 0.19667566670351 1 1
0.167297705351577 0.166852189442782 1 1
0.156441900737987 0.155921711481526 1 1
0.1720316715744 0.171428311614352 1 1
0.148414263830408 0.147982239106171 1 1
0.170827777304362 0.170274773340499 1 1
0.214684846977324 0.2141435764255 1 1
0.213903776611954 0.213241161951866 1 1
0.248829673871655 0.248234290029199 1 1
0.13315067535342 0.132811608095914 1 1
0.261445892353232 0.260730609383499 1 1
0.294388323640494 0.293626515447869 1 1
0.176954242881335 0.176453624078717 1 1
0.269980301629024 0.26901409833838 1 1
0.161357999288111 0.160883310509014 1 1
0.188861235370968 0.187986599004574 1 1
0.245126694257681 0.244354149714034 1 1
0.305723511719432 0.304766031967755 0 0
0.254740483479955 0.25406763557281 1 1
0.109013122056216 0.108638422677354 1 1
0.190033491418336 0.189226076197423 1 1
0.166031898785457 0.165547994776752 1 1
0.190194147238982 0.189555894549823 1 1
0.180576853910131 0.179999643302472 1 1
0.114040890571855 0.113658415290994 1 1
0.216621031044592 0.216040219762998 1 1
0.180383495736785 0.179842393117005 1 1
0.154836012561043 0.154394566807518 1 1
0.172062001732794 0.171679444464231 1 1
0.170444106739474 0.16999874760424 1 1
0.189987821481083 0.189379401118662 1 1
0.159483736581327 0.158872908141093 1 1
0.217053180733624 0.216217924228094 1 1
0.195993074131426 0.195627233800689 1 1
0.178558013629795 0.177796869658774 1 1
0.215677837191094 0.215212492432031 1 1
0.252726773600898 0.252137961211676 1 1
0.278267971164163 0.277255601911156 1 1
0.130953061099158 0.130619449246946 1 1
0.23018190396537 0.229503374335551 1 1
0.278675322252115 0.277886526358209 1 1
0.145382965630605 0.144967785247104 1 1
0.235160856926808 0.234299406788688 1 1
0.142740975276598 0.142480850694784 1 1
0.0601621487166148 0.0599097077460281 0 0
0.234292592595186 0.233509300508026 1 1
0.193701739885957 0.193063071766511 1 1
0.304959656644837 0.304128102580751 1 1
0.161074870122971 0.160553627399276 1 1
0.225809822783402 0.225176819940616 1 1
0.191130423917757 0.190648422506174 1 1
0.176988724876767 0.176489703128575 1 1
0.196248681374179 0.195655631116736 1 1
0.244953868511968 0.244351408453994 1 1
0.22317399724074 0.222564630854692 1 1
0.208328516261296 0.207627832516439 1 1
0.357078075364978 0.356079268039706 0 0
0.0917947102144877 0.0915840336714745 0 0
0.313302525874389 0.312195842795203 0 0
0.194974722109084 0.194285939302706 1 1
0.177829572498642 0.177265574492036 1 1
0.24053653768289 0.239722691571717 1 1
0.173261555032513 0.172829337537952 1 1
0.170403834650851 0.169921595247937 1 1
0.239941504762656 0.23927099989477 1 1
0.177633892992207 0.177097388805501 1 1
0.209606420155295 0.208915149523094 1 1
0.295128057120485 0.29406502365579 1 1
0.261151206734591 0.260395236569314 1 1
0.223261610794196 0.222740135072021 1 1
0.347331409142587 0.346143646681159 0 0
0.104355248306062 0.104013430993062 1 1
0.176945441504012 0.176467461289655 1 1
0.232803847303635 0.231930472891936 1 1
0.248988234674033 0.248315430953647 1 1
0.238723661827198 0.237862957852156 1 1
0.16864755179418 0.168035819886075 1 1
0.136182636837907 0.13570688009172 1 1
0.238825031559751 0.238175934435251 1 1
0.176372032817686 0.175775458974539 1 1
0.177531210652293 0.177046094924544 1 1
0.253237789945577 0.252580160298377 1 1
0.148994058036125 0.148596222669273 1 1
0.208436097538699 0.207850509684404 1 1
0.146187884818604 0.145753966726416 1 1
0.177904750367109 0.177499981329458 1 1
0.233993981042566 0.233409816737624 1 1
0.192026902074554 0.191481893557617 1 1
0.0964898804515217 0.0961093135399375 1 1
0.185271374677458 0.184763564714859 1 1
0.243398217374069 0.242533189249143 1 1
0.181645076366693 0.181239957264675 1 1
0.220040769437292 0.21946089351977 1 1
0.238235715563255 0.237554394120624 1 1
0.265603846633573 0.26486271902953 1 1
0.312248317224352 0.311358785898743 0 0
0.231976223180797 0.231460058247812 1 1
0.362521469999823 0.361301644632946 0 0
0.213311154846126 0.212595393716815 1 1
0.246268816608035 0.245385873327717 1 1
0.19589228688799 0.195277771684654 1 1
0.303796564305486 0.302894883226651 0 0
0.250338801221377 0.249797614467715 1 1
0.188865991751687 0.188327734619035 1 1
0.211180048523768 0.210613025270272 1 1
0.182204067213773 0.18172632852644 1 1
0.127865920603542 0.127323978200951 1 1
0.183268606514253 0.182933624057796 1 1
0.190450555968089 0.189714537256924 1 1
0.310279307431433 0.309315899304949 0 0
0.212481744088557 0.21193057415667 1 1
0.162448930028949 0.161799446709357 1 1
0.127080271130997 0.126778078379331 1 1
0.168677737057198 0.168404232911944 1 1
0.250453678792566 0.249790899315471 1 1
0.113070767502932 0.112847783086234 1 1
0.203238903778211 0.202893069064153 1 1
0.219453454053568 0.218991199275403 1 1
0.184812202604282 0.184242101929881 1 1
0.216620664918887 0.216077341016786 1 1
0.128788307493254 0.128494208230496 1 1
0.245817051662829 0.245174123757867 1 1
0.205576120304568 0.204829476404278 1 1
0.230265633154265 0.229584144938163 1 1
0.249127991713696 0.248237090744465 1 1
0.132475057532965 0.131899510893576 1 1
0.112340160202793 0.112184169241291 0 0
0.272476436767839 0.271654831868222 1 1
0.160373440088631 0.159976371777412 1 1
0.229690819174654 0.229021113711346 1 1
0.268846006475079 0.268159370116622 1 1
0.183030477800529 0.182582776908073 1 1
0.203936881570873 0.203398160657021 1 1
0.176967203585486 0.176350469155242 1 1
0.157983526535441 0.157424983066913 1 1
0.328281959948034 0.32722280592952 0 0
0.14647257310065 0.146091735055934 1 1
0.149023051562329 0.148416926709939 1 1
0.26160314922923 0.260725942604239 1 1
0.257025538240165 0.256111065762912 1 1
0.185609208782125 0.185286865707073 1 1
0.176010571740701 0.175655694621381 1 1
0.243485010873098 0.242803250711015 1 1
0.134388523272444 0.133918826147698 1 1
0.143856093011139 0.143495930837716 1 1
0.17450499495195 0.174132851741123 1 1
0.232419215548259 0.23191252416624 1 1
0.270094058127529 0.269350900553496 1 1
0.193644355875328 0.193084421939858 1 1
0.261762406810061 0.260820585309311 1 1
0.279741317645454 0.279061536896996 1 1
0.202560313911992 0.20175905207286 1 1
0.187586050105671 0.1871226868602 1 1
0.264590809414784 0.263692796451565 1 1
0.22117533409376 0.220475961214555 1 1
0.135525054398615 0.135085200462833 1 1
0.191900464479269 0.191351093158971 1 1
0.278715423557658 0.277786420469594 1 1
0.229064880568072 0.228418808301275 1 1
0.121651907966002 0.121328278053157 1 1
0.197798785206883 0.197391807325958 1 1
0.0926273224464604 0.0922183257996153 0 0
0.102011596846582 0.101702870186793 1 0
0.111055834873194 0.110735826049034 1 1
0.187199779730915 0.186732959409532 1 1
0.179707577670267 0.179352356609754 1 1
0.211312997096756 0.210681286376087 1 1
0.189133427265735 0.188649045602039 1 1
0.288148593218378 0.287453969964703 1 1
0.226222081829878 0.225633859047761 1 1
0.236145920894504 0.235182377844899 1 1
0.150826949976193 0.150314664994322 1 1
0.23697206031428 0.236263829891284 1 1
0.237935494686511 0.23720534813378 1 1
0.249495275690865 0.248639476652331 1 1
0.0811671302986718 0.0807569424156169 0 0
0.0933710639215765 0.0929025480687251 0 0
0.286818257585094 0.286028361551265 1 1
0.217014430773456 0.216318699613483 1 1
0.201635448305755 0.201119113199337 1 1
0.124915244971376 0.124596842519355 1 1
0.112362326622744 0.112034951124389 1 1
0.229886423629837 0.229310499539515 1 1
0.214948255894774 0.214175551439904 1 1
0.262265687405747 0.261622589417234 1 1
0.201872234662099 0.201255099707611 1 1
0.183692284660567 0.182965629767775 1 1
0.28571351880541 0.284945175108865 0 0
0.158288955380739 0.157790817019377 1 1
0.192483235395581 0.191987689166919 1 1
0.162821306440723 0.162381934867647 1 1
0.215850595512015 0.215243191954602 1 1
0.136066296467343 0.135632776537096 1 1
0.134762733766437 0.134283702192338 1 1
0.234673199463847 0.234096750866516 1 1
0.121301947585049 0.120882906665698 1 1
0.176526128776659 0.176045236920195 1 1
0.264792185363915 0.263910706981868 1 1
0.15855719428727 0.157937283653807 1 1
0.186219432906683 0.185705015635472 1 1
0.316719815512213 0.315957608567884 0 0
0.259136871261011 0.258484300927269 1 1
0.272200360871499 0.271238059264078 1 1
0.110801534960769 0.110595148078749 1 1
0.144563015808312 0.144092691899611 1 1
0.19754322180694 0.196915587912257 1 1
0.200160847280539 0.199857583449944 1 1
0.205869302450331 0.205267797894646 1 1
0.26002826490131 0.259269568267498 0 0
0.207611719267221 0.206864655210296 1 1
0.290176598150855 0.28931256239914 1 1
0.261310949482452 0.260494874767862 1 1
0.225227163781933 0.22440866379063 1 1
0.14018002898943 0.13951472755461 1 1
0.170500818209297 0.170010210744754 1 1
0.101086300836235 0.100723685441987 1 1
0.180927782184986 0.18055380009598 1 1
0.235293539372252 0.234736523647612 1 1
0.125215917956843 0.12476836700002 1 1
0.279529660395181 0.278682770610018 1 1
0.163419485383774 0.162940854731248 1 1
0.234071163947457 0.233472506074326 1 1
0.233307101346662 0.232794378782645 1 1
0.163452415245271 0.163065746219461 1 1
0.142819942757958 0.142313271402749 1 1
0.200837000404365 0.200233309037143 1 1
0.198788905450958 0.198074368964697 1 1
0.215006886242854 0.214471319352542 1 1
0.148278825424409 0.147860811479404 1 1
0.217797358249087 0.217251592358492 1 1
0.224987394207819 0.224359082677943 1 1
0.266609013055702 0.265709515583839 1 1
0.204914555075607 0.204072009642112 1 1
0.252016494002779 0.251316269380331 1 1
0.22101650249974 0.220483518234554 1 1
0.243629647247372 0.243010720382073 1 1
0.169261994924088 0.16871407059432 1 1
0.173170741639346 0.172684394192899 1 1
0.0883797818016306 0.0881697713728864 0 0
0.1613770765273 0.160913188931977 1 1
0.102625850182304 0.102294170272592 1 1
0.197435587679157 0.196829266788063 1 1
0.211409612497901 0.210900366737731 1 1
0.238288677344059 0.237852300441863 1 1
0.198930123453791 0.198282952939422 1 1
0.220099615941619 0.219513371107135 1 1
0.232970954316354 0.232375443507179 1 1
0.241057051567054 0.240527458747442 1 1
0.144481718244833 0.144212370787193 1 1
0.192511055559969 0.191929539882852 1 1
0.204946999187808 0.204562900348075 1 1
0.159010689531518 0.158510113918744 1 1
0.254896772278939 0.254186066327564 1 1
0.290145757915294 0.289407653298 1 1
0.126032097177383 0.125699307066331 1 1
0.194699591093673 0.193900901777924 1 1
0.278176478113281 0.277320621396612 1 1
0.207582263268785 0.206881940042786 1 1
0.237138570790605 0.236487559725831 1 1
0.195099654818413 0.1944142509918 1 1
0.168869685398241 0.168401334517766 1 1
0.141540549087622 0.141063419795303 1 1
0.148834675073726 0.148271858856111 1 1
0.280319610874236 0.279783555137101 1 1
0.20058690661976 0.20019408009726 1 1
0.249710283758388 0.249027199646381 1 1
0.143997028638435 0.143555964959245 1 1
0.218699372416225 0.218178148900079 1 1
0.135466377272031 0.135162271604334 1 1
0.170803177280857 0.170301991236529 1 1
0.279472654402288 0.278785100845625 1 1
0.121957483232028 0.121557890055637 1 1
0.21025349505151 0.209618153216468 1 1
0.212183740373518 0.211510514661497 1 1
0.244299116155558 0.243472255837777 1 1
0.164882626069317 0.164390132928047 1 1
0.251822473700303 0.251185844694992 1 1
0.0945916821144472 0.0943642161906303 0 0
0.264156086816269 0.263097418075752 1 1
0.221531403458302 0.220646562255486 1 1
0.244696758158231 0.24402041183418 1 1
0.172951782921237 0.172323880190178 1 1
0.257195000278248 0.256614701342227 1 1
0.17900772730875 0.178475288748603 1 1
0.160819407753549 0.160354529851555 1 1
0.108659103369324 0.108440980783256 0 0
0.191942577454155 0.191608142713379 1 1
0.233477352940719 0.232704325611058 1 1
0.198683110187227 0.198363787390799 1 1
0.254127578613123 0.253457868396414 1 1
0.21980476838612 0.219278821151489 1 1
0.126176082776342 0.125783739850676 1 1
0.205104108389561 0.204526933827427 1 1
0.174357700390168 0.17379947664288 1 1
0.182168298601634 0.181757508392806 1 1
0.211052327410915 0.210550919359488 1 1
0.202269483500643 0.201610065372845 1 1
0.201162398946596 0.200627812259145 1 1
0.131493615186987 0.131196068107322 1 1
0.150526943554411 0.150206438273984 1 1
0.29727706045237 0.296459084572964 1 1
0.176391621044369 0.175767557369551 1 1
0.191290772270436 0.190716219121175 1 1
0.215992542630368 0.215107174271089 1 1
0.290490088740286 0.289594029301177 1 1
0.252399969499651 0.251482539683473 1 1
0.197202787170497 0.196673640423541 1 1
0.289392214765482 0.288626984628753 0 0
0.122433888496308 0.122029761345817 1 1
0.138386660150227 0.138178056856182 1 1
0.282219180306763 0.28150708201676 1 1
0.33524431900838 0.334196307057295 0 0
0.187745564777025 0.187138573045342 1 1
0.217712377569803 0.216825999563075 1 1
0.165027297348975 0.164523096209531 1 1
0.140085192969672 0.139564287146665 1 1
0.183850882268998 0.183363503016713 1 1
0.214972756330297 0.214371934144217 1 1
0.166161491761242 0.165531375399164 1 1
0.187422980342167 0.187003327928313 1 1
0.185324964338929 0.184731627875908 1 1
0.124039672645296 0.123642782658557 1 1
0.265490954753708 0.26483535162431 1 1
0.205366894108929 0.20459274011605 1 1
0.248219013162468 0.24747629512665 1 1
0.217938324498764 0.217167069597756 1 1
0.10948805627764 0.109364167759888 1 1
0.218315507420623 0.21778080665405 1 1
0.218515094771633 0.217754945014712 1 1
0.297063115958623 0.296364537025935 1 1
0.20201128318201 0.201635265805518 1 1
0.31560478173192 0.314722749981042 0 0
0.252872586870022 0.252094956386284 1 1
0.21096748605004 0.210302907670583 1 1
0.148986699805285 0.148289960012681 1 1
0.212413005197668 0.211837171671212 1 1
0.132383854336899 0.131969762238997 1 1
0.0664283847203488 0.0662471118814291 0 0
0.143746987848874 0.143299730917065 1 1
0.14129873819812 0.14100525739644 1 1
0.203044296364813 0.202674637177648 1 1
0.194581327161924 0.193988099692642 1 1
0.284546142351992 0.283302204543206 1 1
0.274200782912237 0.273557761500209 1 1
0.139188427443873 0.138977592325322 1 1
0.287700028263908 0.286779392973175 1 1
0.238147199635091 0.237789099077153 1 1
0.194541294454835 0.19387974420632 1 1
0.264420414315449 0.263395392859243 1 1
0.23755583043149 0.23692047533296 1 1
0.226312397163774 0.225708877921302 1 1
0.213292816505092 0.212607846406669 1 1
0.19304847327562 0.192573060986589 1 1
0.266825057541129 0.266133361726612 1 1
0.208292567176886 0.207733792088941 1 1
0.233522919955555 0.233050862551427 1 1
0.231638706497044 0.231140401806022 1 1
0.28583974704426 0.285107832691051 1 1
0.219559380390569 0.218968333057974 1 1
0.111125170084586 0.110878918104997 0 0
0.173456478981798 0.172996777387952 1 1
0.246507214340913 0.245742173925994 1 1
0.164961589599993 0.164427471358969 1 1
0.102684581534961 0.102497722487794 1 1
0.14169787632414 0.141455996218701 1 1
0.203214745195674 0.202571535196234 1 1
0.273322973029143 0.272693152096308 0 0
0.188870127745622 0.188300301152153 1 1
0.213790284400996 0.213151223232329 1 1
0.216145761969396 0.215588948911466 1 1
0.103236493127357 0.10309676100942 0 0
0.277148338475133 0.276417160856777 1 1
0.206929847099487 0.206319843813018 1 1
0.117609651399491 0.117222171863662 1 1
0.260465974646093 0.259381644961748 1 1
0.251528721644035 0.250801557277585 1 1
0.168400087717424 0.167883769983725 1 1
0.2380968558328 0.237594539537609 1 1
0.198756742035146 0.19850364037362 1 1
0.192307710324842 0.191934624047614 1 1
0.250778628676206 0.250041545520592 1 1
0.204006129146126 0.203468754080506 1 1
0.187236497034637 0.18669193129221 1 1
0.184320200297001 0.183888383907239 1 1
0.197058890673316 0.196564828380207 1 1
0.20968539608777 0.209018194188139 1 1
0.289899177115534 0.289127923648986 1 1
0.260947772864424 0.260240862418947 1 1
0.221005558898407 0.220306789854882 1 1
0.179340345418483 0.178885530995685 1 1
0.185369315050007 0.184568776162821 1 1
0.164819342094185 0.164336551980658 1 1
0.176884115417105 0.176493958948342 1 1
0.169748775697426 0.169280921917357 1 1
0.213229774511944 0.212305024169442 1 1
0.291798888068535 0.29091216109076 1 1
0.269763401598658 0.269147160336218 1 1
0.233604848925396 0.232977452300336 1 1
0.202492819746798 0.202017063121531 1 1
0.212851743959959 0.212161598315435 1 1
0.202126782544176 0.201581476879017 1 1
0.263766892030834 0.262969156171018 1 1
0.155266706683123 0.154842620334182 1 1
0.265410640291311 0.264329404262284 1 1
0.225508808891539 0.224935959312395 1 1
0.288065363012618 0.287221229340694 1 1
0.267336224105366 0.26660990962382 1 1
0.210251710895561 0.209747491567482 1 1
0.195960020353439 0.195420686745504 1 1
0.258659269856874 0.25794663612984 1 1
0.173393741983033 0.173050017934938 1 1
0.180529847714444 0.180020933961125 1 1
0.0975659228818069 0.0973854302238287 0 0
0.180930944572054 0.180547415330264 1 1
0.209560029978284 0.208963924256197 1 1
0.20962048986246 0.209141178668262 1 1
0.255131484215663 0.254384206637048 1 1
0.17276454820647 0.172224306442608 1 1
0.188090639477988 0.187676555566435 1 1
0.199923343392961 0.199554321484263 1 1
0.221336729586295 0.220734349989016 1 1
0.223846060258592 0.223183020144166 1 1
0.252539373155349 0.251714819453459 1 1
0.204673489253142 0.203939177908133 1 1
0.264879174584961 0.264138337157911 1 1
0.238244690908295 0.237722884381639 1 1
0.243478557478131 0.24279068089116 1 1
0.273741030802098 0.272778314494727 1 1
0.152032424615112 0.151646652417897 1 1
0.271410354137625 0.270588576325322 1 1
0.257894458515146 0.257327589051946 1 1
0.224568768743297 0.223950239201561 1 1
0.192562825266982 0.192047985010484 1 1
0.129261942111367 0.12895740249754 1 1
0.248778071020698 0.248121005961678 1 1
0.238403223245502 0.237548027978486 1 1
0.159358922825249 0.158876686094233 1 1
0.250753448889081 0.25002318046241 1 1
0.150767097700107 0.150259322357615 1 1
0.220315377183929 0.219612202193802 1 1
0.0847481546822588 0.0845021610125843 0 0
0.276325208701748 0.275638498945052 1 1
0.209643939778394 0.209069182649638 1 1
0.26198052466634 0.261100888613858 1 1
0.188036307173686 0.187546520993141 1 1
0.242521936364251 0.241630066103897 1 1
0.139063194178574 0.138748852445949 1 1
0.183429916534829 0.182744606511725 1 1
0.1293344029841 0.12900113821907 1 1
0.277493526009148 0.27679731436842 1 1
0.224277280680134 0.223618547652751 1 1
0.187718634000364 0.187225399893388 1 1
0.160097330852398 0.159773630076674 1 1
0.170831981326182 0.170454105339996 1 1
0.227385952228135 0.226808769645694 1 1
0.21480664984297 0.214209355458108 1 1
0.252055124532944 0.251186056052298 1 1
0.224262019123385 0.223599314000854 1 1
0.267033372736713 0.266320038349867 1 1
0.18904023340103 0.188608803783385 1 1
0.13725120012808 0.136994552551605 1 1
0.219935968889002 0.219373804607156 1 1
0.272251785592911 0.271651616498436 1 1
0.185625605656714 0.185110713422608 1 1
0.23687269573166 0.236293844843966 1 1
0.187886504146591 0.187475884569716 1 1
0.155414821616444 0.154943946093977 1 1
0.134634064520804 0.134212695101234 1 1
0.117693901982567 0.117248261452332 1 1
0.160243809173746 0.159859000427254 1 1
0.229030414033616 0.228408216724177 1 1
0.266379580917898 0.265566845684712 1 1
0.222598488028566 0.221935861645467 1 1
0.206552961643636 0.205918238456373 1 1
0.263844130263794 0.263283444909282 1 1
0.167820659092935 0.16724212096122 1 1
0.177903111343993 0.177356699404231 1 1
0.165604407601491 0.165036098480607 1 1
0.11835993590484 0.117920945195215 1 1
0.253244037794172 0.25245219358576 1 1
0.121063532915311 0.120780540793257 1 1
0.20783190998818 0.207090516596218 1 1
0.190701053900379 0.190068946427791 1 1
0.251834310512759 0.250910153465511 1 1
0.208194961571328 0.207551945842341 1 1
0.293642849283265 0.292738802280556 1 1
0.0964684875814399 0.0958413898591114 1 1
0.250885764934573 0.250117642137662 1 1
0.174909303926916 0.174435319741205 1 1
0.292643837295953 0.291922064524635 1 1
0.261492216114658 0.260721499079925 1 1
0.117427820078408 0.117175846874122 1 1
0.222642054426729 0.221889306866626 1 1
0.181314759985666 0.18072246601164 1 1
0.260760746424795 0.259929298951387 1 1
0.110774538657771 0.110475199992208 0 0
0.221985068800252 0.221008987383754 1 1
0.221809785178431 0.221114091499989 1 1
0.196696196144407 0.19617319699793 1 1
0.202653197125397 0.202036761347377 1 1
0.185587927629669 0.185027683402782 1 1
0.219540261865804 0.219083672965025 1 1
0.185985177863675 0.185364104555948 1 1
0.174883959294581 0.174386613886771 1 1
0.134467873805115 0.134208366824583 1 1
0.241461850602805 0.240778621659816 1 1
0.200169295565858 0.199503664045307 1 1
0.27136239565758 0.270364773505688 1 1
0.123697421396088 0.123373376275034 1 1
0.219563290886151 0.218989896737645 1 1
0.252391664640616 0.251686989564024 1 1
0.231931901420701 0.231349301316589 1 1
0.228095986523471 0.227527699110587 1 1
0.151382124088284 0.150982748705648 1 1
0.232546245703764 0.231746423987328 1 1
0.199505975544455 0.199054500472717 1 1
0.144194188622663 0.143892815440169 1 1
0.204639650565796 0.20409667549283 1 1
0.215120690440234 0.214399649192355 1 1
0.21292047231862 0.212398609948122 1 1
0.21895563347268 0.218505876545251 1 1
0.193323740624398 0.192567358638018 1 1
0.120841050483248 0.120383758721306 1 1
0.212111310929026 0.211690877794618 1 1
0.178565204501831 0.17794884633787 1 1
0.223332903128031 0.222547637943382 1 1
0.238318292958985 0.237581913890289 1 1
0.225974376976738 0.225294932556548 1 1
0.0914406176614163 0.0913865061721262 0 0
0.229919744238112 0.229307939831313 1 1
0.23613420088915 0.235386881809206 1 1
0.129867740538962 0.129494423307194 1 1
0.216091695441217 0.215650925969723 1 1
0.199451027458937 0.19895884996973 1 1
0.207140287381494 0.206601431110647 1 1
0.241239446819455 0.240703798699848 1 1
0.268306415822158 0.267669763073014 0 0
0.170045246370232 0.16960491254542 1 1
0.231497080416318 0.230574971062079 1 1
0.230761989667346 0.230152964150536 1 1
0.226422130040749 0.225814427829728 1 1
0.155428656454917 0.155002161337044 1 1
0.104119548321244 0.103804517694078 0 0
0.247103399530251 0.246433594298597 1 1
0.245936614141703 0.245226064091723 1 1
0.212485922103732 0.211940489003222 1 1
0.175105668164585 0.17484284736323 1 1
0.220110695148979 0.219613291775456 1 1
0.119121106967892 0.118830297136042 1 1
0.208289504982068 0.20778939515521 1 1
0.188915640680596 0.188450933194654 1 1
0.188295351525365 0.187665536809266 1 1
0.259177572734339 0.258319898464537 1 1
0.286173145871453 0.28554577012943 0 0
0.151132256169089 0.150585030007397 1 1
0.308560927073758 0.307677647225635 0 1
0.187955561205046 0.187228384190798 1 1
0.104567868959922 0.103936302463771 0 0
0.264306565876748 0.263673291585779 1 1
0.246821266781444 0.245959591778191 1 1
0.299165425077329 0.298296684725948 1 1
0.176755825634453 0.176161491636939 1 1
0.203643694026524 0.20324018468681 1 1
0.171058493703801 0.170696775131758 1 1
0.243628189916553 0.242819157690305 1 1
0.224196397381658 0.223511732547387 1 1
0.183721537399414 0.183085255194172 1 1
0.218089849287404 0.217337992512434 1 1
0.156408702649529 0.156037256582168 1 1
0.23240855484084 0.231906010729663 1 1
0.22309387773826 0.222583489912373 1 1
0.27866440094289 0.27799293992563 1 1
0.166290574387298 0.165869098299911 1 1
0.238871359523667 0.238009847453848 1 1
0.242573535327688 0.241883125166083 1 1
0.201108368255945 0.200561885117405 1 1
0.146588142645574 0.146217308269638 1 1
0.149279972131807 0.148926166154781 1 1
0.23569110214347 0.235027493085766 1 1
0.253805152609036 0.25312388846509 1 1
0.149989199946623 0.149612703512178 1 1
0.0545113940447071 0.0541287549120626 0 0
0.155450116577329 0.155090562224512 1 1
0.269773841376959 0.269007273434661 0 0
0.156189075773371 0.155696693749463 1 1
0.251427275307408 0.250777879530319 1 1
0.197829963547118 0.197553216376715 1 1
0.29192211229108 0.291075885407888 1 1
0.126438692364267 0.126107283098264 1 1
0.224633634095533 0.223943537842835 1 1
0.209390740394615 0.208983297497083 1 1
0.280091681939567 0.279487250721802 1 1
0.225039227044505 0.224475794144651 1 1
0.25437087236229 0.253686306727263 1 1
0.201579110218448 0.200662701387536 1 1
0.177801320359959 0.177396083399198 1 1
0.207775694608272 0.207115359926022 1 1
0.237963456832617 0.237256079449449 1 1
0.278945176757025 0.27831577973319 1 1
0.285538280469345 0.284661319405615 1 1
0.209575478663531 0.209017301938228 1 1
0.212338830391053 0.211690880286343 1 1
0.107976150964057 0.107669657633537 1 1
0.129666103046972 0.129226783761505 1 1
0.122991703557676 0.12276096013748 1 1
0.267824175312674 0.267124764714309 1 1
0.100530328234165 0.100285735531511 1 1
0.163522898793529 0.162974291602318 1 1
0.214492162991977 0.213991966627543 1 1
0.154982682039865 0.154602448372731 1 1
0.0690069045909582 0.0689479988209612 0 0
0.198056823822404 0.197389647741247 1 1
0.187278289917429 0.186665419552946 1 1
0.247136367597668 0.246417998757349 1 1
0.213346015860971 0.212740635551984 1 1
0.17499060711009 0.17442463383929 1 1
0.169973076710794 0.169465805967351 1 1
0.191776504824471 0.191266447010145 1 1
0.138539729839716 0.138016834447314 1 1
0.189776930724267 0.189334011345411 1 1
0.242391324482747 0.241612391130269 1 1
0.24337854707062 0.242851071776898 1 1
0.203962253743329 0.203493212592159 1 1
0.0981424670489115 0.0977796716178316 1 1
0.237278246657273 0.236749041219298 1 1
0.288511691029931 0.287817206492593 1 1
0.244240862750898 0.243581635288103 1 1
0.113534912885927 0.113270119772971 1 1
0.153838620793985 0.153385638025152 1 1
0.167163885985968 0.166729113647997 1 1
0.164866621593219 0.164456703233164 1 1
0.233651435129443 0.23308598303934 1 1
0.282121907041052 0.281324771970737 1 1
0.243622123119064 0.243179800966075 1 1
0.214609903890347 0.214061143539373 1 1
0.224829915817105 0.224307491802717 1 1
0.233719450240225 0.232986596582262 1 1
0.14646523317852 0.145955745738402 1 1
0.136086237482479 0.135606261018114 1 1
0.14222453418848 0.141809223711037 1 1
0.256898671847091 0.256211222982789 1 1
0.158505050757774 0.158039088945722 1 1
0.149944709593435 0.149646214165404 1 1
0.287599847702927 0.286920550234551 1 1
0.266879533057778 0.266392208989185 1 1
0.144004953738971 0.143617575898398 1 1
0.131531333723533 0.131091930512954 1 1
0.175738253245622 0.175428770419105 1 1
0.203703068120856 0.203142705584811 1 1
0.213259282660706 0.212596974422185 1 1
0.185478898729925 0.184644711331269 1 1
0.11030041472076 0.109904587659146 1 0
0.266585554457834 0.265756627448955 1 1
0.145484650368779 0.145145389554368 1 1
0.177861463615643 0.177350870281892 1 1
0.225704631121519 0.225134631756357 1 1
0.203086236312598 0.202448524207199 1 1
0.187856171616541 0.187321160642697 1 1
0.220176626390405 0.219507185956225 1 1
0.213621473329655 0.213034862358065 1 1
0.218238267181903 0.217728445713229 1 1
0.214129950755946 0.213451255686361 1 1
0.204520709348675 0.203959103266967 1 1
0.299403814079629 0.298671177589531 1 1
0.134051166663707 0.133827787413518 1 1
0.248277581343803 0.24739958175716 1 1
0.200722995658181 0.19987792943493 1 1
0.191337204194709 0.190740401798767 1 1
0.0776533768303699 0.0774943269399836 0 0
0.156033588263195 0.155464007929944 1 1
0.204050356788863 0.203335815049325 1 1
0.193902481749618 0.19328034481742 1 1
0.22923532909343 0.228726183551994 1 1
0.160472758454989 0.160230523667626 1 1
0.239279730066304 0.238464240539046 1 1
0.21535181473011 0.215067917494324 1 1
0.183235291545205 0.182778047747146 1 1
0.128412563536083 0.127933134276124 1 1
0.16540808003638 0.164969228194824 1 1
0.201204487671458 0.200468633455392 1 1
0.201198224755217 0.200578323073321 1 1
0.231458919628781 0.230893579612074 1 1
0.22368200298869 0.222967657698581 1 1
0.243383096742767 0.242896890312901 1 1
0.183415784103184 0.182905526890462 1 1
0.15895959507631 0.158445765050876 1 1
0.244243645666943 0.24371859068632 1 1
0.244628664729325 0.243959196910515 1 1
0.191684073394041 0.191161656329129 1 1
0.196807652313509 0.196052543580655 1 1
0.0710026762459926 0.0708322236663868 0 0
0.226586136648136 0.225940154473128 1 1
0.199286803688026 0.198749273775219 1 1
0.28236110281709 0.28150808995634 0 0
0.212599084930648 0.212066096980091 1 1
0.101385696749281 0.101137890875712 0 0
0.147248111087701 0.146891630673426 1 1
0.202918433436142 0.202282171513775 1 1
0.175956958105722 0.175478288479695 1 1
0.221155470270689 0.220559815220496 1 1
0.255266587437709 0.254411350523092 1 1
0.298808651339404 0.297871026325157 1 1
0.206538570586269 0.206106179296864 1 1
0.2355083197214 0.234682361854748 1 1
0.158228678893309 0.157655499531342 1 1
0.265580970808214 0.264655206897882 1 1
0.112911576940519 0.112439048404985 1 1
0.183672841292479 0.183204172959427 1 1
0.226327775023851 0.22592803337605 1 1
0.312799335360857 0.311962266712765 0 0
0.293535210364169 0.292849216584642 0 0
0.237815714509004 0.237125628972753 1 1
0.182368222775372 0.181956064569505 1 1
0.162713028810173 0.162265863967277 1 1
0.224636836244632 0.223831721283055 1 1
0.158999418896438 0.15871015369166 1 1
0.140271512499387 0.139917732062028 1 1
0.221045344516733 0.220548808643488 1 1
0.162646146581007 0.16227221142061 1 1
0.241790927546963 0.240914832794808 1 1
0.195625853522247 0.195075886443818 1 1
0.261904359617485 0.261111666287672 1 1
0.120309067667753 0.11994293523103 1 1
0.270177450070006 0.269316668707253 1 1
0.216764011950841 0.216238301210011 1 1
0.18728402722264 0.186768553346603 1 1
0.260721580432164 0.259959180444451 1 1
0.222045242625066 0.221599090981161 1 1
0.278550457121281 0.277937012335543 0 0
0.15519259581696 0.154791942686031 1 1
0.234413214002902 0.233842299985265 1 1
0.214952345973929 0.214306664379259 1 1
0.233135177007965 0.232616653822512 1 1
0.395779346243767 0.394252486414951 0 0
0.253647881856545 0.253086336727103 1 1
0.153091231153648 0.152846228128164 1 1
0.176833425411894 0.176393628704405 1 1
0.249748102663529 0.249090984592204 1 1
0.230747458437883 0.230009539498458 1 1
0.223687402642741 0.22291149787451 1 1
0.191339791640689 0.190670539024181 1 1
0.17489455366489 0.17448841497293 1 1
0.181694276793133 0.181085112449822 1 1
0.190609014913509 0.189965186271821 1 1
0.191880126438796 0.191420630791532 1 1
0.320783081724796 0.320021808030304 0 0
0.254772492667462 0.254340740046194 1 1
0.250575683360783 0.249925968029053 1 1
0.229384705570098 0.228718377469689 1 1
0.202571678373381 0.202090863121833 1 1
0.220810803761361 0.220108862117409 1 1
0.15419234912698 0.153747509772363 1 1
0.231162922271414 0.230606300318817 1 1
0.284619485524354 0.283928648851416 1 1
0.217121460412086 0.216449118945234 1 1
0.24413799163104 0.243368237304968 1 1
0.108898076545699 0.108612019574184 0 0
0.203823242491624 0.203187932009218 1 1
0.191411052651556 0.190871851103834 1 1
0.227581319868569 0.226726874767222 1 1
0.23709466102984 0.236590565156265 1 1
0.182075531746666 0.18175113587945 1 1
0.357743290903805 0.356663949734597 0 0
0.212520648711671 0.21202469343173 1 1
0.156406702246035 0.155857163213682 1 1
0.169641777613108 0.169470408681265 1 1
0.24780862908756 0.247286816096189 1 1
0.166791160223661 0.166227925715102 1 1
0.0866191842861187 0.0863970611216706 1 1
0.311270463763618 0.310400998187023 0 0
0.247003792444924 0.246028305043649 1 1
0.210509948829191 0.210054548572799 1 1
0.133440361187938 0.133052029977152 1 1
0.187252592205668 0.186868556384657 1 1
0.14550270351262 0.145098848321263 1 1
0.260672599257932 0.259880211326249 1 1
0.222296394404848 0.2215189818731 1 1
0.122695470509189 0.122376014799027 1 1
0.164976258508696 0.16461360191168 1 1
0.193016197958324 0.192449154573982 1 1
0.207195807870495 0.206676583804118 1 1
0.304056610134976 0.303090548168311 1 1
0.356628416518368 0.355675196716978 0 0
0.244969013616398 0.244374506663953 1 1
0.157619336736193 0.157116090987887 1 1
0.217371615113934 0.216716757315533 1 1
0.272023496520419 0.271142299930112 1 1
0.198502327359035 0.197966833300409 1 1
0.121432220163169 0.121198652731711 1 1
0.243759654578782 0.243292782103423 1 1
0.123916613331044 0.123540238408044 1 1
0.156339080873961 0.155666914729787 1 1
0.241655763023267 0.241030580526212 1 1
0.149834794649636 0.149133575030231 1 1
0.155062879832879 0.154238935013496 1 1
0.167037074435388 0.166704979980001 1 1
0.340138006410019 0.339027214088543 0 0
0.163197037293941 0.162800499608749 1 1
0.152974293616722 0.152738354260672 1 1
0.213447070900578 0.212696403196994 1 1
0.22893632880727 0.22827195732902 1 1
0.121689278746965 0.12142787005966 0 0
0.145705191220621 0.145281183685094 1 1
0.131977907557615 0.131601550801302 1 1
0.213676339261407 0.21299446611644 1 1
0.141110395611609 0.140713223652526 1 1
0.150040364591364 0.149615512037956 1 1
0.185892107804639 0.18546194040265 1 1
0.203098571947799 0.202570965944231 1 1
0.189656946047128 0.189196844878968 1 1
0.220908367598719 0.220263362496713 1 1
0.110577071188124 0.110229430136548 0 0
0.153147227203845 0.152664271214629 1 1
0.249805201441886 0.249253194978136 1 1
0.137092544284282 0.136798763914003 1 1
0.207220496427826 0.206573451096801 1 1
0.191409370282521 0.190794542480471 1 1
0.233316811389129 0.232818503770429 1 1
0.135601624922179 0.135163390825387 1 1
0.225675328408861 0.224822377417632 1 1
0.191893095329021 0.191474473710445 1 1
0.206978172196412 0.206484277710084 1 1
0.0790611064736046 0.0788736106964206 1 0
0.173173311279654 0.172738725550842 1 1
0.197475812149403 0.197012490031151 1 1
0.267673427928429 0.266851599130842 1 1
0.084052890152592 0.0838376648472389 0 0
0.145352990765122 0.145051968054024 1 1
0.237751855936794 0.237196409324551 1 1
0.127603603603605 0.12728185252463 1 1
0.157532047955126 0.157077102250363 1 1
0.202685276863067 0.202024819636245 1 1
0.172666750973903 0.172027411771841 1 1
0.170488437683893 0.170031416565444 1 1
0.283477862985716 0.28275754750296 1 1
0.215955576949163 0.215434319035951 1 1
0.210551839248371 0.209942497824051 1 1
0.247546021619974 0.246998968825264 1 1
0.20776788285308 0.207230019646157 1 1
0.21471919345326 0.214047727940076 1 1
0.237582954526693 0.237042576316174 1 1
0.165794274135788 0.165436813276524 1 1
0.123927400377246 0.123545451850495 1 1
0.247740309844848 0.246978057795857 1 1
0.146205204426285 0.145633481644474 1 1
0.269906053476214 0.268961043234807 1 1
0.116187155002738 0.115863035583459 1 1
0.239289693744422 0.238401936142215 1 1
0.182232922195031 0.181639063604777 1 1
0.154968273169941 0.154600650627878 1 1
0.289684805859583 0.288641253275232 1 1
0.163099399654685 0.162649195936872 1 1
0.201389618481561 0.200896940766586 1 1
0.21331306827566 0.212773276123402 1 1
0.248590913155801 0.247897564556252 1 1
0.187306460010983 0.186835320839857 1 1
0.254671220823239 0.25387402369986 1 1
0.166823785176115 0.166303124619407 1 1
0.197019427628154 0.196418196457422 1 1
0.195396827768178 0.194695377216497 1 1
0.229828266020996 0.229144060806583 1 1
0.179728825516983 0.179301404033018 1 1
0.227845067760337 0.22742747334164 1 1
0.161512699025005 0.160724938316152 1 1
0.223259860422617 0.222447150983427 1 1
0.193944282258779 0.193554031580514 1 1
0.173982097318442 0.173452102728733 1 1
0.165872557032453 0.165350981449002 1 1
0.194316525322897 0.193669874903397 1 1
0.201944412870335 0.201271266259071 1 1
0.124419114835602 0.12422530658183 1 1
0.185108177500041 0.184505657955396 1 1
0.164297459348198 0.163578279334495 1 1
0.24268656281126 0.24209277900944 1 1
0.195992091062721 0.19528426167159 1 1
0.156872207687308 0.156358616954 1 1
0.228581969963663 0.227883181103812 1 1
0.315830052699115 0.31512819845151 0 0
0.206923681542004 0.206170878853919 1 1
0.0498466139747268 0.0497417051326387 0 0
0.215653177377309 0.215103172896853 1 1
0.260903031154696 0.260179163239271 1 1
0.278676256396108 0.277990346975383 1 1
0.0959146113695782 0.0954959010689455 1 1
0.175635332198512 0.17514593163173 1 1
0.195091923554343 0.194467624102258 1 1
0.305833347473998 0.304985217447354 0 0
0.182963508160013 0.182537907052082 1 1
0.184202849652963 0.183525899322376 1 1
0.227586059451782 0.226791436632164 1 1
0.171382904804346 0.170763958041217 1 1
0.14618826305178 0.145701654294107 1 1
0.242185981538539 0.241508131745935 1 1
0.20796922877746 0.207229678845379 1 1
0.125520066511152 0.125170753243004 1 1
0.167364121960503 0.166986805692048 1 1
0.239183931977761 0.238458138813993 1 1
0.172257875355104 0.171685038178324 1 1
0.258572718264211 0.257889022945359 1 1
0.218852785549954 0.21814876346106 1 1
0.0955066000376773 0.0953594352488061 0 0
0.149631664406179 0.149245041211001 1 1
0.188451425510758 0.187711677471879 1 1
0.197593807811282 0.197018523771158 1 1
0.180720465034379 0.18037787148395 1 1
0.176724597910878 0.175971772528127 1 1
0.199871272022108 0.199361977170086 1 1
0.22036620712355 0.219883025886578 1 1
0.286431545326724 0.285589778127633 1 1
0.22555564681616 0.224912098658948 1 1
0.0978452927814161 0.0976017804973339 1 1
0.177940175720055 0.177408264981321 1 1
0.155036813638995 0.154609788519897 1 1
0.232742170024593 0.232053377000104 1 1
0.257027570611654 0.256462157584387 1 1
0.259639774769262 0.258952706582132 1 1
0.24270457990313 0.241969323670264 1 1
0.221962889466644 0.221378849975681 1 1
0.22414801463299 0.223624432642242 1 1
0.232637696253258 0.232045561920627 1 1
0.27290939951716 0.27176378192145 1 1
0.205686204976578 0.205106328880454 1 1
0.139689103453761 0.139287294987942 1 1
0.162028765215642 0.161407488837202 1 1
0.181729317636224 0.181159048396192 1 1
0.16560760254544 0.165028037618213 1 1
0.175611478176052 0.175099134356751 1 1
0.139136410417641 0.13860576419799 1 1
0.173214684225416 0.172752988198188 1 1
0.190059239741551 0.189577797445075 1 1
0.281401024114799 0.280312765424976 1 1
0.212408692157501 0.211565075387945 1 1
0.190954340320105 0.190389972561677 1 1
0.222865549830436 0.222214490854723 1 1
0.27475003201655 0.273999584318482 1 1
0.14445337873334 0.144061748158747 1 1
0.246827594583829 0.246064356059643 1 1
0.169646679936284 0.169132824989063 1 1
0.163793653766384 0.163494128162164 1 1
0.148893014264157 0.1482216044517 1 1
0.254105956317087 0.25344169790946 1 1
0.0890358930944005 0.0887381899225906 0 0
0.151519888142269 0.151066724719623 1 1
0.163734845149157 0.163378659259259 1 1
0.230603585280994 0.230028103797347 1 1
0.288290862051758 0.28764448376777 0 0
0.116802560440549 0.116515436305008 0 0
0.162606170790229 0.162054362609272 1 1
0.097956335578391 0.0977675810764789 0 0
0.081935825025526 0.0816930471462627 0 0
0.135024036241252 0.134657323654731 1 1
0.249661977398228 0.249059182121251 1 1
0.162482351170337 0.161811402944754 1 1
0.162274169234957 0.161639991143181 1 1
0.226897095044411 0.22640960348442 1 1
0.251373625123945 0.250664153754056 1 1
0.219885472616391 0.219266047323876 1 1
0.257279945649717 0.256650036758007 1 1
0.200707961910799 0.200252072984116 1 1
0.192863570246224 0.192159778157948 1 1
0.278976481117868 0.278363960364946 1 1
0.284010225733304 0.283202777091304 1 1
0.143467902803347 0.143218335415221 1 1
0.371316019485786 0.370267513875289 0 0
0.164457243145552 0.163931939989377 1 1
0.155702609488668 0.155156161974749 1 1
0.137145830691842 0.13679455143111 1 1
0.2008373381682 0.200308295025635 1 1
0.25181076664664 0.251070778313265 1 1
0.196253417964072 0.195768397210675 1 1
0.230604058628113 0.229875676459837 1 1
0.192287194893437 0.191439231380814 1 1
0.218439322579784 0.21787271761086 1 1
0.224871623681883 0.224337521868277 1 1
0.19431995811148 0.19350126661979 1 1
0.18986759729142 0.189273835876594 1 1
0.181509106730723 0.181059302038389 1 1
0.161759390262611 0.161333340082276 1 1
0.254984698936072 0.254395587759937 1 1
0.187045077730031 0.186662361814349 1 1
0.281010479004409 0.280232482611983 1 1
0.165173546263694 0.164428329327126 1 1
0.210943801524015 0.210263882793618 1 1
0.288798859733916 0.288078968574561 0 0
0.215757752613823 0.215212344154923 1 1
0.27699538556371 0.276368357328923 0 0
0.191649211706041 0.191091786511692 1 1
0.128734748760676 0.128330392505567 1 1
0.152979853531101 0.152543711107419 1 1
0.222494521617673 0.221930444507511 1 1
0.159001123302461 0.158561844229734 1 1
0.270579898711229 0.26994025801157 1 1
0.162892302941279 0.162410164857769 1 1
0.149208543952065 0.148819503099239 1 1
0.177670786643052 0.177114507540091 1 1
0.244033312521339 0.243341357142215 1 1
0.142214050604048 0.141909924484334 1 1
0.291586174076754 0.290831504223568 1 1
0.219447591228093 0.218993793841621 1 1
0.322743274723077 0.321657068593779 0 0
0.21563542666713 0.215090178908191 1 1
0.186745057722431 0.186172771725508 1 1
0.20317639990237 0.202487122316989 1 1
0.22619519049402 0.225537679044162 1 1
0.24022645751834 0.239628406100316 1 1
0.214383118210568 0.213818142653121 1 1
0.134609096876588 0.134348930503458 1 1
0.218955824584931 0.218414751754617 1 1
0.185392351803227 0.185020612432275 1 1
0.196343516700539 0.195687422110426 1 1
0.208375752062012 0.207706778349855 1 1
0.214950263946462 0.214433330429833 1 1
0.219421067026715 0.218691222222678 1 1
0.21900009387932 0.218346152170542 1 1
0.221457522872118 0.220763281846409 1 1
0.191848530355245 0.191458766393958 1 1
0.174466196988939 0.174005387085181 1 1
0.189739391881404 0.189178074949358 1 1
0.214875195954294 0.214049676753584 1 1
0.203542918348054 0.203050431397503 1 1
0.249130436681651 0.248563504330836 1 1
0.212835628115845 0.212491974036132 1 1
0.204622464916103 0.203726594069632 1 1
0.168214940372466 0.167690384058425 1 1
0.205604529781888 0.205098995123427 1 1
0.20067240370998 0.200090218154439 1 1
0.163651844923039 0.163099965109216 1 1
0.116723296496691 0.116419125441477 1 1
0.248157739626174 0.247319147987903 1 1
0.256211299572143 0.255647943028322 1 1
0.217116959991052 0.216746183232476 1 1
0.0987395352229238 0.0984364812854344 1 1
0.176061551546142 0.175585953623511 1 1
0.214924936998747 0.214338340708197 1 1
0.126657271047675 0.126197379948659 1 1
0.165084062438408 0.16458209606907 1 1
0.249419984457867 0.248915775003127 1 1
0.248586157552385 0.24784746099543 1 1
0.19398474891261 0.193578548977917 1 1
0.0900999257547337 0.0898421299197427 0 0
0.160132198195966 0.159679036800223 1 1
0.157245521314581 0.156716415453477 1 1
0.120488536645679 0.120154218011325 1 1
0.194119501407266 0.193766541176528 1 1
0.213107088131856 0.212334799566708 1 1
0.208888854613745 0.208312219642536 1 1
0.17201915810251 0.17167242812783 1 1
0.143183062532104 0.142891292428861 1 1
0.123807183456803 0.123685516793009 1 1
0.205168711049509 0.204583300406741 1 1
0.200383957619626 0.199835864331102 1 1
0.215222751031544 0.214669260678675 1 1
0.294706953722694 0.293997756573434 1 1
0.141237444726055 0.140621556682381 1 1
0.279256893993934 0.278579171717295 1 1
0.15853524310477 0.158157836747942 1 1
0.143922545883848 0.143747825507972 1 1
0.32705407814398 0.326103652855534 0 0
0.184464721064357 0.183902729435833 1 1
0.159071450277445 0.158577552923566 1 1
0.132268195506534 0.131829090209086 1 1
0.223485961033104 0.222888372601814 1 1
0.172664449846041 0.172283946165578 1 1
0.195222240987107 0.194596399624685 1 1
0.20882155301305 0.208175182028279 1 1
0.162324137402584 0.161771327005428 1 1
0.174246180783353 0.173806278487493 1 1
0.108585008634039 0.108326800383952 1 1
0.175828562562918 0.175287667362128 1 1
0.239749313433481 0.239005365483681 1 1
0.17117652033615 0.170849950145958 1 1
0.286408927085519 0.285789615188112 1 1
0.194040235343197 0.193584096654167 1 1
0.196717461322838 0.196124603570018 1 1
0.229644576110708 0.229157217102577 1 1
0.244138433717294 0.243543304129449 1 1
0.11496631855332 0.114638752992874 1 1
0.266582548035912 0.265528764958034 1 1
0.303897430903546 0.302923853864957 1 1
0.310792452305025 0.310084254758771 0 0
0.186440139742057 0.185925366021574 1 1
0.226324036778143 0.225728989972802 1 1
0.142426865773931 0.141929744568149 1 1
0.322469160291256 0.321788765703005 0 0
0.25142366468936 0.250774224238371 1 1
0.240999351578001 0.24015815414492 1 1
0.262372731962915 0.261799519870278 1 1
0.279850938990243 0.278990649529146 1 1
0.223265252444487 0.222553227280507 1 1
0.141823914329358 0.141450301221348 1 1
0.2185127800993 0.217988838367035 1 1
0.16259387109144 0.162038286106835 1 1
0.155498016142154 0.154967444114225 1 1
0.197077222092804 0.196520861334763 1 1
0.200787260139551 0.200200249188944 1 1
0.315833904540625 0.315072776716721 0 0
0.0994594323460234 0.0990774909482413 1 1
0.308968981719922 0.308091324053636 1 1
0.297582104736578 0.296506181547768 1 1
0.232103695291772 0.231431812268138 1 1
0.306883968761022 0.305967351301254 1 1
0.150100014463896 0.149496354766183 1 1
0.175300059938704 0.174716995016188 1 1
0.189016964183945 0.188670199778007 1 1
0.217618918135279 0.217163117902869 1 1
0.195069848271507 0.194669052977539 1 1
0.289499815302152 0.288626455567103 1 1
0.251228051831893 0.250468451103825 1 1
0.0978395653548623 0.0975851491421493 1 1
0.204425036140959 0.203987176007015 1 1
0.308287394594882 0.307532662841488 0 0
0.09526937277432 0.0949871526802717 1 1
0.254555319799285 0.253831555050788 1 1
0.226216064146111 0.225669402569321 1 1
0.106766860697107 0.106427088191666 1 0
0.184628912049318 0.184158478902891 1 1
0.155159902165238 0.154800371223697 1 1
0.308418648764439 0.307560903293962 0 0
0.208563866328287 0.207973097581585 1 1
0.244379481988486 0.243311808950324 1 1
0.11062352106571 0.110471835504078 0 0
0.109752121328679 0.109593738419281 1 1
0.18771046868858 0.187272852808361 1 1
0.244845181583745 0.244121378790299 1 1
0.191219562466037 0.190799225806837 1 1
0.156346571827344 0.156051839830833 1 1
0.211892874693262 0.211354047965572 1 1
0.180660848592928 0.18013901283578 1 1
0.229301303841607 0.228545013584366 1 1
0.0745102685896171 0.0743571987636597 0 0
0.206190566496288 0.205671084880149 1 1
0.126302441115503 0.125979475399641 1 1
0.223498796874264 0.222791081439858 1 1
0.141274933115076 0.140878445631415 1 1
0.221159899390005 0.220441846655717 1 1
0.223789828262853 0.223202362846296 1 1
0.193295541322716 0.192892265431279 1 1
0.219053618371895 0.218663467452494 1 1
0.268892135506621 0.268217407391049 1 1
0.143961330270175 0.143589623122076 1 1
0.133029638124592 0.132438137073441 1 1
0.275161942141302 0.274106592129226 1 1
0.163350702717389 0.162825639805327 1 1
0.315241247923295 0.314323563753465 0 0
0.204383707250566 0.203865456663467 1 1
0.219106581940718 0.218587956092963 1 1
0.225118922962205 0.224563952610496 1 1
0.186307423087052 0.185907964336586 1 1
0.193013172603347 0.192459511606829 1 1
0.226120410061379 0.225531412084886 1 1
0.271212295897365 0.270389536905588 1 1
0.260520436903392 0.259783215777733 1 1
0.153878380002947 0.153429087198107 1 1
0.231114437379624 0.230529572729612 1 1
0.265147559304153 0.264523503523818 1 1
0.229285046753382 0.228555146948333 1 1
0.13494088844509 0.134539072641063 1 1
0.216974693650712 0.216357015852084 1 1
0.242131385892463 0.241616830520287 1 1
0.15934732298403 0.158817964421494 1 1
0.196761511072727 0.196107436168403 1 1
0.201733030797498 0.200877967007456 1 1
0.166250948210174 0.165905632903375 1 1
0.171787521103672 0.171435115637902 1 1
0.237477423342214 0.23665562343185 1 1
0.171676377547569 0.171286165112992 1 1
0.157949309494124 0.15747404059707 1 1
0.225166412864703 0.224579256566262 1 1
0.22800104009682 0.227405791866136 1 1
0.20419107193027 0.203821511409722 1 1
0.211489224720849 0.210954089922655 1 1
0.0664706263059427 0.0664690773963084 0 0
0.196268477276269 0.195642717598293 1 1
0.246268215398821 0.245747407070978 1 1
0.313457289670792 0.312620648796749 0 0
0.279336682573888 0.27862464338659 1 1
0.225411534896642 0.224784736328807 1 1
0.2148790763671 0.2141077407109 1 1
0.174241869565197 0.173912442897563 1 1
0.179024030897463 0.17865280362898 1 1
0.135920075770254 0.135626388564556 1 1
0.218808287334299 0.218286320738147 1 1
0.0982605210613835 0.0980964825977297 0 0
0.159348469733736 0.158979515979345 1 1
0.239180081448199 0.238321579987383 1 1
0.235700840064491 0.235131260519515 1 1
0.173671615043922 0.173192546175035 1 1
0.238045468704628 0.237416686164554 1 1
0.275158515147785 0.274370061722963 1 1
0.171382226488199 0.170873572702254 1 1
0.15367576098589 0.153208332230035 1 1
0.187419729677685 0.186821035802152 1 1
0.219474431028665 0.21883166068297 1 1
0.212744969742874 0.212038500424605 1 1
0.347562388021943 0.346755931689794 0 0
0.182521919186412 0.182119615208711 1 1
0.186380276668989 0.185990350088625 1 1
0.160515856857281 0.159875073930381 1 1
0.244095100484722 0.243397280460449 1 1
0.233590287098034 0.232940882072106 1 1
0.156089894194741 0.155660022818389 1 1
0.182569382532518 0.181933842478402 1 1
0.251984917505773 0.251362262551361 1 1
0.25233651620988 0.251505569934776 1 1
0.207827083562299 0.207334906866343 1 1
0.146625650455649 0.146337121745021 1 1
0.24649443182569 0.245869065112475 1 1
0.18195180541116 0.181329194384914 1 1
0.187325702314978 0.186820577120666 1 1
0.185898781981189 0.185322170743584 1 1
0.140550262245904 0.140133237473067 1 1
0.172751235913289 0.172366119963806 1 1
0.259513516494317 0.258793673021084 1 1
0.295131226365109 0.294314772934079 1 1
0.122165029564183 0.121842599296999 1 1
0.239263778843066 0.238619484866269 1 1
0.323517701934618 0.32272588924944 0 0
0.20449309596002 0.203986332852436 1 1
0.241315815182718 0.240699801076297 1 1
0.241015445103805 0.240367441432521 1 1
0.169822447247426 0.169299762139184 1 1
0.287352546326534 0.286737399491375 1 1
0.125688462707476 0.12535630774377 1 1
0.266592759556516 0.26586304429582 1 1
0.297787718385259 0.297045599501707 1 1
0.149784025825481 0.1494152525852 1 1
0.18101231192297 0.180472305445102 1 1
0.229730287030886 0.228913146730868 1 1
0.277478730758577 0.276427069430571 1 1
0.181373482144515 0.180945696599671 1 1
0.21643800061726 0.215784155754612 1 1
0.16336651573811 0.162899429222665 1 1
0.191621443420191 0.191125748922975 1 1
0.190206675760322 0.189745665738823 1 1
0.182903465225599 0.182376661862387 1 1
0.190614103400907 0.190141069896906 1 1
0.211502043420107 0.210804510426742 1 1
0.246641264155358 0.245926849291515 1 1
0.239963007114212 0.239240807125122 1 1
0.19576977926315 0.1952873562398 1 1
0.210591378988991 0.209913517202927 1 1
0.206555525535296 0.205817737415774 1 1
0.187368575234286 0.186824044215647 1 1
0.176138710027091 0.175635607013798 1 1
0.226202800482183 0.225684698231436 1 1
0.252873933690769 0.252232790228962 1 1
0.254221846560431 0.253394873064269 1 1
0.205898375421434 0.205438885474791 1 1
0.165807508353372 0.165268475935309 1 1
0.172451839920761 0.171993164512933 1 1
0.27527625407936 0.274535478828848 0 0
0.0456012752296025 0.0453670350649917 0 0
0.263734473805502 0.263193180932381 1 1
0.136496493281849 0.136208279581853 1 1
0.21864404658493 0.217995531691139 1 1
0.172147041494995 0.171556599975869 1 1
0.250586851068943 0.249979337231257 1 1
0.176559563068544 0.176284919937728 1 1
0.162247351900157 0.16167529558651 1 1
0.147491715226899 0.147039444482472 1 1
0.188529011766744 0.187914049799655 1 1
0.289481800095695 0.288812043035446 1 1
0.290880541356486 0.289877282493387 1 1
0.18015782823179 0.179530013794334 1 1
0.172125375236823 0.171296419481485 1 1
0.171369322675487 0.170985482641879 1 1
0.162990864978972 0.16241094522999 1 1
0.19575237308171 0.195084948878846 1 1
0.230386732747197 0.229806425064121 1 1
0.24207609781502 0.241305006233105 1 1
0.167474303572123 0.166827107856431 1 1
0.189951351093085 0.189155440743724 1 1
0.108816362811109 0.108607689055918 1 1
0.182055674406509 0.181598046793529 1 1
0.15158445298556 0.151112462842884 1 1
0.191240702099641 0.19058890040552 1 1
0.186314426324215 0.18571863127486 1 1
0.191611754775782 0.19115724174658 1 1
0.0954688332572461 0.0951576099773369 1 1
0.109372274389722 0.10905066631418 1 1
0.298096265633871 0.29731175925577 1 1
0.181209528914739 0.180781934585716 1 1
0.184711984121092 0.184298652085293 1 1
0.193140312167332 0.192614521461705 1 1
0.209992460748333 0.209254361547085 1 1
0.237050838605821 0.236398523275757 1 1
0.231679092857904 0.231228297014884 1 1
0.155601074767602 0.15507760539687 1 1
0.14808290771484 0.147733460392938 1 1
0.124287777478299 0.123952221118388 1 1
0.188499290897229 0.188022713777351 1 1
0.280335436398882 0.279531578206204 1 1
0.236828821792646 0.236208449710493 1 1
0.261747783147274 0.26106941660615 1 1
0.30782865327101 0.306936389388326 1 1
0.154923049988704 0.154498375061491 1 1
0.163061591558392 0.162683843751825 1 1
0.191079729140162 0.190628116756265 1 1
0.177251507055291 0.176836930242048 1 1
0.197528232448321 0.197151587628432 1 1
0.223496472793196 0.222495233842644 1 1
0.193939075715573 0.193523100976616 1 1
0.220171466714835 0.219592703015532 1 1
0.0985022738310258 0.0982817021086049 1 1
0.178989771674676 0.178630478250544 1 1
0.109110728547699 0.10876243802534 1 1
0.185983943059398 0.185530432537452 1 1
0.170372717702329 0.169950203659022 1 1
0.165014650601893 0.164477467571566 1 1
0.126449142411111 0.126218690358604 1 1
0.12914733872768 0.128888289773302 1 1
0.227995828551388 0.227350917401765 1 1
0.228789866867976 0.227686146840034 1 1
0.142020388873554 0.14175660551728 1 1
0.260377399525409 0.259322853393282 1 1
0.272434422390162 0.27157295478667 1 1
0.238036823988097 0.237446069442261 1 1
0.169360235107048 0.169094813231584 1 1
0.188022606627654 0.187484854310025 1 1
0.142702630997675 0.142261367723455 1 1
0.108935373926244 0.108529739690858 0 0
0.276949346916043 0.276499069007571 1 1
0.135885980134902 0.135445872510824 1 1
0.218092453671584 0.21750426932046 1 1
0.175177603524278 0.174495707705189 1 1
0.167699865310556 0.167314551379324 1 1
0.33137726781423 0.330527537918866 0 0
0.318840846263905 0.318087240220339 1 1
0.151458499501924 0.15111509752477 1 1
0.105088820957981 0.104568530875492 1 1
0.261490277195067 0.260838197028193 1 1
0.147901930934412 0.14729964230207 1 1
0.182470287630729 0.181891000899787 1 1
0.193130327209801 0.192586953005113 1 1
0.234490476039713 0.233857960387626 1 1
0.187151827380048 0.186630199620203 1 1
0.191123625290347 0.19066779858138 1 1
0.263745909843594 0.262786657102218 1 1
0.200703986769085 0.200114545569148 1 1
0.171399798674568 0.171031124170381 1 1
0.171683176939641 0.171335250440422 1 1
0.185188383486256 0.184496481315947 1 1
0.172999968119462 0.172773452752988 1 1
0.193125754285707 0.19238672956536 1 1
0.129233256439425 0.128871103182056 1 1
0.246651036495123 0.245743570310226 1 1
0.197300284332921 0.196694285624703 1 1
0.287653233486449 0.286766964688582 0 0
0.260541837544329 0.260030704510368 1 1
0.182796714547885 0.182221036965017 1 1
0.195460310903217 0.195033816072524 1 1
0.184402877436119 0.183894395798393 1 1
0.171244345206294 0.170718841036134 1 1
0.307741865996094 0.307018008204548 0 0
0.234168386304485 0.233665123404165 1 1
0.204300637098026 0.203868530020645 1 1
0.175605765565546 0.1753500511393 1 1
0.187227939346257 0.18657798361726 1 1
0.157862336874214 0.157462961018258 1 1
0.230171091514451 0.229483584383261 1 1
0.217967790716073 0.217298609512456 1 1
0.197794103832486 0.197367716967037 1 1
0.183280591463644 0.182640942818173 1 1
0.267183723028901 0.266424933188732 1 1
0.198375831147189 0.19789788637028 1 1
0.206229119319944 0.205680753251055 1 1
0.149398881830942 0.148932342870849 1 1
0.247771948918704 0.247097139644639 1 1
0.194222010514718 0.193679336897067 1 1
0.326652388880269 0.325847693987397 0 0
0.174264583303069 0.17361680520117 1 1
0.213714236591938 0.213128458689967 1 1
0.158090470989043 0.157599650968568 1 1
0.238554587042331 0.237923172451878 1 1
0.188156625607644 0.187468681969446 1 1
0.243293712260391 0.242534160305186 1 1
0.145902068837293 0.145529297123912 1 1
0.238292832967759 0.237660622723662 1 1
0.18091489840689 0.180467596999352 1 1
0.197452881085587 0.197038623528255 1 1
0.13168096464754 0.131254238460926 1 1
0.140547145290888 0.140274092728264 1 1
0.260887409519772 0.260312732995166 1 1
0.156190411912824 0.155696618596333 1 1
0.172998913443878 0.172520957378776 1 1
0.147508925556133 0.147174566537453 1 1
0.135497463558247 0.135031651040692 1 1
0.134518790958572 0.134185235152286 1 1
0.146147302358148 0.145812153033566 1 1
0.234933745285216 0.234243244082964 1 1
0.243485275089105 0.242997420524656 1 1
0.228719869544061 0.228124680459701 1 1
0.221462294611867 0.220919892783269 1 1
0.178587147996949 0.178093267653769 1 1
0.258441225544081 0.25775171998319 1 1
0.275798720140275 0.274966249045846 1 1
0.182379616344497 0.181942398112263 1 1
0.199640327186912 0.19908265058867 1 1
0.21280027567215 0.212194314864574 1 1
0.188498608214439 0.187956160825351 1 1
0.0936334472941056 0.0932982159601299 0 0
0.154940781345194 0.154495531073211 1 1
0.292150464181109 0.291462878375203 0 0
0.260708732267251 0.259814923790751 1 1
0.158884587185719 0.158590702409033 1 1
0.206076657471538 0.205607739459285 1 1
0.158569603585802 0.158213449203809 1 1
0.224676244184183 0.22398853397243 1 1
0.202517617440532 0.201987359204243 1 1
0.185257929184272 0.184869958435329 1 1
0.220698175824234 0.220094661814913 1 1
0.195874328336226 0.195184975294568 1 1
0.203540063266991 0.202967439790139 1 1
0.256622179392996 0.2559255164294 1 1
0.324244770786659 0.323421155381468 0 0
0.127520400878795 0.127140440197784 1 1
0.172452774151246 0.171879102560022 1 1
0.288562914541319 0.287715694162399 1 1
0.263449787359352 0.262681751805768 1 1
0.2904579386893 0.28945315174666 1 1
0.19723998562341 0.196816877440297 1 1
0.259657142545284 0.258879502172348 1 1
0.171985321554929 0.171565002902771 1 1
0.181134309171677 0.180427395299582 1 1
0.293520562079132 0.292902665784571 0 0
0.179884151484835 0.17950784223036 1 1
0.218796499694032 0.218180024870228 1 1
0.227704293043594 0.227178854255435 1 1
0.200778365356061 0.200134359917846 1 1
0.225396244643912 0.224664394519209 1 1
0.119005621545645 0.118721812287875 1 1
0.161940204645716 0.161336976760601 1 1
0.201767713332441 0.201333802453084 1 1
0.204540905527649 0.203982673291436 1 1
0.212415593537459 0.211992107783637 1 1
0.146827599338769 0.146636151358195 1 1
0.27070764088078 0.270140090079784 1 1
0.291767064303221 0.291101413493497 1 1
0.213891187351632 0.213360854106893 1 1
0.184735889481953 0.184087713217661 1 1
0.157393715650983 0.15699638659326 1 1
0.19429721297931 0.193832628812736 1 1
0.179272636423089 0.178787418343886 1 1
0.319161744238253 0.318458682027574 0 0
0.0935004401204788 0.0933359800125983 0 0
0.148537091060888 0.14823130462581 1 1
0.232125896002338 0.231587639100671 1 1
0.237861761371793 0.237271594790674 1 1
0.188552456833581 0.187729986995394 1 1
0.177541632713941 0.17716003551078 1 1
0.22161534816033 0.221027822259193 1 1
0.183250109654854 0.182728118376029 1 1
0.165818850809804 0.165317581024084 1 1
0.183722230975506 0.183269445962044 1 1
0.205180513034988 0.204754463675725 1 1
0.207422334649412 0.206930901232281 1 1
0.159941553536058 0.15958909298065 1 1
0.298229619064174 0.297341871843502 0 0
0.279060434696817 0.278225754857106 1 1
0.166063887384898 0.165744311261913 1 1
0.162826090030132 0.162416543716002 1 1
0.154009660448637 0.153460420380223 1 1
0.165334711134088 0.164796839727125 1 1
0.155148955293169 0.154559871047206 1 1
0.157370079591939 0.156811342511773 1 1
0.225881287810045 0.225421137132025 1 1
0.209041257087882 0.208583469160397 1 1
0.259912463067228 0.259247721878452 1 1
0.184926532396932 0.184397063471836 1 1
0.233540964281027 0.232705581143593 1 1
0.188168522296507 0.187823624874085 1 1
0.167026274443415 0.166538464891181 1 1
0.261189431568547 0.260463061363399 1 1
0.176028362441551 0.175632356670201 1 1
0.24668737138241 0.246040082956097 1 1
0.117044217242105 0.116740119311738 1 1
0.354156170991856 0.353338124803935 0 0
0.191740433398324 0.191105041278611 1 1
0.2395239866428 0.238748340554773 1 1
0.149854816129734 0.149468786931016 1 1
0.142442129860813 0.141944139819308 1 1
0.158318599761731 0.157941974597646 1 1
0.203630782152186 0.203133414492051 1 1
0.227052167487706 0.226357892542981 1 1
0.243752545771207 0.243210505324866 1 1
0.248307260497918 0.247835066754569 1 1
0.209436275084266 0.208930262856631 1 1
0.310595598295436 0.30967698418212 1 1
0.0966933173039678 0.096424287788946 1 1
0.17142988696748 0.170934379540329 1 1
0.111680123591469 0.111443049723103 1 1
0.207044417173336 0.206483972211087 1 1
0.184892677257867 0.184425746510536 1 1
0.245284077039665 0.244547924291362 1 1
0.150576812534678 0.150113528590391 1 1
0.243475227353281 0.242629091427153 1 1
0.15138654053139 0.15091525722446 1 1
0.266962529045823 0.266270690228809 1 1
0.235746773297555 0.235176685274548 1 1
0.267844135752191 0.267152296288988 1 1
0.149953994977141 0.149320583156253 1 1
0.175940165803224 0.175308552422938 1 1
0.277393388163075 0.27649874285175 1 1
0.240654909614075 0.24002232242922 1 1
0.239090030597478 0.238499631968787 1 1
0.211637502046794 0.210951967374682 1 1
0.227572615258154 0.22706487607825 1 1
0.204283179528581 0.203814749785881 1 1
0.144182154441946 0.143892278892507 1 1
0.191584019998497 0.191080703635783 1 1
0.212198790927954 0.211439447033174 1 1
0.154362943823415 0.153794784898624 1 1
0.24063143953717 0.239935077720535 1 1
0.0782673249072679 0.0781214586051018 0 0
0.105090881784216 0.104744025909363 0 0
0.191011231593414 0.190367629002626 1 1
0.221029883534343 0.220364453855032 1 1
0.207165089472905 0.20642078574879 1 1
0.240190439324711 0.239550401533768 1 1
0.085385130359028 0.0851561500499225 0 0
0.299999343069638 0.299167035741362 0 0
0.187519301785726 0.186783836159727 1 1
0.196882098071257 0.196147579561756 1 1
0.223434652930064 0.222959826149189 1 1
0.227349025937939 0.226624163775654 1 1
0.265095975706402 0.263951439898238 1 1
0.257741156024989 0.257200650435418 1 1
0.187645704157382 0.187101031925 1 1
0.144229851031507 0.143820802040961 1 1
0.32507875046668 0.324172658317737 0 0
0.235454059318597 0.234757650442199 1 1
0.224083818494976 0.22344951620089 1 1
0.213117697798211 0.212388965974054 1 1
0.148957623204323 0.148462787767413 1 1
0.272162248281253 0.271562895056529 1 1
0.159908216203026 0.159639378365282 1 1
0.209515787265705 0.208864940183834 1 1
0.189043017030351 0.18838865702093 1 1
0.245498381954694 0.244690849591752 1 1
0.291462530755313 0.290306892464713 1 1
0.125241033950679 0.124923328083953 1 1
0.224929579833803 0.224281140352274 1 1
0.153829296776814 0.153294014363557 1 1
0.231678058083083 0.231080733782911 1 1
0.190556376939883 0.190058041440166 1 1
0.113366695616828 0.112969864129604 1 1
0.222906790423697 0.222200180258304 1 1
0.220480987320729 0.219903364535682 1 1
0.135328122152301 0.134946917093026 1 1
0.221859374617739 0.221082333056706 1 1
0.205147828719554 0.204580627752224 1 1
0.280794599040088 0.279833244641377 1 1
0.144979626170235 0.144661920976053 1 1
0.119391077396888 0.11918699211328 1 1
0.173700785320856 0.173331595896763 1 1
0.160363624083951 0.159957871954039 1 1
0.22960519323465 0.228957410545185 1 1
0.245703167125769 0.244970702671581 1 1
0.295352124193696 0.294257525402093 0 1
0.218371098612546 0.217852964145705 1 1
0.242813994721195 0.242092428821631 1 1
0.288141948157252 0.287106319900365 1 1
0.194315533690211 0.193684165487214 1 1
0.169774187351564 0.169413190782237 1 1
0.208849386161025 0.208265062209448 1 1
0.188902526166167 0.188345456527005 1 1
0.25622950459681 0.255413747855046 1 1
0.16792089185465 0.167477557791958 1 1
0.233052790762808 0.232326858451829 1 1
0.204150437997358 0.203762738457648 1 1
0.0953257472432583 0.095083848589597 0 0
0.207374465878806 0.206927633151454 1 1
0.219054193372426 0.21852221239937 1 1
0.20287243463107 0.202389961343261 1 1
0.201473785403622 0.200788235518938 1 1
0.237569945395047 0.236990446398444 1 1
0.178080089544302 0.177502887907303 1 1
0.23472673980671 0.234129383905147 1 1
0.193650570477946 0.19312359727729 1 1
0.251715001073649 0.251099338361391 1 1
0.14944645846101 0.149008875507449 1 1
0.282074154374106 0.281130219996008 1 1
0.151010959381761 0.1506580861398 1 1
0.206246805531952 0.205442328848104 1 1
0.282861531609807 0.282120055777046 1 1
0.273013628316907 0.27223973608169 1 1
0.301084468413907 0.300220939976404 0 0
0.117941684579556 0.117614175178423 0 0
0.189666733377419 0.189224622669641 1 1
0.263468375831483 0.262585536256786 1 1
0.0957157667682824 0.0955052248860693 0 0
0.104269045641918 0.104118245696 0 0
0.220448267427645 0.219884234887302 1 1
0.148044540833534 0.147622721322574 1 1
0.263564689108603 0.2627132820504 1 1
0.129618928455141 0.129181732118505 1 1
0.170535230991425 0.170042311720652 1 1
0.238634636574416 0.237873309347515 1 1
0.248502294514217 0.24785939318677 1 1
0.239245221534458 0.23855383288634 1 1
0.128811943826787 0.128495244554536 1 1
0.139320451501828 0.138643206389469 1 1
0.151953189682293 0.151199800591768 1 1
0.251905135367489 0.25100306389955 1 1
0.145194282893606 0.144696288136216 1 1
0.239232787746487 0.238618383053539 1 1
0.161392638566064 0.160931656022478 1 1
0.163412293041958 0.162890677760573 1 1
0.300229461057945 0.299356713049304 0 0
0.212169472621858 0.211766895582931 1 1
0.145255270994787 0.144625230032359 1 1
0.166063694126788 0.165489843634506 1 1
0.127326608324753 0.126881007844725 1 1
0.241405397079265 0.240719910526758 1 1
0.203601557154887 0.203034355657915 1 1
0.173099678882915 0.172529096640584 1 1
0.124608728263674 0.12422485113157 1 1
0.122150908630029 0.121862406247263 1 1
0.153700062911817 0.153360810712033 1 1
0.258531655577459 0.257853297757784 1 1
0.176303012586157 0.175796579759067 1 1
0.209916040533924 0.209451926698473 1 1
0.181202176389236 0.18070961050076 1 1
0.286245242196144 0.28534224866606 0 0
0.079493187942215 0.0792627880713688 0 0
0.169346416030261 0.168975412614378 1 1
0.114262311986084 0.113845912281606 1 1
0.16118005273067 0.160765754804251 1 1
0.141103348038595 0.140513230204291 1 1
0.179486921403997 0.178844104805499 1 1
0.198395059385066 0.197816062283973 1 1
0.218742271102271 0.218244536175782 1 1
0.219690807928797 0.218844768881191 1 1
0.221010351917426 0.220336644904041 1 1
0.325602932353001 0.324725833265122 0 0
0.28311488626667 0.282311475279985 1 1
0.246869942837939 0.246130690030175 1 1
0.410357153798138 0.40911546034206 0 0
0.19612742941641 0.195572316307365 1 1
0.199173577734297 0.198685759481961 1 1
0.206879193217573 0.206136259165933 1 1
0.177319025441234 0.176879241464331 1 1
0.172641325663217 0.172091110401685 1 1
0.193300491218195 0.192955475815319 1 1
0.132146346722981 0.131729323065549 1 1
0.162593405174642 0.162176298037399 1 1
0.11374663646834 0.113234325383091 1 1
0.200893376054251 0.200446529385689 1 1
0.197240399308927 0.19674221704371 1 1
0.185904618383961 0.185538927682756 1 1
0.167203629077604 0.166745643117852 1 1
0.193877560125041 0.1933654877034 1 1
0.159784603362041 0.159313118248019 1 1
0.214624689639282 0.214126842209949 1 1
0.180632901465726 0.180205295749036 1 1
0.196997875532943 0.196481961438858 1 1
0.103092685130259 0.102571219470768 0 0
0.28078417421651 0.280075047339356 1 1
0.213303816383136 0.212566365561835 1 1
0.19563946486395 0.195007855360955 1 1
0.111395009584272 0.111067454385553 1 1
0.261211318268371 0.26033743912588 1 1
0.244166451002006 0.243544465113961 1 1
0.19233109061137 0.191848745925009 1 1
0.2389716789959 0.238164726415231 1 1
0.235695534125028 0.235055001312488 1 1
0.207829030905477 0.207218467109448 1 1
0.233027859648452 0.232328361220338 1 1
0.113883681265397 0.113334948845305 0 0
0.244232324789791 0.243301378252741 1 1
0.215947010673823 0.215202496841153 1 1
0.17076535500376 0.170515902615928 1 1
0.269141982772091 0.268299986245838 1 1
0.104363804619632 0.104053464965321 1 1
0.240859265475006 0.240087699546889 1 1
0.194253774672502 0.193563116190097 1 1
0.210733674689394 0.210151127803473 1 1
0.114290157922027 0.114012049534908 1 1
0.31659283588713 0.315664428104255 0 0
0.234128556956373 0.233426536509355 1 1
0.211418423928761 0.2108221292173 1 1
0.301230583992234 0.300501611474582 0 0
0.283752312198683 0.283111254196749 1 1
0.132063075838477 0.131889585296223 1 1
0.195556028027058 0.195120095962909 1 1
0.243208477907754 0.24264191931559 1 1
0.177746945387478 0.177204653225425 1 1
0.28142829983062 0.280634297281946 1 1
0.319246679062921 0.318440135082199 0 0
0.220550947751081 0.219715567291742 1 1
0.235264081224151 0.234809136168564 1 1
0.134441066213156 0.133998178731081 1 1
0.222809858444362 0.22212750694409 1 1
0.253002103098174 0.252342116109305 1 1
0.207394184320877 0.206862033727833 1 1
0.264854170599755 0.264031044445756 1 1
0.308597735570675 0.307637792289224 1 1
0.192259498627297 0.191811990065519 1 1
0.186053444741385 0.185461616111634 1 1
0.258643158605645 0.257931910571584 1 1
0.150623070896835 0.15027225005295 1 1
0.118620628650493 0.118277497607617 0 0
0.2164427790241 0.215884700378924 1 1
0.162808373811775 0.162265514180529 1 1
0.28393614759876 0.283243716588387 1 1
0.124363282778563 0.12419836237996 1 1
0.16947678871082 0.169109732705625 1 1
0.140258602244647 0.139912599262448 1 1
0.157960481658746 0.157390675336042 1 1
0.261697018975231 0.261055543518458 1 1
0.145231032885607 0.144954308237129 1 1
0.206973369762369 0.206405724370752 1 1
0.170172484766672 0.169727892772874 1 1
0.138469826909958 0.13805150961271 1 1
0.279456731866725 0.27873724175124 1 1
0.110408388749135 0.110134706436028 0 0
0.169553587428023 0.169219845350612 1 1
0.286162651194903 0.285569795821037 0 1
0.166417333911254 0.166005874817021 1 1
0.123999626444876 0.123608354248206 1 1
0.182623373633896 0.182227624265623 1 1
0.224579263716712 0.22394721313839 1 1
0.110421666121662 0.110002662501387 1 1
0.266663387930148 0.265963289460949 1 1
0.161273404866492 0.160723071822895 1 1
0.185953750236808 0.185482888732635 1 1
0.309744010568474 0.308870063259665 1 1
0.248485625349218 0.247873802990907 1 1
0.271145906143517 0.270374890578719 1 1
0.174041504150277 0.173482878883172 1 1
0.16773454779687 0.167156628904948 1 1
0.213215292136652 0.212782493721136 1 1
0.181213095506416 0.18082437313363 1 1
0.133015526108446 0.132791500934055 1 1
0.265272853347001 0.264368774790214 1 1
0.271258283517226 0.27029638709765 1 1
0.260302876050611 0.259578057437729 1 1
0.258039374882391 0.257508355850094 1 1
0.265720457882485 0.264658190146811 1 1
0.206472541815105 0.205752386676226 1 1
0.215984156683333 0.215406651578063 1 1
0.191171378240646 0.190591737242979 1 1
0.239255704494735 0.238588706125075 1 1
0.253106022884229 0.25226295429017 1 1
0.200280098937943 0.199796759065338 1 1
0.123300205539308 0.123071203361259 1 1
0.22215204614407 0.221545128239151 1 1
0.25890546190985 0.258144118295416 1 1
0.126269313521504 0.125925193027673 0 0
0.202104217046486 0.201659357073549 1 1
0.125120782813167 0.124873908900306 0 0
0.187922719661515 0.187394298782207 1 1
0.153208344650696 0.152781026768663 1 1
0.235956715397614 0.235459275361159 1 1
0.145203210709596 0.144705321691148 1 1
0.222182072933424 0.221494912090066 1 1
0.206138492418982 0.205761438962038 1 1
0.178124890468795 0.177613988455444 1 1
0.165846845047135 0.165435070572183 1 1
0.173833031065308 0.173372348798851 1 1
0.217597775791444 0.2171397785192 1 1
0.161561039481761 0.16110780565188 1 1
0.127766291590383 0.127514980520406 0 0
0.19795464148583 0.197328438099248 1 1
0.121540069799177 0.121393992334754 1 1
0.276433591338893 0.275557777488687 1 1
0.169844328423014 0.16942723258735 1 1
0.179344341874271 0.179059990582579 1 1
0.306614084572304 0.305825951038798 0 0
0.198716973492331 0.197843386714066 1 1
0.157240280859282 0.156755886612415 1 1
0.187127131222673 0.186515772001212 1 1
0.229456660194109 0.228774375373727 1 1
0.177712316624069 0.177279836753253 1 1
0.234098523655438 0.233391521901223 1 1
0.145806783234624 0.145548574099608 1 1
0.221028087977566 0.22033889721232 1 1
0.141403487163407 0.140982028515145 1 1
0.187384649346714 0.186784156267068 1 1
0.17401806428859 0.173453274098041 1 1
0.144183908910774 0.143533222991575 1 1
0.228435740754134 0.227886260604524 1 1
0.225287590072349 0.224568778062142 1 1
0.194960817094428 0.194567307802765 1 1
0.206102322711674 0.205551661488659 1 1
0.14303719368445 0.142675313763651 1 1
0.203665071279602 0.203050324658477 1 1
0.202467236141465 0.201941906486369 1 1
0.094423031884568 0.094066388809985 0 0
0.282765166513586 0.282035743157216 1 1
0.254092557206806 0.253527391336332 1 1
0.283142193869047 0.282091279793188 1 1
0.187138118705377 0.186674590856636 1 1
0.237448160029919 0.236827175302353 1 1
0.186211959661132 0.185773271718838 1 1
0.176141491814444 0.175724056213019 1 1
0.161427382777128 0.161130563520459 1 1
0.191481447042747 0.19092703421989 1 1
0.103845286901136 0.103643312791709 1 1
0.282931913058117 0.281944875135284 1 1
0.210815284566499 0.210162009337296 1 1
0.234849914419726 0.23412138944516 1 1
0.261409446635289 0.26074117594327 1 1
0.198053665877213 0.197286888262477 1 1
0.220593907257239 0.220113360870223 1 1
0.180097329802631 0.179596137762407 1 1
0.215886085567072 0.215273082948025 1 1
0.194027391625727 0.193441619233213 1 1
0.219359249603713 0.218735436231625 1 1
0.193698890644587 0.193006599242609 1 1
0.11008856246575 0.109899627211203 1 1
0.208847369523764 0.208312844585181 1 1
0.288130341314452 0.287448317931445 1 1
0.156182217342591 0.155721726836176 1 1
0.310729715777592 0.309788006436614 1 1
0.218026500689567 0.217434776820634 1 1
0.220721180058669 0.220104437160139 1 1
0.195460336516288 0.194907931249638 1 1
0.140646025169127 0.140224718341168 1 1
0.264029029258918 0.263372706838458 1 1
0.1338302778658 0.133338901791611 1 1
0.302139955274322 0.301244774701687 0 0
0.168642043486674 0.168273189231039 1 1
0.328566245865328 0.327692327954481 0 0
0.1485211718813 0.148114643212355 1 1
0.135355714765737 0.135087989556225 1 1
0.226745068719886 0.225983368131809 1 1
0.24892374459404 0.247971367018705 1 1
0.194720130630445 0.194200238127421 1 1
0.28708935539814 0.28631498653816 0 0
0.274553391004035 0.273874355661211 1 1
0.211083438738381 0.210590297642772 1 1
0.113928544618319 0.113515681736991 1 1
0.248198281171042 0.247393985304169 1 1
0.266054217394626 0.265157699907147 1 1
0.25190109634698 0.250865748672759 1 1
0.269453759663894 0.268901100059712 1 1
0.178121521001649 0.177628291429716 1 1
0.216597055333543 0.215999735150335 1 1
0.299061821857217 0.298260509492729 1 1
0.228198096267443 0.22769993925839 1 1
0.205626784817303 0.204938582327861 1 1
0.15909215520917 0.158730844764712 1 1
0.247736970118492 0.247026176215516 1 1
0.0957034623075442 0.0953688413026866 0 0
0.245055236307192 0.244433600393719 1 1
0.152094911868326 0.151692953926332 1 1
0.194541166210738 0.193916515138947 1 1
0.210952881716321 0.210329873640502 1 1
0.174108314681601 0.17367682023364 1 1
0.195102905491679 0.194516056220185 1 1
0.172517841034213 0.172092082634479 1 1
0.20369946819071 0.203109187520663 1 1
0.216668565203627 0.216043613490812 1 1
0.216725518340767 0.215939341785749 1 1
0.216932959787106 0.21609051906265 1 1
0.157985341714075 0.157522994101867 1 1
0.170511900299747 0.170063341920838 1 1
0.09036559694075 0.0901396170454756 0 0
0.253863681695249 0.253363311004096 1 1
0.263646617874545 0.262906819183969 1 1
0.200965635163624 0.200416136821217 1 1
0.18990257169128 0.18959714346001 1 1
0.122630540265166 0.122285030318275 1 1
0.173016749315689 0.172562126108885 1 1
0.164034013709722 0.163336226958718 1 1
0.2032334479076 0.202664317766685 1 1
0.209630132950256 0.209088304777335 1 1
0.0894386692709141 0.0891145844324568 0 0
0.178493445265872 0.178064326615048 1 1
0.15661831039074 0.156165800646145 1 1
0.246245331897466 0.24531657546588 1 1
0.151016817274342 0.150596080896302 1 1
0.0863245124892141 0.0858867801568653 0 0
0.199096609217003 0.198494870296567 1 1
0.206355890057409 0.205751372483253 1 1
0.199039011961863 0.198546591622027 1 1
0.192486545595704 0.191893808223794 1 1
0.318856565994533 0.317931348012444 0 0
0.22307929892349 0.222197891055437 1 1
0.320589555837555 0.319642880682365 0 0
0.248154509030734 0.247530956434799 1 1
0.181212843610504 0.180715356195445 1 1
0.23639002967693 0.235811142932235 1 1
0.215701409527126 0.215150465076462 1 1
0.293765835110269 0.293058589235652 0 0
0.242574829954499 0.241760316482581 1 1
0.226969312413284 0.22640157735681 1 1
0.172546849291867 0.172090009925269 1 1
0.171572179257918 0.170981629902823 1 1
0.165834841584641 0.165295943914012 1 1
0.198465614081027 0.197885820226747 1 1
0.277795728594508 0.277048734284603 1 1
0.162109527452439 0.161574747838722 1 1
0.199025918871041 0.198507748885382 1 1
0.191502974659763 0.190961977373718 1 1
0.191139403795577 0.190693009396553 1 1
0.215350555404297 0.21476505915411 1 1
0.202220415543757 0.20178447253629 1 1
0.145941372379707 0.14541915781564 1 1
0.222720023851697 0.222185882484478 1 1
0.308647327181357 0.307632898143371 0 0
0.170020732350048 0.169702975196885 1 1
0.216460498778797 0.215760639039968 1 1
0.240004003335458 0.239386009215721 1 1
0.12901644876858 0.12875997033502 1 1
0.225663544480302 0.225116000364674 1 1
0.214499813088098 0.213918748953755 1 1
0.164928240680757 0.164543657440504 1 1
0.217258896691116 0.216513993534404 1 1
0.227601500317642 0.226972556798159 1 1
0.176730642594344 0.176203221526054 1 1
0.265273061572096 0.264594280522493 1 1
0.170965091686224 0.170547889779637 1 1
0.217329329143461 0.216841628273162 1 1
0.196619091258695 0.196156591789393 1 1
0.103233241683758 0.102664665309476 1 1
0.226240538253152 0.225638229289729 1 1
0.0835783773778775 0.0833219837221547 0 0
0.250764264306125 0.250040458713927 1 1
0.201189348175497 0.200499113106231 1 1
0.240385053500974 0.239848670991454 1 1
0.174148202165916 0.173686740285156 1 1
0.174922753172598 0.174320308694878 1 1
0.189840775527095 0.189142988680925 1 1
0.258063723047027 0.257374006695484 1 1
0.224010637421781 0.22345383099409 1 1
0.120586349732001 0.120350569684327 1 1
0.230125644213627 0.229240375448156 1 1
0.136892022279255 0.136566816035662 1 1
0.21399740951504 0.213476535273787 1 1
0.173173612167078 0.172863456016234 1 1
0.192245148108909 0.19165476692575 1 1
0.126956832075966 0.126800104084164 1 1
0.212843895145752 0.212303386207677 1 1
0.201344072157816 0.200704857902345 1 1
0.250574744569797 0.249828868062075 1 1
0.240290866307217 0.239509973280443 1 1
0.23373694078689 0.233012045424686 1 1
0.161570665663158 0.161065567247678 1 1
0.269815797375954 0.269022687584482 1 1
0.193983763665366 0.193272356372801 1 1
0.169409277820385 0.168916247757526 1 1
0.204670635615146 0.204212428274708 1 1
0.230487032638994 0.229714863807748 1 1
0.208650702754841 0.207949893765743 1 1
0.0794600837318119 0.0791686602091836 0 0
0.168363757124806 0.167735844515443 1 1
0.210065010474153 0.209486944278738 1 1
0.230721034555464 0.229912035555443 1 1
0.149370272441197 0.149031932240707 1 1
0.255511669487355 0.254819128608723 1 1
0.277340602577834 0.27657227693153 1 1
0.127804020091483 0.127591043264512 1 1
0.15515185936466 0.154703570934211 1 1
0.235825641148786 0.235040341369279 1 1
0.209723816116144 0.209144308688955 1 1
0.103535453299935 0.103217710799311 0 0
0.168456751445044 0.167971273147637 1 1
0.301127229690741 0.300411218673306 1 1
0.198650966962003 0.19808563103261 1 1
0.444032722867597 0.442806728265174 0 0
0.246864621232073 0.245998387196792 1 1
0.197873740456004 0.197577462514078 1 1
0.0957778778633609 0.0954268000379572 0 0
0.259363347446408 0.258728437535519 1 1
0.20874231948351 0.208230208949028 1 1
0.201920773464281 0.201268694467649 1 1
0.198283299905631 0.197762993273628 1 1
0.242564740326756 0.241913691806476 1 1
0.161871593611753 0.161487999543671 1 1
0.123470601931097 0.12314580749897 1 1
0.0914101989317705 0.0909814511288576 0 0
0.166620488896306 0.166172136880834 1 1
0.192197402121187 0.191236894378351 1 1
0.260730907240695 0.259839624608739 1 1
0.158516570971615 0.158226112693625 1 1
0.192462560926731 0.191896141004557 1 1
0.313976433164063 0.313127792986412 0 0
0.238458716498974 0.237898118057627 1 1
0.212934760261406 0.212462236018682 1 1
0.25482919672494 0.254180614445766 1 1
0.263238873978287 0.262410410583298 1 1
0.247221794434682 0.246536447973757 1 1
0.189750249511586 0.189213395364368 1 1
0.15534015595391 0.154829297175198 1 1
0.143759157495956 0.143437757915489 1 1
0.210976559353364 0.210516208902158 1 1
0.200321117810122 0.199656499914644 1 1
0.275474689752223 0.274663693848701 1 1
0.265161587580608 0.26454725620976 1 1
0.187903273307225 0.187134357071718 1 1
0.214169791369258 0.21364329829545 1 1
0.213249668706166 0.212706685099319 1 1
0.18966462010172 0.189124646991635 1 1
0.221691946851577 0.221075020128302 1 1
0.209080915088525 0.208418457201272 1 1
0.222361210763526 0.221821225709148 1 1
0.202594492398246 0.202101124961779 1 1
0.215095345888375 0.214627351343839 1 1
0.163664190854227 0.163336841149348 1 1
0.185583693458935 0.185120144067115 1 1
0.258292531551119 0.257669062267289 1 1
0.183440434887002 0.182966484399762 1 1
0.19067855026378 0.190129139906507 1 1
0.219765741891882 0.219201872153227 1 1
0.179013164047599 0.178503341307364 1 1
0.228553858542627 0.227738606359207 1 1
0.212556575939902 0.212060940068031 1 1
0.272242053241819 0.2715266539063 1 1
0.265276854046009 0.264417524119348 1 1
0.301038466093353 0.300334590835815 1 1
0.184477513385481 0.184000418616059 1 1
0.227683333277099 0.226965275703206 1 1
0.28112670399371 0.28026059393186 1 1
0.152977855126805 0.152459125733641 1 1
0.0906221024456323 0.0903565761150544 0 0
0.218532979826364 0.217958352807147 1 1
0.170819035656645 0.170291599864927 1 1
0.139859989901588 0.139506124419362 1 1
0.157440397595334 0.157048959862043 1 1
0.185896043619095 0.185318544604488 1 1
0.270186456771377 0.26934882094061 1 1
0.184315981073903 0.18385180739495 1 1
0.136946858254464 0.136512187372271 1 1
0.0686095781333074 0.0683082238307869 0 0
0.202562712224686 0.202087696988567 1 1
0.156966692229252 0.156638069843222 1 1
0.212534227482823 0.211967591414602 1 1
0.207972672656598 0.207486048381006 1 1
0.136217757018837 0.135793938444788 1 1
0.230900843964115 0.230165310006713 1 1
0.179028400430802 0.178556801428511 1 1
0.176345161090989 0.175700504873357 1 1
0.186522550001479 0.186067867415647 1 1
0.172854656658837 0.172223993987458 1 1
0.193887929930727 0.193311305872899 1 1
0.132783211471266 0.132381541505872 1 1
0.173983985586947 0.173478466126727 1 1
0.0995576626529622 0.0992469091040897 1 1
0.127707238010863 0.12729741700466 1 1
0.173702323869592 0.173152232564119 1 1
0.143102909931208 0.142688410013095 1 1
0.156736101293771 0.156079071637484 1 1
0.177668861003174 0.177191986843719 1 1
0.217849643254667 0.217321248012907 1 1
0.195973247947341 0.195449332384659 1 1
0.165420099328613 0.164901651733653 1 1
0.163571785049268 0.1632191630809 1 1
0.246931085578287 0.245987107197955 1 1
0.182848653195224 0.182151358833806 1 1
0.243383877575008 0.242783619146964 1 1
0.177504257881824 0.177183197478024 1 1
0.148848547974412 0.148401124323238 1 1
0.193943547653416 0.193545571712891 1 1
0.251465985117531 0.250515955693147 1 1
0.186633552276085 0.186207814636403 1 1
0.128571145040619 0.128386237625603 1 1
0.172358999984656 0.171846664791912 1 1
0.129540909988399 0.129225592984343 1 1
0.25658938763412 0.255999606148827 1 1
0.181109465588811 0.180513708958345 1 1
0.274833512230753 0.273975214574336 1 1
0.227076116916437 0.226218463316755 1 1
0.157421123731643 0.156930923013604 1 1
0.167239448542427 0.166727953519727 1 1
0.285749368574856 0.285069042275763 0 1
0.189601549317033 0.18873767185399 1 1
0.189206214050115 0.188344263232936 1 1
0.229993416507359 0.229512954043128 1 1
0.205418923861667 0.204869915698744 1 1
0.144576699069807 0.144082100784371 1 1
0.0887818561990574 0.0885688681555589 1 1
0.274394457871144 0.273562400809802 1 1
0.192562886518082 0.1919150303513 1 1
0.157428455758886 0.157063973663287 1 1
0.370747770665878 0.369775493541035 0 0
0.289933525575669 0.289062461972828 0 0
0.274303340720226 0.273354089233437 1 1
0.213298197250556 0.212802960214621 1 1
0.285597558336866 0.284754503144315 1 1
0.114588989822809 0.114233158586777 0 0
0.209554158130281 0.208997036831012 1 1
0.191731260928435 0.191100734801589 1 1
0.189437261698337 0.189025746154604 1 1
0.223350208272885 0.222905013395627 1 1
0.224579446707774 0.22397061177911 1 1
0.17403106599959 0.17338431051865 1 1
0.170910524893433 0.170654150256686 1 1
0.219946435452083 0.219361181359826 1 1
0.295164627326988 0.294430855623748 0 0
0.260154281321029 0.25954583944004 1 1
0.19170126643692 0.190901766983264 1 1
0.179472650833733 0.179099681538295 1 1
0.252907698126763 0.252100930752153 1 1
