# Supplementary material for: Bias caused by sampling error in meta-analysis with small sample sizes
Source: PLoS One. 2018 Sep 13;13(9):e0204056. doi: 10.1371/journal.pone.0204056 (PMC6136825; doi:10.1371/journal.pone.0204056)
Supplement: S4 File — (ZIP) [file pone.0204056.s004.zip › results N = 20 theta = 0.2 tau = 0.2 sz = 20-30.txt]

"cohen.dl.theta" "hedges.dl.theta" "cohen.dl.cp" "hedges.dl.cp"
0.155970408857344 0.149928892715633 1 1
0.00156163720120093 0.000262829055074418 1 1
0.110086317997999 0.106502596869784 1 1
0.232377994983843 0.225644625363673 1 1
0.0820804909311398 0.0801409280572959 1 1
0.228145684471495 0.223383888282544 1 1
0.0648721768189085 0.0643920423878662 1 1
0.177323401519945 0.172569341403458 1 1
0.197246574835816 0.189213087873674 1 1
0.128083304186651 0.124445895175654 1 1
0.158883970523854 0.155016452612817 1 1
0.17909659906939 0.174469171183488 1 1
0.288875767899713 0.281350888466075 1 1
0.105114380658565 0.102111138460875 1 1
0.430861174483441 0.419724769583687 0 0
0.195432682299871 0.18870695612791 1 1
0.290457012912629 0.282592072144008 1 1
0.0866453962682095 0.0823292925272666 1 1
0.335949100130795 0.325717519103956 1 1
0.424705014599987 0.413173126096443 1 1
0.383422372218475 0.372525961321841 0 1
0.115373537245012 0.111887157951233 1 1
0.308682225992443 0.30012608587212 1 1
0.339549669077964 0.330503566619894 1 1
0.172466928906756 0.166312017696871 1 1
0.199126442717954 0.194613747189694 1 1
0.0657815347857502 0.0629543676485097 1 1
0.332322779682695 0.32266272584641 1 1
0.282835569975286 0.274535299828793 1 1
0.335313240465896 0.325849390220452 1 1
0.363344337743804 0.354309809576564 1 1
0.173050714568033 0.168308701660832 1 1
0.0717682075923123 0.070058270271167 1 1
0.321562082063702 0.313528808466281 1 1
0.408212580301177 0.395645007031097 0 0
0.298973502479687 0.290773966550731 1 1
0.158506373547634 0.15473763669582 1 1
0.367661491522221 0.359187108622072 1 1
0.152021648478224 0.148457968375625 1 1
0.204581834150414 0.198288376346954 1 1
0.13185517955415 0.128497112472597 1 1
0.118543057535134 0.114851006179435 1 1
0.21589589753209 0.210573984109691 1 1
0.321242412174929 0.311923676244601 1 1
0.213165061763576 0.207886868216404 1 1
0.192391764579666 0.18713573472516 1 1
0.315095828834275 0.304697797765301 1 1
0.255544870632246 0.248601618606506 1 1
0.0663116233456755 0.0646865272548722 1 1
0.2163612038125 0.211187731019017 1 1
0.240918694699402 0.23328295963909 1 1
0.121281241048282 0.11790600179507 1 1
0.367025000504573 0.355884483798175 1 1
0.477150388579001 0.463634180373464 0 0
0.124877905135334 0.121895379643972 1 1
0.335462964069199 0.32407207307198 1 1
0.241176830763413 0.235085151099267 1 1
0.280128566348926 0.272072182230542 1 1
0.193715161493725 0.18729848699438 1 1
0.263730801067268 0.25733697331339 1 1
0.261555715184998 0.254570497224134 1 1
0.400827207020249 0.389308539519701 1 1
0.23447309713811 0.228944600660505 1 1
0.13865102763261 0.134383603794128 1 1
0.093032555873057 0.0899088389011346 1 1
0.168301525310065 0.163841673718146 1 1
0.230232576412359 0.22321918598963 1 1
0.170125853243977 0.165182932805389 1 1
0.375579604096602 0.365563667609848 1 1
0.342162507031521 0.330077537867428 1 1
0.152968312404768 0.14877616723095 1 1
0.331509768699082 0.319314984984805 1 1
0.0828909651350917 0.0812241974542777 1 1
0.0373217735282585 0.0368050922583489 1 1
0.288211886717446 0.27843307283217 1 1
0.249987174007466 0.242166758094852 1 1
0.167369497738412 0.161720841860301 1 1
0.358926486903994 0.346196214231699 1 1
0.0105345728737977 0.0110856480876301 1 1
0.212158999995569 0.20683521299887 1 1
0.452427344199109 0.439631506077944 0 0
-0.0617743187957427 -0.0591828079629159 0 0
0.333448547121552 0.323925228389088 1 1
0.243539783589598 0.237562893626931 1 1
0.205454601570628 0.197932576794216 1 1
0.137486089935049 0.133054737225139 1 1
0.393615726061638 0.383815823561392 1 1
0.188303781482694 0.182826853933764 1 1
0.154555977551519 0.150158684694956 1 1
0.165296910580402 0.16157942924631 1 1
0.237447271422389 0.231109714027663 1 1
0.21986246119049 0.213354971704405 1 1
0.165642171812214 0.161124919785079 1 1
0.235836980849563 0.22981752245363 1 1
0.253069264811288 0.247861806787662 1 1
0.0667857958240065 0.0661318920697146 1 1
0.0651296219681197 0.0637509754824576 1 1
0.279454173440966 0.271224399948541 1 1
0.204408136058234 0.198435782249916 1 1
0.185488231431818 0.18038003861187 1 1
0.0983253521855211 0.0963656853883902 1 1
0.361814673965644 0.35014372813623 1 1
0.346386486364644 0.337510401797656 1 1
0.18928331163768 0.181788045586901 1 1
0.122289427910933 0.117243231093955 1 1
0.273424145787705 0.265577073066676 1 1
0.24011285576377 0.23210938535992 1 1
0.280503521070917 0.271641386621131 1 1
0.174908361979074 0.169534745004331 1 1
0.154146412488753 0.149307778556858 1 1
0.288613915939061 0.28032825731662 1 1
0.392453533594962 0.379800500813513 1 1
0.10359687949993 0.100861187654711 1 1
0.274196060938778 0.26688123923996 1 1
0.209768484990437 0.202484047237747 1 1
0.0852778441903715 0.0832012783247712 1 1
0.454734242777365 0.441603487599171 0 0
0.309646073905921 0.301751338112788 1 1
0.29005276289866 0.281554141961201 1 1
0.106257510455788 0.103461353168687 1 1
0.0665541185596291 0.0649615360001005 1 1
0.149547761793568 0.144963191273402 1 1
0.24544611923098 0.238176567497656 1 1
0.195445427198098 0.190941838242047 1 1
0.213302389764843 0.207712724653772 1 1
0.203413658013597 0.197265772846808 1 1
0.117738942754397 0.113782194356422 1 1
0.139027997760998 0.134719734412951 1 1
0.275631218613381 0.266750375303417 1 1
0.250262113866889 0.244590608839742 1 1
0.252809767924617 0.244066172410275 1 1
0.0613874191334484 0.0603654061872523 1 1
0.261391020948886 0.254015247402069 1 1
0.158352090984648 0.154262880900227 1 1
0.285572290866293 0.27762075098621 1 1
0.135215485640153 0.13021161567837 1 1
0.218572584203958 0.211740862657448 1 1
0.324961822004386 0.316430448721426 1 1
0.334113717791975 0.324796885973984 1 1
0.174032113452342 0.16858734298884 1 1
0.283974540781001 0.275612410217289 1 1
0.270004149916075 0.261340261435026 1 1
0.17604168725445 0.170487507806838 1 1
0.293208902315451 0.284077553458554 1 1
0.326044668326568 0.316657598100098 1 1
0.221983456279231 0.215344331297395 1 1
0.274723767519223 0.268011810496405 1 1
0.227895202815711 0.22185782524124 1 1
0.0684868709718299 0.066095440447393 1 1
0.0486379771554733 0.0471209377684531 1 1
0.233008963358211 0.226438897635014 1 1
0.0758903821597041 0.0739771574636694 1 1
0.21278511801872 0.206786979714611 1 1
0.21516008320472 0.209170850298032 1 1
0.279088967532228 0.270828112816066 1 1
0.0965368253036992 0.0935621196285947 1 1
0.0560837352580408 0.0542627674305177 1 1
0.136002644837927 0.131187727997607 1 1
0.150595272370926 0.146092773420593 1 1
0.205622971720704 0.19952487895768 1 1
0.196693818609692 0.191625928211166 1 1
0.280899823930276 0.273189637538374 1 1
0.162335219242952 0.157865690120599 1 1
0.240139248424507 0.232722523451558 1 1
0.276961223504314 0.268332981214928 1 1
0.157691764969646 0.1545350264434 1 1
0.332450923422016 0.321603312433654 1 1
0.193195980755966 0.188403131039304 1 1
0.347068700044267 0.33752759905369 1 1
0.0469957708111708 0.0455157096639552 1 1
0.175700012867595 0.17134709965499 1 1
0.180931308952407 0.176019473273824 1 1
0.0905301514731203 0.0881636943804741 1 1
0.281892808591226 0.274110965445282 1 1
0.281025156872774 0.273541404363411 1 1
0.214849109581142 0.209104661256487 1 1
0.0881905421410057 0.0852861121596264 1 1
0.113920651614016 0.111267973105637 1 1
0.218916418043818 0.212038546065104 1 1
0.0286897194401628 0.0267260819738681 1 1
0.0209555074450416 0.0214345871560447 1 1
0.186442983123098 0.180677380907125 1 1
0.133889786948153 0.129499204997687 1 1
0.251766954337912 0.244622257610538 1 1
0.156837168579509 0.151527091442291 1 1
0.253180448127455 0.245668310465614 1 1
0.228359387394606 0.222824411817053 1 1
0.399275055892034 0.388787101771843 0 0
0.256718362485002 0.248905450121451 1 1
0.15211432698361 0.147199214267052 1 1
0.197593370227183 0.191817177968422 1 1
0.302434913663254 0.292381043920711 1 1
0.129219615355992 0.12485558518506 1 1
0.209155030838626 0.203541127160287 1 1
0.272093448799148 0.262973268027231 1 1
0.155275661491647 0.150962639826852 1 1
0.270329971068013 0.263588858611786 1 1
0.0392672817542025 0.0382670881888999 1 1
0.101640893808417 0.0991307741236959 1 1
0.438647152091975 0.4248557577936 0 0
0.136928799158741 0.133075347387197 1 1
0.207275772278615 0.202510241780665 1 1
0.136897010925604 0.132664626117879 1 1
0.048764134124937 0.0453174919626747 1 1
0.136445309254108 0.132459393310856 1 1
0.214181431279854 0.20788167163228 1 1
0.170252600104633 0.164871232315472 1 1
0.201022540781646 0.194938934198113 1 1
0.219946978976561 0.213683699622754 1 1
0.131571857503794 0.129051183531816 1 1
0.205426016616919 0.199504186151204 1 1
0.303356394478592 0.294509096775671 1 1
0.216132223509096 0.209712305689038 1 1
0.143897104765608 0.139526744784804 1 1
0.397586730287966 0.385425917793653 1 1
-0.0334062168835113 -0.0331866001370898 0 0
0.158003459594153 0.153304687409257 1 1
0.207218282828775 0.201537232591348 1 1
0.275047002285363 0.267374216731028 1 1
0.301315631082332 0.292983948340476 1 1
0.114629732760579 0.111368526540955 1 1
0.121716565297302 0.117418425492507 1 1
0.0973632920061345 0.0951603349527336 1 1
0.219246913343873 0.213208837427037 1 1
0.0764520134737488 0.0746022535518561 1 1
0.273217724903644 0.264546756613932 1 1
0.404404560489324 0.392637062283672 1 1
0.110289659619969 0.106782677163068 1 1
0.198728195301958 0.193106143499894 1 1
0.154625325590611 0.150646984051847 1 1
0.282053445055575 0.273342754405976 1 1
0.220159912909098 0.214423188175905 1 1
0.373546341189157 0.363189146887431 1 1
0.254611608831136 0.246265561761985 1 1
0.229268824381793 0.222507806373772 1 1
0.148621420260275 0.144024288775864 1 1
0.213927565567699 0.207392832606051 1 1
0.169397512575932 0.164145470213961 1 1
0.295211120307862 0.286201676848603 1 1
0.206391165346349 0.200584818704667 1 1
0.189972319919715 0.184224703709374 1 1
0.315823422242189 0.306920484007291 1 1
0.148323482171383 0.144107294444886 1 1
-0.156205439835613 -0.150693706762925 0 0
0.0931679809956106 0.0912236804783036 1 1
0.0631246609994553 0.0612292454534846 1 1
0.297451645881917 0.287728600666547 1 1
0.292389572567296 0.284457388198732 1 1
0.087192700172295 0.0843004491542108 1 1
0.0359200657171852 0.0347397821265425 1 1
0.297260861797403 0.289936198062147 1 1
0.0891582403139871 0.0865822738118115 1 1
0.187036178058386 0.182325924434388 1 1
0.328285900408045 0.319638280288683 1 1
0.287631718561976 0.279315890317169 1 1
0.289214084372793 0.282291479729163 1 1
0.364059194646493 0.351846932524512 1 1
0.116335434281249 0.114125929765264 1 1
0.308113010294596 0.298369288323863 1 1
0.244436368005556 0.237995550495877 1 1
0.180754906722716 0.175706781016494 1 1
0.204902683476017 0.198292324945253 1 1
0.162150565973554 0.158371735825068 1 1
0.157282220420672 0.150635229917006 1 1
0.0710107245166383 0.0695497369024828 1 1
0.208656985163877 0.201877433063813 1 1
0.189861388289196 0.184803053257209 1 1
0.194305479924268 0.188953414774832 1 1
0.196734076707403 0.191322470902177 1 1
0.10257192121551 0.0976170920058869 1 1
0.341482858220496 0.331187263026156 1 1
0.180257063643454 0.173554367910926 1 1
0.241363639892211 0.234411357078073 1 1
0.0097779578201823 0.00916329222982414 0 0
0.026084923417633 0.0252180340373031 1 1
0.159862731621083 0.156077917112485 1 1
0.214163683521954 0.206156428009747 1 1
0.337624679489057 0.326837919543899 1 1
0.238123789327242 0.228374007801303 1 1
0.223777784937671 0.216902839098241 1 1
0.10135948644744 0.0991565798408156 1 1
0.133498261148228 0.12953180117933 1 1
0.167056882683166 0.162351638873169 1 1
0.136591788591542 0.131382634793348 1 1
0.0743914121593651 0.0741428343451778 1 1
0.33953772168354 0.329619469822736 1 1
0.224977356858034 0.218947832048921 1 1
0.259055596396935 0.250190147817112 1 1
0.25289616060394 0.244865149365767 1 1
0.41615220876619 0.404381729209205 1 1
0.0804666389865519 0.0782454316396917 1 1
0.169676768143916 0.165202608747549 1 1
0.130664608040009 0.12711403101892 1 1
0.160493679995771 0.15548360575892 1 1
0.201815438838762 0.196122581118301 1 1
0.0797584076374919 0.0763732379817358 1 1
0.158748673451502 0.154706161319694 1 1
0.0550985192960818 0.0530012728966863 1 1
0.0559802523597289 0.05541946991154 1 1
0.113904104016318 0.110760915527034 1 1
0.335795197923598 0.32661707842395 1 1
0.230181367545148 0.224665197809741 1 1
0.457264925281196 0.443766537176556 0 0
0.272594919599329 0.264840748180384 1 1
0.0924645973216447 0.0901266771031064 1 1
0.297072381461899 0.289580738031107 1 1
0.163942581227307 0.159277107059843 1 1
0.24150886949993 0.235728719363429 1 1
0.216988888742346 0.21016672296522 1 1
0.24958447476497 0.243668740945293 1 1
0.214580897117542 0.208660286102905 1 1
0.2352880605337 0.229096739046744 1 1
0.267263466484144 0.260101893654519 1 1
0.0659642887723732 0.0630582543363509 1 1
0.428023536518268 0.414007158778173 1 1
0.13775854469703 0.132996270855741 1 1
0.158332773116142 0.153537206442408 1 1
0.132545092277399 0.128477003402872 1 1
0.186155173415071 0.181401561572481 1 1
0.162351368776402 0.158421942247656 1 1
0.24838657892794 0.241610220171689 1 1
0.26220702040838 0.254629520057319 1 1
0.239597595837069 0.232101254488863 1 1
0.211225251385627 0.204195592636184 1 1
0.131414903137102 0.127321181964528 1 1
0.298792904714183 0.289858708537715 1 1
0.151295238789265 0.147836101321292 1 1
0.217983538914989 0.211770575607705 1 1
0.312803041056698 0.30154441333506 1 1
0.246026156874644 0.238511682865702 1 1
0.136056771408519 0.132722923922156 1 1
0.136082800614133 0.131929819204435 1 1
0.281587756283615 0.273326481341447 1 1
0.222365986941019 0.21635221811663 1 1
0.0964526332370724 0.0933588499933695 1 1
0.142042390963805 0.137419177314324 1 1
0.138552940650559 0.134284468361488 1 1
0.240875502307266 0.234072763583971 1 1
0.245758728874388 0.238328934012689 1 1
0.135274921154429 0.130874022773394 1 1
0.0194268696776839 0.0196654617678165 1 1
0.236527672089102 0.227664291954984 1 1
0.174131111080768 0.169151675489912 1 1
0.215536025320511 0.208462752262419 1 1
0.239443381457445 0.231451801258571 1 1
0.178498915273131 0.173297190720105 1 1
0.16290353828637 0.158272378703232 1 1
0.0892198794358863 0.0858128246596492 1 1
0.153452646840923 0.149942393940668 1 1
0.160141792548181 0.155270290471002 1 1
0.327888602459453 0.317443463708725 1 1
0.107426639086432 0.104073087074184 1 1
-0.00457825438677527 -0.00485400256595756 0 0
0.055229273980754 0.0532224999979784 1 1
0.288181134672489 0.27954798804769 1 1
0.0350548779637791 0.0338925115404858 1 1
0.155528196040907 0.152259705924972 1 1
0.261100434362176 0.253147579784876 1 1
0.167343103632016 0.16095455279877 1 1
0.189640203196092 0.184379421438737 1 1
0.128103560108161 0.124791456838832 1 1
0.261645520660919 0.253339421959516 1 1
0.229326727821751 0.222226652187407 1 1
0.140192333755738 0.134517390213029 1 1
0.0431412876125853 0.0407215816650927 1 1
0.126735554307021 0.122566530197124 1 1
0.267495118510386 0.259748244434437 1 1
0.198119768204142 0.19307334728219 1 1
0.306940998412499 0.29802936368672 1 1
0.137364108523835 0.134362047694794 1 1
0.164438405858609 0.158021356594396 1 1
0.311796036659931 0.304173063253219 1 1
0.169698918604128 0.163789568312641 1 1
-0.0295804993268342 -0.0292995705245722 0 0
0.183459080085497 0.178735824407798 1 1
0.162436346461673 0.158296521128944 1 1
0.190793358372809 0.185366903329501 1 1
0.21570183754437 0.21010515717658 1 1
0.0864514949913127 0.0845951505318329 1 1
-0.0154529997544952 -0.0138813633066512 1 1
0.255647401353986 0.248003924358752 1 1
0.294582626779595 0.285330921832574 1 1
0.270325325794701 0.263538703511287 1 1
0.121143145897407 0.11661005061616 1 1
0.362680685710387 0.352060883713468 1 1
0.199532594068266 0.193225268537292 1 1
0.221409275181845 0.214805830113367 1 1
0.222231572978701 0.217151367653335 1 1
0.00513338182680423 0.00556258407663528 0 0
0.0333949385008038 0.0307025293245037 1 1
0.194774271611982 0.189639638429129 1 1
0.170660485389209 0.167508570689038 1 1
0.259550933068624 0.251281406303554 1 1
0.360088618558557 0.349635064050387 1 1
0.327253379333579 0.317867829455598 1 1
0.290811029104662 0.282655855881895 1 1
0.108891150673113 0.108062053107789 1 1
0.191906972216696 0.186961139538642 1 1
0.474221510992108 0.458866152386928 0 0
0.104292827806018 0.102927503798745 1 1
0.105505933107207 0.102206046964208 1 1
0.207031136335017 0.200001205818904 1 1
0.104757082681084 0.103495913869429 1 1
0.0257144895295046 0.0244254041750767 1 1
0.160592812030378 0.154584037938999 1 1
0.292625020000284 0.283917435226419 1 1
0.294020461168302 0.284561407733564 1 1
0.356020142776132 0.344615210552522 1 1
0.16225732980597 0.157162219734578 1 1
0.457635010274787 0.445590470062404 0 0
0.398393065208604 0.386511142930406 1 1
0.355131166825584 0.343896280771686 1 1
0.391198635580357 0.377541501898217 0 1
0.117507303421847 0.112636600642007 1 1
0.180307202651657 0.17434656541852 1 1
0.306333871842099 0.298513815831515 1 1
0.108730122507306 0.104648602314243 1 1
0.158304099441907 0.153773437858089 1 1
0.0831108519750381 0.0805709386116047 1 1
0.0610556700220094 0.058478820940249 1 1
0.0637523240260297 0.0595109482516096 1 1
0.432554552279859 0.420247959608811 0 0
0.287580218089727 0.278277629822528 1 1
0.152963404255887 0.148648449869278 1 1
0.23860769584786 0.231680307104878 1 1
0.176674065963982 0.172886714959087 1 1
0.231866709499676 0.224618105157601 1 1
0.193308603338467 0.187681065437064 1 1
0.293292528879614 0.285640146308275 1 1
0.280809883054889 0.273613412677848 1 1
0.197616500320075 0.191713701387427 1 1
0.0744936531296679 0.0721394099558238 1 1
0.0993402035659302 0.0969362754575598 1 1
0.0927413994726924 0.0896878491873246 1 1
0.0722588291132226 0.0715970940705393 1 1
0.308303894111655 0.299133915658026 1 1
0.115804312380842 0.111279513149761 1 1
0.0852820118211094 0.0829525935223378 1 1
0.24890180007098 0.242575387789407 1 1
0.146187525042526 0.141947098219803 1 1
0.134543228402986 0.130125685217881 1 1
0.256876827630456 0.249977945237564 1 1
0.296729450297176 0.288364396847885 1 1
0.379664820362928 0.370225279478027 1 1
0.0412557662290069 0.0393114066267624 1 1
0.175144093916735 0.169740857231764 1 1
0.296690272467936 0.287119602717028 1 1
0.236644952332004 0.230729120700034 1 1
0.2164761807699 0.210999175452219 1 1
0.173323284477418 0.168699386891469 1 1
0.133103137574636 0.128348469435069 1 1
0.269383200003587 0.261437536774121 1 1
0.204098833082482 0.200066406098015 1 1
0.0561672693255409 0.0555757519222252 1 1
0.145192954121149 0.140626273350474 1 1
0.0327032716062064 0.032400845164997 1 1
0.151396742538342 0.14589107719864 1 1
0.274971835488328 0.267242997932628 1 1
0.138276130580153 0.135071413417945 1 1
0.149008045528955 0.144848221238609 1 1
0.139481106704619 0.136040220786885 1 1
0.199420619138013 0.192557589856027 1 1
0.081572596776306 0.0793437831616955 1 1
0.313787196617377 0.304095174307403 1 1
0.379631334861187 0.368601358038778 1 1
0.197517406038041 0.190186473760048 1 1
0.290878728389682 0.282480724441461 1 1
0.210383238412217 0.203894821899249 1 1
0.223790830766537 0.217746492692241 1 1
0.0796420163419817 0.0786439174495098 1 1
0.0352242292601927 0.0347889867454166 1 1
0.265688457690177 0.25950678472939 1 1
0.344819896595043 0.333696701167444 1 1
0.266953376247755 0.259686765167434 1 1
0.0895988361391022 0.0875572997027308 1 1
0.22240400934919 0.217257943494439 1 1
0.216674482864283 0.210639123175156 1 1
0.0488352515481707 0.0463254614752208 1 1
0.137575170419823 0.132881303459834 1 1
0.446737871092729 0.432563249739732 0 0
0.244923018199419 0.237792448784816 1 1
0.100802318047645 0.0974858175984285 1 1
0.147493667837302 0.143584109023597 1 1
0.249606080229883 0.242574030803034 1 1
0.205480355048852 0.199646821016165 1 1
0.29574969856711 0.287354358742192 1 1
0.123636767043827 0.120361189929752 1 1
0.151910164788334 0.146016677534662 1 1
0.269569144799618 0.26277054717892 1 1
0.0788973337365596 0.0774100772097625 1 1
0.277242748161778 0.270261144793194 1 1
0.266699299473697 0.258991472324393 1 1
0.293463391263192 0.283874815959307 1 1
0.32357937760722 0.314251578395416 1 1
0.325877276211584 0.315415409402016 1 1
0.244267734289765 0.237291088070762 1 1
0.0952326175004935 0.0929628053382257 1 1
0.244394303031744 0.237818247031631 1 1
0.332143832771371 0.321487903374086 1 1
0.0635082457295888 0.0615501647975727 1 1
0.0208540899536845 0.0210691230218952 1 1
-0.0313179555038501 -0.0301697234994582 0 0
-0.00012266261755905 0.000186363182161245 1 1
0.136936701365321 0.133164537393763 1 1
-0.0141430875772087 -0.0127457017579265 0 0
0.0158464952741562 0.0160632041881191 0 0
0.208490679379044 0.203301837424153 1 1
0.305896234447217 0.295713080493345 1 1
0.242624773689661 0.235276966855672 1 1
-0.0581044552142012 -0.0562375590753168 0 0
0.266491645150144 0.260352150076862 1 1
0.302098198921805 0.29238339562417 1 1
0.161114141724897 0.154611700199805 1 1
0.255500189592261 0.247674179326338 1 1
0.169221611773778 0.162425259901468 1 1
0.156105403624592 0.150256421251248 1 1
0.244684814239335 0.23373987130192 1 1
0.0933937305715156 0.091420340471121 1 1
0.287667603372828 0.280170134764114 1 1
0.339398467444077 0.328847885249107 1 1
0.193619056963297 0.189197684004897 1 1
0.213735138678317 0.209836142202007 1 1
0.213321647414745 0.206253045691952 1 1
0.0321474478424925 0.0314843354827279 1 1
0.171395991506947 0.166482597933093 1 1
0.27067889306256 0.262381447914395 1 1
0.0473444218408018 0.0454465771400691 1 1
0.304200425463356 0.296494299081489 1 1
0.112443452801156 0.109234606488292 1 1
0.202541430784051 0.196145773530341 1 1
0.0718257615612078 0.068844621693978 1 1
0.248692853749046 0.241342590161229 1 1
0.225378988287251 0.219014483148817 1 1
0.256941824040423 0.249091969750031 1 1
0.18944544244076 0.184285775156058 1 1
0.267986639040102 0.260677152545196 1 1
0.232403865214176 0.226399694203092 1 1
0.171551373823442 0.166619774333396 1 1
0.0660550647248463 0.0650617783805079 1 1
0.245346467560722 0.235949248478189 1 1
0.211271599831271 0.205465330823269 1 1
0.168438322822146 0.164110694938851 1 1
0.0484334559668488 0.047828606228053 1 1
0.186398586877655 0.180629044900107 1 1
0.0493967816410362 0.0482550335362854 1 1
0.147139056828705 0.141939205348354 1 1
0.172946986776279 0.168432041573156 1 1
0.319035685642048 0.30812965882348 1 1
0.190348409757731 0.185846160542648 1 1
0.207558120737706 0.2019566864463 1 1
0.0788095626898299 0.0758436838958224 1 1
0.363278948992418 0.351771781561326 1 1
0.0798067205778822 0.0773010099400509 1 1
0.393480482705418 0.381913280880724 1 1
0.16474046050096 0.159888095590028 1 1
0.105895901212051 0.104755203530628 1 1
0.166733505200275 0.162261293377268 1 1
0.105612179745109 0.102442460727025 1 1
0.19606988733523 0.189833444625947 1 1
0.152469244528355 0.147671861823345 1 1
0.151934687447742 0.148362471073496 1 1
0.135939212742087 0.132329206638629 1 1
0.30826839491651 0.299060725290136 1 1
0.146913151150759 0.142367492867142 1 1
0.3248352365508 0.315734035166531 1 1
0.29223684564037 0.283390072160446 1 1
0.364900165031728 0.3544455503434 1 1
0.388343407392581 0.377058701412232 0 0
0.320552966549295 0.311085305895119 1 1
0.19404420361496 0.187449884790568 1 1
0.302274943088874 0.294139030051075 1 1
0.0724027946675107 0.0692050015788741 1 1
0.135045254736283 0.132186264372389 1 1
0.271099977061321 0.264276739670915 1 1
0.311236883569891 0.303246680897427 1 1
0.199661381837793 0.194294961865835 1 1
0.00374444619079218 0.00296650631743884 0 0
0.0963347703397112 0.0935938659654326 1 1
0.231311593183783 0.224520185304083 1 1
0.303341570867526 0.294444740448598 1 1
0.134534226902969 0.13039471451935 1 1
0.118897106456866 0.114861370635463 1 1
0.104065170294987 0.102264223063776 1 1
0.282879062282407 0.274722492558209 1 1
0.354190077746008 0.343789357236695 1 1
0.321606397064914 0.312694760453628 1 1
-0.0223541082612093 -0.0205676090909892 1 0
0.0493625765335312 0.0477487639089214 1 1
0.146858241345498 0.141777618634722 1 1
0.143071757003487 0.138822874527885 1 1
0.175614373086375 0.169559328915784 1 1
0.0967857528707725 0.0931963622458218 1 1
0.237814331447586 0.23150464225434 1 1
0.286082025734985 0.278210788192581 1 1
0.215743710321982 0.209192972610943 1 1
0.0636425341325817 0.0616431310332126 1 1
0.130940400758513 0.12813380985629 1 1
0.247478956880409 0.239473301460117 1 1
0.151566790904834 0.146466343695443 1 1
0.272457572004486 0.264068599154226 1 1
0.302615567230793 0.29476221109139 1 1
0.0588547747944164 0.0578555717311642 1 1
0.227547818598199 0.222851926547403 1 1
0.15647595657196 0.151531160844078 1 1
0.211250297069171 0.205254179550579 1 1
0.0331082910675765 0.031037938542391 1 1
0.0124968587667429 0.01189799231563 0 0
0.309513365655724 0.300254642731916 1 1
0.294184680322835 0.284291144655533 1 1
-0.0206507760372363 -0.0212395986361992 0 0
0.305789758944894 0.296948501266797 1 1
0.179629351967678 0.174184405656808 1 1
0.143555774223728 0.138930068737598 1 1
0.224987839308698 0.219449956627675 1 1
0.0991941157220382 0.0970842607539586 1 1
0.186645261978148 0.182800102839477 1 1
0.116383477519576 0.112652179064491 1 1
0.303874903596613 0.295181718069676 1 1
0.296633581056562 0.286860226864256 1 1
-0.0473549641669461 -0.0448643431574323 1 1
0.149781299575468 0.14438255301041 1 1
0.282896059040207 0.274069656956861 1 1
0.192032504916669 0.186021426646388 1 1
0.252616625773107 0.245256210300858 1 1
0.294147947342168 0.283596331383255 1 1
0.320259714507425 0.310862978749107 1 1
0.396930229984786 0.385496229114292 1 1
0.166148630903392 0.16146992655283 1 1
0.273548960526258 0.264930700879298 1 1
0.151688894247023 0.148470365441684 1 1
0.0943184963749761 0.0917787647102754 1 1
0.217618478715708 0.21159853947908 1 1
0.15894946752962 0.154906358655395 1 1
0.258498221835963 0.251645153751083 1 1
0.302879458456716 0.294094299984017 1 1
0.150160716434452 0.145205019522759 1 1
0.255444801543657 0.247332965542805 1 1
0.148653921377661 0.143116353656685 1 1
0.274794753429068 0.267761073128614 1 1
0.161731791142321 0.15660366357421 1 1
0.293809372847327 0.285885131704271 1 1
0.236444713876996 0.229187488650622 1 1
0.460169050900086 0.447312691701643 0 0
0.250996059587565 0.242097112637982 1 1
0.277564149336939 0.268865980380916 1 1
0.0994077516288516 0.0953513198258097 1 1
0.0682790437367992 0.0652777292508745 1 1
0.350542569710562 0.340734020566232 1 1
0.2064362962563 0.199569857742242 1 1
0.143324511711184 0.139127052843177 1 1
0.0774173182166196 0.0763408212153686 1 1
0.242080892123612 0.236021967401402 1 1
0.292454437766308 0.281319846440543 1 1
0.405604165823501 0.394717457312665 1 1
0.210467034135172 0.204661100225851 1 1
0.151147619457717 0.146788580539313 1 1
0.191558833731632 0.184700348129978 1 1
0.122702163998107 0.119396102881819 1 1
0.122358063836425 0.118564282204472 1 1
0.205652484486346 0.199843018146904 1 1
0.22589259947098 0.21727672355973 1 1
-0.0588293578819248 -0.0565309413455407 1 1
0.245731042549631 0.23901147459854 1 1
0.300632290060655 0.292086842964874 1 1
0.31209033062878 0.303703710251266 1 1
0.213834113875493 0.208728748571542 1 1
0.21102361209223 0.204472673685098 1 1
0.164063469734909 0.159849238900901 1 1
0.414628943564653 0.402033437021754 0 0
0.141402575448052 0.137171397602838 1 1
0.154462550188829 0.149947497291783 1 1
0.257259162361099 0.249803151523597 1 1
0.26296147488718 0.253779069865599 1 1
0.141739951806492 0.138174220205601 1 1
0.10854620247751 0.105421649430274 1 1
0.363233235554909 0.351862183118147 1 1
0.255301935601326 0.247684173674763 1 1
0.344747382191674 0.334110259690585 1 1
0.25310652724226 0.24570340469001 1 1
0.368738536539795 0.357532826281399 1 1
0.310504979924435 0.30136448534797 1 1
0.268892746418721 0.260983326632233 1 1
0.312502508441556 0.304312509580801 1 1
0.151099863099937 0.147855596659349 1 1
0.306897473182121 0.296886686644986 1 1
0.171149007857223 0.165924083218284 1 1
0.100861604925914 0.097771728474986 1 1
0.30777662998727 0.29989870775287 1 1
0.0937600924665817 0.091252059007723 1 1
0.00708897338425367 0.00735256156809719 1 1
0.208145536265332 0.201224015960085 1 1
0.170350102764174 0.165373814578399 1 1
0.124526476557222 0.121913850230798 1 1
0.192692139668907 0.184906833658286 1 1
0.177033937101449 0.170927531572499 1 1
0.326504269641336 0.318020142968036 1 1
0.172497982566623 0.167834177090652 1 1
0.129841453422187 0.125819829116179 1 1
0.258334818204461 0.251386587852241 1 1
0.240202481543935 0.23388774986185 1 1
0.278981703727327 0.269686383709921 1 1
0.0238610331416054 0.0224439208460457 1 1
0.431405047190116 0.417689290601696 0 0
0.190992414543227 0.183911287346209 1 1
0.232170971092449 0.225272993060567 1 1
0.288501604967199 0.279712444524801 1 1
0.249332053997057 0.24175575248613 1 1
-0.020859859021995 -0.0208716549775998 0 0
0.303049550673725 0.292299088386958 1 1
0.371933190192517 0.361347937255792 1 1
0.162540191388029 0.158321129722885 1 1
0.133177792982039 0.129682774072914 1 1
0.131897728516789 0.127974626205104 1 1
0.0779933805127328 0.0761907149318136 1 1
0.0779792484288774 0.075272310859696 1 1
0.384080085716785 0.373075186922366 1 1
-0.0374559541319874 -0.0370234208905874 0 0
0.0702742039734122 0.0680307730535681 1 1
0.175687960038914 0.17006665273717 1 1
0.24459322511273 0.237037200072333 1 1
0.287868995559399 0.27969402840794 1 1
0.107283997189446 0.103961835565239 1 1
0.0785162115121238 0.0780793777040916 1 1
0.20106094302545 0.195242888516283 1 1
0.184515947008516 0.179487545120955 1 1
0.217987645403701 0.212096211669783 1 1
0.1225120301933 0.118014060767534 1 1
0.160665045650427 0.156964367447006 1 1
0.0845388749311807 0.0816936773835067 1 1
0.212038104822096 0.205480889796456 1 1
0.303788277762948 0.292443769808279 1 1
0.261391838054479 0.254325436509103 1 1
0.0638962788314983 0.0612076567999655 1 1
0.235139396681327 0.227887367461217 1 1
0.32445453276375 0.317071111503393 1 1
0.043881948880699 0.0423670935902771 1 1
0.176763869688361 0.171897980320841 1 1
0.185721074255601 0.181413823465141 1 1
0.342114911815043 0.332553462165486 1 1
0.124144322047393 0.121087030373691 1 1
0.392371125580247 0.380215094783002 0 0
0.27536482782718 0.26723149875277 1 1
0.113442420776074 0.11000373066238 1 1
0.261406831534843 0.252524519234093 1 1
0.223749434555122 0.217460086644858 1 1
0.219607275821336 0.211617559975155 1 1
0.226044408161898 0.219883145074769 1 1
0.193914906027672 0.187880570164609 1 1
0.261905457713757 0.255080365370287 1 1
0.156192427818168 0.151612968030486 1 1
0.17989882415861 0.174255519054394 1 1
0.229407769939799 0.221942451787162 1 1
0.130679058060051 0.126050974513357 1 1
0.166954842522818 0.160815247954613 1 1
0.386427126977905 0.372902107860898 1 1
0.145640405876893 0.141442670701239 1 1
0.335248637702986 0.325110311516615 1 1
0.164371318522447 0.158736636136893 1 1
0.0722537177978005 0.0705522278793177 1 1
0.204353026415414 0.198055153303608 1 1
0.293378517076356 0.28542076071943 1 1
0.17386545428242 0.168192828769378 1 1
0.277049955341409 0.269309888741646 1 1
0.250319549733464 0.243633176888161 1 1
0.37687840464053 0.366794895877299 1 1
0.206838748886941 0.200063475012821 1 1
0.175848871026258 0.173555188582502 1 1
0.138880972791937 0.134063744395347 1 1
0.151412217222448 0.145597712843448 1 1
0.0872094246365903 0.0857799420749908 1 1
0.286423739910748 0.277435289094071 1 1
0.0830223338692789 0.0805400951682503 1 1
0.182282019690097 0.177028504471979 1 1
0.299061008226239 0.2906519490332 1 1
0.071774886097338 0.0703599814239915 1 1
0.176992969196129 0.171805417764243 1 1
0.366323019971546 0.354723882463809 1 1
0.187255620193006 0.181797938578297 1 1
0.144801778173624 0.141337161819212 1 1
0.0953641383418876 0.0918394068800795 1 1
0.269473492087375 0.261288146966172 1 1
0.211645505678686 0.205030601151581 1 1
0.254427741531844 0.246581351598181 1 1
0.239298654085475 0.23306659143579 1 1
-0.0952072139049692 -0.0918687773271585 0 0
0.123487594729755 0.119227438860035 1 1
0.316075163487248 0.306893771765724 1 1
0.125070990899711 0.120718376851212 1 1
0.21304445583854 0.205633867829171 1 1
0.236592639654305 0.229066747160412 1 1
0.210886994211754 0.205658548269496 1 1
0.0865360380165327 0.0840939592408688 1 1
0.0473735608257705 0.0466808073160379 1 1
0.225264838049742 0.2188429894565 1 1
0.386052778661669 0.376049322375103 1 1
0.266967110650367 0.259774151556224 1 1
0.336801095135119 0.326911031694513 1 1
0.132333424619063 0.128356043946471 1 1
0.105340433292022 0.101710659217585 1 1
0.160024765974819 0.155815644417928 1 1
0.305144434682395 0.295986224539708 1 1
0.264969589096051 0.257047299192356 1 1
0.30860268837664 0.29864615483759 1 1
0.322113573996098 0.312840687843045 1 1
0.0972980619962599 0.0942725991141229 1 1
0.273433635339209 0.265133198365898 1 1
0.17922600008985 0.174461949803721 1 1
0.250181035177087 0.241448327387165 1 1
0.334188221242705 0.322746532626012 1 1
0.227367880395905 0.220755220169352 1 1
0.146968437948572 0.142413146908338 1 1
0.182538642735615 0.177530450038803 1 1
0.159446876205299 0.154080101445334 1 1
0.235154486584551 0.228647569559171 1 1
0.193843488534291 0.188636949154988 1 1
0.292883998810805 0.284835388628499 1 1
0.225697125056679 0.217460033536082 1 1
0.21451220270771 0.208801072404126 1 1
0.344594737791069 0.334974106940202 1 1
0.264795219514127 0.257360053709065 1 1
0.256343984168301 0.249008281622546 1 1
0.0145580424561318 0.0133509935596686 1 0
0.242829331053456 0.236136927885899 1 1
0.114015136369435 0.110988497335266 1 1
0.216474657777206 0.209392731893334 1 1
0.155498550397602 0.150656582259396 1 1
0.105737879648656 0.102878934310422 1 1
0.0892095652419745 0.0873632608802037 1 1
0.255296481815779 0.2485143236506 1 1
0.123186965017536 0.121014167347424 1 1
0.169629037053743 0.163600916114871 1 1
0.249940459925161 0.243571150272729 1 1
0.307082624848506 0.296860817933129 1 1
0.120379219175734 0.117832035712172 1 1
0.141154865879889 0.136769763898819 1 1
0.44526102966521 0.431294770886107 0 0
0.338919331316462 0.32880133578646 1 1
0.121057641982996 0.116809142349028 1 1
0.0989228929981895 0.0948999454625504 1 1
0.113547102539762 0.109753028702187 1 1
0.0906805170945752 0.0891701125943836 1 1
0.112713707770982 0.110550463243518 1 1
0.223198846901369 0.216819606590291 1 1
0.246832616903711 0.23879051566413 1 1
-0.0254330773960544 -0.0249601873274672 0 0
0.194929449228043 0.189382275708976 1 1
0.228879473904612 0.222822996402368 1 1
-0.0154235179544342 -0.0148296413505959 0 0
-0.0242627579846171 -0.0245006783652035 1 1
0.086208000614929 0.0824289977962241 1 1
0.341638787732232 0.331710797323547 1 1
0.230213333020206 0.22358163877928 1 1
0.178464744852818 0.17305126589029 1 1
0.294887176154978 0.284760185819677 1 1
0.362502882461447 0.353169328661262 1 1
0.383757930068788 0.373127712067819 0 1
0.272203272664694 0.263061984950659 1 1
0.0948305161603027 0.0926737660892293 1 1
0.330070140031743 0.320732577012914 1 1
0.198298063694119 0.191476564973032 1 1
0.270653637933892 0.261918510153124 1 1
0.46250187383945 0.447878514744004 0 0
0.144730453943809 0.140755197776351 1 1
0.184786667396625 0.179003724701182 1 1
0.190591314347115 0.186139060548498 1 1
0.165129905362405 0.160107633454152 1 1
0.136368776190924 0.13206949781658 1 1
-0.0244145615815087 -0.0237835290622339 0 0
0.218579134548168 0.210776754290807 1 1
0.269674663865813 0.261364443664904 1 1
0.0581399480229978 0.055673202375582 1 1
0.0440506254593693 0.0427114047266507 1 1
0.366639381267671 0.35558427563479 1 1
0.00768139688222484 0.00853954261496049 1 1
0.319647690349193 0.31055644820986 1 1
0.392327434855285 0.382144768222691 1 1
0.151288392320105 0.146074131024567 1 1
0.20273381017795 0.19660750059042 1 1
0.153350400125039 0.149550224060919 1 1
0.322626857584355 0.314173481188829 1 1
0.191528837965516 0.185984709500106 1 1
0.110813316505873 0.107774011489271 1 1
0.496015131890634 0.482513162801219 0 0
0.182508020213317 0.17752402382045 1 1
0.124782430826655 0.121964504238151 1 1
0.133513004270526 0.130243176561646 1 1
0.0735368023503144 0.0709480897093162 1 1
0.194415435979557 0.188199848167549 1 1
0.0170613875938178 0.0178057045378209 1 1
0.22285433832823 0.216966487002446 1 1
0.310151487655514 0.30151523713783 1 1
0.16278913006617 0.158217501621761 1 1
0.276249672052859 0.268722630846407 1 1
0.193673791001256 0.188001416293193 1 1
0.270881116091264 0.263007019975342 1 1
0.281505714919284 0.27281125507916 1 1
0.0696682171950248 0.0666317939433086 1 1
0.0880092106407407 0.0852314078462344 1 1
0.160778985157345 0.155949875914692 1 1
0.219411827428115 0.212940561563823 1 1
0.288017262658363 0.279132134081674 1 1
0.245923516581878 0.238921755101712 1 1
0.19172059384026 0.186355140601082 1 1
0.0696812614834836 0.0673501573085638 1 1
0.306545148329134 0.297600610244964 1 1
0.173382972840694 0.169311121528677 1 1
-0.0179511436216115 -0.0174368401969564 1 0
0.244222054352561 0.236788484443754 1 1
0.312559426192504 0.304193395961318 1 1
0.0446105438910305 0.0430483870973345 1 1
0.109884319741178 0.107636895451359 1 1
0.362098704469077 0.351235635848827 1 1
0.0953032038492969 0.094160808497733 1 1
-0.049095659956987 -0.0473547895062521 0 0
0.188316417838599 0.183999769604084 1 1
0.296784681794593 0.288363278803149 1 1
0.301462223137628 0.292622962776706 1 1
0.207371943839407 0.202099804320075 1 1
0.179724294281896 0.174542658113645 1 1
0.530112466019651 0.513613049434693 0 0
0.195325059181595 0.190283459106618 1 1
0.274282546634359 0.267237615841004 1 1
0.165531943637347 0.161540020961381 1 1
0.183410983319655 0.177391878980484 1 1
0.0959990823827176 0.0924105774508227 1 1
0.396988119922402 0.383976626760295 1 1
0.351241510959581 0.340835031276371 1 1
0.231701351998266 0.226252019702487 1 1
0.306101560648694 0.297576387603509 1 1
0.0483988093038828 0.0467098487162232 1 1
0.235476886751933 0.229154772368767 1 1
0.29917894543127 0.291072111679183 1 1
0.287776135031066 0.279984078979003 1 1
0.0378037525158611 0.0360467388966989 1 1
0.215431190344014 0.208724424871514 1 1
0.280456045970692 0.271808260809484 1 1
0.159210567139664 0.153851709487886 1 1
0.0903043956592554 0.0860703736905652 1 1
0.294919174163135 0.285318026418293 1 1
0.129970212601704 0.127526365920025 1 1
0.26053009109282 0.25324858414277 1 1
0.188111007702104 0.18417386488047 1 1
0.105890991656312 0.104460442735589 1 1
0.182775191569058 0.17828244183184 1 1
0.240587631633937 0.235930611151691 1 1
0.30543060290669 0.29829111272441 1 1
0.204349559568281 0.198029385308806 1 1
0.13484030105322 0.131967299908518 1 1
0.398500551144808 0.387519759219414 0 0
0.194605103491279 0.18867673360186 1 1
0.204205863374629 0.198373887402972 1 1
0.14170359433156 0.136501570986614 1 1
0.264970051053978 0.258802379606745 1 1
0.273797747823095 0.264631458048107 1 1
0.223034269864166 0.218458233989855 1 1
0.238237043201799 0.231464609880014 1 1
0.307914561829749 0.298766195668392 1 1
0.0596869117774534 0.0578429276840124 1 1
0.284342440868558 0.275176695445841 1 1
0.110000846780748 0.106591324885545 1 1
0.296658232823498 0.28841859524059 1 1
0.194456971203251 0.189175897622749 1 1
0.163470650091272 0.157469981877615 1 1
0.266847043301494 0.261284858835915 1 1
0.273839454226099 0.265778781825391 1 1
0.352196684018779 0.341177767241355 1 1
0.366793938098761 0.355960727526873 1 1
0.16634993100731 0.16217514323299 1 1
0.170695017170551 0.164000867927774 1 1
0.262601456585177 0.255056409550648 1 1
0.267970399349088 0.259179409604999 1 1
0.318959164740139 0.308422586042466 1 1
0.14620832218196 0.142599996853501 1 1
0.175681592623269 0.170451383394889 1 1
0.19638995032031 0.191564992111211 1 1
0.214054336128056 0.207426104314607 1 1
0.230708675283663 0.225903864775936 1 1
0.374237264743668 0.362476677903672 1 1
0.227312931230574 0.221459285771931 1 1
0.321124112623814 0.310501288331576 1 1
0.252321459876366 0.243754427038309 1 1
0.231479123838923 0.224642767128265 1 1
0.188327449812617 0.182385399488907 1 1
0.150133841107267 0.146429903973937 1 1
0.276215004473034 0.269497865954018 1 1
0.376446975102293 0.365361303741824 1 1
0.101717043154659 0.0987424127206079 1 1
0.154204710571928 0.149792418944058 1 1
0.0966821880060971 0.0947409380965877 1 1
0.32235682635238 0.313409919742433 1 1
0.183323374851379 0.177995627214303 1 1
0.116244260625874 0.111914199393388 1 1
0.177618436268882 0.173043805111688 1 1
0.0959776133115924 0.0943206318158848 1 1
0.128479968398331 0.125834820494771 1 1
0.241096069068917 0.234125199440069 1 1
0.0299760646045153 0.0296086308971888 1 1
0.150498472288983 0.147248507013015 1 1
0.317133698629873 0.305487067403177 1 1
0.0419458975845544 0.0399616012998325 1 1
0.24451001504858 0.238238323727567 1 1
0.290777422953744 0.282446222005421 1 1
0.132488968492909 0.128381235960082 1 1
0.251384748224204 0.24405091309117 1 1
0.193500803318358 0.187870336570544 1 1
0.09323265566987 0.089822427444448 1 1
0.188650972545177 0.183506505818054 1 1
0.2939695973561 0.284855702471332 1 1
0.0938468993724519 0.0916900351260784 1 1
0.202976235632251 0.196832573373497 1 1
0.255043667822891 0.248341783045848 1 1
0.477784936451044 0.464218701752801 0 0
0.0710881904293063 0.0704566752890798 1 1
0.266540975389191 0.258818212588334 1 1
0.359530795842006 0.348961572683332 1 1
0.357105382144953 0.346741338215701 1 1
0.0821075438267189 0.0800420163256959 1 1
0.344618280806665 0.335572582067379 1 1
0.222966331417954 0.216385610095714 1 1
0.0371914922073414 0.0368136452988104 1 1
0.267257712282058 0.260431418285381 1 1
0.0224918803339525 0.0223174755985386 1 1
0.156999111743143 0.151867980031785 1 1
-0.0350937889012646 -0.0347749832307748 0 0
0.145479477250068 0.140793788754414 1 1
0.435763547095853 0.423177852709913 0 0
0.183910251248149 0.178699738181001 1 1
0.169027420645165 0.161981415042192 1 1
0.140555119059137 0.136969652174038 1 1
0.113402606155332 0.109737088559496 1 1
0.198772143658111 0.193307614479571 1 1
0.228873500536441 0.222337879710286 1 1
0.16854428627404 0.163282125826363 1 1
0.267543397901818 0.260062366590626 1 1
0.255250382395609 0.248715155817862 1 1
0.315344895630146 0.30573458192634 1 1
0.366143621995607 0.355796867356309 1 1
0.108857295231355 0.106189595373888 1 1
0.0598930304061153 0.0579269077883963 1 1
0.056585357285144 0.0540240181708562 1 1
0.275983692644751 0.268983399930823 1 1
0.20014680172189 0.192270173469909 1 1
0.0976047755858258 0.0946003422412595 1 1
0.17401851030569 0.170714904398317 1 1
0.219541840487787 0.213679089942612 1 1
0.208134957791974 0.202307290811416 1 1
0.129895862409895 0.126646654520963 1 1
0.228876751864249 0.222577239015556 1 1
0.199911423562986 0.196021196110968 1 1
0.324505445441306 0.313038543923759 1 1
0.239260367685692 0.232128843555415 1 1
0.245997497851555 0.239070145478742 1 1
0.194220182324715 0.187602802997467 1 1
0.261560047480721 0.254316300031013 1 1
0.160387048698835 0.155406508413603 1 1
0.197969110278348 0.190063743253422 1 1
0.10943832382731 0.106065046563155 1 1
0.118494239723107 0.11664419100903 1 1
-0.00982223251582635 -0.0113004554583022 1 1
0.171136403342271 0.166691255629243 1 1
0.0978343087956423 0.0959975583281921 1 1
0.107432378341734 0.104607471121897 1 1
0.18018435661573 0.175320170906624 1 1
-0.0637258776079444 -0.0618762377966967 0 0
0.314352933126725 0.306018861449235 1 1
0.2406752881735 0.23424833974442 1 1
0.310904665122443 0.301782449038367 1 1
0.220307160156944 0.213913288487106 1 1
0.189158603056036 0.184149807299033 1 1
0.222366505136658 0.216346123599906 1 1
0.338098462791855 0.32763608025401 1 1
0.116377998226248 0.114111050900108 1 1
0.167998828673953 0.160499680345525 1 1
0.173773239244964 0.168823121618377 1 1
0.250168405212146 0.243421797040755 1 1
-0.0851251952494212 -0.0832067120687875 0 0
0.320877295915589 0.309154602239521 1 1
-0.0481485187581828 -0.0462555402739041 0 0
0.283854366424414 0.274505700704547 1 1
0.386103929558843 0.372794098737472 0 1
0.457015142679574 0.444453276445303 1 1
0.215729303706416 0.210086428351597 1 1
0.136401821636592 0.133685378598464 1 1
0.175341849703433 0.172686606148103 1 1
0.0967468208038521 0.0930750246776737 1 1
0.0114230450189174 0.012267095052901 1 1
0.263296853825961 0.256469918606178 1 1
0.249752744514004 0.243349018467533 1 1
0.205057339504466 0.201145127058979 1 1
0.0629959937561706 0.0607937856255262 1 1
0.255885069250069 0.248976837832131 1 1
0.00570308028082322 0.00541603909707831 1 1
0.325474608783237 0.315462434789921 1 1
0.17858455513299 0.172887004839387 1 1
0.0968911578100553 0.0939012416106294 1 1
0.213635071129998 0.207759657874698 1 1
0.175581978149423 0.169850010671862 1 1
0.319794953492695 0.310923709032406 1 1
0.238914533327127 0.230996028672396 1 1
0.300281202999726 0.292411929852288 1 1
0.17089035422989 0.166986320137396 1 1
0.092612548800241 0.0909782980713185 1 1
0.357732686790258 0.347925345333962 1 1
0.143047451630436 0.139405304196163 1 1
0.0406689228663014 0.0394139688770137 1 1
0.14576890221729 0.141892865299394 1 1
0.115658642131646 0.111705082906564 1 1
0.168947167069572 0.163316709505808 1 1
0.191872392265287 0.185723773179445 1 1
0.329174012288687 0.319210582729314 1 1
0.287189846104536 0.279032118723424 1 1
0.244869814120409 0.238038152535965 1 1
0.125190156673627 0.121166382510188 1 1
0.244639950701757 0.237996099797969 1 1
0.382636758554617 0.372931860245342 0 0
0.216809264107086 0.209582841242276 1 1
0.224330021708686 0.217344544553087 1 1
0.213226416658083 0.207093464960323 1 1
0.283806794463344 0.274994403612686 1 1
0.215418940894265 0.209295414839216 1 1
0.149101714495679 0.145535906491293 1 1
0.16167276506804 0.155985240333796 1 1
0.186718529697463 0.180479753244372 1 1
0.148056758080162 0.143920039583652 1 1
0.351303588061809 0.340670117474959 1 1
0.22316503300213 0.216275748081817 1 1
0.227540317031606 0.222273197123342 1 1
0.0224459051724514 0.0210991493682671 1 1
0.321082136069287 0.31365103254225 1 1
0.36782195164714 0.359193101447771 1 1
0.215187082303863 0.210581583461476 1 1
0.0342582244297139 0.0345637383373226 1 1
0.203286478171542 0.196267193032114 1 1
0.0757756490264918 0.0738509536208818 1 1
0.00103724701802668 0.0010319842118724 1 1
0.249831391596679 0.243808760337305 1 1
0.187470322366266 0.182249066393891 1 1
0.242402433166015 0.235532404266813 1 1
0.271374483612847 0.263966002347909 1 1
0.117734134650246 0.115790677767498 1 1
0.0684769522845735 0.0668588842889642 1 1
0.120786062113315 0.116343906990019 1 1
0.215561861025734 0.209187693344558 1 1
0.224848486387419 0.218041730642373 1 1
0.24474595364968 0.237942134402811 1 1
0.348928880575866 0.338526263225343 1 1
0.321548202037674 0.309907931339369 1 1
0.151593267254434 0.147778270920337 1 1
0.0164464210120833 0.0165855610066878 0 0
0.146879155668537 0.142796862505709 1 1
0.217536832225375 0.21269005259623 1 1
0.136847681233706 0.132440496084384 1 1
0.299640318305512 0.290701918582849 1 1
0.270445738239729 0.263576546791081 1 1
0.24748670428036 0.240613496818522 1 1
0.0315733002910237 0.030901764605684 1 1
0.173226018276968 0.168342115659409 1 1
0.1195535615728 0.116096471240962 1 1
0.421848586989301 0.408563057060017 0 0
0.169445185361186 0.164597415420857 1 1
0.305594627361243 0.296522873248184 1 1
0.211360422942892 0.205933662202419 1 1
0.228116834418326 0.221611208206966 1 1
0.340792355160029 0.331444822147611 1 1
0.156628494785209 0.152537444352266 1 1
0.298158313459933 0.289585479780803 1 1
0.206624146489941 0.200160703455859 1 1
0.349802024826707 0.338217137500572 1 1
0.0950950481657279 0.0926568901682638 1 1
0.268593312837807 0.261147677593092 1 1
0.118250315793529 0.114650718557306 1 1
0.165358287143077 0.16111531185472 1 1
0.277292879333498 0.268374300227337 1 1
0.461973863555305 0.450124326567047 0 0
0.189115516305566 0.183874936289506 1 1
0.124601361603952 0.119042298448479 1 1
0.0753936246452335 0.0740376184394846 1 1
0.206251583086534 0.198451010244571 1 1
0.138480303535384 0.134454817348688 1 1
0.144071312002955 0.140711790728273 1 1
0.228095260270356 0.220384198781163 1 1
0.343144105110297 0.335232254696166 1 1
0.20413092234614 0.199056724884881 1 1
0.202514254249485 0.197453782573479 1 1
0.236193892726138 0.228786863336985 1 1
0.214322276455171 0.208669126566701 1 1
0.197944479207955 0.192055979971032 1 1
0.383746465515958 0.373208941083778 0 1
0.366567140836436 0.355139981835582 1 1
0.224554189262863 0.217773998092352 1 1
0.326698201085094 0.317301770945247 1 1
0.136713987234937 0.133012318297868 1 1
0.231853524324728 0.223631540296857 1 1
0.35339195981771 0.342177358688465 1 1
0.295735045274268 0.286643983567259 1 1
0.283721501945688 0.275610776121546 1 1
0.202383194597203 0.195350755668682 1 1
0.245129750352132 0.238986434707782 1 1
0.381125519767812 0.368571413868602 1 1
0.242280241094771 0.233702521819533 1 1
-0.008200318073295 -0.00730221305380833 1 1
0.0552600890055919 0.0523423307602178 1 1
0.220257483022961 0.21346090591958 1 1
0.325804924443252 0.316500567458753 1 1
0.326953705849941 0.318394797182112 1 1
0.278642609885232 0.271329576517368 1 1
0.217136851672435 0.209690687399615 1 1
0.193383142763697 0.189059962673168 1 1
0.119431857099933 0.115093648561171 1 1
0.252447867236222 0.243657369121444 1 1
0.16685587219709 0.160925739638821 1 1
0.459683439561254 0.446814614055863 0 0
0.0954956217193277 0.0925672331698261 1 1
0.103337537210097 0.101105685403676 1 1
0.236388554428067 0.227467649742387 1 1
0.228273828717528 0.220607998063803 1 1
0.157063835201215 0.151495548887887 1 1
0.139963053720139 0.135804548317638 1 1
0.19645583736361 0.189877273155672 1 1
-0.0471362326437524 -0.0468444954898772 0 0
0.0662690747093987 0.0638849404912936 1 1
0.259780301009896 0.250949933387364 1 1
0.198511756159993 0.193789533553797 1 1
0.26434581538833 0.257475264459552 1 1
0.22259422033579 0.216546943672249 1 1
0.265743167010559 0.25864597808328 1 1
0.301881852689538 0.292653184976432 1 1
0.104455897883611 0.101683777958136 1 1
0.170220322393063 0.166496572600207 1 1
0.132530840453059 0.126757804271801 1 1
0.217347457462592 0.211444036245162 1 1
0.257694195376441 0.250075611889525 1 1
0.144684922533221 0.142390574510427 1 1
0.168647371875318 0.163744451998581 1 1
0.142116036007967 0.138159156209405 1 1
0.200815109475835 0.193767209834666 1 1
0.0502905972829323 0.0475624523061753 1 1
0.18603766044179 0.180541329888962 1 1
0.209565370626396 0.20366599048015 1 1
0.25868054963465 0.251111397759089 1 1
0.436170297010619 0.422671610688813 0 0
0.287255113376903 0.278455192927515 1 1
0.238672440791743 0.22999265391881 1 1
0.334518788854439 0.325587466658152 1 1
0.252251686663156 0.244659900025181 1 1
0.140859802704565 0.136659586468741 1 1
0.242649752068961 0.2355259682172 1 1
0.376828080131215 0.364898936689624 1 1
-0.111165695104019 -0.109109301029949 0 0
0.122723502534073 0.120299501209636 1 1
0.126616999080222 0.123285463668565 1 1
0.365943488009643 0.355480918865305 1 1
0.225236812865313 0.217826292858715 1 1
0.226412017039624 0.220085686192223 1 1
0.139799746768045 0.135851449920924 1 1
0.0799507363179521 0.0770832751186333 1 1
0.182835261362614 0.177508213542996 1 1
0.269738287746619 0.261456961397169 1 1
0.20180246899892 0.194326537403166 1 1
0.129813638083359 0.125559439646931 1 1
0.113337683369904 0.109174825184155 1 1
0.198801774219581 0.193815912096197 1 1
0.33682495621486 0.326095314626788 1 1
0.142816282261912 0.138670814942914 1 1
0.233166491910951 0.22687550496293 1 1
0.215125972243967 0.206785213585284 1 1
0.134400722163016 0.130614008751947 1 1
0.316261373731052 0.307947159558667 1 1
0.143190977317978 0.139659605071149 1 1
0.221443890119937 0.216142994236317 1 1
0.348717608410096 0.337675235100272 1 1
0.17696997298374 0.171862955163238 1 1
-0.00842185696828613 -0.00634690588999508 1 1
0.213952212845824 0.208001084253265 1 1
0.258943738842788 0.252409916564618 1 1
0.0816384114095975 0.0777011844559649 1 1
0.0832386135119889 0.0801897289431738 1 1
0.159813694801931 0.155371270484827 1 1
0.102166478581089 0.100636500670779 1 1
0.208892246027298 0.202095754085986 1 1
0.321241678232956 0.312749598317976 1 1
0.0380090938316544 0.0383289345835766 1 1
0.457000646056723 0.444358145740985 0 0
0.311534361910313 0.301558717780587 1 1
0.316399680857092 0.306089141595158 1 1
0.213955279500719 0.20861062254787 1 1
0.230498250606233 0.22295969761053 1 1
0.132968819353588 0.128940079440421 1 1
0.0948973604340708 0.0927786011854873 1 1
0.215192662091793 0.209260914056539 1 1
0.177880443281041 0.171900601430919 1 1
0.311958882235529 0.30338030813113 1 1
0.17991848806239 0.17479993467078 1 1
0.175738610439358 0.171779673985436 1 1
0.135187419515972 0.129831266329274 1 1
0.0699357210877221 0.0694950234233706 1 1
0.190252981143515 0.184599438974067 1 1
0.0954942783494466 0.0930264620375769 1 1
0.332678857868693 0.325001018236502 1 1
0.166991302347777 0.16200862520043 1 1
0.11121565353832 0.107355966008686 1 1
0.170299493110173 0.165681773979188 1 1
0.145760840336632 0.142153299457422 1 1
0.139220458367318 0.136009244470152 1 1
0.155924941575667 0.151383955950174 1 1
0.442301671901792 0.42827811085548 0 0
0.305229637705089 0.297345565552507 1 1
0.277978561665203 0.2702523450678 1 1
0.220925294531845 0.214790420844822 1 1
0.281850174178694 0.272732495071476 1 1
0.183200699075696 0.178379732959418 1 1
0.300395175393556 0.290804947359343 1 1
0.248737592154667 0.240817723229447 1 1
0.232454802079924 0.225357502350223 1 1
0.342305010312055 0.332961957773294 1 1
0.150401763890694 0.148220640429673 1 1
0.190058288475481 0.185728313698511 1 1
0.152998454501893 0.148940282841824 1 1
0.0886061659250288 0.0874787120807776 1 1
0.355683958795415 0.344571398015221 1 1
0.17070054182216 0.165218740949139 1 1
0.174169352903248 0.168754880369816 1 1
0.23229198990276 0.226556147251645 1 1
0.173140124210037 0.168684248271733 1 1
0.150654395845184 0.145501047344577 1 1
0.202859669086582 0.196378321721352 1 1
0.103438202340705 0.099662232284697 1 1
0.187129456280029 0.181717914422078 1 1
0.197475815262384 0.192604885246331 1 1
0.216038439713116 0.209763266511541 1 1
0.148190564868488 0.143379113316801 1 1
0.0416460338281091 0.0399416400550505 1 1
0.244257818264664 0.237471527007066 1 1
0.184322472556147 0.179303195067962 1 1
-0.00150373174689252 -0.000494734564293275 1 1
0.143104199355249 0.139105117022814 1 1
0.188362968762904 0.183433346819872 1 1
0.170529098505848 0.166023601446428 1 1
0.251008876154177 0.24347586901434 1 1
0.289358284137046 0.280746942242133 1 1
0.172486273504379 0.166926549079199 1 1
-0.0250463211966356 -0.023633849769491 0 0
0.501099404111184 0.485976259569063 0 0
0.37250843013933 0.361365223839796 1 1
0.0661364290930753 0.0646228542224293 1 1
0.157393854233959 0.152853279415955 1 1
0.19096394961274 0.186317281800281 1 1
0.201574881462983 0.195094938173811 1 1
0.0859663768298369 0.0843508825022572 1 1
0.263770841524915 0.257114040975377 1 1
0.0972776727177154 0.0943018078790893 1 1
0.107599776021397 0.104632916121022 1 1
0.205819751737304 0.199250281080647 1 1
0.25792531478523 0.251679125318104 1 1
0.366749291935356 0.355698538641641 1 1
0.44263645383655 0.428456237319142 0 0
0.385828696841428 0.374953628684615 1 1
0.0238662846579873 0.0235747794833028 1 1
0.213969666306691 0.206654233509326 1 1
0.230823728990547 0.224267750641749 1 1
0.135973507478721 0.131967689216642 1 1
0.327774708301188 0.318341209601587 1 1
0.251273805946659 0.242478656321095 1 1
0.186365558051445 0.181079854014615 1 1
0.168528742215082 0.163762652940057 1 1
0.0558328837035845 0.0543541597573342 1 1
0.288536016284304 0.280504816952537 1 1
0.309401611743571 0.300339417961613 1 1
0.148412387032078 0.144768398522234 1 1
0.0613732933072741 0.0597221650706577 1 1
0.13692160295829 0.132735447892243 1 1
0.202937786825946 0.197180035360839 1 1
0.0950001056141566 0.0935910804644472 1 1
0.22065297433014 0.213565615156551 1 1
0.258622742005518 0.250738716078101 1 1
0.110545995796758 0.10661966710012 1 1
0.0963439391823726 0.092527562156175 1 1
0.201059589426905 0.196412729802527 1 1
0.0876717229848895 0.0831544021080264 1 1
0.119846267588499 0.11860316707736 1 1
0.185388719966863 0.179197446453865 1 1
0.197973363140048 0.192057083530152 1 1
0.240648727690923 0.23319604519024 1 1
0.330929303497034 0.321734191298365 1 1
0.0779987755979287 0.0761856284179178 1 1
0.302792705438373 0.293288944796124 1 1
0.125964654482408 0.121436485576289 1 1
0.36518262148587 0.355236878506288 1 1
0.225958384156216 0.219597734854896 1 1
0.301413094936305 0.293075090584724 1 1
0.28818445649981 0.279461140082423 1 1
0.148426554975363 0.14416988220039 1 1
0.182484834915033 0.176891247696293 1 1
0.243493548746385 0.235871644275366 1 1
0.271438766783595 0.26293569047671 1 1
0.163555987413533 0.158263018238405 1 1
0.216914910733737 0.208167824172719 1 1
0.128014889348373 0.123911969112701 1 1
0.0318762163473696 0.031600368811714 1 1
0.228579027756535 0.222131141418422 1 1
0.256664929178357 0.250103712502497 1 1
0.186342889827175 0.179197047661168 1 1
0.0744903476362847 0.0725314440038632 1 1
0.213697512739234 0.20705944779738 1 1
0.0870694660690173 0.0847796205759171 1 1
0.260939358421185 0.254902228269984 1 1
0.360702382808938 0.350359051037118 1 1
0.169170381116296 0.164457325561262 1 1
0.350318886838273 0.340082893863471 1 1
0.285046955849275 0.275626493974398 1 1
0.182320642423819 0.177833845123254 1 1
0.199488274022629 0.193340371028412 1 1
0.0988156273441882 0.0954175773527858 1 1
0.162595050127494 0.158697792595674 1 1
0.259875473583466 0.250209631529657 1 1
0.322188317097019 0.312477149052818 1 1
-0.0200016101555272 -0.0194700220308083 1 1
0.314357301325382 0.30403728868756 1 1
0.171981570424951 0.167207464157561 1 1
0.204483319403798 0.198208611016048 1 1
0.176801854413527 0.170594009275163 1 1
0.064639118484031 0.0631480627621882 1 1
0.172271701221147 0.168160491600716 1 1
0.227992497704348 0.221832438815621 1 1
0.0248614298053018 0.0245814819747739 0 0
0.201560797555417 0.19596859544129 1 1
0.0895029992661724 0.0880708988336152 1 1
0.0987495664423721 0.0966417556226282 1 1
0.112624618051485 0.110271884311087 1 1
0.341067277448582 0.331624586621811 1 1
0.141029052876257 0.136685150363384 1 1
0.156302335867581 0.150490462352213 1 1
0.135853897839388 0.132469385503926 1 1
0.301413859680835 0.2932337302146 1 1
0.334852653538166 0.324968648595191 1 1
0.0677517134062501 0.0663799189758641 1 1
0.274620501466206 0.267419329825544 1 1
0.183085759672179 0.178255816915554 1 1
-0.00751579403842544 -0.00675729193909834 0 0
0.127698393133384 0.124193351865877 1 1
0.0686312699792913 0.0680578868315199 1 1
0.332581255016632 0.322363405426207 1 1
0.156828002966698 0.151098618213271 1 1
0.232339791679197 0.224973408687063 1 1
0.14659317265313 0.143290434080351 1 1
0.11072314792515 0.107575370098949 1 1
0.386794099117491 0.373605206001437 1 1
0.162263457336824 0.158611737543218 1 1
0.06558462009745 0.0629545891562989 1 1
0.145424419751196 0.141374897173983 1 1
0.101732806343294 0.099451074291356 1 1
0.145867281783018 0.140602124864976 1 1
0.265260835052917 0.257393693488181 1 1
0.22050643015514 0.215243911958936 1 1
0.0993311206022141 0.0970605217337533 1 1
0.257859210516679 0.250201950529804 1 1
0.113402288691116 0.112287672135052 1 1
0.173132158079413 0.168266057328338 1 1
0.0706167720283296 0.0684240910351172 1 1
0.125892857972911 0.123710355023471 1 1
0.323425778899751 0.313835460445107 1 1
0.157444067072403 0.152889247113603 1 1
0.393769475827521 0.382197056201656 0 0
0.184670323373163 0.180355769488172 1 1
0.10558242931541 0.101186810247156 1 1
0.281986531698668 0.273573344372593 1 1
0.283924182199107 0.275562995240999 1 1
0.270023320340615 0.261724972914504 1 1
0.192219560858666 0.187359690967807 1 1
0.207633457339952 0.20162990240341 1 1
0.0206165337112819 0.0201319422563314 0 0
0.137863321518946 0.132626368205353 1 1
0.0955456329086175 0.0915868730516979 1 1
0.294542297507726 0.286175294894662 1 1
0.137024791104939 0.132684084830639 1 1
0.181780608097323 0.177097052617685 1 1
0.276834811079918 0.268325333518871 1 1
0.284239159114482 0.274501660470418 1 1
0.164582795776855 0.160462983354637 1 1
0.274875829046067 0.266700615167101 1 1
-0.035506364753215 -0.0337443331004079 0 0
0.260584240412863 0.254275718954712 1 1
0.227588995215452 0.22085873522923 1 1
0.166255484458269 0.159697790469882 1 1
0.250751520114787 0.243554303696593 1 1
0.233306587856566 0.226450148788614 1 1
0.0868529406230753 0.0841666255468167 1 1
0.320460855485627 0.311203562497873 1 1
0.137740866636147 0.133366485906538 1 1
0.390936104191191 0.379962550490609 0 0
0.212069845831172 0.206378293278928 1 1
0.0766928402567603 0.0741800637867867 1 1
0.0495107571441593 0.047642306384451 1 1
0.164201630212299 0.159411894012957 1 1
0.354112291765274 0.342653294408069 1 1
0.430979867968643 0.419857335571517 0 0
0.0731133859579341 0.0693666593010703 1 1
0.159018485010166 0.155009328038797 1 1
0.253703835035668 0.246824913130342 1 1
0.198493381916971 0.192374810179763 1 1
0.138863310243454 0.135051747898049 1 1
0.218240718921404 0.211505173738624 1 1
0.246871354735389 0.238935800955342 1 1
0.269057572059261 0.26156047199674 1 1
0.332290129240761 0.324238216457502 1 1
0.186740336235146 0.181154693594853 1 1
0.158290288991004 0.153766022094752 1 1
0.239258102927772 0.23271708860272 1 1
0.135025358525571 0.130389865234161 1 1
0.174549838864117 0.170915343990638 1 1
0.0671510403865576 0.064367632697538 1 1
0.386340533245783 0.37630643240881 1 1
0.217918849056523 0.211627738191108 1 1
0.403779051193781 0.392376340073754 0 0
0.218953084727328 0.212491571421612 1 1
0.332501835796709 0.324454181646373 1 1
0.274390534500162 0.267261138102214 1 1
0.103464970247617 0.100178303234823 1 1
0.188876079645952 0.18432348025393 1 1
-0.00291554391887415 -0.00146096288086666 1 1
0.142065157128471 0.137816744088973 1 1
0.200472374460171 0.193307898581381 1 1
0.12520149475778 0.121422922041324 1 1
0.150423157935972 0.146630060356017 1 1
0.218460644514516 0.211859516181594 1 1
0.157303522764563 0.153474062630151 1 1
0.293631644864303 0.284795902763737 1 1
0.272037986951802 0.264961286634612 1 1
0.0153745538879812 0.0153898484236278 0 0
0.0884736549076567 0.0856223912096516 1 1
0.0932668535699383 0.0890754703136341 1 1
0.331098762902601 0.32244902302723 1 1
0.110679365491999 0.106905150039961 1 1
-0.05588079243028 -0.0548691856716761 0 0
0.198958144077506 0.193549391794173 1 1
0.0560123831195104 0.0559030023757761 1 1
0.186837804491672 0.180250923584544 1 1
0.133566834174757 0.130060829280858 1 1
0.311299178455297 0.302965281686778 1 1
0.190449114843706 0.184620915183894 1 1
0.137244139232558 0.131403637494516 1 1
0.276537839268163 0.268433729370669 1 1
0.135388187096881 0.131774529248887 1 1
0.490510347058216 0.475852603453295 0 0
0.198655506553592 0.192947491967564 1 1
0.240253836464346 0.233323073980109 1 1
0.264139900612343 0.255683455567698 1 1
0.248768106136199 0.240999687766989 1 1
0.302370564058704 0.293980774303373 1 1
0.2510405563408 0.243931384870969 1 1
0.328279361890067 0.318808628752313 1 1
0.27835426044043 0.270553250741594 1 1
0.215997676903639 0.210563223391418 1 1
0.124895737937899 0.120653881801477 1 1
0.22220330809062 0.216734206076233 1 1
0.210194196689013 0.205000489567016 1 1
0.181176630746742 0.17644008998931 1 1
0.270111243748032 0.261645685245283 1 1
-0.0416685312920564 -0.0402393368317029 0 0
0.0905710884478767 0.0888324560317375 1 1
0.211317404219055 0.206249248743742 1 1
0.328363455991017 0.318057055703962 1 1
0.148851650819905 0.144740303618078 1 1
0.0450812960589187 0.044273301754525 1 1
0.235307368333059 0.229469201659407 1 1
0.349733608316746 0.338110011097613 1 1
0.227093194238512 0.220148768669149 1 1
0.196465985052806 0.19084749137052 1 1
0.201113379224567 0.193678202913719 1 1
0.133613160065128 0.129608005393359 1 1
0.076426804256515 0.0758560283386445 1 1
0.194937943088796 0.19076405457401 1 1
0.0758674619542829 0.0722219510245466 1 1
0.282038997592454 0.272936898361147 1 1
0.25042672197169 0.242584304681808 1 1
0.0555558525922473 0.0547681142345203 1 1
0.187513507657538 0.18406917411129 1 1
0.211401662421706 0.206431368428279 1 1
0.148172558290768 0.143859768844134 1 1
0.242104849353476 0.234173543700971 1 1
0.165960625015269 0.161917143029251 1 1
0.196310420720999 0.190936527198216 1 1
0.154105823957195 0.149745574972783 1 1
0.210744398146769 0.205679269892207 1 1
0.293985824554111 0.284194060580511 1 1
0.200430778202665 0.195011146113169 1 1
0.0868843953586838 0.0829014869382839 1 1
0.204392588816531 0.196017140750926 1 1
0.243012947923388 0.2354389440662 1 1
0.207070754191757 0.2003414734858 1 1
0.179177297114017 0.17358763759256 1 1
0.0288037473983659 0.0281300721599638 1 1
0.25379175002273 0.246515408095553 1 1
0.0566221227944218 0.0549949995311371 1 1
-0.0484952203500539 -0.0475907051926351 0 0
0.217602474559777 0.211613479120117 1 1
0.263424846729123 0.254555555962143 1 1
0.22407808061028 0.214733059273182 1 1
0.186435341711366 0.182265208397851 1 1
0.153408123332604 0.149828689391825 1 1
0.318917102351614 0.310496303540503 1 1
0.196008867110204 0.190619787024907 1 1
0.224250639358789 0.216462526960019 1 1
0.413368432427145 0.402047437319053 1 1
0.219047341969672 0.212829742884751 1 1
0.0259048627757697 0.0265239905820401 1 1
0.251295161866238 0.244918247077041 1 1
0.165630072154912 0.160804406870901 1 1
0.151279658600621 0.14635557517734 1 1
0.21813934888999 0.214255064427372 1 1
0.121498616391361 0.116617597201864 1 1
0.276505064017354 0.268637668860618 1 1
0.119895909329693 0.116530481190249 1 1
0.41396426410936 0.401837077914698 1 1
0.323705468718585 0.312875601037545 1 1
0.0666050808767382 0.0643788805611243 1 1
0.16823085481094 0.161783432604571 1 1
0.198739948493923 0.192382187807967 1 1
0.177575380388244 0.172439446494259 1 1
0.0976763119828558 0.0944435184350572 1 1
0.172767188423252 0.167476561525914 1 1
-0.0205103183378204 -0.0199735228433096 0 0
0.245715617924837 0.238709735098959 1 1
0.250766505261714 0.244969048904216 1 1
0.21352344363921 0.207905715519711 1 1
0.379149185315563 0.368140342477739 1 1
0.0550113787675384 0.0537790343633305 1 1
0.202871478622628 0.197219632152436 1 1
0.0618489606161231 0.0604489103832003 1 1
0.240038151728954 0.233186608011257 1 1
0.284672493376532 0.275710037845019 1 1
0.327936282204338 0.319694654013876 1 1
0.102015926136494 0.0996017625710486 1 1
0.383865982201004 0.370660721890484 1 1
0.2956264641208 0.287334026385085 1 1
0.19677466513496 0.191288644374473 1 1
0.215690859684571 0.209312806611557 1 1
0.257326788444398 0.24880534404825 1 1
0.510397147619726 0.495085650339116 0 0
0.0982724755471822 0.095149179918806 1 1
0.0179209007903611 0.0169693204814942 1 1
0.137642644108962 0.134244116997724 1 1
0.152994844849295 0.149073586529656 1 1
0.231428867708065 0.224421169518351 1 1
0.131870416247454 0.126633978613629 1 1
0.188032446786179 0.18268821565189 1 1
0.344755425336995 0.333391794000384 1 1
0.254057948352763 0.247306086161742 1 1
0.17657305262093 0.172302943768074 1 1
0.00845098057888497 0.00903253698773086 1 1
0.140273921002715 0.137772871361835 1 1
0.126054595631736 0.125061518040863 1 1
0.12137923392127 0.116925563192145 1 1
0.310315786028017 0.300999134119433 1 1
0.305242653121596 0.297156568721778 1 1
0.200127198370256 0.193610906435609 1 1
0.118125543070722 0.114741851054685 1 1
0.414114187388905 0.403564350962657 1 1
0.130611011791337 0.126343781586006 1 1
0.138062294668867 0.134704307229546 1 1
0.0504623771542779 0.0495895300473083 1 1
0.247241651646775 0.238641638011814 1 1
0.370265606212783 0.358988185908969 1 1
0.379976494967966 0.368659249013373 0 1
0.240118473294391 0.233481226770708 1 1
0.31691757860502 0.307619420735958 1 1
0.202372904157206 0.196781182985623 1 1
0.287643603185533 0.278427876499629 1 1
0.206036751578846 0.199608388961965 1 1
0.0849255633260759 0.0828227850719338 1 1
0.261085777840525 0.254518047875911 1 1
0.318341008905433 0.309838021137443 1 1
0.184072472284739 0.178841642845635 1 1
0.192559833846219 0.188972850058249 1 1
0.260067359225541 0.253484716798372 1 1
0.234508605714171 0.227639043796046 1 1
0.106315270678079 0.103946312023004 1 1
0.359771504520572 0.350233875788329 1 1
0.223563161180257 0.217275960662267 1 1
0.376709813964762 0.367172112276987 1 1
0.184831447928028 0.179708824544624 1 1
0.24166388635564 0.234448482457292 1 1
0.0743606449840204 0.0720171442072885 1 1
0.214938879405552 0.207445763284594 1 1
0.260638058750963 0.25332023633707 1 1
0.0958374582602235 0.0943888261387001 1 1
0.204178933924585 0.196629662803077 1 1
0.252042035352894 0.244595478890602 1 1
0.014906805415848 0.0133105259426314 1 1
0.134245295905407 0.129782514606588 1 1
0.299807086223626 0.291229788090092 1 1
0.238341392038939 0.23127519587455 1 1
0.16557521129452 0.160609300505543 1 1
0.29405534814822 0.285963536641992 1 1
0.28695548620908 0.277915522368396 1 1
0.214197998856465 0.207754996977903 1 1
0.200708574345685 0.195727992157769 1 1
0.249912473050025 0.243189942753741 1 1
0.177066515449901 0.171512503800985 1 1
0.171882991497595 0.168623134560847 1 1
0.224395106574458 0.217993023675294 1 1
0.236576741184123 0.228468865799325 1 1
0.299690202270493 0.289212312810851 1 1
0.3387578732814 0.328168116955992 1 1
0.324889376114643 0.314273031696912 1 1
0.399180299234535 0.387562635912965 0 0
0.26004288901414 0.253052323369095 1 1
0.188247322846204 0.182330262589646 1 1
0.0624448828104463 0.0590664287688294 1 1
0.12057019865112 0.117285577269161 1 1
0.223889141099775 0.217949232485204 1 1
0.107904213190732 0.10468010252074 1 1
0.332510249076936 0.322601858089585 1 1
0.0908036711407717 0.086979274276995 1 1
0.0658165828261493 0.0634236101934148 1 1
0.280814765103958 0.271138322439972 1 1
0.227529371657577 0.220580204141723 1 1
0.158304609455302 0.154242319764162 1 1
0.285211469318509 0.277404486089633 1 1
0.262218355247668 0.255303271974537 1 1
0.218629048462793 0.212761288188435 1 1
0.299385189902621 0.291816883846437 1 1
0.237396887598181 0.230907356509017 1 1
0.145761551823219 0.142635115910007 1 1
0.143005605410173 0.1394003602359 1 1
0.262519099114789 0.253231664489339 1 1
0.0845506993450212 0.0818915116237023 1 1
-0.079607481091375 -0.0773868005015975 0 0
0.159007603509699 0.1551828683199 1 1
0.0407737010070393 0.0384916371955425 1 1
0.172394438101623 0.167541886635696 1 1
0.21296619045163 0.206555555987178 1 1
0.22533818232499 0.21855549076698 1 1
0.189166824717778 0.184213323575616 1 1
0.125285691361096 0.119941046039305 1 1
0.355447079093114 0.344603647655745 1 1
0.309867224939193 0.301779704110853 1 1
0.34232424316448 0.333330168678158 1 1
0.135632245814571 0.131273493128669 1 1
0.313344691545943 0.304472788664133 1 1
0.236139626540413 0.229441062868532 1 1
0.362599532353479 0.351681717585658 1 1
0.0859414987170371 0.0833979633404112 1 1
-0.0293693107132921 -0.0293614623922584 0 0
0.0539918444202548 0.0512754673538514 1 1
0.124051671719701 0.121561773071718 1 1
0.0191816609703505 0.0189474168364243 0 0
0.0731310339512285 0.0708921885735743 1 1
0.25932582178652 0.250314761504517 1 1
0.0790451572693481 0.0765503278754779 1 1
0.308708014325753 0.298036632566546 1 1
0.165807172659239 0.161090691513602 1 1
0.355777737172264 0.345675087990537 1 1
0.474569850646959 0.460372776016394 0 0
0.225407614382651 0.218036252214119 1 1
0.265162307060417 0.257598269140158 1 1
0.163133268100099 0.157726886709739 1 1
0.117289884274064 0.113819155435295 1 1
0.123183758006992 0.118804719470227 1 1
0.350133692474426 0.338985656562687 1 1
0.252900273725472 0.245617612153728 1 1
0.286557686800464 0.279469578207735 1 1
0.141221974382822 0.136122925618872 1 1
0.0110718051029974 0.0102571169355826 1 1
0.274072869920635 0.267449886307423 1 1
0.186263485085874 0.182354777334723 1 1
0.266776890466172 0.259425971031299 1 1
0.058240833132717 0.05644764786648 1 1
0.204767269274043 0.197996832156374 1 1
0.0173910307445078 0.0171055331346603 0 0
0.215044165329877 0.208405679401732 1 1
0.192276288144485 0.18761231827165 1 1
0.208798370771201 0.201333122380646 1 1
0.171993975037764 0.167647849047471 1 1
0.233757986179025 0.227206449910996 1 1
0.281601169947862 0.273325580586279 1 1
0.148453222286647 0.144744440035721 1 1
0.110578924329228 0.108069835989554 1 1
0.144913867505596 0.139508215368351 1 1
0.171676395001919 0.167380870395127 1 1
0.284065131909509 0.275719498910659 1 1
0.178630049957251 0.172369205062406 1 1
0.182885390298805 0.179055177609175 1 1
0.290939835910198 0.282709741358402 1 1
0.267902390670102 0.259156367341846 1 1
0.163569378172692 0.158844170995808 1 1
0.277367873105119 0.270845632477186 1 1
0.0514700957658357 0.0488022847164894 1 1
0.321210107180215 0.310275260854048 1 1
0.213152458846215 0.208032637888894 1 1
0.13825022664002 0.134456289991231 1 1
0.222148806540868 0.214672354575552 1 1
0.200305196551495 0.196521621073329 1 1
0.427995577800926 0.415382806708447 0 0
0.117474904821752 0.114099583128885 1 1
0.318312317069865 0.309762573531534 1 1
0.119774764502715 0.116408031046043 1 1
0.321740582678579 0.312176720489187 1 1
0.270471882011452 0.263256099248564 1 1
0.391562195160422 0.379273548234535 1 1
0.0864374871677024 0.0838614586604193 1 1
0.107059441988795 0.10420170581896 1 1
0.0874358902047744 0.0839107625031209 1 1
0.196145673238465 0.191117230225987 1 1
0.299943707925103 0.290754194633087 1 1
0.315617662200136 0.305916916611331 1 1
0.129786377606523 0.125864337630033 1 1
0.125246481326079 0.121077093353949 1 1
0.192410963703212 0.187139698822242 1 1
-0.00348572448756955 -0.00362781027379372 1 0
0.0727499942913401 0.0691182143947841 1 1
0.223498125055988 0.217095631859712 1 1
0.244171250816293 0.236652694082059 1 1
0.352753457179941 0.341451469341675 1 1
0.210536797864662 0.204627744761865 1 1
0.138202962628658 0.134409642811119 1 1
0.321238803309974 0.311467023083751 1 1
0.112631347900646 0.109463923611309 1 1
0.202545625179575 0.196086084360053 1 1
0.0842631495991955 0.0815134537188524 1 1
0.139270002596277 0.135848931528121 1 1
0.105559743791505 0.103217369809346 1 1
0.108001177196272 0.1036272931577 1 1
0.337123040378989 0.3279513391549 1 1
0.0666666085157601 0.0651964735359184 1 1
0.250456158134367 0.242003467807971 1 1
0.311480348820775 0.302410203367951 1 1
0.19170502289557 0.187492861162842 1 1
0.226716653958835 0.221049429474974 1 1
0.11520181806813 0.111133094722785 1 1
0.255794576063425 0.248775299828783 1 1
0.153000880935774 0.148141359898836 1 1
0.218476976494363 0.21221707480874 1 1
0.262422579362651 0.254678554768064 1 1
0.22099469434241 0.214278429283128 1 1
0.191883279630431 0.187819886646782 1 1
0.2357468912314 0.227785450574727 1 1
0.262334916392999 0.255353318432956 1 1
0.295392257071199 0.284412459659938 1 1
0.283233319269191 0.276268998193572 1 1
0.16254354375828 0.156125880295277 1 1
0.0949242509606856 0.0928548070301613 1 1
0.242209456676832 0.234721249889345 1 1
0.0479588232390832 0.0480972759398435 1 1
0.07630233387803 0.073921119212129 1 1
0.0711533107630995 0.0698119820228355 1 1
0.248885774448305 0.240497145427628 1 1
0.32636281422324 0.316653663020388 1 1
0.276824179553256 0.267133357159612 1 1
0.184459913368346 0.179535954860609 1 1
0.261713689665972 0.254400278067344 1 1
0.105033999472712 0.101954605110381 1 1
0.215040007414527 0.209581248470846 1 1
0.00136740785943456 0.00105803829351336 0 0
0.0620493771231306 0.0610435226254918 1 1
0.364347700096457 0.353109151684891 1 1
0.267173133651251 0.258602715497768 1 1
0.284847772524185 0.275553547272211 1 1
0.273996134637976 0.267433615961357 1 1
0.02801877378425 0.027501266124058 1 1
0.370582801376174 0.360399949940965 1 1
0.11757593967558 0.114303686881737 1 1
0.283391678197428 0.275011494742787 1 1
0.208494290616854 0.202970258479983 1 1
0.296041936993651 0.287624076790593 1 1
0.256849068003402 0.249927112601548 1 1
0.215668580395611 0.208454631066003 1 1
0.192000822188916 0.186147681937129 1 1
0.0649412269641778 0.0637367165599165 1 1
0.127608712881455 0.125628182274251 1 1
0.265093570543806 0.255459951565773 1 1
0.030870609019514 0.0310171531187296 1 1
0.0473033721275168 0.0466497465727915 1 1
0.270058765831671 0.262083812441072 1 1
0.365316810377905 0.352958086293091 1 1
0.156009116680797 0.150783354076556 1 1
0.26213214734727 0.256219709258364 1 1
0.131133127274222 0.12816667268956 1 1
0.3385115054006 0.327170641949667 1 1
0.163508952774645 0.158856830167748 1 1
0.00307803169060207 0.00250344965758644 0 0
0.334689838880002 0.325254723186425 1 1
0.243621451467255 0.235645111360455 1 1
0.156639189405572 0.150180164807678 1 1
0.0741235109739105 0.0717319953651957 1 1
0.147749138375378 0.14322370751593 1 1
0.149520114433122 0.146306490808923 1 1
0.0617947971155775 0.0613815426035483 1 1
0.0765062412051951 0.0761084879087531 1 1
0.15297212077513 0.147806874023768 1 1
0.0970974359011443 0.0958201913015089 1 1
0.037447209116527 0.0371231484791592 1 1
0.231283817050011 0.22515781953083 1 1
0.237620114091973 0.231129190064629 1 1
0.278517434720843 0.269743749714837 1 1
0.16271515878658 0.158186215934489 1 1
0.286252023011801 0.2765791460446 1 1
0.184091090394723 0.178179440501727 1 1
0.113039977822062 0.109942360994233 1 1
0.342588652818974 0.332389491761992 1 1
0.269255776963273 0.261103814851778 1 1
0.220019959135538 0.21374559798356 1 1
0.0985949306146255 0.0952605266826843 1 1
0.157917817128493 0.154250357804047 1 1
0.116777366239462 0.114362520357464 1 1
0.29540721761845 0.287814923031392 1 1
0.133432957682535 0.130629913116781 1 1
0.0179184458922775 0.016032158915479 1 0
0.290232926339822 0.281392044822032 1 1
0.186649605174955 0.181490251958854 1 1
0.258858797797711 0.251362187606846 1 1
0.245472908317069 0.239670994474663 1 1
0.183284558773015 0.180783226046159 1 1
0.345230667294046 0.335513161281414 1 1
0.255322714232187 0.248195015099717 1 1
0.259691662364859 0.251214173347355 1 1
0.0821415044716747 0.0808605732248635 1 1
0.256681982668491 0.2495383278136 1 1
0.129064732759295 0.125686085062471 1 1
0.110733227905773 0.106850722606174 1 1
0.249751128009685 0.241366391039973 1 1
0.354925039058761 0.343902676644877 1 1
0.382311991493104 0.371989471765775 0 1
0.260070464978967 0.252675358788913 1 1
0.116860602906293 0.113150486626237 1 1
0.172837005291233 0.168962526829797 1 1
0.186223235164387 0.178727274438602 1 1
0.233191427392334 0.225687782712936 1 1
0.201799020370402 0.194751334323838 1 1
0.166677987948746 0.161987596716713 1 1
0.049137066766449 0.046373065159352 1 1
0.153991440488208 0.150543992358316 1 1
0.336073093071492 0.327186960289052 1 1
0.0646052345736146 0.0632802034578188 1 1
0.25513784174124 0.2492910774435 1 1
0.119512619978342 0.118222075982634 1 1
0.184159364356134 0.177858824718674 1 1
0.271553821240185 0.263274291992821 1 1
0.267079701234598 0.258479764286789 1 1
0.0430675612902164 0.0408082034077851 1 1
0.176508413629293 0.173270286604698 1 1
0.117743069232649 0.115447128396537 1 1
0.314996249420498 0.305990849363239 1 1
0.052757498462409 0.0519301483237382 1 1
0.244358631600027 0.23702527850626 1 1
0.126386118794905 0.123701115698569 1 1
0.200207155989717 0.194910825472934 1 1
0.212675448790509 0.207341540928252 1 1
0.364819446669336 0.353656599154636 1 1
0.257530308442057 0.250895096871739 1 1
0.108439701794566 0.104265887904914 1 1
0.158184932477345 0.153271949924833 1 1
0.140996406751019 0.13830328525894 1 1
0.227551891542696 0.222491031775526 1 1
0.0103601799557069 0.0106853288982005 0 0
0.192534180115088 0.186577563324514 1 1
0.18712898966768 0.180504272561066 1 1
0.105616966712144 0.101845965421623 1 1
0.218549241580853 0.213129589485296 1 1
0.13916899645456 0.134983064824936 1 1
0.00367417569999161 0.00552404790256374 1 1
0.355494240933796 0.345329687969268 1 1
0.18459449968023 0.179802431596415 1 1
0.0957881797484426 0.093645276828866 1 1
0.136553685764421 0.133133539926505 1 1
0.266719214801643 0.259557799934589 1 1
0.190566840413524 0.184880411020799 1 1
0.263962394146797 0.256571709289615 1 1
0.265610978632645 0.258624309110791 1 1
0.0415305539652689 0.0404898962205802 1 1
0.173358545224195 0.168039864906859 1 1
0.392188486157273 0.383036544026922 1 1
0.132031404719072 0.127347053128091 1 1
0.25758420037306 0.250940622160224 1 1
0.300820382094807 0.291809724734213 1 1
0.167215572982543 0.163031837142504 1 1
0.188198500219613 0.18209737299721 1 1
0.174359689543188 0.167703663038975 1 1
0.139505787088437 0.133438049644345 1 1
0.188706137869974 0.183882724362952 1 1
0.189054468108279 0.18328374396806 1 1
0.138934482935683 0.134079056537505 1 1
0.316416052258749 0.306436317713273 1 1
0.262509184414194 0.255539413342173 1 1
0.476879140348898 0.461969315374822 0 0
0.0362273365439826 0.0347424989305902 1 1
0.31125590940232 0.301783222800198 1 1
0.160921424746616 0.157400411477289 1 1
-0.0647519735851432 -0.063895682625205 0 0
0.245390298805371 0.238360061087233 1 1
0.338380293452617 0.327925203636822 1 1
0.0854055066671596 0.0824057808000851 1 1
0.102987957432646 0.101769644962583 1 1
0.210004594222468 0.204326649111516 1 1
0.329704673280239 0.320239362534926 1 1
0.129382598744953 0.125650469847612 1 1
0.228045899547931 0.221567603431472 1 1
0.394234570979391 0.383714557242568 1 1
0.24824166706325 0.24144403235638 1 1
0.323575995582579 0.315942354157373 1 1
0.252848103083697 0.244913312608297 1 1
0.292471082649123 0.2840022454648 1 1
0.129378414258294 0.126207242858848 1 1
0.221361745207875 0.214166269910282 1 1
0.328716832765528 0.317939529409021 1 1
0.2432365832506 0.23593469685882 1 1
0.203555105244976 0.197498556104429 1 1
0.484113978516303 0.471151650458219 0 0
0.147874461020818 0.144270838922655 1 1
0.164337154663092 0.159428162323511 1 1
0.14751383464339 0.143724458509637 1 1
0.224396341676293 0.217629505012055 1 1
0.339146346159065 0.329516670104776 1 1
0.0382906362045271 0.0369595185933716 1 1
0.312146329051687 0.302873759379727 1 1
0.148906271079494 0.144443563503908 1 1
0.263033352675508 0.255947435250468 1 1
0.367413518084413 0.357615241370121 1 1
0.148530299579248 0.145555721211787 1 1
0.24411878683835 0.235853412665337 1 1
0.213925603883516 0.207385439709415 1 1
0.327511411209421 0.317227606259116 1 1
0.173430601937052 0.16853736352359 1 1
0.0609450035414809 0.0591661682418034 1 1
0.140127436317569 0.135634709045413 1 1
0.302017952030907 0.293833412577785 1 1
0.186972471796772 0.180381842340568 1 1
0.202627813538902 0.196477164161827 1 1
0.313365038700108 0.30379215124892 1 1
0.135532419623682 0.130796433441119 1 1
0.0711248049342095 0.0693912950074164 1 1
0.198495053879735 0.192393449981542 1 1
0.188809268317462 0.183148581861923 1 1
0.230251052582397 0.2215936030986 1 1
0.170044691231069 0.165895870022712 1 1
0.266998596901655 0.259147355420763 1 1
0.187711468535742 0.1824015348761 1 1
0.116932280148838 0.112693343255003 1 1
0.418522815108069 0.406456219637866 0 1
0.0147749689677206 0.0145295158115843 1 1
0.181675309443722 0.175735512289814 1 1
0.130619916317904 0.126847865488685 1 1
0.189544413224445 0.185044502121216 1 1
0.289757847001854 0.280370285363575 1 1
0.13709660207255 0.131262874379107 1 1
0.104471189898281 0.0996512029578026 1 1
0.0751140510949874 0.0732169621215713 1 1
0.228353705984604 0.222136535853704 1 1
0.189388903597539 0.183657046474412 1 1
0.302655134830627 0.295165338262582 1 1
0.0962664185966915 0.0932413882905688 1 1
0.282672422563185 0.27402636240839 1 1
0.28297319619349 0.275053035185513 1 1
0.156940691562966 0.152853388657087 1 1
0.172893077341709 0.169009447880172 1 1
0.17574804120484 0.169947906921805 1 1
0.234593692372946 0.227230005446682 1 1
0.254195979023795 0.247573493342168 1 1
0.305271024206403 0.296561465835154 1 1
0.177054812925143 0.172685478690959 1 1
0.138565081067563 0.134966074125835 1 1
0.310217322401318 0.301010432457719 1 1
0.134732571715633 0.129844367175201 1 1
0.252684045776741 0.244954525186937 1 1
0.311249955875674 0.302687816573115 1 1
0.190281955509167 0.185098087987211 1 1
0.0460681932236136 0.0463698862959669 1 1
0.125565095909628 0.121394263060091 1 1
0.15996808204854 0.156049922937523 1 1
0.251791386115489 0.242459925540197 1 1
0.27404658470917 0.267199785260475 1 1
-0.106640378063763 -0.10257797763749 0 0
0.262958507201775 0.25547397391777 1 1
0.282395351847792 0.274496551073583 1 1
0.17004348346688 0.165128288107784 1 1
0.242647860895456 0.23531315248955 1 1
0.312866843557333 0.304121202290132 1 1
0.280652761905988 0.271594264319921 1 1
0.26571320899181 0.256238743726972 1 1
0.200792838042758 0.194273468129791 1 1
0.129121674730631 0.12644686696177 1 1
0.227019709126488 0.220992045729102 1 1
0.220046514311221 0.213152406453536 1 1
0.331329893601667 0.322034041749612 1 1
0.305495039208191 0.297448224976901 1 1
0.232314465564745 0.224101934569198 1 1
0.148139283322621 0.143009804453286 1 1
0.224877100828746 0.219633944517643 1 1
0.139964535522217 0.134559040046295 1 1
0.15656963743782 0.15199434509766 1 1
0.158160481070339 0.154615339328549 1 1
0.254146512893789 0.245804048129294 1 1
0.210576309155297 0.204599077520717 1 1
0.405609324623314 0.393332524862233 1 1
0.324233240394523 0.313944320748911 1 1
0.206253221740821 0.202011684875736 1 1
0.0383444431521833 0.0376077097493283 1 1
0.258635807584553 0.249831710183508 1 1
0.425301535037949 0.414235097867082 0 0
0.271855851286429 0.264352228877653 1 1
0.187547162745432 0.182999626060661 1 1
0.251062973816022 0.244261747872591 1 1
0.178750591608615 0.173767319723397 1 1
0.092317279483289 0.0891021620358896 1 1
0.228710795937808 0.222237112590435 1 1
0.207006871465401 0.201718633345679 1 1
0.150087877606279 0.147021474471596 1 1
-0.0683204881541849 -0.0662993915169594 0 0
0.271236928932 0.262653578145318 1 1
0.241189440254373 0.234046377825316 1 1
0.232677393205886 0.224855625253725 1 1
0.113367675059247 0.111655712639158 1 1
0.210037281511303 0.204602904018785 1 1
0.119790722155616 0.114453332218206 1 1
0.291933245991169 0.283772156975232 1 1
0.247701305023348 0.240420003427245 1 1
0.192788067396139 0.187985359661056 1 1
0.0602365881494511 0.0587251944706779 1 1
0.353829932980389 0.343757232237976 1 1
0.274230628107291 0.264745834627588 1 1
0.264044661981998 0.256421419359469 1 1
-0.0662855339589276 -0.0640368993715441 0 0
0.390136262509296 0.379730636802561 1 1
0.480794683766718 0.467008920913986 0 0
0.209506713837053 0.203324248909415 1 1
0.164105803642352 0.159020490750585 1 1
0.410943827308997 0.399232510794716 0 0
0.328860580718453 0.318934617711217 1 1
0.0892432799463055 0.0862388607150202 1 1
0.204870402679818 0.198894375509175 1 1
0.253772069874061 0.246079561797994 1 1
0.308536881070062 0.298701366378594 1 1
-0.11178623974633 -0.108230765610426 0 0
0.289025891251576 0.279759099208512 1 1
0.300914683093728 0.292254786150181 1 1
0.322179352204166 0.312273985618243 1 1
0.0728062261211114 0.0698078656439044 1 1
0.303725649349646 0.295198792214125 1 1
0.329327116671341 0.321118457303823 1 1
0.325529973695481 0.3163812911951 1 1
0.218733925681707 0.212451847267991 1 1
0.216585918559844 0.211441242227162 1 1
0.169470124111102 0.164264975571627 1 1
0.211000556872073 0.203649215932583 1 1
0.24290234593994 0.234844045275016 1 1
0.240316770476912 0.232831754387835 1 1
0.312480580773313 0.304636151771773 1 1
0.233940135824079 0.225906104978495 1 1
0.306363137564682 0.297186305137845 1 1
0.341151200450971 0.332465599872364 1 1
0.235076825629714 0.227068109835124 1 1
0.188045236436836 0.184638946081207 1 1
0.199858599500586 0.192561884161381 1 1
0.223325525330222 0.217166350181471 1 1
0.0439191988464566 0.0427393181761665 1 1
0.178587331322504 0.173308913075899 1 1
0.0177815242007492 0.0163804658945692 1 1
-0.00965186755351634 -0.00843996107929421 0 0
0.180206279107041 0.175948217389672 1 1
0.525075503816057 0.509282905234376 0 0
0.183707264428847 0.177739184371927 1 1
0.243298017293615 0.235876464055732 1 1
0.213376643511061 0.208385616239157 1 1
0.344541002994844 0.335447341465665 1 1
0.188539789149352 0.182872641022826 1 1
0.0732474910839202 0.0721884735450741 1 1
0.353308735205788 0.342557137543607 1 1
0.215228105594571 0.209070723789429 1 1
0.261837112290323 0.253131721793767 1 1
0.408102962879027 0.396327821157284 0 0
0.115682459283822 0.113345616432338 1 1
0.182932543086628 0.176485740829882 1 1
0.0821680445174263 0.0785590761933494 1 1
0.260011703383616 0.251489297632442 1 1
0.0219889145644263 0.0215105797426716 0 0
0.270565357624827 0.262940179162744 1 1
0.118926308771915 0.115801644245439 1 1
0.124302606336809 0.120831543734821 1 1
0.199555177606182 0.193933259702397 1 1
0.216150296200929 0.210785357150177 1 1
0.230260338141331 0.224454973859339 1 1
0.199301772949955 0.19418468830446 1 1
0.199363514806417 0.194366720801841 1 1
0.581205414513204 0.565176948847216 0 0
0.274481563783538 0.266760879357292 1 1
0.295746580789208 0.28700824242306 1 1
0.0747498990302604 0.0737554709992818 1 1
0.248263730033367 0.240578953515512 1 1
0.186883757817834 0.181761541865049 1 1
0.175400074890358 0.169792097573185 1 1
0.0677730931883467 0.0656534306206351 1 1
0.206530560738202 0.200988729939751 1 1
0.174229182971267 0.169423157200029 1 1
0.149156089118878 0.146508439036759 1 1
0.00536393993668583 0.00523280937631858 0 0
0.179525577607912 0.174260255709514 1 1
0.143749012748218 0.141187761318742 1 1
0.415245974822649 0.402889467035696 0 0
0.049707826432413 0.0485959095399992 1 1
0.197486850013506 0.191438176309991 1 1
0.146185457901596 0.143454807384154 1 1
0.255086385993105 0.247282025354667 1 1
0.092551431295867 0.0890339819180547 1 1
0.131042602666443 0.127577183987547 1 1
0.102594185985397 0.0991450235422276 1 1
-0.0039706970583903 -0.00303826357429141 1 1
0.176411588322085 0.170582646854741 1 1
0.210889678719532 0.20463207772314 1 1
0.205385555188981 0.199710237194368 1 1
0.267545758680314 0.259022207556401 1 1
0.286506635372641 0.277565212132667 1 1
0.323585476490915 0.315701666526432 1 1
0.19222059382857 0.188257276103076 1 1
0.205637551412577 0.200048928754309 1 1
0.187375645385951 0.180509781364558 1 1
0.247982579682266 0.24017347724539 1 1
-0.00108628654485046 -0.00092807590197504 0 0
0.200487300723707 0.19577747657341 1 1
0.0739514618018864 0.0724267344449868 1 1
0.242573241057931 0.234896611570606 1 1
0.0372468987008304 0.0362064911743784 1 1
0.283026938387194 0.274924002003532 1 1
0.308722545443973 0.299735576600204 1 1
0.0741217844855819 0.072754483258684 1 1
0.369879450288797 0.358044873255747 1 1
0.382365822636969 0.372057808022384 1 1
0.0650436772905932 0.0633848954959645 1 1
0.201618595945742 0.196478785748957 1 1
-0.0331022610922114 -0.0316328434132334 1 1
0.330126361004594 0.320489289397689 1 1
0.181565284947766 0.176318562852926 1 1
0.215953505608461 0.209559253335457 1 1
0.11948354113695 0.115603652523866 1 1
0.345826048369163 0.336915438733939 1 1
0.132819202320802 0.129500879297991 1 1
0.293336751945879 0.2849553162255 1 1
0.198653510358462 0.192853168419039 1 1
0.0789536052518195 0.0750982123861308 1 1
0.0749750904315208 0.0743985636241847 1 1
0.261216838332335 0.251686508009286 1 1
0.0742479155641986 0.0706657550738345 1 1
0.219314798147049 0.212391192009087 1 1
0.215747665797018 0.209052706859342 1 1
0.309809942684655 0.299372205386042 1 1
0.220986710966236 0.215283103201876 1 1
0.425970767129814 0.41327082907541 0 0
0.210551474194021 0.205114992208486 1 1
0.108574695380144 0.105324016026419 1 1
0.141924344376667 0.137844673516572 1 1
0.303664219760431 0.295310868390992 1 1
0.337864024888756 0.328104121552784 1 1
0.21787641462184 0.210901271424581 1 1
0.0808070768167499 0.080129025312974 1 1
0.242758825768618 0.235463493255091 1 1
0.18675889116158 0.181188417693077 1 1
0.278834714209905 0.272112463063618 1 1
0.390871974198045 0.379724089915531 1 1
0.184029731937019 0.178274664090758 1 1
0.187611568816443 0.183492334676342 1 1
0.266478894846388 0.257934221540629 1 1
0.30840593100296 0.30102522336451 1 1
0.120774377704679 0.116306934880396 1 1
0.18021557461439 0.174899481642552 1 1
0.189279923136031 0.183653471705855 1 1
0.0998136865627654 0.0969036794638143 1 1
0.123641224803943 0.119224063874958 1 1
0.0988639594563662 0.096259235871566 1 1
0.157642899880327 0.153272689366208 1 1
0.118893310843395 0.114647325147619 1 1
0.226898548349298 0.219432517716753 1 1
0.0846752100963667 0.0796931182976286 1 1
0.133575938068598 0.130067248245538 1 1
0.269000993698174 0.261470719129136 1 1
0.200644177526841 0.194782572823904 1 1
0.18976192708163 0.185292497596385 1 1
0.25992195383372 0.251918544289776 1 1
0.150305031005421 0.147420067689959 1 1
0.155996136354642 0.152910564983667 1 1
0.179589150773902 0.173071513543742 1 1
0.413547989172328 0.400936842138289 1 1
0.11447663821949 0.111170906008205 1 1
0.0609264691254819 0.0593004714706856 1 1
0.0734261109305488 0.0719779225649972 1 1
0.256638777245857 0.25030978539082 1 1
0.154553326433168 0.150527661430646 1 1
0.330731737141148 0.321448335536787 1 1
0.112553791995351 0.108701828041014 1 1
0.179909785803867 0.1747188033137 1 1
0.28121441158032 0.273026396606334 1 1
0.230392830647357 0.223115394064 1 1
0.219660740893868 0.212831835402006 1 1
0.154257641258605 0.150470515931865 1 1
0.0821526643027581 0.080813741752415 1 1
0.182190621188612 0.175662718952872 1 1
0.185096934633624 0.179574209343079 1 1
0.290457971136295 0.282511021568781 1 1
0.213280673735842 0.206901403883174 1 1
0.0767575051116002 0.0750510587267903 1 1
0.311071595234796 0.303575024476792 1 1
0.116429074110069 0.112191333000183 1 1
0.152429791445337 0.147339509311012 1 1
0.126133848467248 0.122945237968876 1 1
0.0536973319220522 0.0523467111838596 1 1
0.318380407849817 0.310006295840998 1 1
0.318805040110728 0.309034388772289 1 1
0.264622038637388 0.257386654618055 1 1
0.227107830154447 0.218185957800254 1 1
0.141735094111848 0.138107450094203 1 1
0.324090932635402 0.31489798864231 1 1
0.308284692925976 0.299728174685176 1 1
0.165323532027566 0.161265401571722 1 1
0.152200514467258 0.148519565041292 1 1
0.179679915060967 0.174408479468154 1 1
0.2162132444304 0.209160782692534 1 1
0.284138468832002 0.276835202371094 1 1
0.1868303880508 0.180613949398915 1 1
0.175106295052802 0.17030841096665 1 1
0.224027051001089 0.217446495269345 1 1
0.24454937852564 0.236123941430072 1 1
0.234433986412158 0.226418056285335 1 1
0.283824419486275 0.276407160919309 1 1
0.295638591408831 0.28805274119029 1 1
0.199193741422485 0.19455414025635 1 1
0.249785231709422 0.242941817340881 1 1
0.0886878703215998 0.085607734640116 1 1
0.298541898408574 0.289746271153934 1 1
0.242032457228476 0.234913915252144 1 1
0.543709424474571 0.527116186089866 0 0
0.15999091786588 0.155856259871144 1 1
0.239156027852859 0.231873542581364 1 1
0.241861974535324 0.233114703489253 1 1
0.222310141998285 0.217033533923508 1 1
0.230798569164662 0.224072925004225 1 1
0.27430242795833 0.266466409488694 1 1
0.0943752399437376 0.0925408175450504 1 1
0.312848555026896 0.303929737852516 1 1
0.109384153326778 0.105580613796228 1 1
0.36982641909057 0.360042717690888 1 1
0.163271750620479 0.158366897324736 1 1
0.208947122490801 0.20329906621973 1 1
0.161266241663858 0.156940295490893 1 1
0.195075870346689 0.190115749582522 1 1
0.120047006208268 0.114799092944775 1 1
0.136957665818351 0.133805933286525 1 1
0.147693741735425 0.143379401515094 1 1
0.0513746331728601 0.0493673297147283 1 1
0.174625476663506 0.168072071475782 1 1
0.179604284257185 0.175143850811871 1 1
0.338058439404886 0.326364141053766 1 1
0.110236936310398 0.107633040682244 1 1
0.0909765403751629 0.08941585699928 1 1
0.172856567903584 0.167453103551373 1 1
0.130342984038599 0.127386161402787 1 1
0.170436811435673 0.164589751472362 1 1
0.240570526678332 0.233378493247446 1 1
0.233596461891546 0.227185420781852 1 1
0.114927813442507 0.112341081473113 1 1
0.086129862832954 0.0830621810152465 1 1
0.167830555547939 0.162542672690926 1 1
0.144400986300093 0.140723577251452 1 1
0.325374398339151 0.314355190197408 1 1
0.225709812515121 0.219982281530731 1 1
0.216449157069237 0.208158803474561 1 1
0.227974528141696 0.222643397024228 1 1
0.325787677299829 0.316066166691363 1 1
0.0949114297714766 0.0920044019981506 1 1
0.407828872287865 0.394525416552868 1 1
0.328909158971038 0.318970447095602 1 1
0.147647156043817 0.143612919153556 1 1
0.284771382406186 0.277922009385677 1 1
0.299509814908288 0.291678290002131 1 1
0.0541064313370591 0.0538404086857398 1 1
0.208165124772208 0.201491220510328 1 1
0.127282229589769 0.122563673600582 1 1
0.0819730436041905 0.0793584774677998 1 1
0.395406212017886 0.384594122241857 0 0
0.162033829146361 0.157323279004355 1 1
0.100905220585866 0.0965825354741755 1 1
0.188791652690835 0.182442461130611 1 1
0.287133337334921 0.278970398570255 1 1
0.298652445033308 0.290343879993247 1 1
0.392939242965948 0.381665237285818 0 0
0.202647149511513 0.196013116849534 1 1
0.194475546953959 0.188276072859319 1 1
0.101691304269838 0.0986503605000471 1 1
0.181756112949084 0.17678275859298 1 1
0.264200255171876 0.254787999538992 1 1
0.274654039683754 0.266611887937166 1 1
0.25829002012591 0.250544089510865 1 1
0.111104282676707 0.107894530250816 1 1
0.171483173701847 0.165645806679776 1 1
0.223861085126695 0.21845231316417 1 1
0.172271819413117 0.167106063578728 1 1
0.278992191681179 0.27111999252248 1 1
0.147335301451037 0.142280922026512 1 1
0.307748510562448 0.296728596267505 1 1
0.241564102801865 0.23450735727825 1 1
0.246175658717559 0.239409285394526 1 1
0.216652897508222 0.209551740201728 1 1
0.0954277864690785 0.0924742756593381 1 1
0.191089941185503 0.184551059353188 1 1
0.137833436240571 0.133027535135057 1 1
0.132112169424625 0.128404467948039 1 1
0.213206062543726 0.206283037328768 1 1
0.0461557288019785 0.0450096827954022 1 1
0.281702656608617 0.272287411357443 1 1
0.295440239520081 0.287880028295239 1 1
0.207488461511389 0.201667404720429 1 1
0.130675487414566 0.126044373274195 1 1
0.0987265574535086 0.0964765943742833 1 1
0.0624715786597881 0.0608601199096455 1 1
0.158968031636518 0.153046637843655 1 1
0.320055981775491 0.310830393933901 1 1
0.142790245477415 0.138102195592948 1 1
0.350170528963418 0.340589159278154 1 1
0.149301488276045 0.144762647285902 1 1
-0.000398243751828016 -0.00173091292229753 1 1
0.285517655131275 0.277240021486313 1 1
0.214305356525307 0.208522642538067 1 1
0.135846623640394 0.131627200738319 1 1
0.184196912766521 0.179129303495766 1 1
0.41405699015736 0.401239951764571 1 1
0.176878295239659 0.170947165919102 1 1
0.0876211285049104 0.0839881551564476 1 1
0.0975122669573141 0.0943021701248846 1 1
0.142354454792458 0.13804219349176 1 1
0.324029814637968 0.314419294676635 1 1
0.209728469876087 0.204733543275941 1 1
0.0853362485818314 0.0823188303588312 1 1
0.239206937005181 0.232676296128782 1 1
0.227552912674483 0.22102028422741 1 1
0.110867886755267 0.107798525167536 1 1
0.188987560422781 0.183850733517914 1 1
0.208618257958262 0.202393109737472 1 1
0.0405845754822781 0.0380141050557506 1 1
-0.00471259861973369 -0.00458469797947512 0 0
0.297242067819988 0.287640196708228 1 1
0.1567961872046 0.152858795399097 1 1
-0.0773317197639857 -0.074773360557723 0 0
0.161378253218942 0.156049758631818 1 1
0.124715776887499 0.120635112646076 1 1
0.219171330180443 0.213320680524781 1 1
0.286285482040134 0.279029600664465 1 1
0.227668877255171 0.222574706842505 1 1
0.215494130642267 0.209744447867245 1 1
0.144688861638445 0.139623493760863 1 1
0.278624497409043 0.270921500749223 1 1
0.181341309631255 0.174374546281427 1 1
0.141101101505564 0.136437386091397 1 1
0.166244651416321 0.159736234343066 1 1
0.266566171112306 0.257610669715138 1 1
0.149491923387862 0.145539326201195 1 1
0.185211154652288 0.179130706369223 1 1
0.116467901352044 0.112433457930092 1 1
0.323744553702993 0.315245526500871 1 1
0.323745759844299 0.314789930015147 1 1
0.245216538551923 0.238051526079015 1 1
0.0330447587359513 0.0334611541108967 1 1
0.153930725582903 0.147993804127045 1 1
0.321885755264792 0.312084012827322 1 1
0.0780781772566771 0.073906676990857 1 1
0.211238650964815 0.205127525216013 1 1
0.231983142391163 0.226838860171436 1 1
0.201911435541582 0.196803365919121 1 1
0.262276512070247 0.254769095196044 1 1
0.181687210356293 0.17598531904252 1 1
0.287692167817471 0.279890000977805 1 1
0.282084056860959 0.274846000606214 1 1
0.283359258965832 0.274411553873103 1 1
0.213498173164126 0.20741859385145 1 1
0.337280407682571 0.327013072739144 1 1
0.180760801269317 0.176069279025981 1 1
0.183818300370075 0.177804840050085 1 1
0.250956996219686 0.244072286217569 1 1
0.240105565013066 0.234698547505799 1 1
0.35391094271292 0.343152683632768 1 1
0.088908857640831 0.0857828747326423 1 1
0.487747523619149 0.472807701970317 0 0
0.267441125998591 0.25947415543559 1 1
0.0339068515874037 0.0315524411050671 1 1
0.18535118811185 0.177526173074437 1 1
0.322989782685275 0.311998182837861 1 1
0.211326480864925 0.205211632456406 1 1
0.16820208827166 0.162323541506803 1 1
0.167813649721423 0.163586630169556 1 1
0.171925593642221 0.167316593235469 1 1
0.155334244545132 0.150466239563243 1 1
0.205938715537927 0.199552678963651 1 1
0.117410683570089 0.114237444677626 1 1
0.180636216227041 0.175923811416803 1 1
0.196584112151969 0.190962106559172 1 1
0.215565064940153 0.209905205810064 1 1
0.133171235546185 0.129551918539925 1 1
0.394200154536734 0.382562554406717 1 1
0.202002352110963 0.196645215872002 1 1
0.418527110346979 0.405122067349465 1 1
0.17716491945652 0.171243006284889 1 1
0.164700289594672 0.159919444674909 1 1
0.0700402425429356 0.0679749327425294 1 1
0.162024518638063 0.15659192998531 1 1
0.19519076765712 0.189676110327748 1 1
0.126739994836539 0.122758444478125 1 1
0.39451963722842 0.381813102761567 1 1
0.305361145625093 0.295088857465568 1 1
0.160668588971453 0.156116923795389 1 1
0.244865301824048 0.237991576244644 1 1
0.117291948967823 0.11411166044108 1 1
0.196588956641889 0.190927356190229 1 1
0.165487454031551 0.158678426008001 1 1
0.208558590933386 0.201973726521458 1 1
0.157676662705338 0.153342825898074 1 1
0.186408661547946 0.179110769316051 1 1
0.14729399359453 0.143166979187192 1 1
0.0757560394340572 0.0728714754659286 1 1
0.186480213185967 0.181842450618762 1 1
0.0951977898386146 0.0930585240380167 1 1
0.130208385553565 0.12561198913749 1 1
0.306298274136817 0.297535963584519 1 1
0.277022687438693 0.268969749122364 1 1
0.166261691376245 0.161701521890346 1 1
0.382906470793692 0.370425451191245 1 1
0.172218548591051 0.167455946421259 1 1
0.303406245005488 0.293531230261925 1 1
0.0636121440024639 0.0631915428511156 1 1
0.243816007109601 0.236530062288406 1 1
0.144782093165887 0.140945764964689 1 1
0.309848365637642 0.299056907670373 1 1
0.175176624312362 0.170187644284667 1 1
0.139367587039366 0.13562928318649 1 1
0.155618943201591 0.151832657144355 1 1
0.0801288658834558 0.0772942445926384 1 1
-0.00046782549217254 -6.1412748441381e-05 1 1
0.250924790661166 0.243910127243486 1 1
0.443421925522294 0.430517828745321 0 0
0.279307464087904 0.270118954389361 1 1
-0.0811649173855224 -0.0778216851555292 0 0
0.136983805380774 0.133648602821293 1 1
0.323833610767512 0.313732071270091 1 1
0.246793743333955 0.237946733428089 1 1
0.234302130959646 0.228643690442612 1 1
0.185137013864622 0.179413746636684 1 1
0.211390507490159 0.205097787236402 1 1
0.0821834605113788 0.0803867830711242 1 1
0.152351835704576 0.148066247822804 1 1
0.0440742869136124 0.0433180596463548 1 1
0.22548532344374 0.218714401553492 1 1
0.152975353041582 0.148724892145004 1 1
0.186603398064136 0.181307231400174 1 1
0.115316751220923 0.112304330691817 1 1
0.28226697231467 0.273843846319131 1 1
0.216277334819526 0.210277448472901 1 1
0.156494389274078 0.152520674686484 1 1
0.246090984924645 0.238191197639143 1 1
0.250899678237042 0.243477272638192 1 1
0.162147423777538 0.157513879330794 1 1
0.211832484378173 0.203939739168855 1 1
0.0559776410992651 0.0549816968310473 1 1
0.193713246957276 0.187646282918152 1 1
0.227421030039017 0.221947518196069 1 1
0.0924782029702376 0.0904580111919643 1 1
0.195894122523292 0.189405440141362 1 1
0.30369882883401 0.294171574129404 1 1
0.0883688364266637 0.0875462011600629 1 1
-0.028268731267939 -0.0280474880062328 1 1
0.066052042090478 0.0653273729574429 1 1
0.164015624322621 0.15946567215522 1 1
0.0806925609568374 0.0769848305556933 1 1
0.241038697324723 0.233731119135446 1 1
0.375544471496641 0.364628673184445 1 1
0.343456617910836 0.334426577759917 1 1
0.168256862555675 0.164043118109398 1 1
-0.0390282094941454 -0.0391401079151561 0 0
0.0773254186108716 0.0750164653947334 1 1
0.214330120167691 0.208929817895545 1 1
0.213306830117629 0.206582860778744 1 1
0.27645911882933 0.268296483972426 1 1
0.108074254960524 0.104906471587957 1 1
0.288078341179098 0.281023609196112 1 1
0.248338749874101 0.24144224942237 1 1
0.0585235073666684 0.0582454995864409 1 1
0.149153161117728 0.144409413275784 1 1
0.0563871285136388 0.0551714950918739 1 1
0.263564910737921 0.255789568142837 1 1
0.0901970559401988 0.0875760047102236 1 1
0.164046455414829 0.158921551658224 1 1
0.14111060918164 0.136361037938765 1 1
0.302868686611565 0.294921855715428 1 1
0.20225312998114 0.196565456650508 1 1
0.161653677409917 0.15687745324487 1 1
0.133834729284664 0.129644148436019 1 1
0.199357195849738 0.193826390206359 1 1
0.273040816913679 0.265191299325976 1 1
0.15099400167335 0.147371672109576 1 1
0.23873762123498 0.231921199829646 1 1
0.137234577949911 0.134547604589732 1 1
0.214250084249315 0.208517693178967 1 1
0.200943625736856 0.195418475889827 1 1
0.0829404161436746 0.080455046551637 1 1
0.0755673444040654 0.0732680690817246 1 1
0.263685522657856 0.256102917167198 1 1
0.246818556464706 0.240367457892979 1 1
0.106571160951796 0.104750330197437 1 1
0.126153819515387 0.12323616598922 1 1
0.385051960098077 0.373616625066531 1 1
0.0791991655203582 0.0748100204576169 1 1
0.0486064878460472 0.0467506880920242 1 1
0.266601272358715 0.259253101915518 1 1
0.396786730504729 0.385276220795457 0 0
0.393200437926815 0.381766407825606 1 1
0.185835195431503 0.180382610388025 1 1
0.23797925324472 0.231058796186247 1 1
0.168296061896412 0.162765031921831 1 1
0.220773377645231 0.213492783539587 1 1
0.229419698255554 0.222525718578943 1 1
0.251293302373253 0.245137801696932 1 1
0.207280527768367 0.201529818505242 1 1
0.158914948932046 0.154243007848675 1 1
0.181393993131327 0.176199195948646 1 1
0.236191460494914 0.228259677916415 1 1
0.24628805962635 0.240872870398746 1 1
0.195466791489175 0.189194567446078 1 1
0.337813379495425 0.32689646805656 1 1
0.369524210229268 0.358372824608916 1 1
0.260746720699938 0.252361563440825 1 1
0.290850857644522 0.281532238463532 1 1
0.243067361272887 0.236665645507657 1 1
0.204110607481867 0.198614290157541 1 1
-0.177443938161162 -0.172351578794297 0 0
0.0767994452857132 0.0752896180866701 1 1
0.162992162149955 0.157984171236079 1 1
0.234975735988135 0.225838646279863 1 1
0.381375934355206 0.369809521070062 1 1
0.0717272600820782 0.0691400787092481 1 1
0.258905392363425 0.251385813077257 1 1
0.170213736701841 0.164809999887375 1 1
0.119842793321281 0.115567856495049 1 1
0.213162464054871 0.204794430424774 1 1
0.0823128201366394 0.0793196756548542 1 1
0.23085977442496 0.223068743077198 1 1
0.138430219246524 0.134884144878045 1 1
0.395620158467088 0.383735352910753 1 1
0.264649780046607 0.258057236767718 1 1
0.344120986127602 0.334288783909293 1 1
0.121568204057627 0.118246269923774 1 1
0.21290319240482 0.204995698958091 1 1
0.150444195750272 0.147444508693093 1 1
0.314871609577201 0.305436046970731 1 1
0.135131807738912 0.131186587947967 1 1
0.323800089487557 0.31587038732625 1 1
0.148838163607859 0.146388950458155 1 1
-0.0188815324571552 -0.0163194211321245 0 0
0.141850245888991 0.137483650065286 1 1
0.0597280322278289 0.0582330583790809 1 1
0.230664069450108 0.22413424290952 1 1
0.264315974784404 0.256855410887614 1 1
0.0224544996715473 0.0211085926942313 1 1
0.243320479423145 0.236804077173792 1 1
0.187737314451967 0.182501104397788 1 1
-0.0489576885867465 -0.0463447767390731 0 0
0.205388583194063 0.198333902486156 1 1
0.254552277400058 0.247806247440893 1 1
0.358395846838726 0.347972052802957 1 1
0.132888024209661 0.129204854937403 1 1
0.0325399841398816 0.0319674017224944 1 1
0.0470466868673807 0.0457266251539752 1 1
0.170311032196424 0.165125660191417 1 1
0.248109148893671 0.240385409698559 1 1
0.286139156304865 0.277800919365503 1 1
0.457075048779929 0.444090319214924 0 0
0.137619526000944 0.133604392532759 1 1
0.103245157580938 0.0998006050191419 1 1
0.157103292421065 0.153468754655037 1 1
0.331432573991248 0.32255779483184 1 1
0.265028169431425 0.25722842823846 1 1
0.233892191722888 0.228144698972307 1 1
0.225326353875301 0.218302911349608 1 1
0.299011097851288 0.290875735022394 1 1
0.132457219253201 0.129333551129626 1 1
0.36342040279191 0.351722277267082 1 1
0.150683807109717 0.145650956676879 1 1
0.294634984183075 0.286001494375696 1 1
0.242427877365747 0.234535828516343 1 1
0.395572161410419 0.382822984143948 1 1
0.29666551182273 0.287317009551343 1 1
0.204798842408311 0.198792823156821 1 1
0.257925619953668 0.250871460478561 1 1
0.165771310071338 0.159799523769594 1 1
0.375089805986131 0.364759449361441 1 1
0.201438890061088 0.195875814003809 1 1
0.167972910604847 0.164211259614072 1 1
0.348877146432719 0.338155343740597 1 1
0.246693592427076 0.240591493276585 1 1
0.240250650208002 0.234553709393265 1 1
0.339538246678055 0.330126961828063 1 1
0.277705647791115 0.270607421158383 1 1
0.254143127316898 0.246551621398888 1 1
0.112396377324717 0.108149479323939 1 1
0.167825533686012 0.162637523986444 1 1
0.0725043346831406 0.070497820630518 1 1
0.221633918991126 0.21674048333 1 1
0.22833939943604 0.22123383418439 1 1
0.0449812658299088 0.0429404453062939 1 1
0.18954572782962 0.185226143163798 1 1
0.293867108134465 0.284972163740164 1 1
0.140087439557026 0.135178977747705 1 1
0.0919817934883244 0.0909484202249147 1 1
0.195685042618403 0.188757082529214 1 1
0.10263869672912 0.100533183679364 1 1
0.232093064391999 0.224541531402149 1 1
0.099285502912303 0.0981300014824444 1 1
0.339067310026754 0.328128084523789 1 1
0.253537035740487 0.246020761359733 1 1
0.0636239336336799 0.0613375267943406 1 1
0.251073437261659 0.244941233402367 1 1
0.118929327596391 0.116502866948944 1 1
0.125820449846055 0.121476106361451 1 1
0.341234354659678 0.331173329206398 1 1
0.349814597031888 0.340147879703478 1 1
0.343557453425283 0.33394157160362 1 1
0.193714033785397 0.185600166116212 1 1
0.267280113963948 0.25906907736298 1 1
0.146414992996547 0.142178487610272 1 1
0.0360691025480952 0.0341765211392601 1 1
0.325312202754299 0.315763010982308 1 1
0.355180130817338 0.34424778771568 1 1
0.0359414050880767 0.0339780273339179 1 1
0.194527692047709 0.189253018565022 1 1
0.0274734865577315 0.027466655094175 1 1
0.269478358994216 0.262823015597806 1 1
0.269655134372891 0.259666928207277 1 1
0.0587537610505846 0.0562418375773404 1 1
0.1642976802828 0.158313428760589 1 1
0.0171389732740325 0.0165364442656138 0 0
0.305109044356183 0.296598875896784 1 1
0.0944353195942449 0.0917277813452463 1 1
0.155708963615796 0.151616347721014 1 1
0.231102152249839 0.223988615069611 1 1
0.26304835837907 0.253711092418537 1 1
0.145790245154299 0.141631011516049 1 1
0.193643516909978 0.189071818181516 1 1
0.323128905026325 0.313468244285993 1 1
0.272093719525412 0.263968738474176 1 1
0.174873084589208 0.170490883992013 1 1
0.0939513140189373 0.0899736091930262 1 1
0.244651048603465 0.238201967710833 1 1
0.321637771259762 0.312050994208164 1 1
0.129088902073875 0.122851005617675 1 1
0.198266768624276 0.191093428624866 1 1
0.322972104966227 0.312290110645382 1 1
0.214426648997415 0.207995907525932 1 1
0.326356406654708 0.315724869300253 1 1
0.213670300717635 0.208220687425653 1 1
-0.0308122223850807 -0.0280933163016593 0 0
0.279167183332571 0.270299593471523 1 1
0.280454086569987 0.272453238719782 1 1
0.321848700856527 0.312943812660164 1 1
0.272072561824339 0.264249914737914 1 1
0.231566156150494 0.224554777676667 1 1
0.317583197347747 0.306435920953373 1 1
0.234897017720859 0.228202943510347 1 1
0.0687973333415538 0.0668818102842948 1 1
0.272807870587164 0.265476581262362 1 1
0.224862102242209 0.219436054832729 1 1
0.0730291453269767 0.0709087187433062 1 1
0.0857372576699022 0.0838161640117948 1 1
0.419632256215435 0.405219768399066 0 0
0.247071313480622 0.23966942030505 1 1
0.135280287464533 0.131505917557216 1 1
0.199705833409822 0.194474772019543 1 1
0.211744489697536 0.206197701319198 1 1
0.0655196822299844 0.0632394122625142 1 1
0.168998068365275 0.164818911639393 1 1
0.133784885246173 0.129432432193399 1 1
0.0993505578411776 0.0961766029664152 1 1
0.177415770828889 0.172901660185477 1 1
0.383148480207435 0.37148343087661 0 1
0.205195480897551 0.199182385660177 1 1
0.186034191464504 0.180154430960292 1 1
0.293333736528502 0.285352261616685 1 1
0.297250657297419 0.2896295357635 1 1
0.272457622173356 0.265324872746748 1 1
0.21394634893783 0.207881678756249 1 1
0.234185107972746 0.227962629731231 1 1
0.177513454241549 0.171986194531774 1 1
0.192697241134802 0.186648468824608 1 1
0.136260075533875 0.133434708751525 1 1
0.208510926058533 0.202194264588062 1 1
0.133185678342163 0.12965417849193 1 1
0.256180008621381 0.249476309062102 1 1
0.236932402113608 0.230766823586355 1 1
0.120687132232969 0.116071922713533 1 1
0.191194201335708 0.185011611734859 1 1
0.198957932928549 0.192725057725312 1 1
0.0828103011202827 0.0795465494236157 1 1
0.32625790661324 0.3159136713418 1 1
0.0314070501707343 0.0298873194261049 1 1
0.0174542044479645 0.0179433067278882 0 0
0.256155722373251 0.248275101053018 1 1
0.00230387828723437 0.00180430566994917 1 1
0.262302721040708 0.254563660611916 1 1
0.244134799069065 0.237728887053808 1 1
0.0462114613975799 0.0430678045444889 1 1
0.344172541461164 0.335432489023899 1 1
0.264034070104895 0.256765805070506 1 1
0.26791744365908 0.259653389131921 1 1
0.275181985950985 0.266995929999105 1 1
0.269067182909148 0.259361112270739 1 1
0.174813795057661 0.170389621854852 1 1
0.151357515322067 0.149038293726911 1 1
0.394631337066358 0.383762921045653 0 0
0.102562880106203 0.0986734376489414 1 1
0.155973223088689 0.150502653179976 1 1
0.152291582922475 0.14735597792953 1 1
0.231485967314078 0.223928456565627 1 1
0.164044660176465 0.159244139442331 1 1
0.100105250163276 0.096836931727556 1 1
0.0941384299051359 0.0898041416789295 1 1
0.11819487418992 0.114455271946229 1 1
0.187211561549536 0.181835471893812 1 1
0.228231879387732 0.220993600603672 1 1
0.259233089634725 0.252996920251718 1 1
0.294901987719147 0.286056937629794 1 1
0.165459707000373 0.161425825227542 1 1
0.149560849630679 0.145443259440484 1 1
0.160776486877505 0.156073557379722 1 1
0.201650465655011 0.19581435093034 1 1
0.178050656427743 0.172138172153563 1 1
0.161338365043701 0.156701014596172 1 1
0.136109798625861 0.130700362413163 1 1
0.19274252136954 0.18450307838551 1 1
0.231654443239622 0.224470710069284 1 1
0.267927159822523 0.260161728825005 1 1
0.153255599762284 0.148653599424791 1 1
0.081829870596955 0.0805813324929779 1 1
0.236381516668293 0.228855691659131 1 1
0.391998237406598 0.380899210371463 1 1
0.1120173004525 0.108078144886039 1 1
0.197492418714347 0.192108000777955 1 1
-0.0576750035456216 -0.0568903554559651 0 0
0.296948547753162 0.289481972732603 1 1
0.295827519898158 0.287032696491605 1 1
0.22318661282551 0.217608897726664 1 1
0.210535347428119 0.205042479385023 1 1
0.305532941126842 0.295496235801018 1 1
0.155858623394139 0.151956457543327 1 1
0.34031448037339 0.329498096235668 1 1
0.137144793222563 0.131576344351847 1 1
0.244215966604822 0.23642563893482 1 1
0.193283963156694 0.187737039996506 1 1
0.240338770555479 0.234195306826931 1 1
0.283839673941252 0.276393331752309 1 1
0.236072950784812 0.230317158742967 1 1
0.322078627479592 0.312112286480643 1 1
0.237549830747367 0.231370903294975 1 1
0.288044207754605 0.279519810305619 1 1
0.0759008379391158 0.0734362587012406 1 1
0.258826237049657 0.251316974604443 1 1
0.0994973453472194 0.0972646695954552 1 1
0.300617964751699 0.292204333514193 1 1
-0.0551429188670455 -0.0535271481412784 0 0
0.0397886809753889 0.0393314231031524 1 1
0.21965641006312 0.214257624655382 1 1
0.189499176733751 0.184422404309402 1 1
0.281023597453381 0.272370022167158 1 1
0.115967177356469 0.112722334989542 1 1
0.255676114543927 0.248096325342057 1 1
0.170190806630041 0.16500721807864 1 1
0.419631372717505 0.407512547228955 1 1
0.256712877718757 0.248546520364084 1 1
0.262715221345593 0.254712485788567 1 1
0.27999289230967 0.271440277141007 1 1
0.162310323882377 0.157105865790689 1 1
0.232889401636663 0.22593098913037 1 1
0.259123074793045 0.250001231507125 1 1
0.212174464066154 0.204998189938399 1 1
0.269206343617509 0.261330605150972 1 1
0.0457389721183045 0.0458147544575129 1 1
0.290870104792121 0.282925877904456 1 1
0.182780391061203 0.177612412281414 1 1
0.313856965598331 0.302723754275038 1 1
0.140652190380939 0.136861778818218 1 1
0.173985534495896 0.166682960078089 1 1
0.117219543901784 0.114705191650637 1 1
0.279260453247156 0.271283290872826 1 1
0.296200234928698 0.287076284282955 1 1
0.098988331947483 0.0959855426110046 1 1
0.393060150508914 0.380295089791086 1 1
0.165478787223681 0.160398069109114 1 1
0.265188554374778 0.257906568203137 1 1
0.0782934278848338 0.0763497000252652 1 1
0.263083693899274 0.254552705762592 1 1
0.1683689659014 0.16215804729619 1 1
0.178477177480129 0.173037270306486 1 1
0.196977802079399 0.190463458164417 1 1
0.163926669881109 0.160379155770607 1 1
0.0980185542618566 0.0944832898147396 1 1
0.168200755796371 0.163479858258084 1 1
0.242411646546294 0.235567230825326 1 1
0.245690397717305 0.237810046459473 1 1
0.0803190400634693 0.0778613173792541 1 1
0.20461146090633 0.200169874590305 1 1
0.151700213371184 0.146943366475605 1 1
0.240758829987741 0.234230837710414 1 1
0.324659033744843 0.315123601331112 1 1
0.109484477020292 0.104060576812601 1 1
0.238515861747221 0.232665817200575 1 1
0.128719668753062 0.125320664688066 1 1
0.254020859363084 0.244966534222026 1 1
0.169221335313567 0.164122575383161 1 1
0.194486031748682 0.189011985190086 1 1
0.0629196478439006 0.0611468443884017 1 1
0.207629515667099 0.202006517890716 1 1
0.117578937221871 0.115693935889411 1 1
0.30881127401328 0.299502294428301 1 1
0.249743822375026 0.242789547046721 1 1
0.305068208882253 0.295529248217738 1 1
0.0331698303890275 0.0318586304800833 1 1
0.181253866411763 0.175644719421654 1 1
-0.0210461378499943 -0.0194775757639941 0 0
0.156853673156004 0.152123182751101 1 1
0.311104194317136 0.302893464655811 1 1
0.309868087776308 0.30064604382855 1 1
0.418188558218788 0.407202063062969 0 0
0.403591630747405 0.391958788122723 1 1
0.172077281004491 0.167856667358207 1 1
0.0699491710763973 0.0672784510339286 1 1
0.103278260596782 0.099714936963185 1 1
0.191761974152581 0.185154315520276 1 1
0.25783654555462 0.247365608492305 1 1
0.264183561415608 0.256039804804336 1 1
0.137398179884839 0.134775758191456 1 1
0.12368172519413 0.12069131631207 1 1
0.188687269065484 0.183917353987758 1 1
0.0796453207599347 0.0772414647263639 1 1
0.276378946750698 0.269452025235589 1 1
0.12865056015008 0.125208708636817 1 1
0.301900566809248 0.293159588614706 1 1
0.324017359661768 0.315695652143122 1 1
0.16696250809549 0.164201799391287 1 1
-0.0234039585754274 -0.0223892105886509 0 0
0.205638637328348 0.199430141126836 1 1
0.323118943907242 0.313709971135732 1 1
0.270653559060163 0.26315099130078 1 1
0.130258921353879 0.126352831431742 1 1
0.273643463877425 0.266573764200364 1 1
0.360371051560326 0.350336445584242 1 1
0.237619347205614 0.230973114498914 1 1
0.211730428525245 0.20587358114463 1 1
0.353193739117044 0.343162576651831 1 1
0.078041872655968 0.0768150809233947 1 1
0.183698381612632 0.177867366477482 1 1
0.177251811083306 0.172094576891046 1 1
0.233217639558711 0.226145551143739 1 1
0.113797266384939 0.110424338582455 1 1
0.270918965126521 0.262483110982846 1 1
0.326750687315955 0.315811184352555 1 1
0.101668084112807 0.0991369198100417 1 1
0.405147930273496 0.392926104861453 1 1
0.120414594373374 0.117607090129301 1 1
0.0829984138642474 0.0800851137903403 1 1
0.274734916885212 0.266445702783173 1 1
0.179089610612811 0.174631156897961 1 1
0.202446848433077 0.196550569197047 1 1
0.223327244854177 0.215884076811851 1 1
0.223376665215253 0.217005010651184 1 1
0.332183882944 0.323431062347063 1 1
0.035561369369409 0.0351835326093077 1 1
0.0763531693711917 0.0733554006271169 1 1
0.276755417385202 0.268163705583104 1 1
0.201926473527913 0.195025897622262 1 1
0.283580295464185 0.27598615990414 1 1
0.329272534883648 0.319752247736192 1 1
0.0437091345000939 0.0410061370212048 1 1
0.0929219050017071 0.0897638335719068 1 1
0.0776629862113375 0.0777616621054635 1 1
0.24228436731528 0.234577982222708 1 1
0.202313314037484 0.196422821778866 1 1
0.285951651220808 0.278119782461167 1 1
0.331655405447772 0.321008310654861 1 1
0.203951753417427 0.198608741830134 1 1
0.114865603027505 0.112012533649878 1 1
0.247699627405812 0.239940193998132 1 1
0.12402633849296 0.119824665860554 1 1
0.255938899806328 0.245559994027294 1 1
0.153057718142448 0.148757775744278 1 1
0.239743838334163 0.232377698784983 1 1
0.222030178524241 0.215610166494775 1 1
0.23001381528612 0.224418550536906 1 1
0.281068793925998 0.273639292743476 1 1
0.16274994028332 0.158508586553743 1 1
0.197011054343688 0.190793794569308 1 1
0.128824352807765 0.12673373121659 1 1
0.256961667410565 0.248239138433427 1 1
0.217001558352815 0.210598196899708 1 1
0.177270332288667 0.171311739886578 1 1
0.14773489509394 0.142893027754452 1 1
0.0669015028703018 0.0665948033619972 1 1
0.235874702914447 0.228165017476274 1 1
0.174788069377338 0.170078306879068 1 1
0.315989575724331 0.306060362983742 1 1
0.314713092397628 0.306102141307392 1 1
0.0382188356857261 0.0366339015928129 1 1
0.128018425610248 0.122291823019398 1 1
0.61382556275855 0.595499573109238 0 0
0.12185153049486 0.119594799727121 1 1
0.20738680441462 0.201773939760555 1 1
0.219858360873934 0.212222184925137 1 1
0.0479073520526782 0.0469645470369568 1 1
0.331121305153531 0.322564566929984 1 1
0.17574741859783 0.168776622022226 1 1
0.0280192035635365 0.0274514956058625 1 1
0.250004250522224 0.241531707601175 1 1
0.229544346761385 0.221789019481019 1 1
0.317909061918939 0.308816906274345 1 1
0.0914255044879709 0.0891127595950668 1 1
0.130635677351709 0.125853989887805 1 1
0.287447144728757 0.279416541451009 1 1
0.114422305944617 0.112301275544785 1 1
0.40977552610103 0.397178596943742 0 0
0.0584130038342999 0.058001710906207 1 1
0.134894883376948 0.132044619719785 1 1
0.190182503661662 0.184632804777656 1 1
0.154598675658981 0.151054250471911 1 1
0.240934873496066 0.233444281753585 1 1
0.239035882791996 0.229746431082088 1 1
0.202757228386561 0.197340080464899 1 1
0.24715176223439 0.240418050488225 1 1
0.175048620984789 0.169450411379023 1 1
0.176757360936739 0.171977036667002 1 1
0.18761149777612 0.182384211381339 1 1
0.0983438300348839 0.0961516425210995 1 1
0.284661002499181 0.276658682398971 1 1
0.216195681848996 0.209697342628623 1 1
0.106091714929016 0.103461293224057 1 1
-0.092489867068381 -0.0894917570604035 0 0
0.250680587893219 0.243256163470017 1 1
0.10478037904997 0.102659984246122 1 1
0.233149301678772 0.226573699571885 1 1
0.230558882672869 0.22199932003185 1 1
0.17868356817894 0.173014121593818 1 1
-0.0391613735955764 -0.0382086313888146 0 0
0.13154204974507 0.127601509145764 1 1
0.321110441602001 0.312084246044552 1 1
0.125882153442152 0.121662983384287 1 1
0.330034929091611 0.320586326323649 1 1
0.285895776498578 0.278153903643148 1 1
0.157703938977256 0.153666042889704 1 1
0.155967276610744 0.149562964320789 1 1
0.143754602195952 0.139438427708048 1 1
0.121167534074128 0.117718491217442 1 1
0.202830642253594 0.198994260882216 1 1
0.256477102036307 0.250163491546413 1 1
0.0904681758856511 0.087803774166586 1 1
0.343873892461545 0.331578757425741 1 1
0.225655671407823 0.219126842204094 1 1
0.119367509863854 0.115732286324638 1 1
0.091700175921132 0.0881393002839864 1 1
0.283504008621351 0.274190464631434 1 1
0.229375442156495 0.221303871105234 1 1
0.244745779492707 0.238115611537652 1 1
0.196929743543859 0.190756412646592 1 1
0.246676487363588 0.238973590841325 1 1
0.254096911296937 0.245750687275931 1 1
0.233365789095352 0.226779294598563 1 1
0.210142092845072 0.204210838387242 1 1
0.155776906121455 0.152141141956217 1 1
0.200569429710083 0.193427261448537 1 1
0.0828578003824062 0.0807564087459345 1 1
0.220670994689389 0.214430137497435 1 1
0.371744585515241 0.361169555476971 1 1
0.109468633574294 0.106258836349046 1 1
0.108722677486286 0.106757576514384 1 1
0.113448431699001 0.109863263858126 1 1
0.318510831740848 0.308859906054016 1 1
0.165367953876712 0.160924167770118 1 1
0.0835445574325754 0.0811681383682324 1 1
0.0766120271105696 0.0754228489313065 1 1
0.0767158279011425 0.0738074070091104 1 1
0.222844234529179 0.216468563842622 1 1
0.279597961089929 0.270685046740596 1 1
0.160190886815175 0.155606880344946 1 1
0.188620859643144 0.182747740990289 1 1
0.051501031204368 0.0493715812599061 1 1
0.300634384772186 0.291941082476555 1 1
0.139293478719159 0.136009717445086 1 1
0.0368073548298472 0.0371117505440359 1 1
0.144689134420276 0.140227558987464 1 1
0.112560427614174 0.109509583424467 1 1
0.42153430877757 0.409477333588504 0 0
0.289026677182921 0.279730982209686 1 1
0.196974789128736 0.190681500439821 1 1
0.382220236286759 0.371715924016362 1 1
0.0931799446890612 0.0889342353289825 1 1
0.28712224304524 0.2796920554687 1 1
0.268410633387413 0.258614444655935 1 1
0.228368200823546 0.222246137547465 1 1
0.247508199181882 0.240264133503038 1 1
0.121199448821621 0.11826652298737 1 1
0.181175944852569 0.176536842855561 1 1
0.399644119611211 0.387615918739489 1 1
0.340553946444267 0.331603053902037 1 1
0.197198022328719 0.190258158629667 1 1
0.107180557315872 0.104205229939261 1 1
0.314989125871407 0.306781413328474 1 1
0.284038655946172 0.276651416004856 1 1
0.225659410727591 0.219022366049979 1 1
0.366190248020571 0.354501692233246 1 1
0.278953691719971 0.269091817164042 1 1
0.277745029776051 0.268239313828892 1 1
0.226192308746486 0.220055115451347 1 1
0.21451009712418 0.207111533262766 1 1
0.237356074203881 0.230463536336958 1 1
0.0701098039818853 0.0682384759247911 1 1
0.162900547381537 0.157630840728976 1 1
0.127746141011869 0.124068659018594 1 1
0.147145305632086 0.143073643923788 1 1
0.126831734801042 0.123077500662052 1 1
-0.00233482744213126 -0.00261939544198772 1 1
0.131646752609723 0.127849837400637 1 1
0.240280078899748 0.234210475072864 1 1
0.37512728154142 0.363718416611153 1 1
0.194891981192712 0.188507726916404 1 1
0.150668022128776 0.146618559422844 1 1
0.23410276382523 0.224628101110991 1 1
0.184191012347541 0.180691796842877 1 1
0.110735982643093 0.108053220328005 1 1
0.15829050544264 0.153317005803648 1 1
0.150257334108282 0.1460268503188 1 1
0.05510965241676 0.0541413515251596 1 1
0.257579371191379 0.251036596500158 1 1
0.0890583106086261 0.0849474144924001 1 1
0.288232606468995 0.28051202290152 1 1
0.235132095542813 0.227479680876791 1 1
0.236305517969903 0.231732165387431 1 1
0.193257856916548 0.187592022797489 1 1
0.276127360878452 0.268517769415767 1 1
0.0869658233629654 0.0823647528113374 1 1
0.127196050928578 0.12279483670715 1 1
0.298904701840235 0.28993558633692 1 1
0.254071429846351 0.247159917024783 1 1
0.283790873106837 0.275738761058146 1 1
0.19030447850751 0.184416264421842 1 1
0.392063546905208 0.381959550908138 1 1
0.346545960540685 0.335962093476523 1 1
0.183611485328765 0.178680447909282 1 1
-0.0497514961514811 -0.047424412273022 0 0
0.107070104456614 0.103749956011405 1 1
0.174064705250512 0.169632546023644 1 1
0.174244831780994 0.169323391081239 1 1
0.324509255306022 0.314843596015924 1 1
0.262620491845465 0.25508788553627 1 1
0.425905518659468 0.414498230014766 0 0
0.0635678591376675 0.0625273413398926 1 1
0.394739809774247 0.382640057601013 1 1
0.121788337987175 0.117642510938841 1 1
0.0797931293725316 0.0789536630382747 1 1
0.122542567438153 0.119721682461865 1 1
0.0535855761009064 0.0514897951283028 1 1
0.245006357972147 0.239281773310733 1 1
0.143344045767046 0.13847654857972 1 1
0.450727338845382 0.438227541011067 1 1
0.276344725416198 0.268269482515547 1 1
0.0023815642343402 0.00344192623027075 0 0
0.331837217754278 0.32247528163886 1 1
0.043006529434802 0.0418154420818818 1 1
0.196518082911781 0.191692786093852 1 1
0.32286698477595 0.315319048814011 1 1
0.262325843541234 0.254299156564908 1 1
0.221919531653123 0.216119505192441 1 1
0.0711341397236084 0.0696111828340342 1 1
0.386470983527538 0.372682271479087 1 1
0.398193287469443 0.386155847192648 1 1
0.158187004830291 0.152429659337648 1 1
0.393429032687677 0.382221779057417 0 0
0.277038583320861 0.267568546651395 1 1
0.137523772201623 0.13483122538526 1 1
0.245271097152892 0.2379530238326 1 1
0.171948268148321 0.164814601985144 1 1
0.314832217793244 0.306154041555764 1 1
0.161085847873998 0.154305903719089 1 1
0.303507010660765 0.29573591866375 1 1
0.206117968917923 0.200124784801799 1 1
0.286955631493257 0.278210319246596 1 1
0.176372525716401 0.171283703175861 1 1
0.0976592791336404 0.0942852107699542 1 1
0.0491497448621637 0.0477109337158583 1 1
0.33165242411168 0.321865323154064 1 1
0.38549611881639 0.374512432801451 1 1
0.374612242011774 0.363869216582626 1 1
0.114122377586591 0.11116281616447 1 1
0.212078103224773 0.204761830601999 1 1
0.00650095821992124 0.00627801715623519 0 0
0.229852083619932 0.222778164541703 1 1
0.235354203192068 0.229183992671802 1 1
0.116214445979693 0.113284271318156 1 1
0.211440555065727 0.204478565366125 1 1
0.0847743807612785 0.0836624718754826 1 1
0.290008251529784 0.281205123468529 1 1
0.169255054403725 0.164387361810397 1 1
0.151513183527386 0.146682282600671 1 1
0.214923883366882 0.208823019430027 1 1
0.117990691811838 0.115282192178478 1 1
0.361653909923105 0.350498073962822 1 1
0.0409716793777742 0.0402200720087925 1 1
0.301037045465688 0.292225227799669 1 1
0.216809226774333 0.210682796302296 1 1
0.156141299410876 0.150682233181802 1 1
0.347277380736663 0.337061815194752 1 1
0.13181877685615 0.126208514114016 1 1
0.273539800297717 0.265653904247689 1 1
0.386994870477047 0.374741888423672 0 1
0.180065157706965 0.175469583608866 1 1
0.179875538171764 0.174561800311326 1 1
0.0646681872623301 0.0633828162953242 1 1
0.352335718951042 0.342476820524916 1 1
0.326415899086528 0.318017437405644 1 1
0.272139465188806 0.263133158821221 1 1
0.151027112664134 0.146159755712472 1 1
0.105320165000355 0.101457790524375 1 1
0.186976441836995 0.182586865547208 1 1
0.304559816602897 0.296664207214095 1 1
0.178063707291609 0.173819273471332 1 1
0.301712296843999 0.293348017414746 1 1
0.0338553590313112 0.0331582412189331 1 1
0.231451206772079 0.224626902696846 1 1
0.184430229957132 0.178100370844075 1 1
0.255495667699336 0.248431313862616 1 1
0.267136019404634 0.259300642825807 1 1
0.276942483431049 0.267949799840378 1 1
0.121343603398494 0.118122323346758 1 1
0.0608627278857295 0.0585535315214087 1 1
0.195567463745756 0.191441197813814 1 1
0.251212027795046 0.245213112503077 1 1
0.138818653085343 0.134570943540243 1 1
0.386068167945017 0.374834921125904 1 1
0.289778845638106 0.282097360807204 1 1
0.12603894756558 0.121568279130243 1 1
0.241429664868405 0.233465323850307 1 1
0.0218263394984371 0.0191569108931467 1 0
0.23666710254749 0.231164639934351 1 1
0.29986162470909 0.291220122690532 1 1
0.286862120360956 0.277904582327259 1 1
0.212966387559075 0.207996021696758 1 1
0.166490140971855 0.161033265389197 1 1
0.0849753360690409 0.0826871344114955 1 1
0.297906831329929 0.288568100540827 1 1
0.191770975286094 0.185425550995691 1 1
0.244622394052434 0.237774372627129 1 1
0.289163285963568 0.280670770052473 1 1
0.154812266084068 0.150471455459715 1 1
0.309480229340135 0.30164356106247 1 1
0.0764866593141436 0.0742936802038498 1 1
0.17006813398052 0.164331254248778 1 1
0.309112922155246 0.300212374912923 1 1
0.249418662567372 0.241973565507245 1 1
0.19840336384373 0.19229863493391 1 1
0.32453528255452 0.315722960920817 1 1
0.333653913835916 0.322428893485286 1 1
0.163846723816785 0.160289106812229 1 1
0.270461673705875 0.263733747967371 1 1
0.205723530187647 0.197756356029867 1 1
0.188759426838272 0.180598226301726 1 1
0.0543350838744743 0.0522763774693795 1 1
0.13904435922241 0.134445559062973 1 1
0.213554838575645 0.206500604990138 1 1
0.344560376642535 0.334589551895398 1 1
0.182568681957651 0.178837304094276 1 1
0.317062788006225 0.308528646179238 1 1
0.241704209631309 0.233833041723222 1 1
0.120947284528513 0.115971668109423 1 1
0.149143331214761 0.144890898566605 1 1
0.180222408840907 0.175053984319186 1 1
0.185777448512812 0.179709200741216 1 1
0.150596294958201 0.145448406744217 1 1
0.0829486374303324 0.0812821797739096 1 1
0.159592675543139 0.155143553118769 1 1
0.308757276249288 0.298949223401433 1 1
0.00808297957600863 0.00828758846645034 0 0
0.206684635834771 0.200905328638331 1 1
0.258591371458863 0.250519854136606 1 1
0.365731918351176 0.354728949244733 1 1
0.0943537003517169 0.0916672848272658 1 1
0.270155275169023 0.262413584068939 1 1
0.217265026673135 0.210786122545436 1 1
0.344535133887534 0.334725457395409 1 1
0.325210000402453 0.31534302610207 1 1
0.185152621995544 0.177417394082517 1 1
0.191444984949666 0.185932140420116 1 1
0.328915489376144 0.318165395412707 1 1
0.213462572878853 0.207301723769414 1 1
0.22614303724347 0.219454362310806 1 1
0.326991624436699 0.317679661634108 1 1
0.140325501559171 0.136153278774276 1 1
0.1986354686423 0.193877786884161 1 1
0.116948202134338 0.111702650298042 1 1
0.208003626964442 0.201066819293303 1 1
0.31523351626869 0.304715683265883 1 1
0.302109432145961 0.292366403123204 1 1
0.274274411512122 0.266720226180321 1 1
0.216428151849751 0.211005198234831 1 1
0.411327001339746 0.399036081093532 1 1
0.152661835888231 0.148994550363921 1 1
0.23769567445277 0.232448224295092 1 1
0.301928399336405 0.29403010491214 1 1
0.202383249826418 0.195879056199069 1 1
0.172341255852389 0.166861059671612 1 1
0.193667104911181 0.189967822788133 1 1
0.170024161006425 0.165608266055048 1 1
0.188528717998464 0.183273236142946 1 1
0.271139495502444 0.264276074185447 1 1
0.172460086047854 0.167238957637307 1 1
0.0788262915669998 0.0771108199944855 1 1
0.156580279978778 0.151682840296041 1 1
0.406175135546891 0.395166935944242 1 1
0.106879668765756 0.102929640655827 1 1
0.24505450603876 0.237767841563972 1 1
0.110430231156201 0.10674051777539 1 1
0.128422499441974 0.124819864388844 1 1
0.0913335228989941 0.0894373011715683 1 1
0.352719312606893 0.341629335548747 1 1
0.283916850299477 0.274989926106319 1 1
0.297573745004044 0.289574558732729 1 1
0.23491607763045 0.228126549751633 1 1
0.339965245400974 0.330303629523341 1 1
0.19245192355738 0.186844322160391 1 1
0.279040744303664 0.271974585252317 1 1
0.115488100867972 0.111935701920767 1 1
0.247494531299983 0.241346106278905 1 1
0.0639840834675556 0.0628257813116918 1 1
0.218768012669789 0.213500205402102 1 1
0.296124967498846 0.287647780388136 1 1
0.302890895088718 0.295013983255266 1 1
0.123605587981776 0.120369086467831 1 1
0.127279614076098 0.123278788863534 1 1
0.201058690436837 0.195341632256135 1 1
0.203369788527554 0.198172293002684 1 1
0.44244057999802 0.428555785128809 0 0
0.257292167472049 0.250869336926235 1 1
0.320478284262203 0.311125641852256 1 1
0.28299245910985 0.275263321248541 1 1
0.289853458348199 0.281585229958967 1 1
0.279086773216306 0.271143528851048 1 1
-0.00864962808489824 -0.008611398220992 0 0
0.135646984654599 0.132750438915454 1 1
0.365801793215941 0.356165547765297 1 1
0.110177953120831 0.106686449470313 1 1
0.00366341216111632 0.00315730646554861 1 1
0.280949857895095 0.27309529077688 1 1
0.180257499082326 0.176136046122069 1 1
0.129076806862442 0.125398011002597 1 1
0.23732636901955 0.230565136375081 1 1
0.0227760854182927 0.0224515856381143 0 0
0.316187205818003 0.306334795613455 1 1
0.249961650507136 0.242749605789206 1 1
0.112388759587714 0.108880342583241 1 1
0.186431990546031 0.180638733810204 1 1
0.234241801587229 0.226755729300425 1 1
0.193658725594489 0.185934833093945 1 1
0.22702317751625 0.220229010134016 1 1
0.102783861232045 0.100359845111265 1 1
0.288877990927995 0.282172189941689 1 1
-0.0634719322808196 -0.0617435809098839 0 0
0.341519666854285 0.331326936472921 1 1
0.331272258425253 0.321505523850504 1 1
0.144428429251225 0.140467696404508 1 1
0.409704491458899 0.397120791312037 0 0
0.219812943787883 0.214402602388706 1 1
0.282198074757943 0.274646434097632 1 1
0.238760675107941 0.231516106726539 1 1
0.285965594804389 0.278574358002704 1 1
0.336996824040915 0.326392987201937 1 1
0.139177080780649 0.134475601356834 1 1
0.0938985742350862 0.0910781933815497 1 1
0.293834468020041 0.284716599078087 1 1
0.211563423187236 0.205068122977053 1 1
0.167015887963196 0.161582317372238 1 1
0.0241465196552691 0.0237851375980278 1 0
0.0864032656949977 0.0839844205526828 1 1
0.0555006226146406 0.0549614927342382 1 1
0.261962106466439 0.254916205898511 1 1
0.224227827013045 0.216177568082447 1 1
0.234998512355245 0.228387304154165 1 1
0.252737933641736 0.246001154231652 1 1
0.257022845723432 0.249497268476563 1 1
0.256482280817698 0.248678969875856 1 1
0.168297602276792 0.162203968109401 1 1
0.362010917209367 0.350872833546267 1 1
0.187811070212335 0.182713261962488 1 1
0.0882624422747641 0.0856832794169403 1 1
0.120031429854338 0.117155074987559 1 1
0.106986530419993 0.102474092925541 1 1
0.351208519391711 0.341387398295237 1 1
0.28711242282434 0.275823596697105 1 1
0.256140181723628 0.247009270217581 1 1
0.213397329978607 0.20601707350974 1 1
0.181853543829392 0.176782865891067 1 1
0.0996281729742909 0.0957723461498153 1 1
0.271592227022113 0.263727331058157 1 1
0.205572513154837 0.200928373234703 1 1
0.109357555937923 0.106141094873615 1 1
0.444839771432962 0.431646475124516 1 1
0.221777640455587 0.215446911130383 1 1
0.126843195026172 0.121064144728529 1 1
0.331179163837535 0.319838168868861 1 1
0.40554398934629 0.393875595726687 1 1
0.169597521727329 0.16464377525236 1 1
0.408429633351575 0.396681573218046 0 0
0.289747051521942 0.281521890225454 1 1
0.0547571516507629 0.0534391798105046 1 1
0.340956553858833 0.332471532590731 1 1
0.228439008986117 0.223263290343618 1 1
0.0678979069511366 0.0662560312521405 1 1
0.14164366114661 0.137183254322085 1 1
0.102922753023955 0.100584185136629 1 1
0.161758554998908 0.157103041045123 1 1
0.235108645775103 0.229719894007273 1 1
0.0851793132132623 0.083011801814479 1 1
0.0580429865955766 0.057595464948977 1 1
0.134179440124116 0.12965559417736 1 1
0.245799047545913 0.237643515923844 1 1
0.0651782506740694 0.0635817492655548 1 1
0.300137321513975 0.28868887488936 1 1
0.0976236930461173 0.094936679710364 1 1
0.193847246194858 0.189697754502497 1 1
0.352665427477771 0.341363514201868 1 1
0.0871795437322462 0.0850175379903547 1 1
0.390268958419992 0.379048993526761 0 0
0.0686998763019791 0.0664527382971772 1 1
0.173649707786491 0.169307701493752 1 1
0.165736804991958 0.161310037111617 1 1
0.284840341815866 0.2762001959935 1 1
0.138247899281832 0.134833323061546 1 1
0.212211278443194 0.207020632718768 1 1
0.129621075597795 0.126572300950203 1 1
0.127129962326371 0.124062674253228 1 1
0.0355261926703769 0.0335268415707676 1 1
0.166318999475345 0.161697139702958 1 1
0.342123295756895 0.331175202073076 1 1
0.331124570752769 0.321335525330436 1 1
0.207534251870108 0.202816640346009 1 1
0.148550962351658 0.142987709175118 1 1
0.283562062426896 0.274711001245628 1 1
0.1262501163422 0.122243999847689 1 1
-0.011348191514031 -0.00832701455877613 0 0
0.2163006998011 0.209908133086296 1 1
0.14983573799404 0.14532553892139 1 1
0.216103714949988 0.209373511060247 1 1
0.161206658165274 0.156227160102011 1 1
0.172539392974604 0.166248453410175 1 1
0.309143374539957 0.299695035793779 1 1
0.158462495159744 0.154020828461072 1 1
0.203050984235286 0.196635792234228 1 1
0.126284843061071 0.123206396058391 1 1
0.273801764790644 0.265232613732593 1 1
0.254551705207878 0.247835192119931 1 1
0.0796195323880907 0.0796454699992092 1 1
0.109105592871758 0.105700146828721 1 1
0.371226603821462 0.360181361562222 1 1
0.199758910857454 0.194738983952301 1 1
0.170173325961054 0.165208849344011 1 1
0.182141978002336 0.174860269636575 1 1
0.129593481158937 0.125748461062027 1 1
0.161996912411742 0.156268450537244 1 1
0.174864333612499 0.170010679430738 1 1
0.175688635247989 0.171453731912517 1 1
0.201769423474974 0.197227450573232 1 1
0.305465359377097 0.297216301637411 1 1
0.275129337439041 0.266319395964117 1 1
0.180132134681283 0.176584729158256 1 1
-0.0501213924585844 -0.0487117041607358 0 0
0.310016136469541 0.301284564908287 1 1
0.211552475619478 0.204453506592769 1 1
-0.0533670297937129 -0.0521632466148911 0 0
0.213406871254607 0.207934954557611 1 1
0.176081851133431 0.170495682060006 1 1
0.198593903210245 0.190350916522584 1 1
0.0440892299381124 0.0429601061193656 1 1
0.247429792031128 0.240573288857393 1 1
0.259326099056999 0.251990948569449 1 1
0.385313872143253 0.373911356309019 1 1
0.254741673349379 0.246914130614094 1 1
0.221548269206986 0.216442934302868 1 1
0.0543552730948879 0.0520938378568562 1 1
0.310132331536617 0.302860277612398 1 1
0.195318887522604 0.188488124310696 1 1
0.287656524482342 0.278574168049825 1 1
0.0850472403814948 0.0853634255904381 1 1
0.343415845771527 0.334263411467729 1 1
0.249040607411967 0.240321732567529 1 1
0.246136063967182 0.23910890967939 1 1
0.172101591939426 0.167758215111128 1 1
0.153892385417534 0.149860778073139 1 1
0.299210856469587 0.291663552122229 1 1
0.182257383027203 0.177951032621817 1 1
0.169778734162547 0.163773196075191 1 1
0.188143597426329 0.182862983896618 1 1
0.249423183317886 0.24240200241955 1 1
0.161587463783997 0.156108051662181 1 1
0.204432876225876 0.199348724506801 1 1
0.118776114128091 0.11508843916797 1 1
0.167320240679513 0.1627922496119 1 1
0.200101668815005 0.194135614202565 1 1
0.283150709468281 0.274476264858527 1 1
0.169199870327958 0.164382612343003 1 1
0.0871686021639349 0.0837368350942017 1 1
0.194746919912775 0.189092612564403 1 1
0.172101388967142 0.166529280820578 1 1
0.258652797468312 0.251415878876659 1 1
0.216255470481202 0.208988857906935 1 1
0.123041506942637 0.119573306493123 1 1
0.149197111073393 0.145221391240253 1 1
0.0793490503155284 0.0769611984866241 1 1
0.308073516290442 0.299058683363288 1 1
0.186278593547834 0.180819925316656 1 1
0.173475962755353 0.16733494435661 1 1
0.287399916558561 0.279707283600057 1 1
0.382461762622883 0.370624337952004 0 1
0.0526659907348023 0.0499683169257026 1 1
0.267726884894542 0.259540985617813 1 1
0.174956497895152 0.168978848476195 1 1
0.0849783096002006 0.0848012898659736 1 1
0.191083710446648 0.185269964101864 1 1
0.116364822383655 0.112875932375834 1 1
0.316092656005415 0.306648129475319 1 1
0.313786905855622 0.302899438920218 1 1
0.214007676298167 0.206490815727967 1 1
0.0895376379944884 0.0867177731960623 1 1
0.0496641986086269 0.0484260809933341 1 1
0.159041392812579 0.153689763243071 1 1
0.0591451736516751 0.0567178601142517 1 1
0.273533858810192 0.265501238129283 1 1
0.146093133083943 0.141812833028458 1 1
0.244718767885336 0.238082932111476 1 1
0.347193353647969 0.337558235878624 1 1
0.0602628707096466 0.0579670613902657 1 1
0.206414614270946 0.202255148409687 1 1
0.196269871511558 0.18925092261041 1 1
0.240283096278176 0.234031167783064 1 1
0.191374600724236 0.186005724341005 1 1
0.322735421431514 0.312813885741171 1 1
0.110355678307906 0.106416266495249 1 1
0.259512438912968 0.251158826003024 1 1
0.181652468170591 0.176698816095912 1 1
0.248742376708615 0.241489105342871 1 1
0.175025189763681 0.169438910935817 1 1
0.0948043980879058 0.0917920981424677 1 1
0.109057651431037 0.105424346510108 1 1
-0.0299313197126279 -0.0295092127888437 1 1
0.276702592763722 0.268007306358832 1 1
0.25669323635915 0.249507209396801 1 1
0.259726668270198 0.25241934836788 1 1
0.212236986738317 0.205416766200809 1 1
-0.0124650457798087 -0.0114603202461234 1 1
0.268040587277468 0.261396422103902 1 1
0.155180282563577 0.152329082097095 1 1
0.332063849632302 0.321108970039887 1 1
0.313607635291247 0.302884721022934 1 1
0.299841174858427 0.291660004662722 1 1
0.328070984872839 0.317961787116081 1 1
0.102208738209837 0.0999764265211647 1 1
0.195106122438341 0.188871466322173 1 1
0.24174500935843 0.234736166216668 1 1
-0.130449348861849 -0.127516277256609 0 0
0.457689352090297 0.444951193538127 0 0
0.492844239160056 0.477921257357688 0 0
0.222042123510595 0.215698506278868 1 1
0.312892352714363 0.304173111412796 1 1
0.198912264409999 0.192549929845123 1 1
0.0891203984422911 0.0861516869901262 1 1
0.232209591501239 0.22641301891217 1 1
0.157974423474838 0.154395515978531 1 1
0.101716429619814 0.0974080817316754 1 1
0.344344136426416 0.333255424962273 1 1
0.274217978812829 0.266132223054765 1 1
0.12686461455936 0.122558863586951 1 1
0.107192490888437 0.104708298348294 1 1
0.176958988908477 0.172349335887712 1 1
0.059273896906426 0.0580532590046648 1 1
0.142614153997014 0.137534085620125 1 1
0.0189251292228653 0.0173225205227027 1 1
0.100591330860028 0.0968504688003547 1 1
0.201739085616696 0.195564041251113 1 1
0.311886310215842 0.302320187550821 1 1
0.346308701659235 0.33639192889999 1 1
0.287381738023154 0.279460833344625 1 1
0.165519749801196 0.160063230807825 1 1
0.242884855735631 0.236301391524529 1 1
0.17960158161656 0.172853418955588 1 1
0.177598665553267 0.173101599534069 1 1
0.304246612296229 0.295407129752914 1 1
0.301269151320031 0.293050501115678 1 1
0.21406969071607 0.209168699087846 1 1
0.144939105827847 0.140745008547328 1 1
0.205013437826326 0.199693847507926 1 1
0.145442857854149 0.140435353913646 1 1
0.162578593523725 0.15770911264367 1 1
0.321425191575526 0.310968315319107 1 1
0.422469073671336 0.410960099410142 0 0
0.159102142347365 0.15400866715533 1 1
0.177579593256265 0.172435216179492 1 1
0.231336909370998 0.224530817242968 1 1
0.208412712997321 0.202206301840632 1 1
0.000329696176427158 0.00108032860758155 0 0
0.287254408639544 0.279085868482816 1 1
0.250267507671312 0.243372316695686 1 1
0.131406144206301 0.128136278954721 1 1
0.467713265615864 0.453359797050479 0 0
0.178912435935479 0.172513083971745 1 1
0.218990472917197 0.210517809407179 1 1
0.181973194111288 0.177889369267902 1 1
0.150959747769457 0.147055233738525 1 1
0.0315367088601901 0.0306021116506674 1 1
0.29895212325091 0.292154054242402 1 1
0.320066548767198 0.310799758120878 1 1
0.476671628446698 0.463009999616336 0 0
0.314496259105116 0.304784743568807 1 1
0.2901926129339 0.281943515609475 1 1
0.165893748237417 0.159232964703808 1 1
0.342651613127035 0.332751312821268 1 1
0.312051480011689 0.302588477588183 1 1
0.213171127478007 0.207199623559668 1 1
0.269672049225509 0.262448055873474 1 1
0.200495173022527 0.194806564009129 1 1
0.232838171608624 0.225000465347567 1 1
0.101313425859364 0.0978297883983666 1 1
0.127031120136615 0.122989430518392 1 1
0.238533496405307 0.23156547276801 1 1
0.0507792395215254 0.0462923550967639 1 1
0.237834366070727 0.230252778587794 1 1
0.278461447829665 0.271420841940767 1 1
0.212943496494512 0.207499155819363 1 1
0.0582235758028677 0.0562519837674501 1 1
0.333521937126497 0.32486558323932 1 1
0.0170990849554035 0.0160595874449272 0 0
0.225463350651805 0.218319702431348 1 1
0.26910494912585 0.261422459571028 1 1
0.152935733599037 0.148672679132141 1 1
0.344573204022909 0.334526525974187 1 1
0.318671386772415 0.309103315105186 1 1
0.276904900392726 0.269787644801925 1 1
0.270087355892901 0.26146252386821 1 1
0.197415466732527 0.192985372953761 1 1
0.161274726123574 0.156075645289914 1 1
0.159731577732933 0.155125177571108 1 1
0.274050909247535 0.266453686063724 1 1
0.104467173397921 0.100613594690826 1 1
0.382360979232732 0.371360043733013 1 1
0.0426115216575565 0.041356886802722 1 1
0.226465700725144 0.219178546369584 1 1
0.233582713779612 0.227447004933802 1 1
0.0459377299587896 0.0457118934798572 1 1
0.221104444911518 0.214295598323277 1 1
0.139399384295864 0.135406841593099 1 1
0.257768206750068 0.249950305016801 1 1
0.0850394876897578 0.082745812208625 1 1
0.0960894275307558 0.0941603736485812 1 1
0.22699906819505 0.220640055185534 1 1
0.236025784117869 0.229205882133367 1 1
0.275159236670366 0.268771360993269 1 1
0.128778183084595 0.124541866384884 1 1
0.27292917787608 0.265264704513362 1 1
0.119481314274422 0.115990104704852 1 1
0.116114609856797 0.11283448119591 1 1
0.313216454531287 0.30312914840677 1 1
0.284348744667043 0.275606708098815 1 1
0.169719093092787 0.164012357296161 1 1
0.367486449858127 0.355484249236909 1 1
0.300070748400669 0.291069591163459 1 1
0.0795012938792034 0.0767343625115828 1 1
0.171278280194326 0.166388866561009 1 1
0.192871708264847 0.185715467050758 1 1
0.1513476009448 0.146812623430259 1 1
0.221822389705865 0.214792360585869 1 1
0.449778625375393 0.436256536268925 0 0
0.310146567627109 0.301214153764332 1 1
0.119792344018149 0.116914337904612 1 1
0.143394053138881 0.13988607712167 1 1
0.139865352243497 0.135353720558592 1 1
0.27603655558337 0.268552722515382 1 1
0.113031379195467 0.108997061122712 1 1
0.257233196944045 0.249172377202196 1 1
0.168329761561226 0.163080775602325 1 1
0.36054234266473 0.350333243468309 1 1
0.362913823221335 0.351842185485653 1 1
0.251318741570806 0.24544906930936 1 1
0.213825792720241 0.207189586397081 1 1
0.16595821231259 0.160932622755129 1 1
0.178503649368184 0.172801500617403 1 1
0.246635345730279 0.238824543344272 1 1
0.180276788099198 0.176403040704431 1 1
0.169401923517935 0.165225267945939 1 1
0.23312259662855 0.226562447710271 1 1
0.0892435470627125 0.0855749031002887 1 1
-0.156062932780937 -0.152154649322529 0 0
0.101140314629454 0.0986698122478354 1 1
0.231145745570031 0.224246004678047 1 1
0.138161699204758 0.135453178791046 1 1
0.0953865755755992 0.090472680613279 1 1
0.0730291565908947 0.0720104211833931 1 1
0.313804056412536 0.306017449165814 1 1
0.0826923493782385 0.0815363299328042 1 1
0.164803892566792 0.158414379722972 1 1
0.241251527216133 0.23520508403858 1 1
0.0398085565326822 0.0374716903423781 1 1
0.300782386342168 0.293504711382664 1 1
0.347128132538872 0.336744568019237 1 1
0.305639599216931 0.295517043292402 1 1
0.313025175410385 0.303656522660068 1 1
0.183564649779997 0.179704976319906 1 1
0.12867386468099 0.124718988398614 1 1
0.164035746692992 0.158585823913888 1 1
0.146099750051167 0.141924616658518 1 1
0.338929448811408 0.329979426102546 1 1
0.167914252058553 0.163909789366498 1 1
-0.0641534470315743 -0.0613178092216168 0 0
0.233083263289527 0.226756126297159 1 1
0.153242285105071 0.148912360504416 1 1
0.17180823008684 0.166790761480134 1 1
0.148609463365782 0.143602404731164 1 1
0.273710754921783 0.265718552990693 1 1
0.380732320960374 0.369459857366973 1 1
0.243733007302563 0.237360987782697 1 1
0.202119417186016 0.194626131406988 1 1
0.340761178071798 0.329386729392025 1 1
0.218134673332876 0.211869467988705 1 1
0.215684901601811 0.207092429710176 1 1
0.330158200261687 0.320366719110322 1 1
0.361197634874418 0.3510024307778 1 1
0.142264135501018 0.139304454475388 1 1
0.360248906507687 0.34997480035512 1 1
-0.0210187542458191 -0.0210174919870318 1 0
0.297147982205606 0.287094270331025 1 1
0.30134252121815 0.294272901385295 1 1
0.00925164324344385 0.00893474495592743 1 1
0.248227643801688 0.241610680857003 1 1
0.379685097907132 0.369248461492754 1 1
-0.00114553847295419 -0.0022650965465628 0 0
0.296398916375109 0.288532873133312 1 1
0.144903265415048 0.141350761556637 1 1
0.080285414626479 0.0787232906324978 1 1
0.166801507010584 0.161456118503023 1 1
0.172350009779211 0.166452226453019 1 1
0.394702180954848 0.384282687689064 1 1
0.144179916828695 0.139349208899419 1 1
0.212267930431174 0.206344418805207 1 1
0.113444141549956 0.110742989870439 1 1
0.235263457199043 0.228344112926766 1 1
0.0697474766782948 0.0693328849763948 1 1
0.230652652852432 0.223620915545565 1 1
0.0205285610529366 0.0200918218519089 1 1
0.199392671264007 0.193974473026049 1 1
0.102635815275876 0.100262454361587 1 1
0.120173294383334 0.117335516499972 1 1
0.319323643637054 0.311351627918811 1 1
0.501452460318684 0.487127504411838 0 0
0.110498707703982 0.107420978075932 1 1
0.079160985345606 0.0781909205257034 1 1
0.208293843388978 0.202466855026377 1 1
0.317634026997254 0.30878803205965 1 1
0.0813988192890219 0.080552937697486 1 1
0.38672666621608 0.37576699895334 1 1
0.118868121393674 0.115682806729129 1 1
0.117341871535102 0.113347182228821 1 1
0.414962787494896 0.402925130416337 0 0
0.202389990946773 0.195721325331089 1 1
0.166106520689577 0.160488186895293 1 1
0.122802551011542 0.119152393752306 1 1
0.374114500999372 0.362937385497983 1 1
0.145612896251146 0.141539314502645 1 1
0.00530353500186084 0.00581415057989946 0 0
0.306688558834333 0.298461784573893 1 1
0.239471716951782 0.234118226938846 1 1
0.0940460364354284 0.0902170290883889 1 1
0.161313145123666 0.157238009481147 1 1
0.287043199735454 0.278948877504899 1 1
0.201841200746055 0.196422058159161 1 1
0.264648936735963 0.257264492948635 1 1
0.191126467760114 0.185104488501057 1 1
0.279699906778227 0.272427100233407 1 1
0.223593060436063 0.217262710359883 1 1
0.206019378340729 0.200904401811997 1 1
0.380390529648044 0.369318290642459 1 1
0.495098723386568 0.481247297207162 0 0
-0.0352005307178146 -0.0344580848258405 0 0
0.0908938115220674 0.0888180378960402 1 1
0.201701292482553 0.194225734930187 1 1
0.191379637279963 0.187152416892156 1 1
0.278541037095335 0.269986701260834 1 1
0.312224324242095 0.302312459799709 1 1
0.0876148340795538 0.0851123870580564 1 1
0.125673254997731 0.120521874490952 1 1
0.266347306244662 0.258267434325406 1 1
0.24686416198243 0.239902033510386 1 1
0.169600079630244 0.164942045362688 1 1
0.196952086385753 0.190454742320416 1 1
0.174028775632281 0.171230116430608 1 1
0.253532963111 0.246154569805205 1 1
0.209921085207025 0.204442547768788 1 1
0.0894860314626954 0.0878444251183024 1 1
0.295489027154209 0.285599923683057 1 1
0.261667069485501 0.255076376980411 1 1
0.13641061198039 0.131059537186265 1 1
0.318384933788684 0.310080827564684 1 1
0.183029336755092 0.179080432317237 1 1
0.287080332022243 0.278915253362116 1 1
0.127388001878284 0.122630619070109 1 1
0.282116946958788 0.274598757884836 1 1
0.148685249850093 0.145014564612744 1 1
0.314771650545007 0.305390588021383 1 1
0.251799521486894 0.245526196171666 1 1
0.465858317300474 0.452605986939463 0 0
0.153363158296902 0.147959135926237 1 1
0.152154904005168 0.147434241092697 1 1
0.201186662473924 0.194735175985999 1 1
0.245195229039963 0.238239303342037 1 1
0.160435751142611 0.15588621449456 1 1
0.0729959519865717 0.0712467939947538 1 1
0.217037266748706 0.211731505040984 1 1
0.114906733925055 0.110283547681413 1 1
0.190362533601898 0.186024574915256 1 1
0.183385151033595 0.178725787444143 1 1
0.229639241661055 0.222424343444114 1 1
0.148037702663151 0.144030054019477 1 1
-0.0315958165784814 -0.0295295051694087 1 1
0.0560356233945889 0.0542996364425251 1 1
0.378748359459468 0.369742045433369 1 1
0.346266913898733 0.335619177209907 1 1
0.25921683797953 0.252454607101684 1 1
-0.0124020075708917 -0.0138576172567047 1 0
0.397268592401619 0.386788934294074 0 0
0.282019987914907 0.274316704592316 1 1
0.218879027369705 0.212531869491197 1 1
0.295991430455397 0.287109635076101 1 1
0.133017912252015 0.128382758975652 1 1
0.159878114090396 0.155216666147452 1 1
0.221777948426081 0.214767608734581 1 1
-0.0556276692278668 -0.0535240696391857 0 0
0.150619310216762 0.146385007498658 1 1
0.155018616494828 0.151394705760065 1 1
0.150732200475984 0.147066924577127 1 1
0.100314081046611 0.0978434535233671 1 1
0.364501286988431 0.35410972506104 1 1
0.135300462919389 0.131547885066859 1 1
0.229937457293795 0.223940174114805 1 1
0.244891587622648 0.237617235834782 1 1
0.122524362146216 0.119118944674835 1 1
0.0324355658252602 0.0315099994194592 1 1
0.239324982752609 0.232734716066118 1 1
0.128705128547908 0.124895193810394 1 1
0.105887853427017 0.103837841305331 1 1
0.22066719304413 0.215047203252166 1 1
0.401397838868196 0.389698462454928 1 1
0.0676836906131167 0.0629402350971884 1 1
0.378976107465673 0.366535645924165 1 1
0.235698066216759 0.228607161619473 1 1
0.337564704862584 0.32630992307471 1 1
0.253527290965271 0.246563221643604 1 1
0.24257909575786 0.235303748011436 1 1
0.0572287256461676 0.0563015990850802 1 1
0.060466108878665 0.057766980937387 1 1
0.202667211742399 0.197247501100169 1 1
0.260656485124739 0.255070033839549 1 1
0.149355446365039 0.143959260366701 1 1
0.331223901797664 0.318313278452873 1 1
0.0669212916482011 0.0650224960101903 1 1
0.330171268058656 0.320669400109396 1 1
0.206743071316498 0.201445300701592 1 1
0.240521573653645 0.232177775670455 1 1
0.32882037715606 0.318246019624714 1 1
0.341256118230677 0.33174597101912 1 1
0.108174623357043 0.106609485875604 1 1
0.10471462137116 0.100358009620663 1 1
0.262588193774411 0.25552059807516 1 1
0.279349570417255 0.272375538101494 1 1
0.113523815046033 0.110983960229096 1 1
0.194699562031293 0.189358264586327 1 1
0.218212384226052 0.212292260715482 1 1
0.209933282426793 0.205052745129654 1 1
0.209797011566412 0.204634803996713 1 1
0.310790594717843 0.300911607691694 1 1
0.29822513348546 0.289816919118489 1 1
0.156055659931507 0.151331276442756 1 1
0.262892114053345 0.254534213808623 1 1
0.111048834828658 0.106886676402376 1 1
0.0919956868052831 0.088991520476818 1 1
0.340762359234982 0.328246340528394 1 1
0.0487890100948788 0.0475369585152653 1 1
0.182669424426065 0.178116122643468 1 1
0.0601196575036301 0.057946024225129 1 1
0.0875832712366239 0.084586570938586 1 1
0.309972669751084 0.29962639273939 1 1
0.405327200790086 0.393535225584108 0 1
0.0646069571577957 0.0629913844935805 1 1
0.2673601371576 0.259701650963257 1 1
0.154598050316099 0.151101531237718 1 1
0.21445928040533 0.207940887231693 1 1
0.22734275222439 0.22201290459579 1 1
0.22657229031996 0.21954420089018 1 1
0.134772728136288 0.13227013865103 1 1
0.152872002033879 0.148350856211888 1 1
0.311069061407829 0.302936512241568 1 1
0.123646655606612 0.11890125086518 1 1
0.221539093991503 0.215980464184604 1 1
0.115704275175818 0.112036408922784 1 1
0.0727993837043287 0.0714378612899995 1 1
0.223052922827383 0.216954258127669 1 1
0.0249237525108093 0.0239306437906884 1 0
0.0892231198509561 0.0872195856532533 1 1
0.246708513837228 0.239554797602772 1 1
0.492274759527637 0.476582910990667 0 0
0.378640384007761 0.369005936503363 1 1
0.156579820051906 0.151943802088117 1 1
0.33799112491032 0.328435831519679 1 1
0.377164927779376 0.366176601614997 1 1
0.107282698032056 0.104317608632373 1 1
0.417313515715069 0.404985897693441 0 0
0.155639673610906 0.150873110666503 1 1
0.227877253579425 0.222124765012322 1 1
0.20343608504981 0.19792715389755 1 1
0.212331269459848 0.205178767984843 1 1
0.313490673450684 0.303413116500067 1 1
0.367931015911553 0.358120144970636 1 1
0.16811129130746 0.162759636724775 1 1
0.179453586189128 0.174558496893254 1 1
0.281652366038547 0.274354842564771 1 1
0.149097423565038 0.143420516189215 1 1
0.20872234487098 0.204933921110697 1 1
0.226752120711485 0.220733831299137 1 1
0.285545883021072 0.277325063816127 1 1
0.321581443403829 0.312774286839739 1 1
0.154721211962641 0.149661386675853 1 1
0.32831616945647 0.319206151806571 1 1
0.131049768183123 0.127808007317125 1 1
-0.0772954708480305 -0.0753320691260729 0 0
0.141616336304014 0.138711230779149 1 1
0.232565048728846 0.22555617684921 1 1
0.232330716561113 0.225814437174346 1 1
0.0899073755926572 0.0866630424279374 1 1
0.194789040478849 0.188098772230082 1 1
0.276571501330803 0.26862119877329 1 1
0.217316759139939 0.211839345044047 1 1
0.348454719684919 0.338455043915644 1 1
0.138998235209147 0.136118264494503 1 1
0.173437934209719 0.16650783762789 1 1
0.192322912647705 0.186156021154359 1 1
0.168406160654469 0.165281129018664 1 1
0.37068127545243 0.360299482244775 1 1
0.20058813891688 0.195614419478237 1 1
0.289139669039592 0.282164765231005 1 1
0.176043671639192 0.16896261877668 1 1
0.148822112584541 0.143331463420842 1 1
0.254625817489144 0.247507136572536 1 1
0.161625198463191 0.156512042650676 1 1
0.363722392273839 0.352457266205572 1 1
0.115084053932488 0.109526461657814 1 1
0.0682151229660026 0.065776778123933 1 1
0.170675000295683 0.164166289074142 1 1
0.133313925318379 0.128227468474014 1 1
0.220399160696992 0.213216830087624 1 1
0.287258537788568 0.280027246205275 1 1
0.280595423325369 0.272653828094693 1 1
0.127760494059971 0.12420616039527 1 1
0.298812118083123 0.290933669755574 1 1
0.117376403257645 0.114079028968453 1 1
0.166968905095009 0.163074541427431 1 1
0.100045426952211 0.0974597348086632 1 1
0.326620198935659 0.317416739736976 1 1
0.108073084092484 0.10607160566589 1 1
0.177815819826939 0.172232453702159 1 1
0.152143130854863 0.147362282813126 1 1
0.171434567585878 0.167915698790119 1 1
0.316700824107057 0.306038440794391 1 1
-0.119756733700206 -0.116980065639901 0 0
0.203635684582028 0.198458736099709 1 1
0.255507800596064 0.247917109011281 1 1
0.120042919106832 0.116180615731382 1 1
0.219017407898908 0.211938926032056 1 1
0.30325179849266 0.295160640912752 1 1
0.349834747972356 0.337628827399407 1 1
0.333959144981144 0.32428368542749 1 1
0.189625411604048 0.18394599847712 1 1
0.290679234782552 0.283074658616498 1 1
0.170164213109211 0.165740882770572 1 1
0.179776564915716 0.175240988752938 1 1
0.293208486684041 0.283069343992735 1 1
0.20796501657956 0.200592783505457 1 1
0.148805316320749 0.144387541276225 1 1
0.395068369777919 0.384600292533894 0 0
0.210860382769933 0.205345015639266 1 1
0.147139604002464 0.142078463196015 1 1
0.169228932184103 0.164151630121173 1 1
0.11790813647257 0.113860767124145 1 1
0.252776800774303 0.245233753823427 1 1
0.23374941193695 0.227353124545331 1 1
0.103761493666906 0.0999804105174667 1 1
0.182137123629622 0.177989160184069 1 1
0.0780408801752638 0.0759534262215139 1 1
0.0660173628270045 0.0636214185760988 1 1
0.344627165628326 0.3348079472692 1 1
0.277465232691688 0.270953365349709 1 1
0.158439440911658 0.155262292202773 1 1
0.0991840248383368 0.0969364877411019 1 1
0.217853142746936 0.211951784435114 1 1
0.247052832766599 0.240485170467728 1 1
0.180368373630583 0.17515217083358 1 1
0.282739531601139 0.273926458982258 1 1
0.187972325342607 0.182888754044941 1 1
0.242870174599743 0.235142781332254 1 1
0.239097396802195 0.231809664507854 1 1
0.180029728908687 0.174807420145664 1 1
0.0764487050794764 0.0732085714455184 1 1
0.32167756484985 0.312808623481316 1 1
0.322096549489819 0.314272327191225 1 1
0.248119476802068 0.240785933492866 1 1
0.148262095330768 0.144117023097329 1 1
0.0691087010475942 0.0673147372949458 1 1
0.196655346036158 0.191193196799653 1 1
0.1563235569246 0.15177759786742 1 1
0.0244142261680584 0.0223687747933274 1 1
0.110630777116836 0.108351574020727 1 1
0.260117111474931 0.253083779845229 1 1
0.230791231152448 0.22406529496686 1 1
0.30255586060132 0.293709529562638 1 1
0.21210559949688 0.204641637821617 1 1
0.20672428822258 0.200753631254598 1 1
0.156375660304819 0.152080457398526 1 1
0.28560767597876 0.277328976828767 1 1
0.322466589590099 0.313407327628797 1 1
0.214033395391254 0.207072782646282 1 1
0.303015131684407 0.294464992167169 1 1
0.0936858229866608 0.0923102597543206 1 1
0.211208413225937 0.205026714204625 1 1
0.0811937512515939 0.0780313524550895 1 1
0.228865511029328 0.22312809445104 1 1
0.0199615951199705 0.0173775283736167 1 1
0.10291109332721 0.100303371494329 1 1
-0.0810249423466841 -0.08094776692011 0 0
0.335586509788155 0.328246690747706 1 1
0.133248787325229 0.129340709862255 1 1
0.323696712383602 0.314406253326426 1 1
0.187758044971604 0.182772948976245 1 1
0.207899977142759 0.202407499136559 1 1
0.186043520334736 0.180702605196688 1 1
0.230478075769202 0.223566029348624 1 1
0.209352812956673 0.202981484459558 1 1
0.213976288789799 0.207414473157149 1 1
0.200022283971314 0.194948809385979 1 1
0.373482229819799 0.364535895259107 1 1
0.185117982924486 0.180610405927175 1 1
0.262706885577433 0.255362749208878 1 1
0.303348431598685 0.293452443431027 1 1
0.188404102850234 0.181898171326114 1 1
-0.100059880545014 -0.0978226888173968 0 0
0.0817325893108869 0.0796699247277177 1 1
0.267726426378734 0.260342951746059 1 1
0.144346792861631 0.139678953637713 1 1
0.246004043635997 0.238643135858426 1 1
0.0590563704705912 0.0572128766184471 1 1
-0.0163981280088868 -0.0166715795820582 1 0
-0.0712319474020366 -0.0701020169109968 0 0
0.0916778634412787 0.088932579689762 1 1
0.105061280779313 0.101908136837923 1 1
0.205284400468449 0.199433495359736 1 1
0.215161412028084 0.209191664400558 1 1
0.0688542039410953 0.0679015257086956 1 1
0.186885646837972 0.181493470255999 1 1
0.20516072348691 0.199870736053963 1 1
0.282827464040487 0.275246522538851 1 1
0.251610841718449 0.244267954922276 1 1
0.0914247703980461 0.0876719581659896 1 1
0.0576909938577793 0.0572284526984998 1 1
0.137958688639157 0.133368966307786 1 1
0.119594974608926 0.116303110721094 1 1
0.107762146218474 0.104441880544791 1 1
0.143612157999712 0.140715282011464 1 1
0.159449270683948 0.153060235259951 1 1
0.19497866931637 0.18932402214247 1 1
0.3189806595989 0.309063129563951 1 1
0.234419781878722 0.227190842819452 1 1
0.250664449685605 0.2439561216387 1 1
0.212127533757985 0.203926318434184 1 1
0.33326719067659 0.322701711562827 1 1
0.284619331859572 0.277266372095555 1 1
0.295952512752624 0.288177997027816 1 1
0.189736592190402 0.183346881014693 1 1
0.120077450394647 0.117071206453153 1 1
0.429770670720157 0.416233327025533 1 1
0.00901944753143204 0.00786235187774038 1 1
0.0652812130181494 0.062696470106884 1 1
0.213831369946551 0.207138647940429 1 1
0.158676843175561 0.15472357201686 1 1
0.37137351967812 0.361601809171898 1 1
0.0488838138061995 0.047202292958241 1 1
0.23689604582034 0.229947194159611 1 1
0.412866282478227 0.401032093506663 0 1
0.175662636428245 0.170621554125404 1 1
0.299441365131142 0.288811981598869 1 1
0.157204157505801 0.154238774490951 1 1
0.0957380654820553 0.0930967921234037 1 1
0.236663568489079 0.228731254450229 1 1
0.0870785223265059 0.0845954090279823 1 1
0.317413489535332 0.308168534029567 1 1
0.105897833109272 0.102841868519243 1 1
0.286749082287526 0.279176063628259 1 1
0.269626424467874 0.261892201414397 1 1
0.274599422909729 0.267203795308091 1 1
0.032305021850336 0.0307363604367865 1 1
0.286083789918482 0.276212310293527 1 1
0.232704889054848 0.225524232043612 1 1
0.364505215070796 0.353603051940754 1 1
0.387559813562913 0.37575809778599 1 1
0.247887658274803 0.241328018752036 1 1
0.308731669176963 0.298910928618157 1 1
0.292366449790456 0.282873359656128 1 1
0.27272450133751 0.266809060070366 1 1
0.153585986172582 0.147719788675147 1 1
0.255307485544829 0.24798119436683 1 1
0.323707200134869 0.313026841557117 1 1
0.348735297108749 0.337695819014232 1 1
0.0697166787075847 0.0682485398809517 1 1
0.269545909084747 0.261859943452098 1 1
0.171364991816454 0.1662085835114 1 1
0.0948950362911609 0.0918917794387218 1 1
0.0338598153338995 0.0324956772096682 1 1
0.230677456235816 0.222779747290977 1 1
0.186798409387162 0.181249345927771 1 1
0.270458191231145 0.262518477286193 1 1
0.238192288229622 0.232719261023938 1 1
0.220964237988492 0.214701110790855 1 1
0.266801419785731 0.259760882514104 1 1
0.238929417500281 0.231422154074219 1 1
0.017671491330155 0.0169657439325869 1 1
0.124768163154541 0.121506052665923 1 1
0.00775923404663587 0.00735180553225982 0 0
0.19268913529404 0.187001461982626 1 1
0.194265769589591 0.190162726913179 1 1
0.284633019266362 0.276845655658247 1 1
0.330566353620655 0.320689699530814 1 1
0.230278050556461 0.223928762470557 1 1
0.209003718638955 0.203191281113618 1 1
0.0952930212880945 0.0937540613704171 1 1
0.0317521981932659 0.0310648558194756 1 1
0.224205307338424 0.217662503398224 1 1
0.271984261422302 0.263807997911196 1 1
0.0735362491752807 0.0724929380909466 1 1
0.115635023261082 0.110800456659676 1 1
0.115487592722543 0.112579765766028 1 1
0.490437663193464 0.475271907926325 0 0
0.0114152367102309 0.0119977245242931 0 0
0.170573563061755 0.166764003536359 1 1
0.226262177436385 0.218927944970407 1 1
0.0835155889010004 0.0817575097767698 1 1
0.281396136288161 0.273109584283982 1 1
0.215235953388694 0.209854984151773 1 1
0.139433176603489 0.135065986760223 1 1
0.240633347406795 0.232181398753969 1 1
0.0455465667169989 0.0449215382539932 1 1
0.0916627402132348 0.0894223992237181 1 1
0.264731793836764 0.257073164551785 1 1
0.185440113690777 0.181088533806891 1 1
0.230934233797002 0.225689908676778 1 1
0.230629039485363 0.224058786760633 1 1
0.315920976796684 0.30638505623454 1 1
0.0767528823022707 0.0742234903101751 1 1
-0.0203084859045009 -0.0182423207569785 0 0
0.340355676086562 0.330196841039349 1 1
0.0532850746834416 0.0527669196324204 1 1
0.172370174968175 0.167570537206215 1 1
0.17651049877611 0.17061703517247 1 1
0.185192206481389 0.180433649154308 1 1
0.126057544019742 0.121785280593355 1 1
0.22300323027066 0.216716059395577 1 1
0.419062201776707 0.406304745637199 0 1
0.279334384445601 0.270988473220335 1 1
0.0779895218691382 0.0761246655859955 1 1
-0.00875768753446955 -0.00843935646124366 0 0
0.104379574659461 0.101006191770044 1 1
0.287077185523762 0.280011934615225 1 1
0.101143226688539 0.0984903950862239 1 1
0.313652035752008 0.305108062601736 1 1
0.161222651708746 0.15757197320593 1 1
0.204092185071162 0.195523577276406 1 1
0.0815078560949217 0.0788543992993287 1 1
0.33235267689414 0.322643410352361 1 1
0.20890359340705 0.20292383124124 1 1
0.0908259242528774 0.0891160712457407 1 1
0.330128508331605 0.32072210813309 1 1
-0.00505559043844532 -0.00649422539089158 1 1
0.187936696752198 0.182196598077147 1 1
0.154516742206066 0.150003067878952 1 1
0.0567565157361977 0.0549649616613565 1 1
0.158871714458544 0.155712550233292 1 1
0.124328533023537 0.121534214436178 1 1
0.241036644515846 0.233270430989979 1 1
0.242610947626117 0.237508830654455 1 1
0.275214128601953 0.266351346342248 1 1
0.171904315233412 0.167971892315572 1 1
0.163155327779636 0.159103160354516 1 1
0.271523784244259 0.262956028515694 1 1
0.215823421023479 0.209177444653088 1 1
0.232632692827443 0.224737682694884 1 1
0.251982938689725 0.244990775749067 1 1
0.34314393916206 0.33317776966227 1 1
0.215524594642515 0.20805408417668 1 1
0.134456411575839 0.131478676184364 1 1
0.170432849397115 0.166339676055522 1 1
0.194344099496896 0.188586680822814 1 1
0.304652928772755 0.296175642849425 1 1
0.321244109064099 0.311548533664167 1 1
0.316058908262713 0.307293087243632 1 1
0.174677244610688 0.171089834905641 1 1
0.261990352030022 0.254040880214854 1 1
0.304577783163265 0.295704492216404 1 1
0.116962135634929 0.114029049626683 1 1
0.417380259234968 0.406017212717469 0 0
0.259404598800091 0.249962419529284 1 1
0.259382142247526 0.251979955617007 1 1
0.292438820539638 0.284170359209462 1 1
0.178956302323641 0.173928247773532 1 1
0.0847852526705748 0.0813834623874932 1 1
0.352548757926344 0.343060781307002 1 1
0.284840628428225 0.277057473740532 1 1
0.262828870152366 0.255277940283575 1 1
0.278185815303506 0.268595031644391 1 1
0.140220075355831 0.136337837456878 1 1
0.353916485140192 0.343968899210209 1 1
0.121993083775819 0.1166980390333 1 1
0.249230786622156 0.240860400446899 1 1
0.0160815721844669 0.0154784156724588 1 1
0.223574557488793 0.217167414195106 1 1
0.375377996562978 0.363483314271047 1 1
0.0266887101374321 0.0256375665912533 1 1
0.112922010654654 0.110062026639981 1 1
0.291763678758561 0.282674775663334 1 1
0.120789234738579 0.118609714883208 1 1
0.0376319718300677 0.0379984603514714 1 1
0.242574398602768 0.234792286210841 1 1
0.124681670753423 0.12036553593095 1 1
0.150243169601971 0.144175086899146 1 1
0.214348784317422 0.206330482773893 1 1
0.187327454686963 0.182950182750332 1 1
0.150234504987812 0.145405024253121 1 1
-0.0808648703640111 -0.0778457577068823 0 0
0.361951249409059 0.34986475869273 1 1
0.339395343898782 0.330147581741234 1 1
0.286081620960556 0.277427864653159 1 1
-0.0238198398187112 -0.0225614360201248 1 1
0.130462091113401 0.12682837386816 1 1
0.132635977917897 0.129984089786178 1 1
-0.094292379587672 -0.092027308212403 0 0
0.233732236458423 0.22645678049271 1 1
0.172625551571531 0.168157844736685 1 1
-0.0789153035978302 -0.0758958573766572 0 0
0.268441442408347 0.261120822140819 1 1
0.0628472733919155 0.062867509983118 1 1
0.00798073183432913 0.00689255755360561 1 1
0.242312835456659 0.236271915585094 1 1
0.101848708530743 0.0986036270169995 1 1
0.116218619337893 0.113500045540607 1 1
0.260454917252254 0.254208198294729 1 1
0.326272523635661 0.316915811521907 1 1
0.290645999867179 0.28272900076634 1 1
0.273920782913689 0.267665178438095 1 1
0.251117734866733 0.241934558855536 1 1
0.111721223563617 0.109328649495166 1 1
0.232079035735206 0.224917364691156 1 1
0.373556961651686 0.363058911083212 1 1
0.28901423676011 0.28103391579035 1 1
0.235533666732344 0.228440469431964 1 1
0.0824112119654004 0.07866913111493 1 1
0.0720347801553972 0.0691334296689412 1 1
0.199369604691711 0.195109168505586 1 1
0.233206737987639 0.226782771220724 1 1
0.281696908008748 0.271657453070699 1 1
0.183761777651397 0.178539550421326 1 1
0.0194267569865279 0.0178438555407721 1 1
0.208199234323177 0.201717777302081 1 1
-0.105445994556073 -0.102913248803669 0 0
0.402332993106597 0.389535001599297 0 1
0.0869359863594162 0.0854572720570694 1 1
0.186051062810783 0.180343238290705 1 1
0.331861809592075 0.323228502637028 1 1
0.0609116844101037 0.0587890177858416 1 1
0.16187740606103 0.15757816963286 1 1
0.221227246416765 0.2153121191721 1 1
0.0459564716934807 0.0446665924155025 1 1
0.221698160259951 0.215266166353355 1 1
0.257394962259787 0.250329202320928 1 1
0.225565282804817 0.218121554345882 1 1
0.283878257122052 0.275051568481846 1 1
0.250720666887947 0.245043058317142 1 1
0.240668202527839 0.233596742060807 1 1
0.0665644928473497 0.0661917635244358 1 1
0.258410935086941 0.25154534179925 1 1
0.239093406430349 0.233935887794473 1 1
0.349345195779937 0.33851397286363 1 1
0.180177624615325 0.174684463676621 1 1
0.147229593580944 0.142567569828239 1 1
0.305430677852414 0.296055179109072 1 1
0.211095710581272 0.204988555805353 1 1
0.333012688756421 0.32307979028533 1 1
0.211884518785925 0.206311103201257 1 1
0.17725167669185 0.172635194214263 1 1
0.0675251403397495 0.0663039793118499 1 1
0.194055933408777 0.188125695330148 1 1
0.277452937952249 0.270046143321186 1 1
0.142070994845247 0.137344448454953 1 1
0.153001688698633 0.148430646806167 1 1
0.15499601584013 0.149596843419602 1 1
0.178834268831403 0.173688939606 1 1
0.0502670294673982 0.0491214414144333 1 1
0.343342188142978 0.331812217347513 1 1
0.140520774673387 0.13656173251366 1 1
0.150446142627813 0.146040635445604 1 1
0.119219951161374 0.117610377955091 1 1
0.156490931115582 0.153328002834556 1 1
0.411676020068766 0.40081216218955 1 1
0.317319537121128 0.308596213182511 1 1
0.0728248270957686 0.0705210596357376 1 1
0.198557691028361 0.192070948632706 1 1
0.214705790166322 0.208099634852776 1 1
0.260813885993771 0.253458032881137 1 1
0.194417154825731 0.188665240620629 1 1
0.202316504133826 0.196307860777699 1 1
0.0133663295593072 0.011675252994702 0 0
0.3287511730384 0.317010592108823 1 1
0.0857059637098927 0.0817799966807604 1 1
0.0434772311407453 0.0430910796973285 1 1
0.214770633022036 0.208224524529623 1 1
0.0500084462210698 0.047593825108173 1 1
0.120588463501374 0.116521126427709 1 1
0.367936618776918 0.358350647424932 1 1
0.240969739110682 0.233898375801982 1 1
0.0881165773883706 0.0850432923442019 1 1
0.152345862335157 0.149541131245288 1 1
-0.0375757747058642 -0.0358948766812795 1 1
0.271856314239283 0.263396315700752 1 1
0.302437783275889 0.29295674274993 1 1
0.0639573437042268 0.0625730996511832 1 1
0.108852911717033 0.105617359108743 1 1
0.0891205689157161 0.0858121032306491 1 1
0.150817038255202 0.147167893511613 1 1
0.299881223165744 0.288852112187099 1 1
0.156174950406357 0.151206062251743 1 1
0.0768306012238434 0.0756079031718504 1 1
0.492034421932207 0.476798075845694 0 0
0.270392824234895 0.262120889046947 1 1
0.0533446529188114 0.052339986750765 1 1
0.12670244449035 0.123218966157965 1 1
0.27264067884187 0.265385091716301 1 1
-0.0509000108124857 -0.0491623234611959 0 0
0.283467679846459 0.274893496027977 1 1
0.145316832595937 0.141020921370846 1 1
0.271179075709594 0.263163639088672 1 1
0.254295130242778 0.246714823773545 1 1
0.148143908884999 0.144162645275528 1 1
0.0222071105578138 0.020912686675231 1 0
0.252531998069026 0.244393832073159 1 1
0.385513199525056 0.372766548594097 1 1
0.0960973039884546 0.0935802700383568 1 1
-0.0856754902579559 -0.0839712446408097 0 0
0.379582580831289 0.367510408660961 1 1
0.391719068382096 0.381356481113006 0 0
0.231718438693432 0.225218739285749 1 1
0.279637081119559 0.271415995478834 1 1
0.218994748681887 0.212812889501724 1 1
0.391318789620284 0.380275744520586 1 1
0.164423436296602 0.159262766256473 1 1
0.274395345212489 0.265852485805609 1 1
0.105138619522789 0.101662109608171 1 1
0.0807742061127295 0.0790291330734116 1 1
0.210262308428726 0.202690905245984 1 1
0.237705257314859 0.231969322304451 1 1
0.27001582718959 0.263138819362038 1 1
0.25398948431836 0.246792476122729 1 1
0.154538102488495 0.149875033276929 1 1
0.134920518448264 0.132644138319592 1 1
0.159934381148068 0.155352595450076 1 1
-0.0369094899401742 -0.0370232073753469 0 0
0.211170535815938 0.204753567574348 1 1
0.421817998467211 0.408997291564663 0 0
0.40757936958358 0.395820526083427 0 0
0.197163022923788 0.19316517894947 1 1
0.277862738627122 0.269365147797083 1 1
0.0759874667985384 0.0736348526968784 1 1
0.355314786744712 0.345348752070974 1 1
0.165702034533198 0.160511001537088 1 1
0.0841211165677029 0.08215718246452 1 1
0.190826683157813 0.184972564476273 1 1
0.242047016814396 0.23287120174204 1 1
0.234313597879184 0.228121064512108 1 1
0.156682163938459 0.151286737256032 1 1
0.0963444016640211 0.0937931415417172 1 1
0.216780888230163 0.210800997068931 1 1
0.0547447659373231 0.0532233395740323 1 1
0.37283353499592 0.36239550015619 1 1
0.267776469551093 0.259966229132577 1 1
0.211416374032366 0.203863139690759 1 1
0.375971315868776 0.36571230749141 1 1
0.166017441695421 0.161238322331514 1 1
0.0871404351581558 0.085088360801726 1 1
0.290909118377874 0.283648552459272 1 1
0.0827366184007099 0.0804130581162232 1 1
0.309737082758884 0.300255585199425 1 1
0.175284335581763 0.169562114737384 1 1
0.289668837027575 0.281396295172661 1 1
0.321709868125773 0.311714961207414 1 1
0.279870306445798 0.27113591869702 1 1
0.0100149820003299 0.0094674977095958 0 0
0.0649490787717904 0.0624559038057169 1 1
0.241350401122225 0.234410030758395 1 1
0.185944280971039 0.181774065451358 1 1
0.313713568652142 0.304230687824076 1 1
0.298918798665915 0.289851975992084 1 1
0.301403455940237 0.293510951863927 1 1
0.274612896403722 0.267286918826743 1 1
0.135148561820732 0.131195933143875 1 1
0.198827580856199 0.193903780839716 1 1
0.2810544279586 0.273390460937723 1 1
0.178536665226673 0.173224334263051 1 1
0.223926397190482 0.217487241203748 1 1
0.242353958311911 0.23612578354308 1 1
0.262304880880078 0.25529401332708 1 1
0.0370716287997196 0.0374349381111142 1 1
0.0201104747894373 0.0200421067844327 1 1
0.269848080333039 0.262968637071324 1 1
0.116324985149697 0.11298876670525 1 1
0.251649926728909 0.243652299770089 1 1
0.340898168093169 0.329620291544738 1 1
0.17957677704809 0.175546974599207 1 1
0.206109111758844 0.199846998487021 1 1
0.365538814257075 0.354820120536255 1 1
0.148434213673171 0.142500806555931 1 1
0.093302300596894 0.0909520350145546 1 1
0.229902075671953 0.224247571592456 1 1
0.222603125286008 0.21678514900649 1 1
0.170130341958647 0.164707937063977 1 1
0.286324167029372 0.277836642627105 1 1
0.144966442762121 0.139735172743348 1 1
0.0720167827667609 0.071230244589381 1 1
0.308389936226738 0.29892637245711 1 1
0.197463700027982 0.192673903068161 1 1
0.144324249133114 0.140106883694349 1 1
0.0337891909919853 0.032338732929531 1 1
0.14155062064493 0.139881862185456 1 1
0.103995105128593 0.100514811487463 1 1
0.33380197915289 0.324207250267627 1 1
0.261286349351348 0.254113921679203 1 1
0.184744872286049 0.179044878778828 1 1
0.308202801230091 0.298576071982929 1 1
0.236390447420055 0.22891228155649 1 1
0.257529516824464 0.250341130684638 1 1
0.0998953144413968 0.0982458049256899 1 1
0.142270888399454 0.138083802390117 1 1
0.0929563892900581 0.0918092720454434 1 1
0.233090849940458 0.22610985576384 1 1
0.143035160978895 0.138854781362378 1 1
0.00104049826989735 0.000717883891284236 0 0
0.0460635003422487 0.0442874646161451 1 1
-0.00999283875467627 -0.0103133932010079 0 0
0.122301950641178 0.118927397494564 1 1
0.221888633918972 0.214477237959175 1 1
0.334727902144953 0.324554337509235 1 1
0.0374018550441857 0.0361667070088844 1 1
0.146860890137983 0.141367763734989 1 1
0.148302351629424 0.144188043280508 1 1
0.218447948455343 0.210607754114848 1 1
0.36302776422567 0.352711746353246 1 1
0.277520509236361 0.268575837980673 1 1
0.180965944228183 0.175763144933383 1 1
0.0268738955400641 0.0273291898727268 1 1
0.19992174071421 0.19375895242528 1 1
0.109678503644638 0.107060150774884 1 1
-0.0248345351482085 -0.0225209993739821 0 0
0.185320747993794 0.179396782915646 1 1
0.280959287964134 0.272752121517064 1 1
0.312063593771169 0.304341161863443 1 1
0.15619901569828 0.152488495685997 1 1
0.142893637138923 0.139263632995437 1 1
0.0440255653390439 0.0440801875048425 1 1
0.0531669463345958 0.050861119462379 1 1
0.189687707942796 0.183348656934317 1 1
0.194706214470208 0.188848509260519 1 1
0.115615043442193 0.111843847006927 1 1
0.229799150638393 0.223342438733156 1 1
0.187412441247822 0.182103321445052 1 1
0.32479186452849 0.315891154710066 1 1
0.200984483574927 0.197045652956683 1 1
0.267615517688422 0.259620114993264 1 1
0.224275700800778 0.218419778816784 1 1
0.041755378380746 0.0407836968660438 1 1
0.297005355594573 0.288064351776228 1 1
0.25947694576867 0.251914879467236 1 1
0.106970459964425 0.104695844630948 1 1
0.253648186734657 0.244856350983772 1 1
0.115280018200635 0.111353276867433 1 1
0.273955415300983 0.265856153433059 1 1
0.18512139861982 0.180164363958929 1 1
0.272552312924902 0.265579620891257 1 1
0.285196282029571 0.276843513600574 1 1
0.265381811029316 0.257854250708475 1 1
0.138615912716687 0.1344598698638 1 1
0.137523221213015 0.133451537198769 1 1
0.188563029494322 0.182556007715576 1 1
0.139509228215044 0.13511300469526 1 1
0.185904114891266 0.17977699404778 1 1
0.206351787061842 0.199919068995186 1 1
0.322735137524784 0.315139955027796 1 1
0.21451312574213 0.207340588879099 1 1
0.0319082443940078 0.0306143261853389 1 1
0.132080681773689 0.129181585105995 1 1
0.290633574540236 0.280641778092495 1 1
0.236096811765724 0.227639239243069 1 1
0.167360578416668 0.163484814690763 1 1
0.219188179285308 0.21266638173672 1 1
0.178091039219458 0.172017011865966 1 1
0.138347288663442 0.134498594186653 1 1
0.256927841795557 0.249465169277374 1 1
0.241911249903856 0.235687779638637 1 1
0.266086942689109 0.25862336817904 1 1
0.270554956703866 0.263100878410677 1 1
0.301469473284186 0.293052735569359 1 1
0.114866558080013 0.111022346984717 1 1
0.241633991859862 0.235401324804697 1 1
0.0983585586292452 0.0953984285581204 1 1
0.365901697689855 0.356204156300612 1 1
0.141341066690265 0.137877487597971 1 1
0.0254515100704061 0.0231676176195253 1 1
0.166539362841046 0.161808115436677 1 1
0.300148674253275 0.291464225448493 1 1
0.268314310993744 0.261192092813984 1 1
0.199665697350867 0.19403946327609 1 1
0.107325916381004 0.103862726792664 1 1
0.198150740129207 0.190881312298713 1 1
0.335134420260145 0.32440929564535 1 1
0.101369117902673 0.0979249805035708 1 1
0.310494373810487 0.300650735265105 1 1
0.230480390234571 0.22528214433908 1 1
0.369112159959512 0.35870782290547 1 1
0.334822481541504 0.323487399423977 1 1
0.226963627911416 0.218629254926529 1 1
0.302095540728668 0.293797054492908 1 1
0.249616208739211 0.242653235965764 1 1
0.289870850009847 0.280256297569508 1 1
0.113148008639062 0.109913362749853 1 1
0.249382783339197 0.24073904925079 1 1
0.0678121374933974 0.0671106008971642 1 1
0.0739423012980523 0.0719876705007564 1 1
0.194877393193385 0.190186217249542 1 1
0.151402788226787 0.147942339442101 1 1
0.0945816255600856 0.0908257745452217 1 1
0.264124465633011 0.255644615305719 1 1
0.132733838633562 0.12861581319822 1 1
0.355652289360271 0.346029088219137 1 1
0.193622438468962 0.188011918193086 1 1
0.585067480510491 0.56868587784514 0 0
0.116291344279709 0.112051132100081 1 1
0.132347114938979 0.128813041156564 1 1
0.525004294202613 0.510170720059589 0 0
0.246447021985229 0.238734983853625 1 1
0.20711137743748 0.199156622085035 1 1
0.188133368015449 0.182376881734667 1 1
0.101658246346639 0.0989727712521118 1 1
0.205279051251188 0.199034661509895 1 1
0.18697300869687 0.182958904288003 1 1
0.274742659556545 0.268286099896968 1 1
0.11078772692368 0.107598984933008 1 1
0.253048419510167 0.243886415408652 1 1
0.197766313406736 0.192450320721756 1 1
0.165798691313529 0.161618830652246 1 1
-0.0758657639469362 -0.073752966880738 0 0
0.0196584125249216 0.0188632639051182 1 1
0.0110481226256993 0.0122048260768006 0 0
0.165388609334549 0.159624011195876 1 1
0.22077212907529 0.214906425743574 1 1
0.227892028116044 0.220882127980991 1 1
0.201251575497926 0.197185641585177 1 1
0.240963447148465 0.23439551264654 1 1
0.223059355328585 0.216260410563103 1 1
0.293919023332781 0.286294739636685 1 1
0.149824390250664 0.145606224372995 1 1
0.151412656222174 0.148213202759546 1 1
0.248028023767118 0.239585975874462 1 1
0.0952544736959543 0.0929883924933581 1 1
0.354733008772981 0.342048122353207 1 1
0.240513341313961 0.233807441084669 1 1
0.279239813873123 0.271596640189177 1 1
0.391317862859713 0.380829385219761 1 1
0.0830804441554027 0.0811465874317024 1 1
0.174191149455625 0.168903146086407 1 1
0.066684430692299 0.0662041382020879 1 1
0.0957866471244504 0.0928913272787886 1 1
0.166085420581743 0.161469038435223 1 1
0.224064834974062 0.215886253298536 1 1
0.293266371475726 0.285357937170358 1 1
0.306574786378363 0.299118620140676 1 1
0.235010486214213 0.226629159160153 1 1
0.0983372041451782 0.094898884448962 1 1
0.191423945093155 0.185832808868064 1 1
0.118862131380559 0.116225630709538 1 1
0.161432336592724 0.155444688898315 1 1
0.19544702172428 0.190905462805377 1 1
0.282108761738408 0.273906683808111 1 1
0.25396143390179 0.244964588298099 1 1
0.325150108475567 0.317910347033711 1 1
0.28688126293703 0.280028015410701 1 1
0.166891396806017 0.161800557988244 1 1
0.253141842412284 0.245881961313145 1 1
0.239307908671048 0.232826430751698 1 1
0.332294429883071 0.322515864474114 1 1
0.23252032241622 0.225574924246223 1 1
0.247781992859496 0.238450188775353 1 1
0.169960423477027 0.163439901665262 1 1
0.45434388994715 0.441527122729086 0 0
0.177127719543243 0.172217472653202 1 1
0.281263601039366 0.274029987745962 1 1
0.22780070351617 0.221747932703688 1 1
0.257569730459919 0.250406776559889 1 1
0.148336810924045 0.143868180653944 1 1
0.103284289097645 0.101457533298897 1 1
0.229400224660371 0.223865189482512 1 1
0.124449152225491 0.120670368334271 1 1
0.235678388646986 0.228622727621793 1 1
0.0981625386620746 0.0952008087200908 1 1
0.252299812289059 0.245528567565721 1 1
0.352264482619974 0.343059551642072 1 1
0.194374633771494 0.188616877391286 1 1
0.227487233778602 0.221078672023302 1 1
0.32397350933979 0.314409417464097 1 1
0.205913844636922 0.200544483617484 1 1
0.128513743637604 0.124673701615087 1 1
0.0974376761527856 0.0952140581273196 1 1
0.177566863986859 0.169884660670239 1 1
0.291616470699296 0.284155632748588 1 1
0.029124779893266 0.0291080449603601 1 1
0.0870621466497958 0.0849356992215093 1 1
0.116896022285029 0.114527664626707 1 1
0.160711172729358 0.158714649300043 1 1
0.192021298539128 0.186604445993434 1 1
0.299230556093619 0.290507338622157 1 1
0.218370170487131 0.21457268754408 1 1
0.135142802540753 0.131857907541693 1 1
0.077334068670905 0.0749276969034941 1 1
0.0825818453032561 0.0810622928685648 1 1
0.311638441481781 0.300672402770588 1 1
0.283255483770338 0.272144212385105 1 1
0.250877934843381 0.244861059131439 1 1
0.242736323853863 0.235990947424051 1 1
0.202378606251601 0.196925377250931 1 1
0.264351647718349 0.25541586860781 1 1
0.0907243518633923 0.0889322876172235 1 1
0.339139134339956 0.329710460905312 1 1
0.291664408694024 0.28358745976659 1 1
0.153803620219283 0.148574826792707 1 1
0.352267073746147 0.342285280418808 1 1
0.135890618133967 0.132272072171007 1 1
0.144829973473604 0.140998460308939 1 1
0.0226363136710221 0.0221893826081099 1 1
0.142615148379814 0.137291854244299 1 1
0.219485228792902 0.212901788200545 1 1
0.0809800594813304 0.0783021190540553 1 1
0.232687634099226 0.225742321912996 1 1
0.0112469122764898 0.0111130230648899 1 1
0.293349055297161 0.285281387297379 1 1
-0.00112256912066595 -0.00189866894370659 1 0
0.319726189169241 0.310973097320912 1 1
0.115765238323667 0.112017273860601 1 1
0.302704833408383 0.293772469233742 1 1
0.298573473283122 0.290237255019817 1 1
0.0992389775942167 0.0982289071698363 1 1
0.201497427510865 0.195967722358605 1 1
0.140050367163011 0.135732642388835 1 1
0.187622869512023 0.180895929281641 1 1
0.248545832758071 0.242223286093238 1 1
0.174778815373182 0.170796275831741 1 1
0.206902242020649 0.199686705836251 1 1
0.143043514183271 0.139629886532767 1 1
0.25338317644741 0.246787136603064 1 1
0.0431739011139506 0.0438021283187775 1 1
0.129775474575713 0.126904989109043 1 1
0.0458646545508618 0.0447280052397092 1 1
0.189066614165759 0.182773621573007 1 1
0.182989147020718 0.177186514551692 1 1
0.0287013816212648 0.0270805778968793 1 1
0.167411659917911 0.162716824563354 1 1
0.241551201155901 0.234678816102933 1 1
0.123586565993118 0.121209433021084 1 1
0.145212162617596 0.141153703286515 1 1
0.111544581176997 0.107472454097787 1 1
0.170888524237042 0.166278442647979 1 1
0.171113605187423 0.165629527425514 1 1
0.117899920840263 0.113034730443275 1 1
0.0666089611800657 0.0645874110613408 1 1
0.18956786205023 0.184272026437235 1 1
0.231513915623627 0.224927780398541 1 1
0.265924816775811 0.257834988145382 1 1
0.21016154480801 0.202617348483119 1 1
0.0482238334234685 0.0466265652675491 1 1
0.194269340644436 0.188675565706533 1 1
0.170211925990342 0.164124690804644 1 1
0.374470781259004 0.362661388192947 1 1
0.0423303164522061 0.0405445807795266 1 1
0.259377512295247 0.252784667337008 1 1
0.35139145857154 0.341218069451733 1 1
0.130344510013447 0.127777225055369 1 1
0.200493898638623 0.194198861946993 1 1
0.157038384797605 0.153060777016227 1 1
0.252164723496073 0.244758211062281 1 1
0.229848051212465 0.223037734619437 1 1
0.308486140034508 0.299503792716925 1 1
0.220996913183014 0.213292847723057 1 1
0.207745884747763 0.200478288611485 1 1
0.159636919083227 0.154470252984423 1 1
0.301493815621754 0.292126924246049 1 1
0.256059054157811 0.248889025691147 1 1
0.339431430558176 0.329929202441777 1 1
0.13808700364933 0.133730078103436 1 1
0.390403497530893 0.381546126176313 1 1
0.0844422180403743 0.0825781604886044 1 1
0.36470747175156 0.354321009669049 1 1
0.0716839549151497 0.0697411999487109 1 1
0.206699570003961 0.202069275184671 1 1
0.0810163955598677 0.0795307976721473 1 1
0.177554173595502 0.171921589660132 1 1
0.319206346069825 0.308594937073484 1 1
0.219601143674896 0.213135019073292 1 1
0.0599610390039444 0.0577527687083389 1 1
0.371597908040411 0.359559333374932 1 1
0.177704059447525 0.17422738468054 1 1
0.0928651056256919 0.0903679000657255 1 1
0.193578986772372 0.187787778588588 1 1
0.0279394350763549 0.0272664884057567 1 1
0.193855891247795 0.188201954084233 1 1
0.201745663071607 0.196978804399067 1 1
0.0736556630872738 0.0715895187565367 1 1
0.234797856461714 0.227804827509406 1 1
0.157476745271918 0.152488039828871 1 1
0.160947646050285 0.155497711698488 1 1
0.217719841929908 0.212220579977561 1 1
0.414439109467053 0.404063439331866 1 1
0.22422031625651 0.216886955154242 1 1
0.213164464386732 0.206661627471857 1 1
0.133036435630285 0.128782268496979 1 1
0.0547143612622417 0.0528214802214007 1 1
0.225921759916432 0.218547971506298 1 1
0.398974765967795 0.386239524757316 1 1
0.119988633217349 0.117060116522618 1 1
0.233963866925199 0.226057430160611 1 1
0.229331132904048 0.223923660525867 1 1
0.110206679095626 0.108002235951349 1 1
0.325336083675645 0.316850488251669 1 1
0.113710527539309 0.110460840522616 1 1
0.0302211835353782 0.0294399729043992 1 1
0.125941744053297 0.122770198051757 1 1
0.394612747540766 0.383556426912586 1 1
0.364172126517246 0.352527020218322 1 1
0.154220241066249 0.149476771943082 1 1
0.0710467690133594 0.0678548092356606 1 1
0.118158985982854 0.113888288535165 1 1
0.198624699968388 0.193407078111371 1 1
0.225892719369848 0.21742119465582 1 1
0.164679281844758 0.160258945906646 1 1
0.226646476643991 0.219687887863623 1 1
0.3184619673501 0.30865069742864 1 1
0.163929086042998 0.159377334471065 1 1
0.215956582226128 0.209767725214556 1 1
0.228284871853424 0.222009607492197 1 1
0.16695021297505 0.162340240033643 1 1
0.525991487780171 0.510024094540118 0 0
0.222450120027231 0.215821414146207 1 1
0.114622399207375 0.111375781730343 1 1
0.20061874077714 0.19473231518038 1 1
0.217162535305847 0.210193820234374 1 1
0.234867223825936 0.227619451026149 1 1
0.250180997792395 0.242712906899849 1 1
0.183699169070976 0.1793808878419 1 1
0.3045020818906 0.295544557289171 1 1
0.251778909949633 0.243781199106582 1 1
0.118981372240315 0.116007557420241 1 1
0.119353885671401 0.116280801597638 1 1
0.178390096026104 0.17163547302874 1 1
0.0978888633954803 0.0940419125608589 1 1
0.123379083132822 0.120621591403758 1 1
0.214728461374627 0.208238304734265 1 1
0.137444636161119 0.133731192359758 1 1
0.267528362774028 0.260467054463653 1 1
0.00686209134936561 0.00599734541707058 1 1
0.173832892123166 0.168358398297198 1 1
0.0770576398957726 0.0750165435122896 1 1
0.0980146555813451 0.0947067972872633 1 1
0.0702953431399593 0.0668608339005925 1 1
0.200136165019067 0.194204973196682 1 1
0.18238536467408 0.176411568221731 1 1
0.145042142893465 0.14048012854768 1 1
0.22475540701625 0.218546514618113 1 1
0.0456151037212369 0.0441094863509634 1 1
0.249834432533261 0.242493947958581 1 1
0.252715098679437 0.244951932993533 1 1
0.235209819257968 0.228986293630526 1 1
0.184826662216033 0.179394999604866 1 1
0.495399169432896 0.481636811637073 0 0
0.203353068814123 0.19840118484491 1 1
-0.0405491217219584 -0.0411650939564155 0 0
0.367873488456422 0.357696599895379 1 1
0.114934319723364 0.11159684666854 1 1
0.268655814746257 0.260940490040389 1 1
0.29043599070947 0.282063911631768 1 1
0.373451116443257 0.362981232575592 1 1
0.103716870673635 0.100328885586955 1 1
0.0404736927809367 0.0381901209392984 1 1
0.16680200228202 0.161712818583238 1 1
0.205849021772465 0.199749406001885 1 1
0.393368582691175 0.381510342004127 0 1
0.388019003041736 0.378051120299741 1 1
0.269484133342783 0.263412841839916 1 1
0.138051306275056 0.133300466291007 1 1
0.254107399377928 0.24676304344313 1 1
0.291727384156162 0.284723000616318 1 1
0.0537433166704161 0.0520780459399249 1 1
0.260656305529348 0.252380563115913 1 1
0.200202978662785 0.195168462051508 1 1
0.263924275683418 0.255776656564017 1 1
0.350115280822179 0.34071209017283 1 1
0.17186521020925 0.165056025578045 1 1
0.297969540078248 0.290117726743207 1 1
0.208938729942699 0.202745100846457 1 1
0.306177531435533 0.297933278982279 1 1
0.308179755363295 0.298326861634033 1 1
-0.0472018642011986 -0.0460755237854709 0 0
0.321155000754308 0.313616259442824 1 1
0.237812722789424 0.231070142332837 1 1
0.190119184227109 0.184166369201966 1 1
0.349020722582933 0.33827174936312 1 1
0.289491909244447 0.280817826003053 1 1
0.221579606763662 0.215684041258075 1 1
0.0990742331434324 0.0963683879167442 1 1
0.226865786003485 0.219843807679155 1 1
0.305474228084143 0.295385781828808 1 1
0.125591954897339 0.12239813924546 1 1
0.1033562364596 0.101569717802368 1 1
0.293616347014073 0.28387396221088 1 1
0.347878395165881 0.336862035901364 1 1
0.0460726235483016 0.0455874332123142 1 1
0.185981930652515 0.180151770684484 1 1
0.0398817926392582 0.0392444460068114 1 1
0.316224264105716 0.308145164523712 1 1
0.216528165880275 0.209546559457907 1 1
0.362403158859648 0.350453012866407 1 1
0.121195734352916 0.11786950381039 1 1
0.190762450333207 0.183534846486979 1 1
-0.0540762325670553 -0.0519328934429434 0 0
0.204256954578939 0.198273308569633 1 1
0.194002530375174 0.188557860170062 1 1
-0.0714591842787933 -0.069422252412933 0 0
0.112657647357919 0.108882965506772 1 1
0.167898172435235 0.162885520413813 1 1
0.176208331530516 0.17061639939775 1 1
0.275625061901291 0.268150441381137 1 1
0.194491432252818 0.187145475703579 1 1
0.205786037886435 0.199989658502125 1 1
0.252738730322751 0.246166880988021 1 1
0.18517760454543 0.179465052340639 1 1
-0.00194330964894862 -0.000784702831322084 0 0
0.0333667264641777 0.0323068460342816 1 1
0.252818581290855 0.245371905027264 1 1
0.172790208903363 0.168664956872654 1 1
0.157660104584759 0.152966206247345 1 1
0.379130018008326 0.367500557640311 0 1
0.062896437940655 0.0594407293447318 1 1
0.0384397410521932 0.0383747200098205 1 1
0.280888318341304 0.271777502291128 1 1
0.215372384572787 0.211921431292812 1 1
0.365954895123924 0.354631002564483 1 1
0.2286148389233 0.22143244197121 1 1
0.0558787093752544 0.0548417669315337 1 1
0.190058284751569 0.185718775984442 1 1
0.257815243111923 0.250739602832294 1 1
0.13762367755985 0.131902681672137 1 1
0.237226260576158 0.232429091224661 1 1
0.219316869887798 0.213804964145082 1 1
-0.0822063149301907 -0.0806564927907402 0 0
0.19412564395986 0.189498650707805 1 1
0.101953429494964 0.0989074109937983 1 1
0.088236722317541 0.0880808625119366 1 1
0.0982823630679827 0.0949402761906095 1 1
-0.0110976315614576 -0.0107635452749417 0 0
0.173280397634243 0.167528506619817 1 1
0.0854707757215138 0.0856483039550836 1 1
0.136892746409641 0.133613048344617 1 1
0.20937932939271 0.201148933508142 1 1
0.276962768583206 0.269184788063432 1 1
0.288162306792777 0.279688239197264 1 1
0.190388441579608 0.184980710508211 1 1
0.233590880379692 0.227412631255252 1 1
0.0793579460655711 0.0770073580208919 1 1
0.0331802486649193 0.0323899623058557 1 1
0.0682504506523892 0.0664121932773763 1 1
0.299916851315582 0.291010323765578 1 1
0.347668325307675 0.336615749079621 1 1
0.202378237637394 0.197440028960187 1 1
0.332051274254659 0.323579483245563 1 1
0.227895353258367 0.221902439568097 1 1
0.266830670172916 0.257769580500162 1 1
0.236829597220218 0.22774599770681 1 1
0.272350092545034 0.264501946451718 1 1
0.203430842111858 0.197338647199234 1 1
0.172805906885167 0.167303034312242 1 1
0.341093146983652 0.331372774725511 1 1
0.181608765694547 0.177323249315641 1 1
0.102527020752869 0.0994736569757747 1 1
0.178246641870189 0.173849450470848 1 1
0.251427857744501 0.244243122973542 1 1
0.201577315367959 0.196263794830476 1 1
0.274589276698341 0.26592115675296 1 1
0.27629821298176 0.268089360514974 1 1
0.132658600346406 0.127811993155529 1 1
0.20752653333053 0.202417953125521 1 1
0.0410706050253213 0.0394434776357592 1 1
0.231650529290024 0.225643811884815 1 1
0.188749584394873 0.182510971302638 1 1
0.0945488424103486 0.0914012451244891 1 1
0.188459569407763 0.181603555627907 1 1
0.105787021897049 0.101608023921725 1 1
0.172480251066189 0.167107483251744 1 1
0.228690071058198 0.222006944594959 1 1
0.0386615983048125 0.0376998108537477 1 1
0.294269856517625 0.286090410610675 1 1
0.316850693011243 0.306083877388015 1 1
0.21101697408878 0.206012240444563 1 1
0.124575457482977 0.120817827677968 1 1
0.179777278359343 0.175928447483699 1 1
0.106794921124974 0.103646277477772 1 1
0.20311550520434 0.195945465965783 1 1
0.149172559365364 0.143996333842402 1 1
0.274636683548571 0.266505503350118 1 1
0.303111481944701 0.294690745318553 1 1
0.24789557948493 0.240062825121979 1 1
0.159391709903299 0.153288758059687 1 1
0.32337111313895 0.313990187974436 1 1
0.216669997786469 0.209962394776816 1 1
0.0465337457699193 0.0440248291857941 1 1
0.107789594159578 0.105008149318468 1 1
0.13436102612693 0.130357048241468 1 1
0.402353233243575 0.390371963469527 0 0
0.363527895274352 0.352871457588251 1 1
0.372438423502978 0.360763019731245 1 1
0.112076341310411 0.109543063622232 1 1
0.192363827815643 0.186124370277589 1 1
0.272153142689434 0.263932752043825 1 1
0.31098937627544 0.302439593314493 1 1
0.117823590066246 0.11463410336527 1 1
0.296580119343286 0.286856480093456 1 1
0.0666646846243117 0.0652323030221205 1 1
0.255665393429573 0.248115761051154 1 1
0.348337289991905 0.338069265470543 1 1
0.130556295567976 0.12696641254531 1 1
0.20651532637588 0.20070232462406 1 1
0.192057127138498 0.187130816720061 1 1
0.21599582536091 0.20953857226738 1 1
0.221022990099743 0.214670313419141 1 1
0.202971751264398 0.198933264030765 1 1
-0.0104505381012668 -0.00986388129585137 0 0
0.373069792480773 0.362577291439703 1 1
0.209295382753215 0.202953240454104 1 1
0.371557208590613 0.361200351805733 1 1
0.131913935610529 0.128323463010287 1 1
0.24102500431645 0.234154653991029 1 1
0.1677307843632 0.161608909186095 1 1
0.109193240994089 0.10587446474121 1 1
0.129434090333902 0.126128730904322 1 1
0.138801962157036 0.133863604963928 1 1
0.10069483370885 0.0985632799750174 1 1
0.138011064583103 0.135737624492343 1 1
0.152566906317643 0.148632535870775 1 1
0.158589512548481 0.153286829123736 1 1
0.298334811629174 0.29002412663035 1 1
0.248927701546271 0.241542811669942 1 1
0.1188782662542 0.116056532363529 1 1
0.165361061384572 0.161455160760114 1 1
0.219035957921515 0.213138555005655 1 1
0.0844543377561234 0.0808405973664753 1 1
0.19795789900781 0.191837745975707 1 1
0.20710770835864 0.202287893368344 1 1
0.161932108390467 0.157868641897149 1 1
0.128086878645287 0.124218309225758 1 1
0.258642426019082 0.252326354197636 1 1
0.286301945937938 0.27787747683757 1 1
0.16474359704386 0.159194448482643 1 1
0.270016401423486 0.26210448974385 1 1
0.270997752909447 0.261112321161007 1 1
0.149833767842289 0.145615159440429 1 1
0.160457262350237 0.156370044162332 1 1
0.0549639403309428 0.0544955349448296 1 1
0.234965370304836 0.227005354841363 1 1
0.138266529069453 0.134188027161692 1 1
0.101816212074322 0.097941614667894 1 1
0.178246446371438 0.173012846397608 1 1
0.136555353751781 0.134017076471815 1 1
0.113968241778433 0.1082955336714 1 1
0.224406352791324 0.217096465652463 1 1
0.129647784372917 0.12898274127938 1 1
0.181383056072246 0.176498831358879 1 1
0.207393480036706 0.200636246246194 1 1
0.169798833408831 0.164780115498121 1 1
0.137046768843388 0.13317658102364 1 1
0.257886100740563 0.25048250438534 1 1
0.227045931833457 0.219830710691002 1 1
0.302215366697069 0.293439382570742 1 1
0.192786093319775 0.187457705611996 1 1
0.0652112469233646 0.0621221116237057 1 1
0.269917707423462 0.262739598941768 1 1
0.172918575437599 0.168360452345506 1 1
0.17901899333552 0.174387079425152 1 1
0.256096189168595 0.248294943967282 1 1
0.278821486862074 0.27052357967247 1 1
0.0827684781347989 0.0813347888837367 1 1
0.126510499070002 0.123190354511437 1 1
0.251731807228555 0.243292055393814 1 1
0.0849664759208094 0.082477575745044 1 1
0.187418693153974 0.182260823200735 1 1
0.149679464121595 0.145117005966246 1 1
0.101640948873302 0.0990416957044281 1 1
0.220031407189491 0.213557335745524 1 1
0.227050075387052 0.219660587252108 1 1
0.162532019628681 0.156277807210366 1 1
0.155098780503033 0.149325613873239 1 1
0.0467040663223329 0.0458367985817861 1 1
0.139628371741622 0.135327637230351 1 1
0.268091568679845 0.259666885688128 1 1
0.251922049800702 0.245651589202871 1 1
0.0721198001985846 0.0710587893969588 1 1
0.180947946272407 0.176381742746868 1 1
0.157122521395375 0.150753310187117 1 1
0.0378643536943457 0.0375988921515144 1 1
0.14657126940142 0.143459227810997 1 1
0.205529375085907 0.200765850218284 1 1
0.12172916034796 0.118411413623158 1 1
0.145133337178645 0.141193904774926 1 1
0.0287466748114967 0.0266684866274531 1 1
0.279200764462875 0.270738101728003 1 1
0.190963498380179 0.183978784549998 1 1
0.116036957411999 0.112426087618526 1 1
0.264322139745613 0.257915861175725 1 1
0.249927980519712 0.242858635534426 1 1
0.308247097819402 0.299337151246033 1 1
0.194498227560871 0.189208644707742 1 1
0.0857986450445172 0.0832043615579909 1 1
0.419945326862689 0.407373761161165 1 1
0.239373545670824 0.23236688462818 1 1
0.00404773645996073 0.00402611026728236 0 0
0.289566029636426 0.280594056218841 1 1
0.0939376656789219 0.0925485701173389 1 1
0.0816088727506869 0.0802568474563451 1 1
0.220834563489747 0.21262880288315 1 1
0.191339399107893 0.185979701193341 1 1
0.165206337891901 0.160865529977696 1 1
0.242870481899272 0.236548263147027 1 1
0.321518742131427 0.313082849298022 1 1
0.117176698443698 0.1151239014305 1 1
0.198856119937647 0.193211797396046 1 1
0.146454333053796 0.141381557321949 1 1
0.102358189625408 0.0979476004011129 1 1
0.242409884320801 0.235724605751394 1 1
0.156275487929871 0.152066882543785 1 1
0.0134614779214482 0.0132437139458755 0 0
0.0630683681438949 0.0615947196412548 1 1
0.0645804791470601 0.0619788342810451 1 1
0.202249265556395 0.198162990856681 1 1
0.12176865285795 0.119369186985686 1 1
0.208872767991935 0.202197768153342 1 1
0.13674187440726 0.133040718092749 1 1
0.164568174515263 0.159517128771797 1 1
0.294055576225527 0.283855760543565 1 1
0.218655917924582 0.213353711392448 1 1
0.0389840449638685 0.0384577489461238 1 1
0.0505567625864063 0.0479329822768727 1 1
0.233568072024255 0.226606350606789 1 1
0.0955768641856668 0.0940246193058944 1 1
0.118351732529359 0.115068996519511 1 1
0.203996346528516 0.199952220192137 1 1
0.171107418099493 0.164330980397207 1 1
0.135348034171291 0.129761646479097 1 1
0.346138461980258 0.335638081057795 1 1
0.210112137484818 0.204332122190897 1 1
0.0199041031537179 0.0185533797289454 1 1
0.117053313178307 0.113210946744518 1 1
0.062616332762902 0.0615365889923811 1 1
0.238714473286181 0.231490221336459 1 1
0.0778623605228469 0.0755303429818023 1 1
0.342815076415586 0.332852584129494 1 1
0.0899621531869857 0.0878068641052319 1 1
0.17414536925604 0.169285812764514 1 1
0.255292798919231 0.24776820469843 1 1
0.207918654157922 0.200930501405742 1 1
0.447175159738732 0.432911615749508 0 0
0.173298762365606 0.167388069953153 1 1
0.228116358690301 0.221488052405541 1 1
0.28985338165224 0.282330643793641 1 1
0.147657297639985 0.144311599143089 1 1
0.0125226483398683 0.0114350500947344 0 0
0.157185492997818 0.150572382620601 1 1
0.0670845684100127 0.0653992916801663 1 1
0.252894133271667 0.245698216754462 1 1
0.324498630984912 0.31574973911804 1 1
0.266204089086849 0.258726965398532 1 1
0.139238366053976 0.133722475654501 1 1
-0.0459420712793056 -0.043070721951365 0 0
0.13866051522897 0.133552765296729 1 1
0.153314318762423 0.148954753315483 1 1
0.0187455544461629 0.0172838396926215 1 1
0.246006115586164 0.237001683459816 1 1
0.168951705286575 0.163512991123943 1 1
0.155887294151061 0.149832453926873 1 1
0.309156347534743 0.299582310821995 1 1
0.134273654185466 0.130595310095827 1 1
0.176454006864968 0.170928914369641 1 1
0.0996484050396921 0.095814090839851 1 1
0.147692451137644 0.143802062931571 1 1
0.187241798713129 0.182795317838419 1 1
0.271985675275302 0.26248084686157 1 1
0.205616649048724 0.19990274111939 1 1
0.194566853581443 0.190129910309335 1 1
0.0960138031364549 0.0945499285742747 1 1
0.350560984966021 0.339888978110582 1 1
0.249328171465838 0.242068297016756 1 1
0.124536555162059 0.121992382766514 1 1
0.10942461716121 0.106438980672358 1 1
0.242711767836291 0.23750393348715 1 1
0.163393166323303 0.159721951265321 1 1
0.0467903486165077 0.0451985482136187 1 1
0.188703650299021 0.181154216272751 1 1
0.0982415190500494 0.0946230359960961 1 1
0.251443726332244 0.244176373184658 1 1
0.189231844658846 0.184118060922249 1 1
0.0472028183666462 0.0457690450712367 1 1
0.214357876130211 0.207061933567796 1 1
0.194752581524924 0.190346312363235 1 1
0.186390946225434 0.181384875807521 1 1
0.207463187804143 0.200514040922963 1 1
0.229204842009115 0.222154716482966 1 1
0.0279694148095483 0.0273712682584328 1 1
0.155846500982848 0.151486320944661 1 1
0.216736666980743 0.2110021450802 1 1
0.165604213622496 0.161252200526656 1 1
0.30392602612808 0.296166603961592 1 1
0.189705654179831 0.184980037186134 1 1
0.131593363974293 0.127544642161422 1 1
0.322624624070582 0.313373752631065 1 1
0.309344103147132 0.298885884310497 1 1
0.232084297392779 0.225167642871332 1 1
0.384084390527719 0.37110917576506 1 1
0.278465674452348 0.271560855355647 1 1
0.307759263061274 0.299651896565068 1 1
0.329209755878915 0.319930520431046 1 1
0.204654159094717 0.198485938604381 1 1
0.131111198129936 0.126362434907724 1 1
0.250631132859691 0.242077288843161 1 1
0.36389124854172 0.350849465441816 1 1
0.252342456797259 0.245707937428343 1 1
0.195698724667051 0.190512899901531 1 1
0.169075637892493 0.164575098611837 1 1
0.103265820332973 0.100384982901855 1 1
0.151073619183368 0.147351235816716 1 1
0.182353663473773 0.177853027321179 1 1
0.0983815916222345 0.0949982987301158 1 1
0.391800968690941 0.379987999966739 1 1
0.26914282830573 0.262907516351316 1 1
0.183780017137133 0.178222200654936 1 1
0.311481117813375 0.30289019339778 1 1
0.304461962104642 0.295860729019369 1 1
0.114924891538056 0.110569909060549 1 1
0.260895535923053 0.253442595889182 1 1
0.234167341828705 0.22754013352485 1 1
0.370818732571968 0.359631476721922 1 1
0.111964422696483 0.108657442835267 1 1
0.00851531576618736 0.00724171828285331 0 0
0.05364187243158 0.0517844068825368 1 1
0.116114561970414 0.114079509621205 1 1
0.357701175214283 0.34595281228246 1 1
0.155807406717987 0.151670909608149 1 1
0.0217405289209982 0.0212946704466508 0 0
0.0528148363001696 0.0525608273815434 1 1
0.110089657691902 0.10697904592716 1 1
0.193905391310346 0.187425421612108 1 1
0.207032458646194 0.201516624222814 1 1
0.167391193175692 0.163606686516266 1 1
0.346694113240179 0.335920518232501 1 1
0.165005138534216 0.158292750851728 1 1
0.327863866161696 0.318467323662241 1 1
0.0573625755089886 0.056311353395055 1 1
0.159315697110736 0.154046508328676 1 1
0.21795661291429 0.210889149207675 1 1
0.166230120354664 0.162266534296812 1 1
0.109772503427213 0.105961078191903 1 1
0.197400284924845 0.190846331383001 1 1
0.327490621764754 0.317728661168124 1 1
0.0814217848512444 0.0794277321524976 1 1
0.434317036169205 0.421712281373894 0 0
0.228662853523396 0.220568808443529 1 1
0.129297115000745 0.126464367935042 1 1
0.239808097089445 0.233613594271415 1 1
0.375494566233247 0.364860642307523 1 1
0.335505406103813 0.32660086950293 1 1
0.100989021452782 0.0977817923842264 1 1
0.151678249636703 0.14645631003487 1 1
0.0877043009406369 0.0853281504217347 1 1
0.137601933928481 0.134226130519748 1 1
0.293804902010337 0.284560130371106 1 1
0.203853053696448 0.196698539804091 1 1
0.20667039037273 0.201564972349425 1 1
0.0635597530099416 0.0619943491492717 1 1
0.26355663382962 0.256421893054081 1 1
0.131323215683722 0.127189493521618 1 1
0.222828157675778 0.216686030322101 1 1
0.255024262472672 0.249179128649818 1 1
0.277792430587579 0.271336822337234 1 1
0.12489369348762 0.12117296488637 1 1
0.32767609337181 0.319055673453496 1 1
0.456616544929808 0.443981182205446 0 0
0.305367103359695 0.297328805941658 1 1
0.304583072673255 0.296365895059577 1 1
0.312693357727863 0.304395626215247 1 1
0.412456121141144 0.400718126550539 1 1
0.181511927208914 0.176279306081059 1 1
0.132947106154627 0.130175299835379 1 1
0.25615793412108 0.248571398963319 1 1
0.199099081090136 0.194080850537248 1 1
0.107666373391394 0.104457875964951 1 1
0.177869756021158 0.172307188292922 1 1
0.147885936770978 0.144449157943439 1 1
0.191739063527178 0.185437548081588 1 1
0.241822577521871 0.235669574739566 1 1
0.177029632907807 0.171194035738021 1 1
0.206635993568808 0.201100324099457 1 1
0.146157774363074 0.141715009926838 1 1
0.199113831774542 0.193124696566382 1 1
0.10733664385611 0.104590717867632 1 1
0.235352801098001 0.228566744614766 1 1
0.263643778433498 0.255049220448629 1 1
0.313930536346264 0.304625883940487 1 1
0.046091276406055 0.0455645798435785 1 1
0.129482680463339 0.126865553210475 1 1
0.158294706772805 0.153855126130628 1 1
0.133278362701958 0.13141531379175 1 1
0.140821610729936 0.13651257297325 1 1
0.286354785928598 0.279098650460096 1 1
0.220729562657563 0.21418038972945 1 1
0.17803850264403 0.172804736173357 1 1
0.264816644229346 0.257317024644446 1 1
0.379119097752897 0.368523986779299 1 1
0.317192236829715 0.308841243084592 1 1
0.390357999607821 0.379773475631228 0 0
0.0468403806800509 0.0453669585545248 1 1
0.227280402848722 0.221591379690705 1 1
0.231147974518638 0.226453007512354 1 1
0.101040668240018 0.0988856183852022 1 1
0.147100518760383 0.14250307719806 1 1
0.0498060530292151 0.0485546905969466 1 1
0.191211871704588 0.184800490301094 1 1
0.192902206058978 0.187243198618051 1 1
0.184730249336783 0.179406636788617 1 1
0.265935100319314 0.25804454944518 1 1
0.240949912754318 0.235001940164291 1 1
0.218075223444743 0.211418739342836 1 1
0.154715357032538 0.150265015690983 1 1
0.2328655119325 0.227730536764462 1 1
0.229446189810144 0.221331561555153 1 1
0.267124503433887 0.25996406796795 1 1
0.3181200134749 0.308367544299657 1 1
0.0952884621162281 0.0928781701531182 1 1
0.258163797968691 0.250179582840132 1 1
0.264887145074508 0.256762741393806 1 1
0.18628891386982 0.180961434133613 1 1
0.203227703755105 0.19780115250886 1 1
0.106260074517532 0.102593375547071 1 1
0.258455417771301 0.251802079199915 1 1
0.126236023517132 0.121966479139729 1 1
0.0843811537611153 0.0822663176794233 1 1
0.0744095582215606 0.0728107357719889 1 1
0.351706000725135 0.340486191296481 1 1
0.0890005340283835 0.0852736141487691 1 1
0.121934612357931 0.117531321774375 1 1
0.279527142003295 0.272744084589999 1 1
0.192648620166133 0.187282131190392 1 1
0.15543159463325 0.149327010839544 1 1
0.24832907512768 0.241868906716118 1 1
0.24248747463495 0.23625111490635 1 1
0.228808234381982 0.221468747739674 1 1
0.114345753368706 0.109300770171342 1 1
0.0342313942401554 0.0328368565188961 1 1
0.163091378951631 0.157855077718879 1 1
0.325411722783031 0.315242800037686 1 1
0.326486106661002 0.31759304194652 1 1
0.0482396368701941 0.0475980262629485 1 1
0.163678704771352 0.157611858134921 1 1
0.239746996362929 0.233056227412874 1 1
0.320178751236988 0.309841619926039 1 1
0.232882597617294 0.226153877698667 1 1
0.242281561086419 0.235468244314965 1 1
-0.00347525390264405 -0.00285962930950779 0 0
0.199919367294978 0.193418650025854 1 1
0.127661632717166 0.123291486107097 1 1
0.320891982990023 0.311104798472226 1 1
0.293084764403593 0.284794111045759 1 1
0.0668331209152365 0.0643576871670127 1 1
0.0461462608849608 0.0455344046012307 1 1
0.192283498138623 0.185572110385665 1 1
0.227684658334735 0.220523117459178 1 1
0.356226878694897 0.345459708794516 1 1
0.284647153015191 0.277837477998633 1 1
0.174778564186876 0.169095107878977 1 1
0.243123086443705 0.236987410611525 1 1
0.146679819920895 0.141759291734722 1 1
0.187701966593113 0.182878135211963 1 1
0.153546695341857 0.14830700311526 1 1
0.364800872479833 0.354173422290521 1 1
0.313516764805551 0.30421767296314 1 1
0.245167349182442 0.237288607153018 1 1
0.231781321449428 0.225630408992541 1 1
0.116333429580783 0.111946112725181 1 1
0.200405359452818 0.193395281060185 1 1
0.146044002558531 0.141719080844544 1 1
0.128294007371171 0.124592843638062 1 1
0.37739263232049 0.364243656517268 1 1
0.104325933187371 0.0993620501576039 1 1
0.107644432597444 0.104925071268363 1 1
0.101368350766957 0.0975220629420832 1 1
0.00573387735104766 0.00566332134534449 0 0
0.18946131755901 0.183991114573884 1 1
0.246425264141042 0.237769374740255 1 1
0.267553230312982 0.260499153027515 1 1
0.13481921820795 0.130950273661983 1 1
0.0945525484929297 0.0940760308248999 1 1
0.231937679442493 0.225014950982635 1 1
0.255057853321609 0.246350941335566 1 1
0.319753961563234 0.311070261643615 1 1
0.300735969510935 0.293212885493403 1 1
0.0259009818992061 0.0244899503672824 1 0
0.368038264627666 0.357953328624582 1 1
0.142805640494663 0.138218799860405 1 1
0.104612878123754 0.102023523212061 1 1
0.26791511816626 0.257392570752974 1 1
0.226333243197684 0.219659216085247 1 1
0.138850840603379 0.133868020757109 1 1
0.299083646094242 0.29055725002853 1 1
0.166130800659296 0.160895210924428 1 1
0.120402309375405 0.115906471938365 1 1
0.187316793632591 0.182505357582299 1 1
0.136412379046604 0.133320484575787 1 1
0.182452134729367 0.177324499710037 1 1
0.256973552832459 0.25020368333281 1 1
0.274178979186026 0.265541338876938 1 1
0.0470832321212526 0.0464317630770751 1 1
0.249503278887644 0.242828907637098 1 1
0.382519135547537 0.370020348145291 1 1
0.0794643418132513 0.0763734953154666 1 1
0.279048227289131 0.271170344107099 1 1
0.22462907254567 0.218241805173892 1 1
0.173297541764719 0.168449248715584 1 1
0.193782061469019 0.186909625587276 1 1
0.308795427418736 0.30037995279033 1 1
0.201956884587917 0.194611763051842 1 1
0.149034906598872 0.145244858799342 1 1
0.163297363275597 0.158290264145635 1 1
0.197365840366458 0.190308137612313 1 1
0.192642683143761 0.185228047935264 1 1
0.120693934440749 0.118008239585338 1 1
0.130830632791408 0.127180435114556 1 1
0.0367731961129863 0.035701108012778 1 1
0.206092564821985 0.200599775138685 1 1
0.0412047723775789 0.0401209545523891 1 1
0.148717327754683 0.143943602364585 1 1
0.0709783933111996 0.0700635682384557 1 1
0.0952883442032895 0.0935674588559432 1 1
0.144627690942994 0.139921737540369 1 1
0.156399927927612 0.151919603710166 1 1
0.0213688608784062 0.0217963018619216 1 1
0.0585664356509668 0.0580693008946522 1 1
0.210514891912486 0.205005040585146 1 1
0.166773632936442 0.162515014860779 1 1
0.0341223875325752 0.0347033681335775 1 1
0.233028858795077 0.226803148597412 1 1
0.132608117072531 0.129058569467853 1 1
0.134162804557668 0.129375436048613 1 1
0.186083966124393 0.180600566838984 1 1
0.244989330357232 0.237982462679946 1 1
0.23083985499416 0.224839382343518 1 1
0.163500900339264 0.159582736079575 1 1
0.32543747218814 0.315854953704263 1 1
0.172937809003839 0.16765866621664 1 1
0.356286145206857 0.344294489926194 1 1
0.247525532253041 0.241193711024886 1 1
0.104778329421013 0.0995012452169948 1 1
0.130606039217441 0.12648637430142 1 1
0.0477231948555007 0.0469374146796736 1 1
0.267478438248284 0.259095871178619 1 1
0.179457662733054 0.173949824184012 1 1
0.0675546895800027 0.066794346629037 1 1
0.321111788881579 0.31090303950902 1 1
0.102761092332807 0.0982528573154274 1 1
0.268953602435229 0.261595043703259 1 1
0.368867945740571 0.358644017260443 1 1
0.338451981762056 0.32854301727032 1 1
0.0510466903843165 0.0500849602403782 1 1
0.011786795074976 0.0111646815084887 0 0
0.159693339821058 0.155224039760691 1 1
0.0932840306485216 0.0915476002130809 1 1
0.242426661157758 0.235241930404984 1 1
0.182167387649303 0.175821826530921 1 1
0.21482868938614 0.207553744629174 1 1
0.196563588925292 0.19115039899923 1 1
0.23395521420803 0.225960594246021 1 1
0.217809261916602 0.211546365933791 1 1
0.296717188549842 0.286836988788465 1 1
0.355862482253572 0.345838010514414 1 1
0.198727103959017 0.192645237349417 1 1
0.20142287859538 0.196266791395372 1 1
0.161566185984842 0.157136343134385 1 1
0.160657770707708 0.155134022665314 1 1
0.0796541263555469 0.0784686702058524 1 1
0.152389948850166 0.14814075166655 1 1
0.218075400966933 0.213410774988735 1 1
0.135275602053473 0.131680907253804 1 1
0.243419234323177 0.235769141583262 1 1
0.204688226673196 0.198151223739695 1 1
0.132225877067489 0.127943764608597 1 1
-0.0721850086012913 -0.069748657280717 0 0
0.305956741085662 0.296103030347749 1 1
0.163296529702398 0.157825170872565 1 1
0.261700118554164 0.253009553044762 1 1
0.211566757562428 0.206046017397172 1 1
0.358129160584553 0.348013243170941 1 1
0.162141333315841 0.157374410549744 1 1
0.129732022756078 0.125800131376366 1 1
0.290159060823861 0.28158204664569 1 1
0.137909119664098 0.133221927352198 1 1
0.429371763182746 0.418781246757467 0 0
0.0373280091134457 0.0357890166407529 1 1
0.0761149456971257 0.0741938061464371 1 1
0.331597065336028 0.32128008144344 1 1
0.237961375832601 0.231635809240349 1 1
0.115668040510456 0.112537052824051 1 1
0.224264902122093 0.215961072378436 1 1
0.149779644140785 0.145337774329343 1 1
0.24563004638024 0.238476701345284 1 1
0.194996750085584 0.188070074081429 1 1
0.17286866883648 0.168737352153406 1 1
0.446637689488596 0.433562749830366 1 1
0.150329299138782 0.146543547211125 1 1
0.185976044913751 0.180744641191053 1 1
0.266199716141116 0.258903733710296 1 1
0.0938397889791543 0.090490911645101 1 1
0.187257233967779 0.180114802717474 1 1
0.306119231368595 0.29853108723894 1 1
0.233224790680003 0.226510982796819 1 1
0.229162527218768 0.223861448353708 1 1
0.22235342423685 0.214412174457188 1 1
0.151250074741472 0.146994356319886 1 1
0.0512534688232475 0.0512473738596076 1 1
0.0846304589337928 0.0820934303399342 1 1
-0.0341751812812445 -0.032860055721628 0 0
0.248163416834953 0.241984026902192 1 1
0.0318255878893678 0.0302547543980398 1 1
0.0710881041035964 0.0685705153116767 1 1
0.020514879593422 0.0202554866102257 0 0
0.199432260764042 0.193168966830511 1 1
0.279559554917067 0.270477497989395 1 1
0.140662930532503 0.13703804928917 1 1
0.345635677740452 0.335644731716755 1 1
0.245045648052178 0.238292681847459 1 1
0.205475915051419 0.199580659333877 1 1
0.214449801397075 0.208233462654069 1 1
0.0753951868351063 0.0732153381818457 1 1
0.417695546901024 0.405662213289683 1 1
0.0916841204468727 0.0892530999036478 1 1
0.347956404697787 0.33677563659192 1 1
0.360174210180977 0.350156384943046 1 1
0.365030461282383 0.353899618708066 1 1
-0.0104453026577345 -0.0103855684819036 0 0
0.15403472265437 0.148737357742677 1 1
0.300374070163976 0.291125537900397 1 1
0.236570763991581 0.231369604508834 1 1
0.0809189867840522 0.0786459553611712 1 1
0.337415464227419 0.328200597787165 1 1
0.130079690858254 0.126760834781925 1 1
0.213938638801778 0.208044707250371 1 1
0.125082397421346 0.121234656118063 1 1
0.173961176164472 0.169584500861885 1 1
0.385008811110533 0.37426389074957 0 1
0.268223941796708 0.25840534435979 1 1
0.152047305597708 0.147645732985026 1 1
0.00936097370717703 0.0116913671826563 1 0
0.106487709250035 0.101711225006908 1 1
0.172149463657803 0.167211109780181 1 1
0.220949719131954 0.214814816576205 1 1
0.116171362140507 0.112481818824511 1 1
0.230877556845215 0.222469494671202 1 1
0.286993182356007 0.278424231109685 1 1
0.229650171653785 0.222293463203958 1 1
0.107850606455064 0.104780559118334 1 1
0.147053895105497 0.143220094811724 1 1
0.14882373401402 0.145409200037155 1 1
0.274023072392425 0.264217836598286 1 1
0.331530559296212 0.321902064695618 1 1
0.358796922363386 0.348509576685427 1 1
0.420687916358992 0.409141557972357 0 0
0.222957806452624 0.215871277583117 1 1
0.0792182527740354 0.077215364573872 1 1
0.166670963147667 0.161548359878804 1 1
0.177665636921359 0.173570837132432 1 1
0.0436925886316505 0.0430575048177088 1 1
0.291071275799251 0.281652414684477 1 1
0.142156366179151 0.139312553777079 1 1
0.309742223444869 0.300749529578331 1 1
0.211177735837949 0.205039792267039 1 1
0.23078652359018 0.224637866703365 1 1
0.21567869639324 0.209181842450077 1 1
0.304018690075337 0.295531585649437 1 1
0.0704427968052709 0.0688421694972117 1 1
0.253374076640803 0.245102799230021 1 1
0.275005670490865 0.266620865855193 1 1
0.338138353999978 0.327393832159283 1 1
0.330030701493665 0.319826881598517 1 1
0.183509612698945 0.179381314848797 1 1
0.46340413834724 0.447607212770151 0 0
0.0900868411960213 0.087680136973331 1 1
0.139234072931118 0.135504254825784 1 1
0.31585231456267 0.306629075066331 1 1
0.186685914573777 0.181371635313451 1 1
0.268961227977952 0.261388837974126 1 1
0.174022614032189 0.170212185610302 1 1
0.164554136150379 0.159747514350799 1 1
0.247371402451515 0.24145278861231 1 1
0.148694577847529 0.14437379793818 1 1
0.305358850058372 0.295986703335578 1 1
0.265840586445511 0.257801124547248 1 1
0.255696768272951 0.247875013505701 1 1
0.336078611251694 0.326493227883042 1 1
0.179787140174496 0.174589553620658 1 1
0.255858216904556 0.248656011480851 1 1
0.301584611130926 0.291301364383724 1 1
0.246736270476627 0.240745980958525 1 1
0.32078504784781 0.311407885008501 1 1
0.184093446496117 0.178622081720367 1 1
0.1750366018585 0.170218836324693 1 1
0.405570100612957 0.393003819235232 1 1
0.262388960124371 0.253176126189219 1 1
0.212702352227233 0.207294155809557 1 1
0.221874229869114 0.215558823385052 1 1
0.347722649081205 0.338226231581882 1 1
0.181671567939926 0.175263295118766 1 1
0.193985668220793 0.188595308733004 1 1
0.405877077980903 0.395575092358882 0 0
0.309036554559588 0.299401284485254 1 1
0.301215123682858 0.292587087863924 1 1
0.23085464533817 0.223825188355901 1 1
0.333020997532549 0.322830363387687 1 1
0.282624109831021 0.275886398211732 1 1
0.292774982209395 0.285317755306566 1 1
0.250480579561745 0.24284269303821 1 1
0.265980005580295 0.258873718740204 1 1
0.334732743922167 0.326136970244318 1 1
0.350956988597076 0.34062543757032 1 1
0.208327679277703 0.202174805016653 1 1
0.19408722370721 0.19024193643155 1 1
0.268977896879021 0.262592441337721 1 1
0.162616362854995 0.158354026175469 1 1
0.19484466497631 0.190976117027547 1 1
0.0689369114481796 0.0666399450060627 1 1
0.320902044404298 0.312145413556807 1 1
-0.0257067676514787 -0.0265698161176513 0 0
0.20127975876699 0.195166799173467 1 1
0.197327752808154 0.192019919070608 1 1
0.255385717583516 0.248223054605088 1 1
0.172172041346627 0.167085623236576 1 1
0.265338963153048 0.25758154056836 1 1
0.1174781981467 0.11463535068666 1 1
-0.0501092633060599 -0.0490285238469914 0 0
0.147753072417933 0.143475732635352 1 1
0.120194438639561 0.118201770180285 1 1
0.330672865464969 0.320303521875804 1 1
0.296127997237557 0.287384452411874 1 1
0.160789941386107 0.155833839180321 1 1
0.127363927953804 0.123461680237601 1 1
0.20435692273855 0.198019561006115 1 1
0.224777211050513 0.218928218885671 1 1
0.283438989552718 0.273515750486469 1 1
0.265310805697964 0.258431380317383 1 1
0.313172422284474 0.304491277269603 1 1
0.249542883956244 0.241598855486979 1 1
0.103819742727005 0.101346387699795 1 1
0.0699258865445164 0.0685106247136312 1 1
0.113552290483015 0.109285084890947 1 1
0.106954095110414 0.105177473558899 1 1
0.222069882626085 0.215008635442838 1 1
0.417400130807214 0.405296305754186 1 1
0.17742595096789 0.172637566194349 1 1
0.209627232621446 0.202474458045086 1 1
0.204768423891209 0.199187212532953 1 1
0.335645218180149 0.326140632783194 1 1
0.116390698465902 0.112525665193957 1 1
0.0789897695123129 0.0750643934094303 1 1
0.190967035048215 0.183602404577647 1 1
0.164037688477031 0.159240598386759 1 1
0.209202837721275 0.202747650952229 1 1
0.182912645765901 0.177841086737487 1 1
0.0643501064699664 0.0628390985706077 1 1
0.151149664141564 0.14693633643636 1 1
0.320894468331917 0.310409266546511 1 1
0.297422641442456 0.288860484770116 1 1
0.276547286253102 0.268414249167348 1 1
0.161414036976969 0.156180000503001 1 1
0.10170620335306 0.0989392568338929 1 1
0.183078137111445 0.177998896177473 1 1
0.0901732838619688 0.0867735163669624 1 1
-0.0134817257639334 -0.0127366690376061 1 1
0.204209376793194 0.199299495610968 1 1
0.0997541054786042 0.0972018249581826 1 1
0.225610522474845 0.219372057744144 1 1
0.195158484699055 0.189414851407935 1 1
0.00186771532716786 0.00196905914859487 1 0
0.247088666598144 0.240559067696823 1 1
0.320084709914844 0.311475557366111 1 1
0.209278339613483 0.202882412117599 1 1
0.0581941594581709 0.0561934081208567 1 1
0.0828779499421577 0.0802116422975297 1 1
0.140410209381291 0.137477768047169 1 1
0.387068870474057 0.375722513802468 1 1
0.46809506376111 0.452432086956478 0 0
0.254445072253011 0.247796173385571 1 1
0.197823626479389 0.192630019518349 1 1
0.34071495201725 0.330325671982765 1 1
0.205632517424228 0.198866569870099 1 1
0.282814260294103 0.274378587237643 1 1
0.134978135645804 0.129514995849932 1 1
0.144198260440078 0.140537545903035 1 1
0.272352576425427 0.263436712423934 1 1
0.344818015953808 0.334696935910444 1 1
0.235368780158867 0.229040108100509 1 1
0.168204404529133 0.162328962370587 1 1
0.30485150403039 0.296345545428216 1 1
0.0902350348512818 0.0868830162450307 1 1
0.30834401269767 0.298899671559207 1 1
0.165552003289253 0.16128840268674 1 1
0.158865943422726 0.153280483248077 1 1
0.158413420646741 0.154653402998404 1 1
0.168407083251169 0.163452065002163 1 1
0.279353266017312 0.272832145182887 1 1
0.112689252868826 0.110554612129066 1 1
0.253881346094719 0.245510958874002 1 1
0.230714356955924 0.225567347741682 1 1
0.202645521583563 0.197515690830719 1 1
0.167164530108428 0.160641922218198 1 1
0.302283062438263 0.294959575228932 1 1
0.0385168802810678 0.0382172387911585 1 1
0.328214444113828 0.319235784309312 1 1
0.145887284116088 0.141792895592201 1 1
0.217824527436039 0.211880249304117 1 1
0.0960769303856322 0.0927157565812053 1 1
0.324731663556238 0.313910432961382 1 1
0.296990906964019 0.28690283359231 1 1
0.123637675997685 0.119477442356648 1 1
0.0972168773478311 0.0952602183617967 1 1
0.262427052033515 0.253910017254001 1 1
0.152470964275845 0.148178532194614 1 1
0.0469848872708949 0.0450030245986869 1 1
0.290776657844782 0.28220594376947 1 1
0.178990649557394 0.17342636116418 1 1
0.226905972331575 0.217386542360986 1 1
0.171529028054758 0.167022069796076 1 1
0.0273226035110268 0.0259243568130732 1 1
0.232987275788671 0.226267278723741 1 1
0.161305842911493 0.154912610053252 1 1
0.220246722045643 0.212955738710806 1 1
0.127982580180165 0.12423198073869 1 1
0.109086561890644 0.106519445627341 1 1
0.125016690325929 0.120815954789568 1 1
0.110284033968318 0.10446169120201 1 1
0.0165243546644942 0.0144889912424498 1 1
0.140604621963628 0.135948165463909 1 1
0.234452440026732 0.228145046823968 1 1
0.236817776517654 0.230225601436304 1 1
0.20269366070243 0.196044310433075 1 1
0.281590209378177 0.274417171386518 1 1
0.162841010973037 0.158668187667834 1 1
0.322669309501694 0.312513027911215 1 1
0.10145301408553 0.0985389281767796 1 1
0.285763378811214 0.276349619339085 1 1
0.273030760227413 0.264489944203356 1 1
0.23952586176475 0.231116590334071 1 1
0.0957775613365567 0.0930666654681933 1 1
0.257089454648904 0.247962213679478 1 1
0.30673179354277 0.298633660171958 1 1
0.266750410066458 0.258393360540875 1 1
0.155759706612618 0.151065361652009 1 1
0.156543124434918 0.151772257580738 1 1
0.217346750885591 0.210804829510867 1 1
0.145963699311684 0.141710885246802 1 1
0.163796126457978 0.158624407482028 1 1
0.257974936104345 0.249919977640966 1 1
0.194362400378114 0.188987138368496 1 1
0.128175321099676 0.125885090564653 1 1
0.322518166719373 0.312557241713993 1 1
0.277319726604503 0.270277286779881 1 1
0.0786814327611509 0.0772954468628203 1 1
0.161382830314283 0.156678504259157 1 1
0.329112534157745 0.320539807973357 1 1
0.218278262793692 0.211344909733872 1 1
0.254034139284679 0.24678124162434 1 1
0.193271213888125 0.187803490462158 1 1
0.109889723414936 0.10657385575859 1 1
0.343483795144485 0.334321319347304 1 1
0.378050175312584 0.36790779171594 1 1
0.193348774240929 0.188404253046151 1 1
0.327387672231993 0.317285227715726 1 1
0.304998665023202 0.297121836249247 1 1
0.144139761477834 0.138994948586088 1 1
0.0217480614383559 0.0210294977525758 1 1
0.334112256881081 0.324832057273015 1 1
0.208466953503553 0.204555448306464 1 1
0.323219686710133 0.314070833222513 1 1
0.143979407703779 0.140259327845088 1 1
0.258578144588361 0.251506621226481 1 1
0.411958152513497 0.399316658021833 0 1
0.16695008676575 0.162475472456762 1 1
0.118865625452652 0.115328286261325 1 1
0.297376742101643 0.289213235016566 1 1
0.181275144604747 0.175427477881842 1 1
-0.0564926164866306 -0.0548280763005141 0 0
0.255802873788114 0.247992579303843 1 1
0.265715800522953 0.258852218807508 1 1
0.105887579207763 0.104714596023665 1 1
0.107988967936342 0.104988432950767 1 1
0.423305042451735 0.409957403609209 0 0
0.193254030578113 0.189007806476833 1 1
0.228804131260884 0.222439987637209 1 1
0.09367755412892 0.0904698157444385 1 1
0.233004515724404 0.226512714727204 1 1
0.0799649481521668 0.0779068427468552 1 1
0.170991177350939 0.165612943668669 1 1
0.136650075644725 0.133076494952707 1 1
0.160719187949725 0.154153352792218 1 1
0.247694120537428 0.24086083271916 1 1
0.269371244082972 0.260400614256386 1 1
0.161139432127866 0.156891795541686 1 1
0.355728723581671 0.343983714825426 1 1
0.2421423306507 0.235728069773455 1 1
0.0402575991381867 0.039799317340366 1 1
0.136300421783646 0.132443255801719 1 1
0.115476562396563 0.112777589249806 1 1
0.12054103473011 0.117785366600077 1 1
0.127313709635835 0.121104110578415 1 1
0.254161207844942 0.245713757235744 1 1
0.294146147404826 0.285369842545162 1 1
-0.0530227730966264 -0.052232670617364 0 0
-0.0740047250276041 -0.0721691665546701 0 0
0.258182807605726 0.250637988833373 1 1
0.29832091427218 0.289285841152444 1 1
0.284149375477903 0.275530294806798 1 1
0.113780921208332 0.109862997428169 1 1
0.190726221399631 0.185441444064936 1 1
0.203021618720067 0.197747431532713 1 1
0.217242604598598 0.211006127319677 1 1
0.260614817495 0.252832028625202 1 1
0.1592588037383 0.1547396117414 1 1
0.170607936833166 0.165082345149372 1 1
0.267820539868706 0.259199283314262 1 1
0.20641708585707 0.199467363737124 1 1
0.245998599576994 0.240119914963161 1 1
0.0945248227117675 0.0920802323321548 1 1
0.175340979292772 0.170041624550957 1 1
0.383162984943952 0.371756737730471 0 1
0.0974718335624394 0.094361821775456 1 1
0.00571347001999009 0.0064213336895157 1 1
0.0816430244169514 0.0778476807402801 1 1
0.23057043735093 0.223579232606189 1 1
0.156263803287559 0.150534744743178 1 1
0.234850696426428 0.228601339302831 1 1
0.113891251474968 0.111069897576601 1 1
0.389770059809402 0.378439511711763 0 0
0.186402860681999 0.181309931211187 1 1
-0.0507582341256563 -0.0495434514900841 1 0
0.183733993746323 0.178446850099319 1 1
0.291410962911897 0.283806282541317 1 1
0.25381944600564 0.246053059689466 1 1
0.34779337870141 0.337046327154977 1 1
0.182984402056064 0.178071330779953 1 1
0.308354298856642 0.298457550271676 1 1
0.185022045122892 0.179322294613939 1 1
0.121982144217598 0.119516787213687 1 1
0.31151326347331 0.303568117302085 1 1
0.147677401000343 0.142829968581633 1 1
0.185481617550405 0.180480115718247 1 1
0.0563630733121816 0.0539949259023942 1 1
0.126806351590126 0.122861435864683 1 1
0.273906097434745 0.26851562791021 1 1
0.291095889060311 0.281264159023039 1 1
0.186412544325104 0.181722546430281 1 1
0.236904711010185 0.229153264795781 1 1
0.18727419856334 0.180947800386503 1 1
0.265568782245596 0.257220279418204 1 1
0.151735180582321 0.146982824405754 1 1
0.131176713625698 0.12713595937882 1 1
0.125521355834308 0.122677412177686 1 1
0.162146242463852 0.155809072273107 1 1
0.0975421327701504 0.095278216409638 1 1
0.107532447614617 0.103972256921346 1 1
0.199529781218772 0.193726388051342 1 1
0.102257739330637 0.0975667481705828 1 1
0.143931143234723 0.137259909527391 1 1
0.105349085316583 0.101902879059601 1 1
0.118147877414498 0.114888130518674 1 1
0.141735083392037 0.138351505312794 1 1
0.352106103570021 0.341948818405117 1 1
0.244772191361338 0.238270103664646 1 1
0.401358595017967 0.389972640686212 1 1
0.165192600620034 0.160256573160372 1 1
0.252183183830175 0.244581131784816 1 1
0.209690793096425 0.202826535831244 1 1
0.0731383654606682 0.0691349743415604 1 1
0.0422638710578048 0.0429309001635384 1 1
0.065455551964201 0.0634294705590564 1 1
0.390426250391642 0.378739688334894 0 1
0.19637937025159 0.189605562357177 1 1
0.196126297625128 0.19149273359906 1 1
0.164211457322423 0.159499396106392 1 1
-0.070812386785225 -0.0682280884809969 0 0
0.482573852116392 0.46877799481443 0 0
0.122829568168121 0.118657347187993 1 1
0.0520586626669107 0.0505950775688496 1 1
0.146428392482932 0.141799246451031 1 1
0.355091867381485 0.343835020511514 1 1
0.34716512809188 0.335392700539974 1 1
0.220954080345068 0.215042788222575 1 1
0.181748799865258 0.175641521536544 1 1
0.201763366199351 0.196080156211016 1 1
0.269920347804391 0.26097702260217 1 1
0.312318157289023 0.302780494810383 1 1
0.0250236324998455 0.0234533187153257 1 0
0.283806139421814 0.275573382282196 1 1
0.262365105219117 0.253324156110739 1 1
0.197988550829799 0.193114988301827 1 1
0.337034820320466 0.325860660872129 1 1
0.112678798382607 0.109163134439677 1 1
0.181913263097517 0.176076955097393 1 1
-0.0938459252930262 -0.0900559259720743 0 0
0.130267213208985 0.12655774817987 1 1
-0.00464844878322843 -0.0048797427014418 1 0
0.215895142864126 0.209812958809016 1 1
0.18998579118185 0.184515867925274 1 1
0.301163876924605 0.292805837149521 1 1
0.219811482848664 0.213168705468404 1 1
0.156398197711826 0.151366560381975 1 1
0.110467947163446 0.107501832133482 1 1
0.28954653399838 0.281186957658442 1 1
-0.00368633809714224 -0.00352313365081361 0 0
0.302672747334409 0.293937717878818 1 1
0.324370057924308 0.315525127434892 1 1
0.15276265265865 0.148913418875747 1 1
0.267136999403328 0.258710019652384 1 1
0.26862700430535 0.259569787884375 1 1
0.108649274304488 0.104901304691181 1 1
0.12225808123743 0.118306157311891 1 1
0.14999405467449 0.145372389355224 1 1
0.21086978195068 0.204733691420792 1 1
0.170506873060341 0.165909771684623 1 1
0.176893150333755 0.17208837784585 1 1
-0.0284888896512548 -0.0273617394428006 0 0
0.204818555711213 0.196987664266335 1 1
0.147942364994913 0.143950849592256 1 1
0.139760968802336 0.13499181446162 1 1
0.137765682456869 0.133840561005875 1 1
0.157319131208245 0.152322720417636 1 1
0.205057948085043 0.198438053207582 1 1
0.137343117845965 0.132871061433413 1 1
0.197800088078468 0.192612892543739 1 1
0.339452270747058 0.330895573751634 1 1
0.188129773250453 0.185189926205523 1 1
0.138280208597613 0.133651043989 1 1
0.210384394833933 0.205119261031815 1 1
0.208208606863021 0.200215364422286 1 1
0.214750209128354 0.207757246339926 1 1
0.113733931773495 0.109606729588307 1 1
0.396683149311333 0.385371590910711 1 1
0.246957846755019 0.240207635808854 1 1
0.118567327749088 0.114694731544077 1 1
0.174800178652437 0.169357882617163 1 1
0.273902522909977 0.265437942921053 1 1
0.309594680419001 0.300798442074742 1 1
0.192872123531774 0.187442050235241 1 1
0.272857273725169 0.266636640685376 1 1
-0.0595009008721005 -0.0557264997837701 0 0
0.258387035662299 0.251129810464091 1 1
0.216607672609289 0.210909567023416 1 1
0.244326204286686 0.238034223161128 1 1
0.236549461159466 0.229851994622189 1 1
0.0859507442267489 0.0835572182690754 1 1
0.310671100725791 0.302179180515471 1 1
0.251621228371051 0.244118422156196 1 1
0.133762280389586 0.129843360031921 1 1
0.15608210950379 0.151835911264389 1 1
-0.0310171956959768 -0.0288673180048569 0 0
-0.0638513326395031 -0.0618203853451499 0 0
0.0753004605671322 0.0724675107452376 1 1
0.246081711807872 0.238114286333246 1 1
0.330636456496896 0.320928223738771 1 1
0.173290773305089 0.167988383653822 1 1
0.168530289567535 0.164632846538007 1 1
0.277549788413196 0.268347509978114 1 1
0.117341507767684 0.113595793487315 1 1
0.0866118256338009 0.0842994317582055 1 1
0.302939134472522 0.293435997846675 1 1
0.237681210935756 0.231128660657766 1 1
0.224708918370283 0.218882098181896 1 1
0.287431908136072 0.280078690281486 1 1
0.241938553883039 0.235290420665242 1 1
0.131427382387784 0.127595228102633 1 1
0.167069570413009 0.1624223804731 1 1
0.190577902165938 0.185116093804651 1 1
0.409167041644 0.397277097249235 0 0
0.215297459218923 0.210624131012512 1 1
0.133363797271188 0.130263336223228 1 1
0.215929303980544 0.209946180307064 1 1
0.19744384465302 0.192148737303108 1 1
0.168725238012112 0.164597374589978 1 1
0.277073500614547 0.268902834522945 1 1
-0.0270438457307066 -0.0268230326438986 0 0
0.13626893725425 0.133076757709042 1 1
0.173369705065966 0.167018361591319 1 1
0.0992775368358723 0.0965515870378775 1 1
0.101624740105931 0.0977778669199345 1 1
0.307787787965983 0.299888846009942 1 1
0.220391253602886 0.215360843769435 1 1
0.0846188650202022 0.082297311775858 1 1
0.196999818881685 0.191147112577577 1 1
0.119391924648963 0.116934552479063 1 1
0.37331889934186 0.362499589637029 1 1
0.252641422858719 0.243826902827406 1 1
0.221477020350457 0.215408498567636 1 1
0.113137045790438 0.110270164911454 1 1
0.0440791915446272 0.0424798646808343 1 1
0.33715132174717 0.327154332737678 1 1
0.271323380581495 0.263683388819258 1 1
0.0111651810132517 0.0132465382208495 1 1
0.128668937388986 0.125028794626794 1 1
0.221056526185331 0.215563393042613 1 1
0.311092995402179 0.302978745319036 1 1
-0.0618516101097272 -0.0600282719208531 0 0
0.201913026084579 0.194662716493199 1 1
0.155967034596902 0.15198588123476 1 1
0.0127649810084844 0.0129576053639828 0 0
0.148255505526236 0.144916686917394 1 1
0.214573510997035 0.207720730579749 1 1
0.228196259600513 0.22196763425261 1 1
0.191437302056379 0.185299851145671 1 1
-0.00250080557706621 -0.0023071261525163 0 0
0.187705914049405 0.182137942535528 1 1
0.290017253441587 0.281855779138 1 1
0.194170850694228 0.188506203399061 1 1
0.0381027302056973 0.0360985552943527 1 1
0.199995173245632 0.19483396504048 1 1
0.210102485786376 0.203283898443415 1 1
0.23860213916281 0.231784308553227 1 1
0.380042249119173 0.369632471036563 0 1
0.213632999827601 0.206353642427436 1 1
0.261629415319791 0.253553511539463 1 1
0.218409487778307 0.210975913262307 1 1
0.220581610329168 0.214078780679692 1 1
0.16950934332924 0.164957258565322 1 1
0.128453677202027 0.123212743515828 1 1
0.149258172481251 0.14573991308451 1 1
0.213980455023893 0.207827427296776 1 1
0.0599618598682687 0.0596947603458694 1 1
0.169342784604063 0.164082888055088 1 1
0.122686430863963 0.119071726831136 1 1
0.221977723410709 0.216956207691539 1 1
0.136108267870636 0.133738381941634 1 1
0.226775765001381 0.221427555618459 1 1
0.191643305066583 0.185885908268026 1 1
0.145416395490743 0.141284246706491 1 1
0.10460308584792 0.101166784719881 1 1
0.159182468691258 0.154621021622499 1 1
-0.0526633911602949 -0.0515709535809776 0 0
0.210019350966203 0.203806596220806 1 1
0.170660671083701 0.165340700251286 1 1
0.301331819591673 0.292799661784239 1 1
0.241378129821482 0.234026377947066 1 1
0.190318565497086 0.183133980773544 1 1
0.0184508217497214 0.0191326344871879 1 1
0.25720740893536 0.248704969291694 1 1
0.234726645881378 0.228715813370317 1 1
0.167913687469121 0.163375846250432 1 1
0.265904267104728 0.258958137530332 1 1
0.152331939365087 0.146809198901065 1 1
0.112530775199337 0.110545586285797 1 1
0.226825677629526 0.221173539229038 1 1
0.173561968486491 0.167251296048968 1 1
0.267272189593329 0.26005196530892 1 1
0.0315697658691515 0.0308754695918356 1 1
0.168592627985308 0.163665440468075 1 1
0.248305075370164 0.241010638835882 1 1
-0.0928669498712048 -0.0907814249617964 0 0
0.305824007265983 0.295861128322441 1 1
-0.0318313992762324 -0.0302992966662464 0 0
0.150151956544633 0.145258334965771 1 1
0.211701039737916 0.205390318044792 1 1
0.386396800753912 0.374898578818893 0 1
0.27856616433911 0.271296997797568 1 1
0.385516364377607 0.373962823448167 1 1
0.42194117755419 0.409757242748436 0 0
0.247561121950615 0.239488402516552 1 1
0.111699394636306 0.109276057601491 1 1
0.280651105641287 0.272495706098519 1 1
0.230003202522797 0.222758755452818 1 1
0.188454772185845 0.183303054548055 1 1
0.185235881142924 0.179789051351083 1 1
0.192405550565308 0.18619622899962 1 1
0.180489355720151 0.174863357028244 1 1
0.198034351322006 0.192488840980573 1 1
0.123805472867092 0.119541827671238 1 1
0.215160369380958 0.208217947089654 1 1
0.00163601647439005 0.00135053360563471 0 0
0.32412223486897 0.315478307077611 1 1
0.271649862978176 0.263290340788245 1 1
0.265718585522098 0.258298278842412 1 1
0.217529455729707 0.21079746035377 1 1
0.210261423056575 0.203004439729094 1 1
0.214327947727832 0.208208948900598 1 1
0.0712935873740577 0.0687344401959666 1 1
0.203951727149378 0.198170793260696 1 1
0.25511632950608 0.246173778731691 1 1
0.164732873050454 0.158855451393443 1 1
-0.00878188306231142 -0.00943497956375507 1 1
0.173583312841464 0.169111502062316 1 1
0.287350757720565 0.279422746937951 1 1
0.284792507774105 0.278035177918885 1 1
0.229266874794375 0.223020855629572 1 1
0.197255494590544 0.190497378829752 1 1
0.228560548355493 0.220900452131546 1 1
0.264586612562662 0.25553319619332 1 1
-0.0573447665495461 -0.0557833624686489 0 0
0.0673167337068332 0.0676647984287465 1 1
0.215044646216014 0.210021681715096 1 1
-0.0476280852581464 -0.0465425601061555 0 0
0.103476880685161 0.101994335296509 1 1
0.213680802049696 0.208349824308866 1 1
0.250602380470512 0.243792203650348 1 1
0.162831031982532 0.158726222319126 1 1
0.220034932433663 0.214296838098051 1 1
-0.0744225880507386 -0.0721407028616997 0 0
0.0994387426099873 0.0965523235838414 1 1
0.140498384181076 0.135565063774594 1 1
0.288725092782831 0.280688910041453 1 1
0.13075721543606 0.125677346861702 1 1
0.0609896680903597 0.0586661403616738 1 1
0.229601391494142 0.222719037502206 1 1
0.0573155980162704 0.0575015759817072 1 1
0.215194955060292 0.209050011935583 1 1
0.162619328378401 0.157177045231654 1 1
0.371273000981352 0.360380913991793 1 1
0.329906766324425 0.318345661253043 1 1
0.119550065838153 0.115495070123228 1 1
0.265161101416891 0.257684848366263 1 1
0.185854212147549 0.181610251900341 1 1
0.00392985291113172 0.00434196876005298 1 1
0.213958196489837 0.208000376257744 1 1
0.294605928489312 0.286033703904812 1 1
0.190224068207075 0.18372890733502 1 1
0.250685354780065 0.244468791679386 1 1
0.137547066773456 0.133956915803162 1 1
0.265951427968821 0.258175607733786 1 1
0.168816031133707 0.164120424825636 1 1
0.229239959524252 0.223600910118703 1 1
0.229028183109744 0.22240254182605 1 1
0.276730696597951 0.26712816330077 1 1
0.103553416774101 0.101709870950763 1 1
0.0816678695613477 0.0786781479886392 1 1
0.265151220680509 0.256954664097603 1 1
0.340348630775307 0.330608609762144 1 1
0.154935199897001 0.150352782551305 1 1
0.147590619198797 0.14404052153123 1 1
0.183473563434107 0.178684030057554 1 1
0.270627874153252 0.26265588083901 1 1
0.29460176120149 0.286179800698551 1 1
0.374666677299989 0.364122225857634 1 1
0.0533634736996261 0.0529194759338182 1 1
0.241379436860965 0.235071460304487 1 1
0.118572616762119 0.113735934015039 1 1
0.107398368045144 0.104274900161071 1 1
0.209086456698389 0.202980611708041 1 1
0.297716743792219 0.289899544521165 1 1
0.333273621136961 0.322259918600632 1 1
0.258941520612377 0.252323580882374 1 1
0.131027420313557 0.127522219974913 1 1
0.0984194603196575 0.0949066370224237 1 1
0.108573247779628 0.105557567500802 1 1
0.171331580096499 0.165363744622309 1 1
0.160700191564669 0.156695480811957 1 1
0.183455513431162 0.178899860954124 1 1
0.037129189452935 0.0358208742522163 1 1
0.187100737562896 0.181558560738713 1 1
0.319093284550942 0.310717556024267 1 1
0.355545221955389 0.344497916709012 1 1
0.156476200754697 0.150289942458258 1 1
0.216097533441411 0.209568444517737 1 1
0.0978595637400966 0.0951132090687632 1 1
0.259738917548432 0.251621447814418 1 1
0.136508011568057 0.133483118740943 1 1
0.213027192292693 0.206545891932619 1 1
0.117928255731165 0.11329677176973 1 1
0.0845348179911391 0.0817961075723536 1 1
0.137865722624556 0.133654510163163 1 1
0.128673872450816 0.125790869379904 1 1
0.106815064974936 0.103346691680146 1 1
0.116916965688878 0.114771619958197 1 1
0.148472583360698 0.145362259440027 1 1
0.246957813978688 0.239232234383804 1 1
0.241585412294826 0.232441804061124 1 1
0.109389127538234 0.106824768865352 1 1
0.244124548340666 0.237538633644433 1 1
0.129503720539604 0.126194980136549 1 1
0.103212551727125 0.100404512146559 1 1
0.175107756732795 0.169791036156782 1 1
0.22494984718885 0.219080145111516 1 1
0.170343482676682 0.165272096139388 1 1
0.236100941267148 0.228940108996666 1 1
0.12246497732366 0.119032954562085 1 1
0.348359246491938 0.336960141814141 1 1
0.234395533039841 0.227566407770863 1 1
0.103045304533023 0.10005135926703 1 1
0.351366111037176 0.341233807266838 1 1
0.112823870110332 0.110252881291753 1 1
0.182681263340409 0.177193460576203 1 1
0.181889436782015 0.176560910612935 1 1
0.0944967725002551 0.0926589711188854 1 1
0.0311257742155182 0.0321835131367893 1 1
0.358170160369734 0.348124771508152 1 1
0.153605315002668 0.148709755427252 1 1
0.225862227896321 0.218484652577993 1 1
0.199694664577354 0.19389335576691 1 1
0.18542695288206 0.181148994701677 1 1
0.159178049222206 0.153704730709456 1 1
0.327748494156967 0.317348797366688 1 1
0.205426535578665 0.19969126874099 1 1
0.184098602461896 0.178262367616849 1 1
0.184876726053762 0.179332218793835 1 1
0.136357908046026 0.132286856247367 1 1
0.10851963382895 0.10308714491986 1 1
0.2011496009372 0.19572062587245 1 1
0.332793834200666 0.323996807757741 1 1
0.249109073634237 0.242302303328569 1 1
0.261785326040366 0.254868437233525 1 1
0.204043290457718 0.199413344566557 1 1
0.122809736322403 0.119040616757668 1 1
0.27926722471928 0.271441554788713 1 1
0.258835528009825 0.250916295374737 1 1
0.12703250754814 0.124203524453741 1 1
0.126210078470395 0.122771288759358 1 1
0.101545909331698 0.0981954424087364 1 1
0.201815374185422 0.195284482721006 1 1
0.111665883403158 0.108130668225811 1 1
0.22254279395325 0.215638540652399 1 1
0.0673940196047281 0.0651082685850188 1 1
0.162771076982532 0.157621726608225 1 1
0.347465915812443 0.337956559490706 1 1
0.250609983175924 0.242513497526014 1 1
0.246696387711762 0.238744252796331 1 1
0.345499327756548 0.334670305632092 1 1
0.0795859038705219 0.0770729220512079 1 1
0.337523001381165 0.327139747684657 1 1
0.349469854553326 0.338804030739695 1 1
0.34436515181264 0.333938315889082 1 1
0.276089433019944 0.267112941877221 1 1
0.195377091844894 0.190439012486653 1 1
0.215886307991854 0.209853800868379 1 1
0.181567972090638 0.176942013846772 1 1
0.208132468685038 0.20171875001577 1 1
0.168991662205274 0.165439718726192 1 1
0.135511874707613 0.131502891237348 1 1
0.285924690058945 0.277097671860612 1 1
0.126739721944269 0.12264143750838 1 1
0.151442452668936 0.14676978676697 1 1
0.458690987225936 0.447152549932221 0 0
0.139575906580676 0.13548415668952 1 1
0.165566604834948 0.157764730811765 1 1
0.340025530827261 0.328902368872684 1 1
0.221834813493582 0.215610692125562 1 1
0.221283970909723 0.215179632141582 1 1
0.0396857495203896 0.0392567146694692 1 1
0.130352460569345 0.127013494585678 1 1
0.108274677464233 0.105519104711119 1 1
0.155996768636864 0.153217146596723 1 1
0.261167357150989 0.253718730429417 1 1
0.0454232585227175 0.0442261419933922 1 1
0.298833734052709 0.288598196057202 1 1
0.27269042564645 0.264941640590338 1 1
0.315170798519247 0.30573808097505 1 1
0.115473363976914 0.110659578380532 1 1
0.262577139194391 0.255050264386481 1 1
0.312627994958869 0.302595408903372 1 1
0.219196403376619 0.213096863560852 1 1
-0.0100412230521831 -0.00931818147144942 0 0
0.18806174187686 0.182042705862414 1 1
0.196423572055592 0.189391577548111 1 1
0.107409345520101 0.102246754368484 1 1
0.165600139626188 0.161091588983227 1 1
0.153048141859196 0.148234488557335 1 1
0.221281559474918 0.215477455572757 1 1
0.0761764643306379 0.0739173065583958 1 1
0.161646631250857 0.156625214941056 1 1
0.176311653622352 0.17128130365841 1 1
0.107989383593997 0.104422078429053 1 1
0.297162663807579 0.28807035387929 1 1
0.223841804938794 0.217729873055615 1 1
0.317866692365367 0.307868555337601 1 1
0.163343773425582 0.15900210740166 1 1
0.265197820072533 0.256753764284019 1 1
0.219959562926865 0.214019670809357 1 1
0.131618588753678 0.127463488545887 1 1
0.160232419876146 0.154787456891781 1 1
0.28029309921676 0.272485119100958 1 1
0.361723936602528 0.351000262568227 1 1
0.0432504680444628 0.0427507423949774 1 1
0.128386016857986 0.124462267471501 1 1
0.127513664304703 0.123026059311845 1 1
0.00180574292849425 0.00263058043742598 1 1
-0.0223011887797987 -0.0221891830992962 0 0
0.100645572830029 0.0982519602720363 1 1
0.298004372324268 0.287775172486592 1 1
0.208831592387186 0.202081986100575 1 1
0.257235733451445 0.249498472969996 1 1
0.316276384139954 0.305982248857794 1 1
0.316361821607442 0.307127420996136 1 1
0.302617632087036 0.294446984436668 1 1
0.0391456827446779 0.0388172134830116 1 1
0.334146139331705 0.324420196335735 1 1
0.133130242930087 0.130292461997204 1 1
0.189114983147798 0.184099132174464 1 1
0.211876538070136 0.206595109843795 1 1
0.301696055861324 0.293398551092982 1 1
0.281693461196544 0.271857233576807 1 1
0.188044958594794 0.182239093734751 1 1
0.177394690089115 0.173240330901913 1 1
0.261161838155141 0.254153998630967 1 1
0.235993131227467 0.228508968867518 1 1
0.133367093161621 0.130716722740842 1 1
0.11563536277255 0.114261714128125 1 1
0.134723673038483 0.131639652856084 1 1
0.282725536085 0.275488808289555 1 1
0.347017914021245 0.334962556379934 1 1
0.13639409580452 0.130952980190457 1 1
0.14329062656911 0.140312533641314 1 1
0.229826989818709 0.222041260825846 1 1
0.150499276394272 0.145084549098385 1 1
0.192700880550374 0.189653626926167 1 1
0.391013432580131 0.38063912805473 1 1
0.315581223539535 0.305829998357919 1 1
0.228168324435302 0.221215922827253 1 1
0.0926073744021159 0.0911155075453337 1 1
0.131305081721777 0.125906857953408 1 1
0.132923747302309 0.130054130889851 1 1
0.267795624608964 0.261210386744919 1 1
0.0486920519485431 0.0474296916061712 1 1
0.18626939750821 0.180888708417295 1 1
0.253990128242184 0.245698275776898 1 1
0.259395712042536 0.251871194952385 1 1
0.359507522946375 0.348799466214926 1 1
0.215044621090941 0.208138670458926 1 1
0.133793187585679 0.129627942765824 1 1
0.197734248485767 0.191441545607392 1 1
0.419181662164434 0.407964227310005 1 1
0.300423568465683 0.290800944026534 1 1
0.151019931456647 0.147013351139804 1 1
0.13157697220656 0.128309490804769 1 1
0.0592346912641723 0.0580776802861426 1 1
0.374418038497701 0.36261889166045 1 1
0.156890785604676 0.152403680323597 1 1
0.306423974846645 0.297058351948379 1 1
0.251973009291106 0.246602476784552 1 1
0.136049905651291 0.133420375877251 1 1
0.222370791161629 0.216812704410244 1 1
0.19804557106274 0.192717479415542 1 1
0.303681950627979 0.296496663285478 1 1
0.228348812087299 0.221262885068617 1 1
0.239066228956913 0.231555317907191 1 1
0.186979082090429 0.181179877591975 1 1
0.229257921356004 0.222111375343459 1 1
0.159513953167764 0.154917856094105 1 1
0.0793741991579294 0.0782402505165354 1 1
0.338830148456559 0.325860003733617 1 1
0.0857144609899316 0.0830989617519695 1 1
0.231322097311905 0.225426528649822 1 1
0.275586229614893 0.268624014798427 1 1
0.253998759396243 0.245869461291983 1 1
0.391131075261151 0.379742255222774 1 1
0.330597619888967 0.320581406818927 1 1
0.315615571274577 0.306745804689067 1 1
0.243042665849157 0.234362529385627 1 1
0.0959711452162283 0.0917845648811051 1 1
0.220908061899562 0.213391278657122 1 1
0.108393817871127 0.10517942768187 1 1
0.172214788394009 0.167537228812572 1 1
0.376963171632554 0.366996253406106 1 1
0.041336158770883 0.0396338662235045 1 1
0.226471788626732 0.220240612353938 1 1
0.201057446041346 0.195262556781995 1 1
0.216202793033474 0.209834027273873 1 1
0.149868631760721 0.146726659410133 1 1
0.0546627228069781 0.0532057362490866 1 1
0.274702584401428 0.267428062613686 1 1
0.133203029995898 0.129148971509827 1 1
0.256574060635764 0.249100155952253 1 1
0.259421067965931 0.251991125683329 1 1
0.210588843552117 0.205166175170175 1 1
0.215123066848106 0.207952839056993 1 1
0.269639687419738 0.261428184928762 1 1
0.0846394906228141 0.0827572150465415 1 1
0.197675771805045 0.191429581692729 1 1
0.201014040893158 0.195943171285168 1 1
0.116077657549457 0.112800104851321 1 1
0.179654303020299 0.17441884381561 1 1
0.247393077805738 0.24008181342979 1 1
0.329034380402801 0.319193641005798 1 1
0.0912395949806527 0.0889221641275619 1 1
0.026714471215658 0.0260346850096557 1 1
0.260067177898616 0.254359776807261 1 1
0.304117105303396 0.296329857046685 1 1
0.174133629220809 0.16833417394093 1 1
0.287235256942733 0.279657322890036 1 1
0.224004288621201 0.217262427330448 1 1
0.0950062472189445 0.0923399561548822 1 1
0.0750791470352514 0.0727911026198783 1 1
0.342589102831416 0.331386568005743 1 1
0.436955931835231 0.424887128162962 0 0
0.182086332782475 0.177864834783349 1 1
0.197259210965117 0.192864652733672 1 1
0.141499358279308 0.138253755192427 1 1
0.193960458218393 0.188833284395684 1 1
0.351759927995058 0.341856290062467 1 1
0.237979414475131 0.230847372117907 1 1
0.0714182186626115 0.0695825586172132 1 1
0.0772896060386531 0.0748676443671211 1 1
0.0281687822207969 0.0299127923469694 1 1
0.312513980372542 0.304902098193031 1 1
0.155118712735846 0.151474311042661 1 1
0.387386241166643 0.377222670143389 1 1
0.247786773349159 0.240406789840111 1 1
0.187375107492643 0.180429035779324 1 1
0.243330956625764 0.234972491123298 1 1
0.268168818991215 0.261576236333417 1 1
0.308570788183209 0.2997175066211 1 1
0.108479506213535 0.105116257057303 1 1
0.222514309195656 0.215734901495292 1 1
0.174865484419408 0.168860370341273 1 1
0.214962438290399 0.209188296263773 1 1
0.405706818174864 0.392924769240888 0 0
0.191620319027896 0.185715196832607 1 1
0.228152453557834 0.221717711649406 1 1
0.33555919269116 0.32566226900548 1 1
0.244307934045107 0.236919667577396 1 1
0.125341465887826 0.12220453559027 1 1
0.0891878302121332 0.0862843527175166 1 1
0.12253992526103 0.120132760126413 1 1
0.172520740361001 0.168226200272376 1 1
0.332777806312782 0.320832861563558 1 1
0.181909335167896 0.175523128932261 1 1
0.344117593653852 0.333426530164371 1 1
0.0095792578337215 0.00882441684279306 1 1
-0.216220355921533 -0.210129164862248 0 0
0.0167479053967995 0.0164795272745605 1 1
0.205221306111632 0.199959759110688 1 1
0.19097109775477 0.185657274517115 1 1
0.202706902278467 0.197441085046955 1 1
0.234435774815517 0.228128560947514 1 1
0.0236141857938817 0.0246303382115589 1 1
0.164177074168833 0.159044508879447 1 1
0.21627347095764 0.211158135261216 1 1
0.202703875847699 0.198135360859256 1 1
0.0350428869811936 0.0355954788287307 1 1
0.191073010678165 0.184455476855771 1 1
0.264415587909639 0.255395899119832 1 1
0.152665488328436 0.147434092334578 1 1
0.128656537104441 0.124890127359098 1 1
0.0346633583107796 0.0332011933087605 1 1
0.241817461866914 0.235037563492869 1 1
0.0619092970533352 0.0605727141185605 1 1
0.0963733230333554 0.0929276563362691 1 1
0.0832171996718706 0.0802778038763272 1 1
0.167975680571899 0.162729517805126 1 1
0.194700021387925 0.188742700408556 1 1
0.261847756609204 0.25512944700067 1 1
-0.0162982364583941 -0.0149367995754643 1 1
-0.012511125326485 -0.0128064212015049 1 0
0.135362563013319 0.131275700823156 1 1
0.206478061727642 0.199304326370261 1 1
0.330176766840924 0.320416715585954 1 1
0.30460217105588 0.296307523114916 1 1
0.31647722748417 0.306681884130678 1 1
0.333531770947684 0.324572105100895 1 1
0.177125593753936 0.171520866522312 1 1
0.363401423210844 0.352826918021648 1 1
0.0396670311933747 0.0379928056942097 1 1
0.138834248961542 0.134298928877658 1 1
0.268047424102049 0.259637238527748 1 1
0.147883861701634 0.143427463842729 1 1
0.212557528355237 0.204510418455181 1 1
0.195477770691957 0.189287990874276 1 1
0.122193477721546 0.119487088533248 1 1
0.0922733863089533 0.0894951356546143 1 1
0.201776952352055 0.194816318038592 1 1
0.24505365401033 0.237180235022724 1 1
-0.0497944544948986 -0.048426047150913 0 0
0.189868939187515 0.185220063520172 1 1
0.0158665972742154 0.0154301566395523 0 0
0.244312949439755 0.236598597591071 1 1
0.182703109634038 0.177361181832276 1 1
0.0776068352459499 0.0762186420147631 1 1
0.128950433366886 0.125899142673158 1 1
0.22759706872294 0.223441749322443 1 1
0.250115442470047 0.244474250561889 1 1
0.208960933952014 0.20356758606624 1 1
0.161917547700758 0.155731286911064 1 1
0.31758905158057 0.308970943625469 1 1
0.127526506626908 0.124271573473901 1 1
0.173071275457876 0.168349482877778 1 1
0.227621377259366 0.219785652596654 1 1
0.199657484497175 0.194345340241338 1 1
0.20871802566517 0.20200478437124 1 1
0.352523977559271 0.342862565389139 1 1
0.12517727222872 0.121177240022599 1 1
0.521017274875542 0.504682146495087 0 0
0.164923893361551 0.16029661958036 1 1
0.257908007822357 0.250827422917435 1 1
0.19266463471352 0.187068215690867 1 1
0.0943400666097291 0.09188152410517 1 1
0.205547190932255 0.19874249622328 1 1
0.388375003240541 0.374965843987437 1 1
0.257535389751548 0.249664019789625 1 1
0.412466481946926 0.401076698034017 1 1
0.486371645547114 0.472087940163879 0 0
0.122932766994588 0.119274889574069 1 1
0.239165744726124 0.232683210761057 1 1
-0.0613914212285093 -0.0595762396487732 0 0
0.105132542622502 0.102038299800346 1 1
0.0971782160168875 0.0946154706213364 1 1
0.389065948382498 0.377659237087234 1 1
0.187364841634214 0.18216204102135 1 1
0.258407028264695 0.25089903195136 1 1
0.351038620279894 0.339155442664895 1 1
0.184420118783776 0.178280633551213 1 1
0.323608930319713 0.312406277432623 1 1
0.168351127255744 0.162496563828982 1 1
0.0898354234930359 0.0874295058164744 1 1
0.241500593361391 0.235742538197625 1 1
0.186604595510512 0.181296681935297 1 1
0.209660820769925 0.204732367599279 1 1
0.14651450752639 0.143706871094525 1 1
0.191476677051896 0.186812197735261 1 1
0.369034251323312 0.358770990982415 1 1
0.134055424701876 0.13062685572663 1 1
0.229034551082002 0.223660499476055 1 1
0.225833516581369 0.219464975324327 1 1
0.462549032874287 0.450209613073176 0 0
0.109160537682066 0.10780335310723 1 1
0.263812205245105 0.256991405685209 1 1
0.025266610064251 0.0242238482224389 1 1
0.0802812619670384 0.0782069216653797 1 1
0.218581942309261 0.21224028954048 1 1
0.118161265991543 0.114983124226684 1 1
0.0405171059385414 0.0396051368269981 1 1
0.362182078360929 0.352142483760542 1 1
0.231776757487577 0.224160137999068 1 1
0.102016002294228 0.0981799448880574 1 1
0.130067481038865 0.124196159794303 1 1
0.327506684723091 0.318720915664393 1 1
0.0203424688583654 0.0200230610425546 1 1
-0.0133502931523902 -0.0139361195755029 1 1
0.122112017302469 0.118172715370453 1 1
0.122299264792844 0.118661078581349 1 1
0.317037337558698 0.308375957106392 1 1
-0.00361657903916605 -0.00277135171535512 0 0
0.320420688262359 0.310911249110547 1 1
0.21142860574437 0.206462345494709 1 1
0.33374646851987 0.324352632943658 1 1
0.274670118276539 0.266814831330267 1 1
0.317273849318305 0.307685877855335 1 1
0.0846095267193762 0.0813940962645504 1 1
0.241423035868407 0.235218794850952 1 1
0.366025231090303 0.356441200074986 1 1
0.119960270380824 0.116929153573963 1 1
0.291572885891946 0.283445980501498 1 1
0.181163811435996 0.175816884168897 1 1
0.188653891420699 0.181396330549134 1 1
0.209854212035481 0.202246104857909 1 1
0.170450172812852 0.164307347874478 1 1
0.241840592152436 0.235043877035608 1 1
0.164965842864949 0.159722877465761 1 1
0.189973062401842 0.18582026624951 1 1
0.144779565135448 0.141020073966868 1 1
0.100902930444307 0.099525221577405 1 1
0.265343576979934 0.258300823704563 1 1
0.300409259011332 0.291597932433674 1 1
0.107329974878115 0.104621874509064 1 1
0.196200388051647 0.19143265107257 1 1
0.0566310302660504 0.0541803755573346 1 1
0.128674487459275 0.126200418770173 1 1
0.263115268288506 0.254711962055666 1 1
0.243945509887959 0.236566632750728 1 1
0.251920842706582 0.244460384903672 1 1
0.267187735638016 0.259988531749599 1 1
0.260439204025599 0.253197076151596 1 1
0.129031656658666 0.124936762755496 1 1
0.213033581395858 0.206267765005801 1 1
0.153726333455537 0.149598023660745 1 1
0.129480857826048 0.12644451038669 1 1
0.366309297843792 0.356305284163163 1 1
0.214483588209544 0.208442837659443 1 1
0.367184409947362 0.357228921035151 1 1
0.252501763510199 0.245318309935082 1 1
0.235593792554169 0.23033305512965 1 1
0.17081820244835 0.166544369344442 1 1
0.144773029433502 0.139926644128851 1 1
-0.092392489331682 -0.0888055530690173 0 0
0.259181076368063 0.25131467155165 1 1
0.249183787320905 0.241696743576152 1 1
0.154915719959131 0.150147398289062 1 1
0.222184504155384 0.217636501543245 1 1
0.212660875482577 0.206325739188027 1 1
0.334613465165661 0.323023253642367 1 1
0.243694985072735 0.236593522287108 1 1
0.158436996971599 0.153961041433239 1 1
0.385045291586781 0.375715315071251 0 1
0.301055483507408 0.292770330259631 1 1
0.539660946604977 0.523376110626536 0 0
0.269262436924515 0.261334313144892 1 1
0.109699922917133 0.107195203307693 1 1
0.183458117763182 0.178792105332267 1 1
0.247022147818518 0.239754233741938 1 1
0.287006920310045 0.279894942850972 1 1
0.296599775224606 0.288007800006046 1 1
0.298987877744854 0.291026113872272 1 1
0.22646331778834 0.220071288533174 1 1
0.219529729440906 0.214317667141596 1 1
0.365659616304811 0.355231604707571 1 1
0.157647542223875 0.153661798854693 1 1
0.0552297943713077 0.0544124390224277 1 1
0.173373722573667 0.169452349369496 1 1
0.136656763199434 0.133303075106247 1 1
0.236517662642885 0.229458190604929 1 1
0.0982124624332047 0.0955173992693776 1 1
0.190292384819143 0.183768336220499 1 1
0.146142517215299 0.141537588018316 1 1
0.187269150749207 0.183600175014974 1 1
0.188786254054891 0.182318197718996 1 1
0.180814822587089 0.176777839286319 1 1
0.161204638157802 0.156231649219385 1 1
0.207521570200646 0.201670054002915 1 1
0.276653935151816 0.269417226983439 1 1
0.130883696550057 0.12506278017091 1 1
0.175929507391822 0.169407799375786 1 1
0.0882070922448435 0.0853145983131018 1 1
0.105538872357597 0.102121292980236 1 1
0.214319763417899 0.207119513930627 1 1
0.285734643869175 0.277365910211725 1 1
0.221500694764107 0.214925369249254 1 1
0.229352203661581 0.223365069470685 1 1
0.00438606915290996 0.00501135040928558 0 0
0.116107618143141 0.112732005710833 1 1
0.260091906551685 0.251897826563856 1 1
0.135938328364659 0.130956659878455 1 1
0.204862993224688 0.199343204620013 1 1
0.104080782408867 0.103130296032015 1 1
0.207869161167494 0.200203658093281 1 1
0.164425049459305 0.159263565950331 1 1
0.38702303680074 0.372571442896283 1 1
0.181694295043154 0.176400026077179 1 1
0.0760548250545062 0.0742170362626851 1 1
0.445599078761913 0.433393519241607 0 0
0.218012429574013 0.212255448647285 1 1
-0.120889895392472 -0.11661213832156 0 0
0.22159802535426 0.214586751002969 1 1
0.0684953671252515 0.0659822273519194 1 1
0.265697279167676 0.257779029139223 1 1
0.163937974769365 0.159258373893868 1 1
0.332810154419667 0.323356110916652 1 1
0.142583009121236 0.139738983475166 1 1
0.303455769137186 0.294791195912008 1 1
0.18645872415577 0.18190867586824 1 1
0.148888220745603 0.143819213733005 1 1
0.121709930039139 0.118326604866747 1 1
0.227853872829577 0.222164084948688 1 1
0.201542502420298 0.196663413689089 1 1
0.154817737153891 0.15098273934709 1 1
0.0239961692645366 0.0224000757642768 1 1
0.225519161836141 0.219345940684509 1 1
0.0573377862497229 0.0555960853489586 1 1
0.347572063571932 0.336678852888169 1 1
0.107013540360351 0.103866290866483 1 1
0.163490634235668 0.157789368371952 1 1
0.304146007108988 0.295195382822586 1 1
0.31831978907651 0.309465250986914 1 1
0.156934979111924 0.152327441253525 1 1
0.196123838733628 0.190509081791796 1 1
0.0174004335629536 0.0169411655293434 1 1
0.163175252817764 0.159357348661391 1 1
0.238356305470521 0.231022094704143 1 1
0.2205355681074 0.214946430051429 1 1
0.0880495489414894 0.0840253907076623 1 1
0.125796276240942 0.12189823331471 1 1
0.0825262553922591 0.0795324029263871 1 1
0.127873201920438 0.124462871179778 1 1
0.164539618493125 0.159073777234259 1 1
0.28305681169672 0.2728296719035 1 1
0.105048805021389 0.101908873355772 1 1
0.180827467722663 0.1762519148231 1 1
0.295036555278887 0.283569606215447 1 1
0.407267071508421 0.394792718776227 1 1
0.313307965183572 0.303878116431684 1 1
0.149593034748412 0.144981149101181 1 1
0.205109165942543 0.199201593075703 1 1
0.196842286443474 0.191527030707791 1 1
0.150964470635021 0.145565273220915 1 1
0.0799984174864598 0.0782879246569616 1 1
0.15297106640323 0.148342057617374 1 1
0.168253909425067 0.163419405549864 1 1
0.0942372430579015 0.0911689785950587 1 1
0.296654117718079 0.288541815493546 1 1
0.229966955543511 0.222005671610397 1 1
0.106851598277098 0.102649325686764 1 1
0.222027960540969 0.215759021981734 1 1
0.157137747166744 0.152834176497423 1 1
0.07143529863252 0.068816825686985 1 1
0.26892844751437 0.259849211029081 1 1
0.189710844557479 0.18473609347135 1 1
0.155168878606857 0.150777044987207 1 1
0.141462893737584 0.135287699565373 1 1
0.0295179825482946 0.0289742657650086 1 1
0.222442040903181 0.215374379775869 1 1
0.336366895607899 0.324992786311806 1 1
0.197781339928077 0.192338007151362 1 1
0.148023667438294 0.142646719551625 1 1
0.260319836423383 0.252951432487643 1 1
-0.00875402852939434 -0.00838086605251926 1 1
0.166961414227291 0.162856496289271 1 1
0.131287141653244 0.128242315341854 1 1
0.149840264329889 0.145739392146265 1 1
0.0975138137744059 0.0938385757290742 1 1
0.20046655908463 0.194039111959085 1 1
0.0862596481034524 0.0846416818378983 1 1
0.129676822712152 0.125917754250711 1 1
0.0421997674109422 0.0412504363954212 1 1
0.159267344931751 0.154058391736784 1 1
0.296746890213873 0.287363211695014 1 1
0.141014150728039 0.136557618302069 1 1
0.281409607964058 0.27303899254204 1 1
0.243747532245046 0.236702013240001 1 1
0.101681211253341 0.0982675788499133 1 1
0.247223575596953 0.237944319481967 1 1
0.204700461124232 0.198700294521092 1 1
0.11964303399358 0.115886138621973 1 1
0.169010711705275 0.162983608052403 1 1
0.240461275122849 0.234179153306538 1 1
0.390442688288997 0.378451409883821 0 0
0.359560953488973 0.349131114256612 1 1
0.194446111494207 0.189131767968639 1 1
0.390742749882958 0.379038834675405 1 1
0.375213135435221 0.363518114036756 1 1
0.17673094996345 0.171569505699959 1 1
0.18349864205662 0.177912323816414 1 1
0.136448241584105 0.133857405277986 1 1
0.483685651922474 0.469938851634559 0 0
0.166293319558242 0.160659076942855 1 1
0.231811304624524 0.225814521229827 1 1
0.323006761314659 0.313862704321749 1 1
0.327844495329549 0.317419241453554 1 1
0.16519702806322 0.159915328981836 1 1
0.27244630042921 0.26439364208738 1 1
0.329235825227918 0.318921528430403 1 1
0.126540917606743 0.123137133673541 1 1
0.285322244571525 0.277105664120802 1 1
0.236168685863722 0.228297987505807 1 1
0.108463338104086 0.104809057284746 1 1
0.119308769153053 0.116198789409206 1 1
0.133476487953672 0.130328277773842 1 1
0.371878827748031 0.361246385941405 1 1
0.299105755475238 0.291154746933404 1 1
0.307564446806319 0.298234622751014 1 1
0.302002218368139 0.29358765596906 1 1
-0.0899472616480868 -0.0866045289557876 0 0
0.180888306282092 0.175973259397985 1 1
0.126355688339052 0.122400065512797 1 1
0.239329486125297 0.231754211466465 1 1
0.319679014099571 0.310916914818046 1 1
0.393081036875387 0.381727498967104 0 1
0.141989015397431 0.137514433470835 1 1
0.380674917720399 0.368346867601203 1 1
0.300517963965927 0.290886242950606 1 1
0.268737168488585 0.261346813196277 1 1
0.320113358586964 0.311068026340149 1 1
0.255920041740328 0.248173746793811 1 1
0.0315846737038524 0.0301867009937678 1 1
0.33269260622503 0.323201267896082 1 1
0.233653372249281 0.226373202845809 1 1
-0.0076435121360168 -0.00847272033828648 1 1
0.223034608772302 0.217364561981649 1 1
0.246385599542423 0.239509492394843 1 1
0.109637937449334 0.106918716524823 1 1
0.185736576047322 0.179648303446775 1 1
0.177158003733352 0.171895606841867 1 1
0.331069649192631 0.321742907988387 1 1
0.212348918487752 0.206385934137146 1 1
0.0684394549931841 0.0658780284988404 1 1
0.195551858747244 0.190099789122671 1 1
0.197664638897456 0.191723647918919 1 1
0.0540800221489272 0.0521783955315681 1 1
0.161502356056435 0.155877987988458 1 1
0.033161093623094 0.0320338090548791 1 1
0.175557506934449 0.171201313526217 1 1
0.103642917473187 0.100423266510815 1 1
0.234805573975255 0.228120653314094 1 1
0.280102723424896 0.271227298750174 1 1
0.300005820346478 0.29161455363791 1 1
0.146547177695739 0.142322992296524 1 1
0.19497639877645 0.189412863657091 1 1
0.160429615344749 0.155918774498627 1 1
0.373557985969119 0.364071862870413 1 1
0.117670109358762 0.113815158302571 1 1
0.111412288895492 0.109823531717722 1 1
0.128376353844353 0.124723189365948 1 1
0.274814532100738 0.266569194620554 1 1
0.191549471802374 0.186654259323753 1 1
0.231641062128144 0.225284264054179 1 1
0.10042220009677 0.0970087777589528 1 1
-0.0560647342600283 -0.0543225488549819 0 0
0.20010149944891 0.193842136211139 1 1
0.192607136503395 0.185872330770963 1 1
0.262409640140362 0.254967787517461 1 1
0.273621630435164 0.264219629001801 1 1
0.0591896187639406 0.0577978134935809 1 1
0.273033098846984 0.265495015855473 1 1
0.242455743268339 0.235490099628818 1 1
0.269195670358989 0.262995556883955 1 1
0.178548398494629 0.172725879807151 1 1
0.19206951994684 0.186517425354095 1 1
0.145666499085411 0.141112550805717 1 1
0.320333736718148 0.310236325231603 1 1
0.365887097772516 0.355381598600831 1 1
0.185952658343243 0.179378437815775 1 1
0.0849842559886741 0.0822636105466185 1 1
0.320242700021154 0.312039631295492 1 1
0.379306018723095 0.369370766959188 1 1
0.194285579598118 0.187934724030634 1 1
0.200335050757838 0.194565291622949 1 1
0.267965247713041 0.260559381074637 1 1
0.199996382139786 0.192580784195471 1 1
0.0410053714802015 0.0396183027760197 1 1
0.219744682297646 0.213959007220525 1 1
0.228870630989853 0.221998336836032 1 1
0.0935994363002942 0.0908384683068092 1 1
0.0786424923656576 0.0754790657438626 1 1
0.226934608794626 0.221402036033848 1 1
0.236400828101329 0.228097869204773 1 1
0.54171897743512 0.526563461626233 0 0
0.209404644547394 0.202439927730683 1 1
0.200521738963859 0.19585522402929 1 1
0.0252971025641722 0.0256262629228429 1 1
0.141383001756395 0.137423075964167 1 1
0.229075812522119 0.221805587924278 1 1
0.390447510002812 0.378944913767737 0 0
0.231479138552139 0.225206938988896 1 1
0.230125142215555 0.223140664158749 1 1
0.397232829961054 0.384006650841942 1 1
0.244457566658163 0.23729191523311 1 1
0.118358250964495 0.115290910363557 1 1
0.147478166427857 0.143806008775404 1 1
0.355656142494404 0.342106473077146 1 1
0.115428170711882 0.111602843619418 1 1
0.252633632665605 0.244941649614235 1 1
0.223484590825317 0.216369920272061 1 1
0.266675558458778 0.259701505448818 1 1
0.275566254161224 0.267223598982993 1 1
0.318748190391298 0.309022567422141 1 1
0.349485359107231 0.338803801308115 1 1
0.21372133507147 0.206709414900905 1 1
0.120684397467276 0.117776915978856 1 1
0.0695139955466025 0.0678957001795889 1 1
0.222685540103335 0.215356605872642 1 1
0.0372321404908344 0.0344302325577018 1 1
0.0491203918923385 0.0480260418755831 1 1
0.22581696955816 0.219413165468583 1 1
0.269234380328225 0.26000540330687 1 1
0.287933046022757 0.278372268232957 1 1
0.105169114759949 0.102149564704914 1 1
0.207599680231882 0.20212074454683 1 1
0.306070631613565 0.295460183203449 1 1
0.171696997155848 0.167348324027893 1 1
0.236162959443684 0.228231198016395 1 1
0.190702001173566 0.184581288382667 1 1
0.199550595380626 0.191697526364086 1 1
-0.0190645952861221 -0.0189212997888825 0 0
0.146542820546284 0.142013654211122 1 1
0.200779545058117 0.195431614461338 1 1
0.150167570851485 0.145047822196673 1 1
0.318067488294307 0.308707657425351 1 1
0.195743252515465 0.190218150657348 1 1
0.291378726973131 0.281078065037915 1 1
-0.0531794325077822 -0.0512824208309301 0 0
0.122770355462 0.119460897373151 1 1
0.186287923800389 0.181314590196227 1 1
0.245282882659717 0.238161426006622 1 1
0.332584397804737 0.323000774730643 1 1
0.0375466290264055 0.0354825054713686 1 1
0.155935397055184 0.150030170182071 1 1
0.191474210789555 0.185852959200243 1 1
-0.0541162923863493 -0.0520877983253275 0 0
0.234304379213742 0.227675414981969 1 1
0.239158715876582 0.232381444244852 1 1
0.0747452502491873 0.0715105804289555 1 1
0.0998847120920208 0.0974335309284855 1 1
0.293767947398072 0.283668569200143 1 1
0.172337574628167 0.166562873063691 1 1
0.235859348388244 0.227973236466629 1 1
-0.0838734924481743 -0.0811569395577926 0 0
0.286113103359097 0.277128666063265 1 1
0.0463234806642297 0.0447729471891026 1 1
0.358661669730877 0.348894331510203 1 1
0.268494490599783 0.261715455229713 1 1
0.212208665950041 0.207085502752578 1 1
0.133407493749411 0.129312297027493 1 1
0.0545946282337142 0.0533086160675111 1 1
0.183523346624402 0.177717922693997 1 1
0.247939971881524 0.240723120133637 1 1
0.0950790333932441 0.0921649040154392 1 1
0.19942975100054 0.192819246758669 1 1
0.100119529234902 0.0985686301824025 1 1
0.0928909109353421 0.090450899532338 1 1
0.204168333476174 0.198503839629884 1 1
0.112072249778501 0.109065212085607 1 1
0.166885507763665 0.161877622723551 1 1
0.289199599037293 0.280422100196685 1 1
0.157202618073615 0.153573249677756 1 1
0.160671803561187 0.156096028886177 1 1
0.263974157317317 0.255489682648356 1 1
0.153179348298382 0.147697124711553 1 1
0.270334143923876 0.26153200438559 1 1
0.373958737746068 0.362687859355221 1 1
0.380998942353642 0.370087955138706 1 1
0.157880174303711 0.153677381410313 1 1
0.266250050007621 0.258059422970941 1 1
0.190538629450098 0.182664879853762 1 1
0.16203147501981 0.156976393364043 1 1
0.0899080619974239 0.0869093878861787 1 1
0.149875535957037 0.147454119303544 1 1
0.247952778019516 0.240437397457383 1 1
0.269753202168535 0.262435766057006 1 1
0.13424961281214 0.128545002207622 1 1
0.272588180157667 0.262612645498338 1 1
0.284671094381703 0.276432583622024 1 1
0.330958814164744 0.321522631729508 1 1
0.369490886456542 0.358608531709538 1 1
0.261218393536467 0.252971490899211 1 1
0.0812249368891515 0.0785646508854518 1 1
0.191267389978698 0.186199854579851 1 1
0.251995054942944 0.244569124162202 1 1
0.181529766774254 0.178577798211024 1 1
0.305663268590248 0.297930138866859 1 1
0.0667948181357976 0.0643280865473293 1 1
0.252188774031067 0.244936135300829 1 1
0.216756721735799 0.210840526017239 1 1
0.254786579208799 0.247092112966397 1 1
0.167425745080599 0.162084846556848 1 1
0.333171081743012 0.323206561087137 1 1
0.13768248273007 0.134308415391834 1 1
0.0830791672650717 0.0802338265682769 1 1
0.296692574990188 0.288883419577566 1 1
0.220329968229805 0.213709158511775 1 1
0.029923750883618 0.0301855431836411 1 1
0.179927930974713 0.1740238982062 1 1
0.329659070791368 0.320593534814572 1 1
0.281393245429644 0.273673063941532 1 1
0.324235850442675 0.313044189839872 1 1
0.369630789393099 0.359870804989641 1 1
0.171649897041867 0.166244717060179 1 1
0.0741992575032318 0.0723728044798675 1 1
0.219570723178201 0.21103563463673 1 1
0.0799481013973348 0.078200986282717 1 1
0.286022370807487 0.27812819984577 1 1
0.18083140982138 0.175083801293604 1 1
0.158243495866306 0.152729183061275 1 1
0.228339591338967 0.221861664192596 1 1
0.166043386388317 0.161276417008366 1 1
0.315573143959629 0.304949166552543 1 1
0.239000098778922 0.232110748769911 1 1
0.270495609120295 0.259580651680862 1 1
0.092416467707227 0.0904396633326545 1 1
0.263221491938389 0.257143666461694 1 1
0.103352634678241 0.0993583078027552 1 1
0.226246618345383 0.218840133541749 1 1
0.194092796488593 0.188940141786744 1 1
0.153289748363141 0.149225498411842 1 1
0.100977058709592 0.0964574035646123 1 1
0.374748487216086 0.36426307978025 1 1
0.237403946470507 0.230711198522486 1 1
0.160213362996849 0.156382255296372 1 1
0.118471331344927 0.115374315364685 1 1
0.300653133100013 0.291605717673783 1 1
0.0538189183038094 0.0519777283167843 1 1
0.250336749087291 0.24294395342306 1 1
0.120819135255249 0.117568525567891 1 1
0.205867623722912 0.198870103866024 1 1
0.183668456991761 0.179436556731644 1 1
0.25056163743041 0.243888375111521 1 1
0.189998132143557 0.18451066335437 1 1
0.230618055175803 0.223841221300624 1 1
0.112521593550264 0.107710218778688 1 1
0.382301726063593 0.371275416008918 1 1
0.156046737380465 0.150689962773967 1 1
0.263203531835926 0.254623442263384 1 1
0.0597523225357901 0.059731546601869 1 1
0.267877244077947 0.260416709920104 1 1
0.175584164617024 0.170654770734636 1 1
0.163588689404618 0.15916127795984 1 1
0.252301341217886 0.243631800424102 1 1
0.24121042332167 0.232318518892981 1 1
0.18258149515157 0.178135468011912 1 1
0.195366023552559 0.191135452909212 1 1
0.276583496841188 0.267522228507448 1 1
0.309611890531446 0.301431179724987 1 1
0.414044602693413 0.402070679740407 0 0
0.240389153624071 0.232333363969865 1 1
0.193343474822086 0.187856408528125 1 1
0.201414423393652 0.196014763196956 1 1
0.0877222376801516 0.0866886383776697 1 1
0.137460024149746 0.13280736490972 1 1
0.19518447780569 0.190172949444629 1 1
0.220892968467228 0.214853116531643 1 1
0.337732359633551 0.327551718962164 1 1
0.0896442463168435 0.0880307251811744 1 1
0.0285684532164591 0.0275772660724894 1 1
0.447916613783683 0.435492822466822 0 0
0.177015215336097 0.171888633245457 1 1
0.332486729329089 0.322290480611854 1 1
0.345951614831152 0.334387477317546 1 1
0.350477030359718 0.34015653363336 1 1
0.227539805584202 0.221037902853828 1 1
0.430057785707506 0.41785315286139 0 0
0.320305412931499 0.311174244556001 1 1
0.206464196531423 0.20091571626027 1 1
0.180657153690561 0.17569137404366 1 1
0.277349149964399 0.268201798633186 1 1
0.230293953687852 0.223852882025251 1 1
0.13399480939596 0.129734149582876 1 1
0.186875933363469 0.182333632272393 1 1
0.210280146321434 0.204960858594007 1 1
0.130068004236918 0.125957283223157 1 1
0.172765387786626 0.168353824467994 1 1
0.12019542639154 0.117810007299044 1 1
0.268300866523464 0.26033305152441 1 1
0.205301635540174 0.200605671152398 1 1
0.415240713350181 0.40063638881329 1 1
0.102493996572413 0.0994850352468293 1 1
0.386498187960371 0.376048966048765 1 1
0.323858408617096 0.31289331713453 1 1
0.121719345894394 0.118123765081021 1 1
0.332748665799061 0.32363182987262 1 1
0.0120086360510284 0.0126997599707377 1 1
0.218574111182735 0.211486309954518 1 1
0.269478212877564 0.261061854116293 1 1
0.305444260147904 0.298388631616003 1 1
0.273429267575353 0.265069275824174 1 1
0.147562259400547 0.144419809497996 1 1
0.161112627395336 0.155569834051338 1 1
0.148921561816472 0.144798331500724 1 1
0.220721325549359 0.214483774157891 1 1
0.131976383302282 0.127466353060169 1 1
0.255595173138877 0.246430059004256 1 1
0.279212738929776 0.27189214774137 1 1
0.116262184316135 0.112167624727643 1 1
0.250520372860946 0.242881578974304 1 1
0.176360178162907 0.172121332793304 1 1
0.14902800419104 0.146322040556339 1 1
0.32304809796833 0.313906482119925 1 1
0.285306848420201 0.275839499201063 1 1
0.156565078345075 0.152098327535654 1 1
0.3726217659335 0.363446234210132 1 1
0.221274494614841 0.214375965753839 1 1
0.0302765731683231 0.0302251416682935 1 1
0.246168460876605 0.239951825028063 1 1
0.0131707373493227 0.0126833293605854 0 0
0.076002758634394 0.0741582105928036 1 1
0.299543001583727 0.291945215649527 1 1
0.200757081853874 0.193660458883906 1 1
0.177989460395312 0.171706990768459 1 1
0.149249272304161 0.146040459216707 1 1
0.185986336572845 0.181367837512507 1 1
0.190805335638211 0.184383719945995 1 1
0.169933099596998 0.167203533066897 1 1
0.10720555233417 0.105611907577769 1 1
0.26423149171399 0.25511075252457 1 1
0.239367457898909 0.234670812617358 1 1
0.258180434524012 0.251194265810192 1 1
0.0407706954907331 0.0386087711919451 1 1
0.161157413079695 0.155587638670429 1 1
-0.0130716156213969 -0.0115199921603576 1 1
0.033828197570046 0.033250873331641 1 1
0.298489639504308 0.290680233606443 1 1
0.285859143811423 0.277246505619205 1 1
0.213735679191878 0.208614855668834 1 1
0.405809290991117 0.392829650191623 1 1
0.147004421771221 0.14247518989818 1 1
0.227326188073165 0.221656377074878 1 1
0.0862493225098888 0.0840621160266716 1 1
0.0757349933317032 0.0745231104822749 1 1
0.403550512521478 0.391922171913689 1 1
0.0992508426990774 0.0957746242003839 1 1
0.280398948326288 0.272764802497216 1 1
0.206822332019908 0.200321913357428 1 1
0.220465393570385 0.21371627707345 1 1
0.296794337908415 0.288475453437199 1 1
0.197452998513265 0.192535011884963 1 1
0.216172039873885 0.209441878365317 1 1
0.322385281152496 0.314929253410217 1 1
0.108631030314204 0.105143622279638 1 1
0.119550922621601 0.116601364748877 1 1
0.341771605637424 0.331033929558895 1 1
0.156464169452893 0.153667295452066 1 1
0.114928754304839 0.109382676300464 1 1
0.188969700934557 0.182183925520602 1 1
0.31739619282949 0.308020081607582 1 1
0.165440372557661 0.160664499126474 1 1
0.175780687902003 0.170704307883155 1 1
0.127410229282994 0.123589772364839 1 1
0.280073467696901 0.273879787501879 1 1
0.260053271016249 0.2516274712401 1 1
0.115057763881173 0.11185144274207 1 1
0.354253959608725 0.344161747541818 1 1
0.235361237919942 0.227748489694093 1 1
0.146930004402548 0.142999692580837 1 1
0.282110970168555 0.274470850956242 1 1
0.327387378369712 0.317973509955576 1 1
0.230412422986451 0.224355861336163 1 1
0.225393022892952 0.217660884765283 1 1
0.0244664816625977 0.02398510129827 1 1
0.229413253216385 0.222061915475661 1 1
0.196205737583565 0.190208232291985 1 1
0.219811579297894 0.212756196440812 1 1
0.105951709022274 0.103468650219501 1 1
0.152710051127987 0.147354855194882 1 1
0.239840927639243 0.232389917585647 1 1
0.321366471964799 0.312006060969376 1 1
0.111133750240674 0.108892523412978 1 1
0.130994866414693 0.126660218617776 1 1
0.0895786709994478 0.0870954992893545 1 1
0.26795038013293 0.259407889082675 1 1
0.0786209022879851 0.0761648290257446 1 1
0.216273579570018 0.210346577776936 1 1
0.0945909710595206 0.0919045663137279 1 1
0.0275924965091524 0.0271137504636665 1 1
0.242183404587113 0.234700734398581 1 1
0.389623192481505 0.377664891979195 0 1
0.276767163237358 0.268480601045076 1 1
0.313034116498767 0.304022362794454 1 1
0.251287712942457 0.24430435940386 1 1
0.16996202835915 0.165591169015319 1 1
0.317119100290237 0.309125792470953 1 1
0.122063569623338 0.118403252805744 1 1
0.176646772985908 0.172026648280949 1 1
0.313090034245146 0.30426572531066 1 1
0.301492608991727 0.291946778987131 1 1
0.219399558479974 0.21243107136629 1 1
0.132549139621747 0.128857527318545 1 1
0.0257350956165578 0.0242495202464294 1 1
0.0600065063029936 0.0588848498031265 1 1
0.181633481769946 0.17587983045132 1 1
0.202305189266454 0.195717026734107 1 1
0.360129755083712 0.349406528198564 1 1
0.217458601419121 0.211480434769826 1 1
0.130552139767435 0.124664043352196 1 1
-0.0350067162082319 -0.0334094619002398 0 0
0.149712245307679 0.145169238284719 1 1
0.251884767302892 0.244529063899671 1 1
0.205185290251847 0.199770273640214 1 1
0.216112633095537 0.211983176864868 1 1
0.011132419201687 0.0115836587873658 1 1
0.15655386234551 0.151441316603836 1 1
0.340993400323453 0.329185695381806 1 1
0.184994814560463 0.179370412720724 1 1
0.195360533008457 0.190688157185731 1 1
0.152455325187088 0.148124814734601 1 1
0.213463097744471 0.208073484453846 1 1
0.245116736551136 0.237055418978198 1 1
0.292325048054931 0.284514432743226 1 1
0.227348497592535 0.22164510544275 1 1
0.18482932935606 0.18048522776736 1 1
0.212982278048791 0.205320916874194 1 1
0.244073178735337 0.237689992940193 1 1
0.345756759835225 0.335898548506445 1 1
0.177570679099842 0.171990424852865 1 1
0.153748120193075 0.149395564526524 1 1
0.1706476360155 0.16423208583997 1 1
0.107510288015272 0.103754842187698 1 1
0.153989615395955 0.148437432378947 1 1
0.285295742531407 0.276650938320185 1 1
0.271617073558842 0.263284118751408 1 1
0.190875454270943 0.1866638336912 1 1
0.284568917893181 0.276541827927219 1 1
0.0328062331871802 0.0314061558686495 1 1
0.225223783159149 0.218451407895219 1 1
0.270280637922652 0.263128920756416 1 1
0.232196459501609 0.225031654373273 1 1
0.130028905399409 0.126646994709665 1 1
0.162207563651152 0.159620439741794 1 1
0.230287622312811 0.221374557368071 1 1
0.0410632289024557 0.0404137236438306 1 1
0.268236956603341 0.260333580481065 1 1
0.1661192121744 0.161556629601279 1 1
0.303643604861806 0.294104628032387 1 1
0.308382748033469 0.299644289446835 1 1
0.205878211434078 0.199849458831812 1 1
0.203810642749354 0.198232120907712 1 1
0.296317868692423 0.284526030838638 1 1
0.274492269896829 0.26618105364481 1 1
0.375855656808114 0.364118023649711 1 1
0.132492025378225 0.126927457360094 1 1
0.148701037298145 0.144097349243593 1 1
0.365342796586913 0.354478607507345 1 1
0.32847598527502 0.319428303581603 1 1
0.139012645015053 0.13491383680245 1 1
0.447370843229323 0.434893025593754 0 0
0.307320729477111 0.2990845687288 1 1
0.159872220565503 0.155081768545924 1 1
0.225906516208865 0.219634873432325 1 1
0.0694310033843269 0.0677842109906262 1 1
0.293759768376025 0.285913346803355 1 1
0.230893871381442 0.223222070518003 1 1
0.121306781633633 0.117884239146394 1 1
0.34903005212068 0.340143623727289 1 1
0.357733383922157 0.34761684545576 1 1
0.100732582908624 0.0979437690181545 1 1
0.438289538174359 0.426991072345829 0 0
0.0499776236618692 0.0490096326853058 1 1
0.216982985090458 0.20992195802042 1 1
0.303558366906726 0.29438573809592 1 1
0.137837636537418 0.133228610407129 1 1
0.148148650215676 0.14581247209427 1 1
0.245240667313698 0.239430008793395 1 1
0.351254512277266 0.34166329416248 1 1
0.230862443654188 0.223447930596227 1 1
0.304186278976753 0.294414841695707 1 1
0.0729381817388697 0.0711337936537588 1 1
0.012073600690157 0.0117593188091239 1 1
0.214029834743219 0.207443932643277 1 1
0.351163187072402 0.3417848852173 1 1
0.137115186970675 0.132585059426219 1 1
0.104600778542038 0.100641184027071 1 1
0.284424283551741 0.278130822716465 1 1
0.180021016897359 0.175373173332813 1 1
0.106627544153023 0.103817461666653 1 1
0.196751546851856 0.190160559499181 1 1
0.295305947805179 0.287660861477166 1 1
0.289053920435271 0.281544380903094 1 1
0.186718689046652 0.181581738296881 1 1
0.414806719563046 0.403029679149157 0 0
0.135095828437831 0.131649676217422 1 1
0.267153353561524 0.259660978284377 1 1
0.186718236014386 0.181551455741323 1 1
0.225481807312173 0.219533515692275 1 1
0.277688011960571 0.270157115405446 1 1
0.374234523350535 0.361678313568167 1 1
0.0339656921801104 0.0316384729915022 1 1
0.300344179771693 0.292400669318876 1 1
0.209403744462208 0.203666489544523 1 1
0.238780033964254 0.231219243905242 1 1
0.287993451962391 0.280121193224559 1 1
-0.0738198776187945 -0.0714259286133194 0 0
0.333109893911004 0.323586765003459 1 1
0.0251036234624637 0.0252409485040695 1 0
0.366153936254283 0.355895145671146 1 1
0.00239504980493269 0.00350685423673748 0 0
0.187406000115993 0.182726307548094 1 1
0.225778387118866 0.218865151547024 1 1
0.186680346883995 0.181856234891661 1 1
0.203984117513029 0.198453774280271 1 1
0.0720746716144165 0.0693873749871664 1 1
0.139707530660017 0.136322025092562 1 1
0.20784297963875 0.203019117508975 1 1
0.0577113746270414 0.0566099155816973 1 1
0.203210943301301 0.196873171237771 1 1
0.239601570497418 0.232093179377578 1 1
0.146261096715026 0.140334560123703 1 1
0.226608615970719 0.219646951028768 1 1
0.233953670994868 0.227687645523538 1 1
0.254937020903573 0.247669433798924 1 1
0.174059550834172 0.169621396483846 1 1
0.20074971616088 0.19528177205881 1 1
0.303402269020722 0.294811790438262 1 1
0.122448739233254 0.118687924634046 1 1
0.149905041976956 0.146317758030758 1 1
0.318459160196059 0.308982089020741 1 1
0.181248479876477 0.176110264651439 1 1
0.283084054612046 0.275888307919391 1 1
0.2184672166629 0.211231470732336 1 1
0.161876985658742 0.155858120489251 1 1
0.222029125314549 0.213352113633298 1 1
0.195987999666367 0.19031813590774 1 1
0.177236022466346 0.172135264291347 1 1
0.184378102225749 0.178885713602815 1 1
0.151729685479303 0.146201495707263 1 1
0.228240736515379 0.222455045049527 1 1
0.224878555988245 0.218663801296326 1 1
0.183750252183736 0.178927631648774 1 1
0.0969176793192306 0.0939832288043232 1 1
0.178216738628626 0.173022452517924 1 1
0.326317433953085 0.317540933522425 1 1
0.221282159434061 0.215600294698688 1 1
0.226190270612644 0.219505512773795 1 1
0.313229649454577 0.304404505027093 1 1
0.198660459278363 0.192896267370486 1 1
0.258316588958999 0.251744978812705 1 1
0.153720892716734 0.148711424194172 1 1
0.124417752897791 0.11991480801885 1 1
0.205681450780891 0.199224030234451 1 1
0.152835594397975 0.147508706338349 1 1
0.177640218400473 0.173531444007855 1 1
0.242534880058483 0.235343089292115 1 1
0.342908887583615 0.33169924152389 1 1
0.272805221022452 0.263541018069138 1 1
0.163495850959563 0.158808066738563 1 1
0.109265409460821 0.105745484890982 1 1
0.0127408359183139 0.0122253268131112 0 0
0.189083043022922 0.183621007735833 1 1
0.160878129326049 0.158255277295134 1 1
0.152495789534281 0.147989197911255 1 1
0.332890868958982 0.324616403305589 1 1
0.0976077299215792 0.095353483113726 1 1
0.131983931488782 0.128082320973636 1 1
0.151815343895843 0.147343554546532 1 1
0.484508298122252 0.470076676694484 0 0
-0.0266539575595536 -0.0263297477151522 0 0
0.0683238486827341 0.0664579374410272 1 1
0.297410242178033 0.288448014934182 1 1
0.269657527502797 0.263139243022772 1 1
0.147727244181897 0.142947620659539 1 1
0.131703796004111 0.128797071656413 1 1
0.165708709218776 0.16119666939951 1 1
0.378439179891071 0.368575810832613 1 1
0.160194313760551 0.155408858427539 1 1
0.160417604257433 0.157244047083146 1 1
0.415910557333337 0.402043481061129 0 0
0.234141678703674 0.226618371240217 1 1
0.105103110544646 0.101641535982981 1 1
0.0594084111368413 0.0565465026551212 1 1
0.261726514027434 0.255495696582286 1 1
0.254830280234992 0.247333476159127 1 1
0.0765069600288421 0.0733318964760836 1 1
0.0577036114437847 0.0565678169141742 1 1
-0.0619185401079735 -0.0601388072369167 0 0
0.0180081889392266 0.0177398293004116 1 1
0.153131977675809 0.149720183362242 1 1
0.141684959545897 0.138200932774512 1 1
0.285025850098226 0.276842515904744 1 1
0.183387485399127 0.17890097251224 1 1
0.0709198118959347 0.0719870452798723 1 1
0.374041912987865 0.362609588953339 1 1
0.429237956859361 0.416374992315817 0 0
0.279321307208215 0.271730647959524 1 1
0.197948945070279 0.191512409829651 1 1
0.241713450356888 0.234369033141992 1 1
0.189543702977901 0.183773703143474 1 1
0.111745582963547 0.107625039465235 1 1
0.234995866657743 0.227644430293779 1 1
0.265474897894235 0.256345674022811 1 1
0.0679145620797786 0.0656881881089177 1 1
0.318898722533249 0.310263721912275 1 1
0.368804365205253 0.359118804782137 1 1
0.242103977874469 0.235084641695021 1 1
0.180489317344787 0.175989993547553 1 1
0.111990165072007 0.108617025833552 1 1
0.143531338613064 0.139344758456637 1 1
0.445723358011229 0.430298972960801 0 0
0.289582065581349 0.281958267306368 1 1
0.010776170750244 0.0103248622150509 1 1
0.167203688364147 0.161938369962509 1 1
0.23527646371629 0.228093072945431 1 1
0.179017157196215 0.174798113151411 1 1
0.11998868179197 0.116711938104923 1 1
0.31888716866782 0.308167832964156 1 1
0.237797102416157 0.232260705227644 1 1
0.21690319256339 0.210578399022122 1 1
0.120554905828183 0.11757295037815 1 1
0.186495768757683 0.18077539165977 1 1
0.331557473154936 0.321284124339865 1 1
0.13731940256463 0.133861732947347 1 1
0.273777064826347 0.265558701077975 1 1
0.158312063391928 0.153853107482804 1 1
0.187070484220189 0.182161501948096 1 1
0.148812979978855 0.14523673149859 1 1
0.253000348908252 0.244183112623704 1 1
0.271039243320876 0.261757951576898 1 1
0.318430991962846 0.309928781613709 1 1
0.183405423214103 0.178130218572976 1 1
0.187779984099718 0.18146461420297 1 1
0.272034778718185 0.262959005990068 1 1
0.435778692352798 0.424220218518594 0 0
0.211441897154763 0.204728791752953 1 1
0.187930038240971 0.181595684014524 1 1
0.192225445863375 0.186243263165895 1 1
0.507988981725359 0.494269777061857 0 0
0.269499036015566 0.262172205262043 1 1
-0.0843716982608988 -0.0825094920189251 0 0
0.214740418542142 0.207943666354434 1 1
0.140158039338043 0.136011223922231 1 1
0.270578692557192 0.262842821201978 1 1
0.20471249983491 0.198607739064582 1 1
0.190202229107835 0.183868376135217 1 1
0.210553569610004 0.204224028961785 1 1
0.237733722624911 0.229815664776147 1 1
0.136096977160085 0.131790286058629 1 1
0.271590298272022 0.264912981024268 1 1
0.0873009314673945 0.0859949407173912 1 1
-0.0246697987271165 -0.0236007550128402 0 0
0.260175911569957 0.252080163149831 1 1
0.0930641525232676 0.0903983903417209 1 1
0.149876273225449 0.14647489019273 1 1
0.199780523154672 0.194870897579514 1 1
0.145750010979251 0.142108999208744 1 1
0.165126338423134 0.159945328095367 1 1
0.143953011685267 0.138738327591682 1 1
-0.00620489989959259 -0.00626133562200376 0 0
0.152369871520366 0.147549676289767 1 1
0.15242761187809 0.147743775419838 1 1
0.177131276800666 0.171425259370573 1 1
0.237491851734339 0.230358774512655 1 1
0.213917211749327 0.207692782446147 1 1
0.170065361906178 0.164399766121526 1 1
0.196038868236127 0.190172230394975 1 1
0.157122619076667 0.153306868969547 1 1
0.305780607765074 0.297716495597391 1 1
0.177152673752528 0.172110686968324 1 1
0.321338858059819 0.313069551844249 1 1
0.12289480523785 0.119792692241745 1 1
0.191692183064853 0.185246736949689 1 1
0.18823882635899 0.183848535289386 1 1
0.332276509907668 0.323101587808729 1 1
0.389394191782013 0.378834617634461 1 1
0.306355427980742 0.297091868015602 1 1
0.27374521015443 0.265019872060971 1 1
0.357070288250145 0.346428095950034 1 1
0.0766186311386853 0.0737614424605871 1 1
0.180756421521167 0.17639597412645 1 1
0.33725953187915 0.327696158682762 1 1
0.15905514923929 0.154588458033059 1 1
0.183483250117019 0.176385377282062 1 1
0.360880948896861 0.349541716672054 1 1
0.186210832594463 0.17857463367858 1 1
0.177688665981556 0.173028527758026 1 1
0.318026953977581 0.307706282652317 1 1
0.225283139347243 0.218012774168143 1 1
0.36873353281028 0.358240662121517 1 1
0.146934874267111 0.14063604012391 1 1
0.387779098379059 0.375080867454536 1 1
0.392944016300731 0.382579259761722 0 0
0.218328090050681 0.212067842430809 1 1
0.12428300433691 0.121317974019116 1 1
0.152648938683679 0.148571762271122 1 1
0.0751457503424681 0.0733765541857035 1 1
0.201598898518017 0.196997301982994 1 1
0.448615573998708 0.434977297644803 0 0
0.154349231817793 0.15024243211003 1 1
0.437708836944178 0.4242914015967 0 1
0.242110929791266 0.235057852555833 1 1
0.275103156182813 0.268143968699039 1 1
0.154908917749711 0.15013391918809 1 1
0.269396592125776 0.260685397664888 1 1
0.0352149014395351 0.0339734980804534 1 1
0.16696433502365 0.162506226453976 1 1
0.133650224389062 0.130400825177044 1 1
0.16265163462618 0.157887249942329 1 1
0.19520462862739 0.189817486943147 1 1
0.214764150364175 0.207475561889662 1 1
0.122044038841041 0.118847442671183 1 1
0.268819274285619 0.261696127905791 1 1
0.20273427838067 0.195625078803198 1 1
0.326811984881541 0.316625120446547 1 1
0.379015347278493 0.365827375030303 1 1
0.124180714180324 0.121672938778731 1 1
0.405014808793668 0.392831770955703 1 1
0.136496185021906 0.132679471701301 1 1
0.218933274093302 0.212100681500658 1 1
0.239262332664779 0.23057911982068 1 1
0.196457151762759 0.190813633339385 1 1
0.255520774430355 0.249252347403031 1 1
0.184208232861459 0.178495682423209 1 1
0.284523323900106 0.276944681869872 1 1
0.257954547725821 0.250189749705406 1 1
0.218547062964281 0.213833535353828 1 1
0.251242673670301 0.243420643481421 1 1
0.164726787688948 0.159852241935436 1 1
0.167138411647429 0.159984376422226 1 1
0.192726581362035 0.187309879568701 1 1
0.0747220242443809 0.0736366413831716 1 1
0.119963807766915 0.115053888161856 1 1
0.186502240295459 0.181302526819233 1 1
0.115544980727367 0.112961162739906 1 1
0.226011526403568 0.217542929164888 1 1
0.2032604620828 0.197829283184075 1 1
0.123131296343869 0.119584598123638 1 1
0.193522715689576 0.187764206472599 1 1
0.301522662490241 0.294001093590149 1 1
0.273091783310536 0.267306589089325 1 1
0.208883880078084 0.203294874518941 1 1
0.157187856365088 0.151741796913186 1 1
0.153297394606075 0.148594755804765 1 1
0.134042911422497 0.129487028756496 1 1
0.307649834189267 0.298135300099066 1 1
0.00288198712969092 0.00234807293072399 0 0
0.075875074303289 0.0720646788530023 1 1
0.173984538036667 0.169771535258525 1 1
0.137840910518475 0.132106887554578 1 1
0.228703292275666 0.224029856460328 1 1
0.126063857657508 0.12391035589634 1 1
0.242219884746502 0.233759752937096 1 1
0.219078765499798 0.213370840664438 1 1
0.164495073892129 0.159735474437736 1 1
0.209488598799125 0.204085914364587 1 1
0.0148720321238472 0.0145372358769699 0 0
0.175140838314206 0.171950937861611 1 1
0.256256811481803 0.248841820255432 1 1
0.293326127570761 0.284712071176816 1 1
0.48003136036214 0.466002754149915 0 0
0.0872620249483155 0.0854901744202841 1 1
0.291303273736397 0.281136338002319 1 1
0.330008904205234 0.320801096345589 1 1
0.192170584822835 0.186745633526753 1 1
0.0409615699373595 0.0396824044820465 1 1
0.171119034739211 0.1679186033709 1 1
0.194154445100663 0.18873178366331 1 1
0.132415213364516 0.127939119409814 1 1
0.0691541530806925 0.0665686338910521 1 1
-0.00779903233954647 -0.00914464769129044 1 0
0.226338640727687 0.219906163790433 1 1
0.274056079118951 0.266866893509731 1 1
0.0995015204466477 0.0961267784819218 1 1
0.18878812823547 0.182789408792124 1 1
0.154824428202659 0.150467483303132 1 1
0.158066964398605 0.155014052067138 1 1
0.114509039633873 0.111704355826517 1 1
0.257634052474668 0.250212961140981 1 1
0.0726751147303225 0.0705819477097858 1 1
0.314548794764601 0.305659478614838 1 1
0.0904773428855032 0.0883087120715461 1 1
0.156619771945641 0.150084157540062 1 1
0.14956148817429 0.146312315257183 1 1
0.296353839664578 0.287111926205889 1 1
0.212028984720891 0.20642711649766 1 1
0.182189748266105 0.176624928407851 1 1
0.209091027285414 0.203608558051257 1 1
0.0231904385848304 0.022973060687058 1 1
0.145907329511131 0.140222461818275 1 1
0.252167903330883 0.243299403668541 1 1
0.284333343469453 0.275640834398789 1 1
0.175964109201986 0.170393707600657 1 1
0.0875988443034494 0.0862098227003397 1 1
0.0948340690551815 0.0915975719389439 1 1
0.278257219814404 0.270766594217141 1 1
0.288625561803443 0.281980585037822 1 1
0.0354350341105254 0.0343374639499177 1 1
0.267425077968188 0.25961772812272 1 1
0.311290007683862 0.302374014585605 1 1
0.169137724404511 0.16736505791285 1 1
0.0254928458167518 0.0246735371008417 1 1
0.269790097350699 0.26156037857504 1 1
0.133439990578884 0.130412606357742 1 1
0.238906493389607 0.229842647933412 1 1
0.12380530090193 0.119658119837387 1 1
0.282075213101473 0.274874729239883 1 1
0.136349586636277 0.132515184942987 1 1
0.221871859186904 0.216185961279879 1 1
0.337345373886032 0.327770282722972 1 1
0.328831271655406 0.319629934810579 1 1
0.189374631756326 0.183701220212925 1 1
0.166165610229495 0.160444348831605 1 1
0.0606691529619778 0.0585661528986178 1 1
0.0762497819810585 0.0730361319118482 1 1
0.0915768257875267 0.0884427128028774 1 1
0.301387735763277 0.292249405411684 1 1
0.260972701105336 0.253791736392639 1 1
0.333193987187187 0.323498182307737 1 1
0.166001060452264 0.160409353848688 1 1
0.113848491310342 0.110065428888273 1 1
0.336648310000252 0.324595689364439 1 1
0.396867473944934 0.384136677468392 1 1
0.298948662473261 0.289740993824946 1 1
0.0660775053239159 0.0643255273715474 1 1
0.459068382480423 0.447472548426659 0 0
0.11939260625875 0.116045040611921 1 1
0.326551107762693 0.316901264606138 1 1
0.262612163643674 0.255814958140193 1 1
0.178758904192527 0.173877760359883 1 1
0.048614565162148 0.0472009920496381 1 1
0.124749807787503 0.122782348045632 1 1
0.341053390710726 0.330748473105715 1 1
0.145093785812819 0.142318627109483 1 1
0.238842144714295 0.230435837331038 1 1
0.246391983357346 0.2405745289515 1 1
0.208746745232376 0.203221106729288 1 1
0.27282801311089 0.264301240928048 1 1
0.319814079303224 0.311747189552569 1 1
0.261523892325336 0.254590410535087 1 1
0.16613725976858 0.161536167457762 1 1
0.146527108865219 0.141843259260182 1 1
0.164184308957551 0.159909168067388 1 1
-0.0193434410790239 -0.0185702179898158 0 0
0.354274374572514 0.344146291329604 1 1
0.397968179444764 0.384322829122968 0 0
0.0797058234884626 0.0775459782046396 1 1
0.320873855459287 0.311270700094527 1 1
0.145690559651849 0.141161835033128 1 1
0.221285336482441 0.215524431845174 1 1
0.113527221322185 0.109623669208104 1 1
0.141301378891778 0.135694566352855 1 1
0.13506069233278 0.131025684015243 1 1
0.101856713229484 0.0997352337267188 1 1
0.352761129584372 0.342331706587231 1 1
0.0734632435177521 0.070713453911653 1 1
0.340424239037419 0.329446616302375 1 1
0.116567811133983 0.113083830034016 1 1
0.226478813957271 0.220679527650256 1 1
0.232669412757633 0.224830719154882 1 1
0.316660579895165 0.307521500686181 1 1
0.219843237394203 0.214418761594703 1 1
-0.0215764613157629 -0.020741114916256 0 0
0.110572799920685 0.10728481571411 1 1
0.0809050149365084 0.0809569235461596 1 1
0.311381615090057 0.303118241914014 1 1
0.402772351338194 0.391232828601956 1 1
0.230909595755632 0.223154489678526 1 1
0.138386488610665 0.135278858658414 1 1
0.130388285129376 0.127000390947615 1 1
0.161994182134313 0.15665944322858 1 1
0.0710290911367564 0.068771308659655 1 1
0.114379915173329 0.110237113609959 1 1
0.202616796694621 0.19621488248563 1 1
0.424599603243966 0.410475663906751 0 0
0.222654741172234 0.216793891732251 1 1
0.171217328810643 0.167087218117104 1 1
0.0235478107363729 0.023875159742901 1 1
0.27339833077161 0.267680972093019 1 1
0.207436787679983 0.201094537429109 1 1
0.183407869439872 0.179077392656886 1 1
0.164245624579169 0.159009919314938 1 1
0.2372499867879 0.230409015853819 1 1
0.389733753973723 0.377063843198443 1 1
-0.0173414864157259 -0.016929744023635 0 0
0.113211763206206 0.11000701777814 1 1
0.203714792964871 0.197732425451492 1 1
0.0830972222379279 0.0812843957519089 1 1
0.118431914253825 0.11392251462269 1 1
0.065308183447697 0.0638486521810443 1 1
0.184814581422266 0.177500434968415 1 1
0.263239106586214 0.25503171084823 1 1
0.214977076393069 0.208953776977055 1 1
0.30206844409861 0.294187107898744 1 1
0.350653129526207 0.338407133497021 1 1
0.318355542839406 0.30757221522245 1 1
0.157493376898604 0.153709446166885 1 1
0.0993428715624948 0.0974834912776511 1 1
0.152837551693377 0.150736156854046 1 1
0.235914717513801 0.228909629960504 1 1
0.105018402532799 0.10128030712845 1 1
0.298086348061551 0.289605499331191 1 1
0.257165289347075 0.250508452556799 1 1
0.216371137228739 0.209298305183238 1 1
0.180014276814261 0.174342897357784 1 1
0.108552617458075 0.105779912686893 1 1
0.132780458762837 0.13116993257439 1 1
0.234708946800564 0.22884268738773 1 1
0.184945155963041 0.179726523906238 1 1
0.139059348011723 0.135948528154285 1 1
0.357320344605244 0.347467900156537 1 1
0.2119576213919 0.205597153071555 1 1
0.21391713432606 0.208917235823978 1 1
0.244692055102918 0.237720473563489 1 1
0.0894412915477695 0.0870378958137768 1 1
0.164491997490389 0.160986513003775 1 1
0.102344291801485 0.0989339403786401 1 1
0.195277235137889 0.188326010718217 1 1
0.172687732637237 0.166218685209336 1 1
0.174346864930274 0.168233163793501 1 1
0.210027314371915 0.202955535639597 1 1
0.124096521293257 0.120739929330788 1 1
0.22390708636959 0.216892125722329 1 1
0.177891322580787 0.172902328555281 1 1
0.374880927262162 0.364494456167493 1 1
0.223251154731718 0.216545743111339 1 1
0.136773126697597 0.131712016908452 1 1
0.0128136519824742 0.011774391911452 1 1
0.157377751865185 0.152935127519513 1 1
0.39833553015342 0.387893912185597 0 0
0.53347581690351 0.517354332485602 0 0
0.228034699511232 0.220220162568293 1 1
0.345395646331874 0.336724502897218 1 1
0.102994295989847 0.0993883362644289 1 1
0.213938460683057 0.207497321344959 1 1
0.295039441997852 0.28621242424523 1 1
0.293245904433361 0.285355562245628 1 1
0.191123717378652 0.185765417988652 1 1
0.201585476057642 0.195832667949555 1 1
0.292592671837825 0.284973453191765 1 1
0.193711905005268 0.188932767779964 1 1
0.125484935940571 0.121612389764815 1 1
0.434303120305633 0.420507324323429 0 0
0.194577890001966 0.189859043776242 1 1
0.262592421323065 0.255456034573298 1 1
-0.0607808397452062 -0.0582192807708147 0 0
0.227974285422229 0.222805998472369 1 1
0.0362144070722212 0.0352508771576356 1 1
0.100373097300165 0.0972154438420274 1 1
0.327007190729758 0.317558113144488 1 1
0.0581815856526927 0.0567169501906878 1 1
0.288553748699751 0.28128913700825 1 1
0.13439331623081 0.131799252769358 1 1
0.00977824500887492 0.00886474413539755 1 1
0.117810312155232 0.114596607215233 1 1
0.0768409392883544 0.0752254533441379 1 1
0.333675922859045 0.323706414226907 1 1
0.268224188431989 0.261581333224663 1 1
0.279554055731393 0.272425669196762 1 1
0.2958752360212 0.28718595683465 1 1
0.217075805102625 0.211001805596049 1 1
0.188801434202884 0.181295549836912 1 1
0.218366108643363 0.212537125227229 1 1
0.0409014757106811 0.0399109804859126 1 1
0.263587864826037 0.25509890484368 1 1
0.0586847545525221 0.0566469319687789 1 1
0.215584106757851 0.209995801403928 1 1
0.152449911460662 0.146446441158641 1 1
0.276449519364493 0.26762424961188 1 1
0.107962866367114 0.105845865322782 1 1
0.308971270165512 0.300129684258054 1 1
0.179555057203968 0.174525138323865 1 1
0.27646218466707 0.268449642570842 1 1
0.19798952381099 0.193684956719625 1 1
0.352221419128878 0.341872356302974 1 1
0.182952354565389 0.179354394175643 1 1
0.127395301409281 0.124233203121364 1 1
0.0691115129683674 0.0671105317976927 1 1
0.040882027169871 0.0396138669702145 1 1
0.238471618189624 0.231606038936115 1 1
0.00517530003919867 0.00461042035485604 1 1
0.183560077083529 0.177959702243212 1 1
0.0805894629572372 0.0786610250902202 1 1
0.108372752252728 0.104089651320953 1 1
0.292802038566984 0.283857681962513 1 1
0.109095495396657 0.106305235336478 1 1
0.173564561212206 0.169152231872193 1 1
0.208332358080064 0.203128648315747 1 1
0.184883259717045 0.179245276686075 1 1
0.371619312889986 0.361359892934337 1 1
0.121309172668179 0.11810011870754 1 1
0.207087568083248 0.202910084799474 1 1
0.221521013234786 0.215595340067432 1 1
0.251882941774997 0.242944632672906 1 1
0.218779507680577 0.21142159077984 1 1
0.110098425993863 0.106820339827993 1 1
0.0321708929891274 0.0308657314628044 1 1
0.351373572999754 0.341580999238399 1 1
0.143299755113754 0.140181124147897 1 1
-0.00432240211908604 -0.00449367204843148 0 0
0.192755421559446 0.188414692082367 1 1
0.201399670469023 0.19766286073241 1 1
-0.0685241827694224 -0.0648052958081693 0 0
0.205523135789335 0.200627358677107 1 1
0.189596349837822 0.182914923306736 1 1
0.281928536206312 0.274050418946518 1 1
0.192058174443951 0.186058072657618 1 1
0.276118258272363 0.268109089481641 1 1
0.434681011109797 0.420277659819863 0 0
0.154516383626739 0.151160595502651 1 1
0.162617722263394 0.158558068693522 1 1
0.153983247665777 0.149206252652772 1 1
0.207802917258775 0.201559670902986 1 1
0.268791959152062 0.260191166254593 1 1
0.14849684064463 0.143482460691882 1 1
0.229442115252102 0.221693538709796 1 1
0.256309303539624 0.250318606654436 1 1
0.328605425721094 0.319540748306921 1 1
0.108396705771093 0.105362453655381 1 1
0.28799463354477 0.279509286282911 1 1
0.124655415890377 0.119311530945467 1 1
0.110715908009849 0.107360259446999 1 1
0.249443870157619 0.24218422763199 1 1
0.0676396132945355 0.0661636414701652 1 1
0.0502934686374559 0.047684413435941 1 1
0.271090583968345 0.261721324245979 1 1
0.212099809234572 0.206460528685958 1 1
0.0937341096936225 0.0916629139129152 1 1
0.332819548958255 0.323270534719156 1 1
0.283034812711591 0.275496913624369 1 1
0.317415361268058 0.308073918768359 1 1
0.257541324480629 0.250391210059067 1 1
0.344319728762491 0.334667933290906 1 1
0.251407970360078 0.244757824554522 1 1
0.344199243416212 0.335086428471398 1 1
0.265687236045638 0.259761555993155 1 1
0.246711165589429 0.239918875191792 1 1
0.376473160853259 0.3662437602894 1 1
0.214490786586247 0.207076532255821 1 1
0.0892850122058069 0.0857147725319126 1 1
0.0100545426422045 0.0122768092333518 1 1
0.292342109402815 0.283828560357028 1 1
0.094191074238489 0.0894039047879833 1 1
0.16162341976347 0.155934390686663 1 1
0.187112200442161 0.182848358637792 1 1
0.255518225506436 0.248100760652286 1 1
0.0458795182885321 0.0451549123301237 1 1
0.209757460059084 0.20163324088357 1 1
0.256434548817471 0.248783182327198 1 1
0.312449614369358 0.304412867147607 1 1
0.264143008302173 0.255878625169133 1 1
0.341578553801369 0.330991428751359 1 1
0.19165822490647 0.187679213328069 1 1
0.123346582365587 0.119564786435802 1 1
0.101755036219629 0.0983707008201106 1 1
-0.021336991249598 -0.0203665124420355 1 1
0.173397647606547 0.170491192735165 1 1
0.139849455443256 0.13605331098409 1 1
0.205635576033503 0.200397033544441 1 1
0.248790955665652 0.243138867022303 1 1
0.0800170483655467 0.0769012641256081 1 1
0.0912566230356198 0.0892160466313468 1 1
0.234021054627287 0.229303315685695 1 1
0.361829912880824 0.351640962119468 1 1
0.236117389186275 0.23070341648949 1 1
0.15407309042212 0.151299597197394 1 1
0.354414027438097 0.344986177946029 1 1
0.066208165843224 0.0638581159865344 1 1
0.192007609788071 0.186598566553492 1 1
0.220602307963475 0.214321542778699 1 1
-0.0219841748344807 -0.0207394587016241 0 0
0.246256877388006 0.239555740206779 1 1
0.34140926949812 0.332253891421476 1 1
0.187258335058362 0.182417787617291 1 1
0.0627247364357687 0.0606918016107979 1 1
0.168697630117988 0.164272733641564 1 1
0.202919189437096 0.196946773080996 1 1
0.164509653647076 0.160191732351569 1 1
0.139034908665735 0.136760072243535 1 1
0.0700119744369511 0.068128019750303 1 1
0.206428254099368 0.200854999888955 1 1
0.157210662248252 0.15484958831959 1 1
0.197390140250801 0.190941536882128 1 1
0.229976532162746 0.223264190062442 1 1
0.268112545701144 0.26028398250026 1 1
0.132129882650926 0.130724054865118 1 1
0.260683143611416 0.254337277551955 1 1
0.149733976674798 0.145687314824986 1 1
0.0837547118452051 0.0815823638329237 1 1
0.370622796271394 0.360644607091548 1 1
0.295684167455985 0.286753408069021 1 1
0.264229831809302 0.256050423726995 1 1
0.107997164548846 0.104652462827452 1 1
0.205522767442757 0.198374979401657 1 1
0.0962522849975719 0.0925081321578674 1 1
0.137102343537249 0.133268948190342 1 1
0.30805901571831 0.298552209361119 1 1
0.252021985800905 0.245823172184206 1 1
0.172739224739019 0.16756977382933 1 1
0.258773980461995 0.251350923151095 1 1
0.368027698969877 0.356779502744754 1 1
0.16890204519963 0.163694063214225 1 1
0.175677019200835 0.170117518616397 1 1
0.200877333970297 0.195325600122505 1 1
0.221115954573752 0.21553147200826 1 1
0.321560184283613 0.310999320010933 1 1
0.141457802614756 0.136158340751918 1 1
0.30542933587526 0.29438335053191 1 1
0.0598078670835849 0.0576599276747829 1 1
0.349297579692647 0.335975711302677 1 1
0.168671346092635 0.164941871339507 1 1
0.189300254083459 0.184009161455057 1 1
0.0716238583562097 0.0695127765897451 1 1
0.0262814904291593 0.0254699265455584 1 1
0.223795245898244 0.217218548095418 1 1
0.161869315475028 0.158358974822343 1 1
0.300516245745719 0.291307611629375 1 1
0.0943311153540867 0.0918770473555197 1 1
0.168828064077445 0.162601046496709 1 1
0.212214325095295 0.207252844298713 1 1
0.126008381661072 0.122331262013079 1 1
0.145566546809731 0.141803514470832 1 1
0.202403993352432 0.196520328893585 1 1
0.186261639503612 0.180772975765073 1 1
0.244013995184749 0.237406285519078 1 1
0.276085966602867 0.267173436870919 1 1
0.393062755937567 0.379638410588069 0 1
0.351106447269238 0.340810212715226 1 1
0.313050925350778 0.304157302042513 1 1
0.184625439502344 0.17958556528407 1 1
0.130996738711409 0.128167338822598 1 1
0.211794377958878 0.205354688215437 1 1
0.11541021006985 0.112065891134873 1 1
0.281063703419003 0.272199900339425 1 1
0.213313854605415 0.207144166693967 1 1
0.066307000103949 0.0643269864696478 1 1
0.247589115436996 0.239238526735627 1 1
0.410674294984298 0.39900635736525 0 0
0.238347128015427 0.230675940461084 1 1
0.323908507135002 0.312819392752885 1 1
0.152135228236835 0.147997472006987 1 1
0.201818900890201 0.195048270476369 1 1
0.0992060696360298 0.0958156166967626 1 1
0.330995629681539 0.321862203950027 1 1
0.21252327491613 0.207267376363909 1 1
0.0417220107365806 0.040170485862895 1 1
0.0760776096335259 0.0736726473505099 1 1
0.203021391462512 0.198086816205341 1 1
0.471056921593944 0.457572214606059 0 0
0.172280249710089 0.167482297465864 1 1
0.354649538959117 0.342950098996568 1 1
-0.0107485255442233 -0.0111680599321965 1 1
0.224875646369004 0.216968534558017 1 1
0.190425005286503 0.183671563070041 1 1
0.111148958906241 0.106837943719929 1 1
0.115698953778033 0.112469328151241 1 1
0.35269072894001 0.343579145784383 1 1
0.00612389125417491 0.00657989053317973 1 0
0.344076369593562 0.333724419442629 1 1
0.159253849832224 0.15476096825679 1 1
0.349253922418094 0.339298732161726 1 1
0.330401608191892 0.321326706297432 1 1
0.206567582287145 0.199955887029476 1 1
0.138786566344689 0.134854030884296 1 1
0.134805577897238 0.132090856380475 1 1
0.29721356249337 0.287555196037949 1 1
0.141171541405608 0.136987583503507 1 1
-0.105809301832441 -0.103084842565342 0 0
0.382416702738713 0.37153925244142 0 1
0.0888757397018108 0.086678223740137 1 1
0.341588435138176 0.332403083148849 1 1
0.508546236542749 0.493658583449088 0 0
0.261908819275123 0.254504508994367 1 1
0.348190011946039 0.337580714757766 1 1
0.221712907504435 0.215299986214027 1 1
0.263788486103999 0.256237233953141 1 1
0.349227037324983 0.339076664338754 1 1
0.0948446528681073 0.0923283757996041 1 1
0.265678665980839 0.257995696310668 1 1
0.253615256029854 0.245909093631826 1 1
0.429434532407696 0.416555739172653 0 0
0.241148722572809 0.233847172299145 1 1
0.197178361779424 0.193095525817207 1 1
0.40363968889625 0.393687494799858 1 1
0.232741017572993 0.226271978801365 1 1
0.208899213227118 0.201464014987199 1 1
0.21383667650409 0.206934564213445 1 1
0.213004338285265 0.206613089851102 1 1
0.267871402414556 0.26031214190479 1 1
0.208683050277014 0.204066150557331 1 1
0.310777193701597 0.301785099499826 1 1
0.281723656540238 0.272930425433134 1 1
0.199884149238892 0.193486511590497 1 1
0.103387704168456 0.099285149027996 1 1
0.175193976908041 0.170812154305341 1 1
0.0209451630352933 0.0198275646242893 0 0
0.102021125778015 0.0992399202766698 1 1
0.148049586195339 0.14282220015363 1 1
0.408238191268362 0.395778776473224 0 0
0.105261633048822 0.103436626825102 1 1
0.193729615237539 0.187375568480008 1 1
0.267932036845744 0.261232414283136 1 1
0.380029991640175 0.367708082988465 1 1
0.296138016541518 0.287676538309014 1 1
0.37291567879423 0.362304344523974 1 1
0.307655923027831 0.298737642981676 1 1
0.137119403060708 0.133254642637881 1 1
0.236959133807952 0.22966532802276 1 1
0.245303213274759 0.236353407576712 1 1
0.0591979294690997 0.0577614294790254 1 1
0.271339235316859 0.26391037776328 1 1
0.110772018149738 0.107167835762222 1 1
0.212296909916762 0.206225675600357 1 1
0.27880706187152 0.270159081949459 1 1
0.160873616922886 0.156777223767758 1 1
0.274943237722208 0.266947981740642 1 1
0.321110825480106 0.310885576467914 1 1
0.2519339921073 0.244981010048854 1 1
0.336962882096446 0.327061484200692 1 1
0.208874383094625 0.201930299295021 1 1
0.130783404103985 0.124829558267046 1 1
0.240524822529603 0.234701477126106 1 1
0.340298907259832 0.329395897813233 1 1
0.283473279728098 0.275984946729407 1 1
0.249742571404465 0.242385513689182 1 1
0.0927645873232626 0.0895480027879015 1 1
0.0978947546103449 0.0937089306657807 1 1
0.308403802939015 0.299725070354103 1 1
0.155994994699177 0.149871405332493 1 1
0.27671449531415 0.269152456471315 1 1
0.16823208714057 0.161348784315181 1 1
0.159736199684356 0.155260019501245 1 1
0.238438645277669 0.231443168963267 1 1
0.212415059701171 0.208624518098696 1 1
0.310313851236796 0.302212684630143 1 1
0.292480170717862 0.285194002004271 1 1
0.172048174977754 0.167244314053413 1 1
0.233459000777066 0.226949284509852 1 1
0.337325068725681 0.328673325205486 1 1
0.469022530604769 0.454832250794208 0 0
0.19810013437303 0.191039344282674 1 1
0.175817063195504 0.170296805811098 1 1
0.130723986825617 0.126309496227848 1 1
0.19657552595667 0.190559965648632 1 1
0.0114963595970528 0.0115300787606452 0 0
0.103437083189842 0.10234939975464 1 1
0.161049973543711 0.154532856865375 1 1
0.276345998929257 0.268309758557977 1 1
0.156719666267136 0.153211374242019 1 1
0.292089796781935 0.284007820872555 1 1
0.299658906139174 0.290596277609998 1 1
0.170660827398961 0.16576599602846 1 1
0.370288155545195 0.358716328036271 1 1
0.215331915744849 0.208561749736533 1 1
0.123743823481969 0.120124274093556 1 1
0.201150121884898 0.196360942364656 1 1
0.177571376535615 0.170509662101973 1 1
0.0977176841115039 0.0958097534699328 1 1
0.0311360393024365 0.0305698899080419 1 1
0.205407056282458 0.198275377559207 1 1
0.21631064949137 0.20995981733191 1 1
0.262745596094536 0.255184301372401 1 1
0.202741507921258 0.195859086185097 1 1
0.272731252695223 0.263866929321143 1 1
0.205154168422976 0.199889138526688 1 1
0.235852061972925 0.228720497531352 1 1
0.063092457456188 0.0612352356724439 1 1
0.31316075876716 0.303937723134313 1 1
0.055012717906713 0.0533227608762826 1 1
0.160705978424858 0.156981327961301 1 1
0.181683753654034 0.174649251410845 1 1
0.22687680556395 0.220587224913997 1 1
0.101226207226181 0.098415336263987 1 1
0.232471977738912 0.223772945571695 1 1
0.0330649844761738 0.030869866068954 1 1
0.17838614209549 0.17258642006998 1 1
0.354265600090739 0.343728878342866 1 1
0.135675574408029 0.132129659186086 1 1
0.296647872928377 0.286612158855131 1 1
0.235311858591056 0.227958865721696 1 1
-0.0156350597368564 -0.0157090982468598 0 0
0.00942853125841208 0.0103290901806609 0 0
0.268978022581041 0.25956292059582 1 1
0.320777123955821 0.309536841496182 1 1
0.127770224293195 0.123538791819795 1 1
0.186597554072269 0.18140047702779 1 1
0.184159428299642 0.178189310086271 1 1
0.305591049032583 0.296980423855734 1 1
0.143870502349151 0.139247026569943 1 1
0.156069315750222 0.150814630734542 1 1
0.259175199522375 0.249737887942499 1 1
0.136652220654395 0.131173910076427 1 1
0.230528002723539 0.224371717735724 1 1
0.166376806410528 0.160879241775969 1 1
0.424772991966246 0.412302796389728 1 1
0.178143801851741 0.173125860710007 1 1
0.130646348521115 0.12693280512266 1 1
0.221148056443761 0.214466257193601 1 1
0.159320330198562 0.155158691605277 1 1
0.130017167581329 0.125578884008315 1 1
0.198990385416064 0.193514773133224 1 1
0.0868891303490523 0.0848563516456834 1 1
0.113332234052565 0.108415207148249 1 1
0.167490184927124 0.163176007776574 1 1
0.374207161838218 0.364343782210266 1 1
0.277452226713367 0.269975496590452 1 1
0.172256358599175 0.165868186437642 1 1
0.153046301962182 0.148539454888088 1 1
0.250716446008712 0.244367494302687 1 1
0.255617982134897 0.24775443052102 1 1
0.056595230640663 0.0553453764329172 1 1
0.2729694893986 0.265305547303555 1 1
0.242814113750677 0.236025433582816 1 1
0.115608707095199 0.110539080839945 1 1
0.365342260533352 0.354461705323736 1 1
0.304095018335201 0.294533059420826 1 1
0.207833420500495 0.202605152758321 1 1
0.0856055390553178 0.0839268469093541 1 1
-0.019320433133183 -0.0201352318967637 1 1
0.154813727825738 0.151246427898336 1 1
0.175230648313903 0.169923907950402 1 1
0.236301545915046 0.229012463051958 1 1
0.210716369277132 0.204386072250079 1 1
0.0475313932747193 0.0454359621228716 1 1
0.182345330846175 0.177223171394295 1 1
0.129648586712968 0.125882841769554 1 1
0.289875589790391 0.279642605665003 1 1
0.0902235622288877 0.088847766349364 1 1
0.218702054071174 0.214118155726303 1 1
0.31423630449364 0.306106025096892 1 1
0.180106873903976 0.173724299546935 1 1
0.188990381413287 0.182930932212119 1 1
0.12529460981318 0.121653182467883 1 1
0.334337840332836 0.324383446788137 1 1
0.101174276812167 0.0967004467551725 1 1
0.160095420371801 0.155325847304492 1 1
0.139901172663999 0.135401273095981 1 1
0.252428224569142 0.243499099579748 1 1
0.222071655024311 0.215561639832196 1 1
0.103831317847009 0.100916263974891 1 1
0.247572861655238 0.240495132490036 1 1
0.212402807738208 0.205766863626437 1 1
0.17457409155388 0.169117939670376 1 1
0.259641514141792 0.252025915389183 1 1
0.162792500256779 0.156686509291213 1 1
0.152795410756414 0.148404556791979 1 1
0.254079958659857 0.246852810885205 1 1
0.128248614840297 0.125913816786961 1 1
0.0843792825800172 0.0814165070190236 1 1
0.202414428475411 0.197513784035028 1 1
0.325034007152137 0.315890920057587 1 1
0.273327115536954 0.265956408937628 1 1
0.233003546288495 0.227047138857254 1 1
0.169246515509792 0.164628736277524 1 1
0.136340630085224 0.131668827445286 1 1
0.152350098523509 0.148913643418176 1 1
0.159612944861185 0.154704999443605 1 1
0.146617274195549 0.142423489589609 1 1
0.0588728476064106 0.0565613981177477 1 1
0.236615973655448 0.231342411763139 1 1
0.288762850742249 0.27909684876456 1 1
0.235116813643777 0.228209769492859 1 1
0.0434609668953969 0.0419257536294516 1 1
0.203655654996965 0.197666362638817 1 1
0.325514362621627 0.315784579425381 1 1
0.145579466630825 0.141463773763258 1 1
0.326388134633652 0.317624812144864 1 1
0.126975456615404 0.123579299911801 1 1
0.0846134258753422 0.0827940684313046 1 1
0.158931245647554 0.154546495580532 1 1
0.157759603442714 0.152436787653908 1 1
0.288302718701534 0.279258683509455 1 1
0.13825459308836 0.133647360226213 1 1
0.162946136407149 0.155987432635969 1 1
0.220311731111684 0.213808803469635 1 1
0.314200218252734 0.304068208787306 1 1
0.160435597919862 0.156486366489336 1 1
0.116264836290629 0.112898119500608 1 1
0.183512765230673 0.179369556364147 1 1
0.116132338704711 0.113041818894004 1 1
0.129561872457269 0.12664204691168 1 1
0.127318157464701 0.124276095028095 1 1
0.126382320896645 0.123744385061922 1 1
0.102894577704655 0.0993396841407299 1 1
0.0685494845577282 0.0665150640513296 1 1
0.132718901096108 0.130247072557216 1 1
0.0950195279422124 0.0922099276293923 1 1
0.0407741297047706 0.0394171329981572 1 1
0.362803308090278 0.352118553101021 1 1
0.181173016092741 0.173455313956175 1 1
0.400440482846166 0.389071598396124 1 1
0.352620228975594 0.340768224673421 1 1
0.175764660280851 0.170506692170783 1 1
0.231863645993218 0.225062438925886 1 1
0.261002710326917 0.253154809934284 1 1
-0.0209486021623249 -0.0213359760049941 0 0
0.141554264115468 0.137327090497464 1 1
0.114161893390777 0.109473092173624 1 1
0.0876695259684982 0.0853628819392984 1 1
0.14651615959711 0.141858693080061 1 1
0.293400656553627 0.285724106042121 1 1
0.219357426365143 0.212726188556738 1 1
0.117718946903515 0.114251021305603 1 1
0.394332296354204 0.383921514643318 0 0
0.279161070316586 0.270856469572248 1 1
0.424244131708755 0.412600236456884 0 0
0.111175590667938 0.108846834359101 1 1
0.262251208905065 0.254155725032252 1 1
0.143827761542282 0.138634959690246 1 1
0.169503696694511 0.165026413367641 1 1
0.129994526661488 0.124986400614862 1 1
0.103793885573884 0.10036655868648 1 1
0.109132363557936 0.103681906237158 1 1
0.203068600700393 0.196089368115012 1 1
0.00285290539106855 0.00355514165327439 0 0
0.0484951101016768 0.046838755461546 1 1
0.0286891225369989 0.0281780496455622 1 1
-0.0170258723616841 -0.0173634569829872 0 0
0.328731159474617 0.319278991497055 1 1
0.218362697421126 0.212234699440199 1 1
0.111525499746027 0.10786945336634 1 1
0.0990147087744418 0.094515126800845 1 1
0.324408804723574 0.313545389159475 1 1
0.175117701776181 0.170078100296724 1 1
0.163547634802801 0.158563999417519 1 1
0.268725825877697 0.260168255692563 1 1
0.26009960097397 0.252303443808137 1 1
0.237043131568527 0.231143676441561 1 1
0.253312342809583 0.244928725659293 1 1
0.160779739763259 0.154282733467953 1 1
0.482332265409203 0.468934773405522 0 0
0.0444097902123063 0.0424258519204958 1 1
0.173488849434554 0.168086585540848 1 1
0.202468506147198 0.195746126323602 1 1
0.316509677163232 0.305597527681322 1 1
0.0869643379966402 0.0849079471969401 1 1
0.265639047213353 0.258476875083836 1 1
0.115982691047686 0.111421790085699 1 1
0.243455831570524 0.236232673945367 1 1
0.166411951956806 0.160870245027729 1 1
0.127298374362788 0.123477964498113 1 1
0.359370637534181 0.347988699751542 1 1
0.278795340814744 0.270032563253016 1 1
0.350159534654659 0.340620616798249 1 1
0.179266747386984 0.173574096668624 1 1
0.0540648764693981 0.0522695701649502 1 1
0.254985071950908 0.247628158365558 1 1
0.329835963146612 0.319558661763868 1 1
0.186896981819603 0.182553717581634 1 1
0.250869589408101 0.241781131481565 1 1
0.144728958408523 0.140976296303963 1 1
0.124203584964296 0.119591430553849 1 1
0.0282792444104787 0.0288297465291211 1 1
0.131972064806024 0.127573226691025 1 1
0.106592707907609 0.103458519624532 1 1
0.348135365594115 0.338140203409004 1 1
0.177985577655378 0.172895652742924 1 1
0.249765653790787 0.242838060051166 1 1
0.153743960888672 0.148937766804288 1 1
0.107809604756229 0.106676317295355 1 1
0.242036677905707 0.234986566797941 1 1
0.273138466539187 0.264604996803101 1 1
0.205216455921258 0.198066919797768 1 1
0.272447710278911 0.264009745529369 1 1
0.161520143110344 0.157712244612503 1 1
0.217216951910974 0.209693443028225 1 1
0.424477739226603 0.411870175560129 0 0
0.304795138468409 0.295817981822609 1 1
0.171396909990691 0.165015398732887 1 1
0.435969287015969 0.424053967126409 0 0
0.152510155452337 0.149650554139885 1 1
0.113818508597928 0.11203283066776 1 1
-0.0226603889263452 -0.021534294679741 0 0
0.222880575127664 0.216724765768298 1 1
0.256676074965093 0.249794953678858 1 1
0.0211221417826657 0.020623686085106 0 0
0.193537350962534 0.188422964083384 1 1
0.112850570947746 0.111001080088993 1 1
0.136047120190332 0.132074527974802 1 1
0.287372243089796 0.279619208281893 1 1
0.248505244132559 0.240464399200814 1 1
0.271728455280086 0.264691162341267 1 1
0.396407278436885 0.385635699398472 1 1
0.24342593746308 0.236300555152252 1 1
-0.0194056401327998 -0.0188777372792601 1 1
0.180575736539797 0.177653843196752 1 1
0.226205008803923 0.219816818239021 1 1
0.0880046043905149 0.0859292321335926 1 1
0.251034519343245 0.243443224483677 1 1
0.316977073947084 0.30733946770293 1 1
0.147434301250728 0.143759709320009 1 1
0.190156121815994 0.18394639808988 1 1
0.183196562424448 0.176807245780777 1 1
0.285950961598733 0.277507140527348 1 1
0.319700559472052 0.309823143153796 1 1
0.196817733426515 0.190792000573568 1 1
0.194428502531105 0.188880869577172 1 1
0.119695640785094 0.117309304113798 1 1
0.0582489403088049 0.0571750973607725 1 1
0.28929015465006 0.281696463995271 1 1
0.133675635706571 0.128518015679523 1 1
0.0850537051198585 0.0836957113706779 1 1
0.188635819354921 0.18402519877164 1 1
0.140299322764303 0.136402902180995 1 1
0.0234625463721833 0.0229547588802473 1 1
0.0754434149427258 0.0737972997599555 1 1
0.25113287743247 0.244360304611244 1 1
0.251616611816834 0.243205996465067 1 1
0.209424227515747 0.204250539668664 1 1
0.33235722424012 0.323897166324816 1 1
0.396078882054058 0.383277399626915 0 0
0.18391756638379 0.178074975798016 1 1
0.264575296934183 0.257185391433519 1 1
0.0698811038653674 0.0689649812502026 1 1
0.18379900539642 0.177224014410865 1 1
0.266098556484559 0.257981093843519 1 1
0.153011043980567 0.148530505750772 1 1
0.214194219474676 0.206818774672815 1 1
0.133516258946145 0.12946264362897 1 1
0.119925023980678 0.115449842522393 1 1
0.153401190697243 0.14863166198961 1 1
0.14349269377737 0.139635054204027 1 1
0.113061482734312 0.109790716863498 1 1
0.249471050955767 0.241276229352559 1 1
0.34626075508205 0.336280870603212 1 1
0.363448924952163 0.353587208216915 1 1
0.128820301622299 0.126305675235267 1 1
0.240852379740339 0.23528986916227 1 1
0.243389726056448 0.236587234450629 1 1
0.0912180902936933 0.0878590344830188 1 1
0.267673862416525 0.26079319199662 1 1
0.288729457478289 0.280898152764562 1 1
0.0444448777156122 0.0433360373164265 1 1
0.256990719702558 0.250444219925138 1 1
0.200178153574105 0.195366911058185 1 1
0.305835068211374 0.295480997102054 1 1
0.317956374446254 0.310006861750734 1 1
0.273407152281602 0.264941629984337 1 1
0.258067648955551 0.250027286472441 1 1
0.172611110062626 0.167029211891942 1 1
0.261264683561212 0.253884786451232 1 1
0.409190149736214 0.396579144639493 0 0
0.317515030625328 0.307898466203412 1 1
0.322599235811807 0.314031861789644 1 1
0.172957221128419 0.167971510153981 1 1
0.0800318707861049 0.0780558785793401 1 1
0.0487441646580459 0.0476598599221169 1 1
0.364983709633089 0.352287746554911 1 1
0.0949631930588133 0.0917210143549413 1 1
0.14099328708246 0.135617031721212 1 1
0.14450886693685 0.14039537551607 1 1
0.162869440617846 0.157959984359884 1 1
0.122301877874362 0.11883624134966 1 1
0.114116240921634 0.111054901280559 1 1
0.21875989681366 0.209769042547668 1 1
0.337645383659738 0.32796358166789 1 1
0.291389098393914 0.28266550592745 1 1
0.197512092517114 0.1919262736193 1 1
0.186527433359207 0.181145774164386 1 1
0.321336925033567 0.310356448231997 1 1
0.0998356268582846 0.0960825737053616 1 1
0.00207372148002648 0.000894921317613696 1 1
0.151175827171833 0.146430536908367 1 1
0.206368608178633 0.198921243987888 1 1
0.0716302256467266 0.0699614809301768 1 1
0.312099180501121 0.303735659443887 1 1
0.25459853933185 0.24869143237779 1 1
0.286009573486449 0.27765252280989 1 1
0.144767102493002 0.139646250658594 1 1
0.1055213548624 0.101692593474968 1 1
0.233538435231109 0.227701638100042 1 1
0.0333594139066488 0.0325081203659905 1 1
0.173467070366635 0.168745369473537 1 1
0.0700630320777862 0.0676063873313159 1 1
0.0188726056934432 0.0190655098636316 1 0
0.0885595286089838 0.0860135759375509 1 1
0.268967554877503 0.263064073348253 1 1
0.224339267530798 0.21692257411644 1 1
0.148261164147112 0.143158437022216 1 1
0.317015767656982 0.307943962544149 1 1
0.120696810171939 0.117680723599095 1 1
0.227197540628249 0.219569831028723 1 1
0.383893170376896 0.373125012970737 0 1
0.15600707915356 0.151671602890161 1 1
0.216386998158731 0.208783170492267 1 1
0.219734200192985 0.214410036838253 1 1
0.164919112627476 0.161842839996518 1 1
-0.0197904574333191 -0.0184386456407246 1 1
0.144977099910661 0.141888111240406 1 1
0.238922569820788 0.232471379195308 1 1
0.295952266053075 0.286276405378652 1 1
0.13394617608321 0.130508399205738 1 1
0.211526105481553 0.205746193597651 1 1
0.236259234563153 0.228988077419064 1 1
0.259906148406919 0.252547032739724 1 1
0.204355343024037 0.198745981420142 1 1
0.0759402826801431 0.0740367045016947 1 1
0.177015028571604 0.17139925244276 1 1
0.170023769082251 0.165429434578191 1 1
0.177245253463227 0.172376185047771 1 1
0.239992637735051 0.232663619714236 1 1
0.249177306810656 0.242050585001711 1 1
0.234130615605635 0.227369931059693 1 1
0.269871204729742 0.261666916385759 1 1
0.0738847293788103 0.0711402688759145 1 1
0.219580109804512 0.211999985512662 1 1
0.15482561237016 0.151162604653718 1 1
0.231201573413201 0.224238863055022 1 1
0.128975200098741 0.125452308997115 1 1
-0.0153653542327484 -0.0143416359903463 0 0
0.238187857601103 0.230939558323821 1 1
0.464475719801227 0.451105205360219 0 0
0.256252507873423 0.248196800820832 1 1
0.234289899893888 0.228072334973536 1 1
0.274408157967985 0.265764146192536 1 1
0.210162524431397 0.205056756421761 1 1
0.232002267631207 0.225093214133788 1 1
0.408118086898469 0.394334537515783 1 1
0.170299388320409 0.165935078024799 1 1
0.250088423496119 0.243279337809864 1 1
0.120045378546778 0.116581844520362 1 1
0.109885436703517 0.106484524426627 1 1
0.280411254339662 0.271919784591133 1 1
0.388387543894726 0.377564928699169 1 1
0.144688216999641 0.13983822488813 1 1
0.311912403529223 0.302898572116646 1 1
0.172194013217011 0.166868666143437 1 1
0.222442540523191 0.216089954860771 1 1
0.317086406800152 0.308871195689549 1 1
0.179349777045843 0.173962564751474 1 1
0.189048289602846 0.182329221055166 1 1
0.208940813634976 0.203807511210706 1 1
0.487362704157146 0.473516726278377 0 0
0.351253381059101 0.341613985694438 1 1
0.203297997213805 0.199067309752227 1 1
0.179151673761799 0.173603805332236 1 1
0.187333641016269 0.181888724302928 1 1
0.206488738963502 0.200900716147227 1 1
0.216363746821922 0.209449913563283 1 1
0.29877330241821 0.289775446757009 1 1
0.156708727937769 0.151791166070036 1 1
0.0764367172427753 0.0759285870958813 1 1
0.242751037855484 0.235781100065074 1 1
0.158996804722289 0.155718097054646 1 1
0.33490210436908 0.324735529752498 1 1
-0.0417932545185005 -0.0409877889495572 0 0
0.266348728133406 0.259433032623025 1 1
0.229424291984941 0.223341120113895 1 1
0.177108103627724 0.172345604046963 1 1
0.343545078038903 0.332960537666668 1 1
0.196597331135767 0.192064895086103 1 1
0.291731885478308 0.283399813689247 1 1
0.356537937438709 0.346824707458278 1 1
0.267151190242882 0.259482959481758 1 1
0.222894214362719 0.215332152009281 1 1
0.385551424008315 0.375306686369731 0 0
0.153882936951327 0.148818498737127 1 1
0.225482183794404 0.217951174838612 1 1
0.326876937517445 0.317437634452918 1 1
0.187356599413182 0.181418663468672 1 1
0.229555254388707 0.222198383136088 1 1
0.222182431232462 0.21431645103923 1 1
0.369256364366949 0.358393512708402 1 1
0.221909855734934 0.213279916057651 1 1
0.0692485967113684 0.0655030047693921 1 1
0.150006633041026 0.145561780267266 1 1
0.141462138300606 0.137855887983371 1 1
0.279566483642242 0.27166149067447 1 1
0.10534046047975 0.103260395718443 1 1
0.318081605321162 0.308586254676547 1 1
0.201075459147747 0.194397814672822 1 1
0.209148555171076 0.201741051714319 1 1
0.374502166331668 0.36442119438339 1 1
0.215995526799494 0.209185927120169 1 1
0.225252422700573 0.219442691578895 1 1
0.0810685347706211 0.078791785413146 1 1
0.151659839511571 0.146055772020682 1 1
0.26966339855489 0.262343251901084 1 1
0.322661665185601 0.311483024108559 1 1
0.179616858125655 0.174883598909334 1 1
0.0647553787435305 0.0618882108606651 1 1
0.309126267745204 0.300257345943246 1 1
0.0912546143325614 0.0885592129577214 1 1
0.350751706108979 0.341626937722844 1 1
0.213008126562393 0.208264951144928 1 1
0.192353083754642 0.187395017210154 1 1
0.120989480731712 0.117681506179033 1 1
0.236787767780343 0.23099099097347 1 1
0.177343948239931 0.173191685321145 1 1
0.300773743339101 0.292495765112133 1 1
0.286825689742929 0.277700391953683 1 1
0.15820572033342 0.152615471136708 1 1
0.309827893773524 0.300724899514198 1 1
0.232490870601415 0.225111326556023 1 1
0.446460909136015 0.433238279858327 0 0
0.195834634447515 0.189977827412229 1 1
0.0842968405154341 0.0832275407346986 1 1
0.313603504713765 0.303389222701182 1 1
0.365557329059619 0.356062889721251 1 1
0.239996147926436 0.231240160942283 1 1
0.141631533583043 0.137238779424249 1 1
0.138033795772548 0.134883147292876 1 1
-0.0567596457236501 -0.0553499799725141 0 0
0.224366465837812 0.217627319063933 1 1
0.156576444979979 0.152262574545897 1 1
0.154630900693417 0.151786145755934 1 1
0.111909086539395 0.108474620775335 1 1
0.130021626029265 0.125780252010647 1 1
0.239816176158714 0.23296972541213 1 1
0.0965662470178059 0.0945157970208308 1 1
0.23220919483318 0.226178578214728 1 1
0.0545943337080302 0.0534840588957636 1 1
0.160072223184382 0.15409780545018 1 1
0.277825505117345 0.269211143717246 1 1
0.110199638520159 0.105371895679934 1 1
0.288712071082725 0.279697192191251 1 1
0.16705809800846 0.162788096390599 1 1
0.177322413964512 0.170583856417071 1 1
0.276385516446524 0.266718269943846 1 1
0.291558360239526 0.282056096082375 1 1
0.244841286183633 0.236796660582292 1 1
0.269591381303128 0.262037267469328 1 1
-0.0178560046672393 -0.0192977130697325 0 0
0.346926898418374 0.338139060746618 1 1
0.203540510523757 0.198610491765264 1 1
0.170688654606797 0.164592475610131 1 1
0.299424759093772 0.291257782543616 1 1
0.0710446511570597 0.0685310617994088 1 1
0.337862080402896 0.327290873960487 1 1
0.13699814376239 0.133233492895703 1 1
0.421950969554315 0.410136360903515 0 0
0.160205269182911 0.157441278259577 1 1
0.17207294531924 0.164810203049292 1 1
0.31348451696159 0.303257154960047 1 1
0.226673441904459 0.220683223618847 1 1
0.29893838312567 0.290170562436079 1 1
0.31533713949534 0.306603521617072 1 1
0.206545950481482 0.200039082588531 1 1
0.196931130500338 0.190896664282047 1 1
0.219164803292097 0.212032927060563 1 1
0.216037396313511 0.209798064787105 1 1
0.204725725157562 0.199264840943137 1 1
0.125882750493104 0.12272570310707 1 1
0.259479828031946 0.252022918219883 1 1
0.0154552499030875 0.0149775445120317 1 1
0.271028304851825 0.263765593272299 1 1
0.176900408804621 0.172463677421294 1 1
0.300089510837853 0.291209487938124 1 1
0.198371113078293 0.192393952437241 1 1
0.325529362905821 0.314287002372596 1 1
0.0834976321124918 0.0813907981957777 1 1
0.220440131032274 0.214858568941139 1 1
0.164209722404584 0.159918619736856 1 1
0.282110426238173 0.272701632617788 1 1
0.262044225711651 0.252588722903738 1 1
0.369255104236281 0.358139906985396 1 1
0.21290791571656 0.206316295284854 1 1
0.0918424654852381 0.0870574968377314 1 1
0.231299562702229 0.222790889805025 1 1
0.217942027482978 0.212270084799166 1 1
0.141970290292095 0.137268057284685 1 1
0.104844584639238 0.101316904391649 1 1
0.199239737671108 0.193837076217218 1 1
0.12358067953868 0.120265205940514 1 1
0.0793007080710504 0.0773714310455096 1 1
0.148615169918044 0.145192961208293 1 1
0.273261464246286 0.26590248302601 1 1
0.235060549458725 0.227412248663551 1 1
0.279900426450321 0.272557251266515 1 1
0.23480030529195 0.229877475694401 1 1
0.201680812637495 0.195967347288546 1 1
0.320039107633854 0.311949970303454 1 1
0.163907984224283 0.160287358049911 1 1
0.349566719801874 0.339211876653882 1 1
0.218847782689046 0.211312959065217 1 1
0.299875902144302 0.29129844072166 1 1
-0.0032664522414576 -0.00283537316077681 0 0
0.202936008306624 0.197875150007971 1 1
0.00434363997933172 0.00501781519994807 1 1
0.276792913101659 0.268605373393829 1 1
0.288313919496019 0.280087839002839 1 1
0.275912158549375 0.268514670890676 1 1
0.25001753044087 0.243348557476256 1 1
0.446119749298736 0.432920407303927 0 0
0.159754095124151 0.153834957256767 1 1
0.148469369935525 0.144545453665972 1 1
0.148293289823393 0.143718548781688 1 1
0.1816456085962 0.177213623179613 1 1
0.292797459975798 0.284442812152507 1 1
0.420818171067008 0.409759958071274 0 0
0.12778402125397 0.123727304068642 1 1
0.157597237536488 0.152532296613008 1 1
0.0215354999578087 0.0206917969069232 1 0
0.0933421234393345 0.0902606372210637 1 1
0.314096798979201 0.306112070938228 1 1
0.170127559157944 0.162658993384127 1 1
0.336958893467841 0.327124935694484 1 1
0.218256442478627 0.212884866608723 1 1
0.274218130490302 0.267156023181715 1 1
0.0939657342844712 0.0918542586971396 1 1
0.18770681632823 0.181364645051539 1 1
0.225340976012026 0.218439930189791 1 1
0.244614747373115 0.237032261301227 1 1
0.355989156839251 0.344720205944004 1 1
0.110871625768829 0.107340861529276 1 1
0.147200828233182 0.143379829426448 1 1
0.069220942113198 0.0678663846258739 1 1
0.253953641500613 0.247110963832631 1 1
0.138613367244622 0.135256847469872 1 1
0.224090574593625 0.217498426844529 1 1
0.144370191837117 0.139481108167458 1 1
0.295058929532092 0.286335564230472 1 1
0.100476998710416 0.0983553674749714 1 1
0.0290872902464347 0.0270052318607554 1 1
0.293351996677878 0.284663987513344 1 1
0.43552583876174 0.422830730926177 0 0
-0.0191105130250579 -0.0189565908515885 1 1
0.130345755835056 0.1259186357898 1 1
0.043808095811187 0.0419444347591756 1 1
0.199888906669454 0.19324958871469 1 1
0.36436355140545 0.352719498660848 1 1
0.210561138714757 0.203620289887049 1 1
0.251140013420947 0.244956076327054 1 1
0.124481303471181 0.119299191305243 1 1
0.202100126907674 0.197330071371283 1 1
0.228806192600779 0.222242198477689 1 1
0.237350958301321 0.230304892481288 1 1
0.30988651456445 0.302366048395396 1 1
0.347580509705321 0.335359028432863 1 1
0.154279912689257 0.149232933774396 1 1
0.0951790636435743 0.0915328287715971 1 1
0.0798786394136105 0.0770275199366567 1 1
0.107565968660008 0.104856373963034 1 1
0.319694711303643 0.310300751147179 1 1
0.341863079203453 0.332198389842303 1 1
0.258828732532973 0.25168593184005 1 1
0.189316899063572 0.184020914838929 1 1
0.308009259432951 0.299399730262133 1 1
0.121764396256424 0.118800256683406 1 1
0.109814897571286 0.105837187096758 1 1
0.175575318660449 0.169659381977522 1 1
0.259334394602153 0.252671606934976 1 1
0.11794915512121 0.11502125726479 1 1
0.161248481281587 0.155848725807101 1 1
0.245297530971277 0.237685336422504 1 1
0.00602099558088701 0.00572523304309751 1 0
0.169568413334789 0.164887929820103 1 1
0.235155192951748 0.228637391633152 1 1
0.11405130004078 0.111230267173595 1 1
0.218602760262489 0.213849861495031 1 1
0.0404628379460458 0.0406073197677943 1 1
0.154519733190589 0.149366209731965 1 1
0.0145866480160045 0.0120513595131094 1 1
0.100692536321528 0.0978510608027412 1 1
0.177795926820288 0.171988777805674 1 1
0.0991594188711736 0.0972828471492939 1 1
0.191940111294573 0.186488561360557 1 1
0.0899860628734094 0.0879261746433322 1 1
0.0556590753222356 0.0528717414519896 1 1
-0.276541246714118 -0.26818045514588 0 0
0.290450183508346 0.281462079357639 1 1
0.243511103183291 0.237103480588518 1 1
0.205063346778543 0.198972439549768 1 1
0.219029959478443 0.212935595933116 1 1
0.209512493319543 0.204365696071403 1 1
0.11366584387003 0.111352672115748 1 1
0.183836185281911 0.180246543560022 1 1
0.306533098316165 0.29779013674576 1 1
0.133944041066262 0.128841074112725 1 1
0.194351284025191 0.189143240436232 1 1
0.264829651813139 0.258822791658214 1 1
0.286143751599322 0.277379780346351 1 1
0.365953285239509 0.355725261034025 1 1
0.154285955986436 0.151135893323999 1 1
0.0784641221575105 0.0760243394479512 1 1
0.147410896710963 0.143379269067744 1 1
0.220576278545143 0.213084174819183 1 1
0.375844334027322 0.365195232570546 1 1
0.162475832431467 0.156261195761647 1 1
0.270836946168131 0.263667638956339 1 1
0.221492643593226 0.215087345859434 1 1
-0.015744381499153 -0.0156543659322423 0 0
-0.0177365585008769 -0.0160758065757058 1 1
0.14792538566919 0.143215932096771 1 1
0.423481652978217 0.412381359573223 0 0
0.278138135992584 0.269100469591569 1 1
0.32737735731064 0.317468936657678 1 1
-0.00438054444527611 -0.00362825068056469 0 0
0.132146207955764 0.128562086837269 1 1
0.221605314286795 0.215939840161957 1 1
0.202699727408079 0.196252342507684 1 1
0.205339236554214 0.20018777586025 1 1
0.103497913353308 0.099703765415779 1 1
0.202829396208551 0.197105672344763 1 1
0.246487502925609 0.23909000575918 1 1
0.141414150202296 0.136858321734496 1 1
0.210486749424461 0.205053834518338 1 1
0.184391909010388 0.177769228690967 1 1
0.265388820523593 0.259989630430158 1 1
0.224257797587046 0.218892563565578 1 1
0.160644528735922 0.156072546485569 1 1
0.388239596482324 0.375501205747268 0 1
0.106791901125138 0.102690801282555 1 1
0.253553824007562 0.244831560524604 1 1
-0.240212324027378 -0.232910811261181 0 0
0.256107810074377 0.250140925389312 1 1
0.171903282400018 0.166599012329732 1 1
0.136275196395796 0.132719003209428 1 1
0.149387985134989 0.145526066572212 1 1
0.178717899529197 0.174289505001135 1 1
0.138544023428567 0.133842649962415 1 1
0.121169387066992 0.118623648202731 1 1
0.145515701846694 0.141516855231717 1 1
0.110516063344977 0.106734045747693 1 1
0.155019869325057 0.150692447700133 1 1
0.0738027477686781 0.0711708563147991 1 1
0.173486404265545 0.168367388025428 1 1
0.267093790309703 0.259746577453248 1 1
0.258794282100778 0.2507512304065 1 1
0.365351260758782 0.356963120566237 1 1
0.21467195716949 0.208907563501909 1 1
0.30878204953576 0.299739632308245 1 1
0.169910349588067 0.165266657337072 1 1
0.267679972732043 0.261084037937427 1 1
0.201668624197128 0.196033478129338 1 1
0.170265987568615 0.163246855173916 1 1
0.146175294100013 0.14119228954289 1 1
0.260012524403232 0.252301477990296 1 1
0.2226115712798 0.216306984830159 1 1
0.29063155989054 0.280437157777762 1 1
0.234998000979138 0.227126643875427 1 1
0.195725974630677 0.190675908735602 1 1
0.0753329103735105 0.0726740887686725 1 1
0.246806871008078 0.239995963064225 1 1
0.186100606558941 0.180793498792377 1 1
0.281359100673217 0.272965302970348 1 1
0.258648895404354 0.251469635722281 1 1
0.224745961183152 0.217304742846033 1 1
0.302575332985285 0.293690440682876 1 1
0.426379870868263 0.413110905095332 1 1
0.0582030024103872 0.0568057188845013 1 1
0.306789146318694 0.298364246081226 1 1
0.239290321881122 0.231659788146174 1 1
0.179446787813946 0.173971437774468 1 1
0.133336941820296 0.128107110570698 1 1
0.213601836714316 0.208107231216549 1 1
0.305158728969951 0.297045748032772 1 1
0.320944522726837 0.31139996484991 1 1
-0.00313055156661759 -0.00271210495410518 1 1
0.0683593522112707 0.0656201938468801 1 1
0.110684412019309 0.108002291675701 1 1
0.131266959103747 0.126470666115151 1 1
0.213368797992102 0.207121551690011 1 1
0.238094658748108 0.232556759958691 1 1
0.174206381610988 0.168485072617964 1 1
0.237466404445692 0.23103410232725 1 1
0.199054027858306 0.192902191221921 1 1
0.349078613620399 0.337465731044743 1 1
0.201813553896398 0.198546216502557 1 1
0.371985475194662 0.359799739437531 1 1
0.230819333488646 0.223669789781239 1 1
0.0132293058703136 0.0127225216730953 0 0
0.213234649147851 0.207253675962284 1 1
0.238374096213143 0.231958184432603 1 1
0.239877900769208 0.233027386226783 1 1
0.133976609363091 0.130532737681902 1 1
0.272636753429821 0.264728915213845 1 1
0.150545483003018 0.146417924317856 1 1
0.190044978008154 0.184647765200266 1 1
0.423141060934805 0.409703564943982 1 1
0.265622268657191 0.25832703153025 1 1
0.398690710746021 0.387458338603212 1 1
0.24569250626373 0.23897015268526 1 1
0.305296856243482 0.296550398246071 1 1
0.294558653088533 0.285338637799334 1 1
0.23763765414132 0.230775054197626 1 1
0.338149184786559 0.326060847843306 1 1
0.162564809065579 0.157779699603794 1 1
0.303349860421187 0.295213347067647 1 1
0.10942213246718 0.106415779938042 1 1
0.038656466411081 0.0377672496844296 1 1
0.216569787735956 0.212150869098862 1 1
0.299380483169531 0.292097228144449 1 1
0.137389168424596 0.134457481983511 1 1
0.317349221829084 0.307689848633159 1 1
0.189650317652996 0.185247735090186 1 1
0.20847119742562 0.20182269185978 1 1
0.145556513315251 0.141499886576214 1 1
0.356476895221786 0.346262457346914 1 1
0.280699452958121 0.272791912937794 1 1
0.22101018852403 0.216076582423446 1 1
0.429142549915936 0.416764502646679 0 0
0.175714926707715 0.1699403825519 1 1
0.2566744901169 0.247789755004507 1 1
0.184945026993072 0.179594108141333 1 1
0.343674524735099 0.333476528338695 1 1
0.109209047637886 0.107129962268473 1 1
0.133755466703382 0.130293623593715 1 1
0.34094958644851 0.331943095635801 1 1
0.248574328699144 0.240477907039134 1 1
0.0794589582437716 0.0779656336595981 1 1
0.247378623130569 0.24090062476732 1 1
0.290768109341494 0.283503514960078 1 1
0.198376275593063 0.193566733534111 1 1
0.235600232325259 0.229554107348932 1 1
0.286238449815633 0.277230447765175 1 1
0.238369525438137 0.23119915654809 1 1
0.0901464372019516 0.0881170158033947 1 1
0.220155630970465 0.213587097700193 1 1
0.286657757958129 0.278863571995612 1 1
-0.00116771709925213 -0.00187013722816473 1 1
0.191621221393439 0.184463349050674 1 1
0.114731799381639 0.112476598273619 1 1
0.161221709604129 0.156990656456186 1 1
0.154700497931726 0.151556412820546 1 1
0.106280723053094 0.103720923153739 1 1
0.314774505501705 0.305646877451949 1 1
0.277080706333199 0.268031314313103 1 1
0.288549419545561 0.280929361096191 1 1
0.190444537910418 0.185643591955328 1 1
0.245825088508379 0.23889519678808 1 1
0.204369963272816 0.197661479561941 1 1
0.117921743379042 0.115703088092358 1 1
0.283922215834908 0.276056398509369 1 1
0.276644296279044 0.26938064063684 1 1
0.326750804857249 0.316686903464689 1 1
0.193565002033629 0.188001001523968 1 1
0.149436962427173 0.144625492322961 1 1
0.205620152677241 0.199966119242587 1 1
0.314359592771941 0.304124861422779 1 1
0.076244849571919 0.0735578991930592 1 1
0.213240265605588 0.208144108012887 1 1
0.322644328294272 0.313162796368711 1 1
0.165890356006344 0.161333084707961 1 1
0.224628748492642 0.220507014204873 1 1
0.190411468012923 0.183491389893704 1 1
0.12950688311957 0.123869919581433 1 1
0.103297326628507 0.101899266715552 1 1
0.301393648602192 0.293047105743004 1 1
-0.0269751946746525 -0.0261971705732816 0 0
0.1107712894171 0.107079353877154 1 1
0.360128801543011 0.34891454917403 1 1
0.263983116755119 0.257251414928537 1 1
0.234091894720186 0.228603902796904 1 1
0.216741570250386 0.210776513827479 1 1
0.170485756467242 0.165913759865773 1 1
0.168099363330558 0.162381281484983 1 1
0.06098507309722 0.0598852110239361 1 1
0.17915714826165 0.172974600899918 1 1
0.0935236646909862 0.0912494452899676 1 1
0.126598144651229 0.124796973293821 1 1
0.321467201398386 0.312258835957663 1 1
0.122141595210662 0.118361426928406 1 1
0.284019058355551 0.275371942330464 1 1
0.198587462657065 0.19318827317664 1 1
0.0943402429822871 0.091218973060765 1 1
-0.0725290427819061 -0.0707703144794402 0 0
0.267180799810642 0.260460296544213 1 1
0.360429387518422 0.349231549684574 1 1
0.0515550810393014 0.0500794602251657 1 1
0.0314069582686658 0.0308028185060725 1 1
0.146367417081878 0.142674115900434 1 1
-0.0519009859973755 -0.0503290111624372 0 0
0.0410785808238482 0.0396205651245375 1 1
-0.00150502620790355 -0.000279581000619204 1 1
0.0227019718435713 0.0222509423095473 1 0
0.276419262174822 0.268159532157211 1 1
0.239735056509232 0.232753849337859 1 1
0.141495622334192 0.136737015079951 1 1
0.153724398519569 0.149106943928571 1 1
0.179628696192379 0.175245783768389 1 1
0.275523549060661 0.267022485588838 1 1
0.215760146207192 0.208345290731144 1 1
0.194194340563289 0.188565530327472 1 1
0.0937317999295586 0.0929145296822629 1 1
0.247646110226334 0.239914788839554 1 1
0.311863132071625 0.301326534724651 1 1
0.185041944284234 0.179751723026942 1 1
0.104659638533765 0.100673428669192 1 1
0.283976859328004 0.275640673148404 1 1
0.0715345448656036 0.0692639101716132 1 1
0.281079671403949 0.271715641986385 1 1
0.0193036064879565 0.0178201176860964 1 1
0.154782582299672 0.149428346793165 1 1
0.203471247313828 0.196958540918083 1 1
0.100332558269831 0.0977946350354379 1 1
0.55513386852339 0.536357813133263 0 0
0.203995594379529 0.198215731782184 1 1
0.0730243658121747 0.0710266222980853 1 1
0.198106230660431 0.192976121660236 1 1
0.293725524650652 0.28515995841805 1 1
0.218209304089582 0.211117366664684 1 1
0.194406981095018 0.18876992236721 1 1
0.208395914819196 0.2024927649178 1 1
0.273288789425215 0.265340679139382 1 1
0.248790197368994 0.240986643412678 1 1
0.382838573580473 0.371578369499751 1 1
0.163667426430144 0.159292153042734 1 1
0.194941467205105 0.190723791574616 1 1
0.206839185584333 0.200736948244911 1 1
0.363953067758331 0.354333377327301 1 1
0.260284882371111 0.253345750699892 1 1
0.0911679364098039 0.0876927145028359 1 1
0.228096048141978 0.221697158504809 1 1
0.116286516952341 0.113187007771072 1 1
0.0346328487715395 0.032874096670399 1 1
0.0849654039598446 0.0837485246886025 1 1
0.16151342947952 0.155622637315487 1 1
0.0591745815350766 0.0566475105127417 1 1
0.291872850231098 0.284313938945561 1 1
0.187905409864437 0.182780598756531 1 1
0.239738934405928 0.232126385043231 1 1
0.250943469558482 0.243764247172022 1 1
0.242581800893228 0.235865423920022 1 1
0.196292802440084 0.190461146609339 1 1
-0.036187280347069 -0.0350749932194288 0 0
0.359543343112633 0.349293060389886 1 1
0.301189310911817 0.2928495032852 1 1
0.247891620850542 0.241694220313232 1 1
0.0312845577897655 0.0292720600825379 1 1
0.212284905545122 0.206729945303234 1 1
0.18549406589071 0.179508863337924 1 1
0.204545138988075 0.198582405087068 1 1
0.253579267575799 0.24709896630263 1 1
0.106785305714386 0.103734860307939 1 1
0.229124245330899 0.22230335221329 1 1
0.282602725697571 0.274047497704896 1 1
0.0676541613438156 0.0667740866766245 1 1
0.0524234155099424 0.050185804043205 1 1
0.36598429365869 0.354948947233104 1 1
0.0698607907489494 0.0672283936776585 1 1
0.238641689588121 0.232653709947709 1 1
0.26909615734872 0.261581169200486 1 1
0.189044436824206 0.182393787286514 1 1
0.169889489549864 0.165311562984978 1 1
0.321826582376622 0.312633958556989 1 1
0.190625227281894 0.185530567796908 1 1
0.156562542171499 0.152708268217433 1 1
0.201768253113731 0.194854777340498 1 1
0.368056764196653 0.356273199718903 1 1
0.197139163177019 0.191550679685741 1 1
0.241845973773526 0.233825532278773 1 1
0.307864318725153 0.300068692508108 1 1
0.207829038295071 0.201526549736993 1 1
0.352452060500096 0.342259947765994 1 1
0.26647687351781 0.258144677110136 1 1
0.180270791024095 0.174667451866303 1 1
0.309996254164689 0.301587513818539 1 1
0.129575077721171 0.127817279399559 1 1
0.349103705491511 0.339082461761948 1 1
0.223058611788706 0.216285879556128 1 1
0.23706000868739 0.229564244801396 1 1
0.267368055897286 0.259182770934716 1 1
0.105720951313653 0.102655431193951 1 1
0.202742507608191 0.198077818584694 1 1
0.243516096428956 0.236100502151015 1 1
0.212735547409104 0.205341695917298 1 1
0.172123025215303 0.167851875181896 1 1
0.159789875486272 0.155232585102577 1 1
0.0899518668461474 0.0861252247179973 1 1
0.209430059283336 0.203973679157112 1 1
0.173010009105694 0.167652351563827 1 1
0.186905215862328 0.18147601604003 1 1
0.279159737847853 0.270472762975569 1 1
0.21637589017478 0.208630973055932 1 1
0.24149866038895 0.233842939437473 1 1
0.374620697401481 0.363771992232924 1 1
0.247127377281708 0.238797350225309 1 1
0.0364791785707839 0.034138177878853 1 1
0.295087070716805 0.286866071084326 1 1
0.195075903435246 0.189147886237887 1 1
0.175602594011319 0.17068608963328 1 1
0.404510956029161 0.392290297833861 0 0
0.240462026864369 0.232245259040958 1 1
0.238730295320848 0.232967532873738 1 1
0.190533887251043 0.184545693023099 1 1
0.261085003420027 0.253386111538142 1 1
0.246131894733464 0.235961491227417 1 1
0.154131809293043 0.150240467085306 1 1
0.140558044151872 0.137404987629963 1 1
0.103469772250951 0.0999689239781067 1 1
0.34020569165269 0.33068350068556 1 1
0.187437340479583 0.182409178326464 1 1
0.123887262689415 0.119352543049876 1 1
0.0843636259860639 0.0819285162198218 1 1
0.228387937725813 0.22206727446771 1 1
0.0986694519754012 0.0958342409083278 1 1
0.283710160578117 0.276308919600242 1 1
0.176258579696172 0.170891952349047 1 1
0.0761101853268791 0.074523674889903 1 1
0.196395982531201 0.190845022644289 1 1
0.187912918817644 0.181746396553175 1 1
0.156428168992947 0.15124730752503 1 1
0.503302049562315 0.489361402549029 0 0
0.280520560903239 0.272341586737218 1 1
0.322622069540411 0.313130028842041 1 1
0.243104788086905 0.236041883596432 1 1
0.183218794423458 0.178173048913975 1 1
0.168119362511511 0.164187852706257 1 1
0.25864311860976 0.251847492189217 1 1
0.116265441332831 0.111861309230069 1 1
0.104709639919899 0.100273268480362 1 1
0.261042490344792 0.253348464403823 1 1
0.0338669312771181 0.0341801769249667 1 1
0.352055786017883 0.341966162447827 1 1
0.302498249534963 0.292221526047934 1 1
0.122899470481714 0.119765280873347 1 1
0.168703016782212 0.163056680513886 1 1
0.209608097094538 0.203155966388149 1 1
0.10733712767853 0.10309931750887 1 1
0.278820185155361 0.270590357935976 1 1
0.234192677857471 0.227975153983917 1 1
0.0844382655826479 0.0826077711217995 1 1
0.324849479336337 0.31474860973026 1 1
0.347204921916762 0.338781868414334 1 1
0.246224711132629 0.239773966559155 1 1
0.257210951625652 0.249265253315591 1 1
0.0606308409979389 0.0586437389494013 1 1
0.367041088319978 0.356363886494421 1 1
0.435515106219898 0.422422225414518 0 0
0.000710759645453005 0.000509353792176412 1 0
0.241825778842121 0.235222436543335 1 1
0.311980030968672 0.302488026308908 1 1
0.0536808073304207 0.0528407631547336 1 1
0.0462338608011803 0.0452771679904558 1 1
0.288441624971679 0.281222975611795 1 1
0.181754253893297 0.175070363840117 1 1
0.0718188748779879 0.0700821492132424 1 1
0.343376498352493 0.332567143807866 1 1
0.0976201910162398 0.0962321491575869 1 1
0.0756959315982876 0.0723332984507755 1 1
0.376344054805489 0.36508510238642 1 1
0.175099723498013 0.170863268654385 1 1
0.36525278506129 0.355087704332489 1 1
0.113921746302208 0.11075846303878 1 1
0.0857647519037202 0.0831560532363537 1 1
0.191399134198195 0.185975924204077 1 1
0.156147556734462 0.150718771015124 1 1
0.187838531382767 0.182648218683708 1 1
-0.0314651581364863 -0.029397426473954 0 0
0.280980496004194 0.273982008927546 1 1
0.263823265474048 0.257452863453846 1 1
0.224005427484581 0.217668617239723 1 1
0.189360160444724 0.184044415663878 1 1
-0.0508230702349561 -0.05002820925501 0 0
0.143310375668215 0.137752246000948 1 1
0.222928979542057 0.217431626045701 1 1
0.303939591176261 0.295699702647469 1 1
0.180029826804808 0.174391157080996 1 1
0.114415696812847 0.110741713408985 1 1
0.0717648456802602 0.0704941087178227 1 1
0.154807086184686 0.150383729243034 1 1
0.0850894910524892 0.0827107089100258 1 1
0.261373050990511 0.253821879460253 1 1
0.162321429608581 0.155690811035827 1 1
0.207860315890859 0.200842714249925 1 1
0.150285511904653 0.146262516162129 1 1
0.219515314491792 0.214044363309964 1 1
0.160377461531095 0.155050911889818 1 1
0.137849968867389 0.133796675369623 1 1
0.210818221979615 0.205512714065674 1 1
0.0823717469494339 0.0805774216701536 1 1
0.131021759402862 0.125558927731989 1 1
-0.0194646446869556 -0.0189640297049079 0 0
0.191996170189308 0.184951814770995 1 1
0.306230911649402 0.29818253505052 1 1
0.159611185847288 0.156284766509087 1 1
0.081386327102668 0.0780410771891948 1 1
0.209666259022995 0.203860275945579 1 1
0.211685101091427 0.206390889937609 1 1
0.183411957000324 0.177608564343844 1 1
0.0125943835457539 0.012016354245396 1 1
0.277311528427645 0.26936622457755 1 1
0.247039646287237 0.240945099506766 1 1
-0.0076030020784989 -0.00644237219371832 0 0
0.00774956651645895 0.00550097771719967 1 1
0.301618850718401 0.292353761660103 1 1
0.0453608238692304 0.0436195910024092 1 1
0.0588253513332768 0.0576552874906158 1 1
0.20590981879525 0.201183445650555 1 1
0.180278971824177 0.17404765356413 1 1
0.256678345594304 0.247718656863093 1 1
0.181442151458232 0.176720350668319 1 1
0.171306706998906 0.167008500426665 1 1
0.0496090769591308 0.0489692688006356 1 1
0.208272763097363 0.201883563451915 1 1
0.0890164179767185 0.0862722794817131 1 1
0.0953660351790046 0.0916566996347132 1 1
0.0961882727373259 0.093097195438912 1 1
0.30502445124233 0.296596958901342 1 1
0.293897859603278 0.28543222438131 1 1
0.13691001383186 0.13166874341027 1 1
0.214876098590441 0.208407846529269 1 1
0.304231320827436 0.294892445488615 1 1
0.0924744951351659 0.0911323654602445 1 1
0.304521918681394 0.295370181369529 1 1
0.185997710223902 0.180320705480172 1 1
0.0610091460017735 0.0593461521089575 1 1
0.119718023395317 0.115698762303169 1 1
0.214867924537718 0.208198801022044 1 1
0.159541009413193 0.154405672521116 1 1
0.236354249377399 0.226794863193842 1 1
0.143776546282164 0.13961663168745 1 1
0.0927894148070856 0.0898473413798912 1 1
0.165642010805574 0.161044569323321 1 1
0.143642888988396 0.14083749647859 1 1
0.12510217862596 0.122256377203467 1 1
0.253695139406661 0.246242615228486 1 1
0.22100131756531 0.215624398781712 1 1
0.221119306235557 0.21457062667777 1 1
0.196528575654574 0.19053312765889 1 1
0.216054514307896 0.210254833163999 1 1
0.17628047407659 0.169949683319732 1 1
0.196812173526461 0.189885446107119 1 1
0.285768963278586 0.277653711847296 1 1
0.317727949641294 0.308446659833027 1 1
0.352487736613476 0.341851005382589 1 1
0.197545316169814 0.192267501202249 1 1
0.0779604588768705 0.0757981678546649 1 1
0.31720721936802 0.308405951075369 1 1
0.334118321666635 0.324408546722876 1 1
0.349731289515345 0.338915734568622 1 1
0.308156465793139 0.298846436234347 1 1
0.156091885797446 0.151337855244446 1 1
0.253860349941478 0.244983541864753 1 1
0.15771370172306 0.15380946444731 1 1
0.330572490744434 0.321487086763434 1 1
0.130301770873162 0.126523809625295 1 1
0.157142314649438 0.151552172074586 1 1
0.24608223786356 0.239848293949917 1 1
0.150203223629926 0.145031320443486 1 1
0.378069650336137 0.367821904402109 0 1
0.178133334948885 0.172619098067271 1 1
0.125019646514363 0.12136091021593 1 1
0.0754318226459819 0.0737157250325994 1 1
0.133755733476006 0.129980186043125 1 1
0.353473174626269 0.341213369537262 1 1
0.319526913270063 0.308911541552306 1 1
0.213716187860933 0.207894583250636 1 1
0.132847962921003 0.128520820939469 1 1
0.186338192571895 0.18153406030752 1 1
0.332441596474165 0.321625657673357 1 1
0.382912654644241 0.372397229291563 0 1
0.342280676856909 0.332221011056761 1 1
0.0721086151421797 0.0699192294372047 1 1
0.162703251990149 0.159233886530989 1 1
0.22250691875669 0.216393376057037 1 1
0.182630146326691 0.179135082038548 1 1
0.242876462651265 0.236554252269103 1 1
0.12274444021133 0.121251966400846 1 1
0.0490467836342688 0.0479261593269304 1 1
0.15856564213604 0.154248275983294 1 1
0.0846338503775765 0.0824112611491674 1 1
0.208817658407672 0.203175255768986 1 1
0.20854261311131 0.201684493639139 1 1
0.327144600631062 0.316860884793508 1 1
0.160268453141133 0.156274624671073 1 1
0.0608308045321505 0.0594645791715854 1 1
0.207238517733801 0.201747987303583 1 1
0.161458374933652 0.156176312554518 1 1
0.306688535059583 0.298630226205447 1 1
0.170386959889634 0.16606505708715 1 1
0.335729393187903 0.326028405245514 1 1
0.168514955894554 0.165291764743263 1 1
0.233834197792041 0.227057944336988 1 1
0.248735707986692 0.240925719666911 1 1
0.216450270624539 0.210228715908803 1 1
0.355098350626871 0.345166996078135 1 1
0.107247946713529 0.103463999251196 1 1
0.210258424286457 0.204402500009041 1 1
0.329233354605496 0.320358374734456 1 1
0.356772914598004 0.345717608800332 1 1
0.0963438851082417 0.094610200091312 1 1
0.239084189031274 0.23405332241444 1 1
0.272265920927446 0.265016829256307 1 1
0.246853379814462 0.240511885724855 1 1
0.252677525911528 0.243908234767122 1 1
0.107532763697773 0.103884804327417 1 1
0.057238651494489 0.0564030567406229 1 1
0.360068626974148 0.351020765733295 1 1
0.131038796182925 0.128369550784099 1 1
0.250753642790035 0.244510639342043 1 1
0.318934834397824 0.309644281160495 1 1
0.203435835969078 0.197394749792773 1 1
0.138888986567953 0.136800237902506 1 1
0.49176935996645 0.478605981118483 0 0
0.187691561125921 0.181266695547918 1 1
0.329929061921399 0.321149416904085 1 1
0.137246410976572 0.133481947264667 1 1
0.131880807839444 0.127133376643236 1 1
0.272260601954363 0.264821558309318 1 1
0.137913278480324 0.133929143849609 1 1
0.134567568287834 0.131071113769028 1 1
0.202883922261971 0.195995214431493 1 1
-0.0128369757773225 -0.012546602418756 0 0
0.0810449644817957 0.0792463470773514 1 1
-0.0128352181924526 -0.01261288719278 0 0
0.185930634922992 0.1805459843599 1 1
0.266072121650217 0.259393678316763 1 1
0.194363430278237 0.188740679421446 1 1
0.34249539418597 0.332695588648198 1 1
0.21333222961942 0.206945355298052 1 1
0.167575416755042 0.16351635893795 1 1
0.118224703312736 0.114567412518033 1 1
0.22291600264871 0.217296576838663 1 1
0.0936789905996682 0.0901810402050809 1 1
0.145687784855285 0.1410920114271 1 1
-0.0441667391543223 -0.0425367786250027 0 0
0.160573008146847 0.155659276985415 1 1
0.357923081815914 0.347686733667057 1 1
0.245762310671521 0.237272788324648 1 1
0.372182605229503 0.363342490381771 1 1
0.04209177445633 0.0411731290780256 1 1
0.167685952091629 0.1625287823454 1 1
0.129149062214706 0.125195320987915 1 1
0.303866424106948 0.294473983435544 1 1
0.193340131719541 0.187129397898809 1 1
0.321295691821188 0.311999130945699 1 1
0.0987908008237702 0.0959581760579944 1 1
0.188771153201044 0.181556072668207 1 1
0.144775319613741 0.139025162772967 1 1
0.210031540790627 0.20382372772322 1 1
0.0566515985251349 0.0554898572545826 1 1
0.230272439315981 0.223597781772677 1 1
0.157057100886485 0.151862918499743 1 1
0.145243444626319 0.14180327027871 1 1
0.103558574985186 0.0997815886887435 1 1
0.197539511922039 0.192517122801653 1 1
0.044953383263647 0.0428234970852234 1 1
0.142549211163323 0.139595413429198 1 1
0.322765284345247 0.315768765626337 1 1
0.189819973117204 0.183965805769476 1 1
0.0458920817417474 0.0450975111713008 1 1
0.184111719738821 0.179289505300523 1 1
0.0231514139467446 0.0234159560802724 1 1
0.141314466016449 0.137555646106811 1 1
-0.0257385609314493 -0.0250049225116961 0 0
0.186785936042074 0.181227818592631 1 1
0.422737427711369 0.409367402635555 0 1
0.327073120504228 0.317319221475521 1 1
0.169465215508251 0.164814715522803 1 1
0.103336053333404 0.101410186689758 1 1
0.20805981494554 0.202422140231937 1 1
0.137593838878149 0.133483474172733 1 1
0.309330883209267 0.299285723528859 1 1
0.282465885767016 0.27415330786186 1 1
0.259607370766021 0.251954937298145 1 1
0.161719118141918 0.157451664437095 1 1
0.189890764833689 0.184191405046428 1 1
0.305169811564052 0.296419947204143 1 1
0.209091342187407 0.201791949664445 1 1
0.242122558985072 0.236329831110192 1 1
0.137532725349615 0.134584250011397 1 1
0.237134105724425 0.229734228524149 1 1
0.0922551847833551 0.0887427209480082 1 1
0.236210775156306 0.229690616524489 1 1
0.162054590455043 0.157271489650645 1 1
0.218980951968127 0.212701806309948 1 1
0.279567606330198 0.27128249221557 1 1
0.288454745550005 0.281061524977224 1 1
0.112267890369702 0.108447921409288 1 1
0.113380994996706 0.109951725585906 1 1
0.27926065184477 0.271680667387492 1 1
0.330162111845479 0.319671379609213 1 1
0.399907753805052 0.387377757622479 0 0
0.218502333297195 0.212756639110404 1 1
0.0621729912189796 0.0612743061539902 1 1
0.138219464369007 0.13472313596244 1 1
0.168553264206169 0.164433062176393 1 1
0.298641711129063 0.289483027218371 1 1
0.379639394436503 0.368454478711688 1 1
0.00182044959870331 0.00242588633065331 1 1
0.108507434921539 0.105582430611473 1 1
0.194493947181882 0.188918732791849 1 1
0.376660597115478 0.364911763642767 1 1
0.174578488536698 0.170891605601785 1 1
0.298935955582012 0.291035826551869 1 1
0.236374653361443 0.228672535416885 1 1
0.334707465622736 0.324885984973565 1 1
0.0382699801749549 0.0375944054251357 1 1
0.0960290965246606 0.0936694660516393 1 1
0.139806680668855 0.136626843950051 1 1
0.272745037227431 0.263953686815758 1 1
0.25750838393188 0.251750004727853 1 1
0.200386247882886 0.194072069263448 1 1
0.0921232110707537 0.0895587951536106 1 1
0.219168003656879 0.211683946404657 1 1
0.181304874677802 0.175558389362556 1 1
0.30837762018997 0.299326855254701 1 1
0.391838311746373 0.380131462653434 0 0
0.204586042198431 0.199437011062568 1 1
0.109710500525069 0.106085103120078 1 1
0.443104275989711 0.431368816260366 0 0
0.315330552946513 0.306768414929444 1 1
0.0940450156842167 0.0906408680698248 1 1
0.187964062886503 0.183139830909171 1 1
0.213593970732632 0.207399931546313 1 1
0.308412336418823 0.302032581226615 1 1
0.144988163115828 0.140167728647666 1 1
0.239102112771328 0.231169481445133 1 1
0.19133992215806 0.18556036520819 1 1
0.260900003409633 0.253395930463345 1 1
0.294677762229852 0.285799086789514 1 1
0.195836851341367 0.18974897282137 1 1
0.201390348538013 0.195721130138688 1 1
0.291770060117661 0.282946814297904 1 1
0.0539396238749219 0.0539570294183846 1 1
0.0776939096114859 0.076635251257671 1 1
0.222090597699984 0.215295979795847 1 1
0.325509555076546 0.316373869270008 1 1
0.162818831817853 0.157518087099295 1 1
0.217100188981896 0.211027171473794 1 1
0.289692115373154 0.280717745718133 1 1
0.122018878883381 0.118849338330129 1 1
0.0795332804082515 0.0772654193787781 1 1
0.127889114472851 0.124498206210658 1 1
0.455392291478161 0.442206094514755 0 0
0.147782452744889 0.143624437016679 1 1
0.19125279482425 0.186750936837807 1 1
0.219144322338182 0.211731817008246 1 1
0.131245060059993 0.127572479366279 1 1
0.375133473107933 0.365123908662976 1 1
0.289394322636067 0.280303053118212 1 1
0.173708869967179 0.169108542986647 1 1
0.39188015379436 0.379578977582051 1 1
0.110468699664626 0.106898656484608 1 1
0.290772152137229 0.28179655117515 1 1
0.195267393587508 0.189004969936533 1 1
0.0924582423465404 0.089198598549462 1 1
0.180107792135733 0.176530337692774 1 1
0.234762714612132 0.227240512187568 1 1
0.162720533612365 0.156703924316566 1 1
0.226422542823029 0.220386295704109 1 1
0.141389193269276 0.136518579166573 1 1
0.365448284180052 0.355473887686371 1 1
0.215839521760879 0.209656244098006 1 1
0.286856653722746 0.278194924337832 1 1
0.274642195702538 0.267459184639751 1 1
0.036517426650418 0.0332983011139024 1 1
0.0363399289772574 0.0354817662491301 1 1
0.313460924242184 0.30576463174887 1 1
0.0851587259005286 0.0819894084870183 1 1
0.273026508928794 0.264898786746046 1 1
0.162760161115223 0.158288841510417 1 1
0.0571303470491717 0.0551570768520476 1 1
0.10309334212201 0.100582568735193 1 1
0.120246470046564 0.116788268872145 1 1
0.332282776894073 0.323942933115929 1 1
0.168292605964501 0.162654822275546 1 1
0.147269257884805 0.141732565132221 1 1
0.258623638365195 0.25161695616864 1 1
0.34296263377731 0.332809057065608 1 1
0.277587981629397 0.269269320887959 1 1
0.247490335782384 0.240809411046206 1 1
0.189866259800278 0.183839812087442 1 1
0.319881022235857 0.310103419915895 1 1
0.10412743519727 0.100492483805913 1 1
0.222434406695448 0.217017477718935 1 1
0.166762963217431 0.163519348704043 1 1
0.226747316106044 0.220033696624413 1 1
0.201151334578466 0.194124194125277 1 1
0.165104319063925 0.161815158220441 1 1
0.127246186403292 0.124577513266187 1 1
0.24512014298667 0.236007578461079 1 1
0.126076287386051 0.123211544093774 1 1
0.200470011834704 0.195201173189006 1 1
0.295375918781231 0.286471230148372 1 1
0.16400066858999 0.156289581990666 1 1
0.0617034070545575 0.0598842928127224 1 1
0.156808626648941 0.152026897696423 1 1
0.0853623792013186 0.0823486266151374 1 1
0.100218863326548 0.0980850753570534 1 1
0.139112964623299 0.134962100801886 1 1
0.264589852944433 0.255841548092964 1 1
0.21837298783825 0.210530660340869 1 1
0.0288453352510064 0.0286716442982447 1 1
0.133601811031909 0.131326521872135 1 1
0.292085158773541 0.282211535376365 1 1
0.253263923764594 0.247157352910408 1 1
0.196060616278766 0.189706385480651 1 1
0.117978229578193 0.114915836611381 1 1
0.183908875739512 0.177464374184726 1 1
0.155372640649067 0.150732762431286 1 1
0.205963013879814 0.199832307812157 1 1
0.299078460843335 0.290443917291783 1 1
0.105954542960813 0.104241921671354 1 1
0.271947541193884 0.265286715577236 1 1
0.26864972283497 0.260814923583749 1 1
0.311763752222614 0.301669314944509 1 1
0.36311206641077 0.353907683653725 1 1
0.255083216226382 0.248422904514572 1 1
0.217583279378486 0.211563209540379 1 1
0.119685613891939 0.115687680083484 1 1
0.0327931190398181 0.0316649149227023 1 1
0.24134462042814 0.235125449069771 1 1
0.33430774363987 0.325258932885469 1 1
0.384844334099224 0.374941243954487 1 1
-0.00233707514038333 -0.00197868917850931 1 1
0.0332202857159563 0.032585846526345 1 1
0.232700841641338 0.226485710917096 1 1
0.229135382011103 0.223071054852375 1 1
0.196144932554027 0.191173454074565 1 1
0.0347289685503402 0.033626766614473 1 1
0.254074384543112 0.246968048414668 1 1
0.253807945296671 0.246975651720186 1 1
0.24550778525241 0.239335796905966 1 1
0.150400659273018 0.14652783087847 1 1
0.50035594756131 0.485575402463678 0 0
0.198969408172502 0.192004203283967 1 1
0.137353616450867 0.133432991566928 1 1
0.246595290598681 0.239353184338321 1 1
0.361131638649931 0.350324614676892 1 1
0.185300331299919 0.179935047460124 1 1
0.154911042566439 0.150727853055467 1 1
0.156674531492901 0.153033210099165 1 1
0.290423613300522 0.281165513477522 1 1
0.145700647648441 0.141569721123584 1 1
0.222427723238036 0.216888103614273 1 1
0.221498625547087 0.216427522697947 1 1
0.175558671643316 0.169730874906844 1 1
0.0244484385278075 0.0234609736593852 0 0
0.0921697082912288 0.0903176747467343 1 1
0.270463981468929 0.261288870996206 1 1
0.0714915711656044 0.0703635124829746 1 1
0.0818784202379617 0.079759530012213 1 1
0.221501729918123 0.214022570474996 1 1
0.118516619956266 0.115451886843886 1 1
0.320778285632646 0.311213759770965 1 1
0.248441600399813 0.241031465883102 1 1
0.121090899231431 0.119013038388579 1 1
0.239593747109897 0.231982379820905 1 1
0.125387297812362 0.122262916672702 1 1
0.157019696173917 0.15251042814294 1 1
0.273245164892032 0.264155143441603 1 1
0.167865244078075 0.163376438333955 1 1
0.315635240697861 0.306666625819447 1 1
0.00959867847090163 0.00880289901145607 0 0
0.188776917536226 0.182463251559204 1 1
0.259254503623282 0.25204565628946 1 1
0.194699911148852 0.188446170115624 1 1
0.201268554629122 0.195921272204055 1 1
0.19959213847245 0.193659017296284 1 1
0.0898214315685644 0.088455518969255 1 1
0.217720826132051 0.212435695502054 1 1
0.325109358640805 0.31683560762389 1 1
0.255631563000538 0.250029677061675 1 1
0.182536441375857 0.177406624747605 1 1
0.229686175258696 0.222036127136649 1 1
0.205948773765519 0.19931084150309 1 1
0.283018594078921 0.275616243790089 1 1
0.44262157313717 0.430971484140924 0 0
0.318561644380548 0.308482571258895 1 1
0.169760833317167 0.166133884718546 1 1
0.181092755028208 0.176421768429624 1 1
0.227373133984469 0.220963114552813 1 1
0.352273553782707 0.342843970660808 1 1
0.180679949985438 0.175864495857745 1 1
0.228973436763006 0.223143317891317 1 1
0.183107826489807 0.17768775236987 1 1
0.130856834402833 0.127425906864396 1 1
0.456625085162031 0.444175406568923 0 0
0.23689718064814 0.229286015438487 1 1
0.252957338225754 0.245054180093662 1 1
0.418269740054982 0.406702513562692 1 1
0.10777947810836 0.103162393362283 1 1
0.293429589486647 0.284388716452322 1 1
0.18509628353507 0.180255793248063 1 1
0.130374075860255 0.126277786034498 1 1
0.241266032189712 0.233029267766178 1 1
0.133144018021041 0.129702697645382 1 1
0.139054091800931 0.13591502766852 1 1
0.119423367809644 0.116461466018549 1 1
0.19539832577318 0.190817069262081 1 1
0.238123902862766 0.230705377280788 1 1
0.261491948462444 0.251714669725671 1 1
0.366408784037988 0.3550085809787 1 1
0.144106874100407 0.140935914275626 1 1
0.0127235487810168 0.011818332073301 1 1
0.141877998700307 0.138376880653303 1 1
0.305176121215146 0.297501877396152 1 1
0.161768927377588 0.157455364741826 1 1
0.244647576570381 0.236588843295399 1 1
0.204541844039634 0.199050922965377 1 1
0.234078551925237 0.227500470840261 1 1
0.166132263142645 0.159986435057735 1 1
0.257397463236517 0.250712841041168 1 1
0.00731232177879446 0.00722487030080177 1 1
0.224280650904974 0.217081862199188 1 1
0.0904886590398356 0.0870050633091784 1 1
0.166859053326867 0.162716218816685 1 1
0.0651180205404444 0.0632533120287356 1 1
0.215871918896587 0.210460696579741 1 1
0.0153879483536363 0.015163296475752 1 1
0.157648142143673 0.153192777882216 1 1
0.309849561115255 0.300832709510804 1 1
0.0912886750165685 0.089280943069893 1 1
0.255032746787087 0.248321148704491 1 1
0.139399054639585 0.135947905394691 1 1
0.241425148148481 0.234019754786225 1 1
0.111333686434165 0.106634155615224 1 1
0.189441658015985 0.184146273334253 1 1
0.125914116703894 0.121487659207596 1 1
0.351981122365766 0.342374303274465 1 1
0.185729749666167 0.180378115582189 1 1
0.199292199545288 0.193425377516937 1 1
0.18619760995808 0.179914397859778 1 1
0.218655569430872 0.213131465744808 1 1
0.243263934178608 0.235377663805176 1 1
0.169770175490209 0.165176109599962 1 1
0.185957653636856 0.181341987446356 1 1
0.193743797680068 0.188876828833708 1 1
0.228872079685054 0.222774909603161 1 1
0.347940301757399 0.338514607932265 1 1
0.010502605270879 0.0103127494097695 0 0
0.363643513025606 0.351680824403119 1 1
0.234607274500837 0.227485861311955 1 1
0.287834179015924 0.277730566200127 1 1
0.29776749322453 0.28944190132301 1 1
0.190866567897283 0.185001800901599 1 1
0.105424232924597 0.101889789325211 1 1
0.283306963842103 0.276275119348872 1 1
0.304781267118361 0.295897000362279 1 1
0.227092411292958 0.220034018900696 1 1
0.259538380412945 0.252770426604088 1 1
0.109211169915103 0.106040296963741 1 1
0.296339789233595 0.288017844464025 1 1
0.0221247330617862 0.0218961124583744 1 1
0.234237744467429 0.227825645065442 1 1
0.138028831067311 0.135527118224177 1 1
0.300733496671502 0.293232018612518 1 1
0.267374703680651 0.260262541702569 1 1
0.406368360105038 0.394558799456411 0 0
0.103499196519193 0.0997871042533177 1 1
0.239868747016297 0.233581121825488 1 1
0.165458338865005 0.160221990341301 1 1
0.185239034379195 0.17997521572322 1 1
0.00582163321912893 0.00553875385299466 0 0
0.164068249785998 0.159036359721943 1 1
0.231237791109274 0.224829716179615 1 1
0.184729244696684 0.178896995861684 1 1
0.28504833252269 0.276989776057766 1 1
0.0989958434698872 0.0956953483372864 1 1
0.113066815821196 0.110493916954372 1 1
0.0776421121841491 0.0748933451944575 1 1
0.2383994907697 0.231034713873687 1 1
0.186967963634847 0.182016608467554 1 1
0.255402405792311 0.247824418581614 1 1
0.317630329406106 0.308675738569522 1 1
0.14426771334218 0.139336439320213 1 1
0.295022241056967 0.286027383302492 1 1
0.180902068389212 0.175596594742974 1 1
0.295265709153581 0.287263079911146 1 1
0.20924817413632 0.203196288930317 1 1
0.131418937525482 0.126611452624483 1 1
0.217972341683172 0.210566544173806 1 1
0.279183892996098 0.271220324728126 1 1
0.383182086333163 0.373291718046623 0 1
0.166782976353619 0.161192717881732 1 1
0.113423603761795 0.108300412907299 1 1
0.301983630156359 0.293493491750361 1 1
0.162325853813851 0.158016398007852 1 1
0.158817845382224 0.151616862243079 1 1
0.165168186476041 0.160446972177367 1 1
0.0534419959088111 0.0522390389778263 1 1
0.0774147433823562 0.0751402777941022 1 1
0.269334804377693 0.260597177317525 1 1
0.291397836622364 0.284374962784827 1 1
0.227407641984563 0.220844414532919 1 1
0.40401356630374 0.391960219105568 0 0
0.260773435340193 0.252478835701609 1 1
0.302763117918724 0.294405260909422 1 1
0.228185991503598 0.221540631084284 1 1
0.0668242992455752 0.065132141179621 1 1
0.225531240610956 0.218805452939357 1 1
0.180089434403927 0.17512392030494 1 1
0.20927684891178 0.203921546319153 1 1
0.0424499499255467 0.041851818399464 1 1
0.147037599446671 0.141615861141562 1 1
0.197029377038302 0.191982863051702 1 1
0.168078713383441 0.163045305344976 1 1
0.303238749104936 0.293830219822699 1 1
0.0779931131466596 0.0754617821057749 1 1
0.154833776532148 0.150395186372854 1 1
0.224744628263845 0.218523988088088 1 1
0.235420807024471 0.228689478939344 1 1
0.415596040727001 0.404036927660772 0 0
0.107484926437998 0.104853509365116 1 1
0.222194684029837 0.216045871933435 1 1
0.160575048608652 0.156820096674443 1 1
0.155086087491581 0.151327133725842 1 1
0.151095739110741 0.147220437527054 1 1
0.219078905371041 0.212864576530862 1 1
0.147847144707047 0.143327329816385 1 1
0.159743273018383 0.15562350105956 1 1
0.251262332398672 0.243341410379884 1 1
0.133552846233064 0.130497557396438 1 1
0.354658122655468 0.344644908527312 1 1
0.190040837597601 0.183994378466015 1 1
0.15326413334948 0.147954752361493 1 1
0.21995035876998 0.213694619239378 1 1
0.144705673150835 0.141497985526544 1 1
0.243101651787131 0.234725048139963 1 1
0.0946554191027159 0.0917519030603863 1 1
0.174016367860222 0.16852119931449 1 1
0.259375616778344 0.252407384437385 1 1
0.162325945693261 0.157544416658907 1 1
0.050475546049668 0.048263830190307 1 1
0.28453512655619 0.276792225855323 1 1
0.224958412396449 0.218623974046971 1 1
0.0879051233537832 0.0851023902289722 1 1
0.136969025326412 0.13322382772799 1 1
0.36799023325448 0.358635245664996 1 1
0.157714075230004 0.152764983349603 1 1
0.307945383064076 0.298561380471149 1 1
0.271666922558152 0.263908602496199 1 1
0.0947032398763342 0.0913235857840651 1 1
0.0521633734874073 0.0508842992368554 1 1
0.355358090992228 0.344903205769322 1 1
0.157194008018821 0.15164677127306 1 1
0.227630602089706 0.221493085635772 1 1
0.459465812168547 0.445713431536451 0 0
0.180090764980853 0.175247981198514 1 1
0.32905476195059 0.319340300361742 1 1
0.158152605428079 0.15344375378494 1 1
0.169648707208597 0.164866567014725 1 1
0.148098756657281 0.144202473212036 1 1
0.0707949346015119 0.0685983203284101 1 1
0.172674536248016 0.167758227476345 1 1
0.380082700825863 0.369355339224701 1 1
0.171459141149927 0.166755417795636 1 1
0.229837546238711 0.222896345135703 1 1
0.083443071041833 0.0813191110672122 1 1
0.112734443267419 0.108582315810819 1 1
0.275717153701517 0.266472431055137 1 1
0.0964601355021862 0.0945183169814664 1 1
0.0523127266176247 0.0514446722936962 1 1
-0.0436817016861331 -0.0414105982579673 0 0
0.256369782406128 0.247047386530694 1 1
0.234340785141677 0.228307949218835 1 1
0.172717191342874 0.16744702656199 1 1
0.137505599537269 0.131172788680903 1 1
0.295977177979659 0.287024461979629 1 1
0.0971108636722682 0.0936086651384756 1 1
0.171903892168604 0.166890186557848 1 1
0.152847988222656 0.149126148090678 1 1
0.307277799510946 0.298194334470624 1 1
0.186851505386583 0.181042921457943 1 1
0.199470091199189 0.193021788371391 1 1
0.223517750004292 0.216860459836021 1 1
0.163595539554374 0.157893576722231 1 1
0.175363405593573 0.170771248172028 1 1
0.253316168364132 0.244911878640255 1 1
0.0440206416684133 0.0414643527026924 1 1
0.17208073574827 0.16685929692638 1 1
0.0364908086937179 0.0344796438180331 1 1
0.247105011440184 0.24049922430419 1 1
0.14959213645048 0.146824736164624 1 1
0.0627332569373027 0.0610813219814655 1 1
0.305865606882929 0.296751974776558 1 1
0.347264333984829 0.336074282826896 1 1
0.210489103454441 0.201193528638596 1 1
0.272541917947766 0.264483996977586 1 1
0.145393970142831 0.141837705427919 1 1
0.0361340043707919 0.0350191743709734 1 1
0.0420124701017264 0.0402463655687588 1 1
0.0154854809377914 0.0159505797851264 1 1
0.0241915641217741 0.0235875156034476 1 1
0.291972254012791 0.28385351443119 1 1
0.198137544044117 0.191841968901697 1 1
0.29616708516298 0.286103042229093 1 1
0.374049842904887 0.363442753333027 1 1
0.244306949109652 0.237767110586037 1 1
0.287502722568922 0.278276809142955 1 1
0.452929051583118 0.439938746088283 0 0
0.0417125431054691 0.0401493416809115 1 1
0.217410051919453 0.209903156872652 1 1
0.110547861224694 0.10760468617229 1 1
0.164847338792307 0.160510283125436 1 1
0.237054908206985 0.229246857115342 1 1
0.17710279488135 0.174020513701032 1 1
0.278418458623848 0.270922750151343 1 1
0.10859877894488 0.106493044683023 1 1
0.19533845838763 0.188523027721481 1 1
0.190369325636088 0.184606717421867 1 1
0.130022720766731 0.125266255950263 1 1
0.124229250041923 0.122053638751742 1 1
0.194339592411075 0.188752272285278 1 1
0.355223121213213 0.345017778634978 1 1
0.235022992822507 0.228145740412603 1 1
0.288366061983293 0.281491824756477 1 1
0.37512034447142 0.36532668618724 1 1
0.227167244954429 0.220439728913528 1 1
0.0148603079223191 0.0143826851382045 1 1
0.308478734493197 0.300751287991637 1 1
0.139447677804778 0.135257676623724 1 1
0.19958465568492 0.192366222379342 1 1
0.309842124328602 0.301194480911622 1 1
0.233008706226423 0.225842197581302 1 1
0.40255645408376 0.392158937579073 0 1
0.160512006158768 0.156633071898553 1 1
0.0281332672559428 0.026371226702958 1 1
0.025430712193661 0.0240544298563744 1 1
0.229391669804339 0.222500433076354 1 1
0.244487195731439 0.238959571558513 1 1
0.00115827494415554 0.00159186865212796 1 1
0.248668410483944 0.240655963959354 1 1
0.206760298966681 0.200552585038787 1 1
0.00929590882772267 0.00868682918544815 0 0
0.25735493185935 0.250285711360463 1 1
-0.122486675530819 -0.119144596393054 0 0
0.159764503232194 0.155975173202155 1 1
0.0539886751055263 0.0523524464788546 1 1
0.226506670432506 0.220746185706915 1 1
0.241706204230354 0.235794078945422 1 1
0.22658856261246 0.219447077679213 1 1
0.133421611421429 0.129949929754282 1 1
-0.00626246603360359 -0.00622648038097455 0 0
0.413187413389135 0.402727820938617 1 1
0.253461253904736 0.245350987278941 1 1
0.154412230792521 0.149858783709925 1 1
0.236399014114823 0.229570567036023 1 1
0.114497483418859 0.112807972122535 1 1
0.294034609838686 0.28584271111975 1 1
0.430200261238551 0.417718278434469 1 1
0.224474751256924 0.217957858219099 1 1
0.00937392891734835 0.00926620090075037 0 0
0.216522293719639 0.209899947030759 1 1
0.105275225842013 0.10245020269549 1 1
0.295661187293369 0.287110701173155 1 1
0.213286963637876 0.207139850733661 1 1
0.200706242968443 0.195422246032866 1 1
0.3537236555085 0.344595544075847 1 1
0.386476960030309 0.375222539529299 1 1
0.268444419636308 0.260725302287298 1 1
0.158511774328845 0.154882381291601 1 1
0.342092698088967 0.33262839170579 1 1
0.370167440752398 0.359119291776957 1 1
0.175984203196676 0.171208971373788 1 1
0.204172039821296 0.19721146713509 1 1
0.127310398805809 0.124667644268598 1 1
0.281574938890409 0.275173226424283 1 1
0.218274073104604 0.212707927775109 1 1
0.287928823939766 0.278749585559165 1 1
0.245844251089435 0.236712907298001 1 1
0.17009859830336 0.165386126150134 1 1
0.28767647446016 0.277979202679624 1 1
0.0568248710250479 0.0542305579814724 1 1
0.0588634821780443 0.0567658550503885 1 1
0.122802072747986 0.120054436202577 1 1
0.240788930912004 0.233096438545895 1 1
0.204307589859744 0.198275980634001 1 1
0.0274552022493809 0.0272891026840787 1 1
0.128532257862676 0.12500950941291 1 1
0.160847481427399 0.156820226270781 1 1
0.221957672095866 0.215647756317167 1 1
-0.0232007603701674 -0.022344357990141 1 0
0.165841849956141 0.16139195297231 1 1
0.233309223583812 0.228296210053894 1 1
0.258679357611679 0.25137895081 1 1
0.0407998009343956 0.039599116449854 1 1
0.0347779503295251 0.0327873248537179 1 1
0.160843923900759 0.156358809252563 1 1
0.202753046140612 0.196829355099588 1 1
0.108244695186973 0.10546634856666 1 1
0.333177672535472 0.323069720688476 1 1
0.255206099673263 0.247764561622617 1 1
0.133305254228569 0.129054999355736 1 1
0.105844086029519 0.105539464176957 1 1
0.216612767208707 0.209989591052198 1 1
0.133034563026417 0.130187599316436 1 1
0.144787707076556 0.13876809757545 1 1
0.328644891076956 0.318809651248139 1 1
0.270464272376277 0.263358383029977 1 1
0.218463537778447 0.21259147383927 1 1
0.371497445817627 0.359777014845632 1 1
0.160055135549506 0.154577851305219 1 1
0.019383546510999 0.0193344141056855 0 0
0.0780360938966592 0.0751782626234383 1 1
0.183721323806706 0.179347007252278 1 1
0.270444070716021 0.262140438847035 1 1
0.190448334358619 0.186706278308577 1 1
0.144515511269327 0.140315495661306 1 1
0.20794106028283 0.201889514741222 1 1
0.293350864439459 0.283844472616832 1 1
0.147924061109196 0.143502992430551 1 1
0.144733090145257 0.143094788029265 1 1
0.167675865613349 0.162619551697605 1 1
0.10322970001149 0.0997290511507037 1 1
0.110294302369197 0.107569312330647 1 1
0.127516398844326 0.124002472588565 1 1
0.392166525076713 0.38052857918367 1 1
0.249019065732517 0.240362917748621 1 1
0.110933744239724 0.107877694011756 1 1
0.199015169621918 0.191963255358183 1 1
-0.016896167655808 -0.0166509025631326 0 0
0.239041551139129 0.232698942665892 1 1
0.091388852077034 0.0891502697328648 1 1
0.192958886198249 0.187213720179906 1 1
0.312573191395143 0.303648882781893 1 1
0.2181719409147 0.21159524721834 1 1
0.183838035672236 0.178285154839523 1 1
0.269477487649629 0.261340288966487 1 1
0.139194938396517 0.135350585458614 1 1
0.167862406279797 0.163610150455999 1 1
0.3875461862544 0.377236589065908 1 1
0.0207394845208626 0.0194874856236009 0 0
0.189751735902337 0.184236096120008 1 1
0.185099512117317 0.179468586581229 1 1
0.419878142245039 0.407198761276867 0 1
0.425022001257505 0.412924814258534 0 0
0.0668215742700016 0.0635622603417169 1 1
0.0781228586479427 0.0766100512205732 1 1
0.188033606632736 0.183159858923276 1 1
0.238844077164023 0.229949674310212 1 1
0.275814956747272 0.265606664534683 1 1
0.0666874816494313 0.0642301836722633 1 1
0.038470713603362 0.0354879588985876 1 1
0.196754937056987 0.190525514577103 1 1
0.279975904922315 0.272708668547665 1 1
0.333968514034404 0.32529070444031 1 1
0.345376630936138 0.334925409757004 1 1
0.0510179122835948 0.0490660626119674 1 1
0.205048144277557 0.19893916499852 1 1
0.31029996700092 0.301809811263468 1 1
0.0739773556104428 0.0721180473460789 1 1
0.24924550450581 0.242926084129375 1 1
0.308249600090275 0.298385291874312 1 1
0.131882612525815 0.127783076442057 1 1
0.289921952666207 0.281396885100818 1 1
0.144642022604637 0.140539017294165 1 1
0.214539984986768 0.208274869588678 1 1
0.277969141760505 0.269670641203924 1 1
0.155229181351321 0.151500062457666 1 1
0.186467013626048 0.179362305382641 1 1
0.209124381281347 0.204131910988616 1 1
0.239340445504647 0.232598122204562 1 1
0.164375970927771 0.157742970708464 1 1
0.234425991698345 0.228783269646399 1 1
0.147459888731179 0.143449587581846 1 1
0.17146535589218 0.1664620673799 1 1
0.278187753881539 0.271296527039305 1 1
0.232011294278849 0.224526882166558 1 1
0.269153824295493 0.262738333125273 1 1
0.186398038592538 0.180449920199031 1 1
0.304350519192389 0.295646534550084 1 1
0.159385492993134 0.154407347126362 1 1
0.272257230475232 0.264627916003129 1 1
0.117744442188676 0.114490610224611 1 1
0.333396871828544 0.324845256520849 1 1
0.189363551543394 0.184686872072481 1 1
0.447212357349046 0.433417885774003 0 0
0.175741980418265 0.169148250924153 1 1
0.494762174646108 0.478444136434956 0 0
0.331755715209036 0.320954702122943 1 1
0.260807167360315 0.252777601244775 1 1
0.22987213758696 0.222564090438434 1 1
0.129298219066571 0.126073971801984 1 1
0.352950660927741 0.34396026942096 1 1
0.225833529662004 0.219707595865571 1 1
0.290633851640999 0.28060857608013 1 1
0.204159246086718 0.197691014731913 1 1
0.152497866122229 0.148798694679351 1 1
0.128438203770697 0.123867147875869 1 1
0.284525056024197 0.275275666150602 1 1
0.342199906850701 0.332420008038012 1 1
0.442315057278448 0.429317653305771 0 0
0.341330278201577 0.332716949394708 1 1
0.276710407990348 0.269266620474705 1 1
0.133564685924024 0.129845837292594 1 1
0.175283254379437 0.170404131812304 1 1
0.356392979897828 0.345840023667292 1 1
0.171839210533973 0.16623004579886 1 1
0.218161816901843 0.213730386177796 1 1
0.303406877074423 0.295789694129915 1 1
0.187076160583875 0.181741242924966 1 1
0.270667046781425 0.261770086802954 1 1
0.116129682115537 0.112423726054364 1 1
0.156687973304367 0.151462081510601 1 1
0.239633440462467 0.233304534293983 1 1
0.301666479988998 0.292995559045441 1 1
-0.0818687218357849 -0.0804094084497474 0 0
0.134906481414298 0.132522846058388 1 1
0.159448292021243 0.15505041702004 1 1
0.159684501252313 0.154745121862125 1 1
0.172269973706049 0.168824716289783 1 1
0.146992533556532 0.142901258653556 1 1
0.121901300501718 0.117203544837376 1 1
0.217104564691788 0.210883295252807 1 1
0.0687440526968155 0.0665677249543044 1 1
0.165202433384054 0.160976545315035 1 1
0.2339928304671 0.227103789670116 1 1
0.179690059077824 0.174515933613354 1 1
0.0500031253839286 0.0484010286755254 1 1
0.237607465400669 0.231668555074849 1 1
0.0884931178193725 0.0862545590452562 1 1
0.197525266575273 0.192045601322956 1 1
0.319531628543567 0.311219218294948 1 1
0.393955676562599 0.381447011241841 1 1
0.204227727035616 0.198435214167208 1 1
0.0860625917745546 0.0840577831064062 1 1
0.107353693229619 0.105712582952751 1 1
0.186803352331895 0.180448512525291 1 1
0.211424205370943 0.20601574971487 1 1
0.246218219332332 0.238819409827467 1 1
0.215277454740232 0.209425200260702 1 1
0.207921612687077 0.202807797366359 1 1
0.0315462203612487 0.03030576048311 1 1
0.123589472175973 0.11866988348652 1 1
0.0739504925984789 0.0726295114331445 1 1
0.0382097918133132 0.0366454863388206 1 1
-0.0287627695370812 -0.0279118983945248 1 0
0.118268219906607 0.115435783959759 1 1
0.297460513265016 0.289257627367589 1 1
0.221890745317688 0.215400373229839 1 1
0.234831950524199 0.227497285594962 1 1
0.243721403490873 0.236508581262109 1 1
0.223746702975809 0.216402179780933 1 1
0.254375206994986 0.245834821668619 1 1
0.26424775991696 0.254810963239865 1 1
0.306059334893891 0.297534958536986 1 1
0.138636818019492 0.134411433728197 1 1
0.144661493064573 0.141271016971129 1 1
0.186293348731262 0.180252639626349 1 1
0.184659930465602 0.178893610591255 1 1
0.310839607667546 0.301802176081821 1 1
0.139160997321203 0.134784244192481 1 1
0.181452221483968 0.176015683157699 1 1
0.0557331754917533 0.0537120203410653 1 1
0.300824423228308 0.291719937018339 1 1
0.20625203351177 0.200063885395127 1 1
0.0989629493990998 0.0962691729417449 1 1
0.26380833863735 0.255811934589868 1 1
0.23544920796637 0.22868612305477 1 1
0.344819787052267 0.333260980747358 1 1
0.219272871342964 0.213951664554745 1 1
0.150425718583578 0.145814852175024 1 1
0.283425640080703 0.275170513760983 1 1
0.131546774740166 0.127071195838489 1 1
0.0999143377702165 0.0973445164393229 1 1
0.268571636385085 0.260786556154135 1 1
0.240195659357576 0.233642915838052 1 1
0.0602581866635821 0.0595268763728315 1 1
0.175644695390404 0.171055430822386 1 1
0.0650377371426867 0.061765359918784 1 1
0.161230981698583 0.156572236865146 1 1
0.246280560762282 0.240060581349401 1 1
0.286825278302275 0.277876226316258 1 1
0.34403575554941 0.332561131926715 1 1
0.202844143348146 0.197393538098373 1 1
0.174522913068761 0.16971651723229 1 1
0.0518146915664984 0.050721111285863 1 1
0.108487759113463 0.105658663188824 1 1
0.00847894747465594 0.008515576279982 0 0
0.264642152827939 0.257195002944828 1 1
0.236255729502762 0.228149814793674 1 1
0.182423305863028 0.177496592155015 1 1
0.176635147682631 0.170186876149549 1 1
0.302641003308338 0.293896736400078 1 1
0.213310559152604 0.207181032769767 1 1
-0.00595930542316668 -0.00676030606332776 0 0
0.0607508808319688 0.0580306451133152 1 1
0.104721751397828 0.101640240631223 1 1
0.413984083915339 0.402030479702626 1 1
0.0501544589170644 0.0488892482972054 1 1
0.135253528905143 0.130932817585735 1 1
0.22920058019588 0.222252408635246 1 1
0.250423797931771 0.243286472782584 1 1
0.205105442177263 0.199041331895952 1 1
0.228558573380387 0.221301557755727 1 1
0.0554310760736723 0.0552651463981472 1 1
0.365576426368175 0.355032571946332 1 1
0.0958002983603896 0.0923901726272147 1 1
0.0947836523668405 0.091672567309621 1 1
0.199684904169579 0.192246369461316 1 1
0.055154777464791 0.0537080006596205 1 1
0.218634846562013 0.21143410965745 1 1
0.191120390444071 0.185143317528342 1 1
0.154132059534822 0.149779101631319 1 1
0.20128143325069 0.194670046695672 1 1
0.24645507214315 0.237576063268429 1 1
0.305449888619836 0.296072712388087 1 1
0.166535973428284 0.162220995201378 1 1
0.125689985361828 0.121334660530574 1 1
0.146700240247502 0.142647824838604 1 1
0.278033988799964 0.269462652384123 1 1
0.323720437027633 0.313226837625019 1 1
0.0501177612247577 0.0487003712098454 1 1
0.129180623976607 0.125027765032349 1 1
0.262981178150965 0.255511278472375 1 1
0.083046280439291 0.0814566353303241 1 1
0.198025022087002 0.19179875416976 1 1
0.117405830289293 0.110896229566539 1 1
0.246377307028864 0.23696849457261 1 1
0.27355738967363 0.264593847609048 1 1
0.264929889769703 0.257563988435172 1 1
0.234025577293285 0.22775410892084 1 1
0.145264866717073 0.141304856663102 1 1
0.372840084402487 0.362156974872987 1 1
0.218787276441019 0.21129724360457 1 1
0.0346490724823499 0.0332695745322597 1 1
0.160060977528113 0.154367396482068 1 1
0.206810143320985 0.200861376698711 1 1
0.331371592180007 0.323635125833627 1 1
0.220524311826034 0.214978793942621 1 1
0.13688945707407 0.134643637193396 1 1
0.145485446246776 0.139861069159183 1 1
0.232983094549828 0.226471756550514 1 1
0.047353857032704 0.047023658517628 1 1
0.151266514286236 0.147192245996316 1 1
0.139747819232229 0.135124332799812 1 1
0.0814966284371386 0.0786265325489476 1 1
0.348652372026302 0.338012684399926 1 1
0.0934337706062659 0.0892503497352844 1 1
0.372187751220763 0.360519242573777 1 1
0.221217619587326 0.215303496434806 1 1
0.183186612331578 0.177341833866776 1 1
0.328509503175052 0.31864736548797 1 1
0.18837692073396 0.182346559112848 1 1
0.159011018120725 0.154160078790445 1 1
0.161037635617632 0.157131859863569 1 1
0.170215307936439 0.165387016206781 1 1
0.213358097152742 0.208766836580277 1 1
0.146700232622491 0.141334951712864 1 1
0.296984105366326 0.288511519526124 1 1
0.373681982653757 0.361819404554364 1 1
0.303079630351218 0.294480092561734 1 1
0.221625302903533 0.21573200448693 1 1
0.295412341598549 0.284224126788969 1 1
0.192974512106132 0.187843592017869 1 1
0.121187375636046 0.118255426692317 1 1
0.218153608872662 0.211180751783099 1 1
0.357381071696525 0.347324770107057 1 1
0.381938018911947 0.369549944767066 1 1
0.28985309284421 0.282111341788266 1 1
0.177219182889921 0.17347242590813 1 1
0.145359007405498 0.14210651336765 1 1
0.0335220611108498 0.0331496073277658 1 1
0.146460998682021 0.142353205541793 1 1
0.279986826780357 0.269003223730283 1 1
0.107631798016196 0.105136703729988 1 1
0.115584665069158 0.111660299491399 1 1
0.297001196738441 0.289608292401156 1 1
0.371878590978218 0.360210615250947 1 1
0.26313323629453 0.256074684024906 1 1
0.225901257814405 0.22036944916042 1 1
0.354442614259635 0.343175196177589 1 1
0.187720674403208 0.183414646787181 1 1
0.351696299836424 0.341902904986316 1 1
0.402831175930671 0.390531452777517 1 1
0.37834072582607 0.36736992198967 1 1
0.290064088675731 0.279719822563762 1 1
0.215685403619861 0.209000882088291 1 1
0.0684597937799449 0.0681195934467452 1 1
0.275013957496482 0.26734060770626 1 1
0.189983963392834 0.183919479220724 1 1
0.137888751738971 0.134933961231966 1 1
0.0427870701084145 0.04166747275125 1 1
0.0735759023138427 0.0715337573592347 1 1
0.172866056468642 0.168315906445586 1 1
0.29627102398621 0.288210162679528 1 1
0.208926290175084 0.203480184139217 1 1
0.0884031870856061 0.0860645811220607 1 1
0.213108430649377 0.206854264784055 1 1
0.191267912856732 0.185665863263723 1 1
0.182833610839637 0.177410434948714 1 1
0.177983888921637 0.174089611782636 1 1
0.239745921239916 0.232512492739194 1 1
0.241456485459982 0.234520038001791 1 1
0.214629966720162 0.20876060656255 1 1
0.187392763827758 0.181917363231457 1 1
0.0933614598956321 0.0914369839940294 1 1
0.0983292031651484 0.0961883662340028 1 1
0.260024556020427 0.25284044152322 1 1
0.263117616731993 0.254690410348567 1 1
0.175513209228672 0.170483567567841 1 1
0.315515393869957 0.305917845068352 1 1
0.0828183444649906 0.0810568770293765 1 1
0.236982302824418 0.229360851357054 1 1
0.147122379315043 0.142228728136406 1 1
0.16151826524189 0.155405686593069 1 1
0.0707464997329467 0.0681457164155907 1 1
0.167805891085383 0.16112893939708 1 1
0.231971574487152 0.224305035301682 1 1
0.16179989343603 0.159933896102889 1 1
0.10125368260906 0.0991903417792551 1 1
0.231387215146823 0.224408641993291 1 1
0.290199095433221 0.281173046577353 1 1
0.195309212561284 0.190443442521276 1 1
[truncated: 1,725 more chars]
