# Supplementary material for: Bias caused by sampling error in meta-analysis with small sample sizes
Source: PLoS One. 2018 Sep 13;13(9):e0204056. doi: 10.1371/journal.pone.0204056 (PMC6136825; doi:10.1371/journal.pone.0204056)
Supplement: S4 File — (ZIP) [file pone.0204056.s004.zip › results N = 20 theta = 0.2 tau = 0.2 sz = 30-50.txt]

"cohen.dl.theta" "hedges.dl.theta" "cohen.dl.cp" "hedges.dl.cp"
0.141365788459889 0.139309094641407 1 1
0.0620340651622803 0.0611439190194781 1 1
0.18981991484256 0.18588619789774 1 1
0.258423900151397 0.253267601861037 1 1
0.0746689050570337 0.0733705620510606 1 1
0.32379925071692 0.31859770876136 1 1
0.201083516285403 0.197713320526197 1 1
0.0965151033665549 0.0951097027054185 1 1
0.0480263127972876 0.0478290704170839 1 1
0.278670909371593 0.273726692960668 1 1
0.237142701920292 0.232922005172502 1 1
0.279722360855891 0.274260020948777 1 1
0.287727696648599 0.282822968408834 1 1
0.276087112905913 0.270963713805965 1 1
0.353262668757338 0.346629389598329 1 1
0.285558093538337 0.280869560106595 1 1
0.143679872516948 0.141499123891311 1 1
0.132824042309161 0.131145748988002 1 1
0.103494793831136 0.101322224053408 1 1
0.187997733841337 0.184519635126241 1 1
0.153688570924174 0.15041667790481 1 1
0.273952894392904 0.26874817718079 1 1
0.315077999754337 0.309924951597289 1 1
0.125423273986165 0.123374924149547 1 1
0.205436999307493 0.20117726531005 1 1
0.360513331601299 0.354000829490573 0 0
0.14388393336365 0.141634541308835 1 1
0.142399541260406 0.140159623895955 1 1
0.259597738859956 0.254144168211328 1 1
0.0819024783273111 0.081437311618817 1 1
0.249224985542437 0.24456113943086 1 1
0.161781883731612 0.159882082583251 1 1
0.252619972635551 0.247969176528118 1 1
0.286855387171911 0.280613733866246 1 1
0.203148672159391 0.20062728821072 1 1
0.0844502124753405 0.082965540105977 1 1
0.113312643132699 0.112051391142136 1 1
0.248874109404616 0.244697316533256 1 1
0.353681100025741 0.347755263854029 0 0
0.206109205977021 0.202026473710887 1 1
0.230860628942429 0.22738461868143 1 1
0.0219178024482237 0.0219970864606153 1 1
0.305212451788236 0.298785723391598 1 1
0.29751687340662 0.291878935042454 1 1
0.270194064179067 0.265590730347563 1 1
0.135660391304585 0.133063739214856 1 1
0.276371968387789 0.270873122412261 1 1
0.2951662133553 0.289068984592458 1 1
0.216783361599927 0.212465505615159 1 1
0.24727566282971 0.242416624058679 1 1
0.177475171891431 0.173923291778339 1 1
0.235547811012183 0.231243630818458 1 1
-0.0296088332577251 -0.0285299907925839 0 0
0.232699501489797 0.228506709525737 1 1
0.158997748226736 0.156575596570859 1 1
0.317791713635358 0.31160997844489 1 1
0.096195236783818 0.094071238428822 1 1
0.260202499215184 0.255147492356812 1 1
0.188059020431397 0.184841062548779 1 1
0.180672697024038 0.177844636475255 1 1
0.209924760037662 0.205851049823399 1 1
0.146844050546941 0.14445650167458 1 1
0.276694443642284 0.270629687522539 1 1
0.121029744917414 0.118541559272871 1 1
0.188451565718161 0.185083118515139 1 1
0.307903683874119 0.302788424780806 1 1
0.348626813481249 0.341987451263724 0 1
0.236030102370588 0.230276932010628 1 1
0.079071289459291 0.0775005783490811 1 1
0.257175915021117 0.251410928584345 1 1
0.0718591780894125 0.0712641093891791 1 1
0.260986526549637 0.254986524115508 1 1
0.214946576844503 0.209862879107237 1 1
0.178299978959788 0.17544127000771 1 1
0.267342405789768 0.262448413469071 1 1
0.110783227506982 0.108612603290928 1 1
0.0632432361493471 0.0623337634576646 1 1
0.2396253130608 0.235269257586581 1 1
0.140769354002678 0.138398389493296 1 1
0.085269044387291 0.0834408118889003 1 1
0.328221934841414 0.321513785797102 1 1
0.184687157357489 0.181542543457017 1 1
0.222262173234786 0.218976294791774 1 1
0.392345135024404 0.385612552724477 0 0
0.144040688004686 0.141278948429737 1 1
0.127092208911348 0.124754286553256 1 1
0.0783535268858778 0.076307794028336 1 1
0.200381309538385 0.196797654999678 1 1
0.208599865029104 0.204751689503776 1 1
0.268092400441652 0.262628440547651 1 1
0.246931457935953 0.242599083567737 1 1
0.27743688995969 0.272632914301964 1 1
0.111225417885442 0.109076463720649 1 1
0.25281652129392 0.247496673872707 1 1
0.214742401917737 0.211383725094512 1 1
0.260607919350779 0.256822911231157 1 1
0.237799643525569 0.232959859622988 1 1
0.18076541514303 0.177356710667092 1 1
0.260399820755734 0.255999198404884 1 1
0.108444247035641 0.105851114677089 1 1
0.335241889094916 0.329521727823826 1 1
0.228876213510301 0.225587385374624 1 1
0.182368321303025 0.178856778658643 1 1
0.262881124817894 0.258386538748906 1 1
0.173046369470258 0.168855933252616 1 1
0.161848528368849 0.158922478334635 1 1
0.156772062009265 0.153581209017967 1 1
0.152142077804885 0.149291410475904 1 1
0.0723175388209629 0.0709465745630945 1 1
0.125734570750714 0.123268952516709 1 1
0.143392180531525 0.140186371535175 1 1
0.27375345591827 0.268211358958552 1 1
0.313598693190632 0.308312166955801 1 1
0.228448169355676 0.224545421341046 1 1
0.184108462092793 0.180305050245389 1 1
0.297657312810342 0.291668154288465 1 1
0.173018533387757 0.169627943158494 1 1
0.156598875002066 0.153577938092321 1 1
0.11394137642239 0.111271298174004 1 1
0.112008772003054 0.110419989917257 1 1
0.152221433262124 0.149684766637031 1 1
0.274108270619455 0.268119247639657 1 1
0.191788412568992 0.188080906511321 1 1
0.189277623727282 0.185933170920607 1 1
0.123383735081165 0.12144971680795 1 1
0.307518769756842 0.301561492142007 1 1
0.140253746277886 0.137959514859565 1 1
0.060379741003492 0.0597704348167025 1 1
0.191058512627921 0.187092736934282 1 1
0.0988534547366932 0.0973554722720734 1 1
0.0988270118340566 0.0983029042141022 1 1
0.396193039437592 0.388634795842678 0 0
0.139405581373462 0.136799535817852 1 1
0.163283072572829 0.160084142814245 1 1
0.152876784833154 0.150306863939436 1 1
0.0133747638740049 0.012251876416737 0 0
0.26598641055013 0.261549044549425 1 1
0.135607428481732 0.132392024996397 1 1
0.279336097465845 0.274666289954905 1 1
0.337912935515293 0.332081978543663 1 1
0.189556412819204 0.185775705068232 1 1
0.318383823499123 0.311574623815477 1 1
0.119534937823386 0.116820309673718 1 1
0.403464621860454 0.39548497215981 0 0
0.35550704536025 0.349411998078107 0 0
0.195970784871794 0.191702183448822 1 1
0.128262787766196 0.126207205981505 1 1
0.267229131147923 0.262419702122426 1 1
0.208118133982404 0.204433823793814 1 1
0.12945496807689 0.127407173603614 1 1
0.210271030742837 0.206330204174809 1 1
0.335645475329204 0.329411171782523 1 1
0.248368210797477 0.243115698682764 1 1
0.23111896237715 0.2258536490759 1 1
0.220367344724911 0.216803960810023 1 1
0.185720387142044 0.182800405090143 1 1
0.190208932152891 0.186598687010192 1 1
0.175001866719961 0.172204206144458 1 1
0.12720015210159 0.12451826373221 1 1
0.224166344943841 0.220493659516017 1 1
0.154492584241219 0.150885170724031 1 1
0.149569066765049 0.147706217719109 1 1
0.149000759435229 0.147025606732845 1 1
0.308314455630339 0.302203177211911 1 1
0.165548909141248 0.163367712770005 1 1
0.132169334305825 0.1295532734074 1 1
0.502121070380637 0.492549621684322 0 0
0.307312086559048 0.302102732359247 1 1
0.311303549275894 0.305442677322797 1 1
0.118145968395013 0.1159569214149 1 1
0.153731632394593 0.151540159622701 1 1
0.0508885850108899 0.0503968280474705 1 1
0.257079869926721 0.252194731685322 1 1
0.236888186241995 0.232461565237273 1 1
0.335835180823503 0.329381951403815 1 1
0.17649038186104 0.172802364901416 1 1
0.026010657309054 0.0261830721459141 0 0
0.00574491736092402 0.00558143414997402 0 0
0.264063348488695 0.259090984492805 1 1
0.0537024649444993 0.0524361315385124 1 1
0.180628031743355 0.178077182351804 1 1
0.148293094443555 0.146344530221284 1 1
0.21100591278892 0.207625627150039 1 1
0.222473242066891 0.219451720790392 1 1
0.178657031907258 0.175772092885839 1 1
0.239830744842628 0.235227019300527 1 1
0.29781781186023 0.291872742096087 1 1
0.183807296082312 0.180620620915668 1 1
0.26048225096863 0.25539843254229 1 1
0.276073281315358 0.271123991365339 1 1
0.223805638045002 0.220156104227831 1 1
0.191383476916106 0.187976526332294 1 1
0.0672873590054822 0.0657089528187293 1 1
0.363411350403029 0.356291981846161 0 0
0.325935944284445 0.320283796229639 1 1
0.0350814244624865 0.0347338214175879 1 1
0.0658341345843621 0.0652297788719755 1 1
0.079356643611059 0.0770597471990346 1 1
0.305474327102759 0.298931084888908 1 1
0.292055613222817 0.286775707864906 1 1
0.202381706901713 0.197900854433798 1 1
0.0332620807227883 0.0325796890978102 0 0
0.386625045335256 0.380061476067254 0 0
0.0788712269787348 0.0768754140582662 1 1
0.163888853259804 0.160249505893326 1 1
0.124960790281703 0.122297152012043 1 1
0.049189486982313 0.0481733067181152 0 0
0.311754066448885 0.306091528103175 1 1
0.250890780514516 0.246802671955829 1 1
0.172423015544674 0.170290526337485 1 1
0.301920358193235 0.296031347937539 1 1
0.413346769079692 0.405813345426392 0 0
0.21387860235522 0.210458504027838 1 1
0.228056452914712 0.223061730605727 1 1
0.219510856306 0.215061582739978 1 1
0.110154939665956 0.107579463845508 1 1
0.266012390700322 0.261244137898838 1 1
0.339391259024019 0.332613149268517 1 1
0.156469581222854 0.153851462136043 1 1
0.403284908990436 0.395552007111715 1 1
0.124974596608777 0.122758478486517 1 1
0.233051944887382 0.228904618012105 1 1
0.194361536063162 0.19080184723023 1 1
0.333533571662915 0.327546071198249 1 1
0.220676559484311 0.217396303737994 1 1
0.201782410791218 0.197313994863778 1 1
0.314071705883985 0.307814148210697 1 1
0.145285298640736 0.142796326306184 1 1
0.126088026498002 0.123519992734002 1 1
0.258529418117989 0.254096910936401 1 1
0.242755708774596 0.238037791674366 1 1
0.103423200626832 0.101675862345714 1 1
0.265609182902987 0.26107647966055 1 1
0.25985825328316 0.254910173124261 1 1
0.279738800305366 0.27443178940793 1 1
0.261468449823731 0.257034622073226 1 1
0.0377289729456419 0.038050033965339 0 0
0.285177267339499 0.280412856889636 1 1
0.348469239479813 0.341832911524686 1 1
0.125096384203241 0.122927447111535 1 1
0.0895217903564298 0.0874818512899829 1 1
0.163911310105584 0.160352285958056 1 1
0.293208080127554 0.286734258797255 1 1
0.0564423000788679 0.0560266085817859 1 1
0.0510686149513069 0.0498544653874271 1 1
0.148622324745176 0.146383318521378 1 1
0.209559218757704 0.205906294020461 1 1
0.300894236807003 0.295284555501476 1 1
0.199919052639647 0.195986037131375 1 1
0.174937279533283 0.171398396488843 1 1
0.219882893448616 0.21572343001321 1 1
0.250387503532494 0.244710082906908 1 1
0.104518007382637 0.102321437793384 1 1
0.270698390543344 0.265420645536703 1 1
0.167839023794196 0.165076803671822 1 1
0.185503748615511 0.182693186031109 1 1
0.162923631951055 0.160105161815254 1 1
0.2597058998015 0.255408627415588 1 1
0.345571698829029 0.338174912110593 1 1
0.177402439009785 0.174735766677057 1 1
0.0742989605125444 0.0737202760693522 1 1
0.223459422598497 0.219278921313013 1 1
0.282515088339216 0.276940572017198 1 1
0.188452629251908 0.184002701028286 1 1
0.193361097301584 0.189072819839893 1 1
0.127090506551413 0.124748332988872 1 1
0.1983785033292 0.195729414313745 1 1
0.233020806998475 0.228885375848075 1 1
0.0900526184052809 0.0882874425719345 1 1
0.187535009328768 0.184151384302991 1 1
0.255260807809148 0.25078295015727 1 1
0.186105934069636 0.182593981017522 1 1
0.145924229175413 0.143385702110926 1 1
0.240713375378898 0.236650383703885 1 1
0.184375719043694 0.180406851444355 1 1
0.290085996064345 0.285315407500322 1 1
0.225248559570975 0.22072651051577 1 1
0.055461382772568 0.0541371133132348 1 1
0.198587588720055 0.194442280759083 1 1
0.28721134130826 0.281061264691497 1 1
0.126779916703829 0.123543262114342 1 1
0.237621063318175 0.234127323270534 1 1
0.255829264786119 0.251334062117909 1 1
0.188530717044809 0.185003562661185 1 1
0.106148816705089 0.103680652616947 1 1
0.262797946995925 0.257821963738021 1 1
0.159559018862148 0.156244074475321 1 1
0.282733790552352 0.27748258812884 1 1
0.0697032494050284 0.0685655350374769 1 1
0.166254827616393 0.163105185670276 1 1
0.317446006133956 0.312187420653596 1 1
0.242514427578788 0.237913297860225 1 1
0.225827655734043 0.222603428176986 1 1
0.233272387110681 0.227631881313328 1 1
0.191753175806793 0.18893339519423 1 1
0.154570037882641 0.151728579748279 1 1
0.313238636770173 0.307000687414077 1 1
0.172224071328995 0.169305946068239 1 1
0.226539719339207 0.222080922060588 1 1
0.211417239912315 0.207324086468721 1 1
0.284168688707143 0.27834801021866 1 1
0.282737516573515 0.276989617173921 1 1
0.21127809250274 0.20773655531966 1 1
0.161426166893959 0.158856013192405 1 1
0.0906744931035782 0.0894870682665066 1 1
0.318537620085577 0.313348910201915 1 1
0.153247534436391 0.149552764994738 1 1
0.250424655037716 0.246247367832034 1 1
0.065038044612122 0.0641722258403441 1 1
0.17101774735103 0.168509563849329 1 1
0.0945380081742025 0.0934225903707884 1 1
0.280727771631607 0.275319100055693 1 1
0.308380984229903 0.302686533059468 1 1
0.147592763512541 0.145220556268029 1 1
0.219766503135838 0.215144441666578 1 1
0.155141697967697 0.152688049826793 1 1
0.207003361680919 0.202713529599888 1 1
0.264928608058509 0.260117007496806 1 1
-0.019223099020473 -0.0184911076260685 0 0
0.183007466535428 0.179192626912728 1 1
0.204925828915915 0.201924447581156 1 1
0.0665418143281624 0.0653413337365497 1 1
0.300026741502471 0.293721878814526 1 1
0.386351297213168 0.379319532126177 0 0
0.257938327854944 0.252879089148638 1 1
0.290069708738215 0.284642455099438 1 1
0.177856518260723 0.174091984964455 1 1
0.220801455298478 0.216171933272356 1 1
0.132140357582749 0.128973694436003 1 1
0.22768889426303 0.223846451343894 1 1
0.170209004925646 0.167876383913347 1 1
0.179868727960169 0.176230697692754 1 1
0.209766984842139 0.205276502125213 1 1
0.382218258428698 0.376151874933874 1 1
0.153697514418854 0.150262735560079 1 1
0.231728112163904 0.226753517205871 1 1
0.209074408798673 0.204943041242228 1 1
0.219604894994522 0.214412732880684 1 1
0.31260868922108 0.306859383015813 1 1
0.225651467010223 0.221144116148781 1 1
0.253529933966062 0.248952327340523 1 1
0.340154488939093 0.334412847952297 1 1
0.111030696152762 0.10903147603886 1 1
0.18348633802653 0.179729195507975 1 1
0.245507835257911 0.240820231408584 1 1
0.345288645469943 0.338460278834307 1 1
0.181655059403781 0.178154645533545 1 1
0.00318054620974641 0.00307318673657467 0 0
0.160206685874332 0.157527915332615 1 1
0.322811198123262 0.317060713527439 1 1
0.354736661586998 0.348280253747032 0 0
0.13602521952361 0.13321914647002 1 1
0.170447369281512 0.167730134039153 1 1
0.129230199616786 0.126802049666677 1 1
0.0562570809840029 0.054732319066972 0 0
0.101732272482798 0.0989782438842012 1 1
0.117395337795205 0.115188860973897 1 1
0.270275558581491 0.265002858909329 1 1
0.210402274604589 0.206244489507876 1 1
0.121699256621176 0.119183400653534 1 1
0.183945571143707 0.180717135977418 1 1
0.392844998639018 0.385467167078204 1 1
0.255201676393378 0.250399073742518 1 1
0.114949265780428 0.112507495649148 1 1
0.12182744633482 0.120197720591228 1 1
0.139657672245619 0.137822458296086 1 1
0.178812889902506 0.174725896336643 1 1
0.27771582485713 0.272754686117194 1 1
0.211459609769444 0.208368206360453 1 1
0.0499471350525438 0.049028000716103 0 0
0.0789454640521818 0.0768241289279109 1 1
0.184403176695176 0.181228789089962 1 1
0.340915348717952 0.333892969686497 1 1
0.242358160955278 0.238277255532058 1 1
0.303223731033087 0.297889364434109 1 1
0.264641251636265 0.260004805721607 1 1
0.136352268554619 0.13424530794003 1 1
0.154625650838455 0.151520201296523 1 1
0.236723903629968 0.232422380975426 1 1
0.309548079165934 0.303618864257967 1 1
0.272850582356231 0.26734586776613 1 1
0.259369218036345 0.255596906730754 1 1
0.22309714286223 0.219060388137804 1 1
0.143845048372655 0.140597622457489 1 1
0.18934081828955 0.185555631463841 1 1
0.0700821478272668 0.0681014746511114 1 1
0.063276373215344 0.0615973115960875 1 1
0.215713792306751 0.21253581138907 1 1
0.0818112920060365 0.0800944426212682 1 1
0.13810570041895 0.13469659919064 1 1
0.10523090041253 0.103671207825911 1 1
0.391129855752892 0.383490346814094 0 0
0.246788885993735 0.241891776579416 1 1
0.110147781882442 0.106953295813844 1 1
0.341293406823667 0.334035559610181 1 1
0.177419106073131 0.174496235219725 1 1
0.199727969360014 0.195462245214167 1 1
0.237685887255938 0.232264609101109 1 1
0.284624406659479 0.278687306648712 1 1
0.107829749301092 0.106381748867912 1 1
0.232232626700224 0.22819806830759 1 1
0.059550014865116 0.0582109063215516 1 1
0.2701606291896 0.264811716764415 1 1
0.132767958319811 0.130522204194268 1 1
0.150956048798331 0.148178008542067 1 1
0.229037474837014 0.224800908534816 1 1
0.097217333384927 0.0947581877438074 1 1
0.321434373530244 0.315545060614174 1 1
0.166739464812652 0.163412894133453 1 1
0.338359904592014 0.331377924278045 1 1
0.396816432061165 0.390369119100923 0 0
0.168290524781523 0.164902265599016 1 1
0.0353090180366706 0.0347329713028398 0 0
0.157822429804152 0.153650297762885 1 1
0.279674735601018 0.275074823050252 1 1
0.295614329742338 0.290428516774977 1 1
0.303418938534843 0.297993380571418 1 1
0.333766452798982 0.327312783487166 1 1
0.192656013878643 0.189141465612836 1 1
0.211864590236129 0.207702042574661 1 1
0.138994166696357 0.136326685044058 1 1
0.182861253505541 0.179695895814107 1 1
0.251773006717426 0.247096825826571 1 1
0.250533102054118 0.245978751424769 1 1
0.253136149135185 0.248783065649179 1 1
0.247766365770429 0.242901914853792 1 1
0.373426960351197 0.366444305441837 0 0
0.232626243129434 0.227390816453663 1 1
0.198738043188817 0.196384483345983 1 1
0.230157430432519 0.227043472365818 1 1
0.142571368937218 0.139572781676752 1 1
0.108738961449958 0.106890035018346 1 1
0.130090781223292 0.127381457129956 1 1
0.323479253180011 0.317911199749005 1 1
0.103546673382972 0.101403110655055 1 1
0.0754623514434188 0.0729547701310314 1 1
0.108369906990171 0.105809177142424 1 1
0.126583541302571 0.124395578997048 1 1
0.158031135018681 0.155373479845994 1 1
0.155341395884028 0.152172412076395 1 1
0.0402202944576965 0.0405554834861286 1 1
0.18131116054512 0.178819274659534 1 1
0.111623144961745 0.110549453287713 1 1
0.200066517776301 0.197002482338563 1 1
0.335407536022331 0.329709907938242 1 1
0.148424686835983 0.145836271307666 1 1
0.0533915368733026 0.0528314990915893 1 1
0.335312110842604 0.330096122126314 1 1
0.228829297443392 0.224590248040517 1 1
0.159038387259389 0.155900132795034 1 1
0.179348297807785 0.176009707605022 1 1
0.150089348924837 0.146714886762921 1 1
0.225516514087881 0.221402073347038 1 1
0.143464199546323 0.140385023042852 1 1
0.159079060811661 0.156400711148605 1 1
0.144267077786416 0.142487526037997 1 1
0.0706631461418664 0.0696578262826557 1 1
0.26568878556526 0.261126253142404 1 1
0.132076162249133 0.129857861779987 1 1
0.248560842180636 0.244721358050224 1 1
0.091647579065712 0.0898842654586828 1 1
0.156736544121002 0.153466561791666 1 1
0.219355478782071 0.215071440701342 1 1
0.183508671194422 0.179896553320393 1 1
0.264539308245823 0.260169388164051 1 1
0.317214558088362 0.311604887838257 1 1
0.206703232536914 0.203454073495383 1 1
0.1051084174013 0.103266541843165 1 1
0.0164559687906843 0.0160715623396413 0 0
0.133735888003308 0.130915482928005 1 1
-0.0311842229216885 -0.0309713674384638 0 0
0.32103577279575 0.315379771363269 1 1
0.226134831268321 0.222263581340055 1 1
0.196439390277676 0.192909464297647 1 1
0.264258351565662 0.259666900683464 1 1
0.116571993447746 0.114728897277331 1 1
0.138129461664924 0.135879854494632 1 1
0.0434723721079783 0.0424556753784949 1 1
0.290138158194003 0.284941321521297 1 1
0.18417869888763 0.180468575835073 1 1
0.244092550651848 0.239158656629956 1 1
0.165862447754893 0.162985207790134 1 1
0.13641604838957 0.134360941996093 1 1
0.171120983337487 0.168410612662953 1 1
0.119473456571492 0.1172727239749 1 1
0.0762258772390848 0.0747212865683761 1 1
0.193044585015493 0.189450753195958 1 1
0.240098075798388 0.235703074043568 1 1
0.131571370220117 0.129438966891663 1 1
0.221195210068891 0.217544923957557 1 1
0.251532550943878 0.246970821093583 1 1
0.311334804508921 0.305644264057967 1 1
0.137450416209559 0.134594785734766 1 1
0.15418588465392 0.151660463152237 1 1
0.171589464560307 0.168160669936947 1 1
0.191520614162145 0.188120519711381 1 1
0.225541711289809 0.221647125991543 1 1
0.18128951698345 0.178460609071746 1 1
0.0388106048971799 0.0383050800423136 0 0
0.18534632499594 0.181995308348683 1 1
0.0738742169708589 0.0724323260514081 1 1
0.138884509749181 0.135821466915418 1 1
0.118695024461631 0.117000343686972 1 1
0.187149869888419 0.183564233147468 1 1
0.163565303887689 0.16061294706253 1 1
0.167983315282436 0.16500669715052 1 1
0.285110280124434 0.280192584363417 1 1
0.236064976558917 0.232516137702853 1 1
0.206638227021246 0.202843663535786 1 1
0.221456280228874 0.217105424296779 1 1
0.144156298905122 0.141221539345277 1 1
0.157702690681673 0.154778428046279 1 1
0.154797254409121 0.150777921326346 1 1
0.263552728874483 0.258310929087231 1 1
0.225570268095553 0.220752484206448 1 1
0.173354899410448 0.170416058307995 1 1
0.207889953196872 0.203852932459097 1 1
0.315102307375037 0.309226139120214 1 1
0.233240078854065 0.22931706600216 1 1
0.24295605987509 0.238619936045322 1 1
0.173837929817617 0.169590490367547 1 1
0.229582115171411 0.224698786033504 1 1
0.250168485677741 0.244813296690722 1 1
0.178377599243386 0.174975014352761 1 1
0.274867770578043 0.270078083513689 1 1
0.228478436363377 0.224277753380357 1 1
0.119178088708813 0.117394011487664 1 1
0.136302014370248 0.133137325477831 1 1
0.093686893326284 0.0917867050843187 1 1
0.275906279027435 0.270908115495259 1 1
0.122351646171207 0.119607734622229 1 1
0.189495451238565 0.185272644475399 1 1
0.199945905544076 0.196082750058187 1 1
0.123966352921632 0.12112238500881 1 1
0.185011145134689 0.18165187508792 1 1
0.110797610404253 0.10860654751533 1 1
0.40418404430437 0.396807019118676 1 1
0.0194736221046484 0.0184148894822062 0 0
0.178115467210233 0.174319322287234 1 1
0.103072308420326 0.100892639583341 1 1
0.345386043922396 0.340035562734205 0 1
0.19392169068007 0.191167526636609 1 1
0.272315596981703 0.267259177993104 1 1
0.215597620758182 0.211216317756069 1 1
0.209386101947294 0.206522626215103 1 1
0.0424300261877296 0.041425621971729 0 0
0.0923628783947314 0.0890884804764881 1 1
0.213702308344525 0.209819903836656 1 1
-0.0548437102794571 -0.0537003760893326 0 0
0.126577176829599 0.124388091951242 1 1
0.102229663870609 0.100304338335479 1 1
0.142754374276726 0.139757376154264 1 1
0.283640410944087 0.278520896663273 1 1
0.3660313621369 0.35888698698859 1 1
0.0924741491233378 0.0915812877785197 1 1
0.182211589850406 0.180002771622655 1 1
0.376247143745616 0.368753186083962 0 0
0.0628615246874402 0.0611641910078236 1 1
0.2975640914765 0.290767560733277 1 1
0.138784478383436 0.136520586285018 1 1
0.289822879936323 0.284905609841283 1 1
0.215022074870743 0.21076869208438 1 1
0.19658427029207 0.192276120198478 1 1
0.104585710068895 0.102496622075084 1 1
0.297909908282689 0.292659965642949 1 1
0.276293035780555 0.27150349611189 1 1
0.162525854038261 0.159466139635236 1 1
0.248082603948081 0.243137916196228 1 1
0.303367335054495 0.298171891549987 1 1
0.190322505387499 0.185479460856114 1 1
0.10782942134981 0.10542507791562 1 1
0.154528119825526 0.151291758101188 1 1
0.0783670230499691 0.0770964795111365 1 1
0.178517440767915 0.175721616941054 1 1
0.33085889331277 0.324207888593235 1 1
0.11466590902893 0.112669381401125 1 1
0.204096106772655 0.200487446319928 1 1
0.0768160223328091 0.0754445351926886 1 1
0.102140127558547 0.101765399841612 1 1
0.342339533496544 0.335366417342956 1 1
0.133766431868419 0.131021916075528 1 1
0.290362057838598 0.285210222113054 1 1
0.203551995250617 0.199783011549937 1 1
0.351375218169253 0.344927892892111 1 1
0.200830289556674 0.197250386817776 1 1
0.264665493595303 0.259592581513551 1 1
0.255940963779793 0.250884878868821 1 1
0.0265336043411397 0.0262641871507309 0 0
0.119057689280079 0.116213118031464 1 1
0.229981013016513 0.225813220720246 1 1
0.165442182502301 0.162723923014076 1 1
0.269478168983093 0.264908965868869 1 1
0.0849406768042453 0.0826526916534817 1 1
0.284660686038155 0.279583213742206 1 1
0.303353495921625 0.297805348913501 1 1
0.241395648374631 0.237371245814788 1 1
0.158881576582913 0.155148270812549 1 1
0.17497643962715 0.171525537169589 1 1
0.338633706112868 0.33262332509393 1 1
0.219955100833637 0.215573184766823 1 1
0.193884825949513 0.190096286539575 1 1
0.170735465653721 0.166987523199194 1 1
0.196229916658602 0.192486704351963 1 1
0.182683828417933 0.17887110207009 1 1
0.115166012018044 0.11357154282709 1 1
0.215963606246615 0.212160172856887 1 1
0.194371898776835 0.1899085296558 1 1
0.149551670487554 0.147840090195174 1 1
0.130304699886379 0.127914866460513 1 1
0.122250269940747 0.120046440018785 1 1
0.328029669074598 0.322100412491639 1 1
0.110582007631689 0.107475086323695 1 1
0.303941148847212 0.297758974237745 1 1
0.189163122147918 0.186208599318799 1 1
0.2538044912946 0.24846103753838 1 1
0.231808879114727 0.227842226297865 1 1
0.128018330921675 0.125096650700701 1 1
0.250771242169837 0.246602274815612 1 1
0.198354987500568 0.194696592230284 1 1
0.190639391025525 0.186298479477727 1 1
0.280826855511182 0.27524447148658 1 1
0.36233157885019 0.355653651027411 0 0
0.245093338632066 0.240245948880982 1 1
0.22976260102237 0.225539695804108 1 1
0.182666083092361 0.179398425579988 1 1
0.198547055259879 0.195622128345162 1 1
0.123030223807684 0.119935970520332 1 1
0.344092650106132 0.337915705810022 1 1
0.272547753300963 0.267174050307642 1 1
0.196923723718853 0.194013057536224 1 1
0.250363954101225 0.24604814734491 1 1
0.227825467330634 0.223501023665801 1 1
0.233413583588633 0.229094110705918 1 1
0.191103973899258 0.187715407052435 1 1
0.402853171410153 0.394969756020799 0 0
0.10964381264392 0.108176805255928 1 1
0.261333396135469 0.256088910265144 1 1
0.151265467406177 0.148682839117678 1 1
0.128175820029948 0.125564722712689 1 1
0.153424669385289 0.150750175609519 1 1
0.203366348438519 0.200460459186957 1 1
0.247398101869435 0.242582271479754 1 1
0.273695487334365 0.269123051312685 1 1
0.296274782981347 0.290699767188279 1 1
0.192434329976245 0.189054725115351 1 1
0.159395212128755 0.156118927297676 1 1
0.247351973919966 0.243222141181206 1 1
0.311548401340502 0.306689935803385 1 1
0.1502803361503 0.147667502347133 1 1
0.202298367302162 0.198457005920392 1 1
0.306663580861134 0.301046858579831 1 1
0.159623592458834 0.157202057594833 1 1
0.182685290455153 0.179392866237121 1 1
0.178033676796964 0.1742164361568 1 1
0.327642912945804 0.320678142781906 1 1
0.128464996822565 0.12630426044801 1 1
0.162836189495439 0.158815256720373 1 1
0.184047046283919 0.181102222370796 1 1
0.248409153073097 0.243983625817125 1 1
0.0665332164659735 0.0646357680424631 1 1
0.239737291284864 0.234462357908129 1 1
0.082575721896435 0.0808869354466606 1 1
0.330550249533525 0.325388548458811 1 1
0.193446071332975 0.191195209185997 1 1
0.296000232290089 0.291416780330089 1 1
0.141668168915569 0.139256235062685 1 1
0.227000107944644 0.222553467476759 1 1
0.229047034614231 0.225388591971229 1 1
0.138320192774493 0.135416772335995 1 1
0.226594952379005 0.222614135179867 1 1
0.31571411171434 0.310165048978718 1 1
0.109692127776482 0.107884345548174 1 1
0.14261903707457 0.139306635529795 1 1
0.266035717543413 0.261052949592082 1 1
0.114333965830128 0.111775566470425 1 1
0.266809020137335 0.26185668267623 1 1
0.0583772139149046 0.0578055937420114 1 1
0.237744208714066 0.233720242093462 1 1
0.133575773440359 0.131556161388878 1 1
0.353903556340408 0.34721908343045 1 1
0.0185042115749194 0.0181780443440816 0 0
0.126599842845271 0.124270561081521 1 1
0.10484570463857 0.103216767140996 1 1
0.113686657863966 0.111485314374493 1 1
0.164449312003781 0.161215970019178 1 1
0.200533556805902 0.195505405710193 1 1
0.156342299739542 0.152902744777016 1 1
0.211440132646068 0.207308659035519 1 1
0.138835439568701 0.135806778465917 1 1
0.20721708437389 0.204048775795886 1 1
0.174576488605056 0.171592825557222 1 1
0.330261348739959 0.325171227229745 1 1
0.171351776160019 0.168551387251347 1 1
0.237735423086584 0.232462577720456 1 1
0.290313554892644 0.285045994591681 1 1
0.072597557922232 0.0710196271001115 1 1
0.141959814604234 0.139243363772823 1 1
0.183068671091484 0.179365985241713 1 1
0.243728388445024 0.239528698617536 1 1
0.151203015448139 0.148961359772305 1 1
0.280613352451173 0.275196813714071 1 1
0.201970276333144 0.197243584492108 1 1
0.374998114265274 0.36757596170004 0 0
0.265413281103755 0.259312353474703 1 1
0.32218802992328 0.316544364244317 1 1
0.219598677448191 0.215035591812875 1 1
0.043012335979675 0.0417104150485688 1 1
0.219938034736671 0.215223155882335 1 1
0.437835014211321 0.428985173675798 0 0
0.137344001681914 0.13504334328025 1 1
0.179798496946823 0.175594415696136 1 1
0.163677257720691 0.160721312742871 1 1
0.218619338470763 0.214878400079507 1 1
0.106738426018556 0.104945218902279 1 1
0.2472096635676 0.241834720706414 1 1
0.0789184935406583 0.0781729520424259 1 1
0.0435409588640722 0.0416294692779059 0 0
0.232685899834863 0.229839863677039 1 1
0.286094107560905 0.281054312272167 1 1
0.295316636274864 0.288950148175887 1 1
0.276445090182848 0.270710993785513 1 1
0.181391298638724 0.178381486991716 1 1
0.142789184907823 0.139993263107525 1 1
0.189943095415305 0.186952867885464 1 1
0.160078651561649 0.15751643187616 1 1
0.336923409923324 0.330804285878969 1 1
0.1460293038431 0.143990719869991 1 1
0.3035420938428 0.297715332164286 1 1
0.23364873050673 0.229599932923234 1 1
0.17974257969856 0.177092543522601 1 1
0.0641010560277405 0.0624606028590552 1 1
0.024350904717364 0.0245544337545326 0 0
0.0861366061582005 0.0830140992938206 1 1
0.116910208865682 0.114470432616269 1 1
0.380095999318609 0.373677933114358 0 0
0.0632339383176115 0.0618818590340457 1 1
0.33914214128143 0.332418510567208 1 1
0.131648721953738 0.128672826961536 1 1
0.174488989871724 0.171369659481706 1 1
0.118269957176781 0.116461790611151 1 1
0.214648289184851 0.210873333851728 1 1
0.274784038116204 0.268755782730646 1 1
0.0248063497081157 0.0245921425331672 0 0
0.167983880510333 0.16421052425535 1 1
0.206869612330449 0.203819361364288 1 1
0.157160838057695 0.154097983628262 1 1
0.204550180181799 0.201376352765739 1 1
0.33767976261335 0.331221409666433 1 1
0.249759792373794 0.244486443661553 1 1
0.114382821853955 0.11303347405306 1 1
0.209713189425797 0.204884797376186 1 1
0.229346238918428 0.224731298416439 1 1
0.188026451845555 0.184401662063176 1 1
0.222502978906931 0.218474170020046 1 1
0.163927346905858 0.160569500604422 1 1
0.123318907578865 0.121287254983659 1 1
0.392428290304194 0.384652156428288 0 0
0.196232287531238 0.191856456116198 1 1
0.0915730555909589 0.0899937373641054 1 1
0.0919347574489389 0.089142401792014 1 1
0.0546563434797696 0.0532068714353084 0 0
0.169502059732918 0.16613615128709 1 1
0.112199721503301 0.110347879870782 1 1
0.191727974565189 0.188747387187226 1 1
0.229680708306225 0.225904688133291 1 1
0.197707826239852 0.194326180593726 1 1
0.289237516381961 0.283999714139141 1 1
0.198603302350828 0.194152270513993 1 1
0.208889631427 0.204755748840891 1 1
0.0602078266075399 0.0594201799676459 1 1
0.14120174084122 0.139012396158601 1 1
0.376397607388228 0.369048316021263 0 0
0.251190864657355 0.247006452395918 1 1
0.256833930717412 0.252091715936704 1 1
-0.0379000081349073 -0.0375042585199582 0 0
0.140170243595906 0.137182622814444 1 1
0.235806070055055 0.232220128543218 1 1
0.198095916824301 0.194369704808525 1 1
0.135658639030287 0.132399301023755 1 1
0.169908175700878 0.166601792140043 1 1
0.142242921486937 0.139759189406602 1 1
0.167227957646923 0.164651950444236 1 1
0.168173208450916 0.164984908220334 1 1
0.347091213358707 0.34040485950993 1 1
0.0957488162191603 0.0947403436897185 1 1
0.221160965562392 0.217103138381969 1 1
0.314922964309171 0.308479434226336 1 1
0.132925320914301 0.130975998748429 1 1
0.301512309667144 0.295761592663318 1 1
0.204222870529966 0.200570762467109 1 1
0.262469533615795 0.257888295250278 1 1
0.135931305339366 0.134640605268969 1 1
0.123466240916855 0.121522692946729 1 1
0.512368183256614 0.5028722192694 0 0
0.283446016784961 0.278737245716815 1 1
0.0777987352863763 0.0765008785278217 1 1
0.244145222664574 0.239612921200757 1 1
0.107219232365026 0.105379221056067 1 1
0.176585715776298 0.17297061792667 1 1
0.156477136968769 0.154122798230493 1 1
0.232919500844833 0.227885313994235 1 1
0.18245705701389 0.179286025606889 1 1
0.185919608942042 0.182321560287493 1 1
0.176719474001723 0.173465444017839 1 1
0.272527574823327 0.268072279701236 1 1
0.178630370309175 0.175270648162728 1 1
0.0424908364213665 0.0416765263914943 1 1
0.272332806291078 0.267945929462858 1 1
0.316283544574584 0.311284416438853 1 1
0.183900689809258 0.181418068587792 1 1
0.202784932799322 0.199153679480009 1 1
0.21731803243693 0.213501463878109 1 1
0.194028637233182 0.189799305964431 1 1
0.162320036858541 0.159427633096847 1 1
0.152841224464184 0.149545389394377 1 1
0.230427699897546 0.226193172161626 1 1
0.33180986897391 0.324031362374657 1 1
0.228738296402345 0.224645095256344 1 1
0.159588791388441 0.157197123074063 1 1
0.125235254102904 0.12278538261969 1 1
0.226740049194313 0.22316885964977 1 1
0.203929704385114 0.200728619878405 1 1
0.287014371987363 0.281040646860949 1 1
0.28426410422123 0.278619985770489 1 1
0.254275444127772 0.249578218697465 1 1
0.269455427855561 0.264729146200707 1 1
0.162979600011678 0.159874836521223 1 1
0.240402396407775 0.236119252130261 1 1
0.285128542142583 0.279227964152444 1 1
0.359873480336736 0.352584826802281 1 1
0.15851959041333 0.156372829939989 1 1
0.357949094161052 0.350555549748117 1 1
0.112336303945363 0.110446737516174 1 1
0.0535232759938036 0.0533643604596295 0 0
0.347533489962601 0.340596104818235 1 1
0.395543709991521 0.388189044901688 0 0
0.263948591345863 0.259346192471368 1 1
0.169184893675329 0.165921100916581 1 1
0.195683125385401 0.192006278618008 1 1
0.0825276734960083 0.0813256689730203 1 1
0.201581657430969 0.198901897005494 1 1
0.114936081999992 0.114040186957009 1 1
0.265091278504633 0.260009464225535 1 1
0.250445478429877 0.246132799184247 1 1
0.114288104414653 0.112636964965779 1 1
0.331086359705516 0.325806656123959 1 1
0.286524461027278 0.280960351156174 1 1
0.312662178159547 0.307694187871822 1 1
0.17048066643008 0.166820382390644 1 1
0.202259161045581 0.19882820652457 1 1
0.171156026375269 0.167656916602456 1 1
0.169699799304453 0.167080488008787 1 1
0.245017504100104 0.24106772199224 1 1
0.15634834987125 0.153719249209488 1 1
0.33360331803155 0.327416899336678 1 1
0.207949379372482 0.204845932444705 1 1
0.11448167714801 0.111313778421976 1 1
0.0189682206035994 0.0186760431775154 0 0
0.308390491022101 0.302439652935967 1 1
0.209540382285528 0.20449860877178 1 1
0.172791206669203 0.169283964171899 1 1
0.305838401960015 0.300609943226377 1 1
0.0995760948875337 0.0971810062500233 1 1
0.141173344136508 0.13883346234888 1 1
-0.0823786265920269 -0.0807358164654996 0 0
0.12112655922296 0.11935491134932 1 1
0.139762844190461 0.136713251527821 1 1
0.144576982073947 0.141566338998965 1 1
0.152200269888389 0.148292304384349 1 1
0.380907001743912 0.37361313027063 0 0
0.320771079230972 0.315099033651384 1 1
0.0662297933825678 0.0644869745964306 1 1
0.271452356235453 0.266278384987662 1 1
0.0820083325212159 0.0805392405954799 1 1
0.17771559228269 0.174464925271195 1 1
0.325390735434056 0.319423203573063 1 1
0.242250670554391 0.237751482320404 1 1
0.308264406076093 0.302202507715999 1 1
0.278719821468028 0.274726609818212 1 1
0.132413731216456 0.130532870195534 1 1
0.20720602705765 0.203102172062678 1 1
0.0732537235043817 0.0720892193251844 1 1
0.176368750890264 0.173966986550873 1 1
0.151620852585123 0.148794898870899 1 1
0.0474341445682626 0.0469077987592083 1 1
0.123081818681917 0.12070970077718 1 1
0.210094677601844 0.206521513765533 1 1
0.158229671224321 0.154697527303929 1 1
0.152577201955379 0.149554775196668 1 1
0.153699571361964 0.150386729422618 1 1
0.161521052641376 0.159103476726618 1 1
0.3568532241439 0.35018671673953 1 1
0.249833544136278 0.245009085427127 1 1
0.11406585254768 0.111783963872408 1 1
0.246945829303837 0.242582979570303 1 1
0.25363482887223 0.248801746359093 1 1
0.18826436347268 0.185302162845401 1 1
0.259035040212975 0.254084392673942 1 1
0.109324518750628 0.1067561751087 1 1
0.184535535478471 0.18142707142526 1 1
0.32249596980741 0.317223295377001 1 1
0.0564937535492725 0.0558764436096604 1 1
0.249039034641504 0.244667141926125 1 1
0.0451116334026533 0.0447816508826045 1 1
0.144723512341789 0.14212786713635 1 1
0.217387129204514 0.213647662513163 1 1
0.160947523832589 0.157507958564926 1 1
0.229966036593476 0.225237684298436 1 1
0.223212135512244 0.219071375103102 1 1
0.268158634529983 0.262959161861662 1 1
0.15653218387959 0.153729970425075 1 1
0.189825636566443 0.186192876577958 1 1
0.349884268920024 0.343527485257234 1 1
0.168717790207754 0.165966007150312 1 1
0.177215791387728 0.174506539199944 1 1
0.220557403533641 0.215867875619364 1 1
0.32720317534685 0.321413339783955 1 1
0.247113984776594 0.24288230924322 1 1
0.275108969037687 0.270324882012644 1 1
0.327634133856082 0.321367879304389 1 1
0.10104158883764 0.099734966509686 1 1
0.111377443461501 0.109479091395036 1 1
0.23923550680823 0.23450112262464 1 1
0.129997140645194 0.127165347628481 1 1
0.134112231696719 0.131631305206869 1 1
0.283364607257317 0.277957597931646 1 1
0.287933396107071 0.282212607966116 1 1
0.220577175260994 0.216383802757526 1 1
0.26528264916303 0.260269471920193 1 1
0.228462073926728 0.224719821839297 1 1
0.0926770204943473 0.0916651965115814 1 1
0.245360150905788 0.241110135407791 1 1
0.226318507616275 0.222500801825552 1 1
0.154563922537873 0.151229406932346 1 1
0.144637090875232 0.14182590412361 1 1
0.295287490264214 0.289449595856164 1 1
0.250386558794806 0.245347525563256 1 1
0.212226288275911 0.208215388005212 1 1
0.387378593264768 0.379473748462725 0 0
0.187869697092726 0.184438638686327 1 1
0.34527426807882 0.339242338591941 0 0
0.158390577532251 0.155999162665874 1 1
0.215521850969838 0.210895156151874 1 1
0.28493957753434 0.279957051826871 1 1
0.182176876153297 0.179865561915153 1 1
0.314824905901586 0.308220023280607 1 1
0.128716814431966 0.126163464646293 1 1
0.172789659849458 0.170217434048238 1 1
0.25745887697251 0.252550216842996 1 1
0.214241021571104 0.21115832731747 1 1
0.174769593486547 0.170495639669514 1 1
0.256250389166232 0.250955759912206 1 1
0.254423536297475 0.25042956367836 1 1
0.20370529395671 0.199588640639202 1 1
0.204661985533716 0.200882924996199 1 1
0.133215630639706 0.130532532769263 1 1
0.252443491046436 0.248601747005034 1 1
0.218543632461516 0.21519100833296 1 1
0.307092562457705 0.301742602389648 1 1
0.21609438656135 0.211891221912356 1 1
0.117836840046206 0.115171769955164 1 1
0.19689340633127 0.192890436849137 1 1
0.17515111847209 0.172079961754154 1 1
0.216446640777003 0.212741544537277 1 1
0.195068152121792 0.191715628351119 1 1
0.244397497045206 0.239583898571913 1 1
0.319118444357609 0.312788945967792 1 1
0.240867372178737 0.236683898301572 1 1
0.209182765437509 0.20586017392524 1 1
0.285532903665599 0.279113683099297 1 1
0.16442083734531 0.161312043256861 1 1
0.164094954091066 0.16167797783853 1 1
0.185044009492708 0.18088189448641 1 1
0.30316657078885 0.296800961669812 1 1
0.102853793667586 0.101050028437301 1 1
0.129496098291108 0.126788803024987 1 1
0.218928768598176 0.215242487358932 1 1
0.133361128764403 0.130841448627949 1 1
0.32765333373765 0.322192328973993 1 1
0.140073347625303 0.137584028500452 1 1
0.191748594847667 0.187776473863986 1 1
0.235724828232728 0.231124714975074 1 1
0.287117791689593 0.281297518355532 1 1
0.199545843990318 0.195101523231406 1 1
0.218934398251095 0.214332869951484 1 1
0.229968256531968 0.225484855772742 1 1
0.295778093650999 0.290307459081633 1 1
0.190238625011746 0.18702047899644 1 1
0.17373370859896 0.169971067983681 1 1
0.236797921711951 0.232382891039998 1 1
0.209831099419008 0.205811479686296 1 1
0.134173006984932 0.130975525803659 1 1
0.113574812449689 0.111938538317594 1 1
0.0923789502544363 0.0904337491802627 1 1
0.0179750621504639 0.0178486708238734 0 0
0.187268272597756 0.183467668192634 1 1
0.237423305549477 0.232385909784517 1 1
0.23642804993387 0.231933716890064 1 1
0.237430697219682 0.232494991365482 1 1
0.217601864174403 0.213316980499699 1 1
0.253377543634788 0.248295217575536 1 1
0.290869215019975 0.28575372087993 1 1
0.199778873476191 0.195582546314717 1 1
0.236927001507358 0.232917373021908 1 1
0.38847162063222 0.38090988508424 0 0
0.211813258577546 0.206551232493189 1 1
0.115836587435606 0.113043954582632 1 1
0.340225643279021 0.334195956143878 1 1
0.246262493719323 0.24175422423324 1 1
0.271183369249136 0.266357100303678 1 1
0.207219007844053 0.203537818365976 1 1
0.36010898592525 0.35386664209257 0 1
0.11839934783139 0.116715510083236 1 1
0.163905403806432 0.161261543076035 1 1
0.153126478150453 0.150110273172166 1 1
0.252994327006133 0.248436493789177 1 1
0.159204004049815 0.156200100310012 1 1
0.218418885997475 0.214025477235643 1 1
0.104101900067378 0.101469698267631 1 1
0.256219505379816 0.251078207138953 1 1
0.272317337574132 0.267536693278542 1 1
0.078467365437453 0.0771106845863732 1 1
0.0351684621389023 0.0345938139911074 0 0
0.207200189815197 0.203548796509678 1 1
0.0738561189588247 0.0724313389433718 1 1
0.233856213368965 0.229801449788503 1 1
0.243666692599288 0.239437011076155 1 1
0.256762060173671 0.251223602389345 1 1
0.123369791182193 0.121408338265686 1 1
0.170471973531524 0.167743701452075 1 1
0.180249642611254 0.176990916428021 1 1
0.261149248451114 0.256653637953646 1 1
0.196483842109994 0.192850205262786 1 1
0.281230960480302 0.275137238391571 1 1
0.151036073965979 0.149461193491481 1 1
0.283587262024816 0.278224208539617 1 1
0.230928498408242 0.226065323171307 1 1
0.0268696700565385 0.0268947179258809 0 0
0.24547242532078 0.240570809877809 1 1
0.225352655219831 0.2213630382797 1 1
0.166104600889045 0.162638742553358 1 1
0.164019907052755 0.159937633257679 1 1
0.124530916982182 0.121748073272499 1 1
0.189242592799669 0.186017395868998 1 1
0.163327782922774 0.160430398913054 1 1
0.215983166647619 0.213024810994988 1 1
0.416999848132696 0.410276005600361 0 0
0.124864319938965 0.122261619261204 1 1
0.0722803723639156 0.0713589858321533 1 1
0.0918108363934258 0.0901334812594256 1 1
0.172329596349027 0.169401002796683 1 1
0.260855475649033 0.255980531043197 1 1
-0.00229550855803686 -0.00235670043685124 0 0
0.248838964185489 0.244541667568065 1 1
0.145274356587535 0.142323637842261 1 1
0.155788666810612 0.152751424716301 1 1
0.3546267876686 0.348372411989341 1 1
0.227679980987463 0.222895145192319 1 1
0.149902699949271 0.147106265599456 1 1
0.193459270942187 0.188527222380411 1 1
0.234184408860766 0.230161434969388 1 1
0.184206923493501 0.180690052766051 1 1
0.0758071639296306 0.0743890554434679 1 1
0.130186988740642 0.12755997158209 1 1
0.0990344360181131 0.097631529876233 1 1
0.360851679683943 0.353598679839457 0 0
0.202589612107576 0.199477256784697 1 1
0.131881296601715 0.130386197132233 1 1
0.116161435716332 0.114961941291121 1 1
0.223560607337475 0.219485022045705 1 1
0.195471058687157 0.191923824125442 1 1
0.353563646781008 0.347862709590854 1 1
0.211254070192551 0.207742745495712 1 1
0.195009619423997 0.191386565498353 1 1
0.250300499866446 0.245609561733399 1 1
0.0573202838068408 0.0557475063196254 1 1
0.135590761345971 0.133172986668836 1 1
0.194013153544413 0.190465442195656 1 1
0.0908148104533676 0.0899802374476026 1 1
0.16856926348261 0.164767530375364 1 1
0.247032385430996 0.24203241278418 1 1
0.222409891147612 0.21886502432828 1 1
0.128649317624421 0.12649059023116 1 1
0.160723061754473 0.157831980884981 1 1
0.18233880101673 0.178732240341981 1 1
0.0404492316404007 0.0398577094895355 0 0
0.19637745751114 0.192965108478136 1 1
0.279646911741594 0.274465683721634 1 1
0.358090885186112 0.349964439110228 1 1
0.205416565114515 0.201860490856362 1 1
0.209922076334749 0.206232345545386 1 1
0.115398610470616 0.113245266429721 1 1
0.26882253584205 0.263899589652495 1 1
0.184518767309314 0.181576272210216 1 1
0.201964725475507 0.198310381451574 1 1
0.224538031480068 0.221808118381483 1 1
0.286718636551411 0.281575381206451 1 1
0.176200458598102 0.172966556184132 1 1
0.201463997368857 0.197600424582228 1 1
0.362992914088472 0.356398385101056 0 0
0.305053931461833 0.299795072997482 1 1
0.0354172815789503 0.0346715901749315 1 1
0.28760370452306 0.282184862173192 1 1
0.132621964326883 0.13039155052726 1 1
0.123020589808585 0.120941594778457 1 1
0.263267802583514 0.258666165985285 1 1
0.215924831051552 0.210897673604543 1 1
0.0841351649409733 0.0826917342650631 1 1
0.227641095930499 0.223719787685021 1 1
0.0865992940659817 0.0857861984712674 1 1
0.204984675346306 0.201766442319986 1 1
0.260869843442034 0.255458726247892 1 1
0.245861790112087 0.241432067901891 1 1
0.240302777339818 0.236248467571952 1 1
0.177597899644206 0.174863592669123 1 1
0.243693448813394 0.23938693484445 1 1
0.1233969681779 0.121092150592576 1 1
0.21271335950762 0.207615137822142 1 1
0.183961707260446 0.180518736474928 1 1
0.097734235767209 0.0956860743203725 1 1
0.109817743278445 0.107841781442314 1 1
0.231387418685546 0.225460452863242 1 1
0.142807270549764 0.139679390840191 1 1
0.14774907878119 0.144696905823798 1 1
0.148061437527403 0.145896138708345 1 1
0.193984481168239 0.190468682863093 1 1
0.184208489139275 0.180679768066743 1 1
0.161672615187698 0.158016943120472 1 1
0.110568412916751 0.108380215542183 1 1
0.143649624861286 0.142117212040513 1 1
0.175975974206833 0.172463700790022 1 1
0.157309178442834 0.15455696054375 1 1
0.164146303203094 0.160259611321779 1 1
0.11574164463496 0.114833005388328 1 1
0.176851503468214 0.173940147661048 1 1
0.252208866977941 0.248424103653494 1 1
0.150834097397649 0.149415044974891 1 1
0.104284612312531 0.10311084920187 1 1
0.264838556423043 0.260697579361016 1 1
0.153511139521098 0.149880795174256 1 1
0.225634877194403 0.222008527296321 1 1
0.247033262480953 0.242295053410594 1 1
0.309313450139558 0.303790412979218 1 1
0.222359286952618 0.217627199293387 1 1
0.241767505082763 0.237298893967309 1 1
0.138225444795695 0.13602742413264 1 1
0.239737622559397 0.233342957341183 1 1
0.139195192663962 0.136220772855021 1 1
0.141825430788808 0.139630047196638 1 1
0.260512434916187 0.255894089148636 1 1
0.330426236503748 0.324342743272255 1 1
0.253937044181433 0.249117342557045 1 1
0.0928615965757624 0.0913713499304054 1 1
0.364642014866756 0.35752241266376 1 1
0.246038554276186 0.240448210009532 1 1
0.0786877419325551 0.0773297496703991 1 1
0.245125683301003 0.23997080215131 1 1
0.18869845497658 0.185814858274435 1 1
0.279583128825676 0.274466356693774 1 1
0.0514544367256598 0.0509052686226498 1 1
0.202009138016634 0.198460443133236 1 1
0.128617885196303 0.126057965713328 1 1
0.248396634354729 0.243896337258319 1 1
0.150176624435709 0.147419145540903 1 1
0.213540969739596 0.208993482266492 1 1
0.289675031178587 0.2848900214602 1 1
0.0957036925104765 0.0939978088757434 1 1
0.235730362035723 0.231369618102134 1 1
0.17137245209442 0.168261276971262 1 1
0.227523803722816 0.222802927566547 1 1
0.158084464543071 0.155125078123753 1 1
0.180706661114457 0.178133724392857 1 1
0.150211905585813 0.147401346998764 1 1
0.224230218919306 0.220180527502582 1 1
0.0257117611863869 0.0256433849703819 1 1
0.176448434323315 0.172945365273175 1 1
0.169840456987254 0.167034882014871 1 1
0.285993636797698 0.280101532559211 1 1
0.267593917186429 0.261821290421388 1 1
0.203965650303141 0.200224002498534 1 1
0.182423344946665 0.179166816223907 1 1
0.140724897021318 0.137863441333429 1 1
0.266510495225142 0.261674158109372 1 1
0.269202950615697 0.263668149163303 1 1
0.325018049307456 0.31922235687263 1 1
0.206378721527214 0.20265099487431 1 1
0.234533375611431 0.230354154137072 1 1
0.469376915357211 0.460747892697635 0 0
0.259500366533537 0.255047246218504 1 1
0.239864444477972 0.235098122299512 1 1
0.220355379348092 0.217137712123784 1 1
0.173444625202548 0.170980874007969 1 1
0.327022606080708 0.321001391800188 1 1
0.299554327982995 0.2939869275453 1 1
0.246896284746773 0.241177102105256 1 1
0.150887640313857 0.147664054771098 1 1
0.228308922794591 0.222897985967795 1 1
0.276797194702553 0.271800831926779 1 1
0.29298755667501 0.287168756528132 1 1
0.193323588182282 0.1892288682399 1 1
0.271506445775423 0.26699613961971 1 1
0.0924167825972747 0.0908059344763401 1 1
0.268730223783127 0.263081383743261 1 1
0.258763585522737 0.254217435119602 1 1
0.226151959994509 0.222812377009916 1 1
0.142760654711409 0.140787763575662 1 1
0.245232650666331 0.240712511879946 1 1
0.283036379911302 0.278382724173559 1 1
0.0858086606524252 0.0843054176371588 1 1
0.068254249921397 0.0664781383917098 1 1
0.093393730821859 0.0914464093172128 1 1
0.147316027043196 0.144241887179825 1 1
0.201097234444603 0.197568921833178 1 1
0.123172427442681 0.120544760780139 1 1
0.0990024669741593 0.0980714316458892 1 1
0.148443776817225 0.145506716360682 1 1
0.264259385369173 0.259083277202193 1 1
0.209312596737304 0.205420547257697 1 1
0.213236786590206 0.209849533494681 1 1
0.299319492758003 0.294861096394154 1 1
0.337524793511002 0.330222660352407 1 1
0.257645235409946 0.251669725809459 1 1
0.159582123009689 0.156557966378896 1 1
0.240132865034683 0.2356898180066 1 1
0.367378983034791 0.359972872813547 1 1
0.148351204986896 0.14596113417834 1 1
0.3510426724383 0.345154218933152 1 1
0.0546820794389168 0.0538426026497427 0 0
0.0862127545004393 0.0847276613934158 1 1
0.145519627717677 0.142490641057378 1 1
0.261397718687212 0.257382985824208 1 1
0.265447245975877 0.26034097835453 1 1
0.166026848367917 0.16304996905203 1 1
0.0471706322848671 0.0461973869862579 0 0
0.107487459238514 0.105374988829531 1 1
0.1950016742003 0.191378028779862 1 1
0.072937025194534 0.0721481510834353 1 1
0.156476647743709 0.153667762811956 1 1
0.356474187888589 0.349201759257359 1 1
0.20447901623981 0.19983413786386 1 1
0.15510829647655 0.15223771477912 1 1
0.25713309500348 0.252701646113062 1 1
0.11396399723708 0.111830250048582 1 1
0.27860639334986 0.273880532589269 1 1
0.0556371539147603 0.0550674248541032 1 1
0.107511898052857 0.106076692894409 1 1
0.194819206313601 0.190946699449668 1 1
0.104069998101376 0.101779462607933 1 1
0.127186587768487 0.124601346524415 1 1
0.14986779633951 0.146369762340431 1 1
0.322441216011547 0.317567793948083 1 1
0.224341316340059 0.220309122842418 1 1
0.276467707317077 0.271230818139511 1 1
0.174033173250325 0.171989890597549 1 1
0.300860863067533 0.29591073576768 1 1
0.141900822888244 0.139363527819913 1 1
0.12941626686662 0.127134921546815 1 1
0.259048803255874 0.254303781458029 1 1
0.198097379039308 0.193344407797276 1 1
0.0715474826820091 0.0703834017443627 1 1
0.0763037576870121 0.0756380303827284 1 1
0.411395567729277 0.404409126278865 0 0
0.16425616467566 0.16117111955093 1 1
0.177612267502363 0.174873287450243 1 1
0.235641601769982 0.231282658735926 1 1
0.169092607699824 0.165682126232968 1 1
0.129364675042879 0.127729125241668 1 1
0.281664297459901 0.276442748466053 1 1
0.115501974722373 0.113383660682678 1 1
0.205324485245326 0.201981462131951 1 1
0.267326150117829 0.262825180244513 1 1
0.107925903947669 0.106166561279582 1 1
0.143113299343244 0.140444053913445 1 1
0.173141181594762 0.170282617845252 1 1
0.213483505142042 0.209632428148672 1 1
0.0705474652064059 0.0687417174195708 1 1
0.27131614121489 0.266494883420428 1 1
0.199762569705983 0.196356563932354 1 1
0.200104252501351 0.196461461319915 1 1
0.249351874889789 0.244676514674462 1 1
0.224138715715223 0.220196434891155 1 1
0.180938283810276 0.177439173492681 1 1
0.349130947158147 0.343343350305521 1 1
0.265064022997801 0.260559184305869 1 1
0.173381621332781 0.169565091887732 1 1
0.247169762695475 0.241818193673761 1 1
0.351746461061094 0.344331816232013 1 1
0.100935898147375 0.0988888839295882 1 1
0.0848772233063474 0.082695786468639 1 1
0.142721786646016 0.140407854345137 1 1
0.0847815765007117 0.0830765299345234 1 1
0.187182819383364 0.183684835899818 1 1
0.305849025133028 0.299981049838309 1 1
0.160244028915942 0.157388435208957 1 1
0.0923917984983674 0.0905360450304741 1 1
0.205286271141576 0.200566262255315 1 1
0.273581392460822 0.268732544465355 1 1
0.118253873297184 0.115984372086427 1 1
0.204147281246169 0.200705187394254 1 1
0.208964867722712 0.2043684171239 1 1
0.0808594113845305 0.0789925244224583 1 1
0.251320412121458 0.24581022107902 1 1
-0.0491677314567294 -0.0479535559038694 0 0
-0.00548914771145167 -0.00463488913378133 0 0
0.0458286280997541 0.0442064589140829 1 1
0.149670053952168 0.146574854464818 1 1
0.210003479787484 0.205609133103679 1 1
0.263176264520046 0.258672055197047 1 1
0.218478336304093 0.21452523253799 1 1
0.356889208302824 0.350232947624058 0 0
0.126651961135453 0.124677186865009 1 1
0.291418239324619 0.285156244749801 1 1
0.410957166244001 0.403438506554218 0 0
0.345548659409399 0.33865456386294 0 1
0.353877792920797 0.347316050170434 1 1
0.140338845670474 0.137638400611821 1 1
0.265249660811923 0.260734844295768 1 1
0.15909008281766 0.156196852193612 1 1
0.253269005992779 0.24862577320089 1 1
0.312871988965295 0.307458126300937 1 1
0.118513496128636 0.116088839143043 1 1
0.356674121630336 0.350041128685364 1 1
0.169130233673895 0.165993468765571 1 1
0.120577106851811 0.118159012971717 1 1
0.224072700705058 0.219289895142712 1 1
0.315020233542539 0.309658198515324 1 1
0.283571153378047 0.279348213416558 1 1
0.162855732525682 0.159634658172225 1 1
0.141190165211153 0.13891124926416 1 1
0.090887125403106 0.0892939625360633 1 1
0.11318615977927 0.110915881796968 1 1
0.187578793379953 0.183576328632831 1 1
0.239398857556032 0.235702930890977 1 1
0.147072506667001 0.145197517211619 1 1
0.0897170301620786 0.0881401662451348 1 1
0.156852425770935 0.152791897489845 1 1
0.190456484538361 0.18754786369867 1 1
0.12571913303959 0.122943888514216 1 1
0.048886823140377 0.0480784751297813 0 0
0.0938560618366717 0.0913968131242524 1 1
0.191102915301982 0.187008696280636 1 1
0.144702562955177 0.14222233768934 1 1
0.32980854553006 0.323637784243061 1 1
0.256667274004891 0.251906766253485 1 1
0.122833365874395 0.120825597001041 1 1
0.0645271118194535 0.0634565548803418 1 1
0.327664367225712 0.321865736677051 1 1
0.200822415347754 0.19762587801763 1 1
0.297909742003207 0.291624988698689 1 1
0.177485090986143 0.174618204890685 1 1
0.270860386703761 0.266077952366803 1 1
0.273886930442244 0.268656432065346 1 1
0.230725384993312 0.226491468257973 1 1
0.2185726848273 0.215175919075685 1 1
0.26950439708347 0.264540717815554 1 1
-0.0148836948513523 -0.0137192500785387 0 0
0.162686265759205 0.160104313789666 1 1
0.1781416786555 0.174032647388857 1 1
0.185576603916839 0.180709255525873 1 1
0.201779619540095 0.198360904767161 1 1
0.170362203698972 0.168033334439522 1 1
0.1610685270404 0.157018463303068 1 1
0.29234953263562 0.286837563684222 1 1
0.230871057839699 0.226762115332774 1 1
0.25790502397624 0.252994654157381 1 1
0.12060840674196 0.117118002082099 1 1
0.0940357780220758 0.0924627238049631 1 1
0.138656577960386 0.13728011954056 1 1
0.185859849135293 0.18209283585763 1 1
0.215449004000987 0.211653441277596 1 1
0.144804542204143 0.141447351603321 1 1
0.487332780069973 0.478930634895332 0 0
0.183779555129974 0.18139180508452 1 1
0.0286013563711036 0.0278278556483717 0 0
0.185416618729321 0.181543052546677 1 1
0.117662104613458 0.115846956534129 1 1
0.247804799691044 0.243219681473148 1 1
0.321496129294793 0.314945140715385 1 1
0.112356220662277 0.110696902496047 1 1
0.185123851972832 0.181794045856479 1 1
0.334569597755185 0.328665030702741 1 1
0.241117860488158 0.236802315793246 1 1
0.241317772134996 0.237243857012968 1 1
0.240854752644528 0.236675021039014 1 1
0.0424356908223689 0.0415711349188511 0 0
0.196902884505594 0.193849206339999 1 1
0.157894965087807 0.154489652196858 1 1
0.180680316561507 0.176801457451859 1 1
0.148774257928506 0.14746540410485 1 1
0.134870794353842 0.131555622132856 1 1
0.237395214948678 0.233247164997976 1 1
0.208596101359842 0.204276841467144 1 1
0.16022249532135 0.157080215710849 1 1
0.281099874704938 0.275596814651339 1 1
0.101085035425609 0.0995455283084103 1 1
0.14130128559313 0.139076023795109 1 1
0.275560414116264 0.26865715085533 1 1
-0.00844263718634246 -0.00820897201578821 0 0
0.0926229489671062 0.0915900535372098 1 1
0.241092395581681 0.23649343521959 1 1
0.260264799294563 0.255766982541162 1 1
0.13793050793874 0.134876566256042 1 1
0.184648421700134 0.181455453516634 1 1
0.200590410629915 0.196943148751338 1 1
0.102254179511472 0.0997121256064078 1 1
0.175542537182135 0.17242147768705 1 1
0.269576355135808 0.26444366464752 1 1
0.191101133682643 0.187406355161644 1 1
0.202181782657874 0.197983857375967 1 1
0.294749264934452 0.289196653991393 1 1
0.107457558152868 0.106567302436871 1 1
0.104902042532598 0.102516652498354 1 1
0.188580452660589 0.18580883332946 1 1
0.308787797558563 0.302213261539224 1 1
0.0711877508119581 0.0685995805745653 1 1
0.289201996332272 0.282736099092827 1 1
0.196822663664365 0.193511370211262 1 1
0.160546283681748 0.157164880358564 1 1
0.293159868506666 0.288197671109834 1 1
0.196775878626534 0.193453120027382 1 1
0.277578723337263 0.271871936549235 1 1
0.0933735271217457 0.0917522549974314 1 1
0.151462059899733 0.148866281024637 1 1
0.170718254817353 0.16791145390134 1 1
0.21276741098748 0.208976194712475 1 1
0.184610279142479 0.181101392059139 1 1
0.0818846791156091 0.0805559759442284 1 1
0.128604677075156 0.126751160511824 1 1
0.249712710061853 0.245365862693426 1 1
0.295195901683982 0.290202153571976 1 1
0.203977573215606 0.199983551404764 1 1
0.219778413095522 0.215913403904371 1 1
0.231484781282119 0.226226076354857 1 1
0.124467360288042 0.121531960540033 1 1
0.248115469593998 0.244524981327655 1 1
0.117876283612624 0.117043044136747 1 1
0.171569665489958 0.167819389679138 1 1
0.252220000092848 0.247556162602348 1 1
0.315067926024472 0.308861685110496 1 1
0.277245052152078 0.272318556331386 1 1
0.274839109214434 0.270181701961675 1 1
0.234094107179227 0.230094674748329 1 1
0.165794135075825 0.161172370843478 1 1
0.196490365515797 0.193325056957173 1 1
0.0845600008122784 0.0832076765132156 1 1
0.138217836989147 0.135714245529408 1 1
0.214357749066669 0.209542978336905 1 1
0.428945886652356 0.420691968334936 0 0
0.111207677272666 0.109354545339238 1 1
0.227362770739931 0.223591189919546 1 1
0.277425040873399 0.272373500422004 1 1
0.282614524920192 0.276768109970159 1 1
-0.0117206640931113 -0.0116909443148441 0 0
0.272214197572179 0.267368916143559 1 1
0.0944573623395877 0.0930104953677017 1 1
0.206283804782657 0.202530604771949 1 1
0.20810323109187 0.203913933876916 1 1
0.215246559050274 0.211640675226441 1 1
0.258761684256422 0.254063230509325 1 1
0.188148594125252 0.184876990950716 1 1
0.154719113072569 0.15233942740911 1 1
0.0978426094119635 0.0959499713697976 1 1
0.275746453735233 0.271215224714187 1 1
0.227193002068249 0.223294211108374 1 1
0.115687606060003 0.11291551205483 1 1
0.269605414160538 0.263447496220656 1 1
0.251950256300877 0.248189234065629 1 1
0.163393692457522 0.160482737300813 1 1
0.143032648950968 0.140680693765458 1 1
0.186119283221803 0.182959982763758 1 1
0.0109543078507126 0.0119203592965095 1 0
0.228104053672153 0.223648804304671 1 1
0.15475964490257 0.151417900458319 1 1
0.236331480231774 0.231966797288225 1 1
0.251866762157786 0.247191919609996 1 1
0.204124089649015 0.200576026405794 1 1
0.23869470494522 0.234027779813039 1 1
0.23585517768071 0.231585272980188 1 1
0.306675478206451 0.300773337175525 1 1
0.174650989172017 0.171183409304024 1 1
0.179150419704142 0.176451779249079 1 1
0.355085152762686 0.348366324802818 1 1
0.34982058299158 0.343996150426397 1 1
0.119824722180178 0.11728600279416 1 1
0.233653618100503 0.229063299924894 1 1
0.207780271530776 0.203821226173428 1 1
0.181853558666382 0.178242906283661 1 1
0.333827328045115 0.326919702600507 1 1
0.260955714145452 0.255886103909703 1 1
0.350015302609923 0.343982581759628 1 1
0.248231140940035 0.243620874201629 1 1
0.189743314690276 0.186376088741475 1 1
0.129243239771684 0.127295545461537 1 1
0.187135611564124 0.183272483680678 1 1
0.160359582902653 0.157814412800654 1 1
0.084561618185569 0.0839689834231721 1 1
0.189475385985647 0.185018315447964 1 1
0.0843140923620861 0.0830829450997309 1 1
0.175748787094596 0.17272364910854 1 1
0.200629990865075 0.197509441714671 1 1
0.250258381264722 0.245845017287895 1 1
0.190623697553984 0.187199121476073 1 1
0.131870000047096 0.128576747946429 1 1
0.287605190622272 0.282109571844755 1 1
0.156379722041861 0.154056505257123 1 1
0.167774233991195 0.164889504217452 1 1
0.309823481415725 0.304416610894138 1 1
0.11117010600767 0.109198508109322 1 1
0.393276650957419 0.384704764323046 0 0
0.265198332807163 0.260510030330587 1 1
0.0129691658816049 0.0123362845850161 0 0
0.174819734444806 0.171251405208086 1 1
0.115593147026338 0.113388831682205 1 1
0.158630230221063 0.155604752364293 1 1
0.217484889094901 0.213422028157981 1 1
0.297496072068273 0.29166378931496 1 1
0.105515830145873 0.103988942097526 1 1
0.108279432813796 0.106908369050101 1 1
0.271956503813395 0.266696807828874 1 1
0.013933416973692 0.0145563872276292 1 1
0.105231616491633 0.102624282303605 1 1
0.227460411936849 0.221987713239715 1 1
0.213055295894684 0.209119856629016 1 1
0.210737450319767 0.206886102329162 1 1
0.166659064608798 0.162934957353551 1 1
0.155737007457375 0.153073998920323 1 1
0.340810779371628 0.333842695581363 1 1
0.283452607303256 0.27766771312575 1 1
0.157092609253118 0.153123774555571 1 1
0.227115622306147 0.222716737224199 1 1
0.21001892651315 0.204871893476416 1 1
0.302655615169117 0.297161904256318 1 1
0.132636658139254 0.129870994351563 1 1
0.199058048750671 0.19547638398276 1 1
0.262529748940525 0.256109201133711 1 1
0.164753195518902 0.161618101221054 1 1
0.122975559385715 0.120199280373592 1 1
0.207476572137841 0.203373830294266 1 1
0.220678724360524 0.217072479546273 1 1
0.137051291111522 0.134640255084196 1 1
0.0619174577233867 0.0612000871443712 1 1
-0.0296256532331885 -0.0282644760482675 0 0
0.0442509484317387 0.0432493124341103 0 0
0.296229347464717 0.289315695475458 1 1
0.272792324416751 0.267087584070372 1 1
0.214609851027547 0.210023036819302 1 1
0.275917214457584 0.270773544164914 1 1
0.286018225588094 0.280880781191214 1 1
0.318965705669356 0.312969604726963 1 1
0.273917629841794 0.268736705108907 1 1
0.344929738917887 0.33894253188216 0 1
0.332003300452362 0.326124780523614 1 1
0.217981226899154 0.214006763727307 1 1
0.186338059829142 0.184105900093915 1 1
0.251213538477625 0.24700655253733 1 1
0.227128882414884 0.223193985166448 1 1
0.197650446941728 0.193941398474588 1 1
0.183355960761608 0.180269297268336 1 1
0.201583706981706 0.197372579882742 1 1
0.180978163912758 0.177501083189665 1 1
0.236577026609173 0.232265244556148 1 1
0.25580266596249 0.251272642907575 1 1
0.314972047844954 0.308466967530003 1 1
0.0905134122712987 0.0892391573100672 1 1
0.0154300182460353 0.0160047800808587 1 1
0.215908594054551 0.211617371715966 1 1
0.0957796391768631 0.0938976886577145 1 1
0.17544366461867 0.172802767380117 1 1
0.179009974981387 0.174451973457066 1 1
0.209286819430597 0.205731852519665 1 1
0.186947453206635 0.183680671003769 1 1
0.0518080497340594 0.0506070446558104 1 1
0.121359987599171 0.117945026631417 1 1
0.232251362888672 0.227303984317053 1 1
0.0830949912948123 0.0808301705164103 1 1
0.166439319285285 0.163507746674781 1 1
0.236233379278896 0.231612658448176 1 1
0.127196529465316 0.125153240768402 1 1
0.0780976701526121 0.0770379125649556 1 1
0.220317534193199 0.215760678812661 1 1
0.270116473471501 0.264697719587066 1 1
0.331803970260984 0.325274248571719 1 1
0.0943563270013999 0.0929697488878211 1 1
0.260741679291766 0.254985477241925 1 1
0.270694532693233 0.265200165219744 1 1
0.0817437127287494 0.0799690778520798 1 1
0.248800615265889 0.244297308085635 1 1
0.1050183760576 0.102144526943157 1 1
0.320340419594262 0.314698533267271 1 1
0.281103349114604 0.27584014331621 1 1
0.236621055012029 0.232359765766897 1 1
0.256331505509068 0.250816132494531 1 1
0.332803005238063 0.327332861986506 1 1
0.320180027620247 0.314067057554783 1 1
0.152634782061899 0.149247959503786 1 1
0.170597833104091 0.167819524832245 1 1
0.143188709496774 0.140986105498453 1 1
0.108586234984613 0.105799851028014 1 1
-0.0257774229614421 -0.0245690769648815 0 0
0.154188558202802 0.151876360222159 1 1
0.364657653322587 0.358670200245854 0 1
0.214282990900906 0.210770669354135 1 1
0.169700824656635 0.166878146356626 1 1
0.26503245139877 0.260474463842158 1 1
0.305901938339693 0.300461037378917 1 1
0.172164619204618 0.169557962062531 1 1
0.209838395062346 0.20668165396483 1 1
0.263348722787951 0.259505965748129 1 1
0.389267639861813 0.381933005953378 0 0
0.0580576311348256 0.0562739109705626 1 1
0.215053189615054 0.21172550974783 1 1
0.155071450469834 0.151383701354365 1 1
0.147695695878313 0.144603339228267 1 1
0.34324119616327 0.336734069525882 1 1
0.324594574920173 0.318341395063857 1 1
0.173911197717359 0.171250772570136 1 1
0.141286319955882 0.138521890643478 1 1
0.28635552434052 0.280545022126877 1 1
0.239749358512049 0.235977615251117 1 1
-0.00977107467554118 -0.0101113640354942 0 0
0.286899596275644 0.282168757479176 1 1
0.11738682795931 0.11455704009811 1 1
0.215708913716223 0.211319282921846 1 1
0.277846076108062 0.273156944198183 1 1
0.251485422917049 0.24661185211898 1 1
0.210588459176485 0.206321627422333 1 1
-0.00879576523445801 -0.00841956973632546 0 0
0.114198361225281 0.112164061703491 1 1
0.281320425622149 0.275451303680919 1 1
0.316223340652296 0.309612875530043 1 1
0.156372112385012 0.153392067787662 1 1
0.114916798147093 0.113055963472287 1 1
0.151407641104386 0.14844032500185 1 1
0.228042887805223 0.224196154411238 1 1
0.252570689116117 0.247722516988313 1 1
0.107830008657046 0.105858970815591 1 1
0.352700004432172 0.346374682504301 1 1
0.150503383534184 0.146717151886943 1 1
0.181635881489508 0.178075951968397 1 1
0.183542633765612 0.179400850825717 1 1
0.197178559445048 0.193029704065593 1 1
0.22691340020661 0.221768596447891 1 1
0.165742607060873 0.162464183057539 1 1
0.159237527864306 0.156469320776419 1 1
0.267279803034722 0.2623868858336 1 1
0.280955921593948 0.276172750719482 1 1
0.384643741602001 0.376425339536064 1 1
0.167243214147764 0.164397572482794 1 1
0.125709724068912 0.123309050376125 1 1
0.319998196930254 0.314547752555838 1 1
0.0924207419256055 0.0895608738028411 1 1
0.122496470498372 0.119973179938854 1 1
0.115209251441701 0.113522526889795 1 1
0.254764249877753 0.25034610222445 1 1
0.181294036863888 0.177831531421027 1 1
0.143828403560452 0.14075795823857 1 1
0.111666126263745 0.109122418260931 1 1
0.231675242269196 0.226500713242919 1 1
0.0828443867487916 0.0810524889718281 1 1
0.105820119105618 0.103787965094941 1 1
0.0304573142357529 0.0301724361281448 0 0
0.150792712013468 0.148812580187427 1 1
0.222661847780317 0.218032341106984 1 1
0.186750128448375 0.183939219459907 1 1
0.26167433353428 0.257027035540852 1 1
0.176917887994331 0.173353847762284 1 1
0.0964180881917845 0.0949281135099158 1 1
0.318279064335666 0.312400811135746 1 1
0.283680085217318 0.278343584490326 1 1
0.0846905622634891 0.0829179634184563 1 1
0.230206722682295 0.225775900936576 1 1
0.154260045190327 0.151698196194562 1 1
0.318921678038877 0.312294202664906 1 1
0.263413767232302 0.258349299014517 1 1
0.321551647749141 0.315813079956482 1 1
0.215774982667756 0.212082716467288 1 1
0.099981575320304 0.0976829614260662 1 1
0.329534910763706 0.323141098509448 1 1
0.330235893132687 0.324732910497583 1 1
0.317030213896468 0.311731143185193 1 1
0.266738887492173 0.261831413344072 1 1
0.241303628353301 0.236982980049255 1 1
0.231537874442573 0.227013718858196 1 1
0.307735331809055 0.30230779980663 1 1
0.151573192424827 0.148136450263635 1 1
0.197100174149972 0.192795786157974 1 1
0.172274290188983 0.168755710292029 1 1
0.124155148410367 0.122216163456866 1 1
0.168652170818259 0.16497977701092 1 1
0.22819271898634 0.223985103161561 1 1
0.23424777626638 0.229638387406195 1 1
0.240826294473125 0.23673212399181 1 1
0.197914543743074 0.194145058442406 1 1
0.366963100283904 0.360424227231611 0 0
0.279210440945912 0.273934600935589 1 1
0.200789659373431 0.196459886446741 1 1
0.250730902861334 0.246506937659697 1 1
0.108033591771719 0.106832948241955 1 1
0.16490725049485 0.161520703563892 1 1
0.00507616543442657 0.00502693542575826 0 0
0.178969725137644 0.174780872381901 1 1
0.140235435138593 0.1377961302943 1 1
0.112895001363724 0.110697131693518 1 1
0.130483590897448 0.127760346182912 1 1
0.133216532551981 0.130547671514231 1 1
0.05179830323568 0.0514815925505771 1 1
0.350219782199958 0.343983828509987 1 1
0.182883418400989 0.179791899672795 1 1
0.096056137632774 0.0939033667259758 1 1
0.0542029941872473 0.0530793826932515 1 1
0.267854581311129 0.262296020709092 1 1
0.13871630692873 0.135296754125208 1 1
0.223526238702741 0.218899412464899 1 1
0.218945594535527 0.215487562857842 1 1
0.0744905509716074 0.0732788010535132 1 1
0.272358227680307 0.266390261242543 1 1
0.266666094415479 0.261336358543933 1 1
0.292859260664027 0.287448000580473 1 1
0.232272149720036 0.227491581746464 1 1
0.143780353198282 0.141875049017116 1 1
0.204255109872628 0.200477834093129 1 1
0.0919174199778605 0.0896567422524807 1 1
0.198929877055484 0.19582588612246 1 1
0.0580828175164787 0.056861439151492 1 1
0.0947941908070905 0.0926814736668903 1 1
0.204509274708196 0.200545507531216 1 1
0.13580913215758 0.132996730959887 1 1
0.0798396453736184 0.0778296475978031 1 1
0.247557747293463 0.242910274702575 1 1
0.173311723715375 0.169933941727709 1 1
0.290475178408075 0.286134583371887 1 1
0.106293395708424 0.10410529513957 1 1
0.280527048426158 0.275583889877108 1 1
0.265007190500685 0.260894738939398 1 1
0.19680832750581 0.193311464981481 1 1
0.21882867027097 0.214835338702026 1 1
0.176917233625633 0.17396842560333 1 1
0.41513931473215 0.408266651129863 0 0
0.277548746594782 0.272053934868273 1 1
0.382274420423277 0.374178658168655 0 0
0.397796672334596 0.390679852902664 0 0
0.314714327739879 0.309572826057665 1 1
0.27963342802922 0.274648782637045 1 1
0.138058827395089 0.135031911290132 1 1
0.126917303394674 0.123611347808958 1 1
0.177027602042848 0.173707958654387 1 1
0.157753307909961 0.153471079560274 1 1
0.127673056422055 0.125343040453716 1 1
0.206300657551067 0.201591040533162 1 1
0.0280158489886442 0.0283675211162431 1 1
0.144204221711949 0.141956649977673 1 1
0.206642113549637 0.203526217003142 1 1
0.278064022092723 0.273039376410043 1 1
0.301690336024761 0.296237128369684 1 1
0.210984830353608 0.206765207394665 1 1
0.206780124614989 0.204421928273528 1 1
0.163412192918768 0.160437073211126 1 1
0.232110788051298 0.227389837949347 1 1
0.193062703536121 0.188572548294014 1 1
0.268659525741735 0.264700936049463 1 1
0.112888228841914 0.110836250886888 1 1
0.129130459854246 0.12805399524193 1 1
0.342785673625004 0.336226908043401 1 1
0.031089858274895 0.0297368954417589 0 0
0.21946418282364 0.215270484667729 1 1
0.19956669571372 0.196357655880663 1 1
0.157164392479374 0.154356614110206 1 1
0.212184868766657 0.207951725242455 1 1
0.218283924107417 0.213472144552443 1 1
0.143590039431695 0.139917260777297 1 1
0.28640455945255 0.281209874698712 1 1
0.358428104189876 0.351512193494839 1 1
0.494653993862948 0.483895404952443 0 0
0.218138739434848 0.214770301217198 1 1
0.0853869014699554 0.0841642911742864 1 1
0.203439111127622 0.200183507127799 1 1
0.310913095195789 0.305648157812022 1 1
0.25881541471514 0.254537409400823 1 1
0.23403081918816 0.230399355085849 1 1
0.151214367476154 0.148568828067577 1 1
0.31256488887021 0.306134031698395 1 1
0.178464678950952 0.175403407362637 1 1
0.192988938205629 0.190306445160832 1 1
0.154170226596497 0.150751841549595 1 1
0.256293030871847 0.251267432582704 1 1
0.29702275259293 0.291733646403956 1 1
0.193055733497172 0.189812418097504 1 1
0.177143400330937 0.173534776837834 1 1
0.203638373676302 0.199581252244696 1 1
0.145290270062007 0.142922053244285 1 1
0.115912672853773 0.113215587355615 1 1
0.228649191257642 0.224775085860293 1 1
0.364348101780235 0.35880036565974 1 1
0.187779860865847 0.184904971397514 1 1
0.0299168504712737 0.0298233688765005 1 1
0.182541775655133 0.179330450443003 1 1
0.225821075274309 0.221150016353135 1 1
0.258570297244067 0.253690997408686 1 1
0.139418506126987 0.137009733253723 1 1
0.239579409863412 0.234620964834873 1 1
0.189236953718602 0.186487594681215 1 1
0.253411468616925 0.24858143052136 1 1
0.169276742785603 0.166306338130597 1 1
0.14600324091064 0.144371143064106 1 1
0.284021367324354 0.278838006315993 1 1
0.192422293992118 0.188790942973601 1 1
0.158006843301776 0.154518749842516 1 1
0.142433417268347 0.139762078666032 1 1
0.0242694855493936 0.0244425391090468 0 0
0.0523284004970552 0.0514953004544234 1 1
0.201798300889293 0.197878418948662 1 1
0.296160898942661 0.290194453063579 1 1
0.139290576996428 0.136743715973267 1 1
0.224946251544112 0.221154923038143 1 1
0.160690833305417 0.157543618396019 1 1
0.165609103295386 0.162933910025489 1 1
0.246055572313812 0.2410329433803 1 1
0.0941810955567677 0.0921286654645657 1 1
0.092930745901643 0.0911314314365241 1 1
0.0983824041521037 0.0961279869238051 1 1
0.199610400816331 0.195973978517776 1 1
0.184673570124697 0.180603200190342 1 1
0.351790791902485 0.34426986015565 1 1
0.234483721084321 0.229901788162408 1 1
0.172422218145446 0.169312154836653 1 1
0.131567935268867 0.128898647468825 1 1
0.0768131747283728 0.0755961135759589 1 1
0.136055890258376 0.133578852354807 1 1
0.213737145990232 0.20932769417157 1 1
0.158053700049779 0.154195972884743 1 1
0.237752852930342 0.233429591369665 1 1
0.327895266370664 0.320805866642576 1 1
0.0778771956900992 0.0752831677884953 1 1
0.277942568940578 0.272507858456003 1 1
0.238088694004486 0.234228117281625 1 1
0.180693312911112 0.177527769784712 1 1
0.115783319188243 0.113414172859229 1 1
0.163120973650395 0.160466141718887 1 1
0.213661621766406 0.209990274583644 1 1
0.226650115151183 0.22333856155695 1 1
0.0769885144051026 0.075417073099795 1 1
0.0922098271533369 0.0910052866290741 1 1
0.180597753603937 0.177366688318862 1 1
0.174312404153556 0.171411494157252 1 1
0.224875916779399 0.221167337603332 1 1
0.166534964191509 0.163287470885661 1 1
0.422766179412624 0.414469363646761 0 0
0.268507517571166 0.263789469514736 1 1
0.163675852995516 0.160586558005782 1 1
0.191672006622157 0.188004010882862 1 1
0.248828619894815 0.244171647588561 1 1
0.0803886729518735 0.0790023810859387 1 1
0.172551295564113 0.169226743663752 1 1
0.207541405807321 0.202792273062858 1 1
0.326732274970248 0.319469995167253 1 1
0.120383276410223 0.118662118882523 1 1
0.241285574712682 0.236359674157501 1 1
0.287978451098084 0.282369033275084 1 1
0.0755025150893326 0.0742318777348745 1 1
0.111001710252941 0.109004273239811 1 1
0.227523910291163 0.224375379209564 1 1
0.149223883120826 0.146320863853339 1 1
0.174598735347573 0.171139778239358 1 1
0.164744856091467 0.162431475454427 1 1
0.189788868871938 0.185919624623705 1 1
0.0906194433198772 0.089303795664953 1 1
0.346823795382548 0.340582105095539 1 1
0.251296914581549 0.246481923845722 1 1
0.100210631660681 0.0987982790969442 1 1
0.0905342900262089 0.0888670198557802 1 1
0.167315362056464 0.164181844567388 1 1
0.198674314609769 0.194192232605138 1 1
0.220895215964556 0.216938247290447 1 1
0.163590990352393 0.160777909182732 1 1
0.0635037999544673 0.0625886558060674 1 1
0.169798134266579 0.16580762823355 1 1
0.116063046275711 0.114266687595988 1 1
0.096037481432829 0.0945088213632285 1 1
0.246757326689129 0.241731145515907 1 1
0.221141645934317 0.216238496720291 1 1
0.106818131786442 0.104898528723331 1 1
0.215542680347591 0.211754891208979 1 1
0.324102195044576 0.317894840062026 1 1
0.265087605638624 0.260568388505556 1 1
0.214548466912211 0.210997484791707 1 1
0.19931415593281 0.195756581244835 1 1
0.0915158006051374 0.0905560438523677 1 1
0.206384956082915 0.203328183308965 1 1
0.057379967699921 0.0564106819512767 0 0
0.204276310200718 0.199856296457863 1 1
0.224929005312916 0.220825323869631 1 1
0.106866792569779 0.104321971460492 1 1
0.0443459214259373 0.043772817623921 1 1
0.260149528275116 0.255484029328442 1 1
0.339242320305663 0.333354447235421 1 1
0.15878457209905 0.155816423207906 1 1
0.166816540612847 0.163943537858124 1 1
0.0977881020422428 0.0951093911648149 1 1
0.183522973258132 0.180084731436053 1 1
0.134324313328271 0.131527071908648 1 1
0.205471159135757 0.201809522647016 1 1
0.173042432728135 0.169612420636691 1 1
0.111942315954212 0.109704874391647 1 1
0.135287977468747 0.132502156945199 1 1
0.123915918718898 0.121567660769381 1 1
0.225041273479591 0.221131806478727 1 1
0.0276976012138443 0.0274586386648409 0 0
0.182366821102808 0.179467161576887 1 1
0.106297917209327 0.104718354607237 1 1
0.243894050694925 0.240369210194068 1 1
0.384374168784689 0.377821669488378 0 0
0.295583322417845 0.289423762508401 1 1
0.0533041326066064 0.0523215482924764 0 0
0.251064855818826 0.24682665392086 1 1
0.190831971877811 0.187664690579938 1 1
0.27377199327933 0.268475522632092 1 1
0.297418189854379 0.292444471519752 1 1
0.177256924693504 0.174169420045602 1 1
0.135951407825361 0.132171303999686 1 1
0.162387133766948 0.159863583830449 1 1
0.12569264894702 0.123956529508594 1 1
0.421295153095727 0.41278918781808 0 0
0.214498266252614 0.210232299090498 1 1
0.286502073659063 0.280881168452507 1 1
0.305541386464824 0.299664916903142 1 1
0.227336876450539 0.222104380775579 1 1
0.245278006407059 0.240208936241368 1 1
0.12424217710194 0.122863423510453 1 1
0.0521084916679905 0.0507261343965196 1 1
0.298970527178771 0.293388782291202 1 1
0.184768797286563 0.180563569950325 1 1
0.217031693969471 0.213475611092766 1 1
0.311650219796416 0.30535706800929 1 1
0.220352064789434 0.217237932843378 1 1
0.170357468535055 0.167139116711481 1 1
0.169580966895415 0.166161120878759 1 1
0.19958950268502 0.195079612153655 1 1
0.0863462893223664 0.0841225816161533 1 1
0.0592582758940805 0.0581788470246581 1 1
0.114552034041393 0.112180350374445 1 1
0.219372237108354 0.215565149877328 1 1
0.168487439560084 0.166200223676603 1 1
0.242697609588154 0.239114165369658 1 1
0.201715377843742 0.197532667322835 1 1
0.395337536300049 0.387701335307587 1 1
0.262694391108186 0.257769573329105 1 1
0.0508341243886752 0.0501049359537348 1 1
0.141070262478234 0.138092446047916 1 1
0.294302434608426 0.288231930185811 1 1
0.155733426970385 0.153546959896429 1 1
0.0982182874179762 0.0968485193476868 1 1
0.259912985624021 0.255359088040383 1 1
0.158754021391354 0.15702001292902 1 1
0.282303289504027 0.277191007808703 1 1
0.164536232484461 0.161627673270633 1 1
0.23620015581511 0.231905911290961 1 1
0.282535794701679 0.276850178329377 1 1
-0.00340097227071616 -0.00306772604144505 0 0
0.10555326770888 0.103528691311363 1 1
-0.00223022269595521 -0.00192386043888461 0 0
0.254913264779709 0.248673379350559 1 1
0.308407227576351 0.302133829550714 1 1
0.110358391319796 0.108093274747491 1 1
0.219542359671621 0.215582917505083 1 1
0.107470888293775 0.105525670418887 1 1
0.140429729831989 0.137837266704571 1 1
0.121214934899027 0.11907149462013 1 1
0.326628220934073 0.320137743224366 1 1
0.266612522142111 0.262429326705413 1 1
0.0805019450870135 0.0788609670365664 1 1
0.0294679979361177 0.0293674696081674 0 0
0.249300917009257 0.245018134037798 1 1
0.289240599749183 0.283879228094608 1 1
0.232810622363333 0.229090379070861 1 1
0.258783492759635 0.254772063128837 1 1
0.120343702492561 0.118315033919364 1 1
0.177960542514715 0.174379182303945 1 1
0.20096647482073 0.19659515281979 1 1
0.0599482307269941 0.0583814496054445 1 1
0.0299347675906117 0.029148648878297 1 1
0.189680416303181 0.186427004679188 1 1
0.0809467253610701 0.0787519972373029 1 1
0.25736907107551 0.252372762192503 1 1
0.0803640512245146 0.0794543795693194 1 1
0.184405169743352 0.181403859410072 1 1
0.212465207020788 0.208642125066007 1 1
0.28156289710293 0.276152999625858 1 1
0.0767417519210224 0.0752645770147696 1 1
0.036092070080964 0.0364239719328503 1 1
0.269916676524211 0.264801592434802 1 1
0.136289564475128 0.132972518654016 1 1
0.186356791415993 0.183028007645722 1 1
0.0627391443710876 0.0618641072475034 1 1
0.185496237892277 0.182252376946802 1 1
0.244837021817357 0.240154263191657 1 1
0.280064022704801 0.274675101374802 1 1
0.14115875407005 0.138597365289738 1 1
0.271165860304226 0.266088233231813 1 1
0.158981865493359 0.155915151255913 1 1
0.157177715023804 0.154689539573232 1 1
0.363766919758724 0.357278676326538 1 1
0.183224750913794 0.180395957822691 1 1
0.122769770076756 0.121088779686298 1 1
0.144743324293105 0.141867579137964 1 1
0.228716146479498 0.225214402431829 1 1
0.100152107007409 0.0984839076446954 1 1
0.124326607816739 0.12199585370016 1 1
0.328931759705071 0.321949814936213 1 1
0.32160792340954 0.315519365049285 1 1
0.259141130296304 0.253150112592757 1 1
0.300887540975239 0.295581832627844 1 1
0.227247392628634 0.222919911109323 1 1
0.260259695702299 0.255460026385425 1 1
0.258639500310886 0.253759462821352 1 1
0.126343756314184 0.124010084706059 1 1
0.158694565458801 0.156150915572282 1 1
0.242719694234622 0.238348567420646 1 1
0.0652927913379075 0.0635826292896213 1 1
0.19233160893313 0.189397522875169 1 1
0.298977008550025 0.293569664273593 1 1
0.186273126300284 0.183061480306096 1 1
0.243238684284771 0.238272818037927 1 1
0.334426649580206 0.32837656054702 1 1
0.268024561558652 0.261769586407696 1 1
0.0551141716134761 0.0534667011699777 1 1
0.238279129311425 0.234269892384606 1 1
0.178697827728478 0.175125890724953 1 1
0.133937288977569 0.130361921778896 1 1
0.264690437735824 0.259342590733425 1 1
0.296578738768362 0.29035509928411 1 1
0.350766184434582 0.344616092368934 0 0
0.2409347263092 0.236775693763201 1 1
0.268919897106143 0.263314713549236 1 1
0.185591733515596 0.180711439645545 1 1
0.153980066908038 0.151784231849691 1 1
0.146470535789942 0.143779424165824 1 1
0.131621118534675 0.129506303839358 1 1
0.304610663277814 0.298152878447304 1 1
0.241233853120247 0.235665328920974 1 1
0.209204069951534 0.204575523465185 1 1
0.347529583574852 0.339458111276332 1 1
0.28041777680812 0.274894060279773 1 1
0.0859493721715559 0.0845603082988242 1 1
0.258188845582312 0.251672735165707 1 1
0.123955639104834 0.121863693295587 1 1
0.174256235869935 0.17082478898645 1 1
0.167458731295743 0.164623803556714 1 1
0.12277016639023 0.120169573312746 1 1
0.210672439633214 0.206941469787849 1 1
0.159666168630375 0.157322741465678 1 1
0.0589262452868831 0.057628017159709 1 1
0.230314447968274 0.225791712360442 1 1
0.161381530433258 0.158512362441644 1 1
0.157255903265516 0.15371072714267 1 1
0.193466263790132 0.189992772839645 1 1
0.132760155800349 0.130425135164231 1 1
0.257972523956243 0.252594340913828 1 1
-0.00658991711492102 -0.00726443014785903 0 0
0.299289980937976 0.293280019948568 1 1
0.21400356405418 0.209993014459428 1 1
0.0999438157972308 0.0983708142532243 1 1
0.254197743188124 0.249340398954957 1 1
0.14652943757784 0.143770084960197 1 1
0.307405555763887 0.301619569067107 1 1
0.215458593273174 0.211870902069648 1 1
0.156503723749797 0.153634997372232 1 1
0.24417151425266 0.239002916499721 1 1
0.20099848557105 0.195984849579537 1 1
0.204411962156643 0.200242544800586 1 1
0.155335292174546 0.152762759263753 1 1
0.21482214957275 0.211240021086361 1 1
0.0319937515969969 0.0312578418800661 0 0
0.242396034581416 0.23854506333632 1 1
0.253678559415454 0.249248760398112 1 1
0.234163061118636 0.229829889801749 1 1
0.421424591153101 0.412876370172486 0 0
0.253779058195865 0.249415739163487 1 1
0.19526114274562 0.191228495436885 1 1
0.233453069002133 0.229057291928338 1 1
0.198494905199778 0.193997947344217 1 1
0.10351602720818 0.101540536644586 1 1
0.0877435653502358 0.0863463402512772 1 1
0.23329102968567 0.229038611743448 1 1
0.147861934311614 0.145702776027261 1 1
0.283715194752648 0.278960957074516 1 1
0.267438282360404 0.261757946910343 1 1
0.225389838244722 0.221281318374104 1 1
0.141238596256338 0.138621715306685 1 1
0.134630894087252 0.131713651139252 1 1
0.17191560276928 0.167727676680181 1 1
0.222949878189228 0.218464368881847 1 1
0.308960045852414 0.302889469984179 1 1
0.167345275338756 0.165039942511811 1 1
0.0741102952516492 0.0725797524928236 1 1
0.448247323067782 0.439446264557245 0 0
0.34199332832985 0.335113033056891 1 1
0.0387136405903868 0.038280364049655 1 1
0.19887857990474 0.19377104303489 1 1
0.301727338985354 0.295641937706746 1 1
0.27615072046661 0.270832525494785 1 1
0.189711206908634 0.186746919799253 1 1
0.172617555368248 0.168826729383188 1 1
0.175450366179059 0.17330109783027 1 1
0.169274744076049 0.16619237022788 1 1
0.125633473462686 0.123655126106661 1 1
0.271264589123457 0.266079817936748 1 1
0.13288505302598 0.13088771294673 1 1
0.0657927883488983 0.0648293288862386 1 1
0.380668425252136 0.37258754690458 1 1
0.161370118165991 0.157093099999826 1 1
0.000269842552101125 -0.000229190204028534 0 0
0.230055820647914 0.225232672606808 1 1
0.165434980488141 0.161988645676213 1 1
0.182868273555462 0.179538080275625 1 1
0.342543618519751 0.336641595974963 0 1
0.206191868371666 0.202327091850132 1 1
0.388124047038363 0.380736788828054 1 1
0.249142622313547 0.243378187766938 1 1
0.194640341478687 0.190958720856815 1 1
0.225859629527213 0.222307453133974 1 1
0.143093996432378 0.140293165979914 1 1
0.0877232458759988 0.0846945432535667 1 1
0.29037515447727 0.285427798626171 1 1
0.0686134574300536 0.0678586946276079 1 1
0.17726951459943 0.173974964738135 1 1
0.0794998403388472 0.0781379596807509 1 1
0.230793273069069 0.225577708299291 1 1
0.306434840274134 0.301341974850024 1 1
0.170429733580205 0.166953669390165 1 1
0.181541089465555 0.176846661696016 1 1
0.168021345226283 0.165256797127288 1 1
0.197262114015914 0.193759411114651 1 1
0.0556836828756534 0.0541509562780934 1 1
0.0976394899866891 0.0960772691984347 1 1
0.159598624167828 0.156077351036399 1 1
0.242339344705273 0.235937440340565 1 1
0.195014248659147 0.191902805680464 1 1
0.302353146077408 0.297186942037847 1 1
0.120961782822596 0.119131145256566 1 1
0.171583171044951 0.168827744629322 1 1
0.0812865080874001 0.0795185189297278 1 1
0.182642958606223 0.179421194226326 1 1
0.243331966532154 0.238957988720142 1 1
0.281744454235826 0.276064812798133 1 1
0.267301336852476 0.262411734908151 1 1
0.330448005769351 0.324780094964528 1 1
0.136488792328404 0.133767089724439 1 1
0.232080630994547 0.226925127493208 1 1
0.286083005291014 0.280783077422399 1 1
0.164492606258482 0.162026768053366 1 1
0.242059770920836 0.237149919600753 1 1
0.234024368262854 0.230533379106394 1 1
0.198155018276918 0.193759541979159 1 1
0.168725155868664 0.165056419507519 1 1
0.178007104463513 0.173932888693437 1 1
0.0793155968035871 0.0776804831952592 1 1
0.265775376425598 0.259925149411672 1 1
0.294770085525767 0.289416232660372 1 1
0.234731713065948 0.230680511927723 1 1
0.387680196663713 0.381183162106765 0 0
0.152783668973253 0.149839541839074 1 1
0.24820342304329 0.243496615452626 1 1
0.260437731778626 0.255917972198751 1 1
0.37047921619877 0.363982652755658 1 1
0.289735256386823 0.285095396614202 1 1
0.182209899162983 0.179375195061236 1 1
0.350459689326541 0.3443019593667 1 1
0.183149322238767 0.180340505315068 1 1
0.190159721138283 0.186161713297851 1 1
0.263073709438383 0.2577262115978 1 1
0.143247834009524 0.140284559019432 1 1
0.151277256959968 0.148290594677565 1 1
0.0767682534745519 0.0753052148416954 1 1
0.298193076637737 0.292913125004508 1 1
0.184426055047791 0.181544293140535 1 1
0.15147763498673 0.149158489770379 1 1
0.275234700457398 0.270029703011391 1 1
0.171257930787678 0.16756789913033 1 1
0.262614177206102 0.257786785918318 1 1
0.0717520899574726 0.0703392314830591 1 1
0.0691360001009197 0.0674899526827547 1 1
0.1942427476565 0.19080771495088 1 1
0.205194010419828 0.202044611209393 1 1
0.104787510282424 0.103315265730255 1 1
0.28113570529731 0.276078311680799 1 1
0.125947876397583 0.122989465763957 1 1
0.199060935311466 0.195548801310709 1 1
0.250393576460969 0.245517094056137 1 1
0.172831819443901 0.16888148185811 1 1
0.171025540312494 0.168001828954252 1 1
0.235531533234584 0.232157399308262 1 1
0.324656273969304 0.318039743304846 1 1
0.157296073138901 0.153936147827632 1 1
0.130553764360337 0.127349220518827 1 1
0.199670925741774 0.196227355406524 1 1
0.211337331301202 0.207196996042648 1 1
0.299988336890028 0.294517491994836 1 1
0.210827407327052 0.207466546632026 1 1
0.248661489917529 0.243779921900381 1 1
0.153171455848457 0.150783800156483 1 1
0.207540028356111 0.204126188921347 1 1
0.234278037093331 0.230753654064436 1 1
0.0469643423882681 0.0455108720966692 1 1
0.214421082165077 0.210036192017347 1 1
0.164497831640485 0.161525147183848 1 1
0.19607587488315 0.192359964050429 1 1
0.180086861284528 0.176461839071905 1 1
0.10206925052507 0.100401948451757 1 1
0.124974009598792 0.122773528178166 1 1
0.0507830264195624 0.0497473844947762 1 0
0.16730866330197 0.164800190227507 1 1
0.353195928284328 0.346426810690793 0 0
0.19792658763022 0.194290766898482 1 1
0.158324105408328 0.155528538558397 1 1
0.209287823661719 0.205708052816593 1 1
0.426627817635477 0.418776774913932 0 0
0.223284492457958 0.219609328278472 1 1
0.254409648073308 0.249569084253938 1 1
0.272754919711608 0.267982917504851 1 1
0.176299920953837 0.172532679116162 1 1
0.36302528580004 0.357052124292079 1 1
0.224036301603995 0.219421293618868 1 1
0.260501822245051 0.255505342065314 1 1
0.322335442820835 0.316091519918544 1 1
0.295414177943511 0.290528816147525 1 1
0.293706160877828 0.288398282706701 1 1
0.188422859055886 0.184518746718574 1 1
0.131356262045557 0.129430114860854 1 1
0.215014503254836 0.211785946858094 1 1
0.206964955429901 0.203323982963148 1 1
0.192990191986576 0.190375788280641 1 1
0.155676947346032 0.153075910119582 1 1
0.214831797109947 0.211437424152341 1 1
0.177478885658248 0.174054274514696 1 1
0.314182062081082 0.308756971419153 1 1
0.213664434356469 0.2096079400402 1 1
0.269169755060536 0.263634590984349 1 1
0.160844373257693 0.157851180633824 1 1
0.0502266306905298 0.0491201032486969 1 1
0.0895583575719336 0.0872504658168796 1 1
0.317382746929152 0.311912640477533 1 1
0.183478311977591 0.180636236193669 1 1
0.21806603483556 0.213342620758948 1 1
0.207390332232679 0.203146501521571 1 1
0.160787272841672 0.158166716124092 1 1
0.161563710599514 0.158581071133101 1 1
0.0841491884608874 0.0823614182708205 1 1
0.299382893942222 0.294435071656776 1 1
0.113597722764381 0.111261410672619 1 1
0.169937407099203 0.166854831799319 1 1
0.293575468014868 0.288704062481981 1 1
0.179290604761237 0.176292557168234 1 1
0.139980625550189 0.137527356655291 1 1
0.253678117579653 0.250017439855012 1 1
0.255511865155237 0.250847300604447 1 1
0.157261708943958 0.154417359084017 1 1
0.0658012058546327 0.0651382347587474 1 1
0.151294948518097 0.148955971330109 1 1
0.231114620147407 0.226772109367447 1 1
0.14303763693968 0.141265639042312 1 1
0.192405102458687 0.189182187108929 1 1
0.215098394354835 0.210995251080525 1 1
0.21005058210909 0.207188554741301 1 1
0.247176351514771 0.243132645419171 1 1
-0.0667017389470767 -0.0658525663118365 0 0
0.233879677235762 0.230178760244469 1 1
0.185896742974419 0.182621646572942 1 1
0.132291493149371 0.129801828362115 1 1
0.194174885605585 0.19024540645426 1 1
0.250450969191152 0.246265312204859 1 1
0.244593290855589 0.239616795633479 1 1
0.368132790566373 0.361363810350435 0 0
0.117254179387724 0.115375597922828 1 1
0.226662678193702 0.221333573431883 1 1
0.18897276809526 0.185625772530668 1 1
0.231513610732276 0.226679536899069 1 1
0.212411467626053 0.208406355476611 1 1
0.104541230565668 0.102851206952373 1 1
0.276189999473675 0.270668232677709 1 1
0.0898922063167478 0.0875737874851594 1 1
0.0239204293131545 0.0228311290246288 0 0
0.0786072907011288 0.0770183343421277 1 1
0.456413989492193 0.448519358622367 0 0
0.183350295656547 0.180022035798406 1 1
0.264990836585832 0.25940947703979 1 1
0.317024858589191 0.311799325861041 1 1
0.194087086588274 0.190491886985978 1 1
0.206966142519038 0.203230027904768 1 1
0.171125359252716 0.168186344054654 1 1
0.135105769071369 0.133051576649339 1 1
0.248976720047388 0.244555023687061 1 1
0.277127146871048 0.271570736487409 1 1
0.299479162691335 0.293747316887565 1 1
0.136397904737015 0.134080820031999 1 1
0.203382191238537 0.199423707014608 1 1
0.176040052262415 0.17273911763229 1 1
0.171079683714434 0.168324606875202 1 1
0.196256406601099 0.192092900431265 1 1
0.217639958557997 0.213746820987259 1 1
0.20666385785745 0.201842823278888 1 1
0.202565615278753 0.198827058777441 1 1
0.195540334666634 0.191659397684677 1 1
0.172462154591109 0.169480476566293 1 1
0.232530335712933 0.228242317648685 1 1
0.191690682580878 0.188472500973029 1 1
0.176263181672243 0.172830473499986 1 1
0.317714569187045 0.311803808621007 1 1
0.199926482292589 0.196453949926252 1 1
0.273053736050085 0.26724925207216 1 1
0.192429391865869 0.188461161727744 1 1
0.264459582172785 0.259622946441821 1 1
0.124689461250606 0.122091637280048 1 1
0.348937983523641 0.342615601385595 1 1
-0.0250840249523024 -0.0246820918011387 0 0
0.18964238744704 0.1861983322941 1 1
0.270330942405391 0.264186986808939 1 1
0.167050894598463 0.164110065073784 1 1
0.172613890516469 0.168777588144594 1 1
0.0750000503296555 0.0734861251958556 1 1
0.0807564516971491 0.0787720361864291 1 1
0.189749377333823 0.186136340513136 1 1
0.256703586298333 0.252480273204313 1 1
0.163515474879247 0.159652610707514 1 1
0.125340895539732 0.124151745879399 1 1
0.0604679535435075 0.0594356288238681 0 0
0.242307232846252 0.2371895537263 1 1
0.19219186259905 0.187427830760876 1 1
0.368500183496324 0.362205867387281 1 1
0.177425623224692 0.174019723913555 1 1
0.182669054436032 0.1792140767479 1 1
0.215331411819445 0.211101832785696 1 1
0.136984104991873 0.134537820745353 1 1
0.227274533786354 0.222561985992582 1 1
0.280306814813174 0.274594575977432 1 1
0.0835279815539072 0.0819076344064833 1 1
0.28107263075052 0.275495451925304 1 1
0.156608452850225 0.153464907302461 1 1
0.298192805450363 0.292843599348123 1 1
0.210601283944178 0.20669845861306 1 1
0.24690532339884 0.242621511722195 1 1
0.251324048536526 0.246314205510859 1 1
0.212902065644293 0.207910948877651 1 1
0.0721915231219398 0.0708009806972927 1 1
0.157509819568542 0.155331348331169 1 1
0.197220570233286 0.19373089552609 1 1
0.0816359601449913 0.0805979888115877 1 1
0.10025045123641 0.0983225438174954 1 1
0.202225471143433 0.198322089364688 1 1
0.117252880915194 0.114856036037773 1 1
0.0173288730500062 0.0171023228460259 0 0
0.222382449509067 0.218293515731171 1 1
0.158403165592198 0.155858882553847 1 1
0.0883317772622305 0.0872949468883102 1 1
0.031997522818222 0.0316544952118111 0 0
0.348826368836492 0.342564237541274 1 1
0.256547217873675 0.252235700245739 1 1
0.171137315429436 0.168144911811871 1 1
0.146687263795046 0.145119736555119 1 1
0.222964745088761 0.219464711827722 1 1
0.187897131423075 0.185105632315715 1 1
0.145098313530264 0.142215786482035 1 1
0.255078206249493 0.250709573745241 1 1
0.124258961322696 0.121870947198744 1 1
0.249575121469181 0.245886996786158 1 1
0.215471947717559 0.211834756649864 1 1
0.204279467647488 0.200916524000979 1 1
0.16658927755913 0.163304066580339 1 1
0.140467216105854 0.137571263727945 1 1
0.323095627200688 0.31761612379235 1 1
0.253484056095078 0.24941203131422 1 1
0.28567202910265 0.280325694936965 1 1
0.23331363272577 0.229544645940102 1 1
0.28784819801447 0.282687180772421 1 1
0.166406708109176 0.162734612064987 1 1
0.0364354350536826 0.0356272783962038 1 1
0.243112158437353 0.238629872720841 1 1
0.222651090399815 0.218856772696152 1 1
0.154487752391864 0.151698065605647 1 1
0.240815229714808 0.235957216256166 1 1
0.237965357758223 0.234622130783809 1 1
0.274422026085661 0.269479717109031 1 1
0.175943207113689 0.17214481471723 1 1
0.187651582039669 0.183780575785074 1 1
0.162176512671671 0.158919244613867 1 1
0.198255069993795 0.194813211118413 1 1
0.0956008604326287 0.0938317744435851 1 1
0.267216006573016 0.262506626638522 1 1
0.108478374572756 0.106896701574423 1 1
0.235725602351925 0.231175757348092 1 1
0.22165103186195 0.217274375223762 1 1
0.241351680456115 0.236677787407975 1 1
0.109367249978746 0.107357847479141 1 1
0.0142062465395329 0.0134305030498932 0 0
0.216174291091049 0.211721843400674 1 1
0.0802907098766001 0.0791433480051824 1 1
0.103251517299867 0.101299147554564 1 1
0.270385159651232 0.266338728085231 1 1
0.325976749974167 0.320003465130397 1 1
0.216098877604475 0.212081726145846 1 1
0.308716077208548 0.303259897070422 1 1
0.188722338298476 0.185231884956104 1 1
0.232137251116546 0.228191650416832 1 1
0.273368272655017 0.268597040810235 1 1
0.307689538037242 0.301970554014469 1 1
0.0936382509543311 0.0929535167086883 1 1
0.190565604816297 0.186960402371793 1 1
0.245369418990466 0.240997563083729 1 1
0.134861785137878 0.131936991334382 1 1
0.062948792497975 0.061899818818406 1 0
0.0552542042927762 0.0549621056364592 1 1
0.178494952749035 0.17511654841564 1 1
0.194873793926192 0.190804157495078 1 1
0.275133092767873 0.270102399264208 1 1
0.104238918806732 0.101431682042239 1 1
0.259184326368497 0.254255346577372 1 1
0.159985767644674 0.158180753349373 1 1
0.0873137900487958 0.0865127817274167 1 1
0.245352484272568 0.240511640203838 1 1
0.273116067250484 0.267777597151171 1 1
0.322770832332352 0.317099484729764 1 1
0.0681023890923614 0.0671865876358967 1 1
0.325369934659853 0.319649479857049 1 1
0.150454060657256 0.147669829335172 1 1
0.112365184807183 0.109770417635738 1 1
0.192617226013175 0.189442428747323 1 1
0.31550696213126 0.308887009053393 1 1
0.0564414488666872 0.0554846760418591 1 1
0.0267028904773283 0.0260410867187702 1 1
0.181835698663914 0.178098792052227 1 1
0.174879754521931 0.171779563043409 1 1
0.197000747081747 0.193518643059134 1 1
0.190170002181416 0.186713216815436 1 1
0.274362090950034 0.269298522575251 1 1
0.155779432273924 0.152389509621123 1 1
0.0683938599045054 0.0676653041921234 1 1
0.171537403888162 0.168874549362096 1 1
0.14596810962686 0.142999568743283 1 1
0.231336771224716 0.22736153978627 1 1
0.2434814387221 0.239169919959684 1 1
0.173139394944712 0.169766843392333 1 1
0.376667742402008 0.369617582319073 0 0
0.301704204607614 0.296002159456665 1 1
0.284842878201701 0.279566526901724 1 1
0.221218876400981 0.216579926219581 1 1
0.187457895603232 0.183316972398854 1 1
0.181345149555078 0.177976698918577 1 1
0.187369403702145 0.184134882248357 1 1
0.234962856276607 0.230060434898793 1 1
0.142360903764608 0.13877326776343 1 1
0.181733688669328 0.177921561722007 1 1
0.266741814439072 0.261626227209331 1 1
0.161578221590524 0.158995729703478 1 1
0.0951582217915696 0.0932636553906575 1 1
0.201118907897525 0.198113417687629 1 1
0.139471203867648 0.137187369773631 1 1
0.185159897405314 0.181521595671277 1 1
0.226853008066877 0.222530126981219 1 1
-0.0135327529054667 -0.0129629259084518 0 0
0.226169357174694 0.22292552049461 1 1
0.17505702682775 0.17192044777525 1 1
0.0603525485726806 0.0581342282050056 1 1
0.265466488437391 0.260816911428958 1 1
0.247787015539468 0.243421393580945 1 1
0.151527332332833 0.149566276483775 1 1
0.28407703424271 0.27888849378145 1 1
0.228147181436959 0.225135454311672 1 1
0.22418721826347 0.220517352652574 1 1
0.146810029207735 0.14379977010844 1 1
0.209048993132607 0.204755424383227 1 1
0.23683755534533 0.232205315605361 1 1
0.184214381728694 0.180526562242202 1 1
0.182260531900367 0.179373577687367 1 1
0.202326570212737 0.197557429229988 1 1
0.235456280309914 0.230862687007542 1 1
0.219138563005901 0.214839113560052 1 1
0.29537377076943 0.289957151332704 1 1
0.147991860864407 0.145436023560342 1 1
0.187866777491117 0.184620234332324 1 1
0.197171254069118 0.193790888082359 1 1
0.107485524378589 0.105613835073847 1 1
0.133642342963603 0.130566032297915 1 1
0.368288493174655 0.361640949694701 0 0
0.0438140842516738 0.0435771933002034 1 1
0.26684067830582 0.260903543916506 1 1
0.362982618999482 0.356407791550698 1 1
0.183371108433985 0.179566010350018 1 1
0.23512215892891 0.230202693359063 1 1
0.0813980676559946 0.0799552721210741 1 1
0.29019946335171 0.284262171437307 1 1
0.149804445025319 0.147546906275567 1 1
0.229743302589246 0.224590036735268 1 1
0.156794006515534 0.154726221432116 1 1
0.206820998809738 0.203064436759891 1 1
0.14278741915242 0.140420689208868 1 1
0.129460097853123 0.127956895381392 1 1
0.201206392870095 0.198123993616587 1 1
0.126371926160651 0.124036756618135 1 1
0.26487564440123 0.259390573701927 1 1
0.260241605098616 0.253970542078776 1 1
0.152134242913541 0.149615613556989 1 1
0.199155028500453 0.195851910544894 1 1
0.232811191474608 0.22847450545849 1 1
0.412073669453463 0.405167888736811 0 0
0.24551481279481 0.240435719496996 1 1
0.197383457926756 0.193759468742479 1 1
0.337351780050192 0.332297858063909 1 1
0.124223165011981 0.122353277115973 1 1
0.146622324545906 0.144188553402383 1 1
0.148924288982906 0.145161763550955 1 1
0.0807714082649967 0.0788907961742854 1 1
0.100961724008654 0.098932994515554 1 1
0.149116521765312 0.146703688778889 1 1
0.257865964446303 0.253349917610119 1 1
0.213276568469504 0.2102280839766 1 1
0.241054328468142 0.236502134510469 1 1
0.119132217009445 0.117118611541551 1 1
0.297924088898762 0.292257689540686 1 1
0.149871078042585 0.147024207659793 1 1
0.267596215084259 0.263167801063438 1 1
0.175492754388006 0.172749092233623 1 1
0.138108569130464 0.135774415818799 1 1
0.165118309667211 0.162166240033917 1 1
0.118653398473813 0.11688041671646 1 1
0.23379524938936 0.229198527805397 1 1
0.184592588657721 0.181584736879024 1 1
0.0868273106136396 0.0854461295592307 1 1
0.201676454241552 0.197919273663739 1 1
0.209999196068299 0.206975970026082 1 1
0.279481830894358 0.274291254179854 1 1
0.223066571803827 0.217978018056836 1 1
0.116626307152366 0.114511500614173 1 1
0.341459987121217 0.334938215426177 1 1
0.183318018773296 0.180207976273387 1 1
0.257517761109677 0.252818881677561 1 1
0.269111022325359 0.264338055620192 1 1
0.26866932046529 0.262909943493745 1 1
0.15552904045171 0.152736417100035 1 1
0.216909286019797 0.213933403487236 1 1
0.226263198343793 0.221537015927295 1 1
0.298135861204243 0.292920561196964 1 1
0.185961334523814 0.182962477843125 1 1
0.25825916501511 0.253346299215841 1 1
0.195295968809151 0.192649975684102 1 1
0.194785764955804 0.191756555680821 1 1
0.267873058939639 0.262819961989699 1 1
0.313908529796447 0.308252854129478 1 1
0.257876498583401 0.253146640449669 1 1
0.213830344092727 0.209442910191119 1 1
0.154288358830482 0.1517844378972 1 1
0.340773116262288 0.33503585586866 1 1
0.121558494964418 0.120849517056321 1 1
0.169196491963198 0.166963841276057 1 1
0.304271147158094 0.298435181301749 1 1
0.215732900435615 0.212173635890677 1 1
0.258146515995164 0.254158976029019 1 1
0.148092546142078 0.145080196171971 1 1
0.24308868309656 0.238115274189439 1 1
0.185372716155458 0.181672571419864 1 1
0.385058592288928 0.378135652856842 1 1
0.187493854221415 0.185412428416133 1 1
0.265174320623071 0.259692414896529 1 1
0.269465598365644 0.264616760340745 1 1
0.105285414860352 0.10373524456598 1 1
0.126652721442698 0.124538773381416 1 1
0.199363710564458 0.196081098186717 1 1
0.327735975260822 0.32156935511973 1 1
0.127697685483486 0.125550133248406 1 1
0.212171694203106 0.208177798459267 1 1
0.172480194549156 0.169334169523336 1 1
0.160534992730844 0.157983911878554 1 1
0.138574964648975 0.136318001632511 1 1
0.14421371079034 0.141110298283466 1 1
0.155199112478379 0.152755756838338 1 1
0.204311783552006 0.200615820461335 1 1
0.244785775847056 0.239357264226977 1 1
0.288553654283551 0.282277110835738 1 1
0.198516617384213 0.19503712322306 1 1
0.282807582068345 0.277278682238495 1 1
0.103347772054595 0.101526478231156 1 1
0.262131734880905 0.25753274206434 1 1
0.274091640645908 0.268544128395832 1 1
0.190239367045703 0.187343530787143 1 1
0.172343057958816 0.169021511374664 1 1
0.210420184657126 0.206360979475108 1 1
0.170201501364118 0.166787823961708 1 1
0.250202606221095 0.245208466260633 1 1
0.106291035254818 0.104809783316358 1 1
0.042315996857383 0.0419508686099075 0 0
0.169799599676132 0.166092279165551 1 1
0.0570587427777272 0.0562285550753176 1 1
0.158784019690318 0.155592003791588 1 1
0.0990700201721639 0.0959897484976487 1 1
0.0944412100793144 0.0927249112645837 1 1
0.218384388435681 0.214256879399701 1 1
0.092644133978169 0.0911647286686029 1 1
0.188572773759525 0.185536498053387 1 1
0.271555801641654 0.265497571402285 1 1
0.164019250508172 0.160372835379182 1 1
0.206801537746569 0.203583171849692 1 1
0.353964592950064 0.347827399172602 1 1
0.236751521458771 0.232440450037752 1 1
0.200238803894996 0.196271652214559 1 1
0.174611400712333 0.171155988943988 1 1
0.203761275938428 0.200265223124953 1 1
0.185004617249278 0.181451563788577 1 1
0.182987720295389 0.178996174626766 1 1
0.153056070289026 0.150428045276091 1 1
0.157629692742177 0.154417282094286 1 1
0.110072686790043 0.107576012224293 1 1
0.0734288457427134 0.0720843236328051 1 1
0.22893610949775 0.225191701478747 1 1
0.183735218859149 0.180810720212547 1 1
0.174638610746444 0.171520196739032 1 1
0.140155271290847 0.13732141889464 1 1
0.418121501360895 0.410948994523918 0 0
0.25879564688773 0.254381897694564 1 1
0.155330422346545 0.153592751242329 1 1
0.132141430840055 0.129851380207203 1 1
0.248354737117872 0.244150287946449 1 1
0.210001463602617 0.206727500108509 1 1
0.222213192630503 0.216924803017215 1 1
0.220941026867829 0.216562532009311 1 1
0.184812181032492 0.181516536048967 1 1
0.167402900788721 0.163338286937568 1 1
0.381922123220459 0.374647238106452 0 0
0.157813822406169 0.154360722163862 1 1
-0.00439021050708874 -0.0046262674531916 0 0
0.0333250726667173 0.032842077214556 1 0
0.121061797072219 0.11973630349233 1 1
0.069174672249238 0.0675656730497592 1 1
0.158124308549593 0.154837532411957 1 1
0.203653437047112 0.199067622615215 1 1
0.0787195057919622 0.0773185468381782 1 1
0.119720346683132 0.117624004850502 1 1
0.268855106366899 0.26345423660852 1 1
0.167283668155686 0.163675244086831 1 1
0.249627340472014 0.244184535740609 1 1
0.213994224960875 0.210111481241164 1 1
0.226325910721084 0.221664170076528 1 1
0.254091077525469 0.25010148579364 1 1
0.165849442858184 0.16334982508538 1 1
0.156879057198491 0.15394529570258 1 1
0.339324389222164 0.334154231322221 1 1
0.128134733177735 0.125851693901076 1 1
0.423446728290265 0.415448367056494 0 0
0.298346032440792 0.292781695696007 1 1
0.34434823087574 0.338379868199565 0 1
0.101145648987585 0.100133575223465 1 1
0.0641914113976617 0.0633555783571203 1 1
0.164184246029679 0.161871401054686 1 1
0.28930625826116 0.283890774487113 1 1
0.266458702983522 0.261516367726389 1 1
0.105931403596901 0.103338893447813 1 1
0.189719896192865 0.186517924205195 1 1
0.14836715694885 0.145938064913863 1 1
0.204751133924378 0.201012147141875 1 1
0.125046460736602 0.122335629378923 1 1
0.256333362967761 0.252069213474945 1 1
0.187594256687912 0.184833519648979 1 1
0.152536873252821 0.148734662705164 1 1
0.289360712511434 0.284593627340608 1 1
0.244509486195291 0.239307820748713 1 1
0.214427232333084 0.211261964191883 1 1
0.195668863446313 0.192308321151676 1 1
0.134119561343468 0.131848446828031 1 1
0.19465761487223 0.191021430610862 1 1
0.205509750396342 0.201425424349089 1 1
0.22240608794523 0.217920136428722 1 1
0.390938741113096 0.383830783779805 0 0
0.225645385100481 0.221736396583597 1 1
0.105058891523281 0.102434610424784 1 1
0.226369521069826 0.222340897797763 1 1
0.230695112292717 0.226289830963925 1 1
0.205575876242791 0.202105758905141 1 1
0.150769562736391 0.147727694252401 1 1
0.142596253603962 0.139928022740937 1 1
0.270291448985165 0.265375947854722 1 1
0.103809779480535 0.102049463447695 1 1
0.201507898198304 0.198592989657236 1 1
0.210030512952893 0.205607209714654 1 1
0.214117433897986 0.210910713911423 1 1
0.196163214247765 0.192315904931366 1 1
0.283810807573268 0.278403384787858 1 1
0.214577015722781 0.209536052724543 1 1
0.14388177690457 0.142932309121323 1 1
0.0609851397198903 0.0607971453573826 1 1
0.161649711134227 0.158591277293287 1 1
0.338659718269577 0.333672594695027 1 1
0.197543796911687 0.194245399069432 1 1
0.173286936646433 0.170564702877289 1 1
0.475274546668971 0.465785361388906 0 0
0.217805505641416 0.213879545890643 1 1
0.190780562698121 0.187311697523518 1 1
0.290926459535105 0.285184194382517 1 1
0.222459962978061 0.218783097455298 1 1
0.256669935130517 0.251177742813354 1 1
0.277216544654075 0.272587394772631 1 1
0.33201968103763 0.326446246996751 1 1
0.313865881174625 0.308461671399251 1 1
0.24927049327348 0.244728275883061 1 1
0.107367538325787 0.105293841685907 1 1
0.177806765962836 0.174016936571371 1 1
0.170684037119653 0.16689132539105 1 1
0.216107351108142 0.212524526792013 1 1
0.0776546900099818 0.076287035090966 1 1
0.356844783049485 0.350566842241609 1 1
0.258931087396801 0.254399331736945 1 1
0.214783008335077 0.210774244115702 1 1
0.190956868371437 0.187122530231703 1 1
0.179287803343371 0.175657039885127 1 1
0.259967057142677 0.255308177774138 1 1
0.213671824304167 0.209506511018515 1 1
0.0773873771558209 0.0756557665739246 1 1
0.179422303340251 0.176279190927557 1 1
0.342233369682127 0.336154770255141 1 1
0.158861200449984 0.156104002403179 1 1
0.244502759188139 0.239270969121002 1 1
0.234638932703631 0.230276160277082 1 1
0.297250373319753 0.290685007307593 1 1
0.10713585689941 0.104145780760813 1 1
0.282077482321302 0.276907376382349 1 1
0.243800249094413 0.239454565631172 1 1
0.131732563755971 0.128707002226558 1 1
0.182230504462515 0.178250122197408 1 1
0.109534541671152 0.107026411641023 1 1
0.124538439747129 0.122341228075182 1 1
0.1881470420925 0.184980621810445 1 1
0.240885401194371 0.235862164830738 1 1
0.152712410542542 0.150144183428824 1 1
0.211803306818188 0.207697606449812 1 1
0.181131747688129 0.178022113828557 1 1
0.125682104637448 0.123579897689759 1 1
0.279071605546273 0.273155379207646 1 1
0.220337700761405 0.216389893338732 1 1
0.137024662183509 0.135007619202654 1 1
0.10395527637616 0.101867919609039 1 1
0.247540462141124 0.243294454580675 1 1
0.105796919809479 0.103117030676816 1 1
0.274027950045642 0.270239817492651 1 1
-0.0267365666639826 -0.0256090074876471 0 0
0.268615446455191 0.263229134269091 1 1
0.169594992762208 0.165554678833479 1 1
0.0998138507826544 0.0982907308851942 1 1
0.220785590924313 0.216008921785973 1 1
0.340241420419239 0.335106006774972 1 1
0.286372394177215 0.281402249373845 1 1
0.114680247215644 0.112594749907062 1 1
0.293767145590539 0.288789821543404 1 1
0.181472882033087 0.17771374714692 1 1
0.254191097492604 0.249213263143768 1 1
0.212247873391578 0.207275769829336 1 1
0.145768557101425 0.143279346228128 1 1
0.242894173243183 0.238843142857183 1 1
0.175902522588395 0.173027088144904 1 1
0.213493504651062 0.209405206319288 1 1
0.137039429221195 0.134465112078754 1 1
0.215340244925369 0.212045319576034 1 1
0.23119913419356 0.226808127461667 1 1
0.329163730515557 0.322856476917398 1 1
0.153738803274666 0.151539417414885 1 1
0.155725869207536 0.152855209621972 1 1
0.171389063093115 0.168198474208707 1 1
0.208395758540344 0.204767240928423 1 1
0.193972266256913 0.189735669735855 1 1
0.136370918511484 0.13404404256407 1 1
0.19006377158344 0.186324259535333 1 1
0.240485427772803 0.23527509845067 1 1
0.215425207131009 0.211480475411029 1 1
0.0624983074477643 0.0610353704142745 1 1
0.271623532185597 0.266616959207433 1 1
0.0545513197936586 0.0536607548002393 1 1
0.213901374741917 0.210163439275207 1 1
0.239932708709196 0.235472686095616 1 1
0.175488867062207 0.172418118792357 1 1
0.192283623831629 0.188768612573915 1 1
0.29516117632221 0.28971755239689 1 1
0.423189834889385 0.415261378105681 0 0
0.196585058160508 0.193365112671223 1 1
0.161050335097696 0.156047588181009 1 1
0.17638761506799 0.173441480788331 1 1
0.268956786639833 0.263410297485822 1 1
0.268971467037783 0.263674009612635 1 1
0.270885992342022 0.265658885575964 1 1
0.116930559408401 0.114568245258886 1 1
0.324308010835566 0.318258494690081 1 1
0.210144377548506 0.206395094927491 1 1
0.0461905348724591 0.0450331131279834 0 0
0.148512189438635 0.147072471740322 1 1
0.144716377824814 0.141993843892167 1 1
0.162349568104915 0.159299511300518 1 1
0.208488632467894 0.204485698792823 1 1
0.232814804275684 0.227668385930218 1 1
0.26999242971544 0.264203033907728 1 1
0.338950300711053 0.332858352873053 1 1
0.300364765540575 0.294687725563807 1 1
0.0714289470087879 0.0695874703688332 1 1
0.212390316579638 0.208597756089681 1 1
0.255090832806159 0.248999000952784 1 1
0.186657657812437 0.182284405001903 1 1
0.206540537405123 0.202355360248166 1 1
0.351973072518303 0.345853384101035 0 0
0.177863650535322 0.174513401577974 1 1
0.246692857365316 0.242595228674804 1 1
0.246394888925763 0.242146397944601 1 1
0.270867463822296 0.266255082971965 1 1
0.317655624801467 0.311225421918145 1 1
0.191738222525898 0.186929079588927 1 1
0.357118543711986 0.350371684834245 0 0
0.296546975658737 0.29051151401954 1 1
0.181624132531301 0.178102570586089 1 1
0.177614879292167 0.173451845809397 1 1
0.243595717938503 0.239188944194514 1 1
0.182847370774688 0.179784019339977 1 1
0.288706471954998 0.282443919450634 1 1
0.293559921978761 0.287368423355735 1 1
0.216966181257861 0.21268003285175 1 1
0.247983052258146 0.243349928359611 1 1
0.15841924928591 0.155046882822615 1 1
0.285138465612027 0.279955781719115 1 1
0.112393647542202 0.110390378859211 1 1
0.227201617203625 0.222642664643171 1 1
0.179274870155569 0.174825530816838 1 1
0.109818716395008 0.107752251513286 1 1
0.00352343102294933 0.00324954221582523 1 1
0.183539725586985 0.179617604435177 1 1
0.0983687267697382 0.097101022785092 1 1
0.138560508642322 0.135746099899875 1 1
0.178662692641049 0.176461862121626 1 1
0.134005717276512 0.132205918542515 1 1
0.389174127031462 0.380981486335917 1 1
0.315009329093797 0.308258637816436 1 1
0.107898489782625 0.105953250092857 1 1
0.1237667157416 0.122507299829038 1 1
0.233955086250786 0.228470438893932 1 1
0.206350618673872 0.202676901689299 1 1
0.345504478655543 0.338659333354803 1 1
0.123898748984673 0.121891228978912 1 1
0.236053926875269 0.232061578291438 1 1
0.27948354613021 0.27527177119332 1 1
0.186168822555911 0.183132245693868 1 1
0.304442039322329 0.29873845345623 1 1
0.261202357433754 0.256655133205559 1 1
0.103147860978705 0.100706758060484 1 1
0.290253547151201 0.284277202573429 1 1
0.198744350368765 0.195068053219668 1 1
0.361663276430298 0.353878893718929 1 1
0.309355546474838 0.303965201155394 1 1
0.179552746081629 0.175412780761585 1 1
0.25835052743581 0.25272857519924 1 1
0.201855439037754 0.198103188486008 1 1
0.332629438420457 0.327313577041143 1 1
0.339689539141477 0.334040976484155 1 1
0.10835487054847 0.106584601749805 1 1
0.155570709729018 0.152740818915049 1 1
0.249793192547206 0.24483697486948 1 1
0.0616534712049066 0.0608537953485195 1 1
0.245498730666596 0.240602101502723 1 1
0.107985674385506 0.104947014981327 1 1
0.224727223832648 0.22054329615371 1 1
0.181704333943922 0.178512496311045 1 1
0.196970204697279 0.192818237463166 1 1
0.188571505116442 0.184320300343318 1 1
0.205275608383688 0.202272238845064 1 1
0.372601222160132 0.365033825449085 1 1
0.0201237070281624 0.0196644063925917 0 0
0.24607443992728 0.24228161297059 1 1
0.264446234003693 0.259548471018758 1 1
0.239567401478359 0.235584316599918 1 1
0.109956653134073 0.108013822198429 1 1
0.113031009430893 0.111464902249244 1 1
0.106243917858941 0.104347091040214 1 1
0.24136437662921 0.237499736986558 1 1
0.0683539883568268 0.0672427363918233 1 1
0.238676437496057 0.233384632656478 1 1
0.341928290803786 0.335998747384921 0 1
0.260093912365656 0.255177850016472 1 1
0.13191070721867 0.129690156714867 1 1
0.255511047771521 0.250978730155019 1 1
0.0894912090435026 0.0878107590994487 1 1
0.284652834870434 0.278949207154224 1 1
0.223037510214815 0.21865990099075 1 1
0.145587971926929 0.142359624401826 1 1
0.271230703400815 0.266439742939076 1 1
0.265437857531624 0.260894697146057 1 1
0.14361672228827 0.141761510904201 1 1
0.322438614961808 0.316453495936622 1 1
0.220806403395386 0.216886744945301 1 1
0.167834954913853 0.164532853714658 1 1
0.0703653657756173 0.0686196899152173 1 1
0.0903354011534988 0.0887182965218154 1 1
0.101297264167027 0.0989144339726171 1 1
0.264568047732554 0.259085111823806 1 1
0.111299974464673 0.108642703569408 1 1
0.31173185812746 0.305969875980261 1 1
0.146805168919639 0.143998573871958 1 1
0.203274270980886 0.198604213166293 1 1
0.283797697758689 0.278720485483968 1 1
0.200955663115036 0.196713931597184 1 1
0.0313996309454629 0.0306068542729134 1 1
0.225333567943714 0.221446212840641 1 1
0.262164670936379 0.257548886783378 1 1
0.256665019560833 0.251649355340319 1 1
0.245576129497583 0.241514881737433 1 1
0.301084473471208 0.295399632657688 1 1
0.163173149154487 0.159600330093784 1 1
0.1722913470411 0.169925671807357 1 1
0.329559836441741 0.323465889429455 1 1
0.107622633863364 0.105646236452075 1 1
0.299810393970716 0.293258465703241 1 1
0.191135402315746 0.186719313194103 1 1
0.153286608900144 0.150624752636983 1 1
0.225426531067502 0.221897122606852 1 1
0.12981525536013 0.128099927599652 1 1
0.27538851097861 0.270814370748715 1 1
0.108096688882967 0.10642185940425 1 1
0.154637019530294 0.152353957479412 1 1
0.196764514482628 0.192287334932215 1 1
0.267040948409942 0.261855874939464 1 1
0.129879218284243 0.127571484693206 1 1
0.0905867203278235 0.0885875443854233 1 1
0.268612316170425 0.264006437458851 1 1
0.213834694776825 0.210046622843134 1 1
0.45495446522607 0.446032685612607 0 0
0.250810936014853 0.245752416474153 1 1
0.146494720309626 0.143553627412321 1 1
0.306396002246293 0.30097638793373 1 1
0.119056739478785 0.11691373142412 1 1
0.389082245283871 0.381129084952661 0 0
0.244423219042771 0.239364024734563 1 1
0.291510731799416 0.286719870890573 1 1
0.149267481770296 0.146778859089115 1 1
0.328546598485443 0.322743690910498 1 1
0.225835385139306 0.222105866104801 1 1
0.238886971636811 0.234623262939548 1 1
0.28631382040735 0.281544046360161 1 1
0.111959371416964 0.109052453747437 1 1
0.252242163646236 0.246568164709256 1 1
0.146649214629292 0.145029303159378 1 1
0.344875300974286 0.338380391380113 1 1
0.0960031045931174 0.0952386549617011 1 1
0.211657415115086 0.207261247870632 1 1
0.142305571240143 0.139789145451027 1 1
0.233998757291946 0.230397126170812 1 1
0.130905444020338 0.128989160690014 1 1
0.224862527096585 0.22108178921781 1 1
0.113913434569545 0.11187169539343 1 1
0.116240879289595 0.114477818634617 1 1
0.160405360321271 0.157719973672188 1 1
0.402379997428164 0.394649815143246 0 0
0.185610816343478 0.182539676210574 1 1
0.248380443908901 0.242813999812073 1 1
0.105514221307679 0.10422140695785 1 1
0.270172244929594 0.264708528046418 1 1
0.0889742098185392 0.0881380444616396 1 1
0.252241020685282 0.247516992642452 1 1
0.305013002387585 0.300317772293293 1 1
0.219383479859631 0.215512177135902 1 1
0.284573519993423 0.279180047317211 1 1
0.231722335870894 0.227060246827167 1 1
0.212970486400688 0.209154571099193 1 1
0.108169991652226 0.10673980205652 1 1
0.329192151289309 0.323951754260452 1 1
0.281218748132809 0.275929807870541 1 1
0.182892703449478 0.180066792350596 1 1
0.256474871500639 0.252328883205973 1 1
0.230873130664585 0.226108978945151 1 1
0.243510224524251 0.239131042509501 1 1
0.27204263595543 0.265321262417224 1 1
0.173815706721547 0.171178619942526 1 1
0.32123003914201 0.314569551500896 1 1
0.254438217558107 0.249691585880146 1 1
0.270657109994224 0.265291256616404 1 1
0.176380827705289 0.172600992661566 1 1
0.197341523173443 0.19363519237119 1 1
0.23466991100287 0.230570412839694 1 1
0.290759995353738 0.284867536959085 1 1
0.161506783552226 0.158727772420089 1 1
0.211131998623477 0.206218531562498 1 1
0.131537138553613 0.129017251274051 1 1
0.206907562351283 0.203127055388307 1 1
0.275637777848166 0.270814759186169 1 1
0.223898658355919 0.22008939743337 1 1
0.176820789102407 0.173236217093053 1 1
-0.0153059514041512 -0.0151356371421464 0 0
0.0533784057431698 0.0523904018675977 0 0
0.222558010403426 0.218355826053104 1 1
0.0893492984719879 0.0872095254243765 1 1
0.0537465106759916 0.0517778768703876 1 1
0.280833368351939 0.275910485334461 1 1
0.21005226647745 0.206809721711384 1 1
0.317272957093837 0.311391562708694 1 1
0.219457033911352 0.215634491702597 1 1
0.225789957913097 0.221713347666832 1 1
0.199952402921003 0.196268119718003 1 1
0.119445905031217 0.117574652671274 1 1
0.181512170131373 0.178432239188071 1 1
0.15682468268835 0.154300231893717 1 1
0.257964933327978 0.253921020171164 1 1
0.18681690004572 0.183234274736939 1 1
0.344028008911226 0.337862240914682 1 1
0.0943764656565377 0.0926559381142881 1 1
0.0470874398066872 0.0460888984689621 0 0
0.198763438390268 0.194121133540489 1 1
0.191293964151493 0.187713356584778 1 1
0.0790179983450881 0.0777832629248333 1 1
0.0782547061618816 0.0766452247629565 1 1
0.211359698828896 0.207904885219788 1 1
0.23948327056555 0.235017902055063 1 1
0.222004752611864 0.21771487407691 1 1
0.165877321079148 0.162393044064073 1 1
0.0958977531848535 0.0933382670100094 1 1
0.304180314808354 0.298820739917677 1 1
0.248722513414309 0.243861747507028 1 1
0.345733939812583 0.339327266560491 0 1
0.131862107058427 0.129209938656782 1 1
0.215504185627769 0.211270070440483 1 1
0.235362245760849 0.230913578275058 1 1
0.209618708235094 0.205746427088742 1 1
0.306249359588231 0.300463264056185 1 1
0.292678260088823 0.287354071711059 1 1
0.219327382536093 0.215388993812285 1 1
0.293684692308607 0.288234224727604 1 1
0.161309975965745 0.157628598262095 1 1
0.0269365365049776 0.0260492898599173 0 0
0.247598629783321 0.242311601760477 1 1
0.210697908019033 0.206022242689945 1 1
0.126144675095536 0.123745123688855 1 1
0.228433622104121 0.224141619663823 1 1
0.0489207297480812 0.0482196693064306 1 1
0.273257966595193 0.268273626596887 1 1
0.289448378670432 0.282593222052194 1 1
0.289923727812271 0.284587859231295 1 1
0.16300806809152 0.160160237115134 1 1
0.0663557839128947 0.0653585082705187 1 1
0.143065588370006 0.140128032632008 1 1
0.289630692970935 0.283076351612682 1 1
0.208320774515451 0.204402429779578 1 1
0.217825560645836 0.21340682530897 1 1
0.146045251080652 0.143156170793351 1 1
-0.0285891486350928 -0.0278302955498606 0 0
0.16005174335938 0.156942286292177 1 1
0.15041348179202 0.147072086328364 1 1
0.17500291655557 0.170645414177601 1 1
0.196403835432849 0.192044132580107 1 1
0.217318631416718 0.21293225125234 1 1
0.135257867695764 0.132772137224612 1 1
0.10457929453758 0.103395878458465 1 1
0.290816742935173 0.286101244095396 1 1
0.254743769399275 0.250063561192017 1 1
0.152401822483949 0.149430567873644 1 1
0.142765424698553 0.139741528221725 1 1
0.329930683760312 0.323604756979616 1 1
0.0275573300594186 0.0268318434374251 1 0
0.0782706087463826 0.0762613482194053 1 1
0.0901869207461898 0.0880251943795222 1 1
0.206540645142268 0.203011948793428 1 1
0.106120950329162 0.103852317416359 1 1
0.0625685210614688 0.0611108823830869 1 1
0.26278492671 0.258329516394256 1 1
0.256904331241806 0.252112854845142 1 1
0.0938538643633487 0.0919595766941905 1 1
0.253616853605015 0.249250695149126 1 1
0.142730732234325 0.140291690171643 1 1
0.0290874585045323 0.0295648367156366 1 1
0.253867088893721 0.250628534500055 1 1
0.238788215836967 0.23384938054309 1 1
0.193085169661167 0.189426711407084 1 1
0.269410997589548 0.264639917206897 1 1
0.244732311190361 0.240117685562937 1 1
0.411710732116018 0.404311848326909 0 0
0.318512776481184 0.312986845341313 1 1
0.0564725736144389 0.0554313737261693 1 1
0.177679623998216 0.174198761000032 1 1
0.133513018642505 0.130953615118675 1 1
0.155693290079365 0.153008916906904 1 1
0.105593993571486 0.103154102158856 1 1
0.119448622417968 0.117045875126077 1 1
0.284944014673124 0.280623428218726 1 1
0.299521939096406 0.293675480909859 1 1
0.15397333474104 0.150581792269201 1 1
0.14090646995191 0.137998356449182 1 1
0.0847573360403254 0.0836738160778244 1 1
0.23670380743334 0.232157884300156 1 1
0.104931300540534 0.103632713536005 1 1
0.20292175892875 0.198907504665387 1 1
0.0535174583748697 0.0533816588626933 1 1
0.203665066823843 0.20002875148589 1 1
0.147653380651572 0.144964989584225 1 1
0.287728397250175 0.282465157824957 1 1
0.241924886351153 0.237744102845882 1 1
0.0780524843006439 0.0763580163921157 1 1
0.28090085477676 0.275294278531494 1 1
0.0653115775083611 0.0634681348229783 1 1
0.244075174505449 0.239515292740913 1 1
0.252592816018837 0.246845356000495 1 1
0.210559254794051 0.206552721361042 1 1
0.0692943462333319 0.0682631851497797 1 1
0.200075725144397 0.195607591740768 1 1
0.177239519711103 0.173524184598251 1 1
0.160071603050583 0.157642524529011 1 1
0.249839620803693 0.245483175687331 1 1
0.0403201857059072 0.0391516608069504 1 1
0.327509620252655 0.321697866370451 1 1
0.158464145691812 0.155784023368427 1 1
0.144646490529838 0.141814949191921 1 1
0.310378071476847 0.304386467147808 1 1
0.198256245569336 0.194589574961378 1 1
0.188621579035395 0.184936606958907 1 1
0.19927558874842 0.195440810152575 1 1
0.124744780116534 0.122830153259791 1 1
0.26951456421441 0.264149135391724 1 1
0.238806055715476 0.234905415730583 1 1
0.171050271372371 0.168767460802283 1 1
0.0874903800817447 0.0859742295121277 1 1
0.265488880273782 0.261173513576731 1 1
0.234994487003306 0.230515227444822 1 1
0.237477598701919 0.232846001261574 1 1
0.130277603143781 0.128242927625659 1 1
0.196177654315402 0.192184006186729 1 1
0.310904676784111 0.304936965500459 1 1
0.309418144096524 0.303355180400919 1 1
0.0714698931923215 0.0703891871195773 1 1
0.0865701158772243 0.0850497854650439 1 1
0.157251326301941 0.154455521942857 1 1
0.108686936105449 0.106607930453109 1 1
0.0825600651641055 0.0812319977714512 1 1
0.376577824882973 0.368917371592881 0 0
0.101175923780482 0.099782967451924 1 1
0.187561624805844 0.183734282018675 1 1
0.154759609569871 0.151942652499859 1 1
0.190422085588149 0.186733840072818 1 1
0.236049468261149 0.231347660748243 1 1
0.115097225766888 0.112256305668417 1 1
0.107043982063479 0.105718322347336 1 1
0.207137310662277 0.203327279981664 1 1
0.243529811830289 0.238992254598581 1 1
0.181035305464475 0.177328008856338 1 1
0.15806237507314 0.155469172966978 1 1
0.304348586333834 0.298860385100024 1 1
0.252983346664157 0.248213722753952 1 1
0.271539552598374 0.266232560066971 1 1
0.108712870604997 0.106822680659918 1 1
0.210793755313285 0.206083579901472 1 1
0.203575588721718 0.19940167084696 1 1
0.194716154190407 0.191193716923798 1 1
0.0992517057938755 0.0968175829487347 1 1
0.179357178489995 0.175136021969838 1 1
0.187492956859711 0.183932469499344 1 1
0.077068991719934 0.0744558096456409 1 1
0.199041812361058 0.195183598792593 1 1
0.2235376791262 0.219585891790298 1 1
0.368302399689617 0.361614005650522 0 0
0.0887893429379242 0.0874197594376254 1 1
0.169840850313776 0.166562832324477 1 1
0.103015410205005 0.101572372107304 1 1
0.173668325370913 0.17005491076495 1 1
0.158409568422223 0.154981819734741 1 1
0.328668429317235 0.323049080969551 1 1
0.15739922569242 0.154213426708918 1 1
0.283909130823052 0.278194544735135 1 1
0.161495954302902 0.158814168647588 1 1
0.264696592130591 0.258960857068046 1 1
0.21848240748717 0.214768325461598 1 1
0.0384174896850444 0.0376604959872806 1 1
0.255335312353312 0.250019631757702 1 1
0.205767132863857 0.202283863894718 1 1
0.244013453160124 0.239203986758414 1 1
0.164348216049065 0.161579977449255 1 1
0.220827526041948 0.216957857859583 1 1
0.207563411714313 0.204412202594977 1 1
0.144619204982917 0.141853361263411 1 1
0.213511788422287 0.208420503128619 1 1
0.153923269771882 0.15132427914433 1 1
0.416787492256642 0.40761508063316 0 0
0.174950110615408 0.171430449778508 1 1
0.160859654491944 0.15809065402078 1 1
0.280290451825697 0.276239075754643 1 1
0.180109833125742 0.176778611555566 1 1
0.271812757421931 0.265217589010527 1 1
0.114293773527091 0.111961628232416 1 1
0.307471275849474 0.302255821012718 1 1
0.341600524765568 0.334874906567399 1 1
0.477917226634227 0.468575167771429 0 0
0.386218085232506 0.378383233479045 0 0
0.278752197939044 0.272538575758704 1 1
0.256602764263973 0.250777986018598 1 1
0.197145573989612 0.193812149908044 1 1
0.251668430736402 0.247118041677907 1 1
0.21617651159799 0.212036157237855 1 1
0.284720903112245 0.279652703322864 1 1
0.224710088713264 0.220134284692057 1 1
0.291958522674594 0.286455924410292 1 1
0.211871938545429 0.207715647562739 1 1
0.205827589484944 0.202582488606422 1 1
0.162421717423256 0.160378242175802 1 1
0.112413457232771 0.110594812651107 1 1
0.25976055962436 0.255376558352504 1 1
0.133886079921675 0.131573521626597 1 1
0.176823913677485 0.173418358883602 1 1
0.266754261841585 0.261739213176686 1 1
0.0820507514264519 0.0798185241660832 1 1
0.220920731157975 0.216654386573234 1 1
0.244332927266123 0.238965283293534 1 1
0.159036647477841 0.155509670562157 1 1
0.242879070806115 0.238145568775772 1 1
0.192088028312929 0.188270009874922 1 1
0.174838066584263 0.171310523252426 1 1
0.267527719230963 0.262507618174469 1 1
0.202579455469585 0.198664747945286 1 1
0.107242028335647 0.104781045783434 1 1
0.246340381205627 0.242267678257149 1 1
0.222553048434224 0.217872628893549 1 1
0.250954111096875 0.246688021535158 1 1
0.219367785426012 0.215668891755236 1 1
0.246494989753118 0.241943387810937 1 1
0.321111106526314 0.315284753440526 1 1
0.0797998235305706 0.0788481695111602 1 1
0.0906352783185856 0.0890851699919949 1 1
0.169523838387104 0.166307042510592 1 1
0.230221139158842 0.226297779307517 1 1
0.204451161888805 0.200456470947342 1 1
0.105726261879255 0.103870442064074 1 1
0.244427994629133 0.240274085387005 1 1
0.2906313979288 0.285468976198862 1 1
0.200787079154522 0.197436317094877 1 1
0.0742345360314704 0.0721055451976653 1 1
0.115045920305903 0.114045483247423 1 1
0.0419579316598789 0.0414686830467669 1 1
0.0532186682000007 0.0517149780055622 1 1
-0.0102680744461089 -0.00989955466957689 0 0
0.0428687040459057 0.0425030996166321 1 1
0.161902950020622 0.159442363604411 1 1
0.217156042582181 0.213333138024213 1 1
0.215881265533151 0.211947758137361 1 1
0.202041715972664 0.198938592764438 1 1
0.282146829184636 0.277041782915786 1 1
0.244489684471792 0.239110862961921 1 1
0.308221445346533 0.3031579866323 1 1
0.0121227649537718 0.0115654148763595 0 0
0.14537406169425 0.142150021483132 1 1
0.295491708025353 0.290251153699111 1 1
0.212089137176852 0.20882302869926 1 1
0.259467058478013 0.253513450106787 1 1
0.270025429627976 0.264481183284251 1 1
0.16074614415468 0.158374160911744 1 1
0.256126319772808 0.25048715218486 1 1
0.158110735900254 0.155322986434669 1 1
0.267757921700952 0.262276801420934 1 1
0.0808206675047577 0.0797600531714926 1 1
0.184945603247451 0.181377746302311 1 1
0.313587068269357 0.308283711758271 1 1
0.0950500707966431 0.0937475058678902 1 1
0.193714338049266 0.190368312345274 1 1
0.0893009689295638 0.087201456951007 1 1
0.17301317427794 0.170247537165545 1 1
0.275306812696169 0.271501195148404 1 1
0.315873255002236 0.310370845256784 1 1
0.262880391944552 0.259173087282694 1 1
0.317627892738706 0.311462861138879 1 1
0.25280347018194 0.248113925565439 1 1
0.272738389960895 0.267490384527697 1 1
0.310163501689789 0.304310361886166 1 1
0.0727334062358398 0.0720630069842149 1 1
0.191752335439487 0.186978069391339 1 1
0.222321914777556 0.218099238670331 1 1
0.121892421781919 0.119483160835473 1 1
0.169451137149267 0.165084073468617 1 1
0.206660791863497 0.20289713002968 1 1
0.209107059455298 0.20495341511038 1 1
0.189509085952962 0.186087064928298 1 1
0.363820169686626 0.356516019027183 0 0
0.100404068291718 0.0982082483916171 1 1
0.137885075774823 0.134958924288234 1 1
0.203538168113075 0.199964025936043 1 1
0.218296697972248 0.214235426505561 1 1
0.20714004570507 0.203355338231659 1 1
0.259977213769602 0.255425745865581 1 1
0.180137484369275 0.17686668358654 1 1
0.231634277755786 0.227438177064782 1 1
0.258351150666718 0.253654323579094 1 1
0.363782646739604 0.356202210648219 1 1
0.114428174050995 0.112562772671961 1 1
0.332510340379072 0.326647064873357 1 1
0.196055471054514 0.192317149192787 1 1
0.140463486024745 0.136754578135479 1 1
0.304462457726125 0.298736046464291 1 1
0.122138955424691 0.119915658255769 1 1
0.287537243603694 0.281642626202945 1 1
0.170314364337766 0.166079392772248 1 1
0.199113174316612 0.195851703527196 1 1
0.250836007326585 0.246513832857517 1 1
0.0936890529503099 0.0923857195867089 1 1
0.284186390835251 0.278497910083399 1 1
0.0170198597591557 0.016692069725849 1 1
0.21465845618957 0.210990821104027 1 1
0.212226702042424 0.208188833611425 1 1
0.176913328852746 0.173933966036364 1 1
0.292804621990461 0.28719759465835 1 1
0.41224110151029 0.405183136151959 0 0
0.191315542608471 0.188236574869574 1 1
0.110363598215425 0.108536963094827 1 1
0.149436189465577 0.145528641079435 1 1
0.173180774664679 0.16990687661046 1 1
0.298780112508414 0.293426980121121 1 1
0.200019984734193 0.196170456621278 1 1
0.250397580403639 0.244181868934529 1 1
0.211392689153768 0.207791048047763 1 1
0.126169159215259 0.124673410963452 1 1
0.0980962131238377 0.0967154603235666 1 1
0.224671390620672 0.220795067246143 1 1
0.276287418143552 0.271387103623253 1 1
0.0333498156857614 0.0326346358485374 0 0
0.140043856498921 0.137134463798526 1 1
0.313089721498128 0.307000258823047 1 1
0.204999132045269 0.2010876083663 1 1
0.161875892410457 0.158487816928827 1 1
0.151983912910892 0.149286816185542 1 1
0.163259179414996 0.161658635089352 1 1
0.188982480459005 0.184691252510944 1 1
0.143547683622999 0.140505713152631 1 1
0.332417838599481 0.325888322879873 1 1
0.163149767373331 0.160064336217226 1 1
0.224341113681153 0.220598263189738 1 1
0.270042170339695 0.264699234138567 1 1
0.228103510298072 0.223099695188098 1 1
0.217187216060891 0.213365423102382 1 1
0.0952369905505137 0.093486462217342 1 1
0.267465515737117 0.263163703310452 1 1
0.101546326677277 0.0985947229903206 1 1
0.302539820934399 0.296846214314389 1 1
0.146591957456416 0.143952096438446 1 1
0.23641635534951 0.2324215366845 1 1
0.110381874936879 0.108471474002907 1 1
0.145148476679092 0.142912016019747 1 1
0.173644368401508 0.171008105975185 1 1
0.296355881462705 0.290088890444941 1 1
0.174034333839392 0.17036725810271 1 1
0.177618498071257 0.174634486108467 1 1
-0.0236829356991304 -0.0236515790629366 0 0
0.309158369029818 0.303895776721502 1 1
0.262130649871503 0.258464362466414 1 1
0.193381874477531 0.189356058547834 1 1
0.251654305646657 0.24769619719193 1 1
0.168903358310915 0.1662819801645 1 1
0.217579448009664 0.213991156494092 1 1
0.0607924660285772 0.059664825616288 1 0
0.128235768184209 0.125938491969134 1 1
0.259861254535934 0.255784679694606 1 1
0.232120945258105 0.228205608713094 1 1
-0.0137149119473107 -0.013423298352008 0 0
0.324590580392574 0.318040840440059 1 1
0.101976928243645 0.100287433572422 1 1
0.348386661108849 0.341618155503005 0 1
0.352815291779456 0.34621341014814 0 0
0.120534421199292 0.11805769439621 1 1
0.197958474818396 0.194426765523682 1 1
0.161832101781961 0.158753294150791 1 1
0.284930682097148 0.279284020111317 1 1
0.342018607243624 0.335784124818959 1 1
0.143778269623047 0.140049694753068 1 1
0.152235889920739 0.148200104163544 1 1
0.0955030626932042 0.0933905385607805 1 1
0.365464923687324 0.35857648923465 1 1
0.27905580276874 0.274121369517813 1 1
0.214353900955285 0.210092081751456 1 1
0.231014928399548 0.226259927285366 1 1
0.20811693005374 0.204376942909245 1 1
0.107732789596564 0.105800075288166 1 1
0.0438840567509121 0.0428791385453815 1 1
0.167280462349458 0.1638118989329 1 1
0.306069104292455 0.300737014493808 1 1
-0.0570594634382701 -0.0565173627722006 0 0
0.0969734384247202 0.0945112056424193 1 1
0.169071429926902 0.16527729451749 1 1
0.206295471890652 0.203350293210093 1 1
0.252047813454672 0.247040685596224 1 1
0.305378170019687 0.299272729593951 1 1
0.0910569866390446 0.0888837963417917 1 1
0.236557318486356 0.232362937238835 1 1
0.235411785237402 0.23079115161595 1 1
0.335738591884981 0.329525549348401 1 1
0.18494276832447 0.182160064246659 1 1
0.17286961814578 0.169252034772105 1 1
0.12952584759143 0.127156089434151 1 1
0.187692478118832 0.184833420885608 1 1
0.137481535344984 0.135009697913489 1 1
0.169680495186268 0.166617533298272 1 1
0.282378740722487 0.275931987645152 1 1
0.223027274075992 0.219020646219904 1 1
0.0982022350857953 0.0965975108197713 1 1
0.210701525700572 0.207193555250802 1 1
0.145690822364767 0.142631439349863 1 1
0.177347218952435 0.173677235844422 1 1
0.171082136146117 0.166832587787243 1 1
0.216201616561104 0.211651549516447 1 1
0.168396297925421 0.165358496704135 1 1
0.250382835430269 0.24501373938082 1 1
0.180243536506782 0.176368128345537 1 1
0.229291624487276 0.225067294235559 1 1
0.0941201060761614 0.0922537961666036 1 1
0.24466735452044 0.239467673673535 1 1
0.328480725399951 0.323057832417979 1 1
0.102804719682066 0.100760795438558 1 1
0.174143926028436 0.170113931667304 1 1
0.222036096884446 0.217117415029414 1 1
0.184461062464097 0.179941611837359 1 1
0.235548986854343 0.230942591402771 1 1
0.200656767934219 0.19574138670387 1 1
0.153787955930719 0.151388647785503 1 1
0.146189880690192 0.143312187693577 1 1
0.292598803610594 0.287094755476872 1 1
0.150653544693504 0.147854763726011 1 1
0.290365238449979 0.285494598392947 1 1
0.275662417591695 0.270299390477122 1 1
0.112053631227989 0.109146264785688 1 1
0.336641634513021 0.330991489364349 1 1
0.299699506072017 0.294992330857455 1 1
0.08513782191418 0.0828176880111588 1 1
0.146322383088479 0.143299335472613 1 1
0.207230489439922 0.203004021864807 1 1
0.224693083667153 0.221242196242589 1 1
0.163509853193057 0.160487703352472 1 1
0.158351561312406 0.156529230827624 1 1
0.145858895142937 0.143070225408586 1 1
0.00469375563561 0.00440655753261318 1 1
0.154815958154916 0.151558378195608 1 1
0.285190519441365 0.279796292545488 1 1
0.208287683592473 0.204704320801744 1 1
0.277880031155561 0.27293001062755 1 1
0.358036664841294 0.35151327040644 1 1
0.0999857212626323 0.0977740410241499 1 1
0.0641989933502071 0.0628659692925898 1 1
0.307388645859495 0.302413954259757 1 1
0.0731909739012463 0.072305675041197 1 1
0.20464360100818 0.201419542283471 1 1
0.077991472856018 0.0757599944588472 1 1
0.128594715840916 0.124952799547198 1 1
0.141558114061709 0.138877813567804 1 1
0.154191694828311 0.151612946573018 1 1
0.182989869822728 0.179930460999221 1 1
0.278467768379695 0.273173136818 1 1
0.2164354188237 0.212132478941408 1 1
0.220168066476803 0.215817028571439 1 1
0.106633182247827 0.104628758231881 1 1
0.100035920901922 0.0981681982431933 1 1
0.221697677313043 0.217822828072533 1 1
0.21718115427291 0.212373660944281 1 1
0.0972892786441511 0.0957448446955973 1 1
0.276542243252054 0.270195285613796 1 1
0.269523674113121 0.264917033181325 1 1
0.107980290506281 0.105914799038424 1 1
0.280039806518713 0.274293303102936 1 1
0.141652356861901 0.138242640815271 1 1
0.172063481088405 0.168616777352082 1 1
0.17227104811215 0.168169283738899 1 1
0.0958244064009656 0.0957341379198447 1 1
0.175179042805696 0.172662579356267 1 1
0.2501104871055 0.245754614395549 1 1
0.0752861249964394 0.074373176408815 1 1
0.228429616715862 0.223934914577873 1 1
0.259206082016539 0.254115163997659 1 1
0.188583405800361 0.185627301536388 1 1
0.1002595916167 0.0973247412577973 1 1
0.359130362543904 0.352023635171044 1 1
0.253478558054855 0.249008631534584 1 1
0.378786918353782 0.372842171586009 0 0
0.141676101953365 0.139929585131048 1 1
0.0899636178493442 0.0889036265966756 1 1
0.186385194494968 0.181602956773015 1 1
0.233474019243049 0.228660730781985 1 1
0.18376026290991 0.180445005940832 1 1
0.194644819211577 0.191949545934893 1 1
0.0732182096910272 0.071824484677519 1 1
0.202023795397015 0.197805996058734 1 1
0.132788347386439 0.130245700330105 1 1
0.176417093500901 0.172996642805827 1 1
-0.0180117462022158 -0.0172867003855191 0 0
0.304339007505532 0.298697011517396 1 1
0.16419327555517 0.161137573221018 1 1
0.29620176099113 0.29158761953763 1 1
0.172125993442589 0.169018735476776 1 1
0.274506067491432 0.26908946988192 1 1
0.0735423350358743 0.0720115728768177 1 1
0.159369855729983 0.156735635093566 1 1
0.268961989843704 0.263582813437504 1 1
0.224070307981839 0.219819512671115 1 1
0.219166497648925 0.21554128147638 1 1
0.257649869759053 0.252050066689286 1 1
0.228636607583234 0.223704180174305 1 1
0.152410718203177 0.150888245889607 1 1
0.254492711125157 0.250165631684334 1 1
0.179271220211501 0.175722383855777 1 1
0.188990916216266 0.185388516334641 1 1
0.120341373633434 0.118760906161928 1 1
0.1886485751942 0.185316902435049 1 1
0.155671741356814 0.152590672339452 1 1
0.173382723826012 0.170011444907578 1 1
0.0777170012272747 0.0770100301531257 1 1
0.197711567133876 0.193792188137767 1 1
0.31139689316802 0.305404859496108 1 1
0.191931488976503 0.187798961322178 1 1
0.211180282611037 0.206775906585225 1 1
0.113132990958409 0.111046565645208 1 1
0.139233554830093 0.137224601418712 1 1
0.220657805677345 0.215853686082236 1 1
0.22544255508126 0.221377592610139 1 1
0.235678098730205 0.231540958944126 1 1
0.148256977629758 0.144669790940651 1 1
0.170215549166409 0.166462186362266 1 1
0.202575405737725 0.19914521306379 1 1
0.179457597480304 0.175974851396593 1 1
0.187143713586911 0.184715444168962 1 1
0.267925494183275 0.263419754252859 1 1
0.150212075358728 0.14695514271465 1 1
0.350318719822858 0.343837973773604 1 1
0.276926858393537 0.272195603642415 1 1
0.338663495074085 0.331954160836325 1 1
0.138502122187164 0.135272887363649 1 1
0.304196113341253 0.298646375854874 1 1
0.236711611988928 0.232262561126521 1 1
-0.0383553318012852 -0.0369651662372031 0 0
0.256129040670224 0.251474757807417 1 1
0.173238133324293 0.169879248359053 1 1
0.171088948043362 0.168444429995478 1 1
0.204958563712961 0.200770570038997 1 1
0.318032251139058 0.311495269455588 1 1
0.276819530764318 0.271285145748375 1 1
0.0982364394212689 0.0963128538303667 1 1
0.157148896017349 0.154503818658141 1 1
0.221822434384286 0.218276390886381 1 1
0.260468384554785 0.255519414818339 1 1
0.155106427418295 0.151341524230712 1 1
0.294212533514711 0.288639475354544 1 1
0.185717000093196 0.182328957725029 1 1
0.19667518951039 0.192310028691965 1 1
0.194822911609318 0.190999726503012 1 1
0.307195528824673 0.301823190725392 1 1
0.155671309401761 0.153587314155262 1 1
0.133662558223117 0.130208441646276 1 1
0.202921410185977 0.198478392989792 1 1
0.144026752207028 0.141686600494317 1 1
0.287281893805489 0.281217660826474 1 1
0.253318173733878 0.248481728825607 1 1
0.0566038418480223 0.0553774726609884 1 1
0.131890572517645 0.129683452307745 1 1
0.174006157475864 0.170850423140303 1 1
0.0313961633604024 0.0307871771743452 0 0
0.172191063017287 0.16892214919661 1 1
0.269556217839348 0.264906984829986 1 1
0.203625675054216 0.200023402288755 1 1
0.0977438122753934 0.0957092925097141 1 1
0.154929012335311 0.152015931342257 1 1
0.169043216043199 0.166166094949152 1 1
0.191300762556927 0.188212779148159 1 1
0.0911393752520054 0.0894342301970572 1 1
0.262728351280215 0.257779441038461 1 1
0.129542628062655 0.126754263144594 1 1
0.206320771320175 0.202557562588687 1 1
0.24798986582045 0.243913856260719 1 1
0.303191448556996 0.297980310540158 1 1
0.218716741203371 0.214678279285944 1 1
0.213699137315088 0.209796232369736 1 1
0.187000867191355 0.184219133094383 1 1
0.219364685645058 0.215674330639098 1 1
0.24197081109878 0.237564648110618 1 1
0.278143391885089 0.272007257819169 1 1
0.274192231020106 0.268894048784494 1 1
0.122739186609685 0.120571451038359 1 1
0.113461380590743 0.111367365850833 1 1
0.171885868129798 0.168875453026529 1 1
0.177716430549285 0.174753349039446 1 1
0.245692141704123 0.242139216322801 1 1
0.261097027628006 0.256302200521859 1 1
0.111149384878106 0.108848050578485 1 1
0.127567978216457 0.1235282268661 1 1
0.119174567908426 0.116591353382951 1 1
0.319946366858962 0.314065425728056 1 1
0.254052582469083 0.249581159111256 1 1
0.141019758781151 0.137560150996308 1 1
0.21705126352355 0.212834802000601 1 1
0.152817787295797 0.150372519865959 1 1
0.173945605324632 0.170202597021968 1 1
0.130546441954402 0.127882458774696 1 1
0.300135145913352 0.294598848149164 1 1
0.167803094476212 0.164558767032049 1 1
0.238689398800557 0.234460300075198 1 1
0.114558831112516 0.113030844234957 1 1
0.178292094525152 0.174357485378902 1 1
0.181502904795498 0.178500418502148 1 1
0.304427091612046 0.29862392894746 1 1
0.247362697259811 0.242325803328818 1 1
0.178213663779875 0.175121792652258 1 1
0.0287281484068221 0.0290390394506917 1 1
0.196194623712425 0.192797951091745 1 1
0.232441251161852 0.227980513333517 1 1
0.229879019589778 0.225484928133856 1 1
0.216080689787936 0.211919038075177 1 1
0.21407014425134 0.210913847138822 1 1
-0.06393325539556 -0.0620258002889345 0 0
0.197805608655975 0.194754423424674 1 1
0.23103725444545 0.226452978772892 1 1
0.185174841022618 0.181804991585062 1 1
0.063005006434937 0.0615136056585474 1 1
0.278369437736272 0.273354540120414 1 1
0.24340830334033 0.239146431478205 1 1
0.175545264699272 0.17264959183301 1 1
0.345914328865548 0.339376548947659 1 1
0.0564143284283506 0.0547290264621295 1 1
0.0747649407068115 0.0718054466449423 1 1
0.112182839246414 0.109938952302119 1 1
0.223118949733131 0.219745984572376 1 1
0.261653029758974 0.257149806147882 1 1
0.152686656605161 0.150006046106157 1 1
0.256656152170945 0.252248846015869 1 1
0.198783696849028 0.194988654074891 1 1
0.254171026298894 0.249051657395061 1 1
0.296567662628806 0.290749274762495 1 1
0.0356848647280231 0.0348814787423984 1 1
0.0809717664669131 0.0798822716569012 1 1
0.114833586014878 0.112402106532952 1 1
0.188813369253686 0.184731591475947 1 1
0.0804275783076063 0.0773795617295763 1 1
0.359148461211984 0.352697920127516 1 1
0.177851455237896 0.175947879200969 1 1
0.152609077623018 0.149973921106501 1 1
0.158583929672237 0.155672991803428 1 1
0.262579240794223 0.258095318232604 1 1
0.169579258167524 0.165288489695853 1 1
0.269069748376304 0.264192455357379 1 1
0.323999493572867 0.317915542387632 1 1
0.23881075050429 0.234274152082983 1 1
0.23659828532276 0.232164063492131 1 1
0.150466110672543 0.147891485125609 1 1
0.114857087455696 0.113171088419215 1 1
0.344115501216304 0.337981354759676 1 1
0.0719717201117878 0.0706811024679591 1 1
0.271451529344291 0.266273342688973 1 1
0.215127779126835 0.211836243816871 1 1
0.327209657972343 0.321534458879893 1 1
0.171869632289068 0.169619110595009 1 1
0.167564249621535 0.164207774216923 1 1
0.17244752383793 0.169673096282856 1 1
0.184976894833372 0.18158032032752 1 1
0.155999268155456 0.153363277393188 1 1
0.21068991858882 0.206936760459014 1 1
0.241850752937733 0.237503796049189 1 1
0.224520961781802 0.220272207235364 1 1
0.113106855140821 0.111087982680623 1 1
0.0579310004503628 0.0562984603523046 1 1
0.288767770938329 0.284137338612953 1 1
0.139840951628245 0.137018406600734 1 1
0.349229879174296 0.342362555425026 1 1
0.232749409976428 0.229433254216747 1 1
0.147899592039135 0.145712651418574 1 1
0.0889749264861506 0.0865865919355819 1 1
0.0684860733146545 0.0669538081969476 1 1
0.217365557112502 0.212978321299586 1 1
0.379916000055719 0.372976220572183 0 0
0.164361402523501 0.161177013408255 1 1
0.273024229418937 0.268304508108444 1 1
0.348771341920394 0.342248865280889 0 0
0.354773488499759 0.347636280056179 1 1
0.126662940558936 0.123963293343069 1 1
0.193079953082595 0.189332045153534 1 1
0.198619236238726 0.194783464444765 1 1
0.202775573891508 0.198812282325791 1 1
0.251263108712732 0.246717043500334 1 1
0.141343214462956 0.139787014728962 1 1
0.193653987764524 0.190192718327498 1 1
0.170946271996841 0.168040886155113 1 1
0.00439227028179727 0.00354275509508532 0 0
0.13105354876803 0.128083221890422 1 1
0.166429031691447 0.162796744047987 1 1
0.261392660868658 0.256606130388234 1 1
0.0876644268416714 0.0864010853719648 1 1
0.202183229492481 0.198200130085299 1 1
0.0695832565299621 0.0680063748428063 1 1
0.171244030582755 0.167279763874389 1 1
0.358805960025985 0.351393910954021 1 1
0.241285998393064 0.23713008535053 1 1
0.1541634348302 0.150887170736622 1 1
0.12120416610698 0.119857844260762 1 1
0.281949877392132 0.276667668174346 1 1
0.180827549597254 0.176370701635759 1 1
0.209510864604937 0.20604997755492 1 1
0.108720379790209 0.106463652875456 1 1
-0.0162839857084051 -0.0155759221569999 0 0
0.12205781645845 0.119633217762157 1 1
0.162393730522578 0.158889978350102 1 1
0.164623515236297 0.161936458213764 1 1
0.234342039678266 0.229529748929041 1 1
0.11314401961705 0.111230687210676 1 1
0.230312680947661 0.225954240682744 1 1
0.167456396687439 0.164928955786289 1 1
0.18355081872167 0.180932037980674 1 1
0.204662963708307 0.200296761569753 1 1
0.15495167413302 0.151880225959236 1 1
0.241291721520868 0.236641436501284 1 1
0.206302432534869 0.202671810213843 1 1
0.148597982236759 0.146151752244213 1 1
0.150658470488264 0.148092808692683 1 1
0.260312519658698 0.255036962824663 1 1
0.235137661340309 0.231235840013409 1 1
0.171953505657776 0.168959668571188 1 1
0.317119920179385 0.31086954903311 1 1
0.259439867156341 0.25429994831815 1 1
0.241386965104568 0.236726020903932 1 1
0.333211193326505 0.327241745389565 1 1
0.0826124661527567 0.0815130414468236 1 1
0.114093530548112 0.113326486732508 1 1
0.288947510111722 0.283621872804402 1 1
0.0589274320254636 0.0581254042837935 1 1
0.242857509850147 0.238009220800147 1 1
0.229511891805563 0.224682512750468 1 1
0.039985663758868 0.0398199919767166 1 1
0.199781503811581 0.19639773256153 1 1
0.210206700579602 0.205436260745138 1 1
0.145255836236129 0.141987077401624 1 1
0.13192719052932 0.129573334094994 1 1
0.195244008715892 0.191629767482792 1 1
0.151921446611581 0.149064671611135 1 1
0.298153672138198 0.292318340275749 1 1
0.239454263683959 0.23550394710946 1 1
0.288133766299195 0.282082182329828 1 1
0.187005951176895 0.183896983059092 1 1
0.207485168907589 0.204158184778736 1 1
0.12830697466124 0.126396684216266 1 1
0.347358579166784 0.341216500076467 1 1
0.118984997089751 0.1168510067482 1 1
0.149941920404783 0.147835995338392 1 1
0.202131487254019 0.198091407430307 1 1
0.360515446905462 0.353391791331245 1 1
0.235172504185125 0.231321291958984 1 1
0.182485911697515 0.179060196689766 1 1
0.220863329365204 0.217038928488934 1 1
0.239368421136116 0.234278180469255 1 1
0.115173338822584 0.112741895333065 1 1
0.151400958565235 0.148911705851054 1 1
0.0724974731366459 0.0700574292993362 1 1
0.285719771269124 0.280085241364229 1 1
0.215171522502314 0.211186285852023 1 1
0.201696558273323 0.198806145500993 1 1
0.161081231781758 0.157529284976979 1 1
0.202338463381044 0.199088116004388 1 1
0.206839300928009 0.203322502755135 1 1
0.2792164906817 0.273452403453933 1 1
0.237303417535944 0.233762472988947 1 1
0.0355265012329768 0.0343138878152174 1 0
0.258048571685122 0.254062600396416 1 1
0.179599855388158 0.17612655001261 1 1
0.375616564578738 0.369076794775382 0 0
0.30414568798646 0.298352441176623 1 1
0.237241453337274 0.232143333477873 1 1
0.0913029498336387 0.089634249603453 1 1
0.282229909813843 0.277008771220177 1 1
0.161239378597806 0.158129396971037 1 1
0.0734040503067644 0.0719780708402253 1 1
0.244310967384804 0.239873579042172 1 1
0.174404985039659 0.171475336465059 1 1
-0.0810303354578326 -0.0794237770978915 0 0
0.264555992322979 0.25959020632004 1 1
0.232411675462229 0.227364951386941 1 1
0.304253135082706 0.298276021367264 1 1
0.184477799126491 0.180971036734142 1 1
0.276569026210958 0.271016939729889 1 1
0.239091130882508 0.234645730146247 1 1
0.100443978461517 0.0993377793480007 1 1
0.154325262452243 0.15168030900653 1 1
0.202519513115641 0.198324971423618 1 1
0.23937863781486 0.234388340718261 1 1
0.145759858082 0.142906493824688 1 1
0.220624447506629 0.21621395767839 1 1
0.183567780385829 0.179921647785364 1 1
0.167193680513963 0.164540618190864 1 1
0.254080932216651 0.249193164419708 1 1
0.146583620430009 0.143846752891703 1 1
0.143471734004003 0.140530340245753 1 1
0.157815545258919 0.154947565839482 1 1
0.344494576803507 0.338418769079196 1 1
0.23205917283788 0.22826954871112 1 1
0.0157398010470789 0.0156719723814639 1 1
0.111289663123664 0.110114835408516 1 1
0.361586613098807 0.355350251620451 0 0
0.123791978499804 0.121347537247271 1 1
0.252371944162811 0.248310067530805 1 1
0.214186237500778 0.209747924604939 1 1
0.0829091470340805 0.0814207287011993 1 1
0.105451692630662 0.103768264545793 1 1
0.297215225260971 0.290951731243433 1 1
0.0800651143910681 0.0790900617593887 1 1
0.0647444708592144 0.0638056267647008 1 1
0.205833118423337 0.201397723891748 1 1
0.126029315425854 0.123808037017186 1 1
0.16399206444124 0.161159694900506 1 1
0.0770251115876863 0.0747719266875723 1 1
0.226795317182309 0.22183856033718 1 1
0.362756085370926 0.3565175157766 0 1
0.119040574657038 0.11795418343343 1 1
0.160637297297257 0.156732727516347 1 1
0.155086801061693 0.151995348084226 1 1
0.124975823336677 0.122018802843519 1 1
0.214319679286933 0.210562571272592 1 1
0.126120670524131 0.123989338440878 1 1
0.345656136804268 0.339394634475678 1 1
0.147403770214028 0.144498561740736 1 1
0.263392227420856 0.258010145822061 1 1
0.32467742581108 0.318578979269193 1 1
0.16496982152805 0.161834632351748 1 1
0.418698301607428 0.410247287750608 0 0
0.197061243125819 0.193542573723783 1 1
0.162129661653159 0.15832678259829 1 1
0.24821413842661 0.243393951502133 1 1
-0.0149050628427488 -0.0142127407464086 0 0
0.255030056080987 0.250714458252182 1 1
0.308456213826743 0.302252566492392 1 1
0.214143725639215 0.210547638621517 1 1
0.128633823038073 0.125933374835712 1 1
0.251405813087422 0.246966613198686 1 1
0.160434098919025 0.156972488050126 1 1
0.384067228312901 0.377072835798273 0 0
0.301661110491436 0.296825059308691 1 1
0.327616031781694 0.321793135256877 1 1
0.200020664819176 0.195898235691171 1 1
0.204977834317992 0.201418075603626 1 1
0.219529518111424 0.21558530294844 1 1
0.232050311369967 0.228368857779825 1 1
0.225511127994621 0.22183265608459 1 1
0.303731117448036 0.298885644243429 1 1
0.149499796611306 0.146339199543222 1 1
0.343278792789851 0.336971071027228 1 1
0.193781587648287 0.190375034514658 1 1
0.341075460790331 0.334428393505814 1 1
0.431195814137469 0.42350715243074 0 0
0.143872477730769 0.140906983632683 1 1
0.0755077336380219 0.0743274070983242 1 1
0.16847810817941 0.164882541202099 1 1
0.147676554960356 0.144575045142384 1 1
0.302583651269871 0.297067976705573 1 1
0.185416957047395 0.181682850024055 1 1
0.30239706129271 0.296622427540419 1 1
0.223580798058822 0.218871830009171 1 1
0.405661104922927 0.397974181583374 0 0
0.205191458299545 0.202363982421317 1 1
0.244526428501026 0.240504926942983 1 1
0.17743427544586 0.174472582646332 1 1
0.18081506060743 0.176785032924716 1 1
0.152390442750428 0.150193054814368 1 1
0.2120677656482 0.208506250918193 1 1
0.196723741541517 0.192836305345743 1 1
0.263465004115387 0.259421790573746 1 1
0.321353209294763 0.315284050457289 1 1
0.291272241849437 0.285965652164449 1 1
0.154725186870202 0.1515985224048 1 1
0.189049997369006 0.184519619906916 1 1
0.193832999805277 0.189941621750213 1 1
0.226578101558653 0.222406140999073 1 1
0.107033451941682 0.104639260675548 1 1
0.305450143251203 0.299670903382983 1 1
0.227935797865942 0.223146782531896 1 1
0.0446919259836159 0.0435006194965029 1 1
0.176742773953198 0.173211001652313 1 1
0.244933799261132 0.240790942327059 1 1
0.181958854843964 0.17891432978588 1 1
0.239213472793767 0.234177662382334 1 1
0.28468650208054 0.279285002416874 1 1
0.168373541750332 0.165349122352703 1 1
0.18236173820481 0.17904032155485 1 1
0.12659423282119 0.124727589292236 1 1
0.220842385361255 0.217237133416559 1 1
0.220940009409224 0.216284018956874 1 1
0.162004089123411 0.158868645154938 1 1
0.271850110201643 0.266725829346371 1 1
0.0347118437214874 0.0342168548294908 0 0
0.301623402248099 0.297009935299512 1 1
0.186112585291676 0.182852142648122 1 1
0.126890493520617 0.125363189920641 1 1
0.221375688087192 0.217237159905737 1 1
0.247001474429305 0.242892926418292 1 1
0.186999321761301 0.183143451321566 1 1
0.150124929284799 0.147721189163285 1 1
0.281495958653334 0.275983773109744 1 1
0.140101583600493 0.137422168519569 1 1
0.294963679479823 0.288877803205434 1 1
0.22063445629597 0.216684533074827 1 1
0.264626114681636 0.259842950090385 1 1
0.313647071231055 0.30650786373643 1 1
0.266176650714009 0.261458051028454 1 1
0.191017382380791 0.187889408738512 1 1
0.0638214003591858 0.0626706403075843 1 1
0.170857006716634 0.167395600760654 1 1
0.0140443899618496 0.0139299903100186 1 1
0.1550235016852 0.151757404885953 1 1
0.0460877588281899 0.0454517881937859 1 1
0.171129200728238 0.168497061354689 1 1
0.195024694690336 0.191751043356046 1 1
0.0800327760935903 0.0787034875515831 1 1
0.182103240075112 0.178808466315585 1 1
0.248965575382848 0.244569963771218 1 1
0.203856589598248 0.200675097665854 1 1
0.277402310613276 0.272613139443268 1 1
0.400742219556968 0.393896126747869 0 0
0.35824056193079 0.351141480991089 1 1
0.160665649416504 0.157876110144391 1 1
0.125903375327518 0.124147520250936 1 1
0.0738581453143595 0.073253058458205 1 1
0.255840704285819 0.251733563555728 1 1
0.269220311339997 0.264325783056852 1 1
0.342014368386387 0.336138477100842 1 1
0.275281952880214 0.270387815358217 1 1
0.178373776358676 0.176071868614852 1 1
0.282789610234887 0.278293570704785 1 1
0.15926553751594 0.156105616336215 1 1
0.146571215266739 0.143197931118005 1 1
0.147840415930294 0.146299053356829 1 1
0.200022232426707 0.195681192065917 1 1
0.24334122602381 0.239521697104911 1 1
0.133663065669595 0.131484913520869 1 1
0.197925409648809 0.194305643369987 1 1
0.129155522742499 0.126680589363616 1 1
0.106991968672926 0.104475191656894 1 1
0.132699885115276 0.129691034946837 1 1
0.284010163712913 0.278749194725366 1 1
0.149351286372707 0.146121735535386 1 1
0.117902978240367 0.115567486294477 1 1
0.108211819789494 0.105835852920341 1 1
0.19522531238774 0.191828269938188 1 1
0.314522978977237 0.309197630703409 1 1
0.230363844033836 0.226376271902203 1 1
0.245967755653667 0.241180754587628 1 1
0.323472656591482 0.31871712075689 1 1
0.155830541956694 0.152934169589104 1 1
0.366868601979038 0.360879315536706 0 1
0.128666764709791 0.126621305267077 1 1
0.323497324890892 0.316622315985143 1 1
0.197328972219455 0.193057614504937 1 1
0.101835469841031 0.0998274618039849 1 1
0.239836863031797 0.235598768550908 1 1
0.125430614798037 0.122230815574234 1 1
0.212165012977895 0.208542555935097 1 1
0.256865515015134 0.250707930706616 1 1
0.214334597008359 0.211506592374523 1 1
0.223476749462222 0.218966066484812 1 1
0.331363945154567 0.325458548225328 1 1
0.213281164906787 0.208966754666134 1 1
0.246066929381708 0.240977828496819 1 1
0.293663624722955 0.288524686616518 1 1
0.213996777491287 0.210798862346674 1 1
0.21584287510017 0.211642791035257 1 1
0.20708969982973 0.202875607983629 1 1
0.273181239210781 0.267800171833556 1 1
0.214347365446084 0.210858168093827 1 1
0.348113981605281 0.340688454186304 1 1
0.258524817268883 0.253466376251195 1 1
0.32013383596335 0.314231837913796 1 1
0.253982616858302 0.249392304528735 1 1
0.109201055997255 0.107306431482226 1 1
0.215486154003532 0.211310552022902 1 1
0.130475858097337 0.128174102707739 1 1
0.218780673629658 0.214834438470329 1 1
0.260044949886477 0.255442336462615 1 1
0.231123647246795 0.227060290413715 1 1
0.152649371965871 0.149744775285016 1 1
0.202670265200255 0.198916099924775 1 1
0.1174654133511 0.114691099405824 1 1
0.0887179592629626 0.0878304524446959 1 1
0.204836232903965 0.201061046694149 1 1
0.210980427064436 0.207924818226341 1 1
0.117788612487263 0.115584827445227 1 1
0.14524742757768 0.143108221300655 1 1
0.195685159274398 0.192142132824302 1 1
0.442065915380861 0.434282757920585 0 0
0.204271388522619 0.200398244418861 1 1
0.126996167287544 0.124244690810857 1 1
0.237251931831067 0.233097930551114 1 1
0.0384352331084032 0.0375015061241203 1 1
0.0612492321443939 0.0599433493901405 1 1
0.285324266818577 0.278980343846573 1 1
0.134414540726117 0.132398072972536 1 1
0.207328694540212 0.203294293299418 1 1
0.0466275861353735 0.045487965382752 0 0
0.256868792605527 0.251903849023547 1 1
0.161945394129144 0.158807906378865 1 1
0.140464055097703 0.137930206371539 1 1
0.202390676113954 0.198193082576755 1 1
0.201545143653344 0.197890583626813 1 1
0.138470409804837 0.135498545209747 1 1
0.373450743054445 0.366735786139943 1 1
0.234374278786215 0.229903928147196 1 1
0.220203998013933 0.215896280733562 1 1
0.198991787756817 0.195080839912747 1 1
0.232750102164429 0.227763594081801 1 1
0.252297401520816 0.247715438099876 1 1
0.207905145897898 0.204008267859348 1 1
0.166188380265295 0.163199692236672 1 1
0.217957453050401 0.213861365669091 1 1
0.0982029136902101 0.0964605567276707 1 1
0.277537445963883 0.27245838243309 1 1
0.222751689485903 0.218008383135666 1 1
0.07151219379478 0.0701338163112116 1 1
0.178665630551322 0.175948503673843 1 1
0.184806010271641 0.181024358005475 1 1
0.194188600484717 0.190655323688972 1 1
0.124359442018983 0.122318363850323 1 1
0.0142465442698821 0.0144260268577783 0 0
0.246846930325542 0.242085457448042 1 1
0.219824344283532 0.216002666156574 1 1
0.0991554763380671 0.0976222452463675 1 1
0.0940425694456988 0.0924296001918663 1 1
0.291165939320618 0.285972401054805 1 1
0.160734564984752 0.156721624536815 1 1
0.0776199946747734 0.0762925466768829 1 1
0.213399408778033 0.20994748054975 1 1
0.236663123643873 0.233492377479962 1 1
0.181905078098317 0.177900291728492 1 1
0.376254505857342 0.369300480227724 1 1
0.185422404783378 0.181752586342597 1 1
0.0512216752934698 0.0493419657472563 1 1
0.0764787397516972 0.0761173241289495 1 1
0.0803248375101073 0.0788464953482707 1 1
0.278561819771189 0.272544413052535 1 1
0.434616688884052 0.426192549242163 0 0
0.157823155451786 0.154779799290648 1 1
0.191167649314873 0.187563528758967 1 1
0.155647869898284 0.152986590065505 1 1
0.220576234406196 0.216688396749478 1 1
0.127616612554894 0.125264398172778 1 1
0.251348531046204 0.245944570200936 1 1
0.19973311346422 0.196412482714854 1 1
0.244545486044848 0.239147203094876 1 1
0.231502110094719 0.227002948889052 1 1
0.252785267674057 0.248664673893482 1 1
0.426349884559792 0.418480525928702 0 0
0.221713510693669 0.218471229215804 1 1
0.12064373362377 0.117376366453208 1 1
0.193206000058951 0.188409043139765 1 1
0.218895001498294 0.215545343231759 1 1
0.17450218507355 0.170557711158727 1 1
0.237844167372835 0.23380007762281 1 1
0.168795481171195 0.165570658193163 1 1
0.114097757000026 0.111102750766329 1 1
0.137483178555811 0.135247129115329 1 1
0.0837806629166803 0.0820948712748429 1 1
0.354545328065594 0.348012191736103 0 0
0.153307619450263 0.150509966379529 1 1
0.180869270495026 0.17779655488074 1 1
-0.10639821134573 -0.103684428400158 0 0
0.242735826684991 0.237881668288822 1 1
0.26791855806764 0.262812880859324 1 1
0.24957728791365 0.245216290159272 1 1
0.219797967499611 0.216845022293209 1 1
0.128185498197135 0.126111169221395 1 1
0.31571828730078 0.309828384963961 1 1
0.256486087700302 0.250222111849731 1 1
0.170714366861375 0.166482808132989 1 1
0.36723940899252 0.360340233232411 1 1
0.182901772756988 0.180009625624284 1 1
0.32490472330217 0.318106188714699 1 1
0.379461873362036 0.371720211560459 1 1
0.232852881526462 0.228036913226954 1 1
0.176472737269192 0.1737532615191 1 1
0.157544430786496 0.153830889910833 1 1
0.278800490006299 0.273178968592109 1 1
0.246594430731988 0.242118152866034 1 1
0.285423089669563 0.280329255803631 1 1
0.194786726073846 0.191807655146193 1 1
0.190607567933392 0.187372089381691 1 1
0.193001899672507 0.189295559235525 1 1
0.245069248880302 0.240755208354883 1 1
0.105228789011169 0.101600269863996 1 1
0.249992456144977 0.245091787982495 1 1
0.0827920219156331 0.0811022909399715 1 1
0.172790845187539 0.16936268625576 1 1
0.216537522082962 0.212164810529737 1 1
0.250157924501885 0.245099525168809 1 1
0.291466956908037 0.28646338918625 1 1
0.192487654294071 0.188362626330775 1 1
0.368801973767154 0.361849540072527 0 0
0.218796216932562 0.215232212342615 1 1
0.362389015229809 0.3559929795771 0 0
0.246146934546646 0.241654969690333 1 1
0.0362609511792181 0.0341050762051237 1 1
0.290681697179944 0.285413394712173 1 1
0.276951665528749 0.272084212691613 1 1
0.0282594410301793 0.02741392420034 1 1
0.308356096201699 0.302759661108418 1 1
0.29427741871189 0.289853180306896 1 1
0.21686916484484 0.212643294448736 1 1
0.156216448096751 0.153864189267046 1 1
0.260471448782151 0.256018681284552 1 1
0.157526696506453 0.154720837560837 1 1
0.183439560092909 0.180574314141594 1 1
0.150458392318613 0.147231132003799 1 1
0.186851282082956 0.183078765249525 1 1
0.152748502904165 0.150162929000916 1 1
0.170743981308517 0.167669096453221 1 1
0.191003418776756 0.187844516919176 1 1
0.202610652327289 0.198450779185225 1 1
0.10065640909342 0.0986222355636695 1 1
0.274177052512634 0.268923893858264 1 1
0.222234218638198 0.218714859361294 1 1
0.107838608418143 0.106112934450505 1 1
0.236069577654677 0.23259262272661 1 1
0.14725399604938 0.144246693306413 1 1
0.258075274467012 0.253404692292398 1 1
0.283102591272899 0.276902804974286 1 1
0.174430025600414 0.17182033315933 1 1
0.147405035401674 0.143691399534073 1 1
0.272040479194921 0.267041152369036 1 1
0.2234636448329 0.219399939503815 1 1
0.200081944983045 0.196581899181552 1 1
0.199896192961348 0.195888416616893 1 1
0.23474803890639 0.23028702830928 1 1
0.25304476296882 0.248371441735469 1 1
0.396889883314156 0.388954751878451 0 0
0.268331278908331 0.263325589449364 1 1
0.089048310583434 0.0874022418261861 1 1
0.215339979967926 0.209972455235736 1 1
0.11375187027973 0.111123321444641 1 1
0.247916272956532 0.243326326943585 1 1
0.117240999712284 0.115898344561881 1 1
0.107516226209331 0.105655712851258 1 1
0.166449921106076 0.16207720585532 1 1
0.232368289664649 0.228154437651014 1 1
0.10969438708309 0.108204811592286 1 1
0.181277718032144 0.17780667519719 1 1
0.221015156433099 0.216716724346257 1 1
0.299016653081905 0.293380141588051 1 1
0.242756287482272 0.23842884156034 1 1
0.200488099993214 0.197368598156243 1 1
0.023139316632044 0.0225941708855582 0 0
0.269923127787772 0.264813411983172 1 1
0.198304864865077 0.195049016575956 1 1
0.0854200803252847 0.084133671859821 1 1
0.11266274252796 0.110622276772636 1 1
0.101339304478543 0.098073376083075 1 1
0.0332467648446237 0.0326046826759267 0 0
0.357262650092301 0.350662881957508 1 1
0.313708190985705 0.307742015828332 1 1
0.194996590973321 0.192735717476952 1 1
0.0277452076973167 0.0275797630244254 0 0
0.0218277086039627 0.0216015744587303 1 1
0.272261681328341 0.267748761325004 1 1
0.0529111328261163 0.0521784893567994 0 0
0.17575566272212 0.173113009915889 1 1
0.259429534098586 0.254925791515492 1 1
0.257118756608437 0.252740225858453 1 1
0.113109265788234 0.111770541057947 1 1
0.462627741057996 0.453570042409821 0 0
0.223446767917318 0.219819377972031 1 1
0.135816635931297 0.13368261504055 1 1
0.185712717921891 0.182723154174141 1 1
0.147909322770661 0.14509120865065 1 1
0.140778928822108 0.138459057452024 1 1
0.391519528423833 0.383470517275536 1 1
0.182238808943906 0.177813916999316 1 1
0.130554101743678 0.127696122301776 1 1
0.277875925435675 0.271736468992791 1 1
0.179962999436227 0.177106168138972 1 1
0.120987668309583 0.118927445766135 1 1
0.200227349847081 0.195359755057375 1 1
0.104944343062395 0.103584694866358 1 1
0.0918744035089568 0.0902714578455984 1 1
0.233286070411605 0.228676894262027 1 1
0.162127665313032 0.158483938486905 1 1
0.131273569666915 0.128493976411919 1 1
0.267753219850739 0.262723661495521 1 1
0.032441030875141 0.0314744063617361 0 0
0.131921644700962 0.129764685186444 1 1
0.263986158953595 0.258842525805745 1 1
0.109472951922243 0.107324702685429 1 1
0.179952848395406 0.176095072880876 1 1
0.247615990037996 0.24301382018864 1 1
0.169863166084256 0.166658648901697 1 1
0.213745717156878 0.210073064297231 1 1
0.122233512789146 0.121131759951586 1 1
0.239006820307165 0.234217861814243 1 1
0.0904642801823801 0.0881322378121597 1 1
0.252862338611985 0.247717971344044 1 1
0.0574797284689218 0.0561267817526406 1 1
0.440282356629272 0.431892967798073 0 0
0.193264924719367 0.190129858250856 1 1
0.166161857436872 0.163123599869719 1 1
0.106648298550729 0.104006743945657 1 1
0.26002534020405 0.25513254179987 1 1
0.140161358197047 0.137661954132471 1 1
0.10202562212108 0.100274214038704 1 1
0.367111168121263 0.360071579749739 1 1
0.137500359701187 0.136224868910346 1 1
0.317909913688625 0.311743504551274 1 1
0.208478232055307 0.205077511723853 1 1
0.0581671223831258 0.0574824694600011 1 1
0.24178721089496 0.237090166161087 1 1
0.163826344178366 0.160758593066828 1 1
0.218949769169941 0.213987757291811 1 1
0.139465422662434 0.137440306764584 1 1
0.139919124074097 0.136404722601268 1 1
0.167456209694411 0.16367729987518 1 1
0.208132071228287 0.204472035702688 1 1
0.21948370630397 0.215847689228071 1 1
0.262054204743676 0.258022998775709 1 1
0.229504324082348 0.225400293679277 1 1
0.172347907343316 0.16917874455541 1 1
0.263562988055035 0.258919587762406 1 1
0.222713616276913 0.218441905155376 1 1
0.213886871007362 0.210178688405912 1 1
0.324552671840134 0.31888428691391 1 1
0.0734878060776628 0.0712694886740397 1 1
0.271799485085526 0.266796208468394 1 1
0.303331777411492 0.297630289394544 1 1
0.116032639230172 0.114046969127067 1 1
0.140997531813845 0.138899818219812 1 1
0.400682608632025 0.393990100307591 0 0
0.125785035484498 0.123256880208822 1 1
0.243479570229231 0.239350266590425 1 1
0.22269833075332 0.218609102590081 1 1
0.163784932746544 0.1611265234481 1 1
0.178691433462718 0.176005795271149 1 1
0.232387222583357 0.227858198840056 1 1
0.13368509809495 0.130841487217632 1 1
0.234259855909811 0.229498751214514 1 1
0.276750028475419 0.271650372548529 1 1
0.182781329417358 0.179609846324271 1 1
0.344483499056814 0.338241089234996 1 1
0.162150296261243 0.158997799715348 1 1
0.292853684001709 0.288344805345504 1 1
0.186594193189004 0.182510088376342 1 1
0.0987557702112527 0.097055091896297 1 1
0.166437119141747 0.163668959813261 1 1
0.121323197293666 0.119448746414698 1 1
0.0863631506838218 0.0838044700966897 1 1
0.233444016975909 0.228232227683141 1 1
0.160051041047163 0.157157765776984 1 1
0.158234242527464 0.155858642161931 1 1
0.265235488214994 0.259807323714547 1 1
0.301282922748465 0.295849764873949 1 1
0.120015858336318 0.117691856742623 1 1
0.120802231930628 0.117732399264533 1 1
0.255829696747244 0.251378581613702 1 1
0.025992110712245 0.0252560033764506 0 0
0.218424526068342 0.214388817984366 1 1
0.16862349059455 0.16537201147201 1 1
0.242492797952055 0.237909905025734 1 1
0.170968279826036 0.168005050634958 1 1
0.207474265570514 0.202948971228954 1 1
0.316407887743074 0.309504127669947 1 1
0.227390945811051 0.222213923131473 1 1
0.199033547105523 0.195399018990834 1 1
0.299828767160281 0.293870002770482 1 1
0.183032162354508 0.178912701199193 1 1
0.280124692942471 0.274604577437562 1 1
0.367988068066043 0.360413420591902 1 1
0.191682678777924 0.188023528184069 1 1
0.0539665732213012 0.0532875403428338 1 1
0.0744824402289363 0.0733127523898652 1 1
0.213186025386288 0.209390174510409 1 1
0.270669587275493 0.265571966016363 1 1
0.171253150342686 0.168880941175637 1 1
0.207249717141898 0.203769742488048 1 1
0.270971698883368 0.265368528532751 1 1
0.172127387031954 0.167949350309173 1 1
0.0994530557638386 0.0971200166033037 1 1
0.144354308967549 0.142029380689701 1 1
0.147688777894152 0.14540086107987 1 1
0.0731496544016927 0.0724434412405721 1 1
0.270489798635231 0.265400407672422 1 1
0.140488165753819 0.138301807153466 1 1
0.166134732950626 0.162895875646155 1 1
0.218500757912795 0.214279558728127 1 1
0.175510155457221 0.17200622150254 1 1
0.245346253657388 0.241325833266718 1 1
0.0208157633720674 0.0209699081185345 0 0
0.299321593634358 0.295152818395499 1 1
0.185013080291484 0.181735339998629 1 1
0.170525450469491 0.167027500022869 1 1
0.165156281864912 0.16181067677898 1 1
0.164623430705607 0.160865564200073 1 1
0.266815379362429 0.261924569229532 1 1
0.199076897591967 0.195445190211017 1 1
0.043171379044705 0.0425335761547165 0 0
0.0877434489520103 0.0864353353692529 1 1
0.117075221231543 0.115213725009223 1 1
0.241624517667108 0.237475657293819 1 1
0.215690895607422 0.212488771179261 1 1
0.313720384798555 0.307810579786013 1 1
0.193364750050198 0.189701505691128 1 1
0.202785045682194 0.198694536490446 1 1
0.332697268751292 0.326366766735943 1 1
0.253802315909753 0.248558356748221 1 1
0.357419375090482 0.350878674316021 1 1
0.150129366931428 0.147237505379577 1 1
0.297070455570252 0.292108588314666 1 1
0.15241305975598 0.149475981537517 1 1
0.106414246678752 0.104366395553149 1 1
0.36871810365504 0.361895754919009 1 1
0.31342809925017 0.307862090890129 1 1
0.331755594569772 0.325204639375752 1 1
0.380247346974622 0.373781758243112 0 0
0.193663170138479 0.189858347693748 1 1
0.241123154304609 0.236799808880461 1 1
0.199752326340984 0.196661634959378 1 1
0.172302748732479 0.169670445428432 1 1
0.280182866841409 0.274434462924221 1 1
0.276581553977908 0.271163500039129 1 1
0.279514414166736 0.274378769774764 1 1
0.234978517043086 0.231796447205783 1 1
0.18081460893456 0.177593914448779 1 1
0.142477539879485 0.140270343326781 1 1
0.145506371113393 0.141889390612385 1 1
0.145513489790121 0.143364132111739 1 1
0.140307763599484 0.138130725754633 1 1
0.261921726256347 0.257469221104122 1 1
0.141521107571638 0.13882928896625 1 1
0.147945681247651 0.145514579107498 1 1
0.236968104833837 0.232023870142043 1 1
0.389819110102396 0.383653555936658 0 0
0.229261020743117 0.225268997505115 1 1
0.136009251831721 0.13267760071405 1 1
0.192394911732387 0.188441904136349 1 1
0.295297277063517 0.289888453232971 1 1
0.327131838875889 0.320106641114137 1 1
0.136322358079182 0.133896877280388 1 1
0.158942511814484 0.156436839256747 1 1
0.204544185894403 0.200320522750599 1 1
0.214010375608687 0.209165360436244 1 1
0.190343206696276 0.186933059056192 1 1
0.142004409723218 0.139276044044354 1 1
0.0918344955749587 0.0896334181942336 1 1
0.118381675524455 0.117440530883849 1 1
0.237183071065423 0.232958626185425 1 1
0.236502929118128 0.232012502529344 1 1
0.218588458669527 0.214670452473009 1 1
0.260132906036802 0.255699486891996 1 1
0.332062564974847 0.325508864849953 1 1
0.164975201019565 0.1617271531439 1 1
0.226962029937317 0.22298388181634 1 1
0.230544663809695 0.227073465603534 1 1
0.229224231367168 0.225490350226602 1 1
0.222508261926469 0.217468077350678 1 1
0.263880088542723 0.259560071530087 1 1
0.0746837272619045 0.0734065950845366 1 1
0.227650294561428 0.222646285253448 1 1
0.183572387867753 0.180360571322921 1 1
0.22957708176128 0.225575664906866 1 1
0.220281618504861 0.216134562007913 1 1
0.140471079169787 0.137934122074676 1 1
0.377092632933033 0.370039974896704 1 1
0.136150529446539 0.133027617147647 1 1
0.130124469139751 0.128480161952839 1 1
0.175162441629096 0.171716563389824 1 1
0.167915375665284 0.163642682283406 1 1
0.207005971350524 0.202868084662582 1 1
0.170846856103675 0.167817325091988 1 1
0.282391404676541 0.276670406684491 1 1
0.236615287926615 0.231342725466812 1 1
0.208758411001356 0.205111685769731 1 1
0.147672780030941 0.145729587342193 1 1
0.14308425552293 0.140847110428781 1 1
0.352243192910167 0.344708967057876 1 1
0.18371032192955 0.180396401511693 1 1
0.240201707707016 0.235584503673092 1 1
0.138895683447337 0.136642302313994 1 1
0.112006868152736 0.110153174067012 1 1
0.393479150840667 0.385838395003599 0 0
0.251102885755675 0.246810615321106 1 1
0.16429836056687 0.161574074378891 1 1
0.178072893959498 0.175230068852477 1 1
0.0236872079768709 0.023925722684953 1 1
0.162870098950366 0.159966516500372 1 1
0.124879165180906 0.122178572846218 1 1
0.0900647022045286 0.088091394517377 1 1
0.162501036017605 0.160190428572084 1 1
0.0906577406561856 0.0886249641285952 1 1
0.0862354663086839 0.0846262290421978 1 1
0.308981261480998 0.30376760151225 1 1
0.178957177857596 0.175311119661049 1 1
0.210673954877083 0.207335868305919 1 1
0.22791814550545 0.224318567759829 1 1
0.211776617398362 0.20776861115114 1 1
0.234452874735546 0.230062710102797 1 1
0.320960066009002 0.315189827989213 1 1
0.340424651783067 0.334421440410416 0 1
0.324470990576361 0.317644269997435 1 1
0.28668313280915 0.282222059675854 1 1
0.24654833729401 0.241600524417493 1 1
0.12744702278188 0.124849054907823 1 1
0.0502000726960695 0.0492610686542079 1 1
0.214349214037337 0.210020217900115 1 1
0.269321838356363 0.264927898112468 1 1
0.123854387134561 0.120963215591167 1 1
0.173708965255004 0.170135746358071 1 1
0.318067358123151 0.312381827835608 1 1
0.0868084933460141 0.0853636455676599 1 1
0.176359459355138 0.172456501846591 1 1
0.260674984576778 0.255950300781357 1 1
0.177944035546984 0.175009934832252 1 1
0.343164432726562 0.336431421593578 1 1
0.142649934393871 0.140391895492161 1 1
0.184787534197404 0.181689725143185 1 1
0.299495633082497 0.294343805905379 1 1
0.125808181721953 0.123696331318558 1 1
0.159224097171309 0.155233168563491 1 1
0.239316917506358 0.235140691343434 1 1
0.163406454061727 0.161031328316939 1 1
0.305062772944211 0.29916956205122 1 1
0.192171350189298 0.188756869381928 1 1
0.275628458080062 0.271229649334559 1 1
0.173840995743487 0.169849166689542 1 1
0.134322182422605 0.132535731247847 1 1
0.191842435813014 0.188578457376895 1 1
0.210713477922861 0.205979423924293 1 1
0.121496661084102 0.11908822818972 1 1
0.299989686930688 0.294315957773114 1 1
0.118345799553458 0.115574543070933 1 1
0.219157672375103 0.214836306345813 1 1
0.366923763950115 0.360632323586029 0 0
0.255562888244118 0.25137970334164 1 1
0.212878035195128 0.209656820536814 1 1
0.206731582528706 0.20311663336649 1 1
0.21283343399263 0.209261734022246 1 1
0.249975970999856 0.245206081130623 1 1
0.269088520763541 0.264541302379524 1 1
0.140072019160287 0.136737380637934 1 1
0.235702205502295 0.231293512575544 1 1
0.0781443365820623 0.0770901523371618 1 1
0.224133722909004 0.220422104028892 1 1
0.179686975079135 0.177190033418662 1 1
0.11683367634162 0.11431227834988 1 1
0.137313974960337 0.134777149959063 1 1
0.282066436352851 0.275972833200527 1 1
0.237283722388005 0.232483140615506 1 1
0.211116573719834 0.207192319181654 1 1
0.257533385909154 0.25291176250202 1 1
0.256457500405331 0.251497273689819 1 1
-0.0562364044530502 -0.0544841979964401 0 0
0.293867196973168 0.288726271242175 1 1
0.172669663253094 0.169166079618796 1 1
0.00673828881480226 0.00644896157890089 0 0
0.155566741017002 0.152626260616878 1 1
0.0899595524338518 0.0883131840060357 1 1
0.213647047194101 0.209644448986179 1 1
0.15964660179193 0.156974039716467 1 1
0.0462292801739524 0.0453338691540136 0 0
0.298728142656201 0.293874167752353 1 1
0.201287373439958 0.197267135171006 1 1
0.253623210798309 0.24982508287382 1 1
0.211708813121384 0.207408829266524 1 1
0.187273099379379 0.183724947809374 1 1
0.282220487665261 0.277204377744593 1 1
0.210697958413374 0.206854829036049 1 1
0.15066618374487 0.147692366189249 1 1
0.152435773711456 0.150107026784065 1 1
0.200227639339616 0.196742118193646 1 1
0.233493272083928 0.229344962358234 1 1
0.118495174174124 0.117267790012739 1 1
0.0955959882164347 0.0940242915788135 1 1
0.351068538137076 0.345173299739278 1 1
0.198957379402119 0.195724359250132 1 1
0.072119933314435 0.0700749764129989 1 1
-0.0305222454902195 -0.0300691336096681 0 0
0.18792788386769 0.184342707221469 1 1
0.19329203309145 0.190084319884932 1 1
0.131491861022372 0.129629131156277 1 1
0.48752304153643 0.47853345434256 0 0
0.110801848426194 0.108788804530749 1 1
0.165933661008794 0.162660932515748 1 1
0.234872869542897 0.231568593996205 1 1
0.154741832750605 0.151824772291856 1 1
0.221435479370263 0.216880758328535 1 1
0.240964668791239 0.237029583784322 1 1
0.16867558465106 0.16559827058468 1 1
0.194147836918094 0.190465164603867 1 1
0.209943398522672 0.205540884993622 1 1
0.0209084345528107 0.0211526185725528 0 0
0.307981829962611 0.302265281980159 1 1
0.124137256798967 0.121427193700354 1 1
0.192753320040843 0.190108622177272 1 1
0.273814727522551 0.268014531835973 1 1
0.186382152223559 0.183437500487456 1 1
0.151016098085726 0.148156785228325 1 1
0.0220501053254312 0.0225274881564562 1 1
0.0081655733839731 0.00757335810502845 0 0
0.227115923209707 0.222566747608041 1 1
0.248425023747756 0.243679221530365 1 1
0.249850307665497 0.244790392623138 1 1
0.114837267047066 0.112241842663938 1 1
0.191552227079972 0.187668929197168 1 1
0.275640880982001 0.270963210935398 1 1
0.252274573318737 0.248033304637732 1 1
0.0431768888771662 0.0424624274730057 0 0
0.107070835093673 0.105725998721369 1 1
0.0705227872892403 0.0689951446434926 1 1
0.186043639935683 0.18242347170281 1 1
0.222896757641778 0.218715370184837 1 1
0.0760363331151775 0.0743781891212878 1 1
0.10144893225048 0.0992375873151982 1 1
0.102325082841634 0.100677519003228 1 1
0.121815284577442 0.11968771665863 1 1
0.156234164667869 0.15274699257813 1 1
0.333231436031684 0.327270064464584 1 1
0.103031075391216 0.100906925287364 1 1
0.2968213097315 0.291547621786712 1 1
0.16389857957905 0.161100179992583 1 1
0.286519881678759 0.281314312631203 1 1
0.144181120796107 0.141753715735775 1 1
0.219966051232303 0.214792394178601 1 1
0.112021203708742 0.109151338593536 1 1
0.278455326348804 0.273298630237087 1 1
0.204392900804711 0.200756677423674 1 1
0.167335318522654 0.163890346286197 1 1
0.14461797804035 0.141168160893565 1 1
0.0883988516511222 0.0864902494048242 1 1
0.190313270158981 0.18693198812965 1 1
0.399405061702594 0.391295787979341 0 0
0.102599508191451 0.100703687739919 1 1
0.236109851260168 0.231188740465881 1 1
0.0977424240953948 0.0960806801399968 1 1
0.369095891016752 0.362442977893447 1 1
0.254556405755161 0.249191765500741 1 1
0.312148608793972 0.305720286719365 1 1
0.0862527732623673 0.0847412639796959 1 1
0.233167288492973 0.22875020882242 1 1
0.191991907273512 0.187646207149328 1 1
0.309363961282102 0.302602788736129 1 1
0.186070550115098 0.182356867496128 1 1
0.178343465644333 0.174523713497061 1 1
0.28775008120754 0.281552551180768 1 1
0.186086449061775 0.182744910458147 1 1
0.179996265457009 0.176513651717628 1 1
0.168665841579324 0.164877742608365 1 1
0.242860784762897 0.238238724737383 1 1
0.326455909138487 0.320261310396686 1 1
0.0935164360356799 0.0918586286793894 1 1
0.343479302095118 0.337426813779907 1 1
0.224512387338191 0.220197073023224 1 1
0.219586398581329 0.215734326871385 1 1
0.091220074851423 0.0896775255028852 1 1
0.283856080645517 0.279153012255944 1 1
0.0732962774492104 0.0721421896332906 1 1
0.345275347853728 0.339701747167899 1 1
0.126566105059873 0.12461145114693 1 1
0.196438396295923 0.192988484473354 1 1
0.502753129921798 0.49342926829974 0 0
0.123607119412479 0.121594891044775 1 1
0.260688494013067 0.256463730031033 1 1
0.197677799181928 0.193910408667614 1 1
0.328103463424145 0.320803383826466 1 1
0.151251148673554 0.149147322213904 1 1
0.374331497507061 0.367672385258122 1 1
0.204533349784421 0.201666259652806 1 1
-0.00950482310728432 -0.00901081927174252 0 0
0.30094514235041 0.294710438811506 1 1
0.169765974739194 0.167002630634205 1 1
0.160202029429848 0.15809406153141 1 1
0.0733075527744423 0.0717928151757079 1 1
0.0446209837407998 0.0438483612683744 0 0
0.307081177252057 0.301711712363815 1 1
0.199234798422965 0.196768790471611 1 1
0.159078228706896 0.155279581637715 1 1
0.261191772946224 0.255932670505495 1 1
0.227566771832045 0.223701306522592 1 1
0.0451415236211082 0.0437990039155809 1 1
0.191338920472095 0.187659743565067 1 1
0.0955204129816521 0.0936841386489369 1 1
0.194144562647631 0.190763702043681 1 1
0.209674749241194 0.205886482441725 1 1
0.114722771927302 0.112476721231547 1 1
0.122713809405069 0.120008033005583 1 1
0.214704769521312 0.210820017822307 1 1
0.318476191261101 0.312046737740429 1 1
0.104435561463895 0.102565789281984 1 1
0.170650159871118 0.16755847495362 1 1
0.0889108315690253 0.0871914678945699 1 1
0.298870798561115 0.293393945994559 1 1
0.256008247837204 0.251544268927296 1 1
0.127707321716219 0.125574497548364 1 1
0.209296169329281 0.205546708832642 1 1
0.320207491655689 0.314411944478431 1 1
0.257241803365012 0.252866636204509 1 1
0.250372154729462 0.245522348892874 1 1
0.390163671575952 0.383010423745486 0 0
0.301913985183889 0.295288334685999 1 1
0.234841083687448 0.231662299145809 1 1
0.228178258591884 0.223803243064908 1 1
0.185886540121836 0.182192883340514 1 1
0.394161320493952 0.386084533022334 0 0
0.237271286923525 0.232466191875848 1 1
0.173190420237397 0.169715312620363 1 1
0.275742478134688 0.271095169176589 1 1
0.145567563188395 0.14270909463268 1 1
0.0402330827544087 0.039968073239306 1 1
0.131931549943212 0.128990726992386 1 1
0.145308342753442 0.142586566935987 1 1
0.277196083323763 0.271830071803466 1 1
0.164310323045616 0.160867581528933 1 1
0.234987493828778 0.231153924508016 1 1
0.197981867812032 0.194217600313686 1 1
0.278856368756002 0.274263437952828 1 1
0.163377025441304 0.16078611824081 1 1
0.179090691141058 0.175442283063862 1 1
0.12984418475875 0.127806405266405 1 1
0.27042826726708 0.265427374123034 1 1
0.181665304951317 0.179312138622953 1 1
0.172321823577446 0.169007974294776 1 1
0.124989035768314 0.122460818037545 1 1
0.257753659346115 0.253369185237209 1 1
0.242694756479276 0.239013868272373 1 1
0.33574447424493 0.329706678082616 1 1
0.260551425281595 0.255379295674143 1 1
0.244451947879563 0.240304407052996 1 1
0.167555095218848 0.164670621643733 1 1
0.330238974264698 0.324014714884671 1 1
0.241674318271085 0.236572062327197 1 1
0.228778247620244 0.225001236234326 1 1
0.276066010732231 0.271097429973429 1 1
0.268044554001878 0.26332493331299 1 1
0.236782562941586 0.233004178879068 1 1
0.134303076919518 0.132245173787808 1 1
0.283076432154708 0.278575031570513 1 1
0.225131018599695 0.220120460037924 1 1
0.284927641493366 0.279707383700027 1 1
0.293550579602582 0.288020938402014 1 1
0.130694432134776 0.127824727231258 1 1
0.204015297907905 0.199376674726469 1 1
0.173511551845842 0.169863339360822 1 1
0.217950712910802 0.213903603623871 1 1
0.226535830343589 0.222943338571945 1 1
0.212279010214163 0.209369039070221 1 1
0.187333546197067 0.184361601306402 1 1
0.348909673396914 0.342314661709742 1 1
0.172851587699943 0.170238915189708 1 1
0.124721360966138 0.121932156895007 1 1
0.187129857565736 0.184171362407195 1 1
0.327745219273953 0.321435201321877 1 1
0.218159126007393 0.214351704741641 1 1
0.166629030716349 0.163850247295592 1 1
0.21220887510929 0.207794901856361 1 1
0.199193443214932 0.19562165207061 1 1
0.0781949091195967 0.0770152728611659 1 1
0.338758890263479 0.332765267317946 1 1
0.216651109689241 0.212968946431735 1 1
0.19402260979963 0.189673335394366 1 1
0.25965901851562 0.256022144851115 1 1
0.150538661820457 0.148009350669133 1 1
0.339477058622297 0.332878274330261 1 1
0.227313418924264 0.222879720490144 1 1
0.2592584379342 0.253297890030245 1 1
0.072582126527794 0.0719741522619616 1 1
0.25522565998102 0.251236533177978 1 1
0.14338093673285 0.140631837683908 1 1
0.365980017412558 0.359316853530084 0 0
0.208592969903449 0.205108235325395 1 1
0.18088442635791 0.177359540461323 1 1
0.169671198146049 0.166438205429048 1 1
0.14148631155837 0.138832226416904 1 1
0.30391107660572 0.297867582347738 1 1
0.260602725505193 0.255131972491912 1 1
0.0205550573900238 0.0203458342466632 0 0
0.0921890942364541 0.090661568620507 1 1
0.173521718868094 0.170079531945368 1 1
0.197153722717249 0.192737169060361 1 1
0.179664020513967 0.176058097245493 1 1
0.184293535449963 0.180211131767631 1 1
0.17803055715951 0.174773223691577 1 1
0.179329318289399 0.175773908973815 1 1
0.00233731806044229 0.00213508436528336 0 0
0.140282338067493 0.137521016692175 1 1
0.194432038072812 0.190999790892238 1 1
-0.00129146874525911 -0.00134763336715589 0 0
0.258819165250537 0.253877171016323 1 1
0.149907240226131 0.147867930269319 1 1
0.305091689610034 0.299532620498474 1 1
0.143180884081306 0.140370710756879 1 1
0.181447283465822 0.177824462979727 1 1
0.152210120692732 0.14954607727302 1 1
0.037946233114144 0.0377964639732157 1 1
0.192325218291466 0.189236820847549 1 1
0.125297201039349 0.123218580217386 1 1
0.256529008192019 0.251883256319847 1 1
0.149435669512944 0.147014612114189 1 1
0.231328795555841 0.227420575113243 1 1
0.269460119699934 0.264259670766719 1 1
0.352125923731751 0.3456452892291 0 0
0.220267683159021 0.216049249384447 1 1
0.182508817293889 0.179190808993328 1 1
0.147930353877608 0.144983663858669 1 1
0.231983825574744 0.228154931031526 1 1
0.125170236813379 0.122273020751135 1 1
0.137493215152113 0.13593484885593 1 1
0.167777600449532 0.165378843280407 1 1
0.183462227244917 0.179973713492488 1 1
0.148266340118762 0.145349288102856 1 1
0.158801682540534 0.15628555764394 1 1
0.264894917039233 0.259821146894655 1 1
0.11912739634682 0.117588335113661 1 1
0.157117175763786 0.154075659167748 1 1
0.290370128263232 0.2848292065771 1 1
0.16287797257684 0.159375940689017 1 1
0.128692593922006 0.125562039900143 1 1
0.233936432339331 0.229705246468082 1 1
0.343067437606217 0.336709010063817 1 1
0.17116338928912 0.167099648005885 1 1
0.175994380878414 0.171752858181212 1 1
0.315098804223529 0.309613910345507 1 1
0.262627320822244 0.257880737864208 1 1
0.00123756394765708 0.0026053397853177 0 0
0.149307671748529 0.147004180688014 1 1
0.2411572197384 0.236370653876144 1 1
0.203105538495485 0.199508418601324 1 1
0.0914423876949904 0.0897939604948025 1 1
0.216835261729579 0.212848873043541 1 1
0.228434598609366 0.224742456082813 1 1
0.290597246103261 0.285244623060728 1 1
0.140922499347977 0.138115218439815 1 1
0.173735738391499 0.170934785873444 1 1
0.253558482444224 0.248824486640827 1 1
0.298406941143535 0.293825194865853 1 1
0.278722773499494 0.273379745099959 1 1
0.213148035670863 0.209311129447584 1 1
0.0606484173938521 0.0597423984026063 1 1
0.395115476476152 0.387725899912102 0 0
0.252742367324919 0.248079540917053 1 1
0.0288816522477245 0.0282522213927591 1 1
0.176168170152748 0.172621310015047 1 1
0.0786445237148028 0.0778629542378272 1 1
0.231611324353869 0.227356061238969 1 1
0.0857282101653627 0.0834548469565358 1 1
0.0878181737496021 0.0859869208839489 1 1
0.277788372441858 0.272784855393396 1 1
0.162439370972181 0.158915090138706 1 1
0.232142884129355 0.22839924832531 1 1
0.127657955668075 0.124705753546336 1 1
0.0718796194474918 0.069746691207515 1 1
0.0752465790775881 0.0744448979035651 1 1
0.333946300667819 0.327326414886855 1 1
0.274576485139796 0.269765915987461 1 1
0.0495643937326875 0.0492766087110834 1 1
0.106929525534867 0.104586248195482 1 1
0.286366030599077 0.280090849750323 1 1
0.0254954138342254 0.0254080808011307 0 0
0.213442425542496 0.208584935993254 1 1
0.211843509175993 0.207850651515098 1 1
0.367607989943129 0.360316592537325 1 1
0.252846074251047 0.247566223287653 1 1
0.0594274871617806 0.0584314564539572 1 1
0.22825774671446 0.223334723132954 1 1
0.249444221991526 0.244358190558605 1 1
0.272657986575695 0.268249162018671 1 1
0.336715906161956 0.330816467173857 1 1
0.129022828035194 0.126990394500038 1 1
0.137482927531394 0.135059402491398 1 1
0.197513475357205 0.194375040094298 1 1
0.110851811936838 0.108718043175288 1 1
0.137982584322556 0.135397208235513 1 1
0.166997085476863 0.16382403480271 1 1
0.208724785403422 0.2038301213721 1 1
0.321629770099927 0.315062463666238 1 1
0.179428118217973 0.176202925867671 1 1
0.141903525542469 0.139170625267482 1 1
0.128962021957888 0.127108841814467 1 1
0.16966656040277 0.166658222815438 1 1
0.227906079900014 0.223820298106572 1 1
0.200132040816329 0.196972040809767 1 1
0.083117582981484 0.0817162135326413 1 1
0.274198062466543 0.269065322666191 1 1
0.149967881304649 0.147475872754735 1 1
0.148390924476883 0.14544422192797 1 1
0.322896752712682 0.317069496728513 1 1
0.0373402383936994 0.0373615769040365 0 0
0.321848161665119 0.314382035745997 1 1
0.106802564929281 0.10526861887028 1 1
0.131184450718529 0.128441178285491 1 1
0.20626324894574 0.202508435105734 1 1
0.120331259632717 0.117172447752397 1 1
0.292281818420617 0.287106976904703 1 1
0.162228166241257 0.159671623038763 1 1
0.265223823792944 0.260359423518929 1 1
0.27394875401303 0.268573505462398 1 1
0.18083403776742 0.176939270199719 1 1
0.232227137101912 0.227934265784564 1 1
0.0865542278922165 0.0844560395566327 1 1
0.172023737435829 0.168092991883189 1 1
0.130012929119374 0.12700978764618 1 1
0.112928857244109 0.111145404517428 1 1
0.14187807491742 0.138469814236226 1 1
0.240171035709019 0.234203208801435 1 1
0.342337020267194 0.336070185510133 1 1
0.0789210232084054 0.0763965276270687 1 1
0.0524162453651075 0.0518069846942425 0 0
0.0214194187263041 0.0212130894360728 0 0
0.220183134715104 0.215730356387865 1 1
0.0645624827151326 0.0628828970099999 1 1
0.180948634927084 0.177581626671408 1 1
0.238015780579719 0.233843679577956 1 1
0.19428424936761 0.190048044252674 1 1
0.284742402291281 0.279258079092518 1 1
0.248762912770298 0.244250408287271 1 1
0.247918661301667 0.243707149331635 1 1
0.112359873187479 0.11017593507149 1 1
0.276992522371059 0.271519658450096 1 1
0.106216527830582 0.105121091352187 1 1
0.173889114414361 0.170944078496021 1 1
0.218646857980539 0.214050957973726 1 1
0.0542719189641747 0.0529527179640469 0 0
0.349080677990095 0.342233181977167 1 1
0.224064037872001 0.219861361967782 1 1
0.199397689794567 0.195714982724114 1 1
0.0943740012936931 0.0928012860067185 1 1
0.213650292717465 0.20959230273454 1 1
0.199377870460065 0.194899955516866 1 1
0.0509095353328418 0.04926938205454 1 1
0.323020822244882 0.317820457274646 1 1
0.270133236735498 0.265263109378864 1 1
0.267026513103133 0.261689482487065 1 1
0.186538996643576 0.182810595478971 1 1
0.229588226644155 0.225586521795082 1 1
0.0969588011798867 0.0958295584441208 1 1
0.203303891810258 0.199518621942049 1 1
0.125356796203537 0.124096853905417 1 1
0.0638698191153904 0.0627427162830636 1 1
0.107568266236846 0.105475836688243 1 1
0.241817332553878 0.237612444558945 1 1
0.160771637636871 0.158042119912936 1 1
0.285549632887229 0.280106236120545 1 1
0.0635645269840909 0.0621252512520532 1 1
0.219945698040228 0.215959274796079 1 1
0.268104043670848 0.263899217493083 1 1
0.346009565198449 0.3400429660853 0 0
0.162785182904643 0.159353963121972 1 1
0.106934936856193 0.105463484451883 1 1
0.264236726864659 0.260559317585264 1 1
0.103608004931233 0.102550958859003 1 1
0.260270771387811 0.254720633852952 1 1
0.189661315405027 0.186139787615114 1 1
0.190476482983569 0.186887791359613 1 1
0.0487206738864296 0.0480347982784332 0 0
0.166455104732679 0.163380596606255 1 1
0.258668942317556 0.252953638938887 1 1
0.371511239981128 0.365268723414168 0 0
0.100160638590952 0.0980503579357477 1 1
0.164051237564421 0.161668536904624 1 1
0.0804067961421781 0.0790237505025765 1 1
0.263480231274826 0.25824183479828 1 1
0.122624990870342 0.11988715305905 1 1
0.0571495870677587 0.056887768927562 1 1
0.16101465695545 0.159075602248101 1 1
0.185056755792269 0.182528065188871 1 1
0.228336744366523 0.223520564529718 1 1
0.241166319884982 0.236644305581872 1 1
0.197220019584934 0.194077120928952 1 1
0.117005432567221 0.114992313633375 1 1
0.218543361670633 0.214966673123766 1 1
0.158064414507534 0.155708461385673 1 1
0.231651468597768 0.22812490891978 1 1
0.200265241624755 0.196377828168092 1 1
0.15573695556106 0.152349189430492 1 1
0.238108767306373 0.234618052480605 1 1
0.198101614423093 0.193247126799346 1 1
0.190116740523441 0.186665768188998 1 1
0.0814033666595346 0.0805439277644262 1 1
0.2285882777804 0.223636675622386 1 1
0.219053407395018 0.216015818604701 1 1
0.195408786158793 0.191856038216174 1 1
0.19512507303646 0.191098414320119 1 1
0.0830652579106974 0.0809321644850189 1 1
0.241126567874934 0.23669524329076 1 1
0.158200447070653 0.155864539333838 1 1
0.310720675217338 0.305402356766631 1 1
0.166953227343941 0.164571841542865 1 1
0.197004334984245 0.193893615773026 1 1
0.262692678816831 0.258039143445774 1 1
0.318044104343459 0.311803408186762 1 1
0.174371449724176 0.170695304264744 1 1
0.289562862315926 0.284208550943149 1 1
0.0945765122252565 0.0924718800409748 1 1
0.219032593938292 0.215350450203473 1 1
0.27685554561936 0.273075031659429 1 1
0.284515476620123 0.2796691571765 1 1
0.261873742439705 0.256840153419976 1 1
0.12107067427056 0.118709598049963 1 1
0.203286229758439 0.198339259106891 1 1
0.135629749259284 0.133197477784042 1 1
0.238500842937343 0.23439231166538 1 1
0.126447568768174 0.123906570037341 1 1
0.164271963093263 0.160786701161173 1 1
0.191933088964269 0.188482240978552 1 1
0.147289439288004 0.144744086070543 1 1
0.313703995190042 0.307883085661716 1 1
0.237430570203457 0.233050257257665 1 1
0.223123121283595 0.220188228454338 1 1
0.249299745868115 0.244172955841766 1 1
0.254350248389359 0.250426428324447 1 1
0.234340777857077 0.230117697868204 1 1
0.131105037143026 0.12860196362986 1 1
0.207838671370172 0.204486526354571 1 1
0.203984536836161 0.200138357408758 1 1
0.350636154127339 0.344864229493662 1 1
0.157443967690124 0.154648056837946 1 1
0.163698800483274 0.160184131393817 1 1
0.155491430376034 0.152186581293925 1 1
0.113349001665967 0.111649043390844 1 1
0.301741985404149 0.294729796257926 1 1
0.282537797920501 0.277442669520992 1 1
0.136705403820807 0.13508537878698 1 1
0.278590163700125 0.272477752314341 1 1
0.149085431848437 0.146430173708797 1 1
0.295483116020529 0.290354714920126 1 1
0.274898188510114 0.269836632784726 1 1
0.315096552917188 0.310046684438858 1 1
0.0070714333677847 0.00638181745959989 0 0
0.194378623295188 0.189453443633575 1 1
0.130186858382413 0.128219919476557 1 1
0.184295624041652 0.180435525220454 1 1
0.278586833368359 0.273362929909477 1 1
0.145064869818463 0.142402952487326 1 1
0.119028016689694 0.116836075821607 1 1
0.17416456677299 0.171432706476362 1 1
0.232999171220495 0.228504716757247 1 1
0.275272198690222 0.269768359293498 1 1
0.0679693110391484 0.0668169103280339 1 1
0.241647473783377 0.236180612157316 1 1
0.18904105388624 0.185482625739008 1 1
0.0526592023894873 0.0510073531956567 1 1
0.048559996259975 0.047651423394041 1 1
0.236565084760102 0.231123304408745 1 1
0.221254175362881 0.217022141601296 1 1
0.195830007608286 0.191996884693265 1 1
0.309013740881806 0.303253983203248 1 1
0.189990623259822 0.185774531855351 1 1
0.241004679248547 0.237301707140254 1 1
0.181586827592999 0.178221388253861 1 1
0.118674131417787 0.11646013276766 1 1
0.392176140352523 0.38475119988356 0 0
0.136597205458494 0.133250482366897 1 1
0.0231827110778007 0.0227982774342331 0 0
0.221675891311924 0.217397489814618 1 1
0.361718209828148 0.355308127665876 0 1
0.219316790972433 0.214330617361655 1 1
0.245478863943135 0.241136406033092 1 1
0.271401592429553 0.266665772197199 1 1
0.196529233958206 0.192732139941997 1 1
0.117336539075623 0.11476529549674 1 1
0.166532121582882 0.163107584674298 1 1
0.184134403729433 0.180630326088912 1 1
0.354934131256035 0.348193026529914 1 1
0.0916359930984739 0.0902858689554234 1 1
0.260575470959715 0.255057311149622 1 1
0.274446373713649 0.270116631603203 1 1
0.222108587404714 0.217319232194976 1 1
0.385902249310874 0.378409531324463 1 1
0.201320641016021 0.198302117025254 1 1
0.284193542332085 0.278691519031917 1 1
0.181517210714666 0.177975351913423 1 1
0.158312590818699 0.155574325157773 1 1
0.319640587272166 0.314106837100763 1 1
0.212587113271313 0.20836435067477 1 1
0.238923145345886 0.235004088344187 1 1
0.287666891451874 0.281167272500022 1 1
-0.00883115840828193 -0.0088742311411748 0 0
0.238772791405286 0.235109272653502 1 1
0.257521518236162 0.251673717675132 1 1
0.263987872578469 0.25895368750068 1 1
0.0985751003388713 0.0969893217654439 1 1
0.201489877704673 0.197909698619921 1 1
0.279034500400751 0.273871969793417 1 1
0.26470509094598 0.259879187667195 1 1
0.400179509052341 0.392290391231386 0 0
0.242192643359293 0.238278294452704 1 1
0.111536125732651 0.108268384422137 1 1
0.153354134965999 0.150421667526435 1 1
0.36284691254232 0.356355296437898 0 0
0.165169552548831 0.162096876908927 1 1
0.284714313394497 0.278489660603003 1 1
0.244417622561053 0.240064056969054 1 1
0.0821292518239355 0.0812940770785111 1 1
0.201141013335328 0.19695264402358 1 1
0.143632687852267 0.141087076054281 1 1
0.156241915975059 0.15284237476335 1 1
0.0937921326850163 0.0922382835685105 1 1
0.275880618475055 0.270933439641496 1 1
0.334190673302061 0.328728116994835 1 1
0.193097719949503 0.189491736775734 1 1
0.291221971303634 0.285921516792928 1 1
0.0107949532230937 0.0100827147010222 1 1
0.114919654770919 0.112556985084565 1 1
0.244994852189184 0.240858078338681 1 1
0.247407830123446 0.243717387486037 1 1
0.254804715166811 0.251099958126953 1 1
0.244962849943874 0.24011590655355 1 1
0.184299158109757 0.180858309986192 1 1
0.219885164169689 0.216082821260391 1 1
0.233306146671134 0.229367727606349 1 1
0.332532513208211 0.326172257886632 1 1
0.038703086388201 0.0379573395015309 0 0
0.226601211862885 0.221935879192637 1 1
0.260798813774644 0.255856467861203 1 1
0.222186157431293 0.218221742320452 1 1
0.154053665461135 0.151359222048336 1 1
0.161564247323681 0.158719872155048 1 1
0.199897597909682 0.196598472527121 1 1
0.0299328862576714 0.0296734437170615 0 0
0.0987143675059549 0.0975837927929701 1 1
0.200042526856364 0.196385209851272 1 1
0.153105335619679 0.150896011078422 1 1
0.0536601670050517 0.0537947891122581 1 1
0.262284552046342 0.257438178480508 1 1
0.183404645220836 0.179338034732375 1 1
0.202400745265817 0.198445102400944 1 1
0.270239954676489 0.265133259024911 1 1
0.0213476445737811 0.020226136484505 1 1
0.0635042057657447 0.0613763071898694 1 1
0.34790206667183 0.341220243891627 1 1
0.0171218920075314 0.0168134547882161 0 0
0.156653252287108 0.153604252197302 1 1
0.249409954199243 0.244172357796731 1 1
0.215257449643895 0.211455305964972 1 1
0.149532412264564 0.147204436709326 1 1
0.231187279793747 0.226650518405489 1 1
0.200180020452002 0.196548389277593 1 1
0.0704328824099201 0.0687970193528564 1 1
0.150535358545311 0.146967499166399 1 1
0.184181810732831 0.180107990908151 1 1
0.172888555414244 0.169612148471594 1 1
0.386111810185996 0.378984695218618 1 1
0.293100362548339 0.28775879106246 1 1
0.296791638169422 0.291149593001377 1 1
0.120954590206946 0.117938355757623 1 1
0.155756089985814 0.152980429044206 1 1
0.231616683389857 0.22708088119138 1 1
0.373219270252144 0.366616191406286 0 0
0.225807473154246 0.221575459647187 1 1
0.123473112474143 0.121810317571421 1 1
0.276115662202253 0.271123189603802 1 1
0.251866323073275 0.246262506328 1 1
0.130791552727649 0.128542966584672 1 1
0.0715403165474384 0.070305905593959 1 1
0.192718157112262 0.189280014647611 1 1
0.323020114994349 0.315936205490133 1 1
0.17230575390552 0.168942575573195 1 1
0.144414548051111 0.141197918151171 1 1
0.112291802815236 0.109773605248836 1 1
0.130410655951367 0.128069489891946 1 1
0.167514014665374 0.164360274909379 1 1
0.266588109417971 0.262099593396567 1 1
0.199871950687789 0.195926911234673 1 1
0.179594178317845 0.176948345732928 1 1
0.114378198746183 0.11148197126951 1 1
0.121078221556765 0.118692257044682 1 1
0.123799698913291 0.121575455454911 1 1
0.122220525466944 0.119826285922537 1 1
0.241153372981441 0.236633545014593 1 1
0.218847495942758 0.215082001158151 1 1
0.330856915087393 0.324464689901389 1 1
0.276675599922782 0.272551392314297 1 1
0.263626621827753 0.258591209662182 1 1
0.154162304183927 0.150909044491393 1 1
0.129932938462401 0.127608127367203 1 1
0.165362653601138 0.162763914053146 1 1
0.166801201641302 0.163952483751789 1 1
0.241931684412315 0.238332642771709 1 1
0.167140215332599 0.16414666217391 1 1
0.330312988515352 0.323937778009347 1 1
0.0592349122356244 0.0586224629840441 1 1
0.393234892417619 0.386153933694346 0 0
0.099917624737101 0.09807328191267 1 1
0.186401649977407 0.182784263893204 1 1
0.186458637053704 0.183147717763234 1 1
0.159280051775573 0.155998758664283 1 1
0.167613491377227 0.164612895625496 1 1
0.0829841985568825 0.0821242918284376 1 1
0.0825686256332163 0.0813154450644722 1 1
0.130679021417292 0.128975553661819 1 1
0.16256942032363 0.158702081956287 1 1
0.171303591687195 0.16818566888303 1 1
0.213660598706129 0.210235975821175 1 1
0.165847312014262 0.162932455047698 1 1
0.133432334889422 0.130648513930552 1 1
0.23705719410325 0.232629963136698 1 1
0.106930141550202 0.105689979747951 1 1
0.131839937491244 0.128988915932916 1 1
0.255464299678562 0.251757094485675 1 1
0.213181508233973 0.209841765731979 1 1
0.181693885901929 0.178144473700176 1 1
0.235484429546384 0.230559718224997 1 1
0.117957352325653 0.116163636031347 1 1
0.176688463530062 0.172823229119261 1 1
0.241495993091797 0.237485027305087 1 1
0.261476466883187 0.256862176466326 1 1
0.173758760482116 0.17075507800252 1 1
0.212793764740014 0.208226645523285 1 1
0.253828127327329 0.249081333817879 1 1
0.110288332538371 0.10882874423356 1 1
0.0596833393271122 0.0588688722556875 1 1
0.158103351302895 0.155325272037644 1 1
0.223090970406201 0.219703030672817 1 1
0.245847793838908 0.240024282490696 1 1
0.139449649964998 0.135679517819147 1 1
0.237829560184077 0.233805042007234 1 1
0.274412817709781 0.269910808466088 1 1
0.295650061053425 0.2905073612747 1 1
0.0751077703809025 0.0742768868730359 1 1
0.269148374502851 0.263483867353431 1 1
0.0770168967239134 0.0754749639941078 1 1
0.248802400081374 0.244512659591954 1 1
0.198223964479892 0.194321979581872 1 1
0.23738128409086 0.233407855793286 1 1
0.0403266935379396 0.0392108312347858 1 1
0.165875327513594 0.163148604691095 1 1
0.172902389989876 0.170179546225417 1 1
0.153220383096899 0.150687250708231 1 1
0.230932766727552 0.226016428904527 1 1
0.219369910321379 0.215309945770006 1 1
0.0294113694240379 0.0282996875804396 1 1
0.123682573383908 0.120729330014421 1 1
0.166980422835128 0.164208806198854 1 1
0.318223952298294 0.312417463323751 1 1
0.299110909387314 0.29348184101447 1 1
0.0946866210307204 0.093103968589147 1 1
-0.0587884034250203 -0.0580141592262174 0 0
0.287055538776501 0.281751469343744 1 1
0.180520953099868 0.176560340182843 1 1
0.160466966590068 0.157658843094866 1 1
0.159906962462545 0.157542143988872 1 1
0.150150796831457 0.147001466714055 1 1
0.350524516118436 0.344618621103767 0 0
0.149348833995672 0.146557774847554 1 1
0.2073125407135 0.204794931957243 1 1
0.149232473305957 0.146474013696721 1 1
0.126018444032411 0.124093237882448 1 1
0.326738588733037 0.322056906061108 1 1
0.283079086708888 0.277813929800885 1 1
0.136429830648414 0.133799332678186 1 1
0.268126516412771 0.262940454553134 1 1
0.341320808687893 0.335161500592696 1 1
0.0833867552010626 0.0818199785107985 1 1
0.143257727599798 0.139238605533147 1 1
0.0778106065785119 0.0760642219691093 1 1
0.34333848989948 0.33716469553966 0 1
0.301231095173035 0.29591227431099 1 1
0.220256353779741 0.215822840187975 1 1
0.248692337618593 0.244014757495932 1 1
0.0582608325879544 0.0569425908977056 1 1
0.18811617635731 0.184649172400575 1 1
0.183405963353127 0.180557097521757 1 1
0.279142197758258 0.274397166011602 1 1
0.233546989516091 0.229264633412309 1 1
0.259405744172666 0.254689313625175 1 1
0.327015085442289 0.321394507916333 1 1
0.290291865019834 0.285088827094334 1 1
0.134834419321443 0.132234537895746 1 1
0.246078719121842 0.24245066919878 1 1
0.369835648030288 0.362123667649186 1 1
0.167124040053087 0.163584078860507 1 1
0.226077910231602 0.221763791267915 1 1
0.341061739015451 0.334893643743658 1 1
0.150182267478616 0.14736984144432 1 1
0.103140350924695 0.10169836096215 1 1
0.296423327588818 0.291714158896238 1 1
0.1992877850808 0.195217065936527 1 1
0.295881244506126 0.290944789402946 1 1
0.214309678669704 0.209987147883308 1 1
0.159001474941312 0.155826879521026 1 1
0.189492409265469 0.186411209198247 1 1
0.313947804734492 0.307820749273957 1 1
0.0927254096183866 0.0914211895120586 1 1
0.23028882154087 0.225926178464417 1 1
0.221106214760779 0.217074175669807 1 1
0.202780091997333 0.199369013449773 1 1
0.204049223621241 0.200079351052779 1 1
0.176056538481572 0.173183016692748 1 1
0.153447007719528 0.15149102580093 1 1
0.032109577678773 0.0308647696078817 0 0
0.147225748179454 0.144323958564376 1 1
0.152476463528252 0.148518803097967 1 1
0.250930293235733 0.246233531706105 1 1
0.201727945936069 0.198354766281147 1 1
0.140438980946201 0.13710962748969 1 1
0.0560708992540391 0.0554783917846043 1 1
0.214200891881743 0.210007199369535 1 1
0.170017142941453 0.165940101875953 1 1
0.129120906948061 0.126598472961 1 1
0.113584643544791 0.111543352344514 1 1
0.212622956316987 0.208415296760359 1 1
0.0685751494374188 0.0680285514545931 1 1
0.207572563260275 0.203103672207229 1 1
0.0991065555012396 0.0974552359658642 1 1
0.138662620508949 0.136926233001292 1 1
0.371296354964901 0.363545428227679 1 1
0.0944793169438359 0.0931712576373535 1 1
0.170283756291934 0.167799747590291 1 1
0.157680504833423 0.155673370313793 1 1
0.222856566784262 0.218642321184041 1 1
0.11705066403377 0.113991863607776 1 1
0.220883484258646 0.217434740941162 1 1
0.189407576918461 0.185788614033875 1 1
0.265683211033746 0.261346993001767 1 1
0.31382050533628 0.307893303986484 1 1
0.193347492248364 0.189902505901666 1 1
0.114012330658809 0.111789215781859 1 1
0.187784025078906 0.184486741626833 1 1
0.278466181014588 0.273950300140073 1 1
0.300828770978959 0.293939379614971 1 1
0.293113914258115 0.287946147908017 1 1
0.244406774480786 0.239914042594466 1 1
0.00757737903002627 0.0074158126665325 0 0
0.0136651531265766 0.0121839901078522 0 0
0.0332530128933599 0.0325468902040581 1 1
0.0686617309020119 0.0675699279012965 1 1
0.129594751291904 0.127215837417633 1 1
0.209256295775215 0.205674277188476 1 1
0.296065225712251 0.2910844341023 1 1
0.160948461365999 0.157911578787817 1 1
0.185348077210014 0.181666711112284 1 1
0.135119162238252 0.133005950155346 1 1
0.206927198923804 0.204049805992127 1 1
0.401769792746806 0.394890310555554 0 0
0.305094924015382 0.299040745232809 1 1
0.199279785724231 0.195999497492027 1 1
0.144134167416913 0.141572604247561 1 1
0.401859318367037 0.394688026221483 0 0
0.25588980896876 0.251855430963095 1 1
0.274030371827607 0.268841647254177 1 1
0.287600997174284 0.282293847224493 1 1
0.1729533635038 0.168308242250939 1 1
0.349175040151506 0.342135036994695 1 1
0.125543773505032 0.123974419415843 1 1
0.0742806117024786 0.074037533582996 1 1
0.200258416835856 0.196903925739466 1 1
0.169175846695134 0.166578523375525 1 1
0.360664911265622 0.354106774258639 1 1
0.263512900323681 0.259358378892681 1 1
0.215140107938305 0.211561837409102 1 1
0.315628535132912 0.309053699087816 1 1
0.172964315344038 0.170072817457057 1 1
0.161249183161179 0.158240983259261 1 1
0.360161360838321 0.353003745443659 1 1
0.189573338332934 0.186629074945811 1 1
0.202648743288093 0.198813385867206 1 1
0.303043560233021 0.297910258432666 1 1
0.256349591688843 0.250743519424434 1 1
0.140029339350927 0.13770946200571 1 1
0.174823742458447 0.172000431515991 1 1
0.148150255044109 0.145571175896446 1 1
0.22617923071481 0.221917536242129 1 1
0.156890323442967 0.154437327772549 1 1
0.26171685218818 0.256320626909511 1 1
0.353224963525602 0.347582528824538 1 1
0.196946537165688 0.193408279395446 1 1
0.0999233859703566 0.0981663273287301 1 1
0.108475725710165 0.106413185395399 1 1
0.227354165344638 0.223756187541265 1 1
0.112593065073381 0.111053052576618 1 1
0.361209591321278 0.35493221788426 1 1
0.112401846428225 0.110977331368271 1 1
0.110420237995461 0.108075659917296 1 1
0.183808241006601 0.180297751050308 1 1
0.200790337186645 0.197393420846533 1 1
0.141249369593762 0.139384282725362 1 1
0.0736993206704093 0.071823594607011 1 1
0.113443678339597 0.111459160900754 1 1
0.188311123304231 0.185284050761807 1 1
0.137809930982326 0.135618821205666 1 1
0.168361933338738 0.165204765582604 1 1
0.169170869193977 0.166172094329276 1 1
0.147590507166742 0.144492143764062 1 1
0.0757008081589537 0.0740564556438611 1 1
0.329748182396235 0.323320947275892 1 1
0.112020436382045 0.110039994401074 1 1
0.326928919783369 0.320841228611463 1 1
0.196869961657263 0.193131288629497 1 1
0.100146897224186 0.0982967090668253 1 1
0.163662777174105 0.160065869992323 1 1
0.240723276045899 0.235930558812263 1 1
0.186479661929546 0.183546096914795 1 1
0.0895783208047263 0.0884823280253544 1 1
0.261828768527476 0.25632939226865 1 1
0.313012486560889 0.307176707780124 1 1
0.0419175895954043 0.0411853457218023 0 0
0.266092292348349 0.261200353976146 1 1
0.360594414980131 0.353097274464054 1 1
0.322985045325884 0.317102381821768 1 1
0.258291950936524 0.253140897996063 1 1
0.23800868732278 0.233111278194481 1 1
0.160249037722435 0.157356294356691 1 1
0.167936847909034 0.16481511026283 1 1
0.206715280742339 0.203350862802481 1 1
0.147364374890336 0.144370689053009 1 1
0.209452552251499 0.20625438172492 1 1
0.114498639784524 0.112173065672904 1 1
0.138236592928056 0.135336056647407 1 1
0.139032469970391 0.136235721297703 1 1
0.0741033109211345 0.0724265247944748 1 1
0.169569392056564 0.165999559929734 1 1
0.233964932128407 0.229590710385145 1 1
0.0870260765387367 0.0863564971743398 1 1
0.123145651560707 0.119817408458074 1 1
0.191151967057477 0.187275497561813 1 1
0.260802293972097 0.255692044941167 1 1
0.276561979625037 0.27173927402154 1 1
0.25747197861638 0.252974225465192 1 1
0.119532755076182 0.117777051818445 1 1
0.0563581428555618 0.0553701537166683 0 0
0.209569875729994 0.205856753708816 1 1
0.224177558250157 0.219667706908188 1 1
0.352178237366034 0.345883342677745 1 1
0.202972185800194 0.199510130404202 1 1
0.12824870550705 0.125278915741379 1 1
0.245455173921956 0.241908114214536 1 1
0.236304728967213 0.232250625722796 1 1
0.252096765552325 0.247255827741244 1 1
0.20899976803261 0.204985984838768 1 1
0.381209059971737 0.373913881701445 0 0
0.228999023150626 0.22391517733003 1 1
0.211714850859767 0.207639253727679 1 1
0.319306972418662 0.313310401496478 1 1
0.0894732321383806 0.0880890712780086 1 1
0.256306652948003 0.251126577389619 1 1
0.192340986444411 0.188773532212187 1 1
0.232821424299588 0.227943792664657 1 1
0.168443172644988 0.165623918772496 1 1
0.169283345937455 0.166217870737966 1 1
0.202758619196531 0.199399683473856 1 1
0.169999453952003 0.166880134838159 1 1
0.139965705955903 0.13714234569753 1 1
0.329771993254463 0.323591923214513 1 1
0.113087629798036 0.111184956224961 1 1
0.162448191347115 0.158909772607216 1 1
0.256725036010506 0.251496806016574 1 1
0.128833261660559 0.126974100618843 1 1
0.234260813689558 0.229970306434436 1 1
0.0883417458750646 0.086762624452612 1 1
0.285564839503926 0.279847382390856 1 1
-0.0279164191575334 -0.0276455353695625 0 0
0.147614920139298 0.145435831540706 1 1
0.22004356041076 0.215110279904512 1 1
0.189306837966062 0.185574432654393 1 1
0.209388706597282 0.206309288187976 1 1
0.290846537218631 0.28550686308896 1 1
0.200164905041918 0.196661294054302 1 1
0.253566509689684 0.248948853466216 1 1
0.272450583031182 0.266994240099468 1 1
0.0979400996691956 0.0960617741902607 1 1
0.259682483774946 0.254614715804431 1 1
0.30425732500603 0.29908494451259 1 1
0.0806142169134947 0.0792964833850131 1 1
0.239759818779117 0.235262376719514 1 1
0.185498249693204 0.181700288496386 1 1
0.190985502114715 0.187195954421568 1 1
-0.000329573326424672 -0.000121854061226466 0 0
0.165951008343701 0.161809084950577 1 1
0.18754809028172 0.184759744895726 1 1
0.142305712737629 0.139682501516914 1 1
0.269578122792784 0.264615615721279 1 1
0.146127099905194 0.143585228645717 1 1
0.181089744160137 0.177175674394719 1 1
0.336585328946868 0.330564078032402 1 1
0.196067512738565 0.192576988426813 1 1
0.153698951882534 0.150712091088024 1 1
0.176856931501696 0.174403086446973 1 1
0.17999293677169 0.177134434438291 1 1
0.275463888407508 0.269665726214756 1 1
0.33816773493639 0.332810949981033 1 1
0.196823490819246 0.191755280318021 1 1
0.0457817289762425 0.0453500660630726 1 1
0.131766753777173 0.127948776988602 1 1
0.289625127631692 0.283942198019593 1 1
0.238333040735546 0.23366345886082 1 1
0.166639552882889 0.162749827207066 1 1
0.178613879619147 0.17562987924039 1 1
0.279474114137828 0.2746416128602 1 1
0.279950895555466 0.274906691155997 1 1
0.162721412194241 0.160094518145202 1 1
0.0797277344798402 0.0784021974807331 1 1
0.168656756605765 0.165553666457873 1 1
0.0973791912764235 0.0962049982026381 1 1
0.163193473838644 0.160275674450783 1 1
0.0591930033611176 0.0573755012297277 1 1
0.177933431682563 0.175383969256068 1 1
0.156823656171621 0.154329055496928 1 1
0.203817323566127 0.200858500005531 1 1
0.179231790112846 0.176913396826994 1 1
0.128808796840793 0.127122907802154 1 1
0.0937628813602839 0.0922256421848523 1 1
0.0687759009242373 0.0672398638942671 1 1
0.186657683449116 0.183419388758611 1 1
0.246160741039494 0.242069113608854 1 1
0.219901152489105 0.21590541518 1 1
0.235279096140533 0.230008265379914 1 1
0.261291751567498 0.255532871549298 1 1
0.198918791643978 0.195024310351783 1 1
0.314033593330195 0.308902706838759 1 1
0.208091233936739 0.204275884645156 1 1
0.134968240749521 0.131545875787442 1 1
0.2723726683664 0.266216530966881 1 1
0.155319427925476 0.152857314110707 1 1
0.204405183311432 0.200790573637091 1 1
0.209759576143414 0.205588389285282 1 1
0.0728335595177992 0.0711648519313694 1 1
0.308042252385277 0.303238507006462 1 1
0.239274887234277 0.234297714811846 1 1
0.122336794302374 0.119914767221699 1 1
0.298470891700627 0.292721664261919 1 1
0.190383032137188 0.187422339363722 1 1
0.310133014095695 0.304467798612409 1 1
0.291870320290394 0.286711506774492 1 1
0.252176228940352 0.247085086148843 1 1
0.0630998403884328 0.0620321728194527 1 1
0.358492237585178 0.352028446124494 0 0
0.210347472412469 0.207089532716359 1 1
0.250208626254356 0.245691801337184 1 1
0.242085074716594 0.236658885186499 1 1
0.359685619207943 0.353310284025364 0 0
0.111369769544771 0.108773619920747 1 1
0.248854521922595 0.244328955900188 1 1
0.24288058069095 0.236864305583396 1 1
0.339944345405633 0.333925425546527 1 1
0.334517469965246 0.328024256604677 1 1
0.190489372212156 0.186549149489588 1 1
0.30544592770556 0.299350249125166 1 1
0.317415848081619 0.312053229651905 1 1
0.227671931901067 0.222929264829292 1 1
0.194853671538353 0.191276461467941 1 1
0.198190912340047 0.194613958008916 1 1
0.211423360912356 0.20738167878854 1 1
0.255530799761997 0.250652241880352 1 1
0.209406395215013 0.205091485633151 1 1
0.333559399310131 0.327188923629359 1 1
0.167562073079118 0.165181658787018 1 1
0.328407258899389 0.322275672617516 1 1
0.263197346926323 0.258603113604211 1 1
0.167740298716853 0.16545817000094 1 1
0.279825444016063 0.275427747690721 1 1
0.164270626747197 0.1611694776274 1 1
0.207704561028815 0.204199553038576 1 1
0.192139741418134 0.18925681858418 1 1
0.134753924535591 0.13249504146409 1 1
0.206298855589053 0.202649503399418 1 1
0.190382610532704 0.186900647910816 1 1
0.0470205625113441 0.0462156877962278 1 0
0.0664394110286266 0.0644477697874333 1 1
0.177027788284962 0.173718753092627 1 1
0.298461341974617 0.29335725877136 1 1
0.205644961767976 0.202201620507373 1 1
0.300565533680584 0.294854841262738 1 1
0.242266028372172 0.237643583456144 1 1
-0.0489642204727195 -0.0481709567645832 0 0
0.361782418069991 0.355241998216562 0 0
0.165381668329844 0.162870717285294 1 1
0.259229366985126 0.253171655753863 1 1
0.181090190649501 0.177682772304653 1 1
0.203755371747792 0.199796704120048 1 1
0.361349375765303 0.355328257317703 1 1
0.222555831874075 0.217524472055434 1 1
0.116591880030511 0.113689114225023 1 1
-0.0259460840517655 -0.025650040320444 0 0
0.283172286092484 0.276621265699966 1 1
0.200396395186354 0.196443947684585 1 1
0.276513309059884 0.271279603501245 1 1
0.213641874311038 0.20946486097964 1 1
0.187634311548579 0.184116030722141 1 1
0.164969161044504 0.161973014643352 1 1
0.170340823265875 0.167874479401903 1 1
0.266447170597192 0.260916391237527 1 1
0.195308002407005 0.191269695938366 1 1
0.284679873599814 0.278552233488773 1 1
0.186988557717174 0.184252054412927 1 1
0.35020533636117 0.344148237822158 0 0
0.264732634291233 0.260330560996067 1 1
0.12775175470145 0.124517807359593 1 1
0.197011711338612 0.193350301623993 1 1
0.319491757910091 0.313786159270978 1 1
0.218838203907904 0.214477159763893 1 1
0.183450235521663 0.180355495842433 1 1
0.115462968676076 0.113636402269507 1 1
0.181608136459918 0.178325368042052 1 1
0.211409186064403 0.20754865817757 1 1
0.363494084027424 0.356112159664644 1 1
0.252638366625156 0.24756463126433 1 1
0.239626146225411 0.235395230925684 1 1
0.0585196991088028 0.057133058644798 1 1
0.248054915817754 0.24365992058741 1 1
0.285744192856068 0.279755463968197 1 1
0.281511752953975 0.276630378172105 1 1
0.181057563052417 0.178112318639575 1 1
0.254580812879678 0.251290217224465 1 1
0.135124099381169 0.132550620651501 1 1
0.157631645528752 0.155038026228105 1 1
0.319289530107442 0.31304644818423 1 1
0.302607976713796 0.29627720665878 1 1
0.212857969837671 0.209255986928204 1 1
0.181357098240706 0.177763245215928 1 1
0.112071913941632 0.109794108856981 1 1
0.0514776857952762 0.0515754086761706 1 0
0.228107087603395 0.223127269902403 1 1
0.0770562843565172 0.0753525226544957 1 1
0.19186475185451 0.188303365354235 1 1
0.118072288192391 0.116435771705125 1 1
0.170845052625873 0.167553894755897 1 1
0.071212225995234 0.0696081182640563 1 1
0.236927772086029 0.232220452775135 1 1
0.1794793888447 0.176310783206394 1 1
0.180950335699866 0.177353491050497 1 1
0.19485030459905 0.191835669280407 1 1
0.210609246967195 0.206910376196594 1 1
0.237015915696027 0.232845899498572 1 1
0.230084209276443 0.225858030534094 1 1
0.250411359101005 0.245881749170693 1 1
0.230589653635504 0.225523919972929 1 1
0.227199317923492 0.222864030452147 1 1
0.247857183579164 0.24382469203141 1 1
0.161686865132343 0.158460903410545 1 1
0.0012872947788289 0.0022517551400067 0 0
0.287662951502704 0.282017646472255 1 1
0.172838412205954 0.168918196028114 1 1
0.163785255457804 0.160336448283387 1 1
0.158000284743365 0.155100196245209 1 1
0.178083947164239 0.175230541672054 1 1
0.288662578054567 0.283083712653348 1 1
0.25594483234217 0.251361429299268 1 1
0.0604801970956931 0.0583306404114394 1 1
0.259895299461772 0.255549898414788 1 1
0.23967786593405 0.235176567165492 1 1
0.241294746395664 0.235782929278613 1 1
0.168543528982199 0.166154362685722 1 1
0.300824101382354 0.295418464977366 1 1
0.37502111095653 0.367276610255536 1 1
0.20627026911494 0.202490843337386 1 1
0.257956911394043 0.253339298956759 1 1
0.238861527117911 0.23458483582182 1 1
0.351035187622601 0.344393805951858 1 1
0.234853804429499 0.230444220268608 1 1
0.321773998425783 0.315424607201713 1 1
0.104308821657004 0.102544676763232 1 1
0.14443715032319 0.141680169430882 1 1
0.189500773633639 0.18471353734205 1 1
0.342307222275682 0.335726604544599 0 1
0.155008222712846 0.15184770279032 1 1
0.236322662170227 0.232121865990802 1 1
0.178311808009093 0.175168147004577 1 1
0.277330728017399 0.271939850661651 1 1
0.393651597364665 0.386489542589187 0 0
0.229271192024239 0.225120401177876 1 1
0.233769657901192 0.229277810776577 1 1
0.297651599719658 0.292493264301978 1 1
0.241907015624327 0.236367497689381 1 1
0.447797278650243 0.439670957630365 0 0
0.329660650021343 0.322941310228421 1 1
0.0414815282390986 0.0403591333027508 1 1
0.225182276985534 0.22119148120725 1 1
0.0980824041117274 0.095594954252955 1 1
0.132546446384661 0.13014090708452 1 1
0.180451263743383 0.176411628217822 1 1
0.141797317193147 0.139542158216705 1 1
0.208972599942342 0.205809812020139 1 1
0.253779630979264 0.249212359597696 1 1
0.0122297423040475 0.0122001173167444 0 0
0.203328331068226 0.199018212228036 1 1
0.279466376176017 0.273733943609314 1 1
0.146610451218058 0.144432870726858 1 1
0.190467013418064 0.186291390923496 1 1
0.212277211445307 0.208266254843843 1 1
0.197466510020569 0.193398212569721 1 1
0.14937846196039 0.147203504279647 1 1
0.274015791753565 0.26909221614273 1 1
0.28413267576839 0.278083940675349 1 1
0.281618595048598 0.277115621509373 1 1
0.318870291629053 0.313137271379176 1 1
0.114884881761506 0.1130135121345 1 1
0.109461336428911 0.107752083568544 1 1
0.168345552937956 0.164789013681609 1 1
0.161565371273036 0.158303930342134 1 1
0.0808949426643131 0.0786467868889855 1 1
0.126208451165422 0.123887575177577 1 1
0.147877948139349 0.145617908915692 1 1
0.139060560472637 0.136663312931938 1 1
0.193494769602543 0.189326775670881 1 1
0.250444062290037 0.246078788588993 1 1
0.260969714316051 0.256790761524523 1 1
0.2563879520451 0.250860843663956 1 1
0.176901879502039 0.173037105209758 1 1
0.209333780225341 0.20468406896447 1 1
0.0672120616890807 0.0662708369327874 1 1
0.191012557386961 0.18624736553511 1 1
0.195430794733993 0.191353660093596 1 1
0.165287008063104 0.161844243467899 1 1
0.291544055698718 0.286353655932573 1 1
0.233065320813749 0.228679821250066 1 1
0.231137072604358 0.226795171285559 1 1
0.266366898894869 0.261719415197214 1 1
0.184760941139214 0.181053326500738 1 1
0.182044510254398 0.178659650315107 1 1
0.210532162697347 0.206593675443707 1 1
0.103693629132905 0.101531052014902 1 1
0.154890058414789 0.151204660147052 1 1
0.309831604574761 0.304162949664799 1 1
0.228222207123961 0.223957420675679 1 1
0.281452031190469 0.276377397736841 1 1
0.369289351311246 0.363115531859266 1 1
0.138975584877551 0.136404752730803 1 1
0.370711235187896 0.363560990229028 1 1
0.221714615490882 0.217551153696594 1 1
0.0566249104651534 0.0557950677572234 1 1
0.287673826127389 0.281919972138953 1 1
0.168963580236421 0.165059329436323 1 1
0.221318530817582 0.2162318960496 1 1
0.116511794732207 0.114402596937281 1 1
0.318680352224831 0.312934357213403 1 1
0.233616893930148 0.229513329366614 1 1
0.24267683771551 0.238006957376588 1 1
0.326149990183463 0.319999085727659 1 1
0.450337808733595 0.442369185218815 0 0
0.181461510764932 0.177013708290053 1 1
0.231347291906563 0.226939335571969 1 1
0.177686501492674 0.174352289145645 1 1
0.045996916058242 0.045468339963377 1 1
0.187513306306629 0.183903641267825 1 1
0.108532318678019 0.107026106870286 1 1
0.235953918971249 0.231596851962009 1 1
0.22551238025905 0.220642011863889 1 1
0.248932987048893 0.243926380754267 1 1
0.113825345956693 0.111378089871001 1 1
0.130137387628336 0.127881229121871 1 1
0.136331517154123 0.13336213539296 1 1
0.082282089158802 0.0812836840026012 1 1
0.0832126951539604 0.0808231074278724 1 1
0.16990777991801 0.166920580169842 1 1
0.116919588110023 0.113554753677219 1 1
0.25050734990222 0.245952324873019 1 1
0.199870701940446 0.196247260300908 1 1
0.0913966876607721 0.0894249166981528 1 1
0.0933963723230826 0.0922369554575124 1 1
0.240936632631452 0.236601011015055 1 1
0.189934508951008 0.185994688523416 1 1
0.190342659728094 0.18741947695465 1 1
0.241931210785447 0.236853406949414 1 1
0.339053493694484 0.332284782952365 1 1
0.165488232051053 0.163706877924215 1 1
0.200139151968781 0.195291987791665 1 1
0.217244479901428 0.213279588473697 1 1
0.145012003685352 0.142319403784422 1 1
0.12245907303222 0.11973025018441 1 1
0.225540715775024 0.221248546954152 1 1
0.213481090366188 0.209955474401925 1 1
0.218117860627754 0.213884160568436 1 1
0.128073463852822 0.124839639942566 1 1
0.191215059293653 0.188123184392498 1 1
0.138851074322618 0.136253058589159 1 1
0.113039268873385 0.111839527587157 1 1
0.165353895197397 0.161966970560369 1 1
0.0666627718030697 0.0655852856553214 1 1
0.261800506258748 0.256786056841441 1 1
0.211900888967125 0.207699005678245 1 1
0.19975607012336 0.195817368889282 1 1
0.287906376506913 0.281609657801019 1 1
0.204860761988793 0.200523465477726 1 1
0.165319701948283 0.16234916410984 1 1
0.235566411723318 0.231436620090059 1 1
0.0762755061262249 0.0752758917085233 1 1
0.252241042375536 0.2482236775225 1 1
0.228084415378881 0.223559632830581 1 1
0.181980127809243 0.178827407177758 1 1
0.141257188146914 0.138319096854895 1 1
0.100457466184753 0.098907187436523 1 1
0.167313869710871 0.16490356432875 1 1
0.18658019362063 0.182924562277321 1 1
0.244094532727932 0.240147015065071 1 1
0.131782392084482 0.129033119677325 1 1
0.200198245866825 0.197717536701404 1 1
0.214931197534339 0.210719050757043 1 1
0.237120991490697 0.232798005541975 1 1
0.190753194480594 0.186650883255492 1 1
0.212840225786384 0.20934864580318 1 1
0.149574909827557 0.147728530238326 1 1
0.224168806222414 0.218471699202581 1 1
0.177860214371232 0.174516143762253 1 1
0.183491114384855 0.18026764016893 1 1
0.187368798795058 0.18358271322922 1 1
0.0143212829164168 0.013952158651668 0 0
0.317865771143121 0.311466257565276 1 1
0.232057247258144 0.227628221033146 1 1
0.171573192029782 0.168491343343996 1 1
0.0911090279625248 0.0892935420868578 1 1
0.188028186391454 0.184789233268051 1 1
0.228170262473204 0.224146319356266 1 1
0.18003099475729 0.175960278699835 1 1
0.326892836193934 0.321700434917174 1 1
0.398801013007999 0.390496155465304 0 0
0.140105676205574 0.137458261711528 1 1
0.152120255081261 0.149850678816284 1 1
0.303237194137798 0.297832218385531 1 1
0.0208590290480459 0.019624991835654 0 0
0.0891955957805031 0.0870132303756049 1 1
0.178225147161934 0.17338889338827 1 1
0.238802265645027 0.234876900782829 1 1
0.142632815843351 0.139929304429554 1 1
0.138867447312658 0.135380963326374 1 1
0.144133887806309 0.140869906802335 1 1
0.224471028038356 0.219951222600739 1 1
0.206782748267977 0.203812399814576 1 1
0.22975525872561 0.225623083032583 1 1
0.171970083863647 0.168156188283799 1 1
0.0316708345357393 0.0309242300588205 1 1
0.202676936166007 0.199402791876702 1 1
0.0841606509955132 0.0831859458486734 1 1
0.33476354507997 0.329251431501673 1 1
0.11237427588464 0.110448490064725 1 1
0.0731744542028139 0.0723343137354758 1 1
0.184583143896361 0.181050674977877 1 1
0.197463754906368 0.19322053050219 1 1
0.271681833109658 0.266496369428582 1 1
0.195144004080019 0.191760252413974 1 1
0.11478984238047 0.112764019154288 1 1
0.177831425595843 0.17443390331988 1 1
0.193196117549861 0.189505004982336 1 1
0.161366394456745 0.158148759902549 1 1
0.215238098880638 0.211344368517413 1 1
0.201161235095853 0.198103930031444 1 1
0.051136226249798 0.0502494275141476 1 1
0.129986743003618 0.127685387965842 1 1
0.271513119175227 0.267310989288008 1 1
0.371837105344557 0.365277424227276 0 0
0.225552724382514 0.221698085510079 1 1
0.315829831262629 0.310328730759848 1 1
0.326692218994214 0.320330739629789 1 1
0.298027684057591 0.292670483775884 1 1
0.211781408299845 0.208022559863835 1 1
0.291432274997628 0.285340660724662 1 1
0.27877465660874 0.273819182312538 1 1
0.235905747582124 0.231508037033404 1 1
0.269558552607642 0.263586391414545 1 1
0.173994124134421 0.170223467812208 1 1
0.198267835646667 0.195223652282419 1 1
0.244554315662131 0.24066678423143 1 1
0.314998289907684 0.308541935673782 1 1
0.353220997720565 0.346001191471261 1 1
0.262523871779701 0.258056212392602 1 1
0.155702969147487 0.15295213949208 1 1
0.000387808593180198 0.000267948553923573 0 0
0.245241963648513 0.240529333198216 1 1
0.180168396987201 0.176601728455152 1 1
0.234066701797806 0.229929966877258 1 1
0.0762534702415025 0.0749622574266536 1 1
0.323580316528211 0.316887135228863 1 1
0.380775212940722 0.373409805562892 0 0
0.222563882405193 0.219155550511214 1 1
0.221235241523677 0.21734378120073 1 1
0.147262745512267 0.143466772761466 1 1
0.151705550948397 0.147461793143371 1 1
0.266821336725025 0.262082943695949 1 1
0.338480899307347 0.332522838214172 1 1
0.242002863753492 0.237939188294878 1 1
0.24945256189375 0.244932127239818 1 1
0.21212824071728 0.207935214520921 1 1
0.248054733662142 0.243199172017267 1 1
0.260532322047385 0.255639622614986 1 1
0.0726342355191254 0.0710391846058034 1 1
0.228295683316909 0.22336578635895 1 1
0.123984836801889 0.121918278629208 1 1
0.113079077176512 0.109834906289627 1 1
0.26216555558554 0.257977832566447 1 1
0.0855319555302479 0.0833454160788139 1 1
0.146400475296639 0.142814476101391 1 1
0.159371209761586 0.156492276640406 1 1
0.0763797114087187 0.0745951120535153 1 1
0.115722085563003 0.113974292505265 1 1
0.329879671267692 0.323736372833058 1 1
0.138600295790863 0.135129221934696 1 1
0.355341580477893 0.348277194260669 1 1
0.31427461582745 0.307215682101938 1 1
0.0971165042533817 0.0952840110031149 1 1
0.222663826543625 0.218757354896137 1 1
0.210832689380862 0.206994687872582 1 1
0.176823919302115 0.173440023537559 1 1
0.253484008065362 0.248980760784397 1 1
0.139196110831918 0.13689868178965 1 1
0.23835139853853 0.233218993417305 1 1
0.202624349437234 0.198274356395581 1 1
0.176421657193131 0.173433864312836 1 1
0.292575818770124 0.287501565124636 1 1
0.307125660989238 0.302160524702709 1 1
0.279091420511651 0.274125579915949 1 1
0.235511333767357 0.230969570776991 1 1
0.122668378763611 0.120207877061236 1 1
0.0663598327443658 0.0651484104302055 1 1
0.233526605750753 0.228957909112051 1 1
0.149691773703758 0.147030162047417 1 1
0.24463185451949 0.23954964113177 1 1
0.221869917111578 0.218198297485798 1 1
0.224522526915725 0.219833777545934 1 1
0.146541872804553 0.143889966167801 1 1
0.145261932919354 0.143645402527466 1 1
0.18937817342319 0.185839325174462 1 1
0.187584494702454 0.183807246920875 1 1
0.0703891196181477 0.0681594996988364 1 1
0.253121092599273 0.24817600062042 1 1
0.201748715279955 0.19751838061683 1 1
0.0920656383728587 0.0907517143555475 1 1
0.278810549679782 0.273760729202584 1 1
0.121936303378619 0.12072319995902 1 1
0.103882250438664 0.101777727119937 1 1
0.218762291686262 0.214310180735293 1 1
0.196922828007675 0.19308187461011 1 1
0.279834699140441 0.274855359572073 1 1
0.166366476585228 0.162648758244651 1 1
0.159523254503145 0.156488946203102 1 1
0.153968860199213 0.150477927474366 1 1
0.215307349014854 0.211568504587571 1 1
0.198492346244466 0.194287872077678 1 1
0.213718773461392 0.209482512584283 1 1
0.100106966276151 0.0982387336056126 1 1
0.0148050118449463 0.0143513359523534 0 0
0.128510531502637 0.126312115704263 1 1
0.149157290058979 0.145443843720981 1 1
0.149812439773159 0.147637912432099 1 1
0.10773860583894 0.105701555181613 1 1
0.347223349155889 0.341330008703563 0 0
0.217905495868703 0.214717378594753 1 1
0.196062334383692 0.192298531945032 1 1
0.331015181616619 0.323896344901434 1 1
0.276494559603685 0.269288665122378 1 1
0.264908648379894 0.259476741233252 1 1
0.197867557009821 0.194752937132316 1 1
0.261399350265327 0.255910916361612 1 1
0.16526825415751 0.161688072586303 1 1
0.256337335529337 0.251717067322802 1 1
0.222715854072572 0.219187123275057 1 1
0.188715911748911 0.18488339199661 1 1
0.240592044819305 0.236000683671977 1 1
0.289145067370499 0.284115653278075 1 1
0.218106688727832 0.214683298638024 1 1
0.275191765068546 0.269595152156576 1 1
0.240268952891279 0.235770614099185 1 1
0.34945813502347 0.342945543344387 1 1
0.24562475002386 0.241190598464449 1 1
0.172090838041664 0.169053729510769 1 1
0.384622179117403 0.3761930677141 1 1
0.291570815160766 0.286602947578705 1 1
0.259568412129238 0.253827764113933 1 1
0.211532434029874 0.208017464512951 1 1
0.166078262090732 0.162582015900571 1 1
0.104039540453768 0.102233567704026 1 1
0.251958343787096 0.246932525450322 1 1
0.194192386741558 0.190248188063614 1 1
0.2010795698201 0.197000894550804 1 1
0.208660621956721 0.204777926318264 1 1
0.15638363602209 0.153780806164688 1 1
0.172986092240044 0.170098472955748 1 1
0.192931503532356 0.190366284422322 1 1
0.0694595331243585 0.0682783685936058 1 1
0.335935126057506 0.329773930369501 1 1
0.0894963765118007 0.0875028887983096 1 1
0.217985190477138 0.214556755515053 1 1
0.308733544804877 0.303395436252969 1 1
0.249782362772026 0.244501211971504 1 1
0.0525012464937409 0.0514486191094795 1 1
0.30726421864962 0.30233765193027 1 1
0.218278314521792 0.214087120537688 1 1
0.306450247088726 0.301053774010375 1 1
0.439783586787233 0.431337204823241 0 0
0.335806962927547 0.329493608141847 1 1
0.216877581617857 0.212909654684036 1 1
0.411991047705069 0.403635082969674 0 0
0.196177788682126 0.192424824712303 1 1
0.117081894268618 0.114818732387563 1 1
0.16836559079845 0.165545987671402 1 1
0.27801385583152 0.273082107439447 1 1
0.291443952143041 0.285942502388599 1 1
0.267900262800434 0.262677061654276 1 1
0.107116553151381 0.105335295987302 1 1
0.0865986502812607 0.0848700585796876 1 1
0.177684450027919 0.174662853760531 1 1
0.225717826125153 0.221114866302917 1 1
0.041483414400308 0.0402838860117014 1 1
0.289691250621066 0.28357876758108 1 1
0.21041822734019 0.206972633835834 1 1
0.175814420314293 0.172792781716434 1 1
0.393453113535318 0.386095470188994 0 0
0.390392049182566 0.38372514211732 1 1
0.154041977014738 0.151457087082084 1 1
0.0121177694471577 0.0118806676189031 0 0
0.222551139294086 0.218457426383583 1 1
0.249766543977558 0.244930258547777 1 1
0.268492970903197 0.262690612049059 1 1
0.0552014665636802 0.0542377911241007 0 0
0.230038466892901 0.225807777646547 1 1
0.255165366009876 0.250392322098453 1 1
0.11704815664667 0.115640344746564 1 1
0.259636493783458 0.254986003524633 1 1
0.274103098696752 0.268317025441737 1 1
0.213398158863364 0.210184416962713 1 1
0.325654667546715 0.319241826393877 1 1
0.294511531000883 0.289308430319965 1 1
0.00690478865983011 0.00638599433899489 0 0
0.125797509710821 0.123544658755333 1 1
0.382988852247079 0.374999626659877 1 1
0.0693841293032969 0.0684036342911156 1 1
0.259802321492124 0.255678926134618 1 1
0.197102099066625 0.193134286403393 1 1
0.146986284996247 0.144350291955392 1 1
0.220338940275904 0.216715223347234 1 1
0.171938966711316 0.16796634499327 1 1
0.147390264299464 0.144745005637426 1 1
0.181808175522585 0.178443067797373 1 1
0.203788128105703 0.200083351980564 1 1
0.165043707411331 0.162083964756984 1 1
0.200000685068223 0.195494861692623 1 1
0.272198722175078 0.267013649294808 1 1
0.212306064190909 0.209159469505628 1 1
0.0897902959105476 0.0882543416738104 1 1
0.195964108527062 0.191340958729827 1 1
0.22611265708598 0.221557734918616 1 1
0.204800965840835 0.201804877713292 1 1
0.304731628243763 0.299018303060869 1 1
0.0844285184567276 0.082675394459055 1 1
0.170684891234387 0.167219227872085 1 1
0.448977383512189 0.441051571842947 0 0
0.14526102562981 0.142153706139379 1 1
0.226958696510485 0.222513321439171 1 1
0.278672315564683 0.272946283142399 1 1
0.0802479509139409 0.079277316194247 1 1
0.301412237790811 0.296407570658707 1 1
0.183183075139211 0.179122537316749 1 1
0.269450487223027 0.264610710748273 1 1
0.28125020783622 0.275982170000993 1 1
0.188839905078351 0.185738618255051 1 1
0.225432602606134 0.221717734799878 1 1
0.143445923055634 0.141520880479579 1 1
0.169088179961991 0.165525864473819 1 1
0.134476295915269 0.131571227735861 1 1
0.215408929164336 0.211530955120125 1 1
0.175178729799001 0.171323647032082 1 1
0.133354944957 0.131303773896351 1 1
0.259208889127716 0.254302220491947 1 1
0.135716153326377 0.133263770036886 1 1
0.128511504465932 0.125996608764887 1 1
0.219262215040317 0.215088671623169 1 1
0.23011459487483 0.226193308930774 1 1
0.146916104829199 0.144419220540187 1 1
0.268630662780533 0.26153472253131 1 1
0.390277700901179 0.382631308849775 0 0
0.223394623757927 0.218773924914942 1 1
0.128571069574678 0.127220477520533 1 1
0.235795882604897 0.231616889851235 1 1
0.301877247404966 0.296682082200055 1 1
0.324169433791571 0.318379585706609 1 1
0.148189968506006 0.145150833061625 1 1
0.19241276533005 0.188258437441257 1 1
0.26724573471653 0.263026354766445 1 1
0.0138592184622401 0.0136324050279548 0 0
0.278272374095488 0.27341681586394 1 1
0.251564014957336 0.24794343857487 1 1
0.146313199170938 0.143402104966116 1 1
0.274961458356192 0.269350759251206 1 1
0.208148964069045 0.203935779447258 1 1
0.197118287779328 0.192211188259634 1 1
0.206316247523617 0.202613712934417 1 1
0.209283067658495 0.205981993771627 1 1
0.24433039263517 0.239801925545217 1 1
0.271683861656118 0.266320632471138 1 1
0.197465724428697 0.194325312935275 1 1
0.154156642110072 0.15095347863487 1 1
0.217589363726388 0.212922670785995 1 1
0.13014722781232 0.127341953274706 1 1
0.200652925410458 0.19722431480571 1 1
0.185683741325021 0.182616746681928 1 1
0.122065600661455 0.119271574151502 1 1
0.300267109385843 0.295239829597154 1 1
0.107645337205518 0.105687546546316 1 1
0.210544270381925 0.206751490280685 1 1
0.300016101713053 0.294321479870608 1 1
0.341952632511096 0.335883802934546 1 1
0.345702815219529 0.339199483570398 1 1
0.13561935299643 0.132025084767446 1 1
0.165401189881318 0.162208433465389 1 1
0.13532450099183 0.132572701208781 1 1
0.188353499882111 0.184513522432127 1 1
0.248451519818885 0.243510516153345 1 1
0.167259247766565 0.165313966888854 1 1
0.121376547344898 0.119069354267453 1 1
0.179441355998547 0.17680515698362 1 1
0.217711219248831 0.212851604494579 1 1
0.191425455652632 0.188126870186809 1 1
0.151041936059412 0.148041998615261 1 1
0.164607640333923 0.160752010562823 1 1
0.205465785706774 0.2014904744521 1 1
0.137961367439657 0.135233103241939 1 1
0.219758290699276 0.215140919728628 1 1
0.244098832733281 0.239529462145591 1 1
0.333866410840108 0.326838803772005 1 1
0.169628932767021 0.166926681125865 1 1
0.254081235758918 0.248818695561882 1 1
0.361378711605542 0.35406885360057 0 0
0.190852886780502 0.187743181125222 1 1
0.221974202904742 0.217602588619845 1 1
0.22898783452631 0.225225053057048 1 1
0.165372206258867 0.162356632118278 1 1
0.223696640578652 0.21988156930846 1 1
0.253746995328374 0.24848562870247 1 1
0.247691868117145 0.243161757840233 1 1
0.0964583644516097 0.0954837326835415 1 1
0.243696596481615 0.239556111329808 1 1
0.254333134465337 0.249470521502099 1 1
0.0812040969073937 0.0794563924524611 1 1
0.247548911931247 0.241412945855493 1 1
0.068185368106617 0.0668116196179833 1 1
0.217056038888387 0.213922731658506 1 1
0.218084904372715 0.214444252632307 1 1
0.151788245511504 0.149724633893931 1 1
0.281726805091892 0.276465309070111 1 1
0.315132602512707 0.30964402770456 1 1
0.351686892400656 0.346047674300117 0 0
0.289628375466659 0.283626397282073 1 1
0.276709508694732 0.271055874888038 1 1
0.317403345492674 0.311438199537208 1 1
0.0529813459713182 0.052870018615231 1 1
0.219746003455913 0.215330432425829 1 1
0.197134667982481 0.193067946589858 1 1
0.0542111161821605 0.053553734694454 1 1
0.270506625096996 0.265761328843712 1 1
0.0516576443570487 0.0506988467140863 1 1
0.269405958696274 0.263833499392444 1 1
0.305433557158543 0.299195403447243 1 1
0.0341519269087767 0.0338839744767094 0 0
0.192437442732115 0.189027174432497 1 1
0.139556506275213 0.137114826780728 1 1
0.285796407646274 0.279379394403269 1 1
0.220009815577505 0.216546614907898 1 1
0.22774858684424 0.222296649763896 1 1
0.188046794791756 0.184065999566806 1 1
0.210932293793478 0.206315699905893 1 1
0.185207753134352 0.181761788274154 1 1
0.23297798484942 0.228469581229276 1 1
0.156537397294806 0.153752330930813 1 1
0.161743416561457 0.158024303280384 1 1
0.354749507549728 0.348620162688788 1 1
0.304116276664812 0.297722983950596 1 1
0.268332165982027 0.263803049690164 1 1
0.101072357267073 0.0990547492899228 1 1
0.260183552315238 0.255012216795861 1 1
0.298543009076146 0.292966536821946 1 1
0.251424323961434 0.246581265571551 1 1
0.229021069636873 0.225152625595518 1 1
0.257603416713251 0.251837795252326 1 1
0.237989244579326 0.234354513828496 1 1
0.25925497619398 0.254852643377088 1 1
0.0681876129260343 0.0673770411612889 1 1
0.242330378365097 0.237418184585286 1 1
0.175122063103115 0.172102393469787 1 1
0.191779052172026 0.188633313291706 1 1
0.158809585333428 0.155622739516212 1 1
0.176117259022415 0.172337308413243 1 1
0.259024634106433 0.254405012527907 1 1
0.231419908156651 0.22718736763631 1 1
0.174059826755387 0.171388837414864 1 1
0.339229263773791 0.333262699888762 1 1
0.150669873134334 0.14779135760686 1 1
0.213341933217816 0.209830951585712 1 1
0.337099336334262 0.331382175799437 1 1
0.187538900181578 0.184226356052606 1 1
0.15527758742595 0.152201829704366 1 1
0.132716898665199 0.130527965156905 1 1
0.274786618414293 0.26891979967947 1 1
0.291057091199745 0.28619507758457 1 1
0.318680237439505 0.312298449074358 1 1
0.318087452608224 0.312683539511544 1 1
0.19074235143177 0.187513410894669 1 1
0.03463787156578 0.0330491763341251 0 0
0.150696350405635 0.146963006767234 1 1
0.206688246492867 0.203255954379802 1 1
0.306030519105209 0.300810805717685 1 1
0.301397033346643 0.295724745198272 1 1
0.13184057096384 0.130135563486508 1 1
0.0447518966990992 0.0433867137830377 0 0
0.388005682670543 0.38058130671484 1 1
0.205670971976951 0.201833158229318 1 1
0.235867768026971 0.231581035123114 1 1
0.0553808298405092 0.0540149808400357 0 0
0.235541332424847 0.231519720074008 1 1
0.26033149066818 0.255831095530048 1 1
0.233360174435055 0.229954826041701 1 1
0.228018444105797 0.223195560049813 1 1
0.192517821375117 0.188910256199021 1 1
0.247826553187711 0.242943195742981 1 1
0.194014794354393 0.190201078529662 1 1
0.233767760298673 0.229184816477805 1 1
0.132382076834698 0.129785242334937 1 1
0.237220068669411 0.233477306370897 1 1
0.116683797347475 0.11555456619791 1 1
0.0651222491983684 0.0636100489109283 1 1
0.110098071130029 0.109152910421351 1 1
0.153451742597803 0.150440797906879 1 1
0.173784471595151 0.170487964218682 1 1
0.0843128565178869 0.0830073288543992 1 1
0.214286673930794 0.210727497491858 1 1
0.186221462149679 0.181956934585632 1 1
0.153810968691176 0.151244581597495 1 1
0.152850963807593 0.150029893190082 1 1
0.216674100906675 0.212190184489263 1 1
0.203547511511345 0.199497015444199 1 1
0.311870913102591 0.305548523962392 1 1
0.0422901026755713 0.0413127941329359 1 1
0.0892124238091583 0.0876851261538691 1 1
0.182176430201559 0.179131842282955 1 1
0.403880106067671 0.3961521107385 1 1
0.211647081276375 0.20785345964601 1 1
0.15718030445246 0.155075139448046 1 1
0.0591374571855143 0.0580435811761015 0 0
0.141478263346756 0.138900929151074 1 1
0.199600312847776 0.195903721802741 1 1
0.195362302829842 0.192070703587947 1 1
0.319832387843257 0.314083348288304 1 1
0.245480994341353 0.241107204716805 1 1
0.198662017927167 0.195306469694348 1 1
0.051297222035624 0.0506314863653825 1 1
0.0852234481108918 0.0832691073705915 1 1
0.219674058391575 0.21645039379327 1 1
0.0134388465409714 0.0123161761420884 0 0
0.260341478621686 0.255064197756828 1 1
0.319696448627354 0.313360148216386 1 1
0.133051456542909 0.131265445441709 1 1
0.289155786228421 0.283626280155504 1 1
0.216488613567769 0.21323184601218 1 1
0.0497703604864503 0.0486992044976643 1 1
0.288681225210554 0.284115045504788 1 1
0.132490795946174 0.130291960683821 1 1
0.407028637029547 0.399906219562333 0 0
0.251798317138209 0.247058944608757 1 1
0.111585721855506 0.10886038412723 1 1
0.248498401770214 0.242663099549177 1 1
0.294808482666491 0.289155904387052 1 1
0.271643586807549 0.26649741398949 1 1
0.151550288097991 0.148932547696148 1 1
0.0197763764178858 0.0200352647681009 1 1
0.216370227541035 0.212413257412792 1 1
0.171205449519472 0.168235168712813 1 1
0.143316126259712 0.141236990295109 1 1
0.238463464580749 0.234564862353309 1 1
0.213726626308518 0.209926637547727 1 1
0.0545258412402869 0.0534089441860024 0 0
0.316629038878576 0.31071852870986 1 1
0.272049346409724 0.266896119605424 1 1
0.220921560756892 0.217221590922849 1 1
0.284635979235076 0.279900348138609 1 1
0.134049883015878 0.131611825275777 1 1
0.0454507848040495 0.0451610841058944 0 0
0.12747701877539 0.123900245798752 1 1
0.196606989551722 0.193081186182696 1 1
0.137974173981451 0.134785148541914 1 1
0.14221992371533 0.139352949565757 1 1
0.29920689087674 0.293469119957998 1 1
0.259635894845839 0.254293874228823 1 1
0.194632821365904 0.190432679974415 1 1
0.308756527544769 0.303552076730498 1 1
0.171568261451653 0.168597773857824 1 1
0.143818989550599 0.141272530899885 1 1
0.337388510827762 0.331131137852807 1 1
0.202018071801427 0.198995002501075 1 1
0.254876426252412 0.249701587336121 1 1
0.268053058195869 0.26351301401771 1 1
0.346071103855545 0.339998238363639 1 1
0.206734574672756 0.202483001883787 1 1
0.129127463651368 0.126849562913657 1 1
0.112082364066393 0.10885209287186 1 1
0.176715343257875 0.173811960735179 1 1
0.121263450001314 0.119101615089303 1 1
0.166194980444666 0.163470195254377 1 1
0.202475638827435 0.198688846128966 1 1
0.177299728854865 0.174829222240959 1 1
0.305932899007304 0.300018204430784 1 1
0.124938554672394 0.122557654107214 1 1
0.218406221296153 0.213649500477994 1 1
0.28135454037674 0.275320286591715 1 1
0.335479584869697 0.32996221802168 1 1
0.135926483255753 0.133386653547528 1 1
0.142423917968907 0.139796642223013 1 1
0.0443207905939368 0.0435745274992545 0 0
0.106761309699992 0.104666308472735 1 1
0.176982461119006 0.174250849375641 1 1
0.216301634819026 0.212806190306957 1 1
0.301229389128053 0.295286741681114 1 1
0.174285234830247 0.171366747265566 1 1
0.178397500552219 0.174837638473351 1 1
0.194599118726881 0.191142388352533 1 1
0.319915259765635 0.314166019358515 1 1
0.261333308742012 0.256724470669058 1 1
0.0532288807517513 0.0511818466614455 1 0
0.265541577035521 0.259384419965642 1 1
0.250056900488935 0.245338636585042 1 1
0.233259738764038 0.229291366795357 1 1
0.20644082975551 0.202694834892938 1 1
0.0184426796023306 0.0179347015196744 0 0
0.284797422177608 0.280058011653801 1 1
0.146304402337035 0.144100086710672 1 1
0.253855330734016 0.249717742863851 1 1
0.185157210339338 0.181335854599569 1 1
0.13609313245859 0.133075905667997 1 1
0.238456220110207 0.235128627693609 1 1
0.231199132722062 0.227338291660212 1 1
0.182110506210023 0.179709506365692 1 1
0.307946041101597 0.301599700687789 1 1
0.156065736061788 0.153566499407233 1 1
0.162504652171721 0.159674054893283 1 1
0.0959801948023641 0.0948718760040391 1 1
0.281449815495926 0.276095050687516 1 1
0.211717414288647 0.207863176668117 1 1
0.158533883029445 0.155179365329962 1 1
0.189678827719464 0.185576629898391 1 1
0.00757460316897271 0.00779225064485919 1 1
0.163476030797179 0.15990680343208 1 1
0.148868286663976 0.146358321027083 1 1
0.295511079159601 0.290810463577084 1 1
0.0986780580502627 0.0958394114652874 1 1
0.211669058088773 0.207774038989665 1 1
0.176396630189138 0.172938785187993 1 1
0.235204743551792 0.232023868129852 1 1
0.188339956562333 0.184933116341543 1 1
0.20774753373072 0.203457826117956 1 1
0.207922314399205 0.204303281535099 1 1
0.138487536315052 0.136486968651267 1 1
0.299457295885373 0.29375559040687 1 1
0.198136743318703 0.194183598144974 1 1
0.323214431046373 0.317822269904564 1 1
0.176199673090103 0.174023268618578 1 1
0.131741461148228 0.129530120852857 1 1
0.0741992185347621 0.0727239087367076 1 1
0.149487263147946 0.14676393353786 1 1
0.0901373621468671 0.0880567457253533 1 1
0.0285093174569501 0.0281835143326265 1 1
0.354372975768334 0.347591895364704 1 1
0.279231977453485 0.273877491162053 1 1
0.101438297125015 0.0999578895450356 1 1
0.337159550509107 0.330091647800067 1 1
0.258752911924128 0.253843520334919 1 1
0.261189175203746 0.256308766940834 1 1
0.105146082480353 0.103474739718296 1 1
0.182629789113891 0.179762566923005 1 1
0.161371240105185 0.158521968253572 1 1
0.309750350619909 0.303679964502381 1 1
0.188229669362633 0.185167599535227 1 1
0.238707920166314 0.235012275821223 1 1
0.277123914357912 0.272200893711953 1 1
0.165444540551705 0.162477828285756 1 1
0.136196719534163 0.133858142074137 1 1
0.203354336018069 0.1997323660136 1 1
0.432789788028243 0.424912353897236 0 0
0.155236091786931 0.153434293496564 1 1
0.235011306662098 0.231307814663069 1 1
0.108044435348062 0.106228313934176 1 1
0.269600678129673 0.265197277193897 1 1
0.110495096058482 0.109188237887478 1 1
0.0919226680293414 0.0906039923667469 1 1
0.0039610416322127 0.00356958799385385 0 0
0.146875329167985 0.144226241073614 1 1
0.290911554027364 0.284562563052227 1 1
0.184400652015373 0.181223475046646 1 1
0.175844498164015 0.173092983643908 1 1
0.16455099456273 0.161815240927368 1 1
0.249486399117638 0.244865427717686 1 1
0.179445048828068 0.177232352408557 1 1
0.139312038973958 0.136447227051343 1 1
0.246632049383288 0.241571988165933 1 1
0.108640635410096 0.106624054147198 1 1
0.241552276304758 0.2376585982083 1 1
0.0729965000520756 0.071840675252652 1 1
0.133320130895094 0.131818925173011 1 1
0.267923460829817 0.263201625111696 1 1
0.394897077788613 0.387349627167158 0 0
0.267882099882935 0.263052535646749 1 1
0.128440661213969 0.125182192620972 1 1
0.285474307111149 0.280621324491537 1 1
0.156231775276428 0.153499082471952 1 1
0.349004009856334 0.342065194680242 1 1
0.23250746702331 0.22842672402096 1 1
0.0527382930620027 0.0519679243835167 1 1
0.0981866932459837 0.0963606181546648 1 1
0.0278150093335212 0.027428542768302 0 0
0.0974592642286403 0.0960860467264086 1 1
0.0822226250587655 0.081111183507774 1 1
0.0839448141211843 0.0818566366981714 1 1
0.21957523914444 0.215866191172783 1 1
0.11215912442385 0.110674763985186 1 1
0.200212866702098 0.197387166536617 1 1
0.177131260229178 0.173581143900724 1 1
0.222872613339911 0.217926892220441 1 1
0.174521057355177 0.172033620834661 1 1
0.36017998718814 0.353789206844625 1 1
0.155248487572814 0.15170831636404 1 1
0.155553758615838 0.152691772275274 1 1
0.041076368793701 0.0402373335320621 1 1
0.0818398969189514 0.0803042759309985 1 1
0.18115536243043 0.177508949787396 1 1
0.230264584337223 0.225294067539424 1 1
0.0824617042802184 0.0817753439652539 1 1
0.37402527531243 0.367394384224984 0 0
0.154780317922901 0.151236858134086 1 1
0.245194802530488 0.240864356832083 1 1
0.217991798640583 0.213805775920893 1 1
0.272299628549495 0.266679025272756 1 1
0.301676034078564 0.294754628294455 1 1
-0.142158035488786 -0.139745711171469 0 0
0.136449491213028 0.133953124182103 1 1
0.0906921586886393 0.0893108775204965 1 1
0.277088724346236 0.27244138018208 1 1
0.0243658124174884 0.0238343967110699 1 1
0.219101367021619 0.215191753099843 1 1
0.218066409044848 0.214463079800404 1 1
0.128667907609911 0.126350213495231 1 1
0.297202879191858 0.292587878812624 1 1
0.0708053602582063 0.0695466965953419 1 1
0.126621976852131 0.124230434939073 1 1
0.236783571782304 0.232325676648944 1 1
0.126168703770288 0.123910233686675 1 1
0.246765525533848 0.241732889594833 1 1
0.343312407187976 0.337542604588238 1 1
0.180437178487884 0.177276111214629 1 1
0.215796312584927 0.212171745158149 1 1
0.229378150183595 0.225858423465043 1 1
0.142302665612042 0.139509430647093 1 1
0.176744554825587 0.173291509649262 1 1
0.243753356326251 0.240034384830917 1 1
0.441365429211723 0.43210784949851 0 0
0.198502527620656 0.194547446400269 1 1
0.0735433707640214 0.072958248527449 1 1
0.200747137530635 0.196363482072673 1 1
0.105943711865349 0.104242387834488 1 1
0.227341600971736 0.223277887991139 1 1
0.226774770330431 0.222650345828054 1 1
0.267865732455319 0.26334929594445 1 1
0.256291529137412 0.250355279230245 1 1
0.157536419037177 0.15516824275908 1 1
0.101228478395646 0.100464044355919 1 1
0.16803679850204 0.164810330621271 1 1
0.195526317157599 0.190982482969715 1 1
0.0995844725043225 0.0981378920143198 1 1
0.242117955833039 0.237411058827631 1 1
0.286762757275451 0.28172948479273 1 1
0.155725894337511 0.153136278357164 1 1
0.16693960631667 0.163917951590628 1 1
0.0856112330111394 0.0837092550327232 1 1
0.152389466563829 0.149634069999823 1 1
0.275032458526932 0.269398370333415 1 1
0.113219438269139 0.110356421612831 1 1
0.225427355038637 0.220522744739109 1 1
0.300828662716039 0.294806583890561 1 1
0.224236397414627 0.219162280892978 1 1
0.215843536977863 0.211906194476414 1 1
0.151267073598833 0.148497632560272 1 1
0.223652068625483 0.219287301837356 1 1
0.171583081400514 0.168938136983644 1 1
0.1428322347222 0.139372579598789 1 1
0.203838178902092 0.200887192833079 1 1
0.37038893170585 0.363433494814761 0 0
0.0913981414351245 0.0894886218980891 1 1
0.210955192083877 0.207150586963506 1 1
0.311033321878783 0.304938555116801 1 1
0.223972497139678 0.219658396440714 1 1
0.2227166348798 0.218634943818889 1 1
0.184412142583161 0.181371075413374 1 1
0.153081922300274 0.150369672774129 1 1
0.2503072559819 0.245778660261787 1 1
0.180765615742398 0.176997982395687 1 1
0.159111732446723 0.156675646928174 1 1
0.432955969491776 0.424157976562539 0 0
0.0680332901969255 0.0668471110602128 1 1
0.455944636392307 0.447734879878296 0 0
0.195314236307696 0.191104755913336 1 1
0.121360835266574 0.119097631234495 1 1
0.332788190480728 0.327272612364048 1 1
0.312191453946268 0.306366946276203 1 1
-0.109695149312998 -0.107921703807051 0 0
0.327066496420992 0.319763795447381 1 1
0.169476084624347 0.166699826790338 1 1
0.244425409364827 0.240341779272011 1 1
0.332659789468401 0.326321365760645 1 1
0.316759286650335 0.309884252700313 1 1
0.125432070584694 0.124128468036435 1 1
0.187297112599714 0.183957726139527 1 1
0.16543160189176 0.161901152762426 1 1
0.178394378990347 0.175275738309075 1 1
0.338106816218483 0.331992242132507 1 1
0.230752423627861 0.225265660542198 1 1
0.184270119625613 0.181222611040221 1 1
0.133450689902902 0.131025582555777 1 1
0.206719723551302 0.202402882461024 1 1
0.273657776683394 0.26829701670099 1 1
0.200218143595189 0.197190343238294 1 1
0.182231478487427 0.17881163670944 1 1
0.289750691039611 0.284342216066049 1 1
0.177206934985043 0.174030410409862 1 1
0.217171815190626 0.212063513735268 1 1
0.168998116782936 0.166027492461107 1 1
0.211468074955287 0.207557150308874 1 1
0.102041210253851 0.100172687396722 1 1
0.0859096357123461 0.0841760227402797 1 1
0.263204676947578 0.258543165392192 1 1
0.245407686409422 0.240712457522625 1 1
0.108216428307549 0.10559738258808 1 1
0.385415885944998 0.379086908378208 0 0
0.288349885235034 0.283039774026799 1 1
0.433719949999245 0.425717566133108 0 0
0.210040955349691 0.205419246815168 1 1
0.180264440375594 0.177400776457225 1 1
0.238280309719669 0.233243376708597 1 1
0.194906950522659 0.191860220226005 1 1
0.116170422931645 0.113708944488466 1 1
0.125229033945549 0.122523980213221 1 1
0.179244328794711 0.176139356517989 1 1
0.134369422716371 0.131514733572 1 1
0.155710858179362 0.152833449973196 1 1
0.0921119665065976 0.0900462640281742 1 1
0.168614491312801 0.164079937578484 1 1
0.200263644796998 0.19678140513773 1 1
0.116654185106513 0.114829303627365 1 1
0.255849283496775 0.251219080506247 1 1
0.0952617854682286 0.0935572282308306 1 1
0.095805942232344 0.0932517195009205 1 1
0.10758770000752 0.105317916406689 1 1
0.243079653898372 0.238865092329337 1 1
0.293559923389527 0.288567402588122 1 1
0.216371572662546 0.212728728057651 1 1
0.0419012239027989 0.0404025471785705 1 1
0.129751209994035 0.127131177328533 1 1
0.119040949594483 0.116118933628897 1 1
0.233802901508838 0.228915080936983 1 1
0.217288963732188 0.21347369202864 1 1
0.0499038733582658 0.0486080122529872 1 1
0.233179604930584 0.228915583300479 1 1
0.323554261300563 0.318293245532214 1 1
0.0648287360810353 0.06389305799845 1 1
0.186205466372357 0.183449440855636 1 1
0.210075050369994 0.205535100812957 1 1
0.323495288517344 0.317215652788744 1 1
0.358728079350045 0.352513042455225 1 1
0.188857713164864 0.185246933348495 1 1
0.239434123709292 0.235268802268352 1 1
0.162724213745174 0.160459199380741 1 1
0.175590382638356 0.172839175169542 1 1
0.276275873070169 0.271715536575834 1 1
0.434686124184215 0.426923624215254 0 0
0.11956044179901 0.118039006801247 1 1
0.305481612496852 0.299335195934201 1 1
0.142462579631546 0.13962352612645 1 1
0.206426243088266 0.20346336085783 1 1
0.172816659774535 0.169937808051215 1 1
0.162884165906491 0.159683352320743 1 1
0.177173374313539 0.173778308804043 1 1
0.0842961343592557 0.0824026017198255 1 1
0.16223820742866 0.159827274966078 1 1
0.243715259408917 0.238652816025699 1 1
0.243798299893566 0.240280011368839 1 1
0.23923672957831 0.234311616202788 1 1
0.169235448628482 0.166452121461507 1 1
0.155591002041404 0.15169079710737 1 1
0.216438408727059 0.211348017456859 1 1
0.286152150690292 0.280734905001302 1 1
0.273370688021087 0.267780079931392 1 1
0.270977536325636 0.266274233891396 1 1
0.145745463586624 0.143573100619106 1 1
0.254076092016693 0.249465699790837 1 1
0.132391650665239 0.129815029563923 1 1
0.137941412199143 0.136497314184017 1 1
0.289743565891707 0.285002280899595 1 1
0.201717328352883 0.197563627968517 1 1
0.442154666917388 0.434404355570105 0 0
0.198279216609403 0.19467657359324 1 1
0.248683035110874 0.244004150013699 1 1
0.187745327143836 0.185078327256772 1 1
0.218216588394664 0.214075141246806 1 1
0.304348490250757 0.298355993492761 1 1
0.28010875635275 0.274819700136669 1 1
0.0779712784712679 0.0763014502835941 1 1
0.131182369405205 0.128443490080581 1 1
0.198185799755894 0.195301308562654 1 1
0.0602789814665268 0.0591798501821984 1 1
0.101418021934299 0.0993681648404854 1 1
0.293186085933135 0.288032138391588 1 1
0.183194374179193 0.179335778688651 1 1
0.136501952339548 0.134510762726979 1 1
0.0897016869747015 0.0878438815439106 1 1
0.112458806628552 0.109310874807499 1 1
0.295385536200273 0.290235332798464 1 1
0.269822416627363 0.264704034748508 1 1
0.223716474596763 0.219667380979037 1 1
0.41798874760501 0.409739434196563 0 0
0.139029209553817 0.136730364109816 1 1
0.386694639838793 0.379602865312443 1 1
0.352848998148599 0.346449582291413 1 1
0.276253866907119 0.271424230026169 1 1
0.0184726318747732 0.0183380144923661 0 0
0.0956577033511541 0.094822886269992 1 1
0.114418528366844 0.112913665781083 1 1
0.213811522277457 0.210080918557554 1 1
0.325000383005655 0.318716299304535 1 1
0.189329064713916 0.185608958760155 1 1
0.211118867257161 0.206939221574379 1 1
0.230419081069689 0.226256407578228 1 1
0.218949431244429 0.214794120419726 1 1
0.0654476536560699 0.0642252755749721 1 1
0.173097825624062 0.169414253431844 1 1
0.244649409401536 0.240722438841931 1 1
0.182426601109891 0.179182964633396 1 1
0.173125781266179 0.169559370571842 1 1
0.105990099120288 0.103932675082912 1 1
0.271800004733563 0.267286232073812 1 1
0.283661535977606 0.27860487096833 1 1
0.27169192758378 0.266615145789248 1 1
0.0523622402325169 0.0506800548784272 1 0
0.2292806850516 0.225598560125552 1 1
0.330255410322063 0.32440908297617 1 1
0.185551513048788 0.181333167007445 1 1
0.24142723734104 0.237515071762071 1 1
0.25977266801634 0.255065738088356 1 1
0.247224905671755 0.243717469334898 1 1
0.179746792604519 0.175264643015603 1 1
0.0914717058709785 0.0905972216722221 1 1
0.192793976590433 0.189202330595252 1 1
0.222820380370922 0.218967365947334 1 1
0.138479558282334 0.135438836738382 1 1
0.295370160855972 0.290370893036528 1 1
0.203255303022406 0.19975227797592 1 1
0.219732861745088 0.21659806918398 1 1
0.128597327955423 0.126241697243042 1 1
0.335471753751637 0.329740722424006 1 1
0.0882181865976064 0.0859911308433166 1 1
0.178305222663034 0.174430324266804 1 1
0.290431772732046 0.285233952381446 1 1
0.167256296481533 0.163455932616119 1 1
0.282659018936268 0.277373798227347 1 1
0.198569852290491 0.195184463873981 1 1
0.273331671691183 0.268205762632929 1 1
0.13570016778411 0.133082808098907 1 1
0.224239243089759 0.220398305077053 1 1
0.203147575756662 0.198619752597251 1 1
0.188960873536591 0.185286071409449 1 1
0.263955931248129 0.258693274870315 1 1
0.321767746694404 0.315545357877391 1 1
0.286700098257442 0.281405962348089 1 1
0.138278459770646 0.135014677197971 1 1
0.140925519913332 0.138552072607135 1 1
0.215191055745436 0.212087517824474 1 1
0.353656825411453 0.346847608524477 0 0
0.159707885381892 0.156873113158675 1 1
-0.0113819135872586 -0.0108897218069137 0 0
0.254729769965608 0.249884607317458 1 1
0.119091878786834 0.117147490482417 1 1
0.158799930426997 0.1560236945931 1 1
0.261935033990543 0.256949805164191 1 1
0.339597982765201 0.333269799147349 1 1
0.314341995739595 0.309549223697012 1 1
0.200154641495471 0.195906522972332 1 1
0.159672110571254 0.15706372343534 1 1
0.0876872163150905 0.0860099833165254 1 1
0.208146358679263 0.203799112464328 1 1
0.285571975311596 0.281335824942858 1 1
0.293569838787738 0.287826205485772 1 1
0.165691968790158 0.162992567773128 1 1
0.0844085033356046 0.0825248937782439 1 1
0.246099390632499 0.241388047265458 1 1
0.0993275850832927 0.0979776178676405 1 1
0.0720867668793883 0.0701446620515696 1 1
0.276589251347845 0.270429035598774 1 1
0.319303004544324 0.313539861443373 1 1
0.388728151238243 0.381832254654478 0 0
0.0588256503788083 0.0591276458169485 1 1
0.222737948296827 0.217701078111953 1 1
0.156589468160236 0.153818803852596 1 1
0.234824767394183 0.230443299537153 1 1
0.14149126321675 0.138904977499092 1 1
0.221245826933266 0.217007396637756 1 1
0.192752285231474 0.188786446333453 1 1
0.268126952511042 0.262726101971585 1 1
0.0443173704014772 0.0429562599822086 1 1
0.204412610923759 0.200705079180174 1 1
0.190183792546998 0.186791170756886 1 1
0.28651785887326 0.281149895259681 1 1
0.261377797242424 0.256476516914565 1 1
0.166760616379166 0.163815568977403 1 1
0.112480688260099 0.109828412842424 1 1
0.184991628401389 0.181781693911994 1 1
0.165237369274124 0.162194647410962 1 1
0.154926992344765 0.152079394948666 1 1
0.180536449775496 0.177727120703988 1 1
0.197560371789587 0.193723939930242 1 1
0.263132158821136 0.25770167935354 1 1
0.104118715213421 0.101802012187019 1 1
0.311913386861058 0.306251490157416 1 1
0.0378490166710171 0.0382772630061388 1 1
0.216264302157907 0.210940355190237 1 1
0.109206010088013 0.107639184651274 1 1
0.408906347136381 0.401838352026448 0 0
0.268552521374501 0.263829489824936 1 1
0.185151287508636 0.182286929059263 1 1
0.287152855422426 0.281886092302113 1 1
0.122466233854579 0.120285256025226 1 1
0.102598291698862 0.100500495177013 1 1
0.301760777154879 0.295575954640456 1 1
0.0162483408045038 0.0158029548639316 1 1
0.185676491040421 0.182306825928474 1 1
0.320314213771839 0.315288671641187 1 1
0.209818556476247 0.206021878456685 1 1
0.157324258476673 0.154187409074289 1 1
0.196185215672752 0.191816018154616 1 1
0.11081748264614 0.108489836686178 1 1
0.261011378800441 0.256646560107605 1 1
0.182385531534653 0.178884300106963 1 1
0.251161941265154 0.247057167395285 1 1
0.228372023274092 0.224078434199547 1 1
0.223374764423249 0.21966790514878 1 1
0.150143872742812 0.148009180607145 1 1
0.190009350936514 0.186405605569288 1 1
0.170492935692992 0.167469138559479 1 1
0.1079730458918 0.105563222125086 1 1
0.245291294915675 0.239525826100547 1 1
0.220113169722305 0.217196633620857 1 1
0.333120815045082 0.327651868673988 1 1
0.1746745299845 0.171776741023541 1 1
0.228957053631508 0.224537336329552 1 1
0.115075031209961 0.112948364791631 1 1
0.0998232873464917 0.0980255225733273 1 1
0.240543330840141 0.235709393303044 1 1
0.0791286662662998 0.0779671089115689 1 1
0.140356340270267 0.137498423153856 1 1
0.261193746519717 0.255810548948219 1 1
0.0657186144242816 0.0640781309056907 1 1
0.199850397405403 0.196561098673266 1 1
0.116497824128311 0.114661103161404 1 1
0.359285806511136 0.352425092322171 1 1
0.260088558864993 0.255007845977732 1 1
0.290836895218038 0.285822032215936 1 1
0.0577300840368958 0.0557157150646942 1 1
0.183972079132985 0.180826645472754 1 1
0.306969506009079 0.300272923970393 1 1
0.0744809556643121 0.0728690839261885 1 1
0.34726835328953 0.340617240719643 0 1
0.210681861725705 0.20703080032613 1 1
0.323740060009563 0.318513022048226 1 1
0.193320343431574 0.188895478057978 1 1
0.18495908693004 0.181406648728492 1 1
0.182669240917012 0.179044717978241 1 1
0.0367653925514468 0.0360672360941552 0 0
0.220453360265551 0.21575998255239 1 1
0.174234673194788 0.170962471490384 1 1
0.163666333972442 0.159898867480955 1 1
0.143426547947188 0.140219574419484 1 1
0.0895246480615923 0.0879993052876987 1 1
0.228254664688821 0.224328211429378 1 1
0.244595828176682 0.24063112152063 1 1
0.210234272920339 0.206221378080551 1 1
0.233907278779912 0.229625080170742 1 1
0.253101264842802 0.247226082153729 1 1
0.295897004885975 0.290789818964409 1 1
0.204768013534285 0.200400678369684 1 1
0.184583447515402 0.181204638653291 1 1
0.142662388350155 0.139866928986547 1 1
0.126644022827832 0.124494950065223 1 1
0.0571826249316907 0.0560415900105076 1 1
0.284619787604923 0.279285675362531 1 1
0.133953445373448 0.131501976022951 1 1
0.203204640206023 0.1994918592385 1 1
0.345051381092981 0.337405662756223 1 1
0.205768625476688 0.201571944450933 1 1
0.205584935478885 0.201359885953856 1 1
0.179955134820556 0.17647244942698 1 1
0.142481832643989 0.140361103461336 1 1
0.223972742143813 0.219284843352509 1 1
0.14764327379584 0.144569768227911 1 1
0.320725315994034 0.314842287532067 1 1
0.28890140190207 0.283340598780401 1 1
0.131149649649701 0.129363244874268 1 1
0.182346769509645 0.178133525795015 1 1
0.143613136935112 0.140655659677234 1 1
0.0954723305171732 0.0945731217774795 1 1
0.321770283008668 0.314668343191847 1 1
0.534507287367989 0.525729009915941 0 0
0.217656141926065 0.213999629691925 1 1
0.279892211680622 0.273633126805656 1 1
0.326353023906141 0.319449939066343 1 1
0.136565262659421 0.133585628516148 1 1
0.180944604987196 0.178619700311263 1 1
0.161121887439695 0.158538539320959 1 1
0.226474345746222 0.22126175001096 1 1
0.132359128102052 0.130267294250042 1 1
0.0919153198810429 0.0899955842294694 1 1
0.113145929857054 0.111136719085443 1 1
0.214300757785729 0.209768814696161 1 1
0.177620807923928 0.173918728252032 1 1
0.347907584904862 0.341629982219154 1 1
0.175126464270256 0.171860022946196 1 1
0.323675463205925 0.317891289154498 1 1
0.101642634510475 0.10014715637239 1 1
0.098731370066658 0.0977453137598803 1 1
0.341066752074247 0.334857865382344 1 1
0.154994497068659 0.151902360566844 1 1
0.208181887266571 0.204975673112283 1 1
0.326116731661915 0.31952645543539 1 1
0.0460175780262849 0.0450322215485502 0 0
0.316409072059906 0.30996773115254 1 1
0.175771889854277 0.172994279223785 1 1
0.188118570448052 0.183830166357545 1 1
0.159686866083137 0.156601610647785 1 1
0.200369563211918 0.196973839753538 1 1
0.116063203376198 0.11343391170343 1 1
0.113660097390418 0.110854660935119 1 1
0.235189823369356 0.230631420308482 1 1
0.117463295823813 0.114945781869105 1 1
0.00248010432762139 0.00285241526497052 0 0
0.0881566606212298 0.0864607038121562 1 1
0.0489141006284371 0.0482627566336499 1 1
0.174230578987265 0.170384977799392 1 1
0.036351112946817 0.0357400751039133 0 0
0.204903642933284 0.201544215746977 1 1
0.278328160805294 0.272989626559477 1 1
-0.0442305028835187 -0.0435594261626061 0 0
0.131207011708325 0.128467907317181 1 1
0.150882132445526 0.148521726422491 1 1
0.0612817924134651 0.0603745644198985 1 1
0.203600100527839 0.199782508357545 1 1
0.223657483238622 0.219954555064152 1 1
0.238178004170596 0.233895207896016 1 1
0.280332892569241 0.275079809875432 1 1
0.317876792451575 0.311381234189245 1 1
0.229954159329868 0.225981907507562 1 1
0.17274957266335 0.168985298435288 1 1
0.168170362762518 0.165347847491862 1 1
0.216121801936103 0.212297160650802 1 1
0.204908331085286 0.200561078376236 1 1
0.175588586819594 0.173120077212057 1 1
0.106182803266368 0.10432325839064 1 1
0.205483171560381 0.20183453719107 1 1
0.224580254681154 0.220174876551906 1 1
0.178474850226965 0.17528936271144 1 1
0.307817309973866 0.302192369188817 1 1
0.133620212218943 0.131060479584086 1 1
0.10779653163501 0.105782177475685 1 1
0.234151354163523 0.229476754736962 1 1
0.194064560268826 0.190410034924579 1 1
0.215956487853763 0.212056346144738 1 1
0.191192851807593 0.187605799657274 1 1
0.185878980765978 0.182981135820316 1 1
0.10112534595799 0.0992357899733575 1 1
0.149804440777893 0.147064082403999 1 1
0.342833077470761 0.336121033123826 0 1
0.32518811147964 0.318796783171221 1 1
0.196157950949909 0.192146967940153 1 1
0.153942500867168 0.151316040697434 1 1
0.228071530095451 0.223277100021781 1 1
0.334443983385597 0.32759188085285 1 1
0.277152563432533 0.272177369764605 1 1
0.120616265410821 0.118127398618674 1 1
0.269803822029719 0.265203925331867 1 1
0.326262512784496 0.320635578212354 1 1
0.217809867457583 0.21311664966015 1 1
0.230430765276729 0.2260404861253 1 1
0.174584066403834 0.171064128513292 1 1
0.181475657870667 0.178434156274981 1 1
0.337875873804441 0.331291960484354 1 1
0.0892822468661783 0.087501802584709 1 1
0.281611996375097 0.276317763735542 1 1
0.15169255266168 0.148619082310723 1 1
0.0513862299683344 0.0498551246421508 1 1
0.13394866515825 0.131918372425725 1 1
0.0449241321754926 0.0439076934034497 1 1
0.178915091945395 0.174645784264731 1 1
0.247538176174147 0.242083671899361 1 1
0.160496988817854 0.157369780279075 1 1
0.287446047584715 0.281671108755885 1 1
0.214435555145076 0.211219818820849 1 1
0.120778688582662 0.118935295799861 1 1
0.260498302541456 0.2549441950893 1 1
0.332066051351346 0.326338308509328 1 1
0.17294763684934 0.169618211973956 1 1
0.26404138714009 0.259531482908976 1 1
0.2421726695927 0.237437819843953 1 1
0.250756300769785 0.246540928371659 1 1
0.138556330909993 0.135680038509079 1 1
0.280878153640454 0.275953098101921 1 1
0.231328262487935 0.227178306130702 1 1
0.153534543450042 0.150784943545958 1 1
0.186509974338884 0.183163284777443 1 1
0.0443490460472839 0.0436776590669417 1 1
0.255740274047788 0.250900261496911 1 1
0.215042000548456 0.211072591391093 1 1
0.152691224578697 0.149982466118512 1 1
0.261117344180454 0.255998184526819 1 1
0.228675380041768 0.223820023187646 1 1
0.114157950635317 0.11198140023909 1 1
0.248744803575083 0.24466392551975 1 1
0.39320756844976 0.385197794703729 1 1
-0.0527699267157644 -0.0510130992768473 0 0
0.0280241799614082 0.0273836014188418 0 0
0.174193074032709 0.170290353685626 1 1
0.264059641071771 0.259338512678573 1 1
0.237690663799209 0.233347741458032 1 1
0.270379053124547 0.265919099653417 1 1
0.212934066674973 0.209300310279336 1 1
0.21717680297966 0.21345914305591 1 1
0.296911432160433 0.291380910095219 1 1
0.314560310086703 0.308261560664092 1 1
0.105768586046425 0.103999436047173 1 1
0.24807776882192 0.243824215937039 1 1
0.0583292904849237 0.0568048659300534 1 1
0.151585121876434 0.149038905198676 1 1
0.153481540313421 0.150698255887679 1 1
-0.00638178243001289 -0.00688326741937592 0 0
0.264812204626505 0.259953381766571 1 1
0.17371565269473 0.170983258163502 1 1
0.265333585932826 0.260633910203406 1 1
0.0900836226633161 0.0882885733033107 1 1
0.104660669378678 0.102788763232098 1 1
0.313411310718807 0.308161501684397 1 1
0.0917788798866865 0.0905580258174092 1 1
0.376348777866128 0.369033732436913 0 0
0.119309119064194 0.116960246332092 1 1
0.187124886459366 0.184343410086644 1 1
0.150438972799853 0.148669924314243 1 1
0.043165190367554 0.0425865474702466 0 0
0.359902098680218 0.353664219717102 0 0
0.170438863287387 0.168156185616231 1 1
0.0189344267320042 0.018437376166321 1 1
0.174616120031736 0.171159830940623 1 1
0.204581173741116 0.200533606532481 1 1
0.181123845286131 0.177978468385594 1 1
0.222927507095374 0.219038003125413 1 1
0.0859644882530588 0.083983200846197 1 1
0.172166886260642 0.16854972128977 1 1
0.184888850543116 0.181089601615953 1 1
0.230099164945569 0.226560155946308 1 1
0.0851110535213188 0.0838898917172423 1 1
0.236970898662891 0.232450916394398 1 1
0.0888113807047221 0.0855321944505083 1 1
0.0477655822691529 0.0466623801243764 0 0
0.145094872481892 0.142610723795235 1 1
0.15488901012231 0.152297448090056 1 1
0.26577005006335 0.261168575921031 1 1
0.283004006698053 0.277902134979923 1 1
-0.0289447925759012 -0.0284474030168458 0 0
0.266113561240605 0.261780293463824 1 1
0.173224627823989 0.170157004489339 1 1
0.153168777639086 0.150355455243569 1 1
0.104231515543109 0.1018880063835 1 1
0.309712580915898 0.304299422674456 1 1
0.197655658475708 0.194807766243478 1 1
0.129673721350849 0.127306485176763 1 1
0.339872900412529 0.333996964821849 1 1
0.20248039365141 0.19767212092614 1 1
0.285101584890843 0.280242897489995 1 1
0.10132196034087 0.0990427851247925 1 1
0.313062944747317 0.307421424083161 1 1
0.163749162204482 0.161249196122141 1 1
0.17471556373273 0.170845775830922 1 1
0.155830307148912 0.152943367152699 1 1
0.31024957072539 0.304070547681966 1 1
0.148884745418119 0.146175787774798 1 1
0.267746425357369 0.262821405077878 1 1
0.203305392310452 0.199209086499869 1 1
0.248745980239977 0.243615645112759 1 1
0.165834528690559 0.162571767829162 1 1
0.178050333209239 0.175133583263401 1 1
0.1804456949213 0.177309151105799 1 1
0.183910083023819 0.180739829404748 1 1
0.29263802558115 0.287318359331836 1 1
0.159274072797055 0.156825991000878 1 1
0.0551889854504942 0.0538638848456253 0 0
0.302739474058596 0.297221624523845 1 1
0.288101419120777 0.282667160133478 1 1
0.0727882978725007 0.0717681483811317 1 1
0.1458183389061 0.143351774965803 1 1
0.165092714875755 0.16201542515768 1 1
0.119055839500395 0.116831529420354 1 1
0.239150506959137 0.234945550833107 1 1
0.257394537077329 0.252795457417835 1 1
0.2151818957794 0.211824856323491 1 1
0.321854793947343 0.316027522621076 1 1
0.128026254883888 0.125528023977342 1 1
0.218068689187568 0.21451264342412 1 1
0.174935682384787 0.171563293087297 1 1
0.155245164982189 0.151693700343534 1 1
0.176597038816861 0.17347169922843 1 1
0.171082710339517 0.16746987674826 1 1
0.156802544142235 0.155480019258632 1 1
0.225861340833966 0.221245243503275 1 1
0.284084789755637 0.279146150482283 1 1
0.183107836078499 0.179966192418266 1 1
0.183234663262696 0.180618210705121 1 1
0.224107947963316 0.21990866896083 1 1
0.217156183104956 0.212457415379964 1 1
0.23906986508162 0.235006182049555 1 1
0.242455277739075 0.238797470454395 1 1
0.124540158533481 0.122028840892285 1 1
0.0260965181679542 0.0254351103621431 0 0
0.196324625469587 0.192428459946951 1 1
0.0741393664522862 0.0720267469227626 1 1
0.129234761179623 0.126527663697778 1 1
0.220972193418771 0.217548763828531 1 1
0.12711741438559 0.124088208765062 1 1
0.3391394415486 0.332125366834251 1 1
0.22696055528216 0.222600593278886 1 1
0.238101699908348 0.232489889432868 1 1
0.135285784128193 0.133337122635178 1 1
0.194979795830626 0.191062991825977 1 1
0.226272006909826 0.222396409412909 1 1
0.23454844127184 0.229517908942396 1 1
0.318184799330987 0.312396423486158 1 1
0.319475869665165 0.313846534927063 1 1
0.096754413737502 0.0957551626461728 1 1
0.290050577226557 0.284501737870112 1 1
0.226889673717316 0.2229619957361 1 1
0.0591787533048087 0.0582568704820701 0 0
0.0659723163598876 0.064628257851628 1 1
0.288183621940423 0.28260301902169 1 1
0.258999251414926 0.254151697805097 1 1
0.0762564378084002 0.0749186185130152 1 1
0.115779361284142 0.11355645545997 1 1
0.12683912154815 0.124288400211773 1 1
0.143568554566666 0.140585924821106 1 1
0.227581383614596 0.222012517388821 1 1
0.304550907496592 0.300019592305478 1 1
0.24110661590195 0.237098449982965 1 1
0.18590627560559 0.182557728035389 1 1
0.269351905228783 0.26429739033785 1 1
0.285370161266547 0.280316464967457 1 1
0.188182450177096 0.184468505541153 1 1
0.0204076746200287 0.0207586932295676 0 0
0.132260431801267 0.128976696242542 1 1
0.218148999374348 0.213547935648212 1 1
0.208908952701022 0.204980605314906 1 1
0.148287132226493 0.145892253464778 1 1
0.172598711369961 0.168679025372036 1 1
0.235099413032539 0.230696137344011 1 1
0.225520739987594 0.221282145663486 1 1
0.135345090755133 0.133462687246021 1 1
0.11367449330075 0.111998242966397 1 1
0.141948888232934 0.139668327849509 1 1
0.207292431425536 0.203791554730445 1 1
0.123156158174343 0.120783541930235 1 1
0.346762409793553 0.340539553017257 0 0
0.306256060561152 0.300168643782126 1 1
0.208875805154528 0.204898665291906 1 1
0.210902420998943 0.207606062311774 1 1
-0.0053866428086933 -0.00563403547097638 0 0
0.173893077961637 0.170293630235155 1 1
0.0471513644380407 0.0451594714406317 1 1
0.268598668849076 0.263157950811879 1 1
0.298528266448084 0.29363153512901 1 1
0.244178552778196 0.240409793653999 1 1
0.29322754006708 0.288394479631635 1 1
0.339021743856393 0.332831937707583 1 1
0.160072269644618 0.157511549896893 1 1
0.246348617687996 0.241994902405897 1 1
0.201370861783387 0.197350152383838 1 1
0.255991726020955 0.251181021586607 1 1
0.208402042531446 0.203175100293973 1 1
0.185731425774232 0.182285492540342 1 1
0.234729688668459 0.230638841129934 1 1
0.117034184059988 0.114984487045676 1 1
0.186712774724777 0.183228533833922 1 1
0.1508596806908 0.147973772889555 1 1
0.271663983548705 0.267237780457394 1 1
0.0684827514880094 0.0671236628462347 1 1
0.186308273448817 0.183281521402996 1 1
0.0935387791587194 0.0912679951345518 1 1
0.00777568213499378 0.00760354010910883 0 0
0.195636464298221 0.192323269098955 1 1
0.265613441897005 0.25965837705081 1 1
0.300391816099365 0.294040013921077 1 1
0.326174328641391 0.32004612263709 1 1
0.251667701756726 0.247245066013937 1 1
0.31483844517935 0.308899994591045 1 1
0.170844172589517 0.16733362842696 1 1
0.261268574395036 0.256605487328553 1 1
0.191803522272017 0.188325001470479 1 1
-0.00817195078835301 -0.00806933625728863 0 0
0.113448943463841 0.111361570298785 1 1
0.00855814578603977 0.0087042897207512 0 0
0.0997385219879653 0.0974949842998133 1 1
0.0128279512987955 0.0128664232492267 0 0
0.150818317763806 0.147450055045076 1 1
0.0949217912165139 0.0928918801398482 1 1
0.210860133703462 0.206842253634995 1 1
0.340022557820737 0.334509621075511 1 1
0.186211991913158 0.183441790153756 1 1
0.277378975804982 0.272427248824045 1 1
0.177348867055523 0.173896534647042 1 1
0.108793605974003 0.106913185827423 1 1
0.142803478848385 0.139972639461345 1 1
0.322927794231868 0.317111240865136 1 1
0.22639999750008 0.221177747696642 1 1
0.188075440021124 0.184241891438774 1 1
0.251801695784809 0.247385925115203 1 1
0.176644780405147 0.173502576826647 1 1
0.106370521670531 0.104452528351427 1 1
0.25832537631428 0.253699077673137 1 1
0.0113451280689044 0.0110907043883694 0 0
0.165769118139285 0.16302714130442 1 1
0.234323183015299 0.230561387288991 1 1
0.334070450528665 0.327413490612123 1 1
0.307471976287818 0.301207412501072 1 1
0.279085082262495 0.274340531951393 1 1
0.255329236036339 0.251291856419637 1 1
0.319024450363805 0.313602382332016 1 1
0.0736148858888874 0.0728297443378775 1 1
0.160360342750371 0.158154994585644 1 1
0.152859841740193 0.150157468097082 1 1
-0.0207630395772433 -0.0200196618542105 0 0
0.132474882330614 0.130542904224559 1 1
0.186142503903872 0.181995598641281 1 1
0.172082834224257 0.168679710126387 1 1
0.166762226402864 0.164388921083616 1 1
0.284279938376849 0.27900387061943 1 1
0.197769636259109 0.194124430175918 1 1
0.16507250159383 0.161992165919894 1 1
0.110157574302467 0.108814169919358 1 1
0.204841340928753 0.200702271969803 1 1
0.129871276439392 0.127496399862448 1 1
0.270655459777216 0.265811202266092 1 1
0.0932220809909076 0.0914658452128938 1 1
0.13634525588715 0.133874396245099 1 1
0.0332289656796782 0.0321823261842112 1 1
0.209812843778914 0.206085276500994 1 1
0.238872757657817 0.234589513745368 1 1
0.30644432905357 0.302134775777782 1 1
0.246172625704247 0.240847196421676 1 1
0.175800511252919 0.172537599488761 1 1
0.152394159955397 0.149450482916949 1 1
0.168167762407449 0.164793560793067 1 1
0.15294960351252 0.150925058838982 1 1
0.210167304286658 0.206479441761706 1 1
-0.0582584977236748 -0.0566568249744736 0 0
0.176421426983941 0.173528981461511 1 1
0.154826143735738 0.152170887602303 1 1
0.266120551244096 0.26119257216932 1 1
0.169322413578315 0.166353799730533 1 1
0.285422026501351 0.281453141827113 1 1
0.230691954198731 0.227398135675863 1 1
0.346786358510146 0.34049650567991 1 1
0.228915283478045 0.22449370144167 1 1
0.239110159599512 0.23446397723878 1 1
0.144554114461392 0.142153021903555 1 1
0.184704913053967 0.181625281204536 1 1
0.205490140596014 0.201479612087024 1 1
0.199936611177481 0.196458682211883 1 1
0.218519453674371 0.214087400101754 1 1
0.190348163714643 0.187050320436715 1 1
0.234133102734082 0.229630658179261 1 1
0.0518640945940439 0.0503411378989978 1 1
0.186087749489909 0.183811834498288 1 1
0.223529737658134 0.218812075078286 1 1
0.272695907155986 0.267739976352993 1 1
0.19239032056103 0.18882035113021 1 1
0.175436756015781 0.171585096049242 1 1
0.402156117892709 0.394669508862659 0 0
0.0809282809838615 0.0797094757358068 1 1
0.0926694090599565 0.0905817094290321 1 1
-0.0410421302412391 -0.0389875893176004 0 0
0.265908001763544 0.261067938178371 1 1
0.17452253708864 0.172162277714214 1 1
0.289455482138596 0.284646259525663 1 1
0.186979151939727 0.184021117717875 1 1
0.0911523395324235 0.089667028249881 1 1
0.212063600508889 0.208487271754007 1 1
0.232479468396268 0.229117293868327 1 1
0.263954339026931 0.259264394655709 1 1
0.189632281168192 0.186493284756279 1 1
0.115476437685229 0.11327890302452 1 1
0.168703837673687 0.165384941142453 1 1
0.162032411489474 0.159446871199115 1 1
0.225723776435504 0.222178716724781 1 1
0.255039662783902 0.250327597106676 1 1
0.214628425114962 0.210943249159408 1 1
0.362593721880714 0.35476768653112 1 1
0.183426342814164 0.180461519359656 1 1
0.133789591590502 0.1314203030641 1 1
0.211896299761493 0.20811005396884 1 1
0.229602955192685 0.225761000707199 1 1
0.211303515841382 0.207163861121388 1 1
0.188889037980287 0.185875587749244 1 1
0.292657693261731 0.285270408109438 1 1
0.0914052167012164 0.0898645670273671 1 1
0.25247999007928 0.246807092490355 1 1
0.108829803541648 0.107427518304471 1 1
0.254500853058224 0.248959015253726 1 1
0.268497026598777 0.263264082637308 1 1
0.138742073789489 0.135982471523398 1 1
0.172649342849928 0.170638561188514 1 1
0.364053045268306 0.356686151813822 1 1
0.238917415546373 0.234528092249683 1 1
0.0861055429231215 0.0842261424110892 1 1
0.369242971228846 0.362678964785933 1 1
0.0769664337367544 0.0754556866111261 1 1
0.0735785964373504 0.0717018554804749 1 1
0.241086492226033 0.236964696815274 1 1
0.20274672073826 0.19896853868945 1 1
0.298288219387977 0.292853561970927 1 1
0.0404667476830693 0.0395557800659473 0 0
0.334288877940662 0.328371305208378 1 1
0.310545516641354 0.305228572126567 1 1
0.287378168955655 0.28223252004263 1 1
0.241978706709542 0.23733305521094 1 1
0.307219574664022 0.301663603070385 1 1
-0.0297757841040222 -0.0292920458548962 0 0
0.257467933971692 0.252121809716626 1 1
0.223070553182151 0.219377139474466 1 1
0.236645828112104 0.231883682749406 1 1
0.228360383304121 0.223613032075976 1 1
0.350535421761744 0.344632067120378 1 1
0.271012731646369 0.265687745960884 1 1
0.193596683571353 0.190350587989281 1 1
-0.0336665740913317 -0.0330339301335251 0 0
0.0512459435700136 0.0507234120206256 1 1
0.157679402015777 0.155269052557175 1 1
0.21915810647725 0.214500993186795 1 1
0.165961058772472 0.163687830079272 1 1
0.171065693856249 0.166610733993538 1 1
0.245132591609442 0.240829030793476 1 1
0.181949777738761 0.179038013178113 1 1
0.0259847988159381 0.0252236823937133 0 0
0.279492917435284 0.274362532075729 1 1
0.221804575560345 0.218582937549044 1 1
0.220352668151093 0.216222608340182 1 1
0.286168976924131 0.281083899622114 1 1
0.225715856261737 0.221749769503061 1 1
0.321835250058029 0.315035723363493 1 1
0.337005713379907 0.330927824863221 1 1
0.207269331626328 0.204171145610763 1 1
0.106479732955302 0.104396213049595 1 1
0.25487909233741 0.249548312703056 1 1
0.225215296154192 0.221183250487717 1 1
0.119116998556378 0.117097091557747 1 1
0.27944853331441 0.274006818298481 1 1
0.214640420741674 0.210890963390477 1 1
0.216392357657234 0.21244639253985 1 1
0.158882369032326 0.155595985604024 1 1
0.171291241090251 0.167260067955451 1 1
0.23593683684734 0.231493164991413 1 1
0.28705992551401 0.281684396655731 1 1
0.129369920301293 0.126575297751009 1 1
0.23663274534136 0.232378542398384 1 1
0.196345785206548 0.192482062789898 1 1
0.28977849634347 0.284397410207177 1 1
0.196114386416397 0.192102143271495 1 1
0.352054203488958 0.344758709451138 1 1
0.280337762265872 0.275487535013063 1 1
0.211147981618197 0.207441351418981 1 1
0.244951571954557 0.239198165135901 1 1
0.30305143726829 0.297408304715693 1 1
0.0907448513432516 0.0889690408044955 1 1
0.097722150955672 0.0959454117341957 1 1
0.300114932673779 0.295027473424963 1 1
0.160038956033053 0.15647054499266 1 1
0.340045099246432 0.333902478156279 1 1
0.319686014439207 0.313650895194579 1 1
0.169596662344265 0.165655084548874 1 1
0.32900540356644 0.323223383369931 1 1
0.221903345788598 0.216571018217724 1 1
0.335226455245325 0.328601978620243 1 1
0.178882886708655 0.175722791496386 1 1
0.0669166249146516 0.0673012577852014 1 1
0.075146220032995 0.0739969430100795 1 1
0.252605980325674 0.248997616358381 1 1
0.0647933107342065 0.063799224799206 1 1
0.287994706217823 0.283316559400727 1 1
0.252899751252414 0.248509032751801 1 1
0.158956413743634 0.156381566478604 1 1
0.0635946497912266 0.0623212301920925 1 1
0.230200675441326 0.22578552137895 1 1
0.146422645749266 0.143745069518821 1 1
0.138451376276883 0.136436583527904 1 1
0.440562172227336 0.432359947286262 0 0
0.235304951154347 0.231587865441181 1 1
0.222299206052079 0.218344162162632 1 1
0.132726712574018 0.128528366463587 1 1
0.348261661456523 0.342484996154229 1 1
0.19783014900489 0.19410479561014 1 1
0.156069026876565 0.152442718172952 1 1
0.215469619900241 0.21161506664584 1 1
0.056519973545827 0.0552060900365818 0 0
0.23183912008706 0.226922703740217 1 1
0.0301472503137979 0.0309509641403524 1 1
0.192791500764226 0.18938906780736 1 1
0.0998171029688604 0.0977549451054905 1 1
0.230966165301652 0.227531587349399 1 1
0.301723516531314 0.296504741309893 1 1
0.31114775974912 0.305818741600245 1 1
0.157745113959044 0.155108254975938 1 1
0.250342639697547 0.245984406546374 1 1
0.0981458745299153 0.0966654917932418 1 1
0.281221630778788 0.275947479071096 1 1
0.171221790106959 0.168864676482393 1 1
0.168296147474849 0.16506177766941 1 1
0.274145157121668 0.270242863558741 1 1
0.187540454736367 0.184085583713715 1 1
0.111476273528426 0.109486721342625 1 1
0.256986086535524 0.252376078892934 1 1
0.134539159903302 0.132010870243171 1 1
0.264459349515057 0.259878025042313 1 1
0.278446867227228 0.272133009169204 1 1
0.306705750142864 0.300617378969871 1 1
0.342815971895726 0.336686722536002 0 1
0.2875634049785 0.281265284247282 1 1
0.132012399607683 0.129960110331378 1 1
0.00214651783234448 0.00188086778631524 0 0
0.329099812953619 0.321313914968134 1 1
0.245901391559792 0.241289039469127 1 1
0.277622141729361 0.271985501839482 1 1
0.113733359693975 0.111184811447082 1 1
0.203278631306447 0.198897704463864 1 1
0.122761471947422 0.120664447815334 1 1
0.0952479220683112 0.0933709879432347 1 1
0.280840553110828 0.275643566296287 1 1
0.210588657799691 0.206772738921804 1 1
0.236519276408505 0.233016396786922 1 1
0.297246248990706 0.291634099068376 1 1
0.115877527167724 0.113771060604705 1 1
0.253626577715745 0.249246819861351 1 1
0.156682889370907 0.154043452301919 1 1
0.285322230294135 0.279961165610097 1 1
0.148551874394533 0.145906364852618 1 1
0.325369230764684 0.319547829326821 1 1
0.191245551214011 0.187413626435096 1 1
0.272509173376524 0.267632708958752 1 1
0.19267813674516 0.188926640659362 1 1
0.249792694577682 0.245353425972627 1 1
0.265251228011458 0.261124178592816 1 1
0.27066301471764 0.265356572642475 1 1
0.116385877968653 0.113715409213627 1 1
0.197801210587173 0.193511717361743 1 1
0.303567525433619 0.297137348093375 1 1
0.250531104447878 0.246269530701617 1 1
0.179971573603836 0.176723593858675 1 1
0.248867266292149 0.243948743824696 1 1
0.119381441096445 0.117557235469381 1 1
0.134412880171118 0.132246882508068 1 1
0.0833226414957985 0.0812444829026032 1 1
0.246799474653747 0.242181380671033 1 1
0.232911885506654 0.228829982772531 1 1
0.165349973013833 0.162151479215325 1 1
0.322645234635075 0.316081406056005 1 1
0.227603807349141 0.223428920911579 1 1
0.188319492409018 0.183741566953156 1 1
0.147400139978845 0.144893213441806 1 1
0.17212309079121 0.169765613312779 1 1
0.176932668134892 0.173742235698494 1 1
0.199743260748973 0.19643077098964 1 1
0.0472334534208969 0.0460560666459631 1 0
0.20311348551722 0.198947388919641 1 1
0.232539679160941 0.228838786848194 1 1
0.284023044626794 0.279225499823462 1 1
0.26251700372581 0.258032056226508 1 1
0.0782267428462938 0.0766656149977206 1 1
0.221432708487678 0.217427234505643 1 1
0.122594166184183 0.120885120323241 1 1
0.180704270552964 0.17791729124298 1 1
0.42127954205164 0.413198529024827 0 0
0.132903290537409 0.130831930253079 1 1
0.254857869866528 0.249856976560775 1 1
0.401370182413473 0.393594104903512 0 0
0.178031087859855 0.173703086652577 1 1
0.226152918156978 0.221142606295123 1 1
0.159780006213043 0.156787601844367 1 1
0.0667586838774311 0.0663559262157644 1 1
0.248760244361165 0.245369321299785 1 1
0.242197191387851 0.236115248857553 1 1
0.37202637729672 0.365955439650841 1 1
0.244918654737041 0.240637289374053 1 1
0.16211103877773 0.158582370964464 1 1
0.240089204080451 0.235862892247313 1 1
0.115835887212792 0.113982225124927 1 1
0.14593682988543 0.143441201659858 1 1
0.0210823149078922 0.021345464578706 0 0
0.278308156475606 0.273539258148501 1 1
0.33620547788498 0.330022053536165 1 1
0.144043865568605 0.140537226089562 1 1
0.199750183609814 0.196214098333981 1 1
0.0641885675634629 0.0629336190758711 1 1
0.157369835340976 0.154598739523389 1 1
0.350674829831181 0.344341012633607 1 1
0.162757269717611 0.158695696295938 1 1
0.0599223989664226 0.0590009411552565 0 0
0.185761886326673 0.182035609562865 1 1
0.0612086482262401 0.0610378660940276 1 1
0.0643718324346679 0.0631514403433493 1 1
0.120488669922193 0.118465837033033 1 1
0.273395965047246 0.268800939416541 1 1
0.103916607373616 0.102379331501695 1 1
0.292796194638871 0.287282384708154 1 1
0.354400355546027 0.348177684994879 1 1
0.191873207219196 0.188327250116135 1 1
0.247764073952758 0.243061305401774 1 1
0.277842495231514 0.272151899063534 1 1
0.129952765689739 0.12734539121062 1 1
0.074789269377362 0.0737659707981421 1 1
0.159826573769597 0.156311192619499 1 1
0.274651195977648 0.269440646918899 1 1
0.187738259684606 0.184406156654014 1 1
0.293750979966659 0.287503407607634 1 1
0.238475826968256 0.23302345288041 1 1
0.166232860376494 0.163701026741284 1 1
0.163981942061029 0.161348838023098 1 1
0.237815318268525 0.233779850620422 1 1
0.292974103255351 0.286416295291508 1 1
0.27782489801828 0.27191567950687 1 1
0.192761484834767 0.188895091040044 1 1
0.287605352884289 0.280943813565727 1 1
0.187391508170217 0.184410056592817 1 1
0.290422717367261 0.285751806602821 1 1
0.209475168902986 0.205517373810143 1 1
0.146286314716427 0.144009712118824 1 1
0.142499167327567 0.140624677627759 1 1
0.273885199548229 0.269798758424068 1 1
0.158891838523947 0.155779772055047 1 1
0.245167993781422 0.240756523757203 1 1
0.294383272173103 0.289410452071637 1 1
0.297978110334706 0.292506026775504 1 1
0.143954385655602 0.141328279840896 1 1
0.223780355576594 0.21902419735978 1 1
0.210782193170979 0.205773455237726 1 1
0.264371368267943 0.259354237630612 1 1
0.217779477185738 0.212729063771521 1 1
0.247586516417493 0.243194498942573 1 1
0.317651604473283 0.312111556318901 1 1
0.374430682471867 0.367538306165712 0 0
0.204678350471511 0.201674967574355 1 1
0.326012915653764 0.319998372627843 1 1
0.0631127573645402 0.062068475368226 1 1
0.100428086835228 0.0986550963761708 1 1
0.173779677079418 0.170291877861962 1 1
0.120003036372979 0.117961273008326 1 1
0.00483527529695819 0.00531370999866698 0 0
-0.00104884001123252 -0.0010071801885683 0 0
0.207497652457297 0.204300613099276 1 1
0.0731594191313173 0.0717822541051415 1 1
0.308544798357978 0.302422216795969 1 1
0.150227877548737 0.147834327205286 1 1
0.134023441859352 0.132329876761027 1 1
0.157021489562624 0.154066402355553 1 1
0.286649738739702 0.280563077994779 1 1
0.253465043115695 0.248746876142759 1 1
0.223413812537474 0.21963644497092 1 1
0.199316250746329 0.195875018313753 1 1
0.260548925981342 0.25743189470606 1 1
0.260823422591108 0.256469176509557 1 1
0.206317606012887 0.202982475914211 1 1
0.256533497629412 0.251339401780022 1 1
0.241213046422451 0.236905326575853 1 1
0.164170497623998 0.161626095993533 1 1
0.329871580915604 0.32303873558277 1 1
0.278492383472772 0.273518270891408 1 1
0.11954278729534 0.118112315757053 1 1
0.322418101359078 0.316502208429979 1 1
0.238828302310989 0.233942569240851 1 1
0.160209188398178 0.157090258737985 1 1
0.154375025211022 0.151951952850701 1 1
0.265424567428997 0.260694852638488 1 1
0.203091766682703 0.198759691575076 1 1
0.285461785544153 0.279427378062481 1 1
0.152112222096833 0.148633450848442 1 1
0.215925862523816 0.212086581046326 1 1
0.369874998629681 0.362155562345249 1 1
0.167511175357908 0.164402264858839 1 1
0.311925078396956 0.305429353068472 1 1
0.273858870415089 0.268980593818037 1 1
0.217553034847524 0.212698728130513 1 1
0.256442381192091 0.250833957677078 1 1
0.237906943449707 0.232997036003191 1 1
0.157120075066022 0.15353772735684 1 1
0.0998862943264085 0.0982318748622119 1 1
0.284417914233937 0.278776167766133 1 1
0.248319508264802 0.243463306948716 1 1
0.184255450848823 0.180983492021025 1 1
0.205742826511608 0.201857477276827 1 1
0.280847611933104 0.276021794266461 1 1
0.240053934068457 0.235855854147679 1 1
0.217946624459672 0.213892360815891 1 1
0.19551094657482 0.192181721143445 1 1
0.22936968060429 0.224438652885934 1 1
0.173169215545679 0.170248306206587 1 1
0.282583019272182 0.276901918360011 1 1
0.120015644710218 0.11744929803493 1 1
0.313944984288023 0.308395581172806 1 1
0.104042474129822 0.101706495023571 1 1
0.19984265117777 0.196436422364686 1 1
0.408846053482875 0.401744613143853 0 0
0.111099567661005 0.109404637738688 1 1
0.232384702808272 0.228428685264146 1 1
0.149532900262264 0.146126640302803 1 1
0.31365183513557 0.307697264200069 1 1
0.137577899196003 0.134796499760577 1 1
0.17154384534837 0.168391698796755 1 1
0.0890964520074549 0.088112090230422 1 1
0.100804356076594 0.0990966878497192 1 1
0.169231120072458 0.166090740614008 1 1
0.0935414507213838 0.0909632982064365 1 1
0.0950660313991989 0.092416094611584 1 1
0.237824384511248 0.233431665980765 1 1
0.139691488264064 0.137732098825141 1 1
0.278670219059252 0.274048594575116 1 1
0.0300263510960392 0.0294843718915385 0 0
0.26925275642152 0.263267604405963 1 1
0.232900891915333 0.228945532768972 1 1
0.144993261259845 0.142543435444434 1 1
0.208358021168586 0.204696520460425 1 1
0.064887460354909 0.0639602092681923 1 1
0.187359352160917 0.18434376983083 1 1
0.252222337264902 0.247204647027047 1 1
0.0127981647290323 0.0118662620427332 0 0
0.0752879016347509 0.0732516866893895 1 1
0.206543823615648 0.203095523228857 1 1
0.23717490661423 0.232164600342945 1 1
0.0984619306641928 0.0963355279440735 1 1
0.139724373153226 0.137177358952396 1 1
0.0667547951826056 0.0660121988729127 1 1
0.064453119257336 0.0641854494687145 1 1
0.137260810904142 0.133349464932665 1 1
0.0426669495930233 0.0427273990888667 1 1
0.142743115091031 0.13935965386791 1 1
0.211403593635372 0.208175726812778 1 1
0.253002415235174 0.248766271595232 1 1
0.212363168988473 0.208398296256821 1 1
0.232154743361148 0.22775094251409 1 1
0.21474483445232 0.210911091357263 1 1
0.206171659644037 0.202372619065907 1 1
0.224727818679222 0.221334110083946 1 1
0.203200198957322 0.198773077170474 1 1
0.248568119587659 0.243841368567825 1 1
0.181552995179329 0.177329717140303 1 1
-0.0210538536203684 -0.02080873050074 0 0
0.26190482476575 0.257293492757391 1 1
0.15481840871363 0.152125810097422 1 1
0.153689333524948 0.149847098193095 1 1
0.42378291699559 0.416325875265927 0 0
0.251397173982722 0.247665025740666 1 1
0.302268354612602 0.297251851558534 1 1
0.233755953418743 0.230213058753814 1 1
0.234285266408488 0.230109384530651 1 1
0.281045224257652 0.276407342425455 1 1
0.0596677989383642 0.0591544299366433 1 1
0.213759022836532 0.209775589568914 1 1
0.358475949649431 0.351664448010855 1 1
0.236768878652883 0.233132935814638 1 1
0.217447192347297 0.212949816632176 1 1
0.139905059673458 0.136760652090658 1 1
0.161967371819676 0.1588037290138 1 1
0.170234969972659 0.167459587275794 1 1
0.0391218241520675 0.0382179803951377 0 0
0.181272431218813 0.177497235306075 1 1
0.35409722242153 0.347478460565248 1 1
0.320738995772927 0.3154239470404 1 1
0.125075737111515 0.122767617183398 1 1
0.223151704814713 0.218566654370772 1 1
0.0864908047774971 0.0848776034056267 1 1
0.277912090311976 0.272472512083698 1 1
0.0884399294288875 0.085894204759406 1 1
0.229841304464307 0.224828055846879 1 1
0.176856032794858 0.173414448711408 1 1
0.173158800178871 0.169992338076903 1 1
0.185356247416169 0.182008787636262 1 1
0.272222301491634 0.267215353539329 1 1
0.224225091849016 0.219733249113743 1 1
0.125153526459763 0.12287102377244 1 1
0.12157131883694 0.118987971517784 1 1
0.233037591754406 0.227580065565327 1 1
0.165654561583923 0.162297401427379 1 1
0.102957524673982 0.100896831592934 1 1
0.304508015462792 0.297464885998877 1 1
0.100443226273619 0.0985064568622415 1 1
0.175671802785523 0.172108155275251 1 1
0.214062134449152 0.210182485452236 1 1
0.100444495948271 0.0985719421270174 1 1
0.375631294774795 0.368036504509351 0 0
0.211643809032727 0.208851252679119 1 1
0.106181202028436 0.104316024316336 1 1
0.210955183847815 0.207205684698596 1 1
0.135625831123361 0.133077636458226 1 1
0.186946298847412 0.183815674955697 1 1
0.178075312450534 0.174291127220837 1 1
0.174688945052996 0.172173084437691 1 1
0.21530401128403 0.212368099511538 1 1
0.0471880486434053 0.0464715184957994 1 1
0.163032960460141 0.159924520674425 1 1
0.199333593333729 0.19536033930147 1 1
0.227758591089546 0.222957637378051 1 1
0.292198056590805 0.286114552496182 1 1
0.076978143440748 0.0758185202853283 1 1
0.26188934361374 0.257099429315626 1 1
0.169597165411842 0.165792243854721 1 1
0.177860160579672 0.173902511343813 1 1
0.194039694005046 0.189952157225583 1 1
0.334247463980424 0.32823726302871 1 1
0.063812166787277 0.0620722237614405 1 1
0.239031452060515 0.234848689552248 1 1
0.139892020847169 0.136038359748057 1 1
0.324473200608862 0.318736578998009 1 1
0.263517686005305 0.258260736391006 1 1
0.185323326664349 0.182608037139986 1 1
0.193641192284705 0.190077975092911 1 1
0.351668942586325 0.345137122125246 1 1
0.114253579791611 0.112211613878006 1 1
0.165196056373159 0.162220560393608 1 1
0.177820504918424 0.17423427242247 1 1
0.16543166234199 0.16250613847321 1 1
0.102010732587044 0.0999865342886881 1 1
0.15387229114574 0.151974093416851 1 1
0.251846439681832 0.246864783727833 1 1
0.148715550103459 0.145590822707041 1 1
0.204826267409942 0.201189770585777 1 1
0.273324252690597 0.268633171827194 1 1
0.212580846912682 0.208609746468686 1 1
0.135000517123343 0.132902950302206 1 1
0.229647846823554 0.225612406843307 1 1
0.0934409062607678 0.0919947154991756 1 1
0.147578316645165 0.144855824895436 1 1
0.238847925229816 0.234505905281784 1 1
0.278135772733198 0.272758191607921 1 1
0.160582601413296 0.157563623947488 1 1
0.0839025279818553 0.0833087266277065 1 1
0.191026859371909 0.187391062580091 1 1
0.105803341872296 0.102859610250469 1 1
0.242373189289139 0.237744400031155 1 1
0.0897098374922216 0.0883239105883138 1 1
0.234209352487715 0.22996964196634 1 1
0.114490230881333 0.112092877736079 1 1
0.156829966864076 0.153023290160307 1 1
0.223046987837954 0.218887779146898 1 1
0.307698328818263 0.30085124016514 1 1
0.257539601875534 0.252840382406697 1 1
0.2017719108913 0.197872507768214 1 1
0.135470562273259 0.133166632333974 1 1
0.280705070368531 0.275449654801738 1 1
0.210626841689568 0.207862804661828 1 1
0.199404750119103 0.195599248424379 1 1
0.19514114709164 0.191567911359513 1 1
0.204406962191355 0.199603256540818 1 1
0.246215378727 0.242405583455736 1 1
0.209709388879596 0.205595029070173 1 1
0.174646346617866 0.172211637670141 1 1
0.263829916460023 0.259086545344338 1 1
0.357722089056571 0.351698092627753 1 1
0.151823403783433 0.14854988991369 1 1
0.200626155358562 0.197769357657677 1 1
0.331039214674532 0.324245096146642 1 1
0.225756764690531 0.220928388577713 1 1
0.0997286867782227 0.0978047799223169 1 1
0.0892463699246787 0.0873423921875269 1 1
0.298246306173366 0.292990237455906 1 1
0.243901165755455 0.239062761049773 1 1
0.137689395512184 0.135535047417653 1 1
0.185300478287021 0.181799499617637 1 1
0.236581581816924 0.232034877024882 1 1
0.203989090307518 0.201567044438637 1 1
0.13805796527778 0.13546886297438 1 1
0.0973302796801981 0.0954477673504966 1 1
0.162146331304724 0.159519822045877 1 1
0.157475952441436 0.154581611594324 1 1
0.340840954607113 0.334529397912823 0 1
0.087264696808232 0.0847600175975134 1 1
0.103348877620849 0.101790166130132 1 1
0.161161951946193 0.158098580233551 1 1
0.196710340342032 0.193569076002667 1 1
0.190532436431567 0.187245439077461 1 1
0.169111528021508 0.166558695429622 1 1
0.155214720526131 0.151361437453196 1 1
0.188027135061618 0.184913458766197 1 1
0.0934630424494665 0.0914536614556401 1 1
0.337128011824199 0.33091720014551 1 1
0.411070775623488 0.403794903661419 0 0
0.214547467698398 0.209794340676754 1 1
0.23372427494421 0.22910372327046 1 1
0.218905710325319 0.214907962300313 1 1
0.235888215535026 0.23092395225869 1 1
0.286711851895914 0.281748722661209 1 1
0.0594991617573588 0.057880254069715 1 0
0.257764749938004 0.253786192730029 1 1
0.234108276290387 0.230311509063673 1 1
0.208576689582224 0.205806514303714 1 1
0.10966105705079 0.10708773282219 1 1
0.322177650300588 0.317023771878137 1 1
0.210861906877065 0.206879846205363 1 1
0.294932193199665 0.28898265404389 1 1
0.212072710335762 0.20909990481079 1 1
0.155278174527167 0.152478904767236 1 1
0.31047015321803 0.3037882113586 1 1
0.344800900919007 0.338288333377453 0 1
0.209486145476477 0.205565877093514 1 1
0.132970573335369 0.130371250901304 1 1
0.17799245233812 0.173968799628221 1 1
0.316453881581031 0.311160468069756 1 1
0.167179210408557 0.164107177411769 1 1
0.249958669608918 0.245848576006213 1 1
0.27179815205916 0.266133029609111 1 1
0.188408524112658 0.185056371666863 1 1
0.0897081076379954 0.0873632950275824 1 1
0.136764081722305 0.134411606742898 1 1
0.248129128333864 0.242325058266844 1 1
0.293690240328932 0.288068468332414 1 1
0.0976319810086896 0.0956584637236479 1 1
0.188722835786285 0.185220800220248 1 1
0.329222761271246 0.322842831885627 1 1
0.0444900436713575 0.0432285234846452 0 0
0.192372061896319 0.189509863594687 1 1
0.123836749257946 0.121432615072257 1 1
0.436453414606745 0.428372817946527 0 0
0.0683128596956506 0.0666789503448132 1 1
0.213538792993395 0.210027662537783 1 1
-0.0604090293911733 -0.0589604784353375 0 0
0.231601272684683 0.227047670887315 1 1
0.349933635021842 0.343441004135294 0 0
0.23814735417398 0.233695342556396 1 1
0.0319673616644063 0.0312201662610983 0 0
0.232609345738015 0.228548474507467 1 1
0.0778585475927831 0.0760980779338355 1 1
0.244464555796599 0.240168151557059 1 1
0.0772090001692531 0.0753017514657616 1 1
0.282260394383369 0.277198820612384 1 1
0.192996457508558 0.189953001667976 1 1
0.304655040760297 0.299109634333915 1 1
0.227064972694388 0.223402703051673 1 1
0.37714469568163 0.370274940369928 0 0
0.180500294621551 0.177901836260911 1 1
0.226167794202529 0.221594365842881 1 1
0.203525341149189 0.200121252890242 1 1
0.118598629587478 0.11579380191271 1 1
0.250743460834455 0.246183449138654 1 1
0.217814642675728 0.214432081466702 1 1
0.201588133134835 0.197689032996723 1 1
0.265793078670449 0.261232417254768 1 1
0.170916972742699 0.167208963736107 1 1
0.161430793592393 0.159109656016886 1 1
0.229710066886275 0.226045683904357 1 1
0.232261489106342 0.228175751476878 1 1
0.150398270898675 0.146472889042558 1 1
0.190900965946494 0.186461523501738 1 1
0.311005709039758 0.305082443937399 1 1
0.278598020773448 0.273391047314674 1 1
0.287104004732072 0.282137083551685 1 1
0.319457727920312 0.312660385068433 1 1
0.151772366065884 0.148177642293559 1 1
0.127688067788124 0.125575529150054 1 1
0.312293622053843 0.307058562529216 1 1
0.285267646034176 0.279708098038118 1 1
0.115423715045964 0.112806342448389 1 1
0.149414161871417 0.146670325854782 1 1
0.11447743848688 0.112169268961689 1 1
0.260511532607419 0.254993082032808 1 1
0.126689208523533 0.124462863522064 1 1
0.280065564232357 0.275338142879779 1 1
0.246191099318463 0.24150753170772 1 1
0.292202952322738 0.287073854759779 1 1
0.195273192598049 0.191236774730493 1 1
-0.0131512826273854 -0.0131682016692637 0 0
0.256590227561135 0.251097472058848 1 1
0.121636733822047 0.119441009388764 1 1
0.184387609086941 0.18090883699011 1 1
0.255286881742023 0.251182205304235 1 1
0.276472389036867 0.271347677564025 1 1
0.171723118725103 0.168451027404818 1 1
0.0932645085618923 0.0909921291124193 1 1
0.229721446197477 0.225827526938661 1 1
0.136319970618735 0.133905060963743 1 1
0.216471008114207 0.212283684951813 1 1
0.286570285833994 0.281323165863745 1 1
0.249673109415706 0.245052576865938 1 1
0.28989756376704 0.284873082385188 1 1
0.127095978371476 0.124473504910879 1 1
0.0911424027029253 0.0877179211467884 1 1
0.122082956233905 0.120331041067975 1 1
0.00615677455486884 0.00590164835409283 0 0
0.105026615752199 0.103256753604666 1 1
0.232981063239211 0.228060037887835 1 1
0.17116587786211 0.167434961466819 1 1
0.167797552332218 0.16481704311353 1 1
0.256443861005302 0.250878565685709 1 1
0.199334363909181 0.195754549178798 1 1
0.179502352579613 0.176262310876227 1 1
0.312595241061422 0.307102648379639 1 1
0.242047420249912 0.23809113417623 1 1
0.305591115891887 0.300584794737524 1 1
0.217635118001345 0.213508770835756 1 1
0.232064852960275 0.227821443272366 1 1
0.273264386277312 0.267558661807022 1 1
0.151828265253788 0.148703993707832 1 1
0.132274324620276 0.128734302553214 1 1
0.159515415320277 0.15652508904036 1 1
0.11141620495753 0.109229762611345 1 1
0.190884455371878 0.187325908609972 1 1
0.475302004242552 0.465648262197708 0 0
0.240054313196657 0.236051039257793 1 1
0.100279752126028 0.0984297938344408 1 1
0.242719527697531 0.238296113457866 1 1
0.246374974064139 0.240868040353589 1 1
0.241737516032779 0.236134847134608 1 1
-0.00350651388271026 -0.00247855855039255 0 0
0.185619287696925 0.181800837423709 1 1
0.268992965114198 0.264962373957771 1 1
0.122110924464802 0.119881159018878 1 1
0.190004342858293 0.186253087602314 1 1
0.340690066752508 0.333563329675174 1 1
0.142091255410265 0.139648266217504 1 1
0.0985423114792667 0.0961695601351181 1 1
0.159726535634949 0.157334139094643 1 1
0.509024854144921 0.499207374942583 0 0
0.254287228939748 0.249174833781438 1 1
0.210825039993534 0.207453109865311 1 1
0.235211484375333 0.230659778691096 1 1
0.229137198631149 0.224929185373082 1 1
0.175825153428747 0.172190664907231 1 1
0.130809116998653 0.128188284651384 1 1
0.219585894828021 0.215658781385717 1 1
0.131995577249848 0.129858355861107 1 1
0.152583066838344 0.150131793113579 1 1
0.34833952543016 0.341284447859477 1 1
0.156537246312164 0.153734606545232 1 1
0.180956063456686 0.177399561818699 1 1
0.207247624489477 0.203016612687943 1 1
0.233480882286799 0.229374553759328 1 1
0.295383963228502 0.289454210881802 1 1
0.12912462298522 0.126516875432936 1 1
0.0332573315226169 0.0330965060241684 1 0
0.335005874204175 0.327860809011853 1 1
0.218293534760581 0.214627349632066 1 1
0.149681930816088 0.14767417612508 1 1
0.174168337696015 0.170995412348734 1 1
0.303844891563025 0.297289142728981 1 1
0.218203180836666 0.214710133278681 1 1
0.326103286434629 0.320348623262251 1 1
0.22981632734365 0.225933024964705 1 1
0.141988769471196 0.139808128521423 1 1
0.242139176642426 0.23769772498693 1 1
0.15997342819503 0.156903121668131 1 1
0.260398257158539 0.255354442102976 1 1
0.142316066027842 0.139942372056252 1 1
0.170282014269989 0.166899189839029 1 1
0.216614871541222 0.212761494856596 1 1
0.145043690271508 0.141790908894714 1 1
0.174307654353032 0.171907021610597 1 1
0.275103255980367 0.270125646654923 1 1
0.166776445725211 0.164468213117432 1 1
0.241625688846237 0.237525188773003 1 1
0.111032295384278 0.109439098240717 1 1
0.148262835083623 0.144717930143503 1 1
0.187619729134872 0.183531031371861 1 1
0.198889599348364 0.195215987234496 1 1
0.363409322876881 0.356602012445141 0 0
0.32767850047601 0.3213750315924 1 1
0.181525167011721 0.178242445512347 1 1
0.168628840035286 0.165001890619451 1 1
0.209966459980955 0.206630016808274 1 1
0.168823754978389 0.166119136368262 1 1
-0.0605968126491516 -0.0594019548510987 0 0
0.0406692545303504 0.0398187752366851 0 0
0.0738671473223248 0.0724312897871644 1 1
0.10385749131747 0.101625775876265 1 1
0.256393797631873 0.251637309577907 1 1
0.377830133398101 0.370832686603242 1 1
0.192953831464668 0.189325947610939 1 1
0.096187283488234 0.0937516521238094 1 1
0.116522427541057 0.114690177868597 1 1
0.215542875453834 0.211613103024347 1 1
0.164347577837748 0.160727278844068 1 1
0.234442635041802 0.230461213278201 1 1
0.35232488280261 0.346847296039061 1 1
0.111806791226915 0.109401300758553 1 1
0.318850084921838 0.312589329802443 1 1
0.0534887440238516 0.0521031358976702 1 1
0.236160776124793 0.231410682234827 1 1
0.107131730410784 0.10426517470416 1 1
0.14945778716287 0.14689504665486 1 1
0.430369810595675 0.423385993029716 0 0
0.189776264008491 0.187176493282855 1 1
0.0911325084978946 0.0896133375411882 1 1
0.150073883861553 0.147178855796201 1 1
0.249459140264307 0.244935610425633 1 1
0.177896653161765 0.174735322235952 1 1
0.400229839002961 0.392774904378145 0 0
0.219609773535139 0.21450984228171 1 1
0.240345748803034 0.235855486964122 1 1
0.158297599749695 0.155597180683236 1 1
0.174561088150324 0.171199862049751 1 1
0.179767208667827 0.176227999517372 1 1
-0.016231874418973 -0.0160416839787136 0 0
0.248432301469537 0.243893726065766 1 1
0.176425253966252 0.173421515862837 1 1
0.127584151770554 0.125104959787527 1 1
0.176815462483705 0.172898197502311 1 1
0.196696238003775 0.193348958169708 1 1
0.227393198740767 0.222801855144994 1 1
0.288491751542233 0.283006509974107 1 1
0.204931255799763 0.201205244719571 1 1
0.253692795039704 0.248987853174939 1 1
0.259128068181337 0.253864387722097 1 1
0.217184806094109 0.213656261757377 1 1
0.125469697989446 0.122042950910777 1 1
0.191426826110051 0.188526933957123 1 1
0.227129917123968 0.222202383163214 1 1
0.302915520027343 0.297311426520773 1 1
0.321601956715778 0.314967065829319 1 1
0.144568325879217 0.14256473139887 1 1
0.280837765493358 0.275609531767665 1 1
0.232519276433016 0.228808763977363 1 1
0.129977048427927 0.126954911794121 1 1
0.260764014288806 0.256043392715791 1 1
0.325413724457528 0.319502943613148 1 1
0.209755816807522 0.205561808588211 1 1
0.230570374453492 0.226669788736782 1 1
0.159577925616254 0.156150702270348 1 1
0.36288568372661 0.355634728093422 1 1
-0.0278797327920298 -0.0280176293227925 0 0
0.0326404729417239 0.0318486825698092 0 0
0.287047080136284 0.282067553090759 1 1
0.250640733050947 0.244943060979305 1 1
0.215507339541632 0.210183274895098 1 1
0.211876714752159 0.207416752454824 1 1
0.109660184206094 0.107299447990737 1 1
0.0936179014036352 0.0919700841802547 1 1
0.146081043081534 0.143010870064748 1 1
0.199782875101821 0.196226897732534 1 1
0.129962827234642 0.12673834020621 1 1
0.288117844994505 0.282566291927648 1 1
0.157953388208017 0.155935377754505 1 1
0.17042005541257 0.167321257583594 1 1
0.0785611313045655 0.0768735866639559 1 1
0.230938721894119 0.226708766213432 1 1
0.11582225042009 0.11307141262578 1 1
0.202587742641161 0.197864869469491 1 1
0.391234445007588 0.383243928982787 1 1
0.069297813622341 0.0677492944682336 1 1
0.19817129599977 0.193839231427503 1 1
0.199485767738594 0.196000363630728 1 1
0.118947218376391 0.116983641109365 1 1
0.350651135877408 0.344400865557927 0 0
0.182221529903573 0.177539633310515 1 1
0.280841578027807 0.275649038544604 1 1
0.166697259010746 0.163994172472856 1 1
0.197040675361382 0.193763799969069 1 1
0.175469949210735 0.17298403432827 1 1
0.105206359604748 0.102837602249492 1 1
0.361596866586684 0.354901889742544 0 0
0.288722116384454 0.283292213904808 1 1
0.128033671552906 0.125604485886544 1 1
0.312168430499804 0.306477642259782 1 1
0.155281699769029 0.152563494802855 1 1
0.320551399208025 0.315838740654195 1 1
0.184707774564949 0.182028393289117 1 1
0.320646851271008 0.314243380797159 1 1
0.242953749363713 0.238537824886786 1 1
0.224855173980949 0.220027019113968 1 1
0.260054105226036 0.255586181183941 1 1
0.373305752437976 0.366946690966459 1 1
0.222179681345649 0.217793344873819 1 1
0.240660342303548 0.236303568686098 1 1
0.228503494609921 0.224021026982141 1 1
0.220228666274358 0.216034824506903 1 1
0.276085737989912 0.270458626586972 1 1
0.212504502941991 0.208274611897802 1 1
0.151435148633386 0.1487934380143 1 1
0.235865992030068 0.231237737994925 1 1
0.211244144078232 0.20749482757816 1 1
0.178499889953947 0.175928001104974 1 1
0.301496428890039 0.295887677216441 1 1
0.257598506596505 0.252911695362054 1 1
0.178813740774898 0.175647624301188 1 1
0.256471680021856 0.250987432566017 1 1
0.143283963327072 0.140721667253346 1 1
0.183580596128722 0.180623761248646 1 1
0.226874140227245 0.221439622075114 1 1
0.266482982487257 0.261613507798052 1 1
0.157094058953396 0.154139174512878 1 1
0.08718234137287 0.0857457234178239 1 1
0.155892938292368 0.153338997115425 1 1
0.281367574551267 0.276421961542521 1 1
0.214140303551908 0.210759113309262 1 1
0.174780920420219 0.171277147423685 1 1
0.216944359340787 0.2126179372567 1 1
0.284541995721945 0.278593831475497 1 1
0.169401105439574 0.166500388237622 1 1
0.194631703460389 0.191508806870031 1 1
0.0569667793126703 0.0561188948636751 0 0
0.0342612183678468 0.033815182553629 0 0
0.10553415576737 0.103686096219478 1 1
0.133198328148535 0.130403276877707 1 1
0.174817116706667 0.171866544628041 1 1
0.103202022930469 0.101492170318936 1 1
0.0596055254886223 0.0581868525886746 0 0
0.167021050011618 0.164449008501602 1 1
0.221871818733583 0.217995988974629 1 1
0.158576236458982 0.155415637115597 1 1
0.164714484056208 0.162008667789791 1 1
0.284948304184399 0.279429800578804 1 1
0.0536391799596901 0.0530190107104965 1 1
0.274311929749312 0.268943213578234 1 1
0.15216427188661 0.149340722598325 1 1
0.261772794501506 0.256695624223685 1 1
0.0499836580160842 0.0483600150883884 0 0
0.236839126011393 0.23337941145447 1 1
0.294951797910879 0.288461008615522 1 1
0.146485572290338 0.143357914265948 1 1
0.143868440346434 0.140713980378003 1 1
0.276573972526606 0.271050382074202 1 1
0.115499300763705 0.113390870310141 1 1
0.278303915213038 0.273367817264823 1 1
0.211098291140325 0.207653797279276 1 1
0.260329382707214 0.255704128005973 1 1
0.282030245173968 0.27649825555295 1 1
0.22052735333086 0.216258854945696 1 1
0.260991023369486 0.25594179943692 1 1
0.141436962983642 0.139238699079451 1 1
0.1779388036646 0.174429623066508 1 1
0.167503224787621 0.165193922836743 1 1
0.179728870329682 0.176669551616587 1 1
0.222391752409336 0.218028317073722 1 1
0.0430093399115323 0.0418156863551149 1 1
0.167663017932582 0.16406848726876 1 1
0.224830026131011 0.220681682229813 1 1
0.195065889315149 0.192205443863052 1 1
0.0476489962539894 0.0459668471792202 1 1
0.231005113207997 0.226718879494167 1 1
0.118204858828781 0.116280795278017 1 1
0.22125551084578 0.21681146507036 1 1
0.308181780260663 0.302936469848159 1 1
0.158878094072455 0.1562732123319 1 1
0.217375900638607 0.213679520319397 1 1
0.13872321022791 0.136127663041245 1 1
0.196089681260303 0.191566511771778 1 1
0.306316805798458 0.299806899228174 1 1
0.228427712601197 0.223845160753285 1 1
0.192228213071326 0.189167279025746 1 1
0.225125528969453 0.220298290327974 1 1
0.260230933606977 0.253823968451926 1 1
0.178714460492229 0.174755945546049 1 1
0.125901252853348 0.123348154308956 1 1
0.198728203163606 0.194522419200134 1 1
0.110794398661408 0.108166099102532 1 1
0.184452724094481 0.181444255090251 1 1
0.180702961792687 0.177428566858057 1 1
0.18592229325775 0.182192588139104 1 1
-0.0181384308324362 -0.0174773775214914 0 0
0.194384860541901 0.190942810983675 1 1
0.163449671475474 0.160330705428401 1 1
0.168579747947844 0.164349638905472 1 1
0.0225196000622051 0.0220905428861946 1 1
0.264987155168132 0.260382270269588 1 1
0.0845190854540474 0.0826352071178903 1 1
0.204014282468634 0.200191140162608 1 1
0.383867615133833 0.377148863055436 0 0
0.200807601760787 0.197140617605973 1 1
0.134729536083173 0.132411408283781 1 1
0.259697170896458 0.25446591043461 1 1
0.237355208264841 0.233045677486325 1 1
0.135382996885018 0.133080531626703 1 1
0.20376677281403 0.19985047372504 1 1
0.202635761472349 0.19998619107107 1 1
0.0733653119776367 0.0716815050108255 1 1
0.176155231756565 0.172798068901289 1 1
0.196497188787275 0.192464488291656 1 1
0.227626659113519 0.223454647104475 1 1
0.17651935638641 0.173102275668256 1 1
0.246404019198254 0.240992019452205 1 1
0.0856212334020663 0.0836628608660867 1 1
0.18422332356567 0.181690946519449 1 1
0.0857398046748039 0.084856947807048 1 1
0.219576883072505 0.215794411944897 1 1
0.162625300503487 0.159337863082434 1 1
0.244646029400113 0.24089415956868 1 1
0.273710208972304 0.268427479618712 1 1
-0.0289868659795339 -0.0289077478178018 0 0
0.346104132439962 0.33826391180349 1 1
0.167180689718815 0.16311627889698 1 1
0.225137573791052 0.220118155965238 1 1
0.133958725229569 0.131412115340719 1 1
0.230575615061846 0.226691207075462 1 1
0.138045953026249 0.135801851293029 1 1
0.286228235806249 0.281208036740958 1 1
0.157573851019437 0.154556175965461 1 1
0.0630619017325755 0.0618134005997779 1 1
0.153904582380408 0.150633577579317 1 1
0.283345357331808 0.278065765228638 1 1
0.214488735629865 0.210512805811636 1 1
0.20558838215958 0.200973972380122 1 1
0.122576328333083 0.120508887505278 1 1
0.166347226463767 0.163045560582896 1 1
0.127351360045178 0.124758336382179 1 1
0.264712722261059 0.259292325633072 1 1
0.167774116843188 0.164742449441214 1 1
0.135849303095755 0.132552338301116 1 1
0.101113955276924 0.0991638902269867 1 1
0.179792957762798 0.175569119521645 1 1
0.153002767792133 0.149048337822584 1 1
0.200245215299487 0.195992214289076 1 1
0.0580137958892765 0.0570370767144154 1 1
0.104033355800512 0.101745921049736 1 1
0.04419824294893 0.0421748122609395 0 0
0.174922652959239 0.172131086229449 1 1
0.215275253692926 0.211382091717895 1 1
0.0711646424109793 0.0687995433930213 1 1
0.12555626173378 0.124144107479704 1 1
0.0596750854898551 0.0582987367321549 1 1
0.200929061777952 0.196508147755803 1 1
0.271126188374367 0.266236162907607 1 1
0.199692765067513 0.196461916619263 1 1
0.111261988997654 0.110268329305001 1 1
0.288427952771349 0.282776639851288 1 1
0.0972448326831937 0.0954503958049225 1 1
0.342843335116094 0.336673241575663 1 1
0.158989156627923 0.156031570259376 1 1
0.312905921580284 0.306881851671576 1 1
0.179375666569016 0.176334419877909 1 1
0.269477691121714 0.264248106656336 1 1
0.161925783122956 0.157855637561902 1 1
0.317504273408992 0.311828772483382 1 1
0.215396734524005 0.211742656946311 1 1
0.250987380486807 0.246458418533294 1 1
0.203916839130967 0.200279676317339 1 1
0.23586380453489 0.231669079226174 1 1
0.0947689800955608 0.092154711587715 1 1
0.252009977876923 0.247820587136495 1 1
0.153702393485615 0.15043998616799 1 1
0.320382269940686 0.31384732968379 1 1
0.238517054562174 0.23323251423602 1 1
-0.0170306443718177 -0.017271247179261 0 0
0.102375188241857 0.100777884648565 1 1
0.134267127852767 0.132376089777378 1 1
0.318271904454652 0.312995941132768 1 1
0.0458140972813425 0.0450717744502861 1 1
0.275473340338116 0.27085613092836 1 1
0.247451305901164 0.242826906197653 1 1
0.0935098388836803 0.0914238711464511 1 1
0.176262766232971 0.173669491219801 1 1
0.238397910573069 0.233525484151858 1 1
0.156251123300272 0.153218672026402 1 1
0.145187808529679 0.141926756935614 1 1
0.185355160410081 0.182635230159384 1 1
0.358966658901768 0.351236420096309 1 1
0.174033875569553 0.170528684247907 1 1
0.0609312639096096 0.0594688349815202 1 1
0.288576165356321 0.282591107499502 1 1
0.104844589128178 0.102810445189935 1 1
0.221933228711109 0.217415059974287 1 1
0.24153191676636 0.237410266508047 1 1
0.141465994686127 0.138735150320654 1 1
0.232518177156556 0.228382638432343 1 1
0.179986321884101 0.176371498020793 1 1
0.226004031931595 0.221681213230932 1 1
0.224882879850909 0.220760797370041 1 1
0.0753127963609512 0.0738110020282315 1 1
0.184548999674524 0.181054495605349 1 1
0.287076928719871 0.280578034901543 1 1
0.21058377467166 0.207288250966482 1 1
0.268520733083125 0.263533253501377 1 1
0.189397499739158 0.186238293726979 1 1
0.128884339210045 0.127121933461804 1 1
0.144077799293033 0.141350354557464 1 1
0.135586681728408 0.133648986383921 1 1
0.207731074545386 0.204424035209351 1 1
0.274064946964609 0.268835460065701 1 1
0.25590954740758 0.250565025482778 1 1
0.348883072685554 0.342176448261369 1 1
0.237262065102709 0.233310344506208 1 1
0.146702103287402 0.14447702154742 1 1
0.0880088818530676 0.086103361331667 1 1
0.240997899354681 0.236206772458564 1 1
0.289659115036641 0.283647352332633 1 1
0.185516260447773 0.181775113496354 1 1
0.127012282759577 0.124031175806361 1 1
0.204465389851767 0.200221630946217 1 1
0.316533756651683 0.310468063161576 1 1
0.234850849711698 0.230680244048923 1 1
0.122231174632643 0.120189801436222 1 1
0.24405636070355 0.239099288594321 1 1
0.157022670025292 0.154161203422011 1 1
0.123938661327633 0.121100729538773 1 1
0.0608733518071698 0.0593570881958693 1 1
0.240276095344188 0.23527798170771 1 1
0.16827524646994 0.165252798391449 1 1
0.224854478778888 0.220944796233535 1 1
0.198579406671865 0.195030196054999 1 1
0.35930757749208 0.352759557211099 0 0
0.222977369262532 0.219186352211326 1 1
0.346743747587223 0.340411011607524 1 1
0.171525734994317 0.168493550770048 1 1
0.295947776993813 0.289641625543051 1 1
0.0920896971415392 0.089855571530702 1 1
0.214458077532046 0.210739089140129 1 1
-0.0485887410010597 -0.0485967231885596 0 0
0.133583793486638 0.130353099324975 1 1
0.217416779812923 0.212962685045001 1 1
0.177267422917659 0.174167903746637 1 1
0.31388977853554 0.307833018750259 1 1
0.0682040029682137 0.0676015675455316 1 1
0.161047852989345 0.158497469177449 1 1
0.22651472853123 0.222659831498918 1 1
0.292152068245288 0.28639390731948 1 1
0.085015020167738 0.0831849914370308 1 1
0.0418027102661725 0.0409184766601393 0 0
0.136675977086958 0.133945314082758 1 1
0.225581654856016 0.221448643033529 1 1
0.195788738573102 0.191701099169438 1 1
0.300629388201032 0.2955200950767 1 1
0.134236198770928 0.131379803621115 1 1
0.195417794709046 0.191408731423042 1 1
0.26416421666967 0.260019065060513 1 1
0.271461336796881 0.265613056545321 1 1
0.206958326765396 0.203598833494754 1 1
0.172661247982379 0.169669972040593 1 1
0.164240071617045 0.1621851710748 1 1
0.216711699381407 0.212411609855363 1 1
0.206969671903927 0.202709178087746 1 1
0.155610863213265 0.152318919752332 1 1
0.170589349181664 0.167435419225235 1 1
0.173336765559193 0.17018500881789 1 1
0.113229606816706 0.110613579518854 1 1
0.174439630616688 0.170512400398078 1 1
0.0646000383777719 0.0635428485265006 1 1
0.316290513661582 0.310386895925948 1 1
0.242361468610395 0.238622566467171 1 1
0.161040005867208 0.15761540722121 1 1
0.410772290286919 0.402026919870033 0 0
0.158779460384845 0.156426777515029 1 1
0.290769854661796 0.285698039384092 1 1
0.126147798198894 0.124531259048981 1 1
0.274065273733767 0.268747568575892 1 1
0.250755906385405 0.245387256967158 1 1
0.243803438028957 0.240040492135921 1 1
0.280149456952733 0.275156085350918 1 1
0.100107027532338 0.0988798526321236 1 1
0.28531465999931 0.280467682423013 1 1
0.376996525767507 0.368979865042359 1 1
0.414910953594549 0.406872141294083 0 0
0.14030931196084 0.137855089918948 1 1
0.404613232808504 0.397637216087647 0 0
0.295402730446563 0.290534689903138 1 1
0.334106378005748 0.32869277999918 1 1
0.232868087802756 0.228473759137959 1 1
0.284982417602097 0.279955139787598 1 1
0.17345572260862 0.169124741099441 1 1
0.229608644830403 0.224800751633625 1 1
0.0907003128733305 0.0889336302033912 1 1
0.244150804826289 0.239316195654383 1 1
0.0978603001889577 0.0961300431185036 1 1
0.192313395730488 0.188144054466258 1 1
0.231386020830414 0.226558633630272 1 1
0.221709755025024 0.216904208121099 1 1
0.118995117293052 0.117079559256656 1 1
0.340782662547776 0.334364291864416 1 1
0.0973765241763032 0.0956587268619399 1 1
0.28313197270075 0.277715682686764 1 1
-0.0408925652234911 -0.0402792995229803 0 0
0.147456279069786 0.144388584618286 1 1
0.124449910073439 0.122266918263415 1 1
0.225646946369026 0.222098850525645 1 1
0.0705990803689784 0.068980524088572 1 1
0.238278942830711 0.234247171410115 1 1
0.090697437878436 0.0882072962490359 1 1
0.175688850303539 0.172666802849609 1 1
0.0345119246997739 0.0337485323149258 0 0
0.178463220829615 0.175392351255713 1 1
0.226509992328715 0.222059987274845 1 1
0.133891142519045 0.131791224444563 1 1
0.396159952477974 0.389162689457696 0 0
0.217550324813577 0.21270174920594 1 1
0.335407001935161 0.328991455053051 1 1
0.36401611695146 0.357004763832465 1 1
0.131936454879853 0.129327498597129 1 1
0.10026205041008 0.0966118735491115 1 1
0.173584034901272 0.169660765106314 1 1
0.342498161726773 0.336509348433413 0 1
0.259870085035965 0.255830379004584 1 1
0.244919549169398 0.2397307969437 1 1
0.179361720590006 0.17596233715288 1 1
0.195134210966144 0.192019219047808 1 1
0.118221953889739 0.116070548363012 1 1
0.409876788855256 0.403403711352822 0 0
0.19438062300464 0.190739086353008 1 1
0.0671804602819776 0.0658274095819419 1 1
0.27806780596044 0.273514995756635 1 1
0.280938678450599 0.275947663039096 1 1
0.113035840936257 0.111146558777393 1 1
0.24784074646231 0.244226244046193 1 1
0.341086681678778 0.334978332248115 1 1
0.0809236013674809 0.0797011260628474 1 1
0.213231628342288 0.209915598953281 1 1
0.330057890776325 0.324716314145 1 1
0.158873991533487 0.156153141222707 1 1
0.155246681904015 0.151414075096245 1 1
0.229502992234167 0.224691150315483 1 1
0.132287172495044 0.130918924224004 1 1
0.136372665982966 0.133632131011096 1 1
0.206643587668121 0.202810802846715 1 1
0.211437527742288 0.207379027994198 1 1
0.111711825316029 0.109669256071695 1 1
0.215817180952083 0.212693697319984 1 1
0.19986349765548 0.194785058777871 1 1
0.16402809303277 0.160787414452285 1 1
0.125893878436927 0.124445058270491 1 1
0.11038244117679 0.108031341495815 1 1
0.324904698076938 0.318564219819036 1 1
0.262383331981599 0.258803975244891 1 1
0.264978190692597 0.26037448957348 1 1
0.226182588379067 0.22278595319763 1 1
0.228898671245117 0.224885739152321 1 1
0.191101086567291 0.187277490112158 1 1
0.308682325892436 0.302869530907185 1 1
0.178233783825382 0.175139209868293 1 1
0.333320201292126 0.327077926160819 1 1
0.252889425956148 0.248269177961309 1 1
0.281357006728202 0.27580627574946 1 1
0.160879910263049 0.158045258769632 1 1
0.0868228305750831 0.0856538570741786 1 1
0.28025127724279 0.275664651403164 1 1
0.250070045594831 0.244473297329386 1 1
0.17923899781912 0.176318042580202 1 1
0.209833656529734 0.20568558684476 1 1
0.115655370598227 0.113002152597954 1 1
0.288793940370865 0.282572266324727 1 1
0.226108150024571 0.22140629753954 1 1
0.371136059014326 0.36451730641371 1 1
0.132032029091064 0.12856429127926 1 1
0.127506942460424 0.125288639470213 1 1
0.367613040958574 0.36121271544776 1 1
0.493214202910832 0.483663432190814 0 0
0.154438742646424 0.150595427538743 1 1
0.223316508817766 0.219090614005616 1 1
0.124930917342868 0.122473175122862 1 1
0.0048337931581533 0.0044489434243798 0 0
0.332880183295173 0.326610952279467 1 1
0.147904534590634 0.146310095172853 1 1
0.168591419279966 0.164190499668117 1 1
0.170068954497554 0.167718845007449 1 1
0.177649976987654 0.174059273249417 1 1
0.121232944693654 0.119120102957367 1 1
0.380423400648617 0.373886788757252 0 0
0.239710146040006 0.233674771943434 1 1
0.29146918891286 0.287002347188353 1 1
0.114979292145524 0.112992838256139 1 1
0.120622659153394 0.118332742987176 1 1
0.330707168595593 0.324546017962467 1 1
0.281501268956077 0.276099207667994 1 1
0.30055521737906 0.295786821918632 1 1
0.108450920898355 0.106905129954775 1 1
0.303884895047413 0.297495710631061 1 1
0.237456306031681 0.232300682180833 1 1
0.118584717298955 0.116500529397172 1 1
0.0336259363477517 0.0331621387965811 1 1
0.31942297788287 0.314171156098995 1 1
0.15686968215371 0.15360592138253 1 1
0.0680302996189896 0.0667996238707098 1 1
0.0743036306787938 0.0734156120008689 1 1
0.261604836683411 0.25696995143121 1 1
0.218473141247614 0.214714829526053 1 1
0.0913945222211086 0.0895824292948738 1 1
0.282295572635078 0.276798917279624 1 1
0.260756727467992 0.257022026969199 1 1
0.230301760714206 0.225772712044705 1 1
0.235545232470121 0.230725787998146 1 1
0.244406601717978 0.240344835493221 1 1
0.219487096362943 0.214408517809339 1 1
0.259883865436735 0.254514102655533 1 1
0.131134860729279 0.128918262280733 1 1
0.175319391653567 0.172062387283181 1 1
0.28027565499389 0.275004295410117 1 1
0.184481921783455 0.181156195338713 1 1
0.233891922502719 0.229235678397992 1 1
0.269178012039885 0.263528332878104 1 1
0.113756231064684 0.111601654351471 1 1
0.302805080218899 0.297670502280632 1 1
0.335721783231122 0.329933414860539 1 1
0.145583210701374 0.143461676460469 1 1
0.0364790650578927 0.0362384850544475 0 0
0.141439004655482 0.138611110308921 1 1
0.317790651738755 0.311750212187436 1 1
0.234545527013776 0.229799082397849 1 1
0.134304227641876 0.132061176804352 1 1
0.242598900659725 0.238316282991203 1 1
0.19359340337437 0.190029605640837 1 1
0.418267821235723 0.410822251746051 0 0
0.207156657384121 0.203056321541887 1 1
0.173801038516263 0.1704753292277 1 1
0.167093771761456 0.163489366865772 1 1
0.0138961216947225 0.0141382091920309 1 1
0.298229903798163 0.293051903221211 1 1
0.157920346454362 0.155078741525254 1 1
0.124432801068564 0.12196611771559 1 1
0.216803617083126 0.212648580901612 1 1
0.229303221728185 0.225185084901283 1 1
0.125357283072904 0.122501116698004 1 1
0.206592145524569 0.202240799594798 1 1
0.149119035007568 0.147232782225955 1 1
0.238974633013036 0.234528073446182 1 1
0.196840332245138 0.193236264793951 1 1
0.288076325811634 0.281941297537039 1 1
0.188603033795126 0.185550037479856 1 1
0.287211353948431 0.281036572962491 1 1
0.277705905817757 0.273052412278024 1 1
0.102524064316011 0.101503548148045 1 1
0.305001772403687 0.29997606213268 1 1
0.180914679675274 0.177659758870471 1 1
0.221034683994206 0.216842956396966 1 1
0.167690179797503 0.165097203538609 1 1
0.0897819832235843 0.0873571938643518 1 1
0.244994816057623 0.240717746336607 1 1
0.202354311340296 0.199160616717399 1 1
0.052295811615029 0.0513594585914766 1 1
0.188538737196953 0.184508218339042 1 1
0.2248305260391 0.22033222566568 1 1
0.287027647836721 0.281344092588675 1 1
0.323035901040517 0.317118345949011 1 1
0.15520365091288 0.152063196971058 1 1
0.17974744942931 0.176843475316016 1 1
0.14636355066897 0.143062110417226 1 1
0.216125961836513 0.21105375591571 1 1
0.135463083150119 0.133015501624941 1 1
0.26107327460619 0.2564641506321 1 1
0.193087983612459 0.189166370754122 1 1
0.245638996429464 0.241121164974817 1 1
0.272544406665339 0.268106568729779 1 1
0.198007878646402 0.193811357157044 1 1
0.273582377517208 0.268826767718264 1 1
0.199844584774437 0.196412583202973 1 1
0.0864708068883492 0.0850182274902124 1 1
0.236523701592228 0.232067676408217 1 1
0.0310693278033511 0.0301461765073893 0 0
0.128954056223373 0.126635377221311 1 1
0.218643276947131 0.214703864644758 1 1
0.250685528130264 0.245837648538082 1 1
0.122844554026188 0.122012970089864 1 1
0.259532425624715 0.254914102616931 1 1
0.153626719304331 0.151311193086584 1 1
0.333399850389356 0.328446934759375 1 1
0.0573674160331621 0.0566235505174279 1 1
0.254147730715972 0.249290333691344 1 1
0.345772595716321 0.338452282815557 1 1
0.174799120136713 0.172188527550815 1 1
0.230636019191908 0.227169366719876 1 1
0.31915326276848 0.313139861249687 1 1
0.240162422764489 0.235264042876245 1 1
0.252080911617409 0.246578259778099 1 1
0.170612714960625 0.167933849179421 1 1
0.362676548575098 0.355895216045459 1 1
0.245560246381205 0.240565497178619 1 1
0.250969656156917 0.246714636962311 1 1
0.188567879212655 0.185193931679206 1 1
0.0277906358228092 0.0270899031644117 1 1
0.232078730189101 0.22712050161481 1 1
0.317715227038679 0.310625861493851 1 1
0.268969758152854 0.263921649507344 1 1
0.309209166794798 0.30287550483587 1 1
0.0665244111776732 0.0649702711610293 1 1
0.320894589240003 0.314891797338349 1 1
0.165625626140207 0.16304222192955 1 1
0.277439178648104 0.272533125650292 1 1
0.120973882790014 0.119205850177596 1 1
0.216234440184395 0.212579379515266 1 1
0.187127079962081 0.183103749811595 1 1
0.0750548358945837 0.0740987031972815 1 1
0.0822975885470173 0.0808588098352479 1 1
0.279491703513045 0.273509958204063 1 1
0.120116307799316 0.11817797965158 1 1
0.314924204096685 0.309327376008977 1 1
0.235020006607633 0.231466342052562 1 1
0.221746848534909 0.217582390609194 1 1
0.157042907881498 0.154287883860337 1 1
0.239393278464027 0.234227510001833 1 1
0.410193082618458 0.402410998319157 0 0
0.308130618317806 0.301691740630166 1 1
0.180505938946279 0.176111595340327 1 1
0.0423769555129764 0.040731547385605 1 1
0.287837317876422 0.282930674338076 1 1
0.147215211794378 0.144652688257198 1 1
0.0794477303684852 0.0783096666298591 1 1
0.0804657528661914 0.0805112197080496 1 1
0.267196365289474 0.262701205436326 1 1
0.0803232550315082 0.0786102793010156 1 1
0.299923683914564 0.29458461778567 1 1
0.0968220494697814 0.0957876980221888 1 1
0.179630589284892 0.176268723164323 1 1
0.111064823254153 0.108129531320575 1 1
0.0794087455690549 0.0775039298639407 1 1
0.248473899212274 0.244167887996765 1 1
0.33401014007256 0.327627396519038 1 1
0.287845961686867 0.282657228000493 1 1
0.0675316280984529 0.0670130241658614 1 1
0.129375081979725 0.12719002341143 1 1
0.303137589261758 0.297897947569871 1 1
0.107266919589039 0.105764901417281 1 1
0.124249254111375 0.121953984168672 1 1
0.145044623776575 0.142133440960371 1 1
-0.0463206300507588 -0.0458387615548497 0 0
0.264998691852783 0.259902856716078 1 1
0.169775311753249 0.166768111454087 1 1
0.246810386211862 0.241431886933694 1 1
0.194723068333832 0.191138631594479 1 1
0.215890590277559 0.211703178209081 1 1
0.226916657444442 0.222432469069798 1 1
0.320261874205052 0.31410172976417 1 1
-0.047492653411861 -0.0469380445526394 0 0
0.356418177797316 0.350220727007471 1 1
0.176423860201727 0.173373837945724 1 1
0.232771879488892 0.228565005099813 1 1
0.23627724419834 0.232127390989151 1 1
0.14758637078067 0.144544782109919 1 1
0.169607742536649 0.166486800655684 1 1
0.113254804806173 0.110687045670247 1 1
0.207736396812045 0.203703391378488 1 1
0.0998523015312577 0.0984653608937021 1 1
0.205732354148965 0.201705844391367 1 1
0.315315857835768 0.30930162321475 1 1
0.119350569026548 0.117228271209073 1 1
0.17930214385497 0.17551572990352 1 1
0.161683800801679 0.158247039860649 1 1
0.139683504735214 0.137258870340458 1 1
0.231407576097713 0.227867964796633 1 1
0.184244036606707 0.180772198976802 1 1
0.198579179060341 0.195494933182725 1 1
0.255609817619542 0.251042550962996 1 1
0.143895250616209 0.142082138255652 1 1
0.232273092202447 0.227733121677525 1 1
0.220273642430875 0.216041867834228 1 1
0.188769978556541 0.185674032111042 1 1
0.240707169510366 0.236517774538306 1 1
0.292801429698704 0.287543771002295 1 1
0.178008347696872 0.175214350849655 1 1
0.225906551179942 0.222094607541844 1 1
0.252653753411711 0.248120478164156 1 1
0.139415169062253 0.136726471731324 1 1
0.280909567007809 0.275913220715966 1 1
0.223886443903824 0.218804597119394 1 1
0.312329391512524 0.305988308864076 1 1
0.179504663591107 0.176080818832397 1 1
0.150181834238356 0.147822914081519 1 1
0.214383894979036 0.209121002079924 1 1
0.327503573360954 0.320406966945361 1 1
0.1651606223424 0.16198248307335 1 1
0.153128660065499 0.14986150259527 1 1
0.196479671144012 0.192700369542878 1 1
0.439585418230839 0.43075407908123 0 0
0.373274182308394 0.366875369087449 0 0
0.109369304337119 0.107444126220559 1 1
0.116567970569571 0.114948033330186 1 1
0.232572726893065 0.228060696965062 1 1
0.0459470128664404 0.045867928791798 0 0
0.174336010220948 0.171751361973081 1 1
0.276859258362927 0.271918551062097 1 1
0.333379730158494 0.327517333973415 1 1
0.285249587745853 0.280673586553909 1 1
0.12269604715378 0.120455898785665 1 1
0.258581472543555 0.253486081343748 1 1
0.248316615074738 0.242364180802066 1 1
0.330301119114117 0.324222135339537 1 1
0.271134825715124 0.266007068483305 1 1
0.228997041725395 0.224362218445635 1 1
0.194468112993056 0.190849866658127 1 1
0.231886360680557 0.226840363686596 1 1
0.310280307224623 0.304601076809273 1 1
-0.00133714731291503 -0.00135402955233405 0 0
0.0964134951733273 0.095385297304035 1 1
0.176927708949301 0.173928203417722 1 1
0.299617086456004 0.294405096399468 1 1
0.0973675285905514 0.0958218324664465 1 1
0.168160635585027 0.165281555678119 1 1
0.185723337798165 0.181509106338914 1 1
0.261393615471362 0.256380544776661 1 1
0.195760607941261 0.192116393033573 1 1
0.166983932813506 0.163657153898201 1 1
0.28685531251046 0.282044580944483 1 1
0.252848979549966 0.247036805402023 1 1
0.113355904790943 0.110944834533079 1 1
0.261459413610342 0.25679624461954 1 1
0.180489626071465 0.17563061657531 1 1
0.272391676303224 0.267604869979443 1 1
0.0919330286408327 0.0897063159581735 1 1
0.205022337947041 0.201392117058178 1 1
0.0892223072988379 0.0880338538090364 1 1
0.186773230627561 0.183320400238901 1 1
0.194448364415765 0.191087297425906 1 1
0.0787561493273387 0.0766840203126065 1 1
0.201749356915239 0.196808658383001 1 1
0.073030140967074 0.0712810520508413 1 1
0.237593546345088 0.232858150531831 1 1
0.0919935684627038 0.0905922569270157 1 1
0.277074300099482 0.271430298546581 1 1
0.232921262595248 0.227951715309544 1 1
0.167036762629866 0.162597938392406 1 1
0.162591058656174 0.159594458974134 1 1
0.16819336611086 0.165098121132064 1 1
0.0885689741053628 0.0857177370793119 1 1
0.10240597195507 0.100085323257236 1 1
0.242533775669261 0.237932297863876 1 1
0.233563375138705 0.228876149570791 1 1
0.110280881205893 0.10852450196046 1 1
0.128266540920373 0.125437336799843 1 1
0.197593133953239 0.194554884148038 1 1
0.186051613688098 0.182883514965825 1 1
0.106156244851901 0.10405434697448 1 1
0.161377164634814 0.158573976951326 1 1
0.27064278713878 0.266048953949017 1 1
0.19232225319388 0.188749598509418 1 1
0.211875578822574 0.207150002482194 1 1
0.208719792740382 0.205429780986527 1 1
-0.01143563214291 -0.0121324702830409 0 0
0.280482998833849 0.275958258563851 1 1
0.254239052356365 0.250270528884586 1 1
0.199709773605664 0.196155315254023 1 1
0.393621465963484 0.384432513314834 1 1
0.130347841849628 0.128920096772631 1 1
0.256663179625457 0.252551969845964 1 1
0.234434897389626 0.230069698638331 1 1
0.18474279082874 0.182115309898617 1 1
0.287905099574336 0.282165129738013 1 1
0.093908041683955 0.0916598891307882 1 1
0.160296400913187 0.157710125358085 1 1
0.0726207995364901 0.0717734698529577 1 1
0.245277587831645 0.240769412549397 1 1
0.26178833163205 0.25698796399893 1 1
0.137423981586376 0.134632188742236 1 1
0.163130860645678 0.159645032565946 1 1
0.0726438692710825 0.0709988364552228 1 1
0.322433262356474 0.316660660145843 1 1
0.150988618967006 0.148775661719929 1 1
0.0917934900513708 0.089989631192926 1 1
0.260954651593131 0.255592318699266 1 1
0.20289880254077 0.199160323647472 1 1
0.328319685537567 0.322668774702979 1 1
0.279245289621245 0.274419994368716 1 1
0.0576756722589695 0.0564571560437168 0 0
0.151912586725401 0.148655851471997 1 1
0.0916420645165689 0.0898539012474484 1 1
0.146946224966734 0.14358769730929 1 1
0.267651656798107 0.26286488000827 1 1
0.2937810271853 0.288062970562016 1 1
0.181155243539021 0.178135267427884 1 1
0.242333291551453 0.238078021997438 1 1
0.160812600950246 0.158370679269719 1 1
0.207535914231982 0.203678861768171 1 1
0.38858319791207 0.382320607715822 0 0
0.223128509237885 0.219023859104687 1 1
0.1469232054942 0.144847991386404 1 1
0.163562686628491 0.161211779970591 1 1
0.0291921277504739 0.0282444622422356 0 0
0.237348609092426 0.233067537223261 1 1
0.223346077181252 0.220120825656457 1 1
0.301892018565672 0.296045141241785 1 1
0.335127827076121 0.329566455270316 1 1
0.3834866021666 0.376655620304824 0 0
0.242685011986887 0.238161672579717 1 1
0.283905478272842 0.279216154689525 1 1
0.0786159373094537 0.0772034328969237 1 1
0.278970293507707 0.273370704036583 1 1
0.184644737190286 0.181449918325882 1 1
0.217003035608007 0.213676133040043 1 1
0.329505528431397 0.323360908980937 1 1
0.100497283370224 0.0987472606554623 1 1
0.369901329370731 0.364029115660176 0 0
0.296079183389509 0.29168035216221 1 1
0.0447751601803324 0.043774928038879 0 0
0.0527850595097755 0.0516260705574388 1 1
0.0760075101884887 0.075164656908182 1 1
0.218993180053747 0.215322850778371 1 1
0.197074447671641 0.193791239504839 1 1
0.217557365833048 0.212996914344107 1 1
0.139636089650736 0.136911826437974 1 1
0.164800301524018 0.161615876280718 1 1
0.240481328508649 0.235976131549388 1 1
0.226412904496908 0.221979420670716 1 1
0.0303082929461936 0.0299796813790062 0 0
0.0436124515560031 0.042642304204481 1 1
0.25711937625174 0.252432370181105 1 1
0.178150064713781 0.17536695086841 1 1
0.147561751664245 0.143898206680753 1 1
0.403304973812363 0.395772478192258 0 0
0.232040382003185 0.227452512925719 1 1
0.221560207296196 0.217789148087359 1 1
0.22306117495315 0.219666729196636 1 1
0.161943998600169 0.158987970325137 1 1
0.221908630869881 0.218173010820279 1 1
0.0364822317190739 0.0349808377132804 1 1
0.00565418964974356 0.00571424798915231 1 0
0.20730077439854 0.203070511362255 1 1
0.193850369570869 0.190091132638316 1 1
0.373826136232651 0.367225761736571 1 1
0.224556758133731 0.220209220964574 1 1
0.280933379270499 0.275475106062907 1 1
0.257371819848046 0.252962452864631 1 1
0.243652149854768 0.239186062972751 1 1
0.266124962144974 0.261661271019556 1 1
0.12538513152211 0.123423736603405 1 1
0.133967015366736 0.131889208967222 1 1
0.0919611561254587 0.0902873763773349 1 1
0.27070385312936 0.264761443597019 1 1
0.181293520028815 0.178349422332714 1 1
0.205280888922156 0.201774858781626 1 1
0.235861146473631 0.230805958890499 1 1
0.24950154467417 0.245260097797067 1 1
0.145983778694476 0.142886558250028 1 1
0.188176050901518 0.184377119113834 1 1
0.199358264910063 0.19478759672244 1 1
0.119569884077521 0.117409904905358 1 1
0.161905822861931 0.15930093941881 1 1
0.110609651689781 0.108660263948497 1 1
0.120188461510733 0.118304221666715 1 1
0.208039081064106 0.204144858234011 1 1
0.380631256377827 0.373658447703239 0 0
0.327810224759827 0.320969997017242 1 1
0.189280858466547 0.185709536765711 1 1
0.14316863162694 0.140751660664606 1 1
0.0656722947600359 0.0647157746928762 1 1
0.192092678252625 0.188413974575644 1 1
0.164487107782625 0.161172443638388 1 1
0.181587846174298 0.177956868539175 1 1
0.115196407386262 0.11308675779782 1 1
0.325647220554944 0.319887162650015 1 1
0.237664811983612 0.233451982163898 1 1
0.248106857628453 0.24275526610464 1 1
0.12506232803271 0.122218809973759 1 1
0.326801004045594 0.320697630598209 1 1
-5.39530333903912e-05 -6.68081729863631e-05 0 0
0.203534636445646 0.199616644300569 1 1
0.212841420012936 0.209546637473386 1 1
0.407448243022632 0.400348072014148 0 0
0.214874967225296 0.21132841302701 1 1
0.166549053444867 0.163410661485143 1 1
0.136366977451246 0.134080830101598 1 1
0.157393755765963 0.154543985256189 1 1
0.206278738513132 0.20235499341402 1 1
0.107219430788223 0.105196701474973 1 1
0.149968703526857 0.147150913537367 1 1
0.100489908484768 0.0995621718112931 1 1
0.134125715219528 0.131833080691551 1 1
0.246237303787192 0.241193611416523 1 1
0.24810700148477 0.243829172384311 1 1
0.191983037255272 0.188114641267332 1 1
0.125885939458258 0.124262123278722 1 1
0.387424346114385 0.379781311808113 1 1
0.359448674686601 0.353020203291187 1 1
0.219705861549019 0.215877544704239 1 1
0.170989242216265 0.168830944436897 1 1
0.159005628895301 0.156119849519047 1 1
0.31115881114441 0.305550017294537 1 1
0.00939925650331211 0.00900902200077561 0 0
0.288183371686964 0.283157205626475 1 1
0.304548061164876 0.299537207427321 1 1
0.289578335488829 0.284086450498249 1 1
0.418659295772535 0.410111831468834 0 0
0.304677418478706 0.298586604865903 1 1
0.252238061499746 0.248046862247824 1 1
0.0978634754606677 0.095781827216945 1 1
0.292483172780022 0.287102055774466 1 1
0.06648733747183 0.0656064775505707 1 1
0.199727131598597 0.195735810768169 1 1
0.128176378322079 0.125802061096484 1 1
0.168058887618608 0.165211399238682 1 1
0.12014699178893 0.118441225575951 1 1
0.18811428031798 0.184497991380497 1 1
0.17178249750513 0.168415875117189 1 1
0.177151423041262 0.174844804365201 1 1
0.113028466990086 0.111151497656127 1 1
0.190089133526263 0.186535148387152 1 1
0.224451741350958 0.220255405023035 1 1
0.195308238628666 0.192438485457839 1 1
0.255188755935288 0.250578235836943 1 1
0.0971715360587103 0.0948865130034708 1 1
0.223736005455397 0.219944130765949 1 1
0.147726764197337 0.144884187627621 1 1
0.2278712414003 0.22374594051419 1 1
0.204222072983206 0.200320026695155 1 1
0.205186871963838 0.200325142804277 1 1
0.265573004581734 0.260423737984527 1 1
0.168082447376813 0.164990442654888 1 1
0.101203890100365 0.0995571347006159 1 1
0.380104716923038 0.373136325038467 0 0
0.116372679933055 0.114442968868286 1 1
0.360888224644627 0.354880670201572 0 0
0.156192864733699 0.153564356720974 1 1
0.0993665775436425 0.0977925758593305 1 1
0.17074384251742 0.168362412994059 1 1
0.347335854480133 0.340824100589091 1 1
0.0234926136871702 0.0232772451846071 0 0
0.0369255651041505 0.0367113058220289 1 1
0.25862699898269 0.253779698608761 1 1
0.167006429679903 0.163523995434416 1 1
0.17131952721339 0.168298108570052 1 1
0.0612555289785648 0.0600176390057371 0 0
0.102340068966264 0.10067053793578 1 1
0.266263140617243 0.261501117983977 1 1
0.305822687948913 0.300447992644492 1 1
0.298041181599156 0.292408574814564 1 1
0.199721000361093 0.196462540496682 1 1
0.0242499464856477 0.0233878509952636 0 0
0.199686983797529 0.196756201966647 1 1
0.158335482148454 0.154926992801747 1 1
0.238696795607816 0.233557603912107 1 1
0.277741925120386 0.273070038751254 1 1
0.220662684085672 0.216639849326196 1 1
0.196587402653364 0.192871539350171 1 1
0.181168414525888 0.177603086263065 1 1
0.143353286285329 0.140975465494295 1 1
0.212852854850692 0.209505288398187 1 1
0.197824775157983 0.193391299340096 1 1
0.207488412781327 0.204603295307607 1 1
0.0560488698405969 0.0547592278060638 1 1
0.170277386557043 0.166777776316903 1 1
0.253828604029645 0.248392135509922 1 1
0.272312457501354 0.266806307670548 1 1
0.18249239288493 0.178760518861346 1 1
0.356290378031645 0.350502970835801 1 1
0.300633638589128 0.294858948900134 1 1
0.224778733398951 0.220781454346683 1 1
0.236057719271545 0.232707459979408 1 1
0.185483998169089 0.181269324740487 1 1
0.253735111863032 0.248850341897397 1 1
0.0262431839107943 0.025890892607013 0 0
0.24157265575274 0.237244573628344 1 1
0.116724879314326 0.114047186246893 1 1
0.244312271385728 0.23969268357997 1 1
0.261121830386693 0.255843824264506 1 1
0.0765459153582424 0.0760848561186567 1 1
0.158295706429482 0.155563260239623 1 1
-0.0119274185955065 -0.0118069341770683 0 0
0.134239120757864 0.131893015362176 1 1
0.0821296436983513 0.0803249772757072 1 1
0.147735102677429 0.145026525758202 1 1
0.168056301483551 0.165334410633244 1 1
0.224691147668735 0.220759978315844 1 1
0.195520405596294 0.191436616797646 1 1
0.201416418169636 0.197583306886673 1 1
0.225565944557599 0.221331010782548 1 1
0.200550374725399 0.196839486262978 1 1
0.0141561667284145 0.0137839725471482 0 0
0.22726318132257 0.222308435484916 1 1
0.195702054421489 0.19219261885341 1 1
0.325665352061281 0.320115211107164 1 1
0.112331448027606 0.110386672460656 1 1
0.287949455523421 0.28220821058754 1 1
0.329083262682621 0.323409694285885 1 1
0.308979265530839 0.302309881406632 1 1
0.0121668833041996 0.0111714123641029 0 0
0.115938272792733 0.113854393233442 1 1
0.212489856255646 0.208347880549635 1 1
-0.020866748516674 -0.0207059927382795 0 0
0.19253616951247 0.18908556709115 1 1
0.226670216172756 0.221863208563522 1 1
0.165740628557643 0.161696469285898 1 1
0.100180466419417 0.0986961302148728 1 1
0.283899905543515 0.279123336418622 1 1
0.265762539488591 0.26083866436411 1 1
0.306675735364359 0.300144499269772 1 1
0.278623886758776 0.274094224827733 1 1
0.152069488881076 0.149266443952726 1 1
0.0979303718142268 0.0960700323880232 1 1
0.179675173248707 0.176763619654112 1 1
0.108160835813073 0.105822642027685 1 1
0.114617686603407 0.112212085882517 1 1
0.233525839196378 0.229244842631016 1 1
0.17384065110522 0.169192236172144 1 1
0.309041928440266 0.302878531240239 1 1
0.115017077011312 0.112562434563042 1 1
0.10515208502195 0.103325452284425 1 1
0.29892986711042 0.293329947810211 1 1
0.141406200025824 0.139011299469635 1 1
0.353424611624499 0.34715739230616 1 1
0.150593979338398 0.147597526489452 1 1
0.202979293145606 0.199526926115204 1 1
0.15873982705437 0.156204842438027 1 1
0.242959174904093 0.23868181947614 1 1
0.261677135397301 0.256492180867678 1 1
0.255571043715039 0.249662421068464 1 1
0.160135549120565 0.156791166795762 1 1
0.311629076620988 0.305915494154838 1 1
0.18671210139603 0.18337004737954 1 1
0.196696681767051 0.192786371393378 1 1
0.0910294366185853 0.0899938935571237 1 1
0.32991896635572 0.324543844349762 1 1
0.218279151769246 0.213547923480043 1 1
0.30582264933729 0.300418011020133 1 1
0.110811252908217 0.10919004984377 1 1
0.052952000116634 0.052143435220259 0 0
0.171210840150737 0.168555007256689 1 1
0.0142759219770097 0.0142167271027023 0 0
0.305906290539725 0.298968352386126 1 1
0.0760891526049825 0.0750270747533267 1 1
0.0819991666932834 0.0800685573222063 1 1
0.138289905677661 0.134595294192243 1 1
0.283214194300409 0.277213810623154 1 1
0.117642281950425 0.11561246486578 1 1
0.12013943375861 0.117736122342229 1 1
0.24117052479282 0.236288019656247 1 1
0.277387414324619 0.272405958060948 1 1
0.0630161638254569 0.0612042280197616 1 1
0.0217418201863418 0.0210986510157893 0 0
0.351174854766905 0.344868689495994 1 1
0.295544238737932 0.289590533253937 1 1
0.250571813920537 0.246729086949212 1 1
0.162492631316932 0.159148456586831 1 1
0.28649965324614 0.281713505707125 1 1
0.229998498364945 0.226179922229172 1 1
0.302123172803044 0.295672725861925 1 1
-0.0611531521850065 -0.0603179314252641 0 0
0.142617509460426 0.140471143231951 1 1
0.284419628065784 0.279150405366335 1 1
0.260874924076209 0.255309895508495 1 1
0.206215211416435 0.202248077154115 1 1
0.244517881779551 0.2403712524334 1 1
0.21830864219307 0.21357505652403 1 1
0.141862534191279 0.138854687083587 1 1
0.268816182972177 0.263199563842611 1 1
0.321738494138259 0.315517909801187 1 1
0.327233831500973 0.321133924965286 1 1
0.206483547165484 0.203279935922657 1 1
0.163162167017963 0.159856425285042 1 1
0.14397312719993 0.14197417343886 1 1
0.0986339114228452 0.0971862759910491 1 1
0.0931888366227463 0.0918012040534489 1 1
0.219703068613372 0.215979612534773 1 1
0.21365013085637 0.210456440763348 1 1
0.192781460283751 0.189783797197284 1 1
0.27010946530616 0.265260826141433 1 1
0.22273530224038 0.218773271907726 1 1
0.248932232504317 0.24374488052242 1 1
0.0634306561078787 0.0621942989683518 1 1
0.178837415099431 0.175531864197324 1 1
0.132460664809367 0.129810755203248 1 1
0.107963528866395 0.106209629108753 1 1
0.213943425730122 0.209602580124092 1 1
0.233554890855532 0.229625393945965 1 1
0.176833625674344 0.173662771604109 1 1
0.304048730913337 0.298554741322884 1 1
0.267123304890361 0.261504955644783 1 1
0.270003929201058 0.264782696263126 1 1
0.150308920054241 0.147947676288501 1 1
0.286713974428262 0.280702098206392 1 1
0.154003412283139 0.151593657175971 1 1
0.00884717402760872 0.00893785787462291 1 1
0.198627734670404 0.194305319283876 1 1
0.253505314585664 0.248811115648549 1 1
0.202941960287695 0.197774769429078 1 1
0.261951383804184 0.256894545953438 1 1
0.211587739503149 0.207759068583553 1 1
0.331257741360855 0.324949527959507 1 1
0.224321648555402 0.219793723256267 1 1
0.312207669661329 0.305800478784913 1 1
0.159047854864661 0.155562562209446 1 1
0.334239857133557 0.328097059363347 1 1
0.19257133873596 0.189244082653712 1 1
0.244362647827668 0.239896447425778 1 1
0.0513502566306715 0.0488826949520594 0 0
0.328411541530695 0.321157229430276 1 1
0.258758738246055 0.253818818786875 1 1
0.0522221438816435 0.0526108150419319 1 1
0.259951482648392 0.254912916354704 1 1
0.156465448067366 0.153823183749423 1 1
0.0665182972226658 0.0650978060378374 1 1
0.114372731790917 0.112354634381805 1 1
-0.0105464393767497 -0.00986009185658009 0 0
0.205723051805268 0.202562546817665 1 1
0.270347199003169 0.266045170232758 1 1
0.0786085186763974 0.0774015499032828 1 1
0.10407749529452 0.101173068932618 1 1
0.0402241842046833 0.0401460936085098 0 0
0.0760139440833322 0.0740231230661012 1 1
-0.00335524400655073 -0.00317881754281882 0 0
0.316311704966013 0.310320347278303 1 1
0.170877777350742 0.167812737224661 1 1
0.265950511353062 0.260603858817887 1 1
0.265377059112127 0.260566997843977 1 1
0.18506983031622 0.18169882394394 1 1
0.198316055927354 0.193819213898484 1 1
0.304529335488363 0.29929572586039 1 1
0.141936651856445 0.139479360851173 1 1
0.208661898960128 0.20376218568112 1 1
0.320150808638047 0.314557937126602 1 1
0.30621257466159 0.301362420986379 1 1
0.217370864067603 0.213188285983536 1 1
0.44931478266018 0.441542874204612 0 0
0.123363846714997 0.121319413068196 1 1
0.272421203586667 0.267715274746597 1 1
0.0373116331468726 0.0365365854899012 0 0
0.118469346380292 0.116225020547355 1 1
0.270767164906447 0.264652731356256 1 1
0.278364409556382 0.273427006733154 1 1
0.248368490273126 0.244284728578755 1 1
0.261534017001571 0.256397648326976 1 1
0.147101404556582 0.144631218445714 1 1
0.165514548558672 0.16253774754054 1 1
0.17310569633538 0.168794624173035 1 1
0.249544147113828 0.243679939691564 1 1
0.219085903653535 0.215072888746752 1 1
0.220537180023164 0.216600343467747 1 1
0.189620352320044 0.186331982726771 1 1
0.277327910158147 0.271892398136269 1 1
0.197634399267943 0.193671493061563 1 1
0.102410112524138 0.100093368099722 1 1
0.170999445851067 0.167280193978142 1 1
0.214774988115731 0.21139330718593 1 1
0.187136105050201 0.184080690869423 1 1
0.204531559826259 0.201205001680849 1 1
0.176581881221346 0.173582095845139 1 1
0.149488861229615 0.146752388277514 1 1
0.10594903914206 0.104102297213274 1 1
0.162990545692234 0.160384779063332 1 1
0.227769849262477 0.223805403736232 1 1
0.248314055073988 0.24386281884395 1 1
0.0599276651915864 0.0580836037950569 1 0
0.044067536475505 0.0440074194445585 1 1
0.173449918767081 0.170670485140518 1 1
0.252216762515974 0.24780797801544 1 1
0.0835023336064223 0.0823242447882381 1 1
0.295598026665314 0.29028014937986 1 1
0.18500225497975 0.182074859742662 1 1
0.191855099960761 0.188155305912205 1 1
0.247502020028151 0.243034375400151 1 1
0.293196403346012 0.28770365994211 1 1
0.279054300572004 0.273644079243772 1 1
0.144757442100624 0.142041503659138 1 1
0.326883355141017 0.321874670373725 1 1
0.128752506032568 0.126062420098722 1 1
0.0774466849370771 0.0761461653412005 1 1
0.252150402445992 0.247145834990842 1 1
0.203661124005854 0.200970250534617 1 1
0.168222689905956 0.164653718616788 1 1
0.262670353937094 0.258314734720871 1 1
0.118012105268295 0.11563830885459 1 1
0.299276646293332 0.292953912498988 1 1
0.177832502711278 0.174306258336874 1 1
0.265906725802003 0.260117266435332 1 1
0.213039987912022 0.209533157456312 1 1
0.221116517437926 0.216936756987258 1 1
0.114155887555777 0.112496876536232 1 1
0.195346722834986 0.191098939916139 1 1
0.0536702030226646 0.0530621241046335 1 1
0.27216739177146 0.267338751301824 1 1
0.385023703814583 0.378984985989609 0 0
-0.0426950271139654 -0.0414316542676147 0 0
0.144115889585168 0.14115837691683 1 1
0.205082013963623 0.201220373480497 1 1
0.282181528112506 0.276644223067921 1 1
0.173962107859434 0.170315590808316 1 1
0.192126298486818 0.188596159584444 1 1
0.124296705616094 0.121837646300539 1 1
0.281351182333421 0.276343028025913 1 1
0.271864251700253 0.267653030235718 1 1
0.195315468032307 0.191683700580101 1 1
0.252324056750263 0.247955338734498 1 1
0.201950117158747 0.198453257072074 1 1
0.163679385164632 0.160612807445667 1 1
0.170778716614377 0.167658393026698 1 1
0.2860967519639 0.281716134688992 1 1
0.217723131930761 0.213949808880308 1 1
0.298087815666108 0.292800924710564 1 1
-0.0147129040430924 -0.0143637741247889 0 0
0.0469850509792607 0.0464032324010296 1 1
0.174618655049938 0.170886581363396 1 1
0.132255779554323 0.129990082068781 1 1
0.265330521811795 0.261269114808187 1 1
0.225480165612078 0.220472160662502 1 1
0.264413392663112 0.259324549416316 1 1
0.263948304311332 0.2581407237835 1 1
0.219488842905257 0.215692856058287 1 1
0.00644059464992223 0.00701199981041598 0 0
0.119455796451081 0.117090816003347 1 1
0.152114343680717 0.149433242689474 1 1
0.222253556239145 0.217852791196552 1 1
0.239781645791518 0.236791709944495 1 1
0.039004528565872 0.0382532399809969 1 1
0.28203834120562 0.276531761232656 1 1
0.121067144457742 0.119079602212365 1 1
0.143384779103528 0.140692692964004 1 1
0.188775124312912 0.185718391629376 1 1
0.203427950600619 0.199676455854226 1 1
0.267517848935309 0.261876555613 1 1
0.190134737545625 0.186910778036887 1 1
0.0759257039209062 0.0741807845292847 1 1
0.229741717892255 0.225776165034904 1 1
0.236446587425353 0.232208820689166 1 1
0.234968966155076 0.230334385659593 1 1
0.175650058618799 0.172181701872542 1 1
0.0978612571225466 0.0962275631198254 1 1
0.183059766764608 0.17968087318076 1 1
0.173062755918097 0.170226563934265 1 1
0.120226154295687 0.117925929201211 1 1
0.204123080777869 0.201329921054254 1 1
0.366176821392777 0.360246298083988 1 1
0.177220727195492 0.173256523292018 1 1
0.194602945319576 0.191029919887733 1 1
0.255025356760381 0.251096299684533 1 1
0.119017489105693 0.116898833902143 1 1
0.14960080151522 0.146147058966112 1 1
0.227176645640359 0.22301955796579 1 1
0.334219251128914 0.327697393064562 1 1
0.376172009125519 0.369682350729043 0 0
0.221369679146441 0.216606066894848 1 1
0.274629853538946 0.26945694603546 1 1
0.13560606645465 0.132302993931265 1 1
0.215876601521585 0.212437024527529 1 1
0.350378380273839 0.344427437818543 1 1
0.237197432269085 0.232811549793752 1 1
0.252203682363592 0.248572283907012 1 1
0.242869211626897 0.237742140767719 1 1
0.283151522696323 0.278082146859232 1 1
0.242925577780053 0.23794464306799 1 1
0.203627109118365 0.199453527978316 1 1
0.189840663277924 0.185961892409647 1 1
0.109914313934941 0.108210990272337 1 1
0.192318689318261 0.18885225826462 1 1
0.265842454931376 0.260061355186148 1 1
0.283182989855887 0.278569686828088 1 1
0.0874150316236752 0.0849175409167627 1 1
0.335032910456734 0.328352501878056 1 1
0.142070802415298 0.139334479188224 1 1
0.180807037458368 0.178002833632139 1 1
0.335497845316164 0.32910740476925 1 1
0.276276999489521 0.270119451366961 1 1
-0.0269124022380961 -0.0265483118030859 0 0
0.179615867459206 0.176843073291242 1 1
0.157473307459927 0.154058682167465 1 1
0.124480843635642 0.122246027496446 1 1
0.337039998158457 0.331163250347278 1 1
0.25070015571479 0.245787990387078 1 1
0.132170663227216 0.129611147997142 1 1
0.171808385554165 0.169178357337345 1 1
0.213592235021389 0.209742776537748 1 1
0.140714781926195 0.137556703016835 1 1
0.221499237636942 0.217305051172098 1 1
0.138947757358011 0.136682655488362 1 1
0.143590281537581 0.140885576483235 1 1
0.221984366825517 0.218307770545417 1 1
0.179937769144965 0.176870193510851 1 1
0.406859246045763 0.398642383481413 0 0
0.315705085230708 0.310176750988366 1 1
0.153091154256104 0.149537057986865 1 1
0.111027929383292 0.109364838150524 1 1
0.190742899990569 0.18689603778681 1 1
0.109810916398766 0.107882227249944 1 1
0.186683589550821 0.182680397585466 1 1
0.336282037403413 0.329529637815041 1 1
0.151059444381652 0.148627406330242 1 1
0.179405351473552 0.175287529024714 1 1
0.143038792014967 0.140021538467919 1 1
0.201368998475324 0.197616606403382 1 1
0.0841164797721777 0.0826198613400095 1 1
0.209492757617503 0.206127592614416 1 1
0.20141362523135 0.197912796087474 1 1
0.12494856140274 0.122542610150226 1 1
0.246402555883151 0.242147670904095 1 1
0.166509488266338 0.16325305832146 1 1
0.314750885020964 0.3084283038963 1 1
0.0686258927954552 0.068596271766379 1 1
0.230799922432704 0.227086063210818 1 1
0.443637403808664 0.435698223293751 0 0
0.204350658137951 0.200694948294556 1 1
0.075375132862919 0.0735426953015842 1 1
0.245639465816032 0.240798375396039 1 1
0.130006793042036 0.127217172904668 1 1
0.247702595831281 0.243320365657525 1 1
0.278925369344614 0.273403283607891 1 1
0.192638567787848 0.189400408067912 1 1
0.254598396331561 0.250510291096924 1 1
0.187805429806094 0.18416363149394 1 1
0.291752875005519 0.286779408307559 1 1
0.120388000364016 0.118052306723921 1 1
0.193141388639338 0.189492534436618 1 1
0.173294813145235 0.171007703972409 1 1
0.187242814588838 0.18416021800821 1 1
0.245390553227371 0.241837731210765 1 1
0.295782171882076 0.290544931658415 1 1
0.184295808823691 0.180461999905806 1 1
0.250019036742099 0.245066590756088 1 1
0.221323813617397 0.217554864456368 1 1
0.20825005864224 0.204797326538548 1 1
0.0635635204176396 0.0626831675515509 1 1
0.157068858532684 0.153226873140827 1 1
0.206635425507285 0.202248774222108 1 1
0.21473676621569 0.21089759782672 1 1
0.254749362895617 0.251130091990252 1 1
0.28006315309105 0.274497928055581 1 1
0.200532093657999 0.196832341806564 1 1
0.17645073240876 0.172676515460971 1 1
0.183636011247043 0.179845646251118 1 1
0.174066388794958 0.170754899387454 1 1
0.166536558171368 0.164073875740226 1 1
0.331497279396813 0.325351507106812 1 1
0.094513227161052 0.0929814784965519 1 1
0.260416929021994 0.254842731356187 1 1
0.101709008949077 0.0997378529236438 1 1
0.267286612278432 0.262094803028896 1 1
0.218401665620223 0.214553369332108 1 1
0.252696740777134 0.247858466695346 1 1
0.225100846676857 0.220106589071237 1 1
0.223562425533689 0.219665563509284 1 1
0.192783293523585 0.188905348393155 1 1
0.108072723285432 0.105724447412844 1 1
0.169447967614588 0.165759961277818 1 1
0.0674797871757565 0.0668168340510667 1 1
0.0162466576888992 0.0159868785176304 0 0
0.183995831566897 0.181464351843039 1 1
0.228241915633045 0.224269961954491 1 1
0.251636905460864 0.246692946862504 1 1
0.229623923845458 0.225399384862049 1 1
0.355126687755753 0.348656828169461 1 1
0.233685846120133 0.230153548648487 1 1
0.0957625516295894 0.0938098886561035 1 1
0.351379134505286 0.343994276203713 1 1
0.21143624786497 0.207605880507482 1 1
0.183497617761098 0.180147288852626 1 1
0.298226482482202 0.293460602109551 1 1
0.192525973645844 0.188905222170379 1 1
0.0929787348079672 0.0913565541707484 1 1
0.132924415924114 0.129496527647366 1 1
0.259216742938839 0.25474387801812 1 1
0.204952359874471 0.201256463686903 1 1
0.192861648416829 0.188712755544687 1 1
0.14296884842116 0.139274126016693 1 1
0.453172378215227 0.444970396696528 0 0
0.26072778928499 0.256179096885912 1 1
0.169207490331602 0.165805884217821 1 1
0.161680022471461 0.159115807224656 1 1
0.308219863971986 0.302493307774113 1 1
0.226034606041617 0.221737614917272 1 1
0.182385587987243 0.179149309696478 1 1
0.112855214318931 0.110957645261234 1 1
0.273637682022511 0.268909971497212 1 1
0.137452798152679 0.134283797088009 1 1
0.219378696871246 0.214902074978796 1 1
0.258794347817969 0.252988966682141 1 1
0.134886431371254 0.132368952109296 1 1
0.330728960369629 0.32437966765327 1 1
0.181582343627813 0.179247489480303 1 1
0.291481123980233 0.28590184926362 1 1
0.272075769088915 0.26689664613365 1 1
0.249695889810629 0.246436563240163 1 1
0.35166753922492 0.344619896474737 0 1
0.238114158925921 0.234824625310903 1 1
0.111217730195707 0.109225759372046 1 1
0.317007100290614 0.311188445373138 1 1
0.236007445254465 0.231800818732716 1 1
0.143112691497961 0.14080543386552 1 1
0.229816766339627 0.225118705268056 1 1
0.283684405743293 0.2775161360967 1 1
0.195160664825159 0.191409193441622 1 1
0.17867729997222 0.175457187091502 1 1
0.139748287001191 0.137055944593076 1 1
0.0848670289877709 0.0830785211832114 1 1
0.208330585960209 0.204958481122842 1 1
0.206496849299683 0.202719732699485 1 1
0.247357261990067 0.243071391283325 1 1
0.231502211427727 0.226972032052617 1 1
0.230607245566783 0.225734401425067 1 1
0.278836629527858 0.273679780872416 1 1
0.15809543089196 0.155274007053548 1 1
0.231489915805879 0.227894425379688 1 1
0.276004551083592 0.270029950113957 1 1
0.3151662822879 0.308180754141298 1 1
0.277775500485552 0.272587446339614 1 1
0.277671009493925 0.272812758552984 1 1
0.290635813780508 0.286104971546076 1 1
0.28440701804402 0.279974983457447 1 1
0.168916714784028 0.165842346887654 1 1
0.341304465547152 0.335420764236099 0 1
0.104281319158195 0.10254337760976 1 1
0.16914304250579 0.16585687515961 1 1
0.16973328734095 0.16766703685906 1 1
0.2394644956321 0.234898456495811 1 1
0.260873842047066 0.256179000023472 1 1
0.251846731609119 0.247514868027198 1 1
0.244538856373332 0.240276194405708 1 1
0.120540293315919 0.1187803002836 1 1
0.156791744530041 0.154166265786377 1 1
0.1579623399001 0.155109008927406 1 1
0.159825506538837 0.156162112109116 1 1
0.0118574743116605 0.012932578841229 0 0
0.277521908238371 0.272043922304192 1 1
0.248637552395702 0.244450079632702 1 1
0.399803785497325 0.392013109003959 0 0
0.17526008159319 0.171907569399676 1 1
0.12361892193609 0.121056084344501 1 1
0.233014045404624 0.229102703669763 1 1
0.116011469109207 0.114238101623565 1 1
0.120313088866218 0.117815993587888 1 1
0.261360261348265 0.256302311055256 1 1
0.110320042486109 0.108446603515526 1 1
0.145873210718044 0.142520106846984 1 1
0.105298023817406 0.102770859838871 1 1
0.116802116709414 0.115294750843312 1 1
0.185516332302485 0.181343203562624 1 1
0.123065661362498 0.121308505845724 1 1
0.244073491679058 0.240181040436317 1 1
0.023440367287172 0.0231881147272673 0 0
0.175658709087593 0.17229214433738 1 1
0.119474895417657 0.117257669779143 1 1
0.146571649446991 0.143681737623766 1 1
0.339548077104729 0.334148148081606 1 1
0.0821266425309799 0.0813988756790027 1 1
0.299378826500272 0.294030471828721 1 1
0.376478356646142 0.369232211385795 1 1
0.0987331361994158 0.0968945047299967 1 1
0.285789915857919 0.280567175793969 1 1
0.311262029316877 0.305638277007579 1 1
0.248372242893909 0.243739551924708 1 1
0.119026013882346 0.116688810666747 1 1
0.167543092072597 0.164113684315492 1 1
0.305961562713702 0.299383974952873 1 1
0.206660096035849 0.202730367598923 1 1
0.196523617582229 0.192141928775182 1 1
0.318027200682075 0.312160188928143 1 1
0.215855545988512 0.212146472854345 1 1
0.0892424948639019 0.087079522641409 1 1
0.086039213428536 0.0861122842439993 1 1
0.314028718600247 0.308514655334696 1 1
0.359358747348884 0.352387434663766 1 1
0.102975483392189 0.101924942659814 1 1
0.0644774751887031 0.063255685747401 1 1
0.293967965699699 0.288834542952763 1 1
0.214234203876602 0.209306117415763 1 1
0.157874445408563 0.154933142919579 1 1
0.218641983407451 0.214849067728214 1 1
0.101956912109637 0.0997540699810044 1 1
0.148349823383247 0.145749393087715 1 1
0.138611421785619 0.136212028822052 1 1
0.255580130663179 0.250925136147693 1 1
0.165954291301837 0.1637833773695 1 1
0.143345417578217 0.140745057978599 1 1
0.260545949419451 0.256007352358233 1 1
0.328915629601871 0.322468651205506 1 1
0.0645532088581059 0.0636826769906394 1 1
0.298924511879356 0.29337704937021 1 1
0.242410611653418 0.237651497222783 1 1
0.338591267503725 0.331972049331714 1 1
0.197814143294976 0.194553039292085 1 1
0.122613828807475 0.119601193461011 1 1
0.121548105545333 0.118656548074546 1 1
0.0410312275674502 0.0403136497674009 1 1
0.288981324066346 0.284235475570163 1 1
0.157805219408943 0.155111700803016 1 1
0.199500910646244 0.195915150004673 1 1
0.279679700190674 0.274113817715445 1 1
0.179044465474747 0.175895674448821 1 1
0.267318969857084 0.262534670770668 1 1
0.293137479095703 0.288288028624463 1 1
0.0229164943608768 0.0224252770020406 0 0
-0.0563406624231053 -0.0550192889185391 0 0
0.249942999617142 0.246313590335371 1 1
0.173407475116577 0.169318919864618 1 1
0.265687543976425 0.260388878337124 1 1
0.211754721671798 0.207947828546654 1 1
0.211551087036277 0.207703214244752 1 1
0.314365642974968 0.308582240442816 1 1
0.123729888244464 0.1219426332359 1 1
0.212394474035164 0.208331785826241 1 1
0.152862369289977 0.149311249050232 1 1
0.322090681462959 0.31596128778038 1 1
0.155502299710124 0.152939537139803 1 1
0.0336552597389913 0.0328187251440149 1 0
0.0946933815634738 0.0934378294196232 1 1
0.2259765571017 0.221750895572401 1 1
0.0740544133871106 0.0722650706665786 1 1
0.160767840325513 0.156731839436165 1 1
0.324687474516739 0.31925722524212 1 1
0.195282582741022 0.191624110923729 1 1
0.285216907001767 0.279984503821834 1 1
0.107584021681899 0.106512631039454 1 1
0.064259289733417 0.0637065893242833 1 1
0.318967175029778 0.312640465392515 1 1
0.225232234333288 0.220892869863233 1 1
0.217310255439307 0.213673158950862 1 1
0.240808502899596 0.236453872746203 1 1
0.0792424886089193 0.0790244326990302 1 1
0.169166874660952 0.166617454975375 1 1
0.23239402242218 0.228045609867511 1 1
0.091745660813085 0.0899309623465359 1 1
0.29290270469563 0.286694073412893 1 1
0.214065164813931 0.209716171749374 1 1
0.102470414554002 0.100584208963333 1 1
0.164760694718058 0.161563313323297 1 1
0.221938197058417 0.217766790582062 1 1
0.303539698906181 0.298432021701659 1 1
0.0568667825985407 0.0563822866639972 1 1
0.0795397313111693 0.0768882540793805 1 1
0.216004886791119 0.211720035144708 1 1
0.237909634730009 0.232876160598465 1 1
0.287564056047055 0.282174807293529 1 1
0.170045193412726 0.166813309302043 1 1
0.171247787167796 0.168081046670504 1 1
0.208089392111753 0.203053462921436 1 1
0.215219021065657 0.21109957303635 1 1
0.194472898661401 0.191296402078679 1 1
0.185519501886727 0.181972837636444 1 1
0.0830523306385035 0.0818139535374297 1 1
0.241791152275727 0.236833671708211 1 1
0.264748507147973 0.260211322719978 1 1
0.207191805173797 0.203515460612522 1 1
0.124739831046739 0.122906002063336 1 1
0.191559909703904 0.187969044676036 1 1
0.228369345670035 0.225769119137364 1 1
0.20606746091168 0.200880825381705 1 1
0.187456353947216 0.183470293136894 1 1
0.122689646837208 0.120776286041538 1 1
0.0763366871707382 0.0748016963039802 1 1
0.175889338780055 0.172482951597648 1 1
0.148507356736761 0.145464738973685 1 1
0.114037758497231 0.112101820906991 1 1
0.145498236033219 0.143022271704335 1 1
0.205875115724825 0.202811137884293 1 1
0.228662175394627 0.224311164998377 1 1
0.152856764743066 0.149783577120787 1 1
0.182072371254052 0.178347662313103 1 1
0.249682508150852 0.244256480837262 1 1
0.0953718471853957 0.0935331662133002 1 1
0.15397649185917 0.150574278711708 1 1
0.176037048610666 0.172179904249422 1 1
0.206354006107173 0.202401455679725 1 1
0.130912273303101 0.127742970580663 1 1
0.228228142316148 0.223368258339348 1 1
0.297585566825858 0.292059871581118 1 1
0.261997355445705 0.256846504747668 1 1
0.0774928110949898 0.076391313419053 1 1
0.124291650388749 0.121866680457856 1 1
0.200581419736151 0.197279732761499 1 1
0.347991623202492 0.340637665534725 1 1
0.144946639245099 0.142603195351236 1 1
0.230810783964654 0.227005271517189 1 1
0.181563131843957 0.178306464558536 1 1
0.253851812507148 0.248405564028615 1 1
0.254702734430877 0.249216258345533 1 1
0.238683313444866 0.23418840486099 1 1
0.315800327046802 0.310440667226555 1 1
0.370946893306062 0.363686335849472 0 0
0.191658057738954 0.188416455676155 1 1
0.330367211817734 0.324343428064068 1 1
0.297662704788512 0.291885632107484 1 1
0.222033383847712 0.218427172088735 1 1
0.297928026092577 0.291024562892222 1 1
0.282402828216534 0.276678194754773 1 1
0.10187463304584 0.100284260162494 1 1
0.111598127414219 0.109130884069584 1 1
0.17915298491322 0.176079064707088 1 1
0.287515928622643 0.282454863303519 1 1
0.131157044276325 0.128488450595385 1 1
0.377233232516118 0.370970466431801 0 0
0.290731402578114 0.284532313602108 1 1
0.254339116138878 0.249377706896842 1 1
0.173230323106658 0.169840697751614 1 1
0.076464601164886 0.0747833516661795 1 1
0.266009265657625 0.26123203458 1 1
0.0963705321049594 0.0945406532845719 1 1
0.20243983810403 0.199024692180607 1 1
0.0319514578296084 0.0323652462789207 0 0
0.0692263377150056 0.0678824310342135 1 1
0.415687138107316 0.408393344064109 0 0
0.153619492051209 0.150677904986038 1 1
0.156083369747809 0.152668382066384 1 1
0.174699425159534 0.171842299054809 1 1
0.232773377605172 0.229225837642535 1 1
0.241030572856843 0.23654162500883 1 1
0.137761058273164 0.13590123682337 1 1
0.104808147124595 0.103587448291409 1 1
0.130944043360098 0.128664640184048 1 1
0.187183167501081 0.184033978838519 1 1
0.229132517779783 0.224970787767622 1 1
0.200752472259208 0.197541269787011 1 1
0.268715405335616 0.263673620270701 1 1
0.261185812245462 0.256018258427572 1 1
0.192099725388459 0.188707370931219 1 1
0.117428800091467 0.115214102593757 1 1
0.160181649465322 0.157168718815136 1 1
0.212298396923217 0.208776216608811 1 1
0.198912719545005 0.19606961201074 1 1
0.16741954172874 0.164872548758104 1 1
0.295653878708557 0.289784191625286 1 1
0.357239242238708 0.351534867481048 1 1
0.163748180005949 0.160410939876929 1 1
0.259963456071967 0.256185491780188 1 1
0.286122903462219 0.280574866185598 1 1
0.246758153212377 0.241464884495094 1 1
0.231326652181799 0.227058483707513 1 1
0.228646059861223 0.224323450492963 1 1
0.126185852473787 0.124587037526331 1 1
0.154450017357492 0.152561569864502 1 1
0.311769663736857 0.306450025292326 1 1
0.075642988798962 0.0736654282035405 1 1
0.224060157520094 0.219240465120092 1 1
0.265470695819292 0.261042929519902 1 1
0.0613353594583889 0.0602642904512926 1 1
0.334185682883042 0.327525280063876 1 1
0.262843907832273 0.258504065139136 1 1
0.122901651129728 0.121513368883741 1 1
0.0922426996843027 0.0903705700869787 1 1
0.287354170832387 0.283332506203672 1 1
0.00164697245985302 0.00108912121025979 0 0
0.307858865274552 0.302449249930797 1 1
0.191241422438308 0.187963602120403 1 1
0.169785336396546 0.16604617418449 1 1
0.143816633443128 0.141229192769099 1 1
0.110617389222453 0.109300240898022 1 1
0.166203351560682 0.162609184835926 1 1
0.24795508203855 0.244592849419838 1 1
0.213509048729904 0.208978278466491 1 1
0.245665935806694 0.241383350771438 1 1
0.379775931292137 0.372249835403775 1 1
0.0430583444505969 0.0421275596457757 0 0
0.0925406409981012 0.0911188267773171 1 1
0.189350648710879 0.186298024091126 1 1
0.216365224643142 0.211875667621735 1 1
0.177193648654976 0.173967918489098 1 1
0.28197736753846 0.276438925652711 1 1
0.135965495001885 0.133305555801255 1 1
0.252145832475628 0.247866603334495 1 1
0.0963816621307112 0.0948947643931615 1 1
0.176020028970441 0.172477086920684 1 1
0.297173470499147 0.292392283350145 1 1
0.157619314663678 0.155588085186555 1 1
0.154496228146245 0.150054229398593 1 1
0.138112224204276 0.135453882222161 1 1
0.236983588862344 0.232258525897796 1 1
0.127437650497914 0.125591905260076 1 1
0.269739821416599 0.265105394920526 1 1
0.137912403909242 0.134979959913126 1 1
0.147568551359014 0.145233483935772 1 1
0.151873131405025 0.149734403444869 1 1
0.0906765831288347 0.0893238085955433 1 1
0.117857855102715 0.115434132777787 1 1
0.248975036106007 0.243522392788317 1 1
0.155108648954694 0.151396214932551 1 1
0.19651953778036 0.192898526413219 1 1
0.0618949317716708 0.0603817015890471 1 1
0.0688818836190432 0.0674450434980843 1 1
0.17826542645871 0.173990943086218 1 1
0.128195936200319 0.126073234289893 1 1
0.0818285468558091 0.0803230317667748 1 1
0.343016932364756 0.335551406390162 1 1
0.181648452333335 0.178063193274329 1 1
0.231059667025733 0.226850623818663 1 1
0.328985402475968 0.322668443399282 1 1
0.0968964921086475 0.094250524442658 1 1
0.258635401877901 0.2540505129975 1 1
0.307444571399271 0.301100562133822 1 1
0.212460341894316 0.207511476911822 1 1
0.254014446909059 0.249944406636954 1 1
0.166508231256593 0.164324558769733 1 1
0.149739667323688 0.146801342725716 1 1
0.253487082155858 0.24846382814578 1 1
0.180439948058969 0.176493442658863 1 1
0.0742538671412019 0.073340583613695 1 1
0.167024197557589 0.163966038398677 1 1
0.138036720883394 0.13566285155449 1 1
0.305684595349391 0.29979081843558 1 1
0.224275223787517 0.220558124298934 1 1
0.100102824170562 0.0980383009986347 1 1
0.0887199892626709 0.0873686040001221 1 1
0.208347243645494 0.204448788468942 1 1
0.225073165488931 0.219958095659131 1 1
0.139992264969585 0.137498392203826 1 1
0.295151819623276 0.289861448491209 1 1
0.0918182213377382 0.0898116632380216 1 1
0.32061942305522 0.314900691671653 1 1
0.185967913616096 0.182877417931071 1 1
0.181104627071668 0.177582880658295 1 1
0.180530618695385 0.177217823911488 1 1
0.365675167825693 0.358467654125573 1 1
0.0495687987704884 0.0488398531179872 1 1
0.241074383093485 0.236187460171288 1 1
0.201450354082746 0.197788618698953 1 1
0.186371478655761 0.183561279680614 1 1
0.169369128682285 0.166835075493708 1 1
-0.0612238895240917 -0.0594526654315822 0 0
0.11982671932782 0.117680287553382 1 1
0.165158123509239 0.162227287267437 1 1
0.129098717041032 0.126004771325981 1 1
0.188309761886055 0.1852404418471 1 1
0.46070818030645 0.452612439987493 0 0
0.138853106980986 0.137076505159456 1 1
0.372494612698526 0.365486409138114 0 0
0.052392527843437 0.0511880697553495 0 0
0.155434653149015 0.15209717814444 1 1
0.274885284716603 0.270340533471225 1 1
0.153425443287437 0.1506443882245 1 1
0.101037835135902 0.0986209534395577 1 1
0.238695094153985 0.234634267092184 1 1
0.198178139669263 0.19356187616205 1 1
0.234855861470786 0.231348057414284 1 1
0.12484832267365 0.122946667474778 1 1
0.184118297580835 0.180493522334606 1 1
0.251341718116141 0.247072600251542 1 1
0.205613084846766 0.201703692349448 1 1
0.166353228104622 0.163041014774395 1 1
0.181584900635456 0.177950607551248 1 1
0.192446420964052 0.18960700171902 1 1
0.319819459795956 0.313472635968038 1 1
0.240819320336626 0.234839297431704 1 1
0.135948337489597 0.133249923762617 1 1
0.271600188347328 0.267085752372079 1 1
-0.0527374845420724 -0.0523029667153673 0 0
0.233852930503541 0.228948835082928 1 1
0.156671570823956 0.154094544224837 1 1
0.193343796233359 0.189733587077236 1 1
0.234586063019476 0.230266089829059 1 1
0.170326998018906 0.166794964992919 1 1
0.42626987836759 0.419468123086026 0 0
0.166184187491746 0.163071267104292 1 1
0.276862147590043 0.270993299402355 1 1
0.13472203552416 0.131297110973039 1 1
0.149747228291186 0.14691126345585 1 1
0.146808640241306 0.144039507539398 1 1
0.237666573829238 0.23352438308919 1 1
0.188155422044107 0.184906142846498 1 1
0.208508172296743 0.204725009274235 1 1
0.184769216568079 0.180409064590872 1 1
0.144277240945218 0.141889008936262 1 1
0.269188261045499 0.263746937517815 1 1
0.0632916509535333 0.0623066470814764 1 1
0.297427422718532 0.292209166946268 1 1
0.0781443704085745 0.0763933976441742 1 1
0.215161964106001 0.210641944074138 1 1
0.168209493490958 0.164694957884496 1 1
0.189012779366329 0.185738521922506 1 1
0.110114333357794 0.107694938458591 1 1
0.215100918448477 0.211296063594401 1 1
0.123818844843423 0.120979387630146 1 1
0.196093959615981 0.192089000207813 1 1
0.287835480027031 0.281941118976034 1 1
0.107669262885507 0.106016146028424 1 1
0.176890534052774 0.172273329902502 1 1
0.134922723637604 0.13247011925051 1 1
0.0215138389375955 0.0220768523365298 1 1
0.266148984510024 0.261429215171358 1 1
0.234425856579756 0.229370235468892 1 1
0.156419134100573 0.153576834543388 1 1
0.138220151105605 0.136224645576151 1 1
0.150759500129578 0.147707515808853 1 1
0.206486535438596 0.20273036102744 1 1
0.294034369944196 0.288503758495397 1 1
0.325919149872825 0.319771112935574 1 1
0.231604240170967 0.2277033180763 1 1
0.145077692571045 0.142322052654236 1 1
0.243154529438454 0.238638129123997 1 1
0.0503961991577471 0.0496348929007378 1 0
0.184129947830021 0.181037792826177 1 1
0.150632837055087 0.148070407871199 1 1
0.171063178961523 0.168039638805281 1 1
0.133537482297827 0.130940766435274 1 1
0.264838685973439 0.259307894227532 1 1
-0.0703523235606249 -0.0690973332443537 0 0
0.301932613677176 0.29697430106188 1 1
0.17021063210088 0.167194188827854 1 1
0.151225300177347 0.14811005028001 1 1
0.203790949364894 0.199982769365429 1 1
0.175639780008825 0.172168579179632 1 1
0.227710660442039 0.222533374553204 1 1
0.377003023414007 0.369179877922382 1 1
0.240389885639403 0.235809961241411 1 1
0.101532675134291 0.098975938898237 1 1
0.174408323204128 0.1708387744261 1 1
0.219798005402383 0.216173306982515 1 1
0.198006996056248 0.193425748117267 1 1
0.265058587215731 0.260352870599972 1 1
0.0933536236932661 0.0910812288069161 1 1
0.371652526193296 0.364247422786102 0 1
0.00974885192755611 0.00933787792657259 0 0
0.104574017390291 0.102855217536712 1 1
0.168426475885704 0.164894714753026 1 1
0.342097751192138 0.336367668427029 1 1
0.135089672997696 0.132513398901604 1 1
0.181312915505413 0.177488458451389 1 1
0.21992970845592 0.215908106811826 1 1
0.19727883380697 0.193598980619336 1 1
0.267834566963062 0.262821615734342 1 1
0.17589937130509 0.172003868846209 1 1
0.225060742563305 0.219003871840358 1 1
0.243016885085582 0.238509782765586 1 1
0.319983925622997 0.314152118799682 1 1
0.147370968008116 0.144186563877652 1 1
0.237945490536833 0.233897013874181 1 1
0.355231761161495 0.3484768741241 0 0
0.368845501463166 0.362482803698243 0 0
0.0760261075543048 0.0750876245049525 1 1
0.180857170673513 0.177482774433266 1 1
0.261611863915462 0.256804102819157 1 1
0.148949830131185 0.14699148747962 1 1
0.147290027936287 0.144465461470824 1 1
0.122090301154689 0.119465310891111 1 1
0.301380602415197 0.294690050053256 1 1
0.310380125744605 0.304405724257404 1 1
0.117270269496132 0.115048911983821 1 1
0.322251213613404 0.31608491900926 1 1
0.281492581575118 0.276333740238704 1 1
0.308545977352146 0.30297905989131 1 1
0.211775481705435 0.208037033913128 1 1
0.145911332432533 0.143383454202256 1 1
0.198298393877146 0.194253600794218 1 1
0.276775687468931 0.27141212100655 1 1
0.248761436277602 0.244275194860155 1 1
0.0197806908621303 0.0188538131541424 0 0
0.316367532816437 0.310429277244194 1 1
0.276932180548127 0.271620636946072 1 1
0.199330875150571 0.195393793503368 1 1
0.174295883825403 0.171626862047173 1 1
0.239182739937681 0.23569364286323 1 1
0.0682576290958588 0.0672241550680579 1 1
0.236253788553367 0.23142824994595 1 1
0.204359057343519 0.200699205207502 1 1
0.254792624136082 0.249864352721088 1 1
0.206177878641977 0.202753081827473 1 1
0.0896053717682473 0.0883495120721606 1 1
0.159283546555029 0.156883567952758 1 1
0.271330038478814 0.266574116799985 1 1
0.347660074307321 0.340776602548477 1 1
0.127078807510766 0.124734637919019 1 1
0.162316177406544 0.15926500460641 1 1
0.114970205622703 0.112672705729323 1 1
0.272597869834034 0.266575972170088 1 1
0.202305284288813 0.198000751276767 1 1
0.180887934056268 0.177288632242475 1 1
0.129655524686937 0.127092397945434 1 1
0.20169497395063 0.198103199837217 1 1
0.27836128126572 0.272450555938263 1 1
0.311076043913789 0.305471160297828 1 1
0.0660442753626003 0.0648283251519182 1 1
0.176815120254439 0.174019570742538 1 1
0.0950835548591425 0.0937372032943688 1 1
0.19332275010811 0.188875351397556 1 1
0.142777405732555 0.139888149771626 1 1
0.189617011478953 0.186980389687109 1 1
0.344731161981186 0.337870252905378 1 1
0.233577937810168 0.229803949923522 1 1
0.327452081068141 0.321079773482572 1 1
0.388036954172341 0.381455979476381 0 1
0.0997922297288971 0.097738804939375 1 1
0.189110482531233 0.186434617711326 1 1
0.231120917243767 0.227399154162826 1 1
0.228238351655151 0.224326959093471 1 1
0.00196235805002369 0.00087353586765767 0 0
0.277952427944547 0.272875601182405 1 1
0.146407978939755 0.143833971576961 1 1
0.0655854537900289 0.0629215876008914 1 1
0.241949643410631 0.23787215959372 1 1
0.0635265084768259 0.0618142245356579 1 1
0.135218927889875 0.133295489406433 1 1
0.354197472195012 0.347659708474396 1 1
0.16410272405755 0.161491172868053 1 1
0.231380583893463 0.226796918385655 1 1
0.237485696523593 0.231954016169514 1 1
0.0973171224183229 0.0943649135247941 1 1
0.216168576329067 0.212713910246748 1 1
0.17770013795367 0.174498900607528 1 1
0.16293358514476 0.160246845551707 1 1
0.284655666694173 0.279029298792432 1 1
0.171228220219791 0.168059738718997 1 1
0.215611510795106 0.211755420006072 1 1
0.218290499323588 0.214336185810647 1 1
0.327856650259412 0.321051618612266 1 1
0.190449153244008 0.187141587845142 1 1
0.0947537036343326 0.094041806338011 1 1
0.126190644537579 0.123934136908212 1 1
0.243155623893327 0.239413583894578 1 1
0.364621963467084 0.356769137233738 1 1
0.13838936519887 0.135893033774056 1 1
0.145571260112279 0.142935926618359 1 1
0.340990297401804 0.333888618784197 1 1
0.24561996899082 0.241515101158427 1 1
0.11620750675053 0.113752963314773 1 1
0.17819664764909 0.175436860989512 1 1
0.12220160709125 0.119846111700728 1 1
0.209707784843793 0.206119444172754 1 1
0.231234886318519 0.227605264213362 1 1
0.158158689878851 0.155480736722551 1 1
0.0135520994478538 0.0135084435315756 0 0
0.258367392909189 0.253349189494488 1 1
0.176619064866674 0.174050258068561 1 1
0.361157102165221 0.354405190681828 0 0
0.171377551689113 0.167554226407428 1 1
0.222579054479204 0.218374306385575 1 1
0.214359936502798 0.210721801511921 1 1
0.208666840830023 0.205174796789929 1 1
0.208124997137183 0.20444669693386 1 1
0.217656831828765 0.213553084107792 1 1
0.242058062314243 0.237718524919103 1 1
0.266210521610272 0.261442542232055 1 1
0.197294445190639 0.193817245064793 1 1
0.302492604866402 0.2975214025078 1 1
0.403214191653044 0.396157356572937 0 0
0.200881397897122 0.196930046107296 1 1
0.0692036227903639 0.0678545831269977 1 1
0.137512465892231 0.135589125268437 1 1
0.209000452332078 0.20424596731713 1 1
0.180887110029426 0.177873301395601 1 1
0.361598050865478 0.354983708638913 0 0
0.119030799149862 0.117004332596015 1 1
0.326660595353646 0.320908628014357 1 1
0.174711423158631 0.171964109167002 1 1
0.190253888446411 0.186700357168136 1 1
0.324725475043974 0.318396869382508 1 1
0.144870800990673 0.141080540815656 1 1
0.247825848993909 0.242224225732593 1 1
0.303509330540281 0.297468087127809 1 1
0.212291224240183 0.208890458323203 1 1
0.0716382453857369 0.0691771768369614 1 1
0.241776096179736 0.237250494764882 1 1
0.180491102008127 0.177623886097067 1 1
0.20820038314536 0.204676743745142 1 1
0.0917820148553644 0.0896265073826843 1 1
0.314777242761491 0.309061363111592 1 1
0.330298450424007 0.323867959768267 1 1
0.17109419949038 0.167943833971136 1 1
0.365756193993338 0.358204763462732 1 1
0.062968282798675 0.0618646215830507 1 1
0.105195157837806 0.103141564135803 1 1
0.215651953738581 0.211881008769967 1 1
0.0998885603161956 0.0980327302200009 1 1
0.0865082319180897 0.0853606151493136 1 1
0.14995223285825 0.148043872535119 1 1
0.232883998211826 0.228502604707171 1 1
0.22880231087573 0.225088153115762 1 1
0.384208270910132 0.376203046422299 0 0
0.234149624863312 0.230372229875927 1 1
0.280987108002017 0.275433205496935 1 1
0.2800754311575 0.275568914694807 1 1
0.191393457578456 0.187934784669625 1 1
0.262309221360132 0.257358633870589 1 1
0.222867254281239 0.218438874631613 1 1
0.17695087356495 0.174579622484861 1 1
0.188418847129984 0.18435686070361 1 1
0.219034538522395 0.214933829350002 1 1
0.132872014959497 0.130963415289828 1 1
0.271817916580358 0.26732781658009 1 1
0.158354147193412 0.155306265463484 1 1
0.173466835902067 0.170477468686687 1 1
0.216561799338248 0.212831439674548 1 1
0.312945253526005 0.306595438689284 1 1
0.173704928255363 0.171186510291352 1 1
0.0846326980829133 0.0816669660919535 1 1
0.374433844286888 0.368314911456682 0 0
0.0843650059370345 0.0826041795182566 1 1
0.231682248359066 0.227564277430306 1 1
0.260162375328212 0.255891549396198 1 1
0.238978488327615 0.2339038788559 1 1
0.120973638952732 0.119101190389445 1 1
-0.0552186699651709 -0.0544817423400185 0 0
0.137095734501093 0.135186617435123 1 1
0.253874349735594 0.249471531955929 1 1
0.108679097784675 0.106862248647972 1 1
0.190593579428801 0.187049334033954 1 1
0.31123285728975 0.305740712064095 1 1
0.343249710391541 0.337364217571914 0 1
0.192993952663689 0.189637307115299 1 1
0.336214369716839 0.329371193873146 1 1
0.225924182566997 0.22062832615972 1 1
0.217410322636073 0.213177119784991 1 1
0.27982535263242 0.274927804427632 1 1
0.168777262248915 0.165725202755342 1 1
0.255321044136159 0.250423556762763 1 1
0.270966375898143 0.265945453632705 1 1
0.110287435344299 0.108607660102443 1 1
0.0576422882935818 0.0573721597775896 1 1
0.137993966833265 0.136546590512958 1 1
0.244143841272384 0.239376302105351 1 1
0.0296757442053123 0.0293946386162937 1 1
0.247392704452094 0.242799478208308 1 1
0.0928766964957696 0.0910110910846147 1 1
0.178691813218647 0.175293070318653 1 1
0.194239023273414 0.190506582798281 1 1
0.238580171911587 0.234360139291786 1 1
0.15590307586804 0.152550676335584 1 1
0.183520114493169 0.179977660594072 1 1
0.302402674412365 0.296914851189343 1 1
0.283101143764149 0.278071575497662 1 1
0.191603267116553 0.187516258953459 1 1
0.292185601543578 0.286488330869133 1 1
0.143793531642039 0.141178355058615 1 1
0.240288356933175 0.23640290394373 1 1
0.186655288339688 0.183359154109899 1 1
0.13793256977345 0.135708353034866 1 1
0.183183903878789 0.180373747489944 1 1
0.233089171965458 0.228727790597208 1 1
0.12583399603489 0.122659777054142 1 1
0.127639231744762 0.124898501265443 1 1
0.26682449703866 0.262421440081057 1 1
0.120901464994528 0.118454617985595 1 1
0.0962383963451052 0.0943850700321975 1 1
0.234561787598894 0.229639836986235 1 1
0.115783330994509 0.11399823864628 1 1
0.236910352166619 0.233708413300334 1 1
0.184416171081614 0.180852336861242 1 1
0.170812711502997 0.167015714255718 1 1
0.172283152406 0.169110455886183 1 1
0.285376029244369 0.27944419644556 1 1
0.132828865721587 0.129963522796202 1 1
0.0720552970687713 0.0710695821073355 1 1
0.202567972079034 0.197997876213481 1 1
0.257237500859176 0.252884789365783 1 1
0.342101237646669 0.335842405200565 1 1
0.0584292487539239 0.0573390064901335 1 0
0.272812404668506 0.267233132287843 1 1
0.321838460079952 0.315823395699142 1 1
0.197436914456786 0.192956984657155 1 1
0.315228789199285 0.308884116783762 1 1
0.158438791918236 0.15602280904359 1 1
0.149881771795229 0.148039359895145 1 1
0.332812921299867 0.326743498556829 1 1
0.079381506030019 0.0783639409843655 1 1
-0.035051692676058 -0.0343990653130885 0 0
0.153631087154023 0.150914576013944 1 1
0.146942312671245 0.144461980726332 1 1
0.147639955599057 0.144916350248223 1 1
0.215689625652211 0.211810380801041 1 1
0.215166594777887 0.210869878748371 1 1
0.350355162916088 0.343844566035109 0 0
0.201200761250205 0.197407330837562 1 1
0.0978795523909971 0.0957611962159983 1 1
0.259321208406338 0.254584210277758 1 1
0.295724160628689 0.290813200680896 1 1
0.119934438527348 0.118300758558275 1 1
0.170277532597545 0.16712882035085 1 1
0.278062669274762 0.272402327310919 1 1
0.138549700267565 0.136657209543501 1 1
0.168988491226947 0.165598076024516 1 1
0.0628862617559333 0.0614239632470814 1 1
0.167776081125079 0.16478996636286 1 1
0.17762965172249 0.17486373466871 1 1
0.0633422649107407 0.0614494956789201 1 1
0.239359783933907 0.235060883841303 1 1
0.182208334551912 0.179201218324307 1 1
0.0766343377855783 0.0752027277623986 1 1
0.196227220180364 0.192551825064186 1 1
0.22881048735996 0.223597043122361 1 1
0.223502580492881 0.218595461540533 1 1
0.100268376550401 0.0987122727497631 1 1
0.21351039261543 0.209951036005795 1 1
0.121007272201528 0.118421884273077 1 1
0.350869453541285 0.344576570630614 0 0
0.239408075063806 0.235238432675575 1 1
0.195998939803953 0.192993300858737 1 1
0.188865929399033 0.185490095718524 1 1
0.268372729208979 0.264239774420628 1 1
0.27657345394411 0.271619550663094 1 1
0.0914852219418651 0.0896589608245762 1 1
0.183201593919923 0.179318314982904 1 1
0.135914514315025 0.133183030848442 1 1
0.128052072954884 0.126216240616592 1 1
0.0765156473339886 0.0748415897568086 1 1
0.229014156270313 0.224757172436653 1 1
0.142682411420547 0.139815050780706 1 1
0.17077858718401 0.167917560659321 1 1
0.370895927386285 0.363780810613208 1 1
0.191592967218491 0.188079481575249 1 1
0.112544262679198 0.111147065262686 1 1
0.214933848184051 0.211280836734572 1 1
0.248680150703854 0.244084297225059 1 1
0.23930630577217 0.234579806997571 1 1
0.268230069093635 0.263548883355967 1 1
0.228157364456899 0.22420441908751 1 1
0.166841592666951 0.162737511850212 1 1
0.496183006702358 0.486984879991822 0 0
0.202124106236017 0.198274345769557 1 1
0.0542471323909448 0.0533561683611752 1 1
0.341098903460633 0.335154680267409 1 1
0.3165536209242 0.310185715693856 1 1
0.288035326652989 0.282885809902466 1 1
0.0353595003531007 0.0339386910879428 1 1
0.231346033377743 0.22703528889159 1 1
0.264851322343669 0.259304360100681 1 1
0.281581486460728 0.27585928013647 1 1
0.164603756518793 0.161186470249767 1 1
0.18503423019996 0.182062936534243 1 1
0.321980400946514 0.316599635162877 1 1
0.0680848864983102 0.0676133008543919 1 1
0.179705831536231 0.176011938214258 1 1
0.299873112970868 0.293593301860108 1 1
0.240246377378283 0.235763264707422 1 1
0.0335143692317939 0.0329313043896309 1 1
0.16790140554273 0.165085380195893 1 1
0.275498818625898 0.270991805925454 1 1
0.293152125001323 0.287331749817436 1 1
0.519496444251469 0.509264907913989 0 0
0.136601812131578 0.134008907750794 1 1
0.149938515944295 0.147604785896213 1 1
0.0713788026908389 0.0700750494143976 1 1
0.210761873679761 0.206972918964453 1 1
0.32843050010561 0.322671313583022 1 1
0.197081598919244 0.192559772696987 1 1
0.188713587570431 0.185460755935631 1 1
0.137221919129942 0.134478323166336 1 1
0.237020610579559 0.232806980313846 1 1
0.170286845026052 0.167039393848045 1 1
0.0607696068661711 0.0593918231719537 1 1
0.189390572443209 0.185814616632594 1 1
0.0995917739502636 0.0976251531933178 1 1
0.273367956903341 0.268450208303512 1 1
0.189802468818239 0.186889011797012 1 1
0.319411570999266 0.313683048317186 1 1
0.219335535807155 0.215527623462484 1 1
0.220632147946257 0.217056614799881 1 1
0.245941151389731 0.241848987520925 1 1
0.277197823602245 0.271341119874859 1 1
0.222225618932241 0.217706999904002 1 1
0.181676978376474 0.17828017440192 1 1
0.138915610560825 0.136494597008645 1 1
0.257309419563787 0.252335951327364 1 1
0.361506633560417 0.355194903475353 0 0
0.26421261778255 0.260101429693949 1 1
0.223271689695227 0.218910923972625 1 1
0.298090840790715 0.292110106861347 1 1
0.192989483417381 0.190148356265064 1 1
0.230468331502328 0.225091373752868 1 1
0.098398349342873 0.0970602694153119 1 1
0.156709207468092 0.154088353146155 1 1
0.223192344673176 0.218261700865191 1 1
0.244759627142399 0.239629903167012 1 1
0.165575343121682 0.161649570800267 1 1
0.226669539146774 0.22315910813851 1 1
0.151646341428494 0.149076071195215 1 1
0.0548546237277221 0.0539832329221892 1 1
0.189763096732449 0.185787063621889 1 1
0.127364333389972 0.124922087769742 1 1
0.439102594567141 0.430741337093334 0 0
0.18140097834599 0.178876159236948 1 1
0.300768452313886 0.295238212283601 1 1
0.221560675300392 0.217718174844829 1 1
0.126834180031697 0.12512252671784 1 1
0.182474436625223 0.178611623591038 1 1
0.0996139057468984 0.0984870351915995 1 1
0.288699641780608 0.282868357880437 1 1
0.143931733228909 0.141198873413713 1 1
0.298975112065187 0.293473555790755 1 1
0.32766612028548 0.321274160526364 1 1
0.292356496305975 0.286818530685384 1 1
0.350735612499253 0.344374068267831 1 1
0.19197125851803 0.187887983358207 1 1
0.0822971355508651 0.0809650627496528 1 1
0.273242717239999 0.268604760742222 1 1
0.254481060367538 0.249322697701118 1 1
0.0577000829413374 0.0573405033598677 1 1
0.183633322558637 0.180190453499336 1 1
0.168165678168186 0.165552949384551 1 1
0.274194401028616 0.269578678362516 1 1
0.272613169706771 0.268233055331948 1 1
0.131946115091873 0.129532154208302 1 1
0.098495370104197 0.0964134510015808 1 1
0.177153129601089 0.173968693762443 1 1
0.0966334218250334 0.0948995908571344 1 1
0.2293118218192 0.225724268990274 1 1
0.0756435440944314 0.0747859421672264 1 1
0.245566341051138 0.241093406822587 1 1
0.156153895970587 0.152637366448863 1 1
0.245596837423592 0.241732277104213 1 1
0.134977929379288 0.131799179150593 1 1
0.222482852585422 0.218679086008006 1 1
0.138487518055058 0.135263143334942 1 1
0.0521702512741824 0.0508030343591614 1 1
0.124777140488007 0.122386781209711 1 1
0.144765654901633 0.142821447878013 1 1
0.232847333182847 0.227451155458667 1 1
0.0701653526000815 0.0690846152247596 1 1
0.126403948099198 0.124074041161413 1 1
0.227434549417919 0.222289130327796 1 1
0.101853911777611 0.0990116528452918 1 1
0.170791346106261 0.167589414900496 1 1
0.235705355231337 0.23117200303972 1 1
0.14454440683331 0.142679519672249 1 1
0.150047829287416 0.147368680696433 1 1
0.083099605270351 0.081737226188828 1 1
0.232728546081787 0.227931328842812 1 1
0.230778487326152 0.225750181816793 1 1
0.237837900783522 0.233845593764748 1 1
0.274345904315233 0.26873894506539 1 1
0.202136447280494 0.198527247693334 1 1
0.169302420860437 0.166115082186701 1 1
0.118083387622948 0.114897396741496 1 1
0.300049887115957 0.294392530844344 1 1
0.0208467536407002 0.0208449043251596 1 1
0.171997083232448 0.169381068031182 1 1
0.142723635909794 0.139981963309664 1 1
0.162203604125352 0.159290345116231 1 1
0.21962083276722 0.215505195142741 1 1
0.310818694113673 0.305468776766338 1 1
0.250633815463204 0.245973904496181 1 1
0.155709161899694 0.152393615992543 1 1
0.0987041903428049 0.0963978665256721 1 1
0.206300619550834 0.202698233734852 1 1
0.174091129644484 0.170345739194702 1 1
0.164002195170484 0.160836587369973 1 1
0.115954300994647 0.11446294905049 1 1
0.246932576752321 0.242064567556736 1 1
0.137166039704333 0.134067651449271 1 1
-0.00339713206590186 -0.00324656415766325 0 0
0.371982445262757 0.365923629759849 1 1
0.156547864829507 0.15309649453522 1 1
0.178053301844306 0.174527120300715 1 1
0.222996393487538 0.219189345635909 1 1
0.360800198647364 0.354032003526832 1 1
0.32083474411135 0.314220458714228 1 1
0.231148881491095 0.227169837602469 1 1
[truncated: 600 more chars]
