# Supplementary material for: Bias caused by sampling error in meta-analysis with small sample sizes
Source: PLoS One. 2018 Sep 13;13(9):e0204056. doi: 10.1371/journal.pone.0204056 (PMC6136825; doi:10.1371/journal.pone.0204056)
Supplement: S4 File — (ZIP) [file pone.0204056.s004.zip › results N = 20 theta = 0.2 tau = 0.2 sz = 5-10.txt]

"cohen.dl.theta" "hedges.dl.theta" "cohen.dl.cp" "hedges.dl.cp"
0.144154942456388 0.0993871945887386 1 1
0.412841673454124 0.403578994209504 1 1
0.589872473792133 0.541151518435748 0 0
0.0838330495579304 0.0822776873447542 1 1
0.0143538071091007 0.0247148979139689 1 1
0.23589511754474 0.216193133334428 1 1
0.377690381632051 0.349034691342561 1 1
0.291215071594043 0.276053057469638 1 1
-0.187503332153821 -0.166506990076468 1 0
0.496173458704056 0.449220552998759 1 1
0.406970509057527 0.368550052252814 1 1
0.153718136828039 0.14805680049519 1 1
0.00395136371374184 -0.0107884800662072 1 1
0.346937407112588 0.303421445943313 1 1
0.449337527358063 0.415166635629046 1 1
0.161876790087155 0.11107270305442 1 1
0.247327155098711 0.229344401643673 1 1
0.260989678159969 0.238536115261478 1 1
0.359505588745129 0.332680547415447 1 1
0.0592139688150399 0.0452954776727345 1 1
-0.111867168217699 -0.126605799081303 1 1
0.001395887583363 -0.0059164137292697 1 1
0.420373768756157 0.389481562647915 1 1
0.0739841803998147 0.041463314951876 1 1
0.130737755202688 0.111248099112189 1 1
0.24302532937759 0.227293564342315 1 1
0.353284930417264 0.311725177955109 1 1
0.24875222631081 0.223384130598012 1 1
-0.303347104788399 -0.276806061706544 0 0
0.0222157180662906 0.021242999331808 1 1
0.13262573127313 0.12469640883261 1 1
0.127355243839607 0.154203950848165 1 1
0.140907009806386 0.0464567143361887 1 1
0.450506793023552 0.428471296268183 1 1
0.0207582194665917 0.0282204252721135 1 1
0.167076978014137 0.131417672298432 1 1
0.163585553826797 0.132967174498153 1 1
0.0320617197415443 0.0247491293668289 1 1
0.250340199185669 0.199520735609113 1 1
0.0629365859709159 0.0573140927390315 1 1
0.363734194103549 0.333365103686943 1 1
0.443853987379972 0.405295787265423 1 1
0.0228863973523499 0.0306234229702241 1 1
0.18352756760206 0.167837058324265 1 1
0.112843598971868 0.134318932178486 1 1
0.195930792714487 0.177673663149078 1 1
0.224323371588181 0.185701574182932 1 1
0.151595837921125 0.109803907747302 1 1
0.281737228968052 0.2306820317569 1 1
0.0119782763522293 0.0183435988617398 1 1
0.249227536116473 0.232082949048193 1 1
-0.251327705459152 -0.265811418747307 0 0
0.00494834432637023 -0.00128200292504873 1 1
0.304261110477621 0.298541396645408 1 1
0.167227402630656 0.15174138871959 1 1
0.367982589371924 0.341630259841339 1 1
0.119453476738163 0.113866150271431 1 1
0.285051414920806 0.247146346779047 1 1
0.133674996395664 0.132091302713551 1 1
0.189109836500805 0.171758059565803 1 1
0.0116347468444376 0.0118947494220901 1 1
0.220353611779622 0.20739657377509 1 1
0.259546645209653 0.229963334831872 1 1
0.116360437570354 0.116878550967632 1 1
0.0653900866705433 0.0624559787140352 1 1
0.176656165718523 0.171131436904846 1 1
0.497165241985184 0.454688841247532 1 1
0.167201969399956 0.155731873706498 1 1
0.0576043095095687 0.0535569616517934 1 1
0.266384686387315 0.240115636425775 1 1
0.215179730681506 0.179149099799886 1 1
0.276054943228391 0.230890012696609 1 1
0.0128593221252312 -0.00108269244965069 1 1
0.239835481318613 0.198973342705512 1 1
0.215689467265441 0.202059414325602 1 1
0.138368970636417 0.126144562365132 1 1
0.15403750537809 0.142684999432637 1 1
0.284396860854979 0.289261536119356 1 1
-0.119590512109905 -0.0896275370734982 1 1
-0.0175226740106291 -0.0074786301128363 1 1
0.643181829439754 0.591396682307414 0 0
0.177249516365336 0.159299004186359 1 1
0.321270358255671 0.299873372933807 1 1
0.454351556952006 0.384797583488915 1 1
0.156277704938435 0.155121205099606 1 1
0.237265079339601 0.200766837500975 1 1
-0.116485115981904 -0.107008419858975 1 1
0.206051458339116 0.198996035980742 1 1
0.372088285275196 0.322553298321723 1 1
0.278531515213787 0.246572636572562 1 1
0.162310220371962 0.17532283072419 1 1
0.337150090885376 0.297051561636295 1 1
-0.00414313719634564 0.0163355923916415 1 1
0.362074027717225 0.301141662375524 1 1
0.288474830168122 0.255593480051636 1 1
0.333647245127044 0.311051406402499 1 1
0.278575063178873 0.240362815576473 1 1
-0.134578640083559 -0.126141763629985 1 1
0.247838427500035 0.234202778867666 1 1
0.124419612264093 0.113706889212246 1 1
0.397563141233568 0.353449163955301 1 1
0.312102377984043 0.279637195993353 1 1
0.246999434106265 0.21927156474006 1 1
0.110631812101371 0.103244974330478 1 1
0.0716938978083054 0.056230042571719 1 1
0.12283117062636 0.122591963979312 1 1
-0.0615949134051483 -0.0320994774798273 1 1
0.210786364702218 0.195687080493398 1 1
0.210776841910201 0.188339028211538 1 1
0.083279529737973 0.0940836564607112 1 1
0.352288438226935 0.324322689134239 1 1
-0.0963440745881169 -0.0515410762803781 1 1
0.257466731807971 0.244428176530249 1 1
0.373296904874272 0.341952722028203 1 1
-0.0267687490885172 -0.0188821271131396 1 1
0.0735579232224026 0.0849904836953079 1 1
0.28091328885808 0.232309162979958 1 1
0.164043835227725 0.154697346997692 1 1
0.343106369766006 0.286132915659096 1 1
0.280948096710948 0.258937270202248 1 1
0.0400278597792966 0.0268105066146028 1 1
0.193118909586816 0.172514622917209 1 1
0.310983838712325 0.264385818872903 1 1
0.366405853505836 0.338362700563798 1 1
0.0251890835118181 0.0166094787535356 1 1
0.380617889981486 0.312287514775271 1 1
0.0837865661695871 0.0497949643189281 1 1
0.0907715151520342 0.0821654164082969 1 1
0.286035507002475 0.229281462404772 1 1
0.386028190815257 0.359585313082748 1 1
0.210989918885162 0.18696048088403 1 1
0.376938961209719 0.339560586552862 1 1
0.00238333735106627 -0.00715282922304999 1 1
0.34026417965604 0.309882104312805 1 1
0.100813436550235 0.0830607059317908 1 1
0.305264798798968 0.283572146080061 1 1
0.342890413333495 0.303330771796936 1 1
0.0814299012192588 0.11379721822915 1 1
0.204390844615135 0.194879400164643 1 1
0.137078389205464 0.128676994671543 1 1
0.115060458467714 0.10432366269375 1 1
0.249669073770438 0.246776381866091 1 1
0.115538968943689 0.113906354259699 1 1
0.553452529651926 0.503529051634495 1 1
0.310074579352339 0.273442656944703 1 1
0.333514638855624 0.300542048255279 1 1
0.0939030469829919 0.0912318766761756 1 1
0.326559763427556 0.275407829673442 1 1
0.109894278753233 0.112232471858476 1 1
0.254460281631545 0.237149304854707 1 1
0.187791774029604 0.172218902510416 1 1
0.0237197346058334 0.00892394339962556 1 1
0.273224555403739 0.25398004585781 1 1
0.30083962485942 0.243711385808215 1 1
0.18870635582945 0.177477788367228 1 1
0.111473925959367 0.113944666778202 1 1
0.315490100553057 0.292192112723453 1 1
0.269122682139357 0.24947898460855 1 1
0.300706064810246 0.270433270093387 1 1
0.262618629673449 0.230049223013984 1 1
0.0638996321628431 0.0850696435234078 1 1
0.532706132465814 0.496204642637973 1 1
-0.0217555873643899 -0.0157935293635797 1 1
0.116040596931258 0.089350108771462 1 1
0.102954814368988 0.0895865465656367 1 1
0.249695310361698 0.2361796984634 1 1
0.552042885479191 0.498632589436663 1 1
0.101354430358414 0.104677393175618 1 1
0.387463201045954 0.346859146412041 1 1
0.083209781887343 0.0598634919534041 1 1
0.568398285834865 0.529251812064941 0 1
0.170238332135673 0.174327241804605 1 1
0.474026924627676 0.419263068511315 1 1
0.423130944494289 0.373252263951178 1 1
0.312956320550413 0.267902719996316 1 1
-0.0232046579846452 -0.0142926880128307 1 1
0.163833967354202 0.162277836507362 1 1
0.0702468168880862 0.0529931127670962 1 1
0.162005286386568 0.139908016731222 1 1
0.138252397560053 0.13213046560113 1 1
0.0583822510459002 0.0392392577399064 1 1
-0.0290049392549962 -0.0187924053605571 1 1
0.157784831894639 0.150329623040487 1 1
-0.0935278796962553 -0.0823954943280741 1 1
0.339995292244445 0.303385929193806 1 1
0.208771795106899 0.202419218977452 1 1
0.0858001922647154 0.102267324635301 1 1
0.364601242710797 0.329589209574615 1 1
0.450412516380581 0.394818983925381 1 1
0.133917250210623 0.141320391274213 1 1
-0.0766720539016333 -0.0668206683732712 1 1
0.19966718981473 0.21552209672939 1 1
0.0195231891301198 0.0149499396857368 1 1
0.300269570988451 0.280054118415642 1 1
0.138969316011357 0.125487634741604 1 1
0.4607947140527 0.43055741203014 1 1
0.0541902523809481 0.0534657018083564 1 1
0.165915892993759 0.179672021143313 1 1
0.251549434595972 0.255885544069079 1 1
0.148859669452265 0.128053033216641 1 1
0.470758267200497 0.422021375507947 1 1
0.25640449331631 0.233898309726178 1 1
0.366556712596043 0.344058313440924 1 1
0.262466932358166 0.25181325010251 1 1
0.222062483523047 0.182862368641211 1 1
0.432935668393377 0.39969525790673 1 1
0.158590091515942 0.145767095841612 1 1
0.316234924369584 0.292545976573173 1 1
-0.0570405345238608 -0.044790461108925 1 1
-0.0826708809682637 -0.0770216263943862 1 1
0.19434432296874 0.191125365107335 1 1
0.109674533618013 0.101112457808408 1 1
-0.0272864527960018 -0.0192554055214327 1 1
0.158814190869125 0.166171313425742 1 1
0.0491900379601234 0.0471916704801647 1 1
0.208764955694535 0.206056966672348 1 1
0.0848851375697434 0.062929542958171 1 1
0.0522625786514799 0.0443526303319751 1 1
-0.119029465808126 -0.108830841348696 1 1
0.224169420742737 0.197258525599683 1 1
0.284406993925416 0.269875935750953 1 1
0.000628161877170588 -0.0026219822825993 1 1
0.199597675583181 0.184854094112984 1 1
0.451279959011604 0.403129751931834 1 1
0.254414383899974 0.254383048416214 1 1
0.139342963579223 0.148568172612192 1 1
0.436907095804485 0.382136416254794 1 1
0.25697498680923 0.225013203126079 1 1
0.0954869685545535 0.115720601092427 1 1
0.221796187202098 0.219778001893299 1 1
0.358098866661147 0.294073931108499 1 1
0.311304725783102 0.29729164243381 1 1
0.403919150198576 0.356879800576704 1 1
0.06759311528424 0.0342966326989201 1 1
0.233991509647419 0.233504227427167 1 1
0.150956382559202 0.140592095913148 1 1
0.107644433787855 0.0992386325180075 1 1
0.305566679625846 0.270442305586133 1 1
0.196717209049904 0.160636794638237 1 1
0.0126425385097863 0.0084236063204984 1 1
-0.0836842184873767 -0.0764912302311087 1 1
0.32630488181171 0.309510355474422 1 1
0.32567189124535 0.321326343886069 1 1
0.573126977529707 0.524313207392607 0 1
0.349668863226644 0.319917300503883 1 1
0.103271521289353 0.076463845885829 1 1
0.254588736932751 0.226321100860975 1 1
0.327485070699436 0.317906493396148 1 1
0.0225648765552439 0.00890211608327003 1 1
0.143883708513454 0.148758476421999 1 1
0.490951773875528 0.436294940082809 1 1
0.165920219956525 0.1632096343694 1 1
-0.0499576519871493 -0.0551699509226232 1 1
0.375204595456783 0.352221453919379 1 1
0.418154537977742 0.356800585596247 1 1
0.137158028495719 0.133628720005936 1 1
-0.143443983682435 -0.0988670142478955 1 1
0.232949018369491 0.214858740006113 1 1
0.345858144712056 0.299422580099576 1 1
0.00287830157501283 0.0265683372812971 1 1
0.28969227024725 0.294570605194202 1 1
0.154897507765387 0.123573793102406 1 1
0.117849225629772 0.102530938330971 1 1
0.232409357469721 0.204317196838232 1 1
-0.011969212798851 -0.0282424646065509 1 1
0.326842210353763 0.304865766235914 1 1
0.259101153571132 0.227228928128559 1 1
0.0731793655997607 0.0598710379307852 1 1
0.208642870970227 0.187679312017259 1 1
0.161705653166808 0.146883302529711 1 1
0.262326283339328 0.23329018116502 1 1
0.389516258830326 0.33211262278583 1 1
0.0346603216525047 0.0442497591722554 1 1
0.0959260952468419 0.0906550703244325 1 1
-0.00227265494136535 -0.0178051132742852 1 1
0.181220211188811 0.148250405538036 1 1
0.287250943777355 0.237553595626208 1 1
0.218129565263866 0.192074773646512 1 1
0.308724109173061 0.291412542397259 1 1
0.217982315224324 0.168152607628696 1 1
0.0369776857883723 0.0440585963407352 1 1
0.268318824350325 0.25182673580891 1 1
0.364958843841529 0.327562933829482 1 1
0.318818253307062 0.288520803965377 1 1
0.317725979202903 0.320070806863399 1 1
0.139330804472981 0.131462149793544 1 1
0.333352561899839 0.310742015402258 1 1
-0.0325760662606452 -0.0191921667886729 1 1
0.2898991986771 0.246984042538787 1 1
0.178676409082389 0.139757175672372 1 1
0.296613725446587 0.271558980335753 1 1
0.189568628415273 0.170294573231247 1 1
0.134317854560741 0.12349079052785 1 1
0.515121394642952 0.459418070359156 1 1
0.378693467181178 0.341998390473682 1 1
0.416822143172865 0.3746412366115 1 1
0.126242617275985 0.0980781369282151 1 1
0.250358951069531 0.221132999345215 1 1
0.138975960880876 0.12341067034507 1 1
0.383728979181341 0.343723085594111 1 1
0.318777996276695 0.301618054948758 1 1
-0.0311812896431843 -0.0300781074310574 1 1
0.396426160679976 0.366162681568986 1 1
0.224306879588476 0.192915488410156 1 1
-0.066672328116213 -0.0516841753681234 1 1
-0.0182973050645673 0.00448047542773218 1 1
0.168915670967544 0.155459186313981 1 1
0.235812336280275 0.229254154705411 1 1
0.100811259088176 0.0995067812466008 1 1
0.56126776586617 0.481974932261847 1 1
0.279386099360678 0.271087192751184 1 1
0.366239793662842 0.350063453034325 1 1
0.426952348291775 0.38429700242244 1 1
0.293670767515634 0.279033896764657 1 1
0.306880593522132 0.285284256010045 1 1
-0.0436177618798721 -0.0287110363049095 1 1
0.164733834580147 0.138827278430134 1 1
0.169606387985525 0.176474673675466 1 1
0.135002880760178 0.102973795234548 1 1
0.199170495085526 0.162726750464294 1 1
0.21497836535745 0.195307848012756 1 1
0.367206441805195 0.331881710262324 1 1
-0.00488899759775371 -0.0124004284294738 1 1
0.329955873774875 0.277145759881775 1 1
0.414940814770273 0.377391544519559 1 1
0.228941820255775 0.220310766662032 1 1
-0.0154664122150624 -0.0192545065060663 1 1
0.236442185218927 0.217209708437841 1 1
0.33443151273984 0.306730393139697 1 1
-0.0313886157454858 -0.0159888874266522 1 1
0.0484463275545793 0.0372325582350615 1 1
0.281146215457118 0.258357609513862 1 1
0.132431064773266 0.0939079104857207 1 1
0.172728988365376 0.16053888991627 1 1
0.21443063593282 0.178142655788645 1 1
0.181934207812431 0.160943075235963 1 1
0.221695316347184 0.198827470048691 1 1
0.343224859410994 0.316087551829411 1 1
0.59126012882355 0.531668384385209 0 1
-0.0674415592641247 -0.0984692581738768 1 1
0.151615797544573 0.150610619348334 1 1
0.0798957495209801 0.0720295440899799 1 1
0.00916885909020651 0.0119491606804239 1 1
0.19374625570083 0.17405662124984 1 1
0.0403045604721806 0.0304014129456639 1 1
0.292432559934171 0.287184041496525 1 1
0.0499692366437414 0.0397021987523532 1 1
0.181335118205108 0.161699583227791 1 1
0.347321164342527 0.287699385766401 1 1
0.237052786351427 0.214493997511222 1 1
0.192765437691148 0.167927644162347 1 1
-0.0907348452882169 -0.08812326477607 1 1
-0.103031296606206 -0.0754190235851443 1 1
0.183259093497083 0.162068666803608 1 1
0.236658244891916 0.221852531842268 1 1
0.189450687716992 0.18753215930682 1 1
0.248261580351123 0.238565401814385 1 1
0.190032300289626 0.188311218416052 1 1
0.262619250855906 0.233593666344125 1 1
0.168799793533063 0.143342471022249 1 1
-0.0503362376659659 -0.0463534071484253 1 1
0.218275782216112 0.19002401663954 1 1
0.272229067359723 0.250925836976596 1 1
0.344406222804267 0.301971747944697 1 1
0.321346421401343 0.29833841870836 1 1
0.162109778884613 0.133934126425653 1 1
0.554091193892938 0.488327536072615 0 1
0.227132205882304 0.200707367683716 1 1
-0.0976762064037827 -0.0824903676698553 1 1
0.0511070449318681 0.0490238685936915 1 1
0.0262427091572137 0.0287212990035549 1 1
0.202101692028224 0.163571608028263 1 1
0.0330064129443189 0.0281455415220186 1 1
0.301025428759994 0.282682362560508 1 1
0.216602739994054 0.192893333324117 1 1
0.368423456138236 0.338568857584428 1 1
0.660619544982615 0.601208770777408 0 0
0.169408541410235 0.130337777129708 1 1
0.300668390722843 0.267720241576561 1 1
0.00732711278541281 0.0289116392334166 1 1
0.283870460246335 0.229034554449634 1 1
0.0862093092012386 0.0658682040118087 1 1
0.398948402125284 0.367519224435151 1 1
0.545259165093846 0.493310515885361 1 1
0.598959353914652 0.542789904824295 1 1
0.156009102892584 0.140184678299276 1 1
0.012038712973435 0.0155561987866998 1 1
0.186918432621005 0.174439725691663 1 1
0.0620332484057036 0.0573725665830812 1 1
0.0920956755532306 0.0702690751972796 1 1
-0.124599960074245 -0.0972246980524276 1 1
0.117395407930736 0.104627346396039 1 1
0.0771839923363966 0.087587322332881 1 1
0.0855105256959817 0.0927874082552245 1 1
0.191937924471649 0.165392715223648 1 1
0.176281453438847 0.14909784140991 1 1
0.0153772417667047 -0.0169698710166749 1 1
0.0988854535986857 0.0956057610379373 1 1
-0.0554037566138711 -0.0766511203329174 1 1
0.21132333326449 0.199375217471594 1 1
0.272409483073252 0.246770890348209 1 1
0.0583326692871663 0.0434526589019141 1 1
0.112230421755979 0.105692333336884 1 1
0.05936166780566 0.0686848209776882 1 1
0.156410798599842 0.145209241364975 1 1
0.294573251376273 0.280617043595469 1 1
-0.141666094970994 -0.120947421478051 1 1
0.113769160317493 0.119847628717769 1 1
-0.236142978646564 -0.219561265458161 0 0
0.363298783509945 0.352863371665652 1 1
0.256590727646391 0.239214541861685 1 1
0.292068273616595 0.288360427244149 1 1
0.458693523777358 0.455766420586508 1 1
-0.0421846779220609 -0.0532585827949623 1 1
0.258489556622997 0.206446762964855 1 1
0.139516465437453 0.106759590107926 1 1
0.357936092457099 0.316114491200445 1 1
0.113069658717969 0.091538310399042 1 1
-0.0622216867919418 -0.0523143922374175 1 1
-0.018662183217451 0.00700909242891947 1 1
0.190979566925094 0.195666764621103 1 1
0.257036435834806 0.23780633738368 1 1
0.0461171835804924 0.059610106330675 1 1
0.349379889711916 0.322011062177476 1 1
0.365633664942785 0.324936253392293 1 1
0.215312457296752 0.186568208816603 1 1
0.266086934019309 0.235218390056826 1 1
-0.125074525671998 -0.141185018475984 1 1
0.308287256776897 0.29954778535655 1 1
0.152654349188415 0.130503410195885 1 1
0.0272290098320954 0.0153401459746226 1 1
0.00325962892095492 -0.00323022934339011 1 1
0.330707144232264 0.292028063943649 1 1
0.0185206329425281 0.0570169742742623 1 1
0.160535443370439 0.147311887364618 1 1
0.392144441598276 0.353844833445474 1 1
0.303690528929027 0.266221085687862 1 1
0.263002786046776 0.25221230015163 1 1
0.143080033637721 0.147425900183435 1 1
-0.0352797337856163 -0.0588565839350461 1 1
-0.0153597152992251 0.00458340263941152 1 1
0.100512087786961 0.0979031438772796 1 1
0.404567632921822 0.381654791145877 1 1
0.0276980431137849 0.0394869956438565 1 1
0.293141106758037 0.242444109148835 1 1
0.221475108012113 0.206464342618911 1 1
0.186160983450595 0.181283028005017 1 1
0.105244720700724 0.0932473393144588 1 1
0.301880214358894 0.260665919664863 1 1
0.0831954416264533 0.0724737209175817 1 1
0.117790691157408 0.121147936562883 1 1
0.380508631405205 0.35662913675098 1 1
0.410622901622233 0.362759013467347 1 1
0.0462450262674336 0.0282895919599228 1 1
0.0777841309743007 0.0654565402404104 1 1
0.17832405918229 0.168144925589251 1 1
0.0891722864417222 0.0581474958796407 1 1
0.149530935691202 0.138560279009963 1 1
0.303074011607575 0.273538210542347 1 1
0.268715525899938 0.253697154193028 1 1
0.205425011420882 0.186783147089379 1 1
0.156684759659107 0.137927882059247 1 1
0.156514696620936 0.14961693490026 1 1
0.123017268700266 0.106258710995314 1 1
0.234437185070766 0.216225403351871 1 1
0.175531410795606 0.16093354204787 1 1
0.171818563018443 0.15909289370152 1 1
-0.0962745780130996 -0.100746874930245 1 1
0.132429805582118 0.109125183732231 1 1
0.325484796185188 0.341630711639604 1 1
0.113662778926229 0.0993950066535624 1 1
0.247067313920276 0.205169491375496 1 1
0.240905109334993 0.223274322212725 1 1
0.0725383067733595 0.0631953654992849 1 1
0.0857892670626785 0.0998178997712364 1 1
0.0871587183429096 0.0708751321120501 1 1
0.170355462755861 0.146764343521078 1 1
-0.0536498946931358 -0.073351219933567 1 1
0.281088005957205 0.249154600831457 1 1
0.18370275135279 0.168380757747965 1 1
0.15376928698265 0.165711923118975 1 1
0.178513139931909 0.144183610026527 1 1
0.0988240524261544 0.0997816747805636 1 1
0.116940809533167 0.108305456862199 1 1
0.380568357139316 0.36253465012669 1 1
0.194255711057648 0.204336062020162 1 1
0.173750681097393 0.161608642606363 1 1
0.260133266568963 0.211658563125783 1 1
-0.0299422039987975 -0.0333902223536783 1 1
0.0215545287157832 0.0130766669152983 1 1
0.323739297861315 0.289945108641271 1 1
0.074751090166273 0.0675343031127072 1 1
0.403872153867138 0.366152362121474 1 1
-0.0515912218043569 -0.0385035752131662 1 1
0.419604777163639 0.387963062780319 1 1
0.399376187301341 0.365084898124029 1 1
0.185877400815051 0.143189168139875 1 1
0.221645765388321 0.201688249144118 1 1
0.243002189335873 0.212152902194965 1 1
0.192100609503228 0.161003611509298 1 1
0.125964572215006 0.120052843686611 1 1
0.444994600924269 0.410678965548811 1 1
0.299054730888525 0.258289818756884 1 1
0.0459458305544125 0.0250077978571636 1 1
-0.0638231269334326 -0.0409224815239162 1 1
0.24680882489101 0.248777043120785 1 1
0.0973393131327328 0.0830311082405401 1 1
0.384917539437091 0.342502123708281 1 1
0.0283948244082728 0.0209445020341676 1 1
0.204042753162527 0.181589431669256 1 1
0.0905601874322536 0.0775939823362875 1 1
0.115377660063475 0.111614828605751 1 1
0.28707278143886 0.249195069986748 1 1
0.248639327891222 0.227772691152997 1 1
0.236284136181689 0.177419959202474 1 1
0.112827603093984 0.0721319897361347 1 1
0.557914696078986 0.4867948936276 1 1
0.318211564241192 0.275811018369347 1 1
-0.0403416703761084 -0.0214852698617568 1 1
0.415411537405531 0.354484548338624 1 1
0.390428768198375 0.353194425719789 1 1
0.247125568105371 0.249962624789401 1 1
0.180042823066166 0.155983129542565 1 1
0.218085729704856 0.202651254098346 1 1
0.151924655827799 0.152900081418128 1 1
0.0605175870911441 0.0656074794551259 1 1
0.107870099882135 0.10328596529176 1 1
0.281489503674515 0.243778396602704 1 1
0.345003439303048 0.329598102290181 1 1
0.308287683028382 0.30722436701115 1 1
0.0524842136526535 0.0516802169073922 1 1
0.0879438392132192 0.0755872490299669 1 1
0.482900202452502 0.441157243557508 1 1
0.134071662477485 0.136719268772137 1 1
0.0958291075652892 0.102367453424186 1 1
0.220886022799089 0.221463408000802 1 1
-0.132639500261575 -0.112304164248465 1 1
0.09195889173702 0.0744305951740185 1 1
0.0399214700052689 0.0470268072845553 1 1
0.217444479610837 0.192695253681348 1 1
0.236506901197909 0.214050124965941 1 1
0.302131020624914 0.277715920585736 1 1
0.069747940423217 0.0686128245235908 1 1
0.0141687239347415 0.0344971267394956 1 1
0.463831741290475 0.423501460220903 1 1
0.293437807313185 0.273238763362774 1 1
0.493362259118247 0.452077670735735 1 1
0.159657339801183 0.153066131066486 1 1
-0.168728961932418 -0.154171752663506 1 0
-0.0131022391935875 0.00486700484543107 1 1
0.064730074728976 0.0655412845223693 1 1
0.349765752272053 0.313014343905923 1 1
0.271601781253345 0.245898919559873 1 1
0.146042678565899 0.127856168326993 1 1
0.253186542560689 0.229387626421368 1 1
0.24162675259153 0.217554972749202 1 1
0.372097032881937 0.344217098131847 1 1
-0.0856190456325277 -0.0953635641931582 1 1
0.384080192076104 0.339285994759193 1 1
0.139322475684798 0.142602364799457 1 1
0.185354495673903 0.175587905367535 1 1
0.0240735801940342 0.0349453390152486 1 1
0.06740393925302 0.0677599976480013 1 1
-0.0436946904508379 -0.0471946926655552 1 1
0.419696284481949 0.378882297544324 1 1
0.0853867121550059 0.069936392075276 1 1
-0.104860795819324 -0.0903447059889144 1 1
0.436483437508748 0.40288225897805 1 1
0.158029779583439 0.142929950851279 1 1
0.042626392145575 0.0462475277781504 1 1
0.341559535336279 0.320118791682506 1 1
0.0566293188239911 0.0618332932601379 1 1
0.085768647054226 0.0677594352320506 1 1
0.39856566536106 0.3484171317275 1 1
0.341874385969293 0.350577516181329 1 1
0.187363582623073 0.135543076956684 1 1
0.0819169200543905 0.0945279026482655 1 1
0.397375780818676 0.367715484183294 1 1
0.158722776052139 0.14919790623785 1 1
0.185729837294925 0.163978291877167 1 1
0.192165535752 0.15940101717498 1 1
0.0753053993827303 0.0676610038194937 1 1
0.038573586041286 0.032373686064753 1 1
0.522074886478401 0.471382095336608 1 1
0.119629111435812 0.0978464092392592 1 1
0.0953440686761116 0.0884419994736593 1 1
-0.041312249392289 -0.0260652733622169 1 1
-0.224834841141985 -0.193559288718412 0 0
0.0524378337963016 0.0339515348638764 1 1
0.294686374052321 0.270996461550851 1 1
0.401081949879368 0.366168831269389 1 1
0.0136803007474214 0.0133835248713674 1 1
0.0953600883210649 0.101472633903369 1 1
0.265914909590918 0.196175958971345 1 1
0.2663499799318 0.227133739010564 1 1
0.0645827997156548 0.0668611697944017 1 1
0.429049023712298 0.375199351845907 1 1
-0.0693994849553159 -0.0496191102849925 1 1
-0.0294233084340422 -0.0216076830656689 1 1
0.504575323755932 0.464234332174574 1 1
0.303661502644502 0.284477273745985 1 1
0.303074874646257 0.291766707015448 1 1
0.274580789862952 0.278493121217937 1 1
0.150912676234231 0.122194157689993 1 1
0.295005517521599 0.275422220847101 1 1
0.105506484316982 0.107444036323523 1 1
0.0950149809882878 0.079482540568562 1 1
0.114827235137618 0.119879369995021 1 1
0.068989462299776 0.0759361429257867 1 1
-0.0183592395540198 -0.0235223865026569 1 1
0.0275226047005659 0.040210033310843 1 1
-0.0406530821385308 -0.0566356475479008 1 1
0.106566907214389 0.112056794303329 1 1
0.182213794169901 0.170777077385709 1 1
0.077661848080864 0.0757290928076856 1 1
0.348218360560013 0.332943277198835 1 1
-0.1135440827142 -0.106951667253217 1 1
0.504846222416945 0.474856019373711 1 1
0.487657982840775 0.449005641046198 1 1
0.214385325536173 0.199399478141659 1 1
-0.00959432237803565 -0.00729515898441709 1 1
0.300836623606992 0.257451268086362 1 1
0.0476528602001032 0.0411259098665477 1 1
-0.0288525161536891 -0.0326380703990832 1 1
0.118905451644989 0.118631168090545 1 1
0.18202686260709 0.17408196474718 1 1
0.271068104528273 0.228774339407027 1 1
0.252047579059387 0.223751809983527 1 1
0.178349111838837 0.130683593320882 1 1
0.113202519509012 0.104136141091676 1 1
0.337411712073479 0.312635149670263 1 1
0.204752425694532 0.205594629169368 1 1
-0.0257232050692307 -0.0143255136930152 1 1
0.290780101268917 0.258571644920527 1 1
0.480709568717368 0.43140769872516 1 1
0.293225039243996 0.255277443951625 1 1
0.194065433184556 0.214766402066425 1 1
0.0652645138065307 0.0929798162608626 1 1
0.347174092509855 0.336496377411739 1 1
0.45662543677444 0.403098675678655 1 1
0.273917237186423 0.248298211690965 1 1
0.252921940400973 0.227937670679971 1 1
0.3489078017028 0.310755507730587 1 1
0.422048598885577 0.377861170374197 1 1
0.139442445714624 0.127234251445346 1 1
-0.0557182385900428 -0.0536695390874919 1 1
0.0303813370399225 0.0303991133768377 1 1
0.176759889564156 0.159024746114182 1 1
0.371294723656174 0.328174603689948 1 1
0.100169647039471 0.0932976576341571 1 1
0.276395011152161 0.252460217120669 1 1
0.332819343369209 0.28301166487651 1 1
0.273395067172276 0.212932857663081 1 1
0.0896102053661291 0.092029662569654 1 1
0.126825920650193 0.0932552779844686 1 1
0.130219850118884 0.084841487254895 1 1
0.0364461820297837 0.00940852944268794 1 1
0.19562197944863 0.196016198869495 1 1
0.306674622566458 0.266204880088451 1 1
0.362292167545967 0.314871274971347 1 1
0.151168334804593 0.138440855169742 1 1
0.236601053386489 0.208591622031675 1 1
-0.0910194126476805 -0.0747306543328924 1 1
0.126403063334082 0.117442959910082 1 1
0.215789679085838 0.196536145276229 1 1
0.446859342249721 0.402110259437015 1 1
-0.056601605688372 -0.0317170923969925 1 1
0.297141852731835 0.268571980839672 1 1
0.312607525176695 0.251094573594297 1 1
0.134007980681699 0.102273161193348 1 1
0.188748379624035 0.18065823572353 1 1
0.106434429130824 0.0964542241981 1 1
0.0794214685306329 0.0645260505492682 1 1
0.0407764808035956 0.0203283793240074 1 1
0.255082838939309 0.243662216252446 1 1
0.55911204683119 0.508745994251916 1 1
0.11320963092134 0.119566938385276 1 1
0.325480580237331 0.311534641190306 1 1
0.161088281948235 0.153836234342258 1 1
0.207368706354713 0.183036946755348 1 1
0.0943661004008015 0.0857685892561105 1 1
0.0790709668306615 0.106335550917013 1 1
0.208780265220049 0.202766434595097 1 1
0.237495614025393 0.22492879747406 1 1
0.322876025824219 0.284275668887773 1 1
0.0719383392613344 0.106368026628029 1 1
0.134231064446317 0.120725440688072 1 1
-0.0278916769136905 -0.0237039132457281 1 1
0.108712091365615 0.0948941152605526 1 1
0.0477992047498812 0.0344881358565497 1 1
0.304099105627755 0.283343301547951 1 1
0.266140173693353 0.246282217629851 1 1
0.091896195349744 0.0545835579334372 1 1
0.26557190002151 0.275012594066283 1 1
0.11165788126161 0.102936830368497 1 1
0.329491121585668 0.294818369228713 1 1
-0.159261018587217 -0.156750516529407 0 0
0.325790466630573 0.303507419372762 1 1
0.232890516316802 0.20819607593478 1 1
0.0785678268627426 0.0856288465275598 1 1
-0.00142789876187051 0.0068417408700493 1 1
0.193513045807951 0.172911285426444 1 1
-0.0981785734556781 -0.100750327912257 1 1
0.286753936651711 0.238812178991995 1 1
-0.0506068379734989 -0.0517415541212338 1 1
0.138558635467029 0.12875486044202 1 1
0.278032850897408 0.257953320431369 1 1
0.190421046636267 0.16459093703063 1 1
0.360049753120644 0.334063939984213 1 1
0.172650518418852 0.14487466135276 1 1
0.243688072405604 0.229368171539694 1 1
0.0306345654522062 0.0456002338457122 1 1
0.219274415362659 0.190017388752309 1 1
0.374935904528626 0.347071452911962 1 1
0.235546739771545 0.207847485290032 1 1
0.20746108845929 0.19563699523826 1 1
0.172190899346813 0.157116385776065 1 1
0.105197258716171 0.0944642063925409 1 1
0.00155614465385886 -0.00142768136098791 1 1
0.071104318805666 0.0686466415345082 1 1
0.452954426374821 0.403569092642447 1 1
0.180129862244515 0.175897853502041 1 1
-0.155502808931573 -0.152037918130709 1 1
0.194310178206068 0.197309876710071 1 1
0.053275652972137 0.0539048054615521 1 1
-0.153688952885917 -0.141657640676392 0 0
0.556106281976442 0.480266485770251 1 1
0.239621570947996 0.237262303151506 1 1
0.206454991931327 0.184428680131523 1 1
0.104173708863996 0.0984440608795902 1 1
0.0340938245537454 0.023969802242061 1 1
0.195152253441649 0.168400599467568 1 1
-0.0779177602777892 -0.0779136759392109 1 1
-0.231104726726267 -0.192384580156518 0 1
0.138100426525165 0.121513328204138 1 1
0.28604678337529 0.250285801702958 1 1
0.5311759906463 0.490886385498083 1 1
0.0743160548824165 0.0618017040859362 1 1
0.367068865123888 0.359612489110231 1 1
0.240933574845157 0.235629571482179 1 1
0.253944091909414 0.233010849689044 1 1
0.273078455504931 0.23428491885975 1 1
0.424882466763507 0.375442583596565 1 1
0.161821722633177 0.142100170097509 1 1
0.698151062503889 0.637964299776132 0 0
0.171809155610343 0.136717944369925 1 1
0.589297509712208 0.534244069217005 1 1
0.213548608164964 0.192386965185485 1 1
0.111450103226758 0.109204193555433 1 1
0.226808203128925 0.218147409028797 1 1
0.232950704776359 0.208019571042835 1 1
-0.00631367931265765 0.0107219256508274 1 1
0.136298148495052 0.138115265247581 1 1
0.206697078366743 0.182223004039124 1 1
0.107673565031831 0.0971156003634425 1 1
0.203681634665855 0.178322914733971 1 1
-0.0922428177605986 -0.133993697319071 1 1
-0.0392189098716072 -0.0219132694241286 1 1
0.29947522963935 0.26446489929906 1 1
0.245813412595132 0.21289257835432 1 1
0.339687983495942 0.31854430318969 1 1
0.243530077469403 0.196255752708853 1 1
0.259702285433658 0.241329097886331 1 1
0.23599610291413 0.227884794069118 1 1
0.0964568582235507 0.111303661967064 1 1
-0.0194284976965494 -0.0206978891067642 1 1
0.371160486468043 0.316836946206879 1 1
0.0494763540788302 0.0473365153484345 1 1
0.214958163689789 0.186859617612799 1 1
0.133896730589776 0.101318318861115 1 1
0.489536839724848 0.446427377466982 1 1
0.497546535760292 0.444619636025972 1 1
0.309331937830233 0.3015418170909 1 1
0.228115834989634 0.206870022494873 1 1
0.0134125244368336 0.00928628607534392 1 1
0.291291153864763 0.271820368027058 1 1
0.174972316030875 0.181029227403518 1 1
0.350051467559872 0.315947777315579 1 1
-0.114718996775894 -0.0895267074568203 1 1
0.228307155377398 0.215374455505279 1 1
0.279878948521146 0.254941654421497 1 1
0.293014600858933 0.260641411527393 1 1
0.124839233644838 0.120073047835411 1 1
0.151001193557003 0.128876641791107 1 1
0.154806933720258 0.1315110697502 1 1
-0.00892645843757408 -0.0493919682644514 1 1
-0.299955472344677 -0.280755593018035 0 0
0.315994645545658 0.294935297054297 1 1
0.19140077605105 0.156844681094103 1 1
0.201095410894222 0.186899213457731 1 1
0.38680762329708 0.356515778835167 1 1
0.175439658357927 0.175967708046629 1 1
0.0539642353254986 0.0393798525991099 1 1
0.385875620240588 0.349787824986222 1 1
0.339328645277532 0.306021005572937 1 1
-0.155446642531412 -0.151125136635393 1 1
0.198232540538425 0.173759170798101 1 1
0.00832271758987121 -0.0023576971110663 1 1
0.098163343574052 0.108009025559839 1 1
0.166333136510529 0.154479180053753 1 1
0.256265766889916 0.221399308998172 1 1
0.16241525038958 0.143268187634233 1 1
0.107257188977355 0.0966747799202336 1 1
0.238634232231055 0.212250388541846 1 1
0.0398169796825543 0.0353785812415428 1 1
0.243018967589026 0.214159358616516 1 1
0.0603657106960894 0.0761252577278331 1 1
0.330427926457247 0.310725461175957 1 1
0.470547720614504 0.451529414899333 1 1
0.288269152936621 0.285436166564442 1 1
-0.0964885767428894 -0.0849452223396677 1 1
0.355331002575441 0.330030980362939 1 1
0.054364156150809 0.0423508643829555 1 1
0.208113857622397 0.169925605615545 1 1
0.223096485752453 0.213445418383419 1 1
0.390189947522832 0.364142892388596 1 1
-0.00546559013543831 -0.00565913103204344 1 1
0.418345782020245 0.377350581034469 1 1
0.544443316078608 0.488993081125105 0 1
0.103714556591625 0.110155011473135 1 1
0.206994711865493 0.181893390315856 1 1
0.151383937456903 0.144404753203562 1 1
0.0602225649376291 0.0319407905375264 1 1
-0.108339936717186 -0.0884771335010463 1 1
0.385579206078278 0.348073520096159 1 1
0.304668491107365 0.284827571284166 1 1
0.223376275313042 0.181057807627454 1 1
0.2407888576853 0.228794656059673 1 1
0.450536253444725 0.407935303642539 1 1
0.0321959751987113 0.0325699848070049 1 1
0.102391856526845 0.0904756852810209 1 1
0.153259015688442 0.146318850210849 1 1
0.0295622527412982 0.0371230206670528 1 1
0.0408461579049007 0.0460007704836157 1 1
0.465036325046706 0.422238552415588 1 1
0.163443992821766 0.160274390887223 1 1
0.227537232535414 0.218153079926646 1 1
0.0259266307599086 0.015511029101545 1 1
0.226720834762926 0.203633657637906 1 1
-0.0443871535360858 -0.0383827162596357 1 1
0.147177896832351 0.126764546357241 1 1
-0.0192951321158611 -0.00903763625677141 1 1
0.206545788542593 0.163919479311345 1 1
-0.0403109352382434 -0.0522703001018139 1 1
0.16264093917157 0.155412431809902 1 1
0.38837018658521 0.346319887206279 1 1
0.307653107301241 0.292808564996343 1 1
0.359198588324665 0.315894913641689 1 1
0.152465796226077 0.150403995274933 1 1
0.0927427271463415 0.114664298025246 1 1
0.269824471679792 0.235287858939658 1 1
0.169651611415072 0.15571535940048 1 1
0.301390295123935 0.262843927364699 1 1
0.0416972893632974 0.0549847817458502 1 1
0.256742746799403 0.237242348843695 1 1
0.167283958395874 0.1315418126033 1 1
0.26255830210246 0.237307063170889 1 1
0.156360440070535 0.136696238099392 1 1
0.194013378298386 0.190634843293438 1 1
0.400440709436477 0.366150625665561 1 1
-0.149614838236042 -0.151539871448085 1 1
0.034270471635696 0.00221773750495768 1 1
0.0406218222255775 0.0364431749958723 1 1
0.130062545701885 0.104799174615589 1 1
0.161293376798516 0.152497315464131 1 1
0.0963564144377621 0.11264946385452 1 1
-0.106185796330306 -0.122720398443363 1 1
0.0499018950334177 0.0465125986501994 1 1
0.0421056774934841 0.0584179565888773 1 1
0.270188625450174 0.238173194506195 1 1
0.185575461559521 0.184757309661501 1 1
0.00595698954990175 0.00702015598481716 1 1
0.210309369454267 0.212158170350451 1 1
-0.159027361931494 -0.150550078330725 1 1
0.325233912728242 0.305044821113473 1 1
0.0671946961297164 0.0735748250000871 1 1
0.306251468629905 0.269885384483646 1 1
0.100359653908967 0.072257259310252 1 1
0.378197460522853 0.33777538617768 1 1
-0.0518239631371643 -0.0491170880805192 1 1
-0.0428820274774399 -0.0412626753710705 1 1
-0.071224597760188 -0.0655126568081749 1 1
0.113318092714809 0.106496332221546 1 1
0.430590888616578 0.409521950476708 1 1
-0.00595113353028042 -0.0110104761297363 1 1
0.250170870589205 0.236027972373427 1 1
-0.0729679309075133 -0.0685187797907188 1 1
0.213048511457028 0.187841846352164 1 1
0.0116005177235186 0.00494949972900408 1 1
-0.109836728227199 -0.0912453116639442 1 1
0.110197216875605 0.113525642590725 1 1
0.773561862273358 0.66653719482039 0 0
-0.0543257766772614 -0.0654446888782284 1 1
0.219520244993995 0.217385361562643 1 1
0.252541081442823 0.251019192921842 1 1
-0.169980356204523 -0.175956051714628 1 0
0.0316967791889971 0.027266611202917 1 1
0.202924684263415 0.194055180999693 1 1
0.22669588492613 0.229129715584261 1 1
0.0845546902919682 0.0500228162328464 1 1
-0.0288764330744213 -0.051747565186506 1 1
0.410706715644569 0.360099925972395 1 1
0.165685801568659 0.148730184390319 1 1
0.114917381284273 0.107238229120405 1 1
0.0508306250958745 0.0567252417969015 1 1
0.227737174578745 0.213742080333575 1 1
0.0640007360064798 0.0454610139434056 1 1
0.228155665234924 0.198526350766907 1 1
0.439362043252045 0.405301123262944 1 1
0.241871522879617 0.216188354535902 1 1
-0.0365727968153239 -0.0383410626568174 1 1
0.237489832229878 0.204356499955197 1 1
0.271417161469329 0.235526824146291 1 1
0.00376132212006827 -0.00578935255787549 1 1
0.0450732177411303 0.0396848429674187 1 1
0.374534632619956 0.309725817734004 1 1
0.252612891212603 0.234326362388908 1 1
0.355860595198665 0.285742188620199 1 1
-0.19930049682288 -0.190163010297212 0 0
0.053386293787258 0.0480967986270808 1 1
-0.00246155355656424 0.0196490329275003 1 1
0.193003560534444 0.198795214560815 1 1
0.239283810663478 0.213078855430225 1 1
0.00863552308158635 0.00712036751615012 1 1
0.233908579872977 0.194218463405989 1 1
-0.0383926079312981 -0.0372143627655282 1 1
0.134399551409293 0.118170168733863 1 1
0.480750038271363 0.435428430263985 1 1
0.00701802956247102 0.01997405589997 1 1
0.278138194165297 0.255553412200345 1 1
0.283831385109352 0.263692855457193 1 1
0.316669769787342 0.277439178882777 1 1
0.374988529046561 0.356216474868298 1 1
0.0492480002189381 0.0523649454942284 1 1
0.0239179164658518 0.0111788640933171 1 1
0.174029405388589 0.147239308243221 1 1
0.139609244731745 0.13618113232966 1 1
-0.0707871920041004 -0.0444006845486817 1 1
0.39524959537744 0.35594963599351 1 1
0.136148547416772 0.122387286131655 1 1
0.188730802793258 0.163678139266446 1 1
0.0662520968410364 0.0609369280445512 1 1
0.203102148462352 0.180012600072188 1 1
0.659587138102703 0.619962150434714 0 0
0.27747130618904 0.23561896907306 1 1
0.231142305761256 0.216230189310545 1 1
0.187098797718262 0.165610387186471 1 1
0.301407792485027 0.286939752417427 1 1
0.0778927195850716 0.0675318606167873 1 1
0.199854411250274 0.177011319975115 1 1
0.0512844900290858 0.0299760532226592 1 1
0.091835373102367 0.0878540096993085 1 1
0.31032349503901 0.289509310874599 1 1
0.145635149283993 0.14245525216926 1 1
0.279314860518381 0.242696440461388 1 1
0.31103875759984 0.307336382398247 1 1
0.103479319236622 0.0911214450395451 1 1
0.294748494939909 0.270242268118213 1 1
0.284196092631693 0.249888863498709 1 1
0.397344298940306 0.354779269753221 1 1
0.0599793503779315 0.0654702013317603 1 1
0.299827106256476 0.27699230219309 1 1
-0.0160934285792858 -0.0168033333097639 1 1
0.654021129327644 0.57259505434745 0 0
0.106320652795839 0.086827256728078 1 1
0.40195530950636 0.370308438742476 1 1
-0.0592982721476382 -0.0504708015494455 1 1
-0.539919874926123 -0.485493366986961 0 0
0.0791189853646809 0.0920629815824193 1 1
0.117056970747736 0.0910290608072454 1 1
0.0017350375486004 -0.00824738143284843 1 1
0.0352164539339694 0.0359127177654792 1 1
-0.026148649387898 -0.015863893500996 1 1
0.139176930195214 0.119975918843724 1 1
0.182555901808974 0.159068756165928 1 1
0.27439786755528 0.248148455160229 1 1
0.241854985419896 0.195822140286909 1 1
-0.198890286006081 -0.188895805420987 0 0
0.236890965707039 0.232459531798436 1 1
0.359544507229649 0.297844241549904 1 1
0.0580005383275617 0.0626321076403491 1 1
0.377575407230886 0.350779224075857 1 1
0.0813544168828702 0.0953816618127932 1 1
0.222530470498385 0.223447705890613 1 1
0.184745545346873 0.171450477484175 1 1
0.468714713185517 0.439207090556443 1 1
-0.0387292302757665 -0.0435596231096295 1 1
0.239485937539008 0.226153418008532 1 1
0.285836515174293 0.25343294953271 1 1
0.212302938033954 0.191503412799399 1 1
0.529381553924835 0.447233970172566 1 1
0.236650409137575 0.218325758545132 1 1
0.041314911565097 0.0423113971312984 1 1
-0.154804747818964 -0.134805579425527 1 1
0.192707985435286 0.176195883264592 1 1
0.00568836706780332 0.00754700020929757 1 1
0.0875517098282157 0.068718822399537 1 1
0.173262100907401 0.17859599073707 1 1
-0.0111501298911896 -0.0173921287128048 1 1
0.109707336844978 0.116093187801528 1 1
0.163394987659672 0.101861472934491 1 1
0.281791757542467 0.246952474278012 1 1
-0.0317139236248405 -0.0302223273633562 1 1
-0.0695661756557761 -0.0409440155360775 1 1
0.304510188710003 0.274715588130296 1 1
0.280442675082917 0.241932428155186 1 1
0.0609318204699392 0.0450401409040471 1 1
0.13122734783061 0.109947695707289 1 1
0.127613952959649 0.11056363119637 1 1
0.207742287420529 0.211525979014554 1 1
0.0497248284891691 0.0683269466116029 1 1
0.181964964460519 0.189805906905066 1 1
0.10085479920845 0.0855411153476569 1 1
0.324797592126942 0.305314245382266 1 1
0.397843018946758 0.379222186268043 1 1
0.135502295361153 0.140380102226202 1 1
0.229375873825458 0.217583935923991 1 1
0.288273265968751 0.263154749806626 1 1
0.291319218672367 0.262661851787805 1 1
0.345258364696538 0.324009045451369 1 1
0.254533945729557 0.237387799829721 1 1
0.0368902522717231 0.0496206308478488 1 1
0.00964101372932849 0.00980693147714784 1 1
0.0345168495500787 0.0478483674970579 1 1
0.198382387958896 0.182834303389808 1 1
0.395348751229241 0.381710063209109 1 1
-0.031535271841717 -0.0350663384840414 1 1
0.0924133080469797 0.0641956281524204 1 1
0.168550909246072 0.160591978633274 1 1
0.335374892696442 0.302612176351365 1 1
-0.00549407627240465 0.00887604307580182 1 1
0.273951879064266 0.235244392502569 1 1
0.294727582857869 0.26687198226977 1 1
0.302407938552938 0.29691987667131 1 1
0.122477076668581 0.115492064877241 1 1
0.290984828600137 0.244437914869806 1 1
0.165497383579882 0.136656282475271 1 1
0.124896063430253 0.123920244046842 1 1
0.00632000220893865 0.0241180574710517 1 1
0.0410735977011572 0.0296208883639382 1 1
0.348227124708578 0.306636721944268 1 1
0.169554890543898 0.16373771601569 1 1
0.335168322809268 0.30191760339935 1 1
0.125193556165655 0.134462404983166 1 1
0.169359319982358 0.151088598187684 1 1
0.00293877322205526 0.000954282749824245 1 1
0.201913888413889 0.151117729925063 1 1
0.236448006278821 0.211163936164635 1 1
0.147111963808764 0.146930059706963 1 1
0.392568532746774 0.379555750736523 1 1
0.172878247343736 0.160665029402364 1 1
0.150753101867432 0.152367120920664 1 1
0.320931187056726 0.293016419978846 1 1
0.055899335305981 0.0574262333334043 1 1
0.036814072852349 0.014639068181496 1 1
0.394777951051273 0.373689705622359 1 1
0.293985306636929 0.273605382074622 1 1
0.124077459640709 0.128333671651032 1 1
-0.0147329697639468 -0.00816037334947162 1 1
0.191895141707492 0.176069351506296 1 1
0.298489176164988 0.269458244737031 1 1
-0.247515092498597 -0.242196641574026 1 0
0.0284399238511703 0.0339425157314037 1 1
0.356628673524742 0.306229514661253 1 1
0.00365064379225666 -0.00266410594504501 1 1
0.110922562341732 0.144218230015636 1 1
0.399202491538327 0.344316844646908 1 1
0.103783001895146 0.0916121766588327 1 1
-0.17271403760867 -0.161454277204776 1 0
-0.0415760673109581 -0.0493545801483821 1 1
0.242650703881846 0.233218774807356 1 1
0.216530765162433 0.199632740827621 1 1
0.0777088220157454 0.0748559308522109 1 1
0.378571267026103 0.345885610079494 1 1
0.102247146584155 0.0806754345010754 1 1
0.151072163435589 0.148592968707568 1 1
0.165084036654596 0.126814859682239 1 1
0.106871665569411 0.09527739131581 1 1
0.194147410112971 0.200125689014828 1 1
-0.022624121157321 -0.0182392561562919 1 1
0.250931650985177 0.220253343039542 1 1
0.272329435790351 0.24906387917574 1 1
0.416947575756113 0.420343978746007 1 1
0.0542135007701025 0.0371702868008785 1 1
0.00827482098053674 -0.00182965664601274 1 1
0.0807124219893736 0.0724531966237149 1 1
0.180841860451277 0.166713254485213 1 1
0.189510487482449 0.197317384063903 1 1
0.0610748534175033 0.0421628144187243 1 1
0.194428461032417 0.146077346339655 1 1
0.434707382999129 0.402055341981369 1 1
0.260726844565087 0.216450492284017 1 1
0.414130329339342 0.354983214170878 1 1
-0.0054680007585655 0.0124706976202046 1 1
0.268918772513143 0.227077143739614 1 1
0.118648184820173 0.0748420222323789 1 1
0.254239614624134 0.230538688565046 1 1
0.302967499618989 0.313628164437171 1 1
0.57677715021408 0.536931497001811 1 1
0.242011142662218 0.241245985414599 1 1
0.4107899132635 0.357550352818047 1 1
-0.425663858445281 -0.398067252528281 0 0
0.14247821417192 0.130432000302032 1 1
0.29532203322423 0.278393073401601 1 1
0.0380821245833263 0.0270426659000502 1 1
0.0159362918284599 0.0133155733031296 1 1
0.0653415428033566 0.0323892726467093 1 1
0.0522312970787526 0.043651973488727 1 1
0.346162952430912 0.316707300637914 1 1
0.140316469131873 0.131524451624965 1 1
0.34687897813573 0.34763469777401 1 1
0.294087852601462 0.278124254269592 1 1
0.125267704968128 0.0857585483606084 1 1
0.458817296284409 0.411045078728625 1 1
0.441055843306943 0.414713496811842 1 1
0.168166530610016 0.191864202323649 1 1
0.203566604367975 0.196111823585919 1 1
0.197849764149833 0.178788751329963 1 1
0.262824294212298 0.229923746064307 1 1
0.124137436951815 0.118051659177172 1 1
0.0845827727422341 0.106676704700957 1 1
0.425591685844434 0.38860635450648 1 1
0.216015325646874 0.183135439357801 1 1
0.50092086496799 0.451647978612509 1 1
0.343695562447788 0.297999295321139 1 1
0.190552600541447 0.178233031097123 1 1
0.469362731729897 0.407217010378201 1 1
0.100237795842233 0.0975197856757326 1 1
0.163319069330077 0.139175429137227 1 1
0.518107199139767 0.471074932335364 1 1
0.185085813948454 0.167021750443722 1 1
0.19404031328538 0.190575335423453 1 1
0.181280859158095 0.167976249615517 1 1
0.200911302320973 0.17255800967318 1 1
0.105170503092506 0.125160792665588 1 1
0.409739047068316 0.364782055758945 1 1
0.234122385511793 0.164108486820212 1 1
0.196927593997792 0.166853190426021 1 1
0.208266358732825 0.183196899837645 1 1
0.358062557455978 0.344034134306369 1 1
0.383852803375623 0.35112625925662 1 1
0.0673315787078696 0.0412052565394265 1 1
0.384321209966976 0.340799657651738 1 1
0.122416307481538 0.0976669218339019 1 1
0.513608953785173 0.474185071282767 1 1
0.0719924818971152 0.0766289952382158 1 1
0.518628852237268 0.455246788210293 1 1
0.331734581699563 0.3014996093822 1 1
0.406881040524712 0.373795962892149 1 1
0.253232401486863 0.214088779077459 1 1
0.217502594245812 0.195656184349496 1 1
0.258738023841747 0.221811644709838 1 1
0.465447217427373 0.434069530171572 1 1
0.199482838283926 0.179927526529209 1 1
-0.0748236008138767 -0.0436964610535148 1 1
0.120802334106158 0.115521831912174 1 1
0.140935176356926 0.138515158601888 1 1
-0.0988661054972316 -0.0893256946379791 1 1
0.465334960503493 0.420791573403123 1 1
-0.0614626381510865 -0.0582126237758354 1 1
-0.0275715511518834 -0.0454495845859396 1 1
0.0665239156936933 0.0567624884159114 1 1
0.20877457702852 0.15678158313892 1 1
0.118247514693092 0.108409650479001 1 1
0.319050081742946 0.28393534733833 1 1
0.28865205515894 0.269263507376054 1 1
0.250010175146679 0.208756289187229 1 1
0.129261009246697 0.117722753740064 1 1
-0.0566873763475512 -0.054588355751241 1 1
0.265277030831856 0.249131712306928 1 1
0.16423150148871 0.124474783555151 1 1
0.263562741502644 0.24619566840513 1 1
0.332766529065938 0.320053184018929 1 1
-0.0724157155925314 -0.0828228588088256 1 1
-0.0166727910572498 -0.0110903053680873 1 1
0.286312660068973 0.261580387090384 1 1
-0.0150771324828018 -0.00377494890964421 1 1
0.183793874449952 0.167542317548903 1 1
0.7061092971811 0.635196378859891 0 0
0.216613248571729 0.196141504435245 1 1
-0.269906079155845 -0.244864396427384 0 0
0.15407797158131 0.120061490476926 1 1
0.0265486772943979 0.0361830350635881 1 1
0.606693860471708 0.528885736003836 1 1
0.400617009993912 0.367783162180766 1 1
0.367824089187207 0.353125235017006 1 1
0.0485588702533501 0.0472627902849157 1 1
0.117734801653264 0.1077581641077 1 1
0.337871978172494 0.300008219625182 1 1
0.0743994370592064 0.0584770038406855 1 1
0.394511388034827 0.368909884472419 1 1
-0.114338026609675 -0.0971724756248708 1 1
-0.0465944244464185 -0.0350287094907288 1 1
0.378791608328676 0.362373672683983 1 1
-0.0177982709797631 -0.00607996335236583 1 1
0.0928667418172829 0.0964578021754636 1 1
0.239325218251568 0.216856234745258 1 1
0.0475642738124782 0.0454377468451879 1 1
0.116005978357437 0.107994426500027 1 1
0.191077723796156 0.15857011495609 1 1
0.0976576618230119 0.107412267575441 1 1
0.376622105323287 0.334073512143297 1 1
0.582104339569996 0.499799266867063 1 1
0.22667107114211 0.187411139319478 1 1
0.0633995877542411 0.0568419387860088 1 1
0.0160985161286849 0.0169674957991958 1 1
0.317473248549987 0.280828588630952 1 1
0.420641233295259 0.390725936129651 1 1
0.0100554361575051 0.0107817608139101 1 1
0.244904417572059 0.228393763580915 1 1
0.0192870770424683 -0.000852957103202892 1 1
0.0262180641678395 0.0485272418207223 1 1
0.419609864668895 0.380046453214406 1 1
0.244131387782307 0.183593902107646 1 1
0.330485590561485 0.297268135867588 1 1
0.589633449259189 0.51855507490484 1 1
0.384795621447765 0.359105575977645 1 1
0.306011149710622 0.261946388215754 1 1
0.164805000730872 0.16510626297847 1 1
0.0523823266924082 0.0311851417256202 1 1
0.264761249126902 0.256604629316309 1 1
0.0876555477955238 0.0994849106344457 1 1
0.124781539090621 0.105415840978499 1 1
0.171406107995103 0.147136014094276 1 1
0.137391990507912 0.127784099638127 1 1
0.350181265369807 0.287997034338765 1 1
0.247481111594613 0.276338131781993 1 1
0.161628155464336 0.163646196609935 1 1
0.386747687634949 0.359302292386622 1 1
0.0589689685324542 0.0395278483352521 1 1
0.133626205599023 0.134789829420291 1 1
0.462587506359387 0.408274136954281 1 1
0.296286478845114 0.267149740260245 1 1
0.349425534626612 0.29340008487613 1 1
0.22990938343082 0.204293938667242 1 1
-0.294693750675717 -0.274259680234036 0 0
0.258731962226936 0.229792460402395 1 1
0.40126921273095 0.368011649827023 1 1
0.434948599939757 0.372560300393589 1 1
0.367731309283322 0.352197876858358 1 1
0.341467831139749 0.310213381190817 1 1
0.102815026575292 0.102456797146639 1 1
0.269928914498172 0.241880283133126 1 1
0.227327601401848 0.206531855538169 1 1
0.220596921849241 0.21195934846855 1 1
0.0933296594256791 0.0930942701720879 1 1
0.168019808030244 0.141072321018316 1 1
0.385346213085251 0.347488159891873 1 1
0.380145195900486 0.339807089535088 1 1
0.303887383986632 0.275520421955672 1 1
0.154139349488092 0.133728944570354 1 1
0.0805730650794342 0.0608594405612188 1 1
0.0756147353610494 0.0605866942807987 1 1
0.0229041973230229 0.0088692331968044 1 1
0.0390335393427158 0.0286002688993382 1 1
0.249275521499646 0.199150162497392 1 1
0.323664928026156 0.289946829961322 1 1
0.128627854158519 0.132364414200124 1 1
0.090756039885989 0.103237909280504 1 1
0.190126246228628 0.168464589297048 1 1
0.484547568802746 0.447038049368883 1 1
0.479707686287443 0.409502079768156 1 1
0.0233933953425682 0.0239960947792518 1 1
0.330145876183462 0.333102910437505 1 1
0.548603916143137 0.500195838069525 1 1
0.241616736106519 0.198690492579411 1 1
0.209496891996244 0.20293188915483 1 1
0.390408276301759 0.361393799947162 1 1
0.112428245402181 0.104669985110898 1 1
0.258850432678119 0.24902459181896 1 1
0.619419935993264 0.560174892224129 0 0
0.207416661773457 0.164337742532169 1 1
0.105323043655779 0.0961152580446409 1 1
0.344582584117121 0.329943982920714 1 1
0.211959167676716 0.182500956871642 1 1
0.600038516962484 0.546294493107605 0 0
0.223049951367823 0.207816493524487 1 1
0.123900501527516 0.0900827599802615 1 1
0.0939265306850983 0.0917220613279646 1 1
0.0305694646633161 0.021443720173089 1 1
0.260202307260145 0.243467826998503 1 1
-0.0548014853875682 -0.065842044189618 1 1
0.745126626967148 0.689458084405203 0 0
0.42289495967107 0.370885233128673 1 1
0.256785842725278 0.247625973979555 1 1
0.417404961788906 0.410640447662587 1 1
0.27413002291046 0.246752757552015 1 1
-0.0232930567886438 -0.0334231083805454 1 1
-0.0509573499069336 -0.0477062485116624 1 1
-0.0394840383962152 -0.0268695811224995 1 1
0.366857851699317 0.306034342290497 1 1
0.131218624428854 0.119509924260198 1 1
0.0693231593658363 0.048702196909586 1 1
-0.00164597272149659 0.000216599573253651 1 1
0.0936029230871487 0.0832912067258375 1 1
-0.032927100670995 -0.03497381510768 1 1
0.353930660132429 0.331088028316825 1 1
-0.0276158232190742 -0.0354954718237235 1 1
0.18934302930303 0.166873738926403 1 1
0.170399650561534 0.149963876152536 1 1
0.0339425092141534 0.0288549975093379 1 1
0.661885428261753 0.597266620949452 0 0
0.481524323181727 0.429109886299399 1 1
0.161517710526662 0.149812844011342 1 1
0.16028985428432 0.139047780970146 1 1
0.21200361559124 0.161514989342303 1 1
0.360288376333035 0.321901608218283 1 1
0.657631192887504 0.58853819471424 0 0
0.256567381900906 0.258980278671839 1 1
0.716669065032316 0.63567109264385 0 0
0.0760542554916425 0.0428714544643135 1 1
0.208498220774531 0.196945482893392 1 1
0.00303987446607576 0.0146221744623718 1 1
0.304355470604061 0.272494406233811 1 1
0.268893345694999 0.222674849951705 1 1
-0.0193644470595679 -0.00386540643399776 1 1
0.262913704761833 0.242344922746514 1 1
0.0422761037223827 0.021039505599376 1 1
0.324255303475505 0.308033533505795 1 1
0.252948252748803 0.24728022143869 1 1
0.0832800503823045 0.0644294102447505 1 1
0.531312126677201 0.490718455334821 1 1
0.3471030931578 0.327670704827788 1 1
0.341629438241075 0.296576309392769 1 1
0.453506188521726 0.407184101128492 1 1
0.165897054451611 0.173079717152699 1 1
-0.181105809158638 -0.160226728390064 0 0
0.151106729429216 0.125078896732659 1 1
0.109539019063 0.126462666468603 1 1
0.28460985731044 0.274306029525066 1 1
0.0458896497158204 0.0475082654040384 1 1
0.00895855961566058 0.0017994511884766 1 1
0.151582550230003 0.147412110596625 1 1
0.190185266348555 0.157803207368007 1 1
0.0943736019882794 0.063423721484771 1 1
0.189937608249429 0.161806425596745 1 1
0.321495596228035 0.296473034299789 1 1
0.131326408707147 0.112237374441443 1 1
0.354070383743053 0.320626741260225 1 1
-0.0436929590876982 -0.0360336621164013 1 1
0.109132898967644 0.0829345927242935 1 1
0.0636960596708793 0.0633329129945781 1 1
0.239560947072347 0.212860441892457 1 1
0.0760506240011302 0.0814620303299084 1 1
0.0488085066096575 0.039736720689786 1 1
0.0306117908944499 0.0178109634749893 1 1
0.291572187448894 0.279595414573443 1 1
0.420729349344639 0.405807715957657 1 1
0.131947029750772 0.143929051917436 1 1
0.0573946368533177 0.0611454229336776 1 1
0.303532598048588 0.28900550661113 1 1
0.116660783461958 0.107894514335709 1 1
0.109158513290796 0.0972830534287655 1 1
0.307784307815491 0.283168553257898 1 1
0.147574087163584 0.140030871695656 1 1
0.326992507189323 0.297313715057755 1 1
0.30057824959597 0.291279705565698 1 1
0.216004310001422 0.190054437780358 1 1
-0.0840902239269644 -0.0725644448769343 1 1
0.168234381369779 0.157768742827705 1 1
0.209887378881498 0.179707774426112 1 1
0.338518638007942 0.321826024577546 1 1
0.195732373651721 0.166220555716033 1 1
0.423071034483223 0.37211242525782 1 1
0.222846657820046 0.18022020777331 1 1
0.29946795311055 0.303431117555675 1 1
-0.0176353389296757 -0.0294675578244444 1 1
0.18838320614813 0.178204621312941 1 1
0.409886378752605 0.381541987114605 1 1
0.219691371401504 0.176674695498193 1 1
0.413769288416522 0.400805669751693 1 1
0.372789056003392 0.309194761380139 1 1
0.514532657217035 0.47189428396962 1 1
-0.118473981326035 -0.0880705536137026 1 1
0.249171705465109 0.216351394967505 1 1
0.0951221717582768 0.0855586234753597 1 1
0.0344800733878562 0.0477468250494153 1 1
0.0619581154881792 0.0615405880019432 1 1
0.476841808142954 0.435991688545286 1 1
-0.0190317506223451 -0.0300086085905126 1 1
0.462238585328139 0.427773815085154 1 1
0.122935013586704 0.124012156983358 1 1
0.561595230827265 0.509309100420431 1 1
0.291934089305212 0.266767712234156 1 1
0.303092769976675 0.27295075530728 1 1
0.101893212908366 0.105009640044928 1 1
0.166086427810591 0.137973617853248 1 1
0.375063821264158 0.33981696783929 1 1
-0.0376159307493659 -0.0531748512528223 1 1
0.452844019706604 0.428678163383631 1 1
0.446217410771416 0.415240666417275 1 1
0.389988183221336 0.342970702746919 1 1
0.0911352329008973 0.0619022770920475 1 1
0.106356996343877 0.118482585428835 1 1
0.151133591962486 0.121254525844145 1 1
0.341129541002676 0.291899512022342 1 1
0.371400157826335 0.366552458606825 1 1
0.0658403224860176 0.0448851416679919 1 1
0.517457044220522 0.480380643933019 1 1
0.117192134979028 0.115039198121652 1 1
0.0729600125138772 0.091998582296489 1 1
-0.00421499577135943 -0.0418018777141368 1 1
0.254085483588385 0.226669300934927 1 1
0.191203781351211 0.167473967850307 1 1
0.036263553881003 0.0438232745041142 1 1
0.153996807795639 0.150777414634965 1 1
0.222444070647717 0.215040824833209 1 1
-0.0324409561726662 -0.0398968366773086 1 1
0.598572031011281 0.560019863139458 0 0
0.113299680744539 0.112775561113809 1 1
0.19956215091995 0.160557965899937 1 1
0.131293393084267 0.0971479765557175 1 1
0.206834296737803 0.195560102665915 1 1
0.354161429571859 0.333038586078311 1 1
0.157382340249338 0.14055759895464 1 1
0.263487811103221 0.268887702778634 1 1
0.153084873350207 0.161486410334173 1 1
-0.0700187706194006 -0.0417279470027163 1 1
0.18558981191611 0.181237350722017 1 1
0.00902089609883402 0.00606736303778996 1 1
0.177050929328919 0.152735859026392 1 1
0.214873384632832 0.193562053486754 1 1
0.360859254045947 0.350512118878065 1 1
0.377187606941588 0.32247358021046 1 1
0.216815599166326 0.186018235552818 1 1
0.279979970973702 0.251804295189638 1 1
0.0581615121740484 0.0398169535032989 1 1
0.212106283490503 0.193606740207249 1 1
0.0901663008191328 0.0826085471357595 1 1
0.158040736068959 0.154691120120148 1 1
-0.0451934045008853 -0.05739813107277 1 1
0.0080103525739688 -0.00213309764133848 1 1
0.298075475031876 0.265866687089133 1 1
-0.014506074371895 -0.00145073246879061 1 1
0.184432230585069 0.160190810608841 1 1
0.140686356949144 0.14267414055668 1 1
-0.00955422176882782 -0.00159585962459759 1 1
0.374440490173892 0.307228446196644 1 1
0.256019292623435 0.248802212742916 1 1
0.164304132558698 0.139578750556422 1 1
0.110515127745622 0.129371350178132 1 1
0.336051759828653 0.313404309115026 1 1
0.418698559446174 0.374908218679572 1 1
0.0633512653826422 0.0511899075837536 1 1
-0.228213260593875 -0.211924836628422 0 0
-0.09839646030938 -0.0915114846201882 1 1
0.440505474989152 0.412033180882932 1 1
0.304887213844531 0.25586519453176 1 1
0.0236885748536396 0.0370708118333476 1 1
0.163440178702453 0.168466064877424 1 1
-0.0817225681973436 -0.107088441739868 1 1
0.242711363631135 0.238170287557125 1 1
0.143397381103372 0.121086767224504 1 1
0.129226690737207 0.137371039717925 1 1
0.522104815107949 0.49134537202464 1 1
-0.0555921233202916 -0.0582707465118314 1 1
0.0565358219033506 0.073330517428488 1 1
0.2244739675115 0.20432599397349 1 1
0.208308638167361 0.20387534809221 1 1
0.331971763841374 0.29810144180164 1 1
0.270964597668255 0.25213383757143 1 1
0.0659976753887516 0.0522068074895669 1 1
0.435313902904791 0.431592095437764 1 1
0.208382670094439 0.1985354319303 1 1
0.347138859080976 0.291681523719836 1 1
0.0703272152742189 0.0790164716038002 1 1
0.213817298818832 0.165165688823191 1 1
-0.149055885541888 -0.132570870852418 0 0
0.391224676147369 0.334042610019409 1 1
0.155490445363609 0.146037366594869 1 1
0.292728037496259 0.268358857299058 1 1
-0.188672939649716 -0.145276460061427 0 0
0.400946097695542 0.358087622172768 1 1
-0.0486768555262109 -0.00860719667594681 1 1
0.281511663269271 0.266740660126943 1 1
-0.0839943133054291 -0.0393740696529897 1 1
0.384470545236195 0.351252814018124 1 1
0.126511455513079 0.109584682693755 1 1
-0.0763984786248596 -0.0728075082383206 1 1
0.0042646340098336 -0.00638579737874415 1 1
0.687924083218144 0.632025925543835 0 0
0.296974913455409 0.254911486981143 1 1
0.625335619900327 0.561989645195515 0 0
0.177082604467412 0.185992371184263 1 1
0.334565671922306 0.293979578235139 1 1
0.576441259920603 0.542391263863681 1 1
-0.11332883219076 -0.11184076076477 1 1
0.419815837494062 0.378807396190975 1 1
-0.064528236738959 -0.0557812336420595 1 1
0.125051761633682 0.105982040552834 1 1
0.369936175726409 0.337775297763029 1 1
0.0355108379184002 0.0281103253444932 1 1
0.134171110855145 0.116162277544915 1 1
0.0963181186489043 0.0962592041060635 1 1
-0.104577543900782 -0.0966564214958165 1 1
0.00548341788821486 0.0235909754950011 1 1
0.409713143663826 0.356423239856918 1 1
0.142852098050551 0.133345952342276 1 1
0.0977965970115762 0.108340040590067 1 1
0.347533207669014 0.311138906668149 1 1
0.426494050622596 0.424919638311714 1 1
0.171805793580833 0.160401451172166 1 1
-0.0457268064110245 -0.038258569494788 1 1
0.413974985599304 0.375178548384405 1 1
0.337251762134687 0.305165283967293 1 1
0.0967742175264489 0.101078736547645 1 1
0.181148404139676 0.158179280417519 1 1
0.34617220667545 0.331121504231128 1 1
0.576363784386081 0.503471735360035 0 1
-0.0740811639009566 -0.0713144168701932 1 1
0.314802606069654 0.267122369563496 1 1
0.230106099784325 0.217034755959442 1 1
0.146029188881462 0.137574324009949 1 1
0.175209669421624 0.150409657013308 1 1
0.421926400026381 0.399281418722655 1 1
0.183405791523392 0.154114102324857 1 1
0.185680951493409 0.177346231231299 1 1
0.147603218109163 0.127084793868295 1 1
0.215193668403517 0.165129675762272 1 1
0.0256487078804443 0.0283703240586519 1 1
0.210423016906244 0.173455074333484 1 1
0.241465861235684 0.225074294134955 1 1
0.222763562563644 0.19767349371399 1 1
0.405860950423863 0.386847137214138 1 1
0.35105422103483 0.314505771493713 1 1
0.0229363163172024 0.0147584763589854 1 1
0.522891091252996 0.473287497819298 1 1
0.0540734508084451 0.0306297240280804 1 1
0.228428944288137 0.219621953069298 1 1
0.283825038923323 0.255815687282713 1 1
0.234722773204452 0.197018989852143 1 1
0.0605978582228235 0.0431309401626151 1 1
0.102576444528721 0.0708047137655662 1 1
0.135238679724559 0.114362516049005 1 1
0.272440619852214 0.262400062893343 1 1
0.0788740131966746 0.0902868580411701 1 1
0.0933256009030435 0.0720273169171627 1 1
0.290521685917779 0.259426202899994 1 1
-0.242809200349649 -0.202319562832829 0 0
0.197862797348751 0.173839265352088 1 1
0.113721047408917 0.102578878115747 1 1
0.0747860123846341 0.0688473005569394 1 1
-0.0234649246022014 -0.0249323421486205 1 1
0.183689481328741 0.184919607412422 1 1
0.034755892896871 0.0248869999159422 1 1
0.327229456234325 0.274596245631007 1 1
-0.0333563898712846 -0.0385889683713505 1 1
0.0971539220542157 0.0800985737938372 1 1
0.377874092997088 0.349032671875405 1 1
0.0105989297272668 0.0201785120376027 1 1
0.200607379927393 0.199093535629796 1 1
0.232900633281588 0.199024820520377 1 1
0.357828435232427 0.339821526336851 1 1
-0.196536758631508 -0.201195119344586 0 0
0.516285293797157 0.478217406025465 1 1
0.37363961829578 0.351572490917773 1 1
0.485699893530083 0.444588080951145 1 1
0.256597741805842 0.240711962563563 1 1
0.049722427039372 0.039209956204324 1 1
0.160626152840045 0.167748694300729 1 1
0.205865291340896 0.204746460340128 1 1
0.0271199235868246 0.0431853585518308 1 1
0.150174371142938 0.127915218290177 1 1
0.543035730249279 0.5013638144037 1 1
-0.00167080635381018 -0.0158671015958665 1 1
0.0556016109462204 0.0698630988643705 1 1
0.324711934323531 0.314113543407838 1 1
0.272715456253069 0.267666676455774 1 1
0.0121694688290838 0.00248850316304646 1 1
0.0488692843089642 0.050911626328866 1 1
0.102982367643295 0.0845179030636662 1 1
0.217670250455002 0.204630462166738 1 1
-0.208554061850148 -0.197324958545637 1 1
0.324132134818153 0.283781780471449 1 1
0.143821860211375 0.14124839559003 1 1
-0.000827038348732666 0.00128413443339437 1 1
0.344145470075648 0.309364045280898 1 1
0.488134843163036 0.418651970154889 1 1
0.111647507421599 0.0988774934528059 1 1
-0.15570022550752 -0.143475235847312 0 1
0.242809783112366 0.204932185809468 1 1
0.174490395202007 0.129673064079495 1 1
0.072725291393611 0.059550066519252 1 1
0.457914246836681 0.454336234517362 1 1
0.492597602296021 0.454471109449813 1 1
0.220646624088176 0.189226805536179 1 1
0.303386077114575 0.293414446587368 1 1
0.191523497742566 0.161914967936394 1 1
0.0612865751955594 0.0833370554233529 1 1
0.413394287812061 0.390793031178121 1 1
0.295967099822508 0.282825548145878 1 1
0.265242015897481 0.235586617115839 1 1
0.621894716916425 0.568285999464473 0 0
0.26606830334112 0.230879957171736 1 1
0.202678227744478 0.185141716119643 1 1
0.073705765252771 0.0926882393568813 1 1
0.276475798846605 0.222246166590643 1 1
0.0996033693044098 0.0811597026781317 1 1
0.287064482088209 0.282668072794348 1 1
0.232396374156689 0.226675859609707 1 1
0.498599991453588 0.455398036410066 1 1
0.0955537992015538 0.0998234871320494 1 1
0.0158213182991607 -0.000534489374621125 1 1
0.0063570132760079 0.0212951235042484 1 1
0.166261147673993 0.144513922112917 1 1
0.00872308138466803 0.0144564916821399 1 1
0.181976091259265 0.159554187260731 1 1
-0.0129910934541552 -0.0207200841435154 1 1
0.21718400364083 0.207373259751033 1 1
0.316409049583716 0.281841192739165 1 1
0.337234748295326 0.304836397892742 1 1
0.470565884542893 0.426093347098324 1 1
0.056263201716297 0.0595689001093489 1 1
0.0730592725891368 0.0871223880835153 1 1
0.0478411299733556 0.0428083141418562 1 1
0.252906506126647 0.234532687455093 1 1
0.133692732032571 0.118026261899062 1 1
0.0500411437032386 0.0310911473003138 1 1
0.221512371434734 0.216274432819528 1 1
0.301593437935565 0.283695303874806 1 1
0.135070215076532 0.13153025616585 1 1
-0.234655205299886 -0.20063486135643 0 0
-0.0631529038603748 -0.0219317285586635 1 1
0.184647740969563 0.154602059334938 1 1
0.0664219903616396 0.0633989003258584 1 1
-0.14910639990053 -0.108317190239914 1 1
-0.240978873057132 -0.232015598381553 0 0
0.00492945160076678 0.0027673007557419 1 1
0.499492643289574 0.448930639782774 1 1
-0.0144434509437974 -0.0147316224088358 1 1
0.234855756278863 0.199842245096574 1 1
-0.0112017872420468 -0.00644093411717706 1 1
0.085698158758235 0.129357767742579 1 1
-0.0712716962476542 -0.0764550224893194 1 1
0.270501423465139 0.216243295183904 1 1
0.161448837770046 0.109724514712803 1 1
0.39613195324945 0.368150364637711 1 1
0.531800427136784 0.527107155014698 1 1
0.14304308550565 0.124554601999195 1 1
0.0369454668109337 0.0431991892067153 1 1
0.330698547613267 0.290826671366158 1 1
0.210692207225768 0.20366300442606 1 1
0.0430295171731031 0.0295484421085494 1 1
-0.0272373101435399 -0.0344180335094336 1 1
0.14881354938489 0.143199524263418 1 1
0.177236573111784 0.17382377207419 1 1
0.178580821532824 0.153606134919712 1 1
-0.00254809775572124 -0.00585982467591411 1 1
0.352305392700381 0.328425557634754 1 1
0.270499855062537 0.232872992006115 1 1
-0.00710436273844217 -0.00698515420655831 1 1
-0.298135510771316 -0.283818048744208 0 0
0.326420634168978 0.288016503662272 1 1
0.196031832075612 0.167812346032852 1 1
-0.0013520960118132 0.0297541601319773 1 1
0.110629178183684 0.104120632543049 1 1
0.0875036744843152 0.0897790485651744 1 1
0.219623193282007 0.200395165945299 1 1
0.378995929386483 0.344979091732256 1 1
0.201431098051644 0.138729633918842 1 1
-0.145060634365962 -0.108616616313168 1 1
-0.0532899244306321 -0.0310357573559984 1 1
-0.118346727828732 -0.108999267108753 1 1
0.519497894074466 0.48172312260274 1 1
0.294658196777332 0.270103740368198 1 1
0.152581713834492 0.138220765267154 1 1
0.171935923599511 0.130638494754403 1 1
0.41469316679329 0.371580714594123 1 1
0.246238851069734 0.223460143035286 1 1
0.236416732161242 0.227099162375744 1 1
0.31119138608093 0.289013135174286 1 1
0.478962830879723 0.418535859785376 1 1
0.245850001677773 0.234666611756389 1 1
0.150431301651077 0.133136181027201 1 1
0.35171494322862 0.319151186673716 1 1
0.0927641307219956 0.0998900257958224 1 1
0.0932599884215563 0.107951319077595 1 1
0.349658239231126 0.323871323232151 1 1
0.366922054681922 0.326735170316822 1 1
0.425941579711424 0.382110542899112 1 1
-0.0827709802704219 -0.0892872690246121 1 1
0.139590066646639 0.116661548534315 1 1
0.311665829522872 0.283642152883373 1 1
-0.0240774168121274 0.00903792927464653 1 1
0.383613102785869 0.344677966603768 1 1
0.21168695694879 0.188739017677428 1 1
0.198172118447179 0.21985109769592 1 1
0.382919454349848 0.382332689347639 1 1
0.119103934895168 0.107360476537937 1 1
-0.00265171317050371 -0.0765266192088789 1 1
0.10599349094304 0.0928488657352416 1 1
0.198636754150143 0.187707763902286 1 1
0.0248980580917515 0.00779459769346054 1 1
0.377451825574718 0.336658702878078 1 1
0.345422507391073 0.305427454323307 1 1
0.44342733682699 0.41059049028516 1 1
0.546031346415927 0.495191517437641 1 1
-0.115369930025367 -0.109815741404888 1 1
0.284706257639757 0.228315761174012 1 1
0.225938806644698 0.211920437936044 1 1
0.455047673622313 0.416034967904867 1 1
0.242234578097448 0.192772868817316 1 1
0.524348531948023 0.471795160477826 1 1
0.173118719223789 0.169738466608733 1 1
0.270735582977266 0.240234163725586 1 1
0.0426887592627059 0.0388912227229471 1 1
0.246028600769175 0.240874500461446 1 1
0.0832053753898631 0.0717547303801122 1 1
0.0947816770344911 0.0924643287473817 1 1
0.148125981530234 0.131385126088077 1 1
0.167396540821494 0.150615461725377 1 1
0.103204192494181 0.0829834530895935 1 1
0.0992095315501839 0.101850753287578 1 1
0.318631794968622 0.298614696466744 1 1
-0.0782830767532465 -0.0728546031452007 1 1
0.0809110876314338 0.0843483826055487 1 1
0.354686451997335 0.32991649232059 1 1
0.26336422884844 0.251626182069244 1 1
0.0225386039422464 0.0213619398331503 1 1
0.131350751501006 0.124593537720147 1 1
0.294051680997578 0.265284558651778 1 1
0.24134407902536 0.225889806719344 1 1
0.295045933432601 0.263087653353399 1 1
0.00115002150815504 -0.00377596788625948 1 1
0.267141493919494 0.22787664669453 1 1
0.075429732216627 0.0905877739962851 1 1
0.172547008348784 0.155738001062857 1 1
0.156583844865243 0.168849757081765 1 1
-0.107445585301137 -0.0850216051686859 1 1
-0.187491522009304 -0.162709012694694 0 0
-0.0817276501412454 -0.0643064803617677 1 1
0.0871511589312012 0.0709497964904047 1 1
0.357936726203818 0.325773733226423 1 1
0.382263737421134 0.344003325898003 1 1
0.185386210919472 0.15202745333259 1 1
0.428162109647788 0.370857890902989 1 1
0.419375371585604 0.365362484063228 1 1
0.143901261523172 0.135682468049909 1 1
0.244811943710457 0.218574477357125 1 1
0.0354683561507965 0.0304458310497067 1 1
0.524199095296347 0.484481553382979 1 1
0.234072009483409 0.213894677760982 1 1
0.121803431713061 0.112726972413969 1 1
0.334579003291061 0.279519168996407 1 1
0.205020754793685 0.186872120809183 1 1
0.54702324685972 0.495092951913962 1 1
0.076123979574737 0.0787458184853176 1 1
0.515662139602509 0.480679159188841 1 1
0.167258070763008 0.168095040800948 1 1
-0.0352709504767215 -0.0315431349823198 1 1
0.38521034494365 0.341445379155117 1 1
-0.0559025779152624 -0.00734815414180972 1 1
0.210309085302843 0.199330734898791 1 1
0.496905316036743 0.454830283261845 1 1
0.190603481179692 0.201763528599374 1 1
0.167593561936094 0.141991736503177 1 1
0.298941642266651 0.27422818202144 1 1
0.302040083747548 0.269670098501582 1 1
0.183457701236949 0.166165837595899 1 1
0.0713179050209793 0.0374773544790284 1 1
0.110517398137933 0.0965374921556943 1 1
0.0720560186534671 0.0811193574048465 1 1
0.41013278473844 0.379105505067468 1 1
0.294575682297111 0.263451362283594 1 1
0.263705517416258 0.240323639270587 1 1
0.0419795569823323 0.0185789295100504 1 1
0.284431745841704 0.248699001921554 1 1
0.223916802604483 0.21306653725884 1 1
0.540552129246778 0.497715085086113 1 1
-0.124595802482002 -0.107272459879558 1 1
0.623335370064681 0.571708783203612 0 0
0.246074004965208 0.227408228687111 1 1
0.460438057526178 0.449752223058244 1 1
0.308128910014978 0.288949690075501 1 1
0.00255342086730772 0.00325176818980152 1 1
0.14936479789829 0.150347139669149 1 1
0.539898195508003 0.489241834802685 1 1
0.413941391636634 0.384854180733549 1 1
0.152892189922795 0.135134522448995 1 1
0.117033867404301 0.119616986975772 1 1
0.309616192806972 0.292058860040454 1 1
0.0941904294814244 0.0983704775380938 1 1
-0.123707335142252 -0.0950978746470354 1 1
0.296234310463742 0.27645306155663 1 1
-0.0470548793235414 -0.0472299341934885 1 1
0.105853327750247 0.0998871839662404 1 1
-0.0956469104846792 -0.0648885067492086 1 1
0.402632264628278 0.359042225143601 1 1
0.150331984981325 0.123872855047356 1 1
-0.0315819952527491 -0.0314630944796231 1 1
0.237018266530792 0.206029259749437 1 1
0.187276180167465 0.183113232403001 1 1
0.254149954523153 0.211046559429447 1 1
0.327598492824117 0.314798390564056 1 1
0.289303166415475 0.297812038661555 1 1
0.220735486196261 0.19481109901386 1 1
0.200266425119574 0.182853557256133 1 1
0.341633134734281 0.307812262789168 1 1
0.24588820620022 0.224898710026009 1 1
0.485365619497455 0.436776696008586 1 1
0.185939946291582 0.166632869332076 1 1
0.121732421030073 0.105191759281437 1 1
0.423305155024938 0.398650453599939 1 1
-0.00672776501397362 0.0059142280175213 1 1
-0.039301301234069 -0.0285862073447187 1 1
0.183189465964923 0.174746286992282 1 1
0.195462783757102 0.185872670730818 1 1
-0.0942752109497766 -0.0879528184018222 1 1
0.0689504708466377 0.0610170912971225 1 1
0.00997034677689653 0.00156780262573992 1 1
-0.00774108819578554 0.0447290369357289 1 1
0.123030221585459 0.112087733100914 1 1
0.0578487861471527 0.0390542881987392 1 1
0.107411253399719 0.0993691643092568 1 1
0.306242065068384 0.286542556708583 1 1
0.247541428700673 0.234918713765425 1 1
0.0245827187271543 0.0235814492756996 1 1
0.214287560099805 0.194442335133448 1 1
0.181067838774831 0.152795021391722 1 1
0.108532813927496 0.102841630329304 1 1
0.143910584885336 0.0919925549383175 1 1
0.144928424022166 0.150121586977096 1 1
0.285234238990597 0.255815776874118 1 1
0.223245339645234 0.246509606414171 1 1
0.563806538769357 0.497017375883987 1 1
0.326139483405169 0.286016624218406 1 1
0.189320991541866 0.192950120238832 1 1
0.306219132313685 0.291311056784483 1 1
0.314979780557709 0.284440500294559 1 1
0.233661698684157 0.224900798444512 1 1
0.144890320416777 0.140274099248038 1 1
0.0948377209061829 0.0887980488192176 1 1
0.0630754563165157 0.0581041237034386 1 1
0.398042596417102 0.366563655032659 1 1
0.189973146815196 0.196257959096304 1 1
0.0469134444678517 0.040672390277388 1 1
0.0716966593218287 0.0541853220677188 1 1
0.460399261865212 0.40618476522165 1 1
0.261524723891217 0.239533536693887 1 1
0.0083495096841332 0.00965599502239816 1 1
0.118193786065761 0.0965925656221948 1 1
0.0271215870933561 0.026197320330708 1 1
0.428541024201871 0.395005276246318 1 1
0.0434707201827544 0.0308256008060574 1 1
0.227619676812828 0.192703229635365 1 1
0.0710410772233647 0.0421646496927749 1 1
0.292265921633261 0.243648294969526 1 1
-0.0203089043086801 -0.0368457940373736 1 1
0.205427974944827 0.193744006052039 1 1
0.30761202270947 0.265521307814354 1 1
0.241002653291599 0.219131699655943 1 1
0.177414908942197 0.174068551026648 1 1
0.276251681957407 0.25191051882941 1 1
0.251509418126249 0.254087289234793 1 1
0.333917394756063 0.29635075088207 1 1
0.311540583727095 0.285290950298115 1 1
0.452712723472552 0.402954354897538 1 1
0.268990547023637 0.247792421173042 1 1
0.00130039566764683 0.0245174449469932 1 1
0.322397576198969 0.262520034326875 1 1
0.323751863039834 0.300981318617413 1 1
0.483055563999425 0.424042111057476 1 1
0.0932223846088642 0.0916962918101979 1 1
-0.00603122374903921 -0.0128459252015681 1 1
0.109423988926068 0.111748904835265 1 1
0.365487946280543 0.312551309357979 1 1
-0.0324458005538896 -0.0354738681736766 1 1
0.34627401420276 0.318712353039005 1 1
0.320735557516958 0.303909412910216 1 1
0.0956039350548271 0.0856698238997579 1 1
0.242003194509945 0.210647406681886 1 1
0.294922085450221 0.270281283248851 1 1
0.117191132076162 0.103209860576652 1 1
0.446343000076937 0.429919791749302 1 1
0.000214867838980608 -0.0190859280541014 1 1
-0.157864764302154 -0.140668306988884 0 0
0.269053851830481 0.218906392375424 1 1
0.353224881089307 0.317625350159761 1 1
-0.0261355532553738 -0.0142976000101788 1 1
0.333813983280126 0.301421099871391 1 1
0.098161806092443 0.0912109658393843 1 1
0.438090894059677 0.395926743779699 1 1
-0.0685273323927535 -0.0508311238188655 1 1
0.162813939937902 0.17877789626428 1 1
0.214567954120057 0.202676672144559 1 1
0.102502189842054 0.0941628911913586 1 1
0.384560731499072 0.338311548375901 1 1
0.151973698525841 0.164181521933019 1 1
0.18228398952363 0.173958558295215 1 1
0.399260031284773 0.344178202146151 1 1
0.293191838502191 0.279796286830102 1 1
0.0385669779231915 0.0156529798172722 1 1
0.335744270421273 0.281993203655583 1 1
0.0138912471711411 -0.025599319870672 1 1
0.0972492286564783 0.103874324721258 1 1
0.12114523797052 0.0914976788244864 1 1
0.360248630264515 0.335549429993158 1 1
0.550962954616539 0.526056517672871 1 1
0.274798474183503 0.238984314622918 1 1
0.142956511853826 0.138750709143969 1 1
0.487651531617317 0.431186299252058 1 1
0.488781905640679 0.436477017746526 1 1
-0.0562897632643479 -0.0406964146956477 1 1
0.468461998732334 0.440207808902046 1 1
0.136668760847365 0.127777612437072 1 1
0.109968570319316 0.0951398498985465 1 1
0.33646826156995 0.297328053301422 1 1
0.346205600361823 0.32190393537063 1 1
0.0229605529184661 0.0313000919031582 1 1
0.0709133598337354 0.0666183471050678 1 1
0.133446731990852 0.137997748234363 1 1
0.19670174900796 0.176804057626628 1 1
0.0705466362220496 0.0724989078703481 1 1
0.290740595030183 0.272595406930037 1 1
0.344591301457259 0.322654426336528 1 1
0.0547780609675129 0.0495857595245399 1 1
0.305142514966985 0.29325997836059 1 1
0.244924741857818 0.221301376238844 1 1
0.283818086409091 0.285607491487219 1 1
0.0736048970372917 0.0609466729662825 1 1
0.173337242242765 0.18047855256558 1 1
0.358068128338159 0.355549073910617 1 1
0.403968062779659 0.382124357668171 1 1
0.228147447306144 0.218542677450565 1 1
0.239162578497107 0.231068640698563 1 1
0.317656788485803 0.290209080436092 1 1
0.417185747261366 0.347473625476647 1 1
0.136752902023671 0.132524572821222 1 1
0.246291168841303 0.237322466292189 1 1
0.0594649999340933 0.0521748001116755 1 1
0.174935389179434 0.148964128056747 1 1
0.164078990347279 0.162418056902727 1 1
0.355711682085844 0.330850483128268 1 1
0.0819656669302659 0.0852456387396448 1 1
0.194173715944646 0.176790762985188 1 1
0.199532275236173 0.158572722163861 1 1
0.144468262159853 0.130018930554722 1 1
0.138589596303272 0.105385183537424 1 1
0.339617577630429 0.268698628061362 1 1
-0.216037216104456 -0.193118383116331 0 0
0.250970709102604 0.231467259108785 1 1
0.259707530436719 0.2267773666747 1 1
0.290172555644789 0.251851952989859 1 1
0.308324013665186 0.267242416644455 1 1
0.59981035551751 0.548668574188266 0 0
0.20177393620165 0.177965744954889 1 1
-0.108771259780216 -0.10855430856549 1 1
0.177748504006952 0.144927751923662 1 1
0.190832096905832 0.171734323962781 1 1
0.239621481655462 0.222246102515453 1 1
-0.0343917017800253 -0.0303438368119109 1 1
0.0849948692063476 0.101288476959255 1 1
0.131486980553806 0.120628127121838 1 1
0.435026785568972 0.409965900624317 1 1
0.00484615775462246 0.0116903017091228 1 1
0.401245136332961 0.351731720391713 1 1
0.212207430306506 0.203710660735269 1 1
0.0747269720411012 0.0689378865534544 1 1
0.206528402274623 0.173675344769833 1 1
0.221735068787996 0.207078483006845 1 1
0.176223114094769 0.157943489018652 1 1
0.295117052632379 0.289840265683311 1 1
0.168274586228347 0.160769905975383 1 1
-0.0808934778601624 -0.0809932076139002 1 1
0.0799174815686178 0.0758254503987645 1 1
-0.0914563247808427 -0.0799350467783208 1 1
0.045675974940743 0.0328016049827763 1 1
0.297062074482757 0.266392012487323 1 1
0.101514613635952 0.116315332813651 1 1
0.279664678554823 0.257385865482425 1 1
0.00366928773331991 0.00801219856200351 1 1
0.281295804369627 0.22650249015221 1 1
0.232567814352033 0.204697091681093 1 1
-0.0296308261973744 -0.011817440787474 1 1
0.0111240607049536 0.0169247776028983 1 1
0.222528838885712 0.202804381892226 1 1
0.0993805586684079 0.107052660289397 1 1
0.164649096966835 0.139889149229304 1 1
0.395485476574979 0.366066153253503 1 1
-0.0734891874237373 -0.0670487704830587 1 1
0.20802121291345 0.181652958763441 1 1
0.253986417514344 0.238882983735618 1 1
0.361766168517927 0.322715280254411 1 1
0.354222492753989 0.322719960952134 1 1
0.223544878697265 0.196291297239959 1 1
0.0933450615389612 0.0728246762904167 1 1
0.341591406214502 0.30214402074204 1 1
0.0870499607804183 0.0654119121246653 1 1
0.177250876297706 0.158306334903587 1 1
0.306097546696973 0.274106121638858 1 1
0.222633491452647 0.184593585668161 1 1
0.0254532399672609 0.0305960015951496 1 1
0.174656842577719 0.158007751577898 1 1
0.00657922369095063 0.0225304614890736 1 1
0.0110563722013237 0.00234581721387828 1 1
-0.00641222638513498 0.00700511642189538 1 1
0.273041910544495 0.239842939306127 1 1
0.145483774610956 0.137261758373065 1 1
0.062151981192811 0.0732743476406908 1 1
0.197068333519528 0.162726378322038 1 1
0.254948209627021 0.19457495888038 1 1
0.399578032855778 0.346709099969282 1 1
0.103930298592784 0.0953653215873528 1 1
0.262292244660852 0.237938343639712 1 1
0.333319154613858 0.240194581623527 1 1
-0.0416584213261005 -0.0749033475253311 1 1
-0.104371069810425 -0.0914119152932886 1 1
0.262113816922032 0.249038966186031 1 1
0.357132946106846 0.339894650318114 1 1
0.408137213097769 0.374404004567889 1 1
0.0253502964110179 0.0104119864721177 1 1
-0.0553213269669396 -0.0656684344011375 1 1
0.647679823089886 0.607100107590773 0 0
0.313503829419909 0.291555093627043 1 1
0.154292249349061 0.137502228909882 1 1
-0.0578120997032135 -0.0335253415165677 1 1
0.459313099565317 0.38265781536998 1 1
0.29129972736984 0.274030804734202 1 1
-0.0186488685858666 -0.0170839098805325 1 1
0.215261087961943 0.210899376410462 1 1
0.195072961866808 0.207034847086277 1 1
0.0408920262464908 0.0454677790494634 1 1
0.343736112736208 0.294166639635669 1 1
-0.162064870238306 -0.17092199165588 1 1
0.27887427345986 0.286059159280233 1 1
0.656037417273316 0.585542634487641 0 0
0.375372219239129 0.344280201282341 1 1
0.206772878919133 0.182737761812401 1 1
0.0120232879058802 0.00966488611045681 1 1
0.118137035758426 0.0917599558375444 1 1
0.11038039403868 0.0942297349980614 1 1
-0.0643269613911719 -0.0618355125723875 1 1
0.152557633209023 0.144151300776097 1 1
0.0726144871548527 0.0645459681278447 1 1
0.250215634908494 0.258916571543125 1 1
0.163435653508719 0.157824276111938 1 1
0.222217465305221 0.210534050193398 1 1
0.109135368516121 0.111599953690797 1 1
0.470319255911231 0.445456774688253 1 1
0.072669487264793 0.0761708345259279 1 1
0.373435965486098 0.340354591965948 1 1
0.121130590335717 0.100790806586314 1 1
0.173843405871739 0.18726962144702 1 1
0.272422869442483 0.25173720346989 1 1
0.25209068102156 0.232750225169988 1 1
0.197205880507399 0.186555423203687 1 1
-0.0377823688579253 -0.0427050875203734 1 1
0.274598066823243 0.229027481476439 1 1
0.310299066315426 0.282079507841678 1 1
0.197056530652921 0.191269201281734 1 1
0.165433195347071 0.16364361588626 1 1
0.290256409150351 0.266116679797529 1 1
0.161598623574704 0.167753587100011 1 1
0.557839315122664 0.510006336829531 0 1
0.0204856280697793 0.0221277567280039 1 1
0.0734220239757832 0.0749750002724885 1 1
0.190822088562919 0.171704077305832 1 1
0.162301695810539 0.149406806665456 1 1
-0.05047677638586 -0.0143933541469666 1 1
0.0867656216953646 0.0822582277216569 1 1
0.226192138094374 0.224897082241124 1 1
0.307459930535803 0.290680841181231 1 1
0.0556126367327119 0.0789177637604813 1 1
0.430916071482371 0.391969541925151 1 1
0.390738223265554 0.365363730433287 1 1
0.361546181956825 0.336066871226198 1 1
0.143933034114213 0.123087480442776 1 1
0.155440868748734 0.128478887315852 1 1
-0.126964234728124 -0.0947964260135785 1 1
-0.195694644042182 -0.151942428679341 1 1
0.302664793993822 0.278072696513759 1 1
0.338643007680887 0.2965087491395 1 1
0.184142280340389 0.162945834186496 1 1
0.507193475526562 0.473993752406722 1 1
0.153546147186814 0.138311644122291 1 1
0.245927212694539 0.231430437927743 1 1
0.195751051106195 0.17923354649938 1 1
0.491872301323821 0.422064024158156 1 1
-0.093652232646436 -0.0891659712834877 1 1
0.105815388242174 0.0749962712078068 1 1
0.0908967295830398 0.060416470274001 1 1
0.136991621972914 0.114709682675903 1 1
0.213668899997487 0.177386094293664 1 1
0.103454211241745 0.09205967196036 1 1
0.496766853071715 0.470173282960102 1 1
0.211281832542597 0.216113639762605 1 1
0.224853598999987 0.190689044046388 1 1
0.19403749208769 0.190371545241015 1 1
0.0453042095233366 0.0102689321411761 1 1
0.0455464445285462 0.0266619365931243 1 1
0.447602436597251 0.428915924911162 1 1
-0.192225785807623 -0.185608684262308 0 0
0.327496261675927 0.294155918009303 1 1
0.0748638643317387 0.0819917843287495 1 1
0.0518652228148288 0.0430290144099456 1 1
0.509303274671261 0.45442829296475 1 1
0.243186388192981 0.24576945259639 1 1
0.23521812476655 0.230927258287981 1 1
0.247327841478035 0.245935885704488 1 1
0.304439123428024 0.277951904678728 1 1
0.184884026651 0.159933933037962 1 1
-0.316679982188351 -0.265129720986164 0 0
0.0536151340698525 0.056581418344254 1 1
-0.223388188499515 -0.197198401912356 0 0
0.425141373493931 0.391377917062905 1 1
0.287474957597749 0.25584990856237 1 1
0.390247745849804 0.372602454745217 1 1
0.276998300256886 0.265259160325117 1 1
0.109980858527534 0.0913249018522472 1 1
-0.0207312503252664 -0.0203596420568344 1 1
0.232151672087969 0.198411935316561 1 1
0.442225379150951 0.410953353288036 1 1
0.254901383953398 0.252696107610743 1 1
0.0781784490288683 0.0887307254364388 1 1
0.172059004125379 0.168823165931467 1 1
0.23336055396039 0.186595126570482 1 1
0.429708120458673 0.398784327072203 1 1
0.293206089157336 0.269883148313241 1 1
0.281291751467865 0.260295022938664 1 1
0.301089359049445 0.276414021476134 1 1
0.222012464769305 0.205337148790289 1 1
0.0823397845739468 0.0758307296994799 1 1
-0.00975576068988422 0.0092126547968534 1 1
0.240389745382446 0.23669536880423 1 1
-0.275626232013715 -0.251717528217995 0 0
0.142821638616333 0.162381043691941 1 1
-0.0857815387858309 -0.107424369783543 1 1
0.344256264410195 0.317377225709234 1 1
0.0227225662647026 0.033602365425104 1 1
0.126313522215986 0.12560306278501 1 1
0.00115793114316204 -0.00537191734080281 1 1
0.187956758805862 0.160327987512602 1 1
0.225530356506302 0.187758219061211 1 1
0.260436840757087 0.255310043336481 1 1
0.318919460105866 0.307605144819772 1 1
0.271702421733907 0.261088502929273 1 1
-0.111634674500736 -0.0879082420171726 1 1
-0.0301311292200651 -0.0244900375365705 1 1
0.0999118872174682 0.0931163373274791 1 1
0.0722668115307728 0.056755995007349 1 1
0.0952210032403434 0.108136162786631 1 1
0.331870587137264 0.289679801279864 1 1
0.229777196247654 0.216707357553829 1 1
0.485177223189962 0.436355204113208 1 1
0.412851833417043 0.367204680649883 1 1
0.273047124721663 0.257983811442187 1 1
-0.0563291938251177 -0.0364169561636124 1 1
0.174466455628904 0.156590467177259 1 1
0.255600568648133 0.234757930535267 1 1
0.197764017785677 0.192290564287144 1 1
0.35622714314319 0.320521184132732 1 1
-0.0350877443371076 -0.0420882386943356 1 1
0.251991711033094 0.228034027511436 1 1
0.285349929095339 0.248523407274259 1 1
0.0409265173308933 0.0305841166805781 1 1
0.149632404002324 0.155463145262048 1 1
0.351585840330638 0.312060809518437 1 1
0.308016435389458 0.279328528394846 1 1
0.0215188302345985 0.0134318354244653 1 1
-0.0748052167409433 -0.05546111254748 1 1
0.251120017275859 0.243950745150735 1 1
-0.107827359830385 -0.10476343356311 1 1
0.331027113955893 0.302956633846616 1 1
0.268049580736197 0.221476784199161 1 1
0.410806193411708 0.393405849248524 1 1
0.197867352944787 0.188151657527361 1 1
0.199439095170579 0.173667024555686 1 1
0.451609319371423 0.406622912696137 1 1
-0.0829129597253093 -0.0862010195225044 1 1
0.287411428930729 0.264369165981585 1 1
0.417821179053189 0.376599280196261 1 1
0.31490676839824 0.292681439307307 1 1
0.333434737835939 0.334020323176096 1 1
0.520705141408273 0.463352798484954 1 1
-0.00517418927249755 0.00383763887469023 1 1
0.102899956789551 0.0949918944600378 1 1
-0.161009494776652 -0.136313699442833 1 1
0.485219683430286 0.447464865644204 1 1
0.356528606710185 0.328147878023135 1 1
0.294365792503684 0.270277781017537 1 1
0.48272137373941 0.443915400615776 1 1
0.178624812842678 0.17574992665986 1 1
0.208973531097141 0.18588873702826 1 1
0.620507372917378 0.561149297873129 1 1
0.225210459490119 0.201572830722085 1 1
0.0298068204898335 0.0271286708256761 1 1
0.204238614029332 0.195969099306689 1 1
0.403118375787552 0.351791420889457 1 1
0.159746947147139 0.158475372067514 1 1
0.309523567836688 0.288318484038115 1 1
0.132261769346036 0.110063111338862 1 1
0.440292414963723 0.375703120863237 1 1
0.119669877363302 0.137059591186354 1 1
-0.202536388631604 -0.189942567319202 0 0
-3.74111987667819e-05 -0.0014359158746923 1 1
0.110440524879123 0.0797902630491498 1 1
0.236434420857743 0.206143956846078 1 1
0.291045112801491 0.266130545110043 1 1
-0.00275124243313592 0.00538444899987634 1 1
0.25404576958864 0.216454727716181 1 1
0.185959396573805 0.145714788718992 1 1
0.0994993569951612 0.0900950049516014 1 1
-0.154361839560218 -0.182583856026413 1 0
0.139392986970813 0.144669753122557 1 1
0.00573272013802075 0.00628543347488976 1 1
0.373203494110302 0.32998411162748 1 1
0.000241242997075342 -0.0296490250842694 1 1
0.0157002012935688 0.00888754568147369 1 1
0.190360077789901 0.191762701647035 1 1
0.0908260594926559 0.0741468325777582 1 1
0.248497473389251 0.21282593787358 1 1
0.261153567064039 0.232548829462984 1 1
-0.0267775529444055 -0.00573704783588629 1 1
0.119260026933839 0.108269064680906 1 1
0.376771297031751 0.349900995011562 1 1
0.334099688854611 0.30744390056048 1 1
0.208470294715438 0.167515686289669 1 1
0.171791352483393 0.147312768496081 1 1
0.235240904776341 0.222846798831027 1 1
0.148082985852985 0.105106972828741 1 1
-0.000213028176996249 0.00256839413299044 1 1
-0.163707933577863 -0.143849255958316 1 0
0.209598773470857 0.184317872399504 1 1
-0.0700210133521033 -0.0612560504668575 1 1
-0.000179302223488137 0.00436189028211694 1 1
0.250258165395895 0.234881428375391 1 1
0.00334860261583887 0.00961361667932159 1 1
0.345804348643113 0.294435041532456 1 1
0.0942630004667936 0.105468437934265 1 1
0.268289482591052 0.257195899361413 1 1
0.467060456454148 0.383860296963359 1 1
0.209773558247166 0.199380834093069 1 1
0.225742761006754 0.196458231274148 1 1
0.336256914606963 0.306767979742102 1 1
0.422219699989129 0.403800135139022 1 1
0.00930777019200785 -0.00105138593772919 1 1
0.547730214738919 0.475447003004397 1 1
0.178096525027207 0.127711532501661 1 1
-0.0971105062574247 -0.0983459957843718 1 1
0.265667465354749 0.236742214152584 1 1
0.206169767487268 0.17973455728506 1 1
0.13515972398728 0.109924197321591 1 1
0.484680348825565 0.440595047347697 1 1
0.0283584923764374 0.0391928063439666 1 1
0.0992133330612738 0.101717330203169 1 1
0.166615852462863 0.139273566761986 1 1
0.0310958224119776 0.0174440817524984 1 1
0.194831958437434 0.143813227615396 1 1
0.0907647929445135 0.0726505543671901 1 1
0.239696071929157 0.224626717280425 1 1
0.0627204003367043 0.0692890519955903 1 1
0.107857598437715 0.0933612538986993 1 1
0.178644896634411 0.15975688146937 1 1
0.367677476253845 0.342802520654202 1 1
0.18980781916647 0.185321528788011 1 1
0.239540238989777 0.232956880039343 1 1
0.462859693297304 0.41250544407337 1 1
0.0551992214898538 0.0252800987338602 1 1
0.0201808876360446 0.0183450315220819 1 1
0.270710604488615 0.268734045280409 1 1
0.155682411435756 0.146603448722449 1 1
0.119088397885986 0.105336020071682 1 1
0.252408512821103 0.237685147962077 1 1
0.0318202319777471 0.0292656446059091 1 1
0.168009324147298 0.125161857501791 1 1
0.190277915974599 0.143521958892681 1 1
0.303936833389496 0.26805099661073 1 1
0.131217795167894 0.135991064445422 1 1
0.0372226470692603 0.0243719306209431 1 1
0.329140284798927 0.289193881194529 1 1
0.255133781086364 0.231887885093212 1 1
0.107776044552941 0.0884778164161914 1 1
0.571685346198376 0.505408977842586 1 1
0.158132494750697 0.151216966230965 1 1
0.0825932036007367 0.0830874132560559 1 1
0.236650992236031 0.230500281257129 1 1
0.209734506106678 0.212702230240302 1 1
0.000772001065169978 0.0111404273996642 1 1
0.118137092087133 0.0915189628466536 1 1
0.0375372438797993 0.0195016127386487 1 1
0.277475365870935 0.277402626469675 1 1
0.0660682612586266 0.0439253216165605 1 1
0.2428852016843 0.209850483434358 1 1
-0.199490741824794 -0.162882390957215 1 1
0.715851958716407 0.627941575578771 1 1
0.333431876575681 0.295891029129865 1 1
-0.0193394202531174 -0.0224304019817719 1 1
0.192596235079999 0.16424133361742 1 1
0.142091234974348 0.141992724844412 1 1
0.0285460943846925 0.026110691751139 1 1
0.21646524652161 0.173132853863624 1 1
0.156697306911969 0.148346030958388 1 1
0.194080311073047 0.173112372971614 1 1
0.0398769664467076 0.0391511150474603 1 1
0.256039801359556 0.245178059741041 1 1
0.201508722190837 0.191171141961656 1 1
-0.0594481214656748 -0.0496623742566162 1 1
0.058316700929919 0.0826990657835104 1 1
0.317456993926822 0.294454754207304 1 1
-0.296925776020811 -0.266201321947982 0 0
0.087857473588934 0.115708091834487 1 1
0.320593017313165 0.30595755500682 1 1
0.0582539519777163 0.0597604784747727 1 1
0.242135991720879 0.218002214073924 1 1
0.503487868008489 0.44899887753658 1 1
0.280803283300696 0.276196357216626 1 1
0.0727117608089967 0.0762972014192384 1 1
0.000445462231653889 -0.0166370573612852 1 1
0.151037489132216 0.14472336264361 1 1
0.271267158907965 0.278374450193717 1 1
0.0560142521119346 0.0527157255572666 1 1
-0.00406955525211771 -0.0140059183524865 1 1
0.401802676677868 0.384032656536355 1 1
0.025253609722335 0.036587658808952 1 1
0.109027056196705 0.0916372312271134 1 1
0.0931953896539753 0.096693468792449 1 1
0.220013661844486 0.236839178592081 1 1
0.204130309999273 0.208077789308667 1 1
0.271865867980442 0.243861580546256 1 1
-0.122501027039636 -0.0874454355369048 1 1
0.222690395968483 0.207974795889473 1 1
-0.097128720311006 -0.0812016854647641 1 1
-0.0960767485356699 -0.0778724147885953 1 1
0.222656917171046 0.212476457035552 1 1
-0.0419961664380196 -0.0356182369774958 1 1
0.0989924890380535 0.0737919408022385 1 1
0.326983295245357 0.303999311493014 1 1
0.181719866019057 0.158550398917358 1 1
0.132721288967586 0.133183892427641 1 1
0.0815880619936977 0.11561910268925 1 1
0.22481008286712 0.221181820551182 1 1
0.128899649103564 0.112501382029642 1 1
0.294765057127709 0.278065022917821 1 1
0.144359980855268 0.152950783654725 1 1
0.214668660496502 0.197946906355377 1 1
0.10805433992025 0.0978303788423137 1 1
0.220626648866571 0.200287822122913 1 1
-0.0958295572718521 -0.116552810713802 1 1
0.0629217187278258 0.0688323846060015 1 1
0.390275148975281 0.326627867110704 1 1
0.108955609352995 0.0975421599648371 1 1
0.250719262930693 0.220547846703825 1 1
0.430264575668401 0.405942398556563 1 1
0.363523855143073 0.335309001462405 1 1
0.321535961032403 0.269536256260321 1 1
0.0397495568428737 0.023361673479612 1 1
0.382447437572894 0.337359120396619 1 1
0.125752273209176 0.104228901043875 1 1
0.208596831813388 0.182159207775399 1 1
0.0851567270497289 0.0616861554173031 1 1
0.338910258726097 0.278640888890717 1 1
0.295393996625002 0.245586092752481 1 1
0.355348309440256 0.322419462362469 1 1
0.2491854715582 0.239889145502241 1 1
0.26249679148394 0.234593212159491 1 1
0.22778787249709 0.204055575187303 1 1
0.128458866822402 0.0971541013403344 1 1
-0.0235570056344887 -0.0294596205226801 1 1
0.077365791217498 0.0735656577438574 1 1
0.197282266783524 0.201664303713914 1 1
0.126879125548748 0.11324324881789 1 1
0.441352519452986 0.402847404696918 1 1
0.273411636654167 0.249729439383076 1 1
0.528911437742068 0.497897394759425 1 1
0.34343276068528 0.317356045334474 1 1
0.0910285026199987 0.0985861929772247 1 1
0.240247324776781 0.235235532149215 1 1
0.137668708464327 0.104064557856898 1 1
0.615174201681823 0.555643377779822 1 1
0.304756029465053 0.286739319001407 1 1
0.139658832901147 0.121909273156878 1 1
-0.0168443720716444 -0.00338304074254564 1 1
-0.205051680546574 -0.191475520509313 0 0
0.352454126124403 0.30731929469326 1 1
0.196364227386492 0.200526244807988 1 1
-0.179985462773508 -0.188595486697862 1 0
0.313335273914214 0.275134236860179 1 1
0.051176156573028 0.0398747597013681 1 1
0.169877041256346 0.143612441877091 1 1
0.0532720748123233 0.0549533964858562 1 1
0.220452370267354 0.20116845085086 1 1
-0.00575203489050947 -0.000184566501338374 1 1
0.0825309804645718 0.106414219877653 1 1
0.300448819977736 0.263990826107019 1 1
0.0376766742112496 0.0213616091043315 1 1
0.19275062487777 0.16757103251822 1 1
0.423953072424094 0.413509526350786 1 1
0.344893969158987 0.341770316241706 1 1
0.264047204343448 0.229437596111245 1 1
-0.0952987265199135 -0.102978275548506 1 1
0.0539548846851575 0.0427725884135187 1 1
0.398227386182156 0.365954116605516 1 1
0.143503107492015 0.172263106464527 1 1
0.313058641013133 0.271748605596329 1 1
0.398327575037114 0.354915874169599 1 1
0.250673339295513 0.246496500645535 1 1
0.567173130742162 0.504002419113036 0 1
0.351943951137391 0.331428770434668 1 1
0.0912861687978405 0.0750974314067988 1 1
0.129694192918016 0.1265427757717 1 1
0.204593620059935 0.17595064474265 1 1
0.0613536203786857 0.0685367967332123 1 1
0.30903622745282 0.29393821826436 1 1
0.320738240359291 0.290326382415494 1 1
0.223213801284037 0.207765322859822 1 1
-0.0762094357393364 -0.0391826116887121 1 1
0.24949605160798 0.231820108311468 1 1
0.213788557470425 0.192417175152708 1 1
0.0464512075565826 0.0389949259065028 1 1
0.23491490863854 0.23375559733574 1 1
0.148158938147259 0.140539526655176 1 1
0.30160988609782 0.263169931531643 1 1
-0.0247068982037733 -0.0301142929855496 1 1
0.209697437553823 0.207683747028934 1 1
0.21996029127023 0.192899078173568 1 1
0.123456050867802 0.110079665616809 1 1
0.207359019831527 0.191308795093235 1 1
0.552878974873834 0.511592158765793 0 1
-0.0451522145965621 -0.0386635458821792 1 1
0.511511112333005 0.482739569009332 1 1
0.0645894092076531 0.0636642441059846 1 1
0.24253094193043 0.221432901100889 1 1
0.235950502257229 0.220477018052534 1 1
0.188326761132582 0.175163802812094 1 1
0.191816783849465 0.183418200141043 1 1
0.0699993840555736 0.0829415314935444 1 1
0.0830107619401198 0.0849944550260816 1 1
0.314459885796037 0.275854123947179 1 1
0.171506120442383 0.168806979409381 1 1
-0.0771758848762063 -0.0858703339883899 1 1
0.2090671627742 0.194959239004545 1 1
-0.0083395858473333 -0.012536469225489 1 1
0.0332127057413721 0.0431354510688139 1 1
0.0809303566024859 0.0993584436117963 1 1
0.0413719867078206 0.0509526395962299 1 1
-0.0072700712748188 -0.00736385116294446 1 1
0.0492201549929902 0.0419683307365967 1 1
0.0796063166022033 0.0586229575877025 1 1
0.230450055709014 0.214359303434282 1 1
0.449537209565405 0.396266549024074 1 1
0.316130319652753 0.274867744836812 1 1
0.144040970784105 0.122217489259451 1 1
0.112003257964719 0.109290739166742 1 1
0.257896222831953 0.220214661035761 1 1
0.150093513945654 0.125368405002288 1 1
0.18939972606187 0.180299868780266 1 1
0.313658018750556 0.286309110527812 1 1
0.606587578866514 0.553252304197765 0 0
0.216044053552896 0.190285266977943 1 1
0.132072686691033 0.113288940785461 1 1
0.122375916922007 0.118007902329183 1 1
0.114860328543974 0.0964624594063221 1 1
0.228155012831221 0.204360021933184 1 1
0.0136000491371594 0.0243140924818075 1 1
0.436875477486636 0.384768895735122 1 1
-0.125808467577196 -0.0805960941238962 1 1
0.211486726183557 0.184421962245791 1 1
0.0512974824277832 0.0650340908705094 1 1
0.130146829314775 0.126534174157803 1 1
0.00549209310250166 -0.0121631092687825 1 1
0.0721523039066455 0.0773092330033898 1 1
0.204917648197868 0.165864341157279 1 1
0.139051070683864 0.129707404011643 1 1
0.0204361587823369 0.00947280146229634 1 1
0.238756465192234 0.193841166948214 1 1
0.166376461111826 0.136484284182841 1 1
0.314547814754982 0.30290270156831 1 1
0.147116726656032 0.122188668503182 1 1
0.203868918142982 0.178077086271586 1 1
0.385992178367666 0.335154931700732 1 1
0.269365553259889 0.229781136501781 1 1
0.0694990971029079 0.0585732807157463 1 1
0.0119280962626207 -0.00496573499309355 1 1
0.555552813119899 0.448410999154415 1 1
0.454903085718508 0.404829958297007 1 1
0.111060073871563 0.0807113667782796 1 1
-0.129241061862906 -0.0985136029033821 1 1
0.373744005270502 0.344765590845593 1 1
-0.084966002289684 -0.0898809309432802 1 1
0.0394809100950688 0.0297687130448326 1 1
0.209892204385934 0.180673913691262 1 1
0.379421019309759 0.344890020981504 1 1
0.201837543392671 0.18624215710902 1 1
0.406460988575148 0.37668641049391 1 1
0.144806384954965 0.159927195369878 1 1
0.0974760933046705 0.128064308214535 1 1
0.24910258386658 0.205040908952671 1 1
0.28343699053495 0.262626387876472 1 1
0.31703502722362 0.323200417502906 1 1
0.123629857471587 0.116067325047853 1 1
0.0466875197130888 0.0527796102890579 1 1
0.222018352966153 0.198372930869114 1 1
0.460828105167364 0.405918849728986 1 1
0.363715803135765 0.333188124641681 1 1
0.355919782772935 0.333905556640495 1 1
0.180070980241007 0.161685809918279 1 1
-0.0330378650764798 -0.0285548590187138 1 1
0.40777503354854 0.354853936522897 1 1
0.114348164544155 0.118375431997096 1 1
0.108541804671084 0.0912227032929159 1 1
-0.0310945310322219 -0.0366311464649663 1 1
0.070053873265132 0.0767603508029214 1 1
0.114000602911618 0.0917420296808916 1 1
0.167605797204069 0.155345978844494 1 1
0.403389796407355 0.388591798648628 1 1
0.109657538473123 0.083620214796495 1 1
0.107462026391518 0.122327835479208 1 1
0.0965638070218969 0.0823801391946708 1 1
0.0163847515889512 -0.00446776486568579 1 1
0.174562245188593 0.141774096874982 1 1
-0.120424386094347 -0.123293521526283 1 1
-0.0724390556226104 -0.0674915860972089 1 1
0.139324898180314 0.129747580642088 1 1
0.244106463919943 0.199514263475192 1 1
0.109217415246556 0.0837891754025589 1 1
0.255754953863102 0.238234780937684 1 1
0.26004706985832 0.217616833371752 1 1
0.133392541380193 0.140346237169867 1 1
0.262245877000072 0.255197164931303 1 1
0.394434492586842 0.359475397340757 1 1
0.157900163467513 0.145054630851633 1 1
-0.0364986935870132 -0.0197066223591898 1 1
0.205910816476832 0.185280916280868 1 1
0.598897275987755 0.560295425296454 1 1
0.113707043593644 0.0896762035346295 1 1
0.193452460246046 0.168466705497615 1 1
0.261288455135682 0.237551672619814 1 1
0.264259052126578 0.217580131327414 1 1
0.0940995184224835 0.0602890511181314 1 1
0.150103192691378 0.0980591830144763 1 1
0.0963844698550046 0.0916332109154244 1 1
0.0596131354568449 0.0660799785478325 1 1
0.288830114925547 0.280577370432184 1 1
0.23159492501925 0.21330224392266 1 1
0.271010889220634 0.248091298150853 1 1
-0.00742476485849504 -0.00162124252878629 1 1
0.114501236111464 0.0927007418369008 1 1
0.210239327364115 0.21555003516358 1 1
0.175513472296717 0.161747199666098 1 1
0.115871949127191 0.106429281961338 1 1
0.0121594645104514 0.00319784319329997 1 1
0.289928091240226 0.244627825208089 1 1
0.0936043422043706 0.0893180216278069 1 1
0.213850388300641 0.216647512981764 1 1
0.164838497429769 0.115974589035778 1 1
0.435163083129966 0.404447363718323 1 1
0.106296764858579 0.105145574443548 1 1
0.194371631808133 0.153675478280866 1 1
0.427673845036446 0.402920721562992 1 1
0.0897881133262972 0.0646013502418888 1 1
0.00994814192802583 0.0194799295915495 1 1
0.44040510331801 0.410778510712916 1 1
0.397831644122631 0.345547451847381 1 1
0.421227272549936 0.386454220772725 1 1
0.27565944092579 0.273570433635863 1 1
0.560091619879084 0.501974416807314 0 1
0.0734268329310374 0.063660669696843 1 1
-0.0692959141182424 -0.0603036376046514 1 1
0.344295339842856 0.309577568879919 1 1
0.423270859605613 0.381153158095257 1 1
0.131991662459483 0.117407763266323 1 1
0.367982248380112 0.327174563688969 1 1
0.241416904374221 0.231124173214914 1 1
0.237759860257404 0.21327403777146 1 1
0.0366978688464197 0.0389252123091671 1 1
0.455038029482158 0.423652909224894 1 1
-0.168414472472608 -0.129192346555055 1 1
0.412592823787335 0.3747821190908 1 1
0.422252216262359 0.36422634380041 1 1
-0.0666861797369149 -0.0532037633051118 1 1
-0.0173597056623136 -0.016886745404506 1 1
-0.0863134876984869 -0.102461641170603 1 1
0.183073906880685 0.175812228413276 1 1
0.250813080197191 0.246544393315964 1 1
0.318530184359479 0.285274799057255 1 1
0.179530060705836 0.147261839189813 1 1
0.160944698678039 0.15417495036073 1 1
0.340280573501509 0.309447180582375 1 1
0.137141848706591 0.122814249868767 1 1
0.277928220036193 0.2717898606987 1 1
-0.0334152838662127 -0.027566306730708 1 1
0.115381225420933 0.0999951942474225 1 1
0.2834559611483 0.263918637746624 1 1
0.381240262403456 0.354183949564374 1 1
0.297598986944745 0.265069445804103 1 1
-0.100394922609619 -0.0799223780524164 1 1
0.531832587460922 0.480003093688595 1 1
0.14960893989883 0.142290449772033 1 1
0.313907413069941 0.284898434133663 1 1
0.2308227528212 0.194972856407742 1 1
0.0870511924053511 0.111100521978644 1 1
0.267793980897246 0.272541256767724 1 1
0.580885925595966 0.520270935540539 0 0
0.288348765054486 0.275675404003605 1 1
0.339830739508244 0.315047096624179 1 1
-0.025668375623496 -0.0234302510296629 1 1
0.602396080240623 0.560850607244117 0 0
0.25443266595784 0.229740919678058 1 1
0.414658466807654 0.35334872786895 1 1
0.212028981853427 0.20357683050835 1 1
0.304544678653755 0.24818286817253 1 1
0.21769808338035 0.182002280238487 1 1
0.588578787533751 0.55417055690846 1 1
0.191585146805477 0.168327759730893 1 1
0.252036084618039 0.232383141236128 1 1
0.115711714263993 0.103173440331293 1 1
0.165706169682696 0.176489864949452 1 1
0.0673110591523427 0.0408150491325608 1 1
0.364368758490638 0.338727879909901 1 1
0.180892575263174 0.153473831683891 1 1
-0.172580934255064 -0.126871533863971 0 1
0.406289510637211 0.35353822633493 1 1
0.0411131277324878 0.0324926349766613 1 1
0.23800846227685 0.207186493961242 1 1
0.153880642481827 0.148328771852845 1 1
0.220211101469833 0.207215445503181 1 1
0.244062191280371 0.22378474135116 1 1
0.0805682025244248 0.0763905856044274 1 1
0.297674996805793 0.300930113542906 1 1
0.282970775940829 0.266572888733997 1 1
0.141328427307764 0.132483910724462 1 1
0.271160158832365 0.254588065833889 1 1
0.0674765830010386 0.072122729099322 1 1
0.0525038764294975 0.0671523089946902 1 1
0.0696087662056769 0.0383957821901086 1 1
0.370727684940051 0.329331103976528 1 1
0.221513178350068 0.198332026475742 1 1
0.128782409711533 0.110418300234115 1 1
0.0861345335261904 0.0670439218232668 1 1
0.132911228287333 0.124244038779697 1 1
0.439429395186416 0.376691273965433 1 1
-0.0271815144371223 -0.011393837834204 1 1
0.187120809917905 0.195198867797159 1 1
0.0811452032580705 0.0749919737764334 1 1
0.0356374824228834 0.0314869456423739 1 1
0.206786828452533 0.18825744260687 1 1
-0.112882484677923 -0.0766907126914619 1 1
-0.14996503178419 -0.131316404968678 1 1
0.162410680624397 0.15238783958256 1 1
0.163665507176435 0.144012024942499 1 1
0.305665663213052 0.279981115198324 1 1
0.345486229335866 0.293590028759079 1 1
0.305529492390102 0.300026681976233 1 1
0.34042233119343 0.288300774799198 1 1
0.532315714705526 0.483140531702704 1 1
0.510378032658087 0.501104068859914 1 1
0.169461361055975 0.16138352722618 1 1
0.31837317954863 0.288319799367611 1 1
0.0693085174751439 0.0754499782281539 1 1
0.115271524709278 0.109155372675235 1 1
0.139090421523218 0.143960844685022 1 1
0.346321466011658 0.314730048022546 1 1
0.103687661871024 0.0863418138336493 1 1
0.00481627646921168 0.00591146216820492 1 1
0.131402922086509 0.111710374415504 1 1
0.178344508480504 0.150005654464091 1 1
0.0484566678767218 0.039449776424874 1 1
-0.12936730001494 -0.114366200573105 0 1
0.163846412898749 0.139665856347123 1 1
0.286831174999994 0.274043703559269 1 1
0.206641893437949 0.187759828025252 1 1
0.438150709704931 0.374683659700976 1 1
0.170257535101867 0.165843616121918 1 1
0.0345746857133735 0.05938978183882 1 1
-0.0254728126863428 -0.0469269282259537 1 1
0.218346289196408 0.200665523671463 1 1
-0.0468393161474797 -0.0587493016818032 1 1
0.260835706500687 0.246009523691451 1 1
0.303912375917463 0.271158259145998 1 1
-0.0123563450675151 -0.00425813407398657 1 1
0.507437954833471 0.447955789013889 1 1
0.461536674251559 0.416375871035522 1 1
0.038988331000284 0.021130087105966 1 1
0.457223020613436 0.427075177233817 1 1
0.219195191237362 0.209967718588401 1 1
0.086962812003728 0.0781506749745969 1 1
0.154199513875167 0.115755676889072 1 1
-0.0120682800179928 -0.0106150689203828 1 1
0.403151193931658 0.364477810577232 1 1
0.0640792920459666 0.0618196651400022 1 1
0.564544004315808 0.518063695536445 1 1
0.274329283393071 0.25119495586807 1 1
0.378763861399891 0.371408826296008 1 1
0.192869064810018 0.168469216946237 1 1
0.136826398288248 0.141276447293703 1 1
0.294092487423515 0.271668596190365 1 1
0.191087531518803 0.191039672780824 1 1
0.164191970215596 0.138814488481427 1 1
0.453416596360011 0.416811691604121 1 1
0.160603319437474 0.143159508124597 1 1
0.248768231269266 0.219502358155042 1 1
-0.0139649612660864 -0.00929547438324859 1 1
0.139720921928086 0.116408061058131 1 1
0.150684564349658 0.134177169063977 1 1
0.135643203382801 0.121038850386047 1 1
0.0702845739851452 0.0711636535533988 1 1
0.414045710554592 0.382198170145076 1 1
0.206898263965 0.186145363860749 1 1
0.418998422474654 0.380099874119454 1 1
0.0954039750020022 0.0784462922280785 1 1
0.189924049736481 0.174589587253066 1 1
0.280422278918996 0.256865387662675 1 1
0.254443909418382 0.23528701456881 1 1
-0.0669134804327344 -0.0514482782705494 1 1
-0.106625482470492 -0.0911745956986076 1 1
-0.0466237088462762 -0.0413397464475186 1 1
0.412191987644983 0.373909160089338 1 1
0.262793410731893 0.248206653596824 1 1
-0.11092856916961 -0.099579723297699 1 1
0.0941552981234708 0.0943694651014207 1 1
0.205430713850819 0.188791614478266 1 1
0.0158859249838434 0.00641659743437012 1 1
0.319763603884363 0.282849938000199 1 1
0.125134523241218 0.121572814104956 1 1
0.240919475740551 0.218115384129696 1 1
0.435311930975491 0.391104043934222 1 1
0.386297001331773 0.341740430006726 1 1
0.396385530556317 0.369555371873707 1 1
0.302351245916848 0.276815190293876 1 1
0.0798269901467982 0.0731607527400246 1 1
0.0360841698535714 0.0324801467270294 1 1
0.0713353427372161 0.0492040829779831 1 1
0.148682846516985 0.14794778982872 1 1
0.352669404465836 0.312494221643684 1 1
0.127678433172455 0.155487151484283 1 1
0.276970538531981 0.253715071937709 1 1
0.200007861185838 0.184035343520415 1 1
0.224221595050471 0.209347553569797 1 1
-0.0831578642182244 -0.0788491826107905 1 1
0.485781096993965 0.420626219855075 1 1
0.281341698985072 0.26452071430624 1 1
0.431011170966459 0.374194454694743 1 1
0.144311530728818 0.120863664786889 1 1
0.101825529965827 0.0983082876121416 1 1
0.409695116227339 0.387564861600117 1 1
0.276206701829617 0.229496654441579 1 1
0.577499626034224 0.509039775029552 1 1
0.193767803009701 0.1905562700332 1 1
0.174157153849004 0.180891737628519 1 1
0.122181537300178 0.127248973236141 1 1
0.47343850442184 0.450450921810234 1 1
0.212048482801857 0.198522060163329 1 1
0.324363798004886 0.299247279618648 1 1
0.194848860383451 0.172916511826538 1 1
0.138543053634036 0.122255127860923 1 1
0.47800186654435 0.415200986787334 1 1
0.252544147506015 0.211836040957244 1 1
0.297153731832662 0.29331252076328 1 1
0.284945438385545 0.261724016573283 1 1
0.285367444729055 0.266715911632703 1 1
0.227891822457005 0.186650605442494 1 1
-0.148272799285649 -0.143863161533395 0 0
0.195095849296069 0.167263594070934 1 1
0.16016040131414 0.153045829955786 1 1
0.336844905850606 0.319990442200749 1 1
0.330931804272972 0.298468546452306 1 1
0.353825521960905 0.307913801238767 1 1
0.524078821462335 0.473993954421476 1 1
0.213829908275091 0.187700159190992 1 1
0.165458669941234 0.138558178225088 1 1
0.0839875696853276 0.0861643615255114 1 1
0.357348877196824 0.329906008402461 1 1
0.201739725735075 0.182374818243655 1 1
-0.0393450247151256 -0.0513338785676173 1 1
0.536386138661573 0.480990777638173 1 1
0.0984557024042422 0.0957503620156564 1 1
0.454182870984058 0.391412324093419 1 1
0.398398017097426 0.356828884102342 1 1
0.327253762123498 0.300198163054363 1 1
-0.0594498578447213 -0.0265202376322595 1 1
-0.0637966442546873 -0.0513145288932445 1 1
0.0791179604487429 0.0817598092085785 1 1
0.300000134287225 0.25791376250632 1 1
0.133253462539614 0.109447429503972 1 1
0.272022530531637 0.231322642652387 1 1
0.14643045844927 0.132648396881402 1 1
0.349037146020845 0.283967856606203 1 1
0.324545132357152 0.292664608738226 1 1
0.26651754793971 0.250381096782765 1 1
0.0619547350305098 0.06789557653943 1 1
0.279145499679769 0.246589552825523 1 1
0.0925341339877625 0.0804345943109587 1 1
0.193980219674108 0.178422690949676 1 1
0.176133540427246 0.181649771762514 1 1
0.036473695081912 0.0622249838885049 1 1
-0.0446399404045437 -0.036842417502836 1 1
-0.139547856545271 -0.115630221304607 1 1
0.249212994111936 0.234025331191089 1 1
0.11110676751197 0.094346470225314 1 1
0.281398500917877 0.272300937521378 1 1
0.144320174449377 0.127396434074218 1 1
0.270056781908864 0.246026173948635 1 1
0.244483846586505 0.231468957526593 1 1
-0.103316855747141 -0.0819489249298764 1 1
0.494117286797923 0.439041911628624 1 1
0.0675091198332353 0.0960314926733833 1 1
0.424567770851411 0.372949322740696 1 1
0.295488655711108 0.278117902342759 1 1
0.0918358746651087 0.101047164990533 1 1
0.374362885871077 0.332458155239905 1 1
0.0487758577632931 0.0450925668139395 1 1
0.184168609270306 0.150020467908188 1 1
0.0131261155835392 0.00261008008582183 1 1
0.341560826285144 0.316072534404103 1 1
0.229947532073212 0.186628454633142 1 1
-0.0713396524360446 -0.0476035214325723 1 1
0.0923880389036472 0.0696771176391377 1 1
0.219313486721036 0.200749495536998 1 1
0.194839309528168 0.189226896068029 1 1
-0.0918931530613609 -0.079782151391405 1 1
-0.0189882415097654 0.0256623407401203 1 1
0.457925146241019 0.403767797924909 1 1
0.206785427028175 0.190212303368756 1 1
0.133943950226272 0.100183596992053 1 1
0.314992257225834 0.286181148923174 1 1
0.206608494411183 0.177397458017771 1 1
0.0191370801144912 0.0252574649089584 1 1
0.15901236788272 0.145227256945555 1 1
0.285280372491597 0.273212934227383 1 1
0.204589230950316 0.176197127760756 1 1
0.422324609572235 0.393893218046932 1 1
0.668016468268353 0.616490265495061 0 0
0.0218216680225755 0.0219801766975 1 1
0.217541320178072 0.232771289364201 1 1
0.213770051958345 0.186739410313669 1 1
0.356401147308468 0.338364358059133 1 1
0.242051601384978 0.238699768862 1 1
0.0952190575416115 0.0897877531533603 1 1
0.0954420372910796 0.134175764160922 1 1
0.100942642514963 0.0891327722846605 1 1
0.0992227578115246 0.0721277175417422 1 1
0.319274444529781 0.316857606931242 1 1
0.0264993004198816 0.0359098390093954 1 1
0.00322287278017438 -0.0150801721525093 1 1
0.177251325785625 0.16226385486974 1 1
0.331615677301126 0.325061492604672 1 1
-0.115670126286823 -0.0911011671363455 1 1
-0.0928102050341207 -0.080777358999409 1 1
0.0938077958692513 0.0730880436569562 1 1
-0.0952860188353324 -0.0788422410956339 1 1
0.0464558004161427 0.0571336931262681 1 1
0.175551672719472 0.135847297468662 1 1
0.0898485643806219 0.084133833668859 1 1
0.666532757336479 0.611096878982421 0 0
0.0174515651660586 0.0281655212292352 1 1
0.355462604513578 0.323124779046841 1 1
-0.0898974629440814 -0.0506333840146587 1 1
0.202977895664988 0.18504652246211 1 1
0.0508017915701603 0.0560716444204224 1 1
0.0395249094760312 0.0534864721149047 1 1
0.318347414380812 0.284931336372189 1 1
0.42709358066877 0.382290452879201 1 1
0.344064865577807 0.346931593736286 1 1
0.466486410527908 0.396719059226863 1 1
0.253876447081411 0.220461230939027 1 1
-0.060449772730256 -0.0649745660152709 1 1
0.49315936065208 0.450612768908023 1 1
0.160363675036028 0.142274340389894 1 1
-0.0704296870183968 -0.070174666128536 1 1
0.255719629102946 0.247673687530025 1 1
0.326686860724587 0.28142451544526 1 1
0.306022130323489 0.274780294425896 1 1
0.209835900471852 0.175878427125017 1 1
0.309090322662313 0.267254524127849 1 1
-0.0162063598176641 -0.02231211326541 1 1
0.179204323827611 0.150918548096112 1 1
0.0860881642243192 0.0833139035093806 1 1
0.288925815369205 0.262918972763367 1 1
0.330806948163147 0.302392519597098 1 1
0.373983759229479 0.344342102255812 1 1
0.0595858930153323 0.0569318468774535 1 1
0.240362732701808 0.221807439351425 1 1
0.103339909601355 0.105348883916311 1 1
0.138529408790814 0.118663992528274 1 1
0.34027376169155 0.314118310684314 1 1
0.487428539514844 0.451768610588902 1 1
0.27716545814123 0.245653738969134 1 1
0.0766803680545017 0.0509169830780081 1 1
-0.129565885087591 -0.109702439703716 1 1
0.275681533549414 0.241339060744714 1 1
0.0631264206545335 0.0691989889130268 1 1
0.0938590997583027 0.0675889013970182 1 1
0.0363383443245036 0.0307549446079562 1 1
0.1255918772387 0.12133570088245 1 1
0.216857057056528 0.201255754005464 1 1
0.281117314984427 0.268550078242423 1 1
0.178935198040866 0.146853695504353 1 1
0.159353854164022 0.161063913463176 1 1
0.157687528920422 0.125176223477444 1 1
0.258951306111459 0.240651005139984 1 1
0.156800617501523 0.129498837567732 1 1
0.107854865057572 0.0943440302807174 1 1
0.507359448280146 0.495940422082407 1 1
0.00638390953118565 0.0159786994433001 1 1
0.264258799153739 0.234515517923331 1 1
0.325481858001128 0.30784894015685 1 1
0.299643274954025 0.265262109724558 1 1
0.312579326773513 0.272640189912763 1 1
0.135678202337117 0.107627639707553 1 1
0.0886904452475786 0.0826866979431368 1 1
0.399308089617885 0.371826716174815 1 1
0.482741739965732 0.442891750855636 1 1
0.610353188823904 0.554360181107508 0 0
0.240509936259322 0.221098151366642 1 1
0.240558840931114 0.240209179672777 1 1
0.21408266436173 0.197047069012192 1 1
0.0806154964449099 0.0784676562984755 1 1
0.222621396685674 0.202222737788839 1 1
0.173211064635495 0.133694867735423 1 1
0.051863948290816 0.0552913716473951 1 1
0.312859938581377 0.301808548833339 1 1
0.334633768390402 0.31494429463666 1 1
-0.022632518018948 0.0137455421060353 1 1
0.322334419091122 0.307880036616778 1 1
0.235522150066437 0.212101489302985 1 1
0.2391491410399 0.222551730750692 1 1
-0.0918447312436932 -0.0968874692978063 1 1
0.421142782433649 0.401980195931439 1 1
0.124337528617839 0.141761876391571 1 1
0.223330854790878 0.192154707768848 1 1
0.279798373293027 0.253990420409366 1 1
0.499694500556566 0.449059424904629 1 1
0.254260531957769 0.24053654671555 1 1
0.00210750399238274 0.00372858999468221 1 1
0.276936884591298 0.24898700374451 1 1
-0.00164092008371147 0.0109483839739267 1 1
0.346992742506283 0.316379577055886 1 1
0.0450990869064295 0.0393503570373699 1 1
0.303659239256781 0.287489558988439 1 1
0.208220785472031 0.192467414845517 1 1
0.131019576763319 0.117734300641688 1 1
0.186644382313903 0.163213757671532 1 1
0.524814388328931 0.467072414086595 1 1
0.0976448346216787 0.0763045700720029 1 1
0.247543775721249 0.225203194649194 1 1
0.359730888888311 0.311318350035371 1 1
0.049806937055653 0.0629095552200661 1 1
0.0902734646194861 0.085877605648404 1 1
0.162223975457301 0.162119665235897 1 1
0.13541548138939 0.135714479397098 1 1
-0.0197809506082048 -0.0456870645281643 1 1
0.173617360880142 0.172305982655341 1 1
0.280190763056632 0.254963730421598 1 1
-0.0105235551789596 0.00412170614401555 1 1
0.396534918884963 0.359015017091942 1 1
0.290787503065517 0.271799787157402 1 1
0.266551036608087 0.25134410519887 1 1
0.427031573428638 0.38163545731101 1 1
0.477900018805314 0.397536198504745 1 1
0.0260562187861084 0.0450529073923109 1 1
0.0425357929367889 0.0268259928938061 1 1
0.20838910227277 0.200463885249421 1 1
0.018302106986415 0.0101071403564514 1 1
0.2440326877225 0.227755089372165 1 1
0.416877450973157 0.360404986174298 1 1
0.470588385242562 0.41621686874617 1 1
0.246728108224451 0.229215970232706 1 1
0.397536032745957 0.37091667502103 1 1
0.0741782621823311 0.0375492789670401 1 1
-0.155268948455349 -0.140681390933661 0 0
0.177051146360814 0.165058050910154 1 1
0.642637193415212 0.554020232048822 1 1
0.308160901042124 0.29304764413868 1 1
-0.0242316899313924 -0.02189527307133 1 1
0.179012341577486 0.16520579111889 1 1
-0.0446164763689298 -0.0209618348455946 1 1
-0.135247673411313 -0.1249152768293 1 1
-0.156275194746166 -0.160211614141361 1 1
0.201568243407321 0.182161960015402 1 1
0.473455035630315 0.430583251702975 1 1
0.197034370123106 0.161896434901137 1 1
0.278567364724798 0.257468459597005 1 1
0.145878405828359 0.165571501821498 1 1
0.392563908007873 0.356407472018009 1 1
0.188975734155322 0.173317633256039 1 1
0.554907901066433 0.503876457358572 1 1
0.246046567620485 0.197339715243816 1 1
0.527134331876704 0.479065414667637 1 1
0.0554352049124563 0.064985907705707 1 1
0.403607195692542 0.34525865367696 1 1
0.171172352904786 0.152808352108302 1 1
-0.0208338350354308 -0.0253645394015376 1 1
-0.0652070348288938 -0.0382455400544661 1 1
0.122337240788308 0.11458103380109 1 1
-0.03802004842973 -0.0283275646492611 1 1
0.145645358579565 0.134288882141997 1 1
0.18906670969583 0.175809180064629 1 1
0.491021964744122 0.452401735144364 1 1
0.113666638081883 0.0683932712725247 1 1
0.339651663757128 0.301298847630152 1 1
0.30475752072693 0.25915311604792 1 1
0.329271070655911 0.301845953288392 1 1
0.141420863570568 0.151719186818653 1 1
0.0565708024966658 -0.00209495836545231 1 1
0.257600789250953 0.239396945337063 1 1
0.0471662761664253 0.0465970559891855 1 1
-0.169496565149889 -0.162369973980311 1 1
0.203423557433325 0.177581246265966 1 1
0.267351731765617 0.28242383209131 1 1
0.0814005912988103 0.0794655819495139 1 1
-0.180423231101408 -0.138720177732833 1 1
0.109817875891812 0.123320431934403 1 1
0.239795277650979 0.235811720192391 1 1
0.202401727927011 0.180769472170314 1 1
0.316628266687406 0.303099129928089 1 1
0.261235909898564 0.220126207854142 1 1
0.119845944384157 0.100073208962969 1 1
0.231078964011539 0.176309114726565 1 1
-0.123055199285491 -0.0963397687798543 1 1
0.394917273483489 0.34572423307987 1 1
-0.0773915241315401 -0.0540517135200009 1 1
0.165787912351463 0.159139407309546 1 1
0.795271615138789 0.736860115394696 0 0
0.262113581172512 0.222072625894953 1 1
0.436388595100086 0.406232135147361 1 1
0.0905399381899381 0.0991122898345419 1 1
0.162591736163552 0.146400075336208 1 1
0.467958687028082 0.414076426846807 1 1
0.418385938120831 0.390838409339894 1 1
-0.0972432082715095 -0.0862991003103014 1 1
0.250397622200248 0.226991190157696 1 1
0.384093682647831 0.367353429197747 1 1
0.307894165399114 0.278125442896737 1 1
0.223718790735143 0.207005157318877 1 1
-0.0465490193802357 -0.0423923829761124 1 1
0.376474222807757 0.35931715772614 1 1
0.177097593696943 0.158311271809573 1 1
0.29617849880922 0.288879225088759 1 1
-0.0666241770906896 -0.0443456112875627 1 1
0.169282628109794 0.1439129853777 1 1
0.335395829378494 0.293399503210696 1 1
0.088653207654942 0.0737010903838921 1 1
0.00304957342038691 -0.0108316489465777 1 1
0.244273760778865 0.235988844792747 1 1
0.150303721787084 0.145898560508561 1 1
0.470653609674339 0.465137425108495 1 1
0.0890904642510483 0.0801689304564324 1 1
0.222211164221276 0.203694017034039 1 1
0.0332602306221809 0.0198745228859479 1 1
0.261849981267033 0.240825860496551 1 1
0.307066384223551 0.286507808054169 1 1
-0.0889726430795287 -0.0845374460382163 1 1
0.148939062730821 0.109888874831596 1 1
0.278142454067033 0.227180047504712 1 1
0.266547581185914 0.255009799444568 1 1
0.399431733892886 0.384403204252491 1 1
0.131520767369613 0.136056280397069 1 1
0.0738243857391197 0.0696546820049319 1 1
0.0499032389786959 0.052373037769795 1 1
0.185128152060149 0.17535673072368 1 1
0.426239270939516 0.38172033171613 1 1
0.259007179344818 0.226673573846248 1 1
-0.0580386806675297 -0.0515737986829895 1 1
0.243320727786894 0.216958862717788 1 1
-0.144514181219364 -0.127283641352558 1 1
0.116046668561133 0.0943261251792663 1 1
0.268864782665639 0.253394119480434 1 1
0.0798987663729567 0.0632306656552001 1 1
0.486759989483576 0.42773746457167 1 1
0.205447457218686 0.183074442311456 1 1
0.0769015296864624 0.0559080940914083 1 1
0.276573127798433 0.226745685702919 1 1
0.391110725763808 0.35744503061407 1 1
0.0571683742501861 0.0553652070697789 1 1
0.302528829488942 0.278224386759396 1 1
0.0880681188774659 0.0748361851178975 1 1
0.13028993758655 0.112514891277434 1 1
0.193942331646989 0.181486903740897 1 1
0.280852980626729 0.301100450200081 1 1
0.263504801638908 0.263209341736096 1 1
0.373294564123146 0.3758643039164 1 1
-0.0314426902855642 -0.0259215155674557 1 1
0.0313130891636241 0.0408996435294884 1 1
0.352607855021273 0.333079040035802 1 1
0.528992833016658 0.480105518178686 1 1
0.0701523934068364 0.0635298274425133 1 1
0.134205921252756 0.115161790197265 1 1
0.0518817162641714 0.0421246216607594 1 1
0.389675608960453 0.369041799342744 1 1
0.333889076544183 0.284254145887582 1 1
0.110755813853206 0.0875250775836714 1 1
0.0994206410831539 0.0836826684087826 1 1
0.0914928104613927 0.0916615599156066 1 1
0.122023092029435 0.104973073134655 1 1
0.33213352758679 0.312413551055627 1 1
0.01564316783832 0.010680378223925 1 1
0.109506006676434 0.106039858643768 1 1
-0.0887910909539252 -0.103489890080393 1 1
0.165835740610551 0.152407802020717 1 1
0.309489756531149 0.286178005838285 1 1
-0.0326014379902161 -0.0371517755237503 1 1
0.284112458247242 0.275271847991956 1 1
0.258405308365993 0.237624169460921 1 1
-0.149005159881562 -0.153811333743727 0 0
0.281747604165474 0.271986168671324 1 1
0.0981062175669194 0.0770471784712014 1 1
0.187324936070679 0.177140233264939 1 1
0.291823661439891 0.288089279856224 1 1
-0.0374502342035903 -0.0216347960173741 1 1
0.180528955236495 0.172810752915234 1 1
0.201664947418532 0.203021542949833 1 1
0.0605845828506468 0.0875087593179535 1 1
0.405580201734123 0.369773833296553 1 1
0.191924226642591 0.167586366337695 1 1
0.324470324140333 0.282940790694284 1 1
0.443256949400763 0.398008140764909 1 1
0.320368354333672 0.316009460186048 1 1
0.301951474877224 0.252958514813892 1 1
0.466234000548034 0.405225522935883 1 1
0.44265401364506 0.398787072641862 1 1
0.0615964251803498 0.0716575207146082 1 1
0.338371804691661 0.292886540532862 1 1
0.119364434320298 0.10428309571288 1 1
-0.0407442843464525 -0.0326808501196569 1 1
0.278625135021306 0.251560293787982 1 1
0.469642554820384 0.430068246071962 1 1
-0.103925889468749 -0.0716409455837887 1 1
0.280671470790293 0.234480645143616 1 1
0.216417238933338 0.197155852636879 1 1
0.243383069492557 0.211120726351435 1 1
0.0746736816217615 0.0878279095413621 1 1
0.141977672702137 0.131466204057489 1 1
0.161824353256637 0.154449282025064 1 1
0.0437196820762452 0.0323579138107493 1 1
0.274981664767661 0.251407021147162 1 1
-0.132787822325618 -0.13777554152639 1 1
-0.192129030430139 -0.140533012692267 0 1
0.290909145617469 0.262320581306326 1 1
-0.116783671793566 -0.129343179968846 1 1
0.284340078866815 0.261376525635909 1 1
0.329839605899553 0.267968348757502 1 1
0.147802396058117 0.138927878229838 1 1
-0.0194470846054501 -0.0326137079875759 1 1
0.137214819270581 0.150868001131787 1 1
0.413124240867032 0.359083472759205 1 1
0.181217221572089 0.216925789231471 1 1
-0.0683968608532938 -0.0338844896660299 1 1
0.0371099680940618 0.0331196596498234 1 1
0.061665948315457 0.0563058174843067 1 1
0.164228266067204 0.147317539573164 1 1
0.277108311574051 0.247917197047125 1 1
-0.0430580511960183 -0.0444161375234498 1 1
0.116459250416256 0.117564781325078 1 1
0.266660667271618 0.251511070477324 1 1
0.322127069609558 0.293879687637867 1 1
0.119158409615505 0.112341065830019 1 1
-0.0464929500982157 -0.0413318839217099 1 1
-0.0336205991300716 -0.0232455014037563 1 1
0.0361001471914036 0.0212751177022077 1 1
-0.112836448763069 -0.0421619872643939 1 1
0.0928472920750897 0.0879568435688686 1 1
0.353597471123599 0.318899972384171 1 1
0.128553782643069 0.0950992494169935 1 1
0.16005268417895 0.13910277027468 1 1
0.141862745649701 0.137493818795216 1 1
0.165502815989801 0.124188167677877 1 1
0.250481421887385 0.222166225084059 1 1
0.154541167161461 0.106606124406422 1 1
0.127444569797517 0.126128643701142 1 1
0.12055592421869 0.10316940242622 1 1
0.156707694624969 0.134379325883262 1 1
0.168629412114388 0.163632235902143 1 1
0.462906087778455 0.431143500819681 1 1
0.337458526463338 0.310383029747097 1 1
0.163843331995957 0.120914751529983 1 1
0.659755880841364 0.612128174212397 1 1
0.401248459847216 0.371528055261085 1 1
0.0690026488581192 0.0471497090756672 1 1
0.203209586433931 0.185330677605823 1 1
0.19462218542336 0.169842463737503 1 1
0.0228819007349187 0.0140656345274262 1 1
0.275661605860161 0.246209867502997 1 1
0.0527899738525402 0.0656436344199963 1 1
0.123221242655461 0.106343673274586 1 1
0.148759851662273 0.131971958073803 1 1
0.141804477626778 0.146725149539188 1 1
0.361559829192871 0.326779472555281 1 1
0.246271905478495 0.224898510320993 1 1
0.177496381688024 0.150902997215931 1 1
-0.109924848468787 -0.116241518090543 1 1
0.292886226322852 0.321117071876308 1 1
0.217338396375143 0.188829194513007 1 1
0.395003847879251 0.336825103843546 1 1
0.361393845186946 0.316534448761418 1 1
0.151647914587859 0.158753071466608 1 1
0.283135635510506 0.251915112084158 1 1
0.0929942677203419 0.0664596129366557 1 1
0.371294971961821 0.318135054459798 1 1
-0.0623136752760514 -0.0538633254998905 1 1
0.270322957288532 0.243942261021276 1 1
0.40655637033953 0.378302626801341 1 1
0.119383813488281 0.133921352484036 1 1
0.152007347255281 0.12976553555012 1 1
0.0216157387224262 -0.0158029487732599 1 1
-0.0232455031265715 -0.0348133229911142 1 1
0.180520591393242 0.158303873840212 1 1
0.484527912139024 0.460260520151508 1 1
0.351149835743781 0.310027402986244 1 1
0.106283596127937 0.155354290237165 1 1
0.173299326826636 0.16587290787549 1 1
-0.00633865428406186 -0.0206349505160535 1 1
0.160631957065252 0.167077932061354 1 1
0.234463878021682 0.216222274083603 1 1
0.0865424676609532 0.0823258645605578 1 1
0.267274383085964 0.233136236499462 1 1
0.176464490178652 0.177994012991275 1 1
0.261994736348554 0.252762360319767 1 1
0.189641882743174 0.179132427497548 1 1
0.0137686728081179 0.0324897141157468 1 1
0.368078261868828 0.327553587780282 1 1
0.223214408621119 0.176347107047928 1 1
0.24146248536987 0.225798611515539 1 1
0.0134142713951078 -0.00978386441179489 1 1
0.354989468871736 0.316906014169424 1 1
0.0185205752771666 0.0187552543360815 1 1
0.147671431299553 0.139569448233856 1 1
0.570976104030042 0.510376526873287 1 1
0.140214093311304 0.120648505868399 1 1
-0.0903648066869264 -0.116146065186982 1 1
0.23241626050975 0.198862325264021 1 1
0.139100377875142 0.144303427131176 1 1
-0.0282655051926578 -0.017257524389543 1 1
0.407217962771422 0.361263282075703 1 1
0.0621272534147495 0.04651941285959 1 1
0.344128801435826 0.299286546614237 1 1
-0.0144052756717414 -0.0168451464830603 1 1
0.530708532973911 0.472807944681712 1 1
-0.187155433881947 -0.167717406159427 0 0
-0.233295254260536 -0.213457935422797 0 0
0.533302753745583 0.471745660645594 1 1
0.164105364049317 0.159514183704439 1 1
0.289890592056736 0.294140776796117 1 1
0.141362683174744 0.140519246921026 1 1
0.0682249332876281 0.0661252789795255 1 1
0.103805191308651 0.0787213692791591 1 1
0.257138671874081 0.218444425681977 1 1
-0.0151446888405555 -0.0200881392997211 1 1
0.33860857554791 0.315756605428508 1 1
0.0196012539996962 0.0396051131970882 1 1
0.141933018716721 0.139840911148439 1 1
0.28436732266751 0.261662573227511 1 1
0.173515299204256 0.152328002278825 1 1
0.365771285036809 0.336334517857644 1 1
0.137554629287494 0.128091228249384 1 1
0.098959840094452 0.0801418252096231 1 1
0.317174452709425 0.282503120326516 1 1
0.257195426167606 0.231896139682698 1 1
-0.110722539883825 -0.0984284455804006 1 1
0.342738682803695 0.320508426139836 1 1
0.0946690428513826 0.0618665174043649 1 1
0.263024633568014 0.231677515701606 1 1
0.297157047478048 0.307630999671896 1 1
0.324814826011618 0.281903531706762 1 1
0.126329062814288 0.103754945992156 1 1
0.0253736284982673 -0.0210307765948153 1 1
0.0158497783625232 0.0134159304880565 1 1
0.0113626266252801 0.00484890121165935 1 1
0.200641515135752 0.162655535846499 1 1
0.147880716930653 0.127111533052588 1 1
0.332403816897731 0.277826476856197 1 1
0.0601072597637882 0.0592538689824547 1 1
0.162496604313169 0.17932324553045 1 1
0.22134825430209 0.197327549825015 1 1
0.151872967218347 0.120804437427894 1 1
0.682453772995056 0.624855292547035 0 0
0.265942043122507 0.262175671531601 1 1
0.135684029599806 0.124660114516535 1 1
0.0526728842476061 0.0536783344404144 1 1
0.40644642969536 0.385154567578466 1 1
0.183997247647787 0.181544721115423 1 1
0.33392529942258 0.316122291828944 1 1
0.42999198033349 0.409949981108554 1 1
0.260879414735192 0.236302556224894 1 1
0.0760983550511895 0.0714979252144037 1 1
0.0556854572046585 0.0696275235335053 1 1
0.400187392129528 0.37648847041347 1 1
0.114919648199252 0.10949487690098 1 1
-7.25817698421158e-05 -0.0108780778481662 1 1
0.00729182516348794 -0.00227651448932518 1 1
0.427418754699462 0.374284803530025 1 1
0.0987545060501616 0.106271311104945 1 1
0.393092014651828 0.373078087104159 1 1
0.190595638436596 0.162670913029846 1 1
0.146550956488959 0.125043320656545 1 1
0.140116468593531 0.13250586354726 1 1
0.427207088629846 0.412609511618083 1 1
-0.16680387261362 -0.160236375724374 0 0
0.0728450212225743 0.063347834964478 1 1
0.0779177243947278 0.0791574909190051 1 1
0.359334474422669 0.358774568983994 1 1
0.351942041849995 0.323299734860572 1 1
0.461759398009931 0.432317485526448 1 1
0.465597002948866 0.420762919705461 1 1
0.229936437721534 0.211520750832682 1 1
-0.130513096616086 -0.113488486313239 1 1
0.034022877820503 0.0150437704666011 1 1
0.0496556805416003 0.0343359588775223 1 1
0.180459529912946 0.15340939090788 1 1
0.403550241922612 0.372353989201837 1 1
0.130649383191239 0.111886089630593 1 1
0.184005369844518 0.182435418906422 1 1
0.101251998913976 0.0926345723461498 1 1
0.0563443489287975 0.0423232290470641 1 1
0.301012839162615 0.285828499613979 1 1
-0.0816165871955234 -0.0653465619389988 1 1
0.520527756653116 0.457214300096896 1 1
0.0757177570632723 0.0782685905724621 1 1
0.0411102324331035 0.0364885328827615 1 1
0.189106747757252 0.213194333469663 1 1
0.303772299977069 0.268515738815986 1 1
-0.0151235945625445 -0.00487112189271632 1 1
0.406714783377596 0.381639601424971 1 1
0.443575918710363 0.400776062307808 1 1
0.11355467225006 0.108016022319653 1 1
0.16201974992984 0.152876961179933 1 1
0.238097774923078 0.220622944520202 1 1
0.176396482841847 0.154133635157549 1 1
0.237830721024972 0.212271603177167 1 1
0.132506670471879 0.119532451579768 1 1
0.0036752264129917 0.0248923626723783 1 1
0.373556878394201 0.307974021005052 1 1
0.161072983117856 0.195146006472999 1 1
0.0318928856024325 0.0245684854386308 1 1
-0.0695174072482425 -0.0794412521801822 1 1
0.266228109839378 0.222124864394069 1 1
0.412440390348887 0.376583704336357 1 1
0.246232541678872 0.220261649843885 1 1
0.393939192815385 0.36600235557675 1 1
0.167623192290242 0.161208091668372 1 1
0.211637533161682 0.22732698840922 1 1
-0.0391195863550407 -0.0398035398577262 1 1
0.295699756521716 0.266924089652075 1 1
0.0516589658314477 0.0514243176039276 1 1
0.231277517580593 0.191499390728949 1 1
0.137067541519926 0.113233263313143 1 1
0.367271433683302 0.330368174869612 1 1
0.469146595163056 0.403872961151322 1 1
0.361214000299277 0.321076815686195 1 1
0.38489350143589 0.355488423044104 1 1
0.350043802524073 0.315242743865446 1 1
0.147996412348032 0.13472652060793 1 1
0.0900353905447967 0.0777413241027771 1 1
-0.0659979377559551 -0.041553507840694 1 1
0.236028384499932 0.210766167014483 1 1
0.285352619285679 0.275675575776288 1 1
0.345093819717554 0.31942700501311 1 1
0.18605722851421 0.178333830114624 1 1
0.312458496545767 0.292746498748162 1 1
0.174191396687774 0.137104080600936 1 1
0.440728006369009 0.402880477485539 1 1
0.379719603974118 0.351502451987987 1 1
0.20789026717342 0.180934740333826 1 1
-0.0998165917165938 -0.111764181387929 1 1
0.228261327866216 0.20440688956756 1 1
0.367511319223509 0.341214132767739 1 1
0.0328325516726376 0.0241378497445229 1 1
0.111091767509709 0.0983195896389368 1 1
0.164374627010617 0.192169388227301 1 1
0.456795491574835 0.412746908911789 1 1
-0.0926800077351004 -0.0896482582233812 1 1
0.0353031028073503 0.0267450458966071 1 1
0.598385153748434 0.529313625537629 1 1
0.217600161863919 0.20092106043872 1 1
0.172119301719892 0.146812043267776 1 1
0.520231439685408 0.459116125913121 1 1
0.334159698948586 0.289160868863406 1 1
0.215230682478422 0.203117401443357 1 1
-0.0698218859026201 -0.072629492595172 1 1
0.482193745642132 0.447142012059717 1 1
0.486827187916349 0.441454068099405 1 1
0.249269996550475 0.23860276563759 1 1
0.364603173026243 0.34494362121465 1 1
0.461421134839593 0.433253995126428 1 1
0.410474024977415 0.381650529781862 1 1
0.306925528346385 0.301829108494556 1 1
0.231679537715143 0.22005002666148 1 1
-0.0194000343098137 -0.0270810215923594 1 1
0.0172248548442245 0.0289150007963826 1 1
0.167548262635849 0.175425221594153 1 1
0.220291675515756 0.191209185978735 1 1
0.142003396674509 0.132766469274843 1 1
0.206419032030013 0.196913832872512 1 1
0.155349807958205 0.134202877834875 1 1
0.332509254687341 0.292299051458629 1 1
0.0383044973067139 0.0507419835782425 1 1
0.00353296539062295 0.00869412245439011 1 1
-0.11528155106321 -0.093624719607365 1 1
0.194744552426062 0.163960912214166 1 1
0.103637123196196 0.100862634404465 1 1
0.361428014081827 0.328543077591793 1 1
0.560804619709624 0.523357033159391 1 1
0.353208380941607 0.321981095478114 1 1
0.271905422450401 0.237975719540636 1 1
0.237979194838587 0.226235970999455 1 1
0.173006606427577 0.172035710338244 1 1
0.421303293207912 0.374142658784695 1 1
0.0750413470676574 0.0850153746712049 1 1
-0.0496835125819756 -0.0442680925075246 1 1
0.206764438298473 0.204641894795369 1 1
0.0621437922658272 0.0630879791735851 1 1
0.535211903595225 0.466768052305548 1 1
0.170228983632458 0.153847166266432 1 1
0.385491487696092 0.357172134601301 1 1
0.224753039262753 0.211595538194277 1 1
-0.0539606325612452 -0.0448999086390509 1 1
0.686962678770411 0.620223334000594 0 0
0.43780956727645 0.453015932895052 1 1
0.0524460315415064 0.0397418344176201 1 1
0.150656094989199 0.139607812023124 1 1
0.137651705531079 0.123263791636776 1 1
0.283158790939573 0.245297770381591 1 1
0.302197715297186 0.275641252972265 1 1
0.308622641257028 0.254547438422162 1 1
0.149627876153117 0.136837633834378 1 1
0.240189264272133 0.194605826710226 1 1
0.358490716735117 0.348876052592022 1 1
0.177833290443303 0.161239053730899 1 1
0.148714407673078 0.12752595138701 1 1
0.142045604158772 0.137375328103664 1 1
0.262284645986113 0.240442301092976 1 1
0.231861808685254 0.24969098888002 1 1
0.125896956844703 0.123338883787759 1 1
-0.0213895884778952 -0.00480791880195112 1 1
0.149871985944439 0.168424865347891 1 1
0.513947437600218 0.50316724335505 1 1
-0.149849728197452 -0.138260986930635 0 0
0.170472172881785 0.170293711646026 1 1
-0.0753645987517063 -0.0765885956879305 1 1
-0.0673133535494901 -0.0379125129870935 1 1
0.315820880353457 0.29689970289645 1 1
0.165035157006052 0.145399296714461 1 1
0.469662226379339 0.42541245231078 1 1
0.0255594088897213 0.0117678243316431 1 1
0.28340745951026 0.257361137740767 1 1
0.0126726354068533 0.00667856449042604 1 1
-0.101857260046771 -0.0759237193245372 1 1
0.31505290740657 0.299582615200858 1 1
0.0200508494200633 0.0194803026458101 1 1
0.225320426423015 0.198330999028865 1 1
0.200491463695851 0.170532379355376 1 1
0.40508976679546 0.355018013068241 1 1
0.07650439223464 0.0753636137483098 1 1
0.160660467370326 0.144082010686461 1 1
-0.0103641833576927 0.0190729863660571 1 1
0.523084910677414 0.45937064784238 1 1
0.0520849793635339 0.0259840118045671 1 1
0.0114545332853592 -0.00617450497058087 1 1
0.071257231581588 0.0860333515790559 1 1
0.0870784640463007 0.083895582117835 1 1
0.250237679180188 0.231080267419298 1 1
0.214548925950016 0.197934601393525 1 1
0.520573212076355 0.427058980530975 1 1
0.225725885570626 0.224540131713709 1 1
0.444451227439361 0.393622115854291 1 1
0.241337454453098 0.223550456370151 1 1
0.00322034857307078 -0.00321702035022663 1 1
0.0938261467545932 0.0765010608238721 1 1
0.138548008834575 0.131372718303551 1 1
0.285520206234659 0.257966414701334 1 1
0.285668167512849 0.248779421076636 1 1
0.288557615936365 0.263383284440443 1 1
0.27255296699711 0.242706509931154 1 1
0.141903193400001 0.103019482040758 1 1
0.488983557415447 0.442863409418225 1 1
-0.0652668675387279 -0.0589113997423042 1 1
0.219907643225974 0.203539938443059 1 1
0.245888285205745 0.232358462320805 1 1
0.125237843304268 0.1353125270633 1 1
-0.19581073866742 -0.174114409439301 1 0
0.24879249744429 0.244505180567517 1 1
0.180555738891374 0.178190596092661 1 1
0.293931031357493 0.246450773839145 1 1
0.0141538047371466 0.015529549029024 1 1
0.426905021514678 0.381675675616833 1 1
0.278962349083577 0.244795709474626 1 1
0.141406214729845 0.133553876766081 1 1
0.238965394871847 0.219276093460637 1 1
0.113207420803847 0.0918862443389411 1 1
0.176666622524326 0.132443041128326 1 1
0.0790507162727067 0.070767624206506 1 1
0.573559734082635 0.543333188316627 1 1
0.361289756175374 0.331454005860665 1 1
0.183480234666481 0.161150039166876 1 1
0.259140574457268 0.230060192180688 1 1
-0.0390664692556914 -0.0452121253683117 1 1
0.274570621593147 0.24212622303462 1 1
0.057389415636087 0.0580241143214105 1 1
0.326178388184226 0.29490017649886 1 1
0.270119894165796 0.24847853805645 1 1
0.22028643341812 0.191735681132804 1 1
0.372131523429065 0.337304068402088 1 1
0.0733857443563789 0.0572741760084439 1 1
0.191694200299441 0.171844524342697 1 1
0.172222405093899 0.15743734588288 1 1
0.145511199050715 0.137204968313897 1 1
-0.242521944687386 -0.208546273202042 0 0
0.287748354646391 0.262586221239877 1 1
0.263623136635367 0.258928796594828 1 1
-0.192917685290293 -0.171451700934497 0 0
0.332973320550008 0.315287836308731 1 1
0.280303354594665 0.261951011914586 1 1
0.247903887713712 0.240199777922209 1 1
0.318062875319125 0.256631643836557 1 1
0.167616742252425 0.1712956204357 1 1
0.271039825858177 0.233506458942814 1 1
0.401208060856028 0.362585348802355 1 1
0.251382595679294 0.229512165058216 1 1
-0.0841401832932418 -0.0773208776802828 1 1
0.149942880283998 0.141381081452561 1 1
0.210368956587046 0.136937557712387 1 1
0.145672180475986 0.142149198556903 1 1
0.11700717537991 0.114629858186046 1 1
0.0099165874098036 -0.0133110496779611 1 1
0.360833655195999 0.321105455809618 1 1
0.186978045684021 0.166027077314667 1 1
0.3412475409877 0.313121258253262 1 1
0.423663406213313 0.398668767096741 1 1
0.0339666669528729 0.0844347387658085 1 1
0.408864497618375 0.362757653350969 1 1
0.229850399067842 0.201854151311191 1 1
0.0827105679425127 0.086900919716636 1 1
0.131431250990152 0.0925006012066758 1 1
0.0697092886927543 0.0330430680400775 1 1
0.27628112526538 0.239716685262868 1 1
0.223852469904159 0.208279037622994 1 1
0.0302725377987523 0.0179712780139215 1 1
0.454172586255983 0.406181678254704 1 1
0.195943938208311 0.175170602729791 1 1
-0.0751368703169401 -0.0499028753874852 1 1
0.169416635796029 0.15812921880648 1 1
0.409591215306647 0.352423882496888 1 1
-0.320657856362251 -0.295209228075145 0 0
0.356580588959205 0.348664280021002 1 1
0.225964888545434 0.218224421924278 1 1
0.331878240538626 0.3066983644159 1 1
0.365603306110411 0.335249285499056 1 1
0.179968012304633 0.171935570980356 1 1
0.168695610667758 0.146140829750228 1 1
-0.104352041646138 -0.0888319941911771 1 1
0.47866441387403 0.439534348492774 1 1
0.175765039259527 0.157872725653623 1 1
0.177113236970452 0.168588670222604 1 1
0.660515513704379 0.608372113761624 1 1
0.148891561544417 0.135533747925252 1 1
0.0940269151325825 0.0739606720923876 1 1
0.175411260240747 0.177007401012713 1 1
-0.0655136871246572 -0.0383761007099967 1 1
0.271181531282394 0.258119278735338 1 1
0.465112978020901 0.431383945447121 1 1
0.0181001158894158 -0.0141088175173725 1 1
0.222676964994269 0.203101248436286 1 1
0.395703032449426 0.365403830483763 1 1
0.0596977243477537 0.0730129764416677 1 1
0.391494435067368 0.344360576026588 1 1
0.124551933322433 0.0710103772469092 1 1
0.708552951356466 0.626468212161424 0 0
0.333830051242007 0.32482526750643 1 1
0.357782335745578 0.303727232291481 1 1
0.335812489434123 0.301407781674853 1 1
0.184213642699406 0.170764653751396 1 1
0.424612274255174 0.400565980656556 1 1
0.256469451537749 0.230156255987288 1 1
0.510774701399946 0.460888482166397 1 1
0.25731783145376 0.202967568199903 1 1
0.175337630050023 0.184885932908555 1 1
-0.0736450684934031 -0.0698113632743145 1 1
0.130260660997641 0.101699156204587 1 1
-0.0293666825438932 -0.0349319879136567 1 1
0.216742335169012 0.180824140031403 1 1
0.33306411917669 0.292176252297654 1 1
-0.0819068140577014 -0.0556146575280798 1 1
0.463464160584103 0.421068892820433 1 1
0.113855345209745 0.094463781429773 1 1
-0.0424395995132492 -0.0558529346475944 1 1
-0.283495179988298 -0.250051869202271 0 0
-0.0502097574228637 -0.0456794773067028 1 1
0.241133360840128 0.224733325104966 1 1
0.370607786789662 0.361225645918904 1 1
0.374838664939032 0.329812342684356 1 1
0.118246556806175 0.109985127903288 1 1
-0.0677560073102075 -0.0539326853393034 1 1
-0.134552596236305 -0.116471671639932 1 1
0.170374292779957 0.153601700952072 1 1
0.13741652455588 0.116662796268789 1 1
0.0132865458867126 -0.00177976731793024 1 1
0.0531818033511996 0.0802812724943463 1 1
0.0955192377062848 0.104839966105425 1 1
0.157189728686637 0.159274319522879 1 1
0.276110148546805 0.242570571894841 1 1
-0.0140955482644745 -0.0119422083117547 1 1
-0.0723610769440821 -0.0721904247343813 1 1
0.195454293366995 0.173811123165084 1 1
0.357901916930178 0.308499762653724 1 1
0.372586379250324 0.338468380457047 1 1
0.191512085452694 0.184226744893706 1 1
0.270015865550941 0.278233124823995 1 1
-0.0349174539316908 -0.0344193218323763 1 1
0.388848661379496 0.36361218795323 1 1
0.321461691043932 0.26732419873979 1 1
-0.0239715415244672 -0.016158864221436 1 1
0.363399524964191 0.328737334850662 1 1
0.699834748230233 0.659913601575857 0 0
0.140156774335095 0.0840190134995351 1 1
0.0312978763703143 0.0266350979939118 1 1
0.0385746067234027 0.0336232088934822 1 1
0.182658128358634 0.171541605240141 1 1
0.405020830488263 0.357618317846225 1 1
0.214552892293615 0.19918259450372 1 1
-0.0772175297106287 -0.07398855367597 1 1
0.108295262182842 0.0922997086075869 1 1
-0.0350937046728109 -0.0288943686679859 1 1
0.0878774819215481 0.0702337710793238 1 1
0.0285649883774511 0.0206073413323886 1 1
0.24134050774639 0.244382585559114 1 1
0.26161943896824 0.264716241840733 1 1
0.125073949110228 0.126028146232853 1 1
0.419291563598583 0.374844536985705 1 1
-0.00790682409966344 -0.0424727845254602 1 1
0.298906952124663 0.267191301419387 1 1
0.158371138403099 0.182925571669061 1 1
0.063324815597345 0.0555752863501384 1 1
0.412856140563392 0.394873880360394 1 1
0.242200871396276 0.213344375817956 1 1
0.199268103938034 0.192692073655641 1 1
0.0644702655039541 0.0691266076661737 1 1
0.0279470950928846 0.0149995874006454 1 1
0.147850694494453 0.138485760160081 1 1
0.356883486767178 0.298296287339266 1 1
0.0183473093857176 0.011259977458046 1 1
0.335537457942546 0.309031617247292 1 1
0.248576185566333 0.220681628327939 1 1
0.0489580082001095 0.0344013261908793 1 1
0.180285542751033 0.177223529675103 1 1
-0.103070383199851 -0.0972154876823809 1 1
0.10270924830952 0.106008979891717 1 1
0.225723879343834 0.202508875711887 1 1
-0.144835643210365 -0.138798548382459 0 0
0.146100570415425 0.193881942976387 1 1
0.160419669372269 0.123893333146904 1 1
0.0530728760433519 0.0662125854344179 1 1
0.494250591899712 0.427310894286869 1 1
-0.0205304194268795 -0.023495224361049 1 1
0.134185490534305 0.125580557791007 1 1
0.226233951391206 0.217672421408549 1 1
0.329499074347847 0.302021850047249 1 1
0.00263451826260099 0.0151679512723866 1 1
0.223964289776661 0.194561050147666 1 1
0.344567599199444 0.293991963852652 1 1
0.222908244471208 0.197487928620372 1 1
0.0937475071577478 0.0706530786891452 1 1
0.222265775265295 0.17746505445565 1 1
0.0525214171200155 0.0371513218688455 1 1
0.108520369686435 0.119930379570683 1 1
0.0737071108009171 0.0640388553785217 1 1
0.030565976227632 0.0320569427587487 1 1
-0.0987446118183228 -0.0811020905599505 1 1
0.329126021724956 0.322155994222105 1 1
0.345181415291306 0.308982281688555 1 1
0.312552758377061 0.286798728044954 1 1
0.326094342849946 0.291927122662095 1 1
0.0111344211658518 0.0098561335951125 1 1
0.187614054029047 0.175091113954722 1 1
0.455884420446442 0.388546130028679 1 1
0.173823356076425 0.183394521824322 1 1
0.348353563143253 0.292323052924204 1 1
0.376116961160279 0.341175486197188 1 1
0.260655802794543 0.240179466269349 1 1
0.0403967119010222 0.0453699184716123 1 1
0.258260476046735 0.213686096355208 1 1
0.163787211124783 0.127401890393052 1 1
-0.0583553813566512 -0.0354940124568893 1 1
0.138164392782014 0.136176059003143 1 1
0.232762991504297 0.202432380704038 1 1
0.122692590030931 0.107851962891667 1 1
-0.0258667742703015 -0.0112964757493023 1 1
-0.00761712550830462 -0.0259278438355904 1 1
0.123335653184244 0.0928159437356816 1 1
-0.175145384750936 -0.116778226574335 1 1
0.153464764382306 0.153645634739459 1 1
0.185490909797381 0.146513523946279 1 1
0.032748739157534 0.038047197829795 1 1
0.216177811172777 0.19769565433824 1 1
0.0821479513143349 0.0725858791196811 1 1
0.0569276375935452 0.0727106678938052 1 1
0.305411612531758 0.270883153092976 1 1
0.163290112765199 0.146417287852493 1 1
0.135596263241656 0.127381830392946 1 1
0.213953030315929 0.190470235841675 1 1
0.0222050060629482 0.00715745995362598 1 1
0.296878161105679 0.271979001291191 1 1
0.157416605379768 0.140098477988819 1 1
-0.186223406040312 -0.176594671956587 1 0
0.037087501220851 0.0453579521524824 1 1
-0.059142946143476 -0.0461862070216413 1 1
0.0335350772871545 0.0289569625607463 1 1
-0.0288007756159211 -0.0266628087450411 1 1
0.0596432663932323 0.0645170671913727 1 1
0.347874470597604 0.298308026759527 1 1
0.378410398453205 0.345141616794274 1 1
0.193995878213133 0.171554035924994 1 1
0.478752876477324 0.424652135134651 1 1
0.224342678983395 0.193296945943608 1 1
0.125443605083613 0.124547056776108 1 1
0.246887432490933 0.211463548786773 1 1
0.546438528222593 0.503007217121787 0 1
0.27383403048645 0.237659322747645 1 1
0.0365247937944403 0.0293775396806365 1 1
0.259795851821774 0.225609478744391 1 1
-0.0559456372855347 -0.0700572858336123 1 1
0.266690242116085 0.240994427230016 1 1
0.418343943779408 0.396065432127252 1 1
0.472970035485293 0.436924259742604 1 1
0.256787536172222 0.26892027088289 1 1
0.229665856946269 0.211946091200424 1 1
0.0254597341837123 0.0204744278973649 1 1
0.448192312384316 0.416157075139703 1 1
0.111207847274382 0.1010233573876 1 1
0.291690980393621 0.242135482376418 1 1
0.0656661625861124 0.0596130015372095 1 1
0.351727552284397 0.32114731034457 1 1
0.154339984265896 0.141130573270969 1 1
0.113140504316484 0.113842616221539 1 1
0.44413516385208 0.403192208303853 1 1
0.0664992650864022 0.0507882976111716 1 1
0.551723276030997 0.520667368177613 1 1
0.273736364705945 0.254212243318793 1 1
0.254937731267432 0.236372931789005 1 1
0.305965953534572 0.292967416605136 1 1
0.416706555537239 0.376585416750104 1 1
0.0739118328231373 0.0567440705965338 1 1
-0.145159487101022 -0.132893685061156 0 0
0.509050741054062 0.382524389496099 1 1
0.218645261280767 0.198086220555015 1 1
-0.125159450952358 -0.124468804683074 1 1
-0.101494163627342 -0.0787935312530997 1 1
0.217478059909064 0.214166445487356 1 1
-0.00598362983286353 0.00811097541833101 1 1
0.327716596695756 0.304014750987603 1 1
0.413526782264584 0.365664508863213 1 1
0.539224586845753 0.498488724625769 1 1
0.102860142561922 0.0884935157259142 1 1
0.293201710655645 0.273308183103158 1 1
0.0160735584634432 0.0294734164532791 1 1
0.365875970155334 0.346540967582273 1 1
0.16873516207074 0.15060772919754 1 1
0.307603649882872 0.275792205236507 1 1
0.373014951647248 0.368876918742288 1 1
0.113943946796819 0.0972634037473381 1 1
0.239760314727029 0.225558548056723 1 1
-0.167142107376545 -0.15543700885659 1 1
0.386701132567658 0.34818593712659 1 1
0.241217829149644 0.215128287448398 1 1
0.173619639877803 0.167467232267381 1 1
-0.120492404179761 -0.103597676559357 1 1
0.497775243522593 0.458743841027879 1 1
0.225566134859798 0.198382886705056 1 1
0.141604392747293 0.138790227851523 1 1
0.111638717313138 0.0909460909772614 1 1
0.201882131415774 0.175902094691989 1 1
0.0331187930673875 0.0433615824238682 1 1
-0.0260138448586896 -0.0310668734394028 1 1
0.264915768904058 0.262007046108096 1 1
0.161463931499488 0.14087072642086 1 1
0.0125750082006496 0.0196410042696681 1 1
0.285523858896029 0.229284489033375 1 1
-0.0018803544229987 0.00390392308723563 1 1
0.418902819722152 0.387411895075205 1 1
0.23378816387035 0.220578477924581 1 1
0.304428178265526 0.270309613757186 1 1
-0.0791432966667268 -0.0825280629681329 1 1
-0.0957551339049975 -0.0906907873252727 1 1
0.288480707741982 0.228432722727347 1 1
0.196815701604715 0.203217718206345 1 1
0.298368201870111 0.280033498301048 1 1
0.251978164999035 0.267854617893347 1 1
0.161342270450253 0.150435421005165 1 1
0.275264050464094 0.270062602042672 1 1
0.262932483160607 0.222785094802063 1 1
0.13497102082102 0.119857851684535 1 1
0.348401415638182 0.303017915172631 1 1
0.130153848748599 0.123332396926165 1 1
-0.268694932104669 -0.249138215242182 0 0
0.18104212018417 0.165200735014382 1 1
0.0324779779417375 0.0470015843433889 1 1
0.108949989065503 0.117787800871225 1 1
0.283294714983658 0.286502627632432 1 1
0.0955748846014915 0.0881579015573138 1 1
0.250784451564674 0.233757733713584 1 1
0.373246785304725 0.332413170428396 1 1
0.159780198163127 0.136618733354073 1 1
0.230791655283812 0.209345169933167 1 1
0.313173210834904 0.290603509220012 1 1
0.294480812791986 0.252186064735208 1 1
0.240858282880223 0.2111854081677 1 1
0.192872548168732 0.167406709773344 1 1
0.0375885879003371 0.0419580571256418 1 1
0.494505021407419 0.484692862250282 1 1
0.231388517346405 0.223793278823319 1 1
0.116677557325003 0.113922731046017 1 1
0.129571367235446 0.0872769749022135 1 1
0.351698271632256 0.310300568724988 1 1
0.181437392890626 0.158962371961829 1 1
0.140144917471849 0.122025658139687 1 1
0.221965103551104 0.205420373391894 1 1
0.0144629611125951 0.0176973145739335 1 1
0.202942540414343 0.200383355287775 1 1
0.263629936030418 0.249154147081687 1 1
-0.0130778245667365 -0.01501341131311 1 1
0.327370555286894 0.303607445438201 1 1
0.0628185137402967 0.0437443367641954 1 1
0.0880281888191246 0.0721144834763686 1 1
0.343177333688326 0.289564917458839 1 1
0.139374550791509 0.114262718769296 1 1
-0.0839282176449423 -0.0764935743955064 1 1
0.454305365527097 0.403245018096149 1 1
0.201157560183801 0.178569979755933 1 1
-0.117125715619785 -0.0935155016352641 1 1
0.0015425286131535 -0.0154256870222315 1 1
-0.042207965251043 -0.0594049518329583 1 1
0.415192615576826 0.377001165921124 1 1
0.119269529477755 0.105077831834854 1 1
0.146150850508602 0.129911093041802 1 1
-0.232198290690438 -0.211796788089595 0 0
-0.0387585115350313 -0.0458775114949699 1 1
-0.130250291686224 -0.116686772818557 1 1
0.185245749290615 0.150955215565412 1 1
0.0919940656075935 0.098496357079113 1 1
0.350201483978082 0.311358338541534 1 1
0.0381239683098548 0.0314411484042991 1 1
0.220359207931499 0.18513750981671 1 1
0.1212994281218 0.127913337808206 1 1
0.581273333558139 0.545692158569393 1 1
0.170518001238933 0.151808245245608 1 1
0.207441848903788 0.178618370093505 1 1
0.486770453334313 0.442038662827189 1 1
-0.0163222232491245 0.00737298502769878 1 1
-0.204392089166235 -0.17394072255537 0 0
0.469963984782675 0.456829556352066 1 1
-0.24050701357923 -0.213290510447184 0 0
0.383116435765685 0.350035551824815 1 1
0.0699311187507847 0.0541711022299231 1 1
0.272906005898747 0.266141823766929 1 1
0.467631124840734 0.423950612786446 1 1
0.306406947220492 0.268284687157898 1 1
-0.106495218482888 -0.118050618941165 1 1
0.188668936050984 0.1503431370586 1 1
0.127337401409005 0.129677854512398 1 1
0.258217087838745 0.230568067893802 1 1
0.201581751559375 0.181513846223267 1 1
0.373733558074937 0.359326852035771 1 1
0.0964103536356503 0.0930036357689685 1 1
0.125212988725697 0.117195525625734 1 1
0.284003831982938 0.243406161505869 1 1
0.0944161165458618 0.102961831356137 1 1
0.260002193211608 0.244286733854864 1 1
0.0315175374577032 0.0153998892264899 1 1
0.226313978818543 0.203653776350082 1 1
0.117186717737532 0.109159708185893 1 1
0.232969509130022 0.213545166586698 1 1
0.164977529157843 0.136605948586726 1 1
0.474917393455157 0.462938556796058 1 1
0.241400925449446 0.209721018388655 1 1
0.14414609343517 0.15610291405121 1 1
0.439297638511643 0.395550928852485 1 1
0.422196661527028 0.383390467083408 1 1
0.416458544175128 0.372461064942364 1 1
0.0519438095674243 0.0259813262944331 1 1
0.237399964694447 0.202894042532083 1 1
0.479548383835416 0.406210171375306 1 1
-0.123702363398258 -0.124015889280783 1 1
0.244387174707383 0.230818067074922 1 1
0.318228762101048 0.289131451658349 1 1
0.376123481698483 0.321909922233067 1 1
-0.00745349505053821 -0.012248957840893 1 1
0.0400005177203466 0.0416347490279162 1 1
0.0695016871063681 0.0574326007753521 1 1
0.00602806534214335 0.0222102305297602 1 1
0.261733856431344 0.251568748676485 1 1
0.533700695587977 0.503982389760319 1 1
0.334732421630792 0.321521525370561 1 1
0.0651303064965917 0.0631600155020614 1 1
-0.07354195995092 -0.0293881233387383 1 1
0.61267467826414 0.565287440863653 0 0
0.0714876272235628 0.0658177179031872 1 1
0.153605117914514 0.128366579046565 1 1
0.322214849083381 0.286529005703364 1 1
0.337680393081482 0.283536560450939 1 1
0.46028624948416 0.400955984067606 1 1
-0.266548808985639 -0.247578412750441 0 0
0.0431411016450688 0.0546072080026132 1 1
0.103812143933433 0.0990389023572619 1 1
0.0679359787364734 0.0623931606621242 1 1
-0.0298560972930565 -0.0174162602484465 1 1
0.0802346274169458 0.112485731905747 1 1
0.524526115282498 0.475048544525759 1 1
0.423705663144651 0.374142847947502 1 1
0.101546920005288 0.0866223416969212 1 1
0.385944596619073 0.335043552081488 1 1
0.0752857788756 0.0934164305227491 1 1
0.163716264228156 0.132247090901105 1 1
-0.0230938549217597 -0.0355216606481936 1 1
0.345646190134275 0.306164494730081 1 1
0.139962446451151 0.137034504258709 1 1
0.173858628104019 0.133828705511284 1 1
0.0228304679949316 0.0333366405584205 1 1
0.20866679938586 0.206186241032553 1 1
-0.130194174476067 -0.115186862643456 1 1
-0.199837228033869 -0.170429647922855 0 0
-0.0512594651718255 -0.0449443169531586 1 1
0.271300393453809 0.230371239866068 1 1
0.320666405088771 0.297939947989684 1 1
0.0474958037586855 0.0221159131591826 1 1
0.256910772825319 0.238302354608839 1 1
-0.100451658362815 -0.107155746719053 1 1
0.175972952384696 0.155021779086421 1 1
0.19804743624408 0.160377107068918 1 1
0.160406042848467 0.137704534248835 1 1
0.155759940023104 0.150004672863423 1 1
0.417620974639654 0.405000789583438 1 1
-0.0162700569032941 -0.0121367987197412 1 1
0.208809225942147 0.176213634748133 1 1
0.471703095248141 0.434431658828947 1 1
0.368964096804354 0.341202439570092 1 1
0.548819837609331 0.517025080565632 1 1
0.208934681401523 0.176356528943826 1 1
0.35386363706558 0.333573451737898 1 1
0.203263641676407 0.189396412537269 1 1
-0.173938957954577 -0.140303409244543 0 1
0.294493790580475 0.284764484026005 1 1
0.301052026713467 0.26190642857989 1 1
0.166073141105555 0.149134384668283 1 1
0.467696605376707 0.408975725115798 1 1
0.0555508633402675 0.0434902581553544 1 1
0.3850287085263 0.349404490675554 1 1
0.237358135154255 0.210889307184577 1 1
-0.0724087977368603 -0.0773411375510822 1 1
0.0294944691613145 0.0310901447227186 1 1
0.0497752506030877 0.0341559886096868 1 1
0.1593269901989 0.152273155621774 1 1
0.226931210399537 0.18826264480917 1 1
0.239598483191949 0.210420376183094 1 1
-0.00913820998415794 -0.00331589290269394 1 1
0.0855471896106649 0.080481748020771 1 1
0.186742355565831 0.176560672645508 1 1
0.227519542599343 0.196485891698636 1 1
0.0621239498410725 0.0380331384491755 1 1
0.0294791059712161 0.0339035375471857 1 1
0.229722095091433 0.209137797587711 1 1
0.431796034841179 0.403509013323323 1 1
0.250301870268804 0.251909017869676 1 1
0.244857876318822 0.215683740636269 1 1
0.121819623798072 0.137136431274434 1 1
0.245122279426895 0.211062448583955 1 1
0.457360473711866 0.405547640495027 1 1
0.17890856305813 0.156456004538261 1 1
0.285960135999169 0.234945213700014 1 1
-0.0249356985153646 -0.0176518482809217 1 1
-0.0020144099920813 -0.00291820625624347 1 1
0.0687601077953447 0.0778507600854525 1 1
0.254662497688252 0.235438047553895 1 1
0.308341231834755 0.278911331444924 1 1
0.230089189085151 0.204839011567049 1 1
0.392473567080335 0.339913355451134 1 1
-0.0466895654938765 -0.0611109407751177 1 1
0.4783010827364 0.442442061960844 1 1
0.391638615416775 0.3663658675142 1 1
0.0780613744899464 0.055931813459158 1 1
0.117488821474402 0.102436324866025 1 1
0.175152786792603 0.154595848891788 1 1
0.0375027049444071 0.0268274709211767 1 1
0.29643671521982 0.258667150800033 1 1
0.0822143220469929 0.0715131635392911 1 1
0.193518932523811 0.18939562432809 1 1
0.278142647696178 0.24070697954289 1 1
0.258702195572225 0.252464880653473 1 1
0.164828221130645 0.133796597065768 1 1
0.131352004061394 0.109718172099391 1 1
0.020798888257207 0.0132584613957218 1 1
0.0393327163871322 0.0276729116508957 1 1
0.253624650859789 0.214759268602641 1 1
0.456540188461138 0.37658508136284 1 1
0.194578651103141 0.167451825961553 1 1
-0.092267590826581 -0.0657695285736188 1 1
0.321990324114304 0.275552400102996 1 1
0.268720516655986 0.272242321978334 1 1
0.550105880911416 0.517483211670318 1 1
-0.055470002930741 -0.055644194248352 1 1
0.296741922436194 0.304835007572539 1 1
0.306827166222647 0.309403269801252 1 1
0.417586435465002 0.376479641306179 1 1
0.136462626508362 0.139325945172326 1 1
0.0532363082626828 0.0632358851890695 1 1
0.21266522310209 0.195441309556168 1 1
-0.0961037166145375 -0.0872339116734993 1 1
-0.0777062017874226 -0.0781182205157347 1 1
0.256294252998535 0.231873760245297 1 1
0.0814853171133988 0.0899311016614527 1 1
0.177529154887277 0.153274569341843 1 1
0.122020424075283 0.114579643696335 1 1
0.135411698503637 0.125656784162775 1 1
0.279644030776879 0.25573769827191 1 1
0.297060984938692 0.280306528472279 1 1
0.245928555805537 0.206262793769766 1 1
0.13035395100692 0.110493026186868 1 1
0.196727059955295 0.182372674822495 1 1
0.288940498561596 0.274053047140691 1 1
0.36196541370527 0.342451746222564 1 1
0.0909512375837568 0.078255759246663 1 1
0.371271884787926 0.344789353603252 1 1
0.269046433228618 0.255404008506722 1 1
0.0551901489309445 0.0616787861056187 1 1
-0.0374612461508935 -0.0367092841253959 1 1
0.435278818118448 0.393224548201806 1 1
0.385625612867015 0.367889782656529 1 1
0.239322257972253 0.2278319223912 1 1
0.235486040564952 0.218585272858467 1 1
0.133625162523371 0.120778210026049 1 1
0.311807311152522 0.290385098593712 1 1
0.222209031282998 0.201329514548187 1 1
-0.0331925394029015 -0.0363515314618672 1 1
0.576324523275398 0.510997731900649 0 1
0.138022484947735 0.140226360880687 1 1
0.295273816999459 0.234025157927231 1 1
0.0368909747662435 0.0402797805058438 1 1
0.334329737613374 0.3061424805515 1 1
0.0817937805221949 0.0821202929369393 1 1
0.233813362447194 0.242946141332501 1 1
0.0534015778855765 0.0535483630923684 1 1
0.401641028029068 0.38039438315377 1 1
0.0538061752488135 0.0430366828456004 1 1
0.399546740483078 0.346297062189025 1 1
0.280317770286839 0.279319188698316 1 1
0.504507026512816 0.464804447427141 1 1
0.373967622869518 0.383516821355635 1 1
-0.141630314184579 -0.123315173438518 1 1
0.124664966351405 0.109994940524393 1 1
0.0639177756786032 0.065177891018027 1 1
-0.150621478100811 -0.120058036831646 1 1
0.214666311387876 0.184784297729396 1 1
0.166922373727207 0.155508424028391 1 1
0.164394123319419 0.139676096955582 1 1
0.187629638059596 0.16190962133773 1 1
0.447891745083029 0.405730680298592 1 1
0.137525041236221 0.121889561622747 1 1
0.426713566920254 0.397377721052245 1 1
0.30523294396012 0.269484841728609 1 1
0.0844762957208373 0.0726015699442471 1 1
0.451252275555917 0.419757060247877 1 1
0.121617538000949 0.111190748869923 1 1
0.0976636274478172 0.110224642969114 1 1
-0.000707849768892779 -0.0161409746106546 1 1
-0.0622795034945706 -0.0255645761052121 1 1
0.397771335871715 0.387431243934006 1 1
-0.273328328736199 -0.241891723424766 0 0
0.0444149678664979 0.0435068498848288 1 1
0.105483869407321 0.100172489380748 1 1
0.0824129945950596 0.0453140876606876 1 1
0.2554942103343 0.248520955457222 1 1
-0.0136517692493201 -0.00302678979322283 1 1
0.0727674596298487 0.0758037449272421 1 1
0.130904596711445 0.136083271034552 1 1
0.0737754243290546 0.0832089753961253 1 1
0.340039053048681 0.316166715514297 1 1
0.045606213398953 0.0565103341770566 1 1
0.344636285891866 0.331341960227511 1 1
0.150101921527308 0.134756629509813 1 1
0.232985119273676 0.208904700539584 1 1
0.229057147614519 0.216997225374894 1 1
0.128433780036291 0.114888386623568 1 1
-0.07715008510879 -0.0612659479910009 1 1
0.296841751725246 0.282848820315127 1 1
0.394131936713595 0.36288955936085 1 1
0.0685586814723656 0.068878487220808 1 1
0.114119292438624 0.109714956064743 1 1
0.258457078520381 0.241478791675649 1 1
0.346811401126534 0.301345152796987 1 1
0.392574586200326 0.351691491920737 1 1
0.258912433679278 0.266007751217055 1 1
0.318565803765562 0.281827070610689 1 1
0.180864176362064 0.155536189508721 1 1
0.114264542475632 0.107678358434453 1 1
0.143385930513382 0.126127856159464 1 1
0.0429980757185162 0.0377554317901696 1 1
0.245142833469733 0.206264931684901 1 1
0.375230952184938 0.343517339729444 1 1
0.1742848112941 0.167359961100434 1 1
0.156138573985625 0.153933779071296 1 1
0.298020415036388 0.266661245685553 1 1
0.2284301782195 0.225016641747724 1 1
-0.0247941162680998 -0.0359343297269715 1 1
0.239129234719354 0.210174767375084 1 1
0.377625358587976 0.341076081931536 1 1
0.0641533647984512 0.0554112924138123 1 1
0.344747635688882 0.328955045375525 1 1
0.710230274084722 0.637214662266658 0 0
0.316767647160113 0.298968668367219 1 1
0.246229802951832 0.222627740720568 1 1
0.536917944458245 0.50644001082306 1 1
0.274245858438511 0.260362752275504 1 1
0.166784408828428 0.134721836967927 1 1
0.313517640630727 0.268110217596777 1 1
0.208200867478346 0.171396042105485 1 1
-0.155548013016864 -0.138296943790653 1 1
0.0252768731319293 0.0031661586532201 1 1
0.194963843618953 0.185089263791645 1 1
0.00989234654654199 0.0143519494225952 1 1
0.0583371601690684 0.0168700444289006 1 1
0.344322563969469 0.320578672366757 1 1
0.212396499640208 0.182961841244351 1 1
0.250845401692202 0.220454242232674 1 1
0.00391604143137177 0.00997261242198151 1 1
0.312315065507237 0.283294116419801 1 1
0.461730047473366 0.429563887479605 1 1
-0.105424661492976 -0.0890894246957959 1 1
0.362001104169154 0.332114099818246 1 1
-0.0713787116098546 -0.0529251802971818 1 1
0.156236484945716 0.110143161121122 1 1
0.493914708229328 0.43650791936856 1 1
0.24929693646967 0.235482390185021 1 1
0.320318136793333 0.29068144067751 1 1
0.280039253755219 0.254334779225214 1 1
0.0227552665923227 -0.000159428589049569 1 1
0.0790061265636691 0.0871609633863212 1 1
0.202236095696023 0.18589250682205 1 1
0.51740276302614 0.479621151718672 1 1
0.0251189218313433 0.0232272261884362 1 1
0.161793052720035 0.121264032351328 1 1
0.431564300152266 0.395154000748634 1 1
0.489312700784065 0.438527340286066 1 1
0.126674906873215 0.130411540722055 1 1
0.205140889521757 0.194513174059677 1 1
-0.129537126736509 -0.0973107089918852 1 1
0.278943493262565 0.275708243591021 1 1
0.185096572200523 0.168448532668726 1 1
0.227026620213066 0.215130376368301 1 1
0.522207405414284 0.469147531080381 1 1
0.0297679384138622 0.027806714051089 1 1
-0.0169426723897027 -0.0361595027073927 1 1
0.22570919667447 0.200921066917666 1 1
-0.189667322233862 -0.183475451030097 0 0
0.42957102902647 0.401002719796196 1 1
-0.00450065433551783 0.00127089478366054 1 1
0.319715132597732 0.286887129229555 1 1
0.241160882769781 0.212164000828818 1 1
0.403699065996683 0.369355465380646 1 1
0.133498236819142 0.108007014269206 1 1
0.278868870348081 0.252896457960675 1 1
0.240966023447122 0.240357821692579 1 1
0.20820043294939 0.17127546291383 1 1
0.0550064860915479 0.0390315645932388 1 1
0.13484011579317 0.135825373976883 1 1
-0.0575136845663402 -0.0476349174182901 1 1
-0.00224871744021398 -0.0116169626261155 1 1
0.22572762386363 0.188573202751955 1 1
-0.00978130731640207 -0.00947912352723895 1 1
0.412890712247683 0.365484217724886 1 1
0.00640639652532807 0.00602455463667171 1 1
0.188061574930481 0.168106988823504 1 1
0.016427733827004 0.0249791611856399 1 1
0.331591353615669 0.309042082350217 1 1
0.099899616551001 0.091367604813341 1 1
0.495561785790387 0.449442102242349 1 1
0.0235132433864204 0.0191814166228984 1 1
-0.06714711321866 -0.0471871088353084 1 1
-0.217331803084211 -0.208787420659021 0 0
0.281820537397759 0.268372159593015 1 1
0.0479347182726263 0.0684156721653851 1 1
0.0500002776068152 0.0371410858548392 1 1
-0.0378732424920619 -0.0328960292803328 1 1
0.282456658006424 0.308238686723056 1 1
-0.0357885576037864 -0.0319982227183944 1 1
0.0601726385080064 0.0602199979600512 1 1
0.284921919853204 0.266106146674095 1 1
0.101271680237148 0.111783768452744 1 1
-0.153220928960584 -0.141464838738856 1 1
-0.196820540313487 -0.178281937003867 0 0
0.139033941759048 0.114249102502255 1 1
0.258681335733982 0.219108328274255 1 1
0.217452473851177 0.209201573491658 1 1
0.136586707857452 0.132701551694982 1 1
0.148371510891505 0.134928019299463 1 1
0.387302551387495 0.346356612885618 1 1
0.167513334353938 0.158471790018667 1 1
0.31412302719346 0.278519801492225 1 1
0.0791107620617409 0.0744898618714916 1 1
0.246454417864726 0.21454450375551 1 1
0.172153296566188 0.15971689910215 1 1
0.222691006281948 0.214339293195821 1 1
0.118311900672886 0.0952855886095211 1 1
0.290808007904951 0.27791868179461 1 1
-0.0223464895875651 -0.0278931261328733 1 1
0.140194075188767 0.136098596779591 1 1
0.572757003092655 0.519687362151288 0 1
0.234211267774804 0.235084583065277 1 1
0.175533654446992 0.169430465225782 1 1
0.133264167590369 0.144680752722493 1 1
0.0507448036872243 0.0314989295705754 1 1
0.20055080509312 0.196174277144038 1 1
-0.00756707749545399 -0.014296291712342 1 1
0.0762713137998803 0.0693883008660526 1 1
0.505786496354775 0.492021990648863 1 1
0.216568570904629 0.203184160707164 1 1
0.395808959025102 0.375015267133269 1 1
0.286428101736861 0.232610182794783 1 1
0.440138737914563 0.398784597320485 1 1
0.367578965850852 0.338934326596137 1 1
0.356496692541527 0.312097090672863 1 1
0.144713641761192 0.1222310221165 1 1
0.281816350959684 0.245104141532621 1 1
0.0182462366007711 -0.00673001348734985 1 1
0.410498434274545 0.383227882500705 1 1
0.540242208326753 0.471320230119335 1 1
0.248128948670049 0.221433372220812 1 1
0.0819336386781249 0.0650665963647804 1 1
0.119057002753485 0.092196723386076 1 1
0.136657165956505 0.112462048918321 1 1
0.0871967483546307 0.0870200006959282 1 1
0.103147578704412 0.0875680771653356 1 1
0.212172700263172 0.211815496401273 1 1
0.211634079226669 0.171383711612109 1 1
-0.0692130836811243 -0.0787735030644496 1 1
0.126947961361463 0.116228108949624 1 1
0.0485034807749406 0.0454857925317715 1 1
0.146098119235947 0.14331549538338 1 1
0.037364415460449 0.0533051792915393 1 1
0.0295940630105533 -0.00917464027019125 1 1
0.217058557222241 0.184113418294285 1 1
0.413513708939926 0.391494141668353 1 1
0.348895469625325 0.310305761148601 1 1
0.11187467496782 0.0943907843315185 1 1
0.206317833232442 0.183311168247136 1 1
0.466621099081644 0.437768694537079 1 1
0.310931374980789 0.276268869868851 1 1
0.57404626840709 0.528204066273824 1 1
-0.0150415768473055 -0.0262715148386229 1 1
0.103761352626552 0.0930168899961032 1 1
-0.099222410867323 -0.0798573683509939 1 1
0.022575105958574 0.023032614586794 1 1
0.163054970703264 0.144871963598405 1 1
0.359879229460415 0.314243072214093 1 1
0.265349159367882 0.261303650153874 1 1
0.320268012094436 0.292057074057571 1 1
0.0170591528926917 0.0154167326989932 1 1
0.308592553167249 0.285356333543821 1 1
0.0368605060161621 0.0412668250877076 1 1
0.228013683005253 0.239599838735884 1 1
0.458693305030707 0.430450124269436 1 1
0.488991369566969 0.442227537143013 1 1
0.0667458424050491 0.0601722026175384 1 1
-0.166055110024634 -0.1283837277699 1 1
0.144656041100955 0.139298424899255 1 1
0.216946310095734 0.196484412347629 1 1
0.307455852507182 0.276292642900084 1 1
-0.0199410571391102 -0.0110768132779931 1 1
0.0814056243968989 0.0689097032462154 1 1
-0.0208219550758007 -0.0116707270820396 1 1
0.303694903633932 0.280448199495392 1 1
0.308721267241888 0.311462843105508 1 1
0.463478624486713 0.405537208959878 1 1
0.177409537784368 0.175737496501077 1 1
0.525189172419016 0.464136807508181 1 1
0.608908051312764 0.537759844648359 1 1
0.540865014156929 0.519046425715779 1 1
0.0758805646424094 0.0607045847998798 1 1
0.214437613290809 0.201795621196205 1 1
0.26258059306798 0.260187859669836 1 1
-0.138925578612741 -0.121471549597956 1 1
0.22067887770468 0.186348071921474 1 1
0.842792212506974 0.780692639319185 0 0
-0.340686243738319 -0.301227281528346 0 0
0.106644367258423 0.0986830842769068 1 1
0.31688024738044 0.270616627708361 1 1
0.292231965774677 0.260882271169214 1 1
0.119875801062412 0.103017918421389 1 1
0.0924135148062224 0.0830217550194741 1 1
-0.202419951569942 -0.168978596109922 1 1
0.323654710818597 0.286159801290695 1 1
0.223731737439495 0.211909645873477 1 1
0.0432177184541563 0.0413469744919406 1 1
0.0218136909077138 0.0196530513815767 1 1
0.00222462227758062 0.0283940810759187 1 1
0.145211261902996 0.118726821811883 1 1
0.584961373250954 0.528763361858983 1 1
0.133482634240423 0.11438984406094 1 1
0.367975970757196 0.303501278290128 1 1
0.257000652451036 0.22327496193389 1 1
0.545577191242652 0.504264056922293 1 1
0.457804426308593 0.451092658342013 1 1
-0.263600381661887 -0.255412808768723 0 0
0.0203389025495388 0.0183559812032089 1 1
0.530604251744671 0.506552903032087 1 1
0.131969090335943 0.126383115804597 1 1
0.277273635789405 0.251216779741311 1 1
0.282039468691884 0.268569832842308 1 1
0.146905649995234 0.119714021052891 1 1
-0.0944784040527188 -0.0810446135104626 1 1
0.303315554869123 0.299223636706796 1 1
0.14939576848345 0.136915914832208 1 1
-0.00885518205587204 0.0248817772671303 1 1
0.32663625759453 0.315294424184207 1 1
0.326770158247281 0.296949296544391 1 1
0.115159103412339 0.109038773035137 1 1
0.248471757313307 0.212420337151704 1 1
0.152434362337745 0.129752151609124 1 1
0.0722176508695376 0.0646433001110835 1 1
0.173571025109389 0.184823677604182 1 1
-0.0279664149391023 -0.0282266900057871 1 1
0.359169085753684 0.337474271747108 1 1
0.241121445440647 0.226836304804944 1 1
0.505065494573685 0.448714881693101 1 1
0.180169751893573 0.152284886919064 1 1
0.269893756533877 0.24829851410104 1 1
0.0464541804383068 0.0425583708146087 1 1
0.293286508407385 0.257060565911911 1 1
0.41411232675123 0.401846208421481 1 1
-0.0782794204553969 -0.0557300108863433 1 1
0.00875579590844654 0.0319326853172048 1 1
0.196190625038947 0.179713546817216 1 1
0.191449433866352 0.182189576226228 1 1
0.0913335352715618 0.0936594691882614 1 1
0.300698811952959 0.256833730256479 1 1
0.141309850352442 0.17584889267787 1 1
0.556519608014362 0.509726578818887 1 1
0.318714074071204 0.31846576529638 1 1
-0.190391833459527 -0.182130350753513 0 0
0.111186156897036 0.0957646113395798 1 1
0.229264187319943 0.185694569184588 1 1
0.423183360778928 0.395997194620386 1 1
0.0708770849629551 0.0837452806968474 1 1
-0.0809946100645624 -0.09205380133715 1 1
0.267068811227662 0.225736277344074 1 1
0.12631228415481 0.106225874204151 1 1
0.351732862448846 0.336306544106079 1 1
0.144870971123386 0.127198374071065 1 1
-0.149236183953029 -0.124119410818804 0 1
-0.0482616867405959 -0.0412512293154523 1 1
0.122632355068405 0.112905788308023 1 1
0.0348622277731533 0.0578087723489035 1 1
0.241687285971495 0.21685571217728 1 1
0.190370723773326 0.151569272217534 1 1
0.269752282746622 0.232645038846555 1 1
0.00774524019086797 0.00422328371548075 1 1
-0.277120750507466 -0.216880014815229 0 1
0.360476692616154 0.325736486588734 1 1
0.0878745952251966 0.0821863438361146 1 1
0.180583707995804 0.200772152556864 1 1
0.378748114280647 0.365195491294456 1 1
-0.18191486752028 -0.174641201471896 1 0
0.36388446099063 0.317355802420127 1 1
0.198817159590413 0.170814645218088 1 1
0.298564830748619 0.25038563887093 1 1
-0.0399532840844024 -0.0439167988344139 1 1
0.192367418353967 0.194308965549311 1 1
0.15794795316873 0.125524089719189 1 1
0.301978194268644 0.259778165045266 1 1
0.120594428070663 0.117635473239741 1 1
0.129898846378495 0.0901632708765336 1 1
0.343825560594415 0.325800603361804 1 1
0.394678127954254 0.382038719060689 1 1
0.234738143291974 0.202834492268785 1 1
0.0652284546531063 0.0727220603731404 1 1
-0.120783448348613 -0.0998919938669991 1 1
0.296756249438423 0.260584340301102 1 1
0.099693883393077 0.0632057277253233 1 1
0.21010727040702 0.191597313220587 1 1
0.188282086902696 0.158171777143742 1 1
0.250276408872219 0.238276008510672 1 1
0.336972220036378 0.308218419178139 1 1
0.154850681223189 0.1384560350615 1 1
0.0740341977615186 0.0737818621090688 1 1
0.316170105119101 0.300629388286808 1 1
-0.12505743161155 -0.113249444798487 1 1
0.107246318693853 0.0949390724438876 1 1
0.277379068473004 0.249653748911434 1 1
0.225675896515536 0.206405007874058 1 1
0.196849572267695 0.162964041059218 1 1
0.346963520167727 0.31195173718815 1 1
0.165737838319284 0.171867546159037 1 1
0.202954063312037 0.191009739733584 1 1
0.0457055127881241 0.0386996116429704 1 1
0.372581067383666 0.342177800609041 1 1
0.252668256919987 0.239106093230852 1 1
0.219319439889211 0.205816591522089 1 1
0.103186187545763 0.11468177260925 1 1
0.0557063766983152 0.0258557972267208 1 1
0.0741263960332739 0.0683729259390766 1 1
0.338039422214441 0.308664634650626 1 1
0.107177426000654 0.102246594430201 1 1
0.31617580522455 0.286337409568368 1 1
-0.0522752897505599 -0.0289796883772971 1 1
0.090050530746087 0.0891004580224067 1 1
0.151995283754062 0.130009652397898 1 1
0.287353266303039 0.249652170541069 1 1
0.324330538034543 0.285860807698415 1 1
0.316786721550394 0.292422759344418 1 1
0.433777798965797 0.391457680090167 1 1
0.0166906147303145 0.0143972267215337 1 1
0.0783806848086007 0.0851541446032259 1 1
0.215465389570641 0.198190621933091 1 1
0.222886913626687 0.210155918195822 1 1
0.337895297523582 0.335825220835742 1 1
0.197080121776581 0.185912687834719 1 1
-0.0200601171644764 -0.00065017308465605 1 1
0.209644992537442 0.172434436972602 1 1
0.00928024296639762 0.0214335945156717 1 1
0.121393822122952 0.123373167884722 1 1
0.528419796406757 0.492900266976202 1 1
0.221218179930512 0.18740853883362 1 1
0.0108745683668641 0.0168618706470541 1 1
0.417247771582478 0.386077801073653 1 1
0.111279509079242 0.108288058657635 1 1
0.117999317671092 0.104380478625607 1 1
-0.020695393599178 -0.02474533566721 1 1
0.612270941074972 0.560289342002648 0 0
0.252709665810744 0.229980176836534 1 1
0.525878673004101 0.467867128982213 1 1
0.342623140624896 0.32292377349507 1 1
0.574786686441081 0.548315404776759 0 0
0.230350091467887 0.198767143702225 1 1
0.253084340358649 0.224211989639344 1 1
0.253921827945267 0.242394438682902 1 1
0.434939616950529 0.418549350284054 1 1
0.408076494174428 0.38081306518163 1 1
0.195346140128494 0.192594089238616 1 1
0.246608562443757 0.236082814003885 1 1
0.260764820355056 0.228078744512385 1 1
0.217217763611323 0.189984976847467 1 1
-0.161547561013986 -0.134607347892996 0 0
0.281093598371213 0.235331772516615 1 1
0.262899443619438 0.25343950018302 1 1
0.228155814097503 0.225254527532299 1 1
0.173924982110216 0.167871518976239 1 1
0.242087130321718 0.210891814656369 1 1
0.227618479650585 0.210657975215266 1 1
0.0735104229153513 0.0398438648280158 1 1
-0.0301900539134524 -0.023043394562001 1 1
0.211862937858564 0.189573826216098 1 1
-0.0645010632761282 -0.049217210189436 1 1
0.1303306173405 0.119067177132452 1 1
-0.0091685630450031 -0.0194537049499604 1 1
0.332989862153788 0.304791089748009 1 1
-0.100696770548609 -0.080036454735297 1 1
0.304449904997204 0.296817469583267 1 1
0.0631379283978389 0.0617682853454403 1 1
0.166606704428724 0.177111918944778 1 1
0.0720729936660342 0.0544248308056493 1 1
0.280934483188212 0.279194836285503 1 1
0.0174254943462186 0.00678358559750713 1 1
0.17983176428141 0.157484114261095 1 1
0.247233374976764 0.233114118806559 1 1
0.197836415971514 0.180555582903902 1 1
0.50303812541513 0.45919184928614 1 1
0.261353086713516 0.226888062718547 1 1
0.274930133237384 0.259640509563867 1 1
0.115046803590139 0.0970872827929017 1 1
0.202856287828858 0.19121751114988 1 1
-0.00448859149735942 -0.0149883115601081 1 1
0.242805956311983 0.218198642109195 1 1
-0.0187871901913011 -0.00205893368863938 1 1
0.22738380670481 0.218962424701797 1 1
0.149888931222607 0.135938023157279 1 1
0.311396044380054 0.287860752600822 1 1
0.232328464417558 0.225351337890159 1 1
-0.0507462316118203 -0.0476071451933726 1 1
0.209962801985959 0.198910163235171 1 1
0.348777861791593 0.315823387684604 1 1
0.121123631747005 0.0897200124367107 1 1
-0.0465745391668456 -0.0242950753435306 1 1
0.189760532120195 0.162282667628141 1 1
0.498251133889811 0.463049916629561 1 1
0.314169898935932 0.294377991135366 1 1
-0.0398011674182411 -0.0300311821751799 1 1
-0.261305273441318 -0.241062384255857 0 0
0.206608817876123 0.184338458950022 1 1
0.0563350628920657 0.0571067661562122 1 1
0.173144841063602 0.163920663558808 1 1
0.287503531298183 0.254728622344629 1 1
0.413723294702972 0.366448670836368 1 1
-0.0398224456679878 -0.031622219088322 1 1
0.135441052551236 0.167995785547751 1 1
0.0698345808946258 0.0662627403906542 1 1
0.51316878119103 0.449435295684012 1 1
0.133044362801134 0.106424526566067 1 1
0.361671085521061 0.330057783406719 1 1
0.159485951730195 0.145667203643848 1 1
0.358185843691591 0.320651137262526 1 1
-0.110088287790913 -0.102952534325157 1 1
0.0986142042769059 0.0911647615030823 1 1
0.420645484031182 0.399667149893297 1 1
0.478951301588923 0.427762196264364 1 1
0.143670356414003 0.170346897208143 1 1
-0.0826442659641845 -0.0679994308323961 1 1
0.0267460381604926 0.0292825851769344 1 1
0.130324115348286 0.117502329138858 1 1
0.0311276116098155 0.0333558051716147 1 1
-0.103011632036851 -0.0766278419070953 1 1
0.231629955245595 0.204861241243703 1 1
0.173148747515351 0.167422664766772 1 1
-0.0648436358855842 -0.050808567415895 1 1
0.313938892757576 0.279111490755001 1 1
0.337928787841147 0.316009809951655 1 1
-0.0358676214591801 -0.0141643286601888 1 1
0.213243291805368 0.19171607631206 1 1
0.221317220689802 0.206674153921095 1 1
0.119149535443365 0.116983257866486 1 1
0.323916661263519 0.295396751415133 1 1
-0.0362919467100757 -0.0235469730161012 1 1
0.409929959580993 0.345888006292207 1 1
0.294767018291539 0.251302427410911 1 1
0.111781201549682 0.103807028237265 1 1
0.17764071944279 0.171323462914952 1 1
0.3879586742916 0.356807373478357 1 1
0.144525691441989 0.136013122750314 1 1
0.304313459033046 0.24274944072141 1 1
0.304063525556278 0.276201298858704 1 1
0.0749301210709063 0.0649242790245781 1 1
0.30072846235938 0.286738280602601 1 1
0.181355593250283 0.159622865000308 1 1
0.50742148854468 0.449763365164235 1 1
-0.0307927746752776 -0.0235483059647471 1 1
0.195930987539933 0.174089214807644 1 1
0.247009711966516 0.226749894766304 1 1
0.292990225506416 0.277371195703468 1 1
0.176882736642172 0.169416216887418 1 1
0.179681141465455 0.143629900257406 1 1
0.422382936662956 0.371175577418877 1 1
-0.00011917377339386 -0.00651360617012021 1 1
-0.137290456650243 -0.140598077195434 1 0
0.256620618466754 0.239468291130124 1 1
0.440952325490172 0.410507450157358 1 1
0.213536686830836 0.169252322609814 1 1
0.090264689628106 0.0858615998142726 1 1
0.36719497582578 0.348840690633132 1 1
0.321862314008979 0.308404129116547 1 1
0.534428073428726 0.487995546775203 1 1
0.110646075038482 0.100642364604465 1 1
0.191435277470783 0.19619223092052 1 1
0.216460263910501 0.203911219468866 1 1
0.179145298996377 0.170860426766149 1 1
0.460217427518907 0.442116847799682 1 1
0.234237351080395 0.235252661423297 1 1
0.12429759819469 0.121102449367846 1 1
-0.133189840515926 -0.105723837174115 1 1
0.399961504680499 0.360470157362447 1 1
0.186284147545504 0.164306456955266 1 1
0.166245203345283 0.15031512953221 1 1
0.10384987934668 0.0925072359953157 1 1
0.131498848945595 0.102114863490724 1 1
0.325716013693415 0.293205181482348 1 1
0.0703699060849869 0.0826204572553997 1 1
-0.218055564046697 -0.196848374198994 0 0
0.521567189842396 0.46085326071227 1 1
0.114136035601357 0.108951613654427 1 1
0.353068486914343 0.330243052901518 1 1
-0.0759846741853623 -0.0793774737953665 1 1
0.0611616535919464 0.0582129174901424 1 1
0.0687943354316028 0.0473622163896444 1 1
0.317179169356234 0.301222792848323 1 1
0.103607733415616 0.113668614559812 1 1
0.352152585469551 0.326808277000189 1 1
0.321089444384682 0.258634028841514 1 1
0.096283817300692 0.0904185330959799 1 1
-0.024721205188377 -0.010063269477697 1 1
0.386911389289798 0.348840941839081 1 1
0.381610362592342 0.340029968712755 1 1
0.135666578376427 0.135438080936968 1 1
0.0700858918864771 0.055454542326251 1 1
0.274874082650313 0.234737466016705 1 1
0.158358941094716 0.141218689171908 1 1
0.41959052824924 0.405327099765863 1 1
0.135739809526266 0.131376996152176 1 1
0.131560348904803 0.119805131185115 1 1
0.100896705296337 0.103940533348956 1 1
0.208789530714688 0.18673579229026 1 1
0.0867329290041559 0.0673370131807982 1 1
0.0165902454185003 0.0307127563023146 1 1
-0.186366277359463 -0.171697934323059 0 0
0.358046508927094 0.324753660313923 1 1
0.190417805405568 0.163618338214721 1 1
0.24315159826745 0.261371709993712 1 1
0.203513598637112 0.240798883594663 1 1
0.178187482612313 0.155017337947394 1 1
0.101804436724483 0.0912470199057197 1 1
0.410492508334798 0.378846597071254 1 1
0.00273711671148813 -0.00212673449812044 1 1
0.261333740387931 0.236603423131184 1 1
0.145217314335767 0.136110453280654 1 1
0.275230106481478 0.226275907126313 1 1
-0.00307465761243328 -0.00468540652725467 1 1
-0.17047334636514 -0.157735955100771 0 0
0.630900868739413 0.541484999091358 0 1
0.208432163273049 0.155923108019282 1 1
0.11987018290861 0.0858479994405398 1 1
0.0103137643316194 0.0238957798774043 1 1
0.22522404452956 0.250730711090883 1 1
-0.101559476903292 -0.0687989305190255 1 1
0.291002697263342 0.333144184702209 1 1
-0.0702862957969646 -0.0847275877119611 1 1
0.214243397048259 0.190204782459113 1 1
0.106222438884634 0.104599254722607 1 1
0.20589317004306 0.212497866746625 1 1
0.145132450957026 0.145826791976358 1 1
0.353945845398647 0.317223029222052 1 1
0.0816302624756362 0.0910368529439122 1 1
0.222760315724989 0.195934638392936 1 1
0.351881689054962 0.330264098216015 1 1
0.161091811120146 0.150658002101429 1 1
0.318020989322243 0.253137090524468 1 1
0.404557966569107 0.394854488755349 1 1
0.0683628635778798 0.0961342000774452 1 1
0.355592716063013 0.312950170556813 1 1
0.225026587026969 0.204748278144723 1 1
0.387176710275747 0.396307167631062 1 1
0.372349454422663 0.350899508248381 1 1
0.285263735186956 0.258033695491085 1 1
0.165370454649298 0.145605134006404 1 1
0.358082447739876 0.336533508106291 1 1
0.175665412105311 0.169646870727033 1 1
-0.241259981835485 -0.218577454746729 0 0
-0.315978042259992 -0.262034835312169 1 1
0.563896559752581 0.507911254242589 1 1
0.0360038744052937 0.0140398615526262 1 1
0.260039173932506 0.219570969806822 1 1
0.195809011386409 0.194870754968153 1 1
0.200277962612611 0.180174215203627 1 1
0.302111606088225 0.274074574162293 1 1
0.227553171923499 0.219268615392226 1 1
0.277394781939888 0.268938844264729 1 1
0.0658319279161291 0.0782817028627507 1 1
-0.02920437231831 -0.0452264406638178 1 1
-0.128970705754811 -0.103278623672255 1 1
0.250825490214354 0.227701506473173 1 1
0.260887779496765 0.246341427755621 1 1
0.38055536724917 0.372577021382125 1 1
0.142653525651027 0.133732404767324 1 1
0.074623563345461 0.0909146219545856 1 1
0.481397598579363 0.447854034055362 1 1
0.180613139819455 0.161189159611536 1 1
0.278818065702157 0.259215013041646 1 1
0.387838419939266 0.328147959300992 1 1
-0.157543563475243 -0.122022848580318 1 1
-0.110934278275485 -0.0878759188612783 1 1
0.445414381471239 0.407383494775754 1 1
-0.142030253627079 -0.119951790136315 0 1
0.401435154791573 0.366881022572759 1 1
0.313152861953539 0.311778050186238 1 1
0.19121840080195 0.174211432018399 1 1
0.112135944299262 0.0984101557213203 1 1
0.21397970787554 0.184068117562722 1 1
0.29131593967469 0.268893356627742 1 1
0.136461862026977 0.118261780008652 1 1
0.126797136653944 0.116113961850939 1 1
0.149794216030032 0.120153921060035 1 1
0.406145064396196 0.349410186772822 1 1
0.130907366130419 0.119571574335549 1 1
0.00184582567831484 -0.0179949147471612 1 1
0.190551455122845 0.174392523544842 1 1
0.168601392125274 0.164979015397623 1 1
0.405322476452762 0.364734646435814 1 1
0.341095235750138 0.281774274514676 1 1
0.0970516812485228 0.0918816348971135 1 1
0.199614172368527 0.209337005406277 1 1
0.00136336620753291 0.00298276059503321 1 1
-0.021601863747016 -0.0448164614550201 1 1
0.0403179946392141 0.0284402779846784 1 1
0.134136536670221 0.122990131992641 1 1
-0.116160718811888 -0.105459146642561 1 1
0.180641686960202 0.141601259895464 1 1
0.0583844058459235 0.0797402957343598 1 1
0.163069966566151 0.114608909753227 1 1
0.0315659181156043 0.0374781947209126 1 1
0.315742558244456 0.276357437698934 1 1
0.016583050667299 0.0175608412903915 1 1
0.115415400171857 0.12073695357361 1 1
0.17211364046733 0.180055461626206 1 1
0.0158622548773652 0.0256108226701504 1 1
0.393920337346481 0.343021419010351 1 1
0.485539426947211 0.442726950292563 1 1
0.163430586762449 0.135809423593915 1 1
0.13068831408737 0.108761662218005 1 1
0.106107212951436 0.108761206086108 1 1
0.188836187520596 0.1745174133115 1 1
0.199693218740304 0.162062555089597 1 1
0.0532690274260579 0.0423134141440339 1 1
0.0559666666621802 0.0618483323890067 1 1
0.180731628882717 0.161571872314806 1 1
0.0635987877554575 0.0498702290459319 1 1
0.27856092219791 0.251435858299553 1 1
-0.123414390902117 -0.081116171584995 1 1
0.190642987778799 0.180004870709731 1 1
0.218319612335945 0.189890968046817 1 1
0.0668768904155527 0.0566204764080064 1 1
0.268645410704267 0.238278640204495 1 1
0.132247553997704 0.122414648379841 1 1
-0.0943951965337077 -0.0606504233890661 1 1
-0.0765860899261706 -0.0285759369324466 1 1
0.401456942320659 0.353201956937537 1 1
0.532411295230985 0.480933561236868 1 1
0.191922372909665 0.171845022077651 1 1
0.279210625389229 0.241920353311321 1 1
0.0359421418675442 0.0198548409713264 1 1
0.175935304663375 0.181063646648176 1 1
-0.0995670642078153 -0.087543165287245 1 1
0.284005732341178 0.266625810838317 1 1
0.353959103818871 0.325202760077232 1 1
0.377947671944382 0.331139010792162 1 1
0.151452055718798 0.124737013838638 1 1
-0.00978764699478181 0.013417049785989 1 1
0.172080555049147 0.154718142230332 1 1
0.258754971978406 0.235298846791179 1 1
0.424740058122097 0.400512233319514 1 1
0.233227393138455 0.223071242439195 1 1
0.0520621157251461 0.0461793459360332 1 1
0.200980364979119 0.195970194956792 1 1
0.246496969278482 0.176459787808649 1 1
0.244199999180892 0.231810021854172 1 1
0.384038722678923 0.356353900691857 1 1
0.409281580369458 0.391640554827537 1 1
0.0667346706053203 0.058283192980082 1 1
0.0585198204804375 0.0713732106186067 1 1
-0.0171261534031705 -0.0484736090437253 1 1
0.572800800979058 0.512876232679833 1 1
0.0398585373207237 0.0355319695890664 1 1
0.115664629832496 0.107457243590324 1 1
-0.160525533202076 -0.136473843819399 0 0
0.149728110856822 0.150287510117472 1 1
0.223955422767469 0.190669271106243 1 1
0.135258423673196 0.11989089565931 1 1
0.000213980897453662 0.0127666429280723 1 1
0.100786575772175 0.0744866927807978 1 1
0.12097088783605 0.111497734236129 1 1
0.00870626768830107 0.0130156076922176 1 1
0.0357018365605672 0.0892820547614045 1 1
0.0202609551622373 0.0358858536845468 1 1
0.146753489545726 0.119598792431516 1 1
0.0404173448870462 0.0417584142081976 1 1
0.0116176421106017 0.016488354783973 1 1
0.232734881807544 0.214338289289753 1 1
0.220247241271798 0.197919712688567 1 1
0.124286836283298 0.0980380418297565 1 1
-0.0469971559563362 -0.035505487803326 1 1
0.301151542461116 0.26648533674813 1 1
-0.0422235415677818 -0.0587908780006722 1 1
0.0922549225912928 0.0825655815921356 1 1
0.158480416179102 0.15663762812456 1 1
0.304995377893344 0.340381385227368 1 1
0.044378318477686 0.03633352156166 1 1
0.264536093149963 0.242738338132938 1 1
0.293965189427464 0.277393880250384 1 1
0.288714354260185 0.257608174044342 1 1
0.394166563667237 0.352146435402875 1 1
0.209492543255585 0.184505075957391 1 1
0.195865352013599 0.173040251237537 1 1
0.0960202297795368 0.0774402530981606 1 1
0.451559659408825 0.403337800466936 1 1
0.406108196748528 0.354793050252159 1 1
-0.0901652547255621 -0.0835078621875125 1 1
0.203191065372599 0.179847062916286 1 1
0.340378289545863 0.32722611929264 1 1
0.414812162506762 0.378188298932264 1 1
0.171591797389602 0.150635467762721 1 1
0.040375255497382 0.0286387365446126 1 1
0.0874261189256501 0.0911043372034493 1 1
0.438419901247846 0.402596443704595 1 1
0.279330592620498 0.243624916718559 1 1
0.349972060034119 0.315518395882023 1 1
0.112065012878914 0.0979524350083861 1 1
0.208549781109044 0.204925189289183 1 1
0.0732081018830148 0.0856770148351492 1 1
0.206679267619729 0.194647803070576 1 1
0.153696743682331 0.145121750395298 1 1
0.0526585379654979 0.0404353837283243 1 1
0.397059118738598 0.38884343888589 1 1
0.0580709147722246 0.0506352333746483 1 1
0.223520982824264 0.202481373613537 1 1
0.319191072260151 0.298533559600133 1 1
-0.153481567898754 -0.144432973680226 0 0
0.247456343389769 0.247928355492345 1 1
0.40542403141208 0.363773909897147 1 1
0.178735249766187 0.183742901212957 1 1
0.0985440724483559 0.0844007972553921 1 1
0.155743588626963 0.131697875982564 1 1
0.441731951645077 0.397255292699962 1 1
0.103961124567276 0.0745817412807373 1 1
0.613633408580537 0.574773111213904 1 1
0.391065440082862 0.375954077922572 1 1
-0.0267839532422023 -0.0256686556697321 1 1
-0.13032394030384 -0.11770157592955 1 1
0.285291318782663 0.250875749806531 1 1
0.211194657408307 0.193113023879255 1 1
-0.103668440284424 -0.0843397624807235 1 1
0.350050939343385 0.313790135007133 1 1
0.201476325877082 0.184625347855914 1 1
0.219767019075439 0.226992122284491 1 1
-0.0273521886345462 -0.0243295230594376 1 1
0.370748443988437 0.360474683592073 1 1
0.29279616955412 0.264157588490637 1 1
0.094399254893295 0.0844899204044082 1 1
0.386372610186432 0.319122935752891 1 1
0.323710615182806 0.291011007347178 1 1
0.197764703621982 0.18019315395491 1 1
0.0302804459206159 0.0223964301394385 1 1
-0.110927714656357 -0.0978230538623865 1 1
0.229733881918302 0.198714135461364 1 1
0.277657088082875 0.252852177559677 1 1
0.275052960102847 0.246486548004126 1 1
0.494981750721974 0.444896116276032 1 1
0.164116606344948 0.119649701781691 1 1
0.171313760758897 0.160414485906733 1 1
0.319614547051535 0.314384369692052 1 1
0.263216542717618 0.247223078670923 1 1
0.258707722809762 0.242674326616475 1 1
0.392459883978793 0.349524918945927 1 1
0.383210374869911 0.346696508324678 1 1
0.277547535901332 0.266263237902571 1 1
0.160703958165077 0.151039855375049 1 1
0.417719865220146 0.382977613634065 1 1
0.301761262524319 0.284355248016899 1 1
0.0251001681988125 0.0213108073833869 1 1
0.373647079948958 0.329768239077595 1 1
0.434753865521371 0.397013465721514 1 1
0.319052755812215 0.287787290698041 1 1
-0.0227735113515647 -0.0172745028429038 1 1
0.526950381674344 0.489398503511267 1 1
0.237855776374369 0.209101385654058 1 1
0.0250624353211964 0.0359940646285148 1 1
0.281179407845546 0.251295515166051 1 1
0.288233763506476 0.255865494584994 1 1
0.524458271842941 0.45652097471852 1 1
0.221156529486905 0.210444265832477 1 1
0.257681617000214 0.230966786036568 1 1
0.296706166962397 0.269891219236263 1 1
0.365485576547075 0.321834022392372 1 1
0.396233377639147 0.339301867258423 1 1
0.193187473235435 0.175831091718018 1 1
0.179626661051774 0.155171036884814 1 1
0.339947912098751 0.289416889999194 1 1
-0.0373238197229503 -0.0349236407431788 1 1
0.0228291798933359 0.0119408096517271 1 1
0.139488399187862 0.10376519964901 1 1
0.325144112208763 0.309790586496231 1 1
-0.0687168409497219 -0.0471570904714491 1 1
0.251449335775483 0.226851749592596 1 1
0.361869990370457 0.325867107185276 1 1
0.118249675264145 0.110945994623007 1 1
0.219713373680541 0.193944319912108 1 1
0.255236849316926 0.223711325477122 1 1
0.505796937476322 0.451751391325866 1 1
0.1663902801112 0.142799678014557 1 1
0.470318136395403 0.40816752911741 1 1
0.184242149724618 0.189679990132319 1 1
0.0566702303462951 0.0620276820833771 1 1
0.226202147136599 0.204081014381717 1 1
0.0250460837456415 0.0193099402625277 1 1
0.153259610218046 0.115547988601117 1 1
0.235467284174725 0.207141822911173 1 1
0.0359529006899067 0.0371533729433376 1 1
0.101092785899891 0.0889671562566509 1 1
0.160479857653798 0.137079548085094 1 1
-0.00520272808272244 -0.0117868228498177 1 1
0.201986535564363 0.192295609875547 1 1
0.229775668547479 0.205330750043586 1 1
0.0184221743325172 0.0073260122101473 1 1
0.373810877773632 0.351227902462272 1 1
0.358854123622649 0.311530810219889 1 1
0.464101041847827 0.42582805564271 1 1
0.24728715943836 0.227652719159044 1 1
0.316617907067676 0.282744439501058 1 1
0.383900455051674 0.350840108128997 1 1
0.20979792542822 0.200709558091677 1 1
0.207121384832474 0.184763321466189 1 1
0.29596076816076 0.278502017989461 1 1
0.286098825895927 0.255756886772439 1 1
0.135750819731481 0.110150975314086 1 1
-0.0027378185587058 0.00407636059538267 1 1
0.0196105150792047 0.0231449110443711 1 1
0.0279523600831709 0.0284103900438955 1 1
-0.0577778150527718 -0.0444602173264971 1 1
0.0756650050499686 0.0724125082440282 1 1
0.225552260421781 0.209247869420251 1 1
0.25762790965969 0.225780991003097 1 1
0.019796181926241 0.0130139354529559 1 1
0.206234761207112 0.181935933173923 1 1
0.185626771731512 0.173052930940555 1 1
0.264857267676493 0.250679777076439 1 1
0.173363765681632 0.169817153718392 1 1
0.261019140913468 0.235118117751896 1 1
0.234792682257872 0.189939615942153 1 1
0.317083521574362 0.295644773856904 1 1
-0.201879366277906 -0.193125432129388 0 0
0.351618210842854 0.358676598132884 1 1
0.364148004528429 0.309513019334091 1 1
0.28323096196812 0.286747369956083 1 1
0.129042516223578 0.0952690214478942 1 1
0.0559895177463858 0.0261814767549513 1 1
0.0939557263336329 0.0862495877145633 1 1
0.267076438075012 0.247425365356745 1 1
0.454091880190856 0.437193709745321 1 1
0.152952367625564 0.106549096071896 1 1
0.187023853744827 0.187158095685222 1 1
0.559778725875716 0.498704224683929 0 1
0.29478861512115 0.274754033545299 1 1
0.191391832118869 0.178494351940838 1 1
0.180805726245658 0.171935470027762 1 1
0.220532183050528 0.196066483655937 1 1
0.258413796654869 0.236599075707796 1 1
0.181681693665983 0.172802988976986 1 1
0.197697825309409 0.188261934088666 1 1
-0.0245964799448514 -0.00767225998692951 1 1
0.122650457502606 0.115060524968369 1 1
0.276138323008704 0.257047153778244 1 1
-0.113016805781161 -0.0861418984016416 1 1
0.280701108679182 0.251941447107211 1 1
0.153755158494463 0.133739336955208 1 1
0.0878447761239187 0.0618040848574802 1 1
0.160297035951572 0.146078684081802 1 1
0.215129104086644 0.209228894436615 1 1
0.202774523815488 0.19954344109301 1 1
0.118595063695296 0.129784035319018 1 1
-0.182227432825564 -0.170962906495403 1 1
0.0590543734581694 0.0515005045913501 1 1
0.443191942447326 0.393228047328656 1 1
-0.0507381758391973 -0.0376158120865385 1 1
0.049192970200271 0.0629554024125309 1 1
0.356300935393676 0.309816643923102 1 1
-0.328956804285941 -0.288142321210238 0 0
0.16496415036683 0.155162643878 1 1
0.23822669848989 0.206574478039939 1 1
0.0738265446246633 0.0431811066118118 1 1
0.00574691081499787 0.0185305747800992 1 1
0.178557893513349 0.158383710564756 1 1
0.231820610187787 0.210785055965377 1 1
0.470041450860356 0.443824282937634 1 1
-0.104449669618238 -0.100951428543516 1 1
0.300783428135763 0.278304357103863 1 1
0.246248698746766 0.227253678323899 1 1
-0.0873215673787075 -0.0955888428741495 1 1
0.473854522131003 0.454144686705335 1 1
0.457235418160239 0.440407784285314 1 1
-0.0722243043729062 -0.05486483517248 1 1
0.260107828509293 0.238976100776185 1 1
-0.0583335521622338 -0.0552328308984521 1 1
0.195520274320504 0.16818574473528 1 1
0.463104174878361 0.408973818702551 1 1
0.231252344870582 0.175716793211546 1 1
0.164079377985911 0.137851712983135 1 1
0.138601899848383 0.147693996282603 1 1
0.306408142749711 0.281782779742007 1 1
0.564126622920958 0.503740319026351 1 1
0.39258214184047 0.360973493514732 1 1
0.134859953761974 0.13221510863306 1 1
0.529173593345538 0.481722421582812 1 1
-0.111959240264504 -0.120691920777116 1 1
0.282001981164831 0.272477015726785 1 1
0.136258518019801 0.12682452770338 1 1
-0.102706030546257 -0.0824858196915974 1 1
0.258722679228459 0.229816433525819 1 1
0.0144568651808165 0.0136203097190156 1 1
0.406646678585048 0.34140907447292 1 1
0.351864079905745 0.318908310703562 1 1
0.423673717037248 0.389552461164038 1 1
-0.00792061335691933 -0.00633405828822654 1 1
0.481741051346927 0.434826863129816 1 1
0.0439260081291161 0.0415856447685079 1 1
0.264490469250889 0.235689307014678 1 1
0.276724272123331 0.234787452319007 1 1
0.166480097735121 0.142153215851498 1 1
0.124613242261298 0.0801489338726851 1 1
0.217996388774438 0.193514611146782 1 1
0.33438128104604 0.296992217734914 1 1
0.051904292084282 0.0404388988464883 1 1
0.071379872144821 0.08371043924962 1 1
0.317113798850671 0.278589609895062 1 1
0.480535768879505 0.448031536248117 1 1
-0.289793365575152 -0.276704851151565 0 0
0.140220915447135 0.123712289536413 1 1
0.317392090058369 0.303815838478858 1 1
0.436912529057157 0.399689077819063 1 1
0.43682651009967 0.444865367996808 1 1
0.354366055723923 0.33313787134088 1 1
0.0916001524168124 0.0705753234801255 1 1
0.189528310756704 0.182921301031494 1 1
0.190093356430619 0.166938537332877 1 1
0.33267942974161 0.300962071527977 1 1
0.151619037202026 0.133336812702131 1 1
0.193231774985039 0.154767657792597 1 1
0.0830515211686161 0.0566580982550202 1 1
0.384052689436139 0.347432399319786 1 1
0.264089928403197 0.232045377303296 1 1
0.123965899582764 0.115329646437662 1 1
0.332512347711106 0.294749504783874 1 1
0.299847966615094 0.294457922350265 1 1
-0.117986872037213 -0.100488285756715 1 1
-0.0311711527362301 -0.0268856696983521 1 1
0.315547646289053 0.263911445226189 1 1
0.272653965560125 0.254519344432199 1 1
0.316835528918835 0.29184628610921 1 1
0.0417591946974149 0.0236203639238079 1 1
0.297445949973252 0.29408213664927 1 1
0.0272711526807909 0.027747849836041 1 1
0.276237707790697 0.223028956975869 1 1
0.286099251287577 0.235815323685166 1 1
0.227785829255035 0.201763741612356 1 1
0.131883495429591 0.116890891738 1 1
0.248830605081056 0.23238686239058 1 1
-0.0744266850702416 -0.0927947262427048 1 1
-0.0972776454345071 -0.0974155459270887 1 1
0.351699808961881 0.311357638969541 1 1
0.320979961946801 0.296953350813429 1 1
0.256818314842169 0.232246638070085 1 1
0.355081434499264 0.304669916873688 1 1
-0.0738421303735291 -0.0520869732368127 1 1
0.480764142936407 0.452062827607603 1 1
0.0372748438056203 0.0425674950149909 1 1
0.408666854998612 0.35205346476041 1 1
-0.0872724473693489 -0.0927861061381987 1 1
0.160044443645426 0.118597263310654 1 1
0.0824227531514148 0.0411311666517781 1 1
0.330851326160166 0.278915557678672 1 1
0.142622882744244 0.157326251982313 1 1
0.223448295841847 0.21796378209241 1 1
0.241059423288364 0.226832125924208 1 1
-0.110978045309297 -0.109471105619742 1 1
0.130861371629767 0.10799559320014 1 1
0.217372017590836 0.178572377657538 1 1
-0.0451351416652829 -0.0636151525058024 1 1
0.120873903335543 0.0858522956416214 1 1
0.0737776621722246 0.0613271781588991 1 1
0.267031764099331 0.243332138062421 1 1
0.533689522369356 0.492835932498437 1 1
0.0267866513719921 0.0370143552569372 1 1
0.234145987423606 0.209009519188847 1 1
0.254835337925698 0.202835267166007 1 1
0.189273140150525 0.173276288283 1 1
0.176157089740655 0.166122815241988 1 1
0.321043276873718 0.276640715987091 1 1
0.132592822071995 0.123447410504707 1 1
0.0502135339582001 0.0566866075796849 1 1
0.134243515723633 0.12423430496566 1 1
0.0665838276064409 0.0579653029675999 1 1
0.0467741361074593 0.0344403507306381 1 1
0.169811544167725 0.14752513714738 1 1
0.167037836338094 0.142540505845131 1 1
0.0746841349848334 0.0456463498613065 1 1
0.527964675219169 0.47597762890765 1 1
0.114988615824557 0.127199373121621 1 1
0.18456785019715 0.162375357486103 1 1
0.269132019270376 0.245693573701469 1 1
0.185711274046999 0.170123505201283 1 1
0.221058263383812 0.188657393508029 1 1
0.166413940391809 0.151184050632209 1 1
0.276098533802658 0.272632343364331 1 1
0.269361893958569 0.257432046413508 1 1
0.382164192060917 0.343897253319837 1 1
0.239375500084845 0.260407292882576 1 1
0.339041883767836 0.318927527235594 1 1
0.0234066140636751 0.00118122921793425 1 1
-0.0898019540344283 -0.0938657070777551 1 1
0.240997280487893 0.231162406264797 1 1
0.113702765089999 0.111985940375523 1 1
0.3718607277167 0.33536411608418 1 1
-0.233154566556735 -0.222843230455008 0 0
0.394146755347253 0.325630740911979 1 1
0.256302869576878 0.226850995343916 1 1
0.0639763366146291 0.0542712776355431 1 1
-0.184285703374081 -0.120573744734167 1 1
0.0942024855870922 0.0821967577226476 1 1
0.0506217271349782 0.0448704864965938 1 1
-0.184633955035728 -0.160296898807617 1 1
0.19117204858773 0.201046213545847 1 1
0.139902630946069 0.10110059099588 1 1
0.152036475690132 0.161261649505872 1 1
0.148919097730451 0.148128932117545 1 1
0.263450232849465 0.251042144739966 1 1
0.315688832291616 0.291593848432769 1 1
0.037149235149337 0.0330323997069404 1 1
0.102970242210873 0.0932709723576129 1 1
0.306141717351596 0.294846087085688 1 1
0.295112935487009 0.258826213266256 1 1
0.409914847989189 0.379605091268366 1 1
0.406797720289716 0.386978383495839 1 1
0.038706714278271 -0.00105871107261527 1 1
0.0342862261010016 0.0313161037807023 1 1
0.0467249505098116 0.0494643933676072 1 1
0.244613392079036 0.223162185623093 1 1
0.45146010349068 0.415574363458973 1 1
0.145964376583172 0.128674406990583 1 1
0.27935342968942 0.248968699478717 1 1
0.0642859675917307 0.0813363887936664 1 1
0.231628873951369 0.208108134044015 1 1
0.0987266043097798 0.0845665373866573 1 1
0.400857465292491 0.363500842673859 1 1
0.190928219642093 0.179565874474144 1 1
0.330241485544358 0.300491730117647 1 1
0.0646107952518716 0.0496943394817233 1 1
0.0862262974063833 0.0877773086533453 1 1
0.324151069890304 0.317144894413034 1 1
0.27783697349 0.235666357751898 1 1
0.20982498798955 0.198492674842672 1 1
-0.0198238741004456 -0.0221287035067158 1 1
0.0477811350160832 0.0391230657397149 1 1
0.362895206185663 0.342463234480444 1 1
-0.0591942444898005 -0.0750655980448096 1 1
0.396287645000116 0.369397052194482 1 1
0.00153315457824235 0.0101996486270151 1 1
0.0256579661234181 0.0381923848477232 1 1
0.192237469582992 0.193680361689065 1 1
0.208036844355084 0.191113089149578 1 1
0.287793224269736 0.276154706756189 1 1
0.189491503148701 0.176992944417577 1 1
0.184149137194653 0.164789261101442 1 1
0.132590780546261 0.110174255419619 1 1
0.366671965843058 0.335745655141737 1 1
0.118514573958124 0.138500545701471 1 1
-0.0612485072016419 -0.0209480564303635 1 1
0.21285279659086 0.200216079242759 1 1
-0.0732445475638607 -0.0824583633828925 1 1
-0.00479226286070241 0.00191768117781687 1 1
0.377025438186754 0.350132026743687 1 1
0.259981906274892 0.235561425636549 1 1
0.180791725356831 0.189846787793416 1 1
0.186509902136808 0.165537466767713 1 1
0.145593666559541 0.128860131059626 1 1
0.237277758243095 0.216182699393627 1 1
-0.191799393385704 -0.181955837394633 1 0
0.0478408102683832 0.0558492577245664 1 1
-0.0821658772908846 -0.0494023525898515 1 1
-0.0364666147549052 0.00646308254864689 1 1
0.43434879425385 0.395492785001375 1 1
0.543084295337918 0.506387637447755 1 1
0.185714403501255 0.198666654558777 1 1
0.309273598608778 0.281967178980793 1 1
-0.076925392328645 -0.115557448554253 1 1
0.0810925918909864 0.0518565602958991 1 1
0.452094161451829 0.401294586037219 1 1
0.083159066022884 0.0764099276991015 1 1
0.521720172886809 0.470863211724699 1 1
0.343573958911533 0.313057048539134 1 1
0.359731749202387 0.323648379654609 1 1
0.379197110831558 0.337309481395597 1 1
0.206683268445057 0.174606121237998 1 1
0.320394331598743 0.278923563179386 1 1
0.319053807707598 0.290437539334718 1 1
0.0844731217047156 0.0649741879769282 1 1
0.225551651006245 0.202231149773711 1 1
0.431282296079196 0.408876649906769 1 1
0.262008769649133 0.225289355297572 1 1
0.191086008890878 0.175037474872667 1 1
0.100650402997356 0.0748712836460101 1 1
0.0801583763290419 0.0648686211487472 1 1
0.182812791388522 0.182547902867651 1 1
0.350278874089835 0.295733745219108 1 1
0.226132125074307 0.220254791945225 1 1
0.0532621521184286 0.0470785407879831 1 1
0.168810210555685 0.136446679367768 1 1
0.0271472631469108 0.0236908463379483 1 1
0.0714672701124272 0.0734581272714725 1 1
0.145990164683564 0.116259638111059 1 1
0.205592701649454 0.201780021364764 1 1
0.310694860156311 0.284447428240211 1 1
0.120493484629461 0.114700012936534 1 1
0.187850190676136 0.174804364648736 1 1
0.19641538256997 0.187056146028944 1 1
0.26003814004459 0.239573740625347 1 1
0.355727004227452 0.30284749075233 1 1
0.0937615812623906 0.0737005525250912 1 1
0.177671132904944 0.172517752417265 1 1
-0.0409200293232079 -0.0369463023501472 1 1
0.377337609333407 0.349059994870333 1 1
0.0529392978946509 0.0615777052681405 1 1
0.10146729797529 0.089138083038366 1 1
0.351134270848439 0.324977110272993 1 1
0.453199645241881 0.385930452100922 1 1
0.420321993894696 0.397194245020094 1 1
0.182462058315489 0.175432866560651 1 1
0.354342107106108 0.33551969278655 1 1
0.0519057568428156 0.0444693382629674 1 1
-0.0413508363942984 -0.00715273690860948 1 1
0.592961927205423 0.56365648332334 1 0
0.260209956216485 0.248646841135453 1 1
0.217962172706522 0.196758831970194 1 1
0.21368575037441 0.209613182566363 1 1
0.25102289009653 0.226221113011663 1 1
0.0261214883292505 0.00281618237797977 1 1
-0.158585792897187 -0.13942031156563 0 0
0.340296607358036 0.292291926924919 1 1
0.394392016780794 0.34156354336188 1 1
0.119138111277044 0.102778018879124 1 1
0.188117997449167 0.177783642871536 1 1
0.115411360748476 0.1000861904454 1 1
0.230459217599522 0.212965519708656 1 1
-0.0461029212727434 -0.0385761085689634 1 1
0.246895333826584 0.226420276199702 1 1
0.319225594942751 0.301558319622735 1 1
0.484567235936388 0.434059609933146 1 1
0.245058024867598 0.23448292382762 1 1
-0.00886206085796836 0.0062154487572271 1 1
0.296085584590365 0.275377231510972 1 1
0.149069362693499 0.13839412508223 1 1
0.410071807502098 0.35277209783908 1 1
0.085570119496119 0.0951055186145923 1 1
0.282458651079501 0.250896518383791 1 1
0.495560352707101 0.426821672982809 1 1
0.00101975201723521 -0.0048633859926399 1 1
0.20677161766824 0.185661469810478 1 1
0.196371336640637 0.172846926164285 1 1
0.196282636057084 0.185957552635609 1 1
0.298959615119116 0.270635074810683 1 1
0.0110003007786881 0.024848443291935 1 1
0.188813414361411 0.174070565003805 1 1
0.16164088853317 0.168220855706355 1 1
-0.0449148213834566 -0.0383764845741223 1 1
0.327919963998311 0.296581149016141 1 1
0.184966835764596 0.186590613803434 1 1
0.00450709724241175 0.0194663303585741 1 1
0.315191542864898 0.284673026086763 1 1
0.145057681868002 0.133291626655691 1 1
0.144271178118911 0.151392161736249 1 1
0.271419638617274 0.240750860864463 1 1
0.265649009811245 0.194189421455397 1 1
0.0954487821076959 0.0845246275610463 1 1
0.300998814686309 0.262695934612851 1 1
0.12297220797916 0.109735811424159 1 1
0.143110533878396 0.100677345942178 1 1
0.00547436423493926 0.0241909420245496 1 1
0.443765140866583 0.393039638716034 1 1
0.0835775442061606 0.074174666608082 1 1
0.349331454118763 0.320659757442404 1 1
0.434373850522887 0.386103518372845 1 1
0.212486652194252 0.203490907372461 1 1
0.111372395225625 0.0879510079702952 1 1
0.0644704883585397 0.0494451994073416 1 1
0.191019737960516 0.155702159305908 1 1
0.138583745751209 0.119020402778597 1 1
0.306525851663504 0.280965985793175 1 1
0.102782025939934 0.0922170733882095 1 1
0.257105075548777 0.240339936183507 1 1
0.236289099401891 0.20278160905064 1 1
0.263972353688754 0.229790511423342 1 1
0.315867456876124 0.274206879441232 1 1
0.253874155936727 0.214190436527867 1 1
0.109773863720589 0.0833229905660852 1 1
0.238570282196558 0.211215603526725 1 1
0.138612303194557 0.117114761734967 1 1
0.246362605563118 0.21482654415238 1 1
0.40121391884157 0.354033568436448 1 1
0.00995509327304283 0.00458647414907513 1 1
0.275667941357323 0.217665593103443 1 1
0.440885608646226 0.387883488682457 1 1
0.194369782918811 0.180284893877716 1 1
0.0167177748927624 0.00233400908212655 1 1
0.414715661478675 0.392170150851627 1 1
0.235413386996068 0.20880447330882 1 1
-0.271667361470193 -0.223265407730013 0 0
0.376586778406354 0.358343611628274 1 1
0.548209875528504 0.509108803006611 0 1
-0.0437941649292581 0.0182361275170838 1 1
0.211035976852767 0.19002601682515 1 1
0.387355685361549 0.357927990763717 1 1
0.327689970992422 0.295951788595976 1 1
0.0823203568652889 0.0889440808964224 1 1
0.0874611592140651 0.072667228663292 1 1
0.0896959861929496 0.0793042640851399 1 1
0.00239135325882119 -0.0172102027828331 1 1
0.0730014578534732 0.0833015033957999 1 1
0.165732547557531 0.161217338494949 1 1
0.30227998208944 0.268554955647451 1 1
-0.155528857941346 -0.141894571842041 0 0
-0.0703727305684111 -0.0448554371053912 1 1
0.383720848275614 0.368735556197212 1 1
0.274772330632182 0.249681012621987 1 1
0.208220321948181 0.181790910659403 1 1
0.139798158990231 0.117488336653191 1 1
-0.0833848628150004 -0.117342506409318 1 1
0.318880650396486 0.282629640759259 1 1
0.401514550679954 0.382321156882141 1 1
0.212425314489866 0.176529041886264 1 1
0.387346853056143 0.359280269895633 1 1
-0.0864068275056658 -0.0890061467050783 1 1
0.321340199044985 0.309868299792105 1 1
0.0209303722422727 0.00819472416290897 1 1
0.121927067795815 0.0920702789235972 1 1
-0.0242605917766868 -0.0289895050273441 1 1
0.124174463192768 0.11468213021282 1 1
0.0644269838634089 0.0672148474343683 1 1
0.120417798406204 0.112597709702943 1 1
0.222131233961252 0.191694832202351 1 1
0.121458950625826 0.0975503701863009 1 1
0.280943289751306 0.264375147000457 1 1
-0.0613179133466541 -0.0578645681897075 1 1
0.164875885565759 0.147068004255334 1 1
0.057775287074717 0.0634463056113995 1 1
0.5099079498464 0.449976045725044 1 1
0.164700731002562 0.143616459347841 1 1
-0.0955903272570589 -0.0892867990967107 1 1
0.302719981121865 0.301168887645299 1 1
0.387184635027517 0.356550506917996 1 1
0.236804693835951 0.225590459551737 1 1
0.251125515073142 0.235695039468288 1 1
0.0960010338241942 0.0952379764878259 1 1
0.243412541313103 0.235256736399218 1 1
0.014789707465698 0.0120789123435333 1 1
0.197113959345847 0.185776545082514 1 1
0.268365165522211 0.241740440864235 1 1
0.0622667886802414 0.0475133686624641 1 1
0.300529598495759 0.269934399707862 1 1
0.389366208316341 0.36192636900376 1 1
0.209412745274178 0.198734573152138 1 1
0.447525560452331 0.419012980041204 1 1
0.224645284093401 0.205860176959535 1 1
0.214651002300855 0.214837531791726 1 1
0.387939666980082 0.351773876631292 1 1
0.0148973284984916 0.0112355587127761 1 1
0.353697554226177 0.311096824526371 1 1
0.067887842444027 0.0819127823034583 1 1
-0.0505579754843787 -0.00182258257334743 1 1
-0.0943790191443488 -0.0756798921114489 1 1
0.1771682419488 0.162427274692823 1 1
0.139013353677596 0.130765475877823 1 1
0.0774498808552863 0.0694980181812797 1 1
-0.0105729526331643 -0.00868643322926776 1 1
0.210556219955488 0.170411586868886 1 1
0.351222439012856 0.320212023893207 1 1
0.340743573962824 0.303639619636567 1 1
-0.184839073037692 -0.162998748784197 0 0
0.0795111382798258 0.0721986103327042 1 1
0.25043018649232 0.214197308717605 1 1
-0.113798446542671 -0.0999130212772277 1 1
0.0500611381255902 0.0321544805050794 1 1
0.28052032293236 0.260201174543561 1 1
0.111313220493692 0.0718830179875179 1 1
0.0654759505670411 0.0481845684679051 1 1
0.132283634013306 0.125229951752513 1 1
0.00969353927798752 0.00320312100459457 1 1
0.465055181144986 0.434989076634628 1 1
0.177835533884273 0.157717795837683 1 1
0.119901827295314 0.119923364717129 1 1
0.259107739221188 0.240995925688159 1 1
0.174298504274458 0.178344255930152 1 1
0.118387709706948 0.00934004315364377 1 1
0.19656341183839 0.177809720228342 1 1
0.234001649105754 0.198436456807123 1 1
0.0297489053829493 0.0345626600770391 1 1
0.52717407229909 0.478461430366602 1 1
0.196067182355135 0.191034854209858 1 1
0.154479803713162 0.154042154219001 1 1
0.150037544731763 0.137290306494106 1 1
0.0628191440139756 0.0467912020781846 1 1
0.240086086011527 0.209792533341997 1 1
0.460104868673873 0.417337940729385 1 1
0.0429319624187104 0.0369699984118111 1 1
0.214220799806138 0.187829493462702 1 1
0.0432276378565591 0.0642726809125273 1 1
0.0652708775266217 0.058726091516394 1 1
0.318107965808236 0.274397087056189 1 1
0.205143086472158 0.180758680219814 1 1
-0.0255897400671312 -0.00786293990958634 1 1
0.464605017235606 0.433144985417783 1 1
-0.0249968696009853 -0.0215651520456045 1 1
0.156401452947158 0.150579572459081 1 1
0.315294899846214 0.300460569657178 1 1
0.24593194965138 0.22103103490844 1 1
0.310513987902477 0.291397919771838 1 1
0.170862915737517 0.146028187751424 1 1
0.490303650824188 0.448757565171298 1 1
0.0543440947112109 0.0477217544504741 1 1
-0.114316757258725 -0.103772821345281 1 1
-0.146719467011812 -0.125027987490988 0 1
0.230912236798994 0.19987613304912 1 1
0.269146783835156 0.228646788447328 1 1
0.219709166846141 0.192161406751852 1 1
-0.0574509707114651 -0.0754756684702443 1 1
0.23051996848637 0.189004187799636 1 1
0.236655977297403 0.21912406815396 1 1
0.301781386030834 0.279565712988098 1 1
0.188852570748876 0.183867367741217 1 1
0.271516569033987 0.269807174832074 1 1
0.293990740442501 0.270232423957366 1 1
0.252347498281317 0.2308667904925 1 1
0.141765849755187 0.135846632749758 1 1
0.104203197318382 0.104671079374514 1 1
-0.0253543632198521 -0.0243794070122601 1 1
0.352610717570695 0.325599497735935 1 1
0.722142738517463 0.650837346939305 0 0
0.362165333283441 0.3313609791976 1 1
0.251310725431919 0.222699234061614 1 1
0.308605629929648 0.288828160175649 1 1
0.398412190650272 0.346487860080603 1 1
0.126351400798168 0.113871954383886 1 1
0.450150055204114 0.421378265307754 1 1
0.200067451142477 0.190253205527994 1 1
0.288157705386687 0.245268234413905 1 1
0.0990348981954149 0.103859794637075 1 1
0.226098772368766 0.201057750114675 1 1
0.132676035044887 0.116959730602689 1 1
0.0206182434066857 0.00482687711164886 1 1
-0.0092303708779771 -0.00822697160116226 1 1
0.129762202018132 0.111893232090575 1 1
0.0787986084085273 0.0659184084069031 1 1
0.0417435283151518 0.0437982579199184 1 1
0.340399984666967 0.298605750910258 1 1
0.23414719801801 0.217638877929345 1 1
0.259462081181954 0.258803388443246 1 1
0.16658466714828 0.15637899921485 1 1
0.228121112495795 0.223590134859106 1 1
-0.0532783426829768 -0.0511468029513852 1 1
0.631902837698078 0.572089491854581 0 0
0.233702258944456 0.203566675120374 1 1
-0.104643765155302 -0.0914615983385313 1 1
0.130377633994829 0.0818549829243416 1 1
0.176494240801555 0.151586230714974 1 1
0.290768081193619 0.271422839332098 1 1
0.15152912611866 0.126908853185179 1 1
0.38411099188253 0.339136068601322 1 1
0.220947406061544 0.204351204262389 1 1
0.309356205177699 0.293854014581008 1 1
-0.142563514990293 -0.122014082562647 0 1
0.147357312040689 0.154807798962226 1 1
0.365619365017398 0.3341582159215 1 1
0.367394959730806 0.323452457897661 1 1
0.101165556959226 0.0894570021176785 1 1
0.50351162656275 0.447982452217263 1 1
0.408439977741787 0.376726346518241 1 1
0.489384321551273 0.435175893455208 1 1
0.26359471023286 0.250211565205088 1 1
0.0599349302132313 0.0787153384093214 1 1
0.268439708273873 0.251993580186599 1 1
0.464728400435554 0.43162571327217 1 1
0.161210952556317 0.150541792359306 1 1
0.106711763441771 0.0953138186150739 1 1
0.34292210720826 0.311770946416159 1 1
0.122870923483114 0.115586289542926 1 1
0.212669228563951 0.202460703332609 1 1
0.0333098267441208 0.0222776914333465 1 1
0.290776446836476 0.298417931234327 1 1
-0.116722343784775 -0.11183435077344 1 1
0.314877500871217 0.301199934774702 1 1
0.0310258232489232 0.0337147236096924 1 1
-0.0167777287664907 -0.0140357730536419 1 1
0.34469936501281 0.324677408831138 1 1
0.205760107295291 0.191381271263618 1 1
0.153477251881432 0.141873477961363 1 1
0.201483511765658 0.182812159120561 1 1
0.022523910018467 0.0263888033506146 1 1
-0.0136696709170105 -0.0169029530201482 1 1
0.477541906365832 0.428240112545647 1 1
0.298966585976283 0.274680851819597 1 1
0.316067538210127 0.278376099023805 1 1
0.162419253660541 0.135221892936634 1 1
0.000442862075641266 0.0151954969434106 1 1
0.288914524041664 0.262977870339107 1 1
0.0704071371082925 0.0781637620941735 1 1
0.216634664229463 0.188698151405428 1 1
0.0919072820528648 0.0844148089905152 1 1
0.328389816473389 0.306252861229551 1 1
0.0303549048957404 0.050086011357503 1 1
0.247831509293294 0.213480233863971 1 1
0.0937288620127226 0.0703080351625251 1 1
0.0949615372257467 0.10017628804269 1 1
-0.0309562912100742 -0.0383379735618269 1 1
-0.0694399697851995 -0.0678315824758984 1 1
-0.016756978418311 -0.00948038779350393 1 1
-0.105834381638049 -0.119602561331621 1 1
0.512813342125965 0.431328694493735 1 1
0.213147679611346 0.198656751668419 1 1
0.174122019368122 0.16916570011011 1 1
0.281753501504216 0.252841075382377 1 1
0.0309631044306356 0.0469054859434952 1 1
0.0725772517833457 0.0698893885292725 1 1
0.369551534770859 0.437875683854466 1 1
0.0702887912104128 0.0665941291738631 1 1
0.188893868168141 0.171226184933945 1 1
0.425948314763434 0.385132245167598 1 1
0.230357176492928 0.216513622446007 1 1
0.0212733131393403 0.0247655493622036 1 1
0.338414987426475 0.329942576289383 1 1
0.230821565724623 0.206976434674411 1 1
0.167126315922394 0.179501946790336 1 1
0.316423275212251 0.304032918024419 1 1
0.0894988738963881 0.088923482955296 1 1
0.143643688712251 0.112741711381347 1 1
0.360599946771541 0.332908923073108 1 1
0.262578746795861 0.246113061814419 1 1
0.268336277514609 0.254834770616374 1 1
0.2285343838237 0.212360352876462 1 1
0.194082226223985 0.208655605622673 1 1
0.0823086468125385 0.0745315824320613 1 1
0.349599350538217 0.325654647753243 1 1
0.315220178773518 0.28624636735212 1 1
0.0126321988149014 0.0132082133073874 1 1
-0.263332969092263 -0.250960747613379 0 0
0.233172884992142 0.210205509418692 1 1
0.514628610147431 0.466484323050195 1 1
0.319246434638369 0.263861297116009 1 1
0.332126088031807 0.290900528591978 1 1
-0.0619531337621588 -0.0383023694449431 1 1
0.0750154251644464 0.0950570493477421 1 1
0.478056938637054 0.446912330887051 1 1
-0.00416123070640728 -0.000730504953282453 1 1
0.0153270472506645 0.025432727991889 1 1
0.188439068531423 0.179854511325454 1 1
0.0547206293771757 0.0519825989737804 1 1
0.365504006134066 0.31098486190195 1 1
0.294886646015317 0.262431450696924 1 1
0.279197538532311 0.273785424484344 1 1
0.187867592754774 0.18977785240359 1 1
0.45250786360654 0.401406151884362 1 1
-0.0754348931726539 -0.0614563884474691 1 1
0.108466998821139 0.0792995840016772 1 1
0.00177013866473467 -0.0109091801808288 1 1
0.229683925752221 0.206802251859863 1 1
0.689028308749234 0.66129350433461 1 1
0.109280920825973 0.10054059521363 1 1
0.169595387640609 0.139776499858632 1 1
0.100077895541056 0.102688963130966 1 1
0.164496235760272 0.170885930290575 1 1
0.381016276039421 0.342293616233491 1 1
0.13725090546602 0.107553958014742 1 1
0.461034611846301 0.402923481234962 1 1
0.212402160078828 0.216633225582319 1 1
0.22242448705443 0.190524167637286 1 1
0.137294000351996 0.125800107938417 1 1
0.252268710339498 0.22170153342365 1 1
0.290432166615352 0.24836382768193 1 1
0.434970128152261 0.39741818049451 1 1
0.15611516144597 0.109179014217476 1 1
0.246159862171788 0.240930616333125 1 1
0.0542143493479958 0.0693005584753665 1 1
0.233215000009021 0.201100722156275 1 1
0.201891739476167 0.185055044434715 1 1
0.201772169430301 0.197613101853559 1 1
0.23842648220674 0.209172578158074 1 1
0.0116150887134061 0.0158731435037092 1 1
0.0441443526954027 0.0284703481911005 1 1
0.207475619363826 0.192599807747721 1 1
0.144741128386833 0.140938427308504 1 1
0.277281146444489 0.248314556037207 1 1
0.133856399998015 0.115302406957861 1 1
0.188688211415329 0.179064318469482 1 1
0.201864409311962 0.176818093345397 1 1
0.0737788382633065 0.0410093471462095 1 1
0.255604499332682 0.227520881103811 1 1
-0.012605227434646 -0.0188431146216717 1 1
0.0649822382267257 0.0630457885187854 1 1
0.535097359573321 0.489668848862262 1 1
0.121001591426618 0.117511717318688 1 1
0.0149729459161281 0.0075339371513489 1 1
0.238451258080259 0.237288072079183 1 1
0.18533408795917 0.195859180692768 1 1
0.00382728985728378 -0.017867825844699 1 1
0.150948502858142 0.156220127420127 1 1
0.0069748917849173 -0.0106377549362362 1 1
0.520927210034135 0.479877604853773 1 1
0.391060913384684 0.348254361677849 1 1
0.237295680726232 0.213351662346283 1 1
0.115567546187234 0.125125494987775 1 1
-0.0730084319159743 -0.0563019760534955 1 1
0.289598654761076 0.272736233500986 1 1
0.500196320642825 0.431504690326185 1 1
0.056149575224581 0.000789445693140257 1 1
0.181871412705126 0.155554995870815 1 1
0.225042204006993 0.193411579725753 1 1
0.0576339723931803 0.0616817792044527 1 1
0.253467968951794 0.228714933011033 1 1
-0.259483804173733 -0.249699788835013 0 0
0.0831263654137828 0.0648790156398767 1 1
0.109496466491578 0.0940757720616697 1 1
0.0591970918936789 0.0585153579189052 1 1
0.596691333399153 0.515147646571543 0 1
0.299379137696373 0.26271687103786 1 1
-0.136977660684302 -0.0940263616851658 1 1
0.192412018051258 0.174800218102202 1 1
0.266211025088868 0.264065081762689 1 1
0.252383173450868 0.223358905732442 1 1
0.236136754938513 0.206302682837327 1 1
0.332413326225292 0.276887324154693 1 1
0.300298435783493 0.278928059904294 1 1
-0.0076072598373192 -0.0224314780268655 1 1
0.349221846851541 0.31464799688694 1 1
0.207250259703718 0.178494732776957 1 1
0.419768932753024 0.372972318196744 1 1
0.210534432303279 0.178002750690366 1 1
-0.0736730352738347 -0.0510939846825703 1 1
-0.01417066518715 0.00282616147480478 1 1
-0.204739430944771 -0.174414933426376 0 0
0.236924408857631 0.216633522273923 1 1
0.0364699881647178 0.0285595257658245 1 1
0.257692975507476 0.233263667264295 1 1
0.288059577173587 0.263280423032805 1 1
0.162672341805629 0.150127936119167 1 1
-0.00290752036260354 0.02849143897797 1 1
0.0886711763399896 0.0674535498648934 1 1
0.321004699146289 0.300475687666855 1 1
0.0429529034681134 0.0389492600947915 1 1
0.378479224608503 0.344865468989865 1 1
0.0884228676781703 0.0772582884599351 1 1
-0.0697863654472924 -0.0610833294812545 1 1
0.245461660427419 0.20589049374748 1 1
0.391176063903121 0.391383550155397 1 1
0.517068939957641 0.471279799949127 1 1
-0.00366355867637975 -0.0146049375954101 1 1
0.234644901190006 0.252926502325851 1 1
0.061737829040493 0.0730258634170359 1 1
0.395461895355942 0.352387461068739 1 1
0.347082131759412 0.326196096925016 1 1
0.335956568566777 0.311622370010444 1 1
0.254034418258772 0.266883309135772 1 1
0.00874341025583519 0.0195251855908389 1 1
0.189904174019436 0.157076335722429 1 1
0.111041568576756 0.0673553095206872 1 1
0.29910283146725 0.265938735643726 1 1
0.105902827306767 0.109814934624296 1 1
0.278830152689347 0.247759897133764 1 1
0.119798465799247 0.102926931443033 1 1
-0.134588256288252 -0.119318829125356 1 1
0.10778972125031 0.115979404772995 1 1
0.335751774551882 0.302792800657007 1 1
0.174786638132213 0.166668267926847 1 1
0.0909270066345044 0.0750848897957207 1 1
-0.117541567815033 -0.104689059966548 1 1
0.213757871866418 0.163375313241032 1 1
0.382773238749815 0.394846007032758 1 1
0.247673721824966 0.23142732954781 1 1
-0.179760007772062 -0.173178388639535 0 0
-0.0031289796619748 -0.00106489597632325 1 1
0.251941081943778 0.203984744779792 1 1
0.0643507680788876 0.0669339624935794 1 1
0.29420114583061 0.273710322402508 1 1
0.395939989943411 0.339819654798266 1 1
0.20877431367069 0.185499955003139 1 1
0.385552065876947 0.373001074092506 1 1
0.283866120355652 0.266435614879767 1 1
-0.00204729047247187 0.0142557242315574 1 1
0.404550185022404 0.357931056289189 1 1
0.176225308870424 0.142402079063793 1 1
0.197457469040238 0.172320196510788 1 1
0.0841685780781489 0.0399466727435021 1 1
-0.0344820171102869 -0.0114670118955164 1 1
0.366657391781054 0.331235257221791 1 1
0.0137561852571753 0.0248085990921937 1 1
0.233936155184287 0.212298712801285 1 1
0.37912840009606 0.353591848981716 1 1
0.407792665244234 0.367332841823148 1 1
0.123857151723208 0.111205431657048 1 1
0.344350709056155 0.354337052468937 1 1
-0.215052316313416 -0.218315685365371 0 0
0.219858719429895 0.217921017872681 1 1
0.238000972021867 0.228846069634383 1 1
-0.128088949784813 -0.112083542895138 1 1
0.0650923694002391 0.0535838836102446 1 1
0.359542227735943 0.356638531065022 1 1
0.43210631678241 0.397060469681059 1 1
0.0587652405261258 0.0462564188178341 1 1
0.360878358927522 0.336413297242804 1 1
0.180379384490965 0.162920207874229 1 1
0.381035788987638 0.339737754844813 1 1
0.254810184180403 0.216853255567474 1 1
0.288269358898903 0.24303732556391 1 1
0.203549343303592 0.186927127898905 1 1
0.0755723589848214 0.0932679345003656 1 1
0.193608307882247 0.166386915462656 1 1
0.486277144192182 0.467006311128128 1 1
0.184571554445197 0.149221150917652 1 1
0.464798864065848 0.405349186306231 1 1
0.0940817665503929 0.0970910219038895 1 1
-0.0127604369918707 -0.0104834995526783 1 1
-0.00608540215022215 0.0206071459216145 1 1
0.17011177382398 0.186179240113526 1 1
0.338982422538053 0.309884992103643 1 1
0.237457809784419 0.222325703329709 1 1
-0.0320479774344656 -0.0966515158341729 1 1
0.320494197994273 0.287574412212179 1 1
0.348084597571724 0.312215170888978 1 1
0.0553893953559619 0.0532086259141623 1 1
0.213862612401545 0.204439081134076 1 1
0.340512216474058 0.295932761448821 1 1
-0.00618214830563759 0.0118938458545653 1 1
0.241567370767275 0.241287836102667 1 1
0.227659338531578 0.210384450539692 1 1
0.446618021432346 0.402630468591524 1 1
0.427787430411089 0.396508983335964 1 1
-0.00563740733271288 -0.0054995207257615 1 1
0.141969316544933 0.127240210433731 1 1
-0.0689852346776986 -0.0472348989909444 1 1
0.162206529031899 0.122936417973797 1 1
0.328268209945665 0.291206207818509 1 1
0.1981501962534 0.160733673915258 1 1
0.323710856981254 0.273469947726023 1 1
0.122283374480262 0.139218326894748 1 1
0.141364187188254 0.154680972175146 1 1
-0.102496664890881 -0.100608888882828 1 1
0.121592088845967 0.091186064058903 1 1
0.0158221140290716 0.0314055785536862 1 1
0.0220412150779483 0.0105971989374932 1 1
0.165227228582242 0.134146894868084 1 1
0.315027614069143 0.287424733081289 1 1
0.354801528530195 0.330114561916004 1 1
0.0715888266089721 0.0649429851022929 1 1
-0.040804787443397 -0.024443370220698 1 1
0.427602874263673 0.381601154443785 1 1
0.195551675868911 0.185601742710305 1 1
0.150185887161819 0.130918774285466 1 1
0.101033594132442 0.0733843384916651 1 1
0.158403966753962 0.130919794544294 1 1
0.138655732299206 0.130488730218819 1 1
0.170712462704724 0.115048479111098 1 1
0.185012481180114 0.160700538843213 1 1
0.201931795796776 0.164778527667135 1 1
0.033353192253498 -0.00180382308001763 1 1
-0.0163992129333059 -0.0454239588705684 1 1
0.229288722869437 0.188178597564735 1 1
0.416714849072225 0.378505900874977 1 1
0.0423684744083516 0.0301631320322714 1 1
-0.072005313836579 -0.0592575420941077 1 1
0.28244998360466 0.219156012135149 1 1
0.247363190668642 0.217942631638737 1 1
0.113253448419396 0.0947193178228293 1 1
0.0892655813025486 0.0760934551004531 1 1
0.218446675160482 0.164160049345992 1 1
0.273655141495594 0.244922071316383 1 1
0.141502146189061 0.137482697471437 1 1
0.260032702875233 0.229390395443748 1 1
0.256048168996161 0.24655519031758 1 1
0.0749902139888126 0.0622072316487469 1 1
0.310439529088948 0.29076520595116 1 1
0.0387736643058001 0.0300777016908976 1 1
0.323282843973524 0.320818231450035 1 1
0.135622906789177 0.123248639300663 1 1
0.285950655891767 0.247993525275681 1 1
0.0685159832333551 0.0564053447321945 1 1
0.146452060657828 0.128591337557344 1 1
-0.0353297127962322 -0.0174756873567221 1 1
0.00170554063626602 -0.016915296940652 1 1
0.0967183004808324 0.0839869196052381 1 1
0.355669449801402 0.340603555242113 1 1
0.274701728391645 0.243100545120713 1 1
0.166522606534312 0.143693785913586 1 1
0.590754297667544 0.526629938586054 0 0
0.184828342447234 0.164357631545027 1 1
0.101681410358914 0.124513488651221 1 1
-0.0838111113890099 -0.069366286964077 1 1
-0.0911205374590868 -0.0818888156575492 1 1
0.22391750764421 0.217705729328535 1 1
-0.068352911333851 -0.124950056506633 1 1
0.336552925504814 0.301449866979753 1 1
0.167268787044969 0.155245865062828 1 1
0.195617287228889 0.190822818081949 1 1
0.130486645358006 0.127490462735714 1 1
0.19487248803772 0.192037796867385 1 1
0.254813354075065 0.226702222197426 1 1
0.338959073684602 0.281783050032259 1 1
0.118694338585358 0.0938864255672116 1 1
0.259701489805213 0.241571544040479 1 1
0.206058628877882 0.179460965058331 1 1
0.0252908129766178 0.0226070306547684 1 1
0.131319750375472 0.110530379761415 1 1
0.00539558787019534 0.00371164816428443 1 1
-0.019016272278735 -0.0293163039928246 1 1
0.0533871596737292 0.0508554458469277 1 1
-0.123867786553505 -0.124582411258359 1 0
0.105188697667387 0.112922450099256 1 1
0.158906048016117 0.16149701206766 1 1
0.293365983904547 0.268919597377659 1 1
0.171240454806436 0.169363453862528 1 1
0.416850944265364 0.363899453866053 1 1
0.180940961416396 0.173551838406859 1 1
0.245151967109257 0.234565651733715 1 1
0.250449202069841 0.216397688202157 1 1
0.159139260043441 0.141851757104032 1 1
0.188454430719455 0.163411903026945 1 1
0.241478505199898 0.22204042820271 1 1
0.200057416784277 0.154377256781313 1 1
0.271108412371167 0.24819707723769 1 1
0.0899523609267084 0.0744954199743895 1 1
0.732181218590611 0.645421207154413 0 0
0.198674813279566 0.178506685852615 1 1
0.22613176732832 0.194831196072598 1 1
0.0144280440620189 0.00619567560446662 1 1
0.23558371715214 0.192143305285453 1 1
0.0968459633150062 0.122587275945301 1 1
0.205561040422938 0.177518446315132 1 1
0.0877219116829001 0.0970151680541969 1 1
0.0891338841100277 0.0809799064318891 1 1
-0.0230773277331819 -0.0301493848200537 1 1
0.32907736938243 0.310390452470845 1 1
0.154346125682623 0.13266446051319 1 1
0.0914350811090887 0.0951309687784046 1 1
0.331887128555601 0.308873130388745 1 1
0.272176125302248 0.25451684967089 1 1
0.101311774772501 0.108849335796799 1 1
0.305936319125112 0.272300205616629 1 1
0.296554044183634 0.271735303606922 1 1
0.0235944479024874 0.0224003053301568 1 1
0.082113386551492 0.0635641472895007 1 1
0.243770425013469 0.220000197507625 1 1
0.394754031033455 0.354742017654043 1 1
0.28486698214868 0.253292194723545 1 1
0.192325397972615 0.194433271832806 1 1
0.208482706357099 0.197735362596693 1 1
0.342010039296887 0.303224056398961 1 1
0.10717151909378 0.105022705854866 1 1
0.251094028344145 0.219361842320361 1 1
0.434751526991761 0.390637097822852 1 1
0.0579609771982453 0.0463680501730835 1 1
0.192291441409687 0.170096051073184 1 1
0.121617100333646 0.147227976178808 1 1
0.0577693092243131 0.04488918027091 1 1
0.258854459431448 0.245112440326965 1 1
0.179640242599529 0.160565437935325 1 1
0.0293116711351702 0.0370448028177825 1 1
-0.0932906285495597 -0.108867946664029 1 1
0.0747124005611461 0.057795200348868 1 1
-0.124821606064601 -0.115109806121257 1 1
0.133373836531216 0.133397209717064 1 1
0.369484127560041 0.340046873524196 1 1
-0.0406990843939591 -0.0474020722453623 1 1
-0.072401791607754 -0.0653683805722886 1 1
0.0144869473571119 0.0022041534047792 1 1
0.120671259811757 0.134081600395641 1 1
-0.0559859144834873 -0.0599169133662836 1 1
0.293260607542419 0.263345344331864 1 1
0.239705224059454 0.215579201926448 1 1
0.0423289309891942 0.038123725768605 1 1
0.3247324847707 0.287642638218023 1 1
0.0773015620663135 0.0839087706385921 1 1
0.0743642846496041 0.0884997981525734 1 1
-0.24482667074608 -0.257679839644825 1 1
0.383164120619374 0.360031683868388 1 1
0.0812086883002704 0.0669028975372891 1 1
-0.0451920875067832 -0.0249908162277305 1 1
0.285342244987386 0.252072015362257 1 1
0.419962404542157 0.356507529329418 1 1
0.100530281212892 0.099921537468115 1 1
0.147766099768616 0.153154983238935 1 1
0.615351856437842 0.556982429774154 1 1
0.565038071341817 0.541062022656365 1 1
0.0426681735033967 0.0263759083328324 1 1
0.169374161511674 0.16509785644135 1 1
0.0892573921260396 0.0990466334756771 1 1
-0.0409926041636638 -0.0417824782545641 1 1
0.195048405904478 0.174036791906131 1 1
0.113034403533919 0.119107344440517 1 1
-0.263321877276323 -0.246900107572265 0 0
0.203132511614351 0.196946712793907 1 1
0.290881275695708 0.271325061971422 1 1
-0.160390845314363 -0.111687271199897 1 1
0.262721022668505 0.224792021729102 1 1
0.0967578186047875 0.0693372541308551 1 1
0.198647353615873 0.174813014136018 1 1
0.0280003493773855 0.0331902434627223 1 1
0.298048862725303 0.262508516200374 1 1
0.232691885129426 0.234169705335572 1 1
0.447711374656272 0.383043893740076 1 1
0.247100224653085 0.23812270655397 1 1
0.268387313144791 0.243330112979203 1 1
0.178315191327881 0.164650795999294 1 1
0.116240398349558 0.113637915939227 1 1
0.0766740657683197 0.0770107222175811 1 1
0.271632863118785 0.244274118855278 1 1
0.0655692822527352 0.0812415526775235 1 1
0.149321169950655 0.135650468468307 1 1
0.0340498693036203 0.0176858431164652 1 1
0.137556251225158 0.108062106913178 1 1
-0.111047294631542 -0.102802754649802 1 1
0.162356219974332 0.141957094008372 1 1
0.23860803141629 0.228830084009099 1 1
0.374912811561408 0.368773911489166 1 1
0.264605389120137 0.22854603964657 1 1
0.232822660219436 0.17392500049444 1 1
0.193757729963798 0.185529740841299 1 1
0.207049949411222 0.170912989635196 1 1
0.143499526012244 0.12601775194352 1 1
0.114005072156418 0.102494017729363 1 1
0.332813239085666 0.282411658357495 1 1
0.0171509902851414 0.0301483056881252 1 1
-0.188401166930805 -0.138207120647211 0 1
0.397891945509338 0.352383383111417 1 1
0.26563898335071 0.233456004305868 1 1
0.224000238115921 0.194682485747232 1 1
0.384458941363164 0.364488335673722 1 1
0.229374314507447 0.20869747887349 1 1
0.143956388006933 0.137474568547171 1 1
0.0424172610869839 0.040369412767619 1 1
0.109882577943915 0.112844518370156 1 1
0.0737742211700935 0.0636003569854971 1 1
0.107606426902418 0.0916088029642786 1 1
0.191468300746456 0.162028295563692 1 1
0.393124252316826 0.372560342276482 1 1
0.215218356600309 0.189120787219465 1 1
0.113996493418717 0.121898940518419 1 1
0.393827111262928 0.367901725240263 1 1
0.175131322982682 0.160634457409219 1 1
0.449475297590243 0.408977497845848 1 1
0.0868953016428159 0.00693575654839999 1 1
0.171312198310486 0.152450495162845 1 1
0.153906246989912 0.14125075619144 1 1
0.254474459478883 0.229440019747148 1 1
0.190551292530913 0.182464161722337 1 1
0.302009916637463 0.276119391664361 1 1
0.346002248842288 0.327139443591204 1 1
0.193402306565949 0.177224497422498 1 1
0.12633437552628 0.110643171750833 1 1
-0.0107016435301923 -0.00181207534295187 1 1
0.288816262678538 0.257960380066958 1 1
0.247885556062721 0.219030910575988 1 1
-0.125571072103326 -0.11209839865366 1 1
0.258842771792171 0.235262058720084 1 1
0.291367684936392 0.258493545080697 1 1
0.17505304614999 0.151836883057246 1 1
-0.0265232106903638 -0.0183164261127622 1 1
0.347654153582522 0.316482936340074 1 1
0.328537522418418 0.316603863850577 1 1
0.127582916752313 0.0974675733619269 1 1
0.05899878958357 0.0759359008612788 1 1
0.438326240562069 0.384747956046747 1 1
-0.0129567440148566 0.00391022436964853 1 1
0.303756073732093 0.292068744990464 1 1
0.461725768591582 0.412373203442567 1 1
0.0209545682074668 0.0177354790525917 1 1
0.201445180255274 0.170570601472116 1 1
0.1118044580146 0.0956094657369703 1 1
0.276795788279396 0.260454347088468 1 1
0.4592321874306 0.435824944330751 1 1
0.275101772882905 0.24892486245923 1 1
-0.0825888905673288 -0.0827297206651285 1 1
0.324463958839403 0.305911670488447 1 1
-0.0840547419418677 -0.0866206202972681 1 1
0.073386842721763 0.0668810695778672 1 1
0.187699844878681 0.178767199493639 1 1
0.274501478029965 0.225351529316781 1 1
-0.0315633593377477 -0.0144690960731002 1 1
0.371578429370157 0.339352912892808 1 1
0.103642245716631 0.0864643343017432 1 1
0.0277388175871253 0.0203479333512098 1 1
0.2871504158944 0.279251668712122 1 1
0.268490743407977 0.253369345573887 1 1
0.089564936421925 0.0674928730234941 1 1
0.549477949323842 0.513896975012526 1 1
0.0946638823636995 0.0827433716663798 1 1
0.252638011306357 0.221207459734705 1 1
0.171074551808833 0.149418757103311 1 1
0.0166890713682377 0.0211459382338411 1 1
0.0860991422157303 0.105805486195915 1 1
0.29958104560115 0.27411365348987 1 1
0.322513578718064 0.269230421335459 1 1
-0.0566733005059635 -0.0476911018985977 1 1
0.0535205500117682 0.0503303770151097 1 1
-0.0814209474280491 -0.0592847576357705 1 1
0.256846333921285 0.223268425627407 1 1
0.246417768156744 0.209467453259798 1 1
-0.129113150637579 -0.115259134271593 1 1
0.233864340188381 0.217468842671593 1 1
0.337059572891936 0.315574677612716 1 1
0.334737896790259 0.299444863780219 1 1
0.105167996621661 0.0974069250106108 1 1
0.1346885745109 0.115253168376411 1 1
0.292125943903326 0.255429893660892 1 1
0.492489203915075 0.458092877066884 1 1
0.21358358798547 0.177508261258122 1 1
0.165482065521255 0.14759590586177 1 1
0.0581752296385841 0.0427144712044538 1 1
-0.0514394745086731 -0.0510619244738005 1 1
-0.0323928382148258 -0.0288726379300492 1 1
0.381780224451071 0.351357185722456 1 1
0.0242631902486259 0.0198435884215569 1 1
-0.0782992434145437 -0.0954234488437109 1 1
0.127335372589783 0.129149708834201 1 1
0.201438595021297 0.173074440070056 1 1
0.163209041918158 0.132347241055999 1 1
0.448947542129336 0.408197175544524 1 1
0.0921324249864708 0.075617401370157 1 1
0.0235680375575383 0.023770174771336 1 1
0.266033742058713 0.232534975042451 1 1
0.181424755932324 0.167441184886593 1 1
0.0171717494895022 0.0270041893480191 1 1
0.202202312670111 0.18708621258399 1 1
0.196900916194127 0.169620943190728 1 1
0.0517784814684052 0.0463417038344547 1 1
0.315809491408843 0.307901433522777 1 1
-0.131302082817936 -0.114988045945519 1 1
0.29835941184254 0.294793528507878 1 1
0.246557075237761 0.215391900839976 1 1
0.215116212212167 0.168311656692883 1 1
0.153252877845172 0.163032681036101 1 1
0.188256217025422 0.1869043708007 1 1
0.225792839971809 0.224702293927151 1 1
-0.0994296235182241 -0.0914099397963144 1 1
-0.0257272920097563 -0.0304402644119175 1 1
0.178226139009535 0.173768689110203 1 1
-0.0460819502631898 -0.0341952126731503 1 1
0.408177208194777 0.396487751669809 1 1
0.366668822428703 0.347016533132763 1 1
0.251550303356017 0.236899879812593 1 1
0.343317684841058 0.302579957398907 1 1
0.159473444070105 0.141582404241019 1 1
0.406647453350485 0.375353084339384 1 1
0.318725704898756 0.292044043508076 1 1
0.724942957911391 0.673000450348949 0 0
0.341821983065251 0.307230995350859 1 1
0.297555339602602 0.278498550720867 1 1
0.298381321648256 0.287003136355929 1 1
0.391507170016703 0.364108773817077 1 1
0.165154622616666 0.166224989236547 1 1
0.355173457124003 0.322864757161647 1 1
0.311530111524199 0.264186483702313 1 1
0.0321756471328705 0.0410685321825396 1 1
0.560493422372377 0.514521436882035 0 1
0.314470053571638 0.288580112320741 1 1
0.127521638707708 0.116100583682 1 1
0.454169553622162 0.417334068376189 1 1
0.324189366800747 0.2915088522558 1 1
0.137391394694907 0.126780866175498 1 1
-0.153339121853163 -0.150275392775321 0 0
0.181430713038306 0.152848221589068 1 1
0.226061791206387 0.193023928840516 1 1
0.0292509932682176 0.0268552862343868 1 1
0.159602184033362 0.141752208571301 1 1
0.267766766666191 0.255112285835868 1 1
0.238790397173036 0.219853670968253 1 1
0.21851878986445 0.18702911197196 1 1
0.135970389156453 0.113229362885633 1 1
-0.132196466712642 -0.111620384439761 1 1
0.18021193102637 0.148805856885563 1 1
0.262843762405012 0.239382759429999 1 1
0.0547017026959448 0.0587256886667778 1 1
0.143941305512837 0.129589748871494 1 1
0.14078345898835 0.0997311669306481 1 1
0.0657964742202965 0.0584313224694296 1 1
0.191979018871038 0.165442922277666 1 1
0.319190747111698 0.294769882840333 1 1
0.202557786078079 0.191387831311233 1 1
0.1013268737963 0.0683498752965321 1 1
-0.0778929372990703 -0.0594758239210349 1 1
0.0318426476742622 0.0332044615488096 1 1
0.225187434260421 0.196005518140243 1 1
0.231516474358995 0.210733282167918 1 1
0.0847514828828697 0.116154170951216 1 1
0.293608709557087 0.279242670329332 1 1
0.0621255733543427 0.051175805546253 1 1
0.100752355869981 0.0840988946998757 1 1
0.0143316140041192 0.0201690817192645 1 1
0.0138228520891946 0.0154019663520533 1 1
0.499936357037671 0.458033572835452 1 1
-0.0250767475925607 -0.0160922549045826 1 1
0.108140702871356 0.0998160583096307 1 1
0.192035546023093 0.177269404149633 1 1
0.150369318447652 0.124290999256611 1 1
0.309445158882561 0.293250057653158 1 1
0.13323507153058 0.112837624561867 1 1
0.0345371196363837 0.0348201225561821 1 1
0.24886282728321 0.226376109040156 1 1
0.379121551547274 0.33185348488722 1 1
0.0107803259059144 -0.0118257654445685 1 1
0.18334259282333 0.165382242132843 1 1
0.398304329483868 0.413048393188136 1 1
0.406908810737374 0.343234445792912 1 1
-0.109600327230971 -0.0851031525590416 1 1
0.432402219161117 0.397102746256053 1 1
-0.0346251535107512 -0.0222323790715236 1 1
0.105660752169396 0.121240192034027 1 1
0.153983365860229 0.175972653683711 1 1
0.0272899642549051 0.0165214761355552 1 1
0.3902320161331 0.359403042265756 1 1
0.332706529258266 0.298804797662041 1 1
0.342215073391216 0.322499647735876 1 1
0.830003180577277 0.716869936973259 0 0
0.00282086768986821 -0.00848735008149928 1 1
0.0560919836584867 0.0616839996871903 1 1
0.173193496527672 0.157372672402793 1 1
0.127760980143499 0.127965684798438 1 1
0.196748350228543 0.167955371125251 1 1
-0.172410172140932 -0.159848898467373 0 0
0.0569308330658504 0.0754854307679055 1 1
0.230803001776022 0.206636907112548 1 1
0.163399851146887 0.164042805975838 1 1
-0.277743139840513 -0.241958930133391 0 0
-0.0896923321834836 -0.0672323232766704 1 1
0.0963671476868257 0.104148732624515 1 1
0.0785809465699984 0.0798178198160694 1 1
0.302599710613912 0.256317994794454 1 1
0.206776760384338 0.172601079914367 1 1
0.296016479893058 0.286607158000021 1 1
0.181349428761554 0.174612454865048 1 1
-0.00303891737425571 0.00810782338338953 1 1
0.533765244536123 0.493885343902132 1 1
0.198252328623447 0.179622770506765 1 1
-0.0783068699390988 -0.0542938280684338 1 1
-0.234083052280885 -0.204707021122668 0 0
0.16822186501272 0.165554227854233 1 1
0.150617018769679 0.14208915166947 1 1
0.242143363990501 0.180039282957441 1 1
-0.136188369607234 -0.118922385517462 1 1
0.312209315333298 0.278661359979008 1 1
0.025158663852024 0.0486117781703099 1 1
0.0229366293845948 0.040219262881501 1 1
0.492282005665196 0.433854019860436 1 1
0.472610483222346 0.417921352606544 1 1
0.19182416245359 0.168713926548113 1 1
0.122078303672782 0.126101908682855 1 1
0.206663882107999 0.195849837577836 1 1
0.165725187652311 0.146213561486511 1 1
0.0878804754032011 0.094451564821936 1 1
0.515581513253023 0.447403836768072 1 1
0.0917753679141445 0.0930659565935369 1 1
0.250500653337067 0.212930537150195 1 1
0.246276571200857 0.218589758003583 1 1
0.418953809013694 0.340915191196235 1 1
0.315427000838061 0.304118820480082 1 1
0.109736255143773 0.122964760214637 1 1
0.301328801967921 0.285770528261673 1 1
0.250249065815067 0.224295977983597 1 1
0.346740456916081 0.292948217008333 1 1
0.180278764572137 0.186777106370535 1 1
0.0703899771650461 0.0789806350521255 1 1
0.0138210809469504 -0.00852468725516756 1 1
0.239288169693778 0.218455628230628 1 1
0.262836261357204 0.236247310665518 1 1
0.156050377265669 0.126508870056479 1 1
0.509524093527963 0.464432410092246 1 1
0.305196894546155 0.305076705532472 1 1
0.182865833107798 0.139153523535217 1 1
-0.00458917815065293 -0.00691680299107149 1 1
0.228972253703875 0.186377217792589 1 1
0.249340744791232 0.229413085746279 1 1
0.0999823641061894 0.0549921562434577 1 1
0.295137698889524 0.272265168949073 1 1
-0.221172421264799 -0.220626761741994 0 0
0.157966184747022 0.142769339162328 1 1
0.0558206012524821 0.0855822777445072 1 1
0.458871721492959 0.436758038094196 1 1
0.12518461976269 0.124829840990137 1 1
0.257388325994402 0.242282466156383 1 1
0.0651899764811717 0.0500034017188138 1 1
0.672254242174104 0.617476269489008 0 0
0.185274371012545 0.169993546518161 1 1
0.394326172224782 0.363318737542395 1 1
0.472696697474992 0.424000330108871 1 1
0.0420517875048309 0.0548611757922455 1 1
0.120005554225514 0.0977016167739848 1 1
0.348242684337758 0.326334242823543 1 1
0.362993744897068 0.319263253747918 1 1
0.383088052980247 0.347379763060192 1 1
0.478748182447063 0.456537247800679 1 1
-0.0274360337007748 -0.0382425132209929 1 1
0.533285910669199 0.483118411067972 1 1
0.488728749353411 0.449514863891654 1 1
0.0289243899707796 0.0221566448538271 1 1
0.258826061871953 0.223694174297005 1 1
0.505860355165594 0.477427913679619 1 1
0.190938190456673 0.168584474806013 1 1
-0.0222718837822908 -0.0172578255875375 1 1
0.0112366007409673 0.00303370808841702 1 1
0.10152274460527 0.0968612310098466 1 1
0.297950993481505 0.278155240988629 1 1
0.341916220129867 0.316044418034692 1 1
-0.120237617683411 -0.108168239892194 1 1
0.0725237489146444 0.0776588222024141 1 1
0.342411063747374 0.313052751997884 1 1
0.0335775714907646 0.0599469183164311 1 1
0.188110212822189 0.160521238897565 1 1
-0.0865590411086482 -0.0751246092777702 1 1
0.26703214712244 0.223390125282066 1 1
0.04655616150005 0.0424076933269181 1 1
0.355542311495322 0.339310471721543 1 1
-0.0281090905294099 -0.0279647732394513 1 1
0.0172306913797695 0.0201928131477316 1 1
0.15688334281173 0.138561372369173 1 1
0.205329869654922 0.189466699574188 1 1
0.121217477129924 0.106529938006655 1 1
-0.179092831881775 -0.191812492268918 1 1
0.299085238301584 0.280461281374019 1 1
0.2710590217031 0.239841462074743 1 1
0.145746954367921 0.114949256193989 1 1
0.0251172588239127 0.0311101694148215 1 1
0.100830404891372 0.089990362149576 1 1
0.0404803795666831 0.049702023276048 1 1
0.237494646160239 0.212658171996297 1 1
0.400081394901762 0.377596481435907 1 1
0.04388914870205 0.0423472216524104 1 1
0.427981615196725 0.377152043010465 1 1
0.163244091119791 0.144581912391028 1 1
0.406875413481352 0.371005945247148 1 1
0.208938954828137 0.180732518155448 1 1
0.432243570684585 0.398675643467666 1 1
-0.0129932394975097 -0.0132155998848206 1 1
0.227724734020361 0.22005432221303 1 1
0.109842711028333 0.10342398997004 1 1
0.0586698231363805 0.0584621158050939 1 1
0.168973933978215 0.157967548628684 1 1
0.0965974936595103 0.0906037409780105 1 1
0.097138762587234 0.0837940412992289 1 1
0.242271032459151 0.233870091844799 1 1
0.359730909157506 0.340736395638502 1 1
0.234159013045492 0.18476732398796 1 1
-0.14281910208327 -0.101076035198867 1 1
0.0505828235461652 0.0445299296302323 1 1
0.36826160969013 0.332083732489034 1 1
0.238320150893489 0.198321383270635 1 1
0.143897070659639 0.0890592515086867 1 1
0.00614472259311574 0.00353171360212889 1 1
0.0444292950432433 0.0525743071191728 1 1
0.150911785451316 0.140886966018853 1 1
0.408989509359718 0.370508934250992 1 1
-0.261098708910998 -0.221403820552321 0 0
0.186746498930236 0.168761391594892 1 1
0.212819584029119 0.206069434241803 1 1
-0.0475768498299502 -0.0582349680142233 1 1
0.45174549501585 0.399058629111199 1 1
0.232050604135653 0.225872341985046 1 1
0.308814627497553 0.26788559345039 1 1
0.374311681307955 0.329836015456815 1 1
0.32024886059129 0.30424459599653 1 1
0.473576942516284 0.403317372134745 1 1
0.227343416757139 0.218912079523326 1 1
0.153029915209313 0.137375025082922 1 1
0.0489078494910263 0.03629528977203 1 1
0.16063622067826 0.140422813824092 1 1
0.0781090021059761 0.0592121673061705 1 1
0.380429518254327 0.335203153249674 1 1
-0.0141992191184704 -0.00516754062097021 1 1
0.158418485233021 0.129203626488508 1 1
0.224867218647869 0.197704610042136 1 1
0.185080106173587 0.189954712022481 1 1
-0.119640016806263 -0.110659244958838 1 1
0.123232364838974 0.10685756718942 1 1
-0.117743358583285 -0.112570034725779 1 1
0.150898117722206 0.134827087028979 1 1
0.40101946933795 0.363080791698757 1 1
0.105932892719214 0.110294991368319 1 1
0.224248414603025 0.200544198669682 1 1
-0.170631496454163 -0.132284789251473 1 1
0.338199654720636 0.295771630661678 1 1
0.392043421867338 0.324384133209418 1 1
0.0463761255433014 0.049676138017356 1 1
-0.049509010960263 -0.0440638085067233 1 1
0.457638242845191 0.418910121099662 1 1
0.309829890111904 0.298208610033726 1 1
0.245350644791199 0.222986318653476 1 1
0.0978899568735723 0.0979663244881184 1 1
0.117446119493703 0.109214710828453 1 1
0.205356743692865 0.166137510005408 1 1
0.0779910172735618 0.0524328543269191 1 1
0.241865705671009 0.179023287051374 1 1
0.00817807176062128 -0.00182570726190773 1 1
0.168544168361276 0.175304919694871 1 1
0.564596405408809 0.515483207355925 1 1
0.160759601685857 0.151403226095317 1 1
-0.0207293407731614 -0.0175025445665484 1 1
0.166684168819961 0.129881098582624 1 1
0.207335130388899 0.182600196154294 1 1
0.0818512071979453 0.083188802794717 1 1
0.417776448222659 0.428183507679454 1 1
0.164891345128556 0.136254215969081 1 1
0.276164471721051 0.261945539551824 1 1
0.468504894567415 0.434809967667311 1 1
0.0737703787716163 0.0889442403199741 1 1
0.364533676204708 0.332653358467915 1 1
0.482435549704261 0.432352071061194 1 1
-0.00100876413564959 -0.00855256278748788 1 1
0.163580798824613 0.148317140898294 1 1
0.0182649082438269 0.0166224468088812 1 1
0.387322462974525 0.35333390206967 1 1
0.255304633927305 0.207568148060137 1 1
-0.0800434461174455 -0.080678600467933 1 1
0.379309007208941 0.339082464436335 1 1
0.29753306325453 0.263711768369267 1 1
0.153104160232461 0.132940308459576 1 1
0.375901517093812 0.344579588514473 1 1
0.569982884288284 0.512525330867923 0 1
0.249567125887512 0.23688377431824 1 1
0.39619352639133 0.345719009450295 1 1
0.088904608016084 0.073188344405656 1 1
0.326233797267122 0.295161054625738 1 1
-0.0148405890587615 0.021113570523983 1 1
-0.0829617059352099 -0.0793226377497695 1 1
0.130786468840724 0.134917963928094 1 1
-0.0354464270585236 -0.0419090700160032 1 1
0.263218604451448 0.26489235407613 1 1
0.0800767758637967 0.0716929984547285 1 1
0.305143368645748 0.262402953769481 1 1
0.167362938143876 0.155414704285638 1 1
0.254435298572268 0.252417730583006 1 1
0.340066295172938 0.332284233255644 1 1
0.495787646621808 0.461044119529483 1 1
-0.0336801940705172 -0.0372586062449699 1 1
0.208052971307684 0.184267713061933 1 1
0.0181548083795433 0.0143679779704491 1 1
0.0480480510075549 0.0465797698598173 1 1
0.0685374589911612 0.0451949283589951 1 1
0.312465278716449 0.269056039624177 1 1
-0.0604119061222564 -0.0636451816629484 1 1
0.44533292714531 0.406333678188213 1 1
0.253989956570278 0.245178555171472 1 1
0.360555068643252 0.36037220266302 1 1
0.292019624349036 0.274461512662812 1 1
0.200300258059103 0.184490066861778 1 1
0.188245050132614 0.170385271081739 1 1
0.115981333748972 0.120564964077384 1 1
0.100903277078274 0.103944020713646 1 1
0.380491106375868 0.332582474454246 1 1
0.0487527828082115 0.0525505702582102 1 1
0.230414547373184 0.21018302682642 1 1
0.382215534125363 0.359790996919662 1 1
0.201616187367336 0.184082519830939 1 1
0.0198298217147823 0.0249437480308877 1 1
-0.0805395092833249 -0.0644979341331724 1 1
0.218513876363723 0.190139347928678 1 1
0.29730288205239 0.281536747693392 1 1
-0.0561817016933921 -0.054621114269366 1 1
0.197735162960237 0.155029374080924 1 1
0.0249280787922504 0.0151994557595371 1 1
0.271358856367644 0.236129376847779 1 1
0.237463010818634 0.229593358338521 1 1
0.195488407794604 0.189825813636472 1 1
0.400139962434787 0.357731103862616 1 1
0.316188042816805 0.286743427616532 1 1
0.158478689616757 0.164255293582134 1 1
0.570418513449348 0.530430433306944 1 1
0.495445280527604 0.400735903909594 1 1
-0.232960527328016 -0.21116221836901 0 0
0.274063190817684 0.250442472998212 1 1
0.198616578976063 0.195677631416011 1 1
0.18406112628168 0.18352460238588 1 1
0.288235543690997 0.270798621681075 1 1
0.317809217901835 0.287183455302585 1 1
0.193935608883368 0.186187035196595 1 1
0.332918053618588 0.303905721062813 1 1
0.0876773041426865 0.079434975193319 1 1
0.159997683585864 0.139406947587537 1 1
0.327965504830874 0.291735140532724 1 1
0.0608916663486518 0.0447137287033362 1 1
0.0663012445039181 0.0615823709769985 1 1
-0.00788325755139697 -0.0217727405626369 1 1
0.292333891206705 0.272661655568057 1 1
-0.138580543072267 -0.11332779091798 0 1
0.196795013017627 0.176101085681528 1 1
0.318613600277336 0.294797888819428 1 1
-0.034550437931759 -0.0177523334193657 1 1
0.37637992369153 0.35482336735282 1 1
0.332387037861982 0.285483857906051 1 1
0.226872330716555 0.19853459083134 1 1
0.00374295191493059 -0.00416292657035099 1 1
0.136167062446269 0.0946112099889312 1 1
0.0945301555018195 0.0875429631264509 1 1
0.219353430055189 0.231412394025427 1 1
0.240432151702872 0.229705277967079 1 1
0.248676938868102 0.209680623888596 1 1
0.426191969312396 0.372348715621244 1 1
0.236002863521004 0.232816241061942 1 1
0.00883636196801067 0.00663480683318337 1 1
0.415149154172078 0.362394570826036 1 1
0.15406641064401 0.125489571319017 1 1
0.245031660110951 0.214166439176533 1 1
0.148919583895255 0.112845652848513 1 1
0.176377730104078 0.152477704633671 1 1
0.188704367229795 0.190586844605086 1 1
0.352497699509209 0.323053899881344 1 1
0.60625203809937 0.560881806378988 1 1
0.258612621914454 0.228361141128337 1 1
0.0010171016574411 -0.0120619808844428 1 1
0.00711221686223728 0.00669469076925547 1 1
0.183884569941866 0.166111256489326 1 1
0.417162292040034 0.351985644893391 1 1
0.306927512289745 0.292273609767762 1 1
-0.315966484532787 -0.299204693504647 0 0
-0.0756674698911229 -0.0550537083829867 1 1
0.143912680749312 0.125764020325713 1 1
0.0406795929269407 0.0271284045232173 1 1
0.0107016540041976 0.00652998446968423 1 1
0.227984617712445 0.190440474792415 1 1
0.276162792870985 0.244271853421917 1 1
0.107175588056497 0.0966330897092106 1 1
0.169003699997994 0.130839287862978 1 1
-0.0176060159801674 -0.0127839588202385 1 1
0.227646754735516 0.227976416419205 1 1
0.420543269787919 0.391648927372957 1 1
0.090513831978231 0.0890260444391428 1 1
0.1824382821338 0.172217019748774 1 1
0.0940473727985019 0.0858111034304985 1 1
0.0100270983220988 0.0127376127439893 1 1
0.240490399175634 0.230159352786458 1 1
0.0740653072770075 0.0589437338184806 1 1
0.409373915263925 0.348757215525208 1 1
0.233746570263162 0.215685264633866 1 1
-0.0813271066633204 -0.0765307894559251 1 1
0.0665295421363671 0.0598037193869898 1 1
0.39872414486903 0.349626784283064 1 1
-0.0226829324453209 -0.00803968181435114 1 1
-0.026388447037518 -0.0169583205168656 1 1
0.183805416911618 0.162753440218622 1 1
0.260134730476265 0.239251231096397 1 1
0.435200860385187 0.406860046698224 1 1
-0.225853296596078 -0.194729557093058 0 0
0.121247491692053 0.10361971874262 1 1
0.153718974077069 0.142643104709454 1 1
0.333994353806516 0.295485442657122 1 1
0.115572600870786 0.0964293197571563 1 1
0.362357775560966 0.341765226558995 1 1
0.311860583715243 0.273650537096594 1 1
0.504011924791738 0.441378150595425 1 1
0.394445384662193 0.366275921364245 1 1
0.0930840618959334 0.0972316414939527 1 1
0.15929817087075 0.150988613100518 1 1
0.0767713466384988 0.0720304660979691 1 1
0.0817777514035574 0.0860105465377728 1 1
0.185760513490552 0.172521076995776 1 1
0.283332762359998 0.252191884307646 1 1
0.178269041217422 0.157708434898726 1 1
0.196679329925995 0.183211907923737 1 1
0.072383407501684 0.0764737482949715 1 1
0.118849141945483 0.103500268376774 1 1
0.20421485767425 0.196519816863183 1 1
0.432444192417797 0.371746104072705 1 1
0.31470499639079 0.29252014548784 1 1
0.255988375919037 0.219463936838237 1 1
-0.170834073391474 -0.137738507790494 1 1
0.299014852445821 0.265733423374367 1 1
0.0702121471473616 0.073415457292383 1 1
0.0651051395957637 0.0619258061014653 1 1
0.188938401555596 0.206978253194589 1 1
0.732597933294056 0.650915489950485 0 0
0.330575486331226 0.277689405765557 1 1
-0.066290658402673 -0.0601432471119245 1 1
0.119894588860841 0.120048178985136 1 1
0.198039967171744 0.153403744657165 1 1
0.118740836357437 0.0950334335373935 1 1
0.18059601469208 0.170119154435956 1 1
0.188933671406433 0.171579019072219 1 1
0.0921544732247097 0.0832544279090378 1 1
-0.0581814411479228 -0.0537332501268662 1 1
0.37873399176126 0.339846533201521 1 1
0.416515097984156 0.385715867047908 1 1
0.279005877333124 0.230098507512502 1 1
-0.0096592273274974 -0.0186459971717246 1 1
0.499258627012359 0.448239213363796 1 1
0.461816724386124 0.438856958036651 1 1
0.417244124295391 0.374531390334488 1 1
0.00543432949996324 0.00932759708707032 1 1
0.0808646391625725 0.0588555744387818 1 1
0.357599649807239 0.324927775591274 1 1
0.140359743103249 0.13478572494303 1 1
0.271595055316407 0.213583594955365 1 1
0.0274130382745318 0.0265566595301247 1 1
0.265350568865708 0.222043959905372 1 1
0.0252891374248619 0.0157834009743168 1 1
0.0842359514366393 0.0803948318299439 1 1
0.316094176251045 0.298644286553621 1 1
0.592783591205369 0.534755428291084 0 1
0.168124788553128 0.151683028340681 1 1
0.358764777571631 0.309577292829332 1 1
0.0230078727443142 0.0217149227098534 1 1
0.481015957451753 0.458986675489587 1 1
0.192108626053845 0.169939731821332 1 1
0.436755913221087 0.404830352553339 1 1
0.42810202766595 0.394061626280474 1 1
0.00480973572221255 0.00500608272729342 1 1
0.246709422910375 0.217446626914163 1 1
0.326469837417605 0.284874327149417 1 1
0.0616352960219262 0.0538071168803818 1 1
-0.00010048683192599 -0.00392354491992324 1 1
0.221341616001525 0.197723712485646 1 1
-0.0127749132729584 -0.00885915550544423 1 1
0.115750650659702 0.107676270356221 1 1
0.0289268153618867 0.0234988683854806 1 1
0.373430940331418 0.338520274264233 1 1
0.0323256504488018 0.02306488275316 1 1
0.125966467906393 0.0965417946820624 1 1
0.160834371011819 0.178101298464914 1 1
0.0627961468193415 0.0676936483920093 1 1
0.18955453002682 0.173700420137301 1 1
0.456657997444751 0.433714734269871 1 1
0.266999370656253 0.248673414367172 1 1
0.0202608879854631 0.0215200607175776 1 1
0.225960192555456 0.213039968432003 1 1
0.134387650550921 0.112164629445315 1 1
0.150671058468111 0.137650063231188 1 1
0.288624021909215 0.266068051445534 1 1
-0.0941277751567909 -0.0674613896572029 1 1
0.142757947468807 0.118470633434621 1 1
0.343415010626798 0.312532895164098 1 1
-0.0651549316022258 -0.0522188720214984 1 1
0.351877212917432 0.33494181488802 1 1
0.171056842811397 0.149462169858287 1 1
0.435323960430186 0.388708116857035 1 1
0.108632436026588 0.109916962554701 1 1
0.545517517819519 0.488604282156879 1 1
0.108842157926029 0.113684591601948 1 1
0.0244855186670992 0.0159461707052698 1 1
0.158758667041126 0.155404291789142 1 1
0.0990799477731666 0.0872463812379518 1 1
0.246629422520714 0.238441729443066 1 1
0.171979212077758 0.141124974722753 1 1
0.390582372733126 0.341092802238229 1 1
0.05386388043192 0.101037975646225 1 1
0.256606145814881 0.233989495920012 1 1
0.34494345256256 0.286059219269508 1 1
0.00273702735176063 -0.00926919629199832 1 1
0.334913538105553 0.317140999325054 1 1
0.226143403562733 0.213387649112736 1 1
0.364657112702121 0.33296094884082 1 1
0.117314547502294 0.108093344430208 1 1
0.174763030207465 0.154305567676193 1 1
0.443890704725102 0.406140379205985 1 1
0.149695018697144 0.135646619275977 1 1
0.242892801652889 0.173919910086944 1 1
0.04022475427863 0.0232643288061018 1 1
0.140752524978292 0.146329736330142 1 1
0.15926330692217 0.122416315420886 1 1
0.440986833561819 0.395857529674806 1 1
0.406484983075543 0.361513565422448 1 1
0.399822453173647 0.368067291148163 1 1
-0.0145379951170584 0.00315785859047897 1 1
0.146928207056325 0.163443023482579 1 1
-0.129776298017281 -0.0984665864131025 1 1
0.333321234144372 0.314753814208324 1 1
0.230769019546294 0.218190351611956 1 1
0.370414897309555 0.344182968904107 1 1
0.0150096043961352 0.0179092157105255 1 1
0.243279664474244 0.229074874828243 1 1
0.121617812411369 0.109474045098909 1 1
0.174945926634381 0.174127019559014 1 1
0.107869083335157 0.094096588283465 1 1
-0.0592166413632804 -0.0488597501508476 1 1
0.0548520696459093 0.0309821363564189 1 1
-0.0105940646325965 -0.00213000023819483 1 1
0.138238360848384 0.129634839761792 1 1
0.16135539829061 0.16096003816156 1 1
-0.154113306097522 -0.138200897986085 0 0
0.318576200575395 0.269953510868129 1 1
0.154807387587823 0.163548922310255 1 1
-0.0427346358422062 -0.0207975793252548 1 1
0.117883531033571 0.0974245372964864 1 1
0.165380878803427 0.144268321456468 1 1
-0.147230770603971 -0.129281020328939 1 1
-0.0371466224190767 -0.0245932337967808 1 1
0.322171035564377 0.285418640929749 1 1
0.0882892498423023 0.0623593286804129 1 1
0.0402378490546769 0.040034520116819 1 1
0.186296613921338 0.18166177932466 1 1
0.588132596369102 0.53396015236871 1 1
0.0757125287837412 0.0891763612548944 1 1
0.166830420572169 0.154487004475563 1 1
0.294520245510136 0.268033152557365 1 1
-0.0781885369205386 -0.0578081047576325 1 1
0.126096612247829 0.114986454635358 1 1
-0.00177715514474489 0.00366684653282665 1 1
0.216295021514708 0.224475143637384 1 1
0.339743662883919 0.322614635290785 1 1
0.254034456184 0.240301384660798 1 1
0.134572331413808 0.116196600320267 1 1
0.318917220251945 0.283217588211533 1 1
0.283786020440155 0.198887195440952 1 1
0.12353626518261 0.0962182128240234 1 1
0.149508869005024 0.148758209045493 1 1
0.226396820499342 0.207051662594463 1 1
0.244096773765584 0.220286985911309 1 1
0.0254255526286015 0.0277644423815887 1 1
-0.00529957881982345 -0.0330175259396985 1 1
0.301673380776446 0.280431813903715 1 1
-0.0310206571671063 -0.0207821065455775 1 1
0.341764217472682 0.298519437052091 1 1
0.548149067316336 0.48742332853109 0 1
-0.127458694624404 -0.110646447750577 1 1
0.291195950921119 0.265658367192593 1 1
0.067008085738182 0.0486280748463476 1 1
0.217545380213593 0.198404649648151 1 1
0.207186921841865 0.190496394087886 1 1
0.479911122166104 0.457324341779864 1 1
0.341936677175147 0.29596146968134 1 1
0.494098279456143 0.455995356077298 1 1
0.352956278185152 0.32133904287333 1 1
0.327589702070034 0.309010243953544 1 1
0.139425628355495 0.13284788807798 1 1
0.26787422596135 0.244692626242612 1 1
0.100066422249492 0.0797774091046554 1 1
0.181091530283351 0.158541746383797 1 1
0.336024080636334 0.312894076952196 1 1
0.33142949224251 0.308706544160447 1 1
0.0838827069789425 0.0875704204126307 1 1
0.177131147141417 0.169825918335461 1 1
0.0877406520246689 0.0787855245842388 1 1
0.0199564871234768 0.00606285944079158 1 1
0.142847574003738 0.114763791704275 1 1
0.115651527904499 0.0945075795941225 1 1
0.09833659736835 0.0948574820325885 1 1
0.261394037427005 0.254296575199416 1 1
-0.0469217793777305 -0.0400140980556889 1 1
0.433428813310096 0.392373339111082 1 1
0.0975287186455056 0.082139420236176 1 1
0.138636193184661 0.116742485232699 1 1
0.414019097748545 0.37790444632109 1 1
0.0649937600607932 0.0568540683544948 1 1
0.178193108496757 0.158527825116215 1 1
0.256689052759293 0.223549020889635 1 1
0.352002364369437 0.313291724644094 1 1
0.0892615085537471 0.0844741224906067 1 1
0.399832792100094 0.350880407105888 1 1
-0.140107149162044 -0.0866395039655532 1 1
0.0411553857350326 0.0437643471301488 1 1
0.0374159744947218 0.0133973682991659 1 1
0.260570737939839 0.228000577207127 1 1
0.136274687230041 0.118621728731434 1 1
0.227704281936017 0.205430366294515 1 1
0.135294457260983 0.126308104173303 1 1
0.329982293602496 0.307154704410704 1 1
-0.169156066314594 -0.16707581322329 1 0
0.101123199902053 0.0797049271908607 1 1
-0.00998536353406587 0.0164474541790544 1 1
0.0801740932003005 0.0533755674223602 1 1
-0.0832090396732384 -0.0819404721655581 1 1
0.0384123121882422 0.0739735194972892 1 1
0.451593532478255 0.391743510579074 1 1
0.0510083083012285 0.0365178061696117 1 1
-0.0201374977808986 -0.00371019811549487 1 1
0.446606346515257 0.402580103198848 1 1
0.548955374290291 0.496263895272589 1 1
0.113853610843173 0.120083647607752 1 1
0.137196664044216 0.131831730492981 1 1
0.0331275607167845 0.0105414310004282 1 1
-0.103269558201728 -0.109815601694633 1 1
0.102696962788421 0.0972626897288193 1 1
0.398638606033808 0.327950887018963 1 1
-0.26896344245117 -0.245960771657272 0 0
0.135392997954324 0.123498848368321 1 1
0.164933797330021 0.152746018549859 1 1
0.0532875162129645 0.0519936323929754 1 1
-0.0534627515156348 -0.0396938415983299 1 1
0.324738837917248 0.297679641479186 1 1
-0.202687016612636 -0.161986521426288 0 0
0.208480217373706 0.184257990371333 1 1
0.175428925889199 0.170152591336079 1 1
0.312818824467307 0.264121242825204 1 1
-0.1976777653133 -0.175405556248388 0 0
0.0332514816420271 0.0010653812019697 1 1
0.744679072359065 0.652719139428846 0 0
-0.0566132323961045 -0.0461467274355734 1 1
0.115889896671264 0.128449058231072 1 1
0.175537055251672 0.14281805824414 1 1
0.158129049006066 0.1091843651581 1 1
0.0927967710775039 0.0627162973480067 1 1
0.121850624290333 0.135139448732673 1 1
0.131603429004752 0.114745397148971 1 1
-0.154773202319714 -0.13882435428072 1 1
0.172350454891168 0.161112356918985 1 1
0.213834185715745 0.224008573255085 1 1
0.398127778578714 0.354053072205364 1 1
0.109053742033823 0.104138924503591 1 1
0.344839268089599 0.336826104274988 1 1
0.265475878179169 0.254084544362407 1 1
0.561150057744077 0.503303868024698 0 1
0.00740271672837552 -0.00901356919018992 1 1
0.11113105506995 0.105660410120292 1 1
0.535748945817131 0.485592892470534 1 1
0.149043507204382 0.132137919864283 1 1
0.090225534198789 0.0907042524695599 1 1
0.383147418488108 0.342843200452631 1 1
0.356118136158824 0.322662356070285 1 1
0.469635624823169 0.448475684441759 1 1
0.0950631419476202 0.0746620583638876 1 1
0.0502644669652046 0.0352345754118676 1 1
0.196145387642124 0.179883527400561 1 1
0.20718466125039 0.188366913929158 1 1
0.556215420134547 0.514222345473707 0 1
0.185635587266522 0.172808101565367 1 1
0.165231875356464 0.142449111871283 1 1
0.033737073820943 0.0159244120136132 1 1
0.228381400436691 0.221014683897599 1 1
0.479349543272187 0.426172236752768 1 1
0.250172807254564 0.238003566495403 1 1
-0.092097320732581 -0.0799078262949069 1 1
0.43821400964615 0.391094424269799 1 1
-0.0545827022932209 -0.037068416867914 1 1
0.408729576249322 0.362236021662939 1 1
0.0412097907651908 0.0484214342491618 1 1
0.244808023418673 0.231615354269026 1 1
0.313664903926813 0.276734835699752 1 1
0.249532033584655 0.240372186860107 1 1
0.290492217301463 0.261315807980032 1 1
0.434710680261838 0.385255968633872 1 1
0.0938507165528951 0.0804901363095378 1 1
0.117220601196984 0.0962066332471261 1 1
0.0875291947391965 0.078428229468476 1 1
0.523949935609648 0.47006552876511 1 1
0.0452817922481501 0.0558012852566522 1 1
0.057264790941 0.0457267031668563 1 1
0.337925435484313 0.308729622450553 1 1
0.312542929719133 0.268522771230712 1 1
0.403422956218473 0.344350243246489 1 1
0.368491046312213 0.334223622367544 1 1
0.30691642429646 0.312070871475069 1 1
0.379618103240272 0.335305492391019 1 1
0.176010153009366 0.160145961580971 1 1
0.0745526517711549 0.0749229982732489 1 1
0.682386580692841 0.626411771581665 0 0
0.36325317303628 0.311718796687355 1 1
0.368618082118569 0.331368206677715 1 1
0.508842834113581 0.483943236383116 1 1
0.214392938746577 0.198314798948688 1 1
0.174147544352233 0.174706555902862 1 1
0.265049575245892 0.234243541086144 1 1
0.467142273521576 0.425896970519026 1 1
0.384152557528785 0.353287198674461 1 1
0.310572303489411 0.289368419187039 1 1
0.167873126899551 0.139859663747272 1 1
0.0336801743202855 0.0212254048442279 1 1
0.184536083591905 0.136123147509412 1 1
0.246210764478304 0.230179968723014 1 1
0.00676837212070996 0.0156412037196504 1 1
0.0767135908339295 0.059714699299236 1 1
0.319045971442805 0.30366448310216 1 1
0.0792977412428154 0.0803064685106041 1 1
-0.0890256241750547 -0.0901351038843741 1 1
0.470257685204695 0.435990459147066 1 1
0.354501414470371 0.312105481637491 1 1
0.0313708600410049 0.0246122983051298 1 1
0.356634582521302 0.34212932479329 1 1
-0.0270294325648294 -0.0195096703587117 1 1
0.413491446835874 0.371441169156567 1 1
0.357742801636577 0.341374243801781 1 1
0.163741182923313 0.166683259954308 1 1
0.0381125000494301 0.0377102024138053 1 1
0.435879873826576 0.398415398704078 1 1
0.324681574725891 0.294227634198723 1 1
0.134618143240125 0.133925357633182 1 1
0.0953018235927816 0.0930687442826914 1 1
0.296232873620541 0.286778498249394 1 1
0.279079073868065 0.234175189058095 1 1
0.559886920225605 0.519064528659512 1 1
0.155540638094142 0.12752325326796 1 1
0.121573911868164 0.101083713828531 1 1
0.314760169766042 0.288514376468179 1 1
-0.231012124029786 -0.200477088548148 0 0
0.177840610148719 0.179583562266571 1 1
0.180240235926414 0.183786619242922 1 1
0.0135390412955318 -0.00274934884418547 1 1
0.22197140800479 0.180089900576827 1 1
0.243829098633558 0.222797023415556 1 1
-0.0455142616419817 -0.0337407739511447 1 1
0.168042349462186 0.158216252796638 1 1
0.226774361116842 0.207566154640728 1 1
0.217530204104431 0.203741452037206 1 1
0.147454801784507 0.140249944875649 1 1
0.191455649033204 0.169517265958439 1 1
0.209608816694036 0.187754216558078 1 1
0.294345651545834 0.265734313492874 1 1
0.507031391759796 0.454967598776911 1 1
0.326579851108561 0.305764369523945 1 1
0.438259068100385 0.411821126486767 1 1
0.115035154171835 0.0956855499761656 1 1
0.443505133093556 0.404295890790407 1 1
0.3152710085524 0.276974412889291 1 1
0.296607445458283 0.27609261280624 1 1
0.365154082314844 0.328637758805016 1 1
0.107828349790247 0.0811994147620533 1 1
0.354050905765241 0.34187844461997 1 1
0.0724325664750065 0.0625426055421351 1 1
0.108283593606828 0.103015872530144 1 1
0.29302939860364 0.238600716979891 1 1
0.310845498132844 0.265707563130764 1 1
0.0308721940420916 0.0133885529387281 1 1
0.0379010120226161 0.0222808003431549 1 1
0.133758362815698 0.127434450374389 1 1
0.123774550907362 0.153526359903731 1 1
0.332597564396733 0.295173708629534 1 1
0.384551744304124 0.330649407947531 1 1
0.131724627715855 0.118853111676507 1 1
0.235041906083875 0.225429374068987 1 1
0.232750816607543 0.187266158798734 1 1
0.141031497446483 0.162832180803625 1 1
0.31011713069459 0.289955758324335 1 1
-0.166073458820053 -0.137259020483233 1 1
0.0403582201359439 0.0409562290172549 1 1
0.171163116375649 0.181838019610608 1 1
0.367482647788382 0.330487189649451 1 1
0.368291245465425 0.32116495415079 1 1
0.164347320256395 0.145611378909266 1 1
0.0356624060797052 0.0334170854557895 1 1
0.723281917221848 0.656311291890147 0 0
0.30199108250403 0.284440844856986 1 1
0.325554908654648 0.304074362568833 1 1
0.169262603512669 0.147652485305317 1 1
0.120271500634043 0.0987015118461829 1 1
-0.0978138681055408 -0.110848846637992 1 1
0.2264172009418 0.192023636965714 1 1
0.160037682991995 0.13076087546032 1 1
-0.177979314741446 -0.150619928546713 1 1
0.298416442358326 0.27247915489565 1 1
-0.0157309488399046 0.0115656790706206 1 1
0.355382872974218 0.342478557384981 1 1
0.296318873481432 0.283956595360446 1 1
0.303472403590061 0.270265736978033 1 1
-0.147007374418768 -0.138051922023943 1 1
0.32747719257171 0.290871884487518 1 1
0.300544737703694 0.263066307065127 1 1
0.188293495557761 0.15972808035315 1 1
0.19924181384499 0.200673135713346 1 1
0.162264310783404 0.141780279016393 1 1
0.114949282530582 0.0960541194587757 1 1
0.258605743171102 0.247582423078017 1 1
0.145506052683994 0.117429291528461 1 1
0.38292166079139 0.31763013825906 1 1
0.2175951521084 0.208158954312575 1 1
-0.145537349907522 -0.125673027927906 0 1
-0.0941384398146334 -0.0975569119769428 1 1
0.239645195539297 0.236925416564188 1 1
0.365979438483878 0.331340774935383 1 1
-0.0177732817842153 -0.0311229254988589 1 1
0.475197742672469 0.449092500930275 1 1
0.311585828159281 0.29283231099995 1 1
0.225522680318246 0.207639332290202 1 1
0.207065605060646 0.174713608222026 1 1
0.0448791049962865 0.0274212466288539 1 1
0.123261165821242 0.0973987599046642 1 1
0.251140116064248 0.196677101868673 1 1
0.0941505978309183 0.0700380088823865 1 1
0.337888226317041 0.301253450559407 1 1
0.199803532275099 0.193234616208408 1 1
-0.157782125834595 -0.137982298469077 1 1
0.168364352951321 0.149592710844102 1 1
0.409896674070413 0.374463545661839 1 1
0.258149796106271 0.220133768121588 1 1
0.451001885935069 0.409104768219327 1 1
-0.0967755676260229 -0.103500075231792 1 1
0.370616426409101 0.356088890677853 1 1
0.106130547573771 0.0882600958048552 1 1
0.27427492971893 0.255093795366961 1 1
0.106292814315188 0.0986259995604574 1 1
-0.0634533192913205 -0.0570881113479318 1 1
0.241657509962084 0.190563152923483 1 1
0.209812932601603 0.197447178846859 1 1
0.04020695390919 0.0349489577393428 1 1
0.174116792596872 0.162174741371045 1 1
0.065960555801306 0.042108036486663 1 1
0.0348704736739236 0.0285097038128426 1 1
0.171109136690794 0.172922204767202 1 1
0.142984544150297 0.121051464998613 1 1
0.154021380877685 0.150775335822725 1 1
0.168001265856445 0.157817312768062 1 1
0.178061686787922 0.155697427223426 1 1
0.275981994765367 0.235741478691448 1 1
0.20374320965819 0.178248112676952 1 1
0.424278235677179 0.397908524485911 1 1
0.515336945109751 0.484021560624681 1 1
0.407358491030392 0.377085473489813 1 1
0.405849956028998 0.364427244167074 1 1
0.409767588718023 0.370022536616618 1 1
0.313566523367621 0.296447586268994 1 1
0.176166774749442 0.162443723129872 1 1
0.195928739509859 0.175102689544568 1 1
0.206783595164293 0.187180394465825 1 1
0.108293628419404 0.0959672101618175 1 1
0.00361406944426726 0.0257837096693704 1 1
0.499185423876231 0.475159437737072 1 1
-0.154345779987101 -0.132281193387628 1 1
0.28052517206579 0.25141041592654 1 1
0.451974988314548 0.406664823761771 1 1
0.199451381060811 0.170813902484366 1 1
0.113497015613126 0.0954220709794675 1 1
0.141555681824054 0.136296775007712 1 1
0.549428582821471 0.498833376359258 1 1
0.0418445746782832 0.0568443160932777 1 1
-0.210471611908233 -0.177847216675716 0 0
0.22348719040893 0.231462827268508 1 1
0.163446426323466 0.165489787221517 1 1
-0.147929691472167 -0.159188639123378 0 0
0.365444091460833 0.310728394708647 1 1
0.260211024529581 0.225982909632701 1 1
0.490790768472395 0.448352920029454 1 1
0.423593801860727 0.396169998575006 1 1
0.1574265565521 0.147341014800721 1 1
0.272408977827116 0.247200063740935 1 1
0.372024956578078 0.332746185476623 1 1
-0.0643973982500561 -0.0602892667926961 1 1
0.253892497531564 0.238221552876813 1 1
0.106687464105495 0.0978507873150408 1 1
0.0564259485279164 0.023718321091159 1 1
0.289390323914178 0.238549900805736 1 1
0.0481961517586344 0.0521374813366225 1 1
0.371401880930628 0.342532426398314 1 1
0.391232871464422 0.381307850623459 1 1
0.0750189795834964 0.0172595284764998 1 1
0.339988257329299 0.344083422791149 1 1
0.165380702960012 0.161583089869128 1 1
0.0300175758760615 0.0272990282967606 1 1
0.437763772660497 0.402294154308401 1 1
0.533131781942478 0.494092506437156 0 1
0.230986228312011 0.205098397330196 1 1
0.0143353016571915 -0.00136230181370192 1 1
0.511869630132252 0.415682230372946 1 1
0.31674347237171 0.312240118478472 1 1
0.0172603267837749 0.00589340889604566 1 1
0.206490323461053 0.191938528592981 1 1
0.301832362085013 0.281411722632098 1 1
0.164629085988016 0.160032072990218 1 1
-0.1949496219324 -0.183904446506848 0 0
0.247628367011828 0.225003077485971 1 1
0.200964872452886 0.187736272053584 1 1
0.279088344902395 0.239871393264156 1 1
0.169121046109866 0.129282061112147 1 1
0.144528969360628 0.100871887991873 1 1
0.42066211321401 0.386816796887866 1 1
0.316650038796746 0.292380215278894 1 1
-0.0482882331515217 -0.0565754095588424 1 1
0.190908134936246 0.167652528353832 1 1
0.108548443127071 0.110352021828665 1 1
0.474644873779498 0.438871805599169 1 1
-0.0450463286866857 -0.0297079979639499 1 1
0.284307400269307 0.292249893545917 1 1
0.215488006387024 0.198064546720744 1 1
0.159825142760468 0.127773420375415 1 1
0.340165247659631 0.311781726275959 1 1
0.0837510707409355 0.0645654549312539 1 1
0.470629531747727 0.419458103229835 1 1
0.230093257853243 0.207134121025284 1 1
0.335794902187556 0.344609961118555 1 1
0.348606363931262 0.315724607635801 1 1
-0.0565230334436885 -0.078086240967413 1 1
0.279092759274926 0.25341132582302 1 1
0.176851230384642 0.179859096467237 1 1
0.216506768947804 0.187615242016634 1 1
0.063863561151104 0.0553181557051932 1 1
0.115635497487108 0.120150078824984 1 1
0.3843622680725 0.385667118882617 1 1
0.335973242281679 0.318643705748574 1 1
0.19863150513135 0.173618685306079 1 1
0.152272918862838 0.136117821119218 1 1
0.093186002250459 0.0948436884785846 1 1
0.465595488231829 0.437966245259226 1 1
0.44058517506077 0.41061954927373 1 1
0.130283202885884 0.123521216026047 1 1
0.256373944383736 0.239019624221558 1 1
0.295610051784575 0.252526356694889 1 1
0.511957609491818 0.464646115987216 1 1
0.321591562360125 0.298680284739508 1 1
0.455499020944608 0.41969690855721 1 1
0.391221981397833 0.345369044117572 1 1
0.121001706045093 0.163920440818896 1 1
0.296653187688556 0.261489807882192 1 1
0.111660916419492 0.100015975519487 1 1
0.347340604246865 0.330330233444358 1 1
0.274893534877818 0.245503676252889 1 1
0.175571066361831 0.180915025680866 1 1
0.25613422907598 0.225352199639905 1 1
0.0879048735697332 0.0682102438297977 1 1
0.508003586146881 0.43297760854848 1 1
0.286946707795185 0.256282788731106 1 1
0.218372080258551 0.222460927581762 1 1
0.0408964817470307 0.050831198210998 1 1
0.121115959559176 0.106881466342451 1 1
0.169007752557523 0.147663037130168 1 1
0.119094095288487 0.119395686086369 1 1
0.20028459859726 0.179926013768013 1 1
0.037096671971806 0.0375928539389528 1 1
0.169505663224731 0.186171402155175 1 1
0.053641035376539 0.0266058460334289 1 1
0.38934755548141 0.360483779900362 1 1
0.220085970903134 0.197871597911164 1 1
0.26201376503183 0.229175621710376 1 1
0.269040227883331 0.243846147785639 1 1
0.383779584964823 0.350888936369609 1 1
0.162472692212398 0.144527121138373 1 1
0.220324620532767 0.193139280402641 1 1
0.457178816045068 0.397700965549656 1 1
0.219788573275154 0.224191677099529 1 1
0.0407326856055417 0.0406335271191634 1 1
0.089636231485294 0.0944573029047304 1 1
0.167014737064525 0.161030116071563 1 1
0.446238241397288 0.410724488436491 1 1
0.171092838773925 0.145572314303247 1 1
0.571471376060609 0.512659286077226 0 1
0.08635432034853 0.0879028297486776 1 1
0.125668541660581 0.0897447809814033 1 1
0.475348224308239 0.421069248645918 1 1
0.264440403740221 0.236535502171847 1 1
0.143375298520533 0.135863668458984 1 1
0.388348784543897 0.36687780675072 1 1
0.106339854632677 0.0823544667928615 1 1
-0.044744888075098 -0.0297089385297462 1 1
0.138797346889655 0.125696657150246 1 1
0.152063692146803 0.120667027929009 1 1
0.40571862971621 0.3616181090241 1 1
0.0969612187480677 0.0866119863449038 1 1
0.108096476460174 0.0993379486300155 1 1
0.0433563663295858 0.0433204961571471 1 1
0.332074489276691 0.308693760015356 1 1
0.027020645200415 0.0229956693650023 1 1
0.0564902303420276 0.0588836668002918 1 1
-0.0354627112653724 -0.0298349371501955 1 1
0.470711844383226 0.429054776518989 1 1
0.372441230684228 0.343046234727039 1 1
0.312440709309515 0.277497514258236 1 1
0.106605813004033 0.0838576246176722 1 1
0.0913728306502589 0.081232563921301 1 1
0.386570122789835 0.364274599751666 1 1
0.0787592446205799 0.0620250183853669 1 1
0.285602731511027 0.247154476209118 1 1
0.165864520530377 0.150676248573772 1 1
0.393091018851061 0.357448517857109 1 1
0.0519604304204281 0.0377181811599082 1 1
0.147408549478545 0.125568163944225 1 1
0.0783731840852516 0.064008426927075 1 1
0.295356950957728 0.233653761443471 1 1
-0.0340690543715932 -0.0279330523908614 1 1
0.101669122872632 0.0788946755688162 1 1
0.0116468333107696 0.0314396626904184 1 1
0.159559951016639 0.142291732233764 1 1
0.0122681704964025 0.0182505081087751 1 1
0.0699206073505621 0.0541358605097899 1 1
-0.0717110660198702 -0.061433358280433 1 1
0.41050482857386 0.371787182653735 1 1
0.0684933470349319 0.0779193219726753 1 1
0.0949799256965126 0.0828469627262827 1 1
0.18253420874991 0.149784673845173 1 1
0.418177838626906 0.382528259450385 1 1
0.221026839139807 0.141553354607809 1 1
0.438348868012881 0.383235897603828 1 1
0.0888560845167629 0.0940457664485063 1 1
0.530384637135709 0.480790115336252 0 1
0.170354045554139 0.155890830261143 1 1
0.282316557479726 0.245290188480889 1 1
0.258543041084664 0.237095205973348 1 1
-0.0467791450782347 -0.0411778158694013 1 1
-0.106405078843894 -0.111239262489077 1 1
0.0683467643678695 0.0650453828056597 1 1
0.0889686519658428 0.0912477875177962 1 1
-0.169123997079676 -0.17288387803332 0 0
0.129056302000165 0.118698858314052 1 1
-0.0358010680575152 -0.0265789477983381 1 1
0.292007827877592 0.27537631413649 1 1
0.161295371656681 0.149679712535341 1 1
0.217724482356646 0.175825270344982 1 1
0.111798248061208 0.0926768692272065 1 1
0.476474917174814 0.427565963200368 1 1
0.202920370335824 0.187547619071438 1 1
0.178273866642417 0.175787129228892 1 1
-0.00847329720923912 -0.00482013125095539 1 1
0.0311914612353052 0.0255269095497019 1 1
0.284856815724975 0.256242693507905 1 1
0.277487364486369 0.251076992228251 1 1
0.0782573367806214 0.0778289328857157 1 1
0.130317934247415 0.135409387951 1 1
0.196662479630713 0.172739457704359 1 1
0.180107139701185 0.174411251830863 1 1
0.177217379727741 0.146082965026789 1 1
0.221902534931773 0.204736102663636 1 1
0.443306332450756 0.410661662765414 1 1
0.289271019139149 0.267391592918268 1 1
0.0405414067419141 0.049655640835277 1 1
0.188071774122974 0.171207560801121 1 1
0.12388164654022 0.0918215426231741 1 1
0.17801328806244 0.163000403075466 1 1
0.231491199767933 0.205097069817687 1 1
0.419571338112383 0.365225093309664 1 1
0.173289272341487 0.153524696399017 1 1
0.197216174261553 0.177117204913203 1 1
0.297802924169106 0.276391897376693 1 1
0.0586242261819571 0.0600044894490784 1 1
-0.221985109791195 -0.199337131889942 0 0
0.33524914063857 0.307246930459598 1 1
0.0446435715484851 0.0511404415285158 1 1
0.423062774952445 0.44219709700191 1 1
0.227996838047808 0.145041478796702 1 1
0.00529324172000976 0.0218832599380477 1 1
0.261987916182844 0.251688203152969 1 1
0.332804903538877 0.288911521414887 1 1
0.131708997653874 0.122467173824196 1 1
0.196480431230689 0.152937987784926 1 1
0.334294617806407 0.303530597549361 1 1
0.457354088479086 0.425694679188809 1 1
0.252554628801398 0.229906011032953 1 1
0.327852264015242 0.287268658156457 1 1
-0.201715971521871 -0.171531936887994 0 0
0.175247677893285 0.158763157145453 1 1
0.360291213393813 0.325748922777847 1 1
0.21825589674012 0.221185910845702 1 1
0.135359791715583 0.115193376851643 1 1
0.295445407778459 0.271694777655096 1 1
0.101649195516055 0.097982805863481 1 1
0.434151550521826 0.401897368910778 1 1
0.50671457131643 0.452499236448248 1 1
0.27831144119094 0.244251898781893 1 1
0.0772249881488948 0.0702098229688432 1 1
0.275202435503369 0.253133858819932 1 1
0.431145520041652 0.390455573913185 1 1
0.158102729770568 0.147192208275695 1 1
0.37949703164406 0.311456355451778 1 1
0.270550770630375 0.246242733512078 1 1
0.470069535480112 0.435094536407494 1 1
0.374078587801176 0.352098546707837 1 1
0.140860139156129 0.134951657827651 1 1
0.170032721193411 0.177685472414542 1 1
0.0473164506041933 0.058305772881895 1 1
0.066372340297274 0.0540271350542144 1 1
0.153745031079175 0.132432665498622 1 1
-0.041718519030136 -0.0262988558646186 1 1
0.0407672351787721 0.0232939147782875 1 1
0.254361381586526 0.226092200672082 1 1
0.259184480052998 0.231345754123635 1 1
0.179757769345711 0.142931794815284 1 1
0.0210001820338976 0.0256164337303302 1 1
0.215680536574147 0.193267006275946 1 1
0.192261888592697 0.177430286735414 1 1
0.222236954626672 0.221961519228052 1 1
0.287031764381498 0.267338983847209 1 1
0.154680883913137 0.133686361891092 1 1
-0.0468364808363507 -0.0395867785209992 1 1
0.411765037914493 0.360322372128886 1 1
0.111117467602131 0.120470909802618 1 1
0.433728506514758 0.403456181548768 1 1
0.00187579901321851 0.00862910841777446 1 1
0.226656782422081 0.202945345052736 1 1
0.118407751797376 0.12806004142164 1 1
0.175111902382312 0.174432485914112 1 1
0.224988461892367 0.229966500671905 1 1
0.234670158302374 0.204119201626704 1 1
0.119945700891144 0.114425405385905 1 1
0.17418861529616 0.181255034681757 1 1
0.128559470052487 0.125432161471605 1 1
0.10044521053502 0.0981392540045225 1 1
0.457781258010091 0.413370500710979 1 1
0.432311495000511 0.376142456375955 1 1
0.286222152897686 0.276432501008938 1 1
0.00396977341867563 0.0354264783100478 1 1
0.426273281481124 0.380226987617635 1 1
0.153869710613399 0.150834165531604 1 1
0.645366334573761 0.582463624420146 0 0
0.0916696037437408 0.0860483390117366 1 1
0.276147320396449 0.250079575361006 1 1
0.14490113867143 0.165920621187196 1 1
0.567789833659296 0.510540152336733 0 1
-0.0380202239560419 -0.0340138845186568 1 1
0.169741043940086 0.168390762600557 1 1
0.13770082235798 0.141221808162418 1 1
0.157836007437634 0.142801402929172 1 1
-0.169629608633237 -0.159725362620279 0 0
0.311971182765014 0.287045936670719 1 1
0.295258227429012 0.284287449086387 1 1
0.154666045287022 0.145663577205077 1 1
0.0393881314213125 0.0346483311749927 1 1
0.385660590109967 0.340780061388674 1 1
0.0118191589899667 0.00156741838050829 1 1
0.10662818355855 0.0964596671790436 1 1
0.117813340142432 0.087314294565812 1 1
0.161357770692007 0.147132014521489 1 1
0.317608280159485 0.29101940995267 1 1
0.0560376220058118 0.052759672121521 1 1
0.291035734386017 0.269286921558933 1 1
0.0608058180613836 0.0586378524769236 1 1
0.768834963350571 0.687028605008471 0 0
0.192529024094304 0.208682053057949 1 1
0.0405887060322764 0.0334635916085603 1 1
0.380038905993691 0.357152220117465 1 1
0.0827805086521776 0.0984691576109188 1 1
0.135367852663532 0.118081502269211 1 1
0.320707796851426 0.296090929848538 1 1
0.0791725728981273 0.0722212496637473 1 1
0.123771811622512 0.135221921844379 1 1
0.433630073445645 0.409007248186328 1 1
-0.120149552053725 -0.09682210061551 1 1
0.279458008400962 0.259982802200501 1 1
-0.0339699447369578 -0.0164068869688729 1 1
0.291798558893153 0.260144683194036 1 1
-0.0174878995480427 -0.0131987119928054 1 1
0.241594954917352 0.220944617340117 1 1
0.500811429396484 0.449749649818388 1 1
0.273411587795223 0.25587248331421 1 1
0.225055984991857 0.214721568970732 1 1
0.234534748654563 0.217465111463894 1 1
0.0746419882852679 0.0655847371204288 1 1
0.0839199693980836 0.0697672121556564 1 1
0.610744329110783 0.562798011472667 1 1
0.111880679829739 0.110659155985081 1 1
0.176289167675958 0.180035692389223 1 1
0.177654843344276 0.16761620657682 1 1
-0.13788118429126 -0.118843144234762 1 1
0.0144611805238741 -0.00496668116334494 1 1
-0.0233079993240037 -0.0375119153944784 1 1
0.114376030204497 0.105785439072383 1 1
0.340465451671604 0.309607332929598 1 1
-0.0466758665519027 -0.0506848460761999 1 1
0.208323721976561 0.190303437270575 1 1
0.00262152225801919 0.00418022634104538 1 1
0.587059539612848 0.539903585848595 0 1
0.0334868797171151 0.0441332446434871 1 1
0.031207240227482 0.027820836500296 1 1
0.356820890069448 0.345005863214174 1 1
0.498570432058375 0.453058393822405 1 1
0.211435940792528 0.190900618241641 1 1
0.427877288151492 0.393585585129259 1 1
0.0848084860842836 0.0856945584587862 1 1
0.235839333267329 0.196678646327759 1 1
0.40935816872551 0.397038905134296 1 1
0.0144260634846772 0.0232357063499651 1 1
0.146044552410682 0.136560443750662 1 1
0.701924512823008 0.643489588093471 0 0
0.0957078389155675 0.100630635445635 1 1
0.190412516928583 0.174633095993403 1 1
0.22353299571459 0.231859798483086 1 1
0.297182046492381 0.279776826693563 1 1
-0.066636539646712 -0.0575244613922585 1 1
0.337989878760805 0.316677347704349 1 1
0.269716036581327 0.247943381662322 1 1
0.112045429603353 0.0930742827755952 1 1
0.0164182229394424 0.0157000501319994 1 1
0.143557394512169 0.134233895213498 1 1
0.210088092334401 0.174710726325416 1 1
0.191830241854666 0.178510436502791 1 1
-0.0996021374252231 -0.105639066909643 1 1
0.153455530685784 0.137459908973032 1 1
-0.00120991997226853 0.0158482611149389 1 1
0.281873565307218 0.247938122899946 1 1
0.393284456307004 0.356747227261642 1 1
0.190135107677945 0.167435361928148 1 1
-0.0718421975903827 -0.0619216849960393 1 1
0.159575919057193 0.146223465498503 1 1
0.464070032093143 0.407275495325341 1 1
0.321481930898252 0.2901023793621 1 1
0.324493365266549 0.288674483687687 1 1
0.337149492286187 0.308382799030329 1 1
0.411519623521695 0.376957994436489 1 1
0.117193937739383 0.109751074099797 1 1
0.310660819159981 0.277057840879824 1 1
0.271067220973331 0.234010183476935 1 1
0.212332853094836 0.184695807156079 1 1
0.139488955251923 0.129114511433712 1 1
0.432279689950602 0.384453743142611 1 1
0.417741438388753 0.363991199748444 1 1
0.143853748052233 0.147359609412695 1 1
0.152536150568843 0.132288523381921 1 1
-0.0263981414336904 -0.0249341047478823 1 1
0.4499451505255 0.387245003858573 1 1
-0.105724880957835 -0.0910411426889574 1 1
0.214942214909253 0.190941695795949 1 1
0.307404397178457 0.257313500177432 1 1
0.109914208482925 0.0976758340687342 1 1
0.0547846824975471 0.0668438552785039 1 1
0.296843154722225 0.261425883635271 1 1
0.659032793808268 0.598466624122767 0 0
-0.0924414605016095 -0.0982022235786368 1 1
-0.0909358348222081 -0.0664133384925502 1 1
0.502880809047834 0.454669530040065 1 1
0.25966784460722 0.231408113658874 1 1
0.176885705889353 0.162000905613069 1 1
0.476647928426737 0.449894026091782 1 1
0.0475834942840977 0.0581597041045163 1 1
0.475823143941289 0.436434886364715 1 1
0.0879414218873592 0.0585645269227514 1 1
0.287807849640393 0.246422883627025 1 1
0.402217113343287 0.364540364474144 1 1
0.132438386183768 0.141167078752718 1 1
0.313155649949913 0.277381863318137 1 1
0.278818333681441 0.266313934553227 1 1
0.000581880784731446 0.0161475002361746 1 1
0.431831883339101 0.411214484103959 1 1
0.051965341654074 0.0558974532969183 1 1
-0.0706267166296917 -0.0564945120801442 1 1
0.326819413340775 0.274514531621583 1 1
-0.0372482230917059 -0.0195810998702879 1 1
-0.382986695529797 -0.297854249279134 0 0
0.34854689382008 0.301566069158172 1 1
0.400573021785275 0.376167706633623 1 1
0.245064684101993 0.228249823839406 1 1
0.404503041925592 0.351403906190346 1 1
0.230943279653178 0.224255605681369 1 1
0.215860784430613 0.166007449983674 1 1
-0.0427635586576579 -0.0302497177233399 1 1
0.275069820201694 0.268597921990946 1 1
0.194549188728435 0.18182291579591 1 1
0.505425545863837 0.45936669961581 1 1
0.231940048627899 0.206153846027814 1 1
-0.0703236439377201 -0.0905494652779742 1 1
0.344543150082979 0.312929156551089 1 1
0.270196676964906 0.295411484006194 1 1
-0.0476483798235579 -0.027902499304555 1 1
-0.0451278924449369 -0.0555160768748205 1 1
0.476082208639959 0.406555070417651 1 1
0.264199159753627 0.249934537908653 1 1
-0.292867136600643 -0.265375554981274 0 0
0.158121407611513 0.143204732902718 1 1
0.147966852657316 0.13332649121987 1 1
0.128561271936779 0.123881236644285 1 1
-0.122930218756069 -0.111814640388045 1 1
0.0981883576273005 0.0981250628353059 1 1
0.422717194019014 0.389112415138928 1 1
0.214494322061181 0.182892202839737 1 1
-0.0121786598424559 -0.0231405562492149 1 1
0.448584058256376 0.414132107859791 1 1
0.49166933014414 0.425792525926631 1 1
0.0919514857680831 0.107210591616962 1 1
0.28223456277127 0.262941637497618 1 1
-0.000392486457393357 -0.00706157060361828 1 1
-0.0446538273144378 -0.0373232074343843 1 1
0.634217736865278 0.541343366401589 1 1
0.34634662193228 0.365998511966628 1 1
0.224448415426143 0.206051312025728 1 1
0.113597374261354 0.104539543041686 1 1
0.0642042218458227 0.0696336666099474 1 1
0.256926770814646 0.233586266247626 1 1
0.517304469449587 0.478694927713282 1 1
0.21680085337094 0.187419916997103 1 1
0.200123984133271 0.191554437213978 1 1
0.660324803068753 0.613868046367759 1 1
0.1586946105766 0.142902744099434 1 1
0.211300584559436 0.166413149587281 1 1
0.125892862198741 0.128710286777083 1 1
0.108608366263732 0.0976970880771779 1 1
0.0652147558777149 0.0426577620050981 1 1
0.284880666481637 0.270950341731274 1 1
0.32396359014845 0.276569128522803 1 1
0.221997054149787 0.200434133066439 1 1
-0.00869637904330229 -0.03470724090067 1 1
0.43237081981033 0.370125619889931 1 1
-0.087165386766979 -0.0945933882138979 1 1
0.131818927572887 0.118643944983346 1 1
0.108587130182385 0.104105655990702 1 1
0.561251659337623 0.537005380625784 0 0
0.137426023732477 0.117863631747569 1 1
0.036715103820539 0.0281753714566814 1 1
0.323169277702766 0.297936360505263 1 1
0.0425103974241985 0.0405859586918876 1 1
-0.0542857125891706 -0.0349826550511033 1 1
0.263387461426002 0.244737226894794 1 1
0.370839183555805 0.324805641527023 1 1
0.339749315160261 0.318567499112325 1 1
0.148625576120484 0.17167799938717 1 1
-0.0643915728602818 -0.0746524922970679 1 1
0.479169024772943 0.442086169541385 1 1
-0.135886871362543 -0.133757797661886 1 0
0.151272824208924 0.135758544628445 1 1
-0.0874186222982807 -0.0830300388487572 1 1
0.147764664577053 0.136221733951118 1 1
0.235267021892206 0.210837997138848 1 1
0.109900302062355 0.101141788525293 1 1
0.0794548445815146 0.0660798748218473 1 1
0.0221299389660405 -0.000314261103480925 1 1
0.0175223296871995 0.0353322799203609 1 1
0.325916432317862 0.291722841485854 1 1
0.38153374349127 0.359619753348468 1 1
0.0259181390190617 -0.0040830603763977 1 1
0.446713944149369 0.391831134622168 1 1
0.230808052185815 0.215818803258344 1 1
0.321479525073269 0.271079143379664 1 1
0.352028523454166 0.307915022407316 1 1
0.527912015552169 0.480777252847858 1 1
0.111393823588552 0.0968208466300692 1 1
0.123641479473009 0.109619307488555 1 1
-0.0387150472934334 -0.0298646693601299 1 1
0.350885734297989 0.316530531232785 1 1
-0.0679651563297025 -0.069833535121761 1 1
0.0634600942266065 0.0655770434131313 1 1
0.185258371497559 0.186943848315823 1 1
0.330977654626419 0.320859960348267 1 1
0.366083078166427 0.324113979122028 1 1
0.202021615069654 0.190721710773815 1 1
0.154673674818206 0.146896560489224 1 1
0.0924188693771288 0.0938036147798459 1 1
0.401435797182457 0.33996120258774 1 1
-0.06171262290109 -0.0530718745203202 1 1
0.348604660066937 0.298444037181344 1 1
0.420816095265422 0.404660435291219 1 1
0.420997754734926 0.394040749388042 1 1
0.223419909329704 0.181945666397841 1 1
0.0485043201120932 0.054384920941911 1 1
0.0209906227347142 0.0362019615695577 1 1
-0.0796879856895372 -0.0837505194759181 1 1
0.247564584080713 0.199684824399284 1 1
0.0605944219282414 0.0476023416140125 1 1
0.554526761473297 0.502749159153846 1 1
0.242512626761607 0.206140991670859 1 1
0.390590771587609 0.378153909101865 1 1
0.32732023474794 0.30199468365564 1 1
0.266316614574941 0.273447394545093 1 1
0.211289313512594 0.193812218116804 1 1
0.224605349140654 0.220082308154268 1 1
-0.196003876199147 -0.17833699667548 0 0
0.362351275715604 0.351831870437222 1 1
-0.0554542540028748 -0.0355316313171112 1 1
0.0484377780006418 0.0261154698253399 1 1
0.124113069511633 0.108339428505557 1 1
0.326185750165148 0.295123770498792 1 1
0.301639626155534 0.285971669245004 1 1
0.275492963287041 0.244865122582838 1 1
0.22536764758611 0.199780092625747 1 1
0.211036098983553 0.183008075667249 1 1
-0.0143264865250421 -0.010387982169322 1 1
0.328830923638926 0.297771483364801 1 1
0.207876773005863 0.205517374671583 1 1
0.0500553549326946 0.0764902639113631 1 1
0.0643125710798282 0.0580431800622149 1 1
0.016853601816902 0.0475827330470681 1 1
0.0975930000185946 0.0826997353603366 1 1
0.304989942777821 0.291184862359521 1 1
0.0628625058118476 0.0532971626901749 1 1
0.253067385814675 0.230648801765398 1 1
0.316490463699772 0.293804151648546 1 1
0.0492806674698534 0.0525217154947513 1 1
0.14235493706527 0.11963252720833 1 1
0.223774659667739 0.192319990026414 1 1
0.155867815215266 0.116175521124654 1 1
-0.113276882065901 -0.0715317869892386 1 1
-0.305952998508593 -0.257231748473538 0 0
0.18909130563112 0.165115325314801 1 1
0.542945111923259 0.461019679326037 1 1
-0.221400145619239 -0.190689318825735 0 0
0.239165416355449 0.200116961392769 1 1
0.06310665795243 0.0589490363507984 1 1
0.0107667044785668 -0.00192460520857285 1 1
0.145319396506466 0.14604340154228 1 1
0.389965606710987 0.373024178362434 1 1
0.316055104606384 0.263349368565801 1 1
0.606300138013866 0.557685869162445 0 0
0.329482534353942 0.307160206266651 1 1
0.145080107322928 0.122957150497881 1 1
-0.0864504434523437 -0.0881657991364805 1 1
0.145105555629702 0.123255441913924 1 1
0.249119409770317 0.204372565264869 1 1
0.246055418977211 0.231276570990266 1 1
0.11590009643751 0.109084493394234 1 1
0.345809844124936 0.3084512875271 1 1
0.125350882748509 0.102855492775423 1 1
0.180162244395943 0.154098608798157 1 1
-0.0162364497496134 -0.0307103322986723 1 1
0.0312511686178179 0.0241230812552058 1 1
0.39985401422327 0.341815061484436 1 1
-0.118147457982516 -0.0996215221823294 1 1
0.264732372260469 0.24387846997639 1 1
0.358616746634685 0.323223123354248 1 1
0.0783132162737647 0.0802000547722863 1 1
0.491966465161754 0.437249940485375 1 1
0.156553125592295 0.128435388822648 1 1
0.356304378179595 0.335218730691064 1 1
0.453161777966905 0.420091674957144 1 1
0.299939628475481 0.270783179295772 1 1
0.123431708833309 0.0897123782755996 1 1
0.308713885567763 0.281803320937804 1 1
0.493968734595528 0.461145042424706 1 1
0.0398220397201376 0.0404156460131679 1 1
0.475666611589447 0.439527663525238 1 1
-0.137140042880913 -0.112508579871635 1 1
0.0695107760775282 0.0737355491071904 1 1
0.142816478725983 0.13624907179145 1 1
0.23511427076897 0.220771306151165 1 1
-0.0392193587998672 -0.030678449247898 1 1
0.278617776254153 0.208785107849842 1 1
0.454191772573974 0.404672870391882 1 1
0.260959739092594 0.224431303988678 1 1
0.168756630240794 0.153878808566668 1 1
0.170712715415572 0.131197441648675 1 1
0.38818529854751 0.347601306265468 1 1
0.298237550284149 0.284114763090383 1 1
0.206579240299915 0.198360535117947 1 1
-0.0171920754799259 -0.0404775831118173 1 1
0.224869978768181 0.207467211223789 1 1
-0.0106417564036229 -0.00201839343830855 1 1
0.107927389540414 0.111884184615649 1 1
0.283923920040179 0.279155924013536 1 1
0.433301726924655 0.378377155416306 1 1
0.127331774906 0.0819610943598229 1 1
-0.170344798004709 -0.174988643436099 0 0
-0.145856196363308 -0.122671135022144 1 1
0.158808087306662 0.142022830595483 1 1
0.216651783331141 0.159398906058992 1 1
0.373538245336354 0.333467638154547 1 1
-0.0792429962068932 -0.0977828766113271 1 1
0.0584395328005018 0.0183689492011074 1 1
0.163018606438562 0.162839926393662 1 1
0.148940416381801 0.152277446946497 1 1
0.143864380420369 0.138796825571606 1 1
0.477149252992235 0.436818496625382 1 1
0.000215095197430687 -0.00470610200505931 1 1
0.0707647204841313 0.063688543220507 1 1
0.255720804393158 0.240176782756857 1 1
0.169754638663804 0.138461295655071 1 1
-0.0542008501900108 -0.0368527379417501 1 1
0.159554086114443 0.119364704925646 1 1
0.186650086230038 0.17136506119904 1 1
0.226993522265434 0.215006767831602 1 1
0.195918303688432 0.195971752316524 1 1
0.30433465815567 0.275134731470408 1 1
0.184518739595152 0.176795234746708 1 1
0.289840560923988 0.248941264198405 1 1
0.279795065283145 0.270704078642919 1 1
-0.044985821860675 -0.0201497958140543 1 1
0.104887630549702 0.0966232198600287 1 1
0.23962892113005 0.204797555569014 1 1
0.212293462938843 0.183122033631587 1 1
0.395565241360385 0.38628545947703 1 1
0.146122404136731 0.123298614515811 1 1
0.0606251890881607 0.0733327866476172 1 1
0.461613487222964 0.41696732633188 1 1
0.369403661721841 0.351377830167824 1 1
0.408712888833251 0.366731479096558 1 1
0.283826550812495 0.277560062647932 1 1
0.212639708848385 0.191761353690913 1 1
0.0937696680641828 0.102964177464325 1 1
0.0754851362617748 0.0688326061801824 1 1
-0.10948087099655 -0.0908679803735759 1 1
0.260337936968865 0.217527367266969 1 1
-0.147510244052733 -0.123613473577833 0 0
0.261169343512552 0.232694864436655 1 1
-0.0857508229790218 -0.0889748203368574 1 1
0.267871547888296 0.24038518472596 1 1
0.0585488772308172 0.048821189709174 1 1
0.432111049680823 0.404129800211128 1 1
0.388322365437119 0.346131354000207 1 1
0.272409291366953 0.219704126053552 1 1
0.412931129529308 0.376263186819015 1 1
0.2176272774888 0.205014923058703 1 1
-0.122868529303079 -0.11614296655225 1 1
0.181939557097847 0.175326131947163 1 1
0.307566597529444 0.294910493591781 1 1
0.170602857263336 0.157018708915902 1 1
-0.0222311777065672 -0.0220503880245354 1 1
-0.139419737384149 -0.113230103738578 0 1
0.206302026692363 0.177609478858525 1 1
-0.149956224199496 -0.121469217136294 1 1
0.0148721936567481 -0.00344716111923881 1 1
0.0909414880643788 0.0834399791091828 1 1
-0.00706581163546637 -0.00391469338474645 1 1
0.366925909765623 0.323214121677408 1 1
0.352483739866724 0.315306508408779 1 1
0.0100977898884609 0.00524275492416799 1 1
0.0791919056387874 0.0531281785963884 1 1
0.0823447199007386 0.0734469717630482 1 1
0.244087183510775 0.214643574725499 1 1
0.0886587723964657 0.082999226468818 1 1
0.0606158103445013 0.0694137057973005 1 1
0.618397011739092 0.557702992173226 0 0
0.315213879652638 0.282239700997783 1 1
0.157182752276312 0.127422423542677 1 1
0.26013484514383 0.236272322749827 1 1
0.133987252965782 0.10997729820561 1 1
0.274991562660477 0.251301241671362 1 1
0.400956957891557 0.370412064941629 1 1
0.413557215204499 0.383129860351358 1 1
0.335309079623379 0.304439062605619 1 1
0.329110121929923 0.304920816250214 1 1
0.221559786616116 0.212070576995788 1 1
0.35125831576639 0.337337625706356 1 1
0.0758961083597381 0.0767489212642537 1 1
-0.150678113610708 -0.148258558028161 0 0
-0.307517653922941 -0.296036960004594 0 0
0.251870936337635 0.223186019719385 1 1
0.381527134628651 0.382837640798054 1 1
0.374080967857687 0.340255164923939 1 1
0.138582580039969 0.131059214505701 1 1
0.0896315365060185 0.0789911334801377 1 1
0.357937330008078 0.351833235639296 1 1
0.172753887410825 0.150814195037108 1 1
0.11083042469507 0.0994758668719237 1 1
0.0398820415167701 0.0341053659849005 1 1
0.39309197228123 0.350793425211939 1 1
0.303617095536506 0.287882652562338 1 1
0.158640087912391 0.166581190627731 1 1
-0.0981412805253197 -0.100510708994707 1 1
0.0605564512008397 0.0938284991562495 1 1
0.426379372634977 0.396580267382386 1 1
-0.0450367559932849 -0.0328604908857559 1 1
0.140030301218487 0.115564541453928 1 1
0.299921108573523 0.261694921680373 1 1
0.169556064226927 0.141305570904194 1 1
0.48841813102085 0.436121640793792 1 1
0.386528008993998 0.343974359010992 1 1
0.238180283733214 0.233667879483977 1 1
0.151426214009033 0.097274847961272 1 1
0.235705947082181 0.236042924987093 1 1
-0.0921699723126794 -0.073386944017616 1 1
0.0299928410673503 0.0225456452974886 1 1
0.226292184165629 0.193658771119059 1 1
0.164017313581933 0.142043297355763 1 1
0.369911589479775 0.336507623381123 1 1
0.300042757640196 0.271173630066577 1 1
0.378359700851838 0.340795379684736 1 1
0.321852339175983 0.296425381291095 1 1
0.288744451264488 0.263583243938038 1 1
0.235820764239079 0.215209682791155 1 1
0.492957275946025 0.417453550866351 1 1
0.143669615192539 0.151171422004541 1 1
0.174632062914357 0.170406274356026 1 1
0.0140635381160552 0.0138149352231355 1 1
-0.0649008544796892 -0.0676924291263465 1 1
-0.0115854980987955 -0.0134806021238605 1 1
0.189896210934246 0.172881703076201 1 1
0.552372556139185 0.502272536531101 1 1
0.377121434713893 0.342759822938125 1 1
0.384914796339615 0.350402818369936 1 1
0.0972158940211835 0.0899720766767662 1 1
0.538448684282676 0.506554358828901 1 1
0.267206477889868 0.257428947378339 1 1
-0.120958491882792 -0.0902573345423762 1 1
0.129342641939868 0.116522333312488 1 1
0.0250001314916201 0.0313164825326453 1 1
0.27047919832207 0.259486362774911 1 1
-0.0550503166961358 -0.0555423066644255 1 1
0.225366510981313 0.202740808853347 1 1
0.180156511117609 0.153759382328806 1 1
0.178615667512293 0.181163054373605 1 1
0.127359167013361 0.110572258637366 1 1
0.210312966725798 0.191884367978981 1 1
0.442993719604861 0.387886440915227 1 1
0.159360530073404 0.152541672524814 1 1
0.124984382116718 0.113273377374573 1 1
0.111590127294478 0.100595997106059 1 1
0.111938489637094 0.103959192634804 1 1
0.236489702692611 0.209044269541339 1 1
0.23680115342981 0.19410851423101 1 1
0.594807753747194 0.554376817946215 0 0
0.207497673786622 0.195518062682851 1 1
0.174280318324932 0.154968032756443 1 1
-0.023427380200513 -0.0250969019464917 1 1
0.13058238092603 0.0999239592766051 1 1
0.178464441776633 0.164375402399754 1 1
0.437356329227142 0.382717006264512 1 1
0.446551021802181 0.414775775334719 1 1
0.154350961398174 0.119303225719679 1 1
0.3797413390353 0.327605833033583 1 1
0.0422878538902431 0.0333017114212109 1 1
0.186711846777188 0.18530728284148 1 1
0.220502527782543 0.204345240645551 1 1
0.285367985264336 0.251400815497702 1 1
0.284429130108946 0.254643369608637 1 1
0.362401093705488 0.32074619562688 1 1
0.127172214435827 0.125219133930084 1 1
-0.154199997818189 -0.0989515115966047 1 1
0.169491983724836 0.171379979626239 1 1
0.283626595617014 0.241607004117157 1 1
0.296122446518385 0.266879236403663 1 1
0.0765312682363095 0.0627106936221332 1 1
0.148990015892014 0.117447675546974 1 1
0.310275436042375 0.296339905088699 1 1
0.225030644508345 0.186197333893283 1 1
0.381310368997313 0.335749556738667 1 1
0.459746212884149 0.436888140503902 1 1
0.0361236325233331 0.0171695817481844 1 1
-0.0484908323475184 -0.0297666499358062 1 1
0.193340358995752 0.168445689444128 1 1
0.168451856946981 0.15973250232684 1 1
0.231049782473793 0.222160376060341 1 1
-0.0728413207563294 -0.0544223641326423 1 1
0.300655890591204 0.265662141734878 1 1
0.0490288859148269 0.0591336644446862 1 1
0.157006274524821 0.156913145853212 1 1
0.0986622257984389 0.0701948785594325 1 1
0.0470934014010718 0.0327353177535201 1 1
0.280428583146077 0.271794692706198 1 1
0.305766743544701 0.289192418399178 1 1
-0.0644574805731082 -0.0438936070521295 1 1
0.0734544263519743 0.050817112554065 1 1
0.190889052323681 0.192126363385866 1 1
-0.0343989487298388 -0.0289864107142213 1 1
0.0327344730530194 0.0365162147893095 1 1
0.323360318833723 0.296851921498689 1 1
-0.0658779267536037 -0.0701746885898112 1 1
0.194434380148959 0.205742792128041 1 1
0.343640317485389 0.313997065698728 1 1
0.439923223793479 0.387670022396761 1 1
0.568691801267114 0.519830261057589 1 1
0.0780544309211957 0.0851685697961543 1 1
0.385747537990858 0.374085679242634 1 1
0.0673700781576856 0.06878905512135 1 1
0.226986912097132 0.222801430356507 1 1
0.243169231447123 0.230159364088139 1 1
-0.0494816958561436 -0.0724833249808049 1 1
0.0454726510523611 0.0272311042102225 1 1
-0.129590329978856 -0.114646022289466 1 1
-0.0720460883746473 -0.0449961109260528 1 1
0.283668143646805 0.280221341268116 1 1
0.0171462352655336 0.0238777970172015 1 1
0.279416825557583 0.224271808749119 1 1
0.224475452158594 0.198910078560608 1 1
0.18085723469201 0.183627924457864 1 1
0.310298156559736 0.292803980205119 1 1
0.0565100450020642 0.0671509525901071 1 1
0.187717927935422 0.184817886076264 1 1
0.226472668670031 0.200624070118225 1 1
0.306956934481318 0.294345238341287 1 1
0.164261374111246 0.154450672699519 1 1
0.237594108035713 0.21033336474786 1 1
0.381183297954524 0.353628789060359 1 1
0.243370226847458 0.225576241637583 1 1
-0.0433345363172871 -0.0410968763975315 1 1
0.241861850313953 0.239417602187535 1 1
0.313767204268307 0.275608567083014 1 1
0.324477016727633 0.300299135096836 1 1
-0.10366964336218 -0.109022279471945 1 1
0.147488115403226 0.12883217277997 1 1
0.14881699245171 0.150053797324942 1 1
0.272946188296553 0.246523851897904 1 1
0.441638274108927 0.403090281565093 1 1
-0.125976993310105 -0.0945615875772178 1 1
0.347303526743082 0.327248426842501 1 1
0.536654086658743 0.480208589372819 1 1
0.263584756052321 0.248177458406691 1 1
0.15676166471057 0.128366683023776 1 1
0.120006308867893 0.126675637731595 1 1
0.244191581904932 0.225569345891806 1 1
-0.169068555622581 -0.159812510977001 0 0
0.326368653931619 0.282653886326889 1 1
0.326501512767847 0.291314310016865 1 1
0.101013348799 0.0773067191306967 1 1
0.0507543662366143 0.049732867289599 1 1
0.0624421163552605 0.0663993489069359 1 1
0.0181922041336452 0.00323655805554433 1 1
0.23228968223928 0.213869721757473 1 1
0.149918348295314 0.131199142097227 1 1
0.378833897802751 0.342481673028096 1 1
0.115279320585957 0.099192902030938 1 1
0.0511853711648336 0.0407017048588325 1 1
-0.165723075237523 -0.149237114899834 1 1
-0.0683028765354797 -0.0454132129886278 1 1
0.384929776180272 0.330900682296621 1 1
0.26434614938193 0.209132009892042 1 1
0.199989681186409 0.198689145403203 1 1
0.192965207201964 0.164520113574685 1 1
0.103142541216202 0.0548624168932283 1 1
0.359925649786989 0.333529107506815 1 1
0.268426028163815 0.245906342680923 1 1
0.0299569670223724 0.0135916686053069 1 1
0.0618414661567061 0.0355856368895201 1 1
0.0103683441221569 0.0128585019120118 1 1
-0.0590112062920016 -0.0689407728031837 1 1
0.191974360031395 0.188333701288986 1 1
0.218265827601152 0.201879372464017 1 1
0.236354878005378 0.224983706744066 1 1
0.0554482607437359 0.0437311034315267 1 1
0.0997301748898729 0.0766816705842513 1 1
0.0562756938604445 0.0237097993714229 1 1
0.482114079568776 0.421093665113605 1 1
0.446274176199488 0.404417781485443 1 1
0.0943305033054062 0.0673769497798509 1 1
0.24278485023397 0.206031637791595 1 1
0.205711168152564 0.187998465817229 1 1
0.49764928638098 0.44941492054071 1 1
-0.00789136524513445 -0.0318422020190677 1 1
0.195211275338166 0.189958282164347 1 1
0.328144009239711 0.283232256486569 1 1
0.0900672587737735 0.0923825643910565 1 1
0.302226081163513 0.271450207566256 1 1
0.0575059180617646 0.0532510360165434 1 1
0.1350876113594 0.125647393568319 1 1
0.127912990189277 0.112680125197742 1 1
0.0785192878766325 0.0589035850986262 1 1
0.283379470378214 0.258586098420366 1 1
0.307624009631153 0.284438072294449 1 1
0.282823787487878 0.25188225278794 1 1
0.0170409429816926 0.00800372578431771 1 1
-0.090348072106072 -0.0712208641234977 1 1
0.401536155745954 0.355269224575811 1 1
-0.0909561280298243 -0.0619113871261754 1 1
-0.105369085675788 -0.0829659423834019 1 1
0.350240573539503 0.301699529354203 1 1
0.109421466620784 0.0959756414140201 1 1
0.444412658927869 0.393385102716066 1 1
0.0307741221224378 0.027862406931334 1 1
-0.0552639742773532 -0.0568659675559807 1 1
0.168181102843781 0.158907946854717 1 1
0.0279757808661062 0.0442959617744565 1 1
0.28677035658515 0.270429127984816 1 1
-0.133188891142651 -0.127436429004668 1 0
0.227871074822122 0.245970662737925 1 1
-0.10375991818171 -0.0560576971131258 1 1
-0.00596363345202044 0.0295421687669012 1 1
0.352952505981064 0.333757346276601 1 1
0.135009150926971 0.129353789464955 1 1
0.0440129553026295 0.0410918852973213 1 1
0.687157517595006 0.619683696405037 0 0
0.353122072714972 0.314892334076806 1 1
0.320617652867966 0.3041397235413 1 1
0.250480237134195 0.231710179910464 1 1
-0.0783059100640094 -0.0571733457657497 1 1
-0.0690901129573469 -0.0562314946452322 1 1
0.149263530738754 0.164846101847767 1 1
0.361509658957307 0.319756346354826 1 1
0.311587455129444 0.271826885022688 1 1
-0.181533136171022 -0.17278699083854 0 0
0.0519531598998645 0.0478304973418432 1 1
0.228697880067754 0.254757892408539 1 1
0.336659214056996 0.316387090998146 1 1
0.386440866043789 0.329544705701426 1 1
0.134392119599257 0.137224117808218 1 1
0.155132300836459 0.133602826964395 1 1
0.376440074466754 0.347405364720079 1 1
0.267289853733891 0.240758943328152 1 1
0.405554946103427 0.378949251077005 1 1
0.356648424710167 0.319964447637873 1 1
0.0585342626580968 0.0662009448867138 1 1
0.215112035775049 0.192621213803109 1 1
0.151321928323922 0.13771276092431 1 1
0.0505020639803064 0.0463366541174654 1 1
0.201603478525571 0.156092692715797 1 1
0.447795467953413 0.411847897546121 1 1
0.24989567250804 0.207683902062892 1 1
0.260838807887903 0.213196240176553 1 1
0.446349544740974 0.397729459010211 1 1
0.203925491132442 0.167563134089994 1 1
0.22841535292867 0.233023291165605 1 1
0.305074286361002 0.279818834372776 1 1
0.421032762106527 0.368889288696001 1 1
-0.0581943930527489 -0.0542595542988759 1 1
0.432447984810806 0.39654523821027 1 1
0.00741925520159646 0.0439145574588769 1 1
-0.036409429194581 -0.0235358063577714 1 1
0.480108247439095 0.415737613292276 1 1
0.497001704416809 0.450292028613235 1 1
0.0391010300451248 0.0298362219739471 1 1
0.162440661687027 0.135838321360886 1 1
0.297324090002264 0.281873314524947 1 1
0.0746521996936199 0.055800841984992 1 1
0.192265448648693 0.188742041114285 1 1
0.210602811746469 0.189854829051771 1 1
0.273360478251978 0.224216143187567 1 1
0.249286734299836 0.206644044931828 1 1
0.130466854178619 0.125102266085575 1 1
0.0937756916818804 0.124003946852672 1 1
0.00916146903736394 0.00651029827810089 1 1
0.298602373555746 0.256671749441063 1 1
0.284021676026939 0.258747745234586 1 1
0.0538480637995915 0.0457858688486846 1 1
-0.062339761730309 -0.0574073867967885 1 1
0.299511827995172 0.297245833435399 1 1
-0.00654629416888048 -0.00585963004101778 1 1
0.437351369939054 0.396349030090806 1 1
0.00551180662494474 0.00784308705964594 1 1
0.130786452567815 0.114831665713453 1 1
0.184060217474834 0.15652568945737 1 1
0.190414495720968 0.163189713102072 1 1
0.068106168731732 0.0701798342334345 1 1
0.252640352157157 0.229488243653907 1 1
0.153081553542761 0.129922489996532 1 1
0.13809260449413 0.139215653663529 1 1
0.608787714405234 0.566137809680596 0 0
0.226526801820721 0.228797832820695 1 1
0.222306174195539 0.215770156545938 1 1
0.175277557221218 0.126354739225183 1 1
0.279057587134593 0.260684074066759 1 1
0.198668679426324 0.186153133086238 1 1
0.0777177056024587 0.0602451080915132 1 1
0.110874016371486 0.110264844039667 1 1
0.287689670808167 0.278348356280738 1 1
0.157082954485524 0.155278135910652 1 1
0.38962422691036 0.362460551512714 1 1
0.344335657745435 0.335324805510629 1 1
0.217960369070758 0.197917666902589 1 1
0.120641543735387 0.113332239672665 1 1
0.208671940907248 0.201759715673047 1 1
0.24439607115878 0.217262351427165 1 1
0.0263482846919217 0.0256586159152858 1 1
0.327594693995244 0.306877642467345 1 1
0.177528677662383 0.161772744691964 1 1
0.380981238410097 0.345386303939011 1 1
0.448900138798453 0.394406267695375 1 1
0.083249269109014 0.120262008132374 1 1
0.0963367865393829 0.098765038749459 1 1
0.260440997648983 0.244017631411159 1 1
-0.0656370400446673 -0.0586501661215455 1 1
0.542423282369827 0.462275829877661 1 1
0.0665794902515331 0.0574009436114312 1 1
0.330235459440788 0.293876725557342 1 1
0.0053863168183136 0.0122134652653922 1 1
0.153903060413029 0.143766672429059 1 1
0.240921334242507 0.209217174256594 1 1
0.0784679977230353 0.0675891412397831 1 1
0.212926696130252 0.205786969510202 1 1
0.0868471431838626 0.0666527254711171 1 1
0.275263499132599 0.256750655940306 1 1
0.253490736236557 0.232788582550266 1 1
-0.117306842301438 -0.054433809184004 1 1
0.213381642428812 0.197198837704513 1 1
0.455758017581643 0.397978045552875 1 1
0.274743225347175 0.245239705726136 1 1
-0.0339324447381353 -0.0212183299958482 1 1
0.267058971588503 0.238916756714256 1 1
0.349212470351501 0.309052773873562 1 1
0.146898813321158 0.131200005269648 1 1
0.150286428097087 0.139633565074693 1 1
0.29791696680625 0.27542177592007 1 1
0.602958078824097 0.547426352962638 0 0
0.519585051991819 0.456012343001582 1 1
0.145080793868258 0.137760132944229 1 1
0.182589364986824 0.158976950772795 1 1
0.467358823532098 0.440692216432191 1 1
0.170162888646636 0.146148909763169 1 1
0.589738408468558 0.52820555640347 1 1
0.20864920973673 0.225694487460946 1 1
-0.0558540088411558 -0.0419970514128729 1 1
0.214714303459596 0.178698481703396 1 1
0.184510957067164 0.176312667048212 1 1
0.040702805383299 0.0540343642431172 1 1
0.0344417422400918 0.0299097873284682 1 1
-0.160505452023867 -0.140860502886672 0 1
-0.0449690358119898 -0.0469438861227032 1 1
0.259027793121348 0.218245423692245 1 1
0.124283054624563 0.116081114022673 1 1
0.231085364746631 0.222575608806434 1 1
0.140362316766389 0.15126242905425 1 1
0.178321625831184 0.178760013178806 1 1
0.371972058535075 0.346603832428974 1 1
0.163870490081022 0.142568471791691 1 1
0.073266848499716 0.0662740837233385 1 1
0.215041793920834 0.218712386421605 1 1
0.293509406139342 0.268582828970096 1 1
0.0761129124913813 0.057945361752366 1 1
0.424376246774415 0.385948846501564 1 1
0.303919169093474 0.270753806846091 1 1
0.183611810580544 0.183179555252853 1 1
0.0893166754731615 0.113997807574317 1 1
-0.036056149907522 -0.0400054547233574 1 1
0.175747523795477 0.164939043308331 1 1
0.260785843982803 0.229810501151074 1 1
0.235535066497637 0.241199282497788 1 1
0.217736401228232 0.194522990287182 1 1
0.162445165091416 0.150670017130131 1 1
-0.0146350426508246 0.00744429647767085 1 1
0.00783348933556177 -0.00741446896515604 1 1
0.271306898162734 0.215320358438463 1 1
0.253059268923486 0.230378682975215 1 1
0.10201104694672 0.067211729365726 1 1
0.0730194245031507 0.0530375164645394 1 1
0.517357525997807 0.483274329250007 1 1
0.155081014014086 0.168455176762715 1 1
-0.00830097754202513 0.0204083760246356 1 1
0.545954988372942 0.502346713564055 1 1
0.217929641332413 0.194703811334668 1 1
0.277284542262214 0.261450132211202 1 1
0.142894831323724 0.126834034251094 1 1
0.407041734578092 0.372338073528005 1 1
0.245872978195969 0.209321338061274 1 1
0.0416979366962104 0.0444881281447428 1 1
0.0269603992307623 0.0211163853328234 1 1
-0.0164921018333145 -0.00203847064169383 1 1
0.186850946539473 0.169131956741686 1 1
0.289025895639706 0.26275056860867 1 1
0.104635742482648 0.0861129687463811 1 1
0.282681709012574 0.270346388563032 1 1
-0.00680136126454327 -0.0151653494224395 1 1
0.016084125332865 0.00818754189343237 1 1
0.298732156706201 0.231441490337345 1 1
0.254280659620329 0.220805289940602 1 1
0.252634531487933 0.235875236584651 1 1
0.0812315032756509 0.0946113069961551 1 1
0.134792459577157 0.145156298878648 1 1
0.316999798783991 0.292931146041115 1 1
0.0990806532644444 0.0786855969657335 1 1
-0.255954841760426 -0.231549266916439 0 0
0.185916516024155 0.171496908648303 1 1
0.08704166067372 0.097042722304137 1 1
0.161973932669784 0.142775411898606 1 1
0.223409323657199 0.179740515783522 1 1
-0.163401455006309 -0.157437280709721 0 0
0.0160092971494739 0.00224427616215268 1 1
0.310449257290963 0.298280335985183 1 1
0.0937803298141344 0.0855968788467363 1 1
0.218200095090998 0.181592209460971 1 1
0.249450311549085 0.233897024994528 1 1
0.348313955826487 0.320030774261959 1 1
0.547970867099688 0.477127320294022 1 1
0.0748398017702936 0.0732904008970382 1 1
-0.0984682860066408 -0.098303688907543 1 1
0.316792696549869 0.278483691638926 1 1
0.0632248557470725 0.0540950153402927 1 1
-0.211231754542033 -0.197271792985039 0 0
0.222637231458249 0.210916308496165 1 1
0.0703909050923392 0.0836129954955485 1 1
0.317149988789444 0.280941341137186 1 1
0.270851834155342 0.248967208524528 1 1
0.142349948571625 0.0980064550748089 1 1
0.299744684431998 0.287549930463284 1 1
0.2833573492812 0.245207091144906 1 1
0.377364146166985 0.348303473658898 1 1
0.0889507374119506 0.0737099022552803 1 1
0.175412657837857 0.168283558434428 1 1
-0.024215782194104 0.00266202045385803 1 1
0.198026709164174 0.177459324247303 1 1
0.0987153234882763 0.0956055216068372 1 1
-0.0364649888960104 -0.0424247976783401 1 1
0.0611016349022196 0.0534593158971595 1 1
0.142098204752921 0.111051088923169 1 1
0.0602805259366293 0.0673387705244597 1 1
0.204388828821105 0.184040575351687 1 1
0.628827921890427 0.564301372283342 0 0
0.274580783792939 0.275061670205195 1 1
0.136026515476495 0.132375747142973 1 1
-0.0426829287790897 -0.047923260200238 1 1
0.149910209647378 0.152530531003175 1 1
0.374705335931066 0.335627219827088 1 1
0.321429549759068 0.278004824341266 1 1
0.200643498553582 0.173591173888056 1 1
0.349252155821469 0.345852554236936 1 1
0.388880796294612 0.346058919906063 1 1
-0.165094606162662 -0.155500923518307 0 0
0.129848092652409 0.123942142398953 1 1
0.226191649996916 0.220282309333837 1 1
0.0924509952018598 0.0851109910315348 1 1
0.0245341917314838 -0.0134795043764468 1 1
0.15492479843709 0.136583693119922 1 1
0.22693456323933 0.198268684548473 1 1
0.489697259636167 0.421293702080558 1 1
-0.117904607840182 -0.109724304865786 1 1
0.51760404507366 0.494371384757473 1 1
0.134520811613752 0.133348984638838 1 1
0.235064484680309 0.198292433920288 1 1
0.0411938257389993 0.0443517798233402 1 1
0.261046786764976 0.256332021054237 1 1
-0.144247436022428 -0.135128197390437 0 0
0.114348204137597 0.11355398580887 1 1
-0.0241925045229196 -0.00998539511634241 1 1
-0.0616374871702414 -0.0520591972521491 1 1
0.290125805912365 0.265085992095298 1 1
0.244694389398614 0.239377474117084 1 1
0.187929345077873 0.183646959707305 1 1
0.421390709357441 0.397052403671628 1 1
-0.0767042110741903 -0.0750101263890821 1 1
0.00572031684201606 0.0120591556415042 1 1
0.439411528963561 0.381036594796704 1 1
0.121356345651268 0.0934035014775336 1 1
0.245998365881074 0.201905431192002 1 1
0.106165305041446 0.0729817539462082 1 1
0.178507140608557 0.176036454018379 1 1
0.371649456952725 0.315325108548632 1 1
0.00164162731475075 0.0094767475310951 1 1
-0.144046201452237 -0.14394629337604 1 0
0.566433027876325 0.523989283517077 1 1
0.286105505731257 0.261370547003712 1 1
0.215422835820937 0.196795215271343 1 1
0.364466981517117 0.320764976094494 1 1
0.156920435659184 0.145830418235187 1 1
0.543533342185021 0.492562949994901 1 1
0.366160108340887 0.336410493316906 1 1
0.389366405968083 0.35009656908224 1 1
0.221090376730116 0.191917893168438 1 1
0.191753291803566 0.168713079430846 1 1
0.0279182553663862 0.0457434661524175 1 1
0.293148185512832 0.25078349252226 1 1
0.403705680039614 0.39023955981531 1 1
0.398551201397933 0.366420663124267 1 1
0.48668176984809 0.440628844952567 1 1
0.577100021926005 0.505049050141278 1 1
0.0125183413869145 0.0296750393433466 1 1
0.209584774214842 0.17748480314123 1 1
-0.0332184824462953 -0.0519407306177569 1 1
0.408466371480172 0.380995195097647 1 1
0.410620295157132 0.387876094657215 1 1
0.123981910633547 0.110492358138175 1 1
0.259094703682851 0.244817578590823 1 1
0.11511352294019 0.110000935283446 1 1
0.136020899598493 0.128387466261901 1 1
0.147274476185672 0.140569675177727 1 1
0.0263710919197926 0.0270766640933108 1 1
0.233990774058023 0.212106583917666 1 1
0.0526118842188319 0.0470789260013052 1 1
0.0570001654594743 0.0539614330281282 1 1
0.173633763258435 0.146544260252455 1 1
0.311019625038132 0.290936255442412 1 1
-0.0901088592293491 -0.0956925168735154 1 1
0.185762328005845 0.16634464762556 1 1
0.0239691241030217 0.0448217323561519 1 1
-0.0323503746249247 -0.0506867962454203 1 1
0.245122223156371 0.226004411347578 1 1
-0.221090654864474 -0.200315427383766 0 0
0.306765295057419 0.293774747569544 1 1
0.502313508787962 0.467618024264654 1 1
0.354410808120893 0.32335143082693 1 1
0.235731738557796 0.246245054847883 1 1
0.937665800585223 0.843888513370445 0 0
0.264230921741212 0.240163378368855 1 1
0.304067340899404 0.275072629811224 1 1
0.253338746754421 0.252650282428682 1 1
0.210408209244358 0.190935104230071 1 1
0.18820707811529 0.185565602984093 1 1
0.443009868216221 0.385841846576704 1 1
0.345045923965123 0.322096048226154 1 1
0.0780185149460373 0.0570717541434865 1 1
0.0550660748882697 0.0364278237550587 1 1
0.30716329417088 0.2916729145065 1 1
-0.011522236264217 0.00263712170833433 1 1
0.0104860263096906 -0.00553084124883684 1 1
0.467450960581154 0.426031425550288 1 1
0.234494694348709 0.203441639171736 1 1
0.0671740725098529 0.0486455174307738 1 1
0.229102155532063 0.205120116722689 1 1
-0.226704972434266 -0.149223907830304 1 1
-0.00727179156322855 0.0313266247187516 1 1
0.48860313808749 0.441948889604266 1 1
0.183303599799165 0.156580087843327 1 1
0.172675648538003 0.157017421573634 1 1
-0.0428107300078563 -0.0289966642943184 1 1
0.208393315148087 0.205703650563529 1 1
0.404061029846993 0.371763263166424 1 1
0.159082682802453 0.155364263398184 1 1
0.313414003988017 0.288648248334527 1 1
-0.0857218863505947 -0.0919459471657239 1 1
0.44679662760548 0.396235868656316 1 1
0.37547213223388 0.353419423626371 1 1
0.0670753506739783 0.0341062667707136 1 1
0.487591716044536 0.427766435706321 1 1
0.0961633845011545 0.0891407599217908 1 1
0.245055098080999 0.220317736073694 1 1
0.151057817521915 0.1123659478858 1 1
0.308091543719035 0.292996163305484 1 1
0.380818065839448 0.346894343469533 1 1
0.227131845763975 0.176330124425454 1 1
0.100944533068177 0.111395335466166 1 1
0.0445920836479558 0.0384207466763283 1 1
0.150446234732294 0.175071202191767 1 1
0.481748822000514 0.417510478153385 1 1
0.215464391905805 0.200826639002431 1 1
0.14864828234405 0.13731677819873 1 1
0.016013926483347 0.0254681366045763 1 1
-0.0223936182737187 -0.0322615921180481 1 1
0.455974600862426 0.426312019027417 1 1
0.128064839689937 0.100221480227691 1 1
0.199305858442938 0.185030992428017 1 1
0.340966317643861 0.304177266731123 1 1
0.104319620940393 0.101266257562974 1 1
0.208838112221349 0.179571364921081 1 1
0.0313051062407659 0.0319311214346128 1 1
0.298934375546707 0.275020687685428 1 1
0.323912070020152 0.290937830002752 1 1
0.335972916852117 0.302549418623517 1 1
0.176860882892881 0.154184794461607 1 1
-0.00789842491563966 -0.0128656809906021 1 1
0.128372153146505 0.140638459556255 1 1
0.0253801271114003 0.0259663345771322 1 1
0.80064530762986 0.735967206985292 0 0
0.376678912720247 0.35069122408386 1 1
0.17647471347396 0.167481652375002 1 1
0.215642534533432 0.243032544212306 1 1
0.283015020675736 0.253551353478995 1 1
0.417740906905334 0.394635597050671 1 1
0.276184143391998 0.256565254793653 1 1
0.0985300178525667 0.117924218508907 1 1
0.0571892299185538 0.0463330817539803 1 1
0.205360798085407 0.181448622959194 1 1
0.0122913858411814 0.01431042479076 1 1
0.139579452513637 0.137513475614103 1 1
0.176710491411262 0.168445318217264 1 1
0.132511512174005 0.131807303098195 1 1
0.0917260809820825 0.109124679395413 1 1
0.443330636713362 0.395709343201361 1 1
0.208488021813322 0.179732734540295 1 1
0.365152661180246 0.349738974398419 1 1
0.15603032698478 0.152395761652713 1 1
-0.0337896857115138 -0.0182153559745118 1 1
0.245292580459994 0.213926086213096 1 1
0.29152443053604 0.265942758148351 1 1
-0.174381599571281 -0.152208543466132 1 1
0.225410920097753 0.22130747445245 1 1
0.456571168567171 0.405927377130287 1 1
0.440300814339028 0.413216286327021 1 1
-0.00500243598282742 0.0285190753984273 1 1
0.225968613658291 0.198325719106532 1 1
-0.201205087304483 -0.173789219009901 0 0
0.204838464741561 0.191952249096151 1 1
0.0139972113166063 0.0551778767644819 1 1
0.0942434970663343 0.0629439112947571 1 1
0.247942465600365 0.2287176506037 1 1
0.343615189611692 0.306284428481531 1 1
0.262152035593154 0.225873991255949 1 1
0.301252189921374 0.277108057507356 1 1
0.371148014497522 0.347126124632947 1 1
0.331179528569691 0.292905861082643 1 1
0.471434950159799 0.416986220024513 1 1
0.339086774108992 0.304571818702298 1 1
0.214858322735904 0.19507796081252 1 1
0.306851274115981 0.296899177195159 1 1
0.215934896740703 0.214939823095173 1 1
0.0755795670117543 0.0735770031939162 1 1
-0.0180427530651764 0.0143181427842818 1 1
0.430005882723901 0.374089806452618 1 1
0.310413350093808 0.293285796785365 1 1
0.295224986465289 0.250381352002259 1 1
0.354180688741336 0.32870629922431 1 1
0.320650763409223 0.282931097179459 1 1
0.447955910745914 0.417452348989372 1 1
-0.0148878131781883 0.0257879832139418 1 1
0.195113157250422 0.173511805328804 1 1
0.189161244747337 0.165672395392906 1 1
0.152759547336468 0.160146642638317 1 1
0.206257138809899 0.187624689594574 1 1
0.513391817962859 0.430659392377766 1 1
0.267082510560908 0.24755955546361 1 1
0.283074390335588 0.251355903837284 1 1
0.314403067489386 0.274956141621332 1 1
0.254283985539768 0.223258942798042 1 1
0.491474104763308 0.407223486933617 1 1
0.375160017319833 0.346546922335284 1 1
0.154013426952006 0.136997140143947 1 1
0.0113981213496883 0.0257511083746755 1 1
0.168376999961749 0.166577148075485 1 1
0.134589352962479 0.135661263004641 1 1
-0.109785125118905 -0.112085385319782 1 1
0.141119225493938 0.127106270652177 1 1
0.487480755164883 0.479567837881704 1 1
0.129351204609736 0.121419814460948 1 1
0.0730294018992456 0.031293036994057 1 1
0.215963225750346 0.214810155516318 1 1
0.104287202605224 0.0649315686210144 1 1
0.156664533897429 0.161138459596845 1 1
0.0199216218166034 0.0318610747377438 1 1
-0.0573460714005766 -0.0524054982783865 1 1
0.271790012137027 0.239299997161872 1 1
0.422475941988542 0.384568482929853 1 1
0.387659543767421 0.339301513194498 1 1
0.00506579626418275 0.0156575677556894 1 1
0.136801561912952 0.139427250804498 1 1
0.168770009207034 0.154979198098685 1 1
0.324342058261268 0.285817365671054 1 1
0.403994189744036 0.360274419359985 1 1
0.0588682802754727 0.0746226926515542 1 1
0.16621034798884 0.172086149778324 1 1
0.121123450537103 0.112691728937775 1 1
-0.124884489794571 -0.125658184163959 1 1
0.306628033437233 0.301630378894111 1 1
0.27977434495405 0.255915646365377 1 1
0.336766535404225 0.298255452205034 1 1
0.406415428267116 0.362759175753498 1 1
0.221854040849517 0.245980601473084 1 1
0.0625679052164822 0.049694789595239 1 1
0.0750906781259946 0.0326524470199589 1 1
0.263373579956486 0.232842166762057 1 1
0.360964418435239 0.338928640585001 1 1
-0.0290241634639049 -0.0294083405779026 1 1
0.0275128036143305 0.019709197486703 1 1
0.0821903806808624 0.0725931114016673 1 1
0.206473379002893 0.196343151437222 1 1
0.422240342976191 0.396883867184324 1 1
0.28562409740397 0.262440461376981 1 1
0.500770928173263 0.473824731128476 1 1
-0.0527443126112076 -0.0214780292246285 1 1
0.14334106966136 0.124085258780557 1 1
-0.192575764782092 -0.179758028364409 1 0
0.244239493472128 0.211791244106183 1 1
0.069497415186033 0.0697456496320717 1 1
-0.00792992516069098 -0.00794353634025202 1 1
0.192977344632387 0.186881799069617 1 1
0.239904648699996 0.229853451167421 1 1
0.205649700352924 0.187126438682225 1 1
0.193492253641773 0.183782376727171 1 1
0.153755268535435 0.130683931091375 1 1
0.556985664357901 0.497408986779174 1 1
0.393271599312648 0.367157812071487 1 1
-0.0647988101952473 -0.0764278271489815 1 1
0.051273193174115 0.0430479119989994 1 1
0.147170986714689 0.125783783998445 1 1
0.153574940173443 0.146852158002448 1 1
0.0563767267601952 0.0588529948815849 1 1
-0.111813231892407 -0.0987785021711296 1 1
0.245604911686669 0.24778158244145 1 1
0.579583755297273 0.516438620264021 0 1
-0.19887692566678 -0.177844570962184 0 0
0.342752636512672 0.311778837255754 1 1
0.176131903111749 0.164123808182858 1 1
0.134068926902853 0.120579564889089 1 1
0.296605644208213 0.257538130562647 1 1
-0.0496018669673955 -0.0436446135753468 1 1
0.236209492029172 0.211992468596079 1 1
0.503850492362684 0.433407312167484 1 1
-0.0779644239212842 -0.059305454947561 1 1
0.0959931029788301 0.104169004772991 1 1
0.680554531725163 0.621773057880522 0 0
0.357464089277415 0.315977113171387 1 1
0.415702291667038 0.383610051620629 1 1
0.282185542548294 0.260009671495272 1 1
0.211439547729511 0.172018649431711 1 1
0.168159593936841 0.169506212611136 1 1
0.164688480523888 0.149735967012672 1 1
0.104270773980404 0.106155903568143 1 1
-0.140405507488708 -0.100470822618089 1 1
0.221574480665392 0.198130269592573 1 1
0.159535792672566 0.143070529106854 1 1
0.158468490053364 0.1415180226343 1 1
0.209549157260692 0.191839864863588 1 1
0.291029649716685 0.267156201248064 1 1
0.434148864320266 0.410077445696672 1 1
0.0125588980555904 -0.0178557808506054 1 1
-0.000950446048307227 0.006339845552295 1 1
0.291620189417735 0.270824314231553 1 1
0.228381952916646 0.205441966813193 1 1
-0.0351106560701892 -0.0492811281500608 1 1
0.541212663079644 0.490602173848872 1 1
0.282156415112448 0.264384759191587 1 1
0.0904873322266479 0.0634388976997985 1 1
0.39495384164141 0.358090120260711 1 1
0.489486265138147 0.452479274706746 1 1
0.178596787821599 0.161267192526131 1 1
0.168726204644998 0.172295991590246 1 1
0.18512528116568 0.156773921960992 1 1
0.215306386903364 0.165726405329448 1 1
0.248551763325561 0.23951629354646 1 1
0.106926554428368 0.0973004155819716 1 1
0.131997480773023 0.122840434468688 1 1
0.309352527830936 0.289541745603398 1 1
-0.0270132967819395 -0.0316834521789729 1 1
0.202352973554861 0.177509839089867 1 1
0.451135532700681 0.426697527506604 1 1
-0.0753639509874357 -0.0852485276074243 1 1
0.00853523204764764 0.00554109521970499 1 1
0.138808966145988 0.114543281270179 1 1
0.467217315884864 0.432722211409689 1 1
0.290459116557384 0.27569382771018 1 1
0.352874988415169 0.339398103179653 1 1
0.324312945393115 0.285066903973079 1 1
0.0320808342903961 0.0394627865048855 1 1
-0.00658853943624311 -0.00380382819384341 1 1
0.105651590982655 0.0965811569032381 1 1
-0.0374949186011423 -0.0198468684268972 1 1
0.210325711143366 0.195025481686338 1 1
0.111142595325489 0.101069459079278 1 1
0.106204564913456 0.0985339532985696 1 1
0.291487800190767 0.267408468575447 1 1
0.292922864089755 0.265822707790141 1 1
0.364065807659566 0.335650929231642 1 1
0.351450069538531 0.327077363999159 1 1
0.193558697992808 0.17318451396472 1 1
0.191039726698616 0.156410085918918 1 1
0.144618267764933 0.149281137636258 1 1
0.0792436649589278 0.0883864408972967 1 1
0.316499144282796 0.287421717417713 1 1
0.180102780544622 0.153481017011008 1 1
0.452944461943772 0.402842726692088 1 1
0.0175953941788387 0.00543226442618865 1 1
0.26200942966639 0.222917332394528 1 1
0.201312179993979 0.178845443763581 1 1
0.285716300143745 0.241865908195153 1 1
0.283534820373216 0.259155519544854 1 1
0.202084880262511 0.186442423376053 1 1
0.28541787123192 0.250297507472174 1 1
0.295989256655053 0.309221403492192 1 1
-0.169410325027958 -0.207889408907842 1 1
0.241659902977271 0.22649203200742 1 1
0.12603857945037 0.117246942750181 1 1
0.292052607555632 0.259255602591812 1 1
0.143244535090441 0.148886051095864 1 1
0.107432078043236 0.0884087201181172 1 1
0.295430905507947 0.263985623453028 1 1
0.254863438805331 0.242688071061145 1 1
-0.194521683878971 -0.161489222849402 0 0
0.312718843682048 0.276663131536566 1 1
0.221611960873973 0.227641500445844 1 1
0.212619775378442 0.19823289082415 1 1
0.118098623060556 0.101067320904941 1 1
-0.00508079308171484 0.0212649557963873 1 1
0.350852596503575 0.304263470943752 1 1
0.142271090313499 0.145429406322403 1 1
0.308100343322236 0.268067747149718 1 1
0.455513902257022 0.407227694292018 1 1
-0.0986559406915829 -0.0942895557458548 1 1
-0.224547606800886 -0.187311816336345 0 0
0.176267791411441 0.170135482038767 1 1
0.0470689115349909 0.0551416724127013 1 1
0.195961929637361 0.170766668819412 1 1
0.108873569303415 0.0880916749288694 1 1
-0.0987308633515201 -0.0888741454361367 1 1
-0.304964383545632 -0.253575585511107 0 1
0.197154848251248 0.180935209234101 1 1
-0.0343473818262879 -0.0328526142697853 1 1
0.310859499964294 0.276390988384744 1 1
-0.0415611118057833 -0.0439999166664649 1 1
0.251881983163182 0.221138971665803 1 1
0.290771826482904 0.256298017351169 1 1
0.226808610205615 0.189639428787627 1 1
0.0363149464721261 0.0571392559402466 1 1
0.254512095179215 0.22824825627057 1 1
0.395281342274462 0.368334568031197 1 1
0.228312131799376 0.204370739548111 1 1
0.216117320311305 0.188509620714455 1 1
0.144866129103349 0.139375195646637 1 1
0.356973306088246 0.316028568153215 1 1
0.183664438987062 0.181555741387058 1 1
0.224966892601179 0.214141934474051 1 1
0.0577115980713491 0.030983439577928 1 1
0.235437427181247 0.199716678817386 1 1
0.319218976138564 0.286039188056282 1 1
0.157218481528416 0.158708781730349 1 1
0.079998467774281 0.0836241236992638 1 1
0.541258770609143 0.502141631152351 1 1
0.532690550597143 0.492250993806122 1 1
0.306496548995736 0.276476314618691 1 1
0.137853595838936 0.142462973402254 1 1
0.214560370862747 0.19354356591637 1 1
0.281343494888875 0.254754670245887 1 1
0.360495571706644 0.320127039818887 1 1
-0.0565186637618716 -0.0608432279142715 1 1
0.109702377854847 0.0990951897584061 1 1
-0.0066759603652682 0.0220831569754183 1 1
0.238307830948994 0.221269144457974 1 1
0.359904493924679 0.342727651917129 1 1
0.0867159964218711 0.0615423990432067 1 1
0.24180279826087 0.232942708867026 1 1
0.269698552828814 0.255683434992211 1 1
0.414001889692381 0.372665021772793 1 1
0.0134292844804853 0.0321473822069803 1 1
0.224651906333047 0.216960387344919 1 1
0.169699160804222 0.181858244638717 1 1
0.354759873337622 0.333815476478369 1 1
0.0199747724316116 0.0171010394416591 1 1
0.115004932831666 0.0893953655129222 1 1
0.366438178313505 0.349994207898351 1 1
0.175304982913044 0.161217718066312 1 1
0.228983364814208 0.207856134554439 1 1
-0.104179587016356 -0.110793343916472 1 1
0.334930151712887 0.281681092287726 1 1
0.287671395350557 0.265310446537312 1 1
0.447913547894877 0.403542247739381 1 1
-0.0270779941281802 -0.0367368025408603 1 1
0.313650065865748 0.284319237313392 1 1
-0.0612541955037776 -0.035979645097687 1 1
0.446074307606959 0.405181392369296 1 1
0.154502122190254 0.133261469027473 1 1
0.021042087680089 0.0245976499865177 1 1
0.0557909802959078 0.0167222154996441 1 1
0.19345282890289 0.168754650690972 1 1
0.139221305296497 0.137504818779936 1 1
0.118957015011195 0.105012081858996 1 1
0.319062278173488 0.281497337109843 1 1
0.413893237534832 0.352356580271884 1 1
0.407378928303558 0.395461226812068 1 1
0.412242718651026 0.364124318173025 1 1
0.13163381693421 0.110392226631341 1 1
0.298289609721085 0.269328359664973 1 1
0.204277568935643 0.193231190929777 1 1
0.274406534335015 0.279882528258355 1 1
-0.0412892084894598 -0.0330680496607271 1 1
0.212620811707964 0.201710110691789 1 1
0.294833253153446 0.287423580554447 1 1
0.217316392789219 0.208211850291474 1 1
0.380053837507909 0.343549210147315 1 1
0.440071233599082 0.407886709599355 1 1
0.567533511160236 0.521626175456601 0 1
0.285195467416713 0.273877755357552 1 1
0.307930280908871 0.267617702620548 1 1
0.420565537285435 0.371041018647127 1 1
0.468211227636768 0.436480187137755 1 1
0.222852940631012 0.2029935797093 1 1
-0.214238918905903 -0.186328248039855 1 1
0.186301762930985 0.176446308311744 1 1
0.110647976460677 0.112315115844206 1 1
0.206010625680185 0.180715922050113 1 1
0.0680670653585027 0.0634889567929453 1 1
0.0373089996390981 0.0318338864759345 1 1
-0.0347252823387286 -0.0408689356973065 1 1
0.0974187988001861 0.100338888070082 1 1
0.347840152726761 0.325553215359207 1 1
0.334782992940108 0.320704703797097 1 1
0.309138450003432 0.291067220465983 1 1
0.428088065114907 0.381754939647697 1 1
0.201485854880389 0.202932672302024 1 1
0.183653389101321 0.168438916890173 1 1
0.104356592160013 0.0649276521732247 1 1
0.112866034927345 0.100028736337624 1 1
0.211961182876571 0.205057811699908 1 1
0.29089149828263 0.261740947004954 1 1
0.0986784538256485 0.0775469054157575 1 1
0.241367300818117 0.20991941478805 1 1
0.154159857538798 0.148277672897811 1 1
0.158417313211292 0.154874788812536 1 1
0.418685811701238 0.381615374659103 1 1
0.367606292082012 0.332209028072124 1 1
0.545116681842238 0.488057970252972 1 1
0.516197712961817 0.478884519893504 1 1
0.513045926803701 0.456479863217318 1 1
0.430955491076134 0.410422980261685 1 1
-0.0743934854894577 -0.0404438346251588 1 1
0.200459970342972 0.205250159334142 1 1
0.357588811699475 0.308043417161463 1 1
0.437385482467955 0.413340841035661 1 1
0.242517696078823 0.211674269714427 1 1
0.288112681824061 0.272053921498238 1 1
0.245523105108296 0.231778984423947 1 1
0.130265881877917 0.100351715059552 1 1
0.0102280157847594 0.00550839932067765 1 1
0.129963911294642 0.0981994836353963 1 1
0.210138309035856 0.170682450732186 1 1
-0.0631823919431032 -0.072283870131276 1 1
0.31173113480201 0.276693881484551 1 1
0.00517567782038516 0.00844667364887837 1 1
-0.0234846144457525 -0.00751657574391651 1 1
-0.0366192317813936 -0.0324056407238797 1 1
0.0234477589241826 0.0297920925032267 1 1
0.325039718404526 0.268535596875722 1 1
0.196864113354861 0.171021489392444 1 1
0.363409284215538 0.334967959978579 1 1
0.340494734646207 0.276676189741426 1 1
0.188031702848474 0.173500625647724 1 1
0.241223250933607 0.214929175603686 1 1
0.134301658594959 0.11943791781454 1 1
-0.116369182413822 -0.10951648220447 1 1
0.0100423463449006 0.00994821683476093 1 1
0.127114558412017 0.118435330426492 1 1
0.067458462535517 0.0477506139832563 1 1
0.157149040019311 0.137333711427077 1 1
0.43874351771959 0.392197622056747 1 1
0.386140496597949 0.32478709296114 1 1
0.231382224991053 0.219541980227471 1 1
0.454784364413192 0.427079427721954 1 1
0.27948235653462 0.251473516597701 1 1
0.158082300356193 0.148898461676407 1 1
0.192066719041447 0.155860042005692 1 1
0.0597648943953448 0.0445834798394435 1 1
0.0800403229419053 0.0542339308147337 1 1
0.118341596697823 0.101356517432729 1 1
0.0903395488970389 0.0656325065047483 1 1
0.367826816139779 0.323614366612772 1 1
0.362905730869915 0.320476778484835 1 1
0.334595122147363 0.309553499232209 1 1
0.331913679895713 0.314707129147618 1 1
0.326453034408136 0.310203599136058 1 1
0.594094846621415 0.555798946785433 0 0
0.00868455239140632 0.0186007762642044 1 1
0.251129780315717 0.207632554242929 1 1
0.373069009813569 0.348941541516029 1 1
0.409523642124366 0.369907788467026 1 1
0.207575476708235 0.189864451772159 1 1
0.465114737428192 0.434431012283738 1 1
0.0695052749771289 0.0711547102320662 1 1
0.118980669570579 0.102841789778764 1 1
0.328738786294576 0.304975281095311 1 1
0.270940319612152 0.235711227654648 1 1
0.141717168711006 0.152361762736516 1 1
0.158831463759389 0.142425778876012 1 1
0.267744532613805 0.256423891382081 1 1
0.176555501754163 0.153923586860288 1 1
0.068990708778655 0.0554476651171351 1 1
0.0965491831327658 0.0939705422426016 1 1
0.210876196895843 0.17970417574858 1 1
0.306315904219701 0.26142212517241 1 1
0.155314985683528 0.133174690534905 1 1
0.665793543122584 0.61122645177136 0 0
0.161681899515314 0.158691880596159 1 1
0.292873626322608 0.261560616154972 1 1
0.260944083204307 0.235136925561179 1 1
0.223163003994742 0.221724953023503 1 1
-0.124237247163872 -0.086604705436321 1 1
-0.182221492410136 -0.15463152867824 0 0
0.0514748096076764 0.0461132648386213 1 1
0.034200572415568 0.02998947486675 1 1
0.179718772585779 0.177989315955189 1 1
0.102025526932155 0.0925886011649085 1 1
0.458161697400302 0.420176338050741 1 1
0.10518970030467 0.10442408983856 1 1
0.121204561091165 0.12653718685528 1 1
0.182885334718253 0.177412720935164 1 1
0.101978943663446 0.102989916779537 1 1
0.035213272556636 0.0618651530911587 1 1
0.178471238047007 0.163671863899067 1 1
0.302928404976532 0.288162698697629 1 1
0.289391263733553 0.268931566662951 1 1
-0.00479089027046825 -0.0066215570697231 1 1
0.210714572718794 0.215500111668686 1 1
0.312067757074798 0.270427592323381 1 1
0.525757922858388 0.459204338215832 1 1
0.153874954661916 0.133907213907214 1 1
0.0908666090627256 0.0951256936757172 1 1
-0.103079067583965 -0.0737278708359982 1 1
0.258088544283044 0.245927390401032 1 1
0.272403179586981 0.263844279812244 1 1
0.326560658309435 0.305464055949022 1 1
0.0926860157588517 0.0997247388791117 1 1
0.130716071460782 0.102088252937643 1 1
0.326761983840822 0.292263570163128 1 1
0.0543000571292531 0.0291080227939516 1 1
0.167198945401774 0.145176620386281 1 1
0.0546891306071482 0.0379416632515849 1 1
0.322418895260818 0.280296125768799 1 1
0.0936427315738425 0.0762091399938522 1 1
-0.0141906414272654 -0.0187471638915917 1 1
-0.0911208230267103 -0.0801325973409212 1 1
0.0513136130668271 0.0582581344539365 1 1
0.332565215117539 0.295324782021619 1 1
0.511639371029738 0.457438102931838 1 1
0.0223947061863289 0.0117208728433623 1 1
0.236318550378055 0.18802845186295 1 1
0.141460206049213 0.118889775504244 1 1
-0.0102678521901213 -0.00836665575307599 1 1
0.29732406537899 0.283851956314217 1 1
0.0907219426184188 0.073811430828286 1 1
0.158712475292062 0.156453581438961 1 1
0.295799752582172 0.265747808751058 1 1
0.256505263839259 0.222830567739274 1 1
0.144740440099923 0.156938720232265 1 1
0.0951311769924433 0.0935150154036981 1 1
0.276680121051386 0.245994918835102 1 1
0.125205638336311 0.112958271611025 1 1
-0.161957144677798 -0.150298975081257 1 0
0.248442371213228 0.226423719450241 1 1
0.35929682452786 0.303681252898994 1 1
-0.0100091764908725 -0.00276804591089584 1 1
0.281836162258344 0.222379557743665 1 1
0.167402098359801 0.157301564026897 1 1
0.590894365138687 0.582810121180464 1 1
0.554615298730632 0.496444574524818 1 1
0.493296016647825 0.468411107392942 1 1
-0.0131875164669313 -0.0109735806534921 1 1
0.122015211629098 0.114498440098103 1 1
0.374035131958673 0.316849206118831 1 1
0.191695752455766 0.184529644132966 1 1
0.200366429044873 0.200435135476807 1 1
0.187971365473259 0.199154110053616 1 1
0.387836342187236 0.330387195583352 1 1
0.204873829172019 0.19782953734239 1 1
0.0786354520806849 0.0841257205126285 1 1
0.266249142515281 0.260139387367323 1 1
0.0744174630856616 0.0465839652770373 1 1
0.0737183655116275 0.0648864712491888 1 1
0.345035197402723 0.306682541736897 1 1
0.0510801026597696 0.0270225366059899 1 1
0.626715193816903 0.562951665367963 0 0
0.0662320128556232 0.0695945662225403 1 1
0.504123726306424 0.459179076721894 1 1
0.355462981686552 0.302579157059029 1 1
0.0767299414397492 0.0815383775345351 1 1
0.330256761797244 0.296523783632025 1 1
0.163723546336838 0.164607541289763 1 1
0.279339231248449 0.254713445344295 1 1
0.330280201052211 0.291572077086355 1 1
0.353398777322873 0.32437289298288 1 1
0.176238420813131 0.155351195090535 1 1
0.417142431324391 0.389666639938092 1 1
0.00134920325067679 -0.00997365833579491 1 1
0.442457313034123 0.376005844109754 1 1
0.175610001526554 0.155602337229177 1 1
0.0149210334145227 0.0192093667843778 1 1
0.269428955687802 0.258918395208749 1 1
0.0121705983112755 0.0293370419725833 1 1
0.338100344327311 0.30060320954196 1 1
0.343457713278444 0.303761344016517 1 1
0.141991473888397 0.125231908922687 1 1
-0.055868966422555 -0.0757076048889645 1 1
0.260627801991245 0.217235308185326 1 1
0.37451126589313 0.329678081513148 1 1
0.0117934050906604 -0.0289269326970387 1 1
0.209503844143085 0.209278019024495 1 1
0.161864013856409 0.148617171017159 1 1
0.298524620516559 0.289700576886413 1 1
0.290919370287869 0.261881274393787 1 1
0.134848141949264 0.114393677931193 1 1
0.0462862811911251 0.0263328238167964 1 1
0.25929767611078 0.241937487831145 1 1
0.133481993860574 0.0999332354985111 1 1
0.472472284967007 0.395703470292777 1 1
0.375180455155777 0.35841137616601 1 1
0.343804961736079 0.315233133047532 1 1
0.361816544003343 0.318543336885146 1 1
0.294104105096588 0.248266712423365 1 1
0.334632064390889 0.305493138606258 1 1
0.0396534674581399 0.0502089507905233 1 1
0.162707446219696 0.143845934436376 1 1
-0.26264022758479 -0.248149221584856 0 0
0.0642750505206667 0.0650528569961409 1 1
0.453248703022812 0.364878447610353 1 1
0.505210885429971 0.453725197022653 1 1
0.117700361273065 0.11550055158351 1 1
0.354132124515846 0.333530365336602 1 1
0.0776426254599329 0.0716295950533397 1 1
0.196016883224013 0.180544460620969 1 1
0.118679637480164 0.0941531751492839 1 1
0.287336549106431 0.283219272143004 1 1
0.568170906525421 0.522205246268531 0 1
0.498699484353092 0.449968982346832 1 1
0.110210608944181 0.0809309941364102 1 1
0.177195961900601 0.161965148933709 1 1
0.361437681822479 0.321344013853363 1 1
0.25432212607426 0.25752781812106 1 1
0.338365576633254 0.316820094909819 1 1
0.00972069293132419 0.0316641361918265 1 1
0.288075475506701 0.269058553686206 1 1
0.153557095267069 0.139290619347909 1 1
0.367792171516273 0.323215378558802 1 1
0.251006443972874 0.214727463542013 1 1
0.181682416481526 0.15018656205606 1 1
0.111726319894199 0.101739521477119 1 1
0.458162731567719 0.412442001975631 1 1
-0.0638013166108818 -0.0708636052206781 1 1
0.354962747848135 0.319770587151673 1 1
0.281399181766055 0.251459348463112 1 1
0.366976533481246 0.316238416755966 1 1
0.289646087083589 0.274008231318388 1 1
-0.268384430249944 -0.237174954228465 0 0
0.218179469974678 0.202808806073581 1 1
-0.0906031850678278 -0.0916102584350378 1 1
0.284911302491158 0.273439007434243 1 1
0.0814907506575462 0.0602706720458986 1 1
0.305581565389125 0.283217436482664 1 1
-0.173389078541181 -0.166498633891618 0 0
0.0711908549237288 0.0626081435705067 1 1
0.0860692842117184 0.0694823003967287 1 1
0.415804981805224 0.383612402792675 1 1
0.106795241270947 0.107548279388279 1 1
0.376042570386389 0.320422468983807 1 1
0.346642032017325 0.272224724517945 1 1
0.0827374893651663 0.119469524788906 1 1
0.0867806338294856 0.0619774221965386 1 1
0.156222704428224 0.152865814065216 1 1
0.118581491866491 0.110105779802138 1 1
0.264792770460373 0.249267345164367 1 1
-0.0129163937307864 -0.00222910892220702 1 1
0.391334058639428 0.349334684422431 1 1
0.196490150278552 0.158809655650057 1 1
-0.0962808434240298 -0.0516065564677605 1 1
0.26864669957177 0.221600419540663 1 1
0.0172952939897729 0.0337947322915382 1 1
0.197487754004928 0.191944013605058 1 1
-0.0221841546604034 -0.00199565151472132 1 1
0.277248564395367 0.261438083501538 1 1
0.405290957498794 0.368615152987052 1 1
0.509795513583981 0.475104731299695 1 1
-0.0356329606826634 -0.0283043020268342 1 1
0.330240532608194 0.296895615158408 1 1
0.0228986424581385 0.0133666900887332 1 1
0.0608265894852378 0.0607274642684531 1 1
0.0657009507444341 0.0655589840191168 1 1
0.244593864031604 0.207525389110493 1 1
-0.153210309523577 -0.135982431164727 1 0
0.371515198606234 0.352980289593057 1 1
0.356837509494713 0.32536703209798 1 1
0.0454933776389269 0.0481518835522377 1 1
0.441977227395642 0.390941306813993 1 1
0.227145086324729 0.20584267584051 1 1
0.291080149865708 0.270486903202698 1 1
-0.121694571869572 -0.120882706008782 1 0
0.383780220194754 0.351515107786303 1 1
0.396769858222399 0.36537727323736 1 1
0.179022494938308 0.153954578377849 1 1
0.0803811130688755 0.059162283632895 1 1
0.15148305959966 0.15537915465543 1 1
0.53101291277719 0.479593932715927 1 1
0.0560103413887298 0.0611287915665552 1 1
0.261567987831842 0.216373118319185 1 1
0.387643693975648 0.377761502544916 1 1
0.18048087736975 0.148886348974445 1 1
0.0278518126503737 0.0178902919166991 1 1
0.0890705747174733 0.0773737917194019 1 1
-0.135851010720451 -0.114617287434315 1 1
0.289418947173763 0.249953831335956 1 1
-0.0276084688913077 -0.0196931481331989 1 1
0.299966196073698 0.337242033877975 1 1
0.27139298918593 0.252574405243041 1 1
0.137441927979286 0.122776231378425 1 1
0.0507726806251621 0.0678225492965042 1 1
0.337124175749914 0.312902120323702 1 1
-0.139815232536639 -0.12390968483746 1 1
0.206198984427227 0.173208379886151 1 1
0.263183291094688 0.235443422825897 1 1
0.294343720686579 0.270620511343605 1 1
0.0833492357897045 0.0967445070771775 1 1
0.0864603627962619 0.0700374066209641 1 1
0.470978793246876 0.436777590968245 1 1
0.102829145047432 0.0963499856468382 1 1
0.38599619951638 0.351749479517857 1 1
0.111375677119076 0.112217139623506 1 1
0.0598872120947685 0.0616417675662302 1 1
0.0969501314485752 0.0983352537697746 1 1
0.0900751604774599 0.0835529104779816 1 1
0.0885044369586778 0.0644251245310349 1 1
0.228490253592185 0.201639262450537 1 1
0.371854232025093 0.347302272537056 1 1
0.23342968310399 0.21633582547144 1 1
0.166964813774859 0.17589982928977 1 1
0.320809440657674 0.300727865003586 1 1
0.116511195205926 0.100706071347789 1 1
0.132005213436048 0.139459904295297 1 1
0.27547728773862 0.216681852044665 1 1
-0.0309071031216389 -0.021137420099905 1 1
0.00822116651727654 0.046907588668673 1 1
0.336952509298406 0.295744291310978 1 1
0.22669395003579 0.206343216320998 1 1
-0.0115257328922498 -0.00876602348998812 1 1
0.452775267295472 0.415937210089423 1 1
0.0922596654344527 0.0816039599490187 1 1
0.0773851256769378 0.0658621170480199 1 1
0.161030353484797 0.145297848460768 1 1
0.161786630449493 0.154410311520018 1 1
-0.0984212677565031 -0.0946867561523595 1 1
0.0848046961122782 0.0944690681365477 1 1
0.00748484575919003 -0.0121059129437004 1 1
0.192426264015705 0.166077428692872 1 1
0.16318340248471 0.116866706583491 1 1
0.297160507526061 0.208275241276516 1 1
0.264520756310159 0.250832740097412 1 1
0.0631019667214945 0.050417828610448 1 1
-0.0299464625166111 -0.0287529505871221 1 1
0.188943974826313 0.167145936245082 1 1
0.204961896097082 0.190140357647501 1 1
-0.208414939418938 -0.175788639341695 1 1
-0.0187340902471567 0.0140880789154497 1 1
0.34852591374155 0.326559479499236 1 1
0.206379769112567 0.197909809316736 1 1
0.0927737546029365 0.10506370435608 1 1
0.351334846715187 0.310044066480422 1 1
0.194337845220086 0.196702209735867 1 1
0.342172736052926 0.282113621309827 1 1
0.227475401098539 0.222803395459382 1 1
0.202988820933799 0.184370506155862 1 1
0.0375726504801966 0.0166268801348411 1 1
0.105657205012671 0.0962276950350303 1 1
0.216993351064033 0.236323961177962 1 1
0.455656836353935 0.423934749461611 1 1
0.109986059962857 0.103350450968356 1 1
0.436453573915663 0.409791538089201 1 1
-0.0938780342761366 -0.0858986623485462 1 1
0.483366029810135 0.448018141572862 1 1
0.275182125586513 0.248531638378248 1 1
0.182507577098802 0.170128576021515 1 1
0.181524248095543 0.181813414809237 1 1
0.0101706055309474 0.014910089323301 1 1
-0.301302531864777 -0.278546578398358 0 0
-0.0142400921278006 -0.00745691040485246 1 1
0.0162622822041202 0.0236971953913805 1 1
0.0804048248433605 0.0894839824034961 1 1
0.192816743138306 0.184492332098631 1 1
0.0478508607846227 0.0543903698553661 1 1
0.390680273196534 0.350193526216914 1 1
0.128440265689764 0.114224797813296 1 1
0.0692681275239532 0.0654365510775265 1 1
0.328359143770634 0.308788407976925 1 1
0.204967732806192 0.204160138888781 1 1
0.0430812634138901 0.0232057213076587 1 1
0.148071047064007 0.129265110659947 1 1
0.174734613729685 0.162794692772891 1 1
0.409628727609296 0.366915730011066 1 1
0.479325933539592 0.428066669311412 1 1
0.162387102996542 0.152503827787198 1 1
-0.0339315498535593 -0.0289411347134575 1 1
0.0423125266623628 0.0537909452189704 1 1
0.184380276730631 0.178119775418996 1 1
-0.0225870574911874 -0.0172321502493141 1 1
0.295772029100971 0.264061944957785 1 1
0.492024073512975 0.429548892817572 1 1
0.0672166958100741 0.0533524886627048 1 1
0.299396917883567 0.281651718014068 1 1
0.232494538014761 0.200294357941857 1 1
0.00511384055689275 -0.00156626752745301 1 1
0.105153716030439 0.0986601230341725 1 1
0.027997309764774 0.0191765482158692 1 1
0.26863194069407 0.249719217013421 1 1
0.482829277588309 0.41296099599677 1 1
0.156647942647923 0.14205322193811 1 1
0.226076588761279 0.213630223764004 1 1
0.360605180911777 0.301454735096963 1 1
-0.0252456719315573 -0.0365325792182803 1 1
0.084480542960211 0.075432934092387 1 1
0.201641214072691 0.152396528847048 1 1
-0.00402860062384713 -0.0188049119831265 1 1
0.240643611106096 0.20351930211537 1 1
-0.219166790994379 -0.193604627055077 1 1
0.117631978911193 0.0768405403403342 1 1
0.058493024258159 0.027638877079778 1 1
-0.0601452956607705 -0.0528967961164561 1 1
-0.0645388376901847 -0.0549905160834248 1 1
0.0653646596988537 0.0698661332488664 1 1
0.576121247088457 0.524907078134351 0 1
0.298326196916027 0.273171128675492 1 1
0.0230871207769955 0.0172835319471608 1 1
0.230660071665767 0.207028662709725 1 1
0.0549700537159243 0.0471008231368269 1 1
-0.0782328389739845 -0.0621159236207655 1 1
0.078929637758554 0.0707325340208627 1 1
0.0756858068529069 0.0539546927941761 1 1
0.234095318874995 0.217481293618436 1 1
-0.0359028008483211 -0.0406304965463743 1 1
0.606777531107727 0.586071059538184 0 0
-0.0255244903570947 -0.0432296503572976 1 1
0.0132380627838065 -0.00423422815270302 1 1
0.266611083873251 0.237876943973954 1 1
0.175970252463019 0.176691547013448 1 1
-0.0304380710792977 -0.0364975158055222 1 1
0.0811908408668055 0.0835928059160968 1 1
0.463590033752685 0.409229382763227 1 1
0.289350364476559 0.258661293781773 1 1
0.24185521486207 0.21798878177475 1 1
0.0947206833772567 0.0919146153742841 1 1
0.106543990207629 0.099654971149608 1 1
0.342840550787449 0.29867128147027 1 1
0.140074022732494 0.113968199472826 1 1
0.205420593755885 0.177119338281851 1 1
0.290618480357948 0.248494441319833 1 1
0.335582345416685 0.286427378868454 1 1
0.36693634983128 0.322896475761385 1 1
0.306192414416812 0.284850984893897 1 1
0.346379932733605 0.316851015846362 1 1
0.165330555924127 0.165835976159689 1 1
0.146710288228946 0.155967804501106 1 1
0.100748909934078 0.075370024786422 1 1
0.349372847640826 0.308509730689486 1 1
0.234799310770038 0.213819536668337 1 1
0.180482185591008 0.153582426003786 1 1
0.431917948502578 0.386242003978712 1 1
0.00462861724918455 -0.0212804514741076 1 1
0.184485656103909 0.15771654872806 1 1
0.00879402141166628 0.0108045689998989 1 1
0.127709159322361 0.102856589081418 1 1
0.39355945951026 0.335893436124512 1 1
0.125847058573807 0.117070111773906 1 1
-0.197390010045772 -0.17444553746461 0 0
0.458655088987607 0.41222018729292 1 1
-0.0434661613407547 -0.0448033715695237 1 1
0.353930664433485 0.331632714184741 1 1
0.117805671550235 0.105763609853098 1 1
0.206361180365882 0.194794190065241 1 1
0.225642783588974 0.221370648008613 1 1
0.237836442714704 0.20104005640698 1 1
0.113495092361267 0.0937028779374366 1 1
0.13868544390287 0.154255717067598 1 1
0.170650435422534 0.151344484354646 1 1
0.151273252378993 0.152196804540027 1 1
0.278126721502603 0.264139413217322 1 1
0.129320494493192 0.0739390328659909 1 1
0.150890007356783 0.146866074252797 1 1
0.131483989280965 0.12100696559187 1 1
0.409758575851532 0.377622222005891 1 1
0.415677542428752 0.375271359107757 1 1
0.15619750477988 0.140616164439626 1 1
0.0934773954225492 0.0817121718786598 1 1
-0.0908775506756551 -0.0930010394046947 1 1
0.0656141165455463 0.0469049121662093 1 1
-0.0609580025518838 -0.0665655717194129 1 1
0.226918819146366 0.209295690143491 1 1
0.241680653544001 0.212110044850085 1 1
0.0556742452739877 0.0372008402623537 1 1
0.0140996134645683 0.0412787192475361 1 1
0.373368098938032 0.355464589834281 1 1
-0.0323038093254394 -0.0365094815855063 1 1
0.396636583227767 0.377496222176629 1 1
0.195003406200231 0.153668914705199 1 1
0.117118005523062 0.0982500392338083 1 1
0.262735195550259 0.227374495459728 1 1
0.0312171422846492 0.0155111654076967 1 1
0.209092550733267 0.186787179246998 1 1
0.141426058023019 0.117576628116241 1 1
0.250881932602915 0.22268041940426 1 1
0.144262939437933 0.133658001286479 1 1
0.0477828669528613 0.0309981089015468 1 1
-0.119260831907126 -0.11413235435825 1 1
0.0886733102293847 0.0841037101971842 1 1
0.252589084610983 0.220027582105249 1 1
0.436784526228466 0.398903996745082 1 1
0.212849449549539 0.192030576926956 1 1
0.0949090739539893 0.0833777195946502 1 1
-0.0257597645194818 0.00421982376274396 1 1
0.248426420620707 0.223532564436305 1 1
0.185615023122356 0.153195968595622 1 1
0.56078120609284 0.520599400575695 1 1
0.378211176304779 0.356915516825341 1 1
0.0215345261678191 0.0289002030839294 1 1
-0.0864461009364514 -0.0730796788115762 1 1
0.252247936579693 0.217310362885953 1 1
0.0920042611294124 0.0936500763832737 1 1
0.155452077713176 0.173434717302411 1 1
0.51870334482939 0.479266733266297 1 1
0.0780865263724919 0.0765471653170984 1 1
0.118637497744479 0.110400375381393 1 1
0.414441352232794 0.36485381366788 1 1
0.270442940194654 0.252467178495869 1 1
0.126972206365059 0.100503656120942 1 1
0.606352074624896 0.554353797151599 1 1
-0.0412137186240297 -0.0112372124594166 1 1
0.297057740388404 0.271899832486708 1 1
0.177835791253719 0.162224280933432 1 1
0.128015135927226 0.106699110211008 1 1
0.47382039417972 0.424398312350366 1 1
0.40965536453257 0.37954820821378 1 1
0.2806966600219 0.238814375658946 1 1
0.485142281774912 0.431831492208647 1 1
0.0804890295842935 0.0649232911486717 1 1
0.0390046204967669 0.0416285600511553 1 1
-0.173280493568649 -0.150576146436299 1 0
-0.021221066840846 0.00871485392965785 1 1
0.161313205982973 0.135084271187913 1 1
-0.00141635850492369 0.0215308593074466 1 1
0.124628868502468 0.0548226587659819 1 1
0.0243827407038366 -0.00321490422954377 1 1
-0.0683969134654545 -0.0388204400363046 1 1
0.113992104686043 0.103853151041393 1 1
-0.00209719293846458 0.00216534870841443 1 1
0.380575131362347 0.335865492626439 1 1
-0.140326239012394 -0.130133106006672 0 0
0.323452577645227 0.314900087659657 1 1
0.153372030802547 0.150150000502559 1 1
0.221469915096581 0.202855347956921 1 1
0.22896772823442 0.220272144235796 1 1
0.0682191464558082 0.0727187399707247 1 1
0.0875105676621635 0.0844386779068757 1 1
0.163982941045934 0.127499545964098 1 1
0.26223502402155 0.260025699648466 1 1
0.346624530111497 0.307951460485167 1 1
0.290077877443525 0.262075579547586 1 1
0.456549215900451 0.417186913904679 1 1
0.206860558028743 0.160382559886827 1 1
0.389125218441886 0.374002830384848 1 1
0.434976100384886 0.392842303669292 1 1
0.335642582828482 0.298450456002585 1 1
0.296766649664847 0.264555390823919 1 1
0.154523007189736 0.134408456065655 1 1
0.155368914364138 0.131715366975571 1 1
0.120142786343864 0.113216381788152 1 1
-0.172170174354869 -0.165121787782292 0 0
-0.312571813230057 -0.277899746126257 0 0
0.0363246883555248 0.03731674147588 1 1
0.148436232071854 0.142566722389811 1 1
0.129238977363687 0.10780807151729 1 1
0.449376705209269 0.38019357808372 1 1
0.0229604742783151 0.0272181833494608 1 1
0.417651295948829 0.358091608225765 1 1
0.349491954636236 0.330802658010223 1 1
0.466873103064564 0.43976624446944 1 1
-0.00855564775727345 -0.0129910221794516 1 1
0.0785262464645159 0.0536923075836452 1 1
0.047576043899751 0.0369146930988084 1 1
0.108957193384349 0.0954520450790236 1 1
0.357450297480259 0.319964957656391 1 1
0.151857077444094 0.122307467771954 1 1
0.377277755060451 0.347463964052747 1 1
0.385824722111257 0.349614268032185 1 1
0.25876237369399 0.246307138420294 1 1
0.311590004921749 0.295591347318903 1 1
0.251707792884087 0.222231671549981 1 1
0.158500122246729 0.154763592498513 1 1
0.304892149060134 0.288282675056831 1 1
0.357634974040137 0.347849124956483 1 1
0.203421010703209 0.168383272820819 1 1
0.0712017042159086 0.0895738763221422 1 1
-0.11289685416731 -0.117364235704223 1 1
0.19745447944919 0.179463323336951 1 1
0.334999530349541 0.295126317661553 1 1
0.540718936031762 0.48898908367351 1 1
0.282317864321316 0.241693463622331 1 1
-0.148261530709384 -0.133839009456055 0 0
-0.0365207797307088 -0.0291694702143088 1 1
0.0103405514985772 0.00596633533278475 1 1
0.189057983525857 0.178094593675381 1 1
0.228265774095648 0.197593919636688 1 1
0.0991206661917524 0.0879080528420474 1 1
0.00246006415081551 0.0194943696551871 1 1
0.284607038184553 0.276430367116629 1 1
0.108824565140009 0.110851020907136 1 1
-0.0286752359933595 -0.0333222544782774 1 1
0.095955172904647 0.082210648739195 1 1
0.372632163749264 0.33221945572282 1 1
-0.0549728756924085 -0.0571066468428406 1 1
0.362226460620065 0.337022458485524 1 1
0.263742355786242 0.243512967873804 1 1
0.280496102758014 0.270454434507697 1 1
0.132559313192738 0.139027268303327 1 1
0.0576306901510456 0.0872985763180189 1 1
0.23190704997426 0.213870980144646 1 1
0.555066625387723 0.498351683154607 1 1
0.178354055303187 0.142078837926691 1 1
0.173243351496231 0.162570235105691 1 1
0.256951816254269 0.248653613014434 1 1
0.298364210430954 0.276010658215292 1 1
0.392816501926537 0.359453630960166 1 1
-0.00886607327687551 -0.00643257421045353 1 1
0.232741991533186 0.202496608428765 1 1
0.277376454884519 0.280839194546197 1 1
0.148654587436545 0.142067950564788 1 1
0.187069296957055 0.162295067593146 1 1
-0.120891795023532 -0.109194705163908 1 1
0.317229661158529 0.28101550291943 1 1
0.346655405166192 0.314770322844471 1 1
0.197881725420967 0.194901261884874 1 1
0.0654624288147502 0.0577594708617668 1 1
0.249394981123243 0.197701748878177 1 1
0.187334290327303 0.168795771898507 1 1
-0.167531157958357 -0.170032230755676 0 0
0.0915756041979407 0.0937939050294062 1 1
0.36050824928178 0.331546334104749 1 1
0.0765695232398091 0.0797564435380529 1 1
0.160687516169821 0.162908040295484 1 1
0.153191303243868 0.139351403765608 1 1
0.179727801046972 0.188889947931802 1 1
0.288737561092869 0.268501526280401 1 1
0.29908475926811 0.26551224956248 1 1
0.350682056893448 0.304828921532322 1 1
0.251623049217865 0.230276251890458 1 1
0.144786412126417 0.146954599636432 1 1
0.29516971343408 0.249782658974154 1 1
0.238808741242826 0.228399849265515 1 1
-0.123529891746842 -0.107995293595952 1 1
0.257504173177566 0.233043678425207 1 1
0.453175791324176 0.422616596788721 1 1
0.439996476845565 0.386092603361845 1 1
0.300532952675612 0.270337183718711 1 1
0.409227066418855 0.37185766976036 1 1
0.312191357960575 0.299240818230331 1 1
0.351713321650009 0.334053158393549 1 1
0.386456835495213 0.364473662884874 1 1
-0.0338540943173921 -0.0356338265632513 1 1
-0.0176030093156306 -0.0204369063591832 1 1
0.229455080110565 0.206130574470611 1 1
0.367980309386146 0.322510049738354 1 1
-0.200102568432757 -0.166695435207385 0 0
-0.00399166096158423 0.000121256766605906 1 1
0.154343165385373 0.147080491235259 1 1
0.099680010853141 0.0722799189391955 1 1
0.327677583197901 0.300821414097317 1 1
0.0856402575419864 0.0721928574415275 1 1
0.0753330129819565 0.0559300738493213 1 1
0.164047728208061 0.160898966050286 1 1
0.240755711887834 0.252270695676304 1 1
0.522769599199362 0.475708107964158 1 1
0.0159915226298935 0.006949027343807 1 1
-0.172830318424937 -0.167310792019901 0 0
0.289376789814705 0.271279952109957 1 1
0.331688767202817 0.285576996120186 1 1
0.375383981504569 0.332644081885184 1 1
0.179399996028461 0.171362049514293 1 1
0.0560096122149026 0.0511077555233121 1 1
0.0735106161093131 0.0682237092817356 1 1
0.0746484546092576 0.0779156696713048 1 1
0.135891148434788 0.129609034096029 1 1
0.108416283165059 0.101560417378249 1 1
0.395874167912062 0.351399206022182 1 1
0.0899119778112766 0.0730236040634659 1 1
0.305629689239372 0.262243894380337 1 1
0.022528313856362 0.056786817635566 1 1
0.148343810921668 0.141048292365669 1 1
0.0665175375188484 0.0463929050793697 1 1
0.0215107743981359 0.020701025875662 1 1
0.409216468768593 0.352065750676494 1 1
0.224312080615615 0.203540598502703 1 1
0.0762934057129015 0.0529855493940742 1 1
0.334513815527959 0.289236471506753 1 1
0.360192364667951 0.319655858858427 1 1
0.198269989821152 0.187982667897415 1 1
0.4348714859743 0.435983072373634 1 1
0.262078039913266 0.247049200352795 1 1
0.359131603386688 0.315253503726559 1 1
0.076861824431263 0.114252185169642 1 1
0.417119932503856 0.392658874479788 1 1
0.232174637391736 0.20698459371429 1 1
0.0891970558073065 0.0949253329815947 1 1
0.408748496318564 0.351635236101329 1 1
0.273845400181338 0.253028865749549 1 1
0.0772062667379345 0.0657582717702402 1 1
0.368310767692363 0.319240921076231 1 1
0.0400680932068672 0.0445474980030656 1 1
-0.108137676127813 -0.105555007401684 1 1
0.384182865692761 0.339919118688624 1 1
0.271669452469132 0.244986651014338 1 1
0.0845187993813911 0.0795425117487564 1 1
0.375841344639558 0.344412748786699 1 1
0.313054811487848 0.278920151699506 1 1
0.0770935138666417 0.106946668544072 1 1
0.366190679019246 0.328582086694579 1 1
0.0953442494727037 0.0852349609739136 1 1
0.4112424730168 0.361078644306254 1 1
0.362486797085818 0.32024582232012 1 1
0.375466540486704 0.368328259469553 1 1
0.258558748021471 0.234283442097268 1 1
0.230565760780974 0.209462124480017 1 1
0.562644122714269 0.523416922744339 0 1
0.115175662902102 0.121501406759359 1 1
0.371841395293939 0.345997179719896 1 1
-0.0612054144740476 -0.0393626479234136 1 1
0.360115863892666 0.298003129847964 1 1
-0.0816596644063715 -0.0364958225566753 1 1
0.0979002944028747 0.113485638190266 1 1
0.294952218501814 0.250688926562977 1 1
0.272217864023518 0.248701207033143 1 1
-0.117364390286529 -0.120851664773977 1 1
0.0627180482235738 0.0618465479724296 1 1
0.14014406670809 0.130213465668181 1 1
0.099061782926202 0.0879803966932243 1 1
0.299786823188153 0.303154433561925 1 1
0.145217910624051 0.114287013140103 1 1
0.245474394724503 0.196725476927742 1 1
0.253944250568617 0.252957522296252 1 1
0.0532650541359889 0.0502579711443337 1 1
0.112297659344289 0.0922209522270813 1 1
0.338359009090623 0.308765776529412 1 1
0.107644632343358 0.126836837887798 1 1
0.139953760812589 0.105926381294582 1 1
-0.0576339046809117 -0.0777643296996746 1 1
0.0706194111095613 0.057409335196859 1 1
0.0455770754437728 0.0298767706949616 1 1
0.331760065031218 0.302384362437475 1 1
0.0597680598046267 0.0621084118001369 1 1
0.286555760358364 0.258578962545611 1 1
-0.0121995919268939 -0.0116177230609259 1 1
0.136858390964669 0.12652025963542 1 1
0.0593810690319251 0.0488106555891134 1 1
0.00866194704825217 0.0228874320674882 1 1
0.221604642878325 0.19231384858341 1 1
0.084105192964528 0.0859327410303268 1 1
-0.167822153703855 -0.166427021367337 1 1
0.333122340070289 0.32166489125521 1 1
0.104770039167187 0.104170480072005 1 1
0.457473616850174 0.412869991405444 1 1
0.175193919122388 0.158996230050393 1 1
0.417608195256233 0.359676027907493 1 1
0.363442644945655 0.36031095204673 1 1
0.14542575869177 0.133142108296293 1 1
0.225220631096715 0.204435966818657 1 1
0.356437622666048 0.339258173610996 1 1
0.00860906184011661 0.00181313535639202 1 1
0.122226093154256 0.0754723053564952 1 1
0.348903300933615 0.318352608481538 1 1
0.265257723217934 0.255129007803448 1 1
0.630284791184245 0.555181519737561 0 1
0.386803620541803 0.351238966559262 1 1
0.31021700399331 0.272583398465073 1 1
0.0601836563482774 0.0392556504210409 1 1
0.308753024979992 0.282634140366567 1 1
0.36555031031371 0.328755428519713 1 1
0.413508471591862 0.382625248545211 1 1
0.186864123976112 0.153717953119889 1 1
0.189716679567668 0.179160837451475 1 1
0.0726516185350607 0.0529095935448224 1 1
0.21701641706806 0.208536395300038 1 1
-0.10895022652901 -0.0838529275178863 1 1
0.161696305892221 0.13873915807052 1 1
0.250321361501044 0.245564562126888 1 1
0.176253735183458 0.165028860163391 1 1
0.287154356427002 0.263347369848303 1 1
0.0679358297923345 0.0218193151443078 1 1
-0.1733435087687 -0.133026850732497 0 1
0.257704941984753 0.230707257013839 1 1
0.387491020980723 0.364054673983145 1 1
0.239795299660787 0.215137752277264 1 1
0.109852793818766 0.0978964815260258 1 1
0.260955210907464 0.24422403374503 1 1
0.051709453325488 0.0502901274520579 1 1
0.0892902584469411 0.068767416243686 1 1
0.00657454712688495 0.0095760476897478 1 1
-0.0711022730833103 -0.0521552634360139 1 1
-0.0118802400425678 -0.00739390394186005 1 1
0.386193741764998 0.365842345252959 1 1
0.232022284001447 0.214246550664324 1 1
0.267420447459114 0.231578022272149 1 1
0.108350432324695 0.11206728849391 1 1
0.166000183901494 0.15318876097601 1 1
0.422748499184563 0.380010603887506 1 1
0.12723516725295 0.121450748464998 1 1
-0.0233545424595686 -0.00463741925875833 1 1
-0.0373685531927764 -0.0148993692088422 1 1
0.137060100848463 0.134447346309578 1 1
0.135900774250643 0.106824911146174 1 1
0.198798728995618 0.178568488689584 1 1
0.186078447060565 0.179181257456894 1 1
0.0264467335410646 0.0335216511870038 1 1
0.473862784934118 0.437901231363823 1 1
0.276727931712856 0.255682866417628 1 1
0.324965216274594 0.289231896226815 1 1
0.138513974495072 0.131145332307044 1 1
0.455821953088079 0.412382870205862 1 1
-0.0425557420281225 -0.0792264436352008 1 1
0.309500291322053 0.272464988756566 1 1
0.0594281614821251 0.0537849560076936 1 1
0.198646153952545 0.193769321880496 1 1
0.477760053310357 0.430115663374203 1 1
0.359688902576212 0.339230333475044 1 1
-0.129087884199992 -0.128287328971598 1 0
0.326659117255375 0.306036046565335 1 1
0.127577412893092 0.117102379555299 1 1
0.369063261821184 0.294088787684968 1 1
0.245473277083364 0.261186851721452 1 1
0.387670488403175 0.349221022240598 1 1
0.40488793509253 0.357953317471604 1 1
0.251948707686916 0.220018815503787 1 1
0.274529843893456 0.263129707844692 1 1
0.154559625665716 0.140141652718935 1 1
0.328810761097516 0.309013342956803 1 1
0.373077574379385 0.356903289063199 1 1
0.203417953333615 0.209120545732386 1 1
0.107716463550496 0.0925247696738888 1 1
0.146828406930991 0.13372755090158 1 1
0.154034604654487 0.143497594793984 1 1
0.0992314368598056 0.0668557664523646 1 1
0.161179343229418 0.151583240916995 1 1
0.375730421486395 0.349396582085414 1 1
0.523892968092578 0.452031380620414 1 1
0.297020500626404 0.264332617716358 1 1
0.410071860201394 0.376650134826181 1 1
0.109304501309185 0.1019617374791 1 1
0.55687805127509 0.519564696644234 0 1
0.0422672814912155 0.0278494344978521 1 1
-0.0399095829333126 -0.0301977269991056 1 1
-0.0126578308617981 0.000954600144784823 1 1
0.627962920666142 0.561106294030228 1 1
0.0554892363577518 0.0479174007460039 1 1
0.358956984873976 0.320492296944145 1 1
-0.0194692801020477 -0.0165960233831255 1 1
0.242362027973388 0.226861210107493 1 1
0.277062954711717 0.263162820511085 1 1
0.520213292263721 0.467372398778532 1 1
-0.0686624851989494 -0.0690774864461381 1 1
-0.0420600917314155 -0.0323103991511899 1 1
0.428001062343381 0.380439702172422 1 1
0.121100242523066 0.125436294579091 1 1
0.0693790567253542 0.0630077687264608 1 1
-0.0061519599184425 -0.0233611959903602 1 1
0.151487627188629 0.15736863440282 1 1
0.0458052100877979 0.0420421009839496 1 1
0.0147463209876081 0.019860568658834 1 1
0.194471215180231 0.199196428521723 1 1
0.127705191978132 0.139728896638212 1 1
0.117024743827073 0.109881339863197 1 1
0.293916265046865 0.260665348122927 1 1
0.363353158886061 0.335105393769277 1 1
0.264151613421465 0.228489466549503 1 1
0.195740686684703 0.18604904292101 1 1
0.0349726092617531 0.0453541458350396 1 1
0.12121169947573 0.103856899243965 1 1
0.508304548336058 0.466969742893828 1 1
0.174683633085837 0.167443679104514 1 1
-0.0842732351664897 -0.0892892389789169 1 1
0.0521497280651971 0.046708207830733 1 1
0.345551058214481 0.324503289650103 1 1
0.443814793373243 0.432827988827258 1 1
0.0677198860451006 0.0634463040753519 1 1
0.414063774849595 0.382160690202968 1 1
0.149635291555344 0.149062636891705 1 1
0.107441995611148 0.082118742448248 1 1
0.0697123359152831 0.0594105748168261 1 1
0.150435518881512 0.143306893858526 1 1
0.264411881436152 0.236184835840077 1 1
0.147398095453954 0.158888028324545 1 1
-0.107033745215375 -0.112203381394336 1 1
0.221584668698115 0.20152767352106 1 1
0.161504952583563 0.155832441889681 1 1
-0.0189160991110975 -0.0218873122016209 1 1
0.475287392504531 0.439701085700017 1 1
0.774340557170179 0.699915328040966 0 0
0.203239365111375 0.202221050602186 1 1
0.424040545986597 0.39543657817108 1 1
0.126893623466991 0.114919769139032 1 1
0.536769886916472 0.479469033928846 0 1
0.38155465819962 0.35315150333706 1 1
-0.0350048894516724 -0.0188594659321963 1 1
0.28010877518422 0.262496375710019 1 1
-0.0398156865072277 -0.0332814736206193 1 1
0.312424242733682 0.275617076796176 1 1
0.378654931719487 0.361139286518838 1 1
0.213558860378304 0.191256544265838 1 1
0.264338439130191 0.248381860149244 1 1
0.0244488721304625 0.0322001602672588 1 1
0.3108570595261 0.27393899301601 1 1
0.0344787207622752 0.038097648752917 1 1
-0.348029233529577 -0.316068764588267 0 0
0.120863657941269 0.0851681965580507 1 1
0.13763493447985 0.105427473146495 1 1
0.25903025174576 0.233276187503735 1 1
0.431891116360693 0.390321561018216 1 1
0.0410912376824663 0.040272213090878 1 1
0.0333719644100265 0.0230673565508167 1 1
0.224981306787348 0.201453053838776 1 1
-0.12627570019142 -0.101684883273051 1 1
0.127272579436399 0.134530708084805 1 1
0.353722496586964 0.319028957810107 1 1
0.227737147705277 0.203507709637088 1 1
-0.0700054268486231 -0.0546648191948607 1 1
-0.155339967575158 -0.13707274852838 0 0
-0.120171448450932 -0.119980638956946 1 1
0.294941288588663 0.268001049729832 1 1
0.149495074635952 0.17392946348591 1 1
0.498386005342467 0.453985643902857 1 1
0.232638421582524 0.208741133377802 1 1
-0.00202657414093278 0.00529800009653157 1 1
0.114761347220764 0.124310361917687 1 1
0.136986425936394 0.114415534156872 1 1
0.0536126122358564 0.0554043084926517 1 1
0.136635309721272 0.122080635454405 1 1
0.393672563309203 0.344832389691804 1 1
-0.0832473370212196 -0.104817086485156 1 1
0.0214237957423761 0.0130920129621782 1 1
0.328140531566163 0.308369212468226 1 1
-0.0827179391853296 -0.0864966653345315 1 1
0.255619280972181 0.228381582557774 1 1
0.178779430543867 0.157869569973606 1 1
-0.0978666703123752 -0.0931648642283039 1 1
0.284411188530361 0.23752573372951 1 1
0.426395197677141 0.404665192419712 1 1
0.191462582603168 0.168002994754962 1 1
-0.113572388778534 -0.104560738740618 1 1
0.676826791321856 0.62969803313012 0 0
0.054444619151574 0.0551659491258673 1 1
-0.0373665074923597 -0.0488752818815801 1 1
0.584472545789175 0.54650728694471 0 0
0.0447500940045337 0.0451285812795595 1 1
0.101342435771771 0.0918071566851111 1 1
-0.157618389040781 -0.139571635272375 1 1
0.22495134061077 0.224581260507184 1 1
0.20778733701341 0.186975160866006 1 1
0.332213714255892 0.315415284097612 1 1
0.281447539919994 0.279478237216707 1 1
0.246043701864484 0.204571654308135 1 1
0.43984987876711 0.366175308267852 1 1
0.366481750928649 0.32705710092165 1 1
0.308122342398919 0.2833603268204 1 1
0.564118238426263 0.51865915992162 0 1
0.225296969043652 0.20915899154892 1 1
0.150479392944798 0.115409213256515 1 1
0.424504083640151 0.405901407689358 1 1
-0.00397694160489882 0.0279558060193927 1 1
-0.170025154032249 -0.166192521237939 0 0
0.0170727260807693 0.011295353559041 1 1
-0.193190053905586 -0.19974557101302 0 0
0.214763870324246 0.188795543730596 1 1
0.274953975433865 0.241074238777069 1 1
0.26560311509609 0.259598897757117 1 1
-0.0690322159872748 -0.0695887773806105 1 1
0.0204277482510196 0.0177244958459541 1 1
0.376901107993579 0.320559251092474 1 1
0.159586497892576 0.151074910007283 1 1
0.0904443772524676 0.0849050922892846 1 1
-0.0407476322766321 -0.0336867989997617 1 1
0.163407908923704 0.145199018738532 1 1
0.228903155110751 0.195238875611836 1 1
0.224886771978812 0.20631489996864 1 1
-0.0518196056434533 -0.011044864582872 1 1
0.40680260546948 0.337524623558107 1 1
0.108865734997136 0.106226378910266 1 1
0.445326270143254 0.400781331824846 1 1
0.328618335470025 0.296797229953611 1 1
0.0896260750864225 0.0892842116817245 1 1
0.373439295216296 0.371014262059478 1 1
0.202412728579275 0.22642137036943 1 1
0.14614888588879 0.135354124080629 1 1
-0.135560494052238 -0.137866508765898 1 0
0.246432353312624 0.225639493598228 1 1
0.225247184515284 0.199188375006061 1 1
0.107993244826297 0.0999640384904757 1 1
-0.0835274496987043 -0.0969542754344788 1 1
0.154559202047476 0.135066175040625 1 1
0.497289791383156 0.452613331171152 1 1
0.390486937698336 0.369435124922889 1 1
0.433920703014934 0.397687831302849 1 1
0.0442265891234574 0.035058368078081 1 1
0.138938018890571 0.127940347228642 1 1
0.303967469182432 0.265338130315378 1 1
0.120662982457931 0.137314960632666 1 1
0.51647966772518 0.475096376400314 1 1
0.0797451157958821 0.0684849371082764 1 1
-0.0114884339461078 -0.00813172093720649 1 1
0.287239695573879 0.263764462372544 1 1
-0.00373568159681132 0.00488237531644457 1 1
0.022177939975447 0.0289268459366942 1 1
0.1185813818123 0.0920744728697978 1 1
0.247201008587755 0.219391271063011 1 1
0.201481908570537 0.180175593775987 1 1
0.416702116577047 0.396040718722442 1 1
0.0977790373957516 0.0808855138815902 1 1
0.292876227075122 0.262315013825213 1 1
0.264878890596765 0.281708678374837 1 1
-0.0299915339600967 -0.0202796625987205 1 1
0.0198513884660519 0.0314796031098708 1 1
0.379179848417358 0.34069963842829 1 1
0.307348054157728 0.257624151320983 1 1
0.103495995632368 0.109856370294544 1 1
0.0522364065012367 0.0680511502894007 1 1
0.105629755392104 0.0862981139289244 1 1
0.152761215969896 0.135873132465075 1 1
0.130843666157173 0.134324003732745 1 1
0.126494922931804 0.118323531721944 1 1
0.29324031126981 0.280964305770789 1 1
0.235489366785176 0.234801225559617 1 1
0.146140587523796 0.127347857481729 1 1
0.22492693111288 0.217451542802092 1 1
0.151031530175236 0.139595714216181 1 1
0.177248885299112 0.176158993823515 1 1
0.301920709922891 0.267193017692945 1 1
0.414413357878119 0.367309614374459 1 1
0.263091544136096 0.248361837982604 1 1
0.0422693582975802 0.0348880040995497 1 1
0.368210444372897 0.334171720125648 1 1
0.3613072451524 0.288620227885403 1 1
0.00463709856724991 0.00490490281949623 1 1
0.191450975995415 0.171553525097349 1 1
0.0621123069815153 0.0514870636816407 1 1
0.348401094177027 0.307270510372682 1 1
0.0596029578218741 0.0653060051648539 1 1
0.065071986654041 0.0566181870381742 1 1
0.119036243778011 0.0859451010632341 1 1
-0.0870335381463179 -0.0858438882984227 1 1
-0.046971205785841 -0.0298800721685916 1 1
0.536063713651962 0.493849136429055 1 1
0.355366160832071 0.325812333125307 1 1
0.0508995187988834 0.0383890951374561 1 1
-0.177027204353138 -0.173814148067638 0 0
-0.0381060460886304 -0.0268144530278939 1 1
0.103527054418443 0.106502070374053 1 1
0.323726197307991 0.272639185670876 1 1
0.244555363846231 0.212211464374536 1 1
-0.126792023064519 -0.129756098112766 1 0
0.12806282523158 0.101504796282357 1 1
0.161482655028311 0.153072435645035 1 1
0.317464461102425 0.279814913498791 1 1
0.0697838027735476 0.0713513367223101 1 1
0.314595658943094 0.281930443077185 1 1
0.247418084125889 0.223145056068375 1 1
0.294014417320414 0.273890333407667 1 1
0.239140107626028 0.242215124334251 1 1
0.214595300418836 0.168182375193891 1 1
0.119055092051548 0.106535384474799 1 1
0.130923762382512 0.112841176617818 1 1
0.0274746644846153 0.00954960261719411 1 1
0.190200442384149 0.176515539039731 1 1
0.0749153037783983 0.0827756392693991 1 1
-0.133619559306709 -0.0910952044985924 1 1
0.469914043473766 0.439415935763852 1 1
0.0808228310854402 0.0412210729047478 1 1
-0.00226729616408603 -0.00622036255769232 1 1
0.259946055549784 0.216010322680253 1 1
0.214524637045717 0.209878813125993 1 1
0.108562008122887 0.1171188023593 1 1
0.173666355018219 0.176568310439781 1 1
0.1923599095179 0.154960593484405 1 1
0.330108733085981 0.308338657128443 1 1
0.302407699282131 0.290158476587922 1 1
0.119681559567571 0.0884985789114953 1 1
0.261280009138066 0.25085332704744 1 1
0.329821796120104 0.280197696593314 1 1
-0.0240079551741931 -0.0257232727544212 1 1
0.310753331778375 0.278253473383371 1 1
0.0842173074417607 0.112712961785158 1 1
0.0387632910073319 0.0399157216283876 1 1
0.368072796195728 0.322180158855266 1 1
0.0184299531883168 0.00711507039279248 1 1
0.407979114907357 0.399907747426739 1 1
0.0758128349828915 0.0549414002561471 1 1
-0.124397250254649 -0.118457599960815 1 1
0.170832206419562 0.129505602049584 1 1
0.303267117956788 0.283925997739237 1 1
0.42993207630763 0.385797540057352 1 1
0.438478052604379 0.39824793040147 1 1
0.00532003317234261 0.0180232203886105 1 1
0.248191927425712 0.220099089748362 1 1
0.118917450885316 0.138775251357185 1 1
0.40168605561704 0.36575379515699 1 1
-0.0971168707371796 -0.111561108000442 1 1
-0.0159392633696341 -0.00916274072397001 1 1
-0.177101637837098 -0.137478484051611 0 0
-0.0577699751081245 -0.0456633239651153 1 1
0.244459916344692 0.201973311606295 1 1
0.11488051707384 0.0937799212127466 1 1
0.0452917055111484 0.0620510624109748 1 1
0.285002037101025 0.26365846707976 1 1
0.373265392519965 0.356357343002325 1 1
0.0931178118636006 0.0958362141574079 1 1
0.162097779786885 0.151400771474648 1 1
0.249152883689347 0.222489919135523 1 1
0.207347683684753 0.175599782267208 1 1
0.0918464758080685 0.0988496461271239 1 1
0.113374213187587 0.117538695317638 1 1
-0.0717998908454646 -0.0642690939210281 1 1
-0.0983484271926734 -0.0830579755421095 1 1
0.329371189624992 0.311344356775026 1 1
0.215304334173222 0.210688963533575 1 1
-0.0199328277443526 -0.0356801116717816 1 1
0.0450753488971038 0.0290993113299981 1 1
0.127898285836583 0.139122770643522 1 1
0.249774334115879 0.25526994397239 1 1
0.276745488757806 0.247946403059208 1 1
0.121108136923688 0.13533340282247 1 1
0.24163270625961 0.171153436942452 1 1
-0.00268317732360025 0.00226993313163441 1 1
-0.0505171893934256 -0.0420838334603883 1 1
0.0818331352492972 0.0839696900616954 1 1
-0.00558548520331888 -0.0124141379348846 1 1
0.250771540205517 0.222381381733839 1 1
0.579869550969926 0.531018335508247 0 1
0.0573308374630486 0.028338527385723 1 1
0.233256591092006 0.216141181084546 1 1
0.278120909799526 0.230959686526131 1 1
0.159255623239302 0.156655095521146 1 1
0.267908802109836 0.254609099389812 1 1
0.78033559177868 0.731726210157411 0 0
0.312080129699016 0.286845774026484 1 1
0.112379939708258 0.105267590236589 1 1
0.335929881510956 0.302429375461557 1 1
0.411233988674329 0.398050862146788 1 1
0.305672937762501 0.279349643428578 1 1
0.0777808080621879 0.0751567563045839 1 1
0.451076831820927 0.393994351823902 1 1
-0.0108396104466751 -0.030744696069331 1 1
0.171549902506606 0.154004165287546 1 1
0.36240877978897 0.33194072460592 1 1
0.247256837229857 0.221876139144671 1 1
-0.0434623538929795 -0.0350463844084737 1 1
0.126768778396562 0.12153682831795 1 1
0.252634683053016 0.21015221364176 1 1
0.297738358173271 0.264384951536015 1 1
0.339071564461854 0.302057579376246 1 1
0.209110691750897 0.178852525756958 1 1
0.186967851751013 0.173831161612804 1 1
0.0625469442320701 0.0323822238794964 1 1
0.111796118065652 0.0855091386854051 1 1
0.271050927772756 0.229702568230328 1 1
-0.0514288768635823 -0.041308957307321 1 1
0.21301087461427 0.18406719681595 1 1
0.107813697222583 0.0957183143352651 1 1
0.287220317803455 0.259364023828466 1 1
0.101331497786887 0.106165381045898 1 1
0.15345966251051 0.160113311235709 1 1
0.289103265402454 0.255923269704798 1 1
-0.0361838561598878 -0.0112868983084845 1 1
0.0138268819650144 0.00382925296498529 1 1
0.0843765555348661 0.0921716731900629 1 1
0.13449049028418 0.117332349513647 1 1
0.113909137015679 0.0911185653345719 1 1
0.47565490998425 0.411039736220377 1 1
0.195970315909054 0.176358595652243 1 1
0.389672107366797 0.361217840419656 1 1
0.45576458118455 0.392241255653096 1 1
0.18838164325865 0.158293321131937 1 1
0.378780310183283 0.36344497613944 1 1
0.32884599652938 0.264895291563736 1 1
0.0976885113892391 0.0848141100030021 1 1
0.3866681694734 0.345645892206037 1 1
0.422134366566796 0.37973075566915 1 1
0.143442893818529 0.129060790860908 1 1
0.363204432947321 0.350572038660264 1 1
0.213124084316618 0.186333004964787 1 1
0.214100104259719 0.188868627055649 1 1
0.100427244387357 0.0759339674097338 1 1
0.0203561234800179 0.0309158714063843 1 1
0.189868224957532 0.169154225298994 1 1
0.0827961487193795 0.0516316471383537 1 1
-0.0306610129411619 -0.0145316937614441 1 1
0.150251195435537 0.124209245544368 1 1
0.121572236860328 0.13387054066375 1 1
0.0682707160543992 0.0598457442924282 1 1
0.0512109478232912 0.0377618085361017 1 1
0.0271780211585072 0.0465035298454276 1 1
0.206505105228714 0.186189880629594 1 1
0.203226532642686 0.193753297127499 1 1
0.314812166454706 0.265929207929239 1 1
0.0665138989793527 0.0450317449185488 1 1
0.400754172521418 0.406027923766509 1 1
0.382929547585109 0.352075123988948 1 1
0.197316133032567 0.18597619107738 1 1
0.463115220732093 0.418845009712176 1 1
0.579690049399558 0.535030352775525 1 1
-0.396351774501007 -0.385623867849066 0 0
-0.143806451268618 -0.141583324767009 0 0
0.00502754977072148 0.00275758312647613 1 1
0.143670703781252 0.126488744060797 1 1
0.166606776833559 0.1649065414677 1 1
0.100089629424203 0.0762571409374674 1 1
0.234246663418473 0.20603171901794 1 1
0.427587858961379 0.378701298514335 1 1
0.084784404406748 0.066832849646287 1 1
0.201032642936556 0.177649957950071 1 1
0.244555490895184 0.24483602843365 1 1
0.15407369375688 0.17097995108706 1 1
0.159908398710799 0.157508496743 1 1
0.16394203252625 0.137189317603295 1 1
0.364187712375555 0.332789177208235 1 1
0.263071377985699 0.244806016891042 1 1
0.398879638693245 0.342304456115997 1 1
0.424769781128552 0.366572707621663 1 1
0.270753139668964 0.237650853343494 1 1
0.375839228407937 0.349388121299103 1 1
-0.069297498360116 -0.0841871232717082 1 1
0.0601640873505952 0.0565145740102163 1 1
0.184225525263218 0.157646599575388 1 1
0.323222822465649 0.293042976803243 1 1
0.0613608989733987 0.0598570888527993 1 1
0.259800386354882 0.226684771417362 1 1
0.26182199299968 0.248110493328149 1 1
0.337640404663849 0.307452604230683 1 1
0.192924446082524 0.171139792344664 1 1
0.162201742815579 0.146548579615747 1 1
-0.0335994210099562 -0.0420449303550916 1 1
0.0225057694867655 -0.00671277591766733 1 1
0.156883352059242 0.151458139742954 1 1
0.414756761027185 0.362263141494616 1 1
0.0790338337173518 0.0383342386814077 1 1
0.301408515296761 0.268725627686137 1 1
0.127338592716897 0.108763120218303 1 1
0.058303568895168 0.066017018017341 1 1
0.0931596684630121 0.0799738679121042 1 1
0.140074331408559 0.139789716316443 1 1
0.371857066136524 0.340630427177652 1 1
-0.0769336366676622 -0.0678280135898477 1 1
-0.0391665386311171 -0.0297147870292165 1 1
0.151023716733188 0.137631024030502 1 1
0.188712989921186 0.161604567662426 1 1
0.338974202177924 0.31833895267751 1 1
0.283666050218354 0.253435782080189 1 1
0.357153984740443 0.311166484264502 1 1
0.300390513934123 0.249610010516682 1 1
0.312763381922714 0.281536368221598 1 1
-0.131771476709764 -0.13670290365603 1 1
-0.0121314074881275 0.0191745996434802 1 1
0.103096401018347 0.114783457206648 1 1
-0.126474674741066 -0.138404641692852 1 1
0.288011759496381 0.261033824125748 1 1
0.221044344511011 0.20771689406432 1 1
0.322643307218825 0.299491498959452 1 1
0.151790597284669 0.135779026622789 1 1
0.13551827931963 0.13793377546325 1 1
0.190629820991541 0.172116067277131 1 1
0.297766481562686 0.298937283346044 1 1
0.602539429490948 0.549204629191826 0 0
0.13112835839723 0.150109382129163 1 1
0.117705293059138 0.114078045738119 1 1
0.155401513379132 0.134985146477348 1 1
0.0875674868416336 0.0657466770027284 1 1
0.300242864444671 0.258354578961805 1 1
0.386542083724271 0.346282356379608 1 1
0.373689803252661 0.349144613449564 1 1
0.334716367044667 0.331222195668273 1 1
0.265080774676729 0.253963186564825 1 1
0.297667045551643 0.270069895658143 1 1
0.084961762831538 0.0892653339665954 1 1
0.338497413939728 0.308448953924508 1 1
0.635767028246278 0.541655751699544 0 1
0.157192942174405 0.149187643603688 1 1
0.0651127332008143 0.0597908856375502 1 1
0.0782283923789582 0.0665945614477256 1 1
0.17440774962993 0.159040206545996 1 1
0.258154193008817 0.231509285881126 1 1
0.0872227191297634 0.0637664157594366 1 1
0.0675828159116715 0.00541227932913474 1 1
0.00706794025561249 -0.0127798541017336 1 1
0.188670789357609 0.155759391771876 1 1
0.607356618590121 0.552259490357009 0 0
0.314273161243807 0.283906890111023 1 1
0.225213685736349 0.202827091395077 1 1
0.229284188443299 0.197195913330213 1 1
0.281360116255059 0.273531295374271 1 1
0.185907264704446 0.139384991540591 1 1
-0.0258007899481036 -0.0243061873632246 1 1
0.353585841649018 0.333135776457318 1 1
0.0112114877849248 0.0110497804188959 1 1
0.456631098506134 0.410367712813787 1 1
0.0822534001614972 0.0857708275182991 1 1
0.326116939360441 0.28740032753844 1 1
0.251711098162527 0.251616406844915 1 1
0.189462534929742 0.19756777034222 1 1
0.329743478419205 0.295894782947273 1 1
0.108972547493251 0.0991198289194265 1 1
0.0627146690487888 0.0552590835622649 1 1
0.449790439104466 0.418981563248184 1 1
0.244818653026812 0.205280201823452 1 1
0.42997722399626 0.393600836919345 1 1
0.124306123751437 0.117893437243528 1 1
0.496934634886363 0.467233510630921 1 1
0.192130905484249 0.174245496624186 1 1
0.271913674929105 0.24791678928696 1 1
0.415499202751942 0.392228773594812 1 1
0.122705768894915 0.121048564201654 1 1
0.474335981868151 0.43025521046126 1 1
0.319025831993954 0.304261649170217 1 1
-0.00478249518022078 -0.0112591585389904 1 1
0.229951345317828 0.200482744772172 1 1
0.312292941715716 0.272130837522785 1 1
0.357596965969818 0.306393545495075 1 1
0.186918424824255 0.184636083184445 1 1
0.140940584249924 0.147186258485289 1 1
-0.00954873064426615 -0.00875242260404079 1 1
0.379738770855645 0.355026072798025 1 1
0.333183392970201 0.291807381735313 1 1
-0.0153958396037868 -0.0143080609381899 1 1
0.0657831562542267 0.0539595765974205 1 1
0.169673738313725 0.163908600373571 1 1
0.122397765090967 0.107958840540083 1 1
0.214816676439789 0.202006641746033 1 1
0.244085515265617 0.228511213200083 1 1
0.190770211929191 0.157143914137914 1 1
0.431835878491675 0.377878674415506 1 1
0.157864097046622 0.153041779290751 1 1
0.100590468833994 0.0960869111723351 1 1
0.235453705720528 0.223635381301834 1 1
-0.0404870634796917 -0.0211506041809209 1 1
-0.102217625118916 -0.0909275697040166 1 1
0.259352217550521 0.225737738688318 1 1
-0.109981370262049 -0.102361293031262 1 1
0.047914698774512 0.0449674472029934 1 1
0.339642088052178 0.301004607508791 1 1
0.334674367888738 0.315897507555338 1 1
0.118695283556862 0.0920537247884385 1 1
0.329106500804481 0.303088820607244 1 1
0.363215010009447 0.371892296003111 1 1
-0.0045604976561417 -0.0318363573740056 1 1
0.171866862654469 0.146340357575943 1 1
0.205074457702018 0.185884280340228 1 1
0.245481395616759 0.204505106206666 1 1
0.0267463478729314 -0.00292787161173569 1 1
0.26252121967823 0.244673779734797 1 1
0.349393292009844 0.283586797962342 1 1
0.185689782179269 0.194593617375124 1 1
0.126290438041875 0.118640029916716 1 1
0.130880936676553 0.13766889985859 1 1
0.380985488248683 0.396710492585239 1 1
0.360238220049082 0.324864348544314 1 1
0.252016961713066 0.226761264374831 1 1
0.271694245630796 0.239113850900436 1 1
0.0354575041029217 0.0544126757779761 1 1
0.276948673829249 0.255286415244543 1 1
0.175713094735442 0.134157927560821 1 1
0.297457660578179 0.293638657071746 1 1
0.203803291901506 0.1703598206793 1 1
0.355265877043001 0.311576309411896 1 1
0.367504963271414 0.333519700784125 1 1
0.306439318692721 0.286499060669738 1 1
0.300655070665453 0.26657864910273 1 1
0.264954346990406 0.246039953087584 1 1
0.0117076846620081 -0.000998628391723336 1 1
0.270150976148791 0.229246396833942 1 1
0.152448232833715 0.142162119604764 1 1
0.377338066325262 0.292356829944106 1 1
-0.00199829822342901 0.00478428801477306 1 1
0.243538574463577 0.189868898701295 1 1
0.347324292235172 0.323134357435568 1 1
0.216799750352474 0.183069359479613 1 1
-0.0452788899149401 -0.0314724050548886 1 1
0.170639276634217 0.163266801537835 1 1
0.186292222187749 0.163221174144345 1 1
0.0243316489259652 0.0230375603319353 1 1
0.0753603080016852 0.102821698407697 1 1
0.329882167132587 0.277004203127483 1 1
0.0312876282400649 0.0108904790238874 1 1
0.300284608011648 0.26475139441613 1 1
0.189002268144744 0.166207499447846 1 1
0.14021068292345 0.138241373528371 1 1
0.247137626247985 0.215313180822305 1 1
-0.0885524662640336 -0.0831030811462814 1 1
0.0679240400273654 0.0458396913651053 1 1
0.404816229599078 0.363100023388273 1 1
-0.0313007751007067 -0.0280781324607999 1 1
0.0585817101234858 0.0646228428701836 1 1
0.101879001435504 0.0916230672232241 1 1
0.178241578485323 0.158085053501969 1 1
0.177724940842474 0.130965679861091 1 1
0.155155623914676 0.141955429280965 1 1
0.160364112964904 0.150239914714177 1 1
0.0879482226447185 0.0771188752453203 1 1
0.040102515966963 0.0357089149554014 1 1
0.16889955713462 0.165289815483917 1 1
0.118995144380287 0.13212016914393 1 1
-0.0225766621894099 -0.00640613910519786 1 1
0.397124871566321 0.380209124618167 1 1
0.311057921295416 0.292743125434073 1 1
0.171568872073543 0.145813081499789 1 1
-0.114261288438867 -0.110597164121675 1 1
0.129272023788019 0.114316828244564 1 1
0.0703483887331645 0.0508397595757691 1 1
-0.0691308244479365 -0.051924927070692 1 1
0.122524357163432 0.114953585457706 1 1
-0.0857106582882093 -0.0824850269122134 1 1
[truncated: 6,414 more chars]
