# Supplementary material for: Bias caused by sampling error in meta-analysis with small sample sizes
Source: PLoS One. 2018 Sep 13;13(9):e0204056. doi: 10.1371/journal.pone.0204056 (PMC6136825; doi:10.1371/journal.pone.0204056)
Supplement: S4 File — (ZIP) [file pone.0204056.s004.zip › results N = 20 theta = 0.2 tau = 0.2 sz = 50-100.txt]

"cohen.dl.theta" "hedges.dl.theta" "cohen.dl.cp" "hedges.dl.cp"
0.0614813331734852 0.06111941000773 0 0
0.311521499268973 0.307833767689338 1 1
0.166974926313915 0.164876799152614 1 1
0.190363322154807 0.188335911495782 1 1
0.205052306011272 0.202451898303489 1 1
0.228962543263056 0.22703919966801 1 1
0.163244704457614 0.161962586846657 1 1
0.172202057788071 0.170685130321628 1 1
0.222119548151293 0.219576762585904 1 1
0.259863942812442 0.257555335693658 1 1
0.130985036195684 0.129958849535624 1 1
0.159715560645718 0.15870408165725 1 1
0.120774304620916 0.119614388915537 1 1
0.163673066504805 0.162053302358272 1 1
0.326612819894666 0.323965791572564 0 0
0.191750930259658 0.189653317446162 1 1
0.304928037134683 0.302188924553352 1 1
0.275698757903916 0.273011032779519 1 1
0.159529693692046 0.157575488421009 1 1
0.110401675012193 0.10919515131095 1 1
0.273808027346838 0.270883603766364 1 1
0.184106762036749 0.182125831337243 1 1
0.254375694370843 0.252471195930661 1 1
0.194620652370847 0.192919595596102 1 1
0.14305331168177 0.141600610124494 1 1
0.260072661517106 0.257782618306532 1 1
0.293280192822687 0.290573735532895 1 1
0.163889252549031 0.162211695802259 1 1
0.271507307972431 0.268828180846912 1 1
0.103103150157566 0.102510171446616 1 1
0.238477954413885 0.236164982829585 1 1
0.159266142337736 0.158024947802323 1 1
0.170317967144 0.168733514142384 1 1
0.309347035513317 0.306051195237508 1 1
0.36760361011654 0.363301797194786 0 0
0.165758169029754 0.16397800401851 1 1
0.216048636460426 0.214185458401437 1 1
0.28883761470232 0.286303856552773 1 1
0.133064496588251 0.131443130634918 1 1
0.296966372008041 0.293743775346895 1 1
0.283958676594134 0.281641302031347 1 1
0.0873105837465053 0.0865282899225615 0 0
0.192063049769325 0.189989257174653 1 1
0.340812655281562 0.337848291022767 0 1
0.0109981326726408 0.0104600255778094 0 0
0.148632520677299 0.146948160594812 1 1
0.30513760189354 0.301681055182352 1 1
0.196600963750928 0.194503213090474 1 1
0.0844919194926554 0.0835045124352273 0 0
0.332546142772577 0.32937024355541 1 1
0.223594798323574 0.221019442242996 1 1
0.153110899647421 0.15110952300949 1 1
0.157852967553258 0.156149114828625 1 1
0.230846926795469 0.228291264156986 1 1
0.12214483276987 0.121415175722395 1 1
0.254877643590391 0.252044134440042 1 1
0.152306344318117 0.150447604747266 1 1
0.192732705005711 0.190769017683802 1 1
0.200805042632296 0.199009946938606 1 1
0.176052389340267 0.174500580807581 1 1
0.248595211826868 0.246314554902528 1 1
0.203723079513489 0.201768947171592 1 1
0.121780868297766 0.120941137998919 1 1
0.229173185110508 0.226799021872021 1 1
0.0608342682959223 0.0603120016768095 0 0
0.309500383028379 0.306011015032657 1 1
0.274951682694671 0.272247154664205 1 1
0.157140255485766 0.155622902726441 1 1
0.228218675838281 0.225713685836041 1 1
0.178275620673771 0.176336536244891 1 1
0.124334480405477 0.123165660931397 1 1
0.258504268222074 0.255632735865628 1 1
0.141148850892071 0.140068851464777 1 1
0.0991488080977551 0.098047154620406 1 1
0.158036564469215 0.156668476574242 1 1
0.188900742637712 0.186554254961208 1 1
0.140297382229443 0.138932103565508 1 1
0.29864578883018 0.295764443495228 1 1
0.165265812661762 0.163829834459805 1 1
0.221798616555173 0.22009482338336 1 1
0.314860358007662 0.311995325350258 1 1
0.149520818556362 0.148126416200077 1 1
0.19839266631971 0.196545434459113 1 1
0.161298862456314 0.159735572865835 1 1
0.217414592589966 0.215239543161351 1 1
0.145093565619238 0.143829341317803 1 1
0.283198728569046 0.279972948360998 1 1
0.307167623765109 0.304424710192557 1 1
0.243122535180954 0.240958659569102 1 1
0.158894371360225 0.157322054035538 1 1
0.184922045827895 0.1831172612049 1 1
0.213089630679003 0.210808396070198 1 1
0.178066388453146 0.176134729159485 1 1
0.269546166887285 0.266807055143288 1 1
0.208517788668807 0.206471593728664 1 1
0.0877126047872892 0.087117199383361 1 1
0.236086131893851 0.233282448007501 1 1
0.261166133874633 0.258648425176437 1 1
0.217132784225842 0.215383024376751 1 1
0.216642495196435 0.21381816433272 1 1
0.203757524572328 0.202017859591794 1 1
0.223848162724349 0.22190718228649 1 1
0.180056732238148 0.178379645678135 1 1
0.16950981940814 0.167508519307455 1 1
0.0408202507219484 0.039927724118806 0 0
0.188007426013742 0.185923100401185 1 1
0.15681031697846 0.154902472072375 1 1
0.080140106839949 0.07945523404754 1 1
0.12176336631377 0.12046138203841 1 1
0.0931605788865704 0.0924176135142691 1 1
0.145021438188154 0.143803492037683 1 1
0.1722205998419 0.170408088373681 1 1
0.249676793165945 0.246872086389422 1 1
0.245696332246027 0.243623248291275 1 1
0.183943422071736 0.182246021151988 1 1
0.246881736920486 0.243762295320436 1 1
0.260038499026777 0.256882460861875 1 1
0.114640383780513 0.113622103436861 1 1
0.217019274355938 0.214718363839423 1 1
0.179338697334919 0.177357363642972 1 1
0.170909301784531 0.169488312475778 1 1
0.149495848164359 0.147737078084429 1 1
0.23220952207909 0.229737688136896 1 1
0.249425583471534 0.246997724085096 1 1
0.117497874661357 0.116402690322478 1 1
0.200660881749768 0.198603691806919 1 1
0.229351490285 0.227227372901669 1 1
0.170408979314787 0.168618359180226 1 1
0.134981968260372 0.133844601328389 1 1
0.203639511623743 0.201660824177305 1 1
0.127781206118038 0.127019706757312 1 1
0.244879062444989 0.242795234502771 1 1
0.144845311506941 0.143585956901021 1 1
0.202081923753794 0.200187015919201 1 1
0.206500875901183 0.204353816020468 1 1
0.137065330891796 0.135574390004487 1 1
0.185111494350235 0.183166970356378 1 1
0.241739513119266 0.239371259781038 1 1
0.192151608710826 0.19034944484095 1 1
0.327538481442087 0.324019573104745 1 1
0.205024219703546 0.202618238335803 1 1
0.235662034152816 0.233033337399174 1 1
0.223675246924753 0.220898381843954 1 1
0.36709583268955 0.36305665231652 0 0
0.239713910102976 0.237301063653064 1 1
0.20557586152179 0.203734539386102 1 1
0.16280736240012 0.160800809062086 1 1
0.260275067641365 0.257917685797264 1 1
0.154627601316891 0.153159965028023 1 1
0.0523039946883432 0.0521293035184862 0 0
0.238420851878425 0.235861599830187 1 1
0.135319522555899 0.133696180371656 1 1
0.157900651839711 0.156729891966875 1 1
0.245321160635183 0.242524764045527 1 1
0.202451345479417 0.200650124441457 1 1
0.152128269801405 0.150561182971571 1 1
0.11990429599104 0.118428260566655 1 1
0.243706393597627 0.241168202209508 1 1
0.211216198629352 0.208787170371243 1 1
0.180162855816788 0.178441312693227 1 1
0.309695174178117 0.306372432034616 1 1
0.161996118163341 0.160920036439587 1 1
0.120766001075557 0.119601620758909 1 1
0.130812731565071 0.129257938772709 1 1
0.205965529685669 0.204489853898247 1 1
0.156561194587003 0.154767175803853 1 1
0.323008488425172 0.32008927143922 1 1
0.16408235085462 0.162414615896544 1 1
0.253494865796502 0.250328433066539 1 1
0.122108180671413 0.120985147751375 1 1
0.156162971430161 0.154668902876131 1 1
0.123901181028423 0.12281898284916 1 1
0.124709943253605 0.122983444615469 1 1
0.242365696834908 0.239955383800114 1 1
0.271425414925926 0.268679620500447 1 1
0.254941968455706 0.252305178795745 1 1
0.24163008268797 0.239498426118773 1 1
0.0940380738270745 0.0934323606144443 1 1
0.161024483093368 0.159218476808196 1 1
0.130236614077247 0.128591121019918 1 1
0.0950948609534992 0.0941189828162221 1 1
0.170838852196251 0.169199269457099 1 1
0.233190938988436 0.230937167716117 1 1
0.225459928077429 0.223574007561212 1 1
0.215817698149497 0.213748101620274 1 1
0.109221938467411 0.10854163062321 1 1
0.121109725690881 0.119234063427413 1 1
0.165038577436289 0.163913713445534 1 1
0.233518668269645 0.231525564213172 1 1
0.283315524053264 0.280584292704045 1 1
0.175149737895759 0.17348705157048 1 1
0.296034922724106 0.293244482775979 1 1
0.103573760018786 0.102431420566269 1 1
0.348225332055604 0.344895435110221 0 0
0.108222822644312 0.107318418725053 1 1
0.140277670614966 0.138641846493987 1 1
0.167014201255162 0.165720327490632 1 1
0.155235151337353 0.153031619668907 1 1
0.210034844598023 0.20786292728118 1 1
0.237901541481778 0.235978447523246 1 1
0.278815131973306 0.275548170754741 1 1
0.00206318236798438 0.00204595177178036 0 0
0.318072576160616 0.314860141444542 1 1
0.202792212130822 0.201069460554085 1 1
0.128245537376211 0.126624963955702 1 1
0.22532049231394 0.222771327466967 1 1
0.230646879308695 0.228444792507923 1 1
0.149863712136524 0.148397323803677 1 1
0.139481329547873 0.138182779627531 1 1
0.117958160916933 0.116989797465408 1 1
0.248836062499428 0.245665187987596 1 1
0.250378450981195 0.247243344215624 1 1
0.142830791515512 0.14143594602608 1 1
0.284994131203361 0.281442790461817 1 1
0.169836600253297 0.168218050578942 1 1
0.154774876415205 0.152702190024968 1 1
0.206631905154011 0.204421684288587 1 1
0.193926063707775 0.191952411269741 1 1
0.143787352604003 0.142658925326559 1 1
0.218497715038735 0.216320844778443 1 1
0.147264952851358 0.145578737105795 1 1
0.163729206687054 0.162564511846563 1 1
0.227141208113862 0.224692761657555 1 1
0.263023447390442 0.260622991789812 1 1
0.265944159204035 0.263775452127401 1 1
0.259666499923193 0.256898864547239 1 1
0.195297471784735 0.19384100928747 1 1
0.144531451779581 0.143007784059779 1 1
0.284030162388079 0.28109334626307 1 1
0.242863580546737 0.240539616917381 1 1
0.242861679047856 0.240497110276699 1 1
0.256771184213349 0.254310268788 1 1
0.261065442207812 0.258475892890357 1 1
0.169283280802427 0.167335633080911 1 1
0.160177088123996 0.158883525218459 1 1
0.176297730981731 0.174951567943632 1 1
0.217389769995067 0.214774259357131 1 1
0.195052032025876 0.193104890757145 1 1
0.289055965736477 0.286134302075511 1 1
0.240129590477006 0.237545398913519 1 1
0.217587111086199 0.215404571459862 1 1
0.334284253735826 0.331205553782807 1 1
0.140076979774025 0.138424997753208 1 1
0.00332684900712562 0.00362595339473861 0 0
0.217701123752638 0.215711717754389 1 1
0.129944892829275 0.128843338664452 1 1
0.282945588068804 0.280490980125801 1 1
0.31894521793091 0.315920982160056 1 1
0.285726239151842 0.283144930129309 1 1
0.139628894370657 0.138265310442624 1 1
0.295156270418296 0.29225502206045 1 1
0.115800769779868 0.114392761129643 1 1
0.100456283833178 0.0994367043303748 0 0
0.23125389496298 0.229217273243949 1 1
0.196762048108042 0.194656505967903 1 1
0.172446941351384 0.171337713439524 1 1
0.281283792800106 0.277828232329966 1 1
0.155627700707248 0.154521319061353 1 1
0.231459012674216 0.229051136771889 1 1
0.216459747486157 0.214196657030957 1 1
0.203563938976379 0.201834986240892 1 1
0.190353237705958 0.188550817203821 1 1
0.102117774294048 0.101532434612561 1 1
0.218264936602488 0.215699780994589 1 1
0.292437387297868 0.289125606855512 1 1
0.174891496752599 0.173075676250739 1 1
0.144167078119404 0.143020159196012 1 1
0.227014818423217 0.225011518603001 1 1
0.0682293230998979 0.0677549865336881 1 1
0.234739741252807 0.231970072640735 1 1
0.122615322893734 0.121200708390209 1 1
0.194260243119422 0.19246215561406 1 1
0.144286714291646 0.143133956317341 1 1
0.343873967596917 0.339752838144654 1 1
0.155962090020073 0.154499362397615 1 1
0.222575678926939 0.220502002690616 1 1
0.362839191570617 0.359219121284813 0 0
0.220736715238717 0.218540304491387 1 1
0.263028745734442 0.260366561482421 1 1
0.0727509693408366 0.0719940297761714 0 0
0.0597654151991037 0.0594394530641654 1 1
0.329646513486102 0.326070203053483 1 1
0.220540215646278 0.218115676396237 1 1
0.27987190313046 0.276776156084418 1 1
0.125338214470348 0.123952446261306 1 1
0.222356145489067 0.220292934629871 1 1
0.170614240825859 0.169165217270384 1 1
0.266437894211559 0.263928160414109 1 1
0.117968556755966 0.117168922686689 1 1
0.140726762423645 0.139386025118655 1 1
0.108748656708529 0.107372147765023 1 1
0.343989151390502 0.340806861723348 0 0
0.133690400643589 0.133151364414866 1 1
0.236213767137338 0.233266297286537 1 1
0.153782989580123 0.152665053272953 1 1
0.0745541683749352 0.0738557989759515 1 1
0.282724678170083 0.279594842075386 1 1
0.266030215796933 0.263498009000821 1 1
0.175242738056096 0.173394832994318 1 1
0.14407834478372 0.142953304186439 1 1
0.30607507015496 0.303113090472384 1 1
0.118662965454326 0.117514128367707 1 1
0.219653008471993 0.217612730197813 1 1
0.182649675816792 0.181017416948406 1 1
0.128942779639653 0.127591152709887 1 1
0.261217821258627 0.259073439828669 1 1
0.223980566162975 0.221401368981358 1 1
0.236421484968784 0.23373217933761 1 1
0.115912038867613 0.114771723605246 1 1
0.251266953084002 0.248729071311766 1 1
0.286531819452793 0.284041279252616 1 1
0.158671674322952 0.157156948852435 1 1
0.230086801716323 0.22839793629724 1 1
0.261359875203336 0.259066788940042 1 1
0.198721000558208 0.19654101331445 1 1
0.226775771961241 0.224437440055127 1 1
0.179569049831554 0.177618485262162 1 1
0.184245704149727 0.182331184548334 1 1
0.115344888740189 0.114053718326579 1 1
0.150710103691283 0.149403307131163 1 1
0.216420758701492 0.214410136010056 1 1
0.114275055157382 0.113124465633705 1 1
0.279218357827278 0.276365945656937 1 1
0.259216660254241 0.256683715063134 1 1
0.257453613902004 0.254213194594371 1 1
0.311506401545534 0.308518520560562 1 1
0.189790124068074 0.187325392646348 1 1
0.299466674514614 0.29606223838331 1 1
0.295417534213213 0.292144821886033 1 1
0.234380940553234 0.231918391946559 1 1
0.166036133983623 0.164419619259435 1 1
0.255134708234952 0.252604623250455 1 1
0.234594626561099 0.23245062405695 1 1
0.324567508760963 0.321730920515346 0 0
0.114465881057034 0.113396336350414 1 1
0.221853544859955 0.219347143070369 1 1
0.39657553176045 0.392519874688798 0 0
0.24725867012637 0.244602383605151 1 1
0.226604364804219 0.224385752144073 1 1
0.144222825305959 0.142472076371608 1 1
0.232595500335622 0.230227392804184 1 1
0.237035954359753 0.234528935618677 1 1
0.0614006253547937 0.0609393981437741 0 0
0.168402489139861 0.166709310080252 1 1
0.326920917917328 0.323321751075851 1 1
0.225162188836695 0.222919176326835 1 1
0.152332659277186 0.150618686153059 1 1
0.0338544140938652 0.0331450416735625 0 0
0.22258199631437 0.220208781389653 1 1
0.216249744241302 0.214126027850417 1 1
0.217437456609868 0.215230047571568 1 1
0.0955457535185311 0.0943441355043748 1 1
0.213676718925296 0.211537310477435 1 1
0.140855730273148 0.139447722927498 1 1
0.16148478795734 0.160009976066714 1 1
0.15986453003141 0.158238015019713 1 1
0.137805144809573 0.137226995261532 1 1
0.126975644059779 0.124884543241124 1 1
0.165069831973649 0.163250600785988 1 1
0.153162493975277 0.151448763342721 1 1
0.160420369593821 0.158813953170872 1 1
0.304711610693428 0.302080911203313 1 1
0.222072261935874 0.220185041369811 1 1
0.140196748740192 0.138455495574674 1 1
0.17221509319693 0.170648647907613 1 1
0.180335567039718 0.178718989326573 1 1
0.232830796397579 0.229684096796957 1 1
0.181839831906929 0.179928792426169 1 1
0.148297576594307 0.147044232462119 1 1
0.164857390843704 0.163478057342133 1 1
0.296573845219739 0.292819370369644 1 1
0.219103795151765 0.216794583820307 1 1
0.201884237332813 0.200025504627645 1 1
0.239910373411822 0.237435352699435 1 1
0.123069526468972 0.121791044245828 1 1
0.3152222851909 0.311654453710497 1 1
0.215445676518538 0.213737970119275 1 1
0.229880616991188 0.227741417530938 1 1
0.212820038595003 0.211003667367291 1 1
0.226561699016837 0.22439133616609 1 1
0.206934828960926 0.20458275943033 1 1
0.127545828131151 0.126680072841264 1 1
0.213518267574359 0.211701394781598 1 1
0.183185201023003 0.181214391240318 1 1
0.309630458715654 0.306602371808215 1 1
0.264190228467411 0.261064857012831 1 1
0.101207154757791 0.0996106021228741 1 1
0.195327280009833 0.193634147618008 1 1
0.0809823571850551 0.0804704747592608 0 0
0.245249451247048 0.242645233299905 1 1
0.180525342523314 0.178969038454364 1 1
0.245424259825677 0.243072833574866 1 1
0.260363634175543 0.256995110457001 1 1
0.176792578821811 0.1745240461587 1 1
0.148263378851498 0.146373564258318 1 1
0.29984582900833 0.297070046050632 1 1
0.131248008505493 0.12978173761621 1 1
0.176687199981406 0.174891285163024 1 1
0.229448257425793 0.225929033346054 1 1
0.180926416129072 0.17895213223234 1 1
0.236365278505035 0.23398047840715 1 1
0.0977886427373117 0.0966705782095827 1 1
0.280766386571891 0.278142377429083 1 1
0.0870054636895887 0.0859350998660703 0 0
0.179248007743003 0.17670820791973 1 1
0.156418785342277 0.154911197282903 1 1
0.0851797066340931 0.0841091000123064 1 1
0.226231020816493 0.224026816947168 1 1
0.1283885160398 0.127466244261536 1 1
0.357886772197403 0.354200330111136 0 0
0.389546936648009 0.385415116225341 0 0
0.286992443850681 0.283793249747007 1 1
0.131570914420905 0.130314796772814 1 1
0.0529996949100557 0.0524624081106183 0 0
0.188812894192068 0.18645607444142 1 1
0.269355573372037 0.266209990939785 1 1
0.167712769436609 0.165729971757663 1 1
0.244859456025917 0.242268970607708 1 1
0.26855605797701 0.266073953116515 1 1
0.088236699482512 0.0878149602111639 1 1
0.106888760646176 0.105759030693277 1 1
0.273855112469796 0.270263223148254 1 1
0.11002771431997 0.10928273684706 1 1
0.179019760338097 0.176791648453409 1 1
0.177946138675841 0.176291259105196 1 1
0.287565931124386 0.284163729787105 1 1
0.297604947947671 0.294600535670413 1 1
0.196978403187229 0.195270266405187 1 1
0.25838306526813 0.256025460474531 1 1
0.24454526135447 0.242517023869751 1 1
0.163099289636558 0.161740172217006 1 1
0.0402191779533704 0.0400114868961158 0 0
0.149021311127479 0.147913128431468 1 1
0.23471880284658 0.232566991940818 1 1
0.235800514804544 0.23350549674091 1 1
0.194714623725239 0.191547454330738 1 1
0.0884784344963388 0.0870906116490324 1 1
0.142749956243371 0.141601275684588 1 1
0.103380877481078 0.102254459822155 1 1
0.0750458069410687 0.0740041831537654 1 1
0.126921083440151 0.126156548383775 1 1
0.221843009352794 0.219437393087723 1 1
0.228223408448322 0.226034123418606 1 1
0.28393122101917 0.280908940970074 1 1
0.160601971579668 0.159089835032544 1 1
0.141251272499637 0.139970289446861 1 1
0.141647240106174 0.140435959806583 1 1
0.179288256448921 0.177623999443199 1 1
0.26451715915467 0.261884197439363 1 1
0.128824938603643 0.127194483928093 1 1
0.135035882948781 0.133363534151748 1 1
0.130407821546442 0.128949222867549 1 1
0.427261157139362 0.42329464741045 0 0
0.16158031179536 0.159935270156463 1 1
0.134156225020816 0.133303138758711 1 1
0.166971448925007 0.16573032737805 1 1
0.125836981903848 0.124536828591695 1 1
0.211061391679831 0.209385738901284 1 1
0.189216887311295 0.187584276921563 1 1
0.254579597564759 0.252552958709246 1 1
0.191210827637249 0.189308381157102 1 1
0.240790485510671 0.237888372692194 1 1
0.28266798508363 0.279803665411505 1 1
0.25653334861683 0.253649218878252 1 1
0.261950223990039 0.259863641703854 1 1
0.194758490449985 0.193102869557874 1 1
0.247086468438798 0.24494386899951 1 1
0.183962018162456 0.181883834657405 1 1
0.122556438215602 0.12141463361117 1 1
0.175914699964268 0.174094544533787 1 1
0.0855347106119523 0.084563174977346 0 0
0.308887221632741 0.305918449871735 1 1
0.247126506447685 0.244759562313491 1 1
0.185594632096338 0.183301466362927 1 1
0.121602293399484 0.120357757463606 1 1
0.10456284458804 0.103404971379264 1 1
0.182657814983597 0.180971060138901 1 1
0.0708418478804516 0.0705372324603178 0 0
0.189418708965614 0.187324962921274 1 1
0.204722850756391 0.202140913130498 1 1
0.156701971627517 0.154773055209231 1 1
0.163059046149425 0.161665010543143 1 1
0.257120713697928 0.25453684345151 1 1
0.162541886647716 0.160517598827044 1 1
0.0369033851679732 0.0369675998295097 0 0
0.206755521763625 0.204003133261846 1 1
0.177606402216614 0.175868024308715 1 1
0.284800252121095 0.281602814384362 1 1
0.163161610221517 0.161596096194941 1 1
0.19540169712185 0.193402781743979 1 1
0.183725848775816 0.181952544146651 1 1
0.235024287385337 0.232451471945851 1 1
0.145126642940208 0.143895069693369 1 1
0.153237619149013 0.152414668057539 1 1
0.201020853264188 0.198620755085875 1 1
0.226107869842413 0.223813446949847 1 1
0.224247556078911 0.222002756026365 1 1
0.181217506186153 0.179565674166324 1 1
0.199056751100952 0.197269185947483 1 1
0.218901990992469 0.21661976873508 1 1
0.0972397909940624 0.0966170333350019 1 1
0.208055747006182 0.205793714749744 1 1
0.130583590359657 0.129758643420821 1 1
0.182809003966187 0.180941339535888 1 1
0.191928234861592 0.19017988257416 1 1
0.177929169586008 0.176307774233959 1 1
0.137459089981649 0.136466479519151 1 1
0.282228350441178 0.278855103495934 1 1
0.167421375957413 0.165566521183811 1 1
0.207776421970757 0.205558346614875 1 1
0.27723514196607 0.274489204524575 1 1
0.101211288523233 0.100256746932029 1 1
0.105273157225619 0.104321918297055 1 1
0.165500690882665 0.163856978138587 1 1
0.219297621845527 0.21704412877946 1 1
0.246573244456269 0.24371767123143 1 1
0.25566840911879 0.253030827845484 1 1
0.15389925848097 0.152625741781044 1 1
0.191473349422657 0.189413542618778 1 1
0.244258971136944 0.241753286480734 1 1
0.249929407983984 0.247561914227388 1 1
0.20397761546881 0.202043061780049 1 1
0.156423933211035 0.154823442871592 1 1
0.14452528989581 0.14310510833841 1 1
0.149010365786757 0.147744311953946 1 1
0.23335722175995 0.230881525932125 1 1
0.137248774923744 0.135730263038376 1 1
0.128847143574729 0.127741305761611 1 1
0.283463948210363 0.280617325275668 1 1
0.237950249193297 0.235655974197252 1 1
0.116689764997184 0.115628970099008 1 1
0.235033099556265 0.232341909447235 1 1
0.197786942159235 0.19551383362346 1 1
0.308045109213301 0.304558227854825 1 1
0.213042571710149 0.211205938070949 1 1
0.0388812697790598 0.0385887414952963 0 0
0.256002057278753 0.25332397121518 1 1
0.0954244871655235 0.094698931819923 1 1
0.0811568404552651 0.0802793408723413 1 1
0.119633728397519 0.118540422222406 1 1
0.239985755456305 0.237862175250307 1 1
0.157277901272498 0.155944383996912 1 1
0.127227621711981 0.126229060187798 1 1
0.10680422157808 0.105795258519381 1 1
0.193918929055786 0.192727865606907 1 1
0.18840881808853 0.186501110821736 1 1
0.238351217849523 0.235682106501429 1 1
0.198088881670772 0.196128015259672 1 1
0.151096676333473 0.149647571742264 1 1
0.0939203379086897 0.0930209125541848 1 1
0.130219398708563 0.12906197021737 1 1
0.277880081047661 0.274929630326495 1 1
0.299429203752779 0.295928887446508 1 1
0.242688810822055 0.24014018217422 1 1
0.145685306652741 0.143679138987363 1 1
0.0615569871731503 0.0613315308623347 1 1
0.225208669189319 0.223002702959313 1 1
0.118241641624823 0.117063850477111 1 1
0.180562860882625 0.178803171144112 1 1
0.202729843105661 0.200300540606517 1 1
0.207753471102322 0.205836359413442 1 1
0.214113353075803 0.212068708246931 1 1
0.254640791852153 0.251851215158595 1 1
0.0669998897477151 0.066098786948608 1 1
0.148912012601608 0.147422274119638 1 1
0.278859034888 0.276064891003665 1 1
0.0679623657330335 0.0667919424758844 1 1
0.263787130717868 0.2615861395366 1 1
0.283823097975159 0.280761635500249 1 1
0.18009664853824 0.178155332285881 1 1
0.21708075586765 0.215335713277325 1 1
0.144100021683104 0.142621703137261 1 1
0.142564261414926 0.141256167120363 1 1
0.129759149769774 0.128887373943275 1 1
0.222938853428437 0.220814039344575 1 1
0.189008164201645 0.18726099362963 1 1
0.23878704545573 0.236468053055373 1 1
0.241388321634263 0.238769888241096 1 1
0.114933206339366 0.113912786005563 1 1
0.256104979449864 0.253504474585332 1 1
0.159540810734542 0.158157902516149 1 1
0.153454055298428 0.151909139242579 1 1
0.215888521242919 0.213870142192822 1 1
0.254124882068924 0.251741835975076 1 1
0.230278514661988 0.227664690087896 1 1
0.227619875608656 0.225396330636324 1 1
0.0964719205091469 0.0956661516767666 1 1
0.0801969678414478 0.0793866106163787 1 1
0.293198672255492 0.289764175268543 1 1
0.193770082538898 0.191862497546736 1 1
0.181724840781079 0.180022866519733 1 1
0.236321605522654 0.233997879746057 1 1
0.175087826219882 0.173122018417142 1 1
0.372366275185904 0.368410578668354 0 0
0.169101728872096 0.167728736768761 1 1
0.201302932974042 0.199247583478476 1 1
0.15346811230525 0.151707295461276 1 1
0.198050510496663 0.196094556874674 1 1
0.245251207139165 0.242839902290421 1 1
0.216528758773538 0.214151836318448 1 1
0.217718336777277 0.215472974654356 1 1
0.103589132433172 0.1019557947329 1 1
0.307769255428752 0.304723731302223 1 1
0.189348334962573 0.187412592180318 1 1
0.205981828103096 0.204307782284396 1 1
0.305104697528267 0.302113350371784 0 1
0.2203678523003 0.217872898621986 1 1
0.19289044374516 0.19123411013944 1 1
0.304498443980159 0.301218847195883 1 1
0.128183264856588 0.12677212122582 1 1
0.249063153291777 0.246541322364237 1 1
0.106533573471495 0.105309157140663 1 1
0.223069502660168 0.221075231438325 1 1
0.188986276616757 0.186552929454713 1 1
0.193917965917149 0.191988669893942 1 1
0.26755938534483 0.264885274641018 1 1
0.149134531649944 0.147639946891833 1 1
0.190767433679459 0.189079141804406 1 1
0.12133104124019 0.120214841018376 1 1
0.182577510471368 0.180675158614608 1 1
0.185916670446438 0.18392868731342 1 1
0.307297837311232 0.303904790477882 1 1
0.239433519815693 0.236454255157987 1 1
0.172392644478537 0.17117963564548 1 1
0.240251239907917 0.237862089215324 1 1
0.28996207650913 0.287633252784915 1 1
0.19605148938677 0.194386709196052 1 1
0.26262819756435 0.26013783858323 1 1
0.325564121351527 0.321873361310923 0 0
0.166653712575821 0.165088560364602 1 1
0.238102620429527 0.23554209494473 1 1
0.210695375258454 0.208719736420875 1 1
0.212376864749625 0.210158641426526 1 1
0.23799988203829 0.235678356329667 1 1
0.217726428179815 0.215603192160673 1 1
0.212445315099775 0.210364878376889 1 1
0.237905223975528 0.235579289638595 1 1
0.161296283258142 0.159527319449143 1 1
0.184784615028917 0.182647507629008 1 1
0.275783950256426 0.27305385932497 1 1
0.112687728693053 0.111228791726012 1 1
0.20844294449237 0.206595444196103 1 1
0.290237995093583 0.287398489592669 1 1
0.133440291051906 0.132133212886527 1 1
0.0664332375799221 0.0653882830804099 0 0
0.159063036869949 0.15763156467967 1 1
0.0884579087730769 0.0878075428951579 1 1
0.240813011111847 0.238813143996322 1 1
0.146648152038691 0.145306389937947 1 1
0.134052787100588 0.132718853819318 1 1
0.199162543899854 0.197199501341966 1 1
0.238637983574076 0.236382025461565 1 1
0.298104475957647 0.294682267344051 1 1
0.100991387573944 0.100238317445343 1 1
0.254175325859023 0.251606697850936 1 1
0.204843116940105 0.202527092623218 1 1
0.260877184043814 0.258164233418003 1 1
0.162385748613623 0.16094209689146 1 1
0.233472059514805 0.231697121861254 1 1
0.206339653448192 0.204383119745128 1 1
0.228478506315808 0.225818462207067 1 1
0.200980109627264 0.199136340983375 1 1
0.244170167446869 0.241296971942545 1 1
0.304074664580275 0.301235112863173 1 1
0.161706796271675 0.160468747398681 1 1
0.21962745737185 0.217474672241321 1 1
0.213157974550076 0.211001597192685 1 1
0.289113052656468 0.286753630189938 1 1
0.230941052342614 0.228264893950666 1 1
0.152641841495688 0.151167512005024 1 1
0.19089710523924 0.188770939517745 1 1
0.238744840333538 0.236267317441331 1 1
0.208668407831655 0.206485966074784 1 1
0.171075614421642 0.169217216573649 1 1
0.112975714524534 0.111656320900499 1 1
0.36786077299013 0.363665366273825 0 0
0.179046042196516 0.177508633248213 1 1
0.137251258855497 0.136213972590455 1 1
0.240694271277624 0.238665340754379 1 1
0.196941387417975 0.194955022197245 1 1
0.19790028999121 0.195878582966175 1 1
0.167282455554663 0.165606845210983 1 1
0.242323617569457 0.239357620217872 1 1
0.103244452319219 0.102033008748455 1 1
0.208902704798432 0.206710258297265 1 1
0.245369176387712 0.241633660970678 1 1
0.241258368097366 0.238812788731399 1 1
0.12435389040462 0.123431426587439 1 1
0.156817418921084 0.154985416758226 1 1
0.230647349548646 0.228561949439301 1 1
0.170668215485674 0.168898728477969 1 1
0.243910917932977 0.241707380771165 1 1
0.244620336321006 0.242396425334055 1 1
0.173005025856729 0.170935942592657 1 1
0.20900199596079 0.207045420390587 1 1
0.154752238591736 0.153245553338748 1 1
0.145266115881644 0.144134779529845 1 1
0.238302210580121 0.235878504619394 1 1
0.276882124210929 0.274218283577213 1 1
0.062987634168075 0.0629661416625679 0 0
0.206406042501884 0.204090460484795 1 1
0.271085219207443 0.268174652757915 1 1
0.211704727779112 0.20900483664911 1 1
0.218041571627635 0.21570470411867 1 1
0.126718515264673 0.125236247209724 1 1
0.270278881789222 0.267724012363384 1 1
0.225586303375803 0.222731366427476 1 1
0.179115131146322 0.177357080707687 1 1
0.105542411786757 0.103873356053178 1 1
0.151701489787271 0.150623998388582 1 1
0.295684962304257 0.292298954790294 1 1
0.168201327098697 0.166625431548809 1 1
0.102807326819172 0.101318762778543 1 1
0.204909800210059 0.20284655643969 1 1
0.262685828304898 0.259936350654195 1 1
0.122878518550442 0.121533506994663 1 1
0.132042798594432 0.130859545046338 1 1
0.17503902044978 0.173814336727851 1 1
0.175599013424078 0.173603223005857 1 1
0.262747875332399 0.260090923893127 1 1
0.189537526765586 0.18782196284322 1 1
0.144209975768684 0.142798190637519 1 1
0.154168213343534 0.152497794478711 1 1
0.153863293750801 0.152493488388908 1 1
0.298470521878419 0.295791248732933 1 1
0.269134471248935 0.266396759510684 1 1
0.202954634744672 0.201125692189475 1 1
0.157020166839737 0.154960692101559 1 1
0.255033717980828 0.252717570379127 1 1
0.210993436998203 0.209210204151488 1 1
0.120251425408412 0.118877249146935 1 1
0.166798867799618 0.165068312940542 1 1
0.207928570162679 0.20491219909226 1 1
0.228255686938253 0.226079931185444 1 1
0.261859701364203 0.259323163134043 1 1
0.166099434124802 0.164497063124593 1 1
0.179149125502826 0.177836759597675 1 1
0.129669679122695 0.128415881616038 1 1
0.259321285960299 0.256683796195932 1 1
0.172546753768991 0.171017359413821 1 1
0.161490946306145 0.159574176549725 1 1
0.216660725809887 0.214095290523031 1 1
0.0618181449466235 0.0607515347107647 0 0
0.18214817902449 0.179958890803094 1 1
0.212326150549229 0.210060937025981 1 1
0.231885104607971 0.229655482596991 1 1
0.266148637957474 0.263682684866478 1 1
0.260881762201732 0.258234677132649 1 1
0.195206487902917 0.193104327810027 1 1
0.159582245573885 0.158325415514908 1 1
0.125680890960647 0.124299096305349 1 1
0.213075817080596 0.210879547613774 1 1
0.238869961302115 0.236671151903471 1 1
0.310511312284535 0.307498587301286 1 1
0.192655755903971 0.190204996438757 1 1
0.141508182283842 0.139622860471303 1 1
0.317327436068233 0.314310460364753 0 0
0.139116055144829 0.137591251312475 1 1
0.0550308684664496 0.054668366413602 1 1
0.156784079159843 0.154788982844356 1 1
0.146775656922515 0.145244640399258 1 1
0.181030798121935 0.178689690718274 1 1
0.230383196335396 0.227652243650807 1 1
0.193846933130096 0.191545533551789 1 1
0.264399055308524 0.262129368208089 1 1
0.173873753171029 0.172198192360389 1 1
0.226550173952972 0.224399059760317 1 1
0.18070191488162 0.178237332372846 1 1
0.141544631819053 0.139788196242704 1 1
0.156069852570086 0.154809574320518 1 1
0.216965929940307 0.21492900986109 1 1
0.307056394381381 0.304107711617791 1 1
0.270555581743159 0.267998455632072 1 1
0.242302433182345 0.239838028652728 1 1
0.214092216343876 0.211722991191986 1 1
0.145899346422106 0.144502307397462 1 1
0.387891464202675 0.3835530273146 0 0
0.196659477112199 0.194696724079695 1 1
0.232839506931589 0.230434059492585 1 1
0.234244847651649 0.23149706896588 1 1
0.160440264972839 0.15933805316807 1 1
0.146629257015614 0.145175713109295 1 1
0.215756281997411 0.213421829890899 1 1
0.227722508801802 0.22518332154829 1 1
0.0884623878110602 0.0877416295685542 1 1
0.0906829395041656 0.0900458447336171 1 1
0.247500772978092 0.244616281029291 1 1
0.0855110295107562 0.0843685030569477 0 0
0.245203328322561 0.242623185526732 1 1
0.151560548304755 0.150011725128028 1 1
0.16541111186739 0.163751313336898 1 1
0.285040719412067 0.282240041222965 1 1
0.0886647684775211 0.0879197414819921 1 1
0.320979636827405 0.317562950151527 0 0
0.284705376423858 0.282160886422669 1 1
0.343374419355122 0.339870204708093 0 0
0.222081247942332 0.219583455332397 1 1
0.142926327717261 0.141671725186196 1 1
0.174153277453926 0.172724288927829 1 1
0.0692374668893704 0.0685005616903989 0 0
0.196168138644321 0.194001212191798 1 1
0.193373046812453 0.191782007857432 1 1
0.0651483917295497 0.0643693115421087 0 0
0.167365634983322 0.165710910248122 1 1
0.170194256580723 0.168403021287998 1 1
0.175135726152786 0.172860250149322 1 1
0.0910131453898939 0.0901424435802506 0 0
0.210518132898265 0.208591734518735 1 1
0.353095105015764 0.349585117828752 1 1
0.186726992185366 0.184864628046742 1 1
0.144390845662642 0.143077592621696 1 1
0.241779230635801 0.239394612355421 1 1
0.323214477735495 0.319654092603152 1 1
0.177496889984124 0.176016174544252 1 1
0.145231700213979 0.143831727880282 1 1
0.134883455934703 0.133457025303521 1 1
0.248776467207995 0.245848344849888 1 1
0.09427004769395 0.0936041997395648 1 1
0.276156619773346 0.273493238540109 1 1
0.20922322334559 0.207086926337874 1 1
0.154733782577582 0.153532863886056 1 1
0.0763037212525591 0.075773900837593 1 1
0.279138875554294 0.276722078292688 1 1
0.141948414647014 0.140133735720724 1 1
0.211225413735568 0.208687749604421 1 1
0.139790292056327 0.138130476689843 1 1
0.131130371492055 0.129966544324798 1 1
0.349533815819386 0.346452419802157 0 0
0.321355755169203 0.317997413007083 0 0
0.161872375435483 0.160791428695621 1 1
0.212328184066318 0.210774328145754 1 1
0.253060424468014 0.250530157920671 1 1
0.117436162939869 0.115807376483782 1 1
0.10531019091529 0.104395156801338 1 1
0.214686058263827 0.212338456668344 1 1
0.311351052032839 0.308665180424905 1 1
0.22062675894984 0.218229719609766 1 1
0.188351719617631 0.186049193132771 1 1
0.134424328183298 0.133001082840175 1 1
0.15226509112249 0.150921003729903 1 1
0.212574634565096 0.210927747646201 1 1
0.260128713944689 0.257596758774205 1 1
0.32983702720411 0.326228568061566 1 1
0.19392908962517 0.192658988536225 1 1
0.184083504105894 0.182350424207363 1 1
0.186992700428858 0.185186711258058 1 1
0.147519885875512 0.146221491089334 1 1
0.229963225274361 0.227118985565548 1 1
0.248757710537008 0.245960076214539 1 1
0.166058762072785 0.164334759735478 1 1
0.217860360188348 0.215426279824586 1 1
0.140481274735469 0.139122674098868 1 1
0.285927295124831 0.283135433334959 1 1
0.183712994941155 0.181878466034866 1 1
0.304921848852218 0.301886147456348 1 1
0.198294711561222 0.196246480020964 1 1
-0.0253566557514664 -0.0248221982083578 0 0
0.137939755708154 0.136492906508442 1 1
0.328786351679308 0.325093748613933 1 1
0.31502715012499 0.311568499447482 1 1
0.234888157207778 0.232343301196312 1 1
0.180018527464187 0.178261171970804 1 1
0.18733181056503 0.185251990580715 1 1
0.220977216514421 0.218216159884037 1 1
0.0964719698300698 0.0957647199523545 1 1
0.0713656283265665 0.0706417294789721 0 0
0.087315729942818 0.0860986275650849 1 1
0.191302111619316 0.189414784247593 1 1
0.361164551579591 0.357493522143558 0 0
0.187241669424405 0.185401398557882 1 1
0.163781621551111 0.162649916359415 1 1
0.140696368213461 0.139062893815599 1 1
0.214645858400779 0.212633173001963 1 1
0.193892395887723 0.192083839222248 1 1
0.143464508415471 0.141975202507878 1 1
0.241360938330134 0.239087309853189 1 1
0.237069154620108 0.23410053085526 1 1
0.296722714007895 0.293162700655979 1 1
0.226065187864776 0.224294114331748 1 1
0.2064777581231 0.204630446321418 1 1
0.241449613839193 0.238822942885991 1 1
0.130354057071031 0.129197216912188 1 1
0.17852217541722 0.177027508625765 1 1
0.161540647055897 0.160025804926843 1 1
0.199631900622552 0.197714002545826 1 1
0.0186507701443879 0.0179831458461035 0 0
0.147171446163491 0.145612767345384 1 1
0.293721106465936 0.290563925252504 1 1
0.0714017421153484 0.0710699837171294 0 0
0.194034925887781 0.191791252440349 1 1
0.146807191895439 0.145628084750331 1 1
0.311351676464865 0.308274399938159 1 1
0.228560915846158 0.226461827497032 1 1
0.222489891620412 0.22013945364901 1 1
0.200936214582851 0.199194100418073 1 1
0.296922244128488 0.293921922573566 1 1
0.183968686452974 0.181786428976003 1 1
0.189315711636214 0.187856377950409 1 1
0.246665509775271 0.244452303710368 1 1
0.168367829595403 0.166667127779677 1 1
0.23119202725869 0.228806050558183 1 1
0.171751714093416 0.169950231813774 1 1
0.245181544277248 0.242747987400973 1 1
0.133895018511054 0.132706462425823 1 1
0.322786590848833 0.31979221210501 0 0
0.208849052154856 0.206786688236044 1 1
0.172727196229578 0.17089729165622 1 1
0.280807335173785 0.277346401224031 1 1
0.167500371725949 0.165739076109853 1 1
0.216702905779826 0.21456674226127 1 1
0.118130427944486 0.117163583488586 1 1
0.080622205025146 0.0801370982654124 1 1
0.307205729856839 0.304566042958088 1 1
0.0674794801575416 0.0667070189076483 0 0
0.181759458592003 0.180029592144888 1 1
0.235122526290858 0.232296351827787 1 1
0.160159230617572 0.158653287932935 1 1
0.227129546934995 0.224850405934321 1 1
0.23499815920599 0.232661720814104 1 1
0.255351899814687 0.252462636108833 1 1
0.209531851286649 0.207719681941277 1 1
0.146933503130554 0.145615321691626 1 1
0.251856052593341 0.249651598092227 1 1
0.175439733261899 0.173527763574942 1 1
0.200288860863021 0.198366655784287 1 1
0.0470334209100942 0.0467197722289023 1 1
0.235228029738748 0.232891862606809 1 1
0.157760494007481 0.156677066460513 1 1
0.119286370256589 0.118243435926012 1 1
0.199557169564849 0.197553711752789 1 1
0.153343997190073 0.151977774016232 1 1
0.226720642712363 0.224285461674381 1 1
0.239524953766155 0.237379291857694 1 1
0.268051529642237 0.264488089566223 1 1
0.22021907176338 0.218211958437539 1 1
0.26999692849409 0.267240791256527 1 1
0.150565449385069 0.148638676065707 1 1
0.149160235427597 0.147075484309837 1 1
0.220983600645793 0.218392971196721 1 1
0.127131805600078 0.12569229887027 1 1
0.252970818159189 0.250583111398601 1 1
0.219973737061877 0.217903683628346 1 1
0.246791097864376 0.244652291077675 1 1
0.235292490518137 0.233131246345562 1 1
0.174882369141617 0.17358452183104 1 1
0.32376806482374 0.320717256818478 1 1
0.194823983081063 0.192271973968105 1 1
0.121769950166658 0.120515880800617 1 1
0.231976673476133 0.229193939323015 1 1
0.299810027338371 0.296883466554034 1 1
0.200789492110787 0.198794620942385 1 1
0.234377831206579 0.231721854743112 1 1
0.28315005699938 0.280441850047965 1 1
0.197161289434574 0.19511198428487 1 1
0.215318184002781 0.213242372702367 1 1
0.35801403849589 0.354864590838489 0 0
0.317071256028776 0.313717653040037 0 0
0.123227529575937 0.122517935503453 1 1
0.206182094694041 0.204240422688512 1 1
0.245117566495426 0.241919059430263 1 1
0.235745153751117 0.233602569589104 1 1
0.174385011788885 0.172483686493683 1 1
0.126242005553929 0.12532155542699 1 1
0.290123610401953 0.287126801147155 1 1
0.222577379942775 0.220218058745196 1 1
0.310276368724495 0.30658249281549 1 1
0.195432385483764 0.193322573115645 1 1
0.191482436867604 0.189711062657591 1 1
0.13793578816215 0.136849024709266 1 1
0.265342731460356 0.262745649251199 1 1
0.064966785152946 0.0642955369049416 0 0
0.197386526603648 0.195222449377146 1 1
0.131223373644719 0.129306430802859 1 1
0.212439036404552 0.210237411298532 1 1
0.185780306901465 0.183763192768988 1 1
0.185699478276116 0.183496639293312 1 1
0.223860834151317 0.221626238073625 1 1
0.156658740037738 0.155263229916359 1 1
0.31593904518 0.312789849849737 1 1
0.251934776782255 0.248877656841321 1 1
0.264449630404657 0.261318849077049 1 1
0.257761257675671 0.25514387964481 1 1
0.230974957129626 0.228763164378833 1 1
0.131498792136778 0.130238814888308 1 1
0.0697428936456109 0.0695224761093387 1 1
0.290225791617817 0.287175339152232 1 1
0.243021152786054 0.240888807730589 1 1
0.113496674661963 0.112764429157213 1 1
0.212982288301716 0.21129661004735 1 1
0.293447656968021 0.290850439726625 1 1
0.232542308733454 0.230328303934821 1 1
0.239629212344867 0.237188989674126 1 1
0.151918240626944 0.150688958716774 1 1
0.227415838840911 0.225113000200581 1 1
0.123315752942975 0.12215353648595 1 1
0.230686279725956 0.228071793927627 1 1
0.0927991803852608 0.0915809728999913 1 1
0.22791474636599 0.225967170639486 1 1
0.129690381223891 0.127900204221186 1 1
0.262333473763725 0.259047646589116 1 1
0.144494583132643 0.143008470075332 1 1
0.261695297635413 0.258960713975551 1 1
0.217744508745568 0.215610609516435 1 1
0.193630086310361 0.191971329605902 1 1
0.25352105814587 0.250469386638315 1 1
0.235658101888197 0.232562825575044 1 1
0.0946524156308383 0.0933721114087156 1 1
0.240444972264758 0.238498509427594 1 1
0.119576469326662 0.118088202063373 1 1
0.253722723327097 0.251831263930326 1 1
0.304969672333472 0.302074511442374 1 1
0.299630380530326 0.296709328142984 1 1
0.122751125670139 0.121698093017235 1 1
0.132691826192321 0.131455649748077 1 1
0.257040161564644 0.254429701645689 1 1
0.292002011006728 0.289448711506876 1 1
0.225016209106146 0.222669309921904 1 1
0.245143648284506 0.242759259402629 1 1
0.112907732003849 0.111580411250328 1 1
0.208723709908917 0.206586067201015 1 1
0.304693541322532 0.301915934327211 1 1
0.0963865319680015 0.0952223442166124 1 1
0.115291742736903 0.114135229668909 1 1
0.187104037225157 0.185625225416489 1 1
0.184521156842654 0.1826227985375 1 1
0.213982835192081 0.212053857238991 1 1
0.223194205645445 0.221674057909663 1 1
0.0902533824879734 0.0893619740565311 1 1
0.137764086594631 0.136540667419493 1 1
0.184923317422871 0.182973187259995 1 1
0.193229367717942 0.191446596329905 1 1
0.327590391422273 0.324077733835147 1 1
0.191669452907837 0.189706839253479 1 1
0.318922874429483 0.315331108819349 1 1
0.212602724005801 0.210840068018321 1 1
0.308584507572029 0.305299548272621 1 1
0.209136202147753 0.206806442064299 1 1
0.170990744586636 0.169473133436237 1 1
0.145623450643538 0.143789228548007 1 1
0.107908959665635 0.106793401983376 1 1
0.348187075572428 0.344550175514579 0 0
0.226427899104394 0.223230910565514 1 1
0.244273601581647 0.241741838121407 1 1
0.0795930901269395 0.0790149726000224 1 1
0.180029164154796 0.178710689609755 1 1
0.239822655519185 0.237737184380471 1 1
0.195593175996025 0.19425113236061 1 1
0.165302625282159 0.163654668195837 1 1
0.190972817186627 0.189453164198714 1 1
0.297194773850541 0.293498179650449 1 1
0.247490353899203 0.244915768186804 1 1
0.380174226719992 0.376574845588383 0 0
0.191952504733239 0.190425389928421 1 1
0.291791732760552 0.288957945984356 1 1
0.23216287901972 0.230180018787671 1 1
0.232705036520891 0.230009382088316 1 1
0.291310073785028 0.288381657567196 1 1
0.180079505043617 0.17810024082839 1 1
0.181331118146438 0.179333918034434 1 1
0.305859751927526 0.302637165684253 0 1
0.266817822953438 0.264659148649493 1 1
0.182383494367475 0.180539490938655 1 1
0.131835667920776 0.130768424421035 1 1
0.145305908424401 0.143751380719809 1 1
0.13236892495537 0.131092950757591 1 1
0.176136615250748 0.174218497994324 1 1
0.210889765471809 0.208844514365766 1 1
0.139599617679392 0.138919666347159 1 1
0.14762360030266 0.146088965445049 1 1
0.205874272163593 0.203784330407838 1 1
0.231581380674363 0.229389852111973 1 1
0.23734040019912 0.235218873855692 1 1
0.126396896455467 0.125087080067552 1 1
0.234267175167615 0.231781348545199 1 1
0.178846754887372 0.177074393209685 1 1
0.134885121440363 0.133492163185047 1 1
0.233146633983091 0.230802131976473 1 1
0.169758371590775 0.16870395908727 1 1
0.101883384479759 0.101019519747384 1 1
0.273727334116234 0.270272506143171 1 1
0.324725353907011 0.321093035551936 1 1
0.133694027993455 0.132414850066615 1 1
0.162531700311255 0.16096099666315 1 1
0.285258210290135 0.282442758209083 1 1
0.292338545322888 0.289498042455881 1 1
0.214819477606005 0.212969554053635 1 1
0.226538776440923 0.224224288771342 1 1
0.218434172470103 0.216396219099778 1 1
0.152850028410903 0.151403359650543 1 1
0.220028191163858 0.218012651313984 1 1
0.148606829611486 0.146897701111916 1 1
0.224075432382684 0.22127986893943 1 1
0.186596076340766 0.184553375536473 1 1
0.0970834855422922 0.0963892511006926 1 1
0.0676630036146547 0.0674677104382648 0 0
0.308906319739161 0.306216876055223 1 1
0.150267066934479 0.148283901215279 1 1
0.315468717132711 0.312513357572593 0 1
0.240650873727664 0.238019067770273 1 1
0.128429749905789 0.126860460118122 1 1
0.253744207284999 0.251266580347615 1 1
0.146858161034328 0.145706387687525 1 1
0.307897611907025 0.305008869666826 1 1
0.231035485627315 0.22878154620322 1 1
0.0264641958005569 0.0263336384998312 0 0
0.194252765550892 0.192164787034609 1 1
0.192133312773791 0.190439205461165 1 1
0.115525798135316 0.114468132297906 1 1
0.267241285350515 0.26448713484102 1 1
0.189432465095134 0.187848427126261 1 1
0.175967741831094 0.17406260037972 1 1
0.167718567708608 0.165815771274667 1 1
0.0512000452704169 0.0508047891251629 1 1
0.174118952601062 0.171643576485806 1 1
0.242438936483288 0.240341927209433 1 1
0.136148250564732 0.134466449463383 1 1
0.134503235234825 0.13297878821161 1 1
0.0732542059858102 0.0725100588233135 1 1
0.199838293597921 0.19744307562321 1 1
0.257404803287069 0.254835212280855 1 1
0.144023149045726 0.14289965675124 1 1
0.18111196657782 0.179334340228964 1 1
0.178388345520782 0.17623402069333 1 1
0.186285558296724 0.184446493912101 1 1
0.303247195513501 0.30038019850446 1 1
0.282419626478103 0.279786665524006 1 1
0.086398868757953 0.0852619010550172 1 1
0.0142942656041826 0.0141518752296535 0 0
0.255590611172184 0.25305752827492 1 1
0.182115794862989 0.18077719854897 1 1
0.198758760446532 0.197145361673462 1 1
0.257463259942248 0.254771263007026 1 1
0.139600376422014 0.137782013073793 1 1
0.0628809947100027 0.0621573087930561 1 1
0.246476654728792 0.243972657320296 1 1
0.148473057151735 0.146942869643531 1 1
0.244406680549887 0.241807490982602 1 1
0.228473350673712 0.226606172008665 1 1
0.133077208848289 0.131944144379838 1 1
0.24149208771354 0.239108480789389 1 1
0.119289881561899 0.118294234219771 1 1
0.320033301368194 0.316422038015422 1 1
0.128141988207873 0.12653596209988 1 1
0.16239266596653 0.160656192754521 1 1
0.237690259115393 0.235036922949589 1 1
0.158749904297971 0.157063986488361 1 1
0.253730530830751 0.250651113547317 1 1
0.233223281178528 0.231161183457145 1 1
0.239937501447355 0.238131109832085 1 1
0.225267719270721 0.223157735524505 1 1
0.15024660902794 0.148502415737242 1 1
0.0851963735142459 0.0844428434612025 1 1
0.277307882139358 0.274161805288373 1 1
0.314469257092164 0.311283612784926 1 1
0.276905262874897 0.274010020721653 1 1
0.23236372364898 0.229631230777313 1 1
0.224330335943708 0.222359915869089 1 1
0.210389498971173 0.20827425509805 1 1
0.320519672934699 0.317496748786363 1 1
0.0193207787542623 0.019234206258978 0 0
0.14048011623208 0.139141197898033 1 1
0.0912003581879477 0.090199162626544 0 0
0.169292751275782 0.167234417467786 1 1
0.210378506904496 0.2084659415749 1 1
0.219642362506958 0.217619866020528 1 1
0.326149120560114 0.323193038910061 1 1
0.196341963617025 0.194713163962487 1 1
0.217403676421817 0.215141205607488 1 1
0.134340226110691 0.13304844004653 1 1
0.208637840326014 0.206390928070592 1 1
0.225654665845472 0.223605925295451 1 1
0.119124662776334 0.118133639641175 1 1
0.265265691521586 0.262428888190231 1 1
0.263210355874158 0.260570591277995 1 1
0.177335983306089 0.17571441024779 1 1
0.0592596551907908 0.058684513640194 0 0
0.120005973824555 0.11938735607937 1 1
0.139613926824086 0.138656548096588 1 1
0.192266058299338 0.190234269883986 1 1
0.216161944975354 0.21427824237635 1 1
0.215571571704096 0.213310220853299 1 1
0.241389848439979 0.239360906527514 1 1
0.184682559320923 0.183051655064466 1 1
0.287890549146192 0.285075748759182 1 1
0.276421601596315 0.273447901201648 1 1
0.209203505315214 0.207348630929094 1 1
0.199876928118683 0.197886427500665 1 1
0.29288738777157 0.290384252106147 1 1
0.0871394250868311 0.0868392773677243 1 1
0.156002688343638 0.154381837395001 1 1
0.278220494642782 0.275827643826423 1 1
0.129024176046209 0.128205433988298 1 1
0.249985600450162 0.247308142987724 1 1
0.339824824799879 0.336101727268707 1 1
0.110365482304459 0.109176992904652 1 1
0.203809805434873 0.201241537556636 1 1
0.17014310577998 0.168528947656693 1 1
0.272579254720274 0.270297378358385 1 1
0.150191754501162 0.148340111896048 1 1
0.255166080878131 0.252465438499887 1 1
0.159102461710365 0.158061519388245 1 1
0.0912752379178417 0.0905747867412063 1 1
0.269235724354336 0.266165495396344 1 1
0.171799082399296 0.170121928999582 1 1
0.201564584760874 0.199632703319174 1 1
0.151314418574212 0.150206265059153 1 1
0.192731815231551 0.190978061649291 1 1
0.190468825808698 0.188633548832128 1 1
0.0814014534120152 0.0800046243146104 1 0
0.10869743654328 0.107433769826544 1 1
0.233729165212722 0.23125089415793 1 1
0.284466992562998 0.281565683394495 1 1
0.175269683994005 0.173747267368067 1 1
0.100067233356151 0.0985780429887351 1 1
0.351772954144552 0.348389364633213 0 0
0.252084534831445 0.249518180160148 1 1
0.0773785164167643 0.0768197760977947 1 1
0.14512830815467 0.143592185848913 1 1
0.137869577947321 0.136539661528368 1 1
0.149916704239818 0.148800418118001 1 1
0.265238159046065 0.262467919792984 1 1
0.269952901202875 0.267567357256496 1 1
0.137491751893838 0.135791126706509 1 1
0.272891480711926 0.270235936840395 1 1
0.193883349210154 0.191472228586231 1 1
0.206078486594662 0.204342966765949 1 1
0.257951639093117 0.255287604289638 1 1
0.202186161486798 0.200207564911588 1 1
0.121604617954337 0.120533431907478 1 1
0.159689104804591 0.157771423623283 1 1
0.330360648900351 0.326892616783393 1 1
0.307602094854219 0.304873732029176 1 1
0.126709898798396 0.125643705119485 1 1
0.201637113323088 0.200016329097357 1 1
0.16959064744993 0.168292777160524 1 1
0.268090309938593 0.265537169022214 1 1
0.239819087367832 0.237580061609683 1 1
0.201244555613415 0.198780549509397 1 1
0.220710333173955 0.218406367760397 1 1
0.108848547817829 0.107640089108224 1 1
0.31156254187996 0.308099590366967 1 1
0.199309838589444 0.197398442656227 1 1
0.266410003931101 0.263292651925098 1 1
0.282517627680932 0.279714198191557 1 1
0.178263129762285 0.1766700623773 1 1
0.226572989710107 0.224266019171005 1 1
0.258433595658239 0.255618099478356 1 1
0.194882934371432 0.193207994658103 1 1
0.15063852721028 0.14955101087903 1 1
0.132536841719761 0.130505703438067 1 1
0.214958923193199 0.213325426507672 1 1
0.194460446602523 0.192090584149736 1 1
0.329220216803186 0.325159031797895 1 1
0.230660736382667 0.22869644796971 1 1
0.263104246428012 0.260701342960107 1 1
0.105101353879837 0.104223121396408 1 1
0.212660825203019 0.209999863552808 1 1
0.230806112982124 0.22816237738788 1 1
0.188646056299451 0.186540568546471 1 1
0.123120532164939 0.121960977562227 1 1
0.0685898483288253 0.0681505951875157 1 1
0.207147089704399 0.205229823441716 1 1
0.248373113722734 0.245504675363715 1 1
0.210613533201881 0.208662042549028 1 1
0.26414743378382 0.261607886633559 1 1
0.0931410809240936 0.0919302809345616 1 1
0.225102986635618 0.222809131678433 1 1
0.276411153050268 0.273602668671094 1 1
0.136159007474043 0.135168013801713 1 1
0.216381579215822 0.213997574148218 1 1
0.288137863904429 0.285097006330123 1 1
0.249431287001368 0.246779494530637 1 1
0.170678890460804 0.1689022332798 1 1
0.30539278521202 0.303122674247743 1 1
0.266099272640872 0.263229370193729 1 1
0.275350740462395 0.272288912249071 1 1
0.16407198397882 0.162046273048629 1 1
0.28282353018364 0.279777097674121 1 1
0.174714984532019 0.173334147378283 1 1
0.14363949118597 0.142039291738857 1 1
0.181789573790129 0.179888451746906 1 1
0.0893989705346962 0.0891655109917394 1 1
0.374654433100875 0.371178296998198 0 0
0.257179828915903 0.254562141335007 1 1
0.180536174327522 0.17836920911146 1 1
0.235837070305721 0.233290718990061 1 1
0.235172978112272 0.232803295313666 1 1
0.0233593913597824 0.0230207889766956 0 0
0.0256297338807802 0.0252306502158842 0 0
0.216053825915949 0.213946875896356 1 1
0.1404688326009 0.138789346326643 1 1
0.283069649781212 0.280242673561279 1 1
0.196585716392052 0.194569395124781 1 1
0.113770966235821 0.112542969847525 1 1
0.138998015274755 0.137608866655721 1 1
0.135759651178079 0.134241484474558 1 1
0.25034113626206 0.247627040203199 1 1
0.0365270108683437 0.0361439151449869 0 0
0.282851271500881 0.279991358749118 1 1
0.196499322004735 0.19466011191141 1 1
0.0797065104575914 0.0788553670470175 1 1
0.217353375288766 0.214859346936692 1 1
0.206201381860852 0.204419313811405 1 1
0.134725420488074 0.133030643299714 1 1
0.100313941622744 0.0993705977064113 1 1
0.377214013848138 0.373103395497385 0 0
0.0707397086023214 0.070045862194584 1 1
0.305759161518334 0.302745999090418 1 1
0.295904956830898 0.292695667141618 1 1
0.234435480866218 0.231573649921084 1 1
0.0516493623210113 0.0512158147452891 0 0
0.273743213196138 0.27066101677028 1 1
0.288231234930275 0.285284191378692 1 1
0.258550175172606 0.255877217095735 1 1
0.339769898461381 0.335672945830392 1 1
0.183140995924263 0.181526537948935 1 1
0.22849276741036 0.226295610451399 1 1
0.179153372781214 0.176917366251018 1 1
0.29320347291173 0.290341687078765 1 1
0.300296969756326 0.297027915920892 1 1
0.308909312341688 0.305877413955729 1 1
0.293485984306531 0.290835427600295 1 1
0.216242478408211 0.214127175660075 1 1
0.106568275714591 0.105615022372348 1 1
0.185132513128664 0.183010822434781 1 1
0.228634738170619 0.226371386801204 1 1
0.119791136448278 0.118841182555503 1 1
0.256807319822271 0.253868350987133 1 1
0.211925748056164 0.209850796849124 1 1
0.161078095692907 0.159396399330808 1 1
0.139638557972538 0.138027212985782 1 1
0.277434372277595 0.275067690812049 1 1
0.241042274029178 0.239101194926702 1 1
0.165985173473461 0.164174039334303 1 1
0.122364591574017 0.12075630400966 1 1
0.129182543179124 0.127657369886993 1 1
0.161547970370578 0.160389392712037 1 1
0.129636873623529 0.128093336230542 1 1
0.167261472844664 0.165286630534735 1 1
0.112449967579257 0.110955139927686 1 1
0.173096245084986 0.171444008099234 1 1
0.185839464709531 0.1840545839343 1 1
0.244982536697848 0.242974587470662 1 1
0.0977071612944831 0.097167485731391 1 1
0.344127410537986 0.340868525107576 1 1
0.150468742800329 0.149284310001347 1 1
0.217543189730928 0.215610681021497 1 1
0.338346003418167 0.335188328831727 0 1
0.214973939670231 0.212712557347851 1 1
0.147700312982833 0.146452669117426 1 1
0.163824038700839 0.162757779094927 1 1
0.256412905570774 0.253967544352364 1 1
0.232934096074075 0.23043321192295 1 1
0.135628747429586 0.134544451983873 1 1
0.246825597992147 0.244376835689963 1 1
0.256876116039387 0.25438013638302 1 1
0.135012150621305 0.133944903519321 1 1
0.208239465157519 0.206335173357855 1 1
0.31175434855889 0.308336836107732 1 1
0.178518561590127 0.176927634488016 1 1
0.193761181093085 0.191871196753103 1 1
0.144459142550405 0.142810066500613 1 1
0.245718359955927 0.243217358678737 1 1
0.325454633950025 0.322323931162063 0 0
0.174364659162478 0.172350042526886 1 1
0.049422002034508 0.0484136168468548 0 0
0.227107739511018 0.224343590232245 1 1
0.220968018280384 0.218802083226692 1 1
0.11346930380581 0.112254787647255 1 1
0.0846289190649367 0.0835608661798791 0 0
0.302504604707317 0.299328161798272 1 1
0.248090138250541 0.246186615591242 1 1
0.239203132061119 0.236632785951437 1 1
0.227425185807085 0.22489753761657 1 1
0.181361700730886 0.17913343399734 1 1
0.240572607830628 0.238384174498719 1 1
0.110086549185901 0.10886601658027 1 1
0.253752411014078 0.250892405249911 1 1
0.202994877425385 0.201303787214646 1 1
0.108673383874385 0.107893122282607 1 1
0.354116596143328 0.350187135332284 0 0
0.241504078525618 0.239112745449951 1 1
0.382940081149651 0.379292122378425 0 0
0.3786267365972 0.374463190765664 0 0
0.19665627923318 0.194680847858708 1 1
0.293848092987722 0.290889782168706 1 1
0.198991487560839 0.19683972952135 1 1
0.353024268749035 0.348722669747442 0 0
0.140812575974089 0.139874405740384 1 1
0.328343483173294 0.324757334707526 1 1
0.24484289450738 0.242376474294231 1 1
0.292992557373586 0.289362510096279 1 1
0.157419570591573 0.155554530190928 1 1
0.18366627107939 0.181582872758885 1 1
0.282056098428599 0.279375335264371 1 1
0.234720423715642 0.232695901465137 1 1
0.227214932842224 0.224093907070667 1 1
0.231337266166046 0.22903525286872 1 1
0.0724304876644962 0.0720876124861787 0 0
0.228005141775886 0.225704884774211 1 1
0.269800735597438 0.267299233953517 1 1
0.155934627247327 0.154317423007022 1 1
0.199301357368065 0.197055770975687 1 1
0.160931410938128 0.159303000182524 1 1
0.0864355137189834 0.0853907835022553 1 1
0.0704328226950859 0.0696356884562442 0 0
0.27396258784597 0.27089989000523 1 1
0.094999087000047 0.0942136456354949 1 1
0.284176720124804 0.281333781788672 1 1
0.172818814588055 0.171109013580863 1 1
0.23868243000088 0.235972722123425 1 1
0.140016614680709 0.138083330077168 1 1
0.213017070079054 0.211204184594643 1 1
0.282494222805255 0.278918616846035 1 1
0.0581317274989349 0.0575575714457512 0 0
0.279658717757884 0.276848690327213 1 1
0.103871299090953 0.103126797664208 1 1
0.114412450841642 0.113202012228873 1 1
0.171379632099119 0.169926021760843 1 1
0.232636651949415 0.230515184215408 1 1
0.255959069293139 0.252913278651501 1 1
0.190387637029024 0.188498545154346 1 1
0.295002592434629 0.291775252007528 1 1
0.153888397027241 0.152692703264946 1 1
0.09739112862035 0.0967201012382786 1 1
0.165552240071066 0.16392341270306 1 1
0.12628042364079 0.125040797010496 1 1
0.128829096383105 0.127828578352104 1 1
0.196689645248702 0.195031900740438 1 1
0.154663059903864 0.153109745583576 1 1
0.219635331031118 0.217413847539271 1 1
0.184474958844443 0.18229177992365 1 1
0.168050147349701 0.166153728396433 1 1
0.12197559882872 0.120692910834357 1 1
0.207745889665069 0.206218439528169 1 1
0.109263470166385 0.108301525761214 1 1
0.104293742708761 0.103116678897035 1 1
0.21655997182872 0.214269312689251 1 1
0.274194200982035 0.27099515177497 1 1
0.234156792116934 0.231354695840265 1 1
0.187870912376183 0.186365349264103 1 1
0.271986970614167 0.269310342178456 1 1
0.107630774566909 0.106077232353649 1 1
0.133136740466234 0.131802146527666 1 1
0.157480492528714 0.155998160160046 1 1
0.140321701367793 0.138825585929456 1 1
0.278750902146856 0.27596774826367 1 1
0.32275105041064 0.319267712822624 1 1
0.136832022280726 0.135185596794025 1 1
0.163838644140457 0.16211696102825 1 1
0.168940664558593 0.167441445046377 1 1
0.248138509138304 0.245748921009935 1 1
0.0826774216442872 0.0817322215669387 1 1
0.281782778254879 0.278931520133113 1 1
0.115787373953914 0.11493169145175 1 1
0.236237886646847 0.233323024328021 1 1
0.186703451591334 0.185417200029964 1 1
0.240180655057098 0.23783489018503 1 1
0.281587069571105 0.279032448495955 1 1
0.0822000649642833 0.0815488823492323 1 1
0.238196121951094 0.235938218788111 1 1
0.0684106879825081 0.0676444926985647 0 0
0.192677055507029 0.190737466876599 1 1
0.183116350902797 0.181852370013282 1 1
0.0509606583414023 0.0503762121328051 0 0
0.242328879924816 0.239778793601037 1 1
0.227862920816771 0.225398208910969 1 1
0.087983576694742 0.0866484952052461 1 1
0.157387293357824 0.156056370145194 1 1
0.15271149915217 0.151290957081968 1 1
0.234344296515761 0.232436975651688 1 1
0.178451945428591 0.176634989360118 1 1
0.117558901491104 0.115814100939186 1 1
0.153915171909156 0.152608832015924 1 1
0.169390189746793 0.168053735460981 1 1
0.188658957317034 0.186712583533242 1 1
0.155332400466718 0.15323419347641 1 1
0.24844273911741 0.245578144250414 1 1
0.196106103543105 0.194097502943 1 1
0.207176484041623 0.204582393515871 1 1
0.113079703110482 0.111705895847426 1 1
0.15032729844106 0.148618277013602 1 1
0.139840462311055 0.138501930479246 1 1
0.257640237958506 0.254131471947878 1 1
0.179994103917668 0.177985357358261 1 1
0.175344337529134 0.173422200791534 1 1
0.142372643674006 0.140724403469323 1 1
0.20295771865066 0.200561442117511 1 1
0.200883409586776 0.198673172178748 1 1
0.243444347254216 0.241038907249684 1 1
0.17814646822965 0.176633501740632 1 1
0.198974014566204 0.196502217960182 1 1
0.131627316221805 0.130358660557139 1 1
0.232298362420571 0.230360837219648 1 1
0.183545890408018 0.181473311944545 1 1
0.193953522765571 0.192003711878939 1 1
0.2496827477872 0.246765644817137 1 1
0.152062155183026 0.149999773535559 1 1
0.259808614729014 0.257506487795329 1 1
0.23780952371804 0.235468693595203 1 1
0.235371145547309 0.233390611443282 1 1
0.235526754475494 0.232640781852974 1 1
0.165634550364973 0.164096836680143 1 1
0.244880813492831 0.242625939518467 1 1
0.251909452494296 0.248781962107976 1 1
0.171778565862881 0.169745051937218 1 1
0.278300453622607 0.275505609692271 1 1
0.204029631354636 0.202202498767947 1 1
0.195092008930823 0.193095301020737 1 1
0.256063593031432 0.252973545251429 1 1
0.232881586726529 0.230129336275352 1 1
0.310393779923996 0.306893577169615 1 1
0.107356319786118 0.1065847249958 1 1
0.280223020150541 0.277421545573386 1 1
0.140981650680924 0.139374351028449 1 1
0.237977021056874 0.235770419335948 1 1
0.18710810342628 0.185570957185501 1 1
0.175091495140867 0.173124463406841 1 1
0.13506754903508 0.133857399115765 1 1
0.22305777866401 0.220759285529886 1 1
0.218136454569598 0.215845805084436 1 1
0.127467535305517 0.125972575921698 1 1
0.213430783184745 0.21129060868357 1 1
0.262643076053669 0.259940545133181 1 1
0.171692255003327 0.169755183195362 1 1
0.0924986198932964 0.091720923814847 1 1
0.336062661378335 0.33302257606068 0 0
0.291845133958504 0.288324374087353 1 1
0.131579808540853 0.129584968782761 1 1
0.307753295306383 0.304712799536559 1 1
0.163774422123058 0.161773083813934 1 1
0.202686129485472 0.200762542189168 1 1
0.135570857373189 0.134130096886331 1 1
0.1874631308429 0.18556531488617 1 1
0.184442240901181 0.182895343388855 1 1
0.237641910475499 0.235519341618339 1 1
0.156294648947117 0.154700430718557 1 1
0.211058711228839 0.209004194924607 1 1
0.130882754459684 0.129320406219232 1 1
0.153983160653168 0.15264117935581 1 1
0.122898293429987 0.121660033972689 1 1
0.168375369732897 0.166995213230198 1 1
0.0799707632686019 0.079395555344175 0 0
0.219110505433002 0.21666726348594 1 1
0.225438628986486 0.222936493722618 1 1
0.132683500842004 0.131020036007494 1 1
0.25200237835717 0.249182058147878 1 1
0.14250586763861 0.141076590842473 1 1
0.299488628510136 0.29635784738101 1 1
0.18337133018111 0.182093970856883 1 1
0.399451561397626 0.395185390464633 0 0
0.222403273091189 0.220134672262578 1 1
0.275956233420042 0.273260975105388 1 1
0.206243708901656 0.204140459037569 1 1
0.261531559437478 0.258835474035525 1 1
0.228306180261241 0.226064500827123 1 1
0.216119529303968 0.214360571037994 1 1
0.143996984973913 0.142333902479126 1 1
0.158617958168005 0.156974710109532 1 1
0.174288812480779 0.171936102819771 1 1
0.177198070468725 0.175369122062841 1 1
0.232286044271518 0.22993720407083 1 1
0.336442930862378 0.332527899907528 1 1
0.148400154900859 0.14738232217201 1 1
0.140727366804645 0.139728425653762 1 1
0.258514398858194 0.255755326560579 1 1
0.177369347541511 0.175459342229073 1 1
0.234650598556661 0.232271691800547 1 1
0.14876968766948 0.146664561991315 1 1
0.146586445089865 0.145376376002493 1 1
0.145844232159247 0.144125560912635 1 1
0.216600691963951 0.214301322136962 1 1
0.209058494825065 0.206762453385422 1 1
0.155785239644051 0.154085847984579 1 1
0.312161860341422 0.309252049087409 1 1
0.186340190072744 0.18496033584932 1 1
0.237917768626393 0.235632919921086 1 1
0.201103331307689 0.199398804433451 1 1
0.175334063689952 0.173745998541467 1 1
0.244908782439724 0.241873417660534 1 1
0.118670580890838 0.117436542695648 1 1
0.219772687496759 0.21739825332455 1 1
0.183984996372805 0.18233766007032 1 1
0.223429429253793 0.221239503270555 1 1
0.105959012312365 0.105240734338205 1 1
0.212529224277633 0.209926881396693 1 1
0.138856084255867 0.137421684675355 1 1
0.100984187018763 0.0993713586425688 1 1
0.196623995006315 0.194178223345865 1 1
0.19021695812522 0.18862901972505 1 1
0.227181676129362 0.224998785015606 1 1
0.276868808331668 0.274358556232572 1 1
0.259305636929414 0.257022143214583 1 1
0.177007808354974 0.17493075966562 1 1
0.065345905356395 0.0648549103796649 0 0
0.132195044811162 0.131350533662235 1 1
0.290784541807678 0.288302435673316 1 1
0.112656047418005 0.110887290868397 1 1
0.116113057486037 0.11519704364686 1 1
0.206703422312276 0.204618712323368 1 1
0.182750815037879 0.181491713711215 1 1
0.128671458776203 0.127442705042297 1 1
0.310292440609023 0.307372690776778 0 0
0.254879352570492 0.253102860000497 1 1
0.203827980149205 0.20189458750894 1 1
0.107145158345413 0.105958422442593 1 1
0.191572136700939 0.189871555353368 1 1
0.228410027437845 0.226281309568658 1 1
0.254641278611682 0.25219228005161 1 1
0.152943971519086 0.151123202140075 1 1
0.211378245644001 0.209491521243867 1 1
0.275813117965635 0.273232565575069 1 1
0.140760777285628 0.138550532714281 1 1
0.234538365727298 0.231964146587799 1 1
0.288517110136953 0.28565132579853 1 1
0.256462546763301 0.254055413703088 1 1
0.098413869308866 0.0973405338444178 1 1
0.0661850950269049 0.0654975809707912 0 0
0.149711886898029 0.148249104672662 1 1
0.0962082646609303 0.0950844502825337 0 0
0.197246316167766 0.19528867480614 1 1
0.201437678409373 0.199035308186839 1 1
0.12313278696756 0.121548730815905 1 1
0.327607352424983 0.324431672349298 1 1
0.189719320480014 0.187973893696482 1 1
0.298644640485337 0.295526487855036 1 1
0.0871197577972719 0.0864182916966492 1 1
0.168052638297367 0.166083833780182 1 1
0.196027557298781 0.194044656213399 1 1
0.191506195948103 0.189513207540902 1 1
0.172942064475724 0.171574398271726 1 1
0.248116547133683 0.245562693000057 1 1
0.0971194805261826 0.0961872817770754 1 1
0.219073803970591 0.216901491451502 1 1
0.314679533401559 0.311236521261419 1 1
0.251852792866554 0.24955652063543 1 1
0.259441860957373 0.256933080092869 1 1
0.172445142090113 0.170876124636109 1 1
0.283715214221987 0.280612634072953 1 1
0.102325442523453 0.101029001476985 1 1
0.106663753901823 0.105310544378013 1 1
0.135406620882477 0.133876163291855 1 1
0.282287938025565 0.279571809403491 1 1
0.254204573006179 0.251500533128624 1 1
0.110531122257915 0.109530845252503 1 1
0.180098420025657 0.178528710175085 1 1
0.338804168143399 0.334692886837578 1 1
0.157510929964979 0.156242809690991 1 1
0.254455859830807 0.251983731277972 1 1
0.244586045922452 0.241891564167182 1 1
0.115295735613014 0.113336563736512 1 1
0.158123621091566 0.156860258311863 1 1
0.24410591326193 0.241581381489792 1 1
0.289993016429315 0.286840126193301 1 1
0.28561814322043 0.282880939553864 1 1
0.174643855582 0.172647435766526 1 1
0.209306284935602 0.206976541296909 1 1
0.202304985642359 0.200595993494463 1 1
0.183706890169866 0.181953415187893 1 1
0.241936680436234 0.238952689820987 1 1
0.133471464726054 0.13242039498275 1 1
0.231511874835164 0.22897970112843 1 1
0.277573157611403 0.274797087043822 1 1
0.220049710121324 0.218431098751443 1 1
0.286281107567318 0.283715940061519 1 1
0.140273443597415 0.139038537011896 1 1
0.158540346544888 0.156591187958696 1 1
0.234926592012539 0.232379514811328 1 1
0.238026253926033 0.235759832914662 1 1
0.135417108776142 0.133638163498174 1 1
0.268412633518425 0.26583003005722 1 1
0.308957887561483 0.305961553713506 1 1
0.210367321475016 0.207819596449354 1 1
0.255029169290124 0.252496555951198 1 1
0.220996699393102 0.21923123215251 1 1
0.310743177723249 0.307481300496194 1 1
0.129140188739263 0.128003160148847 1 1
0.278135165331612 0.275774809221131 1 1
0.267994493073876 0.265433711656112 1 1
0.297293250640788 0.293961186694422 1 1
0.274012893300162 0.270938943404651 1 1
0.283934146616581 0.281105041270677 1 1
0.208736634609795 0.206570170242358 1 1
0.338945527615042 0.33580883883204 0 0
0.350591254557168 0.346750031554174 0 0
0.204433815866202 0.202502083754942 1 1
0.0908111224281579 0.0900460207890805 1 1
0.243247758766832 0.241287105727183 1 1
0.128384258077809 0.126982397073165 1 1
0.141232252833604 0.139722658388981 1 1
0.24148608400365 0.239028152921771 1 1
0.313866458845408 0.310969277494669 1 1
0.243012509565387 0.240626904091167 1 1
0.266496439708919 0.264056927998033 1 1
0.251505841413991 0.248737217442968 1 1
0.257427425875544 0.254983466763547 1 1
0.347966334760687 0.344151717367129 0 0
0.242418885673761 0.240389575315246 1 1
0.12746499747113 0.125623115105953 1 1
0.146243482236716 0.144811792838084 1 1
0.224701009562049 0.221794835975453 1 1
0.132593673755244 0.131068299262797 1 1
0.193039565526621 0.191232173251792 1 1
0.17308998522121 0.171366945067147 1 1
0.222134895955785 0.220081802471684 1 1
0.215569213054102 0.213310868698218 1 1
0.175156932914825 0.173513792894625 1 1
0.0749118677810393 0.0746471093713435 0 0
0.176268731377455 0.173941896600688 1 1
0.236165410693279 0.234017623901256 1 1
0.170165645181392 0.168781034533371 1 1
0.251879736060305 0.248821269205829 1 1
0.192500795288575 0.190670827318103 1 1
0.220369661890516 0.218387201423259 1 1
0.0711458669830135 0.0704183970376752 1 1
0.250264240243511 0.247445800905594 1 1
0.304628926607156 0.301659994286634 0 0
0.178362530495462 0.176471560395488 1 1
0.267712040950171 0.265195113120926 1 1
0.137069739005213 0.135714612201863 1 1
0.254768914520964 0.251999315343334 1 1
0.154661875409408 0.152896187533259 1 1
0.282294979321104 0.279511765564431 1 1
0.0682599461782492 0.0674131526799615 0 0
0.138150644964222 0.136685832107457 1 1
0.166790174946138 0.165042511736572 1 1
0.245630707987138 0.242836277331398 1 1
0.133146056924685 0.132098443368932 1 1
0.176612871664398 0.174802881125847 1 1
0.216131489411438 0.214501692275087 1 1
0.29682594671916 0.294319117818952 1 1
0.177500982849883 0.175910590966617 1 1
0.175043141065927 0.173369525728072 1 1
0.273237645504799 0.270760709938179 1 1
0.300973160598149 0.297397487132018 1 1
0.182969990744051 0.181515951487421 1 1
0.234750092836043 0.232467703692113 1 1
0.272307983850312 0.269913381486374 1 1
0.323518402591365 0.320177976078609 1 1
0.348430471087641 0.344736226137951 0 0
0.13128628704356 0.129905935813511 1 1
0.195084986122294 0.193124811581155 1 1
0.13974497542185 0.138492566333667 1 1
0.0553104890797091 0.0550004328265134 1 1
0.122768538011192 0.121070047120091 1 1
0.214729445063696 0.212771081879936 1 1
0.215456149791337 0.213127448005514 1 1
0.152714412548134 0.151192439942791 1 1
0.185802163378712 0.183734685746828 1 1
0.161539598906134 0.160325143476666 1 1
0.215206080910966 0.213096062793461 1 1
0.247784628326467 0.245283952401867 1 1
0.198783618594972 0.196870700801926 1 1
0.329290107091806 0.325827412786128 1 1
0.191218639909987 0.18882743484498 1 1
0.20126762670683 0.199573924469245 1 1
0.257891441797413 0.255744948701236 1 1
0.202178323040329 0.200424816885067 1 1
0.173166454196703 0.171368522603838 1 1
0.270621381498251 0.267819855560741 1 1
0.277739201993937 0.275022698998935 1 1
0.130938204016693 0.129960872654201 1 1
0.330268482931782 0.327180620070682 0 0
0.154266787169147 0.152303692279983 1 1
0.209710069076072 0.207728613466992 1 1
0.210684857569133 0.208211955950486 1 1
0.130086067083311 0.128621872169754 1 1
0.209815763973459 0.207789798440115 1 1
0.181963947763064 0.180313360493027 1 1
0.0957494264937302 0.0944028354048974 0 0
0.253388819552014 0.250890663553177 1 1
0.144867865365212 0.143537105423389 1 1
0.211628470449571 0.209092621111653 1 1
0.145559631585567 0.144067150056884 1 1
0.216468518532065 0.214304706697985 1 1
0.317534818630806 0.314589385583497 1 1
0.220181372274349 0.218225806682938 1 1
0.161708609569748 0.16012493436945 1 1
0.216946509442783 0.214991792408995 1 1
0.249492564381482 0.246721193740228 1 1
0.137733644867363 0.136112675797132 1 1
0.155268228633752 0.153832082929052 1 1
0.131392292995269 0.130150109431656 1 1
0.205744649085256 0.203621186132198 1 1
0.268814656883263 0.266226127050025 1 1
0.351704858887931 0.348295318015979 1 1
0.228125431490223 0.226264391394902 1 1
0.412012595947013 0.407859211974166 0 0
0.224151869827852 0.222064076911054 1 1
-0.0156639199198232 -0.0153569997952649 0 0
0.119348701131362 0.118240487229557 1 1
0.227503456085785 0.22538493822895 1 1
0.176837253403899 0.175443122477397 1 1
0.283626897290883 0.280909417635558 1 1
0.121509217866119 0.120338798902432 1 1
0.192132759224321 0.190491169353901 1 1
0.130010341775699 0.12847612738104 1 1
0.190209512017886 0.188588503808985 1 1
0.171263861123393 0.169635409322014 1 1
0.258686285155445 0.25626965975556 1 1
0.174345397623747 0.172959135817362 1 1
0.210956674235681 0.208699261602616 1 1
0.226313236646911 0.22432096864618 1 1
0.231775871530792 0.229820874187532 1 1
0.128640470075242 0.12737596942037 1 1
0.267178100760393 0.264569917249588 1 1
0.169789209394022 0.168118369357628 1 1
0.106377834435893 0.104999151635158 1 1
0.182663111276029 0.181085562987658 1 1
0.0887745413147999 0.087692130150257 1 1
0.0725444569300316 0.0716267388589862 1 1
0.216376974674005 0.213986531808909 1 1
0.1473128678512 0.146127535045742 1 1
0.127728492102726 0.126092780997615 1 1
0.290242472828228 0.287397516419829 1 1
0.15576369185342 0.153991291430665 1 1
0.159867482303087 0.158511195820979 1 1
0.151507951923894 0.149456971626516 1 1
0.0141501501782785 0.0142091481079889 0 0
0.234277612621836 0.231925480530426 1 1
0.150947670490115 0.149186302054349 1 1
0.164210480864112 0.162216321851378 1 1
0.174203453327397 0.172345754291629 1 1
0.140873626612634 0.139658289020974 1 1
0.17357086768646 0.172018823573236 1 1
0.279919668181712 0.276417671498102 1 1
0.0843949788577202 0.0832604091226675 1 1
0.108677863117517 0.107722352742619 1 1
0.0609081117119576 0.0606073576935795 0 0
0.175925038004107 0.173691786515965 1 1
0.181808908842636 0.179679016712173 1 1
0.12715216706018 0.125905294490915 1 1
0.0981383765879904 0.0974995951474658 1 1
0.132193652238754 0.130994951718378 1 1
0.241357799339086 0.238690788489528 1 1
0.257044576904435 0.254660067295047 1 1
0.0928353493466713 0.0919248020529361 1 1
0.152846006148822 0.151294392711987 1 1
0.207096657536842 0.204667599506314 1 1
0.252841319727766 0.250721807282528 1 1
0.184422116137858 0.182674067821103 1 1
0.0765129669889137 0.0759870078670237 1 1
0.239320447586392 0.237243522116377 1 1
0.214377262600829 0.21228718933164 1 1
0.347428379167042 0.343756339346295 0 1
0.190420861659172 0.188984997685265 1 1
0.237938217444159 0.235908218895205 1 1
0.308555689053592 0.305687981505959 1 1
0.236509508894552 0.233827775486341 1 1
0.25106657338621 0.248365360673306 1 1
0.219542067611173 0.217374998849786 1 1
0.0833932761511554 0.0823422150831555 1 1
0.242853197745515 0.240490362304434 1 1
0.23591105566746 0.232804776578781 1 1
0.2503239311544 0.247658442354321 1 1
0.21260693018258 0.210439259326963 1 1
0.164877269014319 0.163042720743577 1 1
0.256338891571327 0.253875147948422 1 1
0.2077581766087 0.205918978528251 1 1
0.133179376403111 0.132042463560658 1 1
0.160131341094821 0.158929095377771 1 1
0.146485502524199 0.144966990283729 1 1
0.254888528322421 0.252545920508561 1 1
0.0832715591103919 0.0826031133928625 1 1
0.196219247651023 0.194168666643003 1 1
0.168212948723112 0.166463986426637 1 1
0.207957562144559 0.206368796454615 1 1
0.179842528557227 0.177791771793672 1 1
0.151785300659575 0.150402052264049 1 1
0.221002541586996 0.21867457015093 1 1
0.27625116819098 0.273417453286382 1 1
0.11385525621808 0.112854353518995 1 1
0.20806348120274 0.20617129342804 1 1
0.229178399378078 0.227028057246075 1 1
0.246819412874141 0.244560250190262 1 1
0.156765155033471 0.15465580514416 1 1
0.161265489690518 0.159611236455791 1 1
0.116454211993011 0.115189970416428 1 1
0.310070095703232 0.306672897438802 0 0
0.140887015526628 0.139259199674263 1 1
0.166009879578862 0.164156192681157 1 1
0.178875016277775 0.177132596078057 1 1
0.184118098657879 0.181760477218369 1 1
0.159739236406175 0.157998672892686 1 1
0.130226786515701 0.129054402621204 1 1
0.169765745863095 0.167831565886302 1 1
-0.00136425838862762 -0.00166293857246655 0 0
0.148165612115927 0.146765057034337 1 1
0.0822549724580424 0.081252683105073 1 1
0.245706856201917 0.243287607355162 1 1
0.152229675895206 0.150898565242989 1 1
0.0653210315957267 0.0649426373262838 1 1
0.249136217955327 0.246703482557278 1 1
0.129983646718765 0.128723529623081 1 1
0.231173542694762 0.229269275548563 1 1
0.23808370707491 0.235782183658628 1 1
0.193169260738888 0.190889214362812 1 1
0.153388977335044 0.151301088441354 1 1
0.136661901640803 0.135262180718443 1 1
0.175923998260286 0.173996450379401 1 1
0.206700153150756 0.204408207029254 1 1
0.210149967513892 0.207886556656962 1 1
0.114452988040791 0.113283813413247 1 1
0.114424679697615 0.113298515164342 1 1
0.223300704911181 0.22132532161596 1 1
0.227612376383448 0.22524147077869 1 1
0.0915985840301642 0.0905978354779333 1 1
0.277814319249826 0.275049861466328 1 1
0.19061762374135 0.188998969039424 1 1
0.198909613864164 0.197135257418384 1 1
0.32397734837144 0.320834070362113 0 0
0.169013213192029 0.167158302701573 1 1
0.216384788143972 0.213909293408524 1 1
0.27815652593848 0.275398263195376 1 1
0.165380173231911 0.16404554800883 1 1
0.272580193321749 0.269733914240755 1 1
0.160355955174761 0.159278634348809 1 1
0.277688864734259 0.275086445681271 1 1
0.0918696072978169 0.0907885091179538 1 1
0.206981241387585 0.204951140069223 1 1
0.161746278145297 0.159968906713546 1 1
0.341944717481413 0.337610145257253 0 1
0.307091836789506 0.304347997276301 1 1
0.223581647506801 0.221305146486276 1 1
0.232689888452445 0.230121524427782 1 1
0.184018114121765 0.181954883790408 1 1
0.192976424388679 0.190754914436045 1 1
0.225830315717311 0.223565676264306 1 1
0.0345625356661592 0.0342479017643425 0 0
0.21844132811466 0.215731204276991 1 1
0.12916660612023 0.127404798926389 1 1
0.0244089717232413 0.0242841728053334 0 0
0.131643539566515 0.130396358042317 1 1
0.238896227485011 0.236944979395304 1 1
0.271105788971496 0.268100282568785 1 1
0.184433422398915 0.182893751185863 1 1
0.251503700111451 0.248571691438711 1 1
0.197635407987286 0.195589870537208 1 1
0.188442654276397 0.186754128078984 1 1
0.0839966544717404 0.0831001161589615 1 1
0.285823453781393 0.283276122235962 1 1
0.093404308267704 0.0927608644124513 1 1
0.205637241485163 0.203637117763107 1 1
0.150407070255048 0.149001700019374 1 1
0.23722236849239 0.234982279934651 1 1
0.158305621900442 0.156883334641111 1 1
0.225124241042198 0.223363531737596 1 1
0.189537312604224 0.188213000675748 1 1
0.287304810092433 0.284638642142981 1 1
0.0642063369366048 0.0639901850073703 1 1
0.221703602893176 0.219541898439564 1 1
0.128230452109087 0.127114274611515 1 1
0.217926436063561 0.215863027099019 1 1
0.198015127091516 0.19619224096193 1 1
0.148586725871261 0.14686528475886 1 1
0.337390672678204 0.333877298541994 0 0
0.148323395640976 0.147027773427173 1 1
0.126829910977287 0.125445260807979 1 1
0.207395411295035 0.204987984992815 1 1
0.0257094506171624 0.0253076463181392 0 0
0.0909916763690924 0.0898597272295377 0 0
0.332970230214824 0.329755005531757 1 1
0.0673645240297753 0.0667603045279388 1 1
0.126895442866491 0.125613308160016 1 1
0.0755521462060173 0.0748612065916663 1 0
0.120919674384186 0.119761137322869 1 1
0.173601588783285 0.171928949342674 1 1
0.251468480336 0.249083381971628 1 1
0.382018154924093 0.378398894250926 0 0
0.213817666627673 0.211523472950338 1 1
0.0755378245674112 0.0745922154432662 1 1
0.269902310504162 0.267231645600945 1 1
0.212863819215398 0.210497015914401 1 1
0.27480194788109 0.272525218148105 1 1
0.130645253512333 0.129478934769359 1 1
0.150307658722715 0.148797677889026 1 1
0.266139379442352 0.263613673464653 1 1
0.167328024165518 0.165222290171354 1 1
0.214854411125059 0.212282706821781 1 1
0.12701004506537 0.125971173641826 1 1
0.129741767851339 0.128156643686686 1 1
0.144474121546186 0.142680591382138 1 1
0.0778658316740484 0.0767451804250948 0 0
0.153215075697035 0.15166290935314 1 1
0.307228710514829 0.304034253977606 1 1
0.0170174897527258 0.0165060780330807 0 0
0.229838476728341 0.227915873297482 1 1
0.0769994513120974 0.0762280349609635 1 1
0.213973805003368 0.211684442870858 1 1
0.281294669082303 0.278371189085488 1 1
0.197763576811296 0.195388068997497 1 1
0.0509958223344895 0.0501754849051824 1 1
0.150410271860194 0.149356051327823 1 1
0.216488215042877 0.214440818736629 1 1
0.217567130164529 0.215545033170544 1 1
0.165706558347753 0.163878807661528 1 1
0.182805271879888 0.180934356373725 1 1
0.214943648650754 0.212589810211739 1 1
0.17272870261118 0.170570031769779 1 1
0.242003490389717 0.239871349968233 1 1
0.206480059763829 0.20446125272562 1 1
0.232066242994832 0.229858344896336 1 1
0.123213817747386 0.121513051996976 1 1
0.137965698057671 0.136949693533772 1 1
0.15952467944526 0.157862307116508 1 1
0.140075414844799 0.139052094471137 1 1
0.166109421176572 0.164643353116739 1 1
0.330861503761461 0.327547124218938 0 0
0.278217973023574 0.27595220833564 1 1
0.144861693023001 0.142960363160974 1 1
0.202508202608162 0.20076098707444 1 1
0.197820907391949 0.195810738652452 1 1
0.330956291480818 0.32804430853009 1 1
0.227673123488457 0.225421409420974 1 1
0.18118728796698 0.179321654524505 1 1
0.150478073080787 0.149174861933969 1 1
0.123934380289111 0.122666424873409 1 1
0.279946411001514 0.277187305529873 1 1
0.0843024578125044 0.0836283123543109 1 1
0.207020840731095 0.20498795655265 1 1
0.131673226842247 0.129672141739098 1 1
0.22572249038954 0.223251647129315 1 1
0.285855037005046 0.283224487197056 1 1
0.171637904088781 0.169855025626602 1 1
0.131524041110679 0.12986989768851 1 1
0.32331076750509 0.320538175670793 0 0
0.20912376333627 0.206645739783002 1 1
0.148536940819681 0.147181973120197 1 1
0.175649981390745 0.173131615656952 1 1
0.206585991224053 0.204584645293468 1 1
0.281481908180432 0.278911270315677 1 1
0.244218607551935 0.241983342626875 1 1
0.275926872341931 0.27299023014488 1 1
0.305009681312518 0.301345870865286 1 1
0.123135098622677 0.121701753585695 1 1
0.0406762387103221 0.0401010387235404 0 0
0.24977536685849 0.247446941824317 1 1
0.265769461206065 0.262703722776252 1 1
0.286231247859187 0.283237603388583 1 1
0.130736069884938 0.129882087023064 1 1
0.270102047344064 0.267221193325816 1 1
0.296912408544503 0.293127616274129 1 1
0.211051421194757 0.208771525548837 1 1
0.261373687705754 0.25831247504013 1 1
0.215943357506891 0.214087933967641 1 1
0.228628768199033 0.22582025351574 1 1
0.257460456769819 0.254730997300874 1 1
0.180622204825393 0.178846380165121 1 1
0.173224475682968 0.171717657547526 1 1
0.197927235024759 0.195962534094929 1 1
0.137433592900371 0.13605380243901 1 1
0.0598622004844886 0.0590456874052919 0 0
0.138794776448698 0.137342641527972 1 1
0.216623152123992 0.214590633176903 1 1
0.184957031810491 0.18313895052452 1 1
0.206319821171962 0.204377497879536 1 1
0.0721171122902931 0.0711929093757124 1 1
0.0446476811136863 0.0436068110153629 1 1
0.206781280974489 0.205149023913433 1 1
0.183018564357063 0.181372081551962 1 1
0.193181598967462 0.191725304670739 1 1
0.318977223315311 0.316052356167357 1 1
0.157985771476986 0.156091607698202 1 1
0.197672075333423 0.195584366129523 1 1
0.336335455693322 0.332952383392685 0 0
0.21161134682656 0.209393268773035 1 1
0.207504282909529 0.205356893930576 1 1
0.173025945141124 0.171649829494304 1 1
0.200676491018162 0.198601709944888 1 1
0.2448905789534 0.24269465036704 1 1
0.268177678058221 0.265614622875557 1 1
0.158756665682449 0.157118369181175 1 1
0.215149760883209 0.213190605075194 1 1
0.29251557210321 0.289655807406312 1 1
0.256795626588632 0.253954367993616 1 1
0.393000352859013 0.388715228523977 0 0
0.127584726463022 0.126963476567807 1 1
0.177237132013218 0.176007437625899 1 1
0.273546715937956 0.270314602493549 1 1
0.204311893243164 0.202626214775015 1 1
0.0681331110319948 0.067523196976403 1 1
0.271502329965744 0.268818705481837 1 1
0.191939697166662 0.18994785763746 1 1
0.176817883342147 0.174863847470081 1 1
0.302086148635373 0.299056057330542 1 1
0.139763172472881 0.138330994322752 1 1
0.265763426658577 0.263368421721853 1 1
0.275073707960152 0.272295606470474 1 1
0.208030125034304 0.205592254384595 1 1
0.119915377388028 0.118587663724522 1 1
0.282675309012502 0.279842445487245 1 1
0.209798094929273 0.207765342723947 1 1
0.236678257297044 0.233895469210324 1 1
0.314280370177382 0.311553508387744 1 1
0.207043944140881 0.203947678468573 1 1
0.340739566731158 0.337303101593457 0 0
0.228636077677094 0.226367322240251 1 1
0.253854167116206 0.250415054565464 1 1
0.170579258679549 0.169064327358737 1 1
0.26219060149836 0.259834993350176 1 1
0.193541677986349 0.191965245958036 1 1
0.174372079940938 0.172899053230145 1 1
0.225542747889123 0.223463544126462 1 1
0.148777886792186 0.147386154190457 1 1
0.251428991195646 0.248724273903102 1 1
0.233758902060101 0.231501007004401 1 1
0.18825414612102 0.18607293867153 1 1
0.267132675016056 0.264410163033174 1 1
0.251038003860336 0.248578308288704 1 1
0.212021167523766 0.209281284864698 1 1
0.166535755500999 0.164752147251336 1 1
0.129339818844517 0.128164416190227 1 1
0.187624628038456 0.185869663194919 1 1
0.0580363809011533 0.0570688307397241 0 0
0.230374611723605 0.228238680830169 1 1
0.21489374492939 0.212535364641649 1 1
0.176221498410166 0.174697881975548 1 1
0.190952927972996 0.18893959459719 1 1
0.204853856360516 0.202667245375664 1 1
0.241516190321377 0.239022059347206 1 1
0.187223687594949 0.185577487757028 1 1
0.0959431313464119 0.0948325395490633 1 1
0.236861875450031 0.234529332154716 1 1
0.233220037537283 0.230713727726999 1 1
0.108872448169753 0.107513415204615 1 1
0.198759140712188 0.196497855808533 1 1
0.225689006079993 0.223263286273702 1 1
0.130721126383357 0.129749678007641 1 1
0.142130647615295 0.140532411393648 1 1
0.240880146402933 0.238304903191238 1 1
0.186657034328126 0.185115625055214 1 1
0.176636187019256 0.17490554689677 1 1
0.125143026646675 0.123770305924934 1 1
0.193033409003995 0.191132762541224 1 1
0.322890874866746 0.319398725392335 1 1
0.229914634220762 0.22701527065013 1 1
0.133092114234754 0.131460893417392 1 1
0.295422427265286 0.292497070581582 1 1
0.148976878477511 0.147594837962809 1 1
0.177846586086164 0.175907278863748 1 1
0.135190286328516 0.133971277172788 1 1
0.291649445014357 0.289288514560626 1 1
0.259268510288543 0.256826145420498 1 1
0.257733886493216 0.255062031204536 1 1
0.219090342974802 0.217015363364576 1 1
0.229014245006171 0.226916157855291 1 1
0.250897808308419 0.248533122270588 1 1
0.133991553133624 0.132592657957957 1 1
0.259858144063763 0.257621869766098 1 1
0.108610976760811 0.107971294789663 1 1
0.216162881813823 0.21388490835476 1 1
0.228358911190038 0.226560950532543 1 1
0.204505988662374 0.202479590467702 1 1
0.283673897244402 0.280754118244573 1 1
0.201128979854979 0.198759246383389 1 1
0.155360415313607 0.153542461918619 1 1
0.221198060397215 0.218900555660578 1 1
0.246558605982056 0.244386997360334 1 1
0.168178366476845 0.166682581919745 1 1
0.292019646945464 0.289038343922957 1 1
0.138878271629862 0.137220069927897 1 1
0.305184236879007 0.30219514853306 1 1
0.3449248247241 0.341646201699726 0 0
0.182080977308888 0.180727259108091 1 1
0.196234023909163 0.194666138175965 1 1
0.195527481553459 0.19320474722067 1 1
0.166760018058736 0.16492316519252 1 1
0.264387697221194 0.261425421684129 1 1
0.254753236579456 0.252159601884073 1 1
0.320428082239553 0.317328169869751 1 1
0.208301469014101 0.206541602747531 1 1
0.17253917725292 0.171045243643615 1 1
0.0832818425593264 0.0825435954174284 1 1
0.228667536071713 0.226910875139324 1 1
0.137100844931397 0.135578568521138 1 1
0.246172043325235 0.243761585593445 1 1
0.177742693341418 0.176432201847993 1 1
0.131002474287447 0.129206439771289 1 1
0.139700303307982 0.137987810775391 1 1
0.190214869643426 0.188452007818825 1 1
0.0988972204676856 0.0979769255366129 1 1
0.181822210040208 0.180185902719508 1 1
0.188600485446208 0.186810181243799 1 1
0.246257038882601 0.244018563289373 1 1
0.131765015350205 0.130468661274134 1 1
0.255734306828769 0.253015407983505 1 1
0.223959925702599 0.221996651921557 1 1
0.170144785994877 0.169018740800715 1 1
0.298459368479703 0.296107906403991 1 1
0.239699676579902 0.237184219738967 1 1
0.150247386910724 0.149088697169291 1 1
0.169136115981082 0.167374517727881 1 1
0.157791783593817 0.156347035109715 1 1
0.0371855609816951 0.0368756410853777 0 0
0.231998201925679 0.229763499673302 1 1
0.165119074949376 0.163751343764594 1 1
0.0709105637148147 0.0701559609148492 1 1
0.224928516705756 0.223065074987888 1 1
0.239759201756209 0.237218217464056 1 1
0.180241614469918 0.178360283757059 1 1
0.159122302246338 0.157951016537739 1 1
0.169658468503932 0.168099880600976 1 1
0.174357501385335 0.172486531967135 1 1
0.15232080802357 0.151214060711046 1 1
0.197230407563356 0.195272558400724 1 1
0.212322015651294 0.210039863577931 1 1
0.139286150830248 0.137492940064309 1 1
0.197762669092227 0.195564270282466 1 1
0.164105218412568 0.162281264804927 1 1
0.168435143577666 0.166465354490345 1 1
0.180400929372323 0.178851197132096 1 1
0.318691893821504 0.315404534263019 1 1
0.142981985416002 0.141626680569802 1 1
0.177249888884917 0.175761094089961 1 1
0.195223150621452 0.193070500399676 1 1
0.135903924256196 0.134767557999679 1 1
0.190551144046072 0.189015571143569 1 1
0.20880410853112 0.20661543904557 1 1
0.182772157175801 0.180666631805999 1 1
0.199795285572856 0.197465538343897 1 1
0.177284258786748 0.175377009057122 1 1
0.219715816817747 0.217385332476972 1 1
0.200902481022117 0.19835080793977 1 1
0.240306652640692 0.238008387633774 1 1
0.199740137424822 0.198256399195612 1 1
0.312876978349239 0.309990782085731 1 1
0.156011405528569 0.15453768162616 1 1
0.26949996691098 0.266604393377889 1 1
0.184441664938374 0.183260242108074 1 1
0.202629834321269 0.200137471086629 1 1
0.217783549519823 0.215684624227807 1 1
0.226421728352512 0.224433055646906 1 1
0.219178449903437 0.216735984627664 1 1
0.209218452080767 0.207009256021107 1 1
0.0779453609341785 0.0768769709375631 0 0
0.126893664356974 0.125205500593627 1 1
0.186680718937868 0.183876530944911 1 1
0.141517477505037 0.139514819495559 1 1
0.119895520990829 0.118794312648455 1 1
0.214532225020898 0.212050436252895 1 1
0.251051165240822 0.248892183233961 1 1
0.203957664028016 0.202002780204265 1 1
0.201361568290954 0.198725410618212 1 1
0.243993521758027 0.241247944698586 1 1
0.20064491020986 0.198882528257535 1 1
0.169974560912617 0.168220729099219 1 1
0.20554333681093 0.203743570949569 1 1
0.188354029124243 0.186763475193233 1 1
0.18284162693543 0.180934542221724 1 1
0.178471735476031 0.176788677706164 1 1
0.121935192317008 0.120987555423537 1 1
0.288525559253498 0.285750019297336 1 1
0.297782851145834 0.294938972379 1 1
0.217208637060909 0.214810201000909 1 1
0.228031004102144 0.225727082960345 1 1
0.223105854436973 0.221008750040191 1 1
0.102298385684524 0.101464438823816 1 1
0.135132866834876 0.133472930322581 1 1
0.169564337521302 0.167585619758171 1 1
0.328644254277476 0.325327165170888 1 1
0.131201363793444 0.130461970763756 1 1
0.234301803597189 0.231941191971521 1 1
0.193996051159448 0.192616928286156 1 1
0.146852348226062 0.144935014776993 1 1
0.0257955799677838 0.0257198992985732 0 0
0.0912998263445028 0.0909771377112228 1 1
0.189477030705091 0.187789937411006 1 1
0.170826040538028 0.169026379313469 1 1
0.143612095706583 0.141791832664391 1 1
0.238965450575314 0.237073036492869 1 1
0.298572380020315 0.295049740523164 1 1
0.134022516520913 0.132532400444107 1 1
0.244314580296903 0.241526021592993 1 1
0.235537426341191 0.233005670514004 1 1
0.160434412533061 0.158886590773815 1 1
0.260297260140975 0.257329874533467 1 1
0.176865684654768 0.175554191882505 1 1
0.171688460532355 0.169997253795489 1 1
0.143082517478779 0.141824726084708 1 1
0.262195751385005 0.259442452582666 1 1
0.0984881419996055 0.0967205904023486 1 1
0.118704347390359 0.117032433243641 1 1
0.233846818165541 0.231339706637777 1 1
0.338399514196398 0.335060146021229 1 1
0.31899384211513 0.31619177509516 1 1
0.238101642362742 0.236027289516729 1 1
0.0935181433270952 0.0923793136214465 1 1
0.198187550272216 0.196382785529022 1 1
0.272061075158625 0.2692618815193 1 1
0.265799315646768 0.262677250798043 1 1
0.119688438455766 0.118646701792206 1 1
0.142975215667541 0.14163221071704 1 1
0.155093984762976 0.15372601308145 1 1
0.0752485422172886 0.0743482921498382 1 1
0.235510581608426 0.232961715894458 1 1
0.233552649580059 0.231309384538182 1 1
0.138020409642692 0.136939397102838 1 1
0.347767787399781 0.34415967491355 0 0
0.191578132464819 0.189566624731594 1 1
0.244422594430811 0.241493565660211 1 1
0.171903731851533 0.169897620431808 1 1
0.268148039178593 0.264948317777539 1 1
0.222539530258434 0.220437857884309 1 1
0.315141708861222 0.312254523215688 1 1
0.216391652302287 0.214246404117232 1 1
0.123750319100001 0.122283667622763 1 1
0.233436123020281 0.231155648670308 1 1
0.281966574675387 0.279401453072895 1 1
0.188595777121676 0.186963105385333 1 1
0.245913597221207 0.243387580584583 1 1
0.186440217633199 0.184751238507649 1 1
0.156954188497472 0.155768746282011 1 1
0.283161137417297 0.280580968423151 1 1
0.172815610305656 0.170869670755929 1 1
0.251700162001898 0.24900325149816 1 1
0.127000695435689 0.125784179525848 1 1
0.0709715427557155 0.0703998462238428 1 0
0.279472734558995 0.276698599088456 1 1
0.202111209714441 0.20033187890606 1 1
0.189773558971169 0.18726999518044 1 1
0.195180963574398 0.193144506215047 1 1
0.179797298664574 0.178015518754816 1 1
0.0900794531406082 0.0891364053296258 1 1
0.21180019082875 0.209892356671217 1 1
0.0853690906319753 0.0841276557471114 1 1
0.238681895243801 0.235906759843378 1 1
0.317869214081253 0.314277115473386 1 1
0.26665918423356 0.264165049032968 1 1
0.21639415065268 0.214160253875006 1 1
0.22482076223135 0.222366215625598 1 1
0.202581855611171 0.200163919972648 1 1
0.162216880399368 0.160563950220098 1 1
0.189322291554415 0.18747139931918 1 1
0.167471758078641 0.166029023984888 1 1
0.199362545302425 0.19759668645572 1 1
0.254531068499974 0.252282777737548 1 1
0.135370250261033 0.133727350603923 1 1
0.216475105332438 0.214240430250435 1 1
0.19448551642181 0.192454947859696 1 1
0.424427712124084 0.420160739220321 0 0
0.102315125371323 0.101170556301756 1 1
0.296045623411395 0.293152464145236 1 1
0.134813712880564 0.133446130066709 1 1
0.265344165160643 0.263206504824278 1 1
0.248420876113349 0.24586907515413 1 1
-0.0196517563576717 -0.0191827457681004 0 0
0.136514917928524 0.134718797298842 1 1
0.198619897523716 0.196520414710968 1 1
0.176436135216477 0.174577038918014 1 1
0.139107029148279 0.137702369796266 1 1
0.190667564725033 0.188424639426355 1 1
0.231969784543786 0.229657815093173 1 1
0.109889423761029 0.108682472845024 1 1
0.196439928514988 0.194111264515799 1 1
0.255672065014716 0.252755509382409 1 1
0.157931420362403 0.156009097592287 1 1
0.135394890679618 0.134438229800753 1 1
0.0954815644073578 0.0946032526941109 1 1
0.194370498256873 0.192179178519364 1 1
0.305265071699401 0.302473226713677 1 1
0.121382910938952 0.119775508002785 1 1
0.293254069475586 0.290674127756702 1 1
0.213315666201438 0.211018726469546 1 1
0.21477867565522 0.212963850005204 1 1
0.324118235085257 0.32080432280565 0 0
0.187658750154343 0.186012008615008 1 1
0.207753099454825 0.205384215373932 1 1
0.216591074638787 0.213999233733336 1 1
0.17219090567198 0.170716488695307 1 1
0.134160574862212 0.132863987870765 1 1
0.164466315395918 0.162318927012424 1 1
0.286693521871399 0.283765970753237 1 1
0.261661873069188 0.259449606638066 1 1
0.241119248548255 0.238567820947694 1 1
0.126292035731835 0.124999086136802 1 1
0.242011507839889 0.239588834473171 1 1
0.235829535288298 0.233258219161411 1 1
0.0195565790813067 0.0195727462966239 0 0
0.116318112003159 0.114983351848183 1 1
0.198812835238304 0.197171211369053 1 1
0.167645145330378 0.165920752717554 1 1
0.259961728211973 0.256799585761296 1 1
0.141212984943201 0.139563217786664 1 1
0.115050524556368 0.113856041633488 1 1
0.211997436482581 0.210148566439651 1 1
0.145135448525968 0.143752556793968 1 1
0.20283199994056 0.200909256830207 1 1
0.188765317161696 0.186551905369002 1 1
0.253551072245852 0.250267142353696 1 1
0.18165299090737 0.179622381835838 1 1
0.122849329998111 0.12131359237073 1 1
0.263491162732795 0.261371451516321 1 1
0.0828869364195873 0.0819087914007078 1 0
0.251453432118122 0.248689933850539 1 1
0.112721569012387 0.111445321952104 1 1
0.20553555153857 0.203377316372443 1 1
0.248589686644708 0.246292272659966 1 1
0.154544429583646 0.153292747974926 1 1
0.244482048304808 0.242052462707717 1 1
0.267006914244275 0.26444904371804 1 1
0.137957297398211 0.136134464621671 1 1
0.100927244492727 0.100134176237741 1 1
0.424075473185339 0.419705469033052 0 0
0.199958559275991 0.198046908393539 1 1
0.103572974374479 0.102843635714477 1 1
0.182133390398265 0.180487118518347 1 1
0.214913235330147 0.212890078331224 1 1
0.13606727115932 0.13490034253543 1 1
0.194116278188434 0.192346533892974 1 1
0.212102526984825 0.210188631542665 1 1
0.218490495104026 0.21657801018924 1 1
0.204588761751215 0.202164209819445 1 1
0.165635139433392 0.163973182897151 1 1
0.27558924063058 0.272297521541581 1 1
0.269508890652245 0.266892964354486 1 1
0.126977954667383 0.125632384756395 1 1
0.285529045171333 0.282454458628589 1 1
0.337105862404525 0.333578755701366 0 0
0.152638815791286 0.150847769272902 1 1
0.239129876186735 0.236891150992279 1 1
0.0997555081521442 0.0986381024336611 1 1
0.252737660460483 0.250686695013066 1 1
0.215381771415216 0.213440433730385 1 1
0.250341102871984 0.247380939084438 1 1
0.176729947892121 0.174798319074863 1 1
0.146657765612453 0.144259899620293 1 1
0.160225675211316 0.158613864707295 1 1
0.190914571797911 0.189325123063246 1 1
0.186115132343367 0.183910495445563 1 1
0.253346761534905 0.250721187372307 1 1
0.293995303103283 0.290948218561992 1 1
0.193023987218081 0.191335128310225 1 1
0.281983013911244 0.278798663100514 1 1
0.210949572489427 0.208591378277697 1 1
0.172155479043152 0.170178439234571 1 1
0.100427087304395 0.0994967194020488 1 1
0.164142203501185 0.162220714222631 1 1
0.19005417138511 0.188382452822201 1 1
0.105006820048583 0.104293863911212 1 1
0.244139808548881 0.241575468920425 1 1
0.333404291495916 0.329853057865362 1 1
0.188633213655055 0.186784152592763 1 1
0.20645707755848 0.204719644482854 1 1
0.207700842476069 0.205511014643765 1 1
0.2316533111641 0.229277943644203 1 1
0.237703583474437 0.235322642849814 1 1
0.198440050704959 0.196156951952257 1 1
0.225213529273869 0.22261294631617 1 1
0.273966558463051 0.270907754316809 1 1
0.287906932412146 0.285032031749241 1 1
0.154498114869749 0.1531588489475 1 1
0.237563392510095 0.235144199236654 1 1
0.228080521409055 0.225557119111962 1 1
0.156111177995565 0.154817187063624 1 1
0.175799646396473 0.173872462687547 1 1
0.13079913286054 0.129173741231095 1 1
0.263891189042546 0.261454523877712 1 1
0.101376706550082 0.100986234236663 1 1
0.23074831012524 0.228873805749142 1 1
0.325919933135065 0.323048084655765 1 1
0.0568011689966752 0.0557687809123556 0 0
0.316053760628201 0.313009046716773 1 1
0.252192489089673 0.2494844763739 1 1
0.175042602511362 0.172780449978543 1 1
0.256833936920058 0.254160230556714 1 1
0.11825005064405 0.117430383371821 1 1
0.208007672699873 0.206184044435454 1 1
0.222832049775936 0.220974453678791 1 1
0.326940035024156 0.323358169504181 1 1
0.306480206979195 0.303427752750086 1 1
0.213422769172451 0.211159439222681 1 1
0.296677566905362 0.293811288230137 1 1
0.242920677807339 0.240174459960182 1 1
0.362628578436562 0.358931860069434 0 0
0.251378664418615 0.24881307469529 1 1
0.303225255929167 0.300222519295121 1 1
0.0508998278748869 0.0502170333357927 0 0
0.326456632237649 0.323322076153138 0 0
0.152291872019281 0.150690132664666 1 1
0.159784192859387 0.158340360311864 1 1
0.0803328260883601 0.0794638367790575 1 1
0.250402495748 0.247851356156834 1 1
0.19166128201288 0.189954290445392 1 1
0.181001768550065 0.179053447568581 1 1
0.132469814586254 0.130952305862603 1 1
0.19470143196211 0.192624801341764 1 1
0.22913677388166 0.226922730475115 1 1
0.200728084049457 0.198947303937445 1 1
0.197566336409094 0.195268418797986 1 1
0.248399498103144 0.24624594500905 1 1
0.226396481107712 0.223854222652524 1 1
0.237533141528325 0.234606596807623 1 1
0.104944708456558 0.103414733952142 1 1
0.21755081101414 0.215380517247839 1 1
0.105560206058852 0.104424035396519 1 1
0.274517383172067 0.271599885644864 1 1
0.180237993528452 0.178714362464561 1 1
0.247263319934352 0.244291545189784 1 1
0.195837781720237 0.193913870994879 1 1
0.203497716807657 0.201159742659251 1 1
0.220729272574058 0.218490168200931 1 1
0.121129335912136 0.119884753311084 1 1
0.17903324738478 0.177392302829063 1 1
0.228782195572054 0.226725711097965 1 1
0.0766685159235607 0.0760959766233849 1 1
0.223175098091768 0.221144171257954 1 1
0.225009140130491 0.223059421673784 1 1
0.245630535301019 0.242975326253855 1 1
0.145734912143311 0.143735875447942 1 1
0.228695517724294 0.226604678240373 1 1
0.142459581530157 0.141085958227994 1 1
0.17559254331336 0.172996786792235 1 1
0.189611051621688 0.18748965267619 1 1
0.205595237113034 0.20337275599308 1 1
0.301117611036202 0.2978983606255 1 1
0.0982725610212604 0.0975281239784953 1 1
0.155499022852904 0.15354861860241 1 1
0.123462563862846 0.122096383993753 1 1
0.271627259249125 0.269366777477186 1 1
0.23527359958305 0.232978816499615 1 1
0.120382041592259 0.119239656914865 1 1
0.20352605740789 0.201678653647909 1 1
0.204370376068192 0.202209652077797 1 1
0.283569635106286 0.28081058667999 1 1
0.242276228249528 0.240105236987036 1 1
0.093467736822986 0.0922417536938498 1 1
0.276142927182837 0.273540100130425 1 1
0.19673064776369 0.195061653974029 1 1
0.0247904144062513 0.0246006075430474 0 0
0.216333415920945 0.213742774116757 1 1
0.25691330673725 0.254302851555736 1 1
0.143547305280652 0.142066391289556 1 1
0.19986649128166 0.198032235426743 1 1
0.33997253931326 0.336444871579291 0 0
0.138087806938431 0.13670021793378 1 1
0.275876472984906 0.272667268734089 1 1
0.292191402083978 0.289203067059474 1 1
0.228659725127111 0.226681913096343 1 1
0.306696409904141 0.303725750796467 1 1
0.177784087052936 0.176344413610158 1 1
0.107250085276974 0.105738712158716 1 1
0.213989065462776 0.211794375554103 1 1
0.171703825878799 0.170463621464211 1 1
0.169136769059218 0.167408390637523 1 1
0.172055792010735 0.170142386139818 1 1
0.162214507669992 0.160578052135508 1 1
0.161037564625977 0.159014962248461 1 1
0.295923616515396 0.292959512241098 1 1
0.143166593667721 0.141791720281066 1 1
0.242305632101929 0.239920300532755 1 1
0.138247202240796 0.136620031476402 1 1
0.237252313205309 0.234994778099081 1 1
0.149902282977715 0.1482433884611 1 1
0.284629120779599 0.281774219123303 1 1
0.19980954736445 0.198274231916955 1 1
0.33675202992558 0.333147563986745 1 1
0.229940040724092 0.227371210790366 1 1
0.25335008045822 0.250550850908244 1 1
0.199349986322874 0.197794860945242 1 1
0.199456295817894 0.197692380152718 1 1
0.295998348150236 0.292678580544479 1 1
0.293281312378139 0.290330973709634 1 1
0.147289753976524 0.145700180070477 1 1
0.158186372899235 0.156706295987544 1 1
0.228732367583813 0.226729982829849 1 1
0.232909831929576 0.230773568536432 1 1
0.0585188464367105 0.0584101321961966 0 0
0.171532968865737 0.169978183549262 1 1
0.2054057873499 0.203026130056841 1 1
0.0781777688885164 0.0777319340229799 0 0
0.123272901970292 0.12249415730481 1 1
0.122498124767473 0.120860808360214 1 1
0.245034074932842 0.242892612626019 1 1
0.154973038528466 0.153576437115504 1 1
0.146294752655777 0.14534578332583 1 1
0.306526090393172 0.303544987666427 1 1
0.0953224240529472 0.0939843208010055 1 1
0.17069939378683 0.169104068329157 1 1
0.246975880794524 0.244910196156623 1 1
0.134338126645345 0.132957765174757 1 1
0.178061931984096 0.176209839431478 1 1
0.170091341463952 0.168646572798081 1 1
0.179790477090655 0.17799855480132 1 1
0.153016791848323 0.151574827303096 1 1
0.251922897840042 0.249750486395076 1 1
0.193857344678755 0.191636238680437 1 1
0.113318038355974 0.1123311857934 1 1
0.214229283141691 0.212205216304509 1 1
0.187497561766701 0.184806719021158 1 1
0.136719407748109 0.135335348327715 1 1
0.187962409692447 0.18596552213188 1 1
0.241137199681703 0.238124547831384 1 1
0.11473763120152 0.113462673050729 1 1
0.132997559300171 0.131653746282717 1 1
0.18469167257203 0.183303461706956 1 1
0.231748207329728 0.229310729256491 1 1
0.189101675498096 0.187119418610691 1 1
0.175798507962705 0.173749323611464 1 1
0.124786847290215 0.123850230340349 1 1
0.215913938006135 0.213751388879151 1 1
0.267295250665091 0.264745678862987 1 1
0.183392664021901 0.181985498631482 1 1
0.15258924692113 0.150691315610342 1 1
0.309601410051085 0.306300991704724 1 1
0.144629885207278 0.143125438839183 1 1
0.205793957129522 0.203848507917799 1 1
0.253599202552821 0.250985436695764 1 1
0.199986785713527 0.198065529721845 1 1
0.154771718884656 0.152476215240217 1 1
0.170855624743306 0.169086247410485 1 1
0.186500963888091 0.184208849530563 1 1
0.190227294451484 0.188332797887113 1 1
-0.0499223421229978 -0.049489510652787 0 0
0.202021639278442 0.199972722335451 1 1
0.244660518153405 0.24241760501598 1 1
0.293157815762054 0.290439156943002 1 1
0.204549576286597 0.202373437682852 1 1
0.155229556425339 0.153217046080433 1 1
0.186657833339383 0.184833622147119 1 1
0.252632738523334 0.250594190136019 1 1
0.242610613063394 0.239488952558674 1 1
0.200714639288601 0.198840375079228 1 1
0.240151649764562 0.237855590304813 1 1
0.320510698591113 0.317116419044694 1 1
0.384031302526376 0.380616701914284 0 0
0.263285361911295 0.26048510617596 1 1
0.101175975681089 0.0998361257806127 1 1
0.0995568977560778 0.0986219830040441 1 1
0.177329073386466 0.175813228086046 1 1
0.158952268358868 0.156798788861524 1 1
0.217270138726858 0.214686387360868 1 1
0.184516691863617 0.182618004434646 1 1
0.113685289984914 0.112184211212834 1 1
0.114079024461825 0.112691296341536 1 1
0.160441711249012 0.158990343956991 1 1
0.269569940135802 0.266511715652968 1 1
0.118814154783345 0.117570060916102 1 1
0.102864424922272 0.102342764785775 1 1
0.181584663037254 0.17945731671867 1 1
0.0842828450887532 0.083754849508632 1 1
0.279728174789127 0.276941484312006 1 1
0.319416596812351 0.316513541995307 1 1
0.346490336807405 0.343435524015343 1 1
0.21211239149858 0.209698095769284 1 1
0.30840904167274 0.30539832226021 0 0
0.175297103307364 0.173475610452478 1 1
0.238530992440938 0.235958640609309 1 1
0.142097963616854 0.140681280924355 1 1
0.200036610786104 0.197912354592567 1 1
0.237865072709196 0.235197038557732 1 1
0.127851505075307 0.126511477209712 1 1
0.256846201518991 0.254085045196158 1 1
0.201266811538173 0.199193555315092 1 1
0.156599767930192 0.154924335369205 1 1
0.306812704404187 0.303448993192841 1 1
0.090090825197901 0.0894246672210996 1 1
0.0561723014040277 0.0554147712821429 0 0
0.330693265673845 0.327843069246625 1 1
0.0674498148214358 0.0667018809398367 0 0
0.204625646143045 0.202592661560887 1 1
0.198977605580576 0.197243896199622 1 1
0.233592207992422 0.231205971127104 1 1
0.164541729197679 0.16286908510474 1 1
0.185946302713639 0.184228051172376 1 1
0.194087509459369 0.19207179051396 1 1
0.21230610782183 0.210112843424147 1 1
0.190601639917817 0.188455166588271 1 1
0.335309778493213 0.331336055269688 1 1
0.381401250817058 0.377401705695842 0 0
0.16900161486289 0.167291858211267 1 1
0.274712135846977 0.271523944719299 1 1
0.255510033711154 0.25294576844279 1 1
0.217015156173502 0.214800397754485 1 1
0.136945495847583 0.135528270783992 1 1
0.151133082654141 0.149550480125752 1 1
0.122782931438955 0.122081860877891 1 1
0.229700794050714 0.22725602572452 1 1
0.225694577044814 0.223236296114585 1 1
0.177059560957131 0.175193626847592 1 1
0.247063256561881 0.244049088023952 1 1
0.217421854902332 0.215130441448897 1 1
0.205014600379434 0.203119494987356 1 1
0.173005497447745 0.171451787692793 1 1
0.255257142185481 0.252707545117529 1 1
0.132331119736056 0.130887975259484 1 1
0.175726117292495 0.174399909032613 1 1
0.195947239533518 0.194214954627648 1 1
0.288999761901821 0.286328015319298 1 1
0.255484984769177 0.253097290006779 1 1
0.236265963178995 0.233640916450248 1 1
0.169521017497821 0.167738897486625 1 1
0.287405743521397 0.284930910790334 1 1
0.200453215095577 0.198781149194209 1 1
0.244640665667068 0.242118221738299 1 1
0.211498127676811 0.209423533965814 1 1
0.206077367534556 0.203944056263842 1 1
0.225512432003916 0.222848531601456 1 1
0.247829269475728 0.245289956323219 1 1
0.0918284588493445 0.0909236924429824 0 0
0.243893287230294 0.241331976873837 1 1
0.274098612149765 0.270147812564592 1 1
0.092925268842503 0.0919448360286988 0 0
0.198586981275539 0.196327583801976 1 1
0.205532322124651 0.202991162438503 1 1
0.118400747268357 0.116708277803527 1 1
0.189229655468528 0.18757742739921 1 1
0.243491862764138 0.240923225822216 1 1
0.261248887827914 0.258657901938745 1 1
0.184619996459923 0.182650089754509 1 1
0.0422572896813533 0.0419624094893313 1 1
0.311673012852476 0.308547888261676 1 1
0.309401211157834 0.305831312807295 1 1
0.162749275546513 0.160907806037708 1 1
0.280720356449629 0.278097649051169 1 1
0.210638051627209 0.209035479146944 1 1
0.011849466322001 0.0114741742663658 0 0
0.235207891628663 0.232798357701139 1 1
0.150535057326486 0.149576344072449 1 1
0.15391171575113 0.152337981510886 1 1
0.214809111955484 0.211789973817606 1 1
0.243554635536952 0.241166617384928 1 1
0.304935173892913 0.301849821054701 1 1
0.0755708486331277 0.0746186430943685 1 1
0.152203204692538 0.150819970558163 1 1
0.260657456148046 0.257802737208352 1 1
0.148035033931076 0.146749570624413 1 1
0.191838100002604 0.189737236114629 1 1
0.177454873705346 0.175707476128105 1 1
0.232441228450423 0.23022434625365 1 1
0.191454260226093 0.189270352550366 1 1
0.16318270314807 0.16142531010255 1 1
0.110100907195975 0.108588594036943 1 1
0.283079733635089 0.279816988125787 1 1
0.257445471515069 0.254877743625138 1 1
0.243578594535359 0.241169463479447 1 1
0.0806519190819591 0.08004283116991 1 1
0.246484117276729 0.244353383872279 1 1
0.0613659258809427 0.0604992779321255 1 1
0.328025787711455 0.325007836016846 1 1
0.0823881811298417 0.0816842832117546 1 1
0.137712539209549 0.136189127811282 1 1
0.169328785104548 0.16757075893563 1 1
0.224061013339912 0.222081018606293 1 1
0.262225457687778 0.259401788658032 1 1
0.323552485707875 0.320222809733742 1 1
0.126633780929408 0.125445880997493 1 1
0.315975995205916 0.312925779415345 1 1
0.152363418988619 0.151112703973309 1 1
0.196433041534316 0.193538507796822 1 1
0.245118765666569 0.242582340843716 1 1
0.196796411430391 0.194562397597863 1 1
0.097308957577911 0.0965136778627419 1 1
0.152048203418893 0.150776608574077 1 1
0.159116392771748 0.157341171316992 1 1
0.308016778880415 0.305352989275634 1 1
0.154652395163227 0.153168700069794 1 1
0.283069582930437 0.280261334352629 1 1
0.216653560707158 0.214756525259294 1 1
0.263851556073962 0.260710361058346 1 1
0.201113783152634 0.198746009551893 1 1
0.266375928784175 0.263899254687903 1 1
0.134335446298965 0.132947620299181 1 1
0.23571884511623 0.23335422132341 1 1
0.15233526613732 0.151169468922587 1 1
0.21331652910919 0.211248317559688 1 1
0.277941837780926 0.274957997801947 1 1
0.192686504831226 0.189753179662829 1 1
0.183493502441039 0.181463657472245 1 1
0.199637054476839 0.197435699812886 1 1
0.175165624874588 0.173853971262043 1 1
0.257882911518963 0.255372894835267 1 1
0.245255197389892 0.24276504875452 1 1
0.12890867483634 0.127598056106085 1 1
0.156574164793984 0.154951772785699 1 1
0.18778010978393 0.186333245313209 1 1
0.333734606315788 0.330085782701298 1 1
0.269400016032321 0.266690410714265 1 1
0.224602417462513 0.2225440676779 1 1
0.234464842862567 0.231745172585416 1 1
0.227475909041438 0.225064731776002 1 1
0.302097120720903 0.29883714229137 1 1
0.23535785606081 0.232818890631096 1 1
0.252212897281143 0.2496172728058 1 1
0.121649159888813 0.120437120287415 1 1
0.148777704833022 0.147241243970174 1 1
0.206517286979229 0.204957041241891 1 1
0.234962212688978 0.232526951223803 1 1
0.190955683868734 0.188944940923616 1 1
0.0657611915845642 0.0650195384966946 1 1
0.185830498216304 0.183821249502627 1 1
0.15550812093652 0.153699255736392 1 1
0.307896380368153 0.304319065323793 1 1
0.376439812915257 0.371848303055719 0 0
0.286280302821642 0.283624044143175 1 1
0.253183527118411 0.250722753198969 1 1
0.199039353194009 0.197099175449246 1 1
0.253150274994348 0.25064946479256 1 1
0.319802799562416 0.316326201621535 1 1
0.162519277215181 0.160804805426334 1 1
0.165796875525372 0.164098685827482 1 1
0.297791391135816 0.295001007337102 1 1
0.122170353122624 0.121203969778051 1 1
0.170640401842034 0.168866540837071 1 1
0.196787587618983 0.195097104294255 1 1
0.218914639438082 0.217048912855191 1 1
0.191309968204492 0.189277071141074 1 1
0.205057407678828 0.202492572905611 1 1
0.294087789147441 0.290942209481328 1 1
0.275171822163014 0.272940767476224 1 1
0.217157411785144 0.21501750413899 1 1
0.176209643046956 0.174360203068733 1 1
0.206519384701748 0.204393720579036 1 1
0.201252991212373 0.198942718282006 1 1
0.172031614650624 0.170287756474771 1 1
0.239051084892361 0.236381309020145 1 1
0.263390295880492 0.260659324542259 1 1
0.156838514172373 0.154608157113693 1 1
0.209782949309675 0.208045634194309 1 1
0.377457658780926 0.373620255254728 0 0
0.25734059387713 0.254802329189322 1 1
0.222350319587851 0.220096849762094 1 1
0.320886857538986 0.317584549498042 1 1
0.241636030924382 0.239673902502589 1 1
0.118608501838323 0.117458838731524 1 1
0.107306972903471 0.106073905916772 1 1
0.258484742906266 0.2564269748095 1 1
0.327722901462181 0.324813174127769 0 0
0.204230031719677 0.202512915895165 1 1
0.289391184773238 0.286453326224909 1 1
0.202923179511674 0.200610802403419 1 1
0.247465462261447 0.244731362387063 1 1
0.194019645367234 0.192015015175811 1 1
0.147928819886314 0.146857193700392 1 1
0.195533889026886 0.193530319689175 1 1
0.216957468720357 0.21500608092792 1 1
0.270900251168787 0.268400158905508 1 1
0.123845343740806 0.12266990838456 1 1
0.24190523188087 0.239390134327703 1 1
0.270208638397583 0.267868128272427 1 1
0.372910373281047 0.36947477572449 0 0
0.19876262856259 0.196778937442883 1 1
0.291957428928283 0.289379137305244 1 1
0.208644771580752 0.206590514914388 1 1
0.277290707802789 0.2743073251912 1 1
0.110598349933429 0.109669423062558 1 1
0.241303276371495 0.238575247335964 1 1
0.22066669866689 0.218389219372392 1 1
0.21381958859284 0.210816127218972 1 1
0.191880482583837 0.190252760528983 1 1
0.146153563482569 0.144723590603862 1 1
0.365325390723741 0.362018578854998 0 0
0.188584907301714 0.187081524683813 1 1
0.192653255621509 0.190214068281468 1 1
0.289190325467051 0.2865979009146 1 1
0.146219873891391 0.144731289001311 1 1
0.184855770365668 0.183185469652101 1 1
0.253724676061969 0.251128486673762 1 1
0.198758173056107 0.196690361066299 1 1
0.217705392333501 0.215126943392617 1 1
0.134416937211684 0.133014610149626 1 1
0.231741806523407 0.229086114511497 1 1
0.226300363053746 0.223953278103792 1 1
0.242005335262805 0.239807275032828 1 1
0.217180004931634 0.214728150308506 1 1
0.209031840820332 0.206837165645303 1 1
0.314680036117173 0.311801550453639 0 0
0.142532446870641 0.140944562565062 1 1
0.214925678760365 0.212917125110205 1 1
0.160593701747795 0.158613951297078 1 1
0.0813637240345146 0.0807582258764167 1 1
0.260753626661165 0.258148904486717 1 1
0.19556770995619 0.193535490560614 1 1
0.0926717990571827 0.0916373454315388 1 1
0.162136745408249 0.160244401538084 1 1
0.249865307135688 0.247456917661261 1 1
0.211178817053887 0.209024655311619 1 1
0.226796527543305 0.223879802026654 1 1
0.280941472288028 0.278192963740486 1 1
0.157538939616667 0.156174665841096 1 1
0.151255651156149 0.14985757225694 1 1
0.137192187108501 0.135803508420792 1 1
0.206300048973924 0.203890637172936 1 1
0.273121491921354 0.270358975564236 1 1
0.158076917937633 0.156313948337029 1 1
0.283880569467251 0.281481729766623 1 1
0.284389004913504 0.281472207503482 1 1
0.242908390481344 0.240664420405409 1 1
0.222570695010224 0.219845150855235 1 1
0.0875752222614539 0.0860739020899724 1 1
0.197293006615655 0.195291382166021 1 1
0.165922166792671 0.164245787214564 1 1
0.249627851515068 0.246598498163692 1 1
0.294523796326887 0.291393907428257 1 1
0.254448187684254 0.25178045980063 1 1
0.143946291754697 0.142550554153605 1 1
0.140719252087837 0.138932541678703 1 1
0.204942554432933 0.202779865210595 1 1
0.296360353167374 0.293015080092496 1 1
0.192411702844212 0.190695848461432 1 1
0.256765764951885 0.253892274605531 1 1
0.267093926487252 0.264661019912838 1 1
0.1173299319278 0.116140377697443 1 1
0.209866253206437 0.208143743867576 1 1
0.215129978892127 0.21305408451781 1 1
0.212428332977234 0.210054421271768 1 1
0.140100174077609 0.138729801772545 1 1
0.165590755190649 0.164055373926829 1 1
0.246179424407708 0.243924089313642 1 1
0.205074369435473 0.203026899200918 1 1
0.201719200131206 0.198510214189012 1 1
0.139573244974522 0.138265433174152 1 1
0.168190264027224 0.166647277831655 1 1
0.0986349035715174 0.0976632399014469 1 1
0.291538589731043 0.288615096901065 1 1
0.158933557163358 0.157389522900818 1 1
0.213052161336421 0.211019991179756 1 1
0.201653647894064 0.199366513003806 1 1
0.272884877628188 0.27036089650683 1 1
0.28765410395591 0.284529202154158 1 1
0.130501767343645 0.128783149311103 1 1
0.292070887887659 0.289325635149515 1 1
0.152037958836005 0.150644426584755 1 1
0.182716189863859 0.180907230883964 1 1
0.126204766416952 0.124990621409786 1 1
0.176407336150406 0.174794013383888 1 1
0.246418505248682 0.244381665743101 1 1
0.215704009992089 0.213397768386521 1 1
0.214511453136647 0.211622061154051 1 1
0.228191851499399 0.225222072788597 1 1
0.204745594125137 0.20238135526595 1 1
0.187822378443245 0.186440843563759 1 1
0.180966699413412 0.179628394926739 1 1
0.266744058109194 0.264567733805341 1 1
0.186461694335265 0.184779557187956 1 1
0.221813177621635 0.219980904436119 1 1
0.0566765297085456 0.055979818202486 0 0
0.282719876853203 0.279604878250289 1 1
0.159215740986238 0.158119030233145 1 1
0.317469640305699 0.314238480123492 1 1
0.101432465640248 0.100859408614439 1 1
0.125339936359675 0.123561468016057 1 1
0.254683425384182 0.252266392822311 1 1
0.117308113168153 0.116217566925088 1 1
0.129331013813065 0.127606808498357 1 1
0.170394813037519 0.168577222737937 1 1
0.141672535756578 0.140529941034351 1 1
0.283372799133721 0.280860099844672 1 1
0.159159931424142 0.156996983935798 1 1
0.251816470280895 0.249581959859406 1 1
0.236794678931675 0.234908446740525 1 1
0.135014684509013 0.133701870021685 1 1
0.132966221622998 0.131678207986959 1 1
0.256579439391473 0.254089147288675 1 1
0.216433952029925 0.214391943355489 1 1
0.222248242623329 0.219917855590571 1 1
0.257309320013924 0.254672769810601 1 1
0.160634209016499 0.158622458651905 1 1
0.238690671375427 0.236263387810062 1 1
0.341103443665546 0.33773675082224 0 0
0.204449514339477 0.202684696185449 1 1
0.229529671287255 0.227408097564595 1 1
0.216094959244804 0.214006517308126 1 1
0.221335310671576 0.219492511421152 1 1
0.197450703261818 0.195760226859185 1 1
0.31140804390618 0.308434597372421 1 1
0.2249822229947 0.222449058377855 1 1
0.155063818469966 0.153616672846532 1 1
0.17903222868142 0.176545078563804 1 1
0.254917138927091 0.252216044046131 1 1
0.0975196948064663 0.096301011415893 1 1
0.29304894888053 0.289316291651087 1 1
0.302379393664952 0.299299659970077 1 1
0.136175447895825 0.134494635076297 1 1
0.173064432164811 0.171449357765295 1 1
0.108495804828544 0.107415205093778 1 1
0.175483682718712 0.173594487470489 1 1
0.10809951579158 0.10730163362966 1 1
0.198955931762916 0.197129661682081 1 1
0.0749144459112022 0.0741233139631894 0 0
0.191301856212511 0.189565588804848 1 1
0.145994658059374 0.145103057808446 1 1
0.0993790689719851 0.0981835541133331 1 1
0.173211468376381 0.171062111665099 1 1
0.172870807198846 0.170710026927656 1 1
0.0674243259387147 0.0668341313198784 1 1
0.122509790747364 0.120887425557087 1 1
0.122607742714085 0.121124228756701 1 1
0.145603045784124 0.143842568557497 1 1
0.405084722376597 0.401526205547421 0 0
0.242761303559901 0.240401148356989 1 1
0.293281964035279 0.290363421571746 1 1
0.129751543613013 0.128398980870945 1 1
0.409541123704018 0.40520103935764 0 0
0.147540251565368 0.145783829321571 1 1
0.0998459049865301 0.0984655048341987 1 1
0.265810033762247 0.263234212375955 1 1
0.0658900000611225 0.0654245538508696 0 0
0.131126658552835 0.130153929467734 1 1
0.124913079394795 0.123917866540308 1 1
0.151985217106837 0.15039817278275 1 1
0.118546058601762 0.117677240445281 1 1
0.114437242910258 0.113202933439221 1 1
0.236391323747275 0.23353920487854 1 1
0.325324356890396 0.321762199391224 1 1
0.123761045339145 0.122575555433706 1 1
0.211935382236391 0.209308306560752 1 1
0.182275303629421 0.18051518123273 1 1
0.285551674161237 0.282168894769455 1 1
0.229785550236324 0.227420472620623 1 1
0.206211756911562 0.203988120501561 1 1
0.111741909403141 0.110526232177636 1 1
0.198839585213857 0.196678522390699 1 1
0.222216500491051 0.219803963057652 1 1
0.300622203940583 0.297555975620276 1 1
0.236777632213741 0.234082668738088 1 1
0.273784853205725 0.270421565767354 1 1
0.184686287219993 0.182643840148804 1 1
0.268360625580668 0.265573876139932 1 1
0.372426717821983 0.368599192508058 0 0
0.326046233309766 0.322776297136736 1 1
0.217430624786272 0.215222497112313 1 1
0.164096811887738 0.162135088942318 1 1
0.118865969184461 0.117700447200172 1 1
0.132934728288362 0.131552902686937 1 1
0.31183700497471 0.30852639715135 1 1
0.216965119388949 0.214379542278976 1 1
0.209687807922573 0.207743977968538 1 1
0.255502977132779 0.252997093375858 1 1
0.11159722858059 0.110490552595212 1 1
0.158853945850592 0.157626040807391 1 1
0.113410241957733 0.111767578684555 1 1
0.231815477601667 0.229788348133753 1 1
0.049318843190871 0.0487185659923922 0 0
0.230005227855731 0.227844407158938 1 1
0.0909697365164946 0.0901461664024058 1 1
0.269869227928594 0.266758055232928 1 1
0.235373833625819 0.2330959943358 1 1
0.226241236685364 0.223774527229239 1 1
0.131601800549325 0.13046678757719 1 1
0.108563755251461 0.107306591880954 1 1
0.234368753595556 0.232413104668506 1 1
0.207775700112622 0.205892385649858 1 1
0.275754795017583 0.273210917477006 1 1
0.239318372646177 0.23720213800718 1 1
0.234447679137978 0.231936972604537 1 1
0.303910056945211 0.300946950965547 1 1
0.1787949334257 0.177014817743665 1 1
0.144965994432753 0.143758520325153 1 1
0.0696111327834797 0.0688503211253366 1 1
0.243963639698071 0.240923037161104 1 1
0.297208182750411 0.293845756523139 1 1
0.367756624443779 0.363789494922719 0 0
0.0514761034300611 0.0511275037022492 1 1
0.250791528903288 0.248145113692575 1 1
0.220065712891617 0.217499664931623 1 1
0.274708849472068 0.272169091875522 1 1
0.234214006019775 0.231826873344655 1 1
0.20562279365672 0.2034479264422 1 1
0.260093672075372 0.256893685480434 1 1
0.148556560540924 0.147168282343364 1 1
0.23203229094435 0.229776257028623 1 1
0.283303048842254 0.280535125224841 1 1
0.276366610411755 0.27350057747908 1 1
0.145339824299007 0.143794791070383 1 1
0.181219231488924 0.179196339131139 1 1
0.176546043497583 0.175213542652126 1 1
0.208692357563705 0.206495012283655 1 1
0.272523858089623 0.269863656261775 1 1
0.126852219535432 0.12550802993724 1 1
0.367103559759266 0.363527824892467 0 0
0.238318239747385 0.236286884956631 1 1
0.153592218136859 0.151318947982474 1 1
0.0893519320906135 0.0884832117568325 1 1
0.170309336294902 0.168668875840519 1 1
0.191235035135781 0.189374967361041 1 1
0.120829182600189 0.119468618912731 1 1
0.117310458660881 0.115882665955721 1 1
0.0613633963067717 0.0611797072268475 1 1
0.297258086870933 0.294187364733438 1 1
0.178642233138541 0.176977812361145 1 1
0.117146200122074 0.116095237517049 1 1
0.0934005839188042 0.0922330474272664 1 1
0.109518396409988 0.108092653705302 1 1
0.27601962830747 0.273509154715025 1 1
0.13821598375407 0.13640164552635 1 1
0.0889414734608649 0.0882624365382549 1 1
0.21558843403105 0.213353105232097 1 1
0.127735596401036 0.127076087566628 1 1
0.1471411868904 0.145516111375507 1 1
0.213488436469102 0.21149013230751 1 1
0.309035510349372 0.306489536884014 1 1
0.216412522677319 0.214192171726362 1 1
0.19391218445768 0.191471482073676 1 1
0.215287018805835 0.212712742229848 1 1
0.225976214728091 0.223214057530615 1 1
0.0555081030884853 0.0548651928267796 0 0
0.193947162256169 0.191392925380791 1 1
0.178580962582531 0.176502612611837 1 1
0.149057021574193 0.14767899850715 1 1
0.0260618506411566 0.0260195837613342 0 0
0.186160281965213 0.184356597494188 1 1
0.0788006962500053 0.0778399979082299 1 1
0.273500887352051 0.270950296406034 1 1
0.165601065876068 0.1642633430657 1 1
0.248441871369341 0.246000793174681 1 1
0.245212079369151 0.243020441515199 1 1
0.158133932826079 0.156455343191148 1 1
0.207804340950635 0.205932984494703 1 1
0.215554200139454 0.21323802837255 1 1
0.321576118093385 0.318388976323013 0 0
0.280106793092791 0.277280584170791 1 1
0.204553146974689 0.202754566615718 1 1
0.206133179135953 0.204494377687514 1 1
0.156326539087269 0.154318711480994 1 1
0.229445660423269 0.227389409934255 1 1
0.225074806642045 0.223221590205253 1 1
0.24812490321182 0.244845824516005 1 1
0.0398160956457198 0.0394964780671432 0 0
0.248214116866835 0.245641779666957 1 1
0.284613483323553 0.281826119035832 1 1
0.243245018168953 0.240755559196432 1 1
0.0970451506133394 0.0965092508393426 1 1
0.232988454127671 0.230409512827676 1 1
0.21293685461323 0.210894717280382 1 1
0.189529285501529 0.187534129450552 1 1
0.116019197214846 0.114977617969068 1 1
0.190897839312235 0.18846360616054 1 1
0.283989391525942 0.280852394811136 1 1
0.119839078444442 0.118417210762634 1 1
0.278661024487237 0.276140817283623 1 1
0.152913471415403 0.15089857187793 1 1
0.269372058254436 0.26673479738918 1 1
0.139155349519479 0.137357038446042 1 1
0.196825928034239 0.195117859999635 1 1
0.244278595938718 0.241179277428926 1 1
0.211663253491088 0.209423564712276 1 1
0.181932881914108 0.179910038243544 1 1
0.154178328470647 0.152679728238987 1 1
0.203536069680877 0.201701258508207 1 1
0.184360086327745 0.182536202221837 1 1
0.329011845378538 0.325682738797051 0 0
0.141706991056313 0.140692760871133 1 1
0.204768109201358 0.202642532370695 1 1
0.204576663640942 0.202307861050522 1 1
0.13327129972957 0.132056975206847 1 1
0.164410644024627 0.162440415878592 1 1
0.138498343146682 0.137135843403054 1 1
0.259983932897248 0.257228160713715 1 1
0.226202889256948 0.223670527799213 1 1
0.178847019082253 0.176705562547761 1 1
0.249235758084273 0.246883782534926 1 1
0.193352764641445 0.191434371220649 1 1
0.218229382743479 0.216214479123871 1 1
0.0970146768591663 0.09595966764843 1 1
0.0537739832620119 0.0531282707602734 0 0
0.158926153854969 0.157668506311363 1 1
0.222865846734091 0.220372236213107 1 1
0.195828994224427 0.193818781946989 1 1
0.1202491342305 0.119326509881374 1 1
0.159410452075181 0.157480578762591 1 1
0.113117793468917 0.111976441162499 1 1
0.104118603849683 0.103154902894686 1 1
0.110221976382199 0.109138276703783 1 1
0.123388040410951 0.121975032518422 1 1
0.231680478945292 0.228995770956653 1 1
0.25127210149487 0.248759032439986 1 1
0.140202148554895 0.139275002899899 1 1
0.251662321143139 0.249339949067419 1 1
0.17606487909289 0.174583159238572 1 1
0.155389071790874 0.154084520136679 1 1
0.25338394198494 0.251037342703135 1 1
0.330352957553052 0.327086182014236 1 1
0.239030138417895 0.236341481896935 1 1
0.24293931404401 0.240441727509187 1 1
0.100651039459375 0.0996518895345789 1 1
0.223183138484475 0.22079024567704 1 1
0.309658633505485 0.306527964424476 1 1
0.195137579033083 0.193157660778039 1 1
0.256262632373824 0.253616672259993 1 1
0.207241158286327 0.204249059224782 1 1
0.273667256493981 0.27088456914402 1 1
0.177675447042536 0.175572833778197 1 1
0.330977679265683 0.327735482488046 0 0
0.108478826473939 0.107416484512672 1 1
0.296520122816839 0.292882495012852 1 1
0.0950796341552391 0.0939532172087506 1 1
0.200111531482935 0.198178841256486 1 1
0.20101890735506 0.1996359715675 1 1
0.123820561072481 0.122631978453426 1 1
0.250581323143395 0.247917984272617 1 1
0.226301094508745 0.22418080808702 1 1
0.147402482294699 0.145273433312747 1 1
0.124933898036236 0.123533645589994 1 1
0.296753581554059 0.293578119064331 1 1
0.149270172087943 0.148215331088373 1 1
0.211729779700252 0.209724114347965 1 1
0.18721214084623 0.185683788772893 1 1
0.118437437303967 0.117152259386526 1 1
0.193511399555137 0.191328252875657 1 1
0.156593379667309 0.15533380854382 1 1
0.188711180610011 0.186545041625353 1 1
0.189820828878208 0.18820688052507 1 1
0.175537290160053 0.173859366462376 1 1
0.17377740507873 0.171676207655723 1 1
0.284443770321784 0.281334250070088 1 1
0.163117475988079 0.161425212607535 1 1
0.13025232427082 0.128618357748581 1 1
0.307680175532263 0.304408037917816 1 1
0.172717263599789 0.171230541727681 1 1
0.21615584197024 0.213498358243099 1 1
0.288030753776184 0.285072438143453 1 1
0.111574829599561 0.109722409730425 1 1
0.181911985619184 0.180112138529871 1 1
0.145618120337314 0.144549190768875 1 1
0.194366075969978 0.192719865548863 1 1
0.276356214912897 0.273682653821807 1 1
0.350838992406856 0.34740092314989 1 1
0.127775545643336 0.126626679730278 1 1
0.194161425564166 0.192606116720493 1 1
0.0567657468863473 0.0565363314412036 1 1
0.0975859008055648 0.0967828234120008 1 1
0.197397645139851 0.195236339818627 1 1
0.33623956543344 0.332703643118683 0 0
0.195098621785245 0.193471254969504 1 1
0.164808772449583 0.162986410768717 1 1
0.159538993045408 0.158030835195721 1 1
0.258356287715768 0.256001349154004 1 1
0.166463955576638 0.165224354133278 1 1
0.213956817100185 0.211812631136127 1 1
0.106596516790132 0.105802084700666 1 1
0.165716553111972 0.16411696764855 1 1
0.116061519389094 0.115419633762623 1 1
0.268113355106878 0.26545228647189 1 1
0.328072182124339 0.324586680246838 0 0
0.327694393303728 0.324768984604594 0 0
0.21006065795849 0.207775093511527 1 1
0.201721049110451 0.199523342276093 1 1
0.14140234467286 0.139664321339108 1 1
0.0720031373042638 0.071031024284491 1 1
0.175604035175605 0.174103840654892 1 1
0.325027147472022 0.322078575693404 0 0
0.171348452719661 0.169410606082228 1 1
0.175273796582442 0.173615247953602 1 1
0.210839551826802 0.208908963823481 1 1
0.108679037448441 0.107403377786683 1 1
0.170419342328305 0.168730150932812 1 1
0.138794442992915 0.137554179260305 1 1
0.154087983125306 0.152230142689793 1 1
0.167427180425949 0.165659444829002 1 1
0.102441060334248 0.101436343486101 1 1
0.235002791534509 0.232559475559968 1 1
0.122548315462931 0.121430521964387 1 1
0.263064425660109 0.26035833509555 1 1
0.201949715991297 0.199959323080288 1 1
0.189965438698131 0.188273260582226 1 1
0.199820434569347 0.197902960358871 1 1
0.338978562114966 0.335677221330494 1 1
0.321447445070067 0.318530020669679 0 0
0.224884200384535 0.222993433421075 1 1
0.161138925663957 0.159098062784414 1 1
0.21058371069913 0.208226782694635 1 1
0.122959762889884 0.121499313343834 1 1
0.166582378713351 0.165030902733538 1 1
0.259708359060295 0.256133769759051 1 1
0.215789473851304 0.213332689475845 1 1
0.183991945298456 0.181991330012084 1 1
0.106903210626942 0.105672256679726 1 1
0.275333993487787 0.27277060181121 1 1
0.204769249357562 0.20306409659098 1 1
0.169435849920576 0.167973208677444 1 1
0.280715177913717 0.27753097748966 1 1
0.120027685683691 0.118786083425668 1 1
0.13377084609243 0.132267618081997 1 1
0.285744228718136 0.282928423871079 1 1
0.116477508038754 0.115511374045699 1 1
0.183423620348813 0.181618647620834 1 1
0.190923846691037 0.188452451948519 1 1
0.163396371609285 0.161957900995801 1 1
0.219066326892014 0.217042690567871 1 1
0.172455669964259 0.170801020223404 1 1
0.234077093365281 0.23186731847459 1 1
0.169302220614357 0.167656724079717 1 1
0.229254499990182 0.227201617853167 1 1
0.2323695225832 0.230298128302351 1 1
0.173533306021764 0.17168262434006 1 1
0.302391985407824 0.29970806121673 1 1
0.197785832937401 0.195244202655276 1 1
0.170933628313148 0.169196116256592 1 1
0.152022653955598 0.150001306532796 1 1
0.300634791177554 0.297373163220932 1 1
0.356370521591153 0.353041892520097 0 0
0.219072383720753 0.216981012239038 1 1
0.272286386167432 0.269273705361929 1 1
0.12449854425031 0.123318046441338 1 1
0.151070852642049 0.149619857896314 1 1
0.231011156769938 0.228625940761487 1 1
0.218828981934653 0.216973121107253 1 1
0.0562340012349441 0.0557657701308152 1 1
0.283767249539902 0.28123296139203 1 1
0.211147398521091 0.208917462750657 1 1
0.222185932866679 0.219754971032871 1 1
0.194372016612029 0.191874708499248 1 1
0.122076362438808 0.120786932326991 1 1
0.180987226677731 0.17955232068938 1 1
0.120953429011032 0.119634019140614 1 1
0.27095596517777 0.267865859625952 1 1
0.166827479378951 0.165156987042024 1 1
0.212958502104048 0.211419622199633 1 1
0.308476847292772 0.305356866894811 1 1
0.330459390419144 0.32761012682119 1 1
0.171008923630756 0.169008252967473 1 1
0.0171279588487916 0.0168367806207253 0 0
0.215666019621032 0.21371583487001 1 1
0.188601143141682 0.186833324391771 1 1
0.197015601795977 0.195265351158518 1 1
0.277401703868076 0.274714001098501 1 1
0.134954347632343 0.133598431420113 1 1
0.194018140834179 0.192800639586596 1 1
0.175707885977227 0.173656084020724 1 1
0.166998064555465 0.165178390545739 1 1
0.286847468028687 0.283060486897463 1 1
0.135905127893103 0.134546039235127 1 1
0.250394328341551 0.247582091209996 1 1
0.0935978363897335 0.0923914157173137 1 1
0.244836700673941 0.242033229612752 1 1
0.252518561879502 0.249802503951548 1 1
0.169998437089774 0.168197576775503 1 1
0.193724780348884 0.192126692651658 1 1
0.212024556726221 0.210254903492841 1 1
0.270813299338637 0.268232359831185 1 1
0.235949121129831 0.233736276729617 1 1
0.12988971648205 0.128694613118027 1 1
0.173732444126057 0.171883758330249 1 1
0.104098323660976 0.103198369711268 1 1
0.180220817106671 0.178934174361331 1 1
0.273850743450216 0.271247268757698 1 1
0.184998727937775 0.182896407866286 1 1
0.252311458217743 0.249378123554528 1 1
0.145212234401511 0.143470153730584 1 1
0.264828168410913 0.262390409733365 1 1
0.217593945785763 0.21567630216538 1 1
0.194587798016963 0.19239508561727 1 1
0.243031138161892 0.241004383410618 1 1
0.325665775908073 0.322818051449162 1 1
0.179532605355251 0.17735098109476 1 1
0.247719867610097 0.245220793960548 1 1
0.10481884216716 0.103753802323651 1 1
0.245304150579764 0.242930036372928 1 1
0.196789322607273 0.194738416891477 1 1
0.221333232476154 0.219082336258282 1 1
0.33204167690802 0.328973787196746 1 1
0.0773146655701344 0.0766215892318993 0 0
0.224444878688938 0.221857154988557 1 1
0.289621647895379 0.287002776703039 1 1
0.0765464813826605 0.0756802847765424 1 1
0.077327315178155 0.0764695802357381 1 1
0.16323281585339 0.161947952205494 1 1
0.217645646812879 0.215333230866219 1 1
0.314195785436825 0.31103205101064 0 0
0.155943158276546 0.154238026777615 1 1
0.265630024721449 0.262540487598039 1 1
0.163294180439778 0.162095603269554 1 1
0.166036895271873 0.164232232727377 1 1
0.303648473382417 0.300745449114739 1 1
0.127043151536579 0.125619082745916 1 1
0.213718474121538 0.211631092238939 1 1
0.245995304461788 0.24338033482837 1 1
0.115792539401229 0.114785595117238 1 1
0.200007149867488 0.198173206195619 1 1
0.145334850805322 0.143758989104084 1 1
0.36669687515942 0.363263776305351 0 0
0.193470765142732 0.191584568617021 1 1
0.148537586817676 0.146711511330415 1 1
0.206461057422067 0.204271667502308 1 1
0.358808095173078 0.355294391026018 0 0
0.257848286855461 0.255533174003809 1 1
0.165321900375839 0.163796657712539 1 1
0.0945757384243031 0.0932591652535194 1 1
0.311057498950443 0.308243566366077 1 1
0.219293859021332 0.217058446154944 1 1
0.179736691183233 0.178178871044987 1 1
0.274710622578394 0.272239879987515 1 1
0.372529115081145 0.36904493753453 0 0
0.131476860478652 0.130070659099457 1 1
0.208700865543317 0.206501438784405 1 1
0.182042107645655 0.17973583216265 1 1
0.239354963560466 0.236752062242965 1 1
0.0896545908847748 0.0886690935816036 1 1
0.225036985685159 0.22201270561681 1 1
0.164144018629894 0.162780255436568 1 1
0.179174231145303 0.177863979524347 1 1
0.12355054874215 0.122241393116851 1 1
0.127049091003957 0.125235882627621 1 1
0.116671101425751 0.115473750287643 1 1
0.227004541587752 0.224240503116401 1 1
0.141774598999172 0.140969181979984 1 1
0.202921450738175 0.200862636948326 1 1
0.226379514098977 0.224648105560047 1 1
0.134340284817094 0.133098122543842 1 1
0.170851240277186 0.169119197161948 1 1
0.329648133734556 0.325611640950811 1 1
0.166497908417799 0.165664847112035 1 1
0.183185299640341 0.181336528384188 1 1
0.088949025214173 0.0877399947070947 1 1
0.206980674816592 0.205031918229466 1 1
0.159738384269747 0.157461017180061 1 1
0.314489683237513 0.311106447634344 0 0
0.247741796108821 0.24514350112642 1 1
0.125562163018047 0.12387678845042 1 1
0.182122016707667 0.180453409455715 1 1
0.17512023944487 0.173539430980784 1 1
0.195643021049289 0.193644848676093 1 1
0.325514214240992 0.322542232831835 1 1
0.191955883864586 0.190232524175743 1 1
0.202682600694721 0.200319646232042 1 1
0.21071427553386 0.20890574929342 1 1
0.219561062011253 0.217547854716697 1 1
0.122795445309961 0.121640694781553 1 1
0.299915549114464 0.297103733886391 1 1
0.322160976154703 0.318417827472456 1 1
0.153154431120551 0.151626782750688 1 1
0.230614558794306 0.228315369701383 1 1
0.113859338037759 0.112957271273341 1 1
0.137358041382657 0.136307139006179 1 1
0.124138102613329 0.122352635376866 1 1
0.168945018911282 0.167346584924693 1 1
0.22913493502041 0.227048449176461 1 1
0.263566187289121 0.260474628587328 1 1
0.366400416799189 0.362581500828659 0 0
0.248877237416342 0.246161379945307 1 1
0.0767831966356056 0.0760276829810599 1 1
0.100408907303684 0.0996081753149233 1 1
0.0836906487770021 0.0833928952356478 1 1
0.250577450719246 0.247730166442276 1 1
0.209697216893667 0.207758164357369 1 1
0.212597112476936 0.209971527403947 1 1
0.191650534213665 0.189265725221133 1 1
0.0804772295734006 0.0799760676377775 1 1
0.278931088437824 0.276348036245222 1 1
0.268367242896624 0.265182042469323 1 1
0.148344854885028 0.146935463271402 1 1
0.10127459761287 0.100428659965323 1 1
0.198795399285506 0.196865351753009 1 1
0.124812997616907 0.123553329018371 1 1
0.0928962323378656 0.0915676662989873 1 1
0.158269930379983 0.156764562543924 1 1
0.17703691697573 0.174901201699988 1 1
0.237189557074486 0.234893836891353 1 1
0.175471848970403 0.173440445922431 1 1
0.296109934562145 0.293322938278303 1 1
0.224309825681584 0.222207502268086 1 1
0.248059710339228 0.245222459391836 1 1
0.186532150702271 0.184492175479494 1 1
0.128395160076601 0.127056342006473 1 1
0.258083893354231 0.255612241787991 1 1
0.106983087664822 0.106481280389315 1 1
0.0826542119218521 0.0818793910667208 1 1
0.328966683335967 0.325783802320287 1 1
0.27229680743337 0.269919575167072 1 1
0.173595768974165 0.172064183598767 1 1
0.191625930902387 0.189810236320067 1 1
0.196189072447036 0.194198777002468 1 1
0.237823389669928 0.235303617500352 1 1
0.170375909421514 0.168544075322789 1 1
0.118679052393681 0.117511028072801 1 1
0.317581344701326 0.315084568603727 0 0
0.261884224522952 0.259159221542364 1 1
0.234560573429376 0.232711060982787 1 1
0.10814838416495 0.10677884691706 1 1
0.172168908794351 0.170303209289362 1 1
0.17797083158196 0.176323762763492 1 1
0.203233363652576 0.201821175259332 1 1
0.16639877295608 0.164403960395675 1 1
0.173026551796659 0.170766413512505 1 1
0.222698172809374 0.220770192331135 1 1
0.169555789924281 0.167901278767432 1 1
0.0822946367829378 0.0815472456756652 1 1
0.328560361541858 0.325055983112965 0 0
0.254811594909938 0.252191303274851 1 1
0.173627479745645 0.172058769595908 1 1
0.253492739568442 0.250041145915068 1 1
0.203644752503257 0.2015876504667 1 1
0.208764390243178 0.20646120927523 1 1
0.0973190340531104 0.0964821879710215 0 0
0.218590580874865 0.216166068691509 1 1
0.15535229206442 0.153524120525149 1 1
0.0467167010407852 0.0463230063593282 0 0
0.123456228500024 0.122170638657846 1 1
0.193194425071363 0.190870978911816 1 1
0.280904915562434 0.27790305817145 1 1
0.201921976860215 0.199604455658444 1 1
0.202346887950007 0.200131416176715 1 1
0.159016483068539 0.157494166954291 1 1
0.0961493286145499 0.0950540087775384 1 1
0.0560420712820622 0.0555816145217534 0 0
0.122066163909809 0.120665983566046 1 1
0.172166794439253 0.170659473172914 1 1
0.295564339149943 0.292558550228855 1 1
0.176194965216231 0.174195591368215 1 1
0.207412094656939 0.205205080190543 1 1
0.218398337645092 0.216187719719121 1 1
0.178523668624953 0.176205640962138 1 1
0.14019138363018 0.138298537107761 1 1
0.1890844899843 0.187422747973748 1 1
0.146692241553281 0.14545956035986 1 1
0.167325964646993 0.165798801726125 1 1
0.220822129300088 0.218454126029537 1 1
0.22067769797642 0.217952382845529 1 1
0.126371597528779 0.124736974398223 1 1
0.0222661558991592 0.0225199671172735 0 0
0.168283941240376 0.166655940231181 1 1
0.0582268127672328 0.0581033954782015 1 1
0.199325335770009 0.197155424208577 1 1
0.15508967420671 0.153455098598736 1 1
0.0923263754374534 0.0910766850012391 1 1
0.237364456005166 0.234907351278859 1 1
0.152168519965168 0.15066353434628 1 1
0.28359542886607 0.280708452225896 1 1
0.319387937810287 0.316107762429411 0 0
0.271926518538524 0.269284182306873 1 1
0.125411516879042 0.124550510811298 1 1
0.287827175844287 0.285132382911929 1 1
0.142408424607573 0.140452376446206 1 1
0.318788536303961 0.315196093811102 1 1
0.137620013681601 0.136331831974646 1 1
0.228242384559508 0.225912903305905 1 1
0.284162140975435 0.280989754409493 1 1
0.15467187408923 0.153208208782037 1 1
0.261082204873953 0.258523000435295 1 1
0.129597474321546 0.128695007411863 1 1
0.295848479244389 0.292649109287232 1 1
0.164711840078342 0.162737388158714 1 1
0.257023410625676 0.2546742603479 1 1
0.246141630853905 0.243722483906919 1 1
0.111458745346521 0.110348364914505 1 1
0.16770801500846 0.166068449560392 1 1
0.17531252395436 0.173368129757518 1 1
0.230967285880622 0.228724783133057 1 1
0.142258692824603 0.140852847419415 1 1
0.250765905738211 0.248270127057956 1 1
0.193377939126379 0.191179900724465 1 1
0.241255678392279 0.238841209968176 1 1
0.202980138282284 0.200498780698955 1 1
0.0919632728377111 0.0910672644035786 1 1
0.227095872120427 0.225308323997212 1 1
0.146362304562541 0.144842836993438 1 1
0.218614259696245 0.215889494433596 1 1
0.25610206413997 0.253878756497329 1 1
0.262534787563018 0.259600585495259 1 1
0.232365322721198 0.229960944099259 1 1
0.196857962051981 0.19501717285708 1 1
0.112059581044442 0.110940829774754 1 1
0.0548635680476798 0.0544528721492187 0 0
0.163756832019372 0.162011419229208 1 1
0.0966162401507316 0.0957547488276945 1 1
0.293522994385431 0.290535320232107 1 1
0.151146424195223 0.149715340350798 1 1
0.249553163022475 0.246941874625345 1 1
0.174376526498818 0.172973799629103 1 1
0.102026789774484 0.10082451142603 1 1
0.300276504402353 0.29723502228505 1 1
0.313178263327189 0.310335679214454 1 1
0.173645564798244 0.1720651787346 1 1
0.201156691718138 0.199371282458215 1 1
0.219856947814908 0.217670064512932 1 1
0.079870870455888 0.0789907450359114 0 0
0.281949849247083 0.27882740995658 1 1
0.221891189457057 0.219760750492723 1 1
0.131684002153182 0.130431922058451 1 1
0.0905750719842641 0.0898522283786003 1 1
0.191979237355033 0.190041297000223 1 1
0.185364554860498 0.183479350524871 1 1
0.304948098123147 0.301729369726959 1 1
0.174167030669399 0.172501448828296 1 1
0.106541542130516 0.105505980206662 1 1
0.14778736267995 0.146056689009836 1 1
0.228338957112137 0.226073238434685 1 1
0.100648272749388 0.0997143022854979 1 1
0.254452034783173 0.251695613620741 1 1
0.23776993005734 0.23471040938815 1 1
0.0786309778112113 0.078147590277683 1 1
0.134053018763774 0.132682268044988 1 1
0.216843296998134 0.214644157992106 1 1
0.328009110360721 0.324900101965629 0 0
0.260766778935361 0.25838539631249 1 1
0.172706281113995 0.17136994062092 1 1
0.169496405320075 0.168035043559363 1 1
0.232766291697536 0.230350518696085 1 1
0.176081794554791 0.17428680832716 1 1
0.290254428172956 0.287484912231129 1 1
0.339087841591929 0.335677282991652 0 0
0.172522341744258 0.170775806839183 1 1
0.198244109826105 0.196144325260862 1 1
0.274891364294053 0.272223375158894 1 1
0.253313799912378 0.25033122393732 1 1
0.177047698141473 0.175300180018553 1 1
0.183303911006669 0.181372283601146 1 1
0.308603965840942 0.305953089094903 1 1
0.119599006416937 0.118728613089936 1 1
0.183362259740895 0.181678400739882 1 1
0.270515700740449 0.267733818784661 1 1
0.253933386390427 0.251089543258555 1 1
0.0630928080046928 0.0626130185466598 0 0
0.163495132394814 0.162251885048701 1 1
0.218734748303962 0.216372831821381 1 1
0.220925856834988 0.218525583120821 1 1
0.363654139363288 0.359779671939068 0 0
0.208937618498027 0.207112659357382 1 1
0.0335358087169301 0.0331756466438247 0 0
0.230015151884437 0.227925731906315 1 1
0.230397066735556 0.228244491692073 1 1
0.189935165171619 0.187943384036352 1 1
0.11543019724544 0.114315387308319 1 1
0.272015600070263 0.269573941554905 1 1
0.28911008036595 0.285666591989693 1 1
0.311788267519226 0.308340513858331 1 1
0.310625212025473 0.307339878468361 1 1
0.114632867391319 0.11341100936632 1 1
0.250382055096638 0.247443519748396 1 1
0.335299538867629 0.331438247766053 0 0
0.279258999267663 0.27587075182258 1 1
0.218574159611233 0.216065195408762 1 1
0.262133710765672 0.259632278675434 1 1
0.296431752354029 0.293810279583294 1 1
0.178340638249322 0.176543758804623 1 1
0.189161275257196 0.187042744609051 1 1
0.158634809740008 0.157051092856424 1 1
0.0260467197932915 0.024861303499589 0 0
0.274264153536246 0.27128281354098 1 1
0.232688537372549 0.230205060558637 1 1
0.15046767777266 0.149140516529551 1 1
0.170149791774083 0.168193572938208 1 1
0.134763412315568 0.133670578683334 1 1
0.221127519048661 0.219231019050041 1 1
0.218856713614806 0.216300450977209 1 1
0.256198425718889 0.253538964194116 1 1
0.274748679116027 0.271945571842751 1 1
0.20721229210929 0.205528590844826 1 1
0.349894889800648 0.345938970577013 0 0
0.130877803158011 0.129618960565237 1 1
0.23241586242076 0.22990272297048 1 1
0.275746531782675 0.273342085723945 1 1
0.286820880267066 0.284005872714499 1 1
0.117760600993502 0.116585319837022 1 1
0.230088256699402 0.227323616292439 1 1
0.187580718271758 0.185453781477039 1 1
0.261092258880343 0.258499606770549 1 1
0.0159652035657681 0.0158659195235885 0 0
0.162630898983882 0.160710963786736 1 1
0.125055193686378 0.123829833067987 1 1
0.180469688154708 0.178218222671032 1 1
0.2226981523307 0.22019827913695 1 1
0.251547373583819 0.24913994835094 1 1
0.216039342571758 0.214203342939037 1 1
0.110569681021702 0.108757155836804 1 1
0.239919067451685 0.237750348633592 1 1
0.160264092703941 0.158008231198369 1 1
0.225736985275498 0.223753679879533 1 1
0.167171903928042 0.165613245791235 1 1
0.251736717373444 0.249089520966474 1 1
0.288729997403797 0.285869156361357 1 1
0.205767736409167 0.203755396486777 1 1
0.0958515465589814 0.0948709850179637 1 1
0.0983360173733689 0.0975200673084443 1 1
0.247516713724031 0.245255061211649 1 1
0.260762871686017 0.257906619155736 1 1
0.223311019432598 0.22091403639036 1 1
0.115607881872272 0.114636361383705 1 1
0.151594050085455 0.150031834232688 1 1
0.194764111064352 0.19311018397827 1 1
0.161178732302604 0.159322091842525 1 1
0.206780819950444 0.204776216103914 1 1
0.128287728414789 0.126983056588323 1 1
0.339159346547144 0.335777712614956 0 0
0.127652375485329 0.126295668198456 1 1
0.163813323381469 0.16220171298213 1 1
0.137657533203297 0.136376024759081 1 1
0.152411535133854 0.150675555080951 1 1
0.423505153099549 0.418731407096625 0 0
0.163672039185669 0.16222025063022 1 1
0.0905875759589629 0.0897069776970298 1 1
0.23424702923435 0.232304536319973 1 1
0.200369535109099 0.198952471120647 1 1
0.168340827454858 0.166410018062343 1 1
0.298236348275028 0.295424881365426 1 1
0.203669655678257 0.201945586382124 1 1
0.16826616905593 0.166650679737307 1 1
0.138876804403327 0.137362078572496 1 1
0.175635179295178 0.172911783251197 1 1
0.23640617649994 0.234267529655006 1 1
0.171656025849111 0.170217597954213 1 1
0.183422494635868 0.182019896591055 1 1
0.204190227448904 0.201757189056882 1 1
0.15091140649915 0.149508233391935 1 1
0.116271253880279 0.115092705041368 1 1
0.218204633329422 0.215898870283669 1 1
0.228776065469769 0.22627893339403 1 1
0.221011464820952 0.218606836427041 1 1
0.261807773014208 0.259522025779481 1 1
0.382672852751124 0.37893689042857 0 0
0.157536891445069 0.155864890533422 1 1
0.0807844813259363 0.0802244787612134 1 1
0.159880917805122 0.158383504374249 1 1
0.217337440283733 0.214904764125558 1 1
0.235367492510523 0.233239207710945 1 1
0.267795755803156 0.265133271024494 1 1
0.307483487217526 0.304125233837902 1 1
0.280127955859497 0.27761664809555 1 1
0.201254655220176 0.199395281837978 1 1
0.117720193254509 0.117137372263161 1 1
0.30581933927988 0.30253650774448 1 1
0.181889622011171 0.180157687912893 1 1
0.298512183987787 0.295488357114562 1 1
0.139032574836962 0.13723515880413 1 1
0.121160904939796 0.120235783491132 1 1
0.16515807257471 0.163789109665904 1 1
0.223908949534952 0.22150322748953 1 1
0.139321873165018 0.137664640152278 1 1
0.0919258455413026 0.0910836779051996 1 1
0.273188849123874 0.270503387733784 1 1
0.266702827350932 0.263900856316667 1 1
0.255850481733848 0.253346908576821 1 1
0.258994195326987 0.256447965701415 1 1
0.21472919062757 0.212252103880751 1 1
0.293792899221324 0.290687724735727 1 1
0.141488208134599 0.140243879812725 1 1
0.184696171739826 0.183310245129887 1 1
0.255761751671358 0.253261319748096 1 1
0.274988633639025 0.272252350266977 1 1
0.196632368324194 0.194917669215155 1 1
0.22919981187849 0.226523774898401 1 1
0.201909092441226 0.199592657840304 1 1
0.260437638272899 0.258009344633496 1 1
0.127568469329899 0.126523775045251 1 1
0.233497490304073 0.231140006832396 1 1
0.275224325237615 0.272865886758384 1 1
0.152816577592194 0.151394317419125 1 1
0.280739334502593 0.27851121616388 1 1
0.081755041511683 0.0807295301553371 1 1
0.250510273646535 0.247502148927113 1 1
0.122760068838868 0.121743939168912 1 1
0.275138550584272 0.272538011571495 1 1
0.196226205955723 0.194583884619972 1 1
0.236046118815264 0.233927305422945 1 1
0.28799867300079 0.285366627446765 1 1
0.308661312391436 0.305785698428128 1 1
0.227137272766644 0.224631233379621 1 1
0.101677965541766 0.0998922501964199 1 1
0.169111810490301 0.167516872219898 1 1
0.137291366109872 0.135917948425801 1 1
0.219481442235443 0.217511079856558 1 1
0.220443367468224 0.217927184309802 1 1
0.23485166982331 0.231847706560179 1 1
0.179234209767929 0.17744654496607 1 1
0.181241907317281 0.179360230598204 1 1
0.142604200106431 0.140909024548797 1 1
0.172403533263977 0.170349775434161 1 1
0.303133540977212 0.30025461485862 1 1
0.262939580312754 0.260624931717616 1 1
0.108597241198907 0.107863486923516 1 1
0.211542046596398 0.209336943161338 1 1
0.198788194925143 0.196771362172235 1 1
0.184486293387927 0.182537170163392 1 1
0.287698037817112 0.284699742650653 1 1
0.335555622549716 0.332043649025725 0 0
0.186668878853887 0.184625416535998 1 1
0.152842742688057 0.151398198110119 1 1
0.185014863477884 0.183279644379036 1 1
0.155243911804348 0.153867561890786 1 1
0.198788933282494 0.196773119593704 1 1
0.110081130117468 0.109000585645954 1 1
0.162107543533794 0.160791853557749 1 1
0.178264681222646 0.175972251194515 1 1
0.294995779443412 0.291956262996631 1 1
0.226750615409812 0.224555005795775 1 1
0.159470318499089 0.158036270214009 1 1
0.196330464934558 0.193943979406936 1 1
0.281659338657398 0.278826959670558 1 1
0.281489260889377 0.278606554763344 1 1
0.34268549266147 0.338885679958651 0 0
0.22872129006545 0.22631720417684 1 1
0.160062467591675 0.157976458013358 1 1
0.313725869460005 0.310952618805541 0 0
0.128574839027052 0.127425270172925 1 1
0.252065363938654 0.249013404458371 1 1
0.228005054475405 0.225220816095772 1 1
0.149328339361199 0.147923235804564 1 1
0.1870307229803 0.18559127687268 1 1
0.433974176283249 0.428918856465198 0 0
0.257388809712403 0.254532833526025 1 1
0.152278481415251 0.150809481840199 1 1
0.144526083005838 0.143120123192054 1 1
0.206747242257481 0.204883911528704 1 1
0.200451739347184 0.198423545790535 1 1
0.207401146709061 0.205378094927521 1 1
0.216036708271838 0.213338170316236 1 1
0.326727483571977 0.323057032146457 0 0
0.166603588034697 0.165203585512826 1 1
0.0614656900138738 0.0612597076068579 0 0
0.22238094621207 0.220538733569845 1 1
0.204214483744532 0.201998894147498 1 1
0.205087905385746 0.202708152697398 1 1
0.266619803393646 0.264017575500087 1 1
0.188621616604809 0.186651060489025 1 1
0.196273811125353 0.194333027152542 1 1
0.141132780021874 0.139557895349189 1 1
0.33861912068413 0.335293596190816 0 0
0.30102652142413 0.298405780706777 0 0
0.18978219739901 0.187673159794931 1 1
0.198227726563864 0.195883240622598 1 1
0.234439713268557 0.232294523125951 1 1
0.228962629556815 0.226738590410788 1 1
0.302265225636562 0.299332891252293 1 1
0.208355539831924 0.206323527959385 1 1
0.339919027360963 0.336055712124636 1 1
0.243429974152239 0.241203962746808 1 1
0.0923312302587544 0.0911864644062371 1 1
0.105087567900135 0.104183789019791 1 1
0.203114473591747 0.201120461125623 1 1
0.26539273504064 0.262596393503414 1 1
0.220736565675614 0.219153320804157 1 1
0.231729949947077 0.229439220998161 1 1
0.0725813926240128 0.0716985265213317 1 1
0.214776812536655 0.21265591665847 1 1
0.126569489573017 0.125243541974115 1 1
0.178696377528629 0.177183729401015 1 1
0.236552654452111 0.234584372157243 1 1
0.333833629654974 0.33079937992166 1 1
0.187852838787598 0.18558690679962 1 1
0.14348162842655 0.142250310660283 1 1
0.236586041793365 0.234485807421745 1 1
0.311135758057449 0.307959358929001 1 1
0.219542187363483 0.21729236171047 1 1
0.245846437968794 0.242930482236173 1 1
0.194887400845829 0.192695916886736 1 1
0.2432716887222 0.240456184336289 1 1
0.0282024406955422 0.0278730588133093 1 0
0.342985801124874 0.339945872975925 0 1
0.189162691135158 0.187085498663011 1 1
0.217075289984118 0.214556658140072 1 1
0.227259226070062 0.225174369581382 1 1
0.349091167713729 0.345295630397831 0 0
0.204464426841721 0.202569760528851 1 1
0.266806281677355 0.264649967217584 1 1
0.230206217121894 0.22810162550239 1 1
0.215986989237609 0.213681565313198 1 1
0.128957456689369 0.127980519936951 1 1
0.241962318111633 0.239756542201189 1 1
0.260155045178877 0.257295188513418 1 1
0.3009040380937 0.298024834773909 1 1
0.23278409370005 0.230361991708481 1 1
0.425758815609982 0.42154166207935 0 0
0.185810301223151 0.18372999903954 1 1
0.183132165620409 0.181078610413649 1 1
0.144634006794391 0.142953331061177 1 1
0.233713248722109 0.231530460949188 1 1
0.135240382809977 0.133664779547838 1 1
0.244299372863964 0.241645685378222 1 1
0.0816771002135246 0.0807915699487956 1 1
0.0219993410686811 0.0213224601484472 0 0
0.107545387317074 0.106517622130485 1 1
0.155284928507506 0.153683839904826 1 1
0.117648163469774 0.116418955354161 1 1
0.155098011986889 0.153008945628347 1 1
0.290718006835912 0.28756584794232 1 1
0.342499036063169 0.339223460082287 1 1
0.217957187695728 0.215726153933225 1 1
0.134115813914098 0.132876654942163 1 1
0.141185247006984 0.140023353800259 1 1
0.150601323986745 0.149037492125385 1 1
0.245888732232852 0.243919012519378 1 1
0.259762689527913 0.256707314447699 1 1
0.215729641291525 0.213554897636725 1 1
0.201522507898291 0.199652075641623 1 1
0.198034481262173 0.196382458715944 1 1
0.244075512886603 0.242068890363286 1 1
0.25708008631436 0.254918209283248 1 1
0.263301212143765 0.260611581491095 1 1
0.3341981050968 0.330655634365089 1 1
0.219419673188332 0.217467164070664 1 1
0.32467876201504 0.321261931366055 1 1
0.286051630211039 0.282908006872786 1 1
0.236695755181066 0.23382010912953 1 1
0.282238758844216 0.278859761329035 1 1
0.236160836357482 0.233857982230302 1 1
0.412252270630584 0.407324918037511 0 0
0.218666414578896 0.216586452330467 1 1
0.191211070193664 0.189128947225667 1 1
0.151234563702326 0.149587903707108 1 1
0.256783791348562 0.253708611726543 1 1
0.216762897094333 0.214689852864215 1 1
0.232802713673203 0.230736984803475 1 1
0.0934513014835239 0.0923195523017667 1 1
0.254688007861047 0.251831452824723 1 1
0.3299548653392 0.32652192997119 1 1
0.103902821750856 0.102943593084519 1 1
0.328433978031712 0.324908214200959 0 0
0.142495864947533 0.140954794314337 1 1
0.205510138404285 0.203477955566928 1 1
0.254764810590601 0.251896144139231 1 1
0.331431493096585 0.327771855117618 1 1
0.199058516181387 0.196716314930666 1 1
0.236620631655393 0.234602170870526 1 1
0.125379929226488 0.123976517455679 1 1
0.264350205195686 0.261984255594661 1 1
0.262375396766514 0.259959623833469 1 1
0.188553711395376 0.186663259454765 1 1
0.195713048657098 0.193742297105664 1 1
0.116924536255432 0.115798965186755 1 1
0.247954352918792 0.245900773455654 1 1
0.209543338640057 0.207691785080666 1 1
0.132770341239986 0.131655053645095 1 1
0.171676929746453 0.169674456189941 1 1
0.148596257028831 0.146907995053025 1 1
0.182872309106756 0.180885280428809 1 1
0.242816082231762 0.240237177781879 1 1
0.187654641174787 0.185638993383146 1 1
0.207885143774121 0.206000745876541 1 1
0.133159716375642 0.131648220170528 1 1
0.218105158312366 0.216193554715446 1 1
0.133233334151234 0.131521248660119 1 1
0.235758361259081 0.233683104335091 1 1
0.139167054049585 0.137593260494938 1 1
0.154282898311226 0.152513817217871 1 1
0.205166820755906 0.202712193764052 1 1
0.211561013461039 0.209504027509845 1 1
0.208218873706728 0.206202822685337 1 1
0.22170245366453 0.219677165449729 1 1
0.246152494092157 0.243039809110268 1 1
0.218240896091364 0.216542411874347 1 1
0.128029042838314 0.127260117211427 1 1
0.182956424181104 0.180901548170242 1 1
0.200938058519476 0.198625983694038 1 1
0.273010177022759 0.270341447397221 1 1
0.146130357448078 0.144619794069698 1 1
0.264192168176591 0.261277344780456 1 1
0.207463053288568 0.205726107866786 1 1
0.11337402385446 0.112244037092685 1 1
0.141516906990429 0.140182685720487 1 1
0.176934502390137 0.174907931259674 1 1
0.209012218952535 0.207391521825701 1 1
0.244403957588611 0.242040200983426 1 1
0.216232547161308 0.213879960361147 1 1
0.11666899902717 0.115564944691755 1 1
0.144707529427808 0.143153430959771 1 1
0.210825406050666 0.209050231833048 1 1
0.189355057814323 0.188095406366637 1 1
0.251265491572182 0.249081021134709 1 1
0.26637563966975 0.264209160220707 1 1
0.224524669381556 0.221981949989532 1 1
0.245366374619499 0.242847623286725 1 1
0.342378773356918 0.338077455817988 1 1
0.170307320943676 0.168619308965669 1 1
0.262387334775619 0.259614070947859 1 1
0.18672858391351 0.184773903573012 1 1
0.194555490702434 0.192602535257102 1 1
0.10412463398674 0.102745506924418 1 1
0.156932201912723 0.15564929884774 1 1
0.193536450163322 0.191509922436512 1 1
0.325618416018654 0.32243299046001 1 1
0.277028220169502 0.274225682511704 1 1
0.222166512126796 0.219793371622801 1 1
0.164740072329867 0.163280215231217 1 1
0.216086425430113 0.213712074585827 1 1
0.268513171880834 0.265761345489054 1 1
0.109406896752362 0.108359186735724 1 1
0.259793265826398 0.257142135815343 1 1
0.153622115009226 0.152048373527146 1 1
0.186401226502737 0.18449804475507 1 1
0.200806932694246 0.198699434080987 1 1
0.272880609870738 0.27061826784859 1 1
0.297050249679904 0.294017824212596 1 1
0.0867533809994762 0.0855174727656808 1 1
0.18897085291274 0.187344448550316 1 1
0.114685860528044 0.11366079990755 1 1
0.0524584947450481 0.0518491024348146 0 0
0.20859744946541 0.206131522562091 1 1
0.334665516888154 0.331642607411117 1 1
0.200475738245102 0.198269816031991 1 1
0.184530727403611 0.18294475474562 1 1
0.274458512936601 0.271637471667135 1 1
0.258338731207124 0.255729797096279 1 1
0.131079944018933 0.129770383186083 1 1
0.225367887072003 0.222832281599959 1 1
0.206725206808841 0.204540682348015 1 1
0.124335135197796 0.122495088182491 1 1
0.227642492774594 0.225055546626153 1 1
0.345385538932787 0.341485558700269 1 1
0.173067898126711 0.171583224117392 1 1
0.247164824527918 0.244442724326612 1 1
0.167668336404703 0.166057069714782 1 1
0.28805280911002 0.285354927791404 1 1
0.144734799120381 0.143539569576115 1 1
0.19293749358855 0.191129558540217 1 1
0.114276983702561 0.113294550172685 1 1
0.227635136658744 0.225566564563219 1 1
0.169740315466701 0.168193800210537 1 1
0.128922140267338 0.126797450214875 1 1
0.0654076214571749 0.0649149431926269 0 0
0.179524867576233 0.178216737737286 1 1
0.24825539020919 0.245991927795797 1 1
0.234804267385522 0.232263249784671 1 1
0.255049474330312 0.252074543675651 1 1
0.157146548673942 0.15556090212669 1 1
0.245630278770939 0.242934844542609 1 1
0.19894965129548 0.196568358650157 1 1
0.214688991949944 0.212672765082272 1 1
0.108529181004668 0.107676284243911 1 1
0.311275852371589 0.307772586229239 1 1
0.146227986755271 0.144194878908348 1 1
0.0615263199995811 0.0607597638830237 0 0
0.19407034373501 0.191922882990655 1 1
0.335548818904689 0.332394180937969 0 0
0.232602731124649 0.229505036712922 1 1
0.156852004774992 0.155393625314435 1 1
0.180979219535362 0.179550192899638 1 1
0.139618276426321 0.1378320286662 1 1
0.206168306591811 0.204289141954879 1 1
0.136010234304646 0.134755359737368 1 1
0.295379590414832 0.292478028778085 1 1
0.262231855244408 0.259685608870057 1 1
0.192980319275595 0.19115653899608 1 1
0.174017790469514 0.171879940014943 1 1
0.151932640996505 0.150449870811627 1 1
0.213283905337822 0.211401827854665 1 1
0.218477661971123 0.216292525245724 1 1
0.29736806378545 0.294291050896927 1 1
0.219479629486408 0.217240832518898 1 1
0.215702503097576 0.213340894023337 1 1
0.28225742908784 0.279507344161583 1 1
0.24309287353123 0.240999185718778 1 1
0.233074074554882 0.230332309309738 1 1
0.217182650682617 0.215203339901688 1 1
0.278335559337733 0.27510244328121 1 1
0.239202320095961 0.236909925713499 1 1
0.339136860805589 0.336151834676587 0 0
0.186146013389622 0.184130507476386 1 1
0.406409856124 0.402772576230601 0 0
0.100908418620933 0.0998033757996471 1 1
0.136618607578202 0.13526139779885 1 1
0.201307064492876 0.199332546759065 1 1
0.276344614703032 0.272915532743221 1 1
0.353471936247876 0.3501769798233 0 0
0.122308229741251 0.121309906957864 1 1
0.317279175703836 0.31431303488534 0 0
0.234879520123181 0.232933378914677 1 1
0.153297572588871 0.15153659840172 1 1
0.369620982426107 0.366103353060501 0 0
0.226071178797722 0.22435441386795 1 1
0.229441700307683 0.227418235516078 1 1
0.187684362153276 0.185687369507287 1 1
0.2414895592631 0.239223214860234 1 1
0.256021145053387 0.252917093775 1 1
0.149928872140584 0.148504284441742 1 1
0.33172043965419 0.328744326951151 0 1
0.245514788588303 0.242994019472997 1 1
0.0951716657063091 0.0936941191055882 1 1
0.172961304008888 0.170291307429381 1 1
0.200715138525099 0.198675187880926 1 1
0.228381516890576 0.225801103576255 1 1
0.177517827320504 0.175791097859161 1 1
0.201736760333407 0.199424588300362 1 1
0.288117783723474 0.284963261647764 1 1
0.287839514986663 0.284937008066399 1 1
0.145264889310961 0.144175693559369 1 1
0.232123985826524 0.229746406875991 1 1
0.296453892800861 0.293493894423202 1 1
0.251879954003178 0.249458220380729 1 1
0.232159265160386 0.228975038174081 1 1
0.126954494249768 0.125660418565832 1 1
0.0824652019340063 0.0817619203789501 1 1
0.0936780116849586 0.0925893553231165 1 1
0.172416596874621 0.171063621961098 1 1
0.20443359145785 0.202270544816857 1 1
0.183391296316074 0.181624115355272 1 1
0.191478055652244 0.189734682928189 1 1
0.246959546146459 0.244343789062447 1 1
0.312335501346092 0.309348081486681 1 1
0.306510037055944 0.303308399321139 1 1
0.235513224480458 0.233027377683603 1 1
0.0762239974301473 0.0752672737399398 0 0
0.267115012569199 0.264628607343829 1 1
0.204202937596157 0.202145834052751 1 1
0.244669147488257 0.241895734139385 1 1
0.23688835038478 0.234508319361571 1 1
0.241574976583409 0.239393036908811 1 1
0.213869481309668 0.211659924449002 1 1
0.157822497531839 0.15655801293076 1 1
0.0886791286019975 0.0877810851497413 1 1
0.194432218224862 0.192539309763185 1 1
0.289722862049559 0.286576840253551 1 1
0.223119598922017 0.221062413803811 1 1
0.188571880004677 0.186160380002458 1 1
0.183209077669565 0.181644727479053 1 1
0.26463286287944 0.262094628595565 1 1
0.247851077634554 0.245720397795753 1 1
0.0682518006546254 0.0675109162506851 1 1
0.201262523000792 0.199186423811175 1 1
0.189339045047911 0.187183312962149 1 1
0.29116975096885 0.288589785131387 1 1
0.0913734309655162 0.090789992978996 1 1
0.326375218413664 0.323241217766734 1 1
0.100434673973891 0.0992401394704847 1 1
0.079737103705073 0.0790392733929043 1 1
0.268823576011655 0.265750460541875 1 1
0.293178194435503 0.290469193304283 1 1
0.206260037370551 0.203981007868049 1 1
0.296427582172483 0.293606280768283 1 1
0.205978599602559 0.203645354073667 1 1
0.231457048351818 0.229126845081679 1 1
0.256105806818495 0.253273449700545 1 1
0.187557222460063 0.18574167941206 1 1
0.294533680348247 0.291243765745261 1 1
0.302420323580497 0.298582770715027 1 1
0.332883070500632 0.329440437747047 1 1
0.0862612100111785 0.0850707520404452 1 1
0.249383168510234 0.246294049692187 1 1
0.145420944681533 0.143701338207588 1 1
0.210636387341112 0.208428729548637 1 1
0.232078471627462 0.230222061155794 1 1
0.175364501718992 0.173677044084089 1 1
0.0334743356371096 0.0330416211459739 0 0
0.178392709184414 0.176446483929836 1 1
0.321408843917941 0.31858542339597 1 1
0.252015696398397 0.249354287704333 1 1
0.221480383570963 0.21941284705141 1 1
0.293193566862226 0.290108839908542 1 1
0.276161379049714 0.273637216957997 1 1
0.25970375539416 0.257404337433528 1 1
0.204656180024897 0.202642524073032 1 1
0.232539265940308 0.230199271032549 1 1
0.125976971438881 0.124858303115051 1 1
0.10080993481208 0.0998734320287841 1 1
0.131026166065762 0.129786724548656 1 1
0.147668716751816 0.145713364711115 1 1
0.230178690465083 0.227441677729642 1 1
0.274445566072251 0.272071205831534 1 1
0.310523731779868 0.307330238249646 1 1
0.2156988503605 0.213723078641482 1 1
0.087102475369615 0.0863475138301447 1 1
0.331671793947071 0.328467601924245 1 1
0.177258287018485 0.17563206590787 1 1
0.104612431352484 0.103893644244005 1 1
0.190772112740163 0.188933126680507 1 1
0.20235801941573 0.200557704675663 1 1
0.245166045810725 0.242915077055794 1 1
0.235557944877392 0.233369815598541 1 1
0.224256640273792 0.221350417126269 1 1
0.167640573792655 0.166051088414932 1 1
0.197441402804667 0.194993937328625 1 1
0.291585453485411 0.288928419680399 1 1
0.0705711402446246 0.0697346365659546 1 1
0.300508007718449 0.297472996818834 1 1
0.168054051109652 0.166867840267694 1 1
0.0308236562744033 0.030546902825031 0 0
0.213058940280762 0.210795777700508 1 1
0.191364975140913 0.189030573978847 1 1
0.156115805068619 0.154463179256285 1 1
0.183061091147131 0.181302780155356 1 1
0.261508600560748 0.258373939133192 1 1
0.23789734186028 0.235614951881291 1 1
0.130088621383626 0.12874398163895 1 1
0.186595978414782 0.18452488659857 1 1
0.255346370260225 0.252241548432436 1 1
0.00268754821767438 0.00287786027798699 0 0
0.335743837659524 0.332281650670747 1 1
0.141395740547473 0.140124414357945 1 1
0.196754906039725 0.194905234334838 1 1
0.216867329660165 0.214365087244658 1 1
0.151141279794378 0.149174035538033 1 1
0.122563694137327 0.121076106160908 1 1
0.363264958428158 0.359189158825744 1 1
0.141761191085005 0.139854952676658 1 1
0.063494195951198 0.0632680443762377 1 1
0.102307700474171 0.100599893116151 1 1
0.157755492742048 0.156415274576322 1 1
0.0204276118710604 0.0200321281662623 0 0
0.116723912620873 0.115405213409073 1 1
0.167568124531938 0.165659293834912 1 1
0.325775186750287 0.322858493659006 1 1
0.220810122666027 0.218565953727342 1 1
0.19553772538116 0.193494608629815 1 1
0.195167858426603 0.193582417273565 1 1
0.263053688055203 0.260147443494071 1 1
0.240409189753744 0.238325122461765 1 1
0.224325570901244 0.222008574818336 1 1
0.280653966695361 0.277972802419401 1 1
0.174264242870505 0.172324800865812 1 1
0.19885262339112 0.197081404171148 1 1
0.242326154641057 0.240187982937689 1 1
0.167948519885681 0.166310121960595 1 1
0.205438882268983 0.203606809525276 1 1
0.18234608208807 0.180767576708858 1 1
0.223990002175151 0.221697573928058 1 1
0.202136857205847 0.200292120477573 1 1
0.213312116691335 0.211053968090065 1 1
0.146089107944548 0.14447628274406 1 1
0.0873342096472923 0.0864925348179471 1 1
0.262849224740331 0.259762191601944 1 1
0.200544770721584 0.198334099679931 1 1
0.106910735663425 0.105906983202211 1 1
0.226128501004261 0.223957132042071 1 1
0.254627099056803 0.252192233531055 1 1
0.218989865916829 0.216635599712404 1 1
0.187263887177125 0.185731494515542 1 1
0.139040795073408 0.137654034659283 1 1
0.273693613795033 0.270591060151966 1 1
0.209579735374711 0.207568454790882 1 1
0.10987105387398 0.109049279802477 1 1
0.173659717010969 0.17219979243917 1 1
0.257664286048529 0.255146336080574 1 1
0.230855005361124 0.228995547242966 1 1
0.270408626067111 0.267410050032019 1 1
0.125790278850397 0.124375916547027 1 1
0.190916539153138 0.18910353113932 1 1
0.181591539277466 0.180180545760432 1 1
0.321996347489236 0.31919589026931 0 0
0.276929278512178 0.27410562166346 1 1
0.295333940556084 0.292126106156775 1 1
0.236811542283002 0.234101552252426 1 1
0.253575003090784 0.25113469235057 1 1
0.200894309742999 0.198693889096293 1 1
0.237020390568227 0.235250627197677 1 1
0.21741628376008 0.215148419385978 1 1
0.255233921410556 0.25264221351332 1 1
0.29497214143965 0.291642911222612 1 1
0.166857769939842 0.164927373783544 1 1
0.130910555571612 0.129853453643995 1 1
0.0801211261862911 0.0790367898581034 1 1
0.140523833939642 0.138974043206621 1 1
0.294409590407101 0.291233520851599 1 1
0.0880923016618585 0.0871589207091937 1 1
0.111504851716072 0.110549533242367 1 1
0.249353760837938 0.246789347688894 1 1
0.231964939804109 0.229965210711122 1 1
0.142291009470193 0.14108226306002 1 1
0.183382810301415 0.18164242311711 1 1
0.117483484633484 0.11629832384624 1 1
0.110078361707878 0.108625321012511 1 1
0.150600993512756 0.149044776238765 1 1
0.186287309024328 0.184542479079592 1 1
0.139140010064719 0.137360556356377 1 1
0.157550539882025 0.156350657708081 1 1
0.162975981941889 0.161319033874553 1 1
0.101159430986522 0.100214492030502 1 1
0.275860956350543 0.272792346422224 1 1
0.0371956905372942 0.0373341942881233 0 0
0.243184844242092 0.241091751155739 1 1
0.214474241582076 0.212675816421946 1 1
0.170280794272947 0.168309365760487 1 1
0.233315786882921 0.230870468066962 1 1
0.266328060478871 0.263622760082402 1 1
0.149534369809804 0.148552493234518 1 1
0.145414468502357 0.144322836474206 1 1
0.194367197374375 0.192406602794089 1 1
0.173652301832571 0.171842577978316 1 1
0.114308952305152 0.113383576129858 1 1
0.243828224467211 0.241728264605955 1 1
0.29026127173505 0.287565354474087 1 1
0.111339970540386 0.110278134080162 1 1
0.321900843838441 0.318776342444589 1 1
0.113560467771145 0.112710678641409 1 1
0.155512963732293 0.153966734593106 1 1
0.191678136986309 0.189960219778434 1 1
0.200745400008192 0.198666525123847 1 1
0.192868896004383 0.190581878319494 1 1
0.223250301003064 0.220739575022883 1 1
0.325357248624465 0.321419037153238 1 1
0.404806322715217 0.400597147288869 0 0
0.143510489343618 0.141841921269759 1 1
0.185515153956495 0.183904120954155 1 1
0.29307617654929 0.290649819438127 1 1
0.174771189069845 0.172572044027581 1 1
0.219902199069268 0.217558011080069 1 1
0.242119528787312 0.239761955620688 1 1
0.0909913656261797 0.0896274710393011 1 1
0.199131166754264 0.197107258153962 1 1
0.125737716021868 0.123774884901973 1 1
0.0894068633894508 0.0885575880024157 1 1
0.153733683984249 0.152361219884235 1 1
0.189029297652369 0.187526859758615 1 1
0.177639403416884 0.175722116342273 1 1
0.32461240635202 0.321084844455987 1 1
0.302409304996998 0.299519752282547 1 1
0.185989640993298 0.183972940728493 1 1
0.32921248403622 0.325763150878574 0 0
0.440872070971007 0.436501820380115 0 0
0.215001776630488 0.212883391148173 1 1
0.146483590601071 0.145062643725942 1 1
0.316924107017037 0.313670349620035 1 1
0.165007449514127 0.163602827167 1 1
0.196817392111933 0.194528180002569 1 1
0.251839476018956 0.249088826196818 1 1
0.254427290878945 0.25177246809135 1 1
0.255499125438525 0.25276450352729 1 1
0.178548253036173 0.176363530956014 1 1
0.144720287800433 0.143609611642654 1 1
0.305920739633337 0.302830156626217 0 1
0.234237169983645 0.232100946920178 1 1
0.178081107986568 0.176610976647948 1 1
0.141341330510669 0.140477656315361 1 1
0.205382730135442 0.203277003285515 1 1
0.328306957916122 0.325226170471816 0 0
0.272418620862948 0.269767382748775 1 1
0.253106430528686 0.25089519462517 1 1
0.143049014000583 0.142010577531336 1 1
0.107604824677518 0.10679554614749 1 1
0.180823433115086 0.178477267872906 1 1
0.141188806876037 0.139673059195604 1 1
0.269570499490516 0.267019283823289 1 1
0.21314618629098 0.210857816092659 1 1
0.176805966110852 0.174395161810303 1 1
0.115323825430936 0.11425102523636 1 1
0.217809800761373 0.215337654854194 1 1
0.226859271266286 0.224472506221134 1 1
0.259751309056177 0.256919089325787 1 1
0.0497509540758365 0.0486398426132273 0 0
0.271165907433387 0.268277737799339 1 1
0.223247490610605 0.22092105295209 1 1
0.30407695971344 0.300574313990078 1 1
0.210927652349456 0.208813328312915 1 1
0.172445820888504 0.17085410729007 1 1
0.272681393070557 0.269915965618622 1 1
0.22532405632314 0.222824061400234 1 1
0.125736802786562 0.124454410280256 1 1
0.259945267520127 0.25649655937303 1 1
0.129148453638407 0.127636151824486 1 1
0.176342880402548 0.1749601452292 1 1
0.159063524926827 0.157340486707416 1 1
0.0437961412749021 0.0427467364357443 0 0
0.198491039601324 0.196490029164498 1 1
0.255175846684252 0.252809703972693 1 1
0.184410848444061 0.182264437417506 1 1
0.0510082659714518 0.0506845021325578 0 0
0.0471723437638443 0.0469385009701905 0 0
0.12477428517066 0.123413821219146 1 1
0.180114437247266 0.178838375417403 1 1
0.162499017040068 0.160819437640623 1 1
0.206492706599229 0.204435652347171 1 1
0.101123391506218 0.0999035903859658 1 1
0.20208106630055 0.200043520098513 1 1
0.276277573234283 0.273796827138673 1 1
0.186576265074652 0.184434037016482 1 1
0.285821457501353 0.282967315959804 1 1
0.277691884006284 0.275315974305494 1 1
0.327685686620208 0.324826022027672 1 1
0.185470825082445 0.183262358674117 1 1
0.0334858140631052 0.0331643809193025 0 0
0.249839317131402 0.247161237697638 1 1
0.128342082411675 0.12664116144782 1 1
0.187038469738547 0.184487243509026 1 1
0.203539088375182 0.201638609042328 1 1
0.257445386322958 0.254820847544786 1 1
0.181553483887434 0.179432790934879 1 1
0.300996436887381 0.297879230823872 1 1
0.0702151234221496 0.0694069365269865 1 1
0.29638398816909 0.293707893249097 1 1
0.192653200667749 0.190542021701393 1 1
0.153334927352469 0.151948807004561 1 1
0.20176344808397 0.199525532994992 1 1
0.131843300059825 0.130274344993397 1 1
0.173873115627125 0.172068032639192 1 1
0.329252589713345 0.32602110809103 0 0
0.198935129188214 0.196923735072815 1 1
0.150547438307345 0.148779685496471 1 1
0.136010972865601 0.134641128490245 1 1
0.118028841744836 0.117101237006901 1 1
0.167560884326827 0.165746139792346 1 1
0.0482220701295223 0.0472585509149616 0 0
0.0321911507429424 0.0318665328338373 0 0
0.207905820517284 0.206144027560448 1 1
0.287569089074672 0.284222098935705 1 1
0.132381460648147 0.131140945931915 1 1
0.201810389130592 0.199996228208907 1 1
0.220381142671161 0.217938950678881 1 1
0.363749292364477 0.360376975892463 0 0
0.309815668021752 0.306992003169528 0 0
0.200071432834152 0.197852997263123 1 1
0.126890070832773 0.125490248888198 1 1
0.0572872483743546 0.0570645705316223 1 1
0.290714941391469 0.287956219786439 1 1
0.129412564862056 0.128087160554587 1 1
0.332693909188468 0.329623823588028 0 0
0.239329139654153 0.236688776134562 1 1
0.216926635396632 0.214732509897908 1 1
0.141283939297823 0.139774101496691 1 1
0.164158402301752 0.162615470203367 1 1
0.098287789660504 0.0976641657290495 1 1
0.197290839433644 0.194915510236649 1 1
0.190586337093006 0.188618969125811 1 1
0.148502821879647 0.147489638616921 1 1
0.176299683198095 0.174697672403664 1 1
0.172028032918604 0.170443040536464 1 1
0.210673834749658 0.208685875464965 1 1
0.151890037265617 0.150257013968715 1 1
0.20746482116543 0.205160847671795 1 1
0.179371314268985 0.177514772693233 1 1
0.174075827586671 0.17160342974919 1 1
0.224574297953535 0.222257775957042 1 1
0.17406909450655 0.172388824265279 1 1
0.221187452554222 0.218940401329025 1 1
0.109796365425783 0.108917508904872 1 1
0.181426413982227 0.179756780708203 1 1
0.268630205878328 0.26602875233414 1 1
0.359059122387225 0.355740678139439 0 0
0.175770893735758 0.174220049208814 1 1
0.220592126408621 0.218596046374125 1 1
0.168137932476061 0.166465046347488 1 1
0.0821579638147442 0.0813042333036402 1 1
0.166196375061855 0.164066406007493 1 1
0.173183605043926 0.171001739000222 1 1
0.285622684695362 0.282864449542251 1 1
0.168698128420562 0.167024131995662 1 1
0.245135173342008 0.242776717407097 1 1
0.261021746785295 0.25836515960401 1 1
0.184987204273796 0.18357699371528 1 1
0.258819559906968 0.256568361903979 1 1
0.29490333366053 0.29243450636134 1 1
0.198173432782021 0.196326364401234 1 1
0.219974501879387 0.217673451435788 1 1
0.283871268668665 0.281323107651745 1 1
0.304866362893826 0.301818081209638 1 1
0.187190840319275 0.185696232531346 1 1
0.0754812343152615 0.0748730732502757 1 1
0.213377322958863 0.211222241186179 1 1
0.265281313765792 0.262786562979939 1 1
0.228165415653795 0.226024693322494 1 1
0.24269314880991 0.240255527540307 1 1
0.193382700298594 0.191133442769574 1 1
0.253274868853842 0.251070747247614 1 1
0.0967386202523254 0.0955552953568804 1 1
0.273039964010457 0.269878719564758 1 1
0.203569007053616 0.201441223317173 1 1
0.116540464177383 0.115668084275807 1 1
0.0824481046045601 0.0817746124730966 1 1
0.15788838827271 0.156149180443014 1 1
0.183321329350224 0.181817566789715 1 1
0.115960336956642 0.114701514670626 1 1
0.0901223578325603 0.0890567746227953 1 1
0.371664490360027 0.368163391747481 0 0
0.239066982100397 0.236561886600804 1 1
0.0843122691524026 0.0835769201911899 1 1
0.315235171628826 0.312027362195984 0 1
0.106374053197575 0.105454673837872 1 1
0.21064327793863 0.209184709144817 1 1
0.14303411216028 0.141296112283617 1 1
0.216058072786684 0.21421768796844 1 1
0.28063692612181 0.27776353587423 1 1
0.0550432087554957 0.0547038725352551 0 0
0.182459302312766 0.180496160483297 1 1
0.223929732266804 0.221621012238186 1 1
0.30402912202394 0.300871544370387 1 1
0.131534030574172 0.130331959311855 1 1
0.257346624540243 0.254709852773701 1 1
0.123667840824543 0.122511000915295 1 1
0.0784682056924517 0.0780211398838226 1 1
0.215307028996264 0.213440073026468 1 1
0.163174511639955 0.161657795713149 1 1
0.219205856227636 0.216549139195289 1 1
0.1210762466949 0.120036530048831 1 1
0.133857278172954 0.132544192170295 1 1
0.0544306216937492 0.0535206492636189 0 0
0.295444667705962 0.292375572078543 1 1
0.146979455427528 0.145726890770543 1 1
0.211115040663161 0.209043292824245 1 1
0.21386929200538 0.212127705480336 1 1
0.145304738720009 0.143872358796672 1 1
0.149371479260667 0.147815402918805 1 1
0.145533099837774 0.144052825256171 1 1
0.311879573315703 0.308792715920168 1 1
0.00571621238008581 0.0054284091299896 0 0
0.168730252613601 0.16686605132428 1 1
0.169699304310647 0.168622586127448 1 1
0.241269773032118 0.238994950542372 1 1
0.247516443005836 0.245108522295694 1 1
0.304674357944772 0.302092044085211 1 1
0.276877570685332 0.274074438361296 1 1
0.238084159027276 0.235907154313282 1 1
0.0943584030542801 0.0934901062938494 1 1
0.129712311512318 0.128716673792751 1 1
0.112703467776899 0.111682046541835 1 1
0.170593389335704 0.169040071057451 1 1
0.257355255636379 0.255276926466984 1 1
0.242895847911014 0.240192086828796 1 1
0.145895131635945 0.143864188155331 1 1
0.185004159972855 0.183129559511524 1 1
0.304413879893559 0.301708636039154 1 1
0.204340386534905 0.202465166942704 1 1
0.219699037127222 0.217961787582338 1 1
0.282671493466945 0.280030508994566 1 1
0.0649803848510537 0.0644075963484692 0 0
0.195295945752408 0.193224704927099 1 1
0.180132574632814 0.178117485075543 1 1
0.0714432419458699 0.0707052529961479 1 1
0.107951387004568 0.107008029258404 1 1
0.114213352911055 0.113028269946301 1 1
0.160208342887301 0.159062306489876 1 1
0.259635573707194 0.257099014480126 1 1
0.242534486424033 0.239937647085642 1 1
0.237785102505316 0.235407058455485 1 1
0.339779343124051 0.336749300536935 0 0
0.185485048234025 0.183888539101875 1 1
0.296440850965967 0.293841038182257 1 1
0.1510900168576 0.149548136728832 1 1
0.132754993693992 0.131861331690047 1 1
0.0972327224378345 0.0964051903067628 1 1
0.158074862087185 0.15687504915103 1 1
0.292457821726827 0.289709484268334 1 1
0.101532706182941 0.100149098448069 1 1
0.0791043332374445 0.0781278870804633 1 1
0.179948137307901 0.177716060786854 1 1
0.304003681286502 0.300859059097676 1 1
0.305428834675966 0.302369463272544 0 1
0.244514833035736 0.242341844486006 1 1
0.216231930973156 0.21420333257837 1 1
0.17900520615794 0.177274546816234 1 1
0.345686663791941 0.342498573838224 0 0
0.229000930053388 0.226585559945218 1 1
0.29443165316322 0.290747020585275 1 1
0.105513839392446 0.104536726170928 1 1
0.257834635959858 0.255281858522247 1 1
0.277514742938402 0.274679907281772 1 1
0.208225974198023 0.205518438321704 1 1
0.226549115183933 0.224183650781252 1 1
0.17916520444535 0.177573060441898 1 1
0.191782904654782 0.189906526473539 1 1
0.221121776072465 0.218989143369192 1 1
0.198698378526041 0.1965780661662 1 1
0.176724347147582 0.175529333958914 1 1
0.22406257710723 0.22167870288931 1 1
0.205706538767668 0.203476121941291 1 1
0.0863036725347652 0.0851137822527083 1 1
0.32307757098194 0.319722517616088 1 1
0.186489164753196 0.184609189771394 1 1
0.243207612167013 0.241336286829002 1 1
0.0644284130202394 0.063784034444733 0 0
0.2004950817569 0.198665078143473 1 1
0.112145035065067 0.111172798487838 1 1
0.221478844174886 0.219430644786145 1 1
0.213923738796708 0.212114777362574 1 1
0.216959588906055 0.214780565022842 1 1
0.350818475793801 0.347435896927422 1 1
0.15143783853534 0.149812241643241 1 1
0.353017507854302 0.348923099206278 1 1
0.160054165496835 0.158459476318696 1 1
0.241789768355654 0.239285359801171 1 1
0.203813556385677 0.201884149900222 1 1
0.205207233477802 0.203017621281673 1 1
0.112525933605249 0.111951074543791 1 1
0.207459222662416 0.205797061353582 1 1
0.231096226238386 0.228624899020023 1 1
0.109146392164698 0.108164483827254 1 1
0.149959321619651 0.148831785393606 1 1
0.104814366235206 0.103467396948152 1 1
0.10835949702589 0.107358810520472 1 1
0.227975309135708 0.225835533501909 1 1
0.144207774125348 0.142716912900958 1 1
0.157009099331457 0.155487261056434 1 1
0.285655898014123 0.282767606190777 1 1
0.23484506304904 0.232273492131519 1 1
0.122922527118878 0.121497651971457 1 1
0.121781204118721 0.12077810760668 1 1
0.11106145945351 0.109703545393933 1 1
0.136879808800798 0.135203877484331 1 1
0.185495359231672 0.183789304363476 1 1
0.200577278335807 0.199348313479672 1 1
0.0315706320403589 0.0307090393916207 0 0
0.174291248040803 0.172887457903087 1 1
0.326430412867442 0.323142215025181 0 0
0.246543231791246 0.244187524126572 1 1
0.203116020111499 0.201184312083694 1 1
0.116181973517716 0.114930041076843 1 1
0.254246365490317 0.252076782657814 1 1
0.241142691833564 0.238874152428624 1 1
0.142142411067621 0.141389070523564 1 1
0.183122188337162 0.181470739551404 1 1
0.231799044114215 0.229862120451945 1 1
0.278768179567207 0.276356722222625 1 1
0.199586300604654 0.197001029326652 1 1
0.389763375696123 0.386253066058371 0 0
0.163683563848429 0.161755865361164 1 1
0.248489681555451 0.246023826063383 1 1
0.200096516847675 0.198015194123764 1 1
0.198407306959589 0.196557742200229 1 1
0.223956978519483 0.221760152703496 1 1
0.270723067597172 0.268041733900727 1 1
0.284955267975514 0.282106227564277 1 1
0.238531890116399 0.236258562135846 1 1
0.138325116328296 0.137080709357896 1 1
0.0671509030699743 0.0663981971119052 0 0
0.251849806813258 0.249695847056266 1 1
0.128979478702788 0.127655220760278 1 1
0.233528262386433 0.23114502863808 1 1
0.07230648524495 0.0716604581728264 1 1
0.251547757478481 0.249351724828502 1 1
0.220508695891701 0.218676546027004 1 1
0.156549878373648 0.15480087459683 1 1
0.153721202500528 0.152289686123451 1 1
0.186106006563575 0.184170419539516 1 1
0.170553760600717 0.168643795150305 1 1
0.19846594567494 0.196434181742111 1 1
0.172040559686021 0.170479860325963 1 1
0.271859451425597 0.269073866785094 1 1
0.122193260094834 0.120674915205617 1 1
0.255920700678737 0.253154303989739 1 1
0.203171347662174 0.201352776652644 1 1
0.244903244282174 0.242592298881678 1 1
0.212249522195372 0.210168394088803 1 1
0.14874342132676 0.147503558740655 1 1
0.108783567850131 0.10776129533295 1 1
0.268982622409837 0.265703544506528 1 1
0.269842905968037 0.266742969460321 1 1
0.180571910736502 0.178555328380654 1 1
0.287462043312111 0.28486615633985 1 1
0.215007544490353 0.213009773767707 1 1
0.190417461929785 0.188920638840684 1 1
0.164053974832616 0.1626654953457 1 1
0.139300396077792 0.138183602917743 1 1
0.174857356229001 0.173104024459344 1 1
0.235147701878172 0.23318296232406 1 1
0.260710773422977 0.258152557218394 1 1
0.143100287916919 0.141533966523727 1 1
0.199169012489704 0.197022921554824 1 1
0.109839656852598 0.10909611072928 1 1
0.158715687153728 0.157518137677543 1 1
0.107902375717613 0.106715018025331 1 1
0.255668465177331 0.253293830686484 1 1
0.138890947776587 0.137848980160208 1 1
0.2915325771833 0.288372843091107 1 1
0.363637333714914 0.359752081801201 0 0
0.2063585742481 0.2040479923338 1 1
0.111109645156418 0.109506998109294 1 1
0.26602656753755 0.26284924893837 1 1
0.267856215958651 0.265336801958825 1 1
0.156929506970463 0.155051475484953 1 1
0.162809828842292 0.161197470397381 1 1
0.207978592444955 0.20638898821385 1 1
0.0837991382918557 0.0831021869683405 1 1
0.204427051832104 0.202313506256005 1 1
0.218301053852672 0.216092446985692 1 1
0.231219809923619 0.228867713228517 1 1
0.159279437546589 0.157875378426841 1 1
0.265958873547047 0.263336619220601 1 1
0.291101283236222 0.288582757135605 1 1
0.225015957220474 0.222432894668759 1 1
0.262181769616042 0.258947992152359 1 1
0.210301157456474 0.208338908275867 1 1
0.259826157428191 0.25744962301375 1 1
0.204068311315977 0.202151281032302 1 1
0.220958214182364 0.218453808568587 1 1
0.237784601106585 0.235550589812221 1 1
0.245080424742367 0.242435586349769 1 1
0.245687775718804 0.243492494972073 1 1
0.338906994395304 0.33589064502884 1 1
0.209835398468629 0.207565547777223 1 1
0.233830968933241 0.230999625051716 1 1
0.18700360284939 0.185490952098052 1 1
0.0976733082215294 0.0967326200385961 1 1
0.103266079736622 0.102157041354551 1 1
0.264593779566112 0.26167306530094 1 1
0.11038541063019 0.10900303105673 1 1
0.163589247514031 0.161744451204222 1 1
0.185318814079219 0.1834156162156 1 1
0.183665670094235 0.181830155909157 1 1
0.136998653198346 0.135599195763454 1 1
0.278491315053018 0.275845326868109 1 1
0.12590057553574 0.124634229763476 1 1
-0.00458430272943449 -0.00418042614828288 0 0
0.365665141574418 0.362211205546134 0 0
0.189916138015139 0.187801062620297 1 1
0.192039704805182 0.190409474553414 1 1
0.301758214085119 0.298372707612991 1 1
0.0625839746821451 0.062010257696278 0 0
0.130102986390175 0.128471679066476 1 1
-0.00820228228508407 -0.00803515200920619 0 0
0.297781368751 0.29523802756624 1 1
0.188714238459666 0.186712215472483 1 1
0.178722158745865 0.176660321723752 1 1
0.248729883216316 0.246646356268578 1 1
0.164652400844218 0.163272668954741 1 1
0.123714332052334 0.122650405997875 1 1
0.212512149763114 0.210632723086712 1 1
0.235250367217824 0.232595453246666 1 1
0.141485955101053 0.140048470870158 1 1
0.0903932552322639 0.0897150419450996 1 1
0.234867750028691 0.232593429091806 1 1
0.23768348565831 0.235306536795004 1 1
0.264760425061572 0.262580431283362 1 1
0.0844567091430705 0.0837064620526466 1 1
0.291952042892903 0.288967581168114 1 1
0.184850712888694 0.183073901806411 1 1
0.189421548935385 0.18743539335085 1 1
0.224057596767795 0.222076122854888 1 1
0.0860514820697686 0.0856785480375895 1 1
0.258195452041021 0.254783685936665 1 1
0.269720151971364 0.266769945223125 1 1
0.211924888581141 0.209638399055579 1 1
0.106102852529047 0.104204454009863 1 1
0.299170150271082 0.29620938109862 1 1
0.261866093462177 0.259271849803152 1 1
0.278428994600792 0.275356121036496 1 1
0.145743249158138 0.144117127239403 1 1
0.162150987676143 0.160421334336299 1 1
0.303307452470655 0.300468783010049 1 1
0.0571105815670089 0.056999692467962 0 0
0.266491782914669 0.264099415551733 1 1
0.258786335748753 0.256313338487707 1 1
0.237236356609931 0.235008554039859 1 1
0.231742414829942 0.229481835664017 1 1
0.255234777855813 0.252706543565217 1 1
0.125766013919827 0.12449974377525 1 1
0.221848644990138 0.219412684371589 1 1
0.089685565535613 0.0887321212712953 1 1
0.177436898100158 0.175918156490265 1 1
0.139692999436555 0.13804308958579 1 1
0.265273369395671 0.262804721420899 1 1
0.298460237881106 0.295572880562645 1 1
0.302845186449326 0.300231183289962 1 1
0.147573967360317 0.146000070230288 1 1
0.19698598300283 0.194853747549855 1 1
0.142096689625407 0.140692665394115 1 1
0.190165601089315 0.188073325509733 1 1
0.062561154611399 0.0617346439860231 1 1
0.147197800216944 0.145455480450996 1 1
0.235756305382572 0.233155014389425 1 1
0.156889613516945 0.15532681548179 1 1
0.233429349471443 0.231179528569132 1 1
0.250454572605348 0.247760205756215 1 1
0.288993223950992 0.286284866979988 1 1
0.0629681917716299 0.0626385012518181 1 1
0.237410953925721 0.234722659450828 1 1
0.121292585657719 0.119736176821843 1 1
0.10524804842551 0.104466661609682 1 1
0.159743818436715 0.158485668791614 1 1
0.181826943500671 0.180074022198818 1 1
0.141645532420728 0.140633723572275 1 1
0.0928500682920247 0.0920978957565807 1 1
0.218949124689773 0.216521732742947 1 1
0.241703906363643 0.239413508603252 1 1
0.262143734694143 0.259564999004327 1 1
0.227251940762701 0.224720798661826 1 1
0.133641241432639 0.132016687494 1 1
0.218095225988665 0.215801586445432 1 1
0.219948708446144 0.217919726885456 1 1
0.219793679386339 0.21721615785 1 1
0.304783599328016 0.301402186223927 1 1
0.205200556372434 0.202758214745677 1 1
0.220268818232977 0.218045918665498 1 1
0.250771128730975 0.248621296231731 1 1
0.269258336690732 0.26648821426505 1 1
0.0923700131146151 0.0919688720669853 1 1
0.183656076208969 0.181085306517359 1 1
0.224957422587231 0.222805058132399 1 1
0.241603879759786 0.239476374449257 1 1
0.322123774801048 0.318761420794024 0 0
0.181327712106709 0.17888593535044 1 1
0.14855649669508 0.147173702346133 1 1
0.127696447381159 0.125845945938468 1 1
0.241626824367693 0.23900992675035 1 1
0.208323244650635 0.20597124109268 1 1
0.176664688096341 0.174931373709458 1 1
0.243044300613984 0.241132637786137 1 1
0.194986703194467 0.192946791387149 1 1
0.282398422897391 0.278809624455148 1 1
0.0556727378019269 0.0548701752509073 1 1
0.189924954307588 0.187429563586625 1 1
0.170808912447166 0.168975638792066 1 1
0.115551618297034 0.115071775909943 1 1
0.276212474720582 0.273491788494702 1 1
0.189933953475381 0.187970392196755 1 1
0.143469927591531 0.141739220052603 1 1
0.168370150827582 0.166493764448944 1 1
0.23971841269203 0.237316511406945 1 1
0.280071760398512 0.277367849586822 1 1
0.220783373841463 0.218796432208865 1 1
0.245800820037968 0.243219474065515 1 1
0.0703732897693539 0.069754859127193 1 1
0.284125916003727 0.281098292353817 1 1
0.148725510920333 0.147469069344476 1 1
0.0588180856419073 0.0584987357198658 0 0
0.207550391188593 0.205443495338846 1 1
0.181052953474066 0.179424442316659 1 1
0.250031121111934 0.247825566567012 1 1
0.11678559164767 0.115038164707882 1 1
0.171390823241804 0.1694307906957 1 1
0.259361098266523 0.257241927235924 1 1
-0.0151594553863691 -0.0150079165550171 0 0
0.132067571962365 0.131356097034723 1 1
0.225785119419496 0.223826947379053 1 1
0.149618352426704 0.147806130406058 1 1
0.0274469410721245 0.0270492214625672 0 0
0.122182023456372 0.120551225132367 1 1
0.281978721557485 0.27901419718297 1 1
0.217763165898914 0.215287928812203 1 1
0.181652105773648 0.180383230083814 1 1
0.138022031022496 0.13680411117963 1 1
0.268781860235462 0.266455395834187 1 1
0.292622092706794 0.28938443185352 1 1
0.161057486483228 0.159195985700108 1 1
0.12907623169232 0.12795325295098 1 1
0.244618577154314 0.24249526461328 1 1
0.244940460590032 0.242736509769281 1 1
0.166285529861902 0.164608484353892 1 1
0.118912226209571 0.117763229721192 1 1
0.216300975659944 0.214110711019626 1 1
0.06891791898803 0.0684415430781682 1 1
0.249942953401763 0.247126945867129 1 1
0.054107988512474 0.0539848931600164 1 1
0.163297260819054 0.161701050404298 1 1
0.0841979232384773 0.0831441746210002 1 1
0.266777689108543 0.264239070384814 1 1
0.292646854633366 0.289673840935708 1 1
0.245663451480579 0.243304709704231 1 1
0.237142403633177 0.235229822784291 1 1
0.143625617243546 0.14237248282949 1 1
0.0514970907833663 0.0511867863484957 0 0
0.318846502573248 0.315590447953741 1 1
0.195471276990604 0.193940333576453 1 1
0.195802853779142 0.193885679913408 1 1
0.171550419161018 0.169617192254249 1 1
0.202478417881007 0.200297211241652 1 1
0.18222701760893 0.180353697210344 1 1
0.267028991366965 0.264027007013191 1 1
0.236773806873107 0.234498201724044 1 1
0.154240531128048 0.153059959961347 1 1
0.135628782638148 0.134094586712667 1 1
0.115945846446859 0.115194761558314 1 1
0.174099828197974 0.172370689663902 1 1
0.0855402574463463 0.0844276231116159 1 1
0.202919595749709 0.200807281897228 1 1
0.0873070185603225 0.0864851582761885 1 1
0.394030615830046 0.389955856400319 0 0
0.122702522060788 0.121532578065776 1 1
0.329547234572188 0.326271054040484 0 0
0.14912358623954 0.147613187969299 1 1
0.155582355886834 0.154168094836168 1 1
0.118461021651876 0.116879194866614 1 1
0.129776417367816 0.128407288530572 1 1
0.219720172092878 0.217684023293938 1 1
0.152787127292638 0.15158866406429 1 1
0.0847054636395617 0.083928802094489 1 1
0.111805646663775 0.110400379983771 1 1
0.149501066395464 0.147797345695861 1 1
0.261643768739027 0.259325423591125 1 1
0.0883755130697065 0.0875928925719628 1 1
0.279167350654822 0.276763900670348 1 1
0.176525378014175 0.174593138038318 1 1
0.283205240226262 0.280452194127509 1 1
0.212576045747527 0.210707331855476 1 1
0.0951842905563167 0.094293944933415 1 1
0.216511932776043 0.213776479581643 1 1
0.196572002436024 0.194529977346651 1 1
0.105393192854537 0.104354836627204 1 1
0.191066957927465 0.189368098480491 1 1
0.134468405852981 0.133061876367734 1 1
0.203288139312826 0.201284030232263 1 1
0.0834603012777031 0.082207974598433 1 1
0.163441812845667 0.161673325530456 1 1
0.158720283067701 0.156942264235455 1 1
0.102925298354931 0.101640516659996 1 1
0.225269275634892 0.223328318766256 1 1
0.0735319066304526 0.0727389512189443 1 1
0.104579095707538 0.103228665754334 1 1
0.239578854776485 0.237253256598208 1 1
0.196584705195485 0.194982464640183 1 1
0.157482529870296 0.156234166434498 1 1
0.277155118648407 0.274505031131985 1 1
0.22525937928376 0.223223111867139 1 1
0.160777063087567 0.159242111951718 1 1
0.236156334833646 0.23311782491194 1 1
0.268827502547436 0.266027496960189 1 1
0.158160149433159 0.15643367837338 1 1
0.439408321847276 0.434726883813041 0 0
0.179369896328349 0.177497030888355 1 1
0.19401803669707 0.192074238985613 1 1
0.218172928031927 0.216144932985606 1 1
0.0767923165689301 0.0766083509742252 1 1
0.186635372751967 0.184216919352868 1 1
0.24124040397118 0.23919853296807 1 1
0.203125678878845 0.200550490325537 1 1
0.140234575587662 0.139363372914174 1 1
0.235947584585358 0.233387219709843 1 1
0.213911629246893 0.211129080543069 1 1
0.205486971182814 0.203429648848757 1 1
0.0452140135038678 0.0445481755177383 0 0
0.162878935905201 0.161239584683755 1 1
0.217798896569043 0.215380820857685 1 1
0.116070595895535 0.114931311770307 1 1
0.158960455850053 0.157593763501472 1 1
0.167614218956212 0.165904314195701 1 1
0.265459874811942 0.262845115676406 1 1
0.122406752719628 0.121382646378774 1 1
0.119027002347629 0.117707933680044 1 1
0.178513310759508 0.177139774469213 1 1
0.247583252171145 0.24523486512358 1 1
0.209126458010351 0.207339007714861 1 1
0.180065814771159 0.178171918852355 1 1
0.282246755766599 0.279034575367809 1 1
0.222076654715335 0.21949620578769 1 1
0.0908715390006419 0.0901157331757879 1 1
0.300369832097097 0.296944863299348 1 1
0.225798492520229 0.223460165621405 1 1
0.275985902827501 0.273503473228839 1 1
0.141823572923774 0.140051004461852 1 1
0.308865133493281 0.305264639266525 1 1
0.277470606599964 0.2752178485224 1 1
0.292614908019004 0.29002374718547 1 1
0.208501640817931 0.206443316687933 1 1
0.218447636811703 0.216321602916677 1 1
0.158962843011663 0.157071460010497 1 1
0.0780990789496613 0.0774548531514528 1 1
0.170563863184535 0.168611856413646 1 1
0.298284888037526 0.295470802460487 1 1
0.14687364354036 0.145436980997028 1 1
0.28384754476342 0.281028506673139 1 1
0.193426920868825 0.191600547660048 1 1
0.325846648879903 0.322396703635314 0 0
0.195794960308979 0.193388166453517 1 1
0.253293451160987 0.250998885318395 1 1
0.312751228184737 0.309180269038156 1 1
0.143935661537968 0.142768981981485 1 1
0.176372283657582 0.174638663106771 1 1
0.167734957498174 0.165910074561729 1 1
0.102574945422816 0.101609465790802 1 1
0.183033362656225 0.181168527755511 1 1
0.32269877826056 0.318792386926939 0 1
0.230048872833538 0.227716885856114 1 1
0.157082985516396 0.155450986474453 1 1
0.329059754497517 0.325879263260641 0 1
0.161325194758829 0.159463797355448 1 1
0.0408428721247427 0.0405195634661968 0 0
0.327903062769014 0.324838169325486 0 0
0.0683227790913936 0.0671000537578477 0 0
0.0669226398703705 0.0664931841443982 0 0
0.273412257630218 0.270745049964078 1 1
0.204568093823166 0.202826623853203 1 1
0.119112623690253 0.117913376728977 1 1
0.168421346434966 0.166165522221944 1 1
0.234319988168183 0.232334254593113 1 1
0.127115755949325 0.125560275781552 1 1
0.125797260497325 0.124408795701549 1 1
0.124461372930762 0.123138237549285 1 1
0.247307233272743 0.24456667589705 1 1
0.191165238048172 0.189291806050683 1 1
0.0876912381415663 0.0871208197513652 1 1
0.208561541037695 0.206247881537737 1 1
0.292221496096716 0.289828756725803 1 1
0.15333349186468 0.151456065264076 1 1
0.279598934001886 0.276705678238304 1 1
0.159831415991879 0.158491314474583 1 1
0.308750822960654 0.305451502769345 1 1
0.250996895976292 0.248478172533272 1 1
0.266064205002441 0.263751866298232 1 1
0.367065433894082 0.363352413297455 0 0
0.192575435916947 0.190416920092657 1 1
0.167037543479124 0.165653918847283 1 1
0.256417556662691 0.253790016357203 1 1
0.140213734559323 0.139055250755688 1 1
0.134073577219745 0.13308903449671 1 1
0.136063036127062 0.134234146090633 1 1
0.222358979813365 0.21996731621396 1 1
0.242101496254916 0.239308074934151 1 1
0.255931878379055 0.253436314116669 1 1
0.245356512500074 0.243088512628252 1 1
0.288006019614765 0.285050848274608 1 1
0.33820081070737 0.334565606284205 0 0
0.320403993676899 0.31771539931593 1 1
0.15869400552273 0.156326894807066 1 1
0.227866996775466 0.225170128465277 1 1
0.285440710890966 0.282701762099995 1 1
0.234466377073481 0.231932373138629 1 1
0.141041447235279 0.139879120640577 1 1
0.153836206699551 0.152330941688265 1 1
0.213748131772836 0.211559207888184 1 1
0.21331644357335 0.210968823502796 1 1
0.215485635660357 0.213665511454356 1 1
0.221872592003212 0.220161289496643 1 1
0.126343958120638 0.125603083817147 1 1
0.226968317356301 0.224953487873164 1 1
0.271005400530116 0.268329028323801 1 1
0.160062278554061 0.158486079867226 1 1
0.284609206796084 0.281331412425469 1 1
0.235813863694 0.233353746105038 1 1
0.233188705315041 0.230915111949421 1 1
0.247537696409075 0.245298751132179 1 1
0.12565716924188 0.124939070694757 1 1
0.183848194402613 0.182370654601152 1 1
0.311790399639814 0.308886672706428 1 1
0.265697570446981 0.262579091866393 1 1
0.117103506350538 0.115522065189641 1 1
0.148202340951494 0.146516949027288 1 1
0.2424315591581 0.24009636756202 1 1
0.250267828873542 0.247821479612606 1 1
0.15919420115792 0.157374300240068 1 1
0.180051801730643 0.17778814815686 1 1
0.158098906406687 0.156968763484009 1 1
0.118743402498768 0.118018118600246 1 1
0.228295099743742 0.225799923994159 1 1
0.194304234770552 0.192207818726522 1 1
0.195447381447142 0.193701380446774 1 1
0.239669200224328 0.237693238721307 1 1
0.166442824861702 0.164837021069683 1 1
0.186524061887654 0.184654573677355 1 1
0.223285333346765 0.221153343306852 1 1
0.169173471388447 0.166937942364029 1 1
0.0788550645706275 0.0776262855142374 1 1
0.0621321910547708 0.0619176500158353 1 1
0.289845191726643 0.287097113324232 1 1
0.190866002388171 0.188814484865583 1 1
0.079957986198269 0.0792758789742788 0 0
0.275033889164769 0.272263189952342 1 1
0.143183690059765 0.141694531574475 1 1
0.19995512217555 0.198287795766673 1 1
0.201945892801561 0.199675584417816 1 1
0.223762935878007 0.221390021719292 1 1
0.226113758010539 0.224057976960914 1 1
0.114240098151494 0.11265905482766 1 1
0.156043032664272 0.15425848519707 1 1
0.158544343353409 0.157135408785076 1 1
0.0985152556794699 0.097490485361993 1 1
0.0942015193622467 0.0934263157600253 1 1
0.197805410807439 0.196044822430232 1 1
0.0899329111332275 0.0890981548816365 1 1
0.208873964141143 0.206108895152791 1 1
0.23257702353251 0.230343659681168 1 1
0.244278064916827 0.241234743221957 1 1
0.199806146022002 0.197786988026011 1 1
0.109492047264311 0.108417420564223 1 1
0.279809394089637 0.276915446326959 1 1
0.207662318336812 0.206056627233625 1 1
0.154161297202693 0.152650019390762 1 1
0.28133148410677 0.278725566983525 1 1
0.213185970391554 0.210605186313963 1 1
0.218479295164242 0.216533907443118 1 1
0.249293593976875 0.246680872267935 1 1
0.178639031859585 0.176896730286971 1 1
0.0703668351946179 0.0692676382231861 1 1
0.0956930789903337 0.0949337941088824 1 1
0.120229756973758 0.118978435917846 1 1
0.135285630884613 0.133824020698254 1 1
0.308809298095711 0.305747479869174 1 1
0.161968979721563 0.160773960219065 1 1
0.230887937367499 0.228987023943436 1 1
0.252105507667972 0.249727734930278 1 1
0.288396838530451 0.285115192502557 1 1
0.170617693424633 0.169078190794572 1 1
0.171022195532318 0.169059412878457 1 1
0.282946846460166 0.27980445461878 1 1
0.301248452060531 0.298023030172883 1 1
0.212454713873381 0.210241100267293 1 1
0.221369230761786 0.21913585914877 1 1
0.195102592650738 0.192909175267565 1 1
0.136145368704466 0.135181694724116 1 1
0.210637836615416 0.208327820529541 1 1
0.229056602840675 0.226537101678681 1 1
0.135405953913642 0.133928910239393 1 1
0.178852578780203 0.177307665145489 1 1
0.313430247029689 0.309863209618334 1 1
0.288631327887879 0.286358919026709 1 1
0.168095379289931 0.166497631906713 1 1
0.193471772797949 0.191402663451419 1 1
0.123404899007901 0.122333263798707 1 1
0.331268169401766 0.327889664518181 1 1
0.244093378837176 0.241618714841968 1 1
0.223764495511266 0.221470287211274 1 1
0.135976991897953 0.134874137816604 1 1
0.11365503380319 0.111881365257676 1 1
0.256025998841982 0.253551410607398 1 1
0.124334826668993 0.123434044777749 1 1
0.125909532584775 0.124561881699632 1 1
0.164236421736951 0.162497512142513 1 1
0.13413767003959 0.132901018157018 1 1
0.25189508439251 0.248758128058888 1 1
0.12093031508509 0.119764335683354 1 1
0.210257131290506 0.207999278873397 1 1
0.0923260633524565 0.091074453916002 1 1
0.14354231442409 0.142137768749589 1 1
0.253646615003371 0.250858218151165 1 1
0.156189718436603 0.154664721260716 1 1
0.25935260632984 0.257663585840815 1 1
0.290593984416169 0.287436853253468 1 1
0.243766368889979 0.24128637485984 1 1
0.177667959846761 0.175613567788646 1 1
0.216743951828282 0.214531381718571 1 1
0.135494293919141 0.133539710471321 1 1
0.0886404149657972 0.0874621646606561 1 1
0.286343314229976 0.283328646829644 1 1
0.0849866981063312 0.0840983314222828 1 1
0.234565660910307 0.232419039003773 1 1
0.260647392708881 0.257976951736911 1 1
0.0970954123265493 0.0963472446284251 1 1
0.195322260202601 0.193676525245247 1 1
0.177846037856246 0.175815625443827 1 1
0.204667120108869 0.202554619236699 1 1
0.269794904232023 0.267095080259023 1 1
0.2125130065962 0.210116386782183 1 1
0.111581509138186 0.110966611552573 1 1
0.233016806221678 0.230686993913838 1 1
0.149257695369553 0.147999980624102 1 1
0.0936423876385555 0.0927661698917522 1 1
0.305385026505803 0.302195689579162 1 1
0.159312704904981 0.157533593882004 1 1
0.21504549053492 0.212909411522632 1 1
0.23568292999627 0.233526330923974 1 1
0.279627897090541 0.276617150961673 1 1
0.137798092782099 0.136247277698139 1 1
0.186833925686406 0.185210893412734 1 1
0.100111828821909 0.0993878378538093 1 1
0.101301961219556 0.100007643550347 1 1
0.202898519243728 0.200547029859957 1 1
0.28118353316341 0.278352491674257 1 1
0.144535638795957 0.142618164185169 1 1
0.0700965821996759 0.0685757467812136 1 1
0.248859991501256 0.246362546967545 1 1
0.186222772410913 0.184669520750874 1 1
0.195781357446101 0.19369599368574 1 1
0.233443490311835 0.231044781063027 1 1
0.0592278997323992 0.0585135758092961 0 0
0.314358051951263 0.311532292506054 0 0
0.189211780682317 0.187207693565144 1 1
0.15201766297478 0.149850031519083 1 1
0.220329695465014 0.218310967068396 1 1
0.096141704314201 0.0954935435067662 1 1
0.302676432884985 0.299839160917286 1 1
0.150712285888001 0.148983584797317 1 1
0.302280624392642 0.299506450116615 1 1
0.110649720971806 0.109468787281908 1 1
0.0818517138087894 0.081279185315152 1 1
0.332560192946929 0.329880837992947 0 0
0.222032355486445 0.220061580585289 1 1
0.282334795097233 0.278904413152277 1 1
0.221666149168185 0.219512893976529 1 1
0.244275058009016 0.241866537322936 1 1
0.14294783497975 0.141335707599348 1 1
0.334290855328902 0.330217075590922 1 1
0.155328238474023 0.153846243843151 1 1
0.253609349449797 0.250807547432339 1 1
0.103971212406022 0.102961558832013 1 1
0.175934019465079 0.174027569074729 1 1
0.144796643960622 0.143473105067813 1 1
0.0657512048538832 0.0650987552752561 0 0
0.161549179287755 0.160164059790951 1 1
0.146942913845619 0.145795398206755 1 1
0.168946808351099 0.16724812495459 1 1
0.190347557771588 0.188717316457876 1 1
0.14870768792583 0.14713702231833 1 1
0.072470924771774 0.072316567316041 0 0
0.178582320279683 0.176882610296172 1 1
0.152867190438197 0.151059634916336 1 1
0.247459454622877 0.245039306963186 1 1
0.218747932544347 0.216626001343588 1 1
0.148630297852026 0.14685599966744 1 1
0.291019256587232 0.288248193296499 1 1
0.0957911341556703 0.0949712195172292 1 1
0.0917513820758136 0.0901909773435441 1 1
0.236853706735366 0.234718542757572 1 1
0.237145391616956 0.234347360315781 1 1
0.223517277385881 0.220642561722359 1 1
0.346767125088379 0.343299971939563 0 1
0.197275176481513 0.194936555373351 1 1
0.137482417497027 0.135940460695335 1 1
0.123847463358337 0.122460137998838 1 1
0.100615556105443 0.0999522404785029 1 1
0.23308579837599 0.231124333981373 1 1
0.248633888626786 0.24599644612434 1 1
0.209113059702467 0.206806593940117 1 1
0.0916072763079928 0.091213665254611 1 1
0.0977610084272461 0.0968571122079808 1 1
0.229962778120214 0.227110286801919 1 1
0.223480238083964 0.221181263117401 1 1
0.174978856171763 0.172849563975521 1 1
0.23758278467435 0.235077944267775 1 1
0.273527284362456 0.270609851258355 1 1
0.198687344832282 0.196671730463495 1 1
0.1570570508449 0.155523444449263 1 1
0.17523232464528 0.17308099407389 1 1
0.131842007505353 0.130119519734442 1 1
0.262680814787231 0.260203499371952 1 1
0.318128607296406 0.314801087454126 1 1
0.11573979894154 0.115011589894997 1 1
0.187822233264409 0.185978668679936 1 1
0.117911464377196 0.116390827272792 1 1
0.18474869557151 0.182952453489979 1 1
0.142213204752279 0.140928933267494 1 1
0.180160401022864 0.179026402945506 1 1
0.144326694181012 0.143127261328233 1 1
0.179979207332156 0.17806421880814 1 1
0.153646791887954 0.152064259588536 1 1
0.242955481286521 0.240735787935536 1 1
0.244583593615447 0.242323445812766 1 1
0.212075387313328 0.209943668160638 1 1
0.204098915845417 0.201821462823195 1 1
0.209130311191623 0.207254033505131 1 1
0.145794888284227 0.14414405961746 1 1
0.19139733015558 0.189471814588201 1 1
0.286382759343335 0.283036904807419 1 1
0.201692347643627 0.19968725794296 1 1
0.238260085779578 0.236149909799593 1 1
0.214179049060834 0.212231857776426 1 1
0.262626881513772 0.260098568689822 1 1
0.349514268136132 0.345379075766401 0 0
0.146468994156779 0.145380966959858 1 1
0.227050334129533 0.224982221277305 1 1
0.159304035487346 0.158037992078657 1 1
0.126436807099413 0.124872328249801 1 1
0.0631821455927768 0.0625778226040643 0 0
0.226081933609557 0.223826327789453 1 1
0.182680033669446 0.180709797474126 1 1
0.156991832026811 0.155086269497622 1 1
0.14878832319127 0.147600860561945 1 1
0.193581067292267 0.191925070446153 1 1
0.269084622311384 0.26601490160899 1 1
0.244846679981086 0.242422461966137 1 1
0.236406137134176 0.233972047495024 1 1
0.209896334485937 0.208301904572881 1 1
0.169926339032198 0.168507416497388 1 1
0.135560118415536 0.134220673729173 1 1
0.21801601259181 0.215788224765257 1 1
0.195595399905356 0.193730721019057 1 1
0.213666843847964 0.21160300359379 1 1
0.235600997172361 0.233405940272491 1 1
0.291723203028489 0.288787638468984 1 1
0.17999084687646 0.177812175936702 1 1
0.2612885043073 0.258265929989527 1 1
0.190798162655836 0.188950677614952 1 1
0.189296360728518 0.187463332722771 1 1
0.215484345649895 0.213409145169505 1 1
0.161872758888492 0.160167551448345 1 1
0.367786623641806 0.364163138342172 0 0
0.0636298191484457 0.0632723770954996 0 0
0.217630037958827 0.215525607060949 1 1
0.20386364466627 0.201824677164369 1 1
0.0836098881246789 0.0824910928361249 1 1
0.163724988010247 0.162180495390298 1 1
0.152762498173404 0.151276924989423 1 1
0.190643338451487 0.189087505138189 1 1
0.214857318492444 0.212852789578159 1 1
0.241143850289988 0.238432499377531 1 1
0.306739856244176 0.303335333211066 1 1
0.225380989869208 0.223122944517152 1 1
0.251688362619074 0.249008337981248 1 1
0.252559824688867 0.250475558168745 1 1
0.149068592979367 0.14774449350488 1 1
0.131383468535283 0.130375239876835 1 1
0.223716044967081 0.220983416777554 1 1
0.252231612903953 0.249869582304198 1 1
0.104917620199375 0.103775234160259 1 1
0.159981797402623 0.158415253939435 1 1
0.315259100447173 0.312314044866807 1 1
0.267058241203367 0.264347049616868 1 1
0.255275943235414 0.252991693627384 1 1
0.172602354373964 0.170665607935371 1 1
0.15945297787069 0.158136570274304 1 1
0.134506295914471 0.133101672579656 1 1
0.294441578869816 0.291887237389333 1 1
0.19917400085472 0.197459147516278 1 1
0.223490846818249 0.221307927487751 1 1
0.152254290221182 0.150492965123036 1 1
0.286649812963501 0.283615969706659 1 1
0.216017146362552 0.213642659036048 1 1
0.204054815053806 0.202443521381089 1 1
0.304774443222522 0.301717708785212 1 1
0.173258715647933 0.171707022169106 1 1
0.133072364930304 0.131910004222685 1 1
0.138103977253019 0.13675338154184 1 1
0.170046575977888 0.168778695649509 1 1
0.153726645452736 0.151965760631945 1 1
0.201891458621123 0.199770944223241 1 1
0.153729153022065 0.1518841598346 1 1
0.202898136152822 0.20103063122811 1 1
0.21117962794791 0.208975482642771 1 1
0.135700489698184 0.13370557146184 1 1
0.251327396672675 0.248805345270904 1 1
0.0859573211506357 0.0853818253988202 0 0
0.150751859844502 0.149255829626118 1 1
0.295412844267431 0.292250112131155 1 1
0.121577481609239 0.119948519267862 1 1
0.204185558996964 0.202100831958422 1 1
0.161407520863102 0.159636607926186 1 1
0.253763930463321 0.250984646559613 1 1
0.252249220939602 0.249196750219855 1 1
0.173749655603501 0.172068626571815 1 1
0.14552780237587 0.144317181290492 1 1
0.147145130579772 0.14587753531347 1 1
0.189250317316401 0.18768007422935 1 1
0.22818270405748 0.225944114611513 1 1
0.258468946142122 0.256206065537941 1 1
0.242415770667066 0.23998064030161 1 1
0.0897135450802308 0.0885437291588577 1 1
0.134238958823586 0.132728949783726 1 1
0.2864948082292 0.283378888428356 1 1
0.191000390023095 0.188907937042022 1 1
0.217338218791941 0.21504447981284 1 1
0.0216987382755126 0.0217375652062636 0 0
0.17333413091756 0.171473801711637 1 1
0.305352095122505 0.302094207499003 1 1
0.179028466601504 0.177059606058847 1 1
0.198982327927166 0.197291815899082 1 1
0.219021508985989 0.216670483325523 1 1
0.101938153062962 0.101278544709185 1 1
0.158791104961379 0.157244300505429 1 1
0.145418462573798 0.14401821712148 1 1
0.182663277388812 0.180779360346051 1 1
0.254763128732726 0.252401539446448 1 1
0.109219239343276 0.108382163334115 1 1
0.179357555112015 0.177760376864799 1 1
0.181725609759333 0.180163528417996 1 1
0.346132559552676 0.342761186391891 1 1
0.12980546583292 0.128809583187252 1 1
0.275601362840574 0.272903358892754 1 1
0.239596379897961 0.237618476517602 1 1
0.222017946981526 0.21994503077301 1 1
0.174570696932409 0.172894491684907 1 1
0.224791830584754 0.222624824149555 1 1
0.14516685066455 0.143472838968392 1 1
0.139425011120005 0.138138743605376 1 1
0.248426327150029 0.246155422221823 1 1
0.153630016446556 0.152449573384246 1 1
0.285829198438297 0.283304080555144 1 1
0.196737047823757 0.194622452972993 1 1
0.220270092697561 0.217837341317224 1 1
0.120006691087304 0.119315329167714 1 1
0.135600403596957 0.13415405928119 1 1
0.337552746686881 0.334311207267241 0 0
0.127371825584024 0.126310669117131 1 1
0.185489982842661 0.183551258469914 1 1
0.143714685753768 0.142102344634894 1 1
0.0930791174081777 0.0923824549292784 1 1
0.148410445923611 0.146965737122229 1 1
0.206905831526177 0.204556205134431 1 1
0.0953140500252944 0.094003350258167 1 1
0.149393385442576 0.147860728745771 1 1
0.0505106148642056 0.050505664465426 0 0
0.251795224359594 0.249198760619122 1 1
0.225921089789995 0.223630340082307 1 1
0.223626138152951 0.221387762275938 1 1
0.195961678177372 0.194167280162882 1 1
0.116262338962214 0.114994429821046 1 1
0.210789315653714 0.208745067373698 1 1
0.209777642195102 0.207480988524567 1 1
0.264016577722783 0.261121589361861 1 1
0.110737503514198 0.109647806831469 1 1
0.25924898398496 0.257003776165607 1 1
0.225070893286252 0.222590362246459 1 1
0.128695944383676 0.127320644330191 1 1
0.0485550508423057 0.0476632655575975 0 0
0.287442453804398 0.283538425852606 1 1
0.161937605676592 0.16067367673464 1 1
0.15295194511153 0.15121753357208 1 1
0.228088003340848 0.226007287364535 1 1
0.178338895476774 0.176469244638366 1 1
0.241552845003565 0.238692271230784 1 1
0.152726287785699 0.150912568845061 1 1
0.191266526832284 0.188981132002808 1 1
0.229489755928069 0.227198862065746 1 1
0.239353875241962 0.236802523783589 1 1
0.148633301345357 0.147630956532315 1 1
0.228142106219823 0.225514916651536 1 1
0.254961947355015 0.252537358342019 1 1
0.217383669856922 0.215036601075472 1 1
0.234379039698571 0.23228410714496 1 1
0.163620559673027 0.161612111107945 1 1
0.0732032604441054 0.0729309662346985 1 1
0.217470592879306 0.214855210907723 1 1
0.184854649401089 0.182464814966748 1 1
0.0588124932352447 0.0582260332825969 0 0
0.0355612425778417 0.0352684967823054 1 1
0.129787190964276 0.128548554244319 1 1
0.166009432203846 0.164578791863355 1 1
0.216853972058939 0.214855042564365 1 1
0.167369040805955 0.16516983908952 1 1
0.180339804979885 0.178886927964857 1 1
0.227939937634796 0.22556641731732 1 1
0.14119725451772 0.140336853883506 1 1
0.268685432813463 0.266201510581083 1 1
0.171679111132675 0.169907823818458 1 1
0.174890530677269 0.173604386775238 1 1
0.239396171942704 0.23631645473143 1 1
0.140143959115384 0.139319478625892 1 1
0.229632113879507 0.227767049246439 1 1
0.139971713201421 0.138689924057822 1 1
0.139032235186168 0.137355626916152 1 1
0.17693866148264 0.175369142205467 1 1
0.090329776362081 0.0893001402963336 1 1
0.187576370582487 0.185897774464219 1 1
0.262423420462802 0.260144308532656 1 1
0.215121640523298 0.213224956653753 1 1
0.194995916721206 0.193008261074738 1 1
0.170299995879871 0.168830266029438 1 1
0.295068987910944 0.291618037773808 1 1
0.184136315603101 0.182709611384537 1 1
0.204541520193597 0.202483804271979 1 1
0.212458159006324 0.210081310540965 1 1
0.220757713788575 0.218928353758419 1 1
0.288535014116074 0.285930628359813 1 1
0.112393882264594 0.111687844804116 1 1
0.155659610029373 0.153849146516299 1 1
0.223231527308037 0.220905297877445 1 1
0.28685008745871 0.283719439318018 1 1
0.154747669818394 0.153068172546751 1 1
0.328172584168216 0.324735669540609 1 1
0.288413521094364 0.285828799309494 1 1
0.327028083126001 0.323868591549573 1 1
0.162482469128732 0.16107455277284 1 1
0.311860611701556 0.308664993513438 1 1
0.107409484609107 0.106309272592468 1 1
0.177571192523303 0.175816645805605 1 1
0.264239816368446 0.261751022386062 1 1
0.195654980610445 0.19378480239417 1 1
0.226001130957608 0.223104944040022 1 1
0.162316239764586 0.160582117287833 1 1
0.147431402135661 0.145988840724246 1 1
0.205148719587778 0.202914773508311 1 1
0.29399916812186 0.29087845469235 1 1
0.20843339547452 0.206492551326939 1 1
0.237762458564472 0.235645977070774 1 1
0.226863963376659 0.224557626314957 1 1
0.291060743699601 0.288251941113516 1 1
0.260237300810514 0.257702787849642 1 1
0.21278698298975 0.210583095561257 1 1
0.0703617139712851 0.07002843908071 1 1
0.141221821535157 0.139670638012961 1 1
0.227217321030894 0.22496872734024 1 1
0.128951701137226 0.127456742221267 1 1
0.17060909080896 0.168835366057864 1 1
0.245922308416454 0.243633635723762 1 1
0.192165216182779 0.190686461831759 1 1
0.217556897881605 0.214511418088299 1 1
0.245525195891936 0.2433109114335 1 1
0.116873285415778 0.115698394831945 1 1
0.173525596204235 0.172105620194959 1 1
0.22091368936264 0.218693576504266 1 1
0.145031350119762 0.143584600956193 1 1
0.204406662639641 0.202678401747213 1 1
0.251352877282481 0.248809898343622 1 1
0.154269794192999 0.152401192828968 1 1
0.256881806654917 0.254900860751629 1 1
0.160010258329281 0.158613869363763 1 1
0.0623695646413506 0.0618112567751481 0 0
0.224313547781968 0.221277139129351 1 1
0.188901042786662 0.187232243594342 1 1
0.183351093426899 0.181614695938717 1 1
0.246398643818624 0.244169701789303 1 1
0.175808976288318 0.173701556021921 1 1
0.137581641697827 0.136441945925085 1 1
0.190529275895723 0.188504768425518 1 1
0.211116423325476 0.209085112484915 1 1
0.283817579131303 0.280740686895809 1 1
0.161361887208994 0.1601399476435 1 1
0.180798385937314 0.179003993328319 1 1
0.245424311482347 0.243238422998675 1 1
0.145637307435726 0.143685464843023 1 1
0.233378493430079 0.230818516944667 1 1
0.204805970710703 0.202807217222712 1 1
0.243447621031318 0.240839151926736 1 1
0.224497083747704 0.222154467255251 1 1
0.217762792539165 0.215134601812672 1 1
0.22419524029667 0.22209204595445 1 1
0.0863057658617553 0.0849617157187524 1 1
0.16943536872137 0.16754140627774 1 1
0.150580720987326 0.14923495412279 1 1
0.234448166105643 0.231591108359249 1 1
0.231010540949432 0.22843366902774 1 1
0.275725151952616 0.273179477691459 1 1
0.191288489657245 0.189793241337139 1 1
0.214825077374898 0.21287524148163 1 1
0.296644206603841 0.293495817786543 1 1
0.158067657948411 0.156569182994798 1 1
0.210955204989714 0.208665660262241 1 1
0.282436889444361 0.279300980901241 1 1
0.142336310926052 0.140895823599676 1 1
0.0945680308478614 0.0936765824817857 1 1
0.186526673797202 0.184684536975228 1 1
0.206404122113631 0.204165893497923 1 1
0.218224248006857 0.216106328112864 1 1
0.341921199345105 0.338046631201249 0 0
0.161221619363228 0.159590721441563 1 1
0.210772562065808 0.20925127357908 1 1
0.230113690428741 0.227917075711129 1 1
0.220930748288441 0.218297875886491 1 1
0.235774004290935 0.233399658599863 1 1
0.320428836848142 0.316853840062135 0 0
0.274333749535158 0.271220971511087 1 1
0.243102467987394 0.240908817106673 1 1
0.134562259097539 0.132982874888839 1 1
0.184001100231438 0.182083480582929 1 1
0.228371165319892 0.226110493940504 1 1
0.173909297980203 0.171956696293174 1 1
0.320339752708077 0.317555037196108 0 0
0.260470098723205 0.257213431400628 1 1
0.233163142529908 0.23153034477194 1 1
0.156392519699438 0.155497976691464 1 1
0.220354043804367 0.217791851073265 1 1
0.227770851515504 0.225250478906062 1 1
0.211913369154142 0.209242131495382 1 1
0.0120219051784487 0.0120106381685004 0 0
0.277032181905997 0.274196441037629 1 1
0.143777027575916 0.142531639480591 1 1
0.106176583771292 0.105274652309707 1 1
0.221753817567617 0.219593172185675 1 1
0.17001631350026 0.168312741088948 1 1
0.216310416134646 0.213703891709278 1 1
0.240576105973847 0.23818598822502 1 1
0.240716570186073 0.238534386495602 1 1
0.198569275757238 0.196695974408021 1 1
0.275775883571334 0.273042602320599 1 1
0.175722362484741 0.173227002934738 1 1
0.198352693234768 0.196432845969961 1 1
0.109052390326961 0.108029281317278 1 1
0.265075825998778 0.26275234025521 1 1
0.056379651037201 0.0558707950011156 1 1
0.260093080458119 0.257308310203177 1 1
0.130608644052516 0.128777938424539 1 1
0.16641686637524 0.164810211747471 1 1
0.199849065280233 0.198061706078848 1 1
0.231088636602002 0.229049062067782 1 1
0.237988347672803 0.235949584514431 1 1
0.174995469222584 0.17330029496984 1 1
0.0945491949707274 0.0932190774357785 1 1
0.203280544371336 0.201389130878391 1 1
0.267118165296557 0.264319720502405 1 1
0.111819940357884 0.110561511856602 1 1
0.287091665829765 0.283920275737995 1 1
0.266888666712934 0.264081561568876 1 1
0.349542158437891 0.345756675743491 0 0
0.0986262583903355 0.0972954194280126 1 1
0.183918495500433 0.182335647107831 1 1
0.192210026085038 0.190254118340996 1 1
0.124449103065281 0.123314909843637 1 1
0.225790768910633 0.22318806703431 1 1
0.224887468682623 0.222727162593565 1 1
0.207894547316683 0.205945994745292 1 1
0.238965490401091 0.236589257941788 1 1
0.299855536093302 0.296998867540524 1 1
0.199561374889018 0.197635955914651 1 1
0.236167036974911 0.233674952789511 1 1
0.159412148401072 0.157710770148838 1 1
0.175810121839603 0.174179359908438 1 1
0.208285840391347 0.206107566452913 1 1
0.279561921716593 0.276843939670741 1 1
0.18974610409591 0.187453247997653 1 1
0.297324274911767 0.294503828540339 1 1
0.245548412793698 0.243491786501235 1 1
0.121064682885171 0.119700656939111 1 1
0.267440534763649 0.264716923961989 1 1
0.131542059316361 0.130031763984524 1 1
0.276524612663687 0.273726904730684 1 1
0.187970371001443 0.186134413307754 1 1
0.0830537605238342 0.0821910517098416 1 1
0.253027252958161 0.25071013751831 1 1
0.19587895493341 0.193452127313509 1 1
0.133214173083889 0.131669325294155 1 1
0.286453280268884 0.283814760682269 1 1
0.273380458860647 0.270686185397347 1 1
0.164099105506065 0.162060729461788 1 1
0.221982069951518 0.219557487416781 1 1
0.211773651801876 0.209965517033365 1 1
0.212943458399669 0.211351974521845 1 1
0.261471423031049 0.259399791925315 1 1
0.0768702921284844 0.075882054258028 1 1
0.226312110162667 0.22423666303826 1 1
0.227175918997968 0.224755796385343 1 1
0.377180582899562 0.373265895286492 1 1
0.208817391125782 0.206801176358437 1 1
0.190933335259156 0.188987332261397 1 1
0.355411075696642 0.351839128669347 0 0
0.137494431571369 0.136351362880268 1 1
0.175434327073201 0.174054268946864 1 1
0.217501751682259 0.215693451741167 1 1
0.253507007712665 0.251110584471111 1 1
0.167874739253842 0.166142789755067 1 1
0.13190266199662 0.130249726641946 1 1
0.139624259548096 0.138373090832727 1 1
0.214687187209655 0.212285837254248 1 1
0.145524522737252 0.144550709051778 1 1
0.296704201286164 0.293658144242233 1 1
0.209516566645123 0.20726858374701 1 1
0.160520365555764 0.158425949248848 1 1
0.0538249867443446 0.0526861977045445 0 0
0.0456286961634586 0.0446725116389803 0 0
0.216505458049886 0.214182239438955 1 1
0.195447572706028 0.193330422440621 1 1
0.23108751960124 0.228781646770427 1 1
0.0745906708158447 0.0739872155283269 1 1
0.273616086552265 0.270806451176727 1 1
0.175271514743599 0.173774510336961 1 1
0.181284030254089 0.178872207627693 1 1
0.304830947299879 0.301900845781586 1 1
0.212547884265461 0.210627394581544 1 1
0.217087669894659 0.214258507245567 1 1
0.145965023076513 0.144867147775687 1 1
0.0558466103640365 0.0552625566978783 0 0
0.16035850665722 0.158739740787934 1 1
0.213953190945532 0.21194407190594 1 1
0.150654936726702 0.149171300198074 1 1
0.346389569692317 0.342456354355101 0 0
0.234332144696257 0.232337820910913 1 1
0.196307693973532 0.194339838206417 1 1
0.177655902978233 0.175749763986864 1 1
0.291384049813743 0.288786520473384 1 1
0.125536785953333 0.124164209414783 1 1
0.221325871654227 0.219043603857911 1 1
0.186524799336433 0.184549914367462 1 1
0.189803925973163 0.187517671951827 1 1
0.146408843918892 0.145170285650487 1 1
0.302753792594774 0.299786823768218 1 1
0.138505524738807 0.1373896244317 1 1
0.304043748920956 0.301345043866719 1 1
0.222063692733239 0.220058807528384 1 1
0.35766444549539 0.354386128262506 0 0
0.153528679576285 0.151889178085242 1 1
0.205098941507639 0.202163896510682 1 1
0.132747731545342 0.131170166295834 1 1
0.241248137470999 0.239216845428541 1 1
0.223841228361566 0.221447527406937 1 1
0.204543451411115 0.202508481801599 1 1
0.205600545297937 0.202633330986023 1 1
0.189152315607254 0.18710134033828 1 1
0.219707044097066 0.21772753941691 1 1
0.130885577551342 0.129303280307949 1 1
0.172080853972636 0.170450740152862 1 1
0.171099418455621 0.16888983739392 1 1
0.277562161344882 0.27504076962776 1 1
0.21811956611334 0.215549108396897 1 1
0.182061953821907 0.180241338937908 1 1
0.156820120767054 0.155068822359379 1 1
0.208137280444523 0.206052132820978 1 1
0.0879167265943423 0.0872722935875405 1 1
0.222670886658228 0.219328054296696 1 1
0.211392057499187 0.209141789980909 1 1
0.180626952752028 0.179100868283707 1 1
0.236073936213093 0.233709752546142 1 1
0.0755495788818133 0.0745382722044506 1 1
0.161425363319064 0.159563073470853 1 1
0.272179772467977 0.269658633048667 1 1
0.222323079896607 0.220178634258556 1 1
0.256331777760865 0.253129297602618 1 1
0.140845619821774 0.139687776004933 1 1
0.0964725565524464 0.0952323813444129 1 0
0.171815001302392 0.169969434034322 1 1
0.256032450895107 0.253101637576143 1 1
0.197194939636166 0.195079362165773 1 1
0.254229129509573 0.251895592011045 1 1
0.225853179079864 0.223604853496107 1 1
0.220459411724342 0.218184972435011 1 1
0.214082251077097 0.211917002004487 1 1
0.0703344572179398 0.0700729090047565 1 1
0.327650246574766 0.324709280117371 1 1
0.147504382949606 0.146141717514878 1 1
0.270902296077956 0.2679340240281 1 1
0.287492717301594 0.284736285376854 1 1
0.296236064678129 0.2930954648394 1 1
0.202792859591544 0.200784049388606 1 1
0.206710169156744 0.204389410295112 1 1
0.126070747545585 0.125067600191759 1 1
0.221656822359933 0.219819972465422 1 1
0.131889723709369 0.130777069125695 1 1
0.190323416744936 0.18878925518451 1 1
0.179763883827092 0.177690770359106 1 1
0.149118379765062 0.147612214224719 1 1
0.204830364786156 0.202479106841668 1 1
0.169878388376523 0.168281458246388 1 1
0.142800955302828 0.141459304515941 1 1
0.221780585215726 0.219288636007585 1 1
0.120584956444413 0.119887508034429 1 1
0.175933564024926 0.17380714559836 1 1
0.209657060882445 0.208163634947969 1 1
0.244944316567283 0.242534532895985 1 1
0.209075856713868 0.206896140242007 1 1
0.280596668198174 0.277813365126107 1 1
0.172501556346482 0.17087246561567 1 1
0.160134306056062 0.158732859368562 1 1
0.193245979113446 0.190304361853351 1 1
0.0773624063126252 0.0768860234981862 0 0
0.142425569018562 0.14112193112319 1 1
0.195721916736021 0.193652066547426 1 1
0.12653018689472 0.125255004298492 1 1
0.243379951525665 0.240682302077906 1 1
0.198627790509305 0.196955317515303 1 1
0.157738375080854 0.15580830178492 1 1
0.188295263118047 0.186801911785861 1 1
0.123450092151853 0.122418000036718 1 1
0.216824499048578 0.214737804948895 1 1
0.184407959842405 0.182006372769538 1 1
0.17532633603739 0.173935307715592 1 1
0.395830930497259 0.392058368518826 0 0
0.197041620852989 0.195067400614046 1 1
0.259874042588315 0.257296721231943 1 1
0.227077537103182 0.224632858638372 1 1
0.119587029626454 0.118292312770365 1 1
0.125301338717656 0.123937502244015 1 1
0.283137116972537 0.279750423520555 1 1
0.237695583020207 0.235318875736352 1 1
0.158516844522162 0.156746548302792 1 1
0.158889476062793 0.157375087630804 1 1
0.130656615965118 0.129852952980507 1 1
0.173469879573976 0.171982830763041 1 1
0.0309701876033479 0.0309300534809184 1 1
0.107350820947364 0.106519758702391 1 1
0.180419839801777 0.178136610440137 1 1
0.0770363148956054 0.0758611684683593 0 0
0.10754180752191 0.106937102263722 1 1
0.128822541939789 0.127890208645455 1 1
0.152085341704047 0.151023734625524 1 1
0.191112217200491 0.189544488766004 1 1
0.204375285264911 0.202264074425647 1 1
0.155030573762073 0.153459631622753 1 1
0.228916531678118 0.226553151098418 1 1
0.238224752781926 0.236127780195335 1 1
0.0839485098048942 0.0833220378841747 1 1
0.187572275515166 0.185555382870152 1 1
0.212038918523462 0.209846120209557 1 1
0.14835110491971 0.146825672941288 1 1
0.195508771650655 0.193780726106229 1 1
0.253593199912961 0.251152883898884 1 1
0.214736206554215 0.213115399420113 1 1
0.134072374108093 0.13232640682683 1 1
0.0867289698545175 0.0858611123196894 1 1
0.169162655440161 0.167685285760209 1 1
0.259752561645747 0.257751710178645 1 1
0.190930774370022 0.189515106301051 1 1
0.332232555333074 0.328947791776761 0 0
0.263232731790876 0.260427373925316 1 1
0.264612009473053 0.261954738810873 1 1
0.138258871538955 0.136577464066883 1 1
0.169529039597261 0.167421262365221 1 1
0.259030066497528 0.256587839775336 1 1
0.209086427693837 0.207185464871465 1 1
0.193195304767939 0.190884609914359 1 1
0.2404627198173 0.238114541620906 1 1
0.215409324884318 0.213030056956608 1 1
0.218169984979096 0.215781003523446 1 1
0.296064064243164 0.293070310196228 1 1
0.353646550307854 0.34990197641198 0 0
0.272700019148135 0.270130418592909 1 1
0.191775093690277 0.190133340548874 1 1
0.153322184088039 0.151690650304441 1 1
0.239101113424486 0.236700120647551 1 1
0.136742306571575 0.135193213812453 1 1
0.177414471854163 0.175672376955498 1 1
0.222258848014553 0.220021249290309 1 1
0.329521824550757 0.326472653455819 1 1
0.104260677720895 0.103050750958312 1 1
0.195203142815472 0.193267678334253 1 1
0.151026421689652 0.14981592572535 1 1
0.252653877664536 0.250252309493289 1 1
0.188038070212561 0.185734384052724 1 1
0.178114446624071 0.176282593068051 1 1
0.253209308429991 0.250561020708136 1 1
0.12417362358377 0.123277712902883 1 1
0.115843198465474 0.114811612465433 1 1
0.144081142248031 0.14279279159596 1 1
0.114309268950242 0.112864232180898 1 1
0.128586643352082 0.127254138796475 1 1
0.0946729758291289 0.0933125920393926 1 1
0.205412291529924 0.203364733083097 1 1
0.16687963975651 0.165403965762745 1 1
0.33619525043579 0.332952468906746 0 0
0.140595608217057 0.139096358228787 1 1
0.151206942083983 0.149855258593721 1 1
0.110240524668656 0.10940561582656 1 1
0.239512934800042 0.23730745567311 1 1
0.167095606657149 0.165336524056931 1 1
0.212452711387611 0.210202463879028 1 1
0.21172396127847 0.209670865253184 1 1
0.173490696827063 0.171128597350627 1 1
0.147860994235227 0.146763080837918 1 1
0.237233003094792 0.23511882262542 1 1
0.268354466181596 0.265519233793551 1 1
0.144774698916961 0.143299625880746 1 1
0.233408541153974 0.231212215964054 1 1
0.327074571571657 0.323809056669143 1 1
0.106755674307403 0.105613867661517 1 1
0.102073249641364 0.101677071799115 1 1
0.245531985317744 0.242468094572267 1 1
0.212987621686105 0.210813568996904 1 1
0.191231485882054 0.189231482961555 1 1
0.263067584265626 0.260316528473749 1 1
0.108226020856334 0.107355233623984 1 1
0.264226682684632 0.261779284315554 1 1
0.139214343002795 0.13798148194549 1 1
0.281831444805399 0.278608549401008 1 1
0.212215409806095 0.209798615944735 1 1
0.250957684147863 0.248640057528325 1 1
0.19895620727235 0.197277462858137 1 1
0.242710714299599 0.240273992852023 1 1
0.21891625788569 0.216404220120935 1 1
0.368116803703948 0.364556729174945 0 0
0.219044809323907 0.216799967503575 1 1
0.11435417825171 0.113469474738416 1 1
0.179364822581744 0.177744327220463 1 1
0.180913871137179 0.179200613203651 1 1
0.031989369142434 0.0318521259441518 0 0
0.261836964282711 0.258640767318437 1 1
0.161590478838076 0.159957705180817 1 1
0.150257764238474 0.148930544290414 1 1
0.196177143190214 0.193686541242479 1 1
0.167538737413599 0.165877882166638 1 1
0.243194630475866 0.241071357303832 1 1
0.24846313865054 0.245834430693403 1 1
0.0764090603841485 0.075385050193289 1 1
0.24606329507415 0.243776511057126 1 1
0.178297281259515 0.176548277258382 1 1
0.0935138797194478 0.0924121663263332 1 1
0.171051096531206 0.169014656384057 1 1
0.198610928563035 0.196671670155845 1 1
0.243906169655451 0.241176555157415 1 1
0.124151671772199 0.122850560408349 1 1
0.192173841234432 0.189848294264128 1 1
0.0763066129160107 0.0756723477526751 1 1
0.127741720372934 0.126519779450708 1 1
0.23729518150626 0.23501064549069 1 1
0.127102230872497 0.125806830967384 1 1
0.219305997919348 0.217334912663165 1 1
0.218488645948056 0.216543435012663 1 1
0.136042485814489 0.13476811268512 1 1
0.308503346887368 0.30538490768126 0 0
0.265488182685975 0.262700473797519 1 1
0.233418548290063 0.230585387523071 1 1
0.137523709664733 0.136121497877788 1 1
0.12011602445335 0.119543113574564 1 1
0.244097002416791 0.2416014834625 1 1
0.337032846003317 0.33391568654542 0 0
0.130773644047781 0.129635678316606 1 1
0.0746573239256565 0.0739673009891859 1 1
0.119867778465435 0.118861243516618 1 1
0.157615314608239 0.155690986734599 1 1
0.185750352281016 0.1839917829283 1 1
0.208277731288688 0.206118179331929 1 1
0.296945507051084 0.293710529217936 1 1
0.211028649314998 0.208785797594442 1 1
0.238030617510867 0.235701650398729 1 1
0.229381683196236 0.226439748503455 1 1
0.130157358978271 0.128846355389875 1 1
0.271392250856723 0.268022626612712 1 1
0.180362911835468 0.178298958199851 1 1
0.173602341582895 0.17158712205523 1 1
0.271288627140325 0.268829629799292 1 1
0.141855110293349 0.140472343723375 1 1
0.10519385279341 0.104056701325833 1 1
0.289612789562574 0.286606991491856 1 1
0.0875450990015872 0.0870165211652669 1 1
0.246593907178971 0.2442742387386 1 1
0.155346043115861 0.15389491772972 1 1
0.204690681324834 0.202429582379636 1 1
0.173975014143571 0.172463035000952 1 1
0.223481019672298 0.221622781844745 1 1
0.162170294975825 0.159988338985453 1 1
0.274648723311412 0.271985810071192 1 1
0.208500542140454 0.205921315506798 1 1
0.195217298048842 0.193410128746173 1 1
0.140256357870019 0.138874607007379 1 1
0.272362653616825 0.269419246601722 1 1
0.128536057918449 0.127304866511307 1 1
0.170318166284007 0.168494566572258 1 1
0.218933164867596 0.216820764706724 1 1
0.295073655435765 0.292293238526667 1 1
0.132676091425417 0.131103473314531 1 1
0.223754703028793 0.221422607784383 1 1
0.193365739151778 0.191202005845668 1 1
0.226047980352948 0.223940860254134 1 1
0.143234972701252 0.141711170794586 1 1
0.155186183835707 0.153475733985253 1 1
0.20461111810133 0.202796030521937 1 1
0.23769328333461 0.235166620839495 1 1
0.175420676066358 0.173183437804331 1 1
0.208164539926951 0.205872423303745 1 1
0.130372786172322 0.129113175548199 1 1
0.113615416047239 0.112031136544691 1 1
0.0647316132560431 0.0643123528756692 1 1
0.179078375084444 0.177252287773725 1 1
0.310561275410594 0.307460346894727 1 1
0.140383094914503 0.139388281289089 1 1
0.127863365258687 0.126023831926121 1 1
0.185596999586221 0.183771517391196 1 1
0.207335225768399 0.204937007118995 1 1
0.220698020486301 0.218800916355297 1 1
0.196868470024028 0.1950180948106 1 1
0.109968037756855 0.108516057163611 1 1
0.169484889284869 0.167823202205565 1 1
0.128236083311328 0.127197034924425 1 1
0.274855849153741 0.271922429704992 1 1
0.256959822558156 0.254265567817545 1 1
0.240504094003032 0.237562528107475 1 1
0.218027221091689 0.215503084009433 1 1
0.136201552970092 0.134856441913532 1 1
0.235813032876477 0.233455006535064 1 1
0.156357003484098 0.154734880876154 1 1
0.151839675113114 0.150589802578131 1 1
0.185469481332931 0.183705827457022 1 1
0.190073917327641 0.188385114844882 1 1
0.0806927836980473 0.0797226266121113 1 1
0.353310769728738 0.350085162475965 1 1
0.0208669864936251 0.0205769902383079 0 0
0.24231146924611 0.240010879148077 1 1
0.250776626877038 0.248435779404777 1 1
0.275450710169062 0.272802868304532 1 1
0.176536364874429 0.174789475478638 1 1
0.21861291114718 0.216158024315584 1 1
0.32808912642698 0.32418853599499 1 1
0.21079818886598 0.208822761817578 1 1
0.195423169899034 0.193538579550183 1 1
0.269482390754236 0.266876032764797 1 1
0.109321481454481 0.1079877213165 1 1
0.122571771715121 0.121591679049367 1 1
0.316738177375176 0.313333807377361 1 1
0.147609691987943 0.146201136591396 1 1
0.12980255304744 0.128339896835277 1 1
0.351166628566234 0.347616585267814 0 0
0.172709775103138 0.170675341089919 1 1
0.26454847739372 0.262679531312751 1 1
0.275747226812066 0.273180959771153 1 1
0.223480194556709 0.221126922117943 1 1
0.247613719659464 0.245260510251181 1 1
0.262307219832588 0.259387817881345 1 1
0.202849474313652 0.20059888116539 1 1
0.23366596326135 0.230869080816083 1 1
0.312975058401767 0.309873273799704 1 1
0.175640243262778 0.173939853090421 1 1
0.202425491780064 0.200640065405225 1 1
0.232796529249215 0.230534839639657 1 1
0.237547099579886 0.235370712833916 1 1
0.256339991732006 0.253871173909181 1 1
0.169866934342903 0.168250048401022 1 1
0.154973437507606 0.153697890050629 1 1
0.168291032986401 0.166834994612163 1 1
0.156691853695734 0.155163843212528 1 1
0.0733098489768639 0.0727092385599181 1 1
0.153851487943549 0.152198624551821 1 1
0.0825052929499443 0.081369952207569 1 1
0.141572962729708 0.140357635678875 1 1
0.260780173663391 0.258741098825227 1 1
0.221774510284993 0.219798122407937 1 1
0.194205058892095 0.192335530608334 1 1
0.235880536824434 0.233506952612344 1 1
0.200151693640824 0.198371588791544 1 1
0.193355023372392 0.191826151289793 1 1
0.225784753565243 0.223074003790386 1 1
0.239038405104954 0.236732305159371 1 1
0.23860097647763 0.235722949689227 1 1
0.0380612295308305 0.0379414515113527 0 0
0.195400637007204 0.194076044129455 1 1
0.240297703370586 0.238029071648586 1 1
0.192907574141551 0.191324131675978 1 1
0.196325487827297 0.194161434078398 1 1
0.166616443572531 0.165014274273356 1 1
0.208503125031104 0.206745663536299 1 1
0.12303505094133 0.121899757444786 1 1
0.241377273632011 0.238675250182234 1 1
0.223632910751089 0.22184445748751 1 1
0.170730696374334 0.169218768891639 1 1
0.243626400777351 0.241103123570004 1 1
0.184713847032689 0.183039472633073 1 1
0.218384495843198 0.21542896873403 1 1
0.0281329372812958 0.0276606918068133 0 0
0.151765038377926 0.150561965000292 1 1
0.273206671346312 0.270166506330315 1 1
0.28498707103759 0.282276506676892 1 1
0.204027165175548 0.202319008681555 1 1
0.108626139296408 0.107633521221818 1 1
0.194074768857903 0.192221280863203 1 1
0.301092493809892 0.297978420801598 1 1
0.296817986688432 0.294367163592783 1 1
0.198960276752478 0.197094797782518 1 1
0.174583288137106 0.172815539544699 1 1
0.171791947238039 0.170405153138849 1 1
0.142161111675198 0.140668858916434 1 1
0.15559419796892 0.153562182566583 1 1
0.263670803530847 0.260863424948094 1 1
0.397157089470667 0.393101678396306 0 0
0.154812056544934 0.153527689243567 1 1
0.164167518312733 0.162265102271638 1 1
0.190710874178698 0.18859922465212 1 1
0.129739014813518 0.128207489067941 1 1
0.110595728349604 0.110128529321835 1 1
0.172680759341778 0.170854895904902 1 1
0.177331999542814 0.176108993032818 1 1
0.264967953290709 0.262532651547319 1 1
0.312794604586438 0.309767847056111 0 0
0.0717513181623805 0.0706624361541976 0 0
0.183406932413811 0.181650387237487 1 1
0.161744240831885 0.160146850564951 1 1
0.214179996156885 0.211629911202798 1 1
0.208258249991496 0.2060792166997 1 1
0.22018717957793 0.217873194940206 1 1
0.291529619653143 0.288920660997892 1 1
0.266904006007196 0.264108655332002 1 1
0.145769575978649 0.144640707065557 1 1
0.272250102460914 0.269888070644033 1 1
0.142002797609375 0.140324244142473 1 1
0.261317725505413 0.258476802496505 1 1
0.322341993602456 0.319309074660326 1 1
0.206522397202452 0.204213355477497 1 1
0.112348137348376 0.111588864069407 1 1
0.244633636498131 0.242500000669599 1 1
0.258768033134318 0.2558630832309 1 1
0.209002568027963 0.206536702628519 1 1
0.322120862395549 0.319235484150193 1 1
0.14985068869068 0.148556541699022 1 1
0.292356949913564 0.289434811974953 1 1
0.267285931489017 0.264256725077921 1 1
0.280899767312747 0.277919763833185 1 1
0.175761472846345 0.173416812736052 1 1
0.132219446918291 0.131030022194949 1 1
0.274772701981686 0.27251424402576 1 1
0.318952056420143 0.315623205912383 0 0
0.272494322149977 0.269872396824458 1 1
0.19519967884568 0.193258517581196 1 1
0.179053945090063 0.177016497226251 1 1
0.190000050518326 0.187899846292795 1 1
0.262195222321686 0.259443883899628 1 1
0.213714745781139 0.211597426223295 1 1
0.254851996015143 0.252404433501482 1 1
0.338748564302295 0.33529553340805 0 0
0.2411390368374 0.239108096210876 1 1
0.252694082465052 0.250250365498999 1 1
0.166245530220616 0.164365857438776 1 1
0.234859597959146 0.23253759502544 1 1
0.172581405561483 0.171139862475286 1 1
0.275865050097883 0.273608022237584 1 1
0.23478846712031 0.232245105531512 1 1
0.0455129482092093 0.0450434916490461 1 0
0.194164486111811 0.192120078986762 1 1
0.27927973266017 0.276337465180543 1 1
0.177266816157148 0.17522774441105 1 1
0.165699747477346 0.164333578613486 1 1
0.180383544221764 0.178050046511725 1 1
0.213329489660601 0.211383433557838 1 1
0.00319973376387655 0.00271797103290462 0 0
0.0642756341436995 0.0634361355155103 1 1
0.207326274335128 0.204972612449727 1 1
0.224863232460427 0.223118440089243 1 1
-0.0518936545132485 -0.0515532869306518 0 0
0.170299271392834 0.168495326238814 1 1
0.298001581506478 0.294999087343223 1 1
0.22910196820651 0.227138363100685 1 1
0.193082481250351 0.191223780239156 1 1
0.136217367651856 0.134958124839936 1 1
0.158917291204407 0.15753077139857 1 1
0.240510659859933 0.237909918083343 1 1
0.172908921884982 0.171200481016439 1 1
0.141278505846079 0.139678513867942 1 1
0.261312901265613 0.258596994181858 1 1
0.192102221039511 0.189942632284702 1 1
0.126469799739968 0.125676531218852 1 1
0.162638862196714 0.160829100388018 1 1
0.180380210600076 0.178253108774024 1 1
0.209694864290301 0.207488307828938 1 1
0.141027322562587 0.13980113927961 1 1
0.17580024750549 0.173935217482808 1 1
0.194791185660041 0.19292248139848 1 1
0.328913054918912 0.325792252116081 1 1
0.251721989475648 0.249388098768874 1 1
0.215945595920825 0.213610930318512 1 1
0.16193776124634 0.160150605898687 1 1
0.204686290015308 0.202414257209785 1 1
0.18372422374355 0.181820687967428 1 1
0.133371352377044 0.132065697981564 1 1
0.302453725252062 0.298837355329576 1 1
0.184185948185897 0.181969505459509 1 1
0.207025074929754 0.204581355232816 1 1
0.220337648768797 0.218429549312475 1 1
0.300094014979406 0.296688425025812 1 1
0.144825980608068 0.143514593970563 1 1
0.202221212112598 0.200074668892016 1 1
0.235602943781445 0.233096559395082 1 1
0.238488636391213 0.235959743501005 1 1
0.272504880272289 0.270148601701857 1 1
0.162654795944785 0.160997031733704 1 1
0.16470693011115 0.163211359169492 1 1
0.176411223212013 0.174646770205078 1 1
0.0557779484278909 0.055076767747772 1 1
0.24468983114168 0.241951435613543 1 1
0.229732025786293 0.227377860455789 1 1
0.337650209138993 0.334139083459925 0 0
0.0712216938521033 0.0707637181926623 1 1
0.265711964074451 0.262897344035105 1 1
0.210979883232771 0.208606941247799 1 1
0.287014001391153 0.284623916386324 1 1
0.298544346680227 0.295452069430778 1 1
0.301830366833965 0.298967107512737 1 1
0.215528857691079 0.213509822130627 1 1
0.276882224146295 0.274339678419392 1 1
0.369364663831863 0.365116579457175 0 0
0.191911822585103 0.189834644475305 1 1
0.253782129155054 0.251196152359834 1 1
0.140532268151891 0.139257409508821 1 1
0.152436669366456 0.150712297582084 1 1
0.26598129300946 0.263322811182664 1 1
0.136011679655751 0.134776760658717 1 1
0.219732775672294 0.217757741548254 1 1
0.141832853843548 0.140469188244594 1 1
0.109748778847069 0.108636915773766 1 1
0.14967878211607 0.147986725772177 1 1
0.218770815372037 0.216472023709928 1 1
0.145385491298042 0.144135812282223 1 1
0.231302739355145 0.228634667194943 1 1
0.223458501219407 0.220909651362642 1 1
0.267032010081819 0.263732675889763 1 1
0.0354495507149157 0.0351307304208909 1 1
0.208191574933057 0.206350432994878 1 1
0.244507506670507 0.242341323547441 1 1
0.209435396908313 0.20759139161488 1 1
0.133461975528335 0.132119218206277 1 1
0.230919761805366 0.228728522044742 1 1
0.0290726685386743 0.0287593693900123 0 0
0.237628690703588 0.235354715672015 1 1
0.137623159660784 0.136656960998432 1 1
0.250024072858334 0.247543285848057 1 1
0.320583404481002 0.317470882691244 1 1
0.248415932483891 0.24594740660308 1 1
0.102434818991751 0.101721122992431 1 1
0.113619655096439 0.112873580084827 1 1
0.183256003163603 0.180652156564098 1 1
0.183184077336596 0.181490702234794 1 1
0.165236725355237 0.163654700973341 1 1
0.244476217720652 0.241649697472043 1 1
0.0826859618145453 0.0816636540094217 1 1
0.0142860599080361 0.0142274578436467 0 0
0.191991119188559 0.190409786116449 1 1
0.160863131953803 0.159128860446955 1 1
0.089142849588425 0.0885737869985378 1 1
0.277820086653308 0.275162269288545 1 1
0.141806657779271 0.140357282674975 1 1
0.251304669888146 0.248750635000422 1 1
0.281332547679043 0.278529317139965 1 1
0.108214310703932 0.1069908725668 1 1
0.150730898834644 0.148794845597577 1 1
0.22606645469799 0.223721717438623 1 1
0.170372797917824 0.168938002862449 1 1
0.34277930900047 0.339447674106514 0 0
0.0567427183603914 0.0561636706561072 0 0
0.2239498803348 0.221800142696753 1 1
0.102057983682578 0.100624344884002 1 1
0.114176137964936 0.113466912346818 1 1
0.239594403786246 0.236864262984628 1 1
0.282580353435071 0.279817170819112 1 1
0.0884137051406795 0.0877566532981861 1 1
0.199565255177225 0.19744545870341 1 1
0.240568067955776 0.238075246576888 1 1
0.348059806170043 0.344732775265561 0 1
0.278456508258069 0.275364449105806 1 1
0.157334139086103 0.155386214337554 1 1
0.0517499674007832 0.0509252245484822 0 0
0.120908578754645 0.119941796676466 1 1
0.216805290104548 0.214725799632183 1 1
0.162834580464957 0.161099898651587 1 1
0.0810176783448422 0.0801125041381671 1 1
0.241532853505246 0.239019685715196 1 1
0.315695427602612 0.312574409008578 1 1
0.317253480813755 0.314089222719106 1 1
0.205137028878385 0.203518978859875 1 1
0.162830671259359 0.16124144780472 1 1
0.129672358118298 0.12815896087565 1 1
0.12199894339613 0.120812935651488 1 1
0.143295424005565 0.141512277698033 1 1
0.202647768746834 0.20061944606105 1 1
0.259741250029134 0.257126202616987 1 1
0.328318580972236 0.324743573477593 1 1
0.21039036961929 0.207726608562856 1 1
0.286047938033204 0.282844101697169 1 1
0.117700567281274 0.116168046442963 1 1
0.152443813317388 0.150784316772523 1 1
0.0711863688340782 0.0706176217817666 0 0
0.166974151893912 0.165159103549389 1 1
0.215484889190132 0.212599736590557 1 1
0.221459345090007 0.219372091030639 1 1
0.241694904053109 0.23930169275099 1 1
0.17068934761125 0.1683977076571 1 1
0.21990634275691 0.217731722166442 1 1
0.327949897806437 0.324704744837895 0 0
0.255934649476684 0.253517251479876 1 1
0.130903782659668 0.129790624676571 1 1
0.257003520076181 0.25430548481407 1 1
0.120545993098624 0.119045179946745 1 1
0.095335677825378 0.0946783463803738 1 1
0.136292251798844 0.134527709823233 1 1
0.274897614425692 0.272250075025883 1 1
0.192463649759737 0.190809399223463 1 1
0.20348545090479 0.201441175552343 1 1
0.168479758404214 0.166602986082845 1 1
0.340850543565039 0.337584363350232 0 0
0.304177755320581 0.301621786663483 1 1
0.234352076922061 0.232065679050632 1 1
0.222963545790054 0.220000844519031 1 1
0.23089172439948 0.228459804752612 1 1
0.144354117174284 0.142873051852303 1 1
0.20777294736493 0.205792057596395 1 1
0.175551437082485 0.173465348858616 1 1
0.203169094177741 0.201200875468678 1 1
0.0847686695867711 0.0843886956832494 0 0
0.230604550220195 0.228325321578615 1 1
0.271709174481309 0.268408536465323 1 1
0.230550497657357 0.228219612376345 1 1
0.210385770879373 0.208069332340126 1 1
0.207009219241562 0.205193000194236 1 1
0.313638757699274 0.310801869423579 1 1
0.137999999303249 0.136988456933294 1 1
0.289762973554546 0.286028267142061 1 1
0.223740013847717 0.221671927733171 1 1
0.269633610501683 0.267495355514477 1 1
0.0540485898802905 0.0535609835988164 0 0
0.217277678897293 0.215077941820159 1 1
0.106678598628216 0.105497820908597 1 1
0.189166201536709 0.186863791600396 1 1
0.237290527130544 0.234919516466309 1 1
0.0481551742702185 0.0474632115360426 0 0
0.336357251844601 0.332974137278674 0 0
0.17620084668967 0.17408280894639 1 1
0.255232677710945 0.252475278506481 1 1
0.172910272816285 0.170843577183767 1 1
0.310745977977632 0.307473445398903 1 1
0.271705325354091 0.268421757608686 1 1
0.206401468144081 0.20452101345366 1 1
0.198757105029821 0.196788387196251 1 1
0.217369140973184 0.214769144984389 1 1
0.189724710878035 0.188176202778197 1 1
0.0455659381361537 0.044991362907768 0 0
0.452459456153764 0.447670687622513 0 0
0.22099628188678 0.218522014433959 1 1
0.287636195201344 0.284882297848113 1 1
0.284732829539271 0.281944051025368 1 1
0.291965531689014 0.288607061694993 1 1
0.1036009712551 0.10291803525772 1 1
0.17140192786752 0.169805004762153 1 1
0.0923751206611562 0.0914295945013392 1 1
0.0759944001467029 0.075153860704591 0 0
0.252573351391174 0.249967416987354 1 1
0.0528051613709926 0.0525390728428425 1 1
0.114131442100913 0.113047524750113 1 1
0.052723942794543 0.0522833924647839 0 0
0.197840536071694 0.195136738069233 1 1
0.269666422339957 0.267015086425769 1 1
0.224419733391278 0.222502822303625 1 1
0.148717028600964 0.146919545432228 1 1
0.235542178648566 0.23312832039714 1 1
0.129182483819002 0.128063019988984 1 1
0.13689359948485 0.135907802219411 1 1
0.15961678110924 0.158512747560132 1 1
0.29361799842975 0.291118328899711 1 1
0.134123611888856 0.133143267135049 1 1
0.26288763722713 0.260310273750046 1 1
0.0880470762484335 0.0870454959218531 0 0
0.332184229037291 0.328720452010632 1 1
0.275623355324269 0.272969602112563 1 1
0.333507683790646 0.330327566159063 0 0
0.26670989744667 0.264296911085808 1 1
0.160594160492206 0.158938391056562 1 1
0.237984486382364 0.235832959807087 1 1
0.116407281213245 0.115262743802987 1 1
0.198774485944893 0.196636963598715 1 1
0.130650677635693 0.128690035051061 1 1
0.200381116068955 0.198396553835544 1 1
0.279641483413444 0.276875384040471 1 1
0.12127268897635 0.120205246634559 1 1
0.123780074952163 0.122739697312594 1 1
0.233477513042464 0.231381596859932 1 1
0.263435616522987 0.260918621896929 1 1
0.138339568603156 0.136471263361371 1 1
0.251369615608317 0.248710336654847 1 1
0.164045911471808 0.162571341935818 1 1
0.226718300109547 0.224742099827158 1 1
0.169673421273364 0.168017369286729 1 1
0.217794627313236 0.215851970065625 1 1
0.13504955828949 0.133678883969995 1 1
0.198147548302101 0.196180914119879 1 1
0.25356607663325 0.250990549873417 1 1
0.0931668784677414 0.0919713534546971 1 1
0.223626021278602 0.221826340625726 1 1
0.25913470037974 0.256717539182194 1 1
0.123080724503054 0.122266001365868 1 1
0.13042445930255 0.129119401799641 1 1
0.1412755256676 0.139541041636059 1 1
0.14454231662846 0.142887640785469 1 1
0.105485628702298 0.104665682580546 1 1
0.225945758348987 0.223778327672767 1 1
0.112655121370483 0.111861667318869 1 1
0.17721704339473 0.174909263365235 1 1
0.145098615387706 0.14385479977598 1 1
0.218176750663814 0.216388626181734 1 1
0.113295038023307 0.112459958873175 1 1
0.204908874133866 0.202854693153366 1 1
0.22106577086406 0.218647814823754 1 1
0.236038880758044 0.233905720615466 1 1
0.223636417827909 0.221476667732951 1 1
0.254114856297437 0.251487045685579 1 1
0.140049602565843 0.13851356838635 1 1
0.152339126061721 0.150350184288235 1 1
0.150463871319748 0.149021944474245 1 1
0.247343104300597 0.244960569591919 1 1
0.0654059990292145 0.0646052428248625 0 0
0.123771413100237 0.122956349798194 1 1
0.239600914968481 0.237389132364653 1 1
0.156119978782478 0.154136958452318 1 1
0.305764209069962 0.303012028210889 1 1
0.163704779726597 0.161844891024329 1 1
0.243861596563257 0.241498852623617 1 1
0.19987514661374 0.197630687691694 1 1
0.0812640897724446 0.0801490565561116 1 1
0.320655420127514 0.31724211810263 1 1
0.199485024801886 0.197865137433284 1 1
0.26273310009298 0.259559947683623 1 1
0.143080699573321 0.141709203955078 1 1
0.224107817338464 0.221460363295024 1 1
0.299383235549027 0.296223552164354 1 1
0.0903022599741101 0.0893946890303323 1 1
0.225273149092398 0.223454715309057 1 1
0.190518515722916 0.188890093464958 1 1
0.104202454471611 0.103387950144612 1 1
0.181439449823448 0.179509292117213 1 1
0.0992584196170868 0.0983239905312213 1 1
0.290490564312187 0.287238213585932 1 1
0.267614101161416 0.265119347703041 1 1
0.284198476227786 0.281267156986224 1 1
0.281781758955311 0.279347945002869 1 1
0.265104202312467 0.262635335329284 1 1
0.157613067544039 0.15597959660128 1 1
0.1684156493987 0.166530334202151 1 1
0.213501479749177 0.21144792011884 1 1
0.253552458105745 0.25076660980623 1 1
0.274592852477699 0.27148622718906 1 1
0.178699468869517 0.176812344548161 1 1
0.238337344219802 0.235978097033329 1 1
0.139862288857298 0.138586392904939 1 1
0.182700486478883 0.181024124129418 1 1
0.180043801191567 0.178553290569628 1 1
0.153627662970405 0.152470415739389 1 1
0.26896442537794 0.266234039708774 1 1
0.196147476167522 0.194111414910698 1 1
0.311755884867707 0.308897720278958 1 1
0.104538898030164 0.103215994991402 1 1
0.267834938964583 0.264661248563379 1 1
0.284145122333087 0.281128820257394 1 1
0.266081754291894 0.263686486515396 1 1
0.217278737870508 0.214722671107152 1 1
0.263091250148753 0.260576478577226 1 1
0.125104499015839 0.124536615241931 1 1
0.115920909750475 0.114561715225447 1 1
0.180495221469769 0.178851968065289 1 1
0.161073157665062 0.15940252969932 1 1
0.102352230651545 0.101409380338692 1 1
0.117552184050317 0.116141453243251 1 1
0.217770843557434 0.215401793287245 1 1
0.31517006671248 0.311876846784032 1 1
0.199991565310606 0.198063485883624 1 1
0.148814984718408 0.146876717063837 1 1
0.221997565500646 0.219743005408772 1 1
0.195409108089069 0.193531557848678 1 1
0.154803091450836 0.153000842026489 1 1
0.210070226427994 0.207916239530533 1 1
0.22473783082375 0.222851742914717 1 1
0.0919462368540167 0.0908626933970884 1 1
0.223111291630092 0.220322701800765 1 1
0.240714877258849 0.237718633397893 1 1
0.147331456304344 0.145616600631636 1 1
0.188893620847806 0.187088286073404 1 1
0.182895520072295 0.181376045163084 1 1
0.171748594139042 0.169650952186659 1 1
0.239062819671596 0.236866447158977 1 1
0.262533528161776 0.260240875289757 1 1
0.253416710459832 0.250947760012871 1 1
0.257833445195486 0.254811606576356 1 1
0.199476562535108 0.197598984502484 1 1
0.2776824265827 0.275456580901936 1 1
0.124277089652609 0.122893319013112 1 1
0.151529069398312 0.149608513372023 1 1
0.277093187565224 0.274424148017863 1 1
0.259437614459119 0.256366644070761 1 1
0.140505914346229 0.139263413695013 1 1
0.226642293953578 0.224373061924927 1 1
0.130760673253385 0.130103715550829 1 1
0.168910681964189 0.167409644619393 1 1
0.219522687534474 0.217432945363862 1 1
0.271672469284001 0.268985507106938 1 1
0.255295692662003 0.252942729768268 1 1
0.107103948694132 0.106059229829231 1 1
0.182068947263926 0.180825204631621 1 1
0.119019881349146 0.11786958440539 1 1
0.126386942199218 0.125168704190848 1 1
0.109404944052663 0.108054018682529 1 1
0.0866151902726497 0.0858354783916843 0 0
0.0845308964560567 0.0836891832184826 1 1
0.253639792532802 0.250927089918331 1 1
0.132853290808554 0.131742493865285 1 1
0.164992916365239 0.163779611754282 1 1
0.207264207788433 0.205123562587789 1 1
0.282141184964577 0.279292699926254 1 1
0.0608541055982314 0.0601551978689982 1 1
0.212532621432312 0.210836341660144 1 1
0.154253760552235 0.152449490267778 1 1
0.159382520611441 0.158089914778118 1 1
0.176715543875497 0.175198499342222 1 1
0.0960120295017571 0.0950998936876044 1 1
0.264519898629352 0.261171591409064 1 1
0.0991643073838782 0.0983473278638192 1 1
0.224019859852475 0.221754711092428 1 1
0.206109841117608 0.204311540079389 1 1
0.0548842149808086 0.0546780702123768 1 1
0.189425404822896 0.187469338455226 1 1
0.136763958766929 0.1348430428009 1 1
0.337823476981296 0.334555158742693 0 0
0.23094213278112 0.228249942084377 1 1
0.271255269693426 0.268801887642728 1 1
0.200813858590062 0.198506507909592 1 1
0.246028594253595 0.243762560284468 1 1
0.126119113143263 0.124317291884635 1 1
0.239737846137703 0.236872821495763 1 1
0.239472040310519 0.23684656883517 1 1
0.148610601914622 0.146869619420103 1 1
0.153425631761187 0.15154048763944 1 1
0.246270285627327 0.243300350597523 1 1
0.242582249899379 0.240013910568204 1 1
0.105627730641966 0.104226862337502 1 1
0.190889444694881 0.189102568725683 1 1
0.126853855773094 0.125730013847785 1 1
0.0929258481210992 0.092243679565733 1 1
0.223389072834731 0.221457114708274 1 1
0.254320187986353 0.251765714886159 1 1
0.0664924461014856 0.0661103055101466 0 0
0.170329330087936 0.168535586688125 1 1
0.215328232722784 0.213244144680559 1 1
0.156745284707039 0.155029692028887 1 1
0.321929235118823 0.318764511268012 1 1
0.231898936916294 0.229792327652823 1 1
0.113782229313184 0.112739530784702 1 1
0.175514001095251 0.173704536123951 1 1
0.234003753584147 0.23155682755098 1 1
0.0773778977432845 0.07664432110632 1 1
0.257065689280419 0.255075112765365 1 1
0.0789053946036381 0.0775325375148902 1 1
0.296555905502273 0.293557590725642 1 1
0.213924003430369 0.21200967272816 1 1
0.256732690782326 0.254117970450841 1 1
0.0714989666326766 0.070480582764423 1 1
0.0930312487943665 0.0925129858961724 1 1
0.246483727425663 0.244320096928661 1 1
0.194930217780131 0.192981345779986 1 1
0.211212105613552 0.209339200106275 1 1
0.157273595264355 0.155386994084172 1 1
0.187796867176249 0.185667162962941 1 1
0.231483960048857 0.228717833341774 1 1
0.237068724087617 0.23483956299083 1 1
0.238306802671228 0.235684985115535 1 1
0.13505902665572 0.133452693236644 1 1
0.175689216900499 0.173975533893386 1 1
0.240161306896766 0.237773352776326 1 1
0.093234128540639 0.0928123122408808 1 1
0.319412228403149 0.316141533298718 0 0
0.249457636978706 0.247103671844801 1 1
0.138387550445527 0.137141148341837 1 1
0.218228696973957 0.216509051175697 1 1
0.140628379390964 0.139337740265638 1 1
0.289668282048729 0.286573965457221 1 1
0.241519734502461 0.23964469290734 1 1
0.349757250808293 0.346139366033996 0 0
0.143932087300352 0.14253366661112 1 1
0.203580923513026 0.201582560986467 1 1
0.212027648190976 0.209558858017937 1 1
0.357176974183334 0.353286545294757 0 0
0.172217483485594 0.170611654165885 1 1
0.18781679630106 0.186160159350674 1 1
0.179574162486483 0.177589563991091 1 1
0.274083291371764 0.271799134355139 1 1
0.162039100132702 0.160830531819955 1 1
0.27178551505168 0.269017728396091 1 1
0.0996801339636205 0.0986516127186141 1 1
0.205633079185312 0.203710525823012 1 1
0.216983627274257 0.214669389923983 1 1
0.11734787128253 0.116647290999872 1 1
0.200899022324858 0.198518061845246 1 1
0.187009376157268 0.185061303171198 1 1
0.0845884352982274 0.08397530520211 1 1
0.162174542421612 0.160714914848414 1 1
0.0743681267467084 0.0737148980599637 0 0
0.309163026655825 0.306441899371679 1 1
0.225255317121767 0.223056466951648 1 1
0.31393446347106 0.310319957848911 1 1
0.184175623161994 0.181762175218387 1 1
0.251617341202415 0.249133723134249 1 1
0.220956081941501 0.218434826158862 1 1
0.216991955593016 0.215579903881034 1 1
0.231521211618626 0.229172518300639 1 1
0.175776171661746 0.17387855923714 1 1
0.188719462401481 0.187090552952184 1 1
0.136955883752511 0.135302020322698 1 1
0.200810812531465 0.198680892477754 1 1
0.230160962220631 0.227526294642863 1 1
0.160973643480984 0.159599207181759 1 1
0.251387107511884 0.249274410427271 1 1
0.222001553806957 0.220069926724562 1 1
0.269834121662531 0.267347645683695 1 1
0.194252425326039 0.192150904837657 1 1
0.210898859833385 0.208755213900832 1 1
0.205649094856312 0.203829023298293 1 1
0.142409870080821 0.14098097459432 1 1
0.202740270309869 0.200905172998788 1 1
0.264768170864666 0.261981739420894 1 1
0.0856680291638788 0.0843947029427102 1 1
0.283160851628047 0.280039700445263 1 1
0.154308104035012 0.152764132084827 1 1
0.109016662457995 0.107702284067442 1 1
0.178814578924737 0.177270989743999 1 1
0.328210116678255 0.324874068574403 1 1
0.220571580219585 0.218336116270966 1 1
0.207042297185186 0.205187460640383 1 1
0.148929301590607 0.147344249540782 1 1
0.157008397219721 0.155214010345402 1 1
0.272647280380147 0.269871665488225 1 1
0.209200415937441 0.206784217995097 1 1
0.278735393414332 0.275864381940003 1 1
0.173533860157946 0.170941326169425 1 1
0.217465282221611 0.215245093145963 1 1
0.21622556885279 0.213206380850059 1 1
0.165483381557901 0.164344969185208 1 1
0.173068735508856 0.171747801489959 1 1
0.144024478618586 0.142754558799587 1 1
0.0971519605259812 0.0965105666533236 1 1
0.179001295807855 0.177390433256668 1 1
0.211521215300822 0.209533769559765 1 1
0.330890768746805 0.32809198278421 0 0
0.213762113674782 0.211439730004418 1 1
0.304995521471287 0.302241098391609 1 1
0.0790122327653156 0.0777802901019844 1 1
0.256901902537421 0.253882977412305 1 1
0.230780726102639 0.228774969903082 1 1
0.212390137846866 0.210219714971755 1 1
0.28826590099101 0.285926402369299 1 1
0.154072823812985 0.152259649105164 1 1
0.356046845716833 0.352615211616907 0 0
0.102544882707908 0.101568390544796 1 1
0.196947125527805 0.195101729316756 1 1
0.209551017278663 0.206917889843544 1 1
0.144327725518847 0.14319540737172 1 1
0.234328752032149 0.231821604769789 1 1
0.217231566822504 0.214516452345011 1 1
0.31137422670653 0.308118207585843 1 1
0.21152227627715 0.209196265043348 1 1
0.224725033625214 0.222539031945195 1 1
0.217761584592733 0.216022604727023 1 1
0.300432588960985 0.297537434404036 1 1
0.237438737078889 0.234143021834175 1 1
0.0587147739956289 0.0586485746993645 1 1
0.246384487371673 0.243289762623183 1 1
0.212437325997847 0.210501863158265 1 1
0.228725662320188 0.22678139800127 1 1
0.168237084420415 0.166388224071329 1 1
0.393116630567768 0.389432515681115 0 0
0.255371610009793 0.252944579500858 1 1
0.162210046974115 0.160498671769734 1 1
0.179797010744225 0.178055490514227 1 1
0.231825441110715 0.229299887760847 1 1
0.149427519830859 0.147580047827246 1 1
0.243882488339928 0.242013836823641 1 1
0.146022829730961 0.144792316320812 1 1
0.187911726310455 0.18600362362996 1 1
0.253258329384756 0.250725948000513 1 1
0.143617663309216 0.142589117116251 1 1
0.18599842128458 0.184253258970569 1 1
0.120781978848207 0.119026631070436 1 1
0.157428067635123 0.155596173975399 1 1
0.148040563034374 0.146255709525472 1 1
0.343831044468432 0.340373086500813 0 0
0.0731341141772029 0.0727727717011231 1 1
0.196671243583638 0.194834383820913 1 1
0.131303275380891 0.130397810316239 1 1
0.214139521323452 0.212181545854143 1 1
0.236052640958651 0.233645849328983 1 1
0.260544874390807 0.258014207560286 1 1
0.135397700901206 0.133720161448463 1 1
0.342389577154008 0.338801829436976 0 0
0.241251126207829 0.238779892379223 1 1
0.116954130298121 0.115695474996293 1 1
0.228185033788927 0.225758258583247 1 1
0.238125080087259 0.235941131703052 1 1
0.187954560304186 0.185966914900541 1 1
0.282482724867988 0.27928035202214 1 1
0.15339795158158 0.152120735681017 1 1
0.176295058515813 0.174411067599353 1 1
0.170481045118506 0.168927623060829 1 1
0.130041941642309 0.128317901898225 1 1
0.17881046273665 0.177364619387736 1 1
0.208346169634342 0.206136070544671 1 1
0.181464782579394 0.179596485692655 1 1
0.218558290837418 0.21603333055652 1 1
0.225720166171662 0.224027320835452 1 1
0.114624442578451 0.113876471056628 1 1
0.264095565380928 0.261083477725531 1 1
0.132846471316375 0.131580826107767 1 1
0.209150185369688 0.207051549597008 1 1
0.204642641428848 0.202938936384474 1 1
0.177032541952118 0.175287538552528 1 1
0.296278646389807 0.293292239633207 1 1
0.235773715312927 0.233264065187061 1 1
0.227822758721471 0.22564148374979 1 1
0.183030341408613 0.180936572852842 1 1
0.21834083090917 0.215989674085837 1 1
0.345769481156761 0.341954856294419 0 0
0.204731744894613 0.202915907524853 1 1
0.133193499141483 0.131424841138145 1 1
0.146918393327265 0.145498124143666 1 1
0.221620044036029 0.21934042107835 1 1
0.270877628657806 0.268042367420991 1 1
0.250971134800011 0.248324433275177 1 1
0.159653303414317 0.158583310191155 1 1
0.186540617138204 0.184729065980217 1 1
0.221420745045426 0.218538770198658 1 1
0.252650859552477 0.25043634553587 1 1
0.159651892872474 0.157964819515829 1 1
0.134582770460101 0.132795474447805 1 1
0.248589771601396 0.245816302125798 1 1
0.20327089981382 0.201439949734797 1 1
0.304312007611635 0.30150438317164 1 1
0.339524133242551 0.335640771032828 0 0
0.139891325792391 0.138834896084572 1 1
0.2139791053861 0.211827261142436 1 1
0.227346995757996 0.224319371970413 1 1
0.207498228041782 0.205366340002313 1 1
0.170806391489812 0.168953126520321 1 1
0.168741640398873 0.16665309652664 1 1
0.271266601544395 0.268433267207241 1 1
0.0411027557530468 0.0407651575066825 0 0
0.132627183459712 0.131105828615037 1 1
0.089464932442358 0.0888217762908016 1 1
0.173577381808699 0.171932647586593 1 1
0.197685737987565 0.19609896727134 1 1
0.148775135482386 0.147150740673952 1 1
0.0611744701270104 0.0607791206232374 0 0
0.241714036290757 0.239439399986339 1 1
0.234741226538367 0.231797494279594 1 1
0.196274315691755 0.19453345017247 1 1
0.22674429054568 0.223999419012835 1 1
0.211408385464612 0.20939589269128 1 1
0.246883711415982 0.244256326853391 1 1
0.214079978086653 0.211852803763449 1 1
0.201997439083467 0.200442757648125 1 1
0.258124302787242 0.254689880824472 1 1
0.185218245017809 0.183495376727281 1 1
0.171293751394646 0.169673399098433 1 1
0.175239894260495 0.173656773197791 1 1
0.21990801185 0.217628032902216 1 1
0.310720740829637 0.307194153296253 1 1
0.227752980115897 0.225495382539724 1 1
0.053016859819676 0.0522130834846073 0 0
0.119640004787471 0.118711359854861 1 1
0.176809358772509 0.17518008115206 1 1
0.23124805374498 0.228901022211625 1 1
0.181000997298297 0.179003126392708 1 1
0.243268031776308 0.241161121849801 1 1
0.231448399607193 0.228693515178516 1 1
0.189076004776406 0.186892821157663 1 1
0.156430894676869 0.154643333694008 1 1
0.163161595138945 0.161599825469742 1 1
0.144104838945904 0.142971945440561 1 1
0.218384379175915 0.216109619428532 1 1
0.223467783246829 0.221611654663378 1 1
0.230446109280919 0.228468518262259 1 1
0.16452948897566 0.162517938593553 1 1
0.115895879869098 0.114870554374621 1 1
0.23237186241321 0.229817286666371 1 1
0.14662108776122 0.145018454100639 1 1
0.165059343192639 0.162889650497051 1 1
0.235462670503843 0.233144482280362 1 1
0.272666630943571 0.269913002020707 1 1
0.146163756709446 0.14462291351337 1 1
0.122076391552982 0.120470170037892 1 1
0.343453232217569 0.339990407996409 0 0
0.250944998741177 0.248402205858498 1 1
0.10907152389202 0.107794415023868 1 1
0.113376490682478 0.11195662336773 1 1
0.152687189458511 0.151059555807853 1 1
0.215449412748794 0.212873760648904 1 1
0.195098105950558 0.193240345110584 1 1
0.222836400103657 0.220814700382908 1 1
0.333918483040471 0.330994976257172 0 0
0.130904603995775 0.129741276709525 1 1
0.356921152193816 0.353129114809418 0 0
0.246771078305531 0.244325053522783 1 1
0.216279486742187 0.214031059225542 1 1
0.19692516030026 0.194707459267968 1 1
0.151304764290855 0.149859465204751 1 1
0.169376046715165 0.167389534775047 1 1
0.120324928312731 0.118939950117464 1 1
0.28064249388734 0.27827310996421 1 1
0.176737599379623 0.174823004686163 1 1
0.201118946657791 0.198934287039509 1 1
0.298246781779671 0.295226036922098 1 1
0.195526833889161 0.193655496358955 1 1
0.347989334581362 0.344246889124668 0 0
0.130965723462748 0.12982633209738 1 1
0.22053649184486 0.218437344194078 1 1
0.325565752189996 0.322088246240185 1 1
0.0780585225767155 0.0771782776492519 0 0
0.362890090588852 0.359110496615403 1 1
0.281611434860906 0.277973858151506 1 1
0.174249538734166 0.1725056334958 1 1
0.334052007944062 0.3307996115809 0 0
0.327220912565506 0.323790100002843 1 1
0.217328794100583 0.214682956782162 1 1
0.28245856890745 0.2791527538022 1 1
0.29408222124463 0.291016288809779 1 1
0.355263169969871 0.351232629606461 1 1
0.148904034087313 0.147357512332839 1 1
0.253156371795742 0.250062951489733 1 1
0.252150810905732 0.248832470663117 1 1
0.146169629244493 0.145086041090328 1 1
0.219347404712441 0.217174226090725 1 1
0.27835190957484 0.275838697404116 1 1
0.229762084920423 0.226987911409006 1 1
0.213603957094305 0.211572145100847 1 1
0.15329950612468 0.151777408693216 1 1
0.194761721325664 0.193190799685142 1 1
0.0945942738355734 0.0935394698700592 1 1
0.0818266334632803 0.0812175816313995 1 1
0.262800029521319 0.259731364424236 1 1
0.226507697058225 0.224549712692307 1 1
0.17876088930912 0.177666681581904 1 1
0.193802164599674 0.191943263716612 1 1
0.215178665175193 0.212526463371282 1 1
0.26948446493049 0.266715503813438 1 1
0.24059145220791 0.237692182768518 1 1
0.0348997247686483 0.034617045351755 0 0
0.205806956064717 0.203572309878003 1 1
0.103109050076499 0.102062298261068 1 1
0.0649524739711843 0.0646699938731065 1 1
0.165524356655801 0.163974090733961 1 1
0.158094090401412 0.156679861642411 1 1
0.207264575418966 0.205011877581362 1 1
0.118984057275254 0.117936622735179 1 1
0.254189068807094 0.251738818851331 1 1
0.10843838363055 0.107836328115546 1 1
0.216483569764744 0.214798831266746 1 1
0.201948358664582 0.199768370243161 1 1
0.176111450892598 0.174305628220914 1 1
0.223165445474749 0.221030334167874 1 1
0.181779594618865 0.180198181227329 1 1
0.240408191192577 0.237968637794766 1 1
0.208436265709003 0.206506740563319 1 1
0.261426532579298 0.259057510643678 1 1
0.282867717228703 0.279707517343897 1 1
0.205348481057224 0.203481505851884 1 1
0.255848451072244 0.253177269062478 1 1
0.202499338303205 0.20054795134423 1 1
0.283308043613575 0.280253831388712 1 1
0.210509187441666 0.208852897027104 1 1
0.268618478155104 0.265854018527652 1 1
0.202174846997042 0.200093032684399 1 1
0.253698755298859 0.25139214011841 1 1
0.212391349564011 0.210093559585465 1 1
0.316942410303956 0.313953949562922 1 1
0.276630984718975 0.273898340459825 1 1
0.280101351460944 0.277182584525314 1 1
0.251135447292309 0.248794970927283 1 1
0.269404364812612 0.26672129673618 1 1
0.082593586130474 0.0816312606684529 1 1
0.350905177208431 0.347523512886706 0 0
0.0645412222163657 0.0640506357396472 1 1
0.143763939997248 0.142630391205996 1 1
0.132416529760208 0.131415436088383 1 1
0.19023619363443 0.188129134175156 1 1
0.258103917467322 0.255232918693319 1 1
0.145684176510267 0.143829468773268 1 1
0.234446667470963 0.231519852401749 1 1
0.37015739993952 0.365594763371989 0 0
0.228599189075746 0.226582905931317 1 1
0.173392275342615 0.171248747011204 1 1
0.237967166829928 0.235739381196956 1 1
0.179046701815078 0.177363629910266 1 1
0.221859118164423 0.219624573775106 1 1
0.234299478769704 0.23221322364282 1 1
0.186275374346901 0.184433647674273 1 1
0.184636699516376 0.182716413345106 1 1
0.272087041051736 0.269301276956819 1 1
0.104795480874043 0.103542998183633 1 1
0.190941475425341 0.188971654484621 1 1
0.230661515576739 0.228647984034526 1 1
0.237771005747851 0.234860767056715 1 1
0.209330493749776 0.20760163558372 1 1
0.178158013320981 0.176814454137301 1 1
0.267415878300146 0.265220527058753 1 1
0.162343669617573 0.160920988793017 1 1
0.209266175301949 0.206811438108537 1 1
0.224254019849256 0.221899772367206 1 1
0.210281973131519 0.208432703947038 1 1
0.203366419634573 0.201406764590046 1 1
0.212457881028306 0.210249285653836 1 1
0.133270928815412 0.132271153305107 1 1
0.241865074143791 0.239479928527381 1 1
0.101268267577698 0.100158723412028 1 1
0.110579686286796 0.110130760815676 1 1
0.16828286632367 0.166375964287922 1 1
0.209368217958291 0.207134482131472 1 1
0.217648137621178 0.215643116892464 1 1
0.193921177137214 0.192341442048573 1 1
0.14373225943797 0.142825562618299 1 1
0.157316664721377 0.155995100485164 1 1
0.293953418785207 0.290782490692456 1 1
0.122980729457409 0.121337928666869 1 1
0.349593882542608 0.346137570823981 0 0
0.173675960617516 0.171779943040995 1 1
0.212713032297637 0.210045982341551 1 1
0.168178128649821 0.166753970439389 1 1
0.177402908777563 0.175663936835343 1 1
-0.0900111227091043 -0.0892726571843497 0 0
0.173631763815655 0.171989982732639 1 1
0.260206696990345 0.257739705667883 1 1
0.311741630904719 0.30902335888943 1 1
0.154649052667748 0.153347692952916 1 1
0.0703800923610161 0.0698028378708791 0 0
0.272036659282528 0.269448342635173 1 1
0.198535132547442 0.196853279329501 1 1
0.349639132010516 0.346038353442127 1 1
0.166792228806374 0.165055075578363 1 1
0.270268440725056 0.267378117981147 1 1
0.126797650698396 0.125894339304313 1 1
0.128672194904577 0.127257352834932 1 1
0.296455445324333 0.293863832621714 1 1
0.0929956556303368 0.0924878491305237 1 1
0.110695261787064 0.109886303294652 1 1
0.119220186750764 0.118230548770639 1 1
0.114698573016502 0.113678308838776 1 1
0.200043444494004 0.197974171546984 1 1
0.22585856770218 0.223376121547546 1 1
0.0539284671428778 0.0534070437855357 0 0
0.213019255016262 0.210745348339019 1 1
0.151711851368144 0.150193509985178 1 1
0.203707335973085 0.201794875060182 1 1
0.275048503421226 0.27229342581556 1 1
0.327862131403125 0.324699213788528 1 1
0.14149907235656 0.139948199539518 1 1
0.120175476894271 0.118755080676873 1 1
0.284034838893281 0.281264140020582 1 1
0.226908254418337 0.224729337157269 1 1
0.177715756929894 0.1761578192959 1 1
0.109742359682747 0.109095580151118 1 1
0.219461556418326 0.217206903983407 1 1
0.25442408417632 0.252404045297718 1 1
0.2368465045755 0.234172018433007 1 1
0.0230713892014419 0.0228495956451855 0 0
0.0657930339673077 0.0652911116544312 0 0
0.168890536472475 0.167127192007855 1 1
0.118465363483688 0.117535740162719 1 1
0.15656493750567 0.155292243055565 1 1
0.256078040928835 0.253787092132227 1 1
0.267404310943893 0.263765799245083 1 1
0.253600454211122 0.251489761376345 1 1
0.220819435195255 0.218445918396092 1 1
0.133434563486017 0.132313890112702 1 1
0.21149553137189 0.209534563719023 1 1
0.205251153423352 0.202891008360829 1 1
0.255734654171392 0.252873337569266 1 1
0.161132655718285 0.159407682674339 1 1
0.202142402681811 0.19997728526777 1 1
0.227490414797002 0.225226545502108 1 1
0.0537249853375738 0.052790290792829 0 0
0.320678267115868 0.317432013387121 1 1
0.140965234745497 0.139095808723846 1 1
0.346836093295875 0.343274545772945 1 1
0.24997499592122 0.247519322064267 1 1
0.329463969012876 0.325959368263228 1 1
0.189241484678567 0.187453983898742 1 1
0.264254933585274 0.261721687629358 1 1
0.0272802630508012 0.027427685828676 0 0
0.213459411514467 0.211424251607878 1 1
0.332875389176097 0.329665532880303 0 0
0.268157775713231 0.265711751482131 1 1
0.0469437072216742 0.0464153435071391 1 1
0.094149662278875 0.093535841419105 1 1
0.193314836544138 0.191770296929542 1 1
0.353105523567808 0.349401598137231 0 1
0.105403481519495 0.104858236413378 1 1
0.215833493227964 0.213445173786203 1 1
0.276766518757756 0.27399352915093 1 1
0.17906344978358 0.177194810629881 1 1
0.0893098935050737 0.0884847111621578 1 1
0.141798170056109 0.140662700917008 1 1
0.185949939992604 0.184339774127183 1 1
0.208009232831834 0.206268230403235 1 1
0.276426152994362 0.274136866310419 1 1
0.212791080807722 0.211231980040273 1 1
0.19281403043966 0.190199404763179 1 1
0.229837027943709 0.226805656023705 1 1
0.282921579708302 0.280135113140912 1 1
0.208509830055333 0.206043978383839 1 1
0.0652733071658028 0.0645903499934687 0 0
0.190048056214954 0.187794023827214 1 1
0.199240207533683 0.197740192016013 1 1
0.222358379918835 0.220510555152074 1 1
0.168395734021504 0.166990413810005 1 1
0.238403333485605 0.235497669981737 1 1
0.204691046349827 0.202535199275192 1 1
0.210918464886905 0.209172428474252 1 1
0.168379606506524 0.166430407278049 1 1
0.240613166930179 0.238301825592584 1 1
0.26304965250504 0.260120161177463 1 1
0.130625465189308 0.129139427453589 1 1
0.25012256580969 0.247851377686667 1 1
0.181782847249955 0.180031624131819 1 1
0.240311149540101 0.23813770532641 1 1
0.17455663439617 0.172844889287345 1 1
0.195648907766553 0.193909837484255 1 1
0.23647217709743 0.233706867838398 1 1
0.18122708884842 0.179689424321397 1 1
0.277711547100823 0.274975147970509 1 1
0.20987527968601 0.207738909617519 1 1
0.21470405097805 0.212621052544037 1 1
0.303297828042313 0.300361935855321 1 1
0.0254713152523983 0.0250948483936893 0 0
0.141140065361746 0.139815410351045 1 1
0.196484583994797 0.194771340184174 1 1
0.149973400043855 0.148676387925356 1 1
0.107604484522489 0.106834175706382 1 1
0.139057197185556 0.137487827426401 1 1
0.160554176452743 0.158923495925552 1 1
0.19160964494698 0.189687887771309 1 1
0.197210559808989 0.195453180074834 1 1
0.309931676909008 0.307393178479113 1 1
0.17681537766589 0.175217476011822 1 1
0.218445857957634 0.215596570293339 1 1
0.216991376363136 0.214609010655931 1 1
0.247674089101263 0.245280882273022 1 1
0.107295722295982 0.10612254149696 1 1
0.104963291378254 0.103873540410376 1 1
0.238777669415266 0.236332833061294 1 1
0.238500513759567 0.235498303522712 1 1
0.14638312486329 0.14520659128765 1 1
0.222021677987815 0.219855302244684 1 1
0.212477383030108 0.21020567967632 1 1
0.176697228370974 0.175007618672905 1 1
0.218092702622073 0.21631662909408 1 1
0.0558713713483773 0.0549578805391093 0 0
0.144985839094766 0.14376924444542 1 1
0.184156421442872 0.182568174633105 1 1
0.153305657515007 0.15187178677593 1 1
0.164089156768097 0.162030596916824 1 1
0.293688701205978 0.291006413388158 1 1
0.297310394644126 0.293804237943622 1 1
0.230453332774356 0.22800235513586 1 1
0.22607593820035 0.224136963795421 1 1
0.128469109105083 0.127417418445189 1 1
0.212124839911869 0.209913382676804 1 1
0.241546911812853 0.238965118684869 1 1
0.301142234878317 0.297864887188786 1 1
0.204988563868129 0.202874838304872 1 1
0.188141562613327 0.186451449711275 1 1
0.166016263170847 0.164428817919987 1 1
0.245253185659397 0.24273535348654 1 1
0.212872972661457 0.210586388978885 1 1
0.1391363131739 0.137545814613536 1 1
0.186273010310765 0.184439459957882 1 1
0.28444794311519 0.281164468536856 1 1
0.185693564585484 0.183732797175983 1 1
0.185127638098602 0.183214573077539 1 1
0.18614004781194 0.184459545285003 1 1
0.25773279914064 0.254619590550152 1 1
0.247831237195139 0.245489640953582 1 1
0.122398833280608 0.121914980787092 1 1
0.112479804945982 0.111553160228967 1 1
0.133794442647651 0.132629513867728 1 1
0.121643938457251 0.120947987679811 1 1
0.276163971207126 0.273235213254476 1 1
0.159926300186732 0.158082497664288 1 1
0.143816266162276 0.142525963361666 1 1
0.209580033074476 0.206948093751815 1 1
0.22065394588031 0.218169874525763 1 1
0.314694186882312 0.311552637121692 0 0
0.333908264239209 0.330683441503142 0 0
0.242832016982049 0.240401763461634 1 1
0.224247745459269 0.221917698183247 1 1
0.330765137767813 0.327330014580492 1 1
0.1625954932602 0.161355304360636 1 1
0.13954717709566 0.138620704620708 1 1
0.242750164602317 0.240390605705392 1 1
0.201602148589804 0.199591903126995 1 1
0.142493654073951 0.141225201013317 1 1
0.170265588612726 0.168959070389643 1 1
0.204365128721173 0.20197348943487 1 1
0.194699570729493 0.193092369272262 1 1
0.28542046060417 0.282663425230722 1 1
0.182175430226946 0.180154712839216 1 1
0.112522238585825 0.111017182439954 1 1
0.22688885403293 0.22445007500634 1 1
0.24347866555009 0.240944662303765 1 1
0.146410205033765 0.1453420527594 1 1
0.232097579609441 0.229915830263023 1 1
0.345454658489277 0.341949173142144 0 0
0.224862808292278 0.222122649919527 1 1
0.131171146232466 0.12985064065263 1 1
0.206084500292741 0.203835786637899 1 1
0.0834172369789246 0.0826669294208423 0 0
0.134328954473352 0.13316556013922 1 1
0.23530563341136 0.233023877225117 1 1
0.214519610674636 0.212331790328735 1 1
0.0747043419959331 0.0738802145927575 1 1
0.160334561664378 0.159366339246137 1 1
0.197049421119435 0.195205590756528 1 1
0.145521610745786 0.144094016125797 1 1
0.181163873424774 0.179873034914469 1 1
0.210555877883585 0.208392473529896 1 1
0.270942960637398 0.268314617043707 1 1
0.224616744772796 0.222248501425437 1 1
0.107712766012548 0.106802065267561 1 1
0.0785595138916504 0.0779838208346999 1 1
0.0897153337735623 0.0887819075823251 0 0
0.0791703122089065 0.0786939177747207 1 1
0.151529437896948 0.150150404456103 1 1
0.203394634762402 0.201250814705185 1 1
0.351051029317052 0.347011084466028 1 1
0.277761967241506 0.274265122928433 1 1
0.325315537134478 0.32226479145079 1 1
0.167563253098801 0.16568583394634 1 1
0.038214334743191 0.0383282064733943 0 0
0.16783720674161 0.166324177851875 1 1
0.0590325382322168 0.0585869266683875 0 0
0.315808618617657 0.312443716702105 1 1
0.12258700556563 0.12124540404448 1 1
0.30369544301988 0.301063822797849 1 1
0.181711529670694 0.179556801436556 1 1
0.155195709715062 0.15354254651568 1 1
0.149212715274891 0.147792864476346 1 1
0.321734450999177 0.318957891512881 0 0
0.233516686694226 0.230817747402614 1 1
0.227324367029455 0.225339142660819 1 1
0.19741603848859 0.194768786959668 1 1
0.24513796242798 0.242048279737771 1 1
0.236501801398993 0.234137792774123 1 1
0.197458679802362 0.195795839904454 1 1
0.19591429274323 0.193389544797802 1 1
0.129281323648628 0.127380066323046 1 1
0.256641965486514 0.254025900733216 1 1
0.178553266321454 0.176765894510469 1 1
0.188147398956114 0.186055767305206 1 1
0.240299394948733 0.23823864784703 1 1
0.263142456634236 0.261168538110422 1 1
0.25763239906421 0.254379319481039 1 1
0.0987018429717312 0.0977267933281677 1 1
0.178313006795009 0.176353600915338 1 1
0.203534993950041 0.201732801553399 1 1
0.164323966874367 0.162765143481411 1 1
0.23807787884966 0.235368656943812 1 1
0.207505523128459 0.205277147778073 1 1
0.162264592947737 0.160705047650292 1 1
0.181948550361931 0.180109015438979 1 1
0.158108195048158 0.156650377506802 1 1
0.198624283088306 0.196055618553382 1 1
0.181817267540431 0.180275239233409 1 1
0.211752419625429 0.209105949365939 1 1
0.222654894712743 0.22073722829347 1 1
0.181928483391552 0.179681682395193 1 1
0.222603491094375 0.219392082490692 1 1
0.238679557786471 0.236202596396661 1 1
0.100035557033077 0.0989030757065111 1 1
0.163401066774916 0.161187961936619 1 1
0.144982100339778 0.143716422823909 1 1
0.119348374069665 0.118585572749711 1 1
0.17219738892482 0.170753284437252 1 1
0.116618083123465 0.115802166651627 1 1
0.217272765763784 0.215360898570035 1 1
0.122084607970962 0.120942948759209 1 1
0.240432366732723 0.238387877944982 1 1
0.152803985431628 0.152031186151759 1 1
0.142650710543272 0.141636392278657 1 1
0.159438274108628 0.158170628756239 1 1
0.271287732867344 0.268739539053059 1 1
0.190396260801487 0.189058308029369 1 1
0.303603371789608 0.300497459315165 1 1
0.114111816296157 0.113249945178731 1 1
0.168637749706607 0.166974575999461 1 1
0.254941361080044 0.252526776048291 1 1
0.39551143572947 0.391164938409102 0 0
0.168623119500223 0.167306548964809 1 1
0.194833802936969 0.192971962564757 1 1
0.103193995116367 0.10221359362867 1 1
0.110296662365257 0.109478647652929 1 1
0.239065665363046 0.236552621809353 1 1
0.144092046355307 0.14254379072018 1 1
0.184876209658215 0.182781837060796 1 1
0.129301290856319 0.127753494051983 1 1
0.18205777000738 0.179779060351699 1 1
0.0903327549992654 0.0892369234312624 1 1
0.133562365619475 0.132511513905345 1 1
0.24287515936343 0.23994979984773 1 1
0.21456481808381 0.212281427943141 1 1
0.113252809929121 0.112365077126431 1 1
0.10012054458466 0.098824007134917 1 1
0.236181825219431 0.233583254959685 1 1
0.265710226325939 0.262834584382349 1 1
0.152263882238286 0.151097346621726 1 1
0.198530766278735 0.196473213903056 1 1
0.0803211171296642 0.0796082646130648 0 0
0.225342592175988 0.223537478132107 1 1
0.200905938663748 0.198890657204134 1 1
0.315921710459044 0.312746871198441 1 1
0.140632700685447 0.139467052254334 1 1
0.323514177824537 0.320664845490335 0 0
0.276267661833929 0.273725404501785 1 1
0.250846551598483 0.248169707320991 1 1
0.305195631086097 0.301835462375057 1 1
0.235438553683501 0.233223608722089 1 1
0.125842340512664 0.124547945089827 1 1
0.15242690127359 0.150865098289127 1 1
0.13665153703635 0.135394335112389 1 1
0.221708048075503 0.219468242888676 1 1
0.228851181348157 0.226295788822178 1 1
0.222099272085804 0.219557442024428 1 1
0.201352463409622 0.19934270209416 1 1
0.123232403172467 0.121908992700921 1 1
0.155711836793173 0.153967806755928 1 1
0.180447337117054 0.178666485375662 1 1
0.109543067665299 0.108622909890561 1 1
0.30086908448051 0.297198805721433 1 1
0.199175280435087 0.197476803126403 1 1
0.0854713675657742 0.0844430481558371 1 1
0.125114093075581 0.12388313554767 1 1
0.236724124716236 0.23468255370494 1 1
0.15928852774838 0.157003185399028 1 1
0.184663479909566 0.183083107025743 1 1
0.263432374511533 0.261208449721008 1 1
0.207118852336501 0.205526250565643 1 1
0.18623974703173 0.184528346127882 1 1
0.201625118129079 0.199657601465939 1 1
0.328409098510103 0.324202420296127 1 1
0.249691894540602 0.247368304849029 1 1
0.202831123681034 0.20080823888742 1 1
0.126526931105522 0.125306883591006 1 1
0.224564728257626 0.222520974800232 1 1
0.295828482874959 0.29260150645707 1 1
0.204570886499703 0.202587987331254 1 1
0.299763325583217 0.297074728170102 0 1
0.285735673221382 0.283379019118653 1 1
0.191667505914512 0.189866848237594 1 1
0.212783339564402 0.210310878737102 1 1
0.127320510127283 0.125736801732395 1 1
0.248048349748335 0.245506407011773 1 1
0.208370777433121 0.206446586830685 1 1
0.173621361996561 0.171783316182585 1 1
0.26986559093134 0.26714706567859 1 1
0.325537950515422 0.322410579375 1 1
0.224139224821735 0.222043152861483 1 1
0.184250395244864 0.182888931514427 1 1
0.323337394313617 0.319743811892683 0 0
0.224956676035019 0.222523791617061 1 1
0.240632758256159 0.23774888880134 1 1
0.242007693996809 0.239301187037192 1 1
0.130006513558323 0.128923169542345 1 1
0.116528693118741 0.114880846103104 1 1
0.120942405213871 0.119473834326451 1 1
0.295075695048482 0.291796747961767 1 1
0.064281239672189 0.0637389929945519 1 1
0.22792628875272 0.225482852956295 1 1
0.223540925870708 0.221301759800404 1 1
0.0693704566920105 0.0684788307134695 1 1
0.246359319412017 0.243790868201849 1 1
0.20543820479786 0.203634486940623 1 1
0.131898076054801 0.130355506033631 1 1
0.244782322895795 0.242335442430112 1 1
0.286242321021646 0.283134504845352 1 1
0.0820764397981945 0.0808314728510791 1 1
0.230515871761158 0.227859728441093 1 1
0.150679725132902 0.148995510843314 1 1
0.1843883479155 0.182928038633367 1 1
0.189910061929309 0.188111445010692 1 1
0.119494202806313 0.118184618950171 1 1
0.280254041505058 0.277680820635021 1 1
0.220607276310118 0.218257865266639 1 1
0.3522034376812 0.348414274528357 0 0
0.0981336853653299 0.0972538984505379 1 1
0.390962293477622 0.387439833498871 0 0
0.226293331545807 0.224064203655949 1 1
0.223829603012319 0.221600777993695 1 1
-0.0730391058510024 -0.0733057802091063 0 0
0.291659959622933 0.288951638061972 1 1
0.124908010496117 0.123834207176803 1 1
0.218505914499494 0.215946363564143 1 1
0.272334401289858 0.269915146873568 1 1
0.0773434506716993 0.0767439626112937 1 1
0.18366081828582 0.181551186407229 1 1
0.227262496566305 0.225074642273305 1 1
0.199058868815079 0.196470771589714 1 1
0.21816377631921 0.216194021878261 1 1
0.203853413850579 0.202279729489071 1 1
0.217881733109172 0.215551281828418 1 1
0.236632518468192 0.234613888293212 1 1
0.171060354471727 0.16997392636787 1 1
0.162434714642268 0.16054513831899 1 1
0.203831751497771 0.201636109233883 1 1
0.177739810520585 0.175934309357365 1 1
0.183837023318595 0.182058065289372 1 1
0.21688642774702 0.214501828288656 1 1
0.233831661301435 0.232288937645447 1 1
0.362361701337204 0.358492660096251 0 0
0.0505657349762105 0.0501240097802611 0 0
0.17446824566867 0.172188257111506 1 1
0.18542731315606 0.183710887332542 1 1
0.176452466926369 0.174716386843948 1 1
0.207533301132958 0.205554137756539 1 1
0.253932497371064 0.251276418887043 1 1
0.275481852568207 0.272588373888495 1 1
0.228655255908357 0.226529061756603 1 1
0.243785761165223 0.241330156953324 1 1
0.163818115166631 0.162332437991562 1 1
0.198605212622777 0.196639096490482 1 1
0.195747751625745 0.19369066713001 1 1
0.228611218315453 0.225857304217825 1 1
0.140667827322822 0.139288238219267 1 1
0.248057226474789 0.245143663721135 1 1
0.215285844590383 0.213114040462451 1 1
0.186197960764371 0.183773104505489 1 1
0.199690727306687 0.197858736111999 1 1
0.111528474458087 0.110412916822454 1 1
0.179701968879447 0.178086018133964 1 1
0.249280085428289 0.246498696474262 1 1
0.182971072540216 0.181201869409997 1 1
0.175712526497314 0.173884564661457 1 1
0.123926348925334 0.122784425379968 1 1
0.172792724946217 0.171230650852172 1 1
0.184256107467011 0.182654061973359 1 1
0.240716853983078 0.238463200798839 1 1
0.170290674463036 0.168328076084565 1 1
0.128089026026876 0.127169518016229 1 1
0.131911003973589 0.130835115191333 1 1
0.237647901345683 0.235223795808352 1 1
0.23782059022389 0.235005817350421 1 1
0.142580592788889 0.141119519314276 1 1
0.203188272313342 0.201135151358746 1 1
0.228396964317251 0.226233618307958 1 1
0.211535583529099 0.208675710868577 1 1
0.158911682975629 0.157413729330683 1 1
0.229227384954102 0.226975620522876 1 1
0.135937679626687 0.134327969895084 1 1
0.198361245814104 0.19670845512918 1 1
0.208020608384642 0.206250880836518 1 1
0.227260859108015 0.225065886053652 1 1
0.192324144706001 0.190445124939113 1 1
0.265562761391863 0.263106817792577 1 1
0.204402138948523 0.202333271597867 1 1
0.12007034264859 0.118758435353869 1 1
0.200445732778714 0.198294787572689 1 1
0.141330492330116 0.140154881889607 1 1
0.0617670424254689 0.0614482594200229 0 0
0.0639068863736259 0.0636352017148419 0 0
0.240180864151706 0.238023541437004 1 1
0.267422647672384 0.264798633002439 1 1
0.219851537810479 0.217440249077803 1 1
0.118540785230934 0.117430285817388 1 1
0.143231934571323 0.141785506990037 1 1
0.366678427368467 0.363415290669555 0 0
0.24291933930512 0.240421714599799 1 1
0.195295489722914 0.19296537423232 1 1
0.222657319359819 0.220853593983232 1 1
0.147782015487279 0.146346638414299 1 1
0.139229861660636 0.137595882774224 1 1
0.198510333776266 0.196392953465148 1 1
0.12076268014175 0.119709351296165 1 1
0.216701793232117 0.214116205822965 1 1
0.166996662266818 0.165399789621519 1 1
0.205244055124638 0.203135021277444 1 1
0.198197115355383 0.196096386380065 1 1
0.167167455830353 0.165418205015496 1 1
0.157306760507937 0.155970272117894 1 1
0.170901431175449 0.169213681718637 1 1
0.210926984426136 0.208391284077763 1 1
0.243621567288858 0.241687830957011 1 1
0.202217725388257 0.200432019671876 1 1
0.151492187547911 0.150129612819224 1 1
0.185753762980001 0.18365797497655 1 1
0.212966878829046 0.211137141287953 1 1
0.217759503385626 0.215527410374106 1 1
0.0460228151725454 0.0455479028457676 0 0
0.152819641039919 0.151302924231357 1 1
0.162309453362731 0.160469937637518 1 1
0.096904487457424 0.0956512787233252 1 1
0.00513609470355071 0.00472176395660283 0 0
0.211888873594505 0.20933527290546 1 1
0.144345854077695 0.14325064159796 1 1
0.286181431023034 0.283477886104136 1 1
0.245686563402002 0.242378256409446 1 1
0.121699809200222 0.120389939886787 1 1
0.138496758753532 0.137207519866267 1 1
0.225856915804989 0.223335479169441 1 1
0.165310341373036 0.16347891899141 1 1
0.243401712884482 0.240670433311794 1 1
0.159046826298392 0.157479081578007 1 1
0.229788203725692 0.226643042676486 1 1
0.35746218764834 0.353289467912535 0 0
0.176823810448441 0.175048418868168 1 1
0.233432441315997 0.231390918544963 1 1
0.283439313364561 0.2804517984078 1 1
0.196002956187586 0.194167736380596 1 1
0.192777198178334 0.190711451038692 1 1
0.153301152962306 0.151645918830216 1 1
0.168697863031915 0.166721788724768 1 1
0.203453714096898 0.201777345733106 1 1
0.220870134964552 0.218588797816674 1 1
0.352888798681884 0.348325963694548 1 1
0.317736967565577 0.314181518933653 1 1
0.11026949453636 0.10919947155147 1 1
0.144675384437104 0.143382732636767 1 1
0.303190629784196 0.300324529613426 1 1
0.228533081706061 0.226224111146987 1 1
0.231101433629582 0.228877927995725 1 1
0.148584912786101 0.14679089107809 1 1
0.24640842048952 0.24408476516752 1 1
0.10426444414227 0.103158613667867 1 1
0.277707972791772 0.275399399682788 1 1
0.0569336711704058 0.0563249627822242 0 0
0.199968608611547 0.197942302750196 1 1
0.124318737439932 0.123558213873979 1 1
0.299837823437178 0.297254853416278 1 1
0.241855739419611 0.238696035312187 1 1
0.0458890970013809 0.0452347818339046 0 0
0.355635626754289 0.352189890089389 0 0
0.22414834884798 0.221761519815681 1 1
0.185091735911924 0.182809056853169 1 1
0.207266930136784 0.205729955495236 1 1
0.196651745548077 0.194423292014216 1 1
0.297067200619147 0.293985600918887 1 1
0.319349197684739 0.315710650969223 0 0
0.171278184548047 0.169673948845947 1 1
0.302822624642265 0.299955693420819 1 1
0.198557431770324 0.196081544337847 1 1
0.062584728967361 0.0620158430969515 0 0
0.212468117122744 0.2105506624933 1 1
0.166299378395641 0.165009178722464 1 1
0.132480944840347 0.13118750884864 1 1
0.146023430018187 0.144641882956608 1 1
0.162889705296083 0.161142643586141 1 1
0.218259982646908 0.216086201370333 1 1
0.102362325084793 0.101035815656043 1 1
0.0207449364477637 0.0205760397445245 0 0
0.236128709877128 0.233924494618956 1 1
0.18776393341355 0.185929740893943 1 1
0.196899991738772 0.194456962783358 1 1
0.202094153153495 0.200626725136283 1 1
0.187538486954291 0.185613102775828 1 1
0.299759224063308 0.296713205294008 1 1
0.213047327793941 0.211009642924917 1 1
0.306868733276051 0.304322915730283 1 1
0.225088312591023 0.222761717532935 1 1
0.188846783294488 0.187018396713117 1 1
0.253442834248302 0.251301260564762 1 1
0.242344585270202 0.240122631944865 1 1
0.167089132140742 0.165353579264147 1 1
0.309825116415933 0.306682183396805 1 1
0.22383379090571 0.221761511900001 1 1
0.248973588827355 0.246434168584521 1 1
0.205414277060671 0.203347791607464 1 1
0.21034679782676 0.208707353838644 1 1
0.320650482672149 0.317278454612091 0 0
0.155054658281517 0.153721049693543 1 1
0.287956125515636 0.284912367668647 1 1
0.248434207492193 0.245935773508746 1 1
0.263641726435283 0.261014381193675 1 1
0.141624685244705 0.139905677002308 1 1
0.204259521711422 0.201997529278822 1 1
0.147964394260437 0.146738149480402 1 1
0.330137920781381 0.326978400647018 0 0
0.219570725260927 0.217118501074852 1 1
0.214523698405896 0.21231293333497 1 1
0.233881345968503 0.231303512389467 1 1
0.15147184794757 0.150125358384816 1 1
0.261920488738871 0.258796383387764 1 1
0.225667850420151 0.223422316153773 1 1
0.17511873845893 0.172967625758656 1 1
0.207745147271881 0.205720772469164 1 1
0.260245091453171 0.257588812581157 1 1
0.199534968807036 0.197471402382708 1 1
0.218184853413979 0.215413877936487 1 1
0.215260761915899 0.213148552743583 1 1
0.251782386809728 0.249220898975549 1 1
0.271005744447557 0.268219329188347 1 1
0.294108004625171 0.291378008432353 1 1
0.237567710371672 0.235352909169871 1 1
0.229337445542456 0.227153215865365 1 1
0.265460623933757 0.262839667615203 1 1
0.0909641518901127 0.089950180529904 0 0
0.175231338530419 0.172992332007472 1 1
0.173797596595905 0.171800901181226 1 1
0.199204955038915 0.197274870574568 1 1
0.220822866444288 0.218451474074911 1 1
0.209032173429658 0.206994397592484 1 1
0.250036061143498 0.247647981934275 1 1
0.251049247192004 0.248354925508004 1 1
0.20214113262778 0.199823069306879 1 1
0.136578705222459 0.135114846790683 1 1
0.223723083001655 0.221230571661085 1 1
0.308171155351924 0.304344703321168 1 1
0.217109265936442 0.214916775230795 1 1
0.0451922857981962 0.0446349752385052 0 0
0.216467421250751 0.214250358872855 1 1
0.129701581281171 0.127962916125598 1 1
0.195161869023292 0.192877805801756 1 1
0.164783338809228 0.163219532635067 1 1
0.306480631627714 0.303761988862059 0 0
0.309119420624127 0.306233316588292 1 1
0.303367929722996 0.300315298148761 1 1
0.0774813158447895 0.0768054024489663 1 1
0.19447029803033 0.191888755128263 1 1
0.17171663348886 0.170187983234962 1 1
0.188337097820302 0.186244121509797 1 1
0.192538282173486 0.190887706654362 1 1
0.0302990029765215 0.0304159789859083 0 0
0.260501049879542 0.258205096960788 1 1
0.264345487737388 0.261528187326069 1 1
0.0484817879122063 0.048408099767049 0 0
0.175294836264366 0.17314585656764 1 1
0.302973981559988 0.300250958767778 1 1
0.178768119182011 0.176882515840434 1 1
0.0796525392262674 0.078547354108053 1 1
0.321565279017993 0.318789579136265 1 1
0.176616874528806 0.175452187596238 1 1
0.231751938346318 0.229635586320217 1 1
0.182391350298684 0.180656884326453 1 1
0.176393824432261 0.174577629111806 1 1
0.137512783597714 0.136160435116421 1 1
0.307004098103076 0.303920856450629 1 1
0.049583978363973 0.049185154207236 0 0
0.0938223421044492 0.0934590301069281 1 1
0.179072660980943 0.177370050325966 1 1
0.262973659535284 0.26020962136997 1 1
0.141849001637094 0.140674151231759 1 1
0.144498246224873 0.143559266467173 1 1
0.239064959269745 0.236456597886374 1 1
0.181061522320016 0.179098945576825 1 1
0.168278140587374 0.166382476082952 1 1
0.0603699730279897 0.059655749021804 0 0
0.148995359881722 0.147212642197159 1 1
0.159912008897142 0.158432948342942 1 1
0.174581245075707 0.172564825292112 1 1
0.145477309249463 0.144577130603672 1 1
0.192834970172488 0.191546074380158 1 1
0.245926009053969 0.24352068684127 1 1
0.307977091799161 0.30477214856224 1 1
0.254531911881215 0.252155686585743 1 1
0.21372547558472 0.211621818439055 1 1
0.126376302118122 0.125249614656242 1 1
0.312541702169799 0.309644888005047 1 1
0.330810306082924 0.327115267078566 0 0
0.191503307818022 0.189377985027594 1 1
0.228210532464678 0.225636039176466 1 1
0.29198114602211 0.289085478373016 1 1
0.165972835367789 0.164482747517793 1 1
0.157878589800645 0.156156084032184 1 1
0.141197972396039 0.139867829190937 1 1
0.246956361717505 0.244247608788448 1 1
0.264243600477114 0.261653469188701 1 1
0.233050937215346 0.230969184836598 1 1
0.118106103379059 0.116929748691617 1 1
0.188088363187751 0.186075892496307 1 1
0.133691096570819 0.132016372397468 1 1
0.272885248136658 0.270545146847844 1 1
0.0754508890925847 0.0747979276754445 1 1
0.117069565224765 0.115718199370854 1 1
0.153153931573011 0.151877872157993 1 1
0.231065507084958 0.227883384771862 1 1
0.183482977752359 0.181982352820924 1 1
0.234690359032722 0.232388721491358 1 1
0.181680352606115 0.1796265077866 1 1
0.215075845692829 0.21283208262235 1 1
0.105204631066871 0.103389218408405 1 1
0.129227127008164 0.127886195600179 1 1
0.219160938314849 0.217149023132323 1 1
0.286558231076491 0.283563980549144 1 1
0.154370593416652 0.152592035456994 1 1
0.193753608216369 0.192057810337096 1 1
0.24127715473009 0.23866020446027 1 1
0.128860251214821 0.127757007255543 1 1
0.16982188141916 0.16798620535478 1 1
0.293972013803919 0.291031179086464 1 1
0.257161683364165 0.254900746640833 1 1
0.0855536867786568 0.0846751205221382 1 1
0.0868195925871122 0.0860549407495644 1 1
0.266152061316483 0.263828493304008 1 1
0.23810385090883 0.235410470591963 1 1
0.182452554188841 0.18018968735663 1 1
0.149807702655599 0.148816995490829 1 1
0.179523714580207 0.177759718309076 1 1
0.171123351809378 0.168999676429398 1 1
0.163532628128523 0.161608189559285 1 1
0.220370934794075 0.217767865002877 1 1
0.201348639237666 0.198747404868236 1 1
0.334452969692122 0.331272600361471 1 1
0.165329628874423 0.163364456519303 1 1
0.170081764758283 0.168353932071258 1 1
0.0948609880730755 0.0932087349704314 1 1
0.144758437547146 0.143338793813066 1 1
0.213348203435383 0.210952773358866 1 1
0.230724677957433 0.228918333591377 1 1
0.215625439087822 0.21336071525175 1 1
0.188139652977495 0.185861837258817 1 1
0.0525150175809826 0.0514182869348624 0 0
0.230564050873643 0.22781080918529 1 1
0.2748478552514 0.271994324308453 1 1
0.329949577511555 0.326946836981776 1 1
0.190697494504524 0.188659581756487 1 1
0.259635950074386 0.257372605959358 1 1
0.206341505177572 0.204435960827834 1 1
0.125924010499744 0.12435487427833 1 1
0.152976885095977 0.151085301711223 1 1
0.117079812513191 0.115883168147063 1 1
0.0937679360212821 0.0931551784411308 1 1
0.128435980058266 0.127034546057378 1 1
0.114721094378989 0.113090573562799 1 1
0.310620240652076 0.307106954308583 1 1
0.145176153842544 0.143775301302332 1 1
0.289638954181853 0.287209715189422 1 1
0.170298175724812 0.168996521598837 1 1
0.189181261366899 0.186641344846379 1 1
0.22136040801083 0.219292888164127 1 1
0.194252840707445 0.192335512726623 1 1
0.07386411018598 0.0731074907144802 0 0
0.349159718446919 0.345750400388459 0 0
0.15556482616557 0.153767257097222 1 1
0.263924040354402 0.261085498925453 1 1
0.205088840886316 0.203021525518814 1 1
0.175156972380131 0.172607861367234 1 1
0.21731660468309 0.214992353409505 1 1
0.258687535055627 0.256018515556758 1 1
0.183154222316356 0.181226067340408 1 1
0.215637804747805 0.213587163362323 1 1
0.132998142115784 0.131844918426949 1 1
0.227572312606467 0.224956923006373 1 1
0.179405089354316 0.177380139487494 1 1
0.15882448445266 0.157328908892304 1 1
0.243437632919171 0.24067903193914 1 1
0.161686777219201 0.159937849957999 1 1
0.312153427902135 0.309129446579594 1 1
0.23091835750849 0.228501607956692 1 1
0.313848539825306 0.310723589321339 1 1
0.229202819281812 0.226394462973301 1 1
0.206646797623762 0.204453410582259 1 1
0.309395953152366 0.306303090004843 1 1
0.200074479451141 0.198237851119984 1 1
0.180332993399068 0.177894853646037 1 1
0.219545619225273 0.217518521000816 1 1
0.282664796712903 0.279727989900726 1 1
0.239636118720564 0.237890427778836 1 1
0.211371730747692 0.209067502720114 1 1
0.202395190349133 0.200871595165706 1 1
0.197012385672616 0.194687688356744 1 1
0.178510014744255 0.176629680091139 1 1
0.167523563197777 0.165466730346231 1 1
0.194495007145558 0.192119033017716 1 1
0.324008842077413 0.320919526338659 1 1
0.26222367984532 0.259220810219794 1 1
0.309194148492938 0.306097241283738 1 1
0.130152348349059 0.128981912948633 1 1
0.29287458948593 0.290035511855817 1 1
0.195193434715324 0.193499562994974 1 1
0.163123309315533 0.161551244687422 1 1
0.208084695709827 0.205814579266065 1 1
0.0928076836447402 0.0920329607944258 1 1
0.239891393802329 0.237342263620701 1 1
0.345377656664988 0.341759988441219 0 0
0.117475987213706 0.116552426224956 1 1
0.198330476658773 0.196522127184393 1 1
0.214172622105635 0.211881005228908 1 1
0.211967772192095 0.210204742270784 1 1
0.189069468550053 0.187387826662151 1 1
0.25944711652712 0.257070302633492 1 1
0.270294255316286 0.266905345621937 1 1
0.267453498187105 0.264863253180088 1 1
0.156669314638349 0.154604578746868 1 1
0.180865730899333 0.179010902857574 1 1
0.199437953108111 0.197668881423043 1 1
0.250500741976808 0.247384095495553 1 1
0.11976692089424 0.118109156066194 1 1
0.219542431918644 0.217412245340041 1 1
0.275058801018606 0.272480049113216 1 1
0.125317628384084 0.124077900537614 1 1
0.122651898939275 0.12147302330246 1 1
0.242987021951596 0.240927841019375 1 1
0.178980226737948 0.177554596722174 1 1
0.16107591597272 0.159616427613125 1 1
0.121191609987059 0.119717385001525 1 1
0.237449807467658 0.235116811239461 1 1
0.200952513427707 0.199075332836606 1 1
0.154529880195499 0.1530823602641 1 1
0.141588418506114 0.140061831738624 1 1
0.147053345630059 0.145465654826988 1 1
0.245217267651065 0.242806327756643 1 1
0.169123128125789 0.167536585151488 1 1
0.277457034773236 0.274624188388041 1 1
0.152827145438192 0.151725764652795 1 1
0.32298439969681 0.31950679323123 1 1
0.306200193880271 0.303400528578252 0 0
0.227756865666054 0.225111646660152 1 1
0.208019313318869 0.206377108942308 1 1
0.2754615540581 0.272107793830367 1 1
0.128339223508008 0.127514994823719 1 1
0.165871541545534 0.164175425561682 1 1
0.0512021728075525 0.0507436249921058 0 0
0.240005443854312 0.237246689465757 1 1
0.392143459575807 0.388474925988973 0 0
0.152202135158337 0.150509232170536 1 1
0.221474477883855 0.219643264725278 1 1
0.249693008598507 0.246829688003708 1 1
0.114179126578127 0.112454388555423 1 1
0.212717135955749 0.210316032415228 1 1
0.15640533599734 0.154535613450232 1 1
0.431326951891022 0.427026193972016 0 0
0.21214340002646 0.210107456577536 1 1
0.319026374913993 0.316226350552918 1 1
0.156689066456985 0.155325519438679 1 1
0.210586698493447 0.208838579879053 1 1
0.223684969617938 0.221290781481987 1 1
0.314155317667624 0.310658600698936 1 1
0.150556893137975 0.149303857703998 1 1
0.282449054522253 0.279690523945202 1 1
0.154327080292812 0.153053110737411 1 1
0.24855062241285 0.245307990784613 1 1
0.117906569210646 0.117001023528081 1 1
0.204272434007915 0.202066517409748 1 1
0.238223270975681 0.235862008357418 1 1
0.20358088813455 0.201826369773492 1 1
0.161842214664092 0.160573035091231 1 1
0.285658451131965 0.282852002882456 1 1
0.143224808455099 0.142057290574279 1 1
0.148741043401609 0.147152447555762 1 1
0.224670950744859 0.222630554971834 1 1
0.25404592393596 0.25143338341996 1 1
0.259005860382145 0.256524188032292 1 1
0.258516055274176 0.255908445801506 1 1
0.237678414005809 0.235032898934061 1 1
0.276152381685217 0.273513281542397 1 1
0.140563927609351 0.139419974066277 1 1
0.22950871754308 0.226871682828398 1 1
0.355054936058183 0.352241411112925 0 0
0.256571938258556 0.254790790660434 1 1
0.26479793334594 0.261714159420753 1 1
0.237203160104513 0.23490456400684 1 1
0.197491972653644 0.1956775625025 1 1
0.147490365595373 0.14614932697582 1 1
0.24588429309492 0.243439132047605 1 1
0.191418814666295 0.189564863350102 1 1
0.224699426138688 0.222267003375486 1 1
0.254841027825533 0.252553831064295 1 1
0.162743255066335 0.16124417149445 1 1
0.238685234529907 0.236507072398154 1 1
0.0751152002090645 0.0740824631953007 1 1
0.159141852232091 0.157731317542271 1 1
0.169127434154509 0.167656318232593 1 1
0.180556027529641 0.179025517752776 1 1
0.0740197460326837 0.0736261379403044 1 1
0.247583965986703 0.245533249125865 1 1
0.201148022345582 0.198534124478178 1 1
0.226571088501896 0.22370034901916 1 1
0.0698521501036854 0.0695026783988503 1 1
0.0640789457424422 0.063305639700242 1 1
0.254344209003444 0.251535098197706 1 1
0.160548371365972 0.159110592706112 1 1
0.0474208133559567 0.0467381454805943 0 0
0.128307097103641 0.127158239609824 1 1
0.214942348504484 0.212056255071811 1 1
0.256353836711543 0.253594829280219 1 1
0.189089899084427 0.187215990828749 1 1
0.165833970692399 0.16358395962978 1 1
0.188878817682551 0.187087626082197 1 1
0.176213925944901 0.174801386749778 1 1
0.291723264834677 0.288921961847013 1 1
0.138978346129721 0.137345668458503 1 1
0.0991561354649384 0.0982827717232859 1 1
0.262272877183534 0.25945875869472 1 1
0.103317484484117 0.10219392345188 1 1
0.0950632532022121 0.0939699944693683 1 1
0.119347189648618 0.118166423233969 1 1
0.121616050803018 0.120285303179678 1 1
0.334522632156396 0.331725445932179 0 0
0.1646719328186 0.162665917619723 1 1
0.114131695328628 0.112631366470052 1 1
0.168306171906436 0.166577023929506 1 1
0.279055693117669 0.276435968436654 1 1
0.150795129704954 0.14928192202334 1 1
0.180670164717042 0.178888013719287 1 1
0.254048375318413 0.251398703598517 1 1
0.271841616033335 0.269116181264691 1 1
0.27281107364526 0.269761554015749 1 1
0.149910908588147 0.148234937078411 1 1
0.170047244075215 0.168206305943464 1 1
0.326764675576278 0.323277099322115 0 0
0.208566569693084 0.206197429404926 1 1
0.236029377600001 0.233788006128212 1 1
0.213911214094958 0.211409648251944 1 1
0.180105775299623 0.177831820162492 1 1
0.272831417030141 0.269923587357694 1 1
0.287952625495431 0.285105864039985 1 1
0.188351922734898 0.186462288385574 1 1
0.200129386201333 0.197851936518385 1 1
0.176116369435619 0.174456402241199 1 1
0.350939912369063 0.347222405429429 1 1
0.173496536525717 0.171735788643224 1 1
0.209419879705722 0.207064882698448 1 1
0.168444159201243 0.166872913226189 1 1
0.248512981304469 0.245818218974997 1 1
0.165520198204981 0.163595315607623 1 1
0.262100819171168 0.259066297195432 1 1
0.194481916542505 0.193117739136817 1 1
0.0638913120170429 0.0628516054074144 1 0
0.29012079334281 0.287134475141116 1 1
0.438205990115349 0.433698758665022 0 0
0.393263295802764 0.389313049285423 0 0
0.156198774568219 0.154960712078062 1 1
0.222155321153224 0.21992783329794 1 1
0.213165539694162 0.211229525841458 1 1
0.117859687095851 0.116233592943074 1 1
0.249843365122767 0.248037368548831 1 1
0.166009367367217 0.164314039889041 1 1
0.239408167855272 0.23716135136252 1 1
0.118144514593538 0.117068532596121 1 1
0.231475990955799 0.228729450037929 1 1
0.199394256721149 0.198057992016572 1 1
0.260810528122668 0.257833664006561 1 1
0.162964489381978 0.160717004426261 1 1
0.205566325174152 0.203724764582885 1 1
0.268845311770813 0.266365069462264 1 1
0.110068221525872 0.108734291482946 1 1
0.160211799212598 0.158668880864937 1 1
0.19266711739875 0.19047107669395 1 1
0.191595031240687 0.189813905792114 1 1
0.158039856173643 0.15705689324034 1 1
0.167344586823215 0.165504157850007 1 1
0.12699173003084 0.125593517346461 1 1
0.107123238857189 0.1063940728611 1 1
0.302409295751701 0.299794137704241 1 1
0.113573892364183 0.11263196733793 1 1
0.0923092259252356 0.0915705399003124 1 1
0.159970882490224 0.158675992586857 1 1
0.146205990912445 0.144795059468418 1 1
0.195045291524059 0.192768432832423 1 1
0.224149230172161 0.221964692742167 1 1
0.187459837767937 0.18547524469034 1 1
0.187533753992209 0.185572039851427 1 1
0.114852193732679 0.113703404372431 1 1
0.331445636222867 0.328761747870041 0 0
0.129461515179669 0.128772172178093 1 1
0.180121885490257 0.178432372696327 1 1
0.243549528276317 0.241558669596255 1 1
0.085250469990692 0.0844832830738968 1 1
0.13881454683514 0.137903306814728 1 1
0.210154183804018 0.207917016823141 1 1
0.122599715016172 0.121456895279661 1 1
0.192214021967415 0.18963936455275 1 1
0.322634069542213 0.319799533981378 0 0
0.113255753646222 0.111973734272602 1 1
0.124121835501504 0.122467161990302 1 1
0.278641892525691 0.275964779005618 1 1
0.154367263527382 0.153045895087727 1 1
0.196198910512252 0.194329793067308 1 1
0.265188917401737 0.262670428559886 1 1
0.140850890347588 0.139584176907142 1 1
0.10490470492732 0.104526662257044 1 1
0.195725483671411 0.194092926547883 1 1
0.204033469148885 0.201947135117782 1 1
0.215948836009261 0.213831092627867 1 1
0.182938993959338 0.181038333837878 1 1
0.130331218106027 0.129335382688923 1 1
0.290561305937774 0.287738191797076 1 1
0.322361588785113 0.318565889315412 0 0
0.240237426333089 0.23774137410603 1 1
0.20293549321576 0.201010117434442 1 1
0.242201717402343 0.239986750958744 1 1
0.214119200638033 0.211460412526464 1 1
0.118690457921969 0.117634570737541 1 1
0.262859163360342 0.260228105202431 1 1
0.136063109734904 0.134253531907323 1 1
0.137591197396671 0.136483045696178 1 1
0.314991333675425 0.312124053492775 0 0
0.120310750575308 0.119135643402382 1 1
0.202494856298423 0.200763463134629 1 1
0.187104201381405 0.185567393142856 1 1
0.262207669496249 0.259663237571521 1 1
0.164767626868387 0.163132899365662 1 1
0.335096611379485 0.331716794802556 1 1
0.238998582761214 0.236496780466981 1 1
0.253384404636413 0.250329305450971 1 1
0.306048775009002 0.302986328532892 0 1
0.210526505982958 0.20806119388333 1 1
0.25864185781071 0.256154520419647 1 1
0.169502833673532 0.167512649018986 1 1
0.204576835280371 0.202418274385079 1 1
0.186113044220192 0.184020343411779 1 1
0.183061210990126 0.18167047823799 1 1
0.173292298814232 0.171714036254841 1 1
0.313918700280512 0.311018736926549 1 1
0.223208279423113 0.220395078976949 1 1
0.259052559102679 0.256530196616801 1 1
0.182949193248599 0.181251854755757 1 1
0.187176953682013 0.18515669347733 1 1
0.183370556945838 0.18151404873722 1 1
0.226526375059588 0.224453885397937 1 1
0.142216305595975 0.140814784238713 1 1
0.174664325304392 0.173257343467433 1 1
0.172770754923188 0.170989135202111 1 1
0.319684537417695 0.316301883581789 1 1
0.176948740594534 0.175008445481763 1 1
0.0974653767941812 0.0965178070197587 1 1
0.174567062095848 0.172297321322245 1 1
0.210399987204454 0.208040783635879 1 1
0.115752274153746 0.114247095979287 1 1
0.204848166058796 0.202876227754597 1 1
0.20866330020949 0.206605720583102 1 1
0.257610796979589 0.254672771134136 1 1
0.215110346915264 0.21317487577905 1 1
0.18732363497361 0.184683090326082 1 1
0.246386384805711 0.243579619052525 1 1
0.0791729032660951 0.078002481448278 1 1
0.135517067074294 0.13422636405554 1 1
0.237539868898872 0.235054423369387 1 1
0.28452487775961 0.281456435293061 1 1
0.21421439582644 0.211384261333325 1 1
0.223442855201543 0.220992093286857 1 1
0.269960354541053 0.266269901587553 1 1
0.116147770694838 0.114752575197516 1 1
0.0969623429572515 0.0958270269899975 1 1
0.156340583177624 0.154880384263099 1 1
0.0894333196766866 0.0883100410733928 1 1
0.195382028593629 0.193700766668802 1 1
0.0851350825207596 0.08451903643691 1 1
0.319039888284243 0.315536290574903 1 1
0.164869620479581 0.163035756073671 1 1
0.399804031552873 0.395654520383367 0 0
0.109901178943562 0.108966048776835 1 1
0.296702808287304 0.293257519050082 1 1
0.263069955830243 0.259547975241423 1 1
0.218730934540318 0.216743692301201 1 1
0.22915361282149 0.226931832774099 1 1
0.35401705877654 0.35075787567794 0 0
0.10508701184326 0.104586724864882 1 1
0.342694476594016 0.338967190029723 0 0
0.0449626577800768 0.0444198206151055 0 0
0.261613051720988 0.258982990216103 1 1
0.22069990742961 0.219085211297968 1 1
0.160880597104325 0.159355516597676 1 1
0.215477704378944 0.213602992062585 1 1
0.0918132997551987 0.0907279328394493 1 1
0.127140028159919 0.12572094914685 1 1
0.299640721997114 0.29671122345077 1 1
0.126567279483386 0.125763176788698 1 1
0.286010672623098 0.283010660844539 1 1
0.282075045457129 0.279464539555492 1 1
0.305081279800768 0.302706606429706 1 1
0.294954603315167 0.292131162195193 1 1
0.216563379050203 0.214445898664652 1 1
0.167962985337598 0.165947490648052 1 1
0.141752518960219 0.14024282472069 1 1
0.332754895204863 0.329622425145383 0 0
0.156618441988511 0.154758731173033 1 1
0.253282554295356 0.250582073629008 1 1
0.151898999943169 0.150345979959706 1 1
0.231122883817864 0.228579622268871 1 1
0.124524374706181 0.123203172816076 1 1
0.243476012551211 0.240846384726855 1 1
0.180642511154294 0.178669090286536 1 1
0.228917324697311 0.227402183364944 1 1
0.0788736687061943 0.0788764153860315 1 0
0.210167318353784 0.207951638948316 1 1
0.201412751834026 0.199606864660683 1 1
0.259340462350496 0.2568769260458 1 1
0.324541518773392 0.320997838416609 1 1
0.0934710854711902 0.0930002915275096 1 1
0.232147644869409 0.229795335262553 1 1
0.174951935531178 0.172986924181946 1 1
0.099443154256152 0.0989104032794189 1 1
0.194142044497563 0.191758665882984 1 1
0.221825336073235 0.219849038110623 1 1
0.0550809937030803 0.0546167268367638 0 0
0.184841894057392 0.182886296445366 1 1
0.180338881534451 0.178719730084734 1 1
0.301052574231221 0.298037412766816 1 1
0.249331987024814 0.247246646778705 1 1
0.196218126358307 0.19383294618556 1 1
0.229382216395027 0.226436862609556 1 1
0.256825036714818 0.254301489302664 1 1
0.218586427200933 0.216528670231136 1 1
0.159858708359579 0.158486301341258 1 1
0.229439016741488 0.226752164810718 1 1
0.140284839651237 0.139526791166336 1 1
0.144279313615006 0.142970967290519 1 1
0.24455887586917 0.242214660159026 1 1
0.181671233869633 0.179919536183053 1 1
0.22588836528472 0.223989238018644 1 1
0.0898637268933071 0.0886317801832608 1 1
0.191388908826975 0.189598093968272 1 1
0.248899724116482 0.246808722169196 1 1
0.203158313644807 0.200952412359504 1 1
0.215553744930594 0.213769058375819 1 1
0.270646935703547 0.267477749326903 1 1
0.136651599531344 0.135609966399077 1 1
0.265141623856638 0.262038113134653 1 1
0.130564931213857 0.129218488662358 1 1
0.166022515848789 0.164039696319645 1 1
0.000786782582275214 0.000238218744309415 0 0
0.182926346793685 0.180617078192327 1 1
0.184178506885921 0.182766701333896 1 1
0.187979114311225 0.186265215116315 1 1
0.062205488980814 0.0605981999733286 0 0
0.150731437409421 0.148775457769214 1 1
0.192526858956897 0.19080387862255 1 1
0.0727187188913313 0.0718166647054075 0 0
0.230478804156405 0.228489115039866 1 1
0.202261579260633 0.200201871515985 1 1
0.239476901291191 0.237298772552631 1 1
0.243494826709591 0.24123930502801 1 1
0.258225899908215 0.255552005032412 1 1
0.204287286789039 0.202527684555144 1 1
0.193730635472739 0.191391904753507 1 1
0.21885493216604 0.216863514437117 1 1
0.124196169352363 0.122655554223845 1 1
0.264690259121669 0.262313826631916 1 1
0.151666448842856 0.15045845698796 1 1
0.195329281957961 0.193351040612911 1 1
0.299381256700129 0.296146128492444 1 1
0.177057676334876 0.175592769516097 1 1
0.204402257296289 0.202739660535735 1 1
0.217149895715151 0.215037387701051 1 1
0.134780645013187 0.133880160617261 1 1
0.250285468378905 0.247776965738025 1 1
0.315391238465515 0.312780117371496 1 1
0.172956761796185 0.170909827602271 1 1
0.254447510205528 0.251370152617281 1 1
0.0613762451383322 0.0603863101428744 0 0
0.195162922853694 0.192907911073298 1 1
0.287917769589146 0.284510842576818 1 1
0.241359347461824 0.23898478202549 1 1
0.257645241079227 0.255253507226549 1 1
0.19135975046288 0.189028865441907 1 1
0.164332445685459 0.162478976820401 1 1
0.0986282294272125 0.0976130555060259 1 1
0.18480135709214 0.182490576025273 1 1
0.0591143579933605 0.0582399200466318 0 0
0.161830026179362 0.160002654746106 1 1
0.207406303328265 0.205179050510232 1 1
0.19693240118158 0.19533705238552 1 1
0.207222712186274 0.205037528283907 1 1
0.187257302324334 0.185799402624966 1 1
0.194210222304854 0.192181534315235 1 1
0.157775979354352 0.155822949116209 1 1
0.131828923807534 0.130281993942797 1 1
0.0798151215867404 0.0789909849175141 0 0
0.101465139941468 0.100755196712279 1 1
0.122019462772424 0.12101959018983 1 1
0.243937946530769 0.241851757218211 1 1
0.248551402973936 0.246257495761072 1 1
0.188676049421433 0.186670128641409 1 1
0.112496327175763 0.111398981977565 1 1
0.190662365455776 0.18899907739226 1 1
0.270106634148274 0.267244204546091 1 1
0.121107080993473 0.11975009641376 1 1
0.230058173950347 0.227476474611453 1 1
0.201827547509903 0.199938039540887 1 1
0.0661073586863307 0.0652120324791318 1 1
0.178902909411729 0.17686634664347 1 1
0.209412229164175 0.207237873559868 1 1
0.280236460888694 0.277557683184519 1 1
0.180383827820114 0.178302717588682 1 1
0.222650359792509 0.220119180742331 1 1
0.14696381955964 0.145730848917143 1 1
0.122674550021493 0.121695245968302 1 1
0.127924001174757 0.127096040992615 1 1
0.233046005367569 0.23079441553776 1 1
0.275090513365577 0.272192722918127 1 1
0.20174470730018 0.199654335925491 1 1
0.224060483209236 0.222319023672272 1 1
0.0571400313952248 0.0564425673631861 0 0
0.336963462235557 0.332987613068363 0 0
0.2009038957731 0.198477765893761 1 1
0.116906104283696 0.115685394673617 1 1
0.325489441337262 0.321607462262037 0 0
0.127872056887637 0.126475483086627 1 1
0.211001436229386 0.208723679169315 1 1
0.312254560194757 0.309362008302818 0 0
0.297622986177072 0.294532502699035 1 1
0.168978457263121 0.166927661442566 1 1
0.266628291104065 0.263842055896845 1 1
0.258831968378577 0.256250001906946 1 1
0.264603444992388 0.26263486229632 1 1
0.281761620764256 0.278958902845324 1 1
0.227449927002375 0.225492186085367 1 1
0.209482744423709 0.207429403384999 1 1
0.223217524211032 0.220396713051006 1 1
0.235639387513072 0.233590587408823 1 1
0.15183746351546 0.149597758507356 1 1
0.280039564942184 0.277587612922448 1 1
0.0637117875224914 0.0627616371538345 1 1
0.266712548801996 0.264279467141657 1 1
0.115329903411905 0.114211610280383 1 1
0.270582611849442 0.267765046394176 1 1
0.295433004273698 0.292668045559762 1 1
0.183672503445838 0.181759787258405 1 1
0.168033295213482 0.166386132480208 1 1
0.140618001559653 0.139100268793407 1 1
0.129549198912914 0.128884057783309 1 1
0.292780787727634 0.290146855143846 1 1
0.225553407821498 0.223523200754148 1 1
0.115347970834659 0.113940315276338 1 1
0.130491084903627 0.128969051470525 1 1
0.346817367529772 0.343375774778381 0 0
0.190634142801722 0.189051985878516 1 1
0.145073739144979 0.143890643637388 1 1
0.250763800437025 0.248655597461022 1 1
0.260786455403707 0.257776252193822 1 1
0.234318095594308 0.231843398541958 1 1
0.301200271213304 0.297928612910126 1 1
0.362448751083114 0.358371544274122 0 1
0.256876657483848 0.253984509243646 1 1
0.292222122811633 0.289319409588347 1 1
0.157092777803315 0.155312404081016 1 1
0.236296072223502 0.233927475030278 1 1
0.238305105763108 0.236136318205068 1 1
0.15814283430463 0.156468731195057 1 1
0.206668032538693 0.204624893028661 1 1
0.18374911714129 0.181777103162283 1 1
0.16687697933794 0.164593610260272 1 1
0.277402817544622 0.275170849149936 1 1
0.0736209392776159 0.0726631765154801 0 0
0.409404387670991 0.404997106199544 0 0
0.080565032976249 0.0798033353733272 0 0
0.261210818773482 0.258655380194531 1 1
0.111259389967818 0.110282737032108 1 1
0.0881540632953799 0.0872116964048613 1 1
0.251873526015646 0.24933740980674 1 1
0.0596306657967558 0.0592331546346327 0 0
0.316526155549153 0.313819454179948 1 1
0.255416948177521 0.252882829881074 1 1
0.136404616371898 0.135008133351922 1 1
0.268063632378116 0.265525741296738 1 1
0.2063736803821 0.204375938369451 1 1
0.189673420978867 0.187699193564987 1 1
0.0823066026737831 0.0808640658047423 1 1
0.175584434197432 0.173769972200974 1 1
0.289320758584134 0.285702841251172 1 1
0.207526077706192 0.205258407369338 1 1
0.113948574228566 0.113152579138099 1 1
0.246037543343726 0.243520490925493 1 1
0.0962902805733972 0.0954381565739884 1 1
0.16240465114543 0.160813494406252 1 1
0.238079107560193 0.235917362305314 1 1
0.247240626879621 0.244611715030213 1 1
0.153693205732904 0.151809537872319 1 1
0.163615363847195 0.161535120096003 1 1
0.158591031522577 0.156398456765126 1 1
0.269608672073201 0.266712541882789 1 1
0.223138135792733 0.220811100665645 1 1
0.258595331038315 0.255808532916721 1 1
0.231480142622956 0.228927513157622 1 1
0.212213309553802 0.209820881831589 1 1
0.10447478274687 0.103484674763975 1 1
0.244898138230834 0.243040936467643 1 1
0.242568874121827 0.239906025259868 1 1
0.139796944025708 0.138657017365423 1 1
0.198526477671891 0.196602911650397 1 1
0.151382015994448 0.150307483807876 1 1
0.245586599624213 0.243184474593694 1 1
0.13085072467811 0.129437823900863 1 1
0.225182373745367 0.222851312802175 1 1
0.210895525762659 0.208539179420032 1 1
0.281840470512218 0.279271253261514 1 1
0.22082005939594 0.217931413620058 1 1
0.269364020080158 0.26655313306605 1 1
0.137945747025787 0.136199012581231 1 1
0.300164916398427 0.296647406368359 1 1
0.192754740637466 0.190851166440764 1 1
0.226362093926709 0.224153449975604 1 1
0.333017083354381 0.32951535665785 0 0
0.251656683501853 0.249329475585111 1 1
0.0813486173078363 0.0807641729469799 1 1
0.131093044266726 0.130106324156421 1 1
0.158890650665623 0.157314283360717 1 1
0.0978520043131723 0.0965530146959548 1 1
0.189948093756761 0.18823641905629 1 1
0.183198023485542 0.181399844830599 1 1
0.218660437663523 0.216576709472743 1 1
0.124809335201802 0.123373438592444 1 1
0.194199962534786 0.192251400097638 1 1
0.293637173413771 0.291089049813436 1 1
0.19554133862227 0.193750035945577 1 1
0.273121293059249 0.269951309191361 1 1
0.285714869600058 0.28255428050524 1 1
0.290047748151855 0.287039887265524 1 1
0.140371256861498 0.139147666084557 1 1
0.24837241317996 0.245855525774188 1 1
0.081506232799594 0.0805532175101868 0 0
0.0201779425349216 0.0194713005453666 0 0
0.251757529466407 0.249170498347862 1 1
0.235430021318315 0.233279286516822 1 1
0.285923718784124 0.28333151647775 1 1
0.0793117567372134 0.0787344439443094 1 1
0.201843707217184 0.199811422824716 1 1
0.22703416501327 0.224633451920515 1 1
0.259492328837536 0.256418042001888 1 1
0.201356209870194 0.199881900369191 1 1
0.197655208311934 0.195569340569763 1 1
0.174348013256685 0.171895355899919 1 1
0.260656955722038 0.257781410839395 1 1
0.197685525550548 0.195696024731819 1 1
0.115838065570544 0.114724729756355 1 1
0.1713377647621 0.169476577293196 1 1
0.316528357060045 0.313076644587974 1 1
0.127815461360609 0.12666738964212 1 1
0.180153259256193 0.177886377092067 1 1
0.261937854858458 0.259807389460442 1 1
0.0259700430613652 0.0257738848274907 0 0
0.187601426954206 0.185421395115824 1 1
0.176828051226411 0.175304807194111 1 1
0.205666119692476 0.203488581348553 1 1
0.27142302565035 0.268604669634132 1 1
0.231634263999473 0.229578879789688 1 1
0.242451706891222 0.239764762011583 1 1
0.147909058708905 0.146260944280261 1 1
0.117243769331621 0.115560019747547 1 1
0.178989837380559 0.177332965804684 1 1
0.19036798963234 0.187896238889991 1 1
0.236804195216051 0.234944991385952 1 1
0.212056119708228 0.209656205654023 1 1
0.235873239061009 0.233447260085821 1 1
0.179547566334292 0.177027011386116 1 1
0.278548413536404 0.275975187402416 1 1
0.319630461585888 0.316234107093565 1 1
0.139706952544914 0.138248522778219 1 1
0.242300008211945 0.239302713462717 1 1
0.189032042907335 0.18736876964927 1 1
0.0703751542160972 0.0694675117252098 1 1
0.0962097275722179 0.0951556327827215 1 1
0.214359371426056 0.21251065231627 1 1
0.118383710982584 0.116834198730213 1 1
0.318892557356888 0.315759348387438 0 1
0.259593997378641 0.257185021114787 1 1
0.222412426456225 0.220587249065553 1 1
0.251649339688221 0.249346700278873 1 1
0.183581513853626 0.181904924892864 1 1
0.216687213253039 0.214189459060716 1 1
0.198927209286461 0.197223762537676 1 1
0.241191113405711 0.238141605521687 1 1
0.184771628665907 0.183009279502628 1 1
0.179250117785916 0.177472129529524 1 1
0.211511296590902 0.209344834843492 1 1
0.266952474850961 0.264192817852151 1 1
0.252470762926854 0.249345122378965 1 1
0.127050515787738 0.12506753965229 1 1
0.281270526904218 0.278907898654969 1 1
0.157341839005314 0.155953681314081 1 1
0.206798852656738 0.204901953581817 1 1
0.185383742594719 0.183540981031073 1 1
0.157642994357369 0.15596235547233 1 1
0.0777382107003191 0.0770235502123349 1 1
0.125039524460742 0.12367129891396 1 1
0.188256515033515 0.186242438842414 1 1
0.178931281279899 0.176717564614187 1 1
0.182415134260639 0.180572609731321 1 1
0.283689875820078 0.281473628117294 1 1
0.162916145411381 0.161249592568019 1 1
0.144754274053147 0.143298681356814 1 1
0.205415330160535 0.203863402634599 1 1
0.12425887793578 0.123073794008865 1 1
0.223586612102584 0.221125153992378 1 1
0.0829292953652895 0.0821492450957312 1 1
0.223490334177086 0.221634127572624 1 1
0.0576771610689293 0.0570901874649485 1 1
0.302466421500189 0.299533264990481 1 1
0.225629287031186 0.223791763927932 1 1
0.0803994378425352 0.0798401465408866 1 1
0.242014092820977 0.239537211938485 1 1
0.233677538874789 0.231569986743163 1 1
0.146095613450443 0.144633973241591 1 1
0.151658106170427 0.150367856270939 1 1
0.137224000857641 0.135914964449488 1 1
0.16504421851933 0.163165365844239 1 1
0.168215235738503 0.166845822447377 1 1
0.0978287835996917 0.0968124318828053 1 1
0.338413841037346 0.334971788082577 1 1
0.20734160390513 0.20538888035825 1 1
0.221178722073357 0.218904943276636 1 1
0.219477873790702 0.217574298426673 1 1
0.190267942146967 0.188417810581383 1 1
0.100210177326826 0.0992183978908416 1 1
0.109487854410053 0.108603162424322 1 1
0.240501906178748 0.238320984525063 1 1
0.122667382235863 0.12101727325849 1 1
0.213605986544192 0.211763932118903 1 1
0.225309017738244 0.222861913979496 1 1
0.181854703655288 0.179795958299998 1 1
0.160154526996485 0.158531924885959 1 1
0.117597874849053 0.116168915892014 1 1
0.157453266093016 0.155835208064887 1 1
0.300722234750528 0.297054307151895 1 1
0.310129880536047 0.306584786538975 1 1
0.273101997595114 0.27014795279329 1 1
0.191398118532844 0.189311893821987 1 1
0.264096380014667 0.261478413016553 1 1
0.144775172500898 0.143574967464662 1 1
0.157894025603342 0.156523141296201 1 1
0.0490849330628828 0.0486505672550804 0 0
0.178608655433766 0.176751440378278 1 1
0.275010378355825 0.271959971361191 1 1
0.31298198409943 0.310152905311618 0 0
0.358936451085237 0.355394462201478 0 0
0.243797265835201 0.241707577022925 1 1
0.158071341280513 0.156251691291106 1 1
0.213380193129976 0.21122141608088 1 1
0.214977630904232 0.212742259621444 1 1
0.177919716829646 0.176494569196138 1 1
0.175069477217177 0.173509007697623 1 1
0.0581470879005212 0.0574265034440817 1 1
0.255050423515251 0.252613156330568 1 1
0.140592031013605 0.139378807736716 1 1
0.154069131499227 0.152454566484036 1 1
0.289790414843275 0.287150651553948 1 1
0.234877343895015 0.232337065164455 1 1
0.0992263340551451 0.0981463043596481 1 1
0.157844425481103 0.156144442060088 1 1
0.302563878241881 0.299468778293304 1 1
0.220401711683984 0.217856144709083 1 1
0.266427696035984 0.263656565629613 1 1
0.234861591830633 0.23250262946921 1 1
0.260508703436405 0.257861343773746 1 1
0.187689530624435 0.186236883088722 1 1
0.257638476244597 0.255081139251483 1 1
0.310858524838794 0.307684713986798 0 0
0.202142067681689 0.199972573940776 1 1
0.30127414320683 0.298021229007677 1 1
0.2298835166625 0.227285966725976 1 1
0.214713165868387 0.212400940276306 1 1
0.255724859407673 0.253187029053831 1 1
0.200172346991264 0.198501553779488 1 1
0.294236127462502 0.290854089694159 1 1
0.213944247111522 0.211809362992112 1 1
0.153640415281909 0.151920649454764 1 1
0.174423633629997 0.172979706536325 1 1
0.217452349477849 0.215753985411022 1 1
0.333030898390773 0.329528156540275 1 1
0.176287206603227 0.17455979191556 1 1
0.113730143174588 0.112551251976021 1 1
0.119557831059137 0.118628146085053 1 1
0.253884873029268 0.251581100118687 1 1
0.184721712628357 0.182708566390436 1 1
0.319605912242014 0.316271685138062 1 1
0.175742800546688 0.174092662230394 1 1
0.238118410847553 0.236003789166514 1 1
0.106407406033524 0.104920774530576 1 1
0.236971962022208 0.234477800528859 1 1
0.297109893420612 0.293594551118994 1 1
0.244361887460929 0.242146078205332 1 1
0.13659613356118 0.135559084169461 1 1
0.0255691088016959 0.0254420093782043 0 0
0.191312496567309 0.189198826498102 1 1
0.172192610135949 0.170417863093628 1 1
0.236979338232079 0.234587110751347 1 1
0.1341998703074 0.132668879217017 1 1
0.190638749845094 0.188632042177512 1 1
0.296296083923962 0.293518308771569 1 1
0.168588714061373 0.166828687493927 1 1
0.179067036034866 0.177033903527011 1 1
0.177429252351127 0.176163451697277 1 1
0.108794951611435 0.106986896449104 1 1
0.273561019801975 0.270383402600274 1 1
0.207077423319172 0.205083540881446 1 1
0.204028549088597 0.202213212110388 1 1
0.206124385719004 0.204001879880889 1 1
0.167049306279533 0.165780441935474 1 1
0.294133102216216 0.291469306658261 1 1
0.241466707843951 0.238579281005697 1 1
0.210033234942789 0.208398763139866 1 1
0.271076325144683 0.268634538297036 1 1
0.302885776364424 0.300029416772642 1 1
0.278063442089095 0.275664363321658 1 1
0.103198825002615 0.102184711164202 1 1
0.147232902074715 0.145859963913254 1 1
0.209254290869543 0.20738442927933 1 1
0.251685804934225 0.248685936948428 1 1
0.106200727089484 0.104973047701153 1 1
0.16098045458428 0.159428995959386 1 1
0.273499681199067 0.270638112929213 1 1
0.252641622946014 0.250075391078052 1 1
0.200372052489396 0.198471604939327 1 1
0.228159935449153 0.225952174085378 1 1
0.228205632946159 0.225919491033209 1 1
0.150841717771472 0.149117422972269 1 1
0.382828949210586 0.379225815223118 0 0
0.219873686218268 0.217521490287417 1 1
0.0852577736415766 0.0843509866925308 0 0
0.234780803750545 0.232259279388675 1 1
0.306461472396276 0.302689762738832 1 1
0.223320204037431 0.220609347596439 1 1
0.296010780931379 0.293026656360498 1 1
0.20823136367055 0.206554914873366 1 1
0.128986599057866 0.127763551093725 1 1
0.248371836029276 0.245902076989472 1 1
0.209595013626582 0.207463514652465 1 1
0.186159897858673 0.184435414291797 1 1
0.175751292137705 0.173924961531782 1 1
0.296579290863771 0.293414730014485 1 1
0.105708305601921 0.104427094956219 1 1
0.212903174511214 0.211116158613717 1 1
0.225204587202922 0.222957031582021 1 1
0.269246621334186 0.266200344098341 1 1
0.368179457962302 0.364276211901237 0 0
0.0565610334081719 0.0557042550936777 0 0
0.141093769873276 0.139870786874037 1 1
0.20224017390992 0.200724256068974 1 1
0.141241839116383 0.140151113784243 1 1
0.142479222338228 0.140465979597951 1 1
0.300499136419822 0.297220730464065 1 1
0.233027267666059 0.230653340298871 1 1
0.322631052544981 0.319622491090125 1 1
0.23098284187577 0.228686362798447 1 1
0.126865952071602 0.125543986287316 1 1
0.219104029614001 0.216819059750612 1 1
0.181513503699056 0.179566769534159 1 1
0.178762953192358 0.177051033177045 1 1
0.323309967214009 0.319288789364959 1 1
0.233012704506831 0.23067697916327 1 1
0.31470402967081 0.311145596938105 1 1
0.302627917784491 0.299364547877895 1 1
0.212187241202216 0.210357030921102 1 1
0.202859220734854 0.200808786266668 1 1
0.173359417494141 0.171738381809634 1 1
0.247624302104296 0.245506760162956 1 1
0.276368706125836 0.273659630568337 1 1
0.0650764977570909 0.0645726973309085 1 1
0.2278144740593 0.225868917081568 1 1
0.19580855289683 0.194021823716531 1 1
0.211564696296699 0.209122715894966 1 1
0.175170018929043 0.173501812591558 1 1
0.209898776388434 0.207642438347449 1 1
0.156775573936673 0.155095863128601 1 1
0.316477895868373 0.313439061248405 1 1
0.313742166611505 0.310816265309905 1 1
0.166114918260238 0.164505459853111 1 1
0.274529119879061 0.271123955757883 1 1
0.107330928060655 0.106451128361465 1 1
0.228488725698108 0.226124635563332 1 1
0.279816490015901 0.277168338212073 1 1
0.211131940161221 0.209068032548633 1 1
0.231968948554476 0.229607128795496 1 1
0.128428782297134 0.126999224048748 1 1
0.269763048446572 0.266945279942715 1 1
0.26641662649996 0.263833466806231 1 1
0.183843859965687 0.182262675185048 1 1
0.281310233923321 0.278607465344183 1 1
0.112982759561237 0.112099811256157 1 1
0.245696486017815 0.24285183238023 1 1
0.212518488719764 0.210013353055037 1 1
0.197270665992526 0.19497414959138 1 1
0.293401577286465 0.290337556442636 1 1
0.232963071422694 0.230387734054303 1 1
0.225249871658808 0.223220707443826 1 1
0.148508453700446 0.147390595008846 1 1
0.266467847191064 0.263871783915766 1 1
0.139688802461209 0.13835962628577 1 1
0.239562552113399 0.237442358045149 1 1
0.189889715726632 0.18825767464114 1 1
0.175601542967347 0.17384738213253 1 1
0.0950701624848491 0.0939607483674377 1 1
0.153627226270978 0.151742787204995 1 1
0.151385976807138 0.14985826379781 1 1
0.267020266756162 0.264587906439242 1 1
0.197942834824913 0.196152544417288 1 1
0.0894258017539453 0.0889207195667096 0 0
0.195089620542481 0.193127453119887 1 1
0.133463503527514 0.132256975089797 1 1
0.266338942726378 0.263786102398047 1 1
0.193887747236666 0.192012325421277 1 1
0.242359770047878 0.239701005990647 1 1
0.187628354892438 0.185186002691847 1 1
0.345568251947102 0.342129399659814 0 0
0.180599371740297 0.179151476004798 1 1
0.259858443536578 0.257296033903974 1 1
0.201350812580576 0.199779852276952 1 1
0.367425606546562 0.363909576079198 0 0
0.236414537517849 0.233952085362858 1 1
0.243765985064312 0.241522936575359 1 1
0.197371915803821 0.195576840421965 1 1
0.161644754716479 0.160023018176452 1 1
0.190174886498135 0.188191520277857 1 1
0.110119518334496 0.108862781178957 1 1
0.116459823492257 0.115371451611298 1 1
0.231766980642972 0.229420227634183 1 1
0.298768927966801 0.295422701841609 1 1
0.27079200319604 0.268106322067489 1 1
0.0815560681740268 0.0807120137948092 0 0
0.279054542215265 0.276763051359154 1 1
0.107985627041652 0.106885990378115 1 1
0.283441922297642 0.280449307304271 1 1
0.125859575623356 0.124491556236928 1 1
0.034245232385606 0.0338523391590886 0 0
0.194487619396094 0.192512933447773 1 1
0.185088718354949 0.183192992354808 1 1
0.261626741340954 0.258771200506614 1 1
0.163410908376969 0.161526800472868 1 1
0.187711145629337 0.185556154255951 1 1
0.100736032381744 0.0993458648485384 1 1
0.409575439450151 0.405385011894371 0 0
0.16166629429772 0.159684996601052 1 1
0.247885263724066 0.244721055803981 1 1
0.175327922363769 0.174057083218909 1 1
0.291010742543742 0.288161751560795 1 1
0.207156909039373 0.204683003073233 1 1
0.0633850799865705 0.0633024041496442 1 1
0.27682684667432 0.273488394826513 1 1
0.202377816996401 0.200158532545401 1 1
0.257832104787338 0.255011886922931 1 1
0.0960433267358678 0.0951336445122219 1 1
0.182905290919159 0.180578574637083 1 1
0.203463240504268 0.201242140599776 1 1
0.284053390581854 0.28114585016252 1 1
0.273372256566539 0.270541971722189 1 1
0.131132960323133 0.129655371085163 1 1
0.239700039442034 0.237218323100059 1 1
0.136477716420588 0.135161196197447 1 1
0.224349917908402 0.221793024175292 1 1
0.0781813938417705 0.0773765450756888 1 1
0.117786822068308 0.116688299118713 1 1
0.120172467652286 0.119347925410691 1 1
0.26250772146759 0.259407190412876 1 1
0.11348522105364 0.112145881089717 1 1
0.142330399449671 0.140664527035717 1 1
0.14499227890836 0.143537110787925 1 1
0.197312983489953 0.195409917454477 1 1
0.257298816300684 0.255039718526502 1 1
0.0818584869727315 0.0808748069834737 1 1
0.153560523767778 0.151784587376393 1 1
0.152018979180863 0.150657433805067 1 1
0.180666968881883 0.178993411701223 1 1
0.174154043098872 0.172206919270753 1 1
0.306901507861228 0.303193724065905 1 1
0.211277746047981 0.209214962599005 1 1
0.29938296280517 0.296519854235387 1 1
0.0992235476726013 0.0979713698159081 1 1
0.174103171277706 0.172395847669592 1 1
0.238214818845302 0.235969041114886 1 1
0.128509201898102 0.126844909554115 1 1
0.222565119756761 0.220159379202159 1 1
0.194937327818339 0.193042603947665 1 1
0.245062581976216 0.242549441336969 1 1
0.132705635801633 0.131644672867737 1 1
0.114681778212705 0.113689628678492 1 1
0.123061790550135 0.121680750304468 1 1
0.212031577367888 0.20993984909304 1 1
0.236650975860001 0.234349169609953 1 1
0.12450976590082 0.123281694479887 1 1
0.253651804105168 0.251242491038742 1 1
0.201809542498489 0.200115074597264 1 1
0.281646047823527 0.278799930625155 1 1
0.175248401493226 0.173851778133582 1 1
0.251174972998542 0.247807500410784 1 1
0.203391673129911 0.201645814883245 1 1
0.167001765864531 0.165472797985744 1 1
0.127499590388047 0.126418343696653 1 1
0.167492887002908 0.165855291775677 1 1
0.265142711015685 0.26241295647432 1 1
0.229259630746492 0.226788516739603 1 1
0.183921786354337 0.181725427570599 1 1
0.16377943870544 0.162412445616461 1 1
0.183643550116212 0.182210492893406 1 1
0.0912349262474767 0.0905326219434734 1 1
0.135095337064741 0.134051662382404 1 1
0.098172274287805 0.0971770046327339 1 1
0.194700521872565 0.192424564742755 1 1
0.175381376197704 0.17339493963712 1 1
0.302223598134006 0.299386119678017 1 1
0.19196415221526 0.18996550757057 1 1
0.233476886215945 0.230990882288637 1 1
0.171269962718302 0.169319368125953 1 1
0.199664855429875 0.197535879026878 1 1
0.208305781199966 0.206529214100123 1 1
0.297934670420383 0.294263697799186 1 1
0.289107059680632 0.285827470520722 1 1
0.161376231010402 0.159587178741467 1 1
0.214729116191911 0.212799041448522 1 1
0.110565680490593 0.109595684862013 1 1
0.28238319652951 0.279513086143236 1 1
0.235848799690558 0.233723597793385 1 1
0.182909206914372 0.181149472641755 1 1
0.15061221009822 0.148693757936327 1 1
0.167891242425687 0.166196674311152 1 1
0.288917078469443 0.286161130897555 1 1
0.272207348149618 0.269434538812388 1 1
0.255261217559143 0.253208931441659 1 1
0.118123773990855 0.116916154786293 1 1
0.173312156996375 0.170820483469009 1 1
0.192776184500963 0.190638683809552 1 1
0.163046376377466 0.16136758652224 1 1
0.122238501627414 0.120833444894935 1 1
0.116643273089073 0.115388208151331 1 1
0.224734742230598 0.222296994610015 1 1
0.240488209579977 0.238297797952838 1 1
0.162028560291251 0.160472258583924 1 1
0.0891325710214821 0.0877281957699757 1 1
0.183973476487193 0.182310148681348 1 1
0.188955873463869 0.187067774025303 1 1
0.16246094666193 0.160806879781876 1 1
0.219106974208721 0.217018917597163 1 1
0.245216962496445 0.24321965339666 1 1
0.253312135510195 0.250836664985582 1 1
0.164584154931419 0.163586818553583 1 1
0.209225315871466 0.207315778167793 1 1
0.19502133018737 0.193266063903572 1 1
0.338024813118207 0.334799072863311 1 1
0.237162748720133 0.234336283051832 1 1
0.0302029797846884 0.0299166957522645 0 0
0.232858335930583 0.229788268162667 1 1
0.084166153991464 0.0836465340343299 0 0
0.0976277295514583 0.0972004952819554 1 1
0.224820437800102 0.222897078437888 1 1
0.218971870706198 0.217237894787602 1 1
0.287401787898956 0.28435472304407 1 1
0.270537409696885 0.267970333840399 1 1
0.191795643618945 0.189518627609986 1 1
0.104410346730608 0.103258736286003 1 1
0.0907437370203853 0.0900110833026393 1 1
0.180534773384756 0.179022657125513 1 1
0.242673431978296 0.240555296381881 1 1
0.0920633288744813 0.0911659057644803 1 1
0.174872130132111 0.172892373167151 1 1
0.17882337849559 0.177627803983131 1 1
0.15144190538173 0.150562056215536 1 1
0.0150787336154208 0.0150569927863449 0 0
0.172984831759136 0.170878230490637 1 1
0.209374952121488 0.207196715782683 1 1
0.31491722143337 0.31180030005913 1 1
0.199605089145576 0.198071273134072 1 1
0.144310219530142 0.142571510756138 1 1
0.211387422854901 0.209166932994445 1 1
0.193471567713064 0.191308978425698 1 1
0.175031058820725 0.172661889584094 1 1
0.0595262357566654 0.0591870429971446 0 0
0.216491081809561 0.213316796435471 1 1
0.216125251005149 0.214274700890616 1 1
0.200237514675972 0.198329113279789 1 1
0.185567637410315 0.18338384604034 1 1
0.231201420283312 0.229019326869666 1 1
0.320733753040691 0.317905104556405 0 0
0.129363134051911 0.128224653737111 1 1
0.0219095900550387 0.0219248672288516 0 0
0.162133169593341 0.16051276379399 1 1
0.179855341749804 0.178007613307851 1 1
0.153002736298343 0.151203062740528 1 1
0.192235591159489 0.19023110687329 1 1
0.163125877496829 0.161484886396332 1 1
0.141634925936403 0.140500992525661 1 1
0.235776460172708 0.23353630581156 1 1
0.118628765477161 0.117437215126588 1 1
0.248845279890464 0.246637978939478 1 1
0.104795879541872 0.104011252591726 1 1
0.195675504557357 0.193717853631074 1 1
0.147782953845441 0.146631910744339 1 1
0.198141610771497 0.196074202832803 1 1
0.152237512535485 0.150913112388656 1 1
0.126449873161881 0.125308011010432 1 1
0.329216470489059 0.326357376489087 1 1
0.275826389977036 0.273351817474603 1 1
0.0906856000015283 0.0896756242792792 1 1
0.169778895167067 0.168096989386755 1 1
0.273982592420037 0.271455798881353 1 1
0.206384735059142 0.204437806210796 1 1
0.20554655134252 0.202884874876253 1 1
0.160964112253497 0.158862190485387 1 1
0.149043536617616 0.147818848133182 1 1
0.377283633307615 0.373337112753429 0 0
0.270519263690141 0.267911798604011 1 1
0.140849397722688 0.139115156047383 1 1
0.26080150882147 0.25797007546892 1 1
0.190405866047261 0.188773184197314 1 1
0.205827196207234 0.203623978772272 1 1
0.222754472822885 0.220269132852149 1 1
0.201867731018874 0.199842997442712 1 1
0.214986391298796 0.212767122377662 1 1
0.289454526009858 0.286520036337989 1 1
0.214138678088702 0.212202391354085 1 1
0.203166465496201 0.201270829358896 1 1
0.278919475181581 0.275999288138073 1 1
0.25392800634612 0.250959194382486 1 1
0.189592230227841 0.187638829434463 1 1
0.233999624780997 0.231511396575104 1 1
0.120390238479789 0.119266043282487 1 1
0.239605455561734 0.236905383518983 1 1
0.277996564176318 0.274863407221408 1 1
0.162025101293727 0.159854887361611 1 1
0.194006684726873 0.192755894309848 1 1
0.106989137468351 0.106172063591363 1 1
0.163761003712395 0.161584761719351 1 1
0.255101002292034 0.25239218737375 1 1
0.185563146999144 0.183886422717565 1 1
0.0494299859173917 0.0493037160312638 0 0
0.0772399581750942 0.0761236996881154 1 1
0.12814985424723 0.126471853443515 1 1
0.163927848615518 0.162675299576191 1 1
0.325044643559783 0.322062338259735 1 1
0.216852070961618 0.214391935939277 1 1
0.287932859470543 0.285304828206529 1 1
0.300527511730678 0.297188372385506 1 1
0.322490375352029 0.31915136146114 0 0
0.216514133022174 0.214793211167217 1 1
0.218816975441004 0.216809900160427 1 1
0.248355852868705 0.245956312197499 1 1
0.15019315667658 0.148344387427401 1 1
0.0844036238619203 0.0835899205157945 0 0
0.29038701685014 0.287359434483061 1 1
0.301543360662074 0.298380580110587 1 1
0.251436583980043 0.249003260997471 1 1
0.157648398158885 0.156049507492819 1 1
0.152201104811888 0.150650114212722 1 1
0.173139213291476 0.17171489794782 1 1
0.173920674837976 0.171828212082407 1 1
0.331749551979239 0.328409054466324 0 0
0.175645115002877 0.174002227602214 1 1
0.248650381893463 0.245655400030675 1 1
0.308164643524472 0.305108225217675 1 1
0.133601562309774 0.13278595469164 1 1
0.246017146594151 0.24333307382513 1 1
0.166922860737021 0.164953996098671 1 1
0.274542951009107 0.271335667072783 1 1
0.148850299665044 0.147229641578421 1 1
0.189301105837736 0.187338356310523 1 1
0.200317543567004 0.198834472427932 1 1
0.338218217773452 0.334778238402083 0 0
0.233300143936534 0.231208257998852 1 1
0.0889822926080938 0.0878637798347412 0 0
0.298891302634946 0.296103530446693 1 1
0.167809640277946 0.166235951283262 1 1
0.190388766368698 0.188781406492215 1 1
0.145388866864829 0.144382601618052 1 1
0.097585084240332 0.0962637713276594 1 1
0.161036022958962 0.159509494406129 1 1
0.221328342248281 0.219250347514978 1 1
0.258612247180488 0.255531203403898 1 1
0.244037171144021 0.241577671922651 1 1
0.189173951880152 0.187461170867167 1 1
0.143559650514916 0.142023280975193 1 1
0.254430219800859 0.251952073844383 1 1
0.182455513765747 0.180784548047547 1 1
0.287175181100929 0.284156491475627 1 1
0.244908545492544 0.242357026036001 1 1
0.263871918280287 0.261595887264467 1 1
0.179858469325207 0.178605158376607 1 1
0.0716497921260363 0.0712458458742538 0 0
0.157436305030169 0.155901716021151 1 1
0.109453458795181 0.108393036764627 1 1
0.274143676438918 0.271675209224982 1 1
0.281570797865968 0.278770532161664 1 1
0.249370294745305 0.247274130298615 1 1
0.249622916742863 0.247378125608964 1 1
0.166816004080983 0.165283969404123 1 1
0.299978043495809 0.297422615463794 1 1
0.139312432011338 0.137877397609268 1 1
0.202620396864041 0.200464113876224 1 1
0.131248938223604 0.129849220265083 1 1
0.323389596657349 0.319891712115088 1 1
0.146944320155624 0.145393785600203 1 1
0.225890879006712 0.223604683808972 1 1
0.133008511075324 0.131586306602027 1 1
0.251416690709967 0.24927771481425 1 1
0.276066625057888 0.273971485581901 1 1
0.216946247470597 0.215277217020772 1 1
0.135306140047347 0.134253507773029 1 1
0.13718814205206 0.135916603761299 1 1
0.191596587888677 0.189586443230922 1 1
0.241808619217617 0.239025832522503 1 1
0.286405179866322 0.283492082735062 1 1
0.205171064140913 0.203084283515246 1 1
0.164123279298385 0.162554234397589 1 1
0.302724220523715 0.299637361113295 1 1
0.169361373881002 0.167241846243983 1 1
0.318562210495566 0.315542892385604 1 1
0.0607321943924428 0.0596287839678864 1 1
0.254110013142712 0.251173445340722 1 1
0.255509033135982 0.253010611406833 1 1
0.293081965912701 0.290381964852532 1 1
0.282905348260417 0.279821507053657 1 1
0.244441197227874 0.242298073861983 1 1
0.153980802378579 0.152512270198024 1 1
0.101401788749786 0.100494650450673 1 1
0.253143660051993 0.250842045962693 1 1
0.234928840846761 0.232517040402682 1 1
0.0806604414588637 0.0799835926900642 1 1
0.252846740917476 0.250190734359671 1 1
0.212567392515831 0.210335982581766 1 1
0.181920867938798 0.180350079150514 1 1
0.165230611812547 0.163673505637931 1 1
0.142155918273736 0.140844272626906 1 1
0.0699591155005877 0.0693503677830506 1 1
0.341291675543045 0.337748135781012 0 0
0.331261173341004 0.327961133194758 1 1
0.19720903447773 0.195039176194605 1 1
0.117668752414531 0.116679271697172 1 1
0.131765740982567 0.13049420563949 1 1
0.225965801163621 0.223304096742293 1 1
0.29354842566182 0.290216954767417 1 1
0.263890449507055 0.261444216394948 1 1
0.188179997937783 0.18660178832107 1 1
0.0871256755039363 0.08657896244633 1 1
0.253456583280749 0.250390975454271 1 1
0.176479770212695 0.174935472159332 1 1
0.228294558608557 0.226127356550302 1 1
0.18096823467308 0.17918885555652 1 1
0.198846876675855 0.197140037338977 1 1
0.236858311590786 0.234122279994205 1 1
0.269962583173673 0.267396603336792 1 1
0.26355548598636 0.260945540130155 1 1
0.156023171095659 0.153803858722074 1 1
0.205359749506108 0.202940469918426 1 1
0.285041033850624 0.282424941275411 1 1
0.285757513947342 0.283252964114097 1 1
0.1996379320113 0.197710879357117 1 1
0.203967489709372 0.202316161260157 1 1
0.151037741088666 0.148718487307545 1 1
0.22958117787188 0.22704330611265 1 1
0.116715883361461 0.115702561908823 1 1
0.149852095914339 0.148342749071102 1 1
0.174001027273439 0.172158076463236 1 1
0.143545103716669 0.142272419992607 1 1
0.0725793295051146 0.0717358468837169 0 0
0.196247728039574 0.194352545966072 1 1
0.254941347817745 0.252484246202083 1 1
0.138482868674369 0.136784405050642 1 1
0.297790589707499 0.295108639323298 1 1
0.10014972660709 0.0992614755501117 1 0
0.16458915370267 0.162799153078009 1 1
0.112247036672328 0.110836904580787 1 1
0.295082120984831 0.292312847364682 1 1
0.102534103330695 0.101280606599117 1 1
0.170130664692957 0.168285082718249 1 1
0.261801349042771 0.259113454713132 1 1
0.304865542431665 0.302364054125651 1 1
0.177792764945865 0.175916160993721 1 1
0.284731579471036 0.281415459258243 1 1
0.211250804468114 0.209500916734401 1 1
0.266423249542561 0.264003066825438 1 1
0.134592985395423 0.132949447481578 1 1
0.171227129266465 0.169274401743124 1 1
0.222078594423672 0.220115702056512 1 1
0.231931687949509 0.229589992858346 1 1
0.0599359600747344 0.0593160407197274 0 0
0.091372917297918 0.0903553932226519 1 1
0.20956234771195 0.207759968601689 1 1
0.119701687821562 0.118186339735575 1 1
0.178862952872733 0.176886794870676 1 1
0.162827646495903 0.161062449128981 1 1
0.0965881925940037 0.0961361859507214 1 1
0.138705266731248 0.137460320228238 1 1
0.249109074143079 0.246872088998733 1 1
0.189498898434383 0.18743989161697 1 1
0.181095712950752 0.178922625676858 1 1
0.245304863865606 0.243155468251417 1 1
0.174244134133001 0.172407276336329 1 1
0.223234895797724 0.220989489601197 1 1
0.241460837682707 0.239329189574475 1 1
0.168071250680243 0.166198243216926 1 1
-0.00111986546770277 -0.00151196273689949 0 0
0.235217198755462 0.232522466168043 1 1
0.149044167022517 0.147047038762484 1 1
0.281784501419077 0.278883815207603 1 1
0.0256005838260818 0.0254140568300508 0 0
0.14012462900519 0.138627359887714 1 1
0.277719960701592 0.274806714123608 1 1
0.0686446156680842 0.0680282768883995 0 0
0.266125560717533 0.263219284800554 1 1
0.102205010862157 0.100988238711036 1 1
0.145545236673218 0.144664745432605 1 1
0.219383615181595 0.217545504864016 1 1
0.162532094436949 0.160655248759596 1 1
0.238955975625805 0.236659249902186 1 1
0.169331106406233 0.167312734878645 1 1
0.0890861437569121 0.0880777262221131 0 0
0.172285716655501 0.170025883104832 1 1
0.156282960620651 0.154222679035233 1 1
0.197245697530298 0.195308401426863 1 1
0.179391478732318 0.177339270991807 1 1
0.160929910538726 0.159880788052991 1 1
0.185095503183226 0.183739944717179 1 1
0.18847023453822 0.186421340200515 1 1
0.207936980302435 0.206009077004861 1 1
0.213022937039703 0.210632086051751 1 1
0.185481891537243 0.183659117287316 1 1
0.122696525858499 0.121312932553469 1 1
0.0685074249340891 0.0675697915851941 0 0
0.152969315067067 0.151856520599023 1 1
0.103769669556134 0.102364724700247 1 1
0.102891693657535 0.101109006230615 1 1
0.271547076702494 0.269123271463328 1 1
0.149129460879783 0.147631645662191 1 1
0.198451101911128 0.195909438714621 1 1
0.309950355743417 0.30687364441773 0 0
0.229647248758589 0.227326673467738 1 1
0.225999452532114 0.223314428639283 1 1
0.0673710921310373 0.0666834067012501 0 0
0.246031875665687 0.243225619491595 1 1
0.338696502960993 0.335906507835891 1 1
0.258257663666775 0.255717686276041 1 1
0.045570578462395 0.0449066635501255 0 0
0.218372875750467 0.216127618925194 1 1
0.15688863649228 0.155666448715869 1 1
0.240564524715531 0.237885743659792 1 1
0.168120138673913 0.166506607509316 1 1
0.188573743635933 0.186549548466292 1 1
0.182389780939653 0.180228385394905 1 1
0.194876547990223 0.19272008264787 1 1
0.091918765596379 0.0910967603753163 0 0
0.125122589101065 0.123858625133818 1 1
0.214160737459624 0.211976430718086 1 1
0.105116186071185 0.103631790763383 1 1
0.152576211201283 0.150968056624261 1 1
0.305335643359728 0.302175609719739 1 1
0.168592572675382 0.166654562371047 1 1
0.359170354927943 0.355606907773717 0 0
0.167626739706252 0.165825110445745 1 1
0.131361903266243 0.130392990195527 1 1
0.16015807893064 0.158317993651457 1 1
0.0775024102338024 0.0763721346921632 1 1
0.242044531561676 0.23968944913003 1 1
0.194689724708607 0.192953935119395 1 1
0.185684373612434 0.183901376153272 1 1
0.239463825637592 0.237098335388004 1 1
0.198368052079578 0.196411019123126 1 1
0.258075967141885 0.255808978195354 1 1
0.186187360009537 0.184297805623387 1 1
0.257048209508221 0.254246299532175 1 1
0.166731822063653 0.164882562330526 1 1
0.0715221977596098 0.0712291351412884 0 0
0.319984686671906 0.316517065604971 0 0
0.267150877497693 0.264632038376189 1 1
0.262613409327085 0.260128697719027 1 1
0.188175454797878 0.186367860344083 1 1
0.209408217412765 0.207294558140186 1 1
0.296510123409132 0.293911189149085 1 1
0.247902690189209 0.245640545485387 1 1
0.225147972977521 0.222361753736657 1 1
0.174448066584484 0.17265627072572 1 1
0.0188982961377555 0.0189533916855352 0 0
0.163675354122813 0.16213809136511 1 1
0.139357218641542 0.137791008567094 1 1
0.175174230415462 0.173376173344627 1 1
0.194160432311363 0.192375465915564 1 1
0.128029295927655 0.126382918868875 1 1
0.145079058778545 0.14388894031467 1 1
0.151455424581495 0.150241840143461 1 1
0.272946234235573 0.270606667943695 1 1
0.10739355749869 0.105972080428111 1 1
0.282181854984159 0.279530622840275 1 1
0.221593624276007 0.219261076869569 1 1
0.203342622423169 0.200875572616446 1 1
0.172175091330863 0.170547250390378 1 1
0.323390322222134 0.319825297694805 0 0
0.126775857384898 0.125348625625777 1 1
0.198255494044662 0.196854912395724 1 1
0.27754948192843 0.274702485697334 1 1
0.29128900600604 0.288392773111522 1 1
0.140373310262479 0.138962142918749 1 1
0.189306621919348 0.187701229254901 1 1
0.122245275017958 0.120983094935871 1 1
0.293102991986467 0.290134052368905 1 1
0.291877181361735 0.289404293214779 1 1
0.0248799945005795 0.0245221961958025 0 0
0.103477812169971 0.10161646049067 1 1
0.0495005431285463 0.0492002233349613 0 0
0.0999635976659069 0.0987972403905771 1 1
0.167626616985205 0.166282516499309 1 1
0.22464420356033 0.222789420324587 1 1
0.137949384545414 0.136548171432968 1 1
0.219756118343159 0.217117275086828 1 1
0.280388579341672 0.277954716770452 1 1
0.319851768360014 0.316812748652895 1 1
0.134461751201761 0.133162465439502 1 1
0.288681003141278 0.285899092626936 1 1
0.234158173338562 0.231463770045454 1 1
0.139335021187473 0.137492666008766 1 1
0.305883914928418 0.303397214440822 1 1
0.217395726519651 0.215459663569377 1 1
0.146428523098168 0.145239282405463 1 1
0.291145788136074 0.288572712851112 1 1
0.0975724297120278 0.0965522021688405 1 1
0.0467631838999453 0.0460539776125634 0 0
0.239361091584905 0.237080471196259 1 1
0.195138292972068 0.192804804483606 1 1
0.308491159297836 0.305119384711445 1 1
0.152125460078059 0.150653061883828 1 1
0.198498253993799 0.196195984289363 1 1
0.180017306753651 0.178313025086584 1 1
0.198781455543601 0.196584654223479 1 1
0.107609202205746 0.106540079920985 1 1
0.193550589403512 0.19160605137816 1 1
0.122987878226864 0.121641657162663 1 1
0.136920075849534 0.135709894014037 1 1
0.265269007804021 0.262420392269295 1 1
0.196143837231848 0.194632233886966 1 1
0.284100819914182 0.281174896871019 1 1
0.228069649709575 0.225456601279771 1 1
0.163954292914263 0.162145822648422 1 1
0.177983612207006 0.175776483759363 1 1
0.314400080094136 0.311340874738257 1 1
0.237314819606489 0.235422777334113 1 1
0.287394132389775 0.28491985239947 1 1
0.181419777202073 0.179851357751964 1 1
0.236614630164913 0.234406976209757 1 1
0.178285542848887 0.176323644281547 1 1
0.19251291532321 0.191139431868802 1 1
0.129251353616384 0.128188127420487 1 1
0.251700768425339 0.249318853085252 1 1
0.118614018470883 0.117159444240491 1 1
0.119688514387206 0.118524966609349 1 1
0.232066947504175 0.229698266045932 1 1
0.229439865328249 0.227132137681062 1 1
0.0555223656917862 0.0553279590239132 0 0
0.359524878274707 0.356262053789895 0 0
0.135497501990893 0.134576380675522 1 1
0.229969881461369 0.227644299882717 1 1
0.205047415399814 0.202995068023733 1 1
0.138402637195524 0.136795848812449 1 1
0.338502987607775 0.334676278250827 1 1
0.205580123407772 0.203296857057221 1 1
0.198379247132409 0.196804676775211 1 1
0.231171865520822 0.229079177416449 1 1
0.108777548298616 0.108040189245331 1 1
0.256947842507021 0.254344025821319 1 1
0.0662593107004978 0.0658388561120514 1 1
0.14298246009229 0.141129423921923 1 1
0.211816190491959 0.209525388112986 1 1
0.252916421813559 0.250481388756721 1 1
0.256792833527828 0.25363842118324 1 1
0.258636381595284 0.255933431845626 1 1
0.217313247043236 0.215277055264511 1 1
0.234857517802969 0.232862084782563 1 1
0.21935062292283 0.217295510829617 1 1
0.152465358640286 0.151152405039595 1 1
0.156118429713798 0.15448786167647 1 1
0.210225986544111 0.20853046277334 1 1
0.199003875253088 0.19753203676827 1 1
0.248956097430046 0.247126015082659 1 1
0.186248335790079 0.184068187230086 1 1
0.129100955623419 0.127713873373785 1 1
0.1949100388843 0.19319331708325 1 1
0.210456811281633 0.208208745616358 1 1
0.220949524945856 0.218686930264515 1 1
0.0867624600412285 0.0858851009930683 0 0
0.228869402884372 0.226250780128132 1 1
0.251371128277732 0.24864720042933 1 1
0.231904677312199 0.230118508163204 1 1
0.116240386009631 0.114993130026277 1 1
0.180012800637754 0.178412964996408 1 1
0.20461028823881 0.202878941070763 1 1
0.207099439311821 0.204988722862408 1 1
0.140194702753743 0.138669148588294 1 1
0.266377607565534 0.26392836284502 1 1
0.22926932795778 0.227036736932971 1 1
0.259646644553533 0.257354197054627 1 1
0.146274363642175 0.144664515471827 1 1
0.219237120296041 0.217630843031526 1 1
0.161354570248103 0.159700670348688 1 1
0.245154355676675 0.242821584871027 1 1
0.188891688651974 0.187308795488514 1 1
0.232213700121142 0.229036870966045 1 1
0.31362811906293 0.310327791474548 1 1
0.121395885196028 0.120245836436341 1 1
0.119496818470467 0.118236487183395 1 1
0.128220095992189 0.127524454720086 1 1
0.19552457296127 0.193078372845104 1 1
0.215762948620856 0.213278204048202 1 1
0.193229873009683 0.191833700364887 1 1
0.301830686240404 0.299174805183227 1 1
0.153110524005714 0.151478339848298 1 1
0.204656079392693 0.20284865911256 1 1
0.147385514784676 0.145807855116706 1 1
0.223948353457762 0.222167819748642 1 1
0.264301501208223 0.261968595380719 1 1
0.153364463155722 0.152029127399508 1 1
0.179480907585177 0.177702135852576 1 1
0.239539850653405 0.237138083761222 1 1
0.248500944930264 0.245750948967714 1 1
0.196450166375823 0.194588689974642 1 1
0.203829583322682 0.20152091920268 1 1
0.158840152469329 0.157488995515728 1 1
0.125022070732366 0.123671028889248 1 1
0.129342296189577 0.127833283394629 1 1
0.154885239475639 0.1535112644587 1 1
0.135293419094004 0.134172934087424 1 1
0.183185254261352 0.181243768220318 1 1
0.276346770736906 0.273760908766832 1 1
0.246461131806512 0.244403576698404 1 1
0.190895487880673 0.189047071478606 1 1
0.188892855370837 0.18690962444938 1 1
0.194276175207736 0.192522463383597 1 1
0.13516452247714 0.133796061801656 1 1
0.225187193713991 0.2233007217077 1 1
0.342796836765786 0.339008529367084 1 1
0.209906623842515 0.208087706466548 1 1
0.268370368397338 0.265880431745498 1 1
0.213394947668113 0.211111775801024 1 1
0.341682317157168 0.338347443456629 0 0
0.130407974172912 0.129153998203452 1 1
0.307023234182366 0.304592859608889 0 1
0.211603292402672 0.209534382524609 1 1
0.193697672459803 0.191844317873081 1 1
0.188136773855496 0.186163762831542 1 1
0.224803226148122 0.222730654381926 1 1
0.177725940703013 0.175920843949416 1 1
0.146005353656623 0.144238890435912 1 1
0.217491097058152 0.215479445576874 1 1
0.180693817343035 0.178906390709056 1 1
0.209801775970099 0.207210132353236 1 1
0.132150421669274 0.131012098866933 1 1
0.110863045972316 0.10988854072647 1 1
0.233699764988117 0.231596379915783 1 1
0.0726927652424672 0.0716283989242883 1 1
0.31002079683816 0.306755653687449 1 1
0.205474194218772 0.202629320452528 1 1
0.236085683355351 0.233427423634471 1 1
0.245228739957745 0.24267418127129 1 1
0.23105468463158 0.228269748154513 1 1
0.217340864034487 0.214775332372629 1 1
0.244660666554367 0.242613734257604 1 1
0.278973112084164 0.275978347015495 1 1
0.280524814837585 0.278002485546359 1 1
0.30380183539982 0.300724029889402 1 1
0.272888147601482 0.270175039694665 1 1
0.20096525448302 0.198735842103599 1 1
0.118341320120731 0.117336085692678 1 1
0.236654223856247 0.23449254854696 1 1
0.24254529577965 0.240103293989548 1 1
0.175443354962821 0.173546776649176 1 1
0.254418395222443 0.252018676841265 1 1
0.275541218647008 0.272447960296806 1 1
0.120221269468468 0.118693937733069 1 1
0.112762142182629 0.111714884554404 1 1
0.400520234333739 0.396177578832611 0 0
0.16692299710989 0.165474220793351 1 1
0.305776881986003 0.302454815769522 1 1
0.146262465520223 0.145365718089071 1 1
0.175742370014311 0.173709601511035 1 1
0.175094912705325 0.17324758987448 1 1
0.168461967812323 0.167252973140891 1 1
0.226179553369203 0.223844561376896 1 1
0.192042628393422 0.190308242541241 1 1
0.254860580495184 0.252314323286013 1 1
0.166866051472236 0.165078045268165 1 1
0.255918741696149 0.253238800957671 1 1
0.0949339019285796 0.0937517498593876 1 1
0.205882650720826 0.203551216376588 1 1
0.211301193566295 0.2088077649194 1 1
0.219535923632248 0.217551466005633 1 1
0.258777324705071 0.25626308365248 1 1
0.123034062615381 0.122052260135235 1 1
0.115359908090442 0.114297659299234 1 1
0.241475309626149 0.239086388686109 1 1
0.213842870870781 0.21222726461477 1 1
0.275752774210549 0.273048859661363 1 1
0.132336081782737 0.131361204959043 1 1
0.167784995211793 0.165729768351279 1 1
0.24012242429899 0.237152140687631 1 1
0.196094100146787 0.193769647416577 1 1
0.297104146983645 0.294148382189459 1 1
0.164237893684299 0.162884325153474 1 1
0.238638634240292 0.236567220930964 1 1
0.185489471843991 0.184065133606358 1 1
0.0754264397843477 0.0747344427088362 0 0
0.238673006270326 0.236211724463452 1 1
0.148412640671535 0.147019284412844 1 1
0.0895741836817279 0.0885769491937948 1 1
0.293042685328968 0.290236240069441 1 1
0.148898274192075 0.14737621776494 1 1
0.288025311662331 0.285219388911129 1 1
0.246655102843306 0.244034798572261 1 1
0.0614804843949599 0.060586270220575 1 1
0.123800369350528 0.122532579860988 1 1
0.318380510128191 0.315398213597565 1 1
0.134545455956089 0.133516250354502 1 1
0.0962269463658997 0.0953806714111808 0 0
0.234531352106568 0.231950149905574 1 1
0.111430546193092 0.109868980552815 1 1
0.151832441446124 0.150327462944455 1 1
0.169144710628467 0.167736231429491 1 1
0.215252719057939 0.213327343911477 1 1
0.207852021994768 0.205897560780213 1 1
0.157436928483241 0.155745871123558 1 1
0.176422008569532 0.174549270055383 1 1
0.325199861091349 0.322420795667171 0 0
0.210780773701475 0.208752587986368 1 1
0.253324451076238 0.250543741356254 1 1
0.0717944258342794 0.0711649477955533 1 1
0.318096292756261 0.314609683630208 0 1
0.170747122558573 0.168901829258311 1 1
0.324781153187205 0.322004478734817 1 1
0.35383441568906 0.350342170953114 1 1
0.20185992091846 0.199896128375539 1 1
0.267933881893989 0.264966583811653 1 1
0.208521202516973 0.20714132690966 1 1
0.243409023210016 0.241207935245579 1 1
0.200626375856156 0.198626069766428 1 1
0.203158010854966 0.201144794278491 1 1
0.0199061461853134 0.0199931975691343 0 0
0.116880145404371 0.115573981121652 1 1
0.224843976072974 0.222372658504176 1 1
0.172982606420461 0.171785554743823 1 1
0.238384412465929 0.235764154710907 1 1
0.256177867214226 0.253680496123524 1 1
0.260142941508516 0.257801321155692 1 1
0.256885109069479 0.25415681265507 1 1
0.177363960286046 0.175478343833351 1 1
0.305313611150531 0.302031124818934 1 1
0.136468459412155 0.135352158884205 1 1
0.172469616757428 0.170553302066793 1 1
0.298331398248725 0.295994206250481 1 1
0.220621788777564 0.218468965743358 1 1
0.12921733325504 0.128265877048689 1 1
0.105009688635965 0.103862068685711 1 1
0.116853002538927 0.115953668945091 1 1
0.245875820701665 0.243271247248266 1 1
0.172689125792195 0.171137093750427 1 1
0.135408610615604 0.133862463548765 1 1
0.198589064891956 0.196781710229618 1 1
0.231076437764013 0.228769599079851 1 1
0.148814917530953 0.147538964748581 1 1
0.264011699302365 0.261257332063599 1 1
0.223932520966584 0.221577069771994 1 1
0.152795528054717 0.150759405910077 1 1
0.129453861485075 0.128322225518309 1 1
0.120360063123488 0.119153314550061 1 1
0.25460875775398 0.251654754264576 1 1
0.253798616986004 0.251186421508046 1 1
0.287114030951365 0.283962763874317 1 1
0.235294321215114 0.233152918413725 1 1
0.0677928853582302 0.0674972595375329 1 1
0.238781538207749 0.236581495226799 1 1
0.268839661085632 0.266125030960048 1 1
0.272496103682947 0.270039706766577 1 1
0.165824226855236 0.163938058898013 1 1
0.222259828977833 0.220119617836477 1 1
0.137808363222809 0.136386558062664 1 1
0.141762256634576 0.141253851719355 1 1
0.0619587750468228 0.0611168283061276 1 1
0.212077875942429 0.209972977410723 1 1
0.311870703011777 0.308744362840767 1 1
0.144786979525726 0.143258995466214 1 1
0.175851678995045 0.174119567876384 1 1
0.166146218290613 0.164219459486643 1 1
0.260937972623143 0.257840880740686 1 1
0.270852789564428 0.268329979417614 1 1
0.210889398438926 0.208900233375226 1 1
0.0767236781885325 0.0758749344309161 1 1
0.24115978658744 0.23846938854516 1 1
0.149723387688729 0.148339372930187 1 1
0.15141082863323 0.149470963198605 1 1
0.204609618501479 0.202683729534146 1 1
0.250333691535377 0.247502748994584 1 1
0.281554788681182 0.278882351586303 1 1
0.127524484482402 0.126353360050499 1 1
0.213664174978606 0.211617458961551 1 1
0.292690842256628 0.289448863773173 1 1
0.156774286553186 0.155044442172067 1 1
0.166312429673013 0.164018705191398 1 1
0.170664457396413 0.168969842140269 1 1
0.139250552490253 0.138103475796582 1 1
0.110676718467179 0.109708632674127 1 1
0.282236963446663 0.27929587124068 1 1
0.169333389914295 0.167954023175841 1 1
0.0894481337600152 0.0888308577971416 0 0
0.141352423337171 0.139941951000188 1 1
0.288750179696597 0.286109134086681 1 1
0.0641034904658463 0.0632327703095031 1 1
0.278586768305052 0.275916231361037 1 1
0.21533778104497 0.213533365111821 1 1
0.233014064595742 0.230439725098641 1 1
0.0262893199206774 0.0263067095160404 0 0
0.326956534079921 0.324279258706192 0 0
0.170022176585693 0.168806931359315 1 1
0.0407681952259699 0.0401258899519229 0 0
0.158816855882998 0.157105820517094 1 1
0.232466936845536 0.229841879978281 1 1
0.214510466968566 0.21269179621514 1 1
0.29052938801559 0.287207032039089 1 1
0.132886491845055 0.131380721754079 1 1
0.170961153585986 0.168853360878878 1 1
0.211653440700608 0.209728900513416 1 1
0.242261303288282 0.239638271788596 1 1
0.254040625452065 0.250960745517719 1 1
0.232405428555166 0.230163191094868 1 1
0.203083534486141 0.200583424443251 1 1
0.0724569925923078 0.0713638145404301 1 1
0.187944411145351 0.186551091606221 1 1
0.130782028701384 0.129722008594613 1 1
0.244097024743312 0.241346185280736 1 1
0.294912616883909 0.291514090164566 1 1
0.160773951907938 0.159085239016114 1 1
0.171943707433513 0.170087677105787 1 1
0.285348741995099 0.282459637328577 1 1
0.06536758519256 0.0648452954132809 0 0
0.117800701687942 0.116452049526118 1 1
0.27814180408376 0.275409095126272 1 1
0.172414032968085 0.171044115344767 1 1
0.169722501588986 0.168089762306705 1 1
0.168961123598463 0.167475982442062 1 1
0.193996749080313 0.191807822440294 1 1
0.236413812163027 0.233940469399987 1 1
0.190253313201433 0.188554913116419 1 1
0.116862036006739 0.115457490367387 1 1
0.243282947518972 0.240898641833216 1 1
0.147696504909738 0.146419407969266 1 1
0.261962431568109 0.25933062728909 1 1
0.180896092799633 0.179272155285068 1 1
0.277604508014481 0.274294111953417 1 1
0.237871031811728 0.235704925360013 1 1
0.251191341090097 0.248918662580523 1 1
0.198307259187669 0.196169558227345 1 1
0.160045677190751 0.158967617626813 1 1
0.196152269874018 0.194381577624186 1 1
0.184295490419068 0.182656063553175 1 1
0.164770040604606 0.16330683486889 1 1
0.176816691631754 0.174566147393362 1 1
0.193175084275637 0.191316070767016 1 1
0.181060050782883 0.179268829490499 1 1
0.0664164009113721 0.0658925640829259 0 0
0.19783309645318 0.196425532429587 1 1
0.154719569376303 0.152930746450924 1 1
0.231094923063533 0.228649798443326 1 1
0.140446047739508 0.138931535214428 1 1
0.243704233777902 0.241140214533103 1 1
0.122098085837401 0.120937219829015 1 1
0.221783254931334 0.219581157352813 1 1
0.186135481039257 0.184350763456895 1 1
0.188579311706087 0.185511128834074 1 1
0.173063686688514 0.171577519041349 1 1
0.276082925803523 0.273177782336905 1 1
0.183303092932877 0.181749813274823 1 1
0.225712628582794 0.223712983823161 1 1
0.207435059319261 0.205572300974819 1 1
0.0590300655438407 0.0584492703800935 1 1
0.22282577179568 0.220768687045365 1 1
0.158017058710201 0.156389258258829 1 1
0.231516339099374 0.230001174009627 1 1
0.0238191777679673 0.0232604151267018 0 0
0.139194516415971 0.137725901040354 1 1
0.29461217596003 0.290928616501593 1 1
0.238004810561431 0.235711259511792 1 1
0.249257034426376 0.246676436879953 1 1
0.270214244668719 0.267436599808162 1 1
0.139919219547461 0.138757148695748 1 1
0.0965078418291227 0.094876377084601 1 1
0.235479648750358 0.233505251754826 1 1
0.256860775834146 0.253808848344518 1 1
0.183603759682399 0.181496614719673 1 1
0.166637929092072 0.164931461521587 1 1
0.247379746418185 0.245159219178855 1 1
0.213843251566282 0.211739783787685 1 1
0.291957689916598 0.289248180130678 1 1
0.166745586789025 0.165221187357906 1 1
0.216745604226948 0.214315116982982 1 1
0.230347246744405 0.228292970599367 1 1
0.156207044932011 0.154939054376883 1 1
0.235240248698334 0.232736550934451 1 1
0.247464105160865 0.245291408887977 1 1
0.133312275181187 0.131798756980193 1 1
0.22866160585779 0.226170844021627 1 1
0.276490886733877 0.273704784114707 1 1
0.169303791761834 0.167682106732081 1 1
0.198592555967062 0.196656173749809 1 1
0.271132502573459 0.269159004759078 1 1
0.188147705638463 0.186547989993186 1 1
0.27854474555422 0.276252116353247 1 1
0.258227892456469 0.2555100602681 1 1
0.281418404883039 0.278294373867486 1 1
0.303293866209046 0.300680210405126 1 1
0.188566157527972 0.186942772879544 1 1
0.188682984647864 0.18693872049972 1 1
0.150789228414817 0.149454464576432 1 1
0.175780781709186 0.173754666889594 1 1
0.174423715762551 0.172561662996447 1 1
0.331430538135099 0.328070120425055 0 0
0.201531727848122 0.199622749637737 1 1
0.0708287928645577 0.0702709291804654 1 1
0.113401799701096 0.112388959311341 1 1
0.373288222657594 0.369301215808441 0 0
0.158257312334656 0.156843120725111 1 1
0.150694483193384 0.149194455491563 1 1
0.123555879678987 0.122484492824563 1 1
0.287792911938288 0.284684313569804 1 1
0.304767124392998 0.301801249492341 0 0
0.29223339906649 0.289570413938283 1 1
0.180846850454538 0.178983489906381 1 1
0.190065418801484 0.188264193906849 1 1
0.0967499646204506 0.0952870366763514 1 1
0.197242816358774 0.195433731656966 1 1
0.227558726356622 0.22494065852402 1 1
0.223941625887188 0.221783760775446 1 1
0.0873967120355454 0.0866235499198179 1 1
0.270411823286348 0.267784916149556 1 1
0.170401033512334 0.168786895840498 1 1
0.217467234512825 0.215401902297187 1 1
0.241129698729607 0.238631516981349 1 1
0.16379928964967 0.162124110219431 1 1
0.256960157266539 0.254392251622425 1 1
0.226729039017765 0.224742599318652 1 1
0.104922346661872 0.103679925872574 1 1
0.228609515559987 0.226459602036533 1 1
0.127164116665788 0.125814819628363 1 1
0.154765389174328 0.153116738332135 1 1
0.276177267571315 0.273486782671712 1 1
0.233909553687354 0.231242791541194 1 1
0.217867332835001 0.21553790286079 1 1
0.211820447336525 0.209933572440378 1 1
0.066316744252067 0.0662571085662745 1 1
0.231032755103267 0.229060758826092 1 1
0.255950308274556 0.254032777779865 1 1
0.219655257211093 0.217076720219942 1 1
0.159132002205439 0.157592516750643 1 1
0.152623237946126 0.151569489815407 1 1
0.1997968176533 0.197724785278666 1 1
0.14778192394456 0.146522770369096 1 1
0.102584320635923 0.101485273364055 1 1
0.226284557454702 0.223744474851309 1 1
0.22415054366658 0.221878518483714 1 1
0.358605666119001 0.354669758980135 0 0
0.0900604869934783 0.089744135024148 1 1
0.304622045933931 0.301726813264656 1 1
0.136151743217072 0.13485216630159 1 1
0.266563688434308 0.263562125754083 1 1
0.286072056457692 0.283264987412394 1 1
0.19979206846114 0.198401733589949 1 1
0.125099126816027 0.123931976895744 1 1
0.270633157735825 0.267622906116812 1 1
0.191858398679174 0.189489079459413 1 1
0.226279119564432 0.224451046818015 1 1
0.228106423205465 0.226279448711041 1 1
0.00549557148886805 0.00501421508650706 0 0
0.230487677969504 0.227748251793179 1 1
0.332781297482359 0.329526101510865 1 1
0.304086323097267 0.300869175095525 1 1
0.315499612580174 0.312021410779305 1 1
0.230332294203032 0.228271730443555 1 1
0.176431892753266 0.174739849408395 1 1
0.200406057650564 0.198256673445541 1 1
0.0479228787189315 0.0474297900854951 0 0
0.191433279729926 0.1900345324126 1 1
0.0736501859553928 0.0727877817221914 1 1
0.327867436571681 0.324237718153694 0 1
0.258368965790587 0.256002986221234 1 1
0.176776914048228 0.174605868429579 1 1
0.202876335559061 0.200771807746456 1 1
0.0055287527632749 0.00547990264571377 0 0
0.155290902978015 0.153652456772575 1 1
0.207580239280591 0.205581841223575 1 1
0.163837523848671 0.162066283446004 1 1
0.177923116770676 0.176464389261944 1 1
0.195748408270702 0.1937078068529 1 1
0.198991684678224 0.197355560126029 1 1
0.280593413106978 0.278050884048419 1 1
0.233373368911092 0.231087300207954 1 1
0.250584176959588 0.248019430757026 1 1
0.163281631863032 0.161826580366796 1 1
0.204648931990971 0.203077412941152 1 1
0.191052531440344 0.189013721279593 1 1
0.188384530413409 0.187137759619348 1 1
0.146525826334163 0.145694688055565 1 1
0.207724010289469 0.205929849330536 1 1
0.205835853354608 0.203702063777838 1 1
0.235042485310605 0.23260160805707 1 1
0.276065544018721 0.273002122832746 1 1
0.283358636184091 0.280240636264667 1 1
0.254929680574364 0.25282525591161 1 1
0.22520001958571 0.222523344626126 1 1
0.138102540691755 0.136787746292276 1 1
0.142112265590797 0.14059589415573 1 1
0.268727197323163 0.26640992630856 1 1
0.204019490229015 0.202029781220067 1 1
0.179881791030595 0.178528852104085 1 1
0.33105376819095 0.328084664949011 0 0
0.259915643461666 0.257257240196671 1 1
0.250865297078928 0.248692739780781 1 1
0.247803902051439 0.245451428984366 1 1
0.214759487710351 0.212348598871436 1 1
0.21494733600482 0.212626679856805 1 1
0.164657408391852 0.16286904627068 1 1
0.118458143630417 0.11706459112959 1 1
0.18628899537271 0.18465670837595 1 1
0.258348010714791 0.255487979158924 1 1
0.331704136704922 0.328737023366398 1 1
0.260656989845689 0.258037761274259 1 1
0.150735677411194 0.149177455727317 1 1
0.221252723280435 0.219371842590237 1 1
0.127984540804555 0.127094753311752 1 1
0.281848686742913 0.278894909331271 1 1
0.194928339252654 0.192304101566407 1 1
0.166939058452238 0.165456119835586 1 1
0.129979152042478 0.128504499932637 1 1
0.339102213144299 0.33594944702368 0 0
0.140577212085115 0.139148758909035 1 1
0.211568790019574 0.209046572754975 1 1
0.0648002221175102 0.0637675269023938 0 0
0.153110288398801 0.151242717575146 1 1
0.161051031424502 0.159585384891487 1 1
0.269130756494497 0.266601015227336 1 1
0.0448792492549438 0.0444817019742049 0 0
0.247309226307531 0.245245003249626 1 1
0.215059958367704 0.213173098787994 1 1
0.225786504534482 0.223585432030047 1 1
0.317751442926172 0.314524007822351 1 1
0.116250051612379 0.114997515578309 1 1
0.223158226888253 0.221024232105433 1 1
0.154085098788187 0.152744652910561 1 1
0.212882879408185 0.210749030171235 1 1
0.157028694676556 0.155695348817676 1 1
0.245732082830453 0.243105978453876 1 1
0.11699743537725 0.115895057672009 1 1
0.22323283644294 0.221083111283064 1 1
0.199588402342027 0.197733725623506 1 1
0.324605936398321 0.321282772846542 1 1
0.220672605628273 0.218496354325409 1 1
0.278238069692578 0.275664577041587 1 1
0.163985414994348 0.16191870966459 1 1
0.0985371406757581 0.0973726456761844 1 1
0.254361207815978 0.251969696659493 1 1
0.174991182515866 0.17320582709512 1 1
0.186418938802887 0.184526528912908 1 1
0.294363848943343 0.291078914789788 1 1
0.228564680400412 0.226484400493307 1 1
0.220768492438723 0.219159271914713 1 1
0.118255741216164 0.117241156953426 1 1
0.119454355985885 0.1182895989362 1 1
0.308527714139104 0.304585634904187 1 1
0.0878773358726361 0.0869358479722191 0 0
0.216102122764736 0.213660050378994 1 1
0.102252277556949 0.101590824227063 1 1
0.0987362570342771 0.0980589575098239 1 1
0.287326545174018 0.284236567739451 1 1
0.246859951454768 0.24430074012789 1 1
0.143094865029866 0.141174956474486 1 1
0.177330893538662 0.175779568930504 1 1
0.169303339019053 0.167749200438542 1 1
0.256589228760522 0.253719975643243 1 1
0.113904412718133 0.112529337760801 1 1
0.151784971272646 0.149850339310473 1 1
0.207376942158466 0.205345545243256 1 1
0.177583390402769 0.176100995530573 1 1
0.28038980528601 0.276718852269744 1 1
0.339270755294448 0.33602246828898 0 0
0.0556301630743626 0.0553301488945417 0 0
0.193601796279937 0.191461256039428 1 1
0.238709013822797 0.23612378481849 1 1
0.299183386104039 0.295971496067312 1 1
0.116146444451916 0.114843305891992 1 1
0.245483630357479 0.243012657221149 1 1
0.141912556883961 0.140316836360045 1 1
0.345763897520526 0.342455616913439 0 0
0.122047867913604 0.121175960414903 1 1
0.132239793365931 0.130822250032391 1 1
0.217403298964847 0.214474434926772 1 1
0.145878203188164 0.144350360957967 1 1
0.225667937085823 0.223196943915633 1 1
0.125048350636056 0.124131311465596 1 1
0.295342954189646 0.292302076625565 1 1
0.27952575110852 0.275914614941862 1 1
0.323394883802779 0.320360643550993 1 1
0.259414107809867 0.256623935127075 1 1
0.0686157785982195 0.0674146505482933 1 1
0.170207164135745 0.168552229989768 1 1
0.228700842647434 0.226079085170788 1 1
0.14467618841425 0.143068781028335 1 1
0.140910082930705 0.139223668835785 1 1
0.179434978330562 0.177731078049293 1 1
0.319843210980894 0.316603461829177 1 1
0.140986752707917 0.139365612882537 1 1
0.199661961159863 0.197463828839588 1 1
0.0732778604254348 0.0724742150735933 1 1
0.0516510561257424 0.0511172143986073 0 0
0.294125744706411 0.290820214028734 1 1
0.246817335202562 0.244296349336367 1 1
0.316854165807883 0.313395772529214 1 1
0.211965179809855 0.210126789784017 1 1
0.2609837177804 0.258497706512724 1 1
0.192597270729343 0.190622980816708 1 1
0.227316859961726 0.224566286325604 1 1
0.152569193373424 0.151636717826104 1 1
0.189662465426947 0.187759545589425 1 1
0.167283153110255 0.165709942606947 1 1
0.233966372668804 0.231461255619517 1 1
0.178575451527228 0.176359617855944 1 1
0.285716961165212 0.282699893674526 1 1
0.159339752485875 0.157751705424219 1 1
0.118104617895023 0.1170782549614 1 1
0.310825599449617 0.307915485444859 1 1
0.225296032586145 0.223009704954712 1 1
0.127276820872096 0.125866684963528 1 1
0.168406276305645 0.166762208676352 1 1
0.205925621429989 0.204043918056253 1 1
0.18770988425185 0.18568653662637 1 1
0.254360171580583 0.251857917693126 1 1
0.165706243746461 0.164169418955554 1 1
0.307045514532649 0.303990531767732 1 1
0.147739240253756 0.146544867463388 1 1
0.257008116008099 0.254232550405764 1 1
0.194282913116149 0.192358304853322 1 1
0.177790408802552 0.176119839051432 1 1
0.235548750845831 0.233107328812715 1 1
0.231862818222603 0.229401759523305 1 1
0.382650586790329 0.378811799475902 0 0
0.163972397487723 0.162462871406769 1 1
0.230419052490104 0.228146590316979 1 1
0.166620621093136 0.164799010467025 1 1
0.149309979153774 0.147867768865283 1 1
0.0958484514890389 0.095546839387497 1 1
0.222895181037539 0.220647479779947 1 1
0.0754041673367551 0.0742982386771188 1 1
0.207655477203244 0.205647035168478 1 1
0.0928696592224018 0.0918234167292702 1 1
0.131949929276257 0.130968552079593 1 1
0.237477529571753 0.234781668384228 1 1
0.257076164267698 0.254581732185786 1 1
0.31823841577057 0.314757083030967 1 1
0.177496493368944 0.175829242882041 1 1
0.202749018498723 0.20003078979241 1 1
0.232418863452715 0.229768592533136 1 1
0.209262129174053 0.20776515210384 1 1
0.184398524606251 0.182172952096859 1 1
0.286082599099771 0.28350921562229 1 1
0.207696448425862 0.205646897512821 1 1
0.0534530902928604 0.0523682805143327 0 0
0.283694922775173 0.281322047339833 1 1
0.143742673434788 0.142525646528013 1 1
0.143243185311592 0.140887714239462 1 1
0.244972255889462 0.242554004542967 1 1
0.196311713706145 0.194538088628564 1 1
0.148588599783968 0.146975914138745 1 1
0.226971309773579 0.22495124221449 1 1
0.259476097660556 0.257065824180464 1 1
0.161457190334113 0.159525105747905 1 1
0.225031835513551 0.223210640943366 1 1
0.139224143826299 0.137944125212383 1 1
0.309177466800772 0.305990988727852 1 1
0.254788126934283 0.252077562208473 1 1
0.290935825868313 0.288174636240468 1 1
0.167810314704696 0.166521889216971 1 1
0.318165188671161 0.314654098878071 0 0
0.155973878215105 0.15437832714518 1 1
0.25715662438871 0.25442056964423 1 1
0.0161635355730367 0.0157800056323307 0 0
0.170509123527776 0.168772884016636 1 1
0.194056499040816 0.19202310762575 1 1
0.212352380086074 0.209850309918511 1 1
0.185658354218754 0.183846722667891 1 1
0.229677366226646 0.228100324113324 1 1
0.220875103020489 0.218236554450414 1 1
0.248621703218158 0.245910699686273 1 1
0.344027518979828 0.340825866519769 0 0
0.319233934398405 0.316318636908041 1 1
0.331634813973175 0.328189673556471 0 0
0.365367190125302 0.361673657985826 0 0
0.252361514658451 0.24990058826672 1 1
0.302220942224154 0.299570470572577 1 1
0.260023446544032 0.25703707168749 1 1
0.165498171019158 0.164005444160321 1 1
0.137158106694123 0.135494081896558 1 1
0.311295369581202 0.308271964025359 1 1
0.125516485933244 0.124398614599027 1 1
0.163163290840005 0.161192297976391 1 1
0.111826150875945 0.11102648413429 1 1
0.206978151145111 0.20505682860902 1 1
0.140669911537169 0.139540576620055 1 1
0.306301561627299 0.302952479553875 1 1
0.0561087974811825 0.0552280843659101 1 1
0.184606143864778 0.183008020833472 1 1
0.228301092990178 0.226301775494073 1 1
0.192812533135657 0.191374217329213 1 1
0.269273308678401 0.266901955294977 1 1
0.133490367308903 0.131836161207397 1 1
0.127392236146021 0.125841396807072 1 1
0.25423419656565 0.251863105108633 1 1
0.243563981535099 0.240578974539289 1 1
0.144670802533009 0.14324548062498 1 1
0.118776169902916 0.11760486577342 1 1
0.299339068721956 0.295798898606336 1 1
0.222414298463833 0.220633549952776 1 1
0.217195190412835 0.214888905888843 1 1
0.285162999214344 0.282267424169941 1 1
0.221175449061734 0.218971540687514 1 1
0.232183726155875 0.230132661775706 1 1
0.137826260552409 0.136363601384028 1 1
0.142045278894394 0.14027239613573 1 1
0.129673553391836 0.128393516380125 1 1
0.238785609378796 0.235884541250464 1 1
0.171587516197646 0.169917678141343 1 1
0.201754763634193 0.199463329246536 1 1
0.080855465158005 0.0798502112282892 0 0
0.286576657572943 0.284186765279957 1 1
0.105850650691856 0.104862465369423 1 1
0.164625394514209 0.163087878541277 1 1
0.21311209434379 0.210746496986821 1 1
0.243860057552007 0.241355133222066 1 1
0.261549705166584 0.258924981635042 1 1
0.244446558022797 0.241781694184687 1 1
0.249237603283656 0.246839203258145 1 1
0.255190522986439 0.252766897255611 1 1
0.0870138728878845 0.0869368837851704 1 1
0.134985434849063 0.134123837837869 1 1
0.105714280081461 0.104827556043445 1 1
0.205115926581343 0.202362152252651 1 1
0.296044441186943 0.293318566753882 1 1
0.329508992402631 0.326195958091331 0 0
0.270737441854295 0.267788406489595 1 1
0.258837490946173 0.256324674651574 1 1
0.000889310606510599 0.00077848220911278 0 0
0.155756855047623 0.154399057925325 1 1
0.243648889186236 0.241601605109721 1 1
0.222811019079499 0.22058611881431 1 1
0.318091939409585 0.314391819926347 1 1
0.205494015042957 0.202963211522216 1 1
0.28691171200731 0.284060176730685 1 1
0.23563660640752 0.232871701769518 1 1
0.278923547110012 0.276031278660999 1 1
0.163726667678201 0.162103530415819 1 1
0.180426605174244 0.178285904010593 1 1
0.248274614344833 0.245969590532514 1 1
0.243592498551703 0.241245087530642 1 1
0.267078095933263 0.264664429082722 1 1
0.185974853229615 0.184387174942557 1 1
0.138304666647038 0.137397223824377 1 1
0.216865004274681 0.214655421626605 1 1
0.215450893093556 0.212738198668472 1 1
0.158362506458463 0.156785079822283 1 1
0.206951381521275 0.204601804744871 1 1
0.196573636843067 0.194448086978046 1 1
0.216826184189595 0.214951274922507 1 1
0.171473388162655 0.169134773445909 1 1
0.186748793782692 0.185064082662431 1 1
0.0874550111994701 0.0864330544947978 1 1
0.239588745067563 0.237603617424267 1 1
0.291431696285661 0.288707595136762 1 1
0.162380173912827 0.161212793032443 1 1
0.181871317613788 0.180210391437811 1 1
0.237543053889676 0.235135010889193 1 1
0.15129865686703 0.149914499936689 1 1
0.18838964725977 0.185932069234843 1 1
0.273625587636077 0.271026448631113 1 1
0.0824841738952597 0.0816459352997079 0 0
0.165658389307504 0.164089303593415 1 1
0.338748709670664 0.33512783658886 1 1
0.212120111137792 0.2099207916418 1 1
0.151488392527081 0.150084793850453 1 1
0.189233194130707 0.187276183329601 1 1
0.0751383034706884 0.0739319121989812 0 0
0.207891643731904 0.206474783025823 1 1
0.181358401804082 0.17975643291098 1 1
0.181461326986374 0.179889908887205 1 1
0.218741844375068 0.216377980104625 1 1
0.26710668148717 0.263737048570768 1 1
0.269278264673218 0.266639425532515 1 1
0.171561998831769 0.170220652888157 1 1
0.175315187002624 0.172948992483149 1 1
0.273497268032948 0.27012021729604 1 1
0.226460845630513 0.224384596018377 1 1
0.182123600321793 0.180382579192268 1 1
0.229595881333717 0.227216307343458 1 1
0.206030574902518 0.204034165498922 1 1
0.27894920545775 0.276530546637865 1 1
0.166257636979428 0.164825706632519 1 1
0.26174336821372 0.258792677979427 1 1
0.22236596906813 0.219987526247383 1 1
0.0132077969941224 0.0131641006858977 0 0
0.277037207961686 0.274604311265633 1 1
0.212388600619341 0.21056173599282 1 1
0.179673940144445 0.178177223105947 1 1
0.129205497627984 0.127745302136727 1 1
0.157019954331372 0.155996338571671 1 1
0.237890312479191 0.235345269523845 1 1
0.203629143985161 0.201717608985932 1 1
0.237811761742923 0.236099440032631 1 1
0.252511600464978 0.250180555210906 1 1
0.175294248627202 0.173244046580118 1 1
0.152714596312917 0.151102774427779 1 1
0.18644575153477 0.184996502036667 1 1
0.20531979349711 0.203332616064557 1 1
0.21579291084121 0.213367867652732 1 1
0.277892991997652 0.275068237289897 1 1
0.164555962524866 0.162928033449251 1 1
0.192578967033718 0.190124149749737 1 1
0.214045634769754 0.212369618292388 1 1
0.141154441402978 0.140142061267695 1 1
0.328587698129262 0.325281982769254 1 1
0.147123325771627 0.145553144699846 1 1
0.147376601922988 0.146020286838368 1 1
0.259433507577276 0.256741261162636 1 1
0.257203347714111 0.254687278131535 1 1
0.0753930138509842 0.0749217111629002 0 0
0.145542044733551 0.143916060747168 1 1
0.147105223844157 0.145732714778242 1 1
0.207485330455319 0.205435981483965 1 1
0.164639447709289 0.162539945341068 1 1
0.187958877387816 0.186236208022301 1 1
0.183809126528367 0.182146965195786 1 1
0.0678655873087437 0.0671843174656832 1 1
0.254848255378481 0.25212830099479 1 1
0.229117940212571 0.226703798323589 1 1
0.161486644574118 0.159807447827213 1 1
0.15383390776084 0.152256340912703 1 1
0.164395813196965 0.162817868290633 1 1
0.134127347494203 0.132976213435833 1 1
0.252333990893482 0.250034697635145 1 1
0.209343127329682 0.20715713204185 1 1
0.29456674972769 0.291368633719991 1 1
0.263291404244089 0.260785279545067 1 1
0.122538571063321 0.120946376906795 1 1
0.190231067459259 0.187809511668845 1 1
0.0931895264136833 0.0923027323660744 1 1
0.239129203218598 0.236813096790256 1 1
0.273061390162069 0.270389932518216 1 1
0.166602397086067 0.165345702748693 1 1
0.169887735190983 0.168457538554609 1 1
0.108540574758161 0.107464644316625 1 1
0.198984004570731 0.19682437805018 1 1
0.191827051345626 0.189380510637624 1 1
0.0824766799568568 0.0819164820442066 1 1
0.191047721288963 0.188968161176771 1 1
0.201799019133749 0.199464622584506 1 1
0.241738586871484 0.239373837745915 1 1
0.190538785353454 0.188403982482105 1 1
0.135383964552032 0.134080717844347 1 1
0.153784619587084 0.152001853093116 1 1
0.274245653563373 0.271589911158371 1 1
0.159804317871987 0.157949820419116 1 1
0.137949844179951 0.136888202856288 1 1
0.248873166042681 0.246207822641607 1 1
0.220656779498524 0.218907947180458 1 1
0.234050372454587 0.231783992887365 1 1
0.272611385900335 0.269869188017715 1 1
0.126815379190375 0.126196834667988 1 1
0.201700254705816 0.199497919474941 1 1
0.175821292171221 0.173809954533582 1 1
0.0918813658273191 0.0911235389242947 1 1
0.211416443889925 0.209349339610762 1 1
0.0624504974167027 0.0620972938568633 1 0
0.290185622592856 0.287187266289268 1 1
0.206233191336389 0.204614830138533 1 1
0.312962091968494 0.309559479962516 1 1
0.206457596631202 0.20410256067472 1 1
0.153127616501847 0.151709790916543 1 1
0.161165698738882 0.159496703778599 1 1
0.20750557280605 0.205104431657045 1 1
0.202413655345433 0.20076717160577 1 1
0.251811292856392 0.249626482539299 1 1
0.239993701104277 0.237626106662605 1 1
0.204382177700038 0.202583600073036 1 1
0.106761400099578 0.1053316028898 1 1
0.343265233280294 0.339708821152079 1 1
0.33077213711088 0.327138248185622 0 0
0.246730670904744 0.244325660036006 1 1
0.255453946357855 0.253463939059738 1 1
0.179961856540112 0.177883716003948 1 1
0.332342038653473 0.328329735341579 0 0
0.312635885082032 0.309744093319085 1 1
0.122844711507663 0.121442029208438 1 1
0.168727756640642 0.167239496884088 1 1
0.179600481110331 0.177986361048262 1 1
0.294034785110605 0.291082521660364 1 1
0.201068843810471 0.198937533142747 1 1
0.26404826616303 0.26154035139712 1 1
0.0875234736520761 0.0868062060500964 0 0
0.215506037179078 0.213399185445187 1 1
0.336923550510708 0.333458513375659 0 0
0.0649762353311035 0.0640582906873886 0 0
0.171693469143175 0.170098400636304 1 1
0.279701590313295 0.277151299563703 1 1
0.274040909691453 0.271563559252165 1 1
0.252783518905244 0.250124641583363 1 1
0.363147325517557 0.358853270571199 0 0
0.263996194967307 0.26106252917706 1 1
0.223504120457975 0.22102584924034 1 1
0.198494225571002 0.196695913196173 1 1
0.112634684189336 0.111615801621743 1 1
0.306054022067845 0.303244354616167 1 1
0.210813196581563 0.208789223718065 1 1
0.0867200597588415 0.0858386045269386 1 1
0.169173979301953 0.167656298590834 1 1
0.145078275544764 0.143583167657883 1 1
0.205652424669068 0.203682992466502 1 1
0.185856006093336 0.183509853064604 1 1
0.197794427167331 0.195691131741981 1 1
0.218525336875495 0.216621818282941 1 1
0.135692282608873 0.134261958698394 1 1
0.187816501243542 0.18602114196999 1 1
0.224759236411614 0.222728411358236 1 1
0.271419307284241 0.268415023099936 1 1
0.161155491081046 0.159557896543303 1 1
0.134050041500123 0.132230785657303 1 1
0.0900284269159273 0.0888108490940607 1 1
0.261261536033896 0.258386732062239 1 1
0.142419683268812 0.141348182992652 1 1
0.0997125862606543 0.0987428105167841 1 1
0.286116680750021 0.283377194013556 1 1
0.152403539464515 0.150313996454442 1 1
0.252390208037849 0.249383089699937 1 1
0.225660541394644 0.223369972552124 1 1
0.170401409757109 0.167907713133173 1 1
0.269595866164033 0.266796282939444 1 1
0.25164734902844 0.249261901326319 1 1
0.245082683197025 0.242974895347546 1 1
0.238261888457242 0.235743535973063 1 1
0.334832128584319 0.331390811151773 1 1
0.139974291264949 0.138916671997172 1 1
0.155720576045935 0.154262008049063 1 1
0.275633031049962 0.273028701423119 1 1
0.234236943814572 0.232015876976076 1 1
0.301946302913853 0.299056909186226 0 1
0.160660656206519 0.15829687498333 1 1
0.283859320298367 0.280875887152102 1 1
0.0947567768701631 0.093279216202573 1 1
0.252236955436246 0.249948170632159 1 1
0.203202423559703 0.200887440587398 1 1
0.205658706783897 0.203884973500185 1 1
0.16701863774295 0.16493646114242 1 1
0.161451613193274 0.159819972656349 1 1
0.347277090658425 0.343330038561256 1 1
0.20286110852794 0.20120546762491 1 1
0.24427305085076 0.241483169080525 1 1
0.178460654921613 0.176511251386038 1 1
0.206723785323459 0.20473812894894 1 1
0.214499508148389 0.21255513843362 1 1
0.20757397301091 0.205577274808828 1 1
0.154973961248394 0.154033078454773 1 1
0.226399635665062 0.224335072296291 1 1
0.228889362001798 0.226495995295017 1 1
0.261471248546234 0.258360838493262 1 1
0.249633360667095 0.247240496977416 1 1
0.112048089139904 0.111243134940507 1 1
0.267250595626115 0.264616680364263 1 1
0.145973062655919 0.144663884351508 1 1
0.028695376441473 0.0280500739559961 0 0
0.196685888071362 0.194841894998906 1 1
0.141147061232015 0.139648593061675 1 1
0.246203422336925 0.243792765630138 1 1
0.199326925908445 0.197096307796477 1 1
0.236526510453409 0.234095168021279 1 1
0.256011201006933 0.253600614949665 1 1
0.175491983266754 0.17364965014977 1 1
0.220279537474744 0.217774077929576 1 1
0.304598680536607 0.301003900817711 1 1
0.251883799245491 0.249496074295503 1 1
0.161087555182556 0.159618932247689 1 1
0.340519200452194 0.336204882177721 0 0
0.143645848607491 0.141694588934232 1 1
0.261309211142965 0.258401439572134 1 1
0.296981053333575 0.293431453101404 1 1
0.249439203032987 0.246463211710295 1 1
0.0816933090640671 0.0810393031716759 0 0
0.143094334329205 0.141761988295559 1 1
0.255858116485748 0.253041511100668 1 1
0.255724124954541 0.253156201563604 1 1
0.310018731584085 0.306587730750497 1 1
0.257042886691097 0.254521807416003 1 1
0.215437963655304 0.213437649102837 1 1
0.185887984474702 0.184064158303068 1 1
0.276838161870055 0.274252443550505 1 1
0.128313954276346 0.126405295980268 1 1
0.245413020975945 0.242704022538186 1 1
0.267925930313703 0.265222507658473 1 1
0.218077355920951 0.21617540886732 1 1
0.0261670798470152 0.0255034748079114 0 0
0.203729964938358 0.200973985013295 1 1
0.0302613960288621 0.0300524251305879 0 0
0.222768520201527 0.220503919503277 1 1
0.213384819823689 0.211464094310025 1 1
0.293452329930608 0.29049894604856 1 1
0.296447707323657 0.29362430294686 1 1
0.0995581809599853 0.09893184858695 1 1
0.150728102642877 0.148852783543509 1 1
0.15997514011043 0.158532376518019 1 1
0.316664004060937 0.313214095071272 1 1
0.129941763088404 0.128286663802868 1 1
0.268376865219462 0.265731646727266 1 1
0.285698199887131 0.283041681975415 1 1
0.169595973465064 0.167557256168702 1 1
0.353818708173903 0.350266541290704 0 0
0.208542904296035 0.206505758922266 1 1
0.132830314165827 0.132024869872224 1 1
0.141404963259977 0.139999316822906 1 1
0.29413847558041 0.291137536994008 1 1
0.234477120438658 0.232509915801513 1 1
0.334839629435072 0.331674841822456 1 1
0.15869207239979 0.156983906450751 1 1
0.251252589535553 0.248747873114103 1 1
0.180678121428945 0.178606979592485 1 1
0.0632116663119199 0.0626321513493783 0 0
0.018700609355682 0.0183547164782295 0 0
0.177647650790882 0.176097343486738 1 1
0.180080964483042 0.177747723981796 1 1
0.254132637930067 0.251495925859292 1 1
0.038608477285257 0.0384702721080544 0 0
0.0477652523465779 0.0471215007064405 0 0
0.325180269971376 0.32210618213298 0 0
0.241642256794444 0.239235173331195 1 1
0.335120478970611 0.332312404187028 0 0
0.392660177451144 0.388734797200659 0 0
0.16907015150679 0.166905884229352 1 1
0.180466202461166 0.178276099835055 1 1
0.223238758347205 0.221120213319101 1 1
0.119528296594364 0.117952873574894 1 1
0.0857254048235147 0.0848606780076317 1 1
0.199589880426477 0.197619564763658 1 1
0.347586076851421 0.343310571122048 0 1
0.232535466642781 0.230179870404182 1 1
0.239443725457004 0.237363453673409 1 1
0.253461042091883 0.250243701183882 1 1
0.115522285537984 0.114441524187866 1 1
0.282167492179913 0.279508652598738 1 1
0.277754480920894 0.275013872643877 1 1
0.329029805005793 0.325822195122361 1 1
0.2023020167259 0.20036763719078 1 1
0.211612916728714 0.209611105866691 1 1
0.219355063682119 0.217276715533774 1 1
0.1826923464533 0.181068644341169 1 1
0.120430574789599 0.119640885038909 1 1
0.200158440177035 0.197895222476955 1 1
0.217179784577443 0.214931886131463 1 1
0.198196089210971 0.196300040026747 1 1
0.19958815634406 0.197565121215535 1 1
0.245446280902743 0.243246332671492 1 1
0.145765914534243 0.144213148241474 1 1
0.233357281174441 0.230583327087595 1 1
0.283313989450539 0.280593634135785 1 1
0.306222902025403 0.30299832685826 1 1
0.252040411394004 0.24942734660772 1 1
0.289745654611755 0.286617786625684 1 1
0.17469981539693 0.173003187200482 1 1
0.290892736890704 0.288189346225097 1 1
0.21464693234053 0.21283793836081 1 1
0.123383987388078 0.121996161026107 1 1
0.1163729294246 0.115260820165146 1 1
0.228177868539883 0.22622935924013 1 1
0.217276710139424 0.214913464718849 1 1
0.124863297876318 0.12362656134988 1 1
0.173230587255268 0.171632270763154 1 1
0.160017034192794 0.158709388358954 1 1
0.264214074919906 0.261439431092302 1 1
0.156234957883672 0.154669971663903 1 1
0.15484941620296 0.153485424677736 1 1
-0.0142540314995738 -0.0144150199840911 0 0
0.0741566001549317 0.0734455009033992 1 1
0.235201606389733 0.232981018099232 1 1
0.192555156968571 0.191258857321087 1 1
0.183621435269447 0.18195295722839 1 1
0.178887702096948 0.177051240561128 1 1
0.127524735708068 0.126137330170754 1 1
0.237824477028357 0.235757374083859 1 1
0.15240108606401 0.150890672126581 1 1
0.29480468840248 0.291514855138242 1 1
0.227857808193534 0.225237566182192 1 1
0.123111254438146 0.121817169263787 1 1
0.154328976045535 0.152450793746932 1 1
0.200699735097779 0.198577333154842 1 1
0.179430953705002 0.177378581047915 1 1
0.0884880916594423 0.0873308427008883 1 1
0.152917782067423 0.151495089683899 1 1
0.208430471914867 0.205983167663984 1 1
0.101558410332707 0.1005132109597 1 1
0.188460777674181 0.186452698799908 1 1
0.287792267518981 0.284436468602474 1 1
0.194077916317398 0.192353519064116 1 1
0.126434497076195 0.125327637328423 1 1
0.161075733427359 0.159581523732252 1 1
0.205352037153128 0.203037391210767 1 1
0.220839130422936 0.217890178847857 1 1
0.194993938954562 0.193465287975964 1 1
0.198397318080808 0.196758255754755 1 1
0.0743402352836025 0.073659272802031 0 0
0.0823675477579215 0.0814183815216394 1 1
0.207606593363557 0.204357673238583 1 1
0.253842235589601 0.251281922867412 1 1
0.122873261770388 0.121466315910779 1 1
0.260794333043246 0.257908109037381 1 1
0.129903307974952 0.128465024839343 1 1
0.219907140473429 0.217781078188866 1 1
0.147926590845317 0.146164733399099 1 1
0.31435595615714 0.311615245410876 1 1
0.288804928166916 0.285749056129798 1 1
0.1907780657969 0.188740875529705 1 1
0.153069393269158 0.151773746371813 1 1
0.322431543899873 0.318962327918811 0 0
0.126067704117268 0.12415081935217 1 1
0.216921999261223 0.213916035617694 1 1
0.310491298406112 0.307592697716498 0 0
0.338465345460711 0.33509168341463 1 1
0.238881614305549 0.23618732297113 1 1
0.115503871025638 0.114389962066658 1 1
0.266867867465486 0.264066360408956 1 1
0.199845471795249 0.197300117547867 1 1
0.272823572616303 0.269891249499639 1 1
0.34366726718736 0.339963412296214 1 1
0.233490818622166 0.230961214363816 1 1
0.293515662125783 0.290404929707179 1 1
0.193978591939575 0.19226312242571 1 1
0.394785651160449 0.390819256930777 0 0
0.0894173783769948 0.0880420976922954 1 1
0.0954007848173063 0.0943836747837393 1 1
0.219483471477671 0.21728713849257 1 1
0.21396898088027 0.211828754033347 1 1
0.343437927994761 0.340441560956596 0 1
0.274833646946319 0.272128817702867 1 1
0.0598186499507004 0.0596055815550827 1 1
0.240482792036631 0.238644987447967 1 1
0.206965127129775 0.205035426408156 1 1
0.24822539458233 0.245749688111915 1 1
0.228572889670719 0.226238918232709 1 1
0.234673364890125 0.231995711838977 1 1
0.202370206678582 0.200406978735483 1 1
0.192778830247111 0.190374819435296 1 1
