# Supplementary material for: Bias caused by sampling error in meta-analysis with small sample sizes
Source: PLoS One. 2018 Sep 13;13(9):e0204056. doi: 10.1371/journal.pone.0204056 (PMC6136825; doi:10.1371/journal.pone.0204056)
Supplement: S4 File — (ZIP) [file pone.0204056.s004.zip › results N = 20 theta = 0.2 tau = 0.2 sz = 500-1000.txt]

"cohen.dl.theta" "hedges.dl.theta" "cohen.dl.cp" "hedges.dl.cp"
0.153889062049305 0.1537292284307 1 1
0.184631629744684 0.184416540700887 1 1
0.176506789355882 0.176316089454304 1 1
0.236994442103985 0.236730351049214 1 1
0.214565880887953 0.21433330529328 1 1
0.221830341829868 0.221618428926 1 1
0.167693587463358 0.167548071956142 1 1
0.170501154120136 0.170330872906657 1 1
0.133194659043131 0.13304920809618 1 1
0.226304387487124 0.226089180438108 1 1
0.158082202831737 0.157922650359636 1 1
0.22135625005556 0.221144990783019 1 1
0.154267084736428 0.154120660007125 1 1
0.2220498528003 0.221815107633963 1 1
0.277975077267865 0.277704674636079 1 1
0.140662667039786 0.140488785874511 1 1
0.225584880348601 0.225378912730234 1 1
0.179374772756838 0.179178413870285 1 1
0.160691441769311 0.160509849661018 1 1
0.206932868255548 0.206694728953878 1 1
0.250722264084286 0.250449305564911 1 1
0.1802453981919 0.180054891509399 1 1
0.227630824038059 0.227406575255873 1 1
0.196444596119197 0.196255822033469 1 1
0.164397079698725 0.164224760024864 1 1
0.187693224029735 0.187517537028526 1 1
0.246001382167287 0.245750671146788 1 1
0.15376679309706 0.153601341936662 1 1
0.238776148791507 0.238513131397996 1 1
0.199919294479263 0.199738210074938 1 1
0.223758459391789 0.223529475087164 1 1
0.167847865623778 0.167701078846784 1 1
0.173720751395069 0.173537050144667 1 1
0.295840495472382 0.295523764793404 0 0
0.284618589039995 0.284313718355981 1 1
0.110842278414928 0.11072522282652 1 1
0.190753305493089 0.190574195758685 1 1
0.278321386857435 0.278035395549691 0 0
0.217271748931202 0.217056900574167 1 1
0.257130187409571 0.256847922882608 1 1
0.229066196276169 0.228863524628817 1 1
0.113568723131568 0.113459454593863 0 0
0.198411475814243 0.198195506615224 1 1
0.227693808267435 0.227478203311687 1 1
0.166212141420548 0.166035520729857 1 1
0.152004268906028 0.151845317025536 1 1
0.248341660916306 0.248063543291583 1 1
0.227067241063053 0.226842361195074 1 1
0.171279134471335 0.17107931092521 1 1
0.242960446440868 0.242706113931244 1 1
0.180589972562486 0.180398605172686 1 1
0.147296194643593 0.147123426281962 1 1
0.246563664617632 0.246293777978534 1 1
0.333379251699192 0.333013754382127 0 0
0.215954491142543 0.215746787499727 1 1
0.283299568657302 0.282996180545158 1 1
0.169839340495791 0.16963512223909 1 1
0.202997289954065 0.202782399582054 1 1
0.202543992564961 0.202328816143492 1 1
0.178523970599808 0.178360409642549 1 1
0.202791298632398 0.202591297154017 1 1
0.163255197303415 0.16310350976386 1 1
0.148423662154086 0.148253879089373 1 1
0.211026704178606 0.210812187104995 1 1
0.131005072809363 0.130874968825732 1 1
0.253012933176394 0.252738972034867 1 1
0.251467245782177 0.251206295703708 1 1
0.200437432947517 0.200211144825939 1 1
0.188636581653441 0.188436451426885 1 1
0.152464333788674 0.152290692865383 1 1
0.134775992065695 0.134643330528137 1 1
0.234766703175164 0.234491980043356 1 1
0.205113806139078 0.204883108614591 1 1
0.152898407967377 0.152745627667699 1 1
0.187401586872247 0.187211567740695 1 1
0.193811425366441 0.193595019294593 1 1
0.175866549326014 0.175670726275461 1 1
0.263940966952619 0.263667537022425 1 1
0.229360749609954 0.229150739266167 1 1
0.158380251989931 0.158228985129208 1 1
0.233890418991511 0.233634755698204 1 1
0.181361244588314 0.18119515260923 1 1
0.208359581670505 0.208159789509904 1 1
0.254984042636855 0.254731156189377 1 1
0.169838060388661 0.169664079031919 1 1
0.204754661603204 0.204554463549152 1 1
0.247676049981196 0.247405938714145 1 1
0.286619757345981 0.28632161642798 0 0
0.220841176631445 0.220622787325162 1 1
0.219628720444266 0.219384252879191 1 1
0.201671353997129 0.201467539311951 1 1
0.199792285538428 0.199598327194225 1 1
0.184898258460976 0.184708578021714 1 1
0.269041010843889 0.26875246679559 1 1
0.162578793948695 0.162425531634487 1 1
0.161727233502836 0.161593052873651 1 1
0.126269690716427 0.126137417115613 1 1
0.183897010717069 0.183710466639923 1 1
0.199572094739324 0.199386971683879 1 1
0.107089717939206 0.106969979824877 1 1
0.235523700550808 0.23530226715242 1 1
0.267189661850963 0.266921498090815 1 1
0.221886883683106 0.221640173152624 1 1
0.19681904038431 0.196609609376919 1 1
0.193649630763584 0.193431994118329 1 1
0.194176900640735 0.19397026980386 1 1
0.144838735524874 0.14467068516263 1 1
0.241291016917231 0.241039037292473 1 1
0.147871682824821 0.14771755100978 1 1
0.165648971480333 0.165464074594119 1 1
0.240859951413536 0.240591036665176 1 1
0.221546451523889 0.221296618662127 1 1
0.211883171441124 0.21167434540176 1 1
0.27044666055602 0.270194237981512 1 1
0.243134057361668 0.242897177851285 1 1
0.272019460563947 0.27170679709692 1 1
0.301217911294119 0.300886146531382 0 0
0.222504464852414 0.222270004140179 1 1
0.21566433890782 0.215447954819945 1 1
0.117402112091635 0.117295694278862 1 1
0.192359476168524 0.19218345125627 1 1
0.192705624205379 0.192498771751042 1 1
0.189427023689804 0.189213466691855 1 1
0.195910742834343 0.195719378896104 1 1
0.12647033557575 0.126349054083033 1 1
0.20544974244502 0.205210719012903 1 1
0.262064798463857 0.261794006544456 1 1
0.139643790343128 0.139505056145091 1 1
0.236271842577772 0.236035143926733 1 1
0.227512435484917 0.227283145133287 1 1
0.222753751022253 0.22253713960362 1 1
0.295908794226558 0.295614296703588 0 0
0.201270334479924 0.201063228016133 1 1
0.207580117244986 0.207386276819053 1 1
0.184264995544668 0.184078695114735 1 1
0.14984928927294 0.149662020268927 1 1
0.257482574093621 0.257196341936622 1 1
0.189570304258166 0.189379968119411 1 1
0.223292966032857 0.223102482586602 1 1
0.222493507041301 0.222272681215918 1 1
0.249141375002297 0.248859559892107 1 1
0.326526710715573 0.326171000780491 0 0
0.235825793314254 0.235555627233234 1 1
0.296893726184119 0.2965496142986 0 0
0.305434780067438 0.305141443913779 0 0
0.151478713289239 0.151333001929551 1 1
0.186942236275145 0.186743419948946 1 1
0.258180775553146 0.257937837305113 1 1
0.208313753788682 0.208088537461262 1 1
0.111129954227752 0.111009833486578 0 0
0.186423375955194 0.186217353675652 1 1
0.195158874194457 0.194956802776983 1 1
0.208057430439575 0.207856352385702 1 1
0.181931549422618 0.181721272189078 1 1
0.200200434468127 0.200010529954969 1 1
0.158102733147425 0.157917605605016 1 1
0.220557476023512 0.220303072774792 1 1
0.221418987451645 0.221180787224598 1 1
0.182316993976064 0.182127363039158 1 1
0.185220410521647 0.185041401337868 1 1
0.250462005403756 0.250224105919671 1 1
0.254675657204452 0.254431543310428 1 1
0.186662454664261 0.186490059705927 1 1
0.239792112081808 0.239519393907275 1 1
0.149250795215158 0.14910296068392 1 1
0.184634521782781 0.184437842449045 1 1
0.371208342404631 0.37077919756448 0 0
0.223977557317408 0.223757549510241 1 1
0.241415651139266 0.24116168616237 1 1
0.18438080141315 0.18420072598091 1 1
0.206525384664624 0.206317654996042 1 1
0.17380796429278 0.173631080831171 1 1
0.155323711893015 0.155134719663143 1 1
0.311618361458869 0.311298426609397 0 0
0.225613167501932 0.225371037316264 1 1
0.236305874967288 0.236058668749066 1 1
0.165931103803274 0.165765489219894 1 1
0.139710160171881 0.139581734214242 1 1
0.198337535787719 0.198116228993033 1 1
0.137572918829269 0.137429322020385 1 1
0.143647642988569 0.143509019312908 1 1
0.140199323305043 0.140050693422529 1 1
0.247105950256183 0.246857353193012 1 1
0.199473037410518 0.199279042527432 1 1
0.163615381733464 0.163466168013982 1 1
0.225504415794887 0.225270339109223 1 1
0.234801035732393 0.234553819282538 1 1
0.193908971289247 0.193740105964974 1 1
0.246148235221038 0.245899649420259 1 1
0.216255581742321 0.216023895942484 1 1
0.208865285546918 0.20865054473071 1 1
0.271428647517411 0.27115200636227 1 1
0.216789002747591 0.216571024116077 1 1
0.288213999355088 0.287914320356521 0 0
0.210453413423068 0.210238911225247 1 1
0.164797974772715 0.164601557584644 1 1
0.186113428077952 0.185940494715519 1 1
0.191630342663568 0.19139667529102 1 1
0.219307608282264 0.219058370110471 1 1
0.305283855519286 0.304960612543299 0 0
0.144589372434942 0.144423861873513 1 1
0.117539917610849 0.117427592762709 1 1
0.227141127231422 0.226928871931311 1 1
0.160623834662052 0.160452254440206 1 1
0.118110926633532 0.117974466154679 0 0
0.202762089119391 0.202548273561582 1 1
0.172687210409956 0.172523977791898 1 1
0.221299033427763 0.221084322710073 1 1
0.20323064340551 0.203049150368146 1 1
0.125185227003578 0.12507458394708 1 1
0.264288272059383 0.263987252829499 1 1
0.289801123535271 0.289472620051081 1 1
0.187801500976727 0.18760910769371 1 1
0.229672337591604 0.229405051468921 1 1
0.221863417960215 0.221621680439618 1 1
0.167328000675757 0.167131271720796 1 1
0.202013882067042 0.201794991737184 1 1
0.227061664854401 0.226820867023047 1 1
0.152473838036378 0.152326242314103 1 1
0.296106563187427 0.295785301801715 0 0
0.243387321740513 0.243121607928611 1 1
0.233700878991967 0.233471960270464 1 1
0.151387385938421 0.151224685653478 1 1
0.221102739015532 0.220883006913526 1 1
0.183604845109485 0.183440062997114 1 1
0.187386277865152 0.187177266194493 1 1
0.244836205071893 0.24459257908456 1 1
0.155126818343518 0.15495873870559 1 1
0.278075949362984 0.277774948092868 1 1
0.1903703703739 0.190176586854524 1 1
0.243226218946851 0.242966271485949 1 1
0.207628612884635 0.207437109658024 1 1
0.18917348697314 0.188990814071471 1 1
0.176179991996964 0.175994976542539 1 1
0.209145762723967 0.208958052007893 1 1
0.235645768978708 0.235429195871742 1 1
0.265690139067576 0.265392552028049 1 1
0.177781824344449 0.177616301606578 1 1
0.313267307976587 0.31294709171323 0 0
0.25881344920681 0.258548376986367 1 1
0.192216882911207 0.192014852182202 1 1
0.236900106394573 0.236661703083909 1 1
0.194356088980462 0.194127958088348 1 1
0.153916350154425 0.153759800366475 1 1
0.219119689074488 0.2189090328948 1 1
0.157732733936806 0.157569177418415 1 1
0.209365051057087 0.209168390950429 1 1
0.223965975099711 0.223741539897753 1 1
0.218922527516124 0.218714179224274 1 1
0.210748581317252 0.210537562122677 1 1
0.269336145213888 0.269056707201283 1 1
0.151314722269596 0.151157626573566 1 1
0.115395212907172 0.115262889281638 0 0
0.29812209228054 0.297817295347777 1 1
0.262297795041172 0.2620305735094 1 1
0.255887344093285 0.25565372283726 1 1
0.234337898697767 0.234064085856836 1 1
0.180165833261365 0.180015378097533 1 1
0.21887685406785 0.218644728091975 1 1
0.199575593907201 0.199388000713201 1 1
0.230975809175973 0.230751957103473 1 1
0.226430722925506 0.226200006629721 1 1
0.187060303036932 0.186878791952155 1 1
0.235628832659617 0.235370441664062 1 1
0.175415596894349 0.175234099333708 1 1
0.169044356511888 0.168867670684351 1 1
0.180155910773722 0.179980172867558 1 1
0.171844888995769 0.171674435426169 1 1
0.135889874653494 0.135751857919096 1 1
0.21022924009197 0.209991473075066 1 1
0.167587162432804 0.167413836394773 1 1
0.254223335859825 0.253941045854182 1 1
0.198068530284264 0.197868006389976 1 1
0.244962986994397 0.244687168469916 1 1
0.156627021030329 0.156449369796203 1 1
0.233802332793823 0.233577971080736 1 1
0.212952879486328 0.212724666137416 1 1
0.220842402649788 0.220633135570575 1 1
0.328464126519493 0.328088204947242 0 0
0.159762566618568 0.159592807722659 1 1
0.150383335924787 0.150220779782054 1 1
0.252313954827835 0.252062789592456 1 1
0.262149999579237 0.261888838372779 1 1
0.233524703697199 0.233253093352385 1 1
0.145267875513628 0.145118682186298 1 1
0.23892481070898 0.238690642594339 1 1
0.215833978530972 0.215614330124228 1 1
0.212055867910439 0.211834064157998 1 1
0.148211637875787 0.148058966543482 1 1
0.200757572721506 0.200541865382933 1 1
0.128066193395954 0.127948503279458 1 1
0.259087663930094 0.258815374711458 1 1
0.182495273095153 0.182320193627577 1 1
0.202324126793419 0.202074466720698 1 1
0.210846862295546 0.21066023744193 1 1
0.101863231900377 0.101768966985578 0 0
0.234853608277219 0.234583383798357 1 1
0.183423180503639 0.183233152038186 1 1
0.197656034973036 0.197464887316439 1 1
0.190710382450199 0.190523408730602 1 1
0.281468025319154 0.28120192879515 1 1
0.117459780790524 0.117335076910198 1 1
0.254183223922577 0.253941005546745 1 1
0.169935781426615 0.169768023231734 1 1
0.140398931407931 0.140252630632479 1 1
0.267711241132395 0.267462030727454 1 1
0.154432517969479 0.154276888981094 1 1
0.266972966649888 0.26670584168614 1 1
0.164388162609112 0.164234726674416 1 1
0.228341208668912 0.228110944543486 1 1
0.182002023291503 0.181843131689023 1 1
0.22099644691137 0.220770250415347 1 1
0.235740989959959 0.235506480237438 1 1
0.20518463322074 0.20498109189861 1 1
0.170844347314521 0.170665735033794 1 1
0.211308101437553 0.211072994446645 1 1
0.199078419632032 0.198863884669696 1 1
0.198124583922604 0.197926398454988 1 1
0.144310906051736 0.144160970656841 1 1
0.205749509532184 0.205547014653826 1 1
0.212843405261987 0.212631149517547 1 1
0.161506501354121 0.161338314461295 1 1
0.244189011944864 0.243922551219032 1 1
0.312091666268719 0.311773774027872 0 0
0.193013202479429 0.192800982793458 1 1
0.23878044437149 0.23853003500548 1 1
0.191272479624796 0.191060898400948 1 1
0.266575164027713 0.266283661762757 1 1
0.253244920692522 0.252987377748168 1 1
0.222475073686179 0.222257133578423 1 1
0.214485245378489 0.214268147783849 1 1
0.206228767976688 0.206019283049827 1 1
0.194180634313131 0.19397972341195 1 1
0.253845428470741 0.253610696020845 1 1
0.161433792781933 0.161270070063213 1 1
0.242629106003277 0.242388031119165 1 1
0.224889274819983 0.224662117740725 1 1
0.203531850511398 0.203313018646483 1 1
0.263486937527866 0.263219643718063 1 1
0.232189927930273 0.231927689576188 1 1
0.163644148071978 0.163481203679647 1 1
0.250338530606978 0.250056690663082 1 1
0.102980773476164 0.102884317070763 0 0
0.2493895121358 0.24912920433658 1 1
0.228633419654607 0.228392332285262 1 1
0.259590161908794 0.259332320205057 1 1
0.156084350667601 0.155903666036821 1 1
0.107298197416006 0.107163872341203 1 1
0.166505029671486 0.166331917624319 1 1
0.220113363654575 0.219873708380573 1 1
0.268960231046869 0.268691829553862 1 1
0.0856622540400938 0.0855768854523605 0 0
0.180622586004132 0.180426545440737 1 1
0.176154601603739 0.175970023337051 1 1
0.0907577364894437 0.0906723139540264 0 0
0.236780909403964 0.236526345339094 1 1
0.226240245249861 0.226012261812196 1 1
0.178590914690797 0.178390644098074 1 1
0.177254412455198 0.17707002578911 1 1
0.186736566751985 0.186545356182159 1 1
0.155705543852437 0.155553121981942 1 1
0.251944276884677 0.251675216127425 1 1
0.201885260189705 0.201666051414062 1 1
0.207168251230789 0.206953537530585 1 1
0.223421374108667 0.223176697842959 1 1
0.212623299104877 0.212409159937841 1 1
0.213078790855791 0.212828733357349 1 1
0.182031443436567 0.181853753041093 1 1
0.218665639118681 0.218447400350543 1 1
0.188508927751296 0.188308543780577 1 1
0.174647272991235 0.174440721525861 1 1
0.147781950746979 0.14762862992766 1 1
0.225672917298295 0.225427013900545 1 1
0.263423382361251 0.263133070113904 1 1
0.185946549174195 0.185756519090484 1 1
0.23630738229267 0.236068996817401 1 1
0.209626624457178 0.20942579273091 1 1
0.197429902130566 0.197217633561486 1 1
0.161947556889371 0.161796809370464 1 1
0.157299259912159 0.157139375838091 1 1
0.221105182880135 0.220853048597586 1 1
0.219641341493027 0.219429291463016 1 1
0.282466259048756 0.282180220530756 1 1
0.167067332400944 0.166875450165172 1 1
0.2461838929366 0.245932460481254 1 1
0.207299161241872 0.207079786998579 1 1
0.180258921216658 0.180040105501913 1 1
0.231771709271215 0.231548370751036 1 1
0.104233360142195 0.104133325213543 0 0
0.22126555969469 0.221021984619665 1 1
0.227376700910416 0.227146943153579 1 1
0.26451060379507 0.264239502232831 1 1
0.234045637057572 0.233760442850316 1 1
0.259551103279199 0.259240082994125 1 1
0.200821306587601 0.20059312866953 1 1
0.189473476386259 0.189268270452674 1 1
0.154713383302951 0.15454990648012 1 1
0.163440780173949 0.163274057037859 1 1
0.251685236376781 0.251390105391982 1 1
0.196740525739934 0.196542684244174 1 1
0.221340021180049 0.22111008334378 1 1
0.157859607189756 0.157672435050445 1 1
0.256475908819332 0.256211222661444 1 1
0.152733021169916 0.152572249208022 1 1
0.188028089872281 0.187800327672505 1 1
0.207241119091187 0.207032490643844 1 1
0.0724142443753115 0.0723387358007198 0 0
0.241080684356524 0.240817590689024 1 1
0.19680133593232 0.196600967590671 1 1
0.305036215548091 0.304715295692889 0 0
0.274276576835856 0.273993488119733 1 1
0.271345469701962 0.271048130370267 1 1
0.175673353277358 0.17548050388792 1 1
0.0721096392403386 0.0720145227470353 0 0
0.231123776417732 0.230867649128435 1 1
0.186830342548721 0.186640921225274 1 1
0.219081834325462 0.218844116651172 1 1
0.162720976924343 0.162539701086162 1 1
0.14553605853239 0.145396495632651 1 1
0.140837651577321 0.140698676035173 1 1
0.199360816824441 0.199136265852608 1 1
0.225966203017881 0.22570891309418 1 1
0.204011702401102 0.203804810970935 1 1
0.186740114365815 0.186545272715067 1 1
0.12515519627855 0.125033058069016 1 1
0.184331688146108 0.184132156853931 1 1
0.288747623552191 0.288443977981165 1 1
0.168740630109027 0.168564363575878 1 1
0.245922177639643 0.245671036948911 1 1
0.235680157940363 0.235453342276493 1 1
0.192541939705744 0.192351667804184 1 1
0.114107983768429 0.11400185283722 1 1
0.155616934484425 0.15546991150614 1 1
0.234347697034839 0.234105335731073 1 1
0.229461529482189 0.229220782216961 1 1
0.213148142156692 0.212898390280245 1 1
0.140749267248179 0.140583483828824 1 1
0.173735505053263 0.173571749015675 1 1
0.16473837784032 0.164575971484537 1 1
0.110530454987956 0.110405026170759 1 1
0.191029936203869 0.1908423115002 1 1
0.184290671607494 0.18407710794037 1 1
0.214252803106349 0.214044892344778 1 1
0.264172930121515 0.263918883309071 1 1
0.215399217059506 0.215181444397575 1 1
0.208738731622298 0.20852621180878 1 1
0.211566900770698 0.211365009250827 1 1
0.229275691203732 0.229020515870123 1 1
0.230209796314689 0.22997441433072 1 1
0.147677576351842 0.147513887195722 1 1
0.197839848451107 0.197628395089455 1 1
0.164631607835176 0.164463791529451 1 1
0.294647805996604 0.29436982351602 0 0
0.159679091443077 0.159510581307981 1 1
0.138330439070362 0.138208354540657 1 1
0.151653788281157 0.151515798880725 1 1
0.0646384031308942 0.0645796476091338 0 0
0.199105781678864 0.198915340094862 1 1
0.18989113887144 0.189720345689405 1 1
0.231913038847729 0.231699906565293 1 1
0.245594320629755 0.245346956773576 1 1
0.257322784591764 0.257004059055829 1 1
0.25516149126089 0.254874783285149 1 1
0.245489478402247 0.24523632722769 1 1
0.255105291188665 0.254871720901189 1 1
0.219508180509858 0.219290198092031 1 1
0.211653705385396 0.211444192759001 1 1
0.125334365258125 0.12522281187937 1 1
0.135771464071676 0.135634612483097 1 1
0.124847513811496 0.124699410687418 1 1
0.0667862479002857 0.0667055972601008 0 0
0.275707816414208 0.275427927154638 1 1
0.248274307737778 0.24802965557189 1 1
0.264238911173151 0.263959325452601 1 1
0.145560642277533 0.145405311541463 1 1
0.215075888106565 0.214831308013068 1 1
0.197022094855451 0.196844770928835 1 1
0.141155695377363 0.141029148107729 1 1
0.154459249472579 0.154291977628069 1 1
0.262776709816778 0.262511987204095 1 1
0.197852897774569 0.19764346301755 1 1
0.180325234785378 0.180153536746184 1 1
0.1759380025306 0.175751910027996 1 1
0.151860974487213 0.15170405720909 1 1
0.158239167811337 0.158088559381853 1 1
0.151842184536007 0.151667866622283 1 1
0.151091716255007 0.150950462134192 1 1
0.197283487495626 0.197077354599154 1 1
0.196953822193226 0.19676802288235 1 1
0.149259225495527 0.149110329451805 1 1
0.207915130889862 0.207709954237039 1 1
0.260222370898174 0.259952707988462 1 1
0.146546978070607 0.146390070946591 1 1
0.222134396116195 0.221953520635104 1 1
0.227268086325881 0.227032604524612 1 1
0.22521107782533 0.224983548775879 1 1
0.199563480569577 0.199354905681292 1 1
0.20538439345465 0.205194007514326 1 1
0.167190830391599 0.167023667025221 1 1
0.207292193193932 0.207091437409019 1 1
0.0980406975970658 0.0979709199535183 0 0
0.134257981289406 0.134107355797994 1 1
0.150603450469244 0.150468516663189 1 1
0.178695520343294 0.178517684007859 1 1
0.17146127411487 0.171302454269706 1 1
0.212907473734342 0.212701128636215 1 1
0.198990318920438 0.198803615889849 1 1
0.204158480449236 0.203933919058012 1 1
0.196354927848749 0.196143180933137 1 1
0.20948238724135 0.209270466600449 1 1
0.232976435097962 0.232729964455874 1 1
0.151485924175024 0.151334915089279 1 1
0.189004012979458 0.188774265297234 1 1
0.256439810561726 0.256184386066295 1 1
0.225718800692993 0.225483334269844 1 1
0.24607019087643 0.245820518136037 1 1
0.273170633050332 0.272863965549338 1 1
0.193564846318687 0.193369716761903 1 1
0.233987199099152 0.233732864277023 1 1
0.324917842481553 0.324586072437729 0 0
0.21110709222403 0.210887726323196 1 1
0.234721644995089 0.234475340832787 1 1
0.192633396277684 0.192422699856023 1 1
0.171015337412851 0.170834019364551 1 1
0.144167707796596 0.144033346302296 1 1
0.209839555657677 0.209617993952752 1 1
0.163255277271812 0.163075728485314 1 1
0.19858843643708 0.198384712190819 1 1
0.199022309208171 0.198818357198771 1 1
0.189185281573357 0.188997802717204 1 1
0.167135576760809 0.166953400097549 1 1
0.249696978217911 0.249434693803492 1 1
0.23558121508935 0.235329890107966 1 1
0.256008684012497 0.255725398908635 1 1
0.17452802431093 0.174342448171056 1 1
0.137585370162686 0.137439537208307 1 1
0.310725472472239 0.310417046130403 0 0
0.114113426434673 0.113997392221618 1 1
0.129494469665325 0.129373246678221 1 1
0.187497437197539 0.187293758393396 1 1
0.242727922607036 0.242503509011337 1 1
0.207526002216302 0.207317543408756 1 1
0.20373519199048 0.203539841114018 1 1
0.209263828530448 0.209055037412241 1 1
0.217763477371412 0.217563940178537 1 1
0.225853832402879 0.225607710765909 1 1
0.186531047046625 0.186328914530385 1 1
0.189131266001926 0.188939861230451 1 1
0.176672376564147 0.176498178708642 1 1
0.122104718877317 0.121977598038343 1 1
0.186331289106632 0.186145113761823 1 1
0.25886287208678 0.258588425094228 1 1
0.215417850876379 0.215182801584299 1 1
0.312673970839008 0.312355082063731 0 0
0.160671693860275 0.160489059998563 1 1
0.170077053468033 0.169923530221132 1 1
0.20116454724312 0.200959175991805 1 1
0.0999411223195203 0.0998308906378943 0 0
0.263475977329699 0.26318692504911 1 1
0.222050802372575 0.221809356640521 1 1
0.242239011727826 0.242018085905355 1 1
0.221004102052922 0.220766086628132 1 1
0.175672366438091 0.175459965570961 1 1
0.180023161438889 0.179821493924186 1 1
0.220990459139497 0.220781576329899 1 1
0.200196944754486 0.19998569091688 1 1
0.18841201226741 0.188203525378659 1 1
0.286095031248201 0.285818203476968 0 0
0.283725501191147 0.283416442390549 1 1
0.125871285334244 0.125724321973905 1 1
0.200656980195839 0.200459603902323 1 1
0.143028337507864 0.142867717026089 1 1
0.224315436260417 0.224093999199914 1 1
0.166311669074443 0.166151188028463 1 1
0.230092651381263 0.229860644877469 1 1
0.188576118359989 0.188395969120917 1 1
0.187211366869848 0.187014147892703 1 1
0.129558034021702 0.129416638172198 1 1
0.13866569485377 0.138520842515827 1 1
0.241459098413584 0.241199584916196 1 1
0.185355906476423 0.185175452576108 1 1
0.121303790686214 0.121174453236624 1 1
0.210261159560811 0.210060008269791 1 1
0.260415639129753 0.260138477526021 1 1
0.167538020684922 0.167361830737532 1 1
0.202898069075811 0.20268493626606 1 1
0.133586434612699 0.133462957851832 1 1
0.109642529819616 0.109520943309738 0 0
0.259965964556322 0.259677239307739 1 1
0.193455440837412 0.19324425318577 1 1
0.153974573841397 0.15381949421913 1 1
0.210768664929616 0.21055563819379 1 1
0.178629248517027 0.178446047753992 1 1
0.274726232449842 0.274432876624023 1 1
0.176191680336156 0.176006621546074 1 1
0.191039149625834 0.190859410652805 1 1
0.181097815612669 0.180914174659269 1 1
0.194291442107877 0.194092720894339 1 1
0.229042079257806 0.228798292933476 1 1
0.213939202517365 0.213709337240685 1 1
0.220237635867279 0.220011449833919 1 1
0.134874982581387 0.134709806634696 1 1
0.228364851919528 0.228145653783338 1 1
0.145969373138656 0.145822737291338 1 1
0.228506898385021 0.228283620612737 1 1
0.23262684834206 0.232400108610739 1 1
0.179960010363477 0.179757054463906 1 1
0.219938879809343 0.219734719231956 1 1
0.255794095629747 0.255534476915643 1 1
0.125183191221725 0.125039413259621 1 1
0.276384922325012 0.276113887916093 0 0
0.149859747527434 0.149679394244293 1 1
0.184891455059079 0.184700780131479 1 1
0.184347283132454 0.184155033498711 1 1
0.23045822271233 0.230222338081028 1 1
0.25959579643791 0.259336030980563 1 1
0.093137456948056 0.0930320508660218 0 0
0.190447787654715 0.190284426944613 1 1
0.228882412309664 0.228649821611466 1 1
0.175634972439937 0.175473325381387 1 1
0.223733655676268 0.22347510746631 1 1
0.226719395683364 0.226474235222048 1 1
0.206947005012689 0.206716770813938 1 1
0.224833048271842 0.224610994907013 1 1
0.251349872247049 0.251113612379568 1 1
0.281364433922884 0.28109783284333 1 1
0.258695846095995 0.258419998798615 1 1
0.230592186797499 0.230365533317602 1 1
0.278931395256086 0.278602838643269 1 1
0.123549743799282 0.123434598383105 1 1
0.224558346996502 0.224318013829727 1 1
0.27346818998408 0.273184230605029 0 0
0.235647333632721 0.235396144009717 1 1
0.20273453943806 0.20254688137059 1 1
0.281449061123017 0.28117043801984 1 1
0.199195282512063 0.198994797702702 1 1
0.228553052669151 0.22829540506655 1 1
0.161259848161602 0.161103022264416 1 1
0.243721891193042 0.24347932235799 1 1
0.238954025397689 0.238704250894696 1 1
0.12373679573856 0.123604170659247 1 1
0.170057751421081 0.169889919719666 1 1
0.318197917458098 0.317893718993232 0 0
0.168120209139181 0.167927015301204 1 1
0.173476128567097 0.173301173630241 1 1
0.163461123928247 0.163284831243521 1 1
0.123899630587723 0.12377502040189 0 0
0.225074188125055 0.224870912537653 1 1
0.215299390665593 0.215078505286692 1 1
0.140529311709685 0.140385455664093 1 1
0.235447616907089 0.235215071336467 1 1
0.178025725831397 0.177842311339117 1 1
0.184679254547913 0.184463783145082 1 1
0.199385870889173 0.199187054359568 1 1
0.215915161978531 0.215692082006674 1 1
0.172742216026518 0.172547116054792 1 1
0.191633648208799 0.191409662968399 1 1
0.141137562188383 0.141012652358069 1 1
0.225252236499945 0.225026521065328 1 1
0.21593655356039 0.215727475439913 1 1
0.181340067465451 0.181120365776682 1 1
0.174307910870374 0.174151766065521 1 1
0.214820967932021 0.214595934319229 1 1
0.248171851864709 0.24792607297621 1 1
0.203269252216487 0.203077718624002 1 1
0.200227382665688 0.200047943105477 1 1
0.197980590801184 0.197782424140747 1 1
0.264230770764032 0.263958111549588 1 1
0.253819604273978 0.253510971653969 1 1
0.175822310554094 0.175643679468905 1 1
0.252271329986324 0.252014998816599 1 1
0.21968914392888 0.219465664695042 1 1
0.136975446305168 0.136835605831486 1 1
0.235439655514911 0.235192278437197 1 1
0.144981716078567 0.144836203397269 1 1
0.325136813233539 0.324776644701916 0 0
0.186642111600162 0.186456143377257 1 1
0.246988758576093 0.246752957619638 1 1
0.184504200013975 0.184346640376111 1 1
0.190816109913607 0.190602649950342 1 1
0.140029942977953 0.139883123576507 1 1
0.194943232678111 0.194745718320073 1 1
0.218761319312942 0.218519389771634 1 1
0.133583480839565 0.133457008417867 1 1
0.202821900065682 0.202598844530919 1 1
0.248625874993916 0.248318995367067 1 1
0.236250856654777 0.235991561135825 1 1
0.141785777540008 0.141655935622839 1 1
0.138549536895476 0.138399117950328 1 1
0.143026052792267 0.14289804746773 1 1
0.157533633320494 0.15735587951728 1 1
0.24609294032506 0.245847771171948 1 1
0.262297132509244 0.262046407038368 1 1
0.104183982052676 0.10406336755941 1 1
0.254421443938261 0.254167264526352 1 1
0.142516210248756 0.142368618799909 1 1
0.184583384108063 0.184400488571642 1 1
0.202344625929476 0.202140694877701 1 1
0.21788063661503 0.21767881374076 1 1
0.0836781431408374 0.0836083229938769 0 0
0.22694511735926 0.226705993474286 1 1
0.227412061830109 0.227163195242497 1 1
0.233069388535399 0.232823156006431 1 1
0.203724381766613 0.203508245844277 1 1
0.234256717066155 0.23401024372544 1 1
0.276548867787451 0.276252729192825 1 1
0.171834627877037 0.17164000202372 1 1
0.19529105916423 0.19507420648868 1 1
0.206084551064122 0.20584010592206 1 1
0.180727932258846 0.180556416365297 1 1
0.224445496496413 0.224187234198668 1 1
0.176262502227253 0.176072316565755 1 1
0.134826635608266 0.134681290249123 1 1
0.168921363465444 0.168744774152989 1 1
0.177878330200533 0.17768351223253 1 1
0.110738009573945 0.110620115722973 1 1
0.114946055286376 0.114823681107107 0 0
0.222702410103652 0.222516764863809 1 1
0.197314612439807 0.19712166961209 1 1
0.213352426096845 0.213131763489708 1 1
0.197688825753928 0.19748694375451 1 1
0.198644813220174 0.198431585706904 1 1
0.156076698745188 0.155914675378795 1 1
0.17945463351284 0.179274469067191 1 1
0.20588814790229 0.205686539701369 1 1
0.224430344478385 0.224195399969208 1 1
0.184143513861137 0.183971481589197 1 1
0.179956679722124 0.179777646911767 1 1
0.239678177802285 0.239417318540333 1 1
0.177520851986354 0.177356465278238 1 1
0.199343145027297 0.199115891820782 1 1
0.192173707143361 0.191967824815562 1 1
0.1721497902013 0.1719357319755 1 1
0.225629375928218 0.225384725881567 1 1
0.260226185920218 0.259965273753801 1 1
0.180144568843531 0.179955802666006 1 1
0.219343133523989 0.219123198700305 1 1
0.194005384488927 0.193796456276317 1 1
0.222540297963297 0.222318964149561 1 1
0.189651723785318 0.18947353140192 1 1
0.206464922150049 0.206216326792062 1 1
0.1748479864728 0.174650225161875 1 1
0.115020472309897 0.114892903437444 0 0
0.198789662853428 0.198570261954373 1 1
0.274780405074018 0.274514541035288 1 1
0.264473702478565 0.26418436082922 1 1
0.216393734166904 0.216189048466707 1 1
0.245096181701073 0.244863298941038 1 1
0.203595382711936 0.203402767895887 1 1
0.171142001903706 0.170959928162723 1 1
0.186670269707428 0.186463053244834 1 1
0.244725186178313 0.244441935008167 1 1
0.191367713482268 0.191168734467365 1 1
0.260717932719244 0.260447440061846 1 1
0.251789619151004 0.251496352796632 1 1
0.185503809170578 0.185320394385539 1 1
0.282324617980789 0.282011790603587 1 1
0.0770144978495162 0.0769238811343839 0 0
0.0904041820090176 0.0903121925043276 0 0
0.159464308465054 0.159282063068199 1 1
0.215245478341691 0.215024070221238 1 1
0.170027894437981 0.169844691813641 1 1
0.201638514671458 0.201440581846621 1 1
0.224282374977773 0.224061976839761 1 1
0.324660324838359 0.324353260745872 0 0
0.167873600179356 0.167709117126295 1 1
0.163760325279382 0.16360921485274 1 1
0.191074346020606 0.190860617009127 1 1
0.108848949465759 0.108730393682875 0 0
0.144432107294148 0.144276469584087 1 1
0.164914814993978 0.164753327157414 1 1
0.227500593566109 0.227249983369982 1 1
0.247341145631995 0.247101777691903 1 1
0.257197067212353 0.256921045393237 1 1
0.118019283134523 0.117885048784824 0 0
0.108675329636486 0.10856964208787 0 0
0.261571126253315 0.261307653120374 1 1
0.168864408916438 0.168705330356473 1 1
0.1771663751237 0.176980377289852 1 1
0.232178211099941 0.231920831764107 1 1
0.148808709333519 0.148672082978125 1 1
0.19417732800988 0.193975833142179 1 1
0.28273154409305 0.282444771006854 0 0
0.226861217777799 0.226629668980509 1 1
0.153432116955044 0.153282080553413 1 1
0.103687171994163 0.103576973894322 0 0
0.214381058202902 0.21414997353106 1 1
0.181270257412061 0.181074508268913 1 1
0.228136048945897 0.22790577812839 1 1
0.215000920286159 0.214789191458227 1 1
0.219565032263723 0.219352265513691 1 1
0.21880454306583 0.218585412786742 1 1
0.190489853257822 0.190293887921159 1 1
0.342670341658322 0.342299564207556 0 0
0.295427313771777 0.295153861920734 0 0
0.235401923042106 0.235165752166641 1 1
0.235454461378601 0.235202545804816 1 1
0.14031767850133 0.140183231173022 1 1
0.177777475297058 0.177605941268232 1 1
0.184374069245782 0.184186099477974 1 1
0.257158372356036 0.25687397696294 1 1
0.222701912855312 0.222500316603434 1 1
0.177670938055084 0.177490433442166 1 1
0.244578463129041 0.244338529566687 1 1
0.196308439303685 0.196097730230986 1 1
0.23856793107041 0.238309847985129 1 1
0.133179176290557 0.133038897486637 1 1
0.248251230479227 0.248017019676833 1 1
0.271983125923562 0.271701704534369 1 1
0.213170249284672 0.212952865616138 1 1
0.148967376149525 0.148824853420801 1 1
0.297731679490236 0.297432868541251 0 0
0.263368569125831 0.263095116452054 1 1
0.209725876051383 0.209517787283695 1 1
0.204850246626661 0.204643707253705 1 1
0.180347962809139 0.180152310154772 1 1
0.22688289828671 0.226632802965435 1 1
0.168431685928484 0.168270451090785 1 1
0.235841191400452 0.235609143174082 1 1
0.198007073660655 0.197805583021982 1 1
0.194582229010271 0.19440676183564 1 1
0.146993933076775 0.146851571396225 1 1
0.223848154086163 0.223618055271337 1 1
0.182639371885651 0.182442065771421 1 1
0.202438387863394 0.20221326318994 1 1
0.206859360336606 0.206645772709829 1 1
0.146839358563788 0.146702433237928 1 1
0.248589957127207 0.248362127033876 1 1
0.242839369123002 0.242574336994685 1 1
0.202794210132389 0.202602174463124 1 1
0.226744283285129 0.226524083447244 1 1
0.270816157762715 0.270551751307825 1 1
0.111442589520394 0.1113294969938 1 1
0.0808277205832052 0.0807582923760626 0 0
0.182668899725161 0.182454594768375 1 1
0.319737435598529 0.31940709689849 0 0
0.312238635003134 0.311899633332977 0 0
0.200793188345026 0.200565303167815 1 1
0.167986464930742 0.167807187585116 1 1
0.103110752396108 0.103021309686989 1 1
0.164632757013741 0.164501143541561 1 1
0.111639131265596 0.111553387166917 1 1
0.282474354988271 0.282190632838483 1 1
0.163820560784352 0.163664626509339 1 1
0.143098235208233 0.14296498701035 1 1
0.191185169116865 0.190979882572565 1 1
0.217078093880639 0.216864227542705 1 1
0.228717349438267 0.228462825211192 1 1
0.224905511932307 0.224677940961562 1 1
0.169304045465388 0.169127239478342 1 1
0.2503874899102 0.250118473896772 1 1
0.109330587603631 0.109236619991749 0 0
0.216575455772196 0.216362010456996 1 1
0.227585016380492 0.227329374676694 1 1
0.262718244695134 0.262460882870203 1 1
0.21759105762462 0.217359542371334 1 1
0.137369410222944 0.137192597202564 1 1
0.140528673145811 0.140390880068858 1 1
0.19316899176162 0.192965387079923 1 1
0.29040184271357 0.29009403630415 1 1
0.194611073490083 0.194409259481911 1 1
0.248319263574853 0.248062093194274 1 1
0.209514659617326 0.209292115823521 1 1
0.175112124771295 0.174937200668086 1 1
0.119843790275353 0.119739717388332 1 1
0.152832768724023 0.152681623911087 1 1
0.199440355698276 0.199207182635394 1 1
0.173641631150051 0.173463378550879 1 1
0.246104384524384 0.245821675443069 1 1
0.230496630330762 0.230242814035216 1 1
0.199491336010111 0.199283535629487 1 1
0.16101545166079 0.160841402650283 1 1
0.259659336176562 0.259381229418026 1 1
0.131298609963898 0.131167245679061 1 1
0.244402287944464 0.244148865550957 1 1
0.244104320629429 0.243863687076398 1 1
0.251186995036891 0.250894581351996 1 1
0.197898717209888 0.19767833751611 1 1
0.227595230627758 0.227395126905705 1 1
0.206109333511196 0.205897272483397 1 1
0.159133262017427 0.158974572798819 1 1
0.121061976766544 0.120942928797576 1 1
0.212684063939835 0.21247753607224 1 1
0.204652653421115 0.204436023239899 1 1
0.0999938683331257 0.0999057502904645 0 0
0.101483954747231 0.101366291609634 0 0
0.118781238390982 0.118669197957159 1 1
0.217400378026779 0.217171445015157 1 1
0.176968525580781 0.176783426873763 1 1
0.15999143632874 0.159823938878634 1 1
0.19072341781015 0.190533647114052 1 1
0.314217512631985 0.313868727954871 0 0
0.223160907000432 0.222949170076627 1 1
0.176063347384002 0.175891474492243 1 1
0.289096726001983 0.288815681978844 0 0
0.23650007857505 0.236255822243271 1 1
0.175086422233055 0.174923248882915 1 1
0.240494798604941 0.240251693177585 1 1
0.237106277144767 0.236873062010412 1 1
0.181090085499561 0.180885933814708 1 1
0.179717693644058 0.179526063712773 1 1
0.15583914525447 0.155668080115831 1 1
0.227560953549121 0.227329376253543 1 1
0.0867582475648041 0.0866652462010516 0 0
0.258651525232938 0.258422609811793 1 1
0.225860492839008 0.22562462117806 1 1
0.215751454820872 0.215516570179201 1 1
0.163849896723413 0.163683018985058 1 1
0.234395885574733 0.234143098192319 1 1
0.211470285980565 0.211252870428777 1 1
0.145532467750757 0.145382109799801 1 1
0.175240352126148 0.175067729329841 1 1
0.31621815536682 0.315882932494587 0 0
0.130326382454799 0.130195946963419 1 1
0.169098737563342 0.168940328836979 1 1
0.308791055668175 0.308453393554695 0 0
0.159056541948314 0.158901024537847 1 1
0.214607807493797 0.214382038464612 1 1
0.204129483096559 0.203931873307206 1 1
0.263901804118517 0.263629294452111 1 1
0.153719307531473 0.153596868439616 1 1
0.193122532142201 0.192920771828261 1 1
0.206159435036425 0.205942556326264 1 1
0.203623362970368 0.203410554427787 1 1
0.190533333661262 0.190332926591213 1 1
0.176953249519794 0.176762672917933 1 1
0.268398872545673 0.268124166176094 1 1
0.182991888694152 0.182821782904068 1 1
0.197661781542012 0.197453500615668 1 1
0.158394402305776 0.15823053219749 1 1
0.147537628197814 0.147400138409764 1 1
0.211339022045816 0.211128312018576 1 1
0.296682224139786 0.296399020352157 1 1
0.146887375534172 0.146709314653883 1 1
0.198794135129217 0.19857674341005 1 1
0.222185184916182 0.221948814858168 1 1
0.207820327157477 0.207580202095609 1 1
0.147102950567411 0.14692331049825 1 1
0.21851070731289 0.218265434679506 1 1
0.101477059780685 0.101367815070386 0 0
0.210912614760957 0.210701694019302 1 1
0.175225792248525 0.17505882473924 1 1
0.234534004891365 0.23428916409585 1 1
0.257130418775728 0.256873414252727 1 1
0.233799221602391 0.233587149051758 1 1
0.258306985008026 0.258033071580815 1 1
0.155320311385606 0.155155323018982 1 1
0.168272576505963 0.16811769751746 1 1
0.248044707566158 0.247760781409625 1 1
0.216812753828108 0.216606114765578 1 1
0.208347622974467 0.208117767453128 1 1
0.188812940127827 0.188605872384305 1 1
0.285613268961722 0.285341038397815 0 0
0.263177648985662 0.262876067871678 1 1
0.166029067846389 0.16586995900554 1 1
0.253598407791739 0.25335875531243 1 1
0.301835974034678 0.301537862999427 0 0
0.202243411607368 0.20203016156731 1 1
0.260457707246983 0.260193674844103 1 1
0.192458718065126 0.192252074179488 1 1
0.168152296434525 0.167968497470442 1 1
0.189646438930049 0.189448250567049 1 1
0.161923677272848 0.161754723204431 1 1
0.191626923726797 0.191430128042926 1 1
0.228835053711017 0.228595986948965 1 1
0.31212659822701 0.311794429424283 0 0
0.220698705910804 0.220469571797968 1 1
0.141462053453883 0.141331759080474 1 1
0.175919380107843 0.175749070769414 1 1
0.188375331031326 0.188181688330869 1 1
0.169273333793443 0.16908670008015 1 1
0.188040132999189 0.187844229845091 1 1
0.135341495070973 0.135168152125441 1 1
0.288931211819036 0.288611896130174 0 0
0.183995298555179 0.183815954047136 1 1
0.14741533538423 0.147253017670709 1 1
0.218957038170404 0.218740867100915 1 1
0.15679908914334 0.156647801289172 1 1
0.331735931661054 0.331404860067489 0 0
0.226205282314436 0.225961189663534 1 1
0.255763323911795 0.255474612370796 1 1
0.257654379895029 0.257399072707664 1 1
0.211601678378165 0.211395535695273 1 1
0.208937737428025 0.20872151113886 1 1
0.175807471561344 0.175645758754764 1 1
0.221275510713046 0.221021841510668 1 1
0.184485974762906 0.184311219923155 1 1
0.128825893442506 0.128712245648602 1 1
0.166881387378926 0.166714309786913 1 1
0.251199700280902 0.250951848287678 1 1
0.207455103960378 0.207232908099287 1 1
0.18550514625211 0.185311648001987 1 1
0.17493643580129 0.174768169926931 1 1
0.159241518132044 0.159080948299189 1 1
0.154061584429289 0.153893081574327 1 1
0.263534539935777 0.263255623840511 1 1
0.170221189151764 0.170027637253519 1 1
0.193335516050251 0.193154541490741 1 1
0.187295151755687 0.187078318736275 1 1
0.224272445930428 0.224040172615217 1 1
0.185906336290983 0.185715975103705 1 1
0.264794246733568 0.264535360525446 1 1
0.197878023534211 0.197690421292317 1 1
0.194019174062962 0.193832088872346 1 1
0.247450584804666 0.247186248678107 1 1
0.170969271954773 0.170755435908274 1 1
0.16699328643936 0.166819310419406 1 1
0.242117030497149 0.241886751164157 1 1
0.107284652120009 0.107172764797988 0 0
0.25538844547738 0.255146811068235 1 1
0.245607387869445 0.245364850741297 1 1
0.237327691542186 0.237093254215004 1 1
0.127272879454937 0.127161025997644 1 1
0.159546875849236 0.159390126236784 1 1
0.213365435352393 0.213148311244556 1 1
0.276825547309105 0.276535975638284 0 0
0.199048259459511 0.19884172610369 1 1
0.247141128453966 0.246897962791826 1 1
0.126996770191893 0.12684975904073 1 1
0.149013054394816 0.148867133469973 1 1
0.227604597646009 0.227377253160138 1 1
0.0748687070111156 0.0747844523541594 0 0
0.110889777533694 0.110780007990129 1 1
0.187709224458514 0.187501746421306 1 1
0.191637140008227 0.191425872091873 1 1
0.298041516517369 0.297737327784484 0 0
0.216747430513002 0.216543293115612 1 1
0.161464432974929 0.161281955975124 1 1
0.147527897077258 0.147382489682866 1 1
0.158617465600653 0.15846851763361 1 1
0.190736568764435 0.190551407958248 1 1
0.319472663163297 0.319137957355384 0 0
0.176063886140974 0.175890572638672 1 1
0.260888594536749 0.260603018718567 1 1
0.224676889502761 0.224458527337961 1 1
0.289699490355355 0.289394527987719 1 1
0.209834246932701 0.209593905913123 1 1
0.162578785790915 0.16242393075514 1 1
0.14811358931095 0.147945905453785 1 1
0.159486739019614 0.159331439151742 1 1
0.329933908585066 0.329596481464151 0 0
0.183814553521867 0.183591120113356 1 1
0.143237530567032 0.143082211332336 1 1
0.149953504145051 0.149800716755801 1 1
0.175399042788225 0.175231064022115 1 1
0.21331559731379 0.213107190622301 1 1
0.193377662372106 0.193201711836958 1 1
0.171676970514572 0.171509007560007 1 1
0.248534793114382 0.248309862028557 1 1
0.248394670563206 0.248106608905817 1 1
0.202328154289832 0.202133839886067 1 1
0.382115051769028 0.381730750523109 0 0
0.167006248888037 0.166833294197576 1 1
0.230113206882625 0.229867256455724 1 1
0.191902592598344 0.191717591846963 1 1
0.227185042887662 0.226920243513982 1 1
0.26512304089246 0.264836393918438 1 1
0.199532296288451 0.199333960676114 1 1
0.152793274046433 0.152629916760996 1 1
0.197629907782919 0.197403204994098 1 1
0.206544098359254 0.206353198777928 1 1
0.202190794316995 0.201965143997332 1 1
0.197300536699995 0.197103079751153 1 1
0.148066287663523 0.147919452091135 1 1
0.168263356895124 0.16808577669667 1 1
0.238795630734151 0.23852513004967 1 1
0.211732780662435 0.211517776612216 1 1
0.193253942964836 0.193068945821844 1 1
0.132709635378704 0.132564224496578 1 1
0.182903876675973 0.182726688723751 1 1
0.257018812273952 0.256758253590752 1 1
0.242297791598341 0.242078296780951 1 1
0.214644189707777 0.214440031723238 1 1
0.200045057432328 0.199835441270422 1 1
0.231813611561703 0.231576801676792 1 1
0.102043961780902 0.101946624034808 0 0
0.239371766809075 0.239132103341288 1 1
0.187465561332494 0.187298395122341 1 1
0.135635759258954 0.135507291715905 1 1
0.295622770383629 0.295282741294438 0 0
0.263168963299811 0.262879448866145 1 1
0.202911537879729 0.202714040940207 1 1
0.206036196568797 0.205819705687628 1 1
0.195867831536375 0.195675530062066 1 1
0.19610608844478 0.19589440977534 1 1
0.214908235944487 0.214699250432112 1 1
0.247811956262127 0.247577721566884 1 1
0.215405129289693 0.215195789033879 1 1
0.229025753289444 0.228766901711454 1 1
0.216756411063159 0.21654798530221 1 1
0.24072166516793 0.240476465309568 1 1
0.17364063342219 0.173463891031346 1 1
0.198750410875257 0.198545796000713 1 1
0.170179806340029 0.169993072857751 1 1
0.130276860173841 0.13017735643071 1 1
0.254008825150948 0.253780886569545 1 1
0.181503768880001 0.181293331443042 1 1
0.22724009450187 0.227032730101075 1 1
0.206374748015224 0.206145788233299 1 1
0.195606879291286 0.195409429969841 1 1
0.245914335291633 0.24567267872775 1 1
0.123584846954393 0.123477109530653 1 1
0.226483008130698 0.226268756214983 1 1
0.172439559863307 0.172268731251261 1 1
0.174088348361713 0.173892648178416 1 1
0.189880141031757 0.189675190088408 1 1
0.189653600865358 0.189440524845712 1 1
0.171354523501415 0.171172631113385 1 1
0.276049191939881 0.275764149004132 1 1
0.181428526345262 0.18124559727907 1 1
0.265098723612113 0.264831411962255 1 1
0.206974471532323 0.206756388815398 1 1
0.156849648801955 0.156682211634192 1 1
0.184476688688928 0.184256381746177 1 1
0.222326731625882 0.222135543938729 1 1
0.185683909906858 0.185480423821727 1 1
0.187588761508422 0.187386153612212 1 1
0.18825225614611 0.188062696299061 1 1
0.208632002701342 0.208400306250682 1 1
0.201757695465812 0.201556294282732 1 1
0.158629605808535 0.158464822536842 1 1
0.152755214197612 0.152571675328272 1 1
0.208503965728408 0.208257544373649 1 1
0.205529653205663 0.205332118761164 1 1
0.222277998798395 0.222063694638189 1 1
0.241464021046896 0.241228788947939 1 1
0.163669006430599 0.163483882402044 1 1
0.154878733717032 0.154690319652785 1 1
0.188531553801245 0.188327303881303 1 1
0.18634334221483 0.186152209661964 1 1
0.166064529206764 0.165909312335404 1 1
0.104399878277206 0.104291427180827 0 0
0.203433773085803 0.203192221027854 1 1
0.137987798199479 0.137851906667892 1 1
0.151406065972462 0.151257948804432 1 1
0.194884860809948 0.19468342810549 1 1
0.166917659671468 0.166736806050305 1 1
0.224993636153431 0.224764858361813 1 1
0.206524536387681 0.20632615419471 1 1
0.156700854581952 0.156541471970121 1 1
0.16128547650382 0.161149784563406 1 1
0.295293358124218 0.294979399207828 0 0
0.212061192960102 0.211844267112959 1 1
0.279913506719038 0.279615801179838 1 1
0.215062968135261 0.214833455962069 1 1
0.239910321807724 0.239667023558537 1 1
0.220468681637872 0.220213795729784 1 1
0.277763572067842 0.277481202198999 1 1
0.204606755625281 0.204429600078836 1 1
0.183286679927928 0.183110395477583 1 1
0.218300829512286 0.218078618594088 1 1
0.156364591252805 0.156174780906343 1 1
0.216492692595671 0.216260024881503 1 1
0.303809188821236 0.303466613886555 0 0
0.240411263666805 0.240151491777885 1 1
0.12907272155691 0.128939289488163 1 1
0.205628250901358 0.205438356700309 1 1
0.164616144931335 0.164454332520758 1 1
0.252972269121657 0.252707058691278 1 1
0.0703694282977723 0.0703153713854241 0 0
0.179116685626103 0.178921964304817 1 1
0.177311996347669 0.177125013976813 1 1
0.178173316438897 0.177967355464129 1 1
0.160848002260781 0.160687479958947 1 1
0.241929243584889 0.241691930408124 1 1
0.240652623690365 0.240423745592499 1 1
0.205091890497747 0.204892201481786 1 1
0.227650278644421 0.227407393348409 1 1
0.155173619505892 0.155012846158358 1 1
0.28988464599894 0.289585282290447 0 0
0.221026327286359 0.220780081575454 1 1
0.171167644000447 0.170997499466613 1 1
0.198383189897666 0.198174714757359 1 1
0.197859060748462 0.197670705944336 1 1
0.166381229033168 0.166203135256318 1 1
0.0945801718953899 0.094473117301649 0 0
0.175805460515698 0.175644032030658 1 1
0.176165923629421 0.175993253592863 1 1
0.196207501308894 0.195995185286227 1 1
0.186777410705538 0.186597988955633 1 1
0.205004311056334 0.204785770478098 1 1
0.2143270550821 0.214113407034874 1 1
0.157731779183632 0.157572995289236 1 1
0.206998096755232 0.206789719531933 1 1
0.185469045615185 0.185277833713476 1 1
0.20096789746002 0.200776888479306 1 1
0.135508096181865 0.135376388238389 1 1
0.287388279908671 0.28712825976366 1 1
0.292176721590534 0.29187168330881 1 1
0.141531274350998 0.141376413658124 1 1
0.17553609781903 0.175375232458018 1 1
0.135082304191566 0.134952639257551 1 1
0.24668528613272 0.246414819738809 1 1
0.285937707009065 0.285618870714286 0 0
0.215531456891627 0.215305246187451 1 1
0.226760247367654 0.226530880180745 1 1
0.231907215259566 0.231646098116037 1 1
0.193933146527871 0.193747231084279 1 1
0.194325313252343 0.19411145192251 1 1
0.162674905955296 0.162502969247997 1 1
0.200834315251007 0.200639647896351 1 1
0.052780389687912 0.0527399469667526 0 0
0.262960696088264 0.262686341592563 1 1
0.204990491651547 0.204790842263515 1 1
0.202662623678588 0.202467504595062 1 1
0.12221680641844 0.122108742426701 1 1
0.19658141854934 0.196378121818576 1 1
0.205910927746338 0.205704225529968 1 1
0.171091873653844 0.170905259203316 1 1
0.153270299134769 0.153106096830719 1 1
0.138754329976923 0.138600620896124 1 1
0.224604615162633 0.224357247093009 1 1
0.254677717812573 0.25442878612764 1 1
0.170234197701277 0.170031153179581 1 1
0.241091067956541 0.240846450723898 1 1
0.228429848532393 0.228189705773881 1 1
0.171844896115789 0.171648074562521 1 1
0.190344054589263 0.190135596823622 1 1
0.17755918538959 0.17738281575205 1 1
0.17299476215731 0.172803788572356 1 1
0.247305256588021 0.247042892184415 1 1
0.281697245845014 0.28140649474872 1 1
0.189314751980961 0.189117868744381 1 1
0.245264748766965 0.245008874703811 1 1
0.260284983170667 0.259997389610668 1 1
0.203337705728895 0.203118320930917 1 1
0.165612663811902 0.165446300445104 1 1
0.217964019198188 0.217756666987637 1 1
0.142620146431434 0.142486443652946 1 1
0.232144879029108 0.231874330252492 1 1
0.266162182969624 0.265872874081835 1 1
0.258009120942161 0.257768902625032 1 1
0.178053273993154 0.177869419467006 1 1
0.103064920267374 0.102952322720626 1 1
0.113872604175718 0.113764097774117 0 0
0.255776186521361 0.255507277963512 1 1
0.177944975933758 0.177765195177237 1 1
0.244237523664584 0.243976100684735 1 1
0.22721428560996 0.226989531383131 1 1
0.160989383339636 0.160810626389052 1 1
0.216188776883938 0.215966852005275 1 1
0.244174483772348 0.243927321242533 1 1
0.239515983281576 0.239258551441529 1 1
0.240530345406778 0.240299927197154 1 1
0.199182024733533 0.19898205886821 1 1
0.191128345082919 0.190953894969879 1 1
0.19340739780608 0.193207798022841 1 1
0.172220648407091 0.172043784352557 1 1
0.124047121395178 0.123919883029532 0 0
0.109040315642781 0.108916742370412 0 0
0.196415057903885 0.196230457715255 1 1
0.170990787552073 0.170815736081239 1 1
0.256806478206339 0.256506803289132 1 1
0.209615809252186 0.209394714728242 1 1
0.207282689991099 0.207090655439224 1 1
0.118820042041719 0.118697900911727 1 1
0.184808388873483 0.184597737949951 1 1
0.238120383872412 0.237874696871561 1 1
0.197337128732399 0.19711984302775 1 1
0.103583924003348 0.103489642214553 1 1
0.142445560196244 0.142312272588227 1 1
0.231297308761321 0.231068812185769 1 1
0.202336355972451 0.202128218908849 1 1
0.142767612362702 0.14263976490382 1 1
0.259465297386781 0.25918977645574 1 1
0.218012801436602 0.217777080065906 1 1
0.193789199430545 0.193582898121662 1 1
0.245527824707215 0.245269601476287 1 1
0.188117461461008 0.187931734293368 1 1
0.179439542272176 0.179256133943347 1 1
0.263300184690262 0.263030555048565 1 1
0.24017738348119 0.239920649397704 1 1
0.129071337614815 0.128939428606787 1 1
0.249429834987782 0.249198988701445 1 1
0.203610478325073 0.203405472511986 1 1
0.214702511926072 0.214467881632367 1 1
0.221545457080427 0.221313576346187 1 1
0.236435326666025 0.236214015770448 1 1
0.155548846562713 0.155406704078013 1 1
0.167155332656731 0.16698522626532 1 1
0.202056107610791 0.201853211553915 1 1
0.137983245855467 0.137864070904591 1 1
0.28610954258729 0.285841147459703 1 1
0.272942053557594 0.27266614575206 1 1
0.24112785229599 0.2408627859737 1 1
0.262223352377702 0.261937541822077 1 1
0.303680706141589 0.30335505826429 0 0
0.216822748354803 0.216589507316293 1 1
0.145320232010184 0.14515716129641 1 1
0.166666062768382 0.166492689462619 1 1
0.15443238937885 0.154248675224161 1 1
0.229437433856646 0.229189867614378 1 1
0.217679328583927 0.21746781835148 1 1
0.116053917240268 0.115947512720087 1 1
0.129253905262053 0.129120954490216 1 1
0.129512915886652 0.12937107640932 1 1
0.272934236053036 0.272651124273681 0 0
0.105699026997173 0.10559357852567 0 0
0.301409994691135 0.301107508607986 0 0
0.289287070595139 0.288998703963519 0 0
0.156745378946734 0.156572332078387 1 1
0.21182885017822 0.211590480111993 1 1
0.176545237602169 0.1763750789924 1 1
0.180914898398682 0.180736428185276 1 1
0.141003239816297 0.140828162510071 1 1
0.296977424339977 0.296652679814683 0 0
0.207859468199346 0.207653629424212 1 1
0.230811451962843 0.230565894172046 1 1
0.227613301839451 0.2273670695174 1 1
0.243503973485615 0.243216639378222 1 1
0.0980936840631898 0.097987358481799 0 0
0.305409370665547 0.305076901478019 0 0
0.27097311515013 0.270702596818478 0 0
0.188564407738115 0.188359047202796 1 1
0.287972044613296 0.287645744466119 0 0
0.13843680442692 0.138300224523015 1 1
0.260097098452613 0.259858715739093 1 1
0.165383664863726 0.165211022998688 1 1
0.214066257457309 0.21385634704618 1 1
0.243577219558914 0.243330493866935 1 1
0.242138145641816 0.241894095915518 1 1
0.277011048238761 0.276740506967646 1 1
0.152436761395151 0.152287915766424 1 1
0.167316685065323 0.167140624413429 1 1
0.215790980293674 0.215543662033641 1 1
0.207117405496183 0.206900046585101 1 1
0.181627141322504 0.181440116867488 1 1
0.237127948586699 0.236867742497542 1 1
0.234785605483831 0.234559950250305 1 1
0.176005163045684 0.175834065034376 1 1
0.136851665778078 0.136709918930363 1 1
0.253922066829204 0.253646693142091 1 1
0.202140220955114 0.201956167559126 1 1
0.194013888670939 0.193828897749033 1 1
0.119634716794167 0.119493624549816 1 1
0.190358013386451 0.190151568066949 1 1
0.165692543626801 0.165543509697728 1 1
0.127123880206911 0.126983099047195 1 1
0.1840717882035 0.183869650040356 1 1
0.226469751803123 0.226236519513934 1 1
0.206743421466949 0.206540481272785 1 1
0.204634324061887 0.204406028099538 1 1
0.230325297277529 0.230107979549314 1 1
0.17509299963305 0.174908737738144 1 1
0.163384412010598 0.163221589469644 1 1
0.191751030952557 0.191586885854599 1 1
0.276819674786666 0.276547542923196 1 1
0.203826654347052 0.203634984881354 1 1
0.20342373470979 0.203197917701252 1 1
0.154440312974386 0.154288846118815 1 1
0.17632572307262 0.176154371729988 1 1
0.254612784802058 0.25435842665385 1 1
0.20504333997568 0.20482447465251 1 1
0.11887990154581 0.118774182153841 1 1
0.261727985810658 0.261450699421232 1 1
0.139768805968701 0.139629235417277 1 1
0.176361384795785 0.176199080410879 1 1
0.148367692899869 0.148215305760212 1 1
0.163086180771746 0.162891517313685 1 1
0.166270198330091 0.166118605528143 1 1
0.162029075264186 0.161857919507327 1 1
0.126460343502252 0.126314442091749 1 1
0.2142856167092 0.214046777229986 1 1
0.220224902984328 0.220002033540605 1 1
0.171465740130589 0.171281719953583 1 1
0.153825902034242 0.153651288299744 1 1
0.181982247096675 0.181786170761275 1 1
0.136857998177812 0.136734067604797 1 1
0.205521063070093 0.205324536728291 1 1
0.139523359814565 0.13937406890853 1 1
0.268279008041988 0.267994070635087 1 1
0.341043828717677 0.340723392345445 0 0
0.127192810404219 0.127079379171464 1 1
0.192177572032444 0.191966230680301 1 1
0.238056652559537 0.237799321510745 1 1
0.15789882503112 0.157725061126922 1 1
0.215894637955935 0.215659601615375 1 1
0.272336737366932 0.272039669256028 1 1
0.131122680184701 0.130970515476773 1 1
0.167157030827289 0.167001458342582 1 1
0.289374739061847 0.289075210135139 0 0
0.211334910923762 0.211117486729788 1 1
0.325477052253235 0.325161846862652 0 0
0.282362193381889 0.282045435770554 1 1
0.147786984422195 0.14764945316834 1 1
0.25295505226153 0.25271319816849 1 1
0.238491749748539 0.238221614774257 1 1
0.1372259473564 0.137060301180356 1 1
0.190794567056266 0.190615043839795 1 1
0.256055143935429 0.255770679080823 1 1
0.234106763151103 0.233852857882851 1 1
0.320452961753631 0.320073391317042 0 0
0.159712248253292 0.159537974264985 1 1
0.237432039263445 0.237190005344093 1 1
0.19897624418027 0.19877336088143 1 1
0.180094728298129 0.179918135176798 1 1
0.213377580328884 0.2131191649453 1 1
0.146643145090538 0.14649068329924 1 1
0.131083584254068 0.13097125191625 1 1
0.225132173889261 0.224899763618252 1 1
0.273620655426239 0.273356075818668 1 1
0.182517590047211 0.18233396627051 1 1
0.161689255664807 0.161528335432268 1 1
0.22329971175869 0.223081638272826 1 1
0.159333346229787 0.15915659400207 1 1
0.200279357522267 0.200069385514641 1 1
0.246700235978289 0.24643757177355 1 1
0.164336195063498 0.164167232013141 1 1
0.233515256753464 0.233271269700535 1 1
0.245992798089213 0.245738809061386 1 1
0.2035672121825 0.203341600757085 1 1
0.14235523277617 0.142168360590458 1 1
0.233644996548147 0.233411231042322 1 1
0.276401213867659 0.276104406029907 1 1
0.148530412382836 0.148346021807315 1 1
0.283287125806059 0.282993557393516 1 1
0.136785994672289 0.136660834763833 1 1
0.153756259869429 0.153577838115983 1 1
0.179230016026701 0.179055669078461 1 1
0.19392027437802 0.193735593821964 1 1
0.274163885079402 0.273851840132348 0 0
0.189421972860374 0.189233856833166 1 1
0.216135836174335 0.215919897814713 1 1
0.218920983547463 0.218717543165576 1 1
0.113173861008828 0.113072310630926 1 1
0.189383074874441 0.189181603593037 1 1
0.0803342577863767 0.0802605255746027 0 0
0.112693303059361 0.112592691768754 1 1
0.0913207396324973 0.0912335805561948 1 1
0.254371503554524 0.254120380788215 1 1
0.189367358621196 0.189157495184368 1 1
0.237620750707443 0.23737650353397 1 1
0.126093259647696 0.125954440802107 1 1
0.169205567608377 0.169026910424607 1 1
0.218663293276107 0.218454515877997 1 1
0.17298397880022 0.17283176085427 1 1
0.163476204735038 0.163313606679077 1 1
0.230157017718814 0.229905213333276 1 1
0.263459743369627 0.263173261218399 1 1
0.255002478761098 0.25473222535589 1 1
0.153442130568397 0.153292208624782 1 1
0.209279302423388 0.209058111034194 1 1
0.207109018694754 0.206881371615575 1 1
0.178144139102277 0.177962043508087 1 1
0.147547537459983 0.147405780247155 1 1
0.135914183148806 0.135770058004425 1 1
0.181298788677473 0.181105743907467 1 1
0.270255182281165 0.269984414912471 0 0
0.164627377638419 0.164469948714465 1 1
0.207383493338045 0.207180052100199 1 1
0.170199967316094 0.170026187084662 1 1
0.289810609240784 0.28952858337667 0 0
0.079475076082808 0.0794126786496149 0 0
0.27884430363791 0.278560169194339 1 1
0.166387899903353 0.166219091106293 1 1
0.212207615363189 0.211990314516951 1 1
0.225479761684467 0.225273470044355 1 1
0.247915080027308 0.247667001138993 1 1
0.201856362870235 0.201674714803399 1 1
0.167399043521207 0.167237027988878 1 1
0.220425350659055 0.220200108008558 1 1
0.124765120644976 0.124617768006259 1 1
0.250529427573409 0.250271080008777 1 1
0.195882026062368 0.195705176954005 1 1
0.10254551046325 0.102428203227068 0 0
0.220216742766963 0.219962087504007 1 1
0.245205494783736 0.244951536100924 1 1
0.159331835276197 0.15916456823901 1 1
0.158360006522478 0.158209576287461 1 1
0.219338872380991 0.219133728671487 1 1
0.211303612831005 0.211099919917569 1 1
0.159656458735294 0.159503182750866 1 1
0.204195615855467 0.203972736993583 1 1
0.16606353672509 0.16589971269433 1 1
0.196173785011246 0.195997250331363 1 1
0.112160369091121 0.112055749225232 1 1
0.173956639317496 0.173758784834402 1 1
0.24220349234663 0.241940911513817 1 1
0.180773839456515 0.180578536991497 1 1
0.256977179372054 0.25669311529982 1 1
0.189958758452765 0.18977605070951 1 1
0.220717934070544 0.22046997630523 1 1
0.192177499989417 0.191983106378018 1 1
0.199711675896174 0.199452396461062 1 1
0.204469266665782 0.204225316893053 1 1
0.151131933559691 0.150971108880009 1 1
0.196494230048114 0.196280857776964 1 1
0.224036607182641 0.223804074805235 1 1
0.221206221756992 0.220949129252614 1 1
0.241996893710929 0.241743455487788 1 1
0.205687596808127 0.205471886725963 1 1
0.198507701318136 0.198294054897875 1 1
0.0928285499988602 0.0927463116900321 0 0
0.166557970955164 0.166389359661718 1 1
0.263365163498012 0.263075393022634 1 1
0.156443905613935 0.156286322818555 1 1
0.176165279530854 0.17595189654242 1 1
0.108351570168452 0.10824190578653 0 0
0.213625650336167 0.213415611093576 1 1
0.159047395769424 0.158891241768694 1 1
0.182879838536765 0.182702437777539 1 1
0.208687628786059 0.208464948067126 1 1
0.218529043645756 0.218291939439706 1 1
0.264237792685574 0.263981544957556 1 1
0.235167587934865 0.234909018535024 1 1
0.223229597962106 0.222985830394964 1 1
0.185443618512627 0.185273143638631 1 1
0.180613959451539 0.180441223792811 1 1
0.242043335231567 0.241782653680804 1 1
0.248758815110584 0.24848123811264 1 1
0.159627796733502 0.159454377405248 1 1
0.1647103373878 0.164518919826254 1 1
0.136944334875679 0.136805305245147 1 1
0.230834594614772 0.230586263207807 1 1
0.196406896700425 0.196198358018335 1 1
0.240809660824219 0.240567539161259 1 1
0.213536078329848 0.21333054249543 1 1
0.18128554255844 0.181087805231419 1 1
0.150949445436434 0.150795973465915 1 1
0.128729898868496 0.128596458144757 1 1
0.195639767902024 0.195404782400151 1 1
0.243497874670136 0.243229083343455 1 1
0.232770048932196 0.232531989380823 1 1
0.271100294526688 0.270804875612106 0 0
0.189875550035711 0.189680517951695 1 1
0.142410797186987 0.142276356948495 1 1
0.277867066159267 0.277586585920093 1 1
0.2569674662549 0.25668636760824 1 1
0.177595310451682 0.177389840843396 1 1
0.196948176792223 0.196751410105331 1 1
0.222892600787124 0.222629991302611 1 1
0.200057700715816 0.199863121463378 1 1
0.196111792061335 0.195889697310812 1 1
0.160153854776403 0.159990262942514 1 1
0.239499021477719 0.23922507231943 1 1
0.177742094363867 0.177583986918341 1 1
0.115636760965159 0.115504219352093 1 1
0.254603286906716 0.254343108728309 0 0
0.209533126568721 0.209319995572263 1 1
0.132798557111984 0.132648475585496 1 1
0.0925722546680055 0.092479568716508 1 1
0.101995217990623 0.10189770069996 1 1
0.157244857691645 0.157067913535292 1 1
0.250165429253696 0.249872451015508 1 1
0.221202860971696 0.220968935786293 1 1
0.21557796236758 0.215342153381294 1 1
0.195673135268963 0.195446548957053 1 1
0.182067556840287 0.181883206071041 1 1
0.212790701017148 0.212572254538445 1 1
0.245439541960734 0.245179391032655 1 1
0.312745163904104 0.312419279039914 0 0
0.250436814376027 0.250187446125146 1 1
0.180308812185657 0.180133386180236 1 1
0.1412512563482 0.141117465368422 1 1
0.218419168943756 0.218190312744204 1 1
0.205837977804662 0.205638920165813 1 1
0.223151702628068 0.222927680000992 1 1
0.200695764954562 0.200483123883963 1 1
0.187987075627718 0.187786724379935 1 1
0.164429612649086 0.164241267223489 1 1
0.2215266511755 0.221302727693692 1 1
0.231245960739437 0.231011262877825 1 1
0.224047679332054 0.223809494258927 1 1
0.12468290192967 0.124581492775737 0 0
0.181691117967819 0.181502459533242 1 1
0.20607451533243 0.2058682841463 1 1
0.196719125839128 0.196499533165377 1 1
0.226444308494869 0.226214895745255 1 1
0.191479000791717 0.191245603073355 1 1
0.218095789804294 0.217887866772165 1 1
0.240692484783697 0.240436353103203 1 1
0.202927930231218 0.202710602283164 1 1
0.154251852670329 0.154080464456332 1 1
0.240621840296707 0.240353141365403 1 1
0.19099647693317 0.190794474148257 1 1
0.229400786278922 0.229181743328509 1 1
0.194316606901534 0.194119133823766 1 1
0.191040917247263 0.190865936473147 1 1
0.165387487705918 0.165211682148525 1 1
0.186537873233691 0.186332109067068 1 1
0.199321928147814 0.199111783074314 1 1
0.244932854358313 0.244670046006025 1 1
0.172351056115632 0.172151671078935 1 1
0.179202142258294 0.178987778054595 1 1
0.200677172367506 0.200471897481927 1 1
0.227439737487778 0.227194774670318 1 1
0.180461632101592 0.18028527169617 1 1
0.166245121450696 0.166059153234824 1 1
0.234253798481368 0.233989761600178 1 1
0.228915485813115 0.228677966637427 1 1
0.178466174642397 0.17827839054983 1 1
0.168412772415421 0.168248522069284 1 1
0.265131394565606 0.264871255387632 1 1
0.196355428065821 0.196159793657709 1 1
0.119553232823346 0.119440971822731 1 1
0.160628899794866 0.160483574516123 1 1
0.282036282600255 0.281749165594466 1 1
0.176266183682853 0.176039359669878 1 1
0.0610673711928345 0.0610280206576373 0 0
0.187989423290367 0.187805325845 1 1
0.173098760716779 0.172950159704036 1 1
0.196951178143553 0.196745632401948 1 1
0.248206410408306 0.247974494537085 1 1
0.311188536590444 0.310895831162865 0 0
0.234005833603304 0.233779308573969 1 1
0.202923380231247 0.202719897322462 1 1
0.125899377743722 0.125778697900732 0 0
0.246093457854382 0.245855819748928 1 1
0.212538868468827 0.212305384236857 1 1
0.135949212582728 0.135811305150473 1 1
0.221058990842493 0.220845370870125 1 1
0.263603554905833 0.263318057082913 1 1
0.159406313898607 0.159218568950856 1 1
0.258439943431434 0.2581765025852 1 1
0.199027249660941 0.198826020694811 1 1
0.189643867425818 0.189461169736058 1 1
0.2209461468656 0.22069799219803 1 1
0.125135464567265 0.124999179070752 1 1
0.19786721469082 0.197671577754286 1 1
0.143292019703539 0.143132398713253 1 1
0.18097117406769 0.180789113852825 1 1
0.181394516277211 0.181205084129463 1 1
0.139468647545187 0.139316673751757 1 1
0.213466912226656 0.213262679060967 1 1
0.220147505123124 0.219916635485724 1 1
0.229063625076585 0.228815358744164 1 1
0.127020780543578 0.126897476152337 1 1
0.157478453691781 0.157323180680009 1 1
0.137125759580637 0.136990127902873 1 1
0.20458601981741 0.204375253548709 1 1
0.18387681291196 0.18369583205035 1 1
0.179049367836398 0.178854592905962 1 1
0.154335450646621 0.154176773554725 1 1
0.156811555055673 0.156643056225842 1 1
0.279842852322551 0.279529895945562 1 1
0.186115837588941 0.185933229550888 1 1
0.276723288478672 0.276454375251456 0 0
0.242467885287084 0.242210739980042 1 1
0.242132000312375 0.241884283760329 1 1
0.0956183953543218 0.0955117160242614 0 0
0.187300698041821 0.187091154093839 1 1
0.207841978262834 0.207604606832948 1 1
0.190027419705413 0.189850025007005 1 1
0.213998571879085 0.21377468263464 1 1
0.262313562725302 0.262043670039291 1 1
0.239782986527895 0.239545597651404 1 1
0.249125820817181 0.24882953668196 1 1
0.219115196009132 0.21890049744104 1 1
0.218718320047286 0.218516674358521 1 1
0.261826114377976 0.261565878615822 1 1
0.184560911688181 0.184350026042405 1 1
0.221651786179985 0.221413016850074 1 1
0.208588447479687 0.208364851308743 1 1
0.243540555091159 0.243285747121796 1 1
0.203481314534057 0.203291840245829 1 1
0.193694080043496 0.193501380132023 1 1
0.189155081376158 0.188971789139694 1 1
0.258494809997082 0.25822931203041 1 1
0.129456019544578 0.129325874004024 1 1
0.191003454487414 0.190770970782514 1 1
0.114832461165366 0.114739922470034 1 1
0.191370760355659 0.191173514011527 1 1
0.196685037460818 0.19648151483057 1 1
0.232564261225738 0.232356025957653 1 1
0.237125072233897 0.236891384271864 1 1
0.183159691102887 0.182985561107728 1 1
0.179114241803696 0.178931122939316 1 1
0.258201497536623 0.257925923753396 1 1
0.265385494007003 0.265122463468291 1 1
0.186236060663338 0.18603598141492 1 1
0.206510294121744 0.206298757423372 1 1
0.254384324721968 0.254123188701839 1 1
0.214062163535896 0.213829099613872 1 1
0.237011467535704 0.236768824336343 1 1
0.264104064682691 0.263840273903633 1 1
0.257381109283076 0.257131317675719 1 1
0.172582336291336 0.172398729304764 1 1
0.306093230174253 0.3057949220721 0 0
0.278517675080436 0.278240581755674 1 1
0.286864420588194 0.286568788121517 0 0
0.197646647850517 0.197443078138525 1 1
0.18683186578706 0.186649628112995 1 1
0.259818553493501 0.259563297737462 1 1
0.280494654645453 0.280220848833999 0 0
0.233520434782346 0.233264489623349 1 1
0.19667731199111 0.196497212193893 1 1
0.226692706145064 0.22643775238936 1 1
0.217876685759041 0.217671349098157 1 1
0.149869607730078 0.149715655514551 1 1
0.0976641994584274 0.0975570369056592 0 0
0.207531731694217 0.207312199791665 1 1
0.285146129835832 0.284868023415782 0 0
0.17896547767062 0.178773548000867 1 1
0.275726549448221 0.275465473935157 1 1
0.25597151523374 0.255702694524573 1 1
0.238868710277749 0.238619460662019 1 1
0.260136596915744 0.259863768458512 1 1
0.226736696547952 0.226529357966801 1 1
0.116535561642326 0.116399368864116 1 1
0.0993114984648365 0.0992062724305095 0 0
0.206569289565719 0.206339406355172 1 1
0.220355410338068 0.220126406030334 1 1
0.194395469134058 0.194193881528756 1 1
0.178355734517023 0.178159456965697 1 1
0.217464288436806 0.217239399889554 1 1
0.123994677091096 0.123850250333074 1 1
0.217169657795519 0.216960811896897 1 1
0.156433122313733 0.156301940081332 1 1
0.165999098031925 0.165794596577948 1 1
0.161422199550987 0.161254442416623 1 1
0.158367829447662 0.158217569971033 1 1
0.199195701465842 0.198966678978388 1 1
0.164055822500545 0.163888053740343 1 1
0.184886578688658 0.184692187581966 1 1
0.159367414255769 0.159208865638685 1 1
0.240015717295975 0.239759297899273 1 1
0.259653880157909 0.259369987878276 1 1
0.144409775484208 0.144258660069086 1 1
0.200724261029314 0.200528944779967 1 1
0.179034520031893 0.178849600633343 1 1
0.179038587151269 0.17886934343354 1 1
0.193842916900179 0.193641243926748 1 1
0.289486269269223 0.2891943041606 0 0
0.0644982787515823 0.0644317117238896 0 0
0.206963044800154 0.206753521065736 1 1
0.217396456366568 0.217155579926277 1 1
0.160268763329871 0.160103436954276 1 1
0.133118021590783 0.132983981382254 1 1
0.27260395784764 0.272328210104205 1 1
0.20161693499179 0.201422737436536 1 1
0.27561698655957 0.275363034219413 1 1
0.201709605656596 0.201490455935692 1 1
0.196199794665101 0.195998693605122 1 1
0.2330761637291 0.232830892917261 1 1
0.156296928237367 0.156127951731881 1 1
0.202049724432166 0.201838349661184 1 1
0.204863282862185 0.204672419911679 1 1
0.259309661425278 0.259053292758624 1 1
0.233750564104566 0.233501082373778 1 1
0.312585432680626 0.312274248282517 0 0
0.27434705980057 0.274068640314858 0 0
0.171863073175131 0.171701296530932 1 1
0.139907583049088 0.139774732504306 1 1
0.155282249931534 0.155124182358335 1 1
0.107987475209286 0.107841901157314 0 0
0.194355742271024 0.194153324334304 1 1
0.185827241962568 0.185633991948462 1 1
0.169403440925969 0.169212634986942 1 1
0.146101087640809 0.145930608050592 1 1
0.169666145648858 0.169499211561852 1 1
0.214159998666707 0.213935303654667 1 1
0.187724892606075 0.187541756931289 1 1
0.195679318103034 0.195486101562771 1 1
0.317639629043827 0.31729738505699 1 1
0.152049659710968 0.151885018312302 1 1
0.266836826866205 0.266605187672617 1 1
0.220394712974064 0.220177920104587 1 1
0.209413156552225 0.209211768144585 1 1
0.206465149361573 0.206249725469178 1 1
0.257366992100615 0.257105629030794 1 1
0.278764456651142 0.278471888083342 1 1
0.139398078711776 0.139269889328278 1 1
0.288203599216141 0.287914045392106 1 1
0.108686424992819 0.108542624213125 1 1
0.210994192983289 0.210791044197093 1 1
0.184964567286277 0.184767922739224 1 1
0.193004899891907 0.192806761573179 1 1
0.179540966218238 0.179359858101164 1 1
0.159249148248543 0.159084596591487 1 1
0.184626048661871 0.184413400695174 1 1
0.220732027781711 0.220514402815305 1 1
0.212657242767656 0.212447452910892 1 1
0.254968036566258 0.254662732491497 1 1
0.187084080829507 0.186892325931039 1 1
0.191740488074885 0.191556976917039 1 1
0.248279754339012 0.248036777924445 1 1
0.234387950166027 0.234168918136178 1 1
0.2125059430308 0.212296208073782 1 1
0.201429339136449 0.201216135297047 1 1
0.185370108121496 0.18517206853916 1 1
0.20040150448373 0.20017945330298 1 1
0.166597866822362 0.166435480788298 1 1
0.203536743809313 0.203337671787527 1 1
0.263264005897845 0.262990213199824 1 1
0.229750378374432 0.229520426677783 1 1
0.266393614347932 0.26613750046057 1 1
0.205554052082127 0.205366519269056 1 1
0.25687170610261 0.256606572707798 1 1
0.199239780492359 0.19902998620945 1 1
0.0844168852970526 0.0843483859476106 0 0
0.158702599834648 0.158529084471035 1 1
0.232614944314381 0.232374240334103 1 1
0.270567887782195 0.270317573231465 1 1
0.192172307932521 0.191979119718195 1 1
0.167991855707642 0.167832231816083 1 1
0.214332867448408 0.214112340378074 1 1
0.242367903033897 0.24210322643262 1 1
0.244124199063769 0.24388357906882 1 1
0.233627330585038 0.233394650015131 1 1
0.223950028415246 0.223722888753981 1 1
0.258104804298621 0.257855318188989 1 1
0.253310827690122 0.253046585345178 1 1
0.18997740598341 0.18979988820205 1 1
0.193695318671695 0.19352169039179 1 1
0.207383050251439 0.207175739865471 1 1
0.183530639434809 0.183353570743014 1 1
0.208314385203718 0.20808450364459 1 1
0.120286267651651 0.120148589540013 0 0
0.169683646446969 0.169511634584333 1 1
0.117508891516977 0.117394133183918 1 1
0.141039240612291 0.140877104603282 1 1
0.226189746842089 0.225937039225021 1 1
0.119967114528746 0.119858862410655 1 1
0.213001880379609 0.21276325437088 1 1
0.201081526093304 0.200866024240022 1 1
0.152607012644608 0.152465266117308 1 1
0.113814393058799 0.113701182938736 0 0
0.167019619437117 0.166822507783146 1 1
0.145993321764257 0.145832321563896 1 1
0.143805194317278 0.14366311651588 1 1
0.216576992403324 0.216361383903818 1 1
0.0835234357549745 0.0834499177018967 0 0
0.235847918438407 0.235602649661871 1 1
0.278631313301571 0.278334057888336 0 0
0.153597195781752 0.153449101763229 1 1
0.208827055687822 0.208592348352353 1 1
0.141969735426898 0.141803821144322 1 1
0.196944951550426 0.196759067885298 1 1
0.185108130162677 0.184901657125975 1 1
0.128266853001302 0.128100610834902 1 1
0.141202964527366 0.141061006985638 1 1
0.138846464754084 0.138690576784313 1 1
0.12735330851044 0.127217725811628 1 1
0.193612214082826 0.193432612496768 1 1
0.184832635773684 0.184641211663414 1 1
0.173642214519588 0.173465657309664 1 1
0.13777670535755 0.137625971869793 1 1
0.18456892455508 0.184383324487321 1 1
0.199299579532682 0.199097901921237 1 1
0.238710114219728 0.238497350473025 1 1
0.15547247773918 0.15531929377299 1 1
0.100988134760161 0.100884396904873 1 1
0.20487692172602 0.204674265773363 1 1
0.213301016128143 0.213082437896016 1 1
0.226033403309295 0.225798429112012 1 1
0.193887681640269 0.193701124600136 1 1
0.344853815760288 0.344466049794587 0 0
0.227625084590831 0.227404323979325 1 1
0.245473210194585 0.245194612053687 1 1
0.238124570209134 0.237884007130258 1 1
0.240929336355232 0.240686983099422 1 1
0.181761326453039 0.181572518203443 1 1
0.192365013623871 0.192167362805106 1 1
0.203429261870232 0.203184872152598 1 1
0.252259903572795 0.251980091534845 1 1
0.172710334803011 0.172534445809647 1 1
0.21832659334714 0.218097967617607 1 1
0.166586698409848 0.166404886251168 1 1
0.220451590971692 0.220227991483695 1 1
0.180206270095047 0.180041439705302 1 1
0.218816457526377 0.218628345316552 1 1
0.165884738330456 0.16570995421728 1 1
0.194809432150353 0.19461633398921 1 1
0.127523601823961 0.127403862400133 1 1
0.214676954115389 0.214436098678054 1 1
0.183117555959508 0.182941489436076 1 1
0.19533057458318 0.195145119708932 1 1
0.174449978595078 0.174254171517229 1 1
0.207886845479641 0.207682531321358 1 1
0.226909917996115 0.226683866529696 1 1
0.23458726231691 0.234342679210973 1 1
0.205372170126967 0.205146601809291 1 1
0.204817423734061 0.204623511384336 1 1
0.247218552102106 0.246967132826638 1 1
0.195418190891472 0.195211182059612 1 1
0.154417236576068 0.154232275623949 1 1
0.184469266751915 0.184268506645188 1 1
0.189542296071253 0.189331666582961 1 1
0.215650766096386 0.215408537597635 1 1
0.129597237203985 0.129450303847593 1 1
0.149826846969798 0.149663781845713 1 1
0.237174653729798 0.23695227635337 1 1
0.204897890761651 0.204656971121232 1 1
0.160923952442259 0.160758120422915 1 1
0.124063952677949 0.123946631978611 1 1
0.141632166622574 0.141491818376523 1 1
0.0609861585503872 0.0609130672984511 0 0
0.217809484087564 0.217589860409497 1 1
0.0827947174747694 0.0827214907188944 0 0
0.253394774372644 0.253129541747015 1 1
0.132874755597836 0.132752792721236 1 1
0.108379045733843 0.108268842367428 1 1
0.194782256396247 0.194585937652552 1 1
0.18046507867724 0.180288971255473 1 1
0.234954575691634 0.234738198663509 1 1
0.216716337875911 0.216501359450043 1 1
0.188984618412285 0.188778175903861 1 1
0.146469563213126 0.146294103373835 1 1
0.175499372047168 0.175327632269285 1 1
0.150725477319887 0.150574161271579 1 1
0.208624299378729 0.208426351327592 1 1
0.200932082468954 0.200714271510059 1 1
0.100945492989066 0.100856686060583 0 0
0.10723256774387 0.107117610272123 0 0
0.176793999634467 0.17663199414083 1 1
0.231807690925483 0.231591997389482 1 1
0.119430205209696 0.119316963083775 1 1
0.253869810013582 0.253616854523189 1 1
0.2010089443021 0.200819450243993 1 1
0.154110186805464 0.153965889053947 1 1
0.289126850961329 0.288843803735075 0 0
0.219828162687336 0.219610575894168 1 1
0.23329230851205 0.233044689109961 1 1
0.239276631077047 0.239046134730478 1 1
0.202275935228942 0.202081658668501 1 1
0.265476471988316 0.265209888355061 1 1
0.120880835771603 0.120775854221142 1 1
0.216867324331259 0.216657688201927 1 1
0.0692703713102703 0.0691926545905662 0 0
0.167787065535774 0.167632432606589 1 1
0.217125045610382 0.216885704084424 1 1
0.285397065855011 0.285059068760181 1 1
0.2089916955358 0.208778571792009 1 1
0.207942820194637 0.207727927803304 1 1
0.209155583224944 0.20893509511847 1 1
0.208398624410816 0.208178520984563 1 1
0.229440861188032 0.229173100457361 1 1
0.211663682968871 0.211441193473553 1 1
0.150686381705292 0.15052822755908 1 1
0.239317481362175 0.239044671989496 1 1
0.168009603824755 0.167828712013206 1 1
0.124964800626395 0.124844910714235 1 1
0.212886984953982 0.212663203105522 1 1
0.127671490662062 0.12754366168055 0 0
0.273234754553974 0.272950738763194 1 1
0.127932689780669 0.127816333995208 1 1
0.139901068325478 0.139742269255189 1 1
0.164339137070991 0.164163177050388 1 1
0.169451027913966 0.169278117823394 1 1
0.148533019071233 0.148376678081657 1 1
0.21355293316312 0.213349387628491 1 1
0.133801006689165 0.133654365798561 1 1
0.203434591420416 0.203232354704595 1 1
0.178536364327577 0.178361264661002 1 1
0.26781304133429 0.267540359704504 1 1
0.226186188087776 0.225971942706943 1 1
0.206558779376598 0.206348140047863 1 1
0.169425034296599 0.169256886266992 1 1
0.196161721026594 0.195951716788869 1 1
0.109906027339958 0.109804833435911 1 1
0.15278781829813 0.152635078310617 1 1
0.259257101367668 0.258986881993402 1 1
0.202386401166793 0.202181419654278 1 1
0.235655942356784 0.23542111102672 1 1
0.139375555474601 0.139230934259312 1 1
0.295798977552998 0.295500749533979 0 0
0.210993060025147 0.210782367876522 1 1
0.1825545848053 0.182379476867843 1 1
0.164515713731063 0.164346836460935 1 1
0.138142629054811 0.137993784924158 1 1
0.188279604576331 0.188039556364541 1 1
0.312745219170438 0.312416039705188 0 0
0.125154182599413 0.125028481996273 1 1
0.179100983139567 0.178909646064783 1 1
0.0826430007966555 0.0825635341853933 0 0
0.208626639581465 0.208382415753669 1 1
0.213373475337708 0.213135818859083 1 1
0.225325641716234 0.225087073739892 1 1
0.245512010331722 0.245275836213291 1 1
0.142504032707724 0.142355835208819 1 1
0.110759801378345 0.110662793662535 1 1
0.276934536381636 0.27664969765242 1 1
0.194025464028392 0.19381850059691 1 1
0.289426450698237 0.289155664341806 1 1
0.186388135008558 0.186210374522558 1 1
0.13409237504664 0.133964104722468 1 1
0.245890297973137 0.245637407070281 1 1
0.207462642643235 0.207216663204772 1 1
0.216616547256487 0.216367220248869 1 1
0.184253820887616 0.184065814351181 1 1
0.15594791323985 0.155777956922156 1 1
0.194673202721255 0.194472608396337 1 1
0.152071805989518 0.151910522046003 1 1
0.1628414135388 0.16266481841912 1 1
0.302987056566213 0.30266901764953 0 0
0.150317814231267 0.150157344907048 1 1
0.274237612586149 0.273947318322345 1 1
0.126416988380842 0.126281754430319 1 1
0.143351545525483 0.143197464123349 1 1
0.251674378880887 0.251397802790562 1 1
0.183692168169158 0.183493224344451 1 1
0.1318273696608 0.131681260620493 1 1
0.199177993945399 0.198984239851646 1 1
0.258558279716573 0.258292627156512 1 1
0.208188196952586 0.20798529924897 1 1
0.185207055885875 0.184995336353638 1 1
0.19259794929467 0.192422552587481 1 1
0.235551995105627 0.235323650809238 1 1
0.185133680802197 0.184928779278015 1 1
0.204404883288511 0.204204909621133 1 1
0.209956570884614 0.209735859651514 1 1
0.201491814571697 0.201278439802203 1 1
0.128701722544245 0.128569168835771 1 1
0.124667521230444 0.124555102814333 1 1
0.231119653776117 0.230876135151238 1 1
0.156206277991631 0.156052569018318 1 1
0.215511589762352 0.215292574688934 1 1
0.343729639795441 0.34339446253161 0 0
0.206395074749846 0.206183289832923 1 1
0.20828230416663 0.208049293430544 1 1
0.196713264509907 0.196515121815019 1 1
0.173146626811917 0.172985161213063 1 1
0.27952901662568 0.279256269209798 1 1
0.158150406893301 0.157979915214122 1 1
0.190505492333762 0.190305935418301 1 1
0.138236002872806 0.138069025410732 1 1
0.268609971683758 0.268312459108827 1 1
0.228888873552219 0.228670620911236 1 1
0.0935727379233493 0.0934972303934383 0 0
0.179160340305414 0.178988663661362 1 1
0.157831585702337 0.157668298872422 1 1
0.198322907864791 0.19811349526388 1 1
0.270559466595257 0.270286165943164 1 1
0.16409833504057 0.163926018669246 1 1
0.170348439860764 0.170143532086667 1 1
0.206551423412105 0.206350410807425 1 1
0.186797211466815 0.186609177876899 1 1
0.168888617944012 0.168696379319904 1 1
0.215271203261383 0.215030425137803 1 1
0.187054692341468 0.186863560844908 1 1
0.219112193525892 0.218898669489028 1 1
0.194385620059019 0.194210291724742 1 1
0.266077385655778 0.265778017962773 1 1
0.246664677236812 0.24638266610913 1 1
0.153795737746549 0.153636087000665 1 1
0.181785682247713 0.181588570831221 1 1
0.272726259495423 0.272453644778339 0 0
0.165282953437428 0.165094998168304 1 1
0.240133019475539 0.239891008799071 1 1
0.192007433307993 0.191802152811636 1 1
0.249636174630332 0.249346442376696 1 1
0.225541567781019 0.225265729864681 1 1
0.177554449211977 0.177348295483032 1 1
0.197573043678685 0.197350557098857 1 1
0.167169381857032 0.167005950241281 1 1
0.2122876465593 0.212060993173807 1 1
0.228197971746382 0.227962865249505 1 1
0.201780334004248 0.201549854387589 1 1
0.220228587426719 0.220007238505704 1 1
0.155189696835204 0.155026852216817 1 1
0.10347905609797 0.103372927240416 1 1
0.162999432534966 0.162836804343818 1 1
0.173652306268354 0.173471261708324 1 1
0.175067868153144 0.17489670309016 1 1
0.150937605523312 0.150793172477392 1 1
0.128195297763862 0.128077912754116 1 1
0.189463556880415 0.189250326723682 1 1
0.114755125120626 0.114604525681977 1 1
0.232455999437021 0.232225347507516 1 1
0.248497329028708 0.24827923366229 1 1
0.187758345540168 0.187583833073027 1 1
0.259445435741424 0.259182842804942 1 1
0.101373445964694 0.101266588375019 0 0
0.228226763899496 0.227997081512143 1 1
0.31586764949697 0.31554760657129 0 0
0.204854453005588 0.204655845162666 1 1
0.226381714670333 0.226142510386044 1 1
0.189490311655203 0.189301878314313 1 1
0.142374487076363 0.142231801038198 1 1
0.290855592184403 0.290552611464677 0 0
0.2481917068581 0.247921593605013 1 1
0.106006851569929 0.105887432983058 1 1
0.163802850222385 0.163655818453764 1 1
0.202100116662345 0.201907500681688 1 1
0.204246646776367 0.204040117513603 1 1
0.228461663450462 0.228218557835261 1 1
0.173361866644245 0.173210181440434 1 1
0.225634382149832 0.22539698951489 1 1
0.211113028637707 0.210870655567058 1 1
0.199677141109473 0.199464798627587 1 1
0.114670432680206 0.11456810298114 1 1
0.150965809594886 0.150824554398235 1 1
0.138976273846472 0.138830055841405 1 1
0.193886494322388 0.193673746777168 1 1
0.249838535985151 0.249581684366766 1 1
0.165435810614244 0.165248729749945 1 1
0.167246851525702 0.167085916835081 1 1
0.196000977717607 0.195786291173878 1 1
0.21580367165085 0.21555147033969 1 1
0.207939220274469 0.207716589182863 1 1
0.178526994322416 0.178346509643894 1 1
0.184387988664665 0.184197245612283 1 1
0.172894006105974 0.172707356588874 1 1
0.186571146547293 0.186387844185735 1 1
0.209344082403704 0.209083167508339 1 1
0.205301637968152 0.205097616285992 1 1
0.186373038741387 0.186167449922545 1 1
0.278376012287473 0.278033291976892 1 1
0.191391719198263 0.19118644862216 1 1
0.2525682522673 0.252314383702295 1 1
0.162793544775296 0.162641565651491 1 1
0.154970787144139 0.154811580273187 1 1
0.207825588122 0.207632711098697 1 1
0.159178427403129 0.159011852967715 1 1
0.279251471370827 0.278955360595094 1 1
0.250578066516508 0.250302571039551 1 1
0.245144473068852 0.244885960808692 1 1
0.146958420358597 0.146804666404737 1 1
0.26955897856859 0.269277838683663 1 1
0.251492887677662 0.251199735039644 1 1
0.172245323388259 0.172062247014581 1 1
0.172427780527738 0.172244160484182 1 1
0.215311284120643 0.215091032688754 1 1
0.102984965273285 0.102862817627747 0 0
0.334116814742771 0.33378874133114 0 0
0.192460194421424 0.192259779692222 1 1
0.227129069518553 0.226903669736946 1 1
0.138927331328615 0.138771624719772 1 1
0.186941249455382 0.186747876298319 1 1
0.211305432563812 0.211087280956831 1 1
0.210898244314763 0.210684596012218 1 1
0.12953605908994 0.129378570136794 1 1
0.296560735015545 0.296263123798836 1 1
0.222211225348 0.221972907925463 1 1
0.139025338157665 0.13887587001852 1 1
0.174317203491496 0.174128810150583 1 1
0.240605615110685 0.240345870991479 1 1
0.179417208368241 0.179237658027033 1 1
0.147816071063241 0.147657118348834 1 1
0.177280331532552 0.177090160526271 1 1
0.184026970470729 0.183859078157168 1 1
0.228200829384351 0.227965859234376 1 1
0.0995704534780772 0.0994607880451053 0 0
0.189033171478238 0.188839863249839 1 1
0.205215371886424 0.204982846431194 1 1
0.263032225963468 0.262718316043465 1 1
0.137009609712366 0.136861547457746 1 1
0.260726252391713 0.260478412843114 1 1
0.247250770798009 0.247001941677871 1 1
0.195393241609479 0.195193955339331 1 1
0.201322600182486 0.2011166215304 1 1
0.245162718614801 0.24492250081217 1 1
0.213107028025078 0.212903446818503 1 1
0.267423342425017 0.267135744728752 1 1
0.186121840981966 0.185939585747826 1 1
0.245242223130952 0.244994068355434 1 1
0.242298036009915 0.242058084990382 1 1
0.157093015192977 0.156907559853777 1 1
0.287347819518302 0.287065414098009 1 1
0.193336589599884 0.193154012267223 1 1
0.199812724570407 0.199593433971569 1 1
0.233010335454415 0.232800241100199 1 1
0.226141775036764 0.225911054320756 1 1
0.248253867705827 0.247995201761966 1 1
0.21327180113965 0.213041902076778 1 1
0.18603289433652 0.185832697129624 1 1
0.195210869629698 0.195016394941389 1 1
0.212105159399979 0.211905767424602 1 1
0.172340741979359 0.172165589144081 1 1
0.316377095362805 0.316042382875334 0 0
0.189214460123373 0.189035629705165 1 1
0.267687286827864 0.267397188206969 1 1
0.200869422574835 0.200673356221443 1 1
0.281375168943375 0.281123218379403 1 1
0.314283905130228 0.313986176164588 0 0
0.20398624084025 0.203782784537953 1 1
0.207536797242708 0.207309082845317 1 1
0.271461570898694 0.271195531823053 1 1
0.249529850551604 0.249273856205588 1 1
0.266263756645923 0.265993554010558 1 1
0.20116311516616 0.200969312864174 1 1
0.210654915111828 0.210434767471248 1 1
0.115776796006506 0.115675213766085 0 0
0.19687963464063 0.196692278332441 1 1
0.13599894073427 0.135860685304855 1 1
0.192582256483376 0.19238691067245 1 1
0.219440260883932 0.219235094100686 1 1
0.12886123827463 0.128710735851698 1 1
0.196075083082615 0.195881232727996 1 1
0.233321889256474 0.233087571008285 1 1
0.180852311172245 0.180670553192363 1 1
0.183820520764745 0.183652414065873 1 1
0.248406258421023 0.248157822037965 1 1
0.192990769749457 0.192815200250307 1 1
0.190622129615432 0.19043509583438 1 1
0.235944158189099 0.235680883060371 1 1
0.187200814429572 0.187026591313002 1 1
0.216341307937248 0.216127940749763 1 1
0.247357545109135 0.247140121927953 1 1
0.179896215478714 0.179699459234697 1 1
0.159672880176297 0.159504432364723 1 1
0.246637392578072 0.24638943640933 1 1
0.19005011089852 0.18985292069116 1 1
0.107941220801624 0.107819028216208 1 1
0.172623729752308 0.172450546872334 1 1
0.180926198349632 0.18073571035509 1 1
0.128122177342476 0.12800054668841 1 1
0.191117579645477 0.190945437084259 1 1
0.212016207456992 0.211795623732049 1 1
0.197600491063297 0.197400410822016 1 1
0.132156001677205 0.132030302269418 1 1
0.209966008284975 0.209780578742948 1 1
0.157320986662842 0.1571613101028 1 1
0.230565486021993 0.230336810293528 1 1
0.183650823623398 0.183431599673041 1 1
0.195604446412537 0.195416893007211 1 1
0.0556689296968611 0.0556197155797219 0 0
0.206947722308811 0.206723786517184 1 1
0.262232886922119 0.261963353297102 1 1
0.210771272548437 0.210540915575642 1 1
0.203114371902283 0.202904887990263 1 1
0.263144931651532 0.262864844415249 1 1
0.157074464491757 0.156925857357888 1 1
0.149778047072998 0.149634317132418 1 1
0.192948045436859 0.192757606191741 1 1
0.199205033005046 0.198994623545174 1 1
0.23366500010796 0.233443151338429 1 1
0.176066127910041 0.175875334863114 1 1
0.189235889653748 0.189034811751761 1 1
0.218558216552648 0.218323020680601 1 1
0.200023039282539 0.19981303606827 1 1
0.225514232846499 0.22526487516369 1 1
0.153764308846536 0.153597688744486 1 1
0.157448757744174 0.15729758680408 1 1
0.202151570118769 0.201966374923487 1 1
0.302053689269567 0.301757435903276 0 0
0.180929770814273 0.180747172418717 1 1
0.231960784531619 0.231710837013712 1 1
0.18374569950675 0.183593293874846 1 1
0.185504227718311 0.185298304687833 1 1
0.118221802836454 0.118127557076049 1 1
0.207553799690872 0.207359497782753 1 1
0.195714252678154 0.195506325455988 1 1
0.200296020476611 0.200086915623959 1 1
0.168532327009087 0.168362629807651 1 1
0.17825816378441 0.178060907929152 1 1
0.237825049578444 0.237545002049514 1 1
0.145312013639362 0.145148206335276 1 1
0.157667971040508 0.157516874054043 1 1
0.196020254038246 0.195807606737296 1 1
0.229020112840754 0.228809803971926 1 1
0.147050563218417 0.146899168456773 1 1
0.192525282555253 0.192306813296778 1 1
0.182585794923803 0.182373786110592 1 1
0.158215382296836 0.15808030022429 1 1
0.152368104329727 0.152195906095852 1 1
0.168855677971848 0.168673091963642 1 1
0.184057300263379 0.183871905161834 1 1
0.144638173561822 0.144494383502129 1 1
0.190354830099161 0.1901576698464 1 1
0.232861111341237 0.232620601120616 1 1
0.14363580548557 0.143484204627427 1 1
0.225873971796127 0.225655419901489 1 1
0.26910833635192 0.268808589402934 1 1
0.15458230360369 0.154436357746507 1 1
0.185843827570083 0.185660165367096 1 1
0.159516004167375 0.159367563596823 1 1
0.187945734412465 0.187760063741495 1 1
0.181086277229437 0.180909221416515 1 1
0.252062745242851 0.251814387255622 1 1
0.211281358486685 0.211087099250774 1 1
0.164445482849667 0.164279541998165 1 1
0.183673033403561 0.183510924867495 1 1
0.185530237508061 0.185334564631418 1 1
0.0547971685835535 0.0547350425585672 0 0
0.129232134032678 0.129101932559571 1 1
0.202397369959637 0.202197232638168 1 1
0.171786305520857 0.171615040233592 1 1
0.152849940405656 0.152681462812775 1 1
0.189581847346816 0.189412414262676 1 1
0.210412649726787 0.210171782402689 1 1
0.229106490954311 0.228867771975836 1 1
0.23732720852873 0.237071838320656 1 1
0.225197042005693 0.224955270509645 1 1
0.190908021380949 0.190708801773039 1 1
0.206969524385789 0.20674859379646 1 1
0.239738363581785 0.239484032720329 1 1
0.212988799888616 0.212758111315858 1 1
0.196575369728884 0.196376657084353 1 1
0.207940915899312 0.207727295572535 1 1
0.15389456575708 0.153719581136501 1 1
0.144157358938211 0.14399892012494 1 1
0.223971746424435 0.223728712870363 1 1
0.230891203446541 0.230649895592626 1 1
0.254403422363695 0.254153357098892 1 1
0.252878383696004 0.252645423409454 1 1
0.16089702970234 0.160736584848895 1 1
0.198189431767233 0.198006172531797 1 1
0.215057296809586 0.214845289500745 1 1
0.206707191945987 0.206487340442737 1 1
0.181209904257938 0.181027419851765 1 1
0.191421865944502 0.191227276739657 1 1
0.224429621758611 0.224189836047348 1 1
0.138239597317899 0.138106604237367 1 1
0.216356085535767 0.216133139089641 1 1
0.242692783950716 0.242455702372393 1 1
0.134465165305928 0.134339455789215 1 1
0.200005158211237 0.19978750667669 1 1
0.171569626853244 0.171383492936424 1 1
0.1396060360725 0.139442007125085 1 1
0.194907940779613 0.194697867405889 1 1
0.224566861814525 0.22432746395065 1 1
0.155714229654128 0.155565242694002 1 1
0.223170620436522 0.222960938814661 1 1
0.255587413745723 0.255304119664869 1 1
0.145322745043165 0.145170769254451 1 1
0.212248619073751 0.212031884616758 1 1
0.211774730892652 0.211575474977207 1 1
0.232991128452012 0.232732295545245 1 1
0.17289369614195 0.172706556371489 1 1
0.169698777003221 0.169538592287128 1 1
0.152332118487672 0.152170378254799 1 1
0.250973983141714 0.250743219317828 1 1
0.143631733654806 0.143477605824366 1 1
0.273297814644066 0.272985424383454 0 0
0.104486814789955 0.104360912829964 0 0
0.126876364532217 0.126762842754566 1 1
0.154778601327421 0.154614057868905 1 1
0.243634107135779 0.243388408053919 1 1
0.176840613030369 0.176636031106368 1 1
0.235049925846845 0.234811985051988 1 1
0.193851879926679 0.193671865739189 1 1
0.179280372051121 0.179103619654437 1 1
0.158944637422335 0.158801222444946 1 1
0.194218412684957 0.193997563089166 1 1
0.2446741948865 0.244417238855751 1 1
0.167474660077233 0.167262310538996 1 1
0.304640314837255 0.304327300674313 0 0
0.160016987622506 0.159843990328992 1 1
0.201485247627808 0.201266343992147 1 1
0.260482195200668 0.260198755715067 1 1
0.12567164743988 0.125564058562836 1 1
0.172937363112879 0.172755207185403 1 1
0.18725780691035 0.187070677486681 1 1
0.195569709589752 0.195389710028698 1 1
0.221309252414849 0.221093519282971 1 1
0.18565760050555 0.185452289744394 1 1
0.244281436889608 0.244029853646334 1 1
0.183232789044377 0.183037022115825 1 1
0.252475976964249 0.252226759316074 1 1
0.124585166286973 0.12445556435847 1 1
0.248981017678937 0.24872993793813 1 1
0.169011716184044 0.168817893299792 1 1
0.23601988552594 0.23579911828793 1 1
0.181892923062594 0.181714092855211 1 1
0.104323176990443 0.104210864086719 0 0
0.171235931349796 0.171035412323457 1 1
0.147863133474967 0.147707390435076 1 1
0.162511992114468 0.162349322422364 1 1
0.0985598798833622 0.0984740789037793 0 0
0.175984085219619 0.175805554347019 1 1
0.207144039301906 0.206933520261339 1 1
0.117495149386039 0.117381851434427 0 0
0.21756571279917 0.217308097119508 1 1
0.256931072759325 0.256670832130572 1 1
0.155737011427953 0.155582104172842 1 1
0.239936954048804 0.239695073552417 1 1
0.132183973755796 0.132060874087868 1 1
0.190864884124492 0.190655306266929 1 1
0.25009785808947 0.249847423414702 1 1
0.16559829767556 0.165394650851481 1 1
0.247811990827271 0.247578867186393 1 1
0.194020799057754 0.19379617283054 1 1
0.268358604890745 0.268089515580646 1 1
0.23156298253744 0.231329205727753 1 1
0.178684490825769 0.17851524964732 1 1
0.209285355314377 0.209048219142222 1 1
0.240493772625782 0.240215964813187 1 1
0.213291544491009 0.213081244938414 1 1
0.20805289103083 0.20785390550993 1 1
0.202317516795124 0.202090312701094 1 1
0.193749223090017 0.193568082211011 1 1
0.249481538262117 0.249228014838242 1 1
0.191782315314318 0.191591984017244 1 1
0.0999518956667205 0.0998400736231137 0 0
0.2521747430684 0.251915803050287 1 1
0.253549651422904 0.253265800803315 1 1
0.153659198324055 0.153507583398205 1 1
0.179583419307025 0.179401387122277 1 1
0.188300834855078 0.1881255291231 1 1
0.279496118248899 0.279211748942075 1 1
0.164302613581055 0.16411311248869 1 1
0.20138559997767 0.201165542600609 1 1
0.137676567390499 0.137526893383673 1 1
0.184184795848559 0.183991243644907 1 1
0.154809811958949 0.15466228223907 1 1
0.207315208897086 0.207100126691725 1 1
0.202641225425611 0.202423712867409 1 1
0.194908452658834 0.194695037854613 1 1
0.229750449149651 0.229504919489195 1 1
0.22679002100523 0.226525088344834 1 1
0.166889526738545 0.166742606671468 1 1
0.186872676515869 0.186666978241265 1 1
0.244075936186827 0.243821874319709 1 1
0.240241649352574 0.239991674037848 1 1
0.173394133075008 0.173213543653601 1 1
0.236144869085271 0.235933096009587 1 1
0.211827556990613 0.211628897538452 1 1
0.213520115313117 0.213302354415989 1 1
0.239805379926369 0.239565855467346 1 1
0.128600845712707 0.128452775048534 1 1
0.212514996721289 0.212288669954149 1 1
0.230138037525732 0.229898821287724 1 1
0.211100342102969 0.210877516394086 1 1
0.175417551943197 0.17526289800211 1 1
0.223689604427894 0.223443677111113 1 1
0.216990189065516 0.216765293868322 1 1
0.201971777196914 0.201762818141541 1 1
0.165938846196951 0.165773273095737 1 1
0.191348518288755 0.191170091446451 1 1
0.190811497786797 0.190625009873617 1 1
0.178541977763588 0.178351357754388 1 1
0.259261681906249 0.259000037201306 1 1
0.20289897814916 0.202675242148245 1 1
0.173001899755327 0.172833019032704 1 1
0.151559530628219 0.151404644203877 1 1
0.153971346963506 0.15379836229099 1 1
0.211440041437763 0.211208197805702 1 1
0.169034053338871 0.168840950283579 1 1
0.257661616150836 0.257403132494946 1 1
0.112845345007626 0.112729174169011 0 0
0.265019691698772 0.264756290969085 1 1
0.176452143388018 0.176261538870198 1 1
0.183812444336337 0.183607552448354 1 1
0.169982921570842 0.169809782129688 1 1
0.184913907637936 0.184683705367666 1 1
0.14078633652697 0.140614611395241 1 1
0.14712068647737 0.146970597113539 1 1
0.179014164503352 0.178811716451645 1 1
0.217053027554972 0.216819521741583 1 1
0.20476360184698 0.204564684995303 1 1
0.223679520538614 0.223461292930953 1 1
0.183019310578437 0.182841937166167 1 1
0.200170062484254 0.199955631995947 1 1
0.149046018203914 0.148882197217945 1 1
0.112966721189683 0.112853883296135 0 0
0.193217014525549 0.192998647853426 1 1
0.222531700547019 0.222311876709796 1 1
0.158726176395507 0.158574275644482 1 1
0.220521925325546 0.220296212351375 1 1
0.291866690771378 0.291577257801449 1 1
0.244436006432079 0.244174000880348 1 1
0.223092709668054 0.222866375149509 1 1
0.187215780573033 0.187035091455467 1 1
0.243192243590231 0.242928647956947 1 1
0.175739316081642 0.175554788518662 1 1
0.16696226275912 0.16677776399928 1 1
0.302812490164912 0.302454781358798 0 0
0.267646600785941 0.26733683951837 1 1
0.213707463506302 0.213466300678607 1 1
0.205761258041654 0.205556415249128 1 1
0.211154686188296 0.210932534991737 1 1
0.220599489710817 0.220375114872149 1 1
0.189556708487435 0.189362873727776 1 1
0.200485457451312 0.200275572836619 1 1
0.164710802138139 0.164532760859948 1 1
0.175718296288687 0.175528374545344 1 1
0.0386331138233317 0.0386157373542792 0 0
0.238794072632037 0.238569172358464 1 1
0.285516449065456 0.285254854367984 0 0
0.106002473010775 0.105873510864961 0 0
0.180821865578401 0.180663101128833 1 1
0.203902438573066 0.203699585166937 1 1
0.126970630394178 0.126828334336602 1 1
0.222048404387356 0.221815677570488 1 1
0.205464087599919 0.205266591599789 1 1
0.18678165387178 0.186607433604932 1 1
0.209635650413095 0.209430333525013 1 1
0.216925029976459 0.216685742815103 1 1
0.302137945762773 0.301830764437014 0 0
0.227390396512675 0.227141799878293 1 1
0.265860373640335 0.265594093374126 1 1
0.241630168064528 0.241362181234855 1 1
0.292109619188934 0.291813872585697 1 1
0.210994972905646 0.21078254210118 1 1
0.293183081989564 0.29287294397796 1 1
0.128001889096931 0.127858454454546 1 1
0.311487234243742 0.311162045637641 0 0
0.177547366267232 0.177367392632023 1 1
0.195397581121086 0.195208943846079 1 1
0.144497019450061 0.144326752409337 1 1
0.246196830057914 0.245936159201155 1 1
0.182747684535282 0.182558231065783 1 1
0.253811748855714 0.253523260554251 1 1
0.163712654764786 0.163544805641316 1 1
0.220677194969738 0.220425436526792 1 1
0.204535067696565 0.204314435099182 1 1
0.186141200183362 0.185963753216306 1 1
0.247655896723125 0.247378712246113 1 1
0.205132658473604 0.204951418842271 1 1
0.207620049607521 0.207387281430886 1 1
0.248210947626909 0.247941666942298 1 1
0.141016649198426 0.140861720340193 1 1
0.184471015685243 0.18427813713523 1 1
0.16221411308006 0.162055626669598 1 1
0.284201214064766 0.283894255912749 0 0
0.221446182574593 0.22122482292335 1 1
0.213151715254524 0.212907602338373 1 1
0.185057480529012 0.184835162112427 1 1
0.137021175989299 0.136872388841575 1 1
0.252516694971022 0.252260065178798 1 1
0.204787738812138 0.204586266388639 1 1
0.246391821971548 0.246147596895884 1 1
0.159975696960207 0.159809490585403 1 1
0.149116814677276 0.148975437700639 1 1
0.244022661480114 0.243786608234107 1 1
0.20232324452135 0.202136907989489 1 1
0.216218803478023 0.215988058779143 1 1
0.148781904442108 0.14859611953567 1 1
0.175685333964608 0.175489510738037 1 1
0.194895468579051 0.194699121872259 1 1
0.235630950816189 0.235366175360279 1 1
0.229290303201913 0.229054798692732 1 1
0.216650606230516 0.216419452398672 1 1
0.242013883874519 0.241762464957179 1 1
0.103247289350906 0.103148825088483 0 0
0.274935106198634 0.274638472205198 1 1
0.231358134080889 0.231110985278693 1 1
0.249445190872158 0.249217540470108 1 1
0.168565132674715 0.168413704212546 1 1
0.169668911320036 0.169517551216172 1 1
0.194965586803054 0.194737618425313 1 1
0.18536936420931 0.185178570332808 1 1
0.167239989638948 0.167049121020781 1 1
0.23660461648812 0.236384229045401 1 1
0.151152529032931 0.150987666398923 1 1
0.260408140262386 0.260154406885604 1 1
0.22486599726387 0.224645269110365 1 1
0.162115668825236 0.161933642259253 1 1
0.184934454873583 0.184716309708518 1 1
0.200334874166408 0.200144063113359 1 1
0.177516140403027 0.177330381456879 1 1
0.196315994212722 0.196131800172665 1 1
0.277412796903416 0.277136123475392 1 1
0.247877298909786 0.247624045824595 1 1
0.146077546893131 0.145921366775892 1 1
0.207492906982438 0.207280777429994 1 1
0.20542729759764 0.205221218063203 1 1
0.206686828573709 0.20645012352008 1 1
0.22069746490596 0.220492095200614 1 1
0.111306706994278 0.111194100293803 0 0
0.220433677825963 0.220187505611967 1 1
0.186434562539834 0.186266614982784 1 1
0.206432168610748 0.206225236595229 1 1
0.158167052404392 0.15798948271372 1 1
0.220719325379389 0.220497965720963 1 1
0.194523667872479 0.194299833582043 1 1
0.221800061562979 0.221558927600215 1 1
0.201692685657082 0.201474042118051 1 1
0.330300625655607 0.329974528409856 0 0
0.158132002097637 0.15797345785177 1 1
0.243282089168148 0.243054910491665 1 1
0.207689108613899 0.20747840924462 1 1
0.199607967557309 0.19939648823663 1 1
0.208895208511387 0.208710953788968 1 1
0.270248375870001 0.269962234610826 1 1
0.192646036772608 0.192429139789536 1 1
0.210050995264333 0.209823690299082 1 1
0.255942996652026 0.255699140621776 1 1
0.186635456763467 0.186461605188442 1 1
0.237806957114036 0.237554172082041 1 1
0.234407688627984 0.234168047883179 1 1
0.172148694363677 0.171970109607707 1 1
0.169087566169156 0.168914503760958 1 1
0.185577121849053 0.185399726534341 1 1
0.239366907601712 0.239131092892691 1 1
0.0859702646029512 0.0858827275312409 0 0
0.209394885929682 0.209190900886868 1 1
0.247665671796995 0.247388659609855 1 1
0.136151667961508 0.136029432593652 1 1
0.109816872582243 0.109732473905699 1 1
0.127337415875703 0.127182429067773 1 1
0.19630707364615 0.196142655851433 1 1
0.170760474199338 0.17058489958498 1 1
0.176235468086957 0.176064584193079 1 1
0.26506540124885 0.264800182670895 1 1
0.25288320793723 0.252596983923727 1 1
0.17037643432118 0.170203832287071 1 1
0.229454381542308 0.229236719646301 1 1
0.18481962771104 0.1846141856395 1 1
0.203329241184098 0.203118719406203 1 1
0.14547007770073 0.145317441733972 1 1
0.214811420334775 0.214577650671564 1 1
0.202168970902039 0.201951776797595 1 1
0.221502230094994 0.221257034125912 1 1
0.177170200671014 0.176983324897044 1 1
0.160620369499933 0.160451470399145 1 1
0.231829852652345 0.231603154827816 1 1
0.20711621784485 0.206881402103881 1 1
0.17686020444402 0.176665044899271 1 1
0.227495011434592 0.227262548130879 1 1
0.235510787755968 0.23522630452368 1 1
0.176366996764673 0.176190864044693 1 1
0.261994779090868 0.261731702491944 1 1
0.147153894238049 0.147014656222792 1 1
0.237414120037081 0.237166543764317 1 1
0.227486477021734 0.2272495753624 1 1
0.167716689650286 0.167541171256729 1 1
0.137341838762191 0.137212321598396 1 1
0.210764413681837 0.210547513019416 1 1
0.233305766280278 0.233070506082923 1 1
0.180209986673794 0.180040033028487 1 1
0.161850526425791 0.161682903978371 1 1
0.224679245366659 0.224446527496278 1 1
0.167001842944653 0.166845542616685 1 1
0.201217470293058 0.201021955202905 1 1
0.187524989158388 0.187340083789154 1 1
0.229046043168874 0.228817990450974 1 1
0.195411035123066 0.195188430355686 1 1
0.188264927254096 0.18807457948667 1 1
0.20671941169892 0.206497462878315 1 1
0.15199121462174 0.151846958257667 1 1
0.110623466618236 0.110502797332178 0 0
0.194590723371277 0.194380656204537 1 1
0.263459175225099 0.263184349381212 1 1
0.267309095164156 0.26706487918065 1 1
0.172802574955739 0.172640190238818 1 1
0.202326209554777 0.202113965080498 1 1
0.231139003868772 0.230879109640982 1 1
0.22064890171057 0.220440866206605 1 1
0.183338043226109 0.183122643802913 1 1
0.26068116088869 0.260418724661529 1 1
0.282401787270079 0.28212931525999 1 1
0.226994059664499 0.226732631837927 1 1
0.280894825524919 0.28061709346785 1 1
0.182931746992693 0.182743232854325 1 1
0.109462895169002 0.109337978932264 1 1
0.118305589816648 0.118183892752851 1 1
0.212543388636805 0.212341550787365 1 1
0.178776467476808 0.178570883074177 1 1
0.181737802919529 0.181529277545278 1 1
0.212705712830655 0.212487098753393 1 1
0.124337972880683 0.124202569993602 1 1
0.191677040599778 0.191489913364819 1 1
0.168927933712306 0.168759704829634 1 1
0.19679385790126 0.196587905751492 1 1
0.179795749577017 0.179604011160957 1 1
0.111427508933952 0.111345926411057 1 1
0.146147219865881 0.145980572244095 1 1
0.189473947689478 0.189297568829044 1 1
0.236940614617962 0.236717579307424 1 1
0.222256475381119 0.222046586677687 1 1
0.297430744075766 0.297156962091067 1 1
0.206248936731655 0.206035730406209 1 1
0.281727676082251 0.281434320654542 1 1
0.176324355871925 0.176140859879079 1 1
0.24488281938148 0.24461644142037 1 1
0.142089068055909 0.141952433083359 1 1
0.155227880659153 0.155072364869493 1 1
0.212018043889969 0.21180565473261 1 1
0.19617531191163 0.195973073547463 1 1
0.173988357910506 0.173801145380002 1 1
0.164863646962141 0.164677515124754 1 1
0.111490049838512 0.111369859103087 0 0
0.206973492730408 0.206751130149381 1 1
0.0872883341636539 0.087190818717964 0 0
0.164094290618307 0.163916818903385 1 1
0.194666663809853 0.194489106950935 1 1
0.166784456203641 0.166616009951573 1 1
0.191110492700004 0.190895997826248 1 1
0.263765410445222 0.26353172489588 1 1
0.298227252978391 0.29789816966373 0 0
0.249132737026323 0.248889314628695 1 1
0.148144652773144 0.147987112180558 1 1
0.254002645905609 0.253733156921104 1 1
0.172746493439825 0.172588197414411 1 1
0.162490371358342 0.162292752495277 1 1
0.173233040470079 0.173048442158725 1 1
0.306644958586598 0.306337684935981 0 0
0.206120552455232 0.20590100468401 1 1
0.244719507042034 0.244448848723372 1 1
0.208022449828609 0.207782582471341 1 1
0.209058375618292 0.20884094084889 1 1
0.15440790706236 0.154259167803262 1 1
0.155995601626632 0.155817392464711 1 1
0.177382063824127 0.177216559584924 1 1
0.232022113654229 0.231791219217974 1 1
0.178801491784979 0.1786208066072 1 1
0.196924990140594 0.196714806588362 1 1
0.181007513703258 0.180798994366632 1 1
0.218899409818324 0.218674980508161 1 1
0.208750197489106 0.208544330364008 1 1
0.28105223429326 0.280744045604997 1 1
0.191577345388702 0.191373354780488 1 1
0.196143570120043 0.195937636923764 1 1
0.143060122205244 0.142931676702068 1 1
0.16820768333079 0.168051603245006 1 1
0.265942812609569 0.265693228577127 1 1
0.182687421007376 0.182513304363622 1 1
0.222072698987419 0.221834791979742 1 1
0.291769902159255 0.291457589421814 1 1
0.210764712954445 0.210542508417556 1 1
0.142995107476017 0.142853304178948 1 1
0.275269538446526 0.274977080272704 1 1
0.19635257856006 0.19617086319994 1 1
0.199322324850342 0.199111980045394 1 1
0.225073536069968 0.22485063384725 1 1
0.257521736311293 0.257268169783865 1 1
0.1832742346233 0.183097580629564 1 1
0.153659802495593 0.153512187756821 1 1
0.19245665756581 0.192204283652631 1 1
0.159450249379108 0.159280350667674 1 1
0.207992843404776 0.207787108915566 1 1
0.209862885996818 0.209647223225618 1 1
0.149032303035175 0.148859221418304 1 1
0.214094845976616 0.213883131586664 1 1
0.261087952777736 0.260824124980835 1 1
0.203964946494504 0.203772866137551 1 1
0.244639452250432 0.24437953666438 1 1
0.134399754873152 0.134260981559893 1 1
0.244819758241362 0.244577929531637 1 1
0.256253521459052 0.255961637690602 1 1
0.129444069187464 0.129291832813514 1 1
0.253197225547962 0.252922887843195 1 1
0.196125929568129 0.195947851798051 1 1
0.125509418493175 0.125378102575052 1 1
0.235208645897097 0.23493786275056 1 1
0.253954982280731 0.25369941597925 1 1
0.26127645947456 0.260987402330011 1 1
0.177787742501763 0.177574038375753 1 1
0.162615449004504 0.162443191082071 1 1
0.195007903275051 0.194794495683425 1 1
0.0984124808402337 0.0983063339121962 0 0
0.23774587021121 0.237491766482838 1 1
0.239336789516093 0.239067003897401 1 1
0.163903343854735 0.16372210642534 1 1
0.207093145049781 0.206881590913506 1 1
0.192948742960806 0.192734869254319 1 1
0.218183632575216 0.217969167298485 1 1
0.203775612125533 0.203568705208872 1 1
0.135589140503182 0.135459084888198 1 1
0.137113154804345 0.136971417210946 1 1
0.223691403594356 0.223457724937064 1 1
0.265285168155243 0.265009945795804 0 0
0.228233986498756 0.228004824312546 1 1
0.100961892871619 0.100862661909561 0 0
0.244472689710368 0.244234858546362 1 1
0.172385964432237 0.172186660993555 1 1
0.218401599831639 0.218183527812281 1 1
0.131095338746081 0.130960276261442 1 1
0.208140216361095 0.207921203631215 1 1
0.227722598672744 0.227475456722463 1 1
0.156822717395298 0.156662155270712 1 1
0.121847938133157 0.121715234725847 1 1
0.262637193462373 0.262383002442429 1 1
0.164695203542426 0.164518022551538 1 1
0.261473704297762 0.261213194394853 1 1
0.184100552384355 0.183935047103285 1 1
0.210277198378481 0.210043675368409 1 1
0.169036311356384 0.168852373926297 1 1
0.151236083038522 0.151053823849887 1 1
0.119916407241006 0.119804434365383 1 1
0.159151634215721 0.159008807436609 1 1
0.159433998639198 0.159273053735663 1 1
0.202537822581565 0.202346478265606 1 1
0.263036372730048 0.262777419064818 1 1
0.231689639263248 0.231470463310811 1 1
0.204754232606322 0.204536698936379 1 1
0.175580360148153 0.175370303355486 1 1
0.231759122447522 0.231536658878036 1 1
0.198808088991806 0.19861865597649 1 1
0.242828797580164 0.242584192599379 1 1
0.152940249656636 0.152787780814621 1 1
0.121796241850163 0.121677124669745 0 0
0.197510481858858 0.197298419885831 1 1
0.204072603110531 0.203876241011406 1 1
0.23782973526001 0.237561917155739 1 1
0.18964065454407 0.18943507297748 1 1
0.112441455323099 0.112330196362704 1 1
0.175838195752561 0.175650294992473 1 1
0.2103238445745 0.210108046759336 1 1
0.22744782129987 0.227220787636106 1 1
0.244442818746345 0.24418734970908 1 1
0.154989081919164 0.15482380485436 1 1
0.264467749022332 0.264201295872178 1 1
0.240456021729376 0.240196536574607 1 1
0.280381543441849 0.280090630687919 1 1
0.218918073954456 0.218715092725352 1 1
0.278955000227499 0.278618303085226 1 1
0.199579924900035 0.19938511680597 1 1
0.282217271384295 0.281921949042571 1 1
0.218107781630986 0.217878051787276 1 1
0.239733992830565 0.239469730411139 1 1
0.15784414736005 0.15768110202492 1 1
0.298808409470703 0.298472381787916 0 0
0.255005385297114 0.254746165362139 1 1
0.16200994270828 0.161815413377749 1 1
0.0790691627581672 0.0789967417308913 0 0
0.19606442692716 0.195864915616909 1 1
0.223378426293381 0.223153725512915 1 1
0.155250011996249 0.15508017050804 1 1
0.239205265628347 0.238932610984312 1 1
0.270556621301092 0.270239493600099 1 1
0.265150408865536 0.264886213995295 1 1
0.234355579359098 0.234100682297287 1 1
0.166819521978185 0.166657387049899 1 1
0.146406090910803 0.146265271348666 1 1
0.212783880456087 0.212541409667258 1 1
0.16388288158747 0.163688505135633 1 1
0.126565500042602 0.12643218429472 1 1
0.251683153902254 0.251451234834339 1 1
0.0885508545373512 0.0884565410309573 0 0
0.23909269352347 0.238855730249482 1 1
0.177922061610999 0.177750939333077 1 1
0.19103853022313 0.190826182235805 1 1
0.259068571183542 0.258800133019289 1 1
0.262093810653918 0.261794105854805 1 1
0.259996159306291 0.259729941739143 1 1
0.226838819843245 0.226604077243105 1 1
0.215156558766616 0.214916499282387 1 1
0.145850621849181 0.145670759892702 1 1
0.244221031942508 0.243969504975117 1 1
0.20312787753232 0.202912312952338 1 1
0.201477590365032 0.201266854568554 1 1
0.268830571071719 0.268560516973042 1 1
0.199318676400724 0.199110470085842 1 1
0.200543748126776 0.200314698720636 1 1
0.159919644481798 0.159751808269308 1 1
0.298948462084997 0.298647512480477 0 0
0.21302590725311 0.212814639908983 1 1
0.157048942794002 0.156889170592156 1 1
0.253081342199954 0.252820630583577 1 1
0.232484570109656 0.232253869942546 1 1
0.19681101052482 0.196580210555809 1 1
0.146333726370797 0.146180429444039 1 1
0.169458303029813 0.169299558048222 1 1
0.263259650837666 0.263000146468277 1 1
0.16839098085281 0.168237183074575 1 1
0.225710973900233 0.225468299869271 1 1
0.258035468786471 0.257734872708966 1 1
0.229930731997469 0.229659162387219 1 1
0.194954853577422 0.194768871638139 1 1
0.120900712627166 0.120812735833941 1 1
0.176403142642869 0.176200617768118 1 1
0.251076738397283 0.250829252902589 1 1
0.258043582813877 0.25778580986814 1 1
0.16506643404566 0.164894380947516 1 1
0.195423398448373 0.195223343174312 1 1
0.222642414785201 0.222427290205567 1 1
0.305867712151533 0.305566464532832 0 0
0.255760876127534 0.255476196973092 1 1
0.274343800136421 0.274074019581636 1 1
0.121760641537457 0.12162286205023 1 1
0.210171752435031 0.209922097793857 1 1
0.155422480697676 0.155261733088283 1 1
0.267730111683778 0.267427837136693 1 1
0.166572709997014 0.16639951949658 1 1
0.254144462478931 0.253855810615259 1 1
0.173195473219392 0.173022608112122 1 1
0.213818284370542 0.213594476350127 1 1
0.261746448660752 0.261487080156916 1 1
0.211398507647188 0.211190402916801 1 1
0.223213490408255 0.222965910820738 1 1
0.212853466496061 0.212628250023763 1 1
0.202576146456733 0.202368835226548 1 1
0.114630664744205 0.114511163748902 1 1
0.234002287738956 0.233756717350569 1 1
0.158942847282425 0.158765773381907 1 1
0.216238185807515 0.216001793035884 1 1
0.153310279861514 0.153158807617638 1 1
0.228917353163166 0.228646065819142 1 1
0.155195221964037 0.155037089615324 1 1
0.23111134750388 0.230897176695706 1 1
0.239196626961031 0.238931803534169 1 1
0.161531891973959 0.161362994804766 1 1
0.320352503901288 0.32006024806686 0 0
0.134261005962218 0.134123786819958 1 1
0.259445925997182 0.259194321142041 1 1
0.168910432478711 0.16872724595421 1 1
0.190260935138449 0.190068215834047 1 1
0.250459425272627 0.250200847479618 1 1
0.236461144474418 0.236235043813919 1 1
0.179540241997173 0.179342210636173 1 1
0.242558404200235 0.242278918316252 1 1
0.259196424792247 0.258923648598085 1 1
0.210797217634081 0.210574691077726 1 1
0.160483728758433 0.160313819862143 1 1
0.227677825397077 0.227445070358644 1 1
0.165466495953677 0.165302054128633 1 1
0.174253163940785 0.174076459807506 1 1
0.175434756421389 0.175252543346023 1 1
0.149543292129412 0.149367440216384 1 1
0.209635759960573 0.209431040025246 1 1
0.18733356700918 0.187145262812483 1 1
0.202266828950982 0.202087491129684 1 1
0.262433445408682 0.262158240224058 1 1
0.17937613109959 0.179191746406052 1 1
0.172383358134948 0.172191062835273 1 1
0.179130747200016 0.178916620485146 1 1
0.219174130117763 0.218960072035017 1 1
0.184700230016307 0.184511752477803 1 1
0.212375884651748 0.212128935967055 1 1
0.212373023762224 0.212147329366335 1 1
0.287315929021395 0.287012189253629 0 0
0.184212762152345 0.184007466749807 1 1
0.161708062793204 0.161528084483482 1 1
0.215649921124927 0.215420605854748 1 1
0.218170060741809 0.217939750588641 1 1
0.133172303975101 0.133048020859502 1 1
0.214789021384856 0.214561537752622 1 1
0.273662868263909 0.273394981187757 0 0
0.220931698743095 0.22071451710823 1 1
0.228061283599755 0.227834524396956 1 1
0.221938039185282 0.22169781991365 1 1
0.225887638138177 0.22564511346939 1 1
0.19433740633191 0.194136053364222 1 1
0.147968249486614 0.147817750741299 1 1
0.149393255127161 0.149238928467345 1 1
0.19489300316713 0.194681449238278 1 1
0.219841759050678 0.219579727793158 1 1
0.183448123449216 0.183270879544057 1 1
0.242112601624521 0.241863482061704 1 1
0.111554175887991 0.111454261355345 0 0
0.222015212210797 0.221789110639819 1 1
0.174805172125257 0.17461816631445 1 1
0.266568482263187 0.266283581642618 1 1
0.196747851708896 0.196540685182135 1 1
0.24441053655639 0.244159007223874 1 1
0.200346277009849 0.200145365092851 1 1
0.175736630457476 0.175536401231226 1 1
0.2265148783622 0.226311317553862 1 1
0.192058321591363 0.191878558737069 1 1
0.202163372925305 0.201964514865272 1 1
0.180390769849621 0.180204004423391 1 1
0.146295669956704 0.146152449920609 1 1
0.254868920434667 0.254596503646281 1 1
0.179089490349073 0.178904214155148 1 1
0.223659171014341 0.223407036618151 1 1
0.252353294579378 0.25204669828821 1 1
0.227283642453775 0.227054618012049 1 1
0.179644544355435 0.179470228532583 1 1
0.183988075781212 0.183812229940814 1 1
0.258787555612535 0.25854315064087 1 1
0.179798798632308 0.179613924464914 1 1
0.28772054647057 0.287454661406937 1 1
0.191586898481923 0.191364742200783 1 1
0.233575947466144 0.233319694132487 1 1
0.180379631846728 0.180228544561753 1 1
0.245671677694196 0.245423472830426 1 1
0.161057402902867 0.160901927651605 1 1
0.148445452152661 0.148282635683811 1 1
0.191600378858828 0.191400481263402 1 1
0.114342088051511 0.11424975506436 1 1
0.139284695157728 0.139132933489539 1 1
0.173515180696328 0.173350835193861 1 1
0.205667010914178 0.205450297033119 1 1
0.270313669048567 0.27003836801111 1 1
0.209947776932329 0.209726499593129 1 1
0.225312657540714 0.22505394920898 1 1
0.204239635562619 0.204067988964 1 1
0.167164786941904 0.166990790279615 1 1
0.126168996135139 0.126047147328125 0 0
0.224840274619307 0.22460927449353 1 1
0.186049556435853 0.185859177307994 1 1
0.176048166333806 0.175876421226512 1 1
0.242249686246147 0.242002273209539 1 1
0.137758869251537 0.137611547401573 1 1
0.292648465642836 0.292352512761679 0 0
0.218722462413467 0.218504403306876 1 1
0.235828626070903 0.235575022192123 1 1
0.199838238220942 0.199649021987321 1 1
0.230135671552818 0.229907078977423 1 1
0.200959484572954 0.200767210585054 1 1
0.178884803134819 0.178715065038247 1 1
0.256918789203247 0.256681688497751 1 1
0.204403827247136 0.204199250387661 1 1
0.172250241107435 0.172060729345511 1 1
0.211244539405258 0.210997129447595 1 1
0.182776157769456 0.182582760974323 1 1
0.158340640409729 0.158159851090148 1 1
0.182780308166896 0.182560776246684 1 1
0.247007812009697 0.246757115243493 1 1
0.158325376389886 0.15815500098555 1 1
0.160310755061995 0.160147353992846 1 1
0.216887047740612 0.216683565563841 1 1
0.245530472068532 0.245262168296434 1 1
0.144591182441166 0.144443177350829 1 1
0.260026157031953 0.25974520442052 1 1
0.173180684304111 0.172983704282782 1 1
0.194411333641135 0.194218616856552 1 1
0.168855853788573 0.168694337882513 1 1
0.200812662955614 0.20059493958877 1 1
0.158537668664292 0.158357669570739 1 1
0.105809902370822 0.105673966931622 1 1
0.12036297382134 0.120236083917286 1 1
0.186641903963811 0.186425141222514 1 1
0.196661742146166 0.196425060117001 1 1
0.148197173717579 0.148038223887395 1 1
0.305203724185474 0.30491220407913 0 0
0.2351857043137 0.234962941520593 1 1
0.218822156165056 0.218589197225788 1 1
0.246429401654838 0.246189004783152 1 1
0.235760263201114 0.235497371907461 1 1
0.199008769385177 0.198793220422734 1 1
0.174332836498205 0.174158883837296 1 1
0.187682937509147 0.18749838718916 1 1
0.148472672709261 0.14834777410432 1 1
0.211972340200356 0.211778002884543 1 1
0.187235264962031 0.187042982446316 1 1
0.235331591599873 0.235105780218574 1 1
0.188022991683246 0.187823848512763 1 1
0.0934398999335585 0.0933423327416401 0 0
0.226059270863852 0.22580838313198 1 1
0.229832722546413 0.229569712428511 1 1
0.166976898853691 0.166815739485546 1 1
0.172439678757438 0.172245483881814 1 1
0.198878353930799 0.198674550021096 1 1
0.261766830589805 0.261478864274258 1 1
0.291572942348519 0.291267630167218 1 1
0.199564568233108 0.199343310685285 1 1
0.0816028302526575 0.0814983162919057 0 0
0.240857099732527 0.240603733041275 1 1
0.250871553440853 0.250584154463668 1 1
0.23471144737595 0.234462781926274 1 1
0.139264360425217 0.13912881757101 1 1
0.191827705775086 0.191602545324415 1 1
0.188284954672942 0.188084354185805 1 1
0.217150913978411 0.216915158408632 1 1
0.35677565082108 0.356389701755935 0 0
0.204282180795128 0.204074225140011 1 1
0.219095162401457 0.218881859258512 1 1
0.212807954620406 0.212566574850933 1 1
0.136977207412272 0.136854245634994 1 1
0.129789491450597 0.129634571623503 1 1
0.281811232325516 0.281520246102977 1 1
0.249489295821791 0.249224628684166 1 1
0.153948085911655 0.153782230533106 1 1
0.227233986891903 0.22698671486168 1 1
0.119520358492579 0.119394486732306 1 1
0.235131354680306 0.234882991306342 1 1
0.212421835046986 0.212173572576689 1 1
0.231756522056238 0.231544219231829 1 1
0.170998193643297 0.170818836128623 1 1
0.217230326307135 0.217025404879779 1 1
0.173237321955018 0.173044656014105 1 1
0.239740482708029 0.23948576620362 1 1
0.222457752945965 0.222234820018508 1 1
0.265058375142625 0.26479295772849 1 1
0.155320468331962 0.155146587128875 1 1
0.0789657801788106 0.0788730199105006 0 0
0.220000314801877 0.219805482217819 1 1
0.152590655632162 0.152435521180605 1 1
0.295006220458763 0.294704671478093 0 0
0.159792001058987 0.159617422750223 1 1
0.218226322332788 0.217975369485979 1 1
0.234960941735751 0.234744596643686 1 1
0.152588110893477 0.152442974860651 1 1
0.16038147491516 0.160228581455086 1 1
0.210842198468822 0.210626981280151 1 1
0.206762984249493 0.206533818497664 1 1
0.251945046291674 0.251655569422331 1 1
0.231353403457905 0.231109442736041 1 1
0.0720702406210749 0.0719999909223971 0 0
0.209454662535733 0.209208398620442 1 1
0.171172009836286 0.170990223359021 1 1
0.242015824943545 0.24176797268324 1 1
0.204820566853073 0.204587476093685 1 1
0.201047164956896 0.200819149192175 1 1
0.236493428854634 0.236234621364464 1 1
0.252921239096917 0.252661978456435 1 1
0.142906226588711 0.142765886842092 1 1
0.15063037050976 0.15045532080866 1 1
0.263367657472493 0.26308442047267 1 1
0.124320142743368 0.124189500822477 0 0
0.174511048849616 0.174327415645384 1 1
0.19166236864504 0.19147123698054 1 1
0.239050182077087 0.238812754384717 1 1
0.209972320543147 0.209764506774329 1 1
0.185191276472415 0.185004761267357 1 1
0.377732830102979 0.377348452551467 0 0
0.275681001537075 0.275392714214298 1 1
0.136178629355549 0.136006863129193 1 1
0.170213057366423 0.170009119628937 1 1
0.183785408301244 0.183603017426359 1 1
0.186112536266295 0.185938587964646 1 1
0.161740157729427 0.161557985325774 1 1
0.136625831608757 0.136470964594066 1 1
0.0972824842382476 0.0972000445732659 1 1
0.22921399454225 0.228976604665754 1 1
0.166677755751147 0.166488721732701 1 1
0.119912066121733 0.119795360449854 0 0
0.171242620136144 0.171067950077101 1 1
0.207433223572252 0.207213404431701 1 1
0.168330862686522 0.16817650431424 1 1
0.248854009258769 0.248594050219548 1 1
0.0947212362447545 0.0946577980098245 0 0
0.22449764990608 0.224298633180905 1 1
0.20220389120563 0.201994835243062 1 1
0.230405023632597 0.230145827919252 1 1
0.266844519000352 0.266536742641732 0 0
0.2281538225725 0.227908174367092 1 1
0.243350721377887 0.243084928517412 1 1
0.172580246969668 0.172391833198177 1 1
0.191621710642486 0.191421474153288 1 1
0.284573017779285 0.284244439237723 1 1
0.157733102466666 0.157563831002662 1 1
0.144446573197436 0.144285501329996 1 1
0.216343570363314 0.21609389158104 1 1
0.123001637661416 0.122887580001504 1 1
0.161194555523383 0.161047264850575 1 1
0.229537290391593 0.229311873223694 1 1
0.110350371441132 0.110231116502538 1 1
0.258298346731915 0.258033084122794 1 1
0.154644885548784 0.15449261484512 1 1
0.222888915336303 0.22263592137229 1 1
0.229137126938717 0.228917005584176 1 1
0.192307737837052 0.192106083451106 1 1
0.236317918378048 0.236066046942788 1 1
0.232116343879019 0.231885084544134 1 1
0.308457996658114 0.308155813840606 0 0
0.250553063439267 0.250284657440539 1 1
0.247098568313581 0.246840057488423 1 1
0.190822838166605 0.190641349750611 1 1
0.139650809370982 0.139490881623208 1 1
0.218352447180407 0.218131536269721 1 1
0.198131713542996 0.197956719776044 1 1
0.264997522176315 0.264699592454459 1 1
0.142985781747435 0.142841758942532 1 1
0.157046930348666 0.156887958746276 1 1
0.232699350054837 0.232463598264756 1 1
0.195101403474054 0.194894433585482 1 1
0.154706518398777 0.15456022694095 1 1
0.234139069841072 0.233910184493378 1 1
0.160178754629067 0.1600098128371 1 1
0.197142155727104 0.196942799638513 1 1
0.0803985545005968 0.0803075762662721 0 0
0.163435857608242 0.163258747108833 1 1
0.257133721560949 0.256848879045449 1 1
0.167178780047375 0.167013692725876 1 1
0.219607588423514 0.219407810217636 1 1
0.159918236115281 0.15975297935854 1 1
0.20086269451639 0.200650513735088 1 1
0.174175566745206 0.173984140913597 1 1
0.209483592013332 0.209284124709375 1 1
0.227745721909723 0.227490852057569 1 1
0.200967673767888 0.200768528746719 1 1
0.183016452126071 0.18279898277718 1 1
0.158804895588272 0.158643794672552 1 1
0.244262094764397 0.244034814753351 1 1
0.26090026126339 0.260607106824492 1 1
0.266414880300603 0.266139252882398 1 1
0.152758002551568 0.152624839596071 1 1
0.207376811645533 0.20714966014889 1 1
0.166018915322842 0.165833733178875 1 1
0.224264073132094 0.224057841210923 1 1
0.172654576345607 0.172464742726484 1 1
0.162123969804711 0.161942396074692 1 1
0.194540118939423 0.194320465490822 1 1
0.1550409816211 0.154872602540787 1 1
0.265781317077386 0.265477099599842 1 1
0.211546063776709 0.211328928215186 1 1
0.21062020998573 0.21041477583734 1 1
0.137369378777576 0.137249529766638 1 1
0.171804996253979 0.171613349338851 1 1
0.141002843039805 0.140850107035622 1 1
0.142551316370627 0.142399260713685 1 1
0.158423330200949 0.158267303867173 1 1
0.153568872748116 0.153405566844963 1 1
0.203634860094788 0.203421353102248 1 1
0.191844439969987 0.191634834077561 1 1
0.186364766466492 0.186169910719066 1 1
0.177606537766862 0.17742406477035 1 1
0.215161924627685 0.214936806947932 1 1
0.171066696812384 0.17089043452254 1 1
0.16887355298963 0.168707619796099 1 1
0.261726258919223 0.261464609533284 1 1
0.234193887054233 0.233973285140223 1 1
0.206517176149365 0.206312225166623 1 1
0.221500486721532 0.221294771919185 1 1
0.143165337628275 0.14302030830244 1 1
0.172516851790547 0.172323865900088 1 1
0.208371405644843 0.208147948945158 1 1
0.19382554385374 0.19359984714788 1 1
0.27731900063418 0.277020625723425 1 1
0.190082037527186 0.189885492281259 1 1
0.135457252562946 0.135309783992814 1 1
0.247471158107361 0.247229637140032 1 1
0.257786720227979 0.257511293327259 1 1
0.219675018275486 0.219449811670958 1 1
0.194677037247863 0.19444502030201 1 1
0.240256814861069 0.240009110915655 1 1
0.194018798382943 0.193793159626158 1 1
0.222303036629046 0.222081160886736 1 1
0.2004247612831 0.200233846745121 1 1
0.20459394759946 0.204347382000896 1 1
0.167368266759524 0.167191872712627 1 1
0.202295158229426 0.202085279862303 1 1
0.19675036627194 0.196558737551524 1 1
0.216920462878961 0.216697383895245 1 1
0.218893545499265 0.218670480739047 1 1
0.240374066165404 0.240125769687744 1 1
0.168950860731077 0.168765525224404 1 1
0.21287986922589 0.212668494159915 1 1
0.220498486657976 0.220272707615883 1 1
0.112234963101073 0.11214822037941 1 1
0.234051958398098 0.233816723920767 1 1
0.230986173227291 0.230757419644241 1 1
0.176036139829236 0.17585015556265 1 1
0.168177074276916 0.167982026501422 1 1
0.16442859563587 0.164261668700628 1 1
0.202374582398238 0.202170243153918 1 1
0.20291167881057 0.202685626988065 1 1
0.205242642102516 0.20502453700686 1 1
0.19052629606164 0.190314936147481 1 1
0.222343653306419 0.222110541958322 1 1
0.148014246174793 0.147875355425526 1 1
0.176777771487813 0.176578409369222 1 1
0.282618523233525 0.282319439106526 1 1
0.224371280220908 0.224137337459815 1 1
0.212815308218666 0.212595935950419 1 1
0.286439959648212 0.286140198609172 1 1
0.23159914919664 0.231318470821614 1 1
0.163789095051566 0.163633774319719 1 1
0.178363581828993 0.178183561605401 1 1
0.222526441352879 0.222304970943228 1 1
0.235324193809981 0.235089661109913 1 1
0.209632817235605 0.20942193759576 1 1
0.154320776803887 0.154172819584347 1 1
0.15493677774744 0.154783981366207 1 1
0.179158243238253 0.178974024285273 1 1
0.0922991026538988 0.0922107157895621 0 0
0.146056519988371 0.145907608387583 1 1
0.285025033889227 0.284732023058125 1 1
0.185015264512691 0.18483900896812 1 1
0.179516054874863 0.179314425629858 1 1
0.169854145483854 0.169676659537308 1 1
0.218551416200551 0.218330278832389 1 1
0.169755798633428 0.169605996147127 1 1
0.212404133558669 0.212191247496072 1 1
0.163959623248641 0.163806600394266 1 1
0.154874291065596 0.154726444286819 1 1
0.166463367639899 0.166309891499258 1 1
0.225695524549078 0.225483754896737 1 1
0.264104354991816 0.263824159409199 1 1
0.202373948801103 0.2021849691862 1 1
0.27206545341204 0.271793824585758 0 0
0.170951382251998 0.170762678815079 1 1
0.212068656421876 0.211859520441531 1 1
0.133435730744482 0.133300631166799 1 1
0.189104153275697 0.188901362680129 1 1
0.183790889613272 0.183603014188424 1 1
0.163946026575977 0.16378106767334 1 1
0.2301394742546 0.229888481212251 1 1
0.190967746509477 0.190776855046021 1 1
0.190382376889011 0.190180086067311 1 1
0.232271039931305 0.232031666725638 1 1
0.177649292691802 0.177471326569627 1 1
0.201536786709485 0.20130945292347 1 1
0.185236160603941 0.185037486076345 1 1
0.201012274010967 0.200815575440564 1 1
0.249610083105444 0.249366189119641 1 1
0.16351083969461 0.163357443898467 1 1
0.200826181807442 0.200631873517526 1 1
0.133657719618374 0.133513800593361 1 1
0.194119576989157 0.193932009644793 1 1
0.161524310030941 0.161369025804399 1 1
0.298783401965029 0.298488851987871 0 0
0.215539259805317 0.21533241826647 1 1
0.239021366846046 0.23880081861293 1 1
0.212027090171671 0.211806036293402 1 1
0.190041375569657 0.189852436601488 1 1
0.151509648391951 0.151345602497131 1 1
0.136662582950713 0.136515633337851 1 1
0.185308048447793 0.185088803669112 1 1
0.270036803247599 0.26975654494919 0 0
0.19122821280326 0.191037401335167 1 1
0.159986445414975 0.159797434505996 1 1
0.270146225990571 0.269863700320902 1 1
0.186339285393376 0.186160123154454 1 1
0.173421017874591 0.173258079208621 1 1
0.207899329164215 0.207702301318178 1 1
0.144626061819902 0.144473059918181 1 1
0.173822095619502 0.173650381389313 1 1
0.207252739202182 0.207024701956211 1 1
0.14832610517459 0.14818122057145 1 1
0.193324458307384 0.193139243203286 1 1
0.212988787362838 0.212756752222889 1 1
0.15647677958009 0.156344483478279 1 1
0.245319240393388 0.245076856113462 1 1
0.215109713427911 0.214881886440939 1 1
0.295805503281285 0.295505750786031 0 0
0.159918357631524 0.159744556048378 1 1
0.216434227096245 0.2162105470268 1 1
0.238065732636566 0.237840782300583 1 1
0.150893950817827 0.150750895240692 1 1
0.264052100784752 0.263808953421301 1 1
0.156962839027143 0.156807543478768 1 1
0.228056225798373 0.227825863778884 1 1
0.146273429744528 0.146100200181569 1 1
0.236658276275589 0.236407552138174 1 1
0.273674427214189 0.273396512441117 0 0
0.247705082158895 0.247456142503302 1 1
0.226284076393544 0.226045425124652 1 1
0.120894516050928 0.120781860905744 0 0
0.184677445129735 0.184482878138087 1 1
0.226171899238636 0.225911957507173 1 1
0.225820517014796 0.225604761227991 1 1
0.227427448986682 0.227169974620512 1 1
0.263995440780499 0.263755194636401 1 1
0.249151638006539 0.248863756242565 1 1
0.260185759148138 0.259889257999756 1 1
0.159744785068241 0.159559381490565 1 1
0.230681278162225 0.230441279202178 1 1
0.266876838818905 0.266616992334589 1 1
0.177230745500009 0.177036975426406 1 1
0.252117075576289 0.251831369153711 1 1
0.27789555423312 0.277618736209323 1 1
0.215769286225416 0.215570157721159 1 1
0.185615012067122 0.18542349548446 1 1
0.201380227177537 0.201199865706201 1 1
0.158513573695034 0.158344205043318 1 1
0.0996608167039983 0.0995384913695904 0 0
0.266796672984949 0.266527696726408 1 1
0.212235470890619 0.212021462418415 1 1
0.150132057232448 0.149977609308441 1 1
0.241140140510995 0.240895032101977 1 1
0.137487497909074 0.137337556481608 1 1
0.163360070213142 0.163219951928097 1 1
0.159874389075082 0.159712884054941 1 1
0.203623902675962 0.203401114565016 1 1
0.294403482371255 0.29407298324923 0 0
0.225126031190219 0.224873977296997 1 1
0.132440988201304 0.132312903298947 1 1
0.182454624448475 0.182265550866433 1 1
0.240880785611848 0.240610667474529 1 1
0.264942856308683 0.264673896682037 1 1
0.172365377555215 0.172187465398788 1 1
0.238176014099045 0.237959452243578 1 1
0.201275093901718 0.201077365309717 1 1
0.257058693146935 0.256786451716349 1 1
0.201938512608861 0.201712152533932 1 1
0.125855536304951 0.125729515332941 0 0
0.153040140569911 0.152892840016498 1 1
0.193792766306109 0.19359755860069 1 1
0.161590871320601 0.161432120079139 1 1
0.226649955555745 0.226415830763702 1 1
0.247499859572074 0.24722198302464 1 1
0.215998540359739 0.215785947962076 1 1
0.172161368762041 0.171961878111398 1 1
0.228489936372028 0.228262583301205 1 1
0.187293877162547 0.187114225136985 1 1
0.188402142217546 0.188200825028576 1 1
0.181245390444231 0.181076567250101 1 1
0.233578946181652 0.233351989320851 1 1
0.181338205323569 0.181149925495426 1 1
0.157061394487969 0.156884367903095 1 1
0.129403785282313 0.129286853273903 1 1
0.304103564870773 0.303801639727769 0 0
0.191547608352705 0.191341488168614 1 1
0.145161513468963 0.145007600934324 1 1
0.277825703566276 0.277527556426303 1 1
0.121755319898672 0.121655461099397 0 0
0.231002521715743 0.230742302135429 1 1
0.258944961498704 0.2586912505787 1 1
0.123096475366315 0.122956371727397 1 1
0.136125568598575 0.135973171878577 1 1
0.190460750902412 0.19026942856139 1 1
0.16722811890851 0.167059563521496 1 1
0.267752799083184 0.26749788344035 1 1
0.132620447735932 0.13247361492768 1 1
0.168597132620563 0.168407367151407 1 1
0.146638228121969 0.14647624078118 1 1
0.233855356436246 0.233597988592289 1 1
0.249349705324935 0.249092680223329 1 1
0.162540707338958 0.162359784140776 1 1
0.279861034893017 0.279567015991984 0 0
0.219995386548617 0.219774394690349 1 1
0.16238061546982 0.162215922883173 1 1
0.129271834061729 0.129156788319925 1 1
0.216762429971314 0.21653176094169 1 1
0.293029055521702 0.292745247868074 0 0
0.191100997855409 0.190903965986871 1 1
0.15976861736327 0.159581755763319 1 1
0.278224138028907 0.277929824259011 1 1
0.19549860700345 0.195316519689888 1 1
0.213776424058787 0.213571639768674 1 1
0.114902964226858 0.114790357468269 0 0
0.157312683234242 0.157127979252016 1 1
0.178010192062475 0.177856816963574 1 1
0.226453573352492 0.226209136155573 1 1
0.17473998063946 0.174546743104096 1 1
0.219311914969084 0.219103129426211 1 1
0.211782325070127 0.211569801052269 1 1
0.162092939750979 0.161937741295623 1 1
0.2336170858331 0.233370071310063 1 1
0.197927882629373 0.197701194372284 1 1
0.25413483150608 0.253845211493488 1 1
0.183619433240949 0.183412869528962 1 1
0.177069148208453 0.176856973342256 1 1
0.203975504467573 0.203767217637708 1 1
0.265410396206266 0.265149994779956 1 1
0.159597084853193 0.159429646709197 1 1
0.200681942264976 0.200441203308237 1 1
0.192373005341043 0.192164280724418 1 1
0.230804456804526 0.230549653103622 1 1
0.151172532105343 0.151025678901835 1 1
0.183454742210879 0.183264969950691 1 1
0.239015964154315 0.238761750370304 1 1
0.223190222801222 0.222987249508526 1 1
0.181404726516408 0.181212524711004 1 1
0.295616427020246 0.295282419339827 1 1
0.267253770745038 0.267006003437178 1 1
0.178273969767776 0.178056195320794 1 1
0.212193974786201 0.211968017617352 1 1
0.247428138868632 0.247167418914601 1 1
0.197905832849439 0.197685346589547 1 1
0.290037034901825 0.289711507999609 0 0
0.221000364921061 0.220753774264747 1 1
0.126412130835017 0.126282100804227 1 1
0.19531171801368 0.195136939023883 1 1
0.257543686699019 0.257287206607185 1 1
0.145748028398186 0.145606322988847 1 1
0.30523510226469 0.304937523022336 0 0
0.227270540959572 0.227048618104363 1 1
0.179740496273751 0.179547672761685 1 1
0.299477317393298 0.29918141051996 1 1
0.185213728904446 0.185025678543178 1 1
0.192614126546363 0.19240300587198 1 1
0.206922434862268 0.206720329565596 1 1
0.207292120298114 0.207080846794366 1 1
0.154557867201286 0.15439536935517 1 1
0.163932799768638 0.163743817628596 1 1
0.187306910614423 0.18713636353612 1 1
0.184613366440276 0.184423538165552 1 1
0.134665315018926 0.134516807061026 1 1
0.138620021720383 0.138493800114306 1 1
0.218474595555461 0.218251226751007 1 1
0.209908832264799 0.209693509440572 1 1
0.206537261457203 0.206327314774353 1 1
0.244927563782576 0.244656741922948 1 1
0.182851068400023 0.182647403892031 1 1
0.125194692722449 0.125066556580673 1 1
0.155862103829377 0.155717324843226 1 1
0.166886466240493 0.166702366648062 1 1
0.199781815792201 0.199591698240233 1 1
0.180017489725827 0.179807365221104 1 1
0.178167894249015 0.177959218498577 1 1
0.17049195303939 0.17031820697535 1 1
0.28263725040908 0.282356727268264 1 1
0.241249868262167 0.240984890042379 1 1
0.227431738759631 0.227178196011962 1 1
0.17471219403712 0.174518065561368 1 1
0.223708029207492 0.223465244121809 1 1
0.151702838135339 0.151541103353515 1 1
0.178768138489122 0.178590132017043 1 1
0.195651245920485 0.195452668929834 1 1
0.181696119287711 0.181473941012749 1 1
0.219984611437296 0.219765274449319 1 1
0.162710925360595 0.162512137209298 1 1
0.233732551427233 0.233505196069829 1 1
0.213148970346743 0.212917035694602 1 1
0.182708675817553 0.182502604789961 1 1
0.17353745701538 0.173346563208248 1 1
0.206369965575322 0.206175687568097 1 1
0.250450070626758 0.250187759463938 1 1
0.0880134084505724 0.0879339103168241 0 0
0.141899722762734 0.141764952300019 1 1
0.251645431736569 0.251390528251108 1 1
0.145742366846965 0.145587415588034 1 1
0.209647822494273 0.209416282678526 1 1
0.226403270233362 0.226157391272106 1 1
0.211513300932144 0.211308902481932 1 1
0.204310005099849 0.204099820734868 1 1
0.201511571564443 0.201306927373843 1 1
0.18704166894634 0.186843587505311 1 1
0.229134142060647 0.228923284443148 1 1
0.214197818998834 0.213990819585909 1 1
0.24078302681267 0.240545498982511 1 1
0.193214028609499 0.192988733368352 1 1
0.185388080366701 0.185194390276872 1 1
0.211380817746441 0.2111584594337 1 1
0.164275694023184 0.164110957758692 1 1
0.0984707973712438 0.0983625850186481 0 0
0.205872552873569 0.205659837869735 1 1
0.190274482887828 0.190079480540123 1 1
0.222006272035587 0.221772147847369 1 1
0.118446707679054 0.118320392894079 0 0
0.227151796253539 0.226885026227975 1 1
0.216584299405427 0.216374548095694 1 1
0.232954969134709 0.232689901432599 1 1
0.224308899796083 0.224054357716848 1 1
0.212530015217366 0.212317518826236 1 1
0.218372235479394 0.218132525503587 1 1
0.199209381726951 0.199007754636191 1 1
0.205885276440948 0.205672997335516 1 1
0.143809052542716 0.14365137727161 1 1
0.127123095010657 0.126990811140646 1 1
0.201549163160844 0.201334457058037 1 1
0.17831767973744 0.178134147968946 1 1
0.232070548081946 0.231841213929809 1 1
0.200325503212759 0.200127105760737 1 1
0.159030039023604 0.158860271480639 1 1
0.167417534153048 0.167253250323762 1 1
0.222574805228556 0.222331897523753 1 1
0.107069793630261 0.106963254880209 1 1
0.146353361259552 0.146199057396809 1 1
0.179370267462671 0.179190724186067 1 1
0.201778089082715 0.201588557914207 1 1
0.127143789356008 0.127003455073667 1 1
0.214848689026422 0.21463755651597 1 1
0.198284539215289 0.198064184651998 1 1
0.17554802434314 0.17534219727848 1 1
0.169181891620247 0.169002430961187 1 1
0.125018326266288 0.124893832738526 1 1
0.201679541037408 0.201467586723483 1 1
0.175342632839932 0.175161622688785 1 1
0.234948311503776 0.234703139283086 1 1
0.190052987919745 0.1898332703023 1 1
0.149322401430747 0.149145213194256 1 1
0.114571328235226 0.114472439791633 1 1
0.227452815295073 0.227210048740119 1 1
0.0754368699003872 0.0753726013086321 0 0
0.235841956012766 0.235601848941218 1 1
0.126222141999722 0.126079970704672 1 1
0.169144888082457 0.168965157481823 1 1
0.218369193734924 0.21814546530186 1 1
0.209143062462461 0.208895139772097 1 1
0.162353727056559 0.162168242331936 1 1
0.243064340762425 0.242804504045625 1 1
0.215191303301053 0.214964406401507 1 1
0.0986552199698437 0.0985605892752877 0 0
0.186223249613616 0.186053012526854 1 1
0.176743675748557 0.17654488581514 1 1
0.256067399356727 0.255818264702833 1 1
0.246568818419465 0.246308344581799 1 1
0.25548192382886 0.255226911190385 1 1
0.205716368750022 0.205492874272865 1 1
0.124151877715723 0.124024240716078 1 1
0.225145635590965 0.224918047374565 1 1
0.156642219005107 0.156501577239674 1 1
0.269530650024239 0.269232220606315 1 1
0.222309145762024 0.222060588294152 1 1
0.219519114024519 0.219308136287932 1 1
0.219094561168198 0.218861183595289 1 1
0.223302918749318 0.223060566511741 1 1
0.228888946897847 0.228669267218919 1 1
0.255365348398378 0.255115248126918 1 1
0.206909630520012 0.206681413490094 1 1
0.140966544693455 0.140805742212051 1 1
0.272589470923561 0.272310383963088 1 1
0.213365694179957 0.213116162760731 1 1
0.23534624903852 0.23510047539469 1 1
0.254672912351532 0.254398035977899 1 1
0.150738371796858 0.150570261419432 1 1
0.214972747071423 0.214775223599291 1 1
0.165747434049817 0.165562487289131 1 1
0.126044209700515 0.125889796248332 1 1
0.245833351767816 0.245591073043962 1 1
0.262431056671974 0.262148517593953 1 1
0.246855523816229 0.246584822249977 1 1
0.171984844804733 0.171806434998185 1 1
0.146225679353649 0.146096861403307 1 1
0.0742510957215137 0.0741782971721281 0 0
0.228023450531798 0.227798912588479 1 1
0.171077963913089 0.170896421653563 1 1
0.255141592084609 0.254878412361001 1 1
0.143593011841974 0.143435540699928 1 1
0.215677243814603 0.215452777121177 1 1
0.192336056303669 0.192148386242071 1 1
0.148039786825759 0.147895897957851 1 1
0.249236651727379 0.248974688439458 1 1
0.252893959209092 0.252647719571153 1 1
0.125155906370969 0.125041396100605 1 1
0.211568815049855 0.211366052656801 1 1
0.235630851470349 0.23539705657561 1 1
0.103797339574536 0.103701520791134 0 0
0.268692354683006 0.268404628679974 1 1
0.177110927006724 0.176934518617779 1 1
0.141519056630792 0.141375644744325 1 1
0.154980819108092 0.154814118338916 1 1
0.168890510907054 0.168708462047179 1 1
0.233723394418502 0.233468719603419 1 1
0.283406070301541 0.28310589103437 1 1
0.185742650186325 0.185549773395251 1 1
0.166564909432121 0.166369669956972 1 1
0.174147879454857 0.173950383953602 1 1
0.200093616848488 0.199893658173884 1 1
0.195564353122738 0.195366838526827 1 1
0.212902630826244 0.21266750287434 1 1
0.167322354979539 0.16711654848432 1 1
0.182472262873691 0.182282608344919 1 1
0.249508114212404 0.249244106223012 1 1
0.20162024443519 0.20139046934738 1 1
0.257124837952466 0.25686788435992 1 1
0.20917041780525 0.208938774493688 1 1
0.194547349547635 0.194358252281115 1 1
0.157271578860471 0.157116755370736 1 1
0.270129460808863 0.269854458142947 1 1
0.26301687984901 0.262733210772342 1 1
0.290810690003661 0.290512756171191 1 1
0.250412308598688 0.250157339491544 1 1
0.194767278534692 0.194572111765628 1 1
0.174641857119472 0.174464080447448 1 1
0.190479049123057 0.190285522867711 1 1
0.291462138668998 0.291126201585266 0 0
0.207551353503307 0.207315331534138 1 1
0.220511743027315 0.220254362007927 1 1
0.259786389199406 0.259549271921827 1 1
0.0870913247800943 0.0870020019332696 0 0
0.190054851827222 0.189864446462961 1 1
0.260277415634594 0.260024587436583 1 1
0.188849970536261 0.188665842872016 1 1
0.162841398487568 0.162646662722369 1 1
0.196162556499534 0.195981439516815 1 1
0.181818466976275 0.181605788611346 1 1
0.184734973883876 0.184544980050788 1 1
0.313677421940965 0.313366782850241 1 1
0.187786931768087 0.187592031887378 1 1
0.139716528641811 0.139543756549135 1 1
0.199495944389275 0.199299228492042 1 1
0.136495342469393 0.136372716696441 1 1
0.19562185633087 0.195443372178944 1 1
0.24181216599743 0.241593512234858 1 1
0.257913991280676 0.257656149577385 1 1
0.290724009750565 0.29039518944361 1 1
0.332398662081462 0.332035337245239 0 0
0.292184557543734 0.291884857095431 0 0
0.147936334902628 0.147766564405745 1 1
0.235466605453933 0.235214063394079 1 1
0.289700006889405 0.289364292010302 1 1
0.247028747413641 0.246767164699927 1 1
0.186475583000631 0.186256473320596 1 1
0.215579785707284 0.215380724997383 1 1
0.240684769967462 0.240450151141394 1 1
0.184777530364606 0.184578016559534 1 1
0.196122183197619 0.195917751219662 1 1
0.179407601098639 0.179209314690245 1 1
0.185686446199077 0.185463144636491 1 1
0.211355505806046 0.211145143691184 1 1
0.20342198134109 0.203220563705884 1 1
0.168842212225444 0.168677817669737 1 1
0.156127388134514 0.15596039706605 1 1
0.184551389902441 0.18436754412955 1 1
0.171703196053622 0.171542907924459 1 1
0.207286776949392 0.207056409740748 1 1
0.202139170171229 0.201929691257152 1 1
0.225653193840472 0.225428826122225 1 1
0.222566248485595 0.222338758731371 1 1
0.269731063504365 0.269449102356466 0 0
0.148497433323741 0.148369112059027 1 1
0.171462890273277 0.171262812487743 1 1
0.209566467931675 0.209386488304383 1 1
0.223899132019687 0.223651837316138 1 1
0.162240421019802 0.162079272421694 1 1
0.251060145742674 0.250793188146892 1 1
0.21571440234889 0.215495914285528 1 1
0.245658214020093 0.24540195019446 1 1
0.0891591366103885 0.0890613401361704 0 0
0.186358197217512 0.186159042186462 1 1
0.184702203523784 0.184517522533604 1 1
0.160515327725684 0.16035041683248 1 1
0.229991999952621 0.229754810737828 1 1
0.17974240772661 0.179578774127829 1 1
0.22989447934888 0.229667811386953 1 1
0.104344346420421 0.104211750320211 0 0
0.153775127934168 0.153626526682972 1 1
0.224796904001915 0.224562311970429 1 1
0.249984853393774 0.249728448630508 1 1
0.168659928934597 0.168501076043347 1 1
0.230533097388264 0.230307555849436 1 1
0.230460741571414 0.230218461757274 1 1
0.204817575884188 0.204605219751336 1 1
0.168315805586405 0.168140135114846 1 1
0.170586500109642 0.170407118696176 1 1
0.183584116240928 0.183396955551256 1 1
0.246445551500164 0.24619209380502 1 1
0.240099371735808 0.239838721893503 1 1
0.134279685703292 0.134158228109543 1 1
0.19240577517854 0.192201270552221 1 1
0.208020943871334 0.207819316755971 1 1
0.173974589172567 0.173778798756281 1 1
0.188732898847726 0.188544627512392 1 1
0.156304561810551 0.156137010972606 1 1
0.296291762243637 0.295990891154607 0 0
0.139215600421102 0.139069927802012 1 1
0.242271555620644 0.242002427215726 1 1
0.173169548221244 0.172977572011466 1 1
0.162608852909808 0.162420097804335 1 1
0.30563064446191 0.305294597783922 0 0
0.186650364045395 0.186459183733273 1 1
0.16440456703035 0.16422827324866 1 1
0.206792696448454 0.206605606200939 1 1
0.264154851559798 0.26389008756764 1 1
0.149462527104835 0.149288999610425 1 1
0.229127361764049 0.228912955638834 1 1
0.262900409725477 0.262637110269456 1 1
0.112676707449223 0.112582061389 0 0
0.115658699458502 0.115546752791387 1 1
0.134960558415117 0.134793506232433 1 1
0.253547268313744 0.253313433567548 1 1
0.162737581493191 0.162575734565864 1 1
0.214608182894389 0.214376095785994 1 1
0.168537864912456 0.168363805482829 1 1
0.14676676495385 0.146622601911132 1 1
0.225249691760723 0.225007891632104 1 1
0.214401076932258 0.214162335487906 1 1
0.125703506757078 0.125569443611075 0 0
0.240587981398907 0.240321450696991 1 1
0.268837545205058 0.268583491420166 1 1
0.284968056258257 0.284678447642627 1 1
0.16088091094639 0.160718748279688 1 1
0.198468902771541 0.198264788999852 1 1
0.178057330272782 0.177891140800304 1 1
0.139993542465734 0.139831055277529 1 1
0.237872627993979 0.237634960560029 1 1
0.201512337312419 0.201299537186436 1 1
0.292796820799498 0.292454272035352 0 0
0.254012806908225 0.253740492975175 1 1
0.217827922707867 0.217611941598343 1 1
0.132766400488637 0.13263721073504 1 1
0.208354797656024 0.208150826762447 1 1
0.188508794727017 0.188318428542829 1 1
0.255136300201766 0.2548817971613 1 1
0.178198851865537 0.178003825264828 1 1
0.108777031438173 0.10868036903947 1 1
0.203006744361598 0.202823708673184 1 1
0.241440265345767 0.241176051763273 1 1
0.178371021433781 0.178177395712647 1 1
0.12724420460994 0.127111468890958 1 1
0.262879073716577 0.262621359820512 1 1
0.243966324946402 0.243715377058833 1 1
0.237257245951714 0.237020133287851 1 1
0.258747418659859 0.258482371490382 1 1
0.289494065033284 0.289175926792609 0 0
0.168340267942559 0.168180946163855 1 1
0.149711563052812 0.149569974592583 1 1
0.177431848704031 0.177271895664981 1 1
0.261282362920227 0.261007791501719 1 1
0.210840216956254 0.210627632052696 1 1
0.225446705144426 0.225224375344853 1 1
0.186973184755724 0.186777315792243 1 1
0.272192898993204 0.271886230573673 1 1
0.193377114965592 0.193189674743279 1 1
0.170074035675567 0.169880628708185 1 1
0.211380858727449 0.211171453573845 1 1
0.273051293406128 0.272787536949544 1 1
0.119714561225469 0.119585741472681 1 1
0.220810385465966 0.220604659599835 1 1
0.154249529957157 0.15408604710328 1 1
0.216370202241945 0.2161374759617 1 1
0.182581428078917 0.18238951234666 1 1
0.257837019660704 0.257590709269526 1 1
0.208297582348042 0.208099375696189 1 1
0.16902857852277 0.168862085831584 1 1
0.210180332806437 0.209975224694707 1 1
0.212121595569394 0.211917187640813 1 1
0.219350645159789 0.219121660870884 1 1
0.0925303055870684 0.0924122179933867 0 0
0.209117621546363 0.20890977755865 1 1
0.133483587188825 0.133349939145551 1 1
0.24909624966871 0.248857046284419 1 1
0.149127616914063 0.14898049782282 1 1
0.217736563796938 0.217494065409571 1 1
0.235273597662305 0.235034555264177 1 1
0.238822010979676 0.238577113267947 1 1
0.192118441750346 0.191904217768636 1 1
0.10046167670369 0.100360114587501 1 1
0.233304937829426 0.233064058481762 1 1
0.246618280654584 0.246393807306433 1 1
0.103947857571458 0.103833782486783 1 0
0.158349059485104 0.158175827549068 1 1
0.149857179209013 0.149695968242392 1 1
0.24113647429851 0.240908495929604 1 1
0.268380639921095 0.26810109164247 1 1
0.236067838365979 0.235810479728639 1 1
0.216645323720465 0.216418051708758 1 1
0.197285022026854 0.197098161039519 1 1
0.217032246648228 0.21682022058545 1 1
0.223249454681477 0.223019099716817 1 1
0.0876921754000295 0.0876109368985913 0 0
0.154933476179099 0.154767088762351 1 1
0.238391217491836 0.238151179159381 1 1
0.204388476567451 0.204174019166852 1 1
0.24961448377469 0.24937960310923 1 1
0.214236962847601 0.214011784146366 1 1
0.0821574620467291 0.0820887086834731 0 0
0.226962742644214 0.226694286762851 1 1
0.218632261083963 0.218411799080911 1 1
0.222037839494346 0.221817072487268 1 1
0.285627270176192 0.285331999439159 1 1
0.156782934518819 0.156631654552252 1 1
0.176872813266665 0.17668805690271 1 1
0.261613425864622 0.26136867342826 1 1
0.126068766728583 0.125936490622255 1 1
0.169324480677389 0.169162447382932 1 1
0.174875444615943 0.17468822801198 1 1
0.151905535011938 0.151745717677564 1 1
0.168147298358991 0.167989520194758 1 1
0.357914466469657 0.357514746741174 0 0
0.186130993881196 0.18593588168097 1 1
0.162121040844193 0.161957218554314 1 1
0.231834705116637 0.23160843618427 1 1
0.186751593733549 0.186539771801255 1 1
0.141789811793129 0.141645785937605 1 1
0.180587375687734 0.180396962670247 1 1
0.222026772902229 0.221763042828593 1 1
0.311473666757262 0.311153050446243 0 0
0.199809591059352 0.199615006247008 1 1
0.112763004331645 0.112633858950967 0 0
0.245513412871117 0.245271069055228 1 1
0.21847464447272 0.218251097928138 1 1
0.194510942951478 0.194292720368879 1 1
0.207906958502872 0.207707908464238 1 1
0.208184048343554 0.207969653358518 1 1
0.196523110670576 0.196311662123379 1 1
0.257533566575217 0.257267508032225 1 1
0.202041313583335 0.201834247353362 1 1
0.200960733993011 0.200782211052588 1 1
0.261677618368102 0.261381275400886 1 1
0.252256488651708 0.252005725635832 1 1
0.211885556944106 0.211686307997278 1 1
0.200495975613531 0.200275636625966 1 1
0.173850572328215 0.17367065262549 1 1
0.238751326290274 0.238498378564551 1 1
0.281813468185262 0.281505608359187 1 1
0.235819086868171 0.235606609998554 1 1
0.146818104234135 0.146646658931191 1 1
0.168571266987577 0.168400033032229 1 1
0.204276110888966 0.204059139560651 1 1
0.242990564206293 0.24273203938519 1 1
0.168233212471066 0.168088113207734 1 1
0.273710152629989 0.27344294080957 1 1
0.199270988863485 0.199068157331783 1 1
0.184187707577144 0.184000816828721 1 1
0.16286312618745 0.162675880771148 1 1
0.186667009061291 0.186488072302334 1 1
0.21088128924578 0.210677433839633 1 1
0.258299727127185 0.258067962583045 1 1
0.164890452675527 0.164719628012334 1 1
0.280464935616383 0.280165347408226 1 1
0.191898474829527 0.191701984535268 1 1
0.31464620034942 0.314313944568136 0 0
0.252990949458804 0.252740077650288 1 1
0.218134365769498 0.217903102689087 1 1
0.16649080073264 0.166305606787278 1 1
0.197263123748452 0.197045111193398 1 1
0.14127106398915 0.141122644892717 1 1
0.290535511538738 0.290242508627213 0 0
0.178060943492995 0.177875669930439 1 1
0.245681139368784 0.24540399541026 1 1
0.216489710600217 0.216276573390305 1 1
0.303672904259524 0.303350923372949 0 0
0.169413762965114 0.169258071344517 1 1
0.244103179813563 0.243871415286605 1 1
0.179775708809917 0.179605976440899 1 1
0.207722087626976 0.2075084169807 1 1
0.16000545114116 0.159852962323943 1 1
0.217947731302954 0.217733750875975 1 1
0.129403131019722 0.129258757660061 1 1
0.214629109906685 0.214437881311698 1 1
0.22410198526812 0.223866315069594 1 1
0.23347278223791 0.233238060290757 1 1
0.218151979888306 0.217904213085323 1 1
0.230221236826607 0.229967414560009 1 1
0.164839186942161 0.16465085813138 1 1
0.240396587964343 0.240135154843011 1 1
0.218324591999049 0.218089877351443 1 1
0.260708028596304 0.260448337354221 1 1
0.12698492888079 0.126856751308162 1 1
0.130710292958685 0.130552210056071 1 1
0.14401826875154 0.143891374630671 1 1
0.189276729567947 0.189108436108552 1 1
0.156359168731428 0.156189628442007 1 1
0.186931458108018 0.186717368648408 1 1
0.208996418835534 0.208776541755603 1 1
0.29247146022934 0.292178246319857 0 0
0.171440633854556 0.171267339121483 1 1
0.177042719342481 0.176860620321938 1 1
0.171598460869897 0.171429168826272 1 1
0.197955140162396 0.197750539674026 1 1
0.183722358356206 0.183554102458677 1 1
0.204533615987263 0.204302465846055 1 1
0.224067746415769 0.22381779284674 1 1
0.190568638686972 0.190381123324132 1 1
0.143740577800388 0.143606341707334 1 1
0.238050528147808 0.237813764795678 1 1
0.199394214005444 0.199193153445166 1 1
0.266629066361597 0.266373801144355 1 1
0.28043181755946 0.280151574971336 1 1
0.216077690191267 0.215837966284088 1 1
0.238277924301717 0.238028889284417 1 1
0.209289192573168 0.209056625921818 1 1
0.196841853899697 0.19662876498876 1 1
0.259438122074875 0.259145643883761 1 1
0.186225825341672 0.186029610035908 1 1
0.291789570106204 0.291465474358368 1 1
0.18067170374379 0.180499904872151 1 1
0.205009670489046 0.204795673517191 1 1
0.197050214189436 0.196833649123342 1 1
0.215271419763468 0.215024227511864 1 1
0.141799834056056 0.141646211727312 1 1
0.211454313624737 0.21126359976623 1 1
0.0883484711006161 0.088248850485999 0 0
0.251955165433615 0.251675086647703 1 1
0.253788566890382 0.253536966267543 1 1
0.170404210301526 0.17024333240684 1 1
0.23725509135227 0.236994653749702 1 1
0.237788363005137 0.23753407427066 1 1
0.250114159556849 0.24987577129535 1 1
0.251631808577063 0.251368151938698 1 1
0.309701663921285 0.309389757941393 1 1
0.238766991657018 0.238522685526434 1 1
0.193679571678366 0.193477153473671 1 1
0.196262739235896 0.19604355900642 1 1
0.234352538486188 0.234136011262326 1 1
0.269217683209653 0.268950541518724 1 1
0.215518369700327 0.215281486083807 1 1
0.146407773412712 0.146248353103796 1 1
0.216186098097552 0.215965155251355 1 1
0.3048997997541 0.304593486234567 0 0
0.259248301774488 0.25901197236012 1 1
0.172420054333578 0.17225298186571 1 1
0.18141960437289 0.181217763531844 1 1
0.205742932074751 0.205526608229224 1 1
0.158745057405032 0.158561618173829 1 1
0.226476505200553 0.226232049103284 1 1
0.153200333178689 0.153043359923946 1 1
0.219879389223389 0.219679641614789 1 1
0.181225612437379 0.181035777373717 1 1
0.198387956626052 0.198193162187356 1 1
0.228496338410189 0.228222876861094 1 1
0.272847127813145 0.272562495171328 1 1
0.166563533791786 0.166383210856316 1 1
0.230921011064362 0.230665301436599 1 1
0.148577177451467 0.148415448940967 1 1
0.244222518618837 0.243971992670639 1 1
0.222527886564885 0.222313837392694 1 1
0.156032408730738 0.15588347859324 1 1
0.26212376495076 0.261815904345851 1 1
0.221348354765038 0.221140955724967 1 1
0.0783441886126952 0.0782789353616219 0 0
0.253490818352863 0.253242572944199 1 1
0.237889536250351 0.237619018245307 1 1
0.187470412501634 0.187273800253582 1 1
0.0917856561210582 0.0916877260551473 0 0
0.192729925031102 0.192527884082681 1 1
0.190528588020263 0.19034068028762 1 1
0.125132455286493 0.124988248214718 1 1
0.104510415572555 0.104403326309139 0 0
0.203002728791595 0.202777414159894 1 1
0.20571942368891 0.205519702827797 1 1
0.243507157521025 0.24324832558963 1 1
0.242968856151762 0.242725774872046 1 1
0.190633733634517 0.190427923328843 1 1
0.166452741045946 0.166258714591738 1 1
0.282145483255943 0.281876752204755 1 1
0.188098205208599 0.187927877289123 1 1
0.308592946939089 0.30831579399334 0 0
0.257943683218574 0.257695706088416 1 1
0.21705898096351 0.216835868895607 1 1
0.235046256639936 0.234830383393683 1 1
0.296192986791187 0.295844400718465 0 0
0.206176770895038 0.205953227152115 1 1
0.304886144923685 0.304551516826673 1 1
0.190614933950597 0.190406314842706 1 1
0.242892654243488 0.242655301072163 1 1
0.157960943153633 0.157798018080389 1 1
0.138570297721916 0.138414756598356 1 1
0.172741982069755 0.172559765720286 1 1
0.278287634466863 0.278011316345178 1 1
0.216772286551024 0.216552465141535 1 1
0.256051259456415 0.255797441667445 1 1
0.199176199416567 0.198956821294295 1 1
0.197449784200503 0.197234899933199 1 1
0.17471894134853 0.17453831624712 1 1
0.205674035532048 0.205467152753382 1 1
0.227653771379736 0.227414989534159 1 1
0.186406827980286 0.186229299659133 1 1
0.180310191515474 0.180137464390497 1 1
0.169154045921056 0.168994056377802 1 1
0.234864154882244 0.23465124209202 1 1
0.179518540985774 0.179335134176783 1 1
0.0531629769172041 0.0530968904107765 0 0
0.162643459638771 0.162475054034469 1 1
0.14747602363226 0.147319372205671 1 1
0.100224275589095 0.100115172988902 1 1
0.274699380827018 0.274393045652948 1 1
0.223530115906614 0.223315838840386 1 1
0.178156614445921 0.177955812560473 1 1
0.15672399788432 0.15656137723653 1 1
0.208572659038055 0.208361641410271 1 1
0.219423435396466 0.219183765110428 1 1
0.141175556840708 0.141031449723409 1 1
0.23476190087674 0.234522710817478 1 1
0.196166076623234 0.195948446197591 1 1
0.210507774875005 0.21025491554715 1 1
0.225832130629287 0.22559420420563 1 1
0.288948548427943 0.288646058350047 1 1
0.193300274124499 0.193121432913491 1 1
0.190467289055298 0.19026080211439 1 1
0.176151670337144 0.175962007277441 1 1
0.163323522363039 0.163169622354561 1 1
0.174848600320327 0.174684401955174 1 1
0.108196704862003 0.108083230325167 0 0
0.187271693396524 0.187064368029716 1 1
0.17848089847211 0.178288708323248 1 1
0.149011752229344 0.148865405995085 1 1
0.171875628810559 0.171681513809438 1 1
0.161512136628529 0.161355454661299 1 1
0.196633023123843 0.196436478834623 1 1
0.30984615235144 0.309517290618515 1 1
0.190885942002385 0.190680140190031 1 1
0.19485340640939 0.194662000340507 1 1
0.152089494651526 0.151947490359725 1 1
0.151817453207408 0.151663776710805 1 1
0.215418198358131 0.215188738093679 1 1
0.173202198588769 0.173028674940604 1 1
0.188690855454006 0.188476403488719 1 1
0.278311597885658 0.278017990448944 0 0
0.237786889397548 0.237493224451595 1 1
0.133721170444197 0.13356231371694 1 1
0.201433885546594 0.201229908042102 1 1
0.253643171169264 0.253413516569354 1 1
0.227007972624707 0.226754103535661 1 1
0.197245273813341 0.197054074471665 1 1
0.213721223577064 0.213518458427918 1 1
0.156937173202222 0.156769731695806 1 1
0.179323112131914 0.179147394324063 1 1
0.132986047395883 0.132840548155296 1 1
0.18919260255094 0.188992392859397 1 1
0.314618136507949 0.314296741148085 0 0
0.222615615012573 0.222398928218682 1 1
0.235184593759258 0.234923314220343 1 1
0.13904308721203 0.13888728479907 1 1
0.210809978377286 0.21060338190242 1 1
0.15145331271036 0.151302494199008 1 1
0.213150416644641 0.212933724643731 1 1
0.221161330458282 0.220930248805631 1 1
0.256829397093467 0.256548411290034 1 1
0.235998108123608 0.235744921227143 1 1
0.181113904799537 0.180933092070636 1 1
0.278556212047578 0.27824429101679 1 1
0.20390101993241 0.203710327647048 1 1
0.216202487437684 0.215957253355089 1 1
0.167543567492011 0.167359862157057 1 1
0.258889198610266 0.258656170894177 1 1
0.215569854622104 0.215328630748223 1 1
0.320554117487456 0.320245345325411 0 0
0.218416163759261 0.21818702980438 1 1
0.162512972675936 0.162349432655564 1 1
0.213555815741617 0.213315750330089 1 1
0.195015959686081 0.194795009049919 1 1
0.260225398271334 0.259972646321952 1 1
0.177105882228119 0.176897880832071 1 1
0.273335930303929 0.273065161554966 0 0
0.140430609549895 0.140293642177121 1 1
0.254273521599167 0.254020152251285 1 1
0.284717650342806 0.284433560769968 1 1
0.188544281008602 0.188362995469294 1 1
0.225729366762711 0.225503057319405 1 1
0.189701131823126 0.189499754326825 1 1
0.253408221826495 0.253132904980857 1 1
0.152824348883718 0.152668475066555 1 1
0.169459708341441 0.169272018618094 1 1
0.266963694107342 0.266703765827934 1 1
0.192436134363627 0.19223900056666 1 1
0.20158189231835 0.201342615673361 1 1
0.247847152980876 0.24757842201775 1 1
0.192187525606358 0.191977933637897 1 1
0.166727233975402 0.166549289904545 1 1
0.196544448453828 0.196341596986144 1 1
0.220647472077658 0.220408582676452 1 1
0.244767323857045 0.244528159605795 1 1
0.196824567884677 0.196634668702689 1 1
0.175554059366425 0.175415225672114 1 1
0.233323470534242 0.233098515595643 1 1
0.25485898558866 0.254613669047806 1 1
0.172155902060319 0.171983938609372 1 1
0.143120583430649 0.142962302499041 1 1
0.150614479185751 0.150455657127663 1 1
0.117793620191651 0.117671506552615 1 1
0.146070468082585 0.145937438409751 1 1
0.173911656485452 0.173737535046832 1 1
0.184157303316666 0.183966146125151 1 1
0.176383446692125 0.176210895262324 1 1
0.197654001891294 0.197436905188858 1 1
0.232990454627918 0.23276552533941 1 1
0.26012437006841 0.259872477958491 1 1
0.262781613881982 0.262505709656364 1 1
0.219436326796755 0.219200862072289 1 1
0.150431752054497 0.150233971954421 1 1
0.274102409523372 0.273824124937788 1 1
0.196091941642732 0.195911391466129 1 1
0.139408310571906 0.139257914924143 1 1
0.241122569591917 0.240870245499674 1 1
0.195530856909121 0.195343350161158 1 1
0.18924199619333 0.189045288721043 1 1
0.170348598183569 0.170178084622004 1 1
0.153590419144196 0.153434602935377 1 1
0.185820215316997 0.185623784831137 1 1
0.258912612683012 0.25865475483714 1 1
0.232054586194388 0.23180774612257 1 1
0.162532324947298 0.162354199981061 1 1
0.216504125856856 0.216298081915801 1 1
0.260971322705535 0.260704640532109 1 1
0.161706025198761 0.161550348215148 1 1
0.147054339538228 0.146891813919025 1 1
0.158043382325216 0.157861296362512 1 1
0.24445612580088 0.244201663786593 1 1
0.238428901517263 0.238211011403178 1 1
0.171909881270892 0.171755119263027 1 1
0.177381514341474 0.177211949120544 1 1
0.104586224911325 0.104473648137114 1 1
0.222742451226469 0.222513540816311 1 1
0.283104070267914 0.282808961248445 1 1
0.241822898817331 0.241611624024552 1 1
0.190880059984738 0.190650909279839 1 1
0.265467275374306 0.26518525588871 1 1
0.154841462611177 0.154674008543135 1 1
0.201366274120053 0.201153131051761 1 1
0.213813160106408 0.213596507088803 1 1
0.226005563746992 0.22575879643346 1 1
0.230619900120305 0.230383913807792 1 1
0.305903911374856 0.305556139350029 0 0
0.247783376188797 0.247503800640966 1 1
0.173678962279338 0.173486402569501 1 1
0.206038816930622 0.205800404235554 1 1
0.147305122599853 0.147128293263609 1 1
0.209527736652774 0.209312956047377 1 1
0.146518126200714 0.146385082679315 1 1
0.186833277468675 0.186642081955103 1 1
0.156583333560948 0.15641713772167 1 1
0.166775908095425 0.166599186147615 1 1
0.171963004395744 0.17179282069561 1 1
0.200115058891271 0.1999044270137 1 1
0.135309855123895 0.1351770382556 1 1
0.233705306623626 0.233460632084986 1 1
0.259844771343514 0.259594974739361 1 1
0.252627179203831 0.252381576866545 1 1
0.127567241725535 0.127429170384507 1 1
0.210721129844011 0.210501349411739 1 1
0.158651360027023 0.158488680460514 1 1
0.0948049764928575 0.0947124941940883 0 0
0.134485261992909 0.134355438768787 1 1
0.143454099824899 0.143281380026866 1 1
0.158600003976748 0.158426923081311 1 1
0.209638327010278 0.209440190217272 1 1
0.260742847238753 0.260464100494342 1 1
0.250113059231453 0.249868490422713 1 1
0.125256013591911 0.125117029995259 1 1
0.190477444169726 0.190294897558258 1 1
0.144009504289315 0.143875051186353 1 1
0.152858047140396 0.152717169219298 1 1
0.209065634958253 0.208849330910366 1 1
0.236937305758903 0.236709297631543 1 1
0.210792145542555 0.210579475283769 1 1
0.186318152675916 0.18615300314045 1 1
0.268520917819216 0.268230348446667 1 1
0.18210822784663 0.181931659152147 1 1
0.117722205154601 0.117587315186335 0 0
0.207768033022318 0.207555555129237 1 1
0.174484020681163 0.174293996587788 1 1
0.212734925435644 0.212508445388722 1 1
0.250185042569778 0.249920930086189 1 1
0.0893002882367189 0.0891816715067377 0 0
0.237960566712698 0.237693938507651 1 1
0.161457536678532 0.16128985692043 1 1
0.208093625162915 0.207878731091642 1 1
0.208650393373846 0.208439023734437 1 1
0.212170960599519 0.211945857205758 1 1
0.192206161196041 0.192019433398774 1 1
0.241854632469786 0.241614329648987 1 1
0.22088725808264 0.220638026048823 1 1
0.219237764579381 0.218994265380474 1 1
0.0851022490510368 0.0850058219737133 0 0
0.314395129108454 0.314067454086314 0 0
0.179324009888944 0.179120139319443 1 1
0.169277636056343 0.169091591934308 1 1
0.193922776668175 0.193711741263073 1 1
0.159082851134219 0.158907885237701 1 1
0.168876824591304 0.168693593650471 1 1
0.220819608483654 0.220572291006651 1 1
0.218624766580422 0.218391333597669 1 1
0.193003563750419 0.19280086171693 1 1
0.157618701508437 0.157454625559446 1 1
0.204005816184846 0.203792362388767 1 1
0.109683130041963 0.109561404756992 0 0
0.238209585348962 0.237953407117986 1 1
0.176952686567422 0.176764429154106 1 1
0.331924070415042 0.331575111736642 0 0
0.177564180209117 0.177392663815047 1 1
0.183448767737984 0.183246770868142 1 1
0.175624037420279 0.175436244699388 1 1
0.253470122679347 0.253177525935351 1 1
0.213550727132491 0.213333468091714 1 1
0.170253646651546 0.170055011638031 1 1
0.157984555497763 0.157826316181473 1 1
0.151051187296395 0.150918476649876 1 1
0.15989791064331 0.159721979223705 1 1
0.204933367763575 0.204742034048608 1 1
0.159456285564238 0.159293858644854 1 1
0.221286917387998 0.221064693741149 1 1
0.204094105057222 0.203894701491282 1 1
0.22923470217799 0.228998080686306 1 1
0.240140556338215 0.239919279599536 1 1
0.178502538766304 0.178314996979711 1 1
0.141998329418816 0.141835191195174 1 1
0.158093739772904 0.157926609864483 1 1
0.199713083479235 0.199510547442215 1 1
0.231932661652886 0.231681244207044 1 1
0.214671652304052 0.214432215083031 1 1
0.19556766832194 0.195370589256615 1 1
0.272718543460657 0.272443000696115 1 1
0.22884162898674 0.228590475220026 1 1
0.23635536413445 0.236126192832134 1 1
0.22051776325429 0.220299777713178 1 1
0.231736859026281 0.231491616034819 1 1
0.254141361337559 0.25388298262864 1 1
0.234753853068987 0.234498921174498 1 1
0.173608045866842 0.173444381499352 1 1
0.260236830779018 0.259972344083432 1 1
0.188297842995097 0.188126681353348 1 1
0.163552509106161 0.163373578965538 1 1
0.203604025158454 0.203378638972712 1 1
0.187741243229838 0.187530071461441 1 1
0.201103036399138 0.200900120483994 1 1
0.240462089122906 0.240247950553295 1 1
0.28388975911039 0.283614132610661 1 1
0.250543723305116 0.250282236054371 1 1
0.190482727814449 0.190283705173496 1 1
0.313366685735241 0.31305866554363 0 0
0.281446730094413 0.28114059941871 1 1
0.196971606611985 0.196790369728273 1 1
0.23587416653053 0.235627898998971 1 1
0.187319398719456 0.187140093965443 1 1
0.267991960703157 0.267688714389161 1 1
0.192119374785968 0.191900165497363 1 1
0.141498388215847 0.141377505375506 1 1
0.106092193209972 0.105986122048205 0 0
0.199495445087859 0.199298058195629 1 1
0.256823033912768 0.256532853604481 1 1
0.141890566132239 0.14174543210431 1 1
0.151769258026555 0.151628864196722 1 1
0.246990557536624 0.246740904993091 1 1
0.206336059802541 0.206135874228434 1 1
0.115034012651356 0.114927613961661 0 0
0.157087692524431 0.156927858642865 1 1
0.23075388523566 0.230507581252416 1 1
0.154473872385378 0.154295076890271 1 1
0.174461714648678 0.174276901297393 1 1
0.243690018643295 0.243444717976719 1 1
0.137936422737346 0.137793283581358 1 1
0.114963342297527 0.114830799331465 1 1
0.20288728016556 0.202664601447244 1 1
0.184568998534236 0.184350092886706 1 1
0.257517290644699 0.25722404562901 1 1
0.0954744190834415 0.0953960627257127 1 1
0.24378368700256 0.243536252959439 1 1
0.139946900599804 0.139816404131998 1 1
0.225360247400942 0.225107338973748 1 1
0.206604039772282 0.206378069960015 1 1
0.214239104592979 0.214018680293315 1 1
0.0969185757398055 0.0968345884085033 0 0
0.164407630071423 0.164264597515529 1 1
0.182824161484747 0.182649090933235 1 1
0.168612214869023 0.168433733965813 1 1
0.169411617125574 0.169239982540365 1 1
0.185371941865671 0.185198642518379 1 1
0.270264952543359 0.269946321651699 1 1
0.176335699173315 0.176137438770441 1 1
0.277844243522996 0.277570219752342 1 1
0.193330355810935 0.193126788534073 1 1
0.186395323825172 0.186208871249209 1 1
0.213642062651548 0.213427416706632 1 1
0.213870529915244 0.213651218899102 1 1
0.164348044822322 0.164173834468732 1 1
0.270779164054556 0.270483014452113 1 1
0.21540341180546 0.215174736176225 1 1
0.26009498889461 0.259836483639086 1 1
0.184630383190785 0.184440238310166 1 1
0.141141209968735 0.141000474072883 1 1
0.231535979149637 0.231320332840849 1 1
0.226242285888737 0.22601091225085 1 1
0.181195805867994 0.18101047317177 1 1
0.146163605994791 0.146003627135964 1 1
0.131260292319203 0.131092982121175 1 1
0.208891337532744 0.208683115202628 1 1
0.133408992996437 0.133239078170203 1 1
0.13593476771348 0.135776290657252 0 0
0.156422943709708 0.156250254012353 1 1
0.164898802670908 0.164741354613312 1 1
0.241060553784621 0.240798202846405 1 1
0.198531070009282 0.198312589232113 1 1
0.223103769323971 0.222878750678849 1 1
0.174584187060863 0.174379154091506 1 1
0.244918529712407 0.244644114152247 1 1
0.300549077463132 0.300230760694099 1 1
0.213153647741519 0.212936882797007 1 1
0.22568916659646 0.22545541003052 1 1
0.263725473636886 0.263463260345636 1 1
0.209140009599491 0.208948997064571 1 1
0.221590755664576 0.221345828804352 1 1
0.138273752021977 0.138128299971078 1 1
0.274058197508633 0.273774647661755 1 1
0.246267799148117 0.246002627981386 1 1
0.208579096039395 0.208347743815008 1 1
0.26785242369049 0.267601228980515 1 1
0.25027760257978 0.250006816953627 1 1
0.214623334489725 0.214399973769637 1 1
0.197224853427234 0.197013451927866 1 1
0.22363385684845 0.223430363595629 1 1
0.199537522874687 0.199333947731889 1 1
0.248678671347723 0.24844917066335 1 1
0.208153988302965 0.207954002761766 1 1
0.20556688852911 0.205368900371873 1 1
0.256388090421349 0.256112868357478 1 1
0.0986419314796699 0.0985502674475314 0 0
0.0865972762763371 0.086495148200678 0 0
0.11104722434143 0.110929307024939 0 0
0.21150033093376 0.211299131163205 1 1
0.195355788399583 0.195154773021541 1 1
0.185380809767272 0.185163964891516 1 1
0.132509802926792 0.132379329084758 1 1
0.234016463165233 0.233781192386471 1 1
0.256434462295877 0.256188826492665 1 1
0.178620441991808 0.178433500194637 1 1
0.113236137817144 0.113113303517573 0 0
0.253107462408244 0.252837502376966 1 1
0.233749792111638 0.233505106964958 1 1
0.299955747707378 0.299610982900524 1 1
0.196977206021512 0.196777851288497 1 1
0.176170852331862 0.176001145586379 1 1
0.272628752444293 0.272342794247526 1 1
0.224439072100022 0.224213435121904 1 1
0.122287637661633 0.122160563288437 1 1
0.178854043181584 0.178641657113584 1 1
0.128987076102249 0.128832731496227 0 0
0.162478612906734 0.162349278486519 1 1
0.16965314523414 0.16948248911054 1 1
0.147322615870001 0.147150231121512 1 1
0.257839922177797 0.257570026254504 1 1
0.260402878133199 0.260151014136803 1 1
0.218026588078862 0.217801602553465 1 1
0.161148723147296 0.160984504158194 1 1
0.195474779125374 0.195285521446044 1 1
0.0989086021090274 0.0988138436364835 0 0
0.193474799273854 0.193291217053033 1 1
0.242815241989789 0.242539667870763 1 1
0.184381120567335 0.184215177958437 1 1
0.173291683651668 0.1731085795898 1 1
0.181706816055303 0.181488291316395 1 1
0.23324549335151 0.233015325433167 1 1
0.176189527971966 0.175983952605463 1 1
0.198795632894863 0.198603455928075 1 1
0.250275074572818 0.250055983725457 1 1
0.322881087754338 0.322563565352727 1 1
0.217533745680773 0.217283823347868 1 1
0.128233111263398 0.128123795759833 1 1
0.162097457420233 0.161925548223255 1 1
0.185146560658911 0.184949800426762 1 1
0.218926964885634 0.218670811964269 1 1
0.176814307462579 0.176631993661772 1 1
0.266163845930991 0.265881768626722 1 1
0.264680406217847 0.264386767631825 1 1
0.228122983710441 0.227874575259771 1 1
0.217243028937254 0.217018876308171 1 1
0.176920994067055 0.176752921481586 1 1
0.239428668277443 0.239159504020726 1 1
0.23690823846385 0.236657683562806 1 1
0.243383444385206 0.243124682537135 1 1
0.145780340724419 0.145623780822543 1 1
0.146210962763757 0.146071724256263 1 1
0.304474054652886 0.30416949557557 0 0
0.269160227942605 0.268892552410496 1 1
0.187484260039875 0.18726907413645 1 1
0.146290684541797 0.14613310222509 1 1
0.135361788315662 0.135219365543631 1 1
0.224249067391673 0.224003094176358 1 1
0.176771744229475 0.176581163867451 1 1
0.119777811896175 0.119653861469915 1 1
0.213864819602825 0.213653504820733 1 1
0.237830876922166 0.237575494905721 1 1
0.15472288271454 0.154568996543452 1 1
0.223655077044705 0.223436986622802 1 1
0.154946537908912 0.154788201893713 1 1
0.19454891595609 0.194364304844133 1 1
0.216693146102484 0.216490118609076 1 1
0.197763896434762 0.197562077359045 1 1
0.138072288887135 0.137929349357072 1 1
0.157680863662191 0.157538595470757 1 1
0.281267833841356 0.280972823854913 0 0
0.241784490354497 0.24153376306305 1 1
0.274232930099173 0.273972308876209 1 1
0.263238972752413 0.262951221799881 1 1
0.134661842965369 0.134514099277994 1 1
0.154067287922039 0.15391561444165 1 1
0.149916260626893 0.14975212300668 1 1
0.124853282638434 0.124735366722713 1 1
0.216176420440541 0.215951747299287 1 1
0.137129577921029 0.136982595847448 1 1
0.189667728161747 0.189491854337847 1 1
0.192748994691598 0.192560331636241 1 1
0.206221822555119 0.20601499334344 1 1
0.247473535657939 0.247227750774289 1 1
0.144140805549218 0.144006851680249 1 1
0.250849091457533 0.250575941391691 1 1
0.195780518746851 0.195570451092322 1 1
0.223509157753038 0.223255255315379 1 1
0.241163633870422 0.240932780215746 1 1
0.211589579121269 0.211378734006873 1 1
0.14949332471569 0.149319835287332 1 1
0.186406687202682 0.186234497942162 1 1
0.0969196612357014 0.0968380449354501 0 0
0.252726966228263 0.252457418387462 1 1
0.221217402182951 0.220998246156343 1 1
0.203601639197655 0.203418337107465 1 1
0.237359643526469 0.237133357981279 1 1
0.182800529496616 0.182629221876447 1 1
0.126077420465955 0.12594889138511 1 1
0.198742701433844 0.198529505151032 1 1
0.205727826959006 0.205487386767466 1 1
0.299667001953858 0.299383608328991 1 1
0.16226959778471 0.162101800520803 1 1
0.199134142013983 0.198919480317138 1 1
0.300154119280028 0.299854698957373 1 1
0.246482460046091 0.24625592228779 1 1
0.223222330422123 0.223025138594163 1 1
0.237279821470427 0.237031805914395 1 1
0.181901751041845 0.181724745931951 1 1
0.182405686225102 0.182214379933459 1 1
0.243616404244826 0.243383523589475 1 1
0.266863619428028 0.266591059258717 1 1
0.164299192377006 0.164140105126227 1 1
0.17685208759001 0.176677331648441 1 1
0.256820567244151 0.256566340358133 1 1
0.249214935786319 0.24897119436321 1 1
0.131073810557642 0.130940674389226 1 1
0.23705544666253 0.236810592748969 1 1
0.252887409039058 0.252608731721972 1 1
0.250877206758202 0.25064619439422 1 1
0.147295113910649 0.147139061560134 1 1
0.192832527752123 0.192637608237339 1 1
0.227839712054232 0.227600484720676 1 1
0.159390968696791 0.159244012021806 1 1
0.161938053406392 0.161771232953551 1 1
0.193657904052278 0.193454441498714 1 1
0.189890918622944 0.189696471736386 1 1
0.122386581740644 0.122266808059805 1 1
0.109618944500637 0.109508019023065 1 1
0.210368718323722 0.210172579285891 1 1
0.257993234228292 0.25771356520207 1 1
0.0654428505690038 0.0653894250803058 0 0
0.188220624301144 0.188030128485957 1 1
0.15580763420105 0.155657015407775 1 1
0.219452829636081 0.219257027913313 1 1
0.185615453633845 0.18539891865728 1 1
0.193765300503891 0.193573182505274 1 1
0.193957868752722 0.193746802605257 1 1
0.186452099624933 0.186258750614684 1 1
0.217455728669341 0.217233789195588 1 1
0.188398219693496 0.188203797103696 1 1
0.248232675565102 0.247986092912647 1 1
0.132073905039503 0.131931670905492 1 1
0.17824803419296 0.178073785434843 1 1
0.21905139732576 0.218829250702149 1 1
0.167679864056747 0.167512603560357 1 1
0.172460158970229 0.1722803884202 1 1
0.129101005435056 0.128973400475252 1 1
0.162064156664938 0.161897469878418 1 1
0.164536878210539 0.164368591381029 1 1
0.166755080199046 0.166609339318392 1 1
0.139035074228813 0.13888692188064 1 1
0.33130559486943 0.33095472770498 0 0
0.157600496603653 0.157437467000258 1 1
0.158943388921448 0.158782780005374 1 1
0.207157218425533 0.206966019475345 1 1
0.178181170118248 0.178004125570198 1 1
0.257786653644984 0.257494657897903 1 1
0.130644591532893 0.13049231909061 1 1
0.234899053761301 0.234682934943486 1 1
0.116315488058315 0.116187891422989 0 0
0.217921662799107 0.217685469407887 1 1
0.178687886711773 0.178526182528929 1 1
0.124297071227933 0.12418862220794 1 1
0.154750512317251 0.154579139537484 1 1
0.212034614901486 0.211840960832181 1 1
0.270439112016134 0.270148596462139 1 1
0.191917805620342 0.191742257123565 1 1
0.123795909782829 0.123668599808803 1 1
0.0818392785673891 0.0817820465727556 0 0
0.180927468475414 0.180728826910757 1 1
0.213518530402137 0.21328114334171 1 1
0.215559967927065 0.215324248006715 1 1
0.248047531616767 0.247787754100405 1 1
0.175068934784614 0.174878374370443 1 1
0.180149106922185 0.179960350429412 1 1
0.28069973517377 0.280430736101795 1 1
0.212233564364854 0.212031916025748 1 1
0.226117940657582 0.225906478934125 1 1
0.232223276871752 0.231979942473221 1 1
0.155317829880031 0.15515782010619 1 1
0.146901380768564 0.146759443229671 1 1
0.204922745388278 0.204700311040146 1 1
0.13184346434963 0.131726140992092 1 1
0.144461592951628 0.144306744004352 1 1
0.177708406617261 0.177529094397692 1 1
0.187137783848408 0.186959792651035 1 1
0.219502757859823 0.21927616349944 1 1
0.216534076928835 0.216337728821252 1 1
0.248706184671842 0.248452403102096 1 1
0.196945885355675 0.196745891750479 1 1
0.179106681690979 0.178947146494581 1 1
0.202983072441805 0.202784104180151 1 1
0.208283067129127 0.208077294369749 1 1
0.169998345287475 0.169823752976329 1 1
0.229318900804201 0.229054107414024 1 1
0.188228587756888 0.188041033099668 1 1
0.230061547333649 0.229815061766158 1 1
0.157011049099158 0.15683614656852 1 1
0.134082269698692 0.133941812900742 1 1
0.180608672367239 0.180388477203587 1 1
0.309465907401068 0.309127511345765 0 0
0.239429893085957 0.239178277730895 1 1
0.233904309377916 0.233680051899981 1 1
0.202204998130355 0.202026959281719 1 1
0.204875724037947 0.204677935553903 1 1
0.280942322904082 0.280661546121571 1 1
0.261104796724546 0.260835289545489 1 1
0.269051352476048 0.268729873958076 1 1
0.148292262170363 0.148141062955195 1 1
0.160036576554877 0.159876004355026 1 1
0.28428821144544 0.283982663277824 1 1
0.156269104976824 0.156076045916033 1 1
0.16367508244069 0.163516202088316 1 1
0.194504801882364 0.194299126888436 1 1
0.2655356044496 0.265253927049643 1 1
0.155055451620217 0.154894226050845 1 1
0.193317985192903 0.193105580475801 1 1
0.176076248664135 0.175905605163366 1 1
0.19721833751328 0.197025950160935 1 1
0.237022051262298 0.236759381757632 1 1
0.151048023143373 0.150875912838995 1 1
0.220892989839187 0.220651275752531 1 1
0.237773569420089 0.237520402954537 1 1
0.206070854778883 0.205892155097894 1 1
0.114798106741418 0.11468035780857 0 0
0.234467142521149 0.234239522799699 1 1
0.164412255069454 0.164260392775072 1 1
0.24080503832197 0.24058218649472 1 1
0.185705265654933 0.185532230323133 1 1
0.252160923316234 0.251901458614782 1 1
0.26133781594387 0.261098656763554 1 1
0.185765248416192 0.185576102809304 1 1
0.259294184657515 0.259026066885003 1 1
0.218622658589364 0.218408844656875 1 1
0.270881154813248 0.270587035845107 1 1
0.20550503058996 0.205323469960071 1 1
0.206760330373508 0.206546737300068 1 1
0.127416746187284 0.127320563653474 1 1
0.151213698260233 0.151052993233632 1 1
0.230052692366683 0.229815943273194 1 1
0.159006980731046 0.158853758736506 1 1
0.108585708706803 0.108502597752259 0 0
0.175421738927959 0.175235142445943 1 1
0.143148982208628 0.143004705665736 1 1
0.237508474432148 0.237276409231516 1 1
0.15935305650723 0.159194925621083 1 1
0.179041126472909 0.178858452594562 1 1
0.26213060332553 0.26184247604994 1 1
0.241138783534765 0.240891617844103 1 1
0.170185532236512 0.169989559486514 1 1
0.188273687343342 0.188089658081053 1 1
0.160947453777652 0.160769711976729 1 1
0.176967430909795 0.176785318719589 1 1
0.247168422426048 0.246888962870449 1 1
0.202727328384516 0.202553565484378 1 1
0.0983283812684494 0.0981988058628004 0 0
0.24420214479735 0.243954613562092 1 1
0.286355652122368 0.286036318852478 0 0
0.179684868796835 0.17952023813284 1 1
0.108106991796295 0.107996301368145 1 1
0.157811401584374 0.157651150879379 1 1
0.181903188236754 0.181729160863186 1 1
0.259198467391595 0.258937606315726 1 1
0.154953695414623 0.154799979673923 1 1
0.122655407035028 0.122529138460149 1 1
0.190493244303551 0.190314948146364 1 1
0.241279793826609 0.241065158245469 1 1
0.186009685193397 0.185799003832343 1 1
0.28092991926559 0.280658578430028 1 1
0.155082820729786 0.154911548420392 1 1
0.232334847566404 0.232094508565096 1 1
0.234914225190505 0.234655875198826 1 1
0.200970006145295 0.20076500206453 1 1
0.263952626349105 0.263643749127026 1 1
0.298478308310694 0.298163510830991 0 0
0.203194963763561 0.202981267174967 1 1
0.32144030511845 0.321106041892118 0 0
0.114899857743381 0.114787850829125 1 1
0.146244514995612 0.146100703141779 1 1
0.154241372483316 0.154085991916137 1 1
0.196130721997056 0.195935558667192 1 1
0.24128784018361 0.241046114917937 1 1
0.172043723902756 0.171863832812727 1 1
0.17341664920104 0.173265682922072 1 1
0.219841007977536 0.219614240521857 1 1
0.198671498886086 0.198456027237487 1 1
0.187140612858233 0.186950896059813 1 1
0.170375541736258 0.17018971577512 1 1
0.211470672801026 0.211259152667879 1 1
0.247215424842544 0.246958804144614 1 1
0.254883685814949 0.254649059245185 1 1
0.265518557177177 0.265253539427553 1 1
0.144542231441702 0.144364285057042 1 1
0.262354831878459 0.262094086638943 1 1
0.223532740271352 0.223319303994015 1 1
0.228358290923974 0.228141911303903 1 1
0.277881704491146 0.277579403975429 1 1
0.19578459339754 0.195590427637725 1 1
0.167347164056935 0.167152817806529 1 1
0.275473906104396 0.275180680351981 1 1
0.187785852454327 0.187582287245458 1 1
0.239814168152206 0.239566776644281 1 1
0.242202413464697 0.24196908126122 1 1
0.225468401748722 0.225257797621636 1 1
0.190990145783389 0.190804418955396 1 1
0.17480358312533 0.174643411949586 1 1
0.129040717021193 0.128922005789928 1 1
0.171001126672159 0.17081743896983 1 1
0.205231600896461 0.205013991310502 1 1
0.181997119952029 0.181808480425638 1 1
0.166794560861916 0.166618522759776 1 1
0.221790991700926 0.221552149819208 1 1
0.142816113002422 0.142663719194991 1 1
0.167751834537165 0.167584817056513 1 1
0.243362830435475 0.243108867678665 1 1
0.208916193578435 0.208732552844455 1 1
0.177331175583606 0.177168632320393 1 1
0.270088723044121 0.2697947107865 1 1
0.220861893920113 0.220617072432547 1 1
0.175846582810066 0.175659804473516 1 1
0.138690839838249 0.138535637285959 1 1
0.221691061671562 0.221440007208842 1 1
0.223429560047527 0.223216159907246 1 1
0.130982734517072 0.13082562847662 1 1
0.171299559955857 0.171128452548417 1 1
0.175986380726503 0.175833344139692 1 1
0.0887245185509989 0.0886512528308055 0 0
0.212131054369464 0.211919062848427 1 1
0.167091213879586 0.166926635495435 1 1
0.156991446844557 0.156832476387299 1 1
0.264478004377733 0.264213152383785 1 1
0.218345512785006 0.218143748794042 1 1
0.208774154097596 0.208553769770491 1 1
0.207474494118895 0.207266931451015 1 1
0.262090221531138 0.261784811450119 1 1
0.157903901506552 0.157756519538512 1 1
0.214091685173857 0.21388066760086 1 1
0.154278370626413 0.154133774907315 1 1
0.259600813845961 0.25932943690331 0 0
0.243292373059137 0.243042984343423 1 1
0.189525224428121 0.189330605262523 1 1
0.219213039023545 0.21897434506014 1 1
0.227688238264034 0.227471138050731 1 1
0.187909476326775 0.187714549072701 1 1
0.220248798769569 0.220003768914715 1 1
0.194534353779431 0.194352443752718 1 1
0.122422350560789 0.122299331783985 0 0
0.143679756405681 0.143540799749365 1 1
0.235758694652442 0.235505598712146 1 1
0.111576842347312 0.11145136038126 0 0
0.159887597812131 0.159728226817085 1 1
0.143037729298777 0.142905383258525 1 1
0.271419549116555 0.271145804909647 1 1
0.145498264560904 0.145342145907229 1 1
0.225209326802752 0.224987715032594 1 1
0.175434950339135 0.175253216249747 1 1
0.125661249521174 0.125525506387601 0 0
0.226186924354441 0.225956502676338 1 1
0.204500832968466 0.204286967009438 1 1
0.22745821384415 0.227244884679334 1 1
0.226434714911992 0.226190808546196 1 1
0.208126813838891 0.207896120690433 1 1
0.141249803322626 0.141087504314211 1 1
0.122311833120993 0.122183089610457 1 1
0.270889215408928 0.270601467826369 1 1
0.160572660666134 0.160407692812834 1 1
0.224753997168292 0.224511536912768 1 1
0.253360070310002 0.253129045754846 1 1
0.154019746380588 0.153884010949347 1 1
0.134407578435449 0.134276117807791 1 1
0.211033029131183 0.210831410227478 1 1
0.222757867860871 0.222503378912105 1 1
0.194739352358135 0.19454082253712 1 1
0.184593316491026 0.184433744326721 1 1
0.229798788828156 0.229567876557555 1 1
0.149482183003416 0.149337108226859 1 1
0.171825946455137 0.171682520890858 1 1
0.142720682844488 0.142565639029573 1 1
0.236924374217037 0.236680290501539 1 1
0.207656700806313 0.207433478502513 1 1
0.128554699422817 0.12842825804158 1 1
0.223161196539628 0.222923730136002 1 1
0.12630016573125 0.126194485283144 1 1
0.205424865151312 0.205195515569173 1 1
0.158944586315786 0.158784130176596 1 1
0.224589374447339 0.224355662204612 1 1
0.155268241889817 0.155088312598724 1 1
0.223545786471619 0.223302236113763 1 1
0.217978903686256 0.217749136365204 1 1
0.252813142698436 0.252527573134416 1 1
0.208284078007171 0.208049404243649 1 1
0.228821266812244 0.228578878110207 1 1
0.270903010711145 0.270637852917512 1 1
0.095099494769897 0.0950178302684006 1 1
0.230358337187696 0.230125284102262 1 1
0.231078793139995 0.230839809622939 1 1
0.188965992525993 0.188773176446753 1 1
0.166468859005848 0.166300363501665 1 1
0.126291476246077 0.126156769248528 1 1
0.220186101954298 0.219964739100051 1 1
0.240483742569944 0.240231287163362 1 1
0.173023768113285 0.17286513394102 1 1
0.208611200514901 0.208421933328882 1 1
0.188347205337032 0.188149096392684 1 1
0.256761218023538 0.256510122495684 1 1
0.205042033186772 0.204846460488626 1 1
0.255473808069701 0.255217140189153 1 1
0.131531002791663 0.131378647579351 1 1
0.21874347625165 0.218513017246579 1 1
0.135192437388506 0.135060356980115 0 0
0.203053222110635 0.202853203083144 1 1
0.147620569335576 0.147451246265794 1 1
0.135179805070732 0.135047213051856 1 1
0.212790647993462 0.212566459698367 1 1
0.2673935539746 0.267121634717742 1 1
0.0961154223101039 0.0960115903573728 0 0
0.213325442245447 0.213083277225078 1 1
0.213087803355989 0.212892297027301 1 1
0.126336841458669 0.126221274343083 1 1
0.150744818510565 0.150587110700074 1 1
0.15572104001144 0.15554341950248 1 1
0.162132221353725 0.161975821379396 1 1
0.133491480691717 0.133367547152175 1 1
0.189168985088421 0.188959800710677 1 1
0.154324965492146 0.154178281678405 1 1
0.149986392252785 0.149822795975639 1 1
0.198717765751536 0.198502249594712 1 1
0.183958154934659 0.183773572208463 1 1
0.138240374927897 0.138094701912469 1 1
0.210435144064198 0.210202386854775 1 1
0.246347439466796 0.24607974805579 1 1
0.172152502506922 0.171977843055161 1 1
0.0975721105854806 0.0974674793134609 0 0
0.201601134843899 0.201376041946252 1 1
0.331989694269312 0.331605651342669 0 0
0.255378425716564 0.255100750537657 1 1
0.226366073582804 0.226120142222305 1 1
0.287541806425643 0.287257116733431 1 1
0.196571415439824 0.196364533654373 1 1
0.196940914946958 0.196745798575318 1 1
0.178475528522479 0.178277579331905 1 1
0.141796595283113 0.141662963951276 1 1
0.205729945733682 0.205540672797962 1 1
0.280574861781543 0.280284635362562 0 0
0.223364280967615 0.223108478177052 1 1
0.145250901775132 0.145102871728979 1 1
0.226559390441518 0.226302094910742 1 1
0.227947544684983 0.227719804800438 1 1
0.203502692206681 0.203277214871624 1 1
0.222673833777258 0.222459624111533 1 1
0.222638533219505 0.222439679052114 1 1
0.169662875708905 0.169502177782744 1 1
0.237729117111161 0.237451722556383 1 1
0.171023246535862 0.170854658090748 1 1
0.203163209746048 0.202936232655155 1 1
0.258410684853799 0.25810297755067 1 1
0.155001153635861 0.154861133862789 1 1
0.326330581339793 0.32598455839447 0 0
0.173176367932171 0.173007290964525 1 1
0.184541626869435 0.184352062541369 1 1
0.192239930219044 0.192036980665546 1 1
0.143826309233732 0.14367248778966 1 1
0.272907624394726 0.272641547077154 0 0
0.254715498953775 0.254477631523133 1 1
0.248447403243283 0.248177413704613 1 1
0.24192960400282 0.241669683801785 1 1
0.243619666323439 0.243362706296612 1 1
0.207360048817638 0.207159898545338 1 1
0.169460611659251 0.169293460995366 1 1
0.179453941726383 0.179271933887588 1 1
0.227485115129563 0.227245712528594 1 1
0.193408535609741 0.193237836201074 1 1
0.212163357210246 0.211935971598036 1 1
0.219383093424543 0.219136285851901 1 1
0.260689775108365 0.260428766895149 1 1
0.106181994615723 0.106060890724212 1 1
0.148203667929021 0.148070986635824 1 1
0.179404422361884 0.179233238504536 1 1
0.143007112950839 0.142847643092376 1 1
0.110032106276614 0.109920337969725 0 0
0.149914416212248 0.149744129596253 1 1
0.246115159725182 0.245889768097749 1 1
0.176459874640913 0.176273575749573 1 1
0.183460069228169 0.183290584715874 1 1
0.110289339055103 0.110192382805614 0 0
0.19556193417418 0.195353665502742 1 1
0.189910944056405 0.189697362621788 1 1
0.262503018812307 0.262214327453059 1 1
0.197130720421303 0.196919257159957 1 1
0.188424983402154 0.188239186909515 1 1
0.216488863780175 0.216271518582774 1 1
0.179077326233514 0.178902703098555 1 1
0.20664264238662 0.206436336852414 1 1
0.172794489703122 0.172608049192366 1 1
0.196803314725193 0.196594548005779 1 1
0.261492656864797 0.261204307609598 1 1
0.159069865295833 0.158909211487857 1 1
0.180789462965921 0.180601926990212 1 1
0.190197974456009 0.189982555401709 1 1
0.148884644714221 0.148740274212662 1 1
0.219985839716474 0.219775503460685 1 1
0.187854371913323 0.187665609023357 1 1
0.225718736489709 0.22550906990299 1 1
0.13690768861301 0.136768093542933 1 1
0.127587583595642 0.127470483262267 1 1
0.304870418223773 0.304552707244713 0 0
0.260640703677482 0.260418588519232 1 1
0.202409782364264 0.202203663876137 1 1
0.192878633857178 0.192661601379917 1 1
0.232119724031298 0.231881337529632 1 1
0.183182903096973 0.182996565672398 1 1
0.183616683844548 0.183435029349634 1 1
0.242733758965749 0.242484839975463 1 1
0.182815993086169 0.182634591985858 1 1
0.168484633827602 0.168303934253256 1 1
0.255778870789684 0.255542492552889 1 1
0.119949679877917 0.119825384186349 1 1
0.079771960992269 0.0796962196593678 0 0
0.230371371639013 0.230118017445159 1 1
0.18249177714539 0.182306734865685 1 1
0.305374458105167 0.305020939161188 0 0
0.175938593600562 0.175752423433429 1 1
0.2423445095376 0.242086091315183 1 1
0.113056576368567 0.112954293867852 0 0
0.162988002628334 0.162837455117803 1 1
0.198982305376256 0.198745672909103 1 1
0.192795880652192 0.192610879962858 1 1
0.19277056078883 0.192578476780232 1 1
0.172059044130028 0.171901511913461 1 1
0.184138856848104 0.183946967245437 1 1
0.189535108418646 0.189305937775798 1 1
0.13437983946842 0.134240926601389 1 1
0.229447803005587 0.229241366119697 1 1
0.0957538399931011 0.0956609245864069 1 1
0.213806996186228 0.213616987174691 1 1
0.188797143134069 0.18858517457769 1 1
0.202738974572948 0.202539487643586 1 1
0.174845158622885 0.174684071598815 1 1
0.165607096825912 0.165441006698226 1 1
0.235073871263891 0.234813032589702 1 1
0.224066395659287 0.223853897945485 1 1
0.204634770224917 0.204429828942216 1 1
0.207033858477994 0.206830018777902 1 1
0.143640892684558 0.143494830315961 1 1
0.191361353389178 0.191170340234529 1 1
0.0942646331266843 0.0941570611100969 1 1
0.17093173249012 0.170749163060908 1 1
0.242906233627518 0.242643449288325 1 1
0.119582642852028 0.119446079441071 1 1
0.16900462682796 0.168851986910257 1 1
0.172764049948139 0.172588644225532 1 1
0.146478950365259 0.146324570582955 1 1
0.203206350943708 0.203003973798548 1 1
0.240744216960328 0.240498667441019 1 1
0.244921216955165 0.244703668073252 1 1
0.211532361302857 0.211326795223552 1 1
0.229379664703986 0.229159912122674 1 1
0.165853658990501 0.165692544920598 1 1
0.207527180890885 0.207309045738969 1 1
0.209023426316226 0.208803906637256 1 1
0.203504145094536 0.203303456397205 1 1
0.29637541029086 0.296063811537731 1 1
0.181794495928662 0.181611516740362 1 1
0.091086386982827 0.0909876794277924 0 0
0.187900609453259 0.18771810983157 1 1
0.189132471934073 0.188947171220005 1 1
0.208128454062472 0.207910773437456 1 1
0.252396827459752 0.252160390160948 1 1
0.23451737908275 0.234267962557631 1 1
0.168649753811439 0.16849124952917 1 1
0.23581539736547 0.235560803960215 1 1
0.219923963015393 0.219663308225527 1 1
0.210278270903106 0.210055483730456 1 1
0.147571555285133 0.147432294343077 1 1
0.202369140657755 0.202160880386262 1 1
0.20441300284592 0.204195565316397 1 1
0.158006924943306 0.157850014631982 1 1
0.227555493160282 0.227347349162043 1 1
0.215086865218167 0.214865490279928 1 1
0.260894523525701 0.260629962957416 1 1
0.180830447142559 0.18064814553614 1 1
0.15636180474571 0.156194282717065 1 1
0.199441177508224 0.199263605167134 1 1
0.26092333482345 0.260672846725762 1 1
0.218891722020797 0.21864553482299 1 1
0.132782854111756 0.132651100069337 1 1
0.223385287676653 0.223141701385303 1 1
0.123455769871939 0.123316179909243 1 1
0.160693196677432 0.160548536814287 1 1
0.244693731184272 0.244427711296381 1 1
0.212570941530068 0.212348146636667 1 1
0.174594506649808 0.174426476642678 1 1
0.209185345614405 0.208960349215084 1 1
0.264838789184089 0.264551719967704 1 1
0.208421726882688 0.208222661556028 1 1
0.200134434160851 0.19992826441932 1 1
0.179195587341169 0.179024835904806 1 1
0.191415657916723 0.191207956312561 1 1
0.236168417414895 0.235911267368413 1 1
0.0970558712049973 0.0969712897964121 1 1
0.215927565735931 0.215693965788747 1 1
0.223496896504013 0.223264932842812 1 1
0.237206903356556 0.23697186598573 1 1
0.236871342143884 0.236624091659377 1 1
0.213654394808684 0.213457741988835 1 1
0.256855992797146 0.256583151563348 1 1
0.216185519710463 0.215936042555699 1 1
0.222763608816792 0.222537391531884 1 1
0.294860213654722 0.294523624545262 1 1
0.180326826557203 0.180150793727271 1 1
0.147301979976539 0.147134054447269 1 1
0.137723073784105 0.137565100571531 1 1
0.235831198698757 0.235587044547382 1 1
0.175545930636002 0.175352130571832 1 1
0.204575424367394 0.204365491728447 1 1
0.231712398701166 0.231486401264703 1 1
0.201947720660095 0.201747381897273 1 1
0.330827947128253 0.330497278805581 0 0
0.190992806084944 0.190773437567344 1 1
0.101116575243807 0.100998331883226 0 0
0.268965697142358 0.268706974693484 1 1
0.175841072932697 0.175640058298965 1 1
0.106175408726785 0.106083259382807 0 0
0.255548976623673 0.25529231038985 1 1
0.266803226844969 0.266542918461832 1 1
0.213382465901849 0.213140572717516 1 1
0.188504437008924 0.188285965165031 1 1
0.21670414186996 0.216517358758738 1 1
0.229254168968658 0.228984935566971 1 1
0.152047995106244 0.151885528486458 1 1
0.192947879863322 0.192751257323015 1 1
0.229455567431372 0.229213364435567 1 1
0.168328772396459 0.168144026508098 1 1
0.239354032877278 0.239121937652869 1 1
0.181756955154505 0.181558156657921 1 1
0.188203202644359 0.18800252536395 1 1
0.208377483651489 0.208168119498229 1 1
0.248200862091554 0.2479544273641 1 1
0.200271240478001 0.200078906302989 1 1
0.235019286387207 0.234764978332404 1 1
0.293162932756223 0.292847344277534 0 0
0.160713587693598 0.160555211395546 1 1
0.256010899843023 0.255744494474061 1 1
0.192970545998893 0.192771801319987 1 1
0.163113539061523 0.16296042273394 1 1
0.207597663336711 0.207378180954821 1 1
0.126672961847168 0.126540683864585 1 1
0.242408827447505 0.242162220002074 1 1
0.128127096851923 0.127987941038156 1 1
0.213021195242192 0.21279244705091 1 1
0.171812432570853 0.171628071856763 1 1
0.244068311336894 0.243822020879991 1 1
0.249592745790642 0.249342365858477 1 1
0.228604597803862 0.228369584031644 1 1
0.320113512161286 0.319757329339101 0 0
0.233178278936435 0.232939066943101 1 1
0.138774381823136 0.138600691903758 1 1
0.17009160393456 0.169907592347866 1 1
0.248126165675886 0.247868156096529 1 1
0.243689190955542 0.243409140462557 1 1
0.172034333285699 0.171850098829797 1 1
0.249484483732397 0.249262396163328 1 1
0.223573335341785 0.223321148485217 1 1
0.20864137759104 0.208425859398083 1 1
0.215726178297001 0.215502683453472 1 1
0.148894706754942 0.14874662185233 1 1
0.122604756190086 0.122480926770939 1 1
0.222197403127363 0.221988026341453 1 1
0.2557550006337 0.255492249133001 1 1
0.161054957313189 0.16087382603218 1 1
0.246068190495258 0.245800852070925 1 1
0.190386573786022 0.190187381522405 1 1
0.166246300832457 0.166091742957663 1 1
0.197229737969038 0.197027853195842 1 1
0.206009318136068 0.20580895228025 1 1
0.235708171902483 0.235482830330745 1 1
0.229346422092572 0.229115284189453 1 1
0.207824027431019 0.207617830338092 1 1
0.173429305757066 0.173228743616541 1 1
0.166255431159062 0.16609680166969 1 1
0.230117097959099 0.229886128480703 1 1
0.194881489108337 0.194692210202047 1 1
0.166614154843312 0.166430528996988 1 1
0.180567155160572 0.18038799819434 1 1
0.259938947588404 0.259670371481025 1 1
0.179797591567039 0.179621169739399 1 1
0.198066350055958 0.19784626599544 1 1
0.148535962715146 0.148381062549009 1 1
0.122582977372403 0.122470510539681 1 1
0.183117558294143 0.182954007165138 1 1
0.226952761879506 0.226711063058014 1 1
0.227899740903607 0.227673518500384 1 1
0.235920838393079 0.235668558382826 1 1
0.20386743377521 0.203622706396775 1 1
0.148351599574198 0.148175156055465 1 1
0.173861019618636 0.173683725557971 1 1
0.252327396075851 0.252065417774519 1 1
0.144737606293036 0.144579987344415 1 1
0.145769325270444 0.145635485297594 1 1
0.278329539255726 0.278042359846292 1 1
0.105862662635035 0.105743437610603 0 0
0.276128797190579 0.275850619070371 1 1
0.231559947889687 0.231308205480754 1 1
0.277942581270941 0.277636927837474 1 1
0.163939368154818 0.1637953340836 1 1
0.163416697845724 0.163231178598786 1 1
0.215070950886958 0.214846819328309 1 1
0.140326519697412 0.140196617121308 1 1
0.162990688372118 0.162833770013412 1 1
0.158703691016186 0.158523916229885 1 1
0.221701118080562 0.221479048545439 1 1
0.165465142432702 0.165300042805874 1 1
0.213192825765208 0.212946446775767 1 1
0.176133618636596 0.175934528088414 1 1
0.203930194516009 0.203708053665779 1 1
0.113727211895531 0.113606322913952 1 1
0.140179458292002 0.140035903831265 1 1
0.270575085643219 0.2702926153413 1 1
0.246872068407473 0.246636411857817 1 1
0.191719125867811 0.191539188712418 1 1
0.271919492824419 0.271638697687656 1 1
0.157028368129539 0.156840529851316 1 1
0.234572086354202 0.234330601787637 1 1
0.163511840834987 0.163344228622482 1 1
0.217476622984377 0.217242944662453 1 1
0.224932621835916 0.224675998261359 1 1
0.129479873098565 0.129356293329444 1 1
0.149289122673513 0.149133472999956 1 1
0.221194852445472 0.220961139244672 1 1
0.226174122504215 0.22595558065272 1 1
0.18637442918175 0.186201094373137 1 1
0.206567289471653 0.206374359194944 1 1
0.234573848912178 0.234341274039151 1 1
0.212006266501861 0.211789043975323 1 1
0.141299651736561 0.141148239510572 1 1
0.197714667316781 0.197504105071117 1 1
0.34298384655583 0.342599583341678 0 0
0.207923193450836 0.20771741855116 1 1
0.198671737367902 0.198476280262546 1 1
0.226841305438485 0.226611021631618 1 1
0.253042268095584 0.252770876185669 1 1
0.20314617803415 0.20295387510137 1 1
0.253856882014249 0.25355625253376 1 1
0.21195857621793 0.211732475783769 1 1
0.113780115503848 0.113654983394177 0 0
0.185817275884747 0.185641296118896 1 1
0.224660483806974 0.224420587483988 1 1
0.215687783896433 0.215484117166407 1 1
0.174922045521807 0.174751949269247 1 1
0.257956768895028 0.257688725335626 1 1
0.135046540634335 0.134899174651467 1 1
0.287164428273946 0.286870379798217 1 1
0.164263870721432 0.164104290493979 1 1
0.190143094291976 0.189946711901343 1 1
0.177275876560269 0.177091257460843 1 1
0.120277485742794 0.120139876744326 0 0
0.200434933421491 0.200220067913206 1 1
0.171511648866071 0.171336739805001 1 1
0.175411258325507 0.175230880358859 1 1
0.106957560153759 0.106854380723149 0 0
0.151129853771683 0.150966471119075 1 1
0.138251161281313 0.138086716908156 1 1
0.261698756007032 0.26142709825103 1 1
0.130469664093603 0.130351226180904 1 1
0.199780427809408 0.199572075337438 1 1
0.208813945090749 0.20858720736543 1 1
0.1603504496896 0.160206757409241 1 1
0.193693173168791 0.193506982697175 1 1
0.253267246160106 0.253055748087453 1 1
0.225862991053369 0.225632082407846 1 1
0.235390325231894 0.235122866355266 1 1
0.204906506709201 0.204668725955417 1 1
0.219650297300729 0.219427227961503 1 1
0.112417749443188 0.112289039087596 1 1
0.172412686865089 0.172213394866957 1 1
0.185390718277627 0.185212589324954 1 1
0.149707281870079 0.149563286812172 1 1
0.201887122222356 0.201687412648191 1 1
0.248825662659015 0.248579094118024 1 1
0.114487149989359 0.114397688926023 1 1
0.198833437283262 0.198634694609362 1 1
0.189030738908403 0.188821336373376 1 1
0.276120181942309 0.275849399469098 1 1
0.220706598343545 0.22045534609016 1 1
0.218568034236446 0.218310590994303 1 1
0.222669460524268 0.222470712047292 1 1
0.234348027839915 0.234118584698337 1 1
0.220353376105299 0.22013485868325 1 1
0.0961162035791605 0.0960227262262778 0 0
0.155172337655108 0.155001734562348 1 1
0.162296577131415 0.162130981511679 1 1
0.270870909483327 0.27058435797002 1 1
0.203544251023435 0.203350363399846 1 1
0.249688110565787 0.249444057428901 1 1
0.147229266531912 0.147050343159413 1 1
0.130080706325925 0.129974207385955 1 1
0.197546026635235 0.197342141715738 1 1
0.209088720660238 0.208877776169965 1 1
0.221630675040252 0.221385473121429 1 1
0.245949520699945 0.245688040383632 1 1
0.166549659923697 0.166344938503234 1 1
0.171091499272024 0.17088201832064 1 1
0.247464266494988 0.247203326407535 1 1
0.215204866118638 0.214978966784871 1 1
0.301665826373652 0.301353549992646 1 1
0.180352423173795 0.180165041648249 1 1
0.145238566405405 0.145099199111417 1 1
0.179985580626684 0.179813445935074 1 1
0.201857610158117 0.201621633777842 1 1
0.13418860951714 0.134040226122237 1 1
0.182055357295926 0.18188307095331 1 1
0.135540159474259 0.135392723648209 1 1
0.244159880134919 0.243913813671167 1 1
0.205953730487251 0.205750357234566 1 1
0.265800343565398 0.265533615332995 1 1
0.143749749841628 0.1435873677808 1 1
0.173919541793521 0.173735059418912 1 1
0.270648806853468 0.270401352522393 1 1
0.217382358029573 0.217170968605388 1 1
0.170007006001568 0.169800683789091 1 1
0.185604484947085 0.185416313421006 1 1
0.279417681596543 0.279132262557477 1 1
0.104594914683441 0.104485028181492 1 1
0.180602400227417 0.180385450219829 1 1
0.119984565480081 0.119859817368644 0 0
0.214634423553515 0.214417861165428 1 1
0.157605118824154 0.157457342706699 1 1
0.20398342591432 0.203772667441283 1 1
0.172780572993213 0.172600686435032 1 1
0.109548135305948 0.109446327373464 1 1
0.197417066638344 0.197207837767592 1 1
0.184224038313565 0.184065489316754 1 1
0.175674372531206 0.175479819367679 1 1
0.192017039251362 0.19182894792777 1 1
0.185487670997391 0.185300758094715 1 1
0.191830998276143 0.191656618742293 1 1
0.232573882271765 0.232359090250312 1 1
0.201099791609653 0.200878345528644 1 1
0.186062485579103 0.185875526440459 1 1
0.248491683525975 0.248239109192667 1 1
0.179115859127953 0.178919560101959 1 1
0.244807059933754 0.244585235575168 1 1
0.239616650676518 0.239374450254497 1 1
0.161906381730175 0.161723740295264 1 1
0.217377817250828 0.217167799806652 1 1
0.23707681005427 0.236811835885863 1 1
0.288252652280946 0.287915647369594 1 1
0.255702729567774 0.25546067165613 1 1
0.187175263804598 0.186969652760877 1 1
0.169346405892153 0.169171677749739 1 1
0.17509624863342 0.174912219865726 1 1
0.196067545397137 0.19587300117679 1 1
0.179472208362313 0.179303001973962 1 1
0.236400316415729 0.236156790185721 1 1
0.183093307231443 0.182907412010059 1 1
0.177753486968635 0.177591557981285 1 1
0.165725177846122 0.165552058182307 1 1
0.219740439639044 0.219503210113467 1 1
0.242367029076599 0.242123563563991 1 1
0.156220592107879 0.156046485819364 1 1
0.240465523943184 0.240206226679537 1 1
0.190294110019829 0.190088234079039 1 1
0.225285089331785 0.225058844113107 1 1
0.187570191469526 0.187355401472448 1 1
0.178632343796916 0.178446651875501 1 1
0.131591966336486 0.131439297561096 1 1
0.222058358428395 0.221832597789864 1 1
0.277787944905839 0.277480376170179 1 1
0.134356177431517 0.134234218042619 1 1
0.200427289937265 0.200230847640984 1 1
0.207870017289586 0.207633344474875 1 1
0.223646401707046 0.223439155598029 1 1
0.150676526489113 0.15052719118747 1 1
0.223591296695192 0.223394395969701 1 1
0.246124282122427 0.245891434678373 1 1
0.220398488221284 0.220164263221908 1 1
0.154138808312462 0.153960603861222 1 1
0.190719616392001 0.190551593939059 1 1
0.200722612252639 0.200543870860406 1 1
0.178814408672782 0.178628987459329 1 1
0.196759350608006 0.196530153707809 1 1
0.249246681539496 0.248993450572892 1 1
0.2014592942026 0.201237007126845 1 1
0.2388794309815 0.238647393769751 1 1
0.232087064664926 0.23183350671277 1 1
0.198209690514932 0.198010569744102 1 1
0.210766279469717 0.210534615062606 1 1
0.162586159197622 0.162434960550455 1 1
0.258391271462045 0.258126502000036 1 1
0.275172445126581 0.274854408655333 1 1
0.179278848535508 0.179114899561643 1 1
0.187440770293426 0.187275233797547 1 1
0.143729071569641 0.143598908501104 1 1
0.140982337264481 0.140797466483229 1 1
0.0471221360842303 0.0470700178501317 0 0
0.210624391459045 0.21039553241156 1 1
0.267760026265082 0.267483868473057 1 1
0.178900329917407 0.178714425958865 1 1
0.186473751917509 0.186310010468659 1 1
0.191902050634875 0.191720457555849 1 1
0.161177634896305 0.161015743686131 1 1
0.227722009545073 0.227495617117044 1 1
0.224822870693572 0.22457590994458 1 1
0.204906765086854 0.204725883220785 1 1
0.178711793622129 0.178536780152036 1 1
0.198586857401025 0.198387499219555 1 1
0.183164825792123 0.182983713734777 1 1
0.291620063541226 0.29134040550893 0 0
0.200723020119671 0.200508565980915 1 1
0.251918607725153 0.251670007463424 1 1
0.235789832744924 0.235541994038811 1 1
0.269316505659917 0.269028081093998 1 1
0.216215232274901 0.215993279981302 1 1
0.131830380299498 0.13169030433419 1 1
0.225367870551682 0.225142806032702 1 1
0.232556646017513 0.232321971291478 1 1
0.161025610155395 0.160869551632352 1 1
0.259955476426595 0.259679076394064 1 1
0.153108857004038 0.152970772269489 1 1
0.148081624058248 0.147920849966472 1 1
0.220780765186526 0.220549630222821 1 1
0.221945305567785 0.221694039589713 1 1
0.210403142538773 0.210180626582384 1 1
0.198806667174154 0.198601537016559 1 1
0.234425837376703 0.234196708872366 1 1
0.192962180540252 0.192748510270881 1 1
0.206464939511653 0.206254921795574 1 1
0.248930142081916 0.248681719911517 1 1
0.161186298373443 0.161016021839409 1 1
0.173504876266923 0.173355557781137 1 1
0.220826426838979 0.220605717760992 1 1
0.231861553391868 0.231635781824077 1 1
0.160410509691879 0.16027048655172 1 1
0.233551734098491 0.233291457787077 1 1
0.277712269736049 0.277430037003195 1 1
0.157868190770505 0.15770564316303 1 1
0.175522552938931 0.175341159086546 1 1
0.209726356509285 0.209518059025476 1 1
0.243989068670002 0.243758468212316 1 1
0.158715751862411 0.158569422238287 1 1
0.25566593624387 0.255414676582553 1 1
0.17689035458394 0.176707024079433 1 1
0.164999668122365 0.164819139556797 1 1
0.239812557111033 0.239555654298754 1 1
0.210430485521089 0.210227641981905 1 1
0.121406637860915 0.12129142239301 0 0
0.203864388159813 0.203652130268329 1 1
0.249200823508931 0.248951968631495 1 1
0.138016996481789 0.137878789606086 1 1
0.19777124062053 0.197575693475584 1 1
0.188948439801324 0.188736311439558 1 1
0.150503046067993 0.150371122139952 1 1
0.166804942790175 0.166642603986233 1 1
0.179857138932307 0.179675713167242 1 1
0.223188238424334 0.222966772286699 1 1
0.1706405195406 0.170436239273277 1 1
0.194816611569986 0.194623679094782 1 1
0.253869663719562 0.253579171726942 1 1
0.219347141800075 0.219137064058877 1 1
0.162108211684117 0.161921032628087 1 1
0.213025176778626 0.212769796056864 1 1
0.223816257949422 0.223589524688753 1 1
0.148137175523151 0.147989641836087 1 1
0.146777920983952 0.146618113718409 1 1
0.255225673217947 0.254968273376112 1 1
0.0716213795723143 0.0715440847465894 0 0
0.208156257495592 0.207939041891847 1 1
0.227883787247061 0.227629624129257 1 1
0.315005616574064 0.31466337392342 0 0
0.188119842933221 0.1879230105411 1 1
0.166484953421869 0.166307296512458 1 1
0.168705665436442 0.168550853631364 1 1
0.170947036020218 0.170786843455344 1 1
0.189796656830771 0.189622812800591 1 1
0.242259419361261 0.242017205037189 1 1
0.163859373476566 0.163706170973594 1 1
0.202670353233722 0.202436162643419 1 1
0.14633033145573 0.146161434457873 1 1
0.236499254765492 0.236267074998154 1 1
0.246472657718779 0.246229935420655 1 1
0.210454868716167 0.210225382085612 1 1
0.26395819472024 0.263677650702879 1 1
0.0711672714232373 0.0710919283386834 0 0
0.181959225922789 0.18176447596155 1 1
0.191851280271008 0.191652884921889 1 1
0.245182674357623 0.24490754257025 1 1
0.273421804007057 0.273161006840146 1 1
0.211786776175131 0.211569602638121 1 1
0.175125933529188 0.174970438652709 1 1
0.140857124637347 0.140715399714497 1 1
0.164604122947685 0.164443924759143 1 1
0.168098582552815 0.167913968483264 1 1
0.262233804620299 0.261981449262554 1 1
0.138194344934259 0.138057714582958 1 1
0.182388460313032 0.182207331173039 1 1
0.228747935200258 0.228519790025414 1 1
0.268367019933629 0.268088313167039 1 1
0.256945343013394 0.256701605425184 1 1
0.231212848380903 0.230976921247427 1 1
0.260881541407765 0.260624034527326 1 1
0.243515909627037 0.243244180314674 1 1
0.171871884111803 0.171694426472695 1 1
0.224163359602558 0.22395127812339 1 1
0.178261020370967 0.178058516622564 1 1
0.238311437801516 0.238066357955278 1 1
0.169552012795046 0.169377679398109 1 1
0.198656453865747 0.198437821569429 1 1
0.27200265873763 0.271735329726702 1 1
0.162284699151933 0.162112364851469 1 1
0.22174143777565 0.221528160816878 1 1
0.113390742943285 0.113278790485639 0 0
0.159875805280978 0.159702000839824 1 1
0.307901119097571 0.307559216478002 0 0
0.13760112217829 0.137463054678176 1 1
0.134479604807879 0.134342265655975 1 1
0.158434226569365 0.158246774342566 1 1
0.116951997192109 0.116847822983032 1 1
0.176750417176065 0.176581115095518 1 1
0.26154860454207 0.261269046506831 1 1
0.185186487771297 0.184985545751147 1 1
0.118835420029377 0.118716343081865 1 1
0.126881714183558 0.126770045318131 1 1
0.233691425456444 0.233456335789248 1 1
0.24679567493622 0.246538973602324 1 1
0.223906182584842 0.223691351252763 1 1
0.206817114135047 0.206602215252285 1 1
0.186527367280381 0.186343043441374 1 1
0.24885378589467 0.248571792663257 1 1
0.170034229597814 0.169844157037925 1 1
0.207922954056519 0.207694870764436 1 1
0.191107680789848 0.190912812104326 1 1
0.219544759695939 0.219332857552303 1 1
0.141852496180671 0.141694943577373 1 1
0.210522360033019 0.210304935655402 1 1
0.107736881820325 0.10761997575151 1 1
0.253015916768271 0.252731601532739 1 1
0.163275592799168 0.163131349947215 1 1
0.162949812900418 0.162786284573654 1 1
0.22510873721999 0.224881015359616 1 1
0.11987384529528 0.119745505916636 1 1
0.31202206959983 0.31168226209759 0 0
0.129737709830525 0.129600963207566 1 1
0.184255609354028 0.184057426473398 1 1
0.18301063400259 0.182826884947289 1 1
0.243202297095575 0.242939695712499 1 1
0.188990835051772 0.188812669161835 1 1
0.204191307222488 0.203968257530768 1 1
0.200494506856327 0.200284389533728 1 1
0.18205679146651 0.181862629746342 1 1
0.316409645572279 0.316072726212754 0 0
0.201116252187614 0.200896452469347 1 1
0.118541046458325 0.118433478112082 1 1
0.187379380555541 0.187155991312234 1 1
0.241221738375536 0.240949706036219 1 1
0.186154521646951 0.185956989785756 1 1
0.124606087699431 0.124469778349851 1 1
0.166158497510988 0.165975098932643 1 1
0.203750647115065 0.203555214147712 1 1
0.265104247742223 0.264848204288855 1 1
0.149047517425024 0.148884645543374 1 1
0.15748828242984 0.157317721611536 1 1
0.155454437291159 0.155306961628345 1 1
0.175029585445821 0.1748660604281 1 1
0.240069386084755 0.239828742979544 1 1
0.152875567004945 0.152703028947586 1 1
0.181327428021973 0.181154319414149 1 1
0.174772177326371 0.174597722976071 1 1
0.134842173560248 0.134712505181305 1 1
0.171182987435635 0.171021868757347 1 1
0.111382234278564 0.111293495538064 0 0
0.154727339518371 0.154557766607859 1 1
0.160495731618145 0.160330118827933 1 1
0.17220793806944 0.172022741997849 1 1
0.212877396296079 0.212681732497217 1 1
0.23219761791911 0.231965821131462 1 1
0.226551167170527 0.226327420518893 1 1
0.170893442993748 0.170714762194025 1 1
0.182281727654358 0.182111691829323 1 1
0.237925857588667 0.237665226110224 1 1
0.224623617094064 0.224381661898638 1 1
0.217338935907658 0.217119086564311 1 1
0.230478702342848 0.230221750950821 1 1
0.252278201398369 0.252045100985155 1 1
0.21827126533914 0.218059710008188 1 1
0.178857933445788 0.178673741382901 1 1
0.219345199149252 0.219122248369702 1 1
0.220868125134952 0.220623216182385 1 1
0.216284723841879 0.216038710820229 1 1
0.155218615566156 0.155055309833688 1 1
0.256982390019497 0.256710969319348 1 1
0.276400106065368 0.276136449546891 1 1
0.223764987220259 0.223545421857789 1 1
0.258036625931039 0.257775011305975 1 1
0.212019352855426 0.211795702676137 1 1
0.110206487243145 0.110080270648982 0 0
0.268938589357754 0.268666945698894 1 1
0.231415309604377 0.231176346792103 1 1
0.213236531179205 0.212992716016344 1 1
0.105262487610307 0.105134895791633 0 0
0.187910547863566 0.187728540534475 1 1
0.177234420306594 0.177056908757279 1 1
0.209043798803614 0.208813427861274 1 1
0.254200509603495 0.253919425700681 1 1
0.244580359058841 0.244331767587599 1 1
0.243910264504637 0.243669550473164 1 1
0.193167983396233 0.192948546025133 1 1
0.21168538908069 0.211488057054763 1 1
0.223869779281629 0.223616812026335 1 1
0.210981423591899 0.210742847234076 1 1
0.122779981604717 0.122660013913943 1 1
0.215246451399342 0.215025421443273 1 1
0.243610278259052 0.243359355694836 1 1
0.222966011353318 0.222739933421353 1 1
0.224562188301511 0.224322791702143 1 1
0.202344836368967 0.202141550773689 1 1
0.0982025208073778 0.0981251320514049 0 0
0.275877733524909 0.275537654871553 0 0
0.245961336559935 0.245723185320447 1 1
0.132059349640362 0.131915847262908 1 1
0.190384325269406 0.190204378611817 1 1
0.157855065126311 0.157698709789892 1 1
0.239534129112579 0.239301129166805 1 1
0.199327795499364 0.199143759732351 1 1
0.177955742530934 0.177779688859661 1 1
0.176151223622488 0.175959609527978 1 1
0.23042472106375 0.230225284339335 1 1
0.174724117314077 0.17454310029594 1 1
0.139015573040045 0.138878415153831 1 1
0.203128449501736 0.202902707773047 1 1
0.24901413200186 0.248778381385337 1 1
0.167510116051796 0.167326863209664 1 1
0.221727018786441 0.221510409390161 1 1
0.240145386093735 0.239893585322448 1 1
0.108229993558101 0.108127264722667 0 0
0.242292044407706 0.242022400974405 1 1
0.161608390918368 0.161455563988157 1 1
0.264337141721554 0.264032061529106 1 1
0.185442278645525 0.185270947925628 1 1
0.169923012356665 0.169755615377666 1 1
0.28062447343471 0.280364954708008 1 1
0.220790118406019 0.220538001792376 1 1
0.201911624272234 0.201689130196573 1 1
0.157541954358589 0.157396158017737 1 1
0.189439598094243 0.189217896156118 1 1
0.163625374911182 0.163452849491272 1 1
0.184399461241081 0.184178079762679 1 1
0.179657478272815 0.179472950210791 1 1
0.102709182189656 0.102588142609011 1 1
0.188474458409078 0.188279465275435 1 1
0.129996324526352 0.129870802928686 1 1
0.205498530696802 0.205281828510713 1 1
0.15616198729663 0.15599422416746 1 1
0.209129300576509 0.208915993253626 1 1
0.118112278720392 0.118006313650346 1 1
0.261157174613257 0.260911541078685 1 1
0.293641512379624 0.293342251038618 0 0
0.127254111871834 0.127127149758521 0 0
0.264677381593932 0.264384879416082 1 1
0.194574536023414 0.194368484347446 1 1
0.196283030817766 0.196068062796631 1 1
0.198558228401406 0.198373612537771 1 1
0.204786155654324 0.204604324102536 1 1
0.22041188175602 0.220172366931685 1 1
0.120306601621149 0.120192048376643 0 0
0.33250443718146 0.332155512944544 0 0
0.232692190549689 0.232455157936593 1 1
0.194084912015984 0.19389803426091 1 1
0.184488711603671 0.184305253989149 1 1
0.19917297842451 0.198974622134082 1 1
0.275514354760303 0.275224055729756 1 1
0.293681149259124 0.293378855625276 0 1
0.233116290108014 0.232887982080985 1 1
0.280766105943578 0.280492564281211 1 1
0.193322239071708 0.193120317012323 1 1
0.209705470872843 0.209490115864479 1 1
0.242093125059677 0.241831678791922 1 1
0.252420832440303 0.252151274981919 1 1
0.271016879855544 0.27074841350918 1 1
0.224762205607543 0.224501732017497 1 1
0.199858576619254 0.199671546633063 1 1
0.150253551768982 0.150101510895462 1 1
0.20313536215529 0.202888780370398 1 1
0.226287086992888 0.226051715550202 1 1
0.271880881382598 0.271577605953168 1 1
0.0548843660430913 0.0548310918962251 0 0
0.246983120213981 0.246717273074635 1 1
0.213185181474672 0.212963327603779 1 1
0.183704869146484 0.183513506211983 1 1
0.186265616544078 0.18606626358679 1 1
0.224047616050497 0.223800328918274 1 1
0.181012059593563 0.180832554719291 1 1
0.170551309815228 0.17037112260512 1 1
0.250725497309618 0.250480023460951 1 1
0.238503744247252 0.238278352050043 1 1
0.247668272965328 0.24739759365974 1 1
0.24076644307953 0.240501187043977 1 1
0.167935957596322 0.16776220889207 1 1
0.144260133161121 0.14412189865614 1 1
0.244188257711199 0.243945299482147 1 1
0.146127796357223 0.145967425075362 1 1
0.284780646265205 0.284466342068243 1 1
0.131057273935634 0.130918682248611 1 1
0.206807949966182 0.206586993009255 1 1
0.191055646036616 0.190846720194137 1 1
0.213915254100986 0.213696680526347 1 1
0.239548114735956 0.239322706891714 1 1
0.24929832647538 0.249054551913892 1 1
0.137224018556773 0.137069573186445 1 1
0.253000524920168 0.252749994510239 1 1
0.293706638881115 0.293391172773744 0 0
0.181033917945635 0.180821511485767 1 1
0.247485502309941 0.247230721498937 1 1
0.287458713807301 0.287165126976256 1 1
0.351490921550903 0.351107584425921 0 0
0.145691473429776 0.145545847108083 1 1
0.216661805731968 0.216461737728058 1 1
0.200940687667143 0.200723150243215 1 1
0.156766105236334 0.156598945544529 1 1
0.25848953779059 0.258205070300671 1 1
0.15907758208281 0.158913448912811 1 1
0.231885103889128 0.231654014350262 1 1
0.244465029641566 0.244227910816482 1 1
0.216594497841114 0.216346159720138 1 1
0.213129586495598 0.212910544779455 1 1
0.138117060883854 0.13797925355957 1 1
0.21507633964964 0.214850888018942 1 1
0.201697964494094 0.201494014551119 1 1
0.200105670253184 0.199895179529754 1 1
0.284078116528184 0.283772127171106 1 1
0.268009318587957 0.267710117104673 1 1
0.242894205522837 0.242655923194199 1 1
0.240364619021897 0.240129397159461 1 1
0.145909849551968 0.145753661735137 1 1
0.278746165428216 0.278446869172146 0 0
0.201149732194841 0.200935225344426 1 1
0.246601393792219 0.246344754423797 1 1
0.225753605421519 0.225533045121152 1 1
0.109633056621178 0.109522642336889 0 0
0.152857981030609 0.152684397320777 1 1
0.249403849847119 0.249112009511372 1 1
0.216533711249896 0.216301299790238 1 1
0.315709719699991 0.315410379264095 0 0
0.243442615326447 0.24320181253151 1 1
0.146933366576936 0.146775201598619 1 1
0.179306322427364 0.17911336091022 1 1
0.207145902076591 0.206937389286857 1 1
0.233969844977935 0.233756365804827 1 1
0.218596263409466 0.218399682084761 1 1
0.157014375674654 0.156841321834198 1 1
0.187561801071277 0.187392340565412 1 1
0.188273744199227 0.188075732216091 1 1
0.274334454762664 0.274055389826437 1 1
0.192002586353578 0.191807126359755 1 1
0.161103519367513 0.160949840695435 1 1
0.208653750262706 0.208449376086288 1 1
0.152979415897932 0.152832016413493 1 1
0.173437909786562 0.173267098045761 1 1
0.202951166762287 0.202734739161003 1 1
0.188565100029937 0.188379219320893 1 1
0.153433635354849 0.153246131719283 1 1
0.103897439391114 0.103786421282423 1 1
0.173781444205637 0.173613459795909 1 1
0.185040289666411 0.184852230492148 1 1
0.172456745448157 0.172275317213644 1 1
0.299867031044263 0.299562410333704 0 0
0.169900132917961 0.169697679509699 1 1
0.167073522460868 0.166883693824158 1 1
0.183712321064779 0.183508975490784 1 1
0.101982694527226 0.101869153634829 0 0
0.231312733013715 0.231054819117809 1 1
0.213123035423481 0.212886132643337 1 1
0.254781002805747 0.254508798783398 1 1
0.148477412957189 0.148328355774017 1 1
0.214678143484333 0.214446183457452 1 1
0.159534682079198 0.159383757943717 1 1
0.235572109841944 0.235308030843244 1 1
0.214928445206048 0.214713068804948 1 1
0.178824322326233 0.178644587963835 1 1
0.200917869611469 0.200684944657983 1 1
0.17234633013758 0.172169684171421 1 1
0.121064421738095 0.120928646833412 1 1
0.203518802588589 0.203302760190441 1 1
0.239315427153991 0.239072786725339 1 1
0.19555612728992 0.195349964356234 1 1
0.284670694993095 0.284355433640126 1 1
0.263937456948216 0.263678079263656 1 1
0.2105697534123 0.21034230232946 1 1
0.263683565633781 0.263402491957502 1 1
0.218119684167963 0.217904022038364 1 1
0.134823794948581 0.134676183968875 1 1
0.206691704773775 0.20647134097704 1 1
0.197749817037623 0.197539869207567 1 1
0.141628118838744 0.141435702285695 1 1
0.131889733577866 0.131743057781773 1 1
0.194926572835662 0.194721068937444 1 1
0.229020085531392 0.228796703813591 1 1
0.248471542537448 0.248223210745678 1 1
0.296925641917802 0.296613917000775 0 0
0.271017698242368 0.270761216164057 0 0
0.181550683195909 0.181337508426955 1 1
0.237033422125076 0.236746799936738 1 1
0.249675272948074 0.249384847286668 1 1
0.202254211236279 0.202039849422408 1 1
0.232286141308675 0.232023136316312 1 1
0.180020218407404 0.179850488355891 1 1
0.203744869010305 0.203512885961257 1 1
0.257410030859272 0.257131222893545 1 1
0.175865558233964 0.175690397579647 1 1
0.190521246442789 0.190309205811444 1 1
0.128173312363649 0.128042189553234 1 1
0.199324748781265 0.199111208335922 1 1
0.218720555704656 0.218500203451556 1 1
0.208553604376703 0.208338085658431 1 1
0.215513419044341 0.215298030895808 1 1
0.144274970020776 0.144114376979836 1 1
0.132516245506213 0.132388022069696 1 1
0.146779950721529 0.146643611309652 1 1
0.223739532974202 0.223453039061652 1 1
0.187859636075902 0.187693807173744 1 1
0.183928571714567 0.183758392017589 1 1
0.218782853789466 0.218547751570285 1 1
0.176162731111069 0.175973811278538 1 1
0.235910389674031 0.235674532713512 1 1
0.230874638851048 0.230648223231276 1 1
0.21602088667272 0.215806007553563 1 1
0.203630327229655 0.203386621432269 1 1
0.16888350139364 0.168706048948524 1 1
0.24731085331046 0.247059963806787 1 1
0.169376259282006 0.169201794847249 1 1
0.185120619416552 0.18490731295187 1 1
0.216430086202379 0.216210010586616 1 1
0.238057826418961 0.237822131107499 1 1
0.170718563421738 0.17051844491372 1 1
0.216814554196936 0.216613161637823 1 1
0.171757309377267 0.171576025077141 1 1
0.12695624293244 0.126842775051943 1 1
0.276296365102329 0.276011356117318 1 1
0.146045569768138 0.145895071072846 1 1
0.242370453801888 0.242091460031433 1 1
0.186921531627323 0.186722705935567 1 1
0.256703913565352 0.256431355747958 1 1
0.246781286936543 0.246523240499994 1 1
0.154487894959815 0.154326361802088 1 1
0.167702158649143 0.167530735712861 1 1
0.199481314296628 0.199300597588732 1 1
0.174656014357061 0.174474863121722 1 1
0.1973807075626 0.197203701726623 1 1
0.195802199276995 0.195600877522857 1 1
0.174151049461844 0.173964506846139 1 1
0.199071468958792 0.198851706387875 1 1
0.19473746546472 0.194534428806752 1 1
0.208785860178311 0.208586605628217 1 1
0.246109726783817 0.24584595228508 1 1
0.171261020580777 0.171117652245615 1 1
0.128871943958564 0.128732024260462 0 0
0.181828407454881 0.181651127709873 1 1
0.18472218899106 0.184546474959091 1 1
0.164225752580851 0.164051317937066 1 1
0.224208850001245 0.223969915073856 1 1
0.100354266092893 0.100269283613777 1 0
0.217441986332903 0.217231832210345 1 1
0.218763363358369 0.218485393922893 1 1
0.187096067415316 0.186876651127062 1 1
0.123274379865003 0.123152696616218 1 1
0.175409611768427 0.175202630071724 1 1
0.178234420092306 0.178049563337671 1 1
0.230163685978609 0.229915155920386 1 1
0.212370291697554 0.212155742288419 1 1
0.210286707552836 0.210085809000178 1 1
0.183844669229255 0.183684432488042 1 1
0.132918901784951 0.132791823230152 1 1
0.229731545770998 0.229479319536871 1 1
0.195602810212006 0.195387353065414 1 1
0.270390642257083 0.270151043859193 1 1
0.282010719231021 0.28170806595906 1 1
0.171935594245241 0.171748193141637 1 1
0.244102039458693 0.243846396840539 1 1
0.213616348838133 0.213399501746848 1 1
0.171152926777446 0.170969028289507 1 1
0.165610072904963 0.165425021742826 1 1
0.192630641700469 0.192408884324735 1 1
0.218681865658928 0.218465705758936 1 1
0.154732827508988 0.154569347824266 1 1
0.246585144435035 0.24630697073771 1 1
0.183658051297947 0.183476473914028 1 1
0.172371031998426 0.172193733675197 1 1
0.11517035330783 0.115071800682852 1 1
0.194417300853448 0.194219234668575 1 1
0.217313291304984 0.217079927505159 1 1
0.0870593122327855 0.0869660832743186 0 0
0.161385315762296 0.161237124990275 1 1
0.159302828558831 0.159151753455965 1 1
0.216157770504288 0.215968638922075 1 1
0.217828097406352 0.217633784850148 1 1
0.182335395924857 0.182129505330596 1 1
0.218371538705156 0.218150291000979 1 1
0.217333546437094 0.217095618213151 1 1
0.19565237591951 0.195471204259471 1 1
0.237984580703162 0.237758845794401 1 1
0.233039433287891 0.23278866021794 1 1
0.237627046520295 0.23737413173624 1 1
0.155032573493011 0.154872704249168 1 1
0.21059438542002 0.210392104350324 1 1
0.237500972478885 0.237264106606023 1 1
0.189766296165476 0.189596341364888 1 1
0.170349766007464 0.170168093702199 1 1
0.0557498835124407 0.055681145775352 0 0
0.201469906101388 0.201255546691367 1 1
0.275797071904534 0.275532775429727 1 1
0.26558360249647 0.265314185057404 1 1
0.268874179850841 0.268596210249839 1 1
0.248476722901296 0.24821283663782 1 1
0.212380726237861 0.212157885226573 1 1
0.190835098960396 0.190642095875757 1 1
0.1873123047793 0.187092198008956 1 1
0.267991286186303 0.267715221833299 1 1
0.168132938384622 0.16795003288339 1 1
0.168203280444811 0.168016936831151 1 1
0.135439937390566 0.135284316845083 1 1
0.215379128221628 0.215160218527688 1 1
0.215508531672837 0.215289309908838 1 1
0.231025093238622 0.230788957151858 1 1
0.321864517253018 0.321518598038566 0 0
0.240123909387111 0.239877873379463 1 1
0.171229658981433 0.171047672655272 1 1
0.197556902267376 0.197353416589323 1 1
0.253489502409088 0.253239220115175 1 1
0.210485164334098 0.210251747481136 1 1
0.236229728245111 0.235982219904982 1 1
0.135654816037773 0.135520842017789 1 1
0.237581642444356 0.237338750909105 1 1
0.202779249189002 0.20255149665881 1 1
0.163471251469853 0.163300855071503 1 1
0.206563507759828 0.206356008604658 1 1
0.206164441768246 0.205949236336841 1 1
0.179862802890594 0.179651278910576 1 1
0.201723254706844 0.201537189259734 1 1
0.185891838288742 0.185710367421215 1 1
0.147824736791303 0.147682741864166 1 1
0.17478640632786 0.174636073943064 1 1
0.156417369819763 0.156255264460992 1 1
0.190639874583189 0.190443230486302 1 1
0.183929164428644 0.183732537606437 1 1
0.199269307464526 0.199040659394479 1 1
0.127777062602254 0.127636891831931 1 1
0.299288563534122 0.298978969033705 1 1
0.235681519541258 0.235446114857233 1 1
0.24904515052732 0.248794161331315 1 1
0.138852102483972 0.138697957815536 1 1
0.170904694353411 0.170744093207624 1 1
0.205042334349523 0.204833873104844 1 1
0.159525027829283 0.159362969115027 1 1
0.190149529504398 0.189939950045777 1 1
0.242343874530216 0.242103127950409 1 1
0.15680613339762 0.156629785301959 1 1
0.199697682244984 0.199496041758938 1 1
0.238229514975693 0.237994370027685 1 1
0.221689274993716 0.221456605586523 1 1
0.22212269478531 0.221920032592946 1 1
0.231713364963481 0.231473739087166 1 1
0.224623113230034 0.224391147267415 1 1
0.174208162473876 0.174031696885997 1 1
0.0704043511523007 0.0703252321505316 0 0
0.174924408505301 0.174719427583346 1 1
0.25049363733218 0.250220205444035 1 1
0.17547851317371 0.175287521422853 1 1
0.235266355339905 0.235030423059758 1 1
0.186970921130695 0.186780287706307 1 1
0.166418115714718 0.16625497811119 1 1
0.199733661013589 0.199531641254776 1 1
0.124262309898366 0.124117403746117 1 1
0.189824368796192 0.189623590846604 1 1
0.253421035781802 0.253171945270888 1 1
0.203392820035743 0.203190400007576 1 1
0.283590939315475 0.283296474935517 1 1
0.182312150097987 0.182127274575479 1 1
0.29276915207657 0.292467708066127 0 0
0.13665522617754 0.136512952312671 1 1
0.12027038983951 0.12018130624972 1 1
0.229622578395492 0.22939751457192 1 1
0.216209986584049 0.216001150174938 1 1
0.116027171483665 0.11589382997672 1 1
0.243074859273745 0.242825144358806 1 1
0.172862589259029 0.172684090514132 1 1
0.164437270237244 0.164291175872524 1 1
0.19766156412951 0.19743849008164 1 1
0.174066551101913 0.173904703919482 1 1
0.158926663477371 0.158777551542543 1 1
0.203586239034229 0.203355885573828 1 1
0.128395039955017 0.128258303938597 1 1
0.208374385192098 0.208165289469395 1 1
0.180376941353776 0.180159514939867 1 1
0.197940295340581 0.197737062212786 1 1
0.150739831179492 0.150574155935622 1 1
0.184931131783932 0.184747755812268 1 1
0.130007508153248 0.129861323988361 1 1
0.167792281474999 0.167623508441266 1 1
0.146043947693003 0.14587488441353 1 1
0.110958386106297 0.11084421029252 1 1
0.225389511109392 0.225157218819726 1 1
0.191320867729213 0.191124752964074 1 1
0.174747636858936 0.17457228605637 1 1
0.21739604437521 0.217175355542233 1 1
0.20876203374422 0.208558997084714 1 1
0.179138996920514 0.1789568371273 1 1
0.127743790426442 0.127613627906408 1 1
0.261099415290879 0.260817676326322 1 1
0.253244512745579 0.252943082182798 1 1
0.15910304480161 0.158938100684372 1 1
0.140421802581256 0.140285297530298 1 1
0.21488613815399 0.214665749953571 1 1
0.21666857077553 0.21644032350396 1 1
0.180266650282055 0.180083684351397 1 1
0.0820913080881645 0.0820335727536425 0 0
0.236744717277848 0.236520586900184 1 1
0.19753263159271 0.197310733149872 1 1
0.251956559517334 0.251694259116677 1 1
0.185370530191531 0.185187658030909 1 1
0.221391913436624 0.221153980830167 1 1
0.173465437030638 0.173272033810489 1 1
0.312770733969754 0.312455924030758 0 0
0.23820901224672 0.237940365216597 1 1
0.219136630766565 0.21892924590909 1 1
0.240571436455579 0.240280309839206 1 1
0.192835966730368 0.192619439526958 1 1
0.222952910387616 0.222706266626724 1 1
0.277093300050432 0.276822311077764 1 1
0.18960079262969 0.189400730834518 1 1
0.181322730816029 0.181138932143392 1 1
0.260422752705832 0.260160893166555 1 1
0.13599751870404 0.13586846103971 1 1
0.283035573381449 0.282737253207625 1 1
0.228927406400459 0.22868905211838 1 1
0.213716384178203 0.213481164497432 1 1
0.0971610338090315 0.0970773469083805 0 0
0.212077605812907 0.211862110157717 1 1
0.164600798744783 0.164420175526021 1 1
0.294197779130927 0.293899484654125 1 1
0.212859996371974 0.212608486533159 1 1
0.24777550269312 0.247539865573812 1 1
0.239657714747822 0.239422934538909 1 1
0.251790911585293 0.25152691929557 1 1
0.118473586028786 0.118365848869112 1 1
0.196660047467455 0.196465289863843 1 1
0.180473213204584 0.180272643467841 1 1
0.26704195143508 0.266776125751913 0 0
0.195669613014211 0.19546750494648 1 1
0.276514622998154 0.276222966690877 1 1
0.210071565060761 0.209845570220699 1 1
0.223635741594422 0.223398569768945 1 1
0.156330209656 0.156167244481578 1 1
0.136780113526007 0.136626580981191 1 1
0.15663382799808 0.156484152261136 1 1
0.23475966469817 0.234506206327446 1 1
0.18036250423865 0.180175780767158 1 1
0.243591305628774 0.243356173583448 1 1
0.139478057493985 0.139321224543024 1 1
0.137805230285426 0.13765913586927 1 1
0.0821371994047373 0.0820584145516423 0 0
0.16773811571308 0.167542106899805 1 1
0.23204792065594 0.231815452982062 1 1
0.140697211741227 0.140549112988061 1 1
0.156606088061433 0.156426538119803 1 1
0.14155470981399 0.141418815022169 1 1
0.175471605705815 0.175284294435283 1 1
0.257691559376813 0.257462801013263 1 1
0.216562337689695 0.216338924884699 1 1
0.142147846178783 0.141994816780207 1 1
0.187197283086381 0.187013152849129 1 1
0.209074617315546 0.208866452435735 1 1
0.214833757153514 0.214608321162036 1 1
0.223544647565371 0.223296508101461 1 1
0.239703289572984 0.239441152859523 1 1
0.286284069648745 0.285978399198622 1 1
0.0943892332970487 0.0942942194469776 0 0
0.222913292382839 0.222673722868399 1 1
0.254305224768724 0.254036899063765 1 1
0.217399486563869 0.217184621899165 1 1
0.210123653138064 0.209907328238014 1 1
0.218624679395888 0.218411756969993 1 1
0.120351172176748 0.120231191535859 1 1
0.200909731242481 0.200719046260919 1 1
0.111374016490122 0.111249225148855 0 0
0.21194115052373 0.211725216399593 1 1
0.192767692070706 0.192563817914903 1 1
0.267391897370083 0.26710248717097 1 1
0.197404940961113 0.19719208375681 1 1
0.17785431947917 0.17766935783916 1 1
0.238307527146573 0.23805201268046 1 1
0.135243553832051 0.135109482537119 1 1
0.202283342950757 0.202057469342154 1 1
0.141564508209044 0.141404475722232 1 1
0.196076660633591 0.195854521766878 1 1
0.194864858726367 0.194652376070666 1 1
0.253582226785049 0.253329967817226 1 1
0.155153758993723 0.155002004557413 1 1
0.183813459874347 0.183634492322124 1 1
0.301828253162024 0.301506682991625 0 0
0.116885142062132 0.116759158215464 1 1
0.240053095526535 0.239843222514865 1 1
0.257836232639453 0.25757827544064 1 1
0.201068322961003 0.200851456108809 1 1
0.185650850636535 0.18546723957111 1 1
0.304661279446026 0.304350042296069 1 1
0.22973498726022 0.229486606944198 1 1
0.234683020785766 0.234425439544961 1 1
0.239869216598283 0.239624421367041 1 1
0.199380348053226 0.199177559818724 1 1
0.265881990981646 0.265602014820351 1 1
0.202754078937441 0.202544001598564 1 1
0.293101468083211 0.292784099177031 0 0
0.271031825957108 0.270760098241653 1 1
0.24281690226775 0.242583914950623 1 1
0.120880349753584 0.120768473881458 0 0
0.217319256200408 0.217114506834183 1 1
0.175346307711795 0.175190013653306 1 1
0.122956158036384 0.12283717023146 1 1
0.212465234083354 0.212254372172517 1 1
0.166743198249324 0.166561539906774 1 1
0.201498598930597 0.201292929701134 1 1
0.246477562520951 0.246251489276825 1 1
0.21696431339854 0.216729182063001 1 1
0.170571579891721 0.170378968121014 1 1
0.208565897263309 0.208339243262795 1 1
0.168300417509432 0.168147509579114 1 1
0.23142329171699 0.231187337509604 1 1
0.195854927407662 0.195627274986868 1 1
0.266338463730026 0.266058687166927 1 1
0.175436925385671 0.175244829351405 1 1
0.107493062501856 0.107387141164822 0 0
0.177653030906961 0.177494634748603 1 1
0.236490649470333 0.236251437403464 1 1
0.181038583477835 0.180859565058142 1 1
0.18510901471994 0.184905815529442 1 1
0.174868953685608 0.174688180403299 1 1
0.185867296989007 0.185696971080717 1 1
0.106800787537046 0.106680144457391 0 0
0.182298212359602 0.182112508927676 1 1
0.169941290535169 0.169783102690783 1 1
0.208240805394922 0.20803177323329 1 1
0.255588980729185 0.255329935662583 1 1
0.243108436762235 0.242849732019204 1 1
0.243474645122478 0.243200806790102 1 1
0.142138262294483 0.141980045455597 1 1
0.195743124317328 0.195570829471951 1 1
0.250270169434349 0.250011013991742 1 1
0.226225711197722 0.225994808557408 1 1
0.21371472726981 0.213516086230222 1 1
0.156102181918575 0.155938936597881 1 1
0.202150522473235 0.201950312497632 1 1
0.221827842611609 0.221586696948612 1 1
0.183578225877057 0.183407028659859 1 1
0.221761809357698 0.221554563784309 1 1
0.172148322963024 0.171951147911205 1 1
0.18512520198979 0.184946788202095 1 1
0.193649330350397 0.193431693531116 1 1
0.252451805420705 0.252191055002778 1 1
0.211037767220204 0.210820995630069 1 1
0.289979544117437 0.28967106131272 0 0
0.147261345747963 0.147107332630841 1 1
0.151074388766924 0.150895391048047 1 1
0.100486901903542 0.100385179541471 1 1
0.154099159635699 0.153929119718212 1 1
0.0944442865509126 0.0943498784433436 0 0
0.189905999632533 0.189716355748639 1 1
0.175777399943548 0.175599483399849 1 1
0.263162468941864 0.262912367026565 1 1
0.260681855019909 0.260417471875631 1 1
0.176062996664326 0.175871119606378 1 1
0.199003134525279 0.198815328073574 1 1
0.151948340167082 0.15180769165383 1 1
0.163646809781611 0.163462376131782 1 1
0.153578701439784 0.15342320186029 1 1
0.191860165390376 0.19164434739587 1 1
0.196454905308197 0.196251113037415 1 1
0.251252580061319 0.251018987183936 1 1
0.142035203736881 0.141882809671632 1 1
0.202386814868307 0.20219388441342 1 1
0.17685934051012 0.176677618225451 1 1
0.1595283923791 0.159364192931718 1 1
0.237355522199084 0.237132100859174 1 1
0.199982100140321 0.199773369812379 1 1
0.163880187095044 0.163737609563447 1 1
0.205138946164614 0.204934176457414 1 1
0.209886006144993 0.209657801957701 1 1
0.193331242788002 0.193126841369548 1 1
0.302827892072424 0.302526563852924 0 0
0.174415406461868 0.174257867587081 1 1
0.206303075285335 0.206102095086037 1 1
0.254881183907475 0.254591349650211 1 1
0.134029803179411 0.133892706172169 1 1
0.15434024219167 0.154156131590132 1 1
0.170151876440995 0.169983086440229 1 1
0.185477328016898 0.185306845880842 1 1
0.191188217787048 0.190994428372397 1 1
0.234991059419585 0.234751555175386 1 1
0.180896034020765 0.180703964818631 1 1
0.193897985970914 0.193677397922656 1 1
0.295125065162413 0.294819665365468 0 0
0.249002755305797 0.248738723637878 1 1
0.168956208433925 0.168794359114721 1 1
0.193639173616161 0.193441468332832 1 1
0.172216386397441 0.172040755460316 1 1
0.198326848679509 0.198130857364094 1 1
0.200768259574824 0.200589074129935 1 1
0.18061389752857 0.180427708502956 1 1
0.233529768040148 0.233296385469282 1 1
0.14007681456015 0.139936879055545 1 1
0.27319134842202 0.272915441168397 1 1
0.266097613579375 0.265781544666126 1 1
0.163232802479271 0.163060615240023 1 1
0.207805347794273 0.20759833443189 1 1
0.178066917786761 0.177874703324358 1 1
0.200151695230261 0.199920334236931 1 1
0.141564525867867 0.141428371581755 1 1
0.235136107413105 0.234868927360313 1 1
0.200948699551116 0.200749146813402 1 1
0.13880459378736 0.13864694062066 1 1
0.211465938458469 0.211245076563479 1 1
0.212814391950471 0.212587257230453 1 1
0.180919363980665 0.180740113592544 1 1
0.0766287387321935 0.0765249364727355 0 0
0.221066798450803 0.220850093394994 1 1
0.227609297387841 0.227371081968804 1 1
0.28008833478439 0.279831695863189 1 1
0.211722401254333 0.211512853440865 1 1
0.21787225660158 0.217657427700511 1 1
0.162134204729785 0.161980707399047 1 1
0.236144092581195 0.235866792444227 1 1
0.174261140055266 0.174085315206188 1 1
0.153971110008415 0.153792915346642 1 1
0.26451823156459 0.264256155171703 0 0
0.231365633376573 0.231127189780498 1 1
0.147360725781587 0.14720668772078 1 1
0.177570201222483 0.177387654433585 1 1
0.194975906624499 0.194746853112811 1 1
0.270280289665788 0.269994787071673 1 1
0.229635453161282 0.229385844206309 1 1
0.192491064519986 0.192287081711192 1 1
0.229473878450036 0.229254635066119 1 1
0.239690983831425 0.239431453172927 1 1
0.251165300330196 0.250918695973957 1 1
0.209298732057878 0.209083615552769 1 1
0.201327695661386 0.201113717489822 1 1
0.198745909583791 0.19854231500119 1 1
0.168409509936683 0.168242375743376 1 1
0.158875153387841 0.158704052600849 1 1
0.257707222476496 0.257438017989873 1 1
0.207779871739089 0.207551359122465 1 1
0.216320057731378 0.216074979740936 1 1
0.191468787530537 0.191291206732093 1 1
0.277625923991761 0.277334404062973 1 1
0.208006002261891 0.207808583343839 1 1
0.190054658072366 0.189863113403084 1 1
0.138381606745527 0.138234566939693 1 1
0.220906053249506 0.220674650408671 1 1
0.250347954209799 0.250107430164887 1 1
0.240747130685075 0.240495079323289 1 1
0.204140148597536 0.20394328032951 1 1
0.251340445195615 0.251084391749436 1 1
0.110220359485932 0.110090328596029 1 1
0.258829051814231 0.258553067764749 1 1
0.247100238045676 0.246832850327906 1 1
0.232048269626424 0.23180807170059 1 1
0.0883276813831731 0.088251609220857 0 0
0.282114138854583 0.281804995294068 0 0
0.26633397217254 0.266062849056079 0 0
0.287156059248198 0.286886489065505 1 1
0.248311105909808 0.248054483281848 1 1
0.158350311289953 0.158193503132746 1 1
0.253354412075024 0.253077871045498 1 1
0.203299333482608 0.203105841639322 1 1
0.270721159886623 0.270419199202561 1 1
0.232211260942281 0.231963347234634 1 1
0.237461509962468 0.23722521594681 1 1
0.0978849842672118 0.0978102156190073 1 1
0.167304105578731 0.167117673209608 1 1
0.194709221337994 0.19450119569171 1 1
0.180547444690819 0.180350947744457 1 1
0.190826383749444 0.190619276841342 1 1
0.123016335497827 0.122889549850496 1 1
0.254169027470776 0.253912585934948 1 1
0.16629194265525 0.16611836503717 1 1
0.217334715050397 0.217123896586991 1 1
0.147176283469493 0.147020535212496 1 1
0.192897710678554 0.192675914384659 1 1
0.209437785347283 0.209209715503719 1 1
0.214105046116551 0.213866811237445 1 1
0.117431617881996 0.117298754442025 1 1
0.176116642804953 0.175944785729927 1 1
0.225539697037257 0.225320483610271 1 1
0.25001616809735 0.249751808011112 1 1
0.165391442940489 0.165211246304764 1 1
0.213764553002889 0.21355885382031 1 1
0.114430454686108 0.11431076669575 0 0
0.245803216685132 0.245557490964018 1 1
0.223097775536392 0.222828119685148 1 1
0.218763154298626 0.218547441139205 1 1
0.2468778712211 0.246610467181166 1 1
0.247794879336903 0.247532747625752 1 1
0.217536281797105 0.217299941343577 1 1
0.189616837123177 0.189439542037362 1 1
0.141036959919692 0.140845679390409 1 1
0.149125390874982 0.148991752275104 1 1
0.125515337678715 0.125386787985136 1 1
0.263496512192506 0.263221250447616 1 1
0.191260511177011 0.191040463894292 1 1
0.180348434745091 0.180171624774436 1 1
0.256148966372765 0.255911192290221 1 1
0.180433002078369 0.180242523938757 1 1
0.113957082179509 0.11384907056198 1 1
0.162967258446166 0.162809104189425 1 1
0.174275577471949 0.174119150259748 1 1
0.184045208602117 0.183863871401899 1 1
0.213865046713305 0.21365204697566 1 1
0.153546997564721 0.153375489566588 1 1
0.227534205075085 0.227276667293193 1 1
0.218214028820072 0.217982539977103 1 1
0.196587100322172 0.196406291814674 1 1
0.209061125121315 0.208830831444356 1 1
0.122767610787818 0.122629771595839 1 1
0.19413178971901 0.193935282810413 1 1
0.248798737183053 0.248528615066367 1 1
0.146783386356655 0.146648715070655 1 1
0.25262507583752 0.252363969804883 1 1
0.289863902533835 0.289582530669894 0 0
0.128476664328604 0.128342300407573 1 1
0.163232533620851 0.163075666308369 1 1
0.168338111259476 0.168160558282612 1 1
0.223835251424082 0.223612560783276 1 1
0.247170975549642 0.246902296062606 1 1
0.226594110107084 0.226352155147018 1 1
0.0856884100327264 0.0855959053866082 0 0
0.160085931259635 0.159927257584397 1 1
0.209032087993557 0.2088101989718 1 1
0.177001663786573 0.176820313456464 1 1
0.176810958098104 0.176608407635604 1 1
0.243111678456332 0.242851077701634 1 1
0.306612274661591 0.306284932609912 1 1
0.258428690252796 0.25815383786851 1 1
0.196971686537878 0.196786684750709 1 1
0.185305719952049 0.185110414422685 1 1
0.172457757371721 0.17228004707435 1 1
0.161650694790754 0.161478383046515 1 1
0.181164765877999 0.18096335936387 1 1
0.133358724680647 0.133213178842859 1 1
0.233097002088088 0.232854570150972 1 1
0.255197378876101 0.254910777533928 1 1
0.150500749462064 0.150323632660515 1 1
0.193925391698217 0.193708604596404 1 1
0.187874326904683 0.187667003175736 1 1
0.165246973765394 0.16508723511275 1 1
0.12561198371558 0.125494084528476 1 1
0.188684146254055 0.188487004802277 1 1
0.250212764256003 0.24991350399827 1 1
0.20583983136688 0.205637153610425 1 1
0.195873304146021 0.195657863504696 1 1
0.1530613223234 0.152891850706856 1 1
0.198682766244355 0.19847633629337 1 1
0.274681332387509 0.274388263126544 1 1
0.261507776517051 0.261256130879106 1 1
0.143270019181901 0.143126712546525 1 1
0.213828067894342 0.213605337123448 1 1
0.16598114685153 0.165799027762335 1 1
0.176741711640369 0.176559193474395 1 1
0.169566749752676 0.169376019963828 1 1
0.224403018083686 0.224202383863303 1 1
0.179960930058986 0.179782776111914 1 1
0.218838327684048 0.21859522566461 1 1
0.16541757262688 0.165238100776685 1 1
0.2647505825958 0.264474459880498 1 1
0.250632015348935 0.250383982099656 1 1
0.172350209499113 0.172192227752445 1 1
0.160301904581585 0.160122305432289 1 1
0.207670156200629 0.207452945359558 1 1
0.176473963994534 0.176276887215383 1 1
0.181082771182042 0.180892546476146 1 1
0.190584970911212 0.190400782124255 1 1
0.154825470505613 0.154674346439402 1 1
0.125762194471442 0.125649509007846 0 0
0.293910131944007 0.293591358223205 1 1
0.318755237604573 0.318392657392551 0 0
0.174472028554126 0.174282056998661 1 1
0.225972751997861 0.225719266719853 1 1
0.233485635706544 0.233283484801781 1 1
0.258691043283426 0.258432853625049 1 1
0.176388284447981 0.176222744134271 1 1
0.275094808658867 0.274778541070782 1 1
0.212550215712091 0.212324668825903 1 1
0.218329097352472 0.218133457646484 1 1
0.0884250306510114 0.0883557725457063 0 0
0.260445833188011 0.260176971018276 1 1
0.164509964564616 0.164350060445965 1 1
0.169515078584107 0.169325717918038 1 1
0.220555465738701 0.220324171280716 1 1
0.177996068837929 0.17780908186007 1 1
0.239363390568313 0.239109546338298 1 1
0.177822523592376 0.177620971899817 1 1
0.245860159008343 0.245586324308102 1 1
0.139227711113003 0.139069960775432 1 1
0.17379687928917 0.173620125443416 1 1
0.253026340773015 0.252763872386272 1 1
0.248699216848531 0.248451840326582 1 1
0.259805221149497 0.259540425563424 1 1
0.238121736765289 0.237874397983144 1 1
0.247210581001846 0.246951705980496 1 1
0.144875811432687 0.144709870423951 1 1
0.298494895738557 0.298175740125165 0 0
0.207542396537729 0.207329829274061 1 1
0.241746940269009 0.24150720618677 1 1
0.305545400723603 0.305260144961295 0 0
0.199701825518023 0.199490511064232 1 1
0.14763885975224 0.147489899653943 1 1
0.174440017342651 0.174272350449431 1 1
0.125505912811628 0.125375053618158 1 1
0.121654855977318 0.121517205319408 0 0
0.244679514682595 0.244414708496486 1 1
0.214698782793837 0.21448306097236 1 1
0.17450680672663 0.174325355324981 1 1
0.159725130305356 0.159531805130834 1 1
0.253942321622633 0.25365676026498 1 1
0.233093043139243 0.232841019220258 1 1
0.173477693110789 0.173312739023349 1 1
0.198094591137702 0.197889674061445 1 1
0.241876334233857 0.24164204505676 1 1
0.134658704588732 0.134532463465553 1 1
0.19675382349139 0.19657723787166 1 1
0.23086579713111 0.230644550754359 1 1
0.27568271767332 0.275414883311127 1 1
0.151586706668894 0.151440289629757 1 1
0.203725979336763 0.203519742301332 1 1
0.15849553649502 0.158342662891774 1 1
0.263188144543057 0.262931880365013 1 1
0.260127556913392 0.259862159855728 1 1
0.269073113724972 0.268813607111857 1 1
0.134276763940958 0.134153782413121 1 1
0.205983709008991 0.205779994040766 1 1
0.255741800473224 0.255489343674559 1 1
0.165400032111537 0.165234505195756 1 1
0.096883842199869 0.0967808349169865 0 0
0.181915356329783 0.181717046622695 1 1
0.265803580018902 0.265492068346413 1 1
0.234059411274082 0.233829065821428 1 1
0.12945913675952 0.129344439124746 1 1
0.186429343279664 0.186262374659136 1 1
0.261610869753973 0.261328618561153 1 1
0.257296064788524 0.257024612220438 1 1
0.151342302569456 0.151167877458143 1 1
0.247650009600439 0.247400727405862 1 1
0.16925532632035 0.169073825619278 1 1
0.174420679831407 0.174272983231542 1 1
0.140602971243842 0.140458473952433 1 1
0.135128372676692 0.135001569559654 1 1
0.154098731232764 0.153943519215786 1 1
0.184873258366025 0.184691869817511 1 1
0.196524486663007 0.196315273357491 1 1
0.204271129986838 0.204047456741532 1 1
0.214429337127976 0.214211311376814 1 1
0.184631263142328 0.184432738389588 1 1
0.218313982910084 0.218104647776844 1 1
0.210979895710809 0.210750367942946 1 1
0.188667111472725 0.188460598293446 1 1
0.202705002073635 0.202517242417739 1 1
0.105754068139567 0.105649171719696 1 1
0.193939492203902 0.193758860330625 1 1
0.164466649295888 0.164293257880119 1 1
0.128144513230708 0.127991777252108 1 1
0.201485545686598 0.201287938353953 1 1
0.225506644548923 0.225287987797518 1 1
0.236484268745574 0.236265621621687 1 1
0.186817126750659 0.186630432158341 1 1
0.188181175880102 0.187978855580312 1 1
0.201344301970982 0.201165770679686 1 1
0.243354615250878 0.243099081242811 1 1
0.202066978602107 0.201863629884594 1 1
0.113867085037166 0.113738846548782 0 0
0.113398391953486 0.113270597066369 1 1
0.103619803741981 0.103518861840923 1 1
0.235128532942367 0.234885884759757 1 1
0.105894332646795 0.105783322056244 0 0
0.163806978702826 0.163644187287335 1 1
0.281568902913705 0.281280044050242 0 0
0.221284430691456 0.221021704229504 1 1
0.325325050650629 0.325000013829659 0 0
0.164880194301106 0.164688232096907 1 1
0.197964504462297 0.197759433683295 1 1
0.220331645463283 0.220076265355015 1 1
0.117461725800529 0.117313583598032 1 1
0.275702422650289 0.275405066106552 0 0
0.195831826029228 0.195650843212845 1 1
0.230763192459899 0.23051319933962 1 1
0.162231801333962 0.162079227472528 1 1
0.205813329645605 0.205577445221795 1 1
0.21502489019179 0.214795310686691 1 1
0.203950122981001 0.203739296651031 1 1
0.309917649441263 0.309610345331139 0 0
0.15104705153401 0.15090812940219 1 1
0.151582859710595 0.151414114796149 1 1
0.168614299781339 0.168436288645441 1 1
0.125652156244676 0.12552870588717 1 1
0.256667457271596 0.256387954690078 1 1
0.237269228149036 0.237028149395806 1 1
0.188674836941788 0.188491650643867 1 1
0.305885361508532 0.305591151547043 0 0
0.223373041106158 0.223156480070962 1 1
0.195108063822045 0.194916763601222 1 1
0.148970447689579 0.148813289365035 1 1
0.194030321215709 0.193846352439119 1 1
0.23109393568706 0.230837511871106 1 1
0.234656910933945 0.234397559458749 1 1
0.188441434683317 0.188259172019573 1 1
0.21123818416216 0.21099789802374 1 1
0.130825297719874 0.130692499774311 1 1
0.188228465100718 0.188035899748952 1 1
0.19895918020203 0.198763375442526 1 1
0.22299616709383 0.222792761107086 1 1
0.191418318165024 0.191198458914628 1 1
0.188985008014585 0.188783748464591 1 1
0.278389152976754 0.278125739067632 1 1
0.153596124480431 0.153410849180464 1 1
0.257163979336299 0.256869815189404 1 1
0.219878643681405 0.219658560286453 1 1
0.272043194283671 0.27179423837966 1 1
0.237778141540572 0.237510775532686 1 1
0.174160968304266 0.173991669162646 1 1
0.114074108196735 0.113975314957918 1 1
0.128708367976295 0.128564900459721 1 1
0.274667565128141 0.274402648184344 1 1
0.220000707425613 0.219764370826687 1 1
0.184087842884456 0.183880029008347 1 1
0.154658794198738 0.154493331272242 1 1
0.14393681430076 0.143783334041766 1 1
0.24041708850125 0.240178332849508 1 1
0.174951271145902 0.174783140641718 1 1
0.16693796550443 0.166745943536306 1 1
0.286536348298328 0.286233511857563 1 1
0.167948124319651 0.167772100883873 1 1
0.211980596229409 0.211744386617287 1 1
0.265960629325543 0.265693579196945 1 1
0.227966348771906 0.227736876244637 1 1
0.149619985383452 0.149450265727377 1 1
0.246933207896341 0.246650455751653 1 1
0.234156383616169 0.233882687807944 1 1
0.182805286386436 0.182613632814337 1 1
0.209069826212823 0.208857693928592 1 1
0.190270905846737 0.190074618057542 1 1
0.191882720590427 0.191681054865109 1 1
0.243079516665708 0.242829651357673 1 1
0.187106289072515 0.186903480979369 1 1
0.203178724850426 0.202995377609338 1 1
0.219684352731417 0.219442780560117 1 1
0.184275319904391 0.18408734693418 1 1
0.253842453555122 0.253599466635534 1 1
0.17046271186835 0.170270785028269 1 1
0.223962216615498 0.223693019603366 1 1
0.267123823350011 0.266855855148499 1 1
0.219121432026904 0.218873464710943 1 1
0.0777792852564891 0.0776995310581046 0 0
0.228893661236462 0.228656962766189 1 1
0.211467476024173 0.211289720166482 1 1
0.202210105400691 0.202015757552599 1 1
0.265796755380629 0.265514149495655 1 1
0.213871576499584 0.213645374373664 1 1
0.200376774306558 0.20018574939941 1 1
0.181796205125612 0.181616380625729 1 1
0.181689165504879 0.181508777481058 1 1
0.188785624850689 0.188596174353426 1 1
0.22940822892253 0.229171253111568 1 1
0.155832620543685 0.155646035403865 1 1
0.205514529169076 0.205309863775415 1 1
0.149819368623219 0.149673658532642 1 1
0.235203593767206 0.234949862303267 1 1
0.189497790607424 0.189301110502251 1 1
0.116302530232812 0.116202640175911 1 1
0.160586856325505 0.160412647655944 1 1
0.20380392546531 0.20359977410341 1 1
0.144095203441796 0.143934330194163 1 1
0.166642864451632 0.166482998567754 1 1
0.178240822750734 0.178071816820048 1 1
0.180181899387748 0.18000571587084 1 1
0.0734907287668234 0.0734161993264381 0 0
0.0974713803116393 0.0973756950428202 1 1
0.208421702949695 0.208199306770984 1 1
0.192155477678697 0.191950302153008 1 1
0.208893153424305 0.208677518344636 1 1
0.200772499830809 0.200597125254185 1 1
0.186633649663034 0.186450928287701 1 1
0.188034339442762 0.187853675523281 1 1
0.15597587434125 0.155798374756879 1 1
0.22372590250525 0.223495174285363 1 1
0.187901785060581 0.187681566491239 1 1
0.206992850754874 0.206795549205714 1 1
0.280214698590715 0.279918190977701 1 1
0.208706983610833 0.208496347041686 1 1
0.217103460983636 0.216861011605303 1 1
0.173451327663152 0.173273122244894 1 1
0.171575266199755 0.17140113415455 1 1
0.147674405214703 0.147507683732668 1 1
0.0914591117174769 0.091338573720076 0 0
0.187393736752989 0.187209417666068 1 1
0.142106662294237 0.141975872470784 1 1
0.166351941839212 0.166180512149731 1 1
0.127256498025762 0.127139919111862 1 1
0.102439417831241 0.102315706691384 0 0
0.188459084012592 0.188275869434106 1 1
0.224204164715244 0.223971651155438 1 1
0.237679901295848 0.237430897908002 1 1
0.152102274230138 0.151952737554689 1 1
0.207171594537298 0.20694238364764 1 1
0.224830108679889 0.224591668429462 1 1
0.224988670475309 0.22473737184197 1 1
0.249952224473088 0.249691380288854 1 1
0.170639775912304 0.170471259269129 1 1
0.115640534215048 0.115531198809577 1 1
0.15636197587247 0.156202449808822 1 1
0.22877140885783 0.228572438546781 1 1
0.0934203523092945 0.0933411730664698 0 0
0.163478267401982 0.163329580271182 1 1
0.148147086065474 0.147971851271737 1 1
0.272403825695785 0.272105808830522 1 1
0.252841041779043 0.252591968964764 1 1
0.252523728510142 0.252262625061642 1 1
0.159576106077684 0.159415587201773 1 1
0.130053937091669 0.129945321575892 1 1
0.205769143061923 0.205573036025486 1 1
0.218883435729084 0.218638481968306 1 1
0.22645152078322 0.226223833116231 1 1
0.187056178266771 0.186862121878899 1 1
0.269941094726167 0.269670893871082 1 1
0.168407465366256 0.168232681574254 1 1
0.200163954901948 0.19997079894419 1 1
0.19837313198988 0.198144319883097 1 1
0.190812801557685 0.190616365484492 1 1
0.184377529228329 0.184181067935273 1 1
0.187710344839294 0.187515495230753 1 1
0.114585917597557 0.114482843321511 1 1
0.250223504190696 0.249954172674564 1 1
0.289534166064673 0.289226943742809 1 1
0.191666382928602 0.191472457694631 1 1
0.251231019472868 0.250966574415214 1 1
0.159975164549026 0.159810948960994 1 1
0.247968680650239 0.24770005725461 1 1
0.2618291082179 0.261565796179407 1 1
0.236771706113604 0.236514594938326 1 1
0.19192760434576 0.191737582848812 1 1
0.157446521026344 0.157295270688484 1 1
0.180482862484678 0.180302929442645 1 1
0.249969931229873 0.249697148917412 1 1
0.198554745920563 0.198367637316597 1 1
0.203319048967762 0.203133283350549 1 1
0.174067189748031 0.17388623513001 1 1
0.276037447576034 0.275799252825994 1 1
0.173041027489812 0.172882885310942 1 1
0.240703653622604 0.240453153984843 1 1
0.121869200583038 0.121745485236114 1 1
0.240384799147526 0.240147926309807 1 1
0.239736765870163 0.239482121544206 1 1
0.207582522056325 0.207374069682227 1 1
0.214251771999232 0.214007662626592 1 1
0.171347761726689 0.171159915754919 1 1
0.154032183101577 0.15388661285942 1 1
0.110392717458792 0.110280508028456 1 1
0.192206600093742 0.191989650950922 1 1
0.234811422399958 0.234589202319284 1 1
0.21148506623966 0.211266658488662 1 1
0.213636237686464 0.213408161571267 1 1
0.194496333773848 0.194258631591733 1 1
0.20128525213607 0.201073891048899 1 1
0.20781071955777 0.207581736150034 1 1
0.214368745576345 0.21416439780809 1 1
0.208779962952827 0.208563318567493 1 1
0.242163775172869 0.241898456802969 1 1
0.192451238498736 0.192252819447167 1 1
0.262334349644515 0.262051341752611 1 1
0.194696217780617 0.194484848024316 1 1
0.140406183117409 0.140265117905986 1 1
0.108565121920821 0.108476105057613 0 0
0.218819536677435 0.21860762153965 1 1
0.114242386539793 0.11414547371847 1 1
0.179448987201797 0.179276221983442 1 1
0.256030974078284 0.255754653173372 1 1
0.166792359439421 0.166605103462778 1 1
0.182069340193411 0.181862457645082 1 1
0.172076636046711 0.171905460355337 1 1
0.197076490721846 0.196863774999436 1 1
0.18566481939478 0.185474436523605 1 1
0.180924183674472 0.180722567254378 1 1
0.222815042793721 0.222581458214411 1 1
0.193316017727209 0.193111515116764 1 1
0.210861631697539 0.210645764317303 1 1
0.262414231301764 0.262154257300338 1 1
0.240476371506776 0.240237297679176 1 1
0.172543255581141 0.172363010575863 1 1
0.158576325671698 0.158411666229277 1 1
0.163210350498618 0.163029224681402 1 1
0.194980525769711 0.194777793541057 1 1
0.279551586165534 0.279285474772618 1 1
0.311291779373856 0.310947939368498 0 0
0.273059256354343 0.272791720328932 0 0
0.160404917124326 0.160233373308042 1 1
0.129552127087878 0.129424654163778 0 0
0.173583723891943 0.173378031304114 1 1
0.13655932535259 0.136436070546925 1 1
0.108448869356627 0.10833341099697 0 0
0.182422836260651 0.182239640776372 1 1
0.211816553957136 0.211592761783401 1 1
0.22097693422581 0.220757101654783 1 1
0.235470111142705 0.235220185506074 1 1
0.225618316990211 0.225390252554957 1 1
0.0967870850404276 0.0966819258876654 0 0
0.321589387346998 0.321267085236125 0 0
0.120219452996349 0.120067186215432 1 1
0.169096178206745 0.168893110735279 1 1
0.221156901970689 0.220939443599172 1 1
0.180127985087293 0.17991756573643 1 1
0.232266235037366 0.232046767954813 1 1
0.166419898120957 0.166244474830836 1 1
0.292755882221881 0.292443937965859 0 0
0.173408838087077 0.173233872951194 1 1
0.224388122438896 0.224144176173557 1 1
0.215241251131442 0.214999055060528 1 1
0.175944479402209 0.175776211587519 1 1
0.261347195481218 0.261067899485578 1 1
0.230098991208693 0.229839636400231 1 1
0.269545860769192 0.269254793351607 1 1
0.236280824865947 0.236038442556437 1 1
0.206543619160118 0.206345376307283 1 1
0.264777411278029 0.264550203250664 1 1
0.254253136480166 0.2539871755045 1 1
0.22122789410699 0.220997135839818 1 1
0.0358328799975719 0.0358104185722403 0 0
0.239400815476343 0.239136329298469 1 1
0.13285274403768 0.132726132823627 1 1
0.19270210435212 0.192528807036484 1 1
0.212357073493387 0.21214524888324 1 1
0.236931628337007 0.236695024889965 1 1
0.212704890413944 0.212494292842994 1 1
0.188074882800625 0.187862981495042 1 1
0.247939764607473 0.247678958695626 1 1
0.265204540554285 0.264942404026711 1 1
0.165636981403675 0.165455488572387 1 1
0.17974621209948 0.17957654709749 1 1
0.190249239093554 0.190044266890387 1 1
0.201252567890972 0.201059720159835 1 1
0.210406103114073 0.210204371280977 1 1
0.163084125505806 0.162915463795322 1 1
0.249236040750726 0.248994871993901 1 1
0.188266887871857 0.188032959054302 1 1
0.196795042993157 0.196565972411047 1 1
0.219353615076141 0.219103739738729 1 1
0.219114103453654 0.218908596907888 1 1
0.0805494627928764 0.0804706087745004 0 0
0.23343038566976 0.233188891444225 1 1
0.173599264486012 0.173421896659619 1 1
0.251082761402625 0.250843675153867 1 1
0.151195579284462 0.151050036797987 1 1
0.210584132856168 0.210389925603268 1 1
0.184243223619098 0.184034377254009 1 1
0.270456501774995 0.270165382658118 1 1
0.199285768288272 0.199070478399801 1 1
0.210479798812304 0.210239621291298 1 1
0.177016036587383 0.176841939019135 1 1
0.196514890431898 0.196304029402067 1 1
0.215482795116666 0.215235707051523 1 1
0.185774730521236 0.185566024201973 1 1
0.141256420079938 0.141124132813663 1 1
0.221088327702024 0.220855485959682 1 1
0.196486519715225 0.196287592529974 1 1
0.119247686265492 0.119115153959676 1 1
0.193539987272199 0.193355675393628 1 1
0.143456833772493 0.143302690779216 1 1
0.202296035895994 0.202074906703308 1 1
0.163826905810722 0.163664708952741 1 1
0.236769315594906 0.236549171085711 1 1
0.200746453676152 0.200550789240736 1 1
0.191106857561211 0.19088120580784 1 1
0.17666825123624 0.176497759346929 1 1
0.231512477145111 0.231262691890122 1 1
0.207211938088285 0.207022578130127 1 1
0.221551436437315 0.221345200401041 1 1
0.203262000911168 0.203054716067277 1 1
0.15472830817668 0.15457869091507 1 1
0.217578191152437 0.217350283930454 1 1
0.185581170705835 0.18538959750333 1 1
0.141942056362218 0.141791788184513 1 1
0.286265617215346 0.285939069705314 0 0
0.192146182618609 0.191959237555006 1 1
0.201043366829566 0.200815257124913 1 1
0.246279473422038 0.246017795337356 1 1
0.205701498453953 0.205496459979772 1 1
0.235671926723615 0.23542330169622 1 1
0.294753492860431 0.294450333043142 1 1
0.150528264277344 0.150365406983255 1 1
0.227847991020869 0.227638226186479 1 1
0.265070951215095 0.264781381452676 1 1
0.247154773852538 0.246932154726866 1 1
0.199475342434105 0.199271511471817 1 1
0.223535859388472 0.223300213606696 1 1
0.20959688942567 0.209370983909323 1 1
0.216954922890503 0.216735733258208 1 1
0.236571996263427 0.236316467477061 1 1
0.239862155644369 0.23960117010176 1 1
0.185779178693816 0.185609258038031 1 1
0.154064830078752 0.153927858577889 1 1
0.241649075163157 0.241375059463264 1 1
0.182087653355433 0.181891249130174 1 1
0.16589060354987 0.165737742224138 1 1
0.18011221726027 0.179915575952574 1 1
0.199005118065616 0.198803739562439 1 1
0.0783963410734324 0.0783138350876536 0 0
0.229710621447069 0.229464233156588 1 1
0.143846855152233 0.14369427568284 1 1
0.177458513495708 0.177277489763115 1 1
0.217986951361416 0.217787518542635 1 1
0.195507067278157 0.195292826186727 1 1
0.183634230783462 0.183418283201194 1 1
0.245105948873155 0.24485595717801 1 1
0.11688545379659 0.116734291179144 0 0
0.164117685523116 0.163957679789401 1 1
0.291048678146585 0.290752904207382 0 0
0.204184395038432 0.203970501503123 1 1
0.260829105700084 0.260544497381881 1 1
0.231147955154436 0.230918728775552 1 1
0.211007201571644 0.21080237022715 1 1
0.242156415849014 0.241852377484795 1 1
0.169825269015181 0.169650044590622 1 1
0.173401830831017 0.17322155039055 1 1
0.203766540626609 0.203556676309886 1 1
0.200492193397442 0.200281229468925 1 1
0.201597219661987 0.201360125407246 1 1
0.232253128268228 0.231973050278598 1 1
0.211742587604336 0.211523061590122 1 1
0.171721947395486 0.171554292490824 1 1
0.212277847531762 0.212065790279085 1 1
0.189486858224676 0.189290170297831 1 1
0.196087796657501 0.195860717241633 1 1
0.223702380009922 0.223483532152258 1 1
0.143855106132134 0.143680764085526 1 1
0.239559906403144 0.239330127545505 1 1
0.125524404850098 0.125401367783649 1 1
0.173134511838856 0.172967761611438 1 1
0.171936863282862 0.17176564650811 1 1
0.231129991444663 0.230887952366601 1 1
0.145484913915979 0.145354623454602 1 1
0.254751872053773 0.254505986066789 1 1
0.084766013247312 0.084676018643606 0 0
0.115554256574031 0.115445109718225 1 1
0.24261181303303 0.242353359581972 1 1
0.170109021719227 0.169940663721547 1 1
0.193096570732308 0.192893984458523 1 1
0.163313888873144 0.163155579863117 1 1
0.246741529583687 0.246499331730028 1 1
0.228217769679611 0.22798337328073 1 1
0.125705957069784 0.125563735125305 1 1
0.224770476394235 0.224547084652036 1 1
0.327672159047393 0.327318249513925 0 0
0.2200284470709 0.219797713107394 1 1
0.163878480400756 0.16370947200037 1 1
0.185432741380014 0.185212907982246 1 1
0.257911178618702 0.257640152668276 1 1
0.213466347143592 0.213231211649599 1 1
0.300832470221598 0.300546620534693 0 0
0.204047941613989 0.203853519146344 1 1
0.173177790687203 0.172997614238113 1 1
0.295574301290857 0.295254552654508 1 1
0.236453504288377 0.236217755819941 1 1
0.158229938372823 0.158071302494099 1 1
0.201086113272659 0.200876471650791 1 1
0.284028400625957 0.283732921600682 1 1
0.169366888101842 0.169165642428257 1 1
0.116816711408608 0.116700038583749 0 0
0.151117992327142 0.150975771106865 1 1
0.16891496477036 0.168738121145431 1 1
0.128079436044477 0.127935446115808 1 1
0.29661658368403 0.296317057213692 0 0
0.247016362371234 0.246755956385679 1 1
0.33458534080144 0.334242067366479 0 0
0.125917549287187 0.125802897013672 1 1
0.195923034062367 0.195736477845422 1 1
0.164763304915266 0.164576827921904 1 1
0.131840304867301 0.131701812789056 1 1
0.250562857166125 0.250297359172052 1 1
0.28829001696081 0.287965037695791 1 1
0.145635583146222 0.145465933439796 1 1
0.258085201873746 0.257824904302016 1 1
0.254721660800681 0.254436684738892 1 1
0.203171886138499 0.202960144632525 1 1
0.21976405536659 0.2195330519592 1 1
0.243787146924069 0.243537436518457 1 1
0.202035990669254 0.201797353993026 1 1
0.181264160984944 0.181072149123744 1 1
0.228908855956904 0.228648055170812 1 1
0.136665672909447 0.136513387956575 1 1
0.175391018776192 0.175200046106002 1 1
0.196967146967717 0.196747600200784 1 1
0.254640528459234 0.254385241723933 1 1
0.218744677323134 0.218472463445559 1 1
0.21795064868671 0.217730122313041 1 1
0.248082349954473 0.247808408005543 1 1
0.216999368189774 0.21679654307016 1 1
0.0758704853002682 0.0757845069724165 0 0
0.187593335104173 0.187383957057633 1 1
0.318595154262324 0.318253397339267 0 0
0.149559495802519 0.149408320117853 1 1
0.206675496120537 0.206477382038222 1 1
0.154799637673451 0.154641707948589 1 1
0.23811429524792 0.237878257296022 1 1
0.24502165779697 0.244776397356129 1 1
0.212086082614347 0.211853261129272 1 1
0.100982317414458 0.100894026756976 1 1
0.18745159188857 0.187256160199589 1 1
0.207007831568238 0.20680838601944 1 1
0.214689176735048 0.214468047607124 1 1
0.16897089653305 0.168802604200727 1 1
0.139132648863142 0.139004043679835 1 1
0.259272988709657 0.25897940769987 1 1
0.16194655300447 0.161787186154547 1 1
0.226181386754706 0.225952469591365 1 1
0.201025619934969 0.20082978842127 1 1
0.239856538453439 0.239597072845895 1 1
0.155392777061244 0.155231895288052 1 1
0.166436607111522 0.166257774904297 1 1
0.161179964247848 0.16102190365109 1 1
0.199870065435586 0.199675807472843 1 1
0.167943687339588 0.167744986505607 1 1
0.242059659178392 0.241816294953899 1 1
0.229948008263503 0.229710906450923 1 1
0.193899900954854 0.193675952656252 1 1
0.191999209932874 0.191810767083412 1 1
0.165532110281358 0.165368677523702 1 1
0.20612833472253 0.205909327280066 1 1
0.207547495194145 0.207323624313692 1 1
0.21613941243092 0.215912548798708 1 1
0.191608855223104 0.19139529312881 1 1
0.282739892075198 0.282425071091332 1 1
0.240497805490959 0.240265108138768 1 1
0.215632774295494 0.215411081456816 1 1
0.243768980539318 0.243532910810099 1 1
0.22538581873244 0.225174507332992 1 1
0.224850456473291 0.224624192510885 1 1
0.202105315528975 0.201891543929077 1 1
0.168220523878868 0.168036349362701 1 1
0.107886515073204 0.107783754784768 1 1
0.286076073752943 0.285796487937945 0 0
0.225177420317206 0.22494516221423 1 1
0.175426262555459 0.175265506951148 1 1
0.203859644344299 0.203646823584937 1 1
0.151295433250839 0.151121908865743 1 1
0.236423435794094 0.236164099862861 1 1
0.157974393564563 0.157811760878841 1 1
0.253826063375627 0.253533346611068 1 1
0.319363498133145 0.319010476878991 0 0
0.20966951876606 0.209443519093673 1 1
0.259126167308059 0.258820608208717 1 1
0.201372333155813 0.201186021546566 1 1
0.221905271568502 0.221672866583649 1 1
0.247612340999278 0.24733563259622 1 1
0.206999567483895 0.206813082534537 1 1
0.203434465947389 0.203229375693044 1 1
0.289252738468096 0.288961649552145 1 1
0.227383901980443 0.227130526251279 1 1
0.1667093971509 0.16653139682891 1 1
0.165063906132259 0.164897260553057 1 1
0.178147922019245 0.17797504165081 1 1
0.23299714254265 0.23272518232004 1 1
0.215642173269288 0.215430922836718 1 1
0.226416691749783 0.226195672468941 1 1
0.211042720306451 0.210845215005237 1 1
0.217767512161042 0.217551101333936 1 1
0.190372317110434 0.190175603663971 1 1
0.185285460403663 0.185091776366238 1 1
0.198327694432188 0.198127366628563 1 1
0.243180616515945 0.2429147514306 1 1
0.17935960524903 0.179175533720793 1 1
0.183002942706941 0.182827647069849 1 1
0.185664319288557 0.185482941639213 1 1
0.136162768256674 0.136015822205577 1 1
0.155514348579162 0.155352826976907 1 1
0.137435381075589 0.137291881278379 1 1
0.198267558272988 0.198060040879865 1 1
0.235812835393978 0.235558279126455 1 1
0.171494983293676 0.171326067522195 1 1
0.175562767780632 0.175399798686895 1 1
0.229485537230464 0.229247947321766 1 1
0.264934266386212 0.264662471160031 1 1
0.202590348298267 0.202364091035053 1 1
0.199806940398377 0.199607074755805 1 1
0.200837764856817 0.20062593967916 1 1
0.151567895804018 0.151391465973809 1 1
0.162299562089493 0.162133373546596 1 1
0.192289415691925 0.19207423419281 1 1
0.0884277914558856 0.0883228423048809 0 0
0.181239443761483 0.18105721461436 1 1
0.193190057840464 0.19299207103847 1 1
0.279289400455322 0.279015831847938 1 1
0.111817819270008 0.11171602286963 1 1
0.145677412354138 0.145539234325229 1 1
0.271437702859389 0.271172786518096 0 0
0.176695523097638 0.176547412012266 1 1
0.28812421988337 0.287822441795311 1 1
0.125324200627988 0.125189129660455 1 1
0.212227124175128 0.212003807821208 1 1
0.126391355273457 0.126278509751606 1 1
0.090682505200384 0.0906042965325407 0 0
0.278479176470848 0.278212725605953 1 1
0.129731624261634 0.129625023350923 1 1
0.128461907737187 0.128334385423744 1 1
0.163980344290376 0.163811741561264 1 1
0.232038217605983 0.231771054260402 1 1
0.22911189757351 0.228862339402484 1 1
0.210196760827993 0.209980213950093 1 1
0.12428534444734 0.124151535510367 1 1
0.191167244790866 0.190974342187117 1 1
0.21681553667562 0.216594385351017 1 1
0.215199882753191 0.214983305188672 1 1
0.204341605257944 0.204124317034473 1 1
0.218424585791185 0.218209536082644 1 1
0.143703121587197 0.143534901172661 1 1
0.154871137321766 0.154720812675248 1 1
0.216515453700068 0.21629167781285 1 1
0.176473988900994 0.176311533865469 1 1
0.209683029441887 0.209484721729129 1 1
0.187287212511314 0.187096066149018 1 1
0.206241194652247 0.206040246496461 1 1
0.23294902592193 0.232736181163003 1 1
0.218397009907448 0.218172464017692 1 1
0.106401372046161 0.106293110416446 0 0
0.116287955831013 0.116152142738488 0 0
0.209232799247879 0.209020411998446 1 1
0.0867467975685315 0.0866785304600321 0 0
0.157198281247296 0.157044483812111 1 1
0.280448268876711 0.280175030343591 1 1
0.217851134360317 0.217605174327403 1 1
0.243081724111409 0.242854969960369 1 1
0.19493507521793 0.194731738333541 1 1
0.203803400597993 0.203604667360034 1 1
0.171806554138232 0.171636243381238 1 1
0.131569167484779 0.131424707327905 0 0
0.147288933483984 0.147113255175745 1 1
0.212472060016745 0.212244529584239 1 1
0.174423157055893 0.174214568436279 1 1
0.230437243954995 0.230220338916569 1 1
0.22159800324711 0.221351242886215 1 1
0.179141459856817 0.178945695774237 1 1
0.178135470352826 0.177929824639941 1 1
0.26510313829305 0.264813399276872 1 1
0.263248721634084 0.262996836435355 0 0
0.250768726692078 0.25050426744349 1 1
0.191423687242918 0.191231760019617 1 1
0.232610963138464 0.232332820391928 1 1
0.073125791134099 0.0730379722161147 0 0
0.184913900557763 0.184726181397645 1 1
0.267127170462581 0.266851273909774 1 1
0.263234577003334 0.262980114157911 1 1
0.228638646859231 0.228398721648759 1 1
0.0961321387597123 0.0960374219567299 1 1
0.181309476522887 0.181142539909186 1 1
0.253221140422103 0.252954378881426 1 1
0.220404265889279 0.220185073116006 1 1
0.208222620723927 0.207994504360885 1 1
0.298000646194494 0.297692593623564 0 0
0.13052583868494 0.130374851113167 1 1
0.159807291719281 0.159639644098094 1 1
0.214221139846433 0.214008962121776 1 1
0.153017110152349 0.152832905051858 1 1
0.239052204783679 0.238803545583831 1 1
0.250477843422505 0.250230625686139 1 1
0.231966276940659 0.231752884818205 1 1
0.170208939939024 0.170014271359808 1 1
0.203678469204798 0.203453787954657 1 1
0.229611389084811 0.229393567989281 1 1
0.170519925884121 0.17035170049586 1 1
0.141588472260451 0.141420257309648 1 1
0.264487554036407 0.264196380764977 1 1
0.222301819166178 0.222085831110436 1 1
0.257874631351066 0.257632495103291 1 1
0.177717281079776 0.177532429720986 1 1
0.173835719485768 0.173626998094379 1 1
0.236234169556378 0.236005026785856 1 1
0.194842812472889 0.194650723172038 1 1
0.176821355845169 0.176630832837901 1 1
0.201522017000662 0.201326377417341 1 1
0.199823950222943 0.199581232249888 1 1
0.190279864248981 0.190082649070227 1 1
0.224363560537023 0.22413037357732 1 1
0.141764881169157 0.141620255645313 1 1
0.229616448975147 0.22940412969317 1 1
0.202590837674585 0.202359727634136 1 1
0.198857891419138 0.198651586726185 1 1
0.209746138734227 0.209523155252752 1 1
0.230440280572022 0.230193881767147 1 1
0.295641023244204 0.295344399094741 0 0
0.194957030896786 0.194760200892463 1 1
0.218162249510071 0.217936027011627 1 1
0.184207621568415 0.184029517372057 1 1
0.127523263253331 0.127391890314361 1 1
0.178566538338816 0.178387192139259 1 1
0.173150486134565 0.172973568148506 1 1
0.233495675585118 0.233252335201906 1 1
0.127270324994323 0.127139257624793 1 1
0.177701982488036 0.177503534233777 1 1
0.18616023906683 0.185935142156704 1 1
0.197970727393062 0.197769595798425 1 1
0.264004933048484 0.263723146816954 1 1
0.240868909989572 0.240650393810482 1 1
0.186223549636369 0.186052630934735 1 1
0.242294894295679 0.242006697728354 1 1
0.201824945725031 0.201606933951082 1 1
0.234461207033303 0.234217709753651 1 1
0.15907544461767 0.158906226087653 1 1
0.159842256266277 0.159682733405325 1 1
0.215877200373392 0.215626718410894 1 1
0.165197404985483 0.165006207739925 1 1
0.167115212154405 0.166963933131104 1 1
0.223120114299712 0.222897619470768 1 1
0.170380374135038 0.170217954692355 1 1
0.192633348042985 0.192457364815341 1 1
0.187057116494734 0.186880345321323 1 1
0.165521090994096 0.165355914586565 1 1
0.207290893447644 0.207108405742843 1 1
0.184121348296212 0.183943647219166 1 1
0.19941724222392 0.199217602951271 1 1
0.130022264025624 0.129870413537425 1 1
0.231868272478109 0.231645994161368 1 1
0.290468276802085 0.290143406677708 0 0
0.217749959031822 0.2175273954526 1 1
0.195182255019777 0.194998281011526 1 1
0.102050813204411 0.101949320392519 1 1
0.20631987965222 0.206121761303224 1 1
0.155901116445144 0.155742350195917 1 1
0.272028433311845 0.271733341143701 1 1
0.223104089179667 0.222863531974042 1 1
0.203195460933989 0.2029753308416 1 1
0.24032346022525 0.240082200881339 1 1
0.232496487729296 0.232251123870272 1 1
0.207241338266863 0.207011185456905 1 1
0.181148723337746 0.1809568873237 1 1
0.175145874710049 0.174961772155337 1 1
0.274707410387135 0.274441788556587 0 0
0.195132461012114 0.194922284203441 1 1
0.182607847859007 0.182419654778882 1 1
0.177083216231493 0.176910751581824 1 1
0.219875670357322 0.219636379702173 1 1
0.172050421765212 0.171866627901498 1 1
0.214248752501943 0.214043966673147 1 1
0.148426717645584 0.148284128179048 1 1
0.148681736373661 0.148546973423413 1 1
0.17740120581646 0.177244776300988 1 1
0.236383008417616 0.236138664891945 1 1
0.149842323076259 0.1496748192911 1 1
0.177716016838216 0.177537912659153 1 1
0.214265876790253 0.214015604899691 1 1
0.165258642518247 0.165080166572443 1 1
0.263988598940093 0.263713878226988 1 1
0.190644301642835 0.190441331521042 1 1
0.253565455953449 0.253285027549645 0 0
0.244855322776662 0.244596774630847 1 1
0.240245632933867 0.240008629584818 1 1
0.217727540991345 0.217494689024202 1 1
0.207112398438923 0.206910775777595 1 1
0.158236091417393 0.158072826071357 1 1
0.162286996431258 0.162130589140694 1 1
0.146593283771472 0.146441081566359 1 1
0.16098667082511 0.160837686846391 1 1
0.185032941177689 0.184833725295396 1 1
0.171636449420741 0.171470782782517 1 1
0.226831141166947 0.226597468164341 1 1
0.195244767781611 0.195070542510911 1 1
0.219155125581992 0.218920402996943 1 1
0.235066205565601 0.234796724107198 1 1
0.171844109687687 0.171648272466641 1 1
0.107995869324533 0.107896813740013 1 1
0.217850822997574 0.217630858635464 1 1
0.250023317056908 0.249770819456823 1 1
0.206389155456615 0.206134998032986 1 1
0.16507828301218 0.164878361292767 1 1
0.228600534153627 0.228360642882568 1 1
0.0993931047976966 0.0993028774288153 0 0
0.168790871209333 0.168637386791065 1 1
0.27087839247445 0.270617423879484 1 1
0.210679116222615 0.210448389744057 1 1
0.103779425639905 0.103686636780442 1 1
0.181067033966316 0.180897793425423 1 1
0.238321688488999 0.238094455495149 1 1
0.183295962511502 0.183093958927941 1 1
0.237586455647445 0.237363215815033 1 1
0.172027522164234 0.171846352432269 1 1
0.22987701534982 0.229641404437663 1 1
0.182149385171634 0.181951282532406 1 1
0.173513708567657 0.173343639571113 1 1
0.164514197956798 0.164339286471404 1 1
0.138174841140398 0.138021008428207 1 1
0.165066293309299 0.164918598545018 1 1
0.185034800510028 0.184847321447028 1 1
0.261961944741382 0.261690433519231 1 1
0.1955740958114 0.19536745847989 1 1
0.225386001328334 0.225141477161543 1 1
0.199864570067133 0.199673986768472 1 1
0.194555401333311 0.194345972962488 1 1
0.138672710957556 0.138552783333481 1 1
0.214676993430962 0.214468343213523 1 1
0.147499890958802 0.147348385055246 1 1
0.295637294871169 0.295321626119634 1 1
0.148046297597902 0.147873669180169 1 1
0.196800981492451 0.196608612207485 1 1
0.135437089560282 0.135266400309797 1 1
0.191123463538343 0.190942498312882 1 1
0.226392275245145 0.226170654087816 1 1
0.259775004965086 0.25952042070235 1 1
0.182179061323177 0.181972462650376 1 1
0.188310647405138 0.188127755449651 1 1
0.109531393788449 0.109408439837806 1 1
0.206646099332818 0.206418175549367 1 1
0.190080123942198 0.189889173139654 1 1
0.0997381968054224 0.0996563010641365 0 0
0.144121862464402 0.143947747071423 1 1
0.143654529983196 0.14350194340625 1 1
0.164892788765026 0.16470784486792 1 1
0.196949488389215 0.196752887855896 1 1
0.179299227969141 0.17911166818697 1 1
0.14429784341312 0.144150934560589 1 1
0.251786504945692 0.251545514334516 1 1
0.224621225014852 0.224370941114484 1 1
0.159013094676702 0.158848390147986 1 1
0.229714316648993 0.229477298609027 1 1
0.232816328804573 0.232580258272551 1 1
0.223071618881371 0.222847769404941 1 1
0.250260154912187 0.249970985125835 1 1
0.172277642998228 0.172103166209352 1 1
0.196735258391827 0.196537111220143 1 1
0.155799537258937 0.15564456602629 1 1
0.20391309783734 0.203694905931134 1 1
0.241078030786388 0.240800382434456 1 1
0.248173327369746 0.247921335516984 1 1
0.177810705981237 0.177610569281311 1 1
0.22729145079527 0.227078401263284 1 1
0.142496752658802 0.142339747980932 1 1
0.205248117298747 0.204995388944988 1 1
0.259108350755426 0.258823602357013 1 1
0.16142116793168 0.161269194175195 1 1
0.178229974710612 0.178019379018925 1 1
0.152238386411951 0.152081685876564 1 1
0.220912157744913 0.220683778971317 1 1
0.205220406670306 0.205025253711259 1 1
0.195130662466823 0.194959229386728 1 1
0.210746518594345 0.210537318092033 1 1
0.115462478663846 0.115347152072546 0 0
0.191080410421053 0.19088891575565 1 1
0.191126288313678 0.190936024665244 1 1
0.20664880255794 0.206443062920731 1 1
0.192695537061706 0.192517069305874 1 1
0.252473285897033 0.252225947292455 1 1
0.213680066866697 0.213475088601994 1 1
0.192789039115822 0.192585244503336 1 1
0.133134613370046 0.133013639568842 1 1
0.180950938908728 0.180773336613146 1 1
0.222054327594529 0.221830172250736 1 1
0.314929839982401 0.314570578792285 0 0
0.197051540671647 0.19685771539103 1 1
0.141867279830834 0.141731806364584 1 1
0.100236869431678 0.100140103662499 0 0
0.146924434396732 0.146796126800231 1 1
0.170209993232938 0.170034674773943 1 1
0.174954208218183 0.174755720978087 1 1
0.260369125739713 0.260055729389565 1 1
0.182747371911704 0.182565835138599 1 1
0.240013477885816 0.239730511050404 1 1
0.124973791404804 0.124851134822606 0 0
0.200307243700655 0.200092444118844 1 1
0.170537040162025 0.170351188806137 1 1
0.206692062923441 0.206470509209206 1 1
0.230658855052447 0.230442701167317 1 1
0.205471299424102 0.205260324340831 1 1
0.244867254417385 0.244599697626256 1 1
0.213180916264738 0.212946721913694 1 1
0.195925572009046 0.195724569139285 1 1
0.22606797817381 0.225856691125857 1 1
0.107926085312571 0.107806160220551 0 0
0.232829903623327 0.23260834514265 1 1
0.179132296529534 0.17893630308313 1 1
0.244759349220901 0.24449560932196 1 1
0.095079891632017 0.0949655470091805 1 1
0.258391414643273 0.258142282852166 1 1
0.242074558453608 0.241849542934461 1 1
0.226257560731239 0.226043073819235 1 1
0.256873887140841 0.256587182366496 1 1
0.184218665153778 0.184036384816663 1 1
0.161402423719518 0.161229947291745 1 1
0.144561576190368 0.144415359315083 1 1
0.162272367931109 0.162107805339802 1 1
0.223718775376639 0.223477612943571 1 1
0.250433774392246 0.250146316445994 1 1
0.24261021860203 0.24234824483547 1 1
0.183541242453663 0.183370169098397 1 1
0.187839915389964 0.187661456697699 1 1
0.138112879570165 0.137970683332785 1 1
0.138705921317567 0.138555282117284 1 1
0.179276549031361 0.179098203953741 1 1
0.240493758524118 0.240188010106142 1 1
0.177849822314155 0.177677289702135 1 1
0.120711087372601 0.120589303304896 0 0
0.175953484142747 0.175759898738153 1 1
0.199794263310996 0.199616249011245 1 1
0.168531737412133 0.168338257479807 1 1
0.13002342226769 0.12989065659968 1 1
0.207911930453689 0.207717764743708 1 1
0.15190467755734 0.151763485919189 1 1
0.158031788781164 0.1578612090332 1 1
0.172639352446126 0.172462967945613 1 1
0.269155690466161 0.268827152495591 1 1
0.267319826532582 0.267054185163255 0 0
0.180506290702908 0.180321153953362 1 1
0.134659592951317 0.134520920085572 1 1
0.191754036291552 0.191530790514936 1 1
0.243098057740951 0.242843505136183 1 1
0.206570956217283 0.206363668029712 1 1
0.274390221387541 0.274104623584667 1 1
0.300234557971485 0.299943494113482 1 1
0.224565904796826 0.224351898881809 1 1
0.176257843854218 0.176062232789109 1 1
0.206593626054473 0.206365087385742 1 1
0.251177145870793 0.250911510333647 1 1
0.285005535566231 0.284719469678729 1 1
0.168508357357609 0.168322726467522 1 1
0.20228688331291 0.202092426174719 1 1
0.265925313019189 0.265662265500142 1 1
0.247630593290368 0.247377541509767 1 1
0.128673885167505 0.128545028945915 1 1
0.281863153279313 0.281562846144962 0 0
0.206754309332751 0.206541483299438 1 1
0.193890956492706 0.193696196987054 1 1
0.180274217986723 0.180073756400669 1 1
0.13848275860133 0.138348634663496 1 1
0.161324690436558 0.1611439324242 1 1
0.177700565464532 0.177514655208044 1 1
0.193263815220385 0.193062028511927 1 1
0.139943862971152 0.13979055243539 1 1
0.249549497789935 0.249285117125187 1 1
0.203488672077888 0.203258603617374 1 1
0.157440572530308 0.157239051043371 1 1
0.241704775869464 0.241449695162957 1 1
0.225433721395545 0.225192049220362 1 1
0.231690366823369 0.23144572043239 1 1
0.217196386396342 0.216962868409194 1 1
0.268955863388257 0.268690448711525 1 1
0.133876533250697 0.13372462272812 1 1
0.230055414208049 0.229820424746348 1 1
0.119407280610313 0.119273574538161 1 1
0.245893061713794 0.245656737417187 1 1
0.227495143628328 0.227264881525634 1 1
0.0966919571965056 0.0965916222444814 0 0
0.169665138018925 0.169496544602733 1 1
0.273246799596685 0.272955918600148 1 1
0.232849682852636 0.232594023773003 1 1
0.170747877433469 0.170591489661169 1 1
0.294967310059507 0.29466625834284 0 0
0.197344014293864 0.197150310321144 1 1
0.225954956355522 0.225695043783888 1 1
0.0995687990339278 0.0994375294122668 0 0
0.30892089652811 0.308599623768998 0 0
0.234367354765946 0.234145343562822 1 1
0.237318124689841 0.237053274946721 1 1
0.270181434407581 0.269925907813618 1 1
0.0910862916146777 0.0909896067401769 0 0
0.258233582060443 0.257969564814051 1 1
0.160952889447761 0.160808470990492 1 1
0.238330977808571 0.238072248620644 1 1
0.173428768424884 0.173270245038018 1 1
0.166972788355935 0.166823577909025 1 1
0.201841204958414 0.201645858911051 1 1
0.271496157150538 0.271237524495734 0 0
0.221273360361334 0.221054678705936 1 1
0.157143354973493 0.15699665299238 1 1
0.212652245588155 0.21243209489118 1 1
0.207392820269433 0.20717326188123 1 1
0.0925542545501087 0.092476271298709 0 0
0.197679566808072 0.197483819113445 1 1
0.273996281873889 0.273742341243024 1 1
0.24589994324331 0.245627489334243 1 1
0.166951359188291 0.166769075886608 1 1
0.236678490315335 0.236413645002567 1 1
0.200787430760025 0.200597908499969 1 1
0.229701514645274 0.229485564307491 1 1
0.256862176409919 0.256587415172241 1 1
0.271980253088967 0.271685529465591 1 1
0.152034304874461 0.151872024638171 1 1
0.196507796972257 0.196319264447702 1 1
0.229856651120472 0.229624542799656 1 1
0.177754897827315 0.177569314111338 1 1
0.20971563189917 0.209475454608397 1 1
0.211480959220974 0.211263929800301 1 1
0.226139758262039 0.225874673222602 1 1
0.111221254789542 0.111097447382144 1 1
0.199058475866324 0.198845346697401 1 1
0.184448687415051 0.184262722662543 1 1
0.198771522039784 0.198555437602704 1 1
0.183169839063697 0.182977838762289 1 1
0.25717992180777 0.256911411135966 0 0
0.189444054942729 0.18926317267102 1 1
0.196494295229916 0.196280995439796 1 1
0.125351201378086 0.125229996600528 0 0
0.150549647608356 0.150390390847036 1 1
0.18011376193146 0.179946568625543 1 1
0.274780278187909 0.274502640814617 1 1
0.212865141370931 0.212643445713306 1 1
0.225394664601042 0.225167461419228 1 1
0.187389595306496 0.18719498079003 1 1
0.256436863062423 0.256195346852823 1 1
0.212239556611029 0.212027899796053 1 1
0.161694802745231 0.161531073652479 1 1
0.176808062131517 0.176625525905575 1 1
0.200786633954882 0.200571865929929 1 1
0.179225150074909 0.179023488606822 1 1
0.204760308788216 0.204553375787006 1 1
0.225592292888501 0.225322810303272 1 1
0.164924391152879 0.164758225793685 1 1
0.176242388822844 0.17606484456725 1 1
0.185068774634695 0.184864395989713 1 1
0.171669996211063 0.171498345302693 1 1
0.209970213808194 0.209768315499149 1 1
0.212458161667744 0.212257037009358 1 1
0.202353905290965 0.202140076845052 1 1
0.223537077847139 0.223321205306641 1 1
0.170773265669185 0.170604669640039 1 1
0.175378741538625 0.175175897853209 1 1
0.19887532803302 0.198656885298096 1 1
0.229259677127351 0.229013278359494 1 1
0.0718609858439992 0.0717957359351896 0 0
0.161644813570843 0.161490791186506 1 1
0.219825291398622 0.219592412196734 1 1
0.219337708895283 0.219121223338445 1 1
0.215378229199723 0.215154013677646 1 1
0.177359453932696 0.177183669232715 1 1
0.202860543292785 0.202644160558095 1 1
0.24639664387071 0.246172444180349 1 1
0.210314533560928 0.210095205739793 1 1
0.120239025330888 0.120119256859089 1 1
0.281060167334805 0.280785225093572 0 0
0.158640498213947 0.158485703121247 1 1
0.132109628502344 0.131985365431544 1 1
0.204686452013795 0.204485010165318 1 1
0.178197766712271 0.17803047526709 1 1
0.244631438419385 0.244343243776461 1 1
0.21477009825173 0.214557045690882 1 1
0.177348887150749 0.177147137973583 1 1
0.160464616422946 0.160287119865435 1 1
0.209468850988272 0.209262102990161 1 1
0.184205243196026 0.18402650119314 1 1
0.130484865891464 0.130366518018612 1 1
0.208299328073518 0.208078260076399 1 1
0.178286185319394 0.178116156670543 1 1
0.224559912988666 0.224335248768941 1 1
0.24167755082747 0.241424823481105 1 1
0.222034242700825 0.221795200264225 1 1
0.225966758655654 0.225755132061091 1 1
0.139623070145479 0.139477062415136 1 1
0.16846963394843 0.168311279851968 1 1
0.198745157402701 0.198559555515475 1 1
0.186957584569286 0.186757191566307 1 1
0.136185741302987 0.136025879792304 1 1
0.13986979363649 0.139717611119706 1 1
0.16886386182716 0.168678102979388 1 1
0.187680217282805 0.187510488729296 1 1
0.316216626163277 0.315897926107848 0 0
0.200917444009728 0.200685669272482 1 1
0.212798218932477 0.212571110427702 1 1
0.137780845695497 0.137652510189175 1 1
0.221204493081066 0.220967243706369 1 1
0.170621763944223 0.170433881543399 1 1
0.206932198958524 0.206721110181351 1 1
0.177491758557361 0.177309409374501 1 1
0.128458259132438 0.12831625800257 1 1
0.229932636850939 0.229685750253508 1 1
0.217780460885848 0.217563917320644 1 1
0.228673844133193 0.228448109110568 1 1
0.292903495273035 0.292576286005347 1 1
0.16799164394447 0.167804714028944 1 1
0.226832251452316 0.226591689804404 1 1
0.149094951587231 0.148951497927696 1 1
0.204724405175056 0.204492762697921 1 1
0.15601717991107 0.155883816583351 1 1
0.238636043683709 0.238369579334323 1 1
0.222589402817097 0.222332065391361 1 1
0.234596418036944 0.234345259335598 1 1
0.159302901072608 0.159157375617307 1 1
0.127456885418637 0.127327628888288 1 1
0.197061703683917 0.196851746487491 1 1
0.252717138014255 0.25243851863583 1 1
0.236204464446591 0.235946355841789 1 1
0.190967227073769 0.190774880124173 1 1
0.261202130638854 0.260918739803555 1 1
0.218389184043742 0.218156733389838 1 1
0.26376283617842 0.263521061785999 1 1
0.116190359445984 0.116051957408637 0 0
0.230359645550472 0.230123341983897 1 1
0.14444333507375 0.14431012545656 1 1
0.262209290293992 0.261964699439113 1 1
0.211839940638925 0.21158496475187 1 1
0.116623290655134 0.116488204181171 1 1
0.267690972996957 0.267423377856599 1 1
0.180677401675847 0.180494309321679 1 1
0.158281252793037 0.158103143873403 1 1
0.218055687640684 0.217838577857793 1 1
0.231192381853861 0.230946155328578 1 1
0.269946570947444 0.269669043989056 0 0
0.25185650138671 0.251569842015758 1 1
0.255611822977468 0.255353592062124 1 1
0.257447154908292 0.257200524756555 1 1
0.191574370643029 0.19135745074613 1 1
0.14127549437523 0.141120337215173 1 1
0.191212635020808 0.191022386245789 1 1
0.140860179111869 0.140737844479514 1 1
0.214716422374012 0.214498119452308 1 1
0.139715273212357 0.139559943824386 1 1
0.179588096552586 0.179394124175217 1 1
0.151492807973862 0.151338942116864 1 1
0.186780039880923 0.186570523512652 1 1
0.14635496276042 0.146220047395294 1 1
0.171813154548388 0.171651448241721 1 1
0.188102991531057 0.187907584915144 1 1
0.154680761152246 0.154506178232795 1 1
0.178908969021237 0.178749639940733 1 1
0.17987395595849 0.179680319763847 1 1
0.243344725133173 0.24308340074838 1 1
0.209799865340796 0.209573607748525 1 1
0.224940891726581 0.224724119991653 1 1
0.212347303342762 0.212145939668734 1 1
0.142046061616494 0.141902684713185 1 1
0.181642233693531 0.181462255619401 1 1
0.226841371859203 0.226609742810635 1 1
0.191639332938666 0.191408045669106 1 1
0.293945552889103 0.293652709736884 1 1
0.21504716779381 0.214828019358689 1 1
0.297291652007318 0.296954976761574 1 1
0.248101458956758 0.247841509705444 1 1
0.169710582497235 0.169544932769171 1 1
0.261795249745352 0.26150864606587 0 0
0.151663869934231 0.151497081077619 1 1
0.192135565027501 0.191934472838984 1 1
0.139850796141973 0.139710674329367 1 1
0.248099607385048 0.247852288391396 1 1
0.196762782257825 0.196551896446306 1 1
0.216490300301204 0.216255723084445 1 1
0.105095319069247 0.104991043001811 0 0
0.28211172647504 0.281812942240384 0 0
0.271850783229334 0.271550690839916 1 1
0.240824446621305 0.240570302341525 1 1
0.272747156667475 0.272460516207679 0 0
0.239179340845259 0.238922607432938 1 1
0.176467078708981 0.17626091462384 1 1
0.280435429990765 0.280136944195997 1 1
0.178155670575737 0.177969061875917 1 1
0.180539622011742 0.180352178688408 1 1
0.236566478103857 0.236308511685516 1 1
0.161133443542457 0.160960968256144 1 1
0.239619697278954 0.239373773191994 1 1
0.217367839503178 0.217163077487045 1 1
0.196658961975047 0.196465152393466 1 1
0.206431066770183 0.20619708708398 1 1
0.22204804898401 0.221840587944837 1 1
0.204702030103852 0.204493305002514 1 1
0.169192296116377 0.169042046621489 1 1
0.198912471651465 0.198702447827309 1 1
0.0742292242058185 0.0741607015731647 0 0
0.219606038425954 0.219369748078731 1 1
0.134784162429416 0.134621224064114 1 1
0.166088176011581 0.165931721982758 1 1
0.202356632160298 0.202133939665486 1 1
0.204801088861621 0.204596519314059 1 1
0.236771062377999 0.236538945431791 1 1
0.173102211194871 0.172938446820923 1 1
0.179939953775903 0.179735869225938 1 1
0.20419421199433 0.203977825139709 1 1
0.231897107446255 0.23165436407468 1 1
0.230277322837641 0.23000947371315 1 1
0.159605417155787 0.159445614773666 1 1
0.134684126776894 0.134551770843497 1 1
0.230691682308623 0.23044784954774 1 1
0.151005006810656 0.150836851321877 1 1
0.203308234111605 0.203079384253472 1 1
0.193363773852441 0.193176099715394 1 1
0.264500887003256 0.264255095976043 1 1
0.236048486323236 0.235838008574328 1 1
0.225775129453084 0.225532206190336 1 1
0.113427470401109 0.113325828324736 1 1
0.229660348558855 0.229395360529787 1 1
0.183457310137416 0.183279624434753 1 1
0.227691262936171 0.227438346732243 1 1
0.124228843974901 0.124099127127298 1 1
0.0845573391934881 0.0844800812738138 0 0
0.207708994231633 0.207512830675788 1 1
0.23514437302517 0.234881344386114 1 1
0.0532194196732118 0.0531789336683982 0 0
0.215626868258245 0.215379488931149 1 1
0.250500870505004 0.250261346347104 1 1
0.163252542219542 0.163058456054073 1 1
0.130687892758518 0.130548739041174 1 1
0.231799788338172 0.23157064583357 1 1
0.197869329322121 0.197676792847419 1 1
0.163502220355643 0.163358538529077 1 1
0.156942274583776 0.156780006055437 1 1
0.193659811285711 0.193454060839055 1 1
0.147832855265572 0.147658389456042 1 1
0.176426327000131 0.176252252437209 1 1
0.160423157234068 0.16026548128498 1 1
0.12566855049002 0.125555833331993 1 1
0.174200230323913 0.174015824352454 1 1
0.195505141836913 0.195292718004635 1 1
0.179733952669814 0.179545402997874 1 1
0.169244689488398 0.169099409617114 1 1
0.178093826729277 0.177889315142654 1 1
0.227966794559048 0.227720370184321 1 1
0.178087500021819 0.177881716680475 1 1
0.0898860986202382 0.0897961561178672 0 0
0.17481126527069 0.174617540177581 1 1
0.209455534291824 0.209256691291521 1 1
0.166667978235059 0.166483413073324 1 1
0.224929202571083 0.224720451959459 1 1
0.257761792278115 0.257507340537553 1 1
0.222404706881423 0.22217347767439 1 1
0.254329356472039 0.254078537770191 1 1
0.244967547264428 0.244724647081069 1 1
0.243882070021462 0.243618596503691 1 1
0.157299131551603 0.157149647536764 1 1
0.255058463142787 0.254814909314031 1 1
0.312552576204437 0.31221392992405 0 0
0.226022018100439 0.225786884448781 1 1
0.210236219714995 0.210012373397288 1 1
0.200668070143788 0.200446137504557 1 1
0.209544017798044 0.209320592647403 1 1
0.153467392900784 0.153313781040632 1 1
0.150009075092436 0.149864831718215 1 1
0.186857988362245 0.186656139445856 1 1
0.273280527605027 0.272986485531256 1 1
0.182448501942649 0.182276437397942 1 1
0.189630944523095 0.189450527542585 1 1
0.188235202903728 0.188025189238556 1 1
0.13985297173057 0.139707787260795 1 1
0.212547201667791 0.212347954757102 1 1
0.102410966138066 0.102311021458318 1 1
0.12299374556605 0.122859798805758 0 0
0.143960674483025 0.143797986685726 1 1
0.243363145199517 0.24306623400418 1 1
0.143501655587303 0.143373585600229 1 1
0.133301666626819 0.133175081315004 1 1
0.177080056300165 0.176890675419244 1 1
0.172440973223636 0.172257052135929 1 1
0.148364540069906 0.148178416145326 1 1
0.227570883087318 0.227308875939616 1 1
0.203113121594097 0.202892071614779 1 1
0.232744298461627 0.232504713547878 1 1
0.197188222410935 0.196971818351309 1 1
0.146482481327111 0.146344732804137 1 1
0.196962380558872 0.196736828092443 1 1
0.170175073709925 0.170017425868926 1 1
0.151533974385017 0.151390849488113 1 1
0.230477682835095 0.230242449302082 1 1
0.212969050772206 0.212751748317934 1 1
0.174339927888789 0.174155037448174 1 1
0.110973357134362 0.110860715395265 1 1
0.184986669931371 0.184785961719695 1 1
0.223258871675627 0.22303150891648 1 1
0.197416577755114 0.19719270505485 1 1
0.175844155880314 0.175675432889129 1 1
0.199330496193421 0.199122657000783 1 1
0.117464807721198 0.117340822066478 1 1
0.155775961543517 0.155591552160917 1 1
0.212405618709561 0.212170004041802 1 1
0.229726146494367 0.229482659064056 1 1
0.214574742404503 0.214354813680217 1 1
0.233264590236773 0.233013900624449 1 1
0.21601337820221 0.215784547043865 1 1
0.209639818083185 0.209380539806359 1 1
0.144280207474985 0.144133105173305 1 1
0.142056606383324 0.141892598398406 1 1
0.225331746671125 0.225139134803424 1 1
0.222920578893184 0.22269355377561 1 1
0.219564153984769 0.219323808589065 1 1
0.154345712218588 0.154146685357254 1 1
0.17456663641753 0.174371900936175 1 1
0.31133230218364 0.310999344926587 0 0
0.237961810733354 0.237732701027466 1 1
0.175411551928557 0.175227887183463 1 1
0.243119452979248 0.242883951257118 1 1
0.20977833449024 0.209554410367862 1 1
0.194305453023218 0.194099389386776 1 1
0.185972177469284 0.18575994852342 1 1
0.171635405317753 0.171456578384445 1 1
0.169596784734372 0.169421305189195 1 1
0.197718327166261 0.19751020032574 1 1
0.181009462457882 0.180804424585452 1 1
0.243914702539391 0.243629650697642 1 1
0.227213840693722 0.22697142196723 1 1
0.271124366111209 0.270864876205144 1 1
0.22518173829119 0.224945951990961 1 1
0.192341454087577 0.192134424409898 1 1
0.212812290453802 0.21261939364504 1 1
0.204972072123837 0.204772057135831 1 1
0.138063754474178 0.137910377372865 1 1
0.224015519210323 0.223801068307391 1 1
0.20214768640886 0.201912649773563 1 1
0.19014423717537 0.189947127563358 1 1
0.170423018430106 0.170256046218877 1 1
0.209909988801367 0.20966468626859 1 1
0.155680907431536 0.155503211499984 1 1
0.205278339640535 0.205054490979679 1 1
0.152434508278859 0.152278119948956 1 1
0.209618120576452 0.209411983268922 1 1
0.158960805373355 0.158799445047481 1 1
0.237548921341763 0.237273646943192 1 1
0.214062049301378 0.213853410906083 1 1
0.158413414600046 0.158244943436422 1 1
0.25313508103421 0.252869560004866 1 1
0.16651354406242 0.166318635111298 1 1
0.196187335224395 0.195997565848699 1 1
0.232313101598055 0.232081335731359 1 1
0.262283499091306 0.262003915163047 1 1
0.210319900172071 0.210074981013486 1 1
0.208582080635932 0.208366686491203 1 1
0.229378253619209 0.229133560735708 1 1
0.215196904962386 0.214954890146514 1 1
0.148512493229801 0.1483450005368 1 1
0.169557545890342 0.169387630177267 1 1
0.264341732469223 0.264073929292158 1 1
0.269935518202446 0.269674987698966 1 1
0.203732746448996 0.203500637549084 1 1
0.246305889586497 0.24605176919304 1 1
0.219164945974469 0.218925127025306 1 1
0.19470352898239 0.194482549624778 1 1
0.206577857923412 0.206342056740832 1 1
0.173781988374917 0.1735725560035 1 1
0.338135906109541 0.337794040805024 0 0
0.229964262591458 0.22970600919537 1 1
0.280887481920497 0.28059659751331 1 1
0.20174326265005 0.201540236936329 1 1
0.20682401852104 0.206621024209659 1 1
0.175453110468556 0.175284548027699 1 1
0.176815321378095 0.17663199539763 1 1
0.244778918812035 0.244520568755302 1 1
0.0966984668565392 0.0966023898321628 0 0
0.233903069661547 0.233651041206837 1 1
0.336793684666077 0.336436874441902 0 0
0.136326044285762 0.136175269761409 1 1
0.218378655099021 0.218174352834642 1 1
0.173274929027693 0.173072129784435 1 1
0.21564133503841 0.215424386773632 1 1
0.150839806199901 0.150696875639731 1 1
0.249276133854793 0.249026383279803 1 1
0.251192280040089 0.250888583704725 1 1
0.258542351716288 0.258269835561189 1 1
0.157389691756916 0.157216187185645 1 1
0.221084394751876 0.220850838761613 1 1
0.242194049696083 0.241949361507373 1 1
0.228182268824722 0.227938976469183 1 1
0.163051973475364 0.162859023573639 1 1
0.203172110477575 0.202977414216808 1 1
0.202269549596006 0.20207333095343 1 1
0.241706086864504 0.241460899637332 1 1
0.138047099905242 0.137913747183225 1 1
0.281230003063132 0.280930645947036 0 0
0.20247447547558 0.202285447368416 1 1
0.145919732094925 0.14576965336587 1 1
0.163073216818999 0.162890899623266 1 1
0.226475676688406 0.226256321080906 1 1
0.142616716330418 0.142460412364562 1 1
0.219118597383607 0.218881950699884 1 1
0.253812591583698 0.253542489881549 1 1
0.127920102683236 0.127788844389926 0 0
0.20535152083874 0.205130435511704 1 1
0.193704069008937 0.193489605583307 1 1
0.282930883936622 0.282649324432962 0 0
0.203185762714372 0.202973560236551 1 1
0.267998789356797 0.267716119007439 1 1
0.237640128193632 0.237419626980359 1 1
0.165899021599299 0.165729288863509 1 1
0.186424216940678 0.186237512788903 1 1
0.300234720373607 0.299891781353376 0 0
0.104474469174585 0.104381911172366 0 0
0.181876913441264 0.181675394360096 1 1
0.112695312052065 0.112590019371003 0 0
0.215993026762038 0.215757633090183 1 1
0.274885086405393 0.274606175717969 1 1
0.159382378636583 0.159202446504255 1 1
0.266133814447914 0.265876085058171 1 1
0.225034201277348 0.224784273985402 1 1
0.14436200947254 0.144190489735788 1 1
0.220674462038723 0.2204544829624 1 1
0.207339111181302 0.207123961780834 1 1
0.350032196370626 0.349670167913155 0 0
0.159510669451706 0.159331657030366 1 1
0.209151515255268 0.208958214259327 1 1
0.0899272381701244 0.0898395757652779 0 0
0.195745406213233 0.195561388852382 1 1
0.28516138311799 0.284852680959236 0 0
0.269325865693771 0.269031176829491 1 1
0.126226798142616 0.126108005991259 1 1
0.283879669932572 0.283593171333428 0 0
0.162740920112171 0.162594804306647 1 1
0.22525969136865 0.225020459159719 1 1
0.181975995821325 0.181768989221942 1 1
0.256119006859465 0.255836866740851 1 1
0.206459752218124 0.206253499179961 1 1
0.260011893581014 0.259742121424669 1 1
0.210492481939233 0.210296178970736 1 1
0.262122292858576 0.261845242965406 1 1
0.199461204876904 0.199267565330931 1 1
0.20951915301951 0.209292938754495 1 1
0.186920547205021 0.18675576201812 1 1
0.157252718339422 0.157083593024889 1 1
0.236657452451167 0.236413485366741 1 1
0.232866507237612 0.232637352032656 1 1
0.178774623227395 0.178583005076829 1 1
0.175196665568746 0.175031158689783 1 1
0.148044661733608 0.147892633628964 1 1
0.280824856225377 0.280520809452463 1 1
0.196273151761833 0.196113561842449 1 1
0.183146324608697 0.182988471723001 1 1
0.216184172780904 0.21593162156966 1 1
0.224442983360913 0.224203295419334 1 1
0.189363090621142 0.189164454605791 1 1
0.213084853773342 0.212878401251458 1 1
0.210615335244611 0.210413205913896 1 1
0.192188912650466 0.191982514897786 1 1
0.235234866830286 0.234994857894155 1 1
0.217521912391459 0.217303409148139 1 1
0.223593996110455 0.223367509023294 1 1
0.242911192205957 0.242665143270395 1 1
0.116015684795302 0.11589564135545 0 0
0.156726778629152 0.156564022634914 1 1
0.168696191740451 0.168537489750102 1 1
0.166702468422846 0.166554010554048 1 1
0.136107359452429 0.135985057991363 1 1
0.287092807683863 0.286812558644304 0 0
0.187549351622102 0.187345724339538 1 1
0.233634132412979 0.233385818939703 1 1
0.135962809986073 0.135819040434077 1 1
0.133409975238179 0.133250805299896 1 1
0.263356241829314 0.263062181453703 1 1
0.160447976248388 0.160276647786734 1 1
0.157679937816246 0.157516308956047 1 1
0.153175974509587 0.153033307465429 1 1
0.230924550831972 0.230662514479342 1 1
0.265781879363626 0.265502635407004 1 1
0.233255144519462 0.232996280605752 1 1
0.211667602344783 0.211451409464977 1 1
0.17728852479032 0.177114221114154 1 1
0.175680884230496 0.175510011402695 1 1
0.242285729464115 0.242041009493609 1 1
0.201189544156778 0.200981577248683 1 1
0.166980122634013 0.166823038581002 1 1
0.239525647410908 0.239264308702858 1 1
0.158769306358024 0.158581236818408 1 1
0.161502704487028 0.161327642906845 1 1
0.141457646863395 0.141321046451601 1 1
0.131508664826264 0.131355419036053 1 1
0.287954994303421 0.287664954335673 1 1
0.171592863288272 0.171416876180993 1 1
0.134816130821264 0.134682225112053 1 1
0.243844129131581 0.243589355905572 1 1
0.223875084335907 0.223653632944503 1 1
0.183364456286171 0.183161897963693 1 1
0.229098723125032 0.228869582756531 1 1
0.290009552122917 0.28972237825175 0 0
0.260083562816492 0.259832548695828 1 1
0.165807952779154 0.165633280540479 1 1
0.167110706106776 0.166945240345371 1 1
0.246633780983324 0.246362791151107 1 1
0.225158001625574 0.224912740741069 1 1
0.1556267042914 0.155456652419868 1 1
0.141019629896933 0.140862507740799 1 1
0.149598424329606 0.149445419978278 1 1
0.184439705544183 0.184236347618996 1 1
0.263042693343667 0.262746077743468 1 1
0.226379923041648 0.226151289895219 1 1
0.233134133419905 0.232890295430365 1 1
0.195327061716681 0.195142484411204 1 1
0.145796756137758 0.145642366472572 1 1
0.270556706576627 0.270261351323074 1 1
0.0886308098544984 0.0885357805235938 0 0
0.169162265270142 0.168963824794372 1 1
0.199756820838591 0.199555025077721 1 1
0.121244654870875 0.121101858916945 1 1
0.156117380411861 0.155957862207577 1 1
0.243985400749764 0.243712176353754 1 1
0.168743350119573 0.168576713158599 1 1
0.170608924167922 0.170429682215019 1 1
0.276385161118802 0.276089657782097 1 1
0.343796442331627 0.343424309868749 0 0
0.260517649155731 0.260239664277053 1 1
0.248080405465272 0.247840569149968 1 1
0.251254905071703 0.250982903228584 1 1
0.212008386986384 0.211788512596284 1 1
0.197336952890273 0.197131329340051 1 1
0.190181651990156 0.189994067435387 1 1
0.251476007764831 0.251214543180477 1 1
0.223379398601903 0.223171896876716 1 1
0.179878943093377 0.179685478112485 1 1
0.25322152624146 0.252945674237411 1 1
0.164433140166555 0.164286923067636 1 1
0.149410526986041 0.149245110067597 1 1
0.18641091703483 0.186206811896934 1 1
0.250522787548731 0.250273916825711 1 1
0.241546231398551 0.241294651214146 1 1
0.160183648010014 0.16000043279383 1 1
0.136049218600828 0.135910446923956 1 1
0.178689002629782 0.178500149208393 1 1
0.150085217288868 0.149939449309154 1 1
0.191787189324609 0.19161980310744 1 1
0.170611707153143 0.170418683325694 1 1
0.191021526577206 0.190812339491911 1 1
0.173585814729113 0.173413169412326 1 1
0.220798500310756 0.22058773447243 1 1
0.189229451179257 0.189038513117957 1 1
0.122589433470787 0.122479713095221 1 1
0.193422815228024 0.193226921555354 1 1
0.239005555667713 0.238762983090314 1 1
0.220251873097486 0.220022420298634 1 1
0.134095723971565 0.133960035756371 1 1
0.166912853757035 0.16673230948504 1 1
0.212025167633391 0.2118174853954 1 1
0.194036476056722 0.193834136961464 1 1
0.253727509058692 0.25349530969332 1 1
0.211683749711566 0.211500763104772 1 1
0.247368249939271 0.2471109014044 1 1
0.24403074409316 0.243802668566738 1 1
0.156655368399383 0.156499429691039 1 1
0.216603051260145 0.216377522835232 1 1
0.170566976326574 0.17040319496888 1 1
0.217762208008625 0.217529325728894 1 1
0.241857965079967 0.241583718457095 1 1
0.224295898585579 0.22408436722982 1 1
0.13292771244034 0.132786015605245 1 1
0.171228864020983 0.171023972966904 1 1
0.222178593873031 0.221952909083415 1 1
0.245507315669042 0.2452481931156 1 1
0.0845775529191826 0.0844919668115883 0 0
0.156610125791927 0.156469081064225 1 1
0.147131037425338 0.146977228635494 1 1
0.23869145559198 0.238472311962827 1 1
0.232978233069376 0.232743594632957 1 1
0.286733722672922 0.286441486747507 1 1
0.220855966584936 0.220626344645163 1 1
0.130621187636349 0.130474146223522 1 1
0.117745749370442 0.117639565812141 1 1
0.173205927132398 0.173031762677026 1 1
0.255729083295853 0.255459564816655 1 1
0.253636016085223 0.253379380236948 1 1
0.269764877475501 0.269504386580377 1 1
0.244087298863388 0.24384399000119 1 1
0.232317172649394 0.232078235984783 1 1
0.133687574293878 0.133538687768019 1 1
0.279335962360934 0.279043949001318 1 1
0.174543423204677 0.174343218096774 1 1
0.150683221527774 0.150530993376443 1 1
0.224592023157811 0.224355639513086 1 1
0.24008891579801 0.239862698315289 1 1
0.191037503052467 0.190837280279702 1 1
0.20944423513119 0.20922287120765 1 1
0.255994180132295 0.255740792434042 1 1
0.141785141979708 0.141621704847924 1 1
0.257788794035866 0.257526340219816 1 1
0.203578984909105 0.20335690609987 1 1
0.21919789466269 0.218951518552589 1 1
0.212059879044492 0.211847699320723 1 1
0.205860795682046 0.205630062038808 1 1
0.266347382187112 0.266044095469819 1 1
0.14429307090012 0.144132696707116 1 1
0.249865919475087 0.249590603475416 1 1
0.136490571307596 0.136340806755558 1 1
0.194912906386448 0.194716554692559 1 1
0.258459030366661 0.258200105949311 1 1
0.243397212567125 0.243178120597549 1 1
0.231801380236881 0.231536847849031 1 1
0.245885201008481 0.24563859238826 1 1
0.222107767737601 0.22188970767956 1 1
0.223839331833733 0.223612922433842 1 1
0.214837287891211 0.214618236802664 1 1
0.219093875685597 0.21888205844197 1 1
0.145018667440052 0.14485350400627 1 1
0.212010724675296 0.211795578176005 1 1
0.237044075600387 0.23678601630668 1 1
0.21539551978368 0.215170888400319 1 1
0.253483684753572 0.253214713346315 1 1
0.168350269708129 0.168177999962395 1 1
0.173703385773937 0.173506573782889 1 1
0.242800689637122 0.242572119120361 1 1
0.147097995103829 0.146953213517212 1 1
0.210807729718798 0.210592678996018 1 1
0.251266311697612 0.251014082976655 1 1
0.245744070310682 0.245479047871147 1 1
0.206463704928861 0.206261147367705 1 1
0.202503419579068 0.202247607966234 1 1
0.320612315683425 0.320266730799417 0 0
0.130385204000934 0.130248900557469 1 1
0.16106613680855 0.160898902256971 1 1
0.242548678310617 0.242307449543777 1 1
0.211970422210024 0.211726160189438 1 1
0.219774360757988 0.219520775619366 1 1
0.195564182642351 0.195365271113755 1 1
0.230593444500699 0.230323500313345 1 1
0.214549150315348 0.214309253579503 1 1
0.219228528328084 0.21898544295038 1 1
0.16225909610852 0.162095762973385 1 1
0.102607952931469 0.102493520480923 0 0
0.267140933558348 0.266862335389445 1 1
0.131408357927998 0.131293912293072 1 1
0.21476725556473 0.214534112324081 1 1
0.180370610133478 0.180188866851522 1 1
0.241890431479045 0.241654072727182 1 1
0.117841803538919 0.117731830245805 1 1
0.221530055611969 0.221293559425312 1 1
0.272708596260462 0.272385610012107 1 1
0.229914243148093 0.229677222977946 1 1
0.178494821471497 0.178306456443711 1 1
0.249813063058773 0.249561061066606 1 1
0.184323971967311 0.184159711392766 1 1
0.300695961118344 0.300391556987294 0 0
0.181094875380234 0.180876671595977 1 1
0.265882141250587 0.265595599392288 1 1
0.235697289158966 0.235462330455941 1 1
0.20722923869432 0.207013343699449 1 1
0.146758436871953 0.146616689345393 1 1
0.221282494169434 0.221062419560863 1 1
0.209391893124961 0.209168815353487 1 1
0.205962732481358 0.205751374853267 1 1
0.174819699184165 0.174640144460521 1 1
0.239048834662968 0.238805571625192 1 1
0.23358396331421 0.233362037367004 1 1
0.290075267115306 0.289815520898326 0 0
0.222229570001675 0.222008960629326 1 1
0.221732207575387 0.221497187213433 1 1
0.251077825605083 0.250831366877391 1 1
0.188821684117607 0.188638537481529 1 1
0.21078657376515 0.210581447259276 1 1
0.262758028642102 0.262480456809893 1 1
0.214989917548965 0.214763369111999 1 1
0.226033404441972 0.225792442147057 1 1
0.248160773960877 0.247880313853899 1 1
0.209142463162618 0.208924508216516 1 1
0.216283596811014 0.216041651690304 1 1
0.25283233209682 0.252569795500885 1 1
0.244908510610536 0.24467652934132 1 1
0.123946956365779 0.123840669220756 0 0
0.192549335061137 0.19233871171154 1 1
0.197884406041153 0.197684099345085 1 1
0.242898538200682 0.242649160595477 1 1
0.244291816456113 0.244033912546171 1 1
0.136569320897113 0.136431992741363 1 1
0.263635785406721 0.263335369416997 1 1
0.19447372002512 0.194261596575674 1 1
0.0900289973479419 0.0899405602520893 0 0
0.188061002864347 0.187839947347734 1 1
0.150108433521807 0.149955367460433 1 1
0.16070811827907 0.160551071254499 1 1
0.190314918556744 0.190123167369085 1 1
0.235296696387281 0.235045091794863 1 1
0.269666062218582 0.26938808523173 1 1
0.229775565167935 0.229562277103364 1 1
0.123102072059487 0.12296316164098 1 1
0.180467915086765 0.180276041428549 1 1
0.24664831720527 0.246390656397998 1 1
0.229989042782691 0.229762873520428 1 1
0.227042374028109 0.226820693564804 1 1
0.1576620249517 0.157504776470686 1 1
0.119357258073434 0.119257795728422 1 1
0.223351199734849 0.223143321535091 1 1
0.169211885876159 0.16902399911722 1 1
0.134104012084162 0.13396292454639 1 1
0.202478341223754 0.20228718920215 1 1
0.105970929977117 0.10586311432987 0 0
0.258472167395276 0.258204490343657 1 1
0.217002262624351 0.216785108123518 1 1
0.156763563868028 0.156598121645556 1 1
0.153466232286935 0.153323219513743 1 1
0.216729721638961 0.216483275739494 1 1
0.116175402022002 0.11608070176537 0 0
0.272717503727454 0.272426326911726 1 1
0.186864443469087 0.18666904590978 1 1
0.153460845823642 0.153277676846742 1 1
0.0961968517613987 0.0960699274636132 0 0
0.245332400318914 0.245061598745735 1 1
0.230934864135557 0.230697833528739 1 1
0.160345421413357 0.160180458306646 1 1
0.153378803611509 0.153203997310373 1 1
0.151772199363953 0.151598565521658 1 1
0.251297562043937 0.251050863729895 1 1
0.100837287217061 0.100713123816354 0 0
0.249672494813775 0.249430602750899 1 1
0.220793526670198 0.22055548352571 1 1
0.249235808614873 0.248997757196749 1 1
0.243950445199054 0.243706264612587 1 1
0.228528679015879 0.228289907752484 1 1
0.234625748572381 0.234390571060497 1 1
0.20551381185927 0.205265760114866 1 1
0.215158841322035 0.214940715111598 1 1
0.133569208437794 0.133438640952123 1 1
0.156334186363932 0.156180145796989 1 1
0.207528085680242 0.207314154972734 1 1
0.170281741536404 0.170110087008118 1 1
0.18449709405871 0.18429025937126 1 1
0.189169208293785 0.188993604208148 1 1
0.176782721812803 0.176600872132592 1 1
0.203043341564533 0.202849019434086 1 1
0.0879312640796969 0.0878528885617049 0 0
0.242295295330049 0.24204598674456 1 1
0.283177091309171 0.282901784914773 1 1
0.181459224419374 0.181275385603813 1 1
0.291002089173446 0.29066390754084 1 1
0.137981448775072 0.137831258426715 1 1
0.192144964705643 0.191903604556606 1 1
0.260218923830033 0.2599463700313 1 1
0.279307367856291 0.279004804307723 1 1
0.23767353426584 0.237446636862796 1 1
0.113151146278162 0.113022507121844 1 1
0.19748004794292 0.197234948581504 1 1
0.152111403064216 0.151949449139798 1 1
0.138512438952376 0.138359926499147 1 1
0.134138842297733 0.133995000894417 1 1
0.155143155297827 0.154966781294115 1 1
0.25419405980225 0.253937093652043 1 1
0.157408556699429 0.157245971997496 1 1
0.175184114115563 0.174992598591646 1 1
0.167747340563179 0.167587946633277 1 1
0.179176168868909 0.179000825014395 1 1
0.161426035047478 0.161236227844196 1 1
0.155499427105534 0.155328220454113 1 1
0.185225602284105 0.185023356884244 1 1
0.15053876617006 0.150411092723378 1 1
0.173886637507722 0.173693810689633 1 1
0.25576531814538 0.255518229574887 1 1
0.251512211645712 0.251248806583522 1 1
0.219311725605775 0.219051490079047 1 1
0.127576797645317 0.127451714419204 1 1
0.206598151726099 0.206384598239107 1 1
0.264194458264541 0.263927499656418 1 1
0.12767903216637 0.127545305588884 1 1
0.223521722378982 0.223281405037432 1 1
0.169697925171908 0.169535471552549 1 1
0.0818761101120443 0.0817762209511659 0 0
0.148566607085269 0.148422519594913 1 1
0.215172774300095 0.214929264309238 1 1
0.2626223039923 0.262355875132268 1 1
0.183018718753095 0.182812089020697 1 1
0.187754151571951 0.187557904092748 1 1
0.171239774555418 0.1710651915037 1 1
0.184931426414866 0.184742969789758 1 1
0.143612451752629 0.143465631961003 1 1
0.23786104376221 0.237630019722261 1 1
0.230418620923554 0.23017856406735 1 1
0.217199491827242 0.216970128787052 1 1
0.306077103909482 0.305775415862315 0 0
0.0708339249157466 0.0707593764657766 0 0
0.29039397986266 0.29005390997375 0 0
0.130867394792398 0.130714097603725 1 1
0.232659078417013 0.232396477017803 1 1
0.218640438970188 0.218386958345273 1 1
0.193860222673226 0.193662257491489 1 1
0.151065426244212 0.150904756830492 1 1
0.224090627819732 0.223880669271791 1 1
0.210608422007427 0.210378544875597 1 1
0.18922595796876 0.189017503041575 1 1
0.279083390572439 0.278776138368403 1 1
0.277849622706227 0.277559475084681 1 1
0.251019523421962 0.250780903092846 1 1
0.320011442703489 0.319664107865778 0 0
0.123639608358885 0.123505029343107 1 1
0.186056599697122 0.1858759813232 1 1
0.246398119303041 0.246115684799072 1 1
0.19019288991126 0.190003204914707 1 1
0.242708877737893 0.242439204038695 1 1
0.172727485778858 0.172552304244064 1 1
0.158286518381438 0.15811576932598 1 1
0.209833245036325 0.209621951425584 1 1
0.190341513175098 0.190130401281492 1 1
0.19117730173676 0.190991014151275 1 1
0.207499778248232 0.20729334926444 1 1
0.195210014182556 0.195007824427123 1 1
0.18583562495944 0.185653430255701 1 1
0.140923530964741 0.140783208684474 1 1
0.20969629596072 0.209494259696233 1 1
0.220451754536898 0.220238833447922 1 1
0.157529532643235 0.157391951024371 1 1
0.111547921781954 0.111421394414417 1 1
0.173110689008021 0.172927935946185 1 1
0.239902028932744 0.23964008068494 1 1
0.172541764006274 0.172383457882291 1 1
0.134059747655957 0.133937983205916 1 1
0.226949658987223 0.226716888958358 1 1
0.255369542141046 0.255098057036029 1 1
0.265346341136378 0.265075454754672 1 1
0.172305920031826 0.172136316544203 1 1
0.341755193301827 0.341384788056157 0 0
0.247870536056814 0.247608047155635 1 1
0.219187247671163 0.218953972029732 1 1
0.1573735746361 0.157203200574013 1 1
0.261363192471687 0.261100266323534 1 1
0.246900626663343 0.246663262173803 1 1
0.140778793146874 0.14062573734994 1 1
0.201882337066984 0.201689718392294 1 1
0.19287366986851 0.192675468112774 1 1
0.114686739458002 0.114544949036384 1 1
0.202456952411958 0.202269252393935 1 1
0.168553190794897 0.168359764957344 1 1
0.297937270577427 0.297597016766375 0 0
0.157599096157569 0.15745260639381 1 1
0.190463170035795 0.190241548517096 1 1
0.12015981943454 0.120033783092926 1 1
0.126245675282979 0.126149592632315 1 1
0.291853167032095 0.291556189303774 1 1
0.101380873323932 0.101298745299659 1 1
0.23332866929101 0.233114588250008 1 1
0.177006258993263 0.176850207374074 1 1
0.189349891435013 0.18915300449188 1 1
0.230361232794772 0.230130769842835 1 1
0.200394586144079 0.200183281656472 1 1
0.216356483534915 0.216131624522854 1 1
0.195577966404829 0.195354958737983 1 1
0.209934739065725 0.209717271391355 1 1
0.290712606805638 0.290393960301356 0 0
0.120936446175689 0.120781651386599 0 0
0.176211234929884 0.176037144454685 1 1
0.220030576623466 0.219801648157143 1 1
0.160921373974138 0.160748691163842 1 1
0.211705996097583 0.211481759865018 1 1
0.253654095151866 0.253399938358045 1 1
0.188857487743375 0.188664673345468 1 1
0.167706116290107 0.167527579548889 1 1
0.161105890899229 0.16092297906767 1 1
0.14229463719264 0.142126155887973 1 1
0.303034504870478 0.302710856488624 0 0
0.164371110730039 0.164205419051903 1 1
0.153467659166921 0.153278744946781 1 1
0.265263876968282 0.264964677580266 1 1
0.229531651816656 0.229283643896573 1 1
0.13820978439139 0.138095635145197 1 1
0.188320807874335 0.188129951575943 1 1
0.273401375976995 0.27310959516553 1 1
0.158334677001955 0.158169489264789 1 1
0.148774199049044 0.148615755984442 1 1
0.174503706446759 0.174338745521894 1 1
0.232825213195569 0.232614245115867 1 1
0.240672041060836 0.240421433490995 1 1
0.242394953541003 0.242140788123805 1 1
0.262377327170143 0.262100643060905 1 1
0.274150536709062 0.273877108176182 0 0
0.207898810808991 0.207661426552328 1 1
0.214329525647052 0.214101752699358 1 1
0.217403190502632 0.217165059695895 1 1
0.218482059065382 0.218240008156858 1 1
0.136973845835261 0.136833505668586 1 1
0.229022945792318 0.22877902955002 1 1
0.263300680480536 0.263002617822151 1 1
0.276467999573294 0.276171399784075 1 1
0.148600402599965 0.148447863242388 1 1
0.274158247603548 0.273874820886156 1 1
0.08747851684298 0.0873772342164935 0 0
0.104636809661955 0.104516654784298 1 1
0.106287465015579 0.106184089897792 0 0
0.231987528268018 0.231755394416527 1 1
0.223538105815495 0.223321656458355 1 1
0.213289062220746 0.213069177077736 1 1
0.180099128084569 0.17992406558966 1 1
0.278919380422238 0.278645327765966 1 1
0.233552208358453 0.233322420986923 1 1
0.259703487350111 0.259399042640686 1 1
0.175709027606316 0.175505167274446 1 1
0.244175365077793 0.243925514240369 1 1
0.262583721593842 0.262296491218423 1 1
0.246607941035021 0.246358288041875 1 1
0.118924345331421 0.118779425350385 1 1
0.101904118428881 0.101768753838309 1 1
0.233287613238782 0.233045730538959 1 1
0.144786708665549 0.144628089100742 1 1
0.193616784647509 0.193419917784973 1 1
0.139622389782564 0.139499184474938 1 1
0.190552224126972 0.190354622397292 1 1
0.240895401869511 0.240656151957058 1 1
0.199292086767585 0.199072982927355 1 1
0.189746240322628 0.189565472619181 1 1
0.183768436724813 0.183570857512304 1 1
0.205543971538247 0.205312556188825 1 1
0.262590786474842 0.262317522125156 1 1
0.140536132130253 0.140398184993274 1 1
0.192750815216219 0.192561671258192 1 1
0.168464048641044 0.168285880210244 1 1
0.236892112198278 0.236639694387353 1 1
0.104037688768221 0.103928159272329 1 1
0.145672606185273 0.145502885357454 1 1
0.237594111443458 0.237364218029732 1 1
0.0892110468271946 0.0891146470334049 0 0
0.22219889251463 0.221965208489437 1 1
0.281208287085879 0.280892410899845 1 1
0.223003301844318 0.22274990647981 1 1
0.224789090264829 0.224555148408406 1 1
0.233822430340044 0.233600149523726 1 1
0.265745733335435 0.265463955626851 1 1
0.174209423671848 0.174018215317319 1 1
0.149782317842221 0.149605365364593 1 1
0.137797592831067 0.137651309942422 1 1
0.220780161172841 0.220544366540827 1 1
0.186387304420094 0.186219278868917 1 1
0.244262102790226 0.244001549262308 1 1
0.263647480825155 0.263348335376627 1 1
0.198190091714343 0.197961368538601 1 1
0.223810019814442 0.223574638981972 1 1
0.242350701963421 0.24209579571076 1 1
0.216418644674871 0.216185214671097 1 1
0.196203671456731 0.195974216991782 1 1
0.234166712946885 0.233938063055688 1 1
0.109665479260986 0.109552542214078 1 1
0.169515762484266 0.169360876890543 1 1
0.194037341206451 0.193842023621097 1 1
0.172750832563515 0.172549526689274 1 1
0.244132581612503 0.243884049899123 1 1
0.158950476841325 0.158791100767497 1 1
0.224182084043176 0.223966769515488 1 1
0.238957489094252 0.238723395897276 1 1
0.196579427098867 0.196402510832139 1 1
0.206844831120103 0.2066250363112 1 1
0.137473579999264 0.137339163632573 1 1
0.241385867869518 0.241109105210571 1 1
0.211285434659147 0.211070401718038 1 1
0.129411700134904 0.129284502280252 1 1
0.157509231085138 0.157340393058333 1 1
0.250273797910061 0.250009057579582 1 1
0.257925995364485 0.257630579516156 1 1
0.174940222285219 0.174729047498131 1 1
0.275622367364922 0.275331252749531 0 0
0.177055225006963 0.176894770027059 1 1
0.189053540431331 0.188867936741526 1 1
0.143192087380713 0.143058100159807 1 1
0.198510946122768 0.198290644570448 1 1
0.122842998167781 0.12272218271777 1 1
0.160808927440476 0.160635125390154 1 1
0.161304373615131 0.161134861985692 1 1
0.217626733102203 0.217402698757178 1 1
0.201145174118659 0.200948005354228 1 1
0.21160429704604 0.211422757755699 1 1
0.169580967850152 0.169393970675343 1 1
0.231817953580705 0.231582880763558 1 1
0.216613266203716 0.216402773340823 1 1
0.21881005741357 0.218591576309078 1 1
0.19573873435593 0.19554372603699 1 1
0.137014091232012 0.136865471079865 1 1
0.249025705459909 0.248781061664886 1 1
0.209338647453562 0.209118643544071 1 1
0.201052622685506 0.200849132116281 1 1
0.297259765897124 0.296969271188722 1 1
0.161224004951295 0.16106649350123 1 1
0.170023946816513 0.169821386289612 1 1
0.264748425911285 0.264481226721242 1 1
0.236794596009044 0.236532924123604 1 1
0.208160155645694 0.207946782213841 1 1
0.195896473509093 0.19567752349168 1 1
0.167460025445102 0.167291526143354 1 1
0.147723185231823 0.147563592858004 1 1
0.111651736204317 0.111527832062412 1 0
0.281772918644407 0.281505414619364 1 1
0.199256654957411 0.199064754060715 1 1
0.22880326727967 0.228574122387024 1 1
0.174055316430085 0.173870041394349 1 1
0.214315054697224 0.21409458639789 1 1
0.120060655889541 0.119930872112402 1 1
0.230722991069785 0.230485257973671 1 1
0.264456190416853 0.26419702423495 1 1
0.166359304477655 0.166165482873209 1 1
0.20198226063423 0.201785046096018 1 1
0.199084189532666 0.198883347265265 1 1
0.271567151580242 0.271258700204187 1 1
0.178660964998713 0.178463583270077 1 1
0.198923148069925 0.198717705320877 1 1
0.14192190399593 0.141773028112152 1 1
0.232319522915053 0.23205339076766 1 1
0.197036247703416 0.196805998615201 1 1
0.259196618795923 0.25894742194773 1 1
0.146669629880899 0.146509151638333 1 1
0.260480505910968 0.260237034410128 1 1
0.143242966157678 0.143084394131168 1 1
0.175737844685396 0.175551296806253 1 1
0.0994991086162484 0.0994088201041863 0 0
0.195100499623523 0.194917293806474 1 1
0.247648557452776 0.247390778598 1 1
0.1782474336598 0.178087533794387 1 1
0.290308459896174 0.290002031879791 0 0
0.188765597264802 0.188595631113203 1 1
0.189094537164396 0.188880708997902 1 1
0.264610977142198 0.264327878699769 1 1
0.145167670749066 0.145023589137992 1 1
0.145453454779802 0.145317598259819 1 1
0.228282534069577 0.228056237450441 1 1
0.154214651193805 0.154047679966134 1 1
0.261742530457728 0.261477015737809 1 1
0.178582014504475 0.178407317838439 1 1
0.10618612779894 0.106079979086977 0 0
0.297194587526128 0.296908209187636 0 0
0.232350280087696 0.232092832371524 1 1
0.153811564593579 0.153651804206398 1 1
0.166792391980008 0.166611608465113 1 1
0.260605934141256 0.260349179505932 1 1
0.257286155923581 0.257006887226747 1 1
0.198885348086071 0.19868664954214 1 1
0.292632112859286 0.292340585996317 0 0
0.187350570932191 0.187138333560093 1 1
0.122228908879855 0.122128702749391 1 1
0.243970898881854 0.243726468767627 1 1
0.324443309555726 0.324106124831757 0 0
0.188678803347101 0.188473765238131 1 1
0.189814203378768 0.189600537046901 1 1
0.178704296868861 0.178527094040382 1 1
0.152627131361291 0.152457881679797 1 1
0.192330864660485 0.192142720284362 1 1
0.165529684248621 0.165358020401961 1 1
0.190387471954255 0.190164353411019 1 1
0.231893486787231 0.231664584785158 1 1
0.205104718924126 0.204873265823459 1 1
0.132392384147226 0.132255769423818 1 1
0.259669781489103 0.259419166981232 1 1
0.215742478205541 0.215497988113163 1 1
0.226606336385367 0.226368449304542 1 1
0.147059279926705 0.146903317849707 1 1
0.122692115621568 0.122576885788403 1 1
0.234203692461912 0.233969140745833 1 1
0.187188241335167 0.186981021114146 1 1
0.271749271516531 0.27148324127378 1 1
0.209565771180198 0.209380163777257 1 1
0.222157234646988 0.221929317900422 1 1
0.208713059002929 0.208492740547886 1 1
0.176789898354713 0.176606330116937 1 1
0.215250574246742 0.214986278448398 1 1
0.234628972573239 0.234388820812265 1 1
0.195272629653958 0.195061595137489 1 1
0.107583339756941 0.107466817265177 0 0
0.163584987115288 0.163400074785043 1 1
0.151160593628714 0.151026784508013 1 1
0.214260347879985 0.214058550920956 1 1
0.182676886113758 0.182490830607821 1 1
0.199886446601649 0.19964175011686 1 1
0.227279730984306 0.227051042905744 1 1
0.153087056649259 0.152947556353866 1 1
0.26969315828045 0.269404658701029 1 1
0.219767588432163 0.219582668492823 1 1
0.201763098742849 0.201549009784608 1 1
0.27130652786282 0.270999960457321 1 1
0.213397178912804 0.213179547324847 1 1
0.20160170311568 0.201408745777622 1 1
0.200790461921199 0.200587773141428 1 1
0.176686274456912 0.176513521745958 1 1
0.249628734776456 0.249383278993805 1 1
0.221025013779272 0.220780442785989 1 1
0.246532136155135 0.246301210613897 1 1
0.245522459593542 0.245308743935624 1 1
0.242863478739719 0.242628490658468 1 1
0.211603502108377 0.211384398055747 1 1
0.1265032504323 0.126371848917099 0 0
0.13061049018356 0.130491072365519 1 1
0.210026760692579 0.209819186773108 1 1
0.188748206089863 0.18854601221771 1 1
0.0835303218086431 0.0834587857705121 0 0
0.132685690197176 0.132562370741237 1 1
0.210530151863594 0.210304204598783 1 1
0.226640795099428 0.226416477800806 1 1
0.212580348478029 0.212349522705813 1 1
0.238642486996424 0.238388314143774 1 1
0.17730942119483 0.177127731761686 1 1
0.0980608709007917 0.0979673034069129 1 1
0.292097099514534 0.291807751184237 1 1
0.228714151199182 0.228478681485999 1 1
0.0674107330737272 0.0673409338321745 0 0
0.237114051096948 0.236832229651489 1 1
0.254575711025964 0.254306465622455 1 1
0.178741643796332 0.178555945153446 1 1
0.21248806513458 0.212274463378092 1 1
0.237209666071867 0.236994190473563 1 1
0.224982707898415 0.224758113033005 1 1
0.264956963123154 0.264680314013224 1 1
0.206430524456301 0.206204495299803 1 1
0.168688445162403 0.168526366276691 1 1
0.210492827968287 0.210293936912769 1 1
0.253218341282546 0.252958370624975 1 1
0.168417384940836 0.168249074587666 1 1
0.321744508933866 0.32141115164068 0 0
0.257103212867769 0.256829423088534 1 1
0.221103433821683 0.220865375909518 1 1
0.233180586463511 0.232951115659231 1 1
0.158584808121972 0.158391587332629 1 1
0.203782112427089 0.203570385251071 1 1
0.18709364015309 0.186902330372146 1 1
0.18564944571582 0.185454617439681 1 1
0.206501657900909 0.206262581147462 1 1
0.255608513043188 0.255349015966035 1 1
0.264586868003382 0.264324332997605 1 1
0.253292423039155 0.253025852978789 1 1
0.264971854165375 0.264715532551642 1 1
0.192986057432542 0.192771481209835 1 1
0.184726254569706 0.184538889399545 1 1
0.281350013888477 0.281041080466428 1 1
0.170146642341833 0.169978664984429 1 1
0.245623945136404 0.245337312619305 1 1
0.192657773723232 0.192460187977551 1 1
0.2954144740275 0.295109741315143 1 1
0.245424704779673 0.245179921323031 1 1
0.152905985337062 0.152774991648606 1 1
0.253396584055187 0.253135630214301 1 1
0.263746958030328 0.263485087069605 1 1
0.22573880150372 0.225526020878629 1 1
0.209419822116943 0.209207075860219 1 1
0.133449341943283 0.133317143600931 1 1
0.181419512086386 0.181233562040067 1 1
0.186759117756049 0.186563410717313 1 1
0.185070918432955 0.184887371777257 1 1
0.239521253382191 0.239283631612328 1 1
0.209998636346114 0.209774103277418 1 1
0.161351393989471 0.161189755881387 1 1
0.227308346176147 0.22709237030175 1 1
0.243585550288382 0.243346374533006 1 1
0.208217765981886 0.207990643196548 1 1
0.296659088327714 0.296333517464694 1 1
0.10112411443448 0.101023338258848 1 1
0.279782845816268 0.279496691140537 1 1
0.223461501460567 0.223235422633921 1 1
0.237977116575866 0.237725446326874 1 1
0.302852836305542 0.30251375225579 1 1
0.132888992984408 0.132756079815989 1 1
0.257409446626618 0.25714332654844 1 1
0.293817877135139 0.293543588515642 0 0
0.206209037590024 0.20599665341726 1 1
0.189153553367671 0.188948044667932 1 1
0.117703919664802 0.117599030713565 1 1
0.232788182220575 0.232538263698554 1 1
0.240637231547619 0.240350808074312 1 1
0.153705366613667 0.153530440437568 1 1
0.258564147383613 0.25829651808503 1 1
0.171477559087976 0.171304843738261 1 1
0.206845604978062 0.206630520094721 1 1
0.114587685351655 0.114475573106482 1 1
0.231060948967811 0.230845122775751 1 1
0.197979850431732 0.197787647053601 1 1
0.24388043881484 0.243624007789415 1 1
0.178880019264766 0.178695624562133 1 1
0.281937755986914 0.281647161218319 0 0
0.179206089163256 0.179022865767402 1 1
0.187717693879686 0.187501313566844 1 1
0.16127263770348 0.161104629872375 1 1
0.225890908934187 0.225682221085391 1 1
0.261282708822246 0.26102685778518 1 1
0.182232784990831 0.182060336450185 1 1
0.208440144662929 0.208222946031731 1 1
0.215148569470701 0.214947782053509 1 1
0.191821213959327 0.191634243517762 1 1
0.220657055424938 0.220428239628004 1 1
0.212754394260472 0.212512127550207 1 1
0.146589528148726 0.146432477934575 1 1
0.315518582330834 0.315206332047979 0 0
0.207527692313646 0.207318825356842 1 1
0.154626433249018 0.154471368650343 1 1
0.21020839032859 0.210008682390225 1 1
0.282258673586057 0.281995099642912 1 1
0.210897312785779 0.21067364775222 1 1
0.257584991990027 0.257331406712037 1 1
0.206540951769416 0.206332436484447 1 1
0.15838944774571 0.158224759401454 1 1
0.184337966786088 0.184131814352874 1 1
0.163015781707781 0.162825131776364 1 1
0.178886810188457 0.17871627401515 1 1
0.253137511353426 0.252874128225432 1 1
0.271408830130739 0.271132443315807 1 1
0.184746235631327 0.184562681054446 1 1
0.155779309026897 0.155614545200783 1 1
0.250874332070432 0.25064270400632 1 1
0.166053818627723 0.165885777891119 1 1
0.229577010689143 0.229315286865983 1 1
0.110722653556405 0.110597985376745 1 1
0.114374314267859 0.114250918516196 1 1
0.20493502451005 0.204711444982688 1 1
0.144031323306431 0.143880559555381 1 1
0.173845955011193 0.173646532956152 1 1
0.170648244835941 0.17046745564452 1 1
0.186981603948961 0.186761577478144 1 1
0.210132182637616 0.209906875630445 1 1
0.288868777008057 0.288558574517594 1 1
0.138462038076917 0.138294548432303 1 1
0.23252672903548 0.232272217032749 1 1
0.199842674740858 0.199640805628022 1 1
0.258473924567604 0.258214279875146 1 1
0.255167850297972 0.254897209336856 1 1
0.0980043788669356 0.0979119141557462 1 1
0.203299138039063 0.203077392701124 1 1
0.169970711855492 0.169780801569695 1 1
0.257932406679673 0.257666297585934 1 1
0.126895863150756 0.126776684731995 1 1
0.302054859803039 0.301691587039954 1 1
0.24879756756154 0.248518917708712 1 1
0.208136378329269 0.207925900037466 1 1
0.191208124658779 0.191006341166254 1 1
0.173809020054692 0.173623327324763 1 1
0.207429226849988 0.207208103178443 1 1
0.175702047348021 0.175510112005876 1 1
0.185665258616502 0.185466734903589 1 1
0.189569220046054 0.189372043625714 1 1
0.177997259921336 0.177818562608301 1 1
0.139230178611843 0.139089227872558 1 1
0.212219585004998 0.21197249482984 1 1
0.147494601937373 0.147349280101247 1 1
0.202483452000361 0.202287982813261 1 1
0.232956157792918 0.232720331644742 1 1
0.24493505883486 0.244671630562109 1 1
0.231631339325304 0.231381900971932 1 1
0.172691086298436 0.17251030387954 1 1
0.182056892487146 0.181856351846627 1 1
0.160649057601901 0.160493016405835 1 1
0.155886806044734 0.155748031933932 1 1
0.215207394872199 0.214988105279108 1 1
0.293828848281367 0.293504635370005 1 1
0.216188480924362 0.215972003977446 1 1
0.216565240919297 0.216351727060366 1 1
0.239501587700816 0.239229256911719 1 1
0.16567977574089 0.165481710822629 1 1
0.27731811968723 0.277048678491595 1 1
0.211242798235418 0.211007872531294 1 1
0.204318880805122 0.20409392132353 1 1
0.229739995088131 0.229494292614873 1 1
0.249450076758438 0.24918858693206 1 1
0.125106964544174 0.124989937870033 1 1
0.235717699897418 0.235485657559629 1 1
0.255723970640677 0.255453250599671 1 1
0.111699338448406 0.111579483739478 1 1
0.179910540661615 0.179746872465127 1 1
0.161543383127505 0.16138217991734 1 1
0.249628506256607 0.249378118388298 1 1
0.23943000074231 0.239197890070526 1 1
0.192505539062868 0.192309710304024 1 1
0.176980589960324 0.176809170314129 1 1
0.259783018293112 0.259459214648518 1 1
0.183459947177475 0.183294129461064 1 1
0.206686325313572 0.206473147072553 1 1
0.193724915818947 0.193521235794216 1 1
0.123897475316445 0.123775645011722 1 1
0.209211373242632 0.209005046163565 1 1
0.204201188951256 0.203991855123527 1 1
0.233303178311151 0.233074136648247 1 1
0.196071991770144 0.195884981343625 1 1
0.225729928658987 0.225520387350479 1 1
0.132287470687126 0.132155681537446 1 1
0.178104555969602 0.177928226760934 1 1
0.194179652410797 0.194004454126577 1 1
0.167812071335121 0.167631314403514 1 1
0.240085259403062 0.239814051264543 1 1
0.238218023708407 0.237998861280531 1 1
0.159727659243743 0.159542200422848 1 1
0.300994991845042 0.300685507391657 0 0
0.188046797266241 0.187823360770075 1 1
0.139906882515683 0.139723563793348 1 1
0.216019023340199 0.215813538338228 1 1
0.260189486940219 0.259885233285081 1 1
0.283151768691485 0.282856180504151 1 1
0.17857459310742 0.178371943676579 1 1
0.201603483852849 0.201413176512457 1 1
0.159013055275922 0.158866600373637 1 1
0.250901309867242 0.250622848716676 1 1
0.205601812062365 0.205387234782655 1 1
0.162989633226784 0.162799300561722 1 1
0.190260447715093 0.190042489666996 1 1
0.211031101769517 0.210827578714251 1 1
0.201919406464825 0.201725073905754 1 1
0.20307928317024 0.202886574903388 1 1
0.286469715766685 0.286188375866443 1 1
0.159721900885203 0.15956252861113 1 1
0.246168425624186 0.245883856597298 1 1
0.228525464704998 0.22829907709707 1 1
0.18476003836147 0.184573806258424 1 1
0.165545422068069 0.165353209525169 1 1
0.160006227060812 0.159844588793475 1 1
0.234594237147509 0.23433345993528 1 1
0.217475727986882 0.217259801645999 1 1
0.18265412209273 0.182467045761741 1 1
0.0742707454552031 0.0741577372057745 0 0
0.143027164162277 0.142894012861369 1 1
0.224686403403648 0.224450741141959 1 1
0.162019409177351 0.161842674225969 1 1
0.232681353951678 0.232449101526115 1 1
0.236522938003892 0.236298511107183 1 1
0.301237485595181 0.300933803032757 1 1
0.160395720610982 0.160225371301881 1 1
0.197165380899988 0.196958702074071 1 1
0.208878291655083 0.208673431152361 1 1
0.242582919651389 0.242360488181074 1 1
0.287924340698613 0.287617474168252 1 1
0.185669526027623 0.185489352004191 1 1
0.198237601248866 0.197983598400906 1 1
0.173190560346264 0.173022038564918 1 1
0.172101011543067 0.17192864835751 1 1
0.276363619601284 0.276077351820861 1 1
0.262050323569611 0.261804977767396 1 1
0.25379676993605 0.253532950894847 1 1
0.197210552503616 0.197019602854108 1 1
0.210068057529176 0.209834085770451 1 1
0.144610043734187 0.144473365802508 1 1
0.141896783704465 0.141741499687689 1 1
0.143078953959489 0.142941290776392 1 1
0.258416692833188 0.258148569920583 1 1
0.154940726925368 0.154772340317074 1 1
0.193125984382135 0.192925509396799 1 1
0.214040364355052 0.213845228536992 1 1
0.167749238441317 0.167584352988943 1 1
0.107561198077188 0.107466005557133 0 0
0.194585979828419 0.194369375940435 1 1
0.168522009947269 0.168345492628314 1 1
0.232960844060264 0.232722527032035 1 1
0.198278467838745 0.198084285284553 1 1
0.204206071864027 0.203992406730989 1 1
0.172425021551031 0.172240469021774 1 1
0.180259720571378 0.18007674709444 1 1
0.120071200079052 0.119941084285465 1 1
0.138078772492273 0.137948192289132 1 1
0.2542018429677 0.253921706045317 1 1
0.245103632492298 0.24486397881706 1 1
0.270690522236421 0.270423934387531 1 1
0.104222909810967 0.104114415819389 0 0
0.201899562392598 0.201708967356898 1 1
0.307915215606142 0.307628225677522 0 0
0.204924730637502 0.20470760183629 1 1
0.104807323470072 0.104706494616574 1 1
0.158143988707614 0.157979900837564 1 1
0.191272111259538 0.191077139317757 1 1
0.21054946812689 0.210330754380113 1 1
0.194313840742961 0.194125316716558 1 1
0.319088963775462 0.318766274076679 1 1
0.245959361454698 0.245735254846919 1 1
0.258494267797159 0.258235302294097 1 1
0.229661565475742 0.229425584721371 1 1
0.239188915592166 0.23893126702493 1 1
0.141945456315146 0.141805957361375 1 1
0.166553413077159 0.166387266408269 1 1
0.152610427276729 0.152474996063267 1 1
0.250935059692251 0.250650941738027 1 1
0.159138213594444 0.158952068678134 1 1
0.144740264712497 0.1445769625751 1 1
0.280685642460359 0.280416724651076 1 1
0.249853688684045 0.249618086353386 1 1
0.124758985990842 0.124638957552309 1 1
0.109389591038972 0.10926934953402 1 1
0.198924566631417 0.198725552841948 1 1
0.23218745591111 0.231946801804396 1 1
0.206054701562109 0.20583916318867 1 1
0.196087676997869 0.19586676389016 1 1
0.128260119124698 0.128121368936749 1 1
0.238368059468446 0.238106069667197 1 1
0.181021144494495 0.180847888390574 1 1
0.163256909928374 0.163090985799018 1 1
0.183147152571443 0.182970630374297 1 1
0.173424157911953 0.173242489471395 1 1
0.169515984304095 0.169337904013043 1 1
0.209475114675847 0.209257338186801 1 1
0.211866091320277 0.211655032194723 1 1
0.242881052574441 0.242644496556596 1 1
0.184101062186926 0.183909266977029 1 1
0.191985031787303 0.191799553180391 1 1
0.278502984048203 0.278238426808822 1 1
0.201394728524927 0.201193108906494 1 1
0.241898546854468 0.241635062964408 1 1
0.163624547365259 0.163444849970185 1 1
0.193480479185411 0.193275133794688 1 1
0.0685576292866572 0.068479788343752 0 0
0.161189254047965 0.161019239202324 1 1
0.229917153611756 0.229651742106915 1 1
0.219624592432081 0.21939320187525 1 1
0.187393244148545 0.187213173808296 1 1
0.149108777954966 0.14897835347939 1 1
0.19561623701745 0.195392021566492 1 1
0.23486678156403 0.234664675859961 1 1
0.17650970039403 0.17634464443947 1 1
0.132329249870697 0.132184432467131 1 1
0.182701784060885 0.182497496844243 1 1
0.159467424824339 0.159295728748711 1 1
0.152498670688868 0.152363544821217 1 1
0.246614168231376 0.246368797800965 1 1
0.255337789743712 0.255050326184461 1 1
0.260713789168092 0.260472463492644 1 1
0.229115057928352 0.228878818446835 1 1
0.223337759735749 0.22308895170282 1 1
0.260963748256736 0.260712347684011 1 1
0.236289669949812 0.236050853260408 1 1
0.226778244911944 0.226544797705345 1 1
0.150320013589132 0.150144426967974 1 1
0.151908463037848 0.151764081703858 1 1
0.276820377832693 0.276550469890163 1 1
0.2398958965433 0.239649679381572 1 1
0.272223003897764 0.271918227141266 0 0
0.231481196637571 0.231244534079047 1 1
0.148549674579151 0.148393060155015 1 1
0.125241014109227 0.125127718573968 1 1
0.217501300750836 0.217274398737149 1 1
0.219589091155236 0.219362152212916 1 1
0.254835480354068 0.25456004185857 1 1
0.214052531867467 0.213819789957141 1 1
0.26883388373886 0.26855341310996 1 1
0.190468033845276 0.19027877764068 1 1
0.25902300611279 0.25873099363817 1 1
0.1514334627314 0.151264412514699 1 1
0.194243411260016 0.194036523052219 1 1
0.151113349863933 0.150942179188211 1 1
0.193600350081142 0.193397717080567 1 1
0.192111025136405 0.191925862309336 1 1
0.286878689338831 0.286588510971901 1 1
0.28752999888857 0.287247089551398 0 0
0.184735733751492 0.184547333197606 1 1
0.12647458167096 0.126342690512694 0 0
0.123456720468296 0.123331704526981 1 1
0.188263194898804 0.188052423250289 1 1
0.140170935130711 0.140046916489329 1 1
0.141506047729038 0.141362734031161 1 1
0.234790939742397 0.234570920566787 1 1
0.190044281986251 0.189859654614189 1 1
0.212307862459481 0.212058757311246 1 1
0.209928971826079 0.209722101575785 1 1
0.282259011856348 0.281947902214004 1 1
0.141350820563149 0.141204629229073 1 1
0.261451044263356 0.26117321708503 1 1
0.173310427428816 0.17314150552559 1 1
0.17943721379025 0.179226840887499 1 1
0.261155275662283 0.260879720046534 1 1
0.264308018582222 0.264055814320516 1 1
0.255544709526499 0.255304388733678 1 1
0.176165599223388 0.175991325297028 1 1
0.198814513826513 0.198621515877348 1 1
0.201779233554309 0.201565905432511 1 1
0.206318390716606 0.206120504211304 1 1
0.305395145647001 0.305051429821737 0 0
0.258680265596937 0.258435581119974 1 1
0.145761364396499 0.145627199732615 1 1
0.204470796570966 0.204271028082917 1 1
0.237119684983191 0.236886896959091 1 1
0.229599481421846 0.229355463615333 1 1
0.196724351947254 0.196497856232922 1 1
0.218050407476809 0.217829600202679 1 1
0.179056852950239 0.17887359330884 1 1
0.129736860973757 0.129596209370554 1 1
0.176613809490714 0.176417229459938 1 1
0.182754014029969 0.182558777399824 1 1
0.268662164607115 0.268391542926496 1 1
0.238646907801954 0.238429894231386 1 1
0.175497377101002 0.175333679789794 1 1
0.231889032854641 0.231642495407508 1 1
0.189491801070321 0.189302345391781 1 1
0.210387961179001 0.210171786283979 1 1
0.157821206807046 0.157646054952116 1 1
0.225777912161847 0.225543616329479 1 1
0.258204968355375 0.257953794254103 1 1
0.152440179900789 0.152280596500894 1 1
0.264559831940023 0.264267209879406 1 1
0.130582403005313 0.130444264645285 1 1
0.265163806573627 0.264876479891041 1 1
0.186920494650875 0.186727389984061 1 1
0.231837805549555 0.231554021476712 1 1
0.20687875100252 0.206683315018496 1 1
0.171983025553406 0.171839828010407 1 1
0.340305370920555 0.339973940994103 0 0
0.175330492538944 0.175165125839359 1 1
0.15748430025415 0.157304835733745 1 1
0.185667596636738 0.185498396449449 1 1
0.258452540751915 0.258211899591161 1 1
0.158009238169621 0.15784120655162 1 1
0.0644939362050204 0.0644149412530989 0 0
0.272612149381388 0.272339772600327 1 1
0.1973421867239 0.197122751547912 1 1
0.200733933665304 0.20054350202915 1 1
0.147414638505109 0.147261102469318 1 1
0.155175293352136 0.155037781375398 1 1
0.143333266152518 0.143190864986548 1 1
0.260374823404459 0.260102978767699 1 1
0.246931056594389 0.246666533426496 1 1
0.149363090477843 0.149219193899657 1 1
0.16209807915457 0.161959114226772 1 1
0.183508579503314 0.183313500432579 1 1
0.223699375955927 0.223458076132895 1 1
0.322515026546361 0.322155191427921 0 0
0.319826989622371 0.319509554714945 0 0
0.235841515701285 0.235607610548634 1 1
0.139974230307639 0.139813200378032 1 1
0.217801756543211 0.217566364011953 1 1
0.247346251615558 0.247080441070863 1 1
0.166288480594879 0.16612227359884 1 1
0.174435451149568 0.174260853022013 1 1
0.189211998666017 0.189044848268411 1 1
0.189344502907319 0.189142562779684 1 1
0.172403425090899 0.172215273070545 1 1
0.273769333493676 0.273477598383804 1 1
0.174455124397456 0.17422826471994 1 1
0.159079805541682 0.158873352896472 1 1
0.156628216942616 0.156475347026246 1 1
0.348728304179022 0.348356622750587 0 0
0.1586109038778 0.158464021133909 1 1
0.204557206316154 0.204381155331845 1 1
0.205239456684362 0.205007484957688 1 1
0.205008092643484 0.204796200810156 1 1
0.121184523910603 0.121066545344808 1 1
0.165168835664656 0.164999053115026 1 1
0.17269869991268 0.172528690234656 1 1
0.203067585005383 0.202847387974305 1 1
0.193644127505924 0.193431400183887 1 1
0.197184974214194 0.196976569205208 1 1
0.178766172860936 0.17859934497073 1 1
0.185367188352254 0.185187413541334 1 1
0.220316650084099 0.22010494581361 1 1
0.193584304935043 0.193378578242723 1 1
0.131388396581554 0.13124573006102 1 1
0.161700769405393 0.161541794709266 1 1
0.212289017713273 0.212092662589903 1 1
0.145188088022753 0.145058448290135 1 1
0.20124162870054 0.201036963797447 1 1
0.164163437643404 0.163997153857621 1 1
0.229351048437367 0.229141055132176 1 1
0.17009661352472 0.169907301248537 1 1
0.214240396286642 0.214006768765002 1 1
0.184605880643695 0.18443443150766 1 1
0.192365017660984 0.192179071126695 1 1
0.0649780674766978 0.0649048056608714 0 0
0.182058704825869 0.181856304114222 1 1
0.207709732427888 0.20751768589884 1 1
0.212357206091463 0.212129855104065 1 1
0.0902976583941919 0.090211295456157 0 0
0.121737345717621 0.121622597904048 1 1
0.207281888063308 0.207084007525784 1 1
0.100043102425614 0.0999362510584569 0 0
0.129972235635381 0.12984271616059 1 1
0.193917980071379 0.193700206632724 1 1
0.189624730224516 0.189407843073486 1 1
0.135896465281327 0.135761358351617 1 1
0.244969913355029 0.244736517029426 1 1
0.219271873315169 0.21904879173472 1 1
0.253576716398232 0.253306219031455 1 1
0.22635920176276 0.22615696729614 1 1
0.234327437060127 0.234094167125692 1 1
0.244755340004442 0.24448891957398 1 1
0.229678820291861 0.229459829336449 1 1
0.238730877307887 0.238494515282816 1 1
0.0779880432161258 0.0778964841598809 0 0
0.228838770527819 0.228599569728911 1 1
0.179652049724143 0.179449161928747 1 1
0.293075210091561 0.292762490946185 1 1
0.0850808436739971 0.0850066061868264 0 0
0.200770169700095 0.200547423539972 1 1
0.190890352835628 0.190662760306678 1 1
0.178174656661342 0.177999020855048 1 1
0.278480103577802 0.278166254929842 1 1
0.139164218899189 0.139030317334611 1 1
0.166882989195458 0.166730880665731 1 1
0.192352089117564 0.192172098065373 1 1
0.270944878871927 0.270654146866942 0 0
0.188747558151138 0.188537844560754 1 1
0.18550124588501 0.1853134168907 1 1
0.196518480333327 0.196305988268913 1 1
0.214323330233996 0.214098410864216 1 1
0.199966920216977 0.199732833218457 1 1
0.236577701909509 0.23631797282913 1 1
0.164758540376508 0.164594851298525 1 1
0.238268737325211 0.238064334183477 1 1
0.218628272010431 0.218384108055219 1 1
0.229012951622251 0.228760940077073 1 1
0.199375763411824 0.199198049817028 1 1
0.19003493842185 0.189820052526734 1 1
0.175885152530828 0.175703956225153 1 1
0.153653949801603 0.153480951048876 1 1
0.194299143738185 0.194080154906519 1 1
0.126260715097455 0.126150988490157 1 1
0.188155093382185 0.187951656753668 1 1
0.185757154473802 0.185528788040229 1 1
0.271733629744146 0.271463546062813 1 1
0.173024952587345 0.172842125324711 1 1
0.152777161195206 0.152608624141377 1 1
0.250958044004301 0.250692170405354 1 1
0.265454685872382 0.265185651347387 1 1
0.249894517662167 0.249620083864561 1 1
0.0882870967202807 0.0881941017169919 0 0
0.237687619086767 0.237441068429446 1 1
0.270604491568984 0.270320643219747 1 1
0.175485721992381 0.175317787371332 1 1
0.0755060791683549 0.0754165924292029 0 0
0.202389494804473 0.202183002168731 1 1
0.160907505638917 0.160760033823461 1 1
0.229322641785211 0.229084534789892 1 1
0.215590143587718 0.215368400360802 1 1
0.178792611411394 0.178588647819276 1 1
0.247639871040236 0.247365773748832 1 1
0.175517015048843 0.175313297993192 1 1
0.134049965130641 0.133904141359461 1 1
0.167706646028254 0.167544300316152 1 1
0.192047928674834 0.191842132529488 1 1
0.13744870692137 0.137309454747479 1 1
0.186935878834693 0.186742562559393 1 1
0.218063189032223 0.217833796711378 1 1
0.233448845861856 0.233202976249874 1 1
0.227003223343713 0.226772319358521 1 1
0.229144889306453 0.228895139592739 1 1
0.113990567522852 0.113895368887981 0 0
0.164069495807564 0.163899770202185 1 1
0.171368831777444 0.171174619466826 1 1
0.216796379935204 0.216567870415298 1 1
0.217584210045846 0.217383141552804 1 1
0.141635591517755 0.141468874498983 1 1
0.244638854078991 0.244386189609527 1 1
0.196080421122773 0.195893685568131 1 1
0.27142533505095 0.271151974950472 1 1
0.223297624845298 0.223052480290771 1 1
0.165719804204606 0.165546999092424 1 1
0.178634485284909 0.178451721170787 1 1
0.0971957405144709 0.0971062724934555 0 0
0.261462896185531 0.261194374650835 1 1
0.228126322356769 0.227912370858212 1 1
0.271005825905541 0.270736536965041 0 0
0.266495367712845 0.266221050116138 1 1
0.22741030995629 0.227184753505225 1 1
0.246153290676489 0.245915398579383 1 1
0.210780301739753 0.210567362500953 1 1
0.205672073799175 0.205434586357421 1 1
0.186886051136139 0.186690034525255 1 1
0.106839283683962 0.106736280368107 1 1
0.179355556344437 0.179143372517401 1 1
0.194891079598733 0.194687863519138 1 1
0.165838816889026 0.165653461660818 1 1
0.172617238705051 0.172442583719216 1 1
0.16246412135097 0.162283692610634 1 1
0.199167971060989 0.198957603702601 1 1
0.163355124414491 0.163188167197563 1 1
0.255788752315516 0.255511854320321 1 1
0.227165867790898 0.226912376349447 1 1
0.183465110835084 0.183277403356533 1 1
0.230108335113995 0.229878345715749 1 1
0.258565089802266 0.258298893258325 1 1
0.147679300401351 0.147521437737077 1 1
0.281762640985256 0.281451274040224 0 0
0.208607211721874 0.208383065465842 1 1
0.169110592758735 0.168956616346276 1 1
0.183920032527449 0.18369304823695 1 1
0.276378301535715 0.276105901699251 1 1
0.126202242284743 0.126059344880544 1 1
0.145688069732931 0.145536047516358 1 1
0.162950676959419 0.162790931383612 1 1
0.179441672120011 0.179260654065631 1 1
0.30683111348434 0.306540706594916 0 0
0.10727328327919 0.107163845705183 0 0
0.11132394997316 0.111200045121645 0 0
0.0820746329132294 0.0820023824842238 0 0
0.0901240207265843 0.0900265557977445 0 0
0.123043311529575 0.122929757551172 1 1
0.281856041660094 0.28158793678964 1 1
0.18990446134445 0.189685763111008 1 1
0.176869965578857 0.176676537455533 1 1
0.194849001561926 0.19465571678905 1 1
0.27697646476588 0.276690600445911 1 1
0.223104522275804 0.222870791663469 1 1
0.262332928423067 0.26207833079431 1 1
0.204119369136178 0.203909680912635 1 1
0.189285714991998 0.189060880110011 1 1
0.253057756805658 0.252832070500569 1 1
0.245543461464331 0.245287257488246 1 1
0.166210140390891 0.166055922070338 1 1
0.295222073758664 0.294920086412113 1 1
0.184698331642069 0.184495982505519 1 1
0.179771470922411 0.179575868612118 1 1
0.14682809988249 0.146679023265559 1 1
0.199520949385181 0.199303133175386 1 1
0.309167255286031 0.308822854804468 0 0
0.226568704577963 0.226327095606762 1 1
0.215888158273714 0.215655547525061 1 1
0.176024009939287 0.175812240265609 1 1
0.20084024880439 0.200639031157796 1 1
0.163939174330363 0.163783542877295 1 1
0.218812785665557 0.218550050485005 1 1
0.185638611652371 0.185432489733906 1 1
0.134955295950514 0.134828277032169 1 1
0.196604815525899 0.196373984347155 1 1
0.235910007992489 0.235689468557787 1 1
0.200649734129818 0.200447081181344 1 1
0.241746708887913 0.241491546430389 1 1
0.12272188662986 0.122568891432232 1 1
0.175142183375299 0.174935729790319 1 1
0.292284467706853 0.291989698168846 0 0
0.206028505001018 0.205835581741093 1 1
0.264443053651717 0.264183045534165 1 1
0.215496594217325 0.215257751323919 1 1
0.192487410663712 0.192290720028768 1 1
0.172094103716563 0.171902227291332 1 1
0.232227161531972 0.231994727313701 1 1
0.116551109647486 0.116436176151935 0 0
0.236652780676192 0.236419687407286 1 1
0.153976612910275 0.15380681065383 1 1
0.135077170163262 0.134935475615408 1 1
0.177518454512135 0.177322121253374 1 1
0.23117185477308 0.230937156234542 1 1
0.106624697346865 0.106525641468582 0 0
0.268763660240048 0.268490719351642 1 1
0.169721866771903 0.169572436591794 1 1
0.301640690738742 0.301312714278017 0 0
0.237447026361613 0.237209938041738 1 1
0.181857436053397 0.181641610934736 1 1
0.194496632707624 0.19429507070271 1 1
0.249144020142599 0.248883120369108 1 1
0.277390210912905 0.277120630119446 1 1
0.203443254455732 0.203236278030925 1 1
0.15013989689123 0.150001735541511 1 1
0.258831046940462 0.258575460133837 1 1
0.137726576999821 0.137601888676199 1 1
0.127072241002818 0.126931012541527 1 1
0.185843249441616 0.185653473430918 1 1
0.250397660478472 0.250139944058303 1 1
0.223000557472485 0.22275336833365 1 1
0.227640381949061 0.227410472538005 1 1
0.213382941302276 0.213148268434378 1 1
0.176312089270765 0.176148806058812 1 1
0.203996035300734 0.203773367774237 1 1
0.137610710372447 0.137474676096658 1 1
0.249705522241287 0.249413580657426 1 1
0.186538129921762 0.186346709270907 1 1
0.217636495730984 0.217415717649438 1 1
0.209148156226712 0.208975985133277 1 1
0.167279818132835 0.167074162917239 1 1
0.124848845447127 0.124725364327735 1 1
0.193242507712615 0.193047123419868 1 1
0.150800306292736 0.150635754239984 1 1
0.213653841250611 0.213410776863473 1 1
0.163483140566995 0.16330231678979 1 1
0.236170339106381 0.23588856541442 1 1
0.27661771428296 0.276341792192507 1 1
0.251527178652125 0.251291547296612 1 1
0.113301468580923 0.113174163730809 1 1
0.176050602617624 0.175867541763042 1 1
0.174944726233629 0.174782643649785 1 1
0.155496034717177 0.155327539930051 1 1
0.182723695964316 0.182537554073967 1 1
0.230960547530835 0.230743240427768 1 1
0.313463601177845 0.313132573329068 0 0
0.264182928670852 0.263936245091159 1 1
0.133161749251782 0.133027601338818 1 1
0.141105080712733 0.140965669467119 1 1
0.158098151624869 0.157921708086542 1 1
0.158280248268739 0.158123727776267 1 1
0.236613097838825 0.236384913648752 1 1
0.234761796231365 0.234483471996822 1 1
0.188976186435216 0.188783580120697 1 1
0.198002767065074 0.197817863712582 1 1
0.148658502380918 0.14851046548076 1 1
0.132352244058643 0.132244260714868 1 1
0.216838584478744 0.216597065562193 1 1
0.183778872221673 0.183587858389138 1 1
0.165909196466095 0.165745520607793 1 1
0.256227027281728 0.255987480488573 1 1
0.174248994195251 0.174038996693423 1 1
0.210488501802122 0.210276427420477 1 1
0.175137276101026 0.17495317932725 1 1
0.178912285485108 0.178735283844815 1 1
0.264913389163447 0.264642939069576 1 1
0.241905999793454 0.241657841074386 1 1
0.222545359639042 0.222313678533262 1 1
0.162112497780192 0.161936610420328 1 1
0.222198021827044 0.221958499585485 1 1
0.159102223838121 0.15894649639201 1 1
0.26043571789813 0.260149072006796 1 1
0.209898282034558 0.209678691380227 1 1
0.11328811319846 0.113169911590567 0 0
0.157552777361515 0.157390478083554 1 1
0.162322705425742 0.162160907411545 1 1
0.165492084516856 0.16533280377772 1 1
0.195808482800996 0.195614524850716 1 1
0.162622684363722 0.162477668562745 1 1
0.262501347003873 0.262253779697159 1 1
0.209484203354341 0.209276033574095 1 1
0.186495757393009 0.186300456102962 1 1
0.224853693539343 0.22464334679852 1 1
0.176681575101872 0.176514699807073 1 1
0.159979052548593 0.159805479772491 1 1
0.240231043532295 0.23995745209595 1 1
0.244996134943586 0.244747665350141 1 1
0.290625056247539 0.290354905266843 0 0
0.181267214573851 0.181073639752798 1 1
0.263198208572992 0.262927107242314 1 1
0.153618588157821 0.153445911960822 1 1
0.272388062473618 0.272147471965922 1 1
0.247276840687291 0.247037132926844 1 1
0.193940578452304 0.193738717220042 1 1
0.21907911739535 0.218883545623693 1 1
0.235556722902904 0.235316660147999 1 1
0.199695500737762 0.199486336856429 1 1
0.197917435615426 0.197712489984516 1 1
0.226423473540341 0.226180652400778 1 1
0.202682939886934 0.202455185156978 1 1
0.203560817251752 0.203331454848289 1 1
0.189037401672043 0.188841601030096 1 1
0.222558399458568 0.222309581332746 1 1
0.253912929168991 0.253670948617217 1 1
0.110840405282784 0.110702956619085 1 1
0.222498807369882 0.222264645884927 1 1
0.236173984515484 0.235908377356006 1 1
0.227930919282305 0.227703241536815 1 1
0.264880115137255 0.264591934210265 1 1
0.255582634081015 0.255298424211711 1 1
0.158837546855183 0.158662873320313 1 1
0.157565380595007 0.157430397460203 1 1
0.239255207769998 0.238996073576486 1 1
0.212317385212374 0.212113279410114 1 1
0.280400906951895 0.280105330513066 1 1
0.239778800286765 0.239519695778397 1 1
0.131379283658742 0.131246214610491 1 1
0.161473565630456 0.161321258337535 1 1
0.274546556078286 0.274274039903207 0 0
0.148818648540185 0.148654075674387 1 1
0.212525362049681 0.21229792393734 1 1
0.189708842516989 0.189530767882226 1 1
0.121958962247661 0.121834807368091 0 0
0.147534999128721 0.147375970277732 1 1
0.151226157920746 0.151080835035412 1 1
0.339643295848603 0.33929102579191 0 0
0.227420349044812 0.227183533781113 1 1
0.216814593400309 0.216563866501565 1 1
0.159899300804667 0.159770863595204 1 1
0.109750886386838 0.109637985024915 0 0
0.195066887924589 0.19487151824148 1 1
0.229552915763625 0.229318126952975 1 1
0.210431705246005 0.21021920496078 1 1
0.130608193752873 0.130483738891581 1 1
0.212425392948864 0.212204751106754 1 1
0.145253068496426 0.145103536425125 1 1
0.20657970063568 0.206365963697266 1 1
0.136536973408935 0.136389724795086 1 1
0.207278845946888 0.2070748874693 1 1
0.188392621067676 0.188207209407327 1 1
0.168386741843257 0.168220893989827 1 1
0.205795011518522 0.205590343299463 1 1
0.167643176037833 0.167474480216334 1 1
0.281760954208046 0.281471194885963 1 1
0.197683991651298 0.197506049380614 1 1
0.208874460254842 0.20869663580748 1 1
0.244691819325551 0.244455862294181 1 1
0.15582291790731 0.155667170033947 1 1
0.17732888695727 0.177137332850523 1 1
0.263798731535307 0.263493602853236 1 1
0.137025176355648 0.13687884580415 1 1
0.284292280074707 0.283993188014783 0 0
0.203699972066853 0.203505051522247 1 1
0.223087118984918 0.222870382956407 1 1
0.203195826858602 0.202999002197458 1 1
0.185225961781685 0.185056793781955 1 1
0.185309185483985 0.185129083042104 1 1
0.175468206393175 0.175290482862812 1 1
0.230818057800316 0.230562049298939 1 1
0.231512605504692 0.231275250062807 1 1
0.20905076884893 0.208822826889632 1 1
0.252650412662443 0.252401576931588 1 1
0.243548629741815 0.243303233706743 1 1
0.164536536508121 0.164370340843098 1 1
0.164632553841552 0.164454500988279 1 1
0.248882904892407 0.248626192698596 1 1
0.219280958120325 0.219071976195675 1 1
0.138580644816274 0.138429379631699 1 1
0.216270541980399 0.216027651924549 1 1
0.207548825390007 0.207295629029004 1 1
0.183508378263074 0.183322564587718 1 1
0.229081242098058 0.228851094751677 1 1
0.229212856309041 0.228956729429369 1 1
0.207195948418453 0.2069992927165 1 1
0.203636138529973 0.203403777939868 1 1
0.222641956220127 0.222410272041216 1 1
0.256670733613755 0.256420675609009 1 1
0.220523248614219 0.220303746860036 1 1
0.215379153951018 0.215150714284414 1 1
0.102506896630049 0.102422560661241 1 1
0.183909180631325 0.183701881186517 1 1
0.194170341573349 0.193991166657092 1 1
0.26165850545252 0.261389344594985 1 1
0.307189719827433 0.306888603511253 0 0
0.182422827663098 0.182249234451656 1 1
0.229343653321934 0.229090886156772 1 1
0.193613065233608 0.193436135614647 1 1
0.156877551067324 0.156732442353862 1 1
0.155674277883092 0.155516354437724 1 1
0.208375314382511 0.20816901466963 1 1
0.0975217598202887 0.0974271955063685 0 0
0.138041573051507 0.13790456397355 1 1
0.218869025319765 0.218617592151435 1 1
0.202331314073616 0.202139560648618 1 1
0.172434175932885 0.172260914082813 1 1
0.221698498198332 0.221490853080038 1 1
0.253613214032332 0.253353002699881 1 1
0.225224497564998 0.225001109583138 1 1
0.148207573688731 0.148064241844678 1 1
0.231885574867832 0.231634214693522 1 1
0.230559277485655 0.230332056563251 1 1
0.208136873866845 0.207912619131863 1 1
0.333612003321333 0.333293090261279 0 0
0.190011043112655 0.18981602171632 1 1
0.192244135821035 0.192064593482258 1 1
0.213013566366644 0.212763964564033 1 1
0.207765523130503 0.207555952722614 1 1
0.23737146369897 0.237134344388739 1 1
0.1748509441365 0.174657021690882 1 1
0.153733297681177 0.153567947406515 1 1
0.25805483666488 0.257798996881169 1 1
0.159968677028152 0.159797573373931 1 1
0.16608614829161 0.165933319540661 1 1
0.231060324754671 0.230824786714349 1 1
0.230119526307668 0.229883189007693 1 1
0.156257990505544 0.156086682887993 1 1
0.168959623760105 0.168789594617475 1 1
0.113050969393101 0.112923009051425 1 1
0.173640147048053 0.173449272439588 1 1
0.190315302852553 0.190123303467466 1 1
0.260875625866018 0.260621126155115 1 1
0.314796899733546 0.314465376644695 0 0
0.163108556247737 0.162934055664473 1 1
0.195328818690539 0.195127582948736 1 1
0.264025543626322 0.263772948174626 1 1
0.243637513367025 0.243394633999928 1 1
0.252981138031536 0.252721409286131 1 1
0.224848723227655 0.224616863650719 1 1
0.157174917846754 0.1570072022583 1 1
0.219725204755913 0.219535808684397 1 1
0.131895578312097 0.131756773605508 1 1
0.252184897621836 0.251942164223689 1 1
0.307364267962986 0.30705591125585 1 1
0.208256085991195 0.208038302006928 1 1
0.21297623261143 0.212755613354651 1 1
0.211638386011554 0.211400844880889 1 1
0.257310126555288 0.257020384032991 1 1
0.210776381365833 0.210581540524629 1 1
0.212360074884235 0.212134151723387 1 1
0.151269112521628 0.151118671177042 1 1
0.215408480127532 0.215183015589932 1 1
0.209446632922718 0.209219913551679 1 1
0.191081924093005 0.190885704922878 1 1
0.199542828149019 0.19933589536722 1 1
0.165663860039615 0.165480466797045 1 1
0.260934801449296 0.260663643074163 0 0
0.212312631882215 0.212097323715914 1 1
0.164050713010368 0.163885950885866 1 1
0.250726397555258 0.250442504085174 1 1
0.201473235015844 0.20124104250635 1 1
0.180692446219923 0.180515797711414 1 1
0.181079602285956 0.180884416304405 1 1
0.227543386361105 0.22732851403308 1 1
0.234404505284657 0.234182931743369 1 1
0.239849732039115 0.23958570684394 1 1
0.189292257499864 0.189123157413106 1 1
0.172404147825811 0.172215902266328 1 1
0.170922401693805 0.170755204819718 1 1
0.220672128165136 0.220444758125939 1 1
0.149945409101751 0.149748934208022 1 1
0.244430834069447 0.244214246063819 1 1
0.143911904654888 0.143783513222655 1 1
0.224434032133304 0.224196209543017 1 1
0.159770370439505 0.159607383619157 1 1
0.277539936620082 0.277273659494529 0 0
0.190302886027456 0.190136363147858 1 1
0.189629274691868 0.189410893880659 1 1
0.124693682969393 0.124572590807466 1 1
0.202728757877823 0.202519113529006 1 1
0.255385545003114 0.255141411751965 1 1
0.262963102006521 0.262664879098633 1 1
0.225247926332501 0.224995611538141 1 1
0.196752137512711 0.196511059489007 1 1
0.184150773540649 0.183971515384088 1 1
0.187285218961007 0.187074749714465 1 1
0.212142823675783 0.21189540670895 1 1
0.211115901630845 0.210905491804338 1 1
0.235803372897545 0.235549055951223 1 1
0.151413108177761 0.151223086391706 1 1
0.220973231681624 0.22072550655089 1 1
0.114368834167904 0.11425602310178 1 1
0.22720671747436 0.226968567880434 1 1
0.160994723213461 0.160825988835211 1 1
0.200546422526629 0.20032486916472 1 1
0.184881395886088 0.184693138890872 1 1
0.248671897443409 0.248420179680336 1 1
0.089867712450288 0.0897696920404488 1 1
0.159203741773974 0.159025309995257 1 1
0.285069235701114 0.284789341822563 1 1
0.155046395664858 0.154896972091656 1 1
0.196657076725264 0.196469292282136 1 1
0.215558149722389 0.215329400416688 1 1
0.215433474193266 0.215191579092787 1 1
0.221215206686921 0.220977415481402 1 1
0.254577560862491 0.254333756310171 1 1
0.161564531918273 0.161382728211597 1 1
0.211443852257755 0.211235238397955 1 1
0.118877677579288 0.118753464542942 1 1
0.244995903820471 0.244727274775898 1 1
0.269150560801535 0.268866754922972 1 1
0.245700439135254 0.245437262928689 1 1
0.170070406738496 0.169907892324917 1 1
0.253608157092678 0.253347553898538 1 1
0.163578803536149 0.163416171143658 1 1
0.145362593268767 0.14523522908665 1 1
0.231516886582783 0.231290821378519 1 1
0.196037046905175 0.195847027099172 1 1
0.194145184609786 0.193961459115969 1 1
0.191426646496898 0.191204683426089 1 1
0.181642697181151 0.181482067924436 1 1
0.200853860954858 0.200645626617207 1 1
0.132589643162334 0.132459915219119 1 1
0.176694135577259 0.176530645912731 1 1
0.141753544884093 0.141587343401285 1 1
0.258666658891839 0.258398712966013 1 1
0.207152586862942 0.206932246392362 1 1
0.161009884716916 0.160829940746068 1 1
0.133950131015324 0.133817331356493 1 1
0.157096627654768 0.156935766282592 1 1
0.24140096439104 0.241170175384269 1 1
0.21939122562351 0.21912930080542 1 1
0.108006242662145 0.107903328185957 1 1
0.270786518081543 0.270477233268615 1 1
0.224529758177184 0.224303391022353 1 1
0.285527419543239 0.285245544424289 1 1
0.172780446977807 0.172626453488862 1 1
0.166312050914654 0.166143494311601 1 1
0.187343001199654 0.187143700789808 1 1
0.148354006409612 0.148177305143432 1 1
0.26660587528642 0.266389060244181 1 1
0.14354788647355 0.143409369447743 1 1
0.187753528036785 0.187566333341069 1 1
0.161526543797188 0.161331051666599 1 1
0.168918646683442 0.168756989318058 1 1
0.256264254235153 0.256015976584583 1 1
0.253796988959715 0.253557589472871 1 1
0.132591525445766 0.132459722049086 1 1
0.109710152078648 0.109572205363375 1 0
0.244890791129638 0.244651748543148 1 1
0.208340091454531 0.208092577064064 1 1
0.225093987582741 0.224847793872412 1 1
0.221050743898236 0.220824649103523 1 1
0.224803148541632 0.224563688457921 1 1
0.193851918376974 0.193652776182948 1 1
0.201104761531977 0.20091385078735 1 1
0.245130292841369 0.244856150675212 1 1
0.196271851963464 0.196059269612552 1 1
0.162624922149471 0.162473018198135 1 1
0.160546801063951 0.160400161901276 1 1
0.193585832357897 0.19337549439404 1 1
0.19922677911833 0.199052492591295 1 1
0.251417294594526 0.251114742927182 1 1
0.146274494310399 0.146113500922119 1 1
0.293918477577257 0.293585523132544 1 1
0.179678130538606 0.179500157606328 1 1
0.247738162662839 0.247480961237368 1 1
0.200105690324702 0.199927043934628 1 1
0.171996725655299 0.171820101825638 1 1
0.200152160007203 0.199971116757032 1 1
0.200520105265583 0.20030787917763 1 1
0.193792558604485 0.193589367206164 1 1
0.228986904174432 0.228776550046775 1 1
0.242122509711038 0.24188712857418 1 1
0.179293421685528 0.179123828818524 1 1
0.19437914251192 0.194203230440647 1 1
0.146887057886907 0.146729319833764 1 1
0.177536245672832 0.177362994701432 1 1
0.289083507162486 0.288775124182112 0 0
0.230533824638088 0.230286853816523 1 1
0.155656722499752 0.155506159361185 1 1
0.18121640513678 0.181021866724985 1 1
0.19477413394377 0.194579403777278 1 1
0.223179891119155 0.222959142897581 1 1
0.175017361231089 0.174838236206004 1 1
0.153377915559595 0.153217808446732 1 1
0.247192234346311 0.246944215238681 1 1
0.200480706035019 0.200289330779797 1 1
0.33070230111259 0.330372362386181 0 0
0.132124953485114 0.131976487507013 1 1
0.220154617340352 0.21993843494775 1 1
0.218705632915747 0.218462616440174 1 1
0.183587532689245 0.183400016421149 1 1
0.164828783492378 0.164636368102546 1 1
0.240553502519119 0.240304415951483 1 1
0.186712506740325 0.186519377745901 1 1
0.228299406052589 0.228071360108507 1 1
0.190422512222264 0.190232918534522 1 1
0.197659036922865 0.197468689871192 1 1
0.146992625789661 0.146844602867351 1 1
0.163667594458768 0.163507900863652 1 1
0.275541284681303 0.275274107156408 1 1
0.136319154830384 0.136167624209915 1 1
0.147247664656495 0.147093433016742 1 1
0.144341968959688 0.144213496159692 1 1
0.187200712940981 0.186987806413931 1 1
0.138550867057908 0.138413221972154 1 1
0.163869893702982 0.163709567592293 1 1
0.227112954508076 0.226862102078799 1 1
0.214940183489008 0.214739812541673 1 1
0.267118867600981 0.26685385144242 1 1
0.20265082820017 0.202464121007469 1 1
0.147386702527892 0.147242339144026 1 1
0.259215753635349 0.258960309412835 1 1
0.260123805216312 0.259846485834207 1 1
0.206799219582026 0.206612375904652 1 1
0.18159649190855 0.181414763796274 1 1
0.225125644568632 0.224897660742599 1 1
0.207551666779157 0.207343687572823 1 1
0.120624283814133 0.120492730699514 0 0
0.196705540843391 0.196497512861059 1 1
0.247818363131805 0.247579232913919 1 1
0.242637753894102 0.242366203373134 1 1
0.158707969920613 0.158557434926686 1 1
0.232492941696071 0.23226399651644 1 1
0.168606259977566 0.168444447427457 1 1
0.222787436691487 0.222545176793559 1 1
0.1818212676108 0.181641142270136 1 1
0.204799773795247 0.204612353710112 1 1
0.169773763006863 0.169608561464141 1 1
0.195392285466295 0.195174270061459 1 1
0.183016362465907 0.18281610723641 1 1
0.267023099563056 0.266753983768617 1 1
0.307078547693509 0.306781409833043 0 0
0.173791233137258 0.173602412407483 1 1
0.180068600356363 0.17986652986061 1 1
0.289041847304272 0.288739615530278 1 1
0.249601193496071 0.249349014601229 1 1
0.298349620928497 0.298031840631629 1 1
0.155286544434553 0.155125309457158 1 1
0.21513540262096 0.214904021480825 1 1
0.190056817910709 0.189862683710518 1 1
0.14656813775471 0.146405233813012 1 1
0.245072867823097 0.244851963616053 1 1
0.167500294003489 0.167345442498172 1 1
0.242876076371748 0.242624502901219 1 1
0.195785691373166 0.195608141526695 1 1
0.210768735320516 0.210532514244565 1 1
0.196869431103487 0.196653103817801 1 1
0.148414912411182 0.148254731162807 1 1
0.161632619056593 0.161455932408571 1 1
0.183328796769656 0.183153573985634 1 1
0.196158735871234 0.195952289030173 1 1
0.190729323015163 0.190556466456142 1 1
0.156861128021074 0.15671569581903 1 1
0.231792905999842 0.231587851330032 1 1
0.247342317551285 0.247100355255032 1 1
0.23990925923349 0.239674162984063 1 1
0.170522371592752 0.17034969410396 1 1
0.190923492073043 0.190732512778825 1 1
0.144434946848607 0.144293452109576 1 1
0.203983829648762 0.203772715988885 1 1
0.291391497142731 0.291122427251293 1 1
0.136606609369409 0.136491628375745 1 1
0.206016648374278 0.205830073682833 1 1
0.176790224030192 0.176620259155016 1 1
0.223730207766844 0.223497183943901 1 1
0.167968806244286 0.167768280744085 1 1
0.181312643959633 0.181143184288833 1 1
0.176886462644926 0.1767132597436 1 1
0.178900882995619 0.178715194260846 1 1
0.149783856995054 0.149650187522434 1 1
0.210779414185303 0.21056006756067 1 1
0.215546028908322 0.215351191522161 1 1
0.237621454271825 0.237395513457776 1 1
0.175851280432057 0.175692628883401 1 1
0.272465404557633 0.272174619616528 0 0
0.272893951618779 0.272606622548781 1 1
0.189823805805787 0.189645053816305 1 1
0.156264867792321 0.156119887240881 1 1
0.17071613391465 0.170527752776504 1 1
0.194198287462193 0.193991718172232 1 1
0.158128028876302 0.157949630973624 1 1
0.155611416354467 0.155451633706066 1 1
0.230545799854959 0.230321442587648 1 1
0.241305032433843 0.241048295168249 1 1
0.259435246900891 0.259177604519292 1 1
0.222257898848633 0.222015542521435 1 1
0.20656396876421 0.206339255608739 1 1
0.203205326747411 0.203023791008501 1 1
0.215656519288554 0.215424818539103 1 1
0.25916230531292 0.258892507156203 1 1
0.18380084443956 0.183613751018934 1 1
0.226156431917461 0.225920370195078 1 1
0.154885832041201 0.15472191592958 1 1
0.348019326075163 0.347676200529809 0 0
0.163345653650771 0.163175216737435 1 1
0.225264711502363 0.225012052190752 1 1
0.186956488387303 0.186751323716019 1 1
0.196785031422865 0.196564084590117 1 1
0.194828312605284 0.194627894786688 1 1
0.238586533069329 0.238362292144278 1 1
0.231177995742625 0.230942548466909 1 1
0.273123559591447 0.27286985784039 1 1
0.232857829952775 0.232641191734267 1 1
0.249244424221205 0.249004774655075 1 1
0.275641598139474 0.275357231423634 1 1
0.126477570761427 0.126349262383187 1 1
0.156719575056678 0.156554811587592 1 1
0.147779860432655 0.147641577779766 1 1
0.211217391322265 0.211010677820802 1 1
0.186032261475526 0.185841607260748 1 1
0.206830503174503 0.206604627560076 1 1
0.157240136019384 0.157070345342361 1 1
0.239364951581688 0.23910413042415 1 1
0.12872212532796 0.128590513980549 0 0
0.27877044939314 0.27848811638098 1 1
0.210600308398766 0.210392438491708 1 1
0.240048804453043 0.23981506375495 1 1
0.152588969901634 0.152405466427931 1 1
0.170934785756518 0.170738221632527 1 1
0.262025572729661 0.261759594458779 1 1
0.246285794420219 0.246023929753435 1 1
0.257217689644231 0.256969738994869 1 1
0.211918108655805 0.211693141727709 1 1
0.207475646184409 0.207278470278805 1 1
0.229252091124101 0.229036469754668 1 1
0.181975113913875 0.181805572631819 1 1
0.191621298300426 0.191433413210646 1 1
0.198137137223302 0.197915051288764 1 1
0.150177480105662 0.150009157757638 1 1
0.198351506372959 0.198168642009488 1 1
0.115878945410505 0.115759270401873 0 0
0.117826337749146 0.117707163334454 0 0
0.204855634809914 0.204632803339275 1 1
0.1956083213065 0.195408076153207 1 1
0.181130780483986 0.180924110716981 1 1
0.234827670273317 0.234593996180328 1 1
0.119753010359965 0.11963130373956 0 0
0.266423155642652 0.266142618534628 1 1
0.226490476768442 0.22624685223823 1 1
0.225201795886512 0.224951321297559 1 1
0.200680173205765 0.200483750193539 1 1
0.216428115004656 0.216200781457919 1 1
0.19716050677302 0.196914830423268 1 1
0.234234781141342 0.234018745590659 1 1
0.176449582155417 0.176290104200372 1 1
0.123279765893756 0.123154426185188 1 1
0.328264980966511 0.32794208598026 0 0
0.265768507463734 0.265479586984802 1 1
0.216482308892217 0.216260565004969 1 1
0.251803868082578 0.2515387629647 1 1
0.123218131961636 0.12309834446359 1 1
0.285832800678479 0.285552692723783 1 1
0.194981965614364 0.194809116498994 1 1
0.219700719222328 0.219448552682735 1 1
0.183431369931874 0.183211512610219 1 1
0.216255174686602 0.216022801595127 1 1
0.274116310378722 0.273794897957433 1 1
0.150531689168081 0.150379224898862 1 1
0.255793092392774 0.255524704773142 1 1
0.217943731475156 0.217674912373765 1 1
0.277871156247779 0.277596999735954 1 1
0.23713925919987 0.236884150540709 1 1
0.098300059798784 0.0981894879003138 0 0
0.192268652427241 0.192066776784897 1 1
0.21088318680732 0.210662913143884 1 1
0.150620906178433 0.150462878784247 1 1
0.173821012201157 0.173615730936346 1 1
0.184243548620496 0.184053046954165 1 1
0.253303318914167 0.253015683550086 1 1
0.186349720689282 0.186172319074388 1 1
0.13301318139794 0.132879022788432 1 1
0.140225031704099 0.140085687160785 1 1
0.178295907509544 0.178126609716519 1 1
0.212825589911971 0.212596950818864 1 1
0.199974943750961 0.199775859083043 1 1
0.286792687564857 0.286469943762785 0 0
0.166332364742099 0.166177293325587 1 1
0.282341325248659 0.282044611907533 1 1
0.232978294053786 0.232719392224057 1 1
0.218839313390658 0.218577316650274 1 1
0.245597270985952 0.245361064959794 1 1
0.155409247900696 0.155249594061902 1 1
0.162491473303434 0.162316645093256 1 1
0.183605194964267 0.18340738720806 1 1
0.196207648001462 0.196002404417261 1 1
0.210463295412597 0.210251898748298 1 1
0.20766025011524 0.207459441468917 1 1
0.114071665747577 0.113939910478439 1 1
0.188378875845215 0.188206629226756 1 1
0.215423351117725 0.215209848374814 1 1
0.187287734677938 0.187104378318586 1 1
0.168149828991124 0.167986356082655 1 1
0.224736254090176 0.224510195425145 1 1
0.200558964405037 0.200341200834759 1 1
0.210850759869218 0.210629943718817 1 1
0.161813116451659 0.16165608285834 1 1
0.217171792243455 0.216957756696224 1 1
0.150036895933595 0.149880793748832 1 1
0.265516635118968 0.265228583573476 1 1
0.149752587741866 0.149596479763998 1 1
0.170674371978247 0.170488367382652 1 1
0.231133341852031 0.230903948239305 1 1
0.243573875552979 0.243321336723313 1 1
0.334915363120258 0.334561536993199 0 0
0.124655095242713 0.124526688634271 1 1
0.185789224328514 0.185600569666322 1 1
0.208264278687023 0.208049589810123 1 1
0.143964277393379 0.143823854667426 1 1
0.173499104091781 0.17333975721571 1 1
0.214704549555705 0.214490616999864 1 1
0.177129526238993 0.176931761186584 1 1
0.219263808621959 0.219023949818618 1 1
0.119077069060717 0.11894779440609 0 0
0.185816913735943 0.185648473127704 1 1
0.236832010381688 0.236565986171131 1 1
0.21816934606691 0.217948507619597 1 1
0.191335827144077 0.191126697345818 1 1
0.128918267516868 0.128784885576398 1 1
0.163086812919025 0.162878091996226 1 1
0.179788096602231 0.179571709234186 1 1
0.217039762436695 0.216801293834195 1 1
0.160472536450513 0.160298514535658 1 1
0.229215908133172 0.22899582646918 1 1
0.180712871169291 0.180527512185626 1 1
0.154933768395871 0.154779332000891 1 1
0.295675484075544 0.29535389381131 0 0
0.170963873686957 0.170798715608411 1 1
0.133344577423377 0.133171958669317 1 1
0.181290674171571 0.181098863673063 1 1
0.147612798558789 0.147451722725744 1 1
0.229083103477984 0.228844038966731 1 1
0.176602009363228 0.176427800554086 1 1
0.159021586693549 0.158840325662831 1 1
0.182688815054271 0.182493712470276 1 1
0.1288303918286 0.128711223857799 1 1
0.204991100068356 0.204772544731576 1 1
0.297024175252099 0.296729359888354 0 0
0.18239193980573 0.18220232319414 1 1
0.19408546517879 0.193906413975562 1 1
0.208695980233704 0.208481930018176 1 1
0.315151086164901 0.314802677224942 0 0
0.129283341029051 0.129138005713799 1 1
0.181381115749558 0.181196647290987 1 1
0.104470035923251 0.104367266304511 1 1
0.188456646000208 0.188268562494137 1 1
0.167170737238535 0.166974394263426 1 1
0.188509518304505 0.188295386556906 1 1
0.165533543744449 0.165357468288714 1 1
0.20264457572893 0.202456835561441 1 1
0.229144941984602 0.22888538558435 1 1
0.213465075270709 0.213245864635044 1 1
0.29486582922427 0.294563299689795 0 0
0.230137634183273 0.229905718685216 1 1
0.280043914449073 0.279749359801249 1 1
0.331201382385105 0.330852132555593 0 0
0.184676507090741 0.18447947192498 1 1
0.134891282312209 0.134777412078341 1 1
0.229350942290097 0.229103435610232 1 1
0.16760236188058 0.167438934814277 1 1
0.196236781307292 0.196023205105645 1 1
0.194765299955434 0.194588212147365 1 1
0.159599242870286 0.159435752110029 1 1
0.214199338637491 0.213969411475009 1 1
0.0740870816791454 0.0740057336686304 0 0
0.179312470505762 0.179148559580026 1 1
0.169271035003182 0.169108944618093 1 1
0.230865264025622 0.230635145253385 1 1
0.170767241450156 0.170587630369472 1 1
0.190791706548957 0.190602538719224 1 1
0.192234291183201 0.192032323798121 1 1
0.247230454325205 0.246984744752527 1 1
0.175599382629571 0.175439707480281 1 1
0.272097751243521 0.271813890470058 1 1
0.18391754993396 0.183685770717747 1 1
0.230306792274243 0.230083550960544 1 1
0.193762127314486 0.193547748646532 1 1
0.213865344148866 0.213651289275371 1 1
0.142640844289474 0.142496309044323 1 1
0.249314223772654 0.249024142638035 1 1
0.212299854230273 0.212098243778474 1 1
0.175782843570489 0.175616474228256 1 1
0.222866227949718 0.222631880385361 1 1
0.24028559860892 0.240027663083123 1 1
0.212136871013158 0.21191689629466 1 1
0.205678052511109 0.205482014060632 1 1
0.123146818316036 0.123007931406522 0 0
0.178117503090095 0.17791650581459 1 1
0.219220246122869 0.218987312662546 1 1
0.183561646370842 0.183381524704583 1 1
0.249774306388775 0.249508067051418 1 1
0.102113222398523 0.102009835905011 0 0
0.2225254446266 0.222313820286085 1 1
0.184934724627005 0.184743094727391 1 1
0.186750117376496 0.186550892990505 1 1
0.181639324776018 0.181452483791291 1 1
0.306595174203886 0.306277049882467 0 0
0.214342833101349 0.214114623648413 1 1
0.202750984057998 0.202528584459233 1 1
0.280694923856934 0.280418502888686 1 1
0.301850183732975 0.301561213862743 0 0
0.137767437524998 0.137651178144305 1 1
0.200586156360337 0.200390304285936 1 1
0.204124171233777 0.203937341530567 1 1
0.184282313592436 0.184082965827018 1 1
0.306636607194389 0.306309499568331 1 1
0.248949139644296 0.248696861591652 1 1
0.215235470205229 0.214998836870329 1 1
0.196359749750712 0.196184487171995 1 1
0.098989720900785 0.0988899875955416 0 0
0.198190819724371 0.19797565724051 1 1
0.221835810844748 0.221625226909153 1 1
0.179654939361141 0.179481910226863 1 1
0.286519161875915 0.286194697076992 1 1
0.229561748511772 0.229316686868326 1 1
0.174956190878582 0.174780668620216 1 1
0.197355194708697 0.197146516056261 1 1
0.220292790441405 0.220055851400356 1 1
0.172483148498465 0.172296771680073 1 1
0.0998335079482416 0.099735250898316 0 0
0.188706204394784 0.188512806085219 1 1
0.149165470638118 0.149014319124878 1 1
0.258626400439876 0.258376975010327 1 1
0.0922232343335111 0.0921455504290539 0 0
0.201754259145401 0.201569372868145 1 1
0.178729847800563 0.178533732362243 1 1
0.180482024885575 0.180277889443638 1 1
0.223845722848576 0.223629058353505 1 1
0.161913742133567 0.161763567683346 1 1
0.225424518324049 0.22518483930417 1 1
0.188027354564938 0.18783776237716 1 1
0.204366996362629 0.204143938318202 1 1
0.296508738882299 0.29620741940179 1 1
0.134530519824469 0.134399385621683 1 1
0.216248825290661 0.216046588623353 1 1
0.252566850244827 0.252339966622379 1 1
0.150435713586437 0.150273959102613 1 1
0.15820615363226 0.158026149632752 1 1
0.225121241849166 0.224902563285435 1 1
0.212206473152505 0.211997451442808 1 1
0.163721797459488 0.163529541051643 1 1
0.230582264504862 0.230342051154315 1 1
0.166407235827883 0.166216925116257 1 1
0.161827676046066 0.161669689177181 1 1
0.293834014613456 0.293528231578816 1 1
0.260082892754403 0.259839248216637 1 1
0.242042900026395 0.241801710595031 1 1
0.218874525949613 0.218636301079994 1 1
0.131047214428972 0.130891168169415 0 0
0.186841326071715 0.18667533088473 1 1
0.197339126622859 0.197157758708492 1 1
0.158674004216792 0.158538134011357 1 1
0.283540385196997 0.283225336711271 0 0
0.285065824557384 0.284744652033551 1 1
0.272274691920488 0.271997892924069 1 1
0.225819171518774 0.225610811033665 1 1
0.237039288730691 0.236770011098652 1 1
0.218045271351593 0.217807007019925 1 1
0.172393807495891 0.172232592833802 1 1
0.194184583768569 0.193978110566052 1 1
0.234025940294597 0.233776904225576 1 1
0.222468536679867 0.222226722477276 1 1
0.213156462111447 0.212937329773485 1 1
0.13830677565475 0.13818381912004 1 1
0.220162369430535 0.21993852924417 1 1
0.223500037952481 0.223270562193574 1 1
0.0860421136640052 0.0859492973817679 0 0
0.222230282327224 0.222011654735564 1 1
0.102944969503082 0.102847417417339 0 0
0.178932041853979 0.178763822933695 1 1
0.218178105900654 0.217969612642328 1 1
0.193437312512659 0.193270444618026 1 1
0.163768217809668 0.163598295972688 1 1
0.225382468808627 0.225152180851966 1 1
0.21428141479836 0.214096614747471 1 1
0.19135051658244 0.191143029046765 1 1
0.170174894364921 0.170007897693771 1 1
0.173312094460325 0.173139047332348 1 1
0.213306817349402 0.213109622159088 1 1
0.176131829737897 0.175962699807407 1 1
0.165889945606512 0.165716629916009 1 1
0.233143072986104 0.232905497128255 1 1
0.106192307509229 0.10610355030906 0 0
0.237226734973003 0.236970779233789 1 1
0.196508894154507 0.196324148190656 1 1
0.165784374638627 0.165651438336803 1 1
0.302530159849793 0.302227168577271 0 0
0.167992876511914 0.167799540552221 1 1
0.140171981899439 0.140014286665136 1 1
0.187738879943389 0.187538311034189 1 1
0.234721655077497 0.234470457027769 1 1
0.160559613341765 0.160410484179261 1 1
0.202696558847259 0.202483921453901 1 1
0.116936829107322 0.116831782559991 0 0
0.188156855379381 0.187955303436391 1 1
0.199503762215969 0.199300239359388 1 1
0.162411408984602 0.162235026009139 1 1
0.242419614482248 0.24215884249222 1 1
0.201060003844417 0.200816069650559 1 1
0.214767593874589 0.2145483336688 1 1
0.218293917073687 0.218067431027434 1 1
0.214909425497833 0.214688380409831 1 1
0.176108541436336 0.175931938286494 1 1
0.14934803847944 0.149206539076524 1 1
0.20950065410163 0.209280764678816 1 1
0.211627403427797 0.211420873243782 1 1
0.171743062804412 0.17155686859544 1 1
0.250950509307531 0.250698118689566 1 1
0.253910053367466 0.253657629769627 1 1
0.204277038687462 0.204044326345232 1 1
0.21615380978645 0.215922052341293 1 1
0.190901724272353 0.190699679193252 1 1
0.190306921372932 0.190116705455504 1 1
0.155133365655445 0.154991156699033 1 1
0.179953951479383 0.179789302459649 1 1
0.180853784679996 0.180655263764393 1 1
0.126376564534154 0.126261742135427 1 1
0.234943416869532 0.234695263752373 1 1
0.187185865753239 0.18699326130382 1 1
0.210302067610272 0.210080504151598 1 1
0.256466830951063 0.256206338172477 1 1
0.176522058883435 0.176322456094457 1 1
0.21010499922669 0.209901230812581 1 1
0.19476746934868 0.194575264900831 1 1
0.244567379212334 0.244319729931953 1 1
0.232956350831479 0.232711315160753 1 1
0.190150239457668 0.189963287336977 1 1
0.237027025389217 0.236751752571757 1 1
0.139735246986293 0.139596424348317 1 1
0.197474259359031 0.19727952898558 1 1
0.299412105099586 0.299141015886828 0 0
0.144325695317257 0.144171012731854 1 1
0.290177689873534 0.289894634401076 1 1
0.196278797005354 0.196074661120762 1 1
0.256023556560594 0.255744010458022 1 1
0.196725112633851 0.196518819518506 1 1
0.125720087646072 0.125587506482228 1 1
0.265685857001065 0.26541552203646 1 1
0.152746513664929 0.152573496351247 1 1
0.289039897057596 0.288746671039506 0 0
0.221551179305866 0.221347779037135 1 1
0.22046635080376 0.220232484949496 1 1
0.148570337582279 0.148402519845279 1 1
0.125274877211824 0.125159970153208 1 1
0.169875687893192 0.169681200858801 1 1
0.232387671507587 0.232120657059298 1 1
0.176547471967332 0.176374621135386 1 1
0.302071388057818 0.301761615804907 0 0
0.260826159625177 0.260567446626755 1 1
0.20719591902993 0.207002134304918 1 1
0.139262601002666 0.139092843499829 1 1
0.280265733756347 0.2799616934383 1 1
0.286733594050097 0.286408564895093 1 1
0.212249253838807 0.211996600823952 1 1
0.237519091287323 0.237314120191759 1 1
0.151513503201644 0.151338720518898 1 1
0.258617301815736 0.258329655340826 1 1
0.27166482737917 0.271393483065074 1 1
0.1797070083841 0.179540830507641 1 1
0.145224311530415 0.145064534849925 1 1
0.188842316476447 0.188680254595605 1 1
0.278781729074971 0.27849557064572 1 1
0.0973810226393065 0.0972752203309372 1 1
0.253508549193724 0.253256345603379 1 1
0.146707208209608 0.146559548185416 1 1
0.24695485446534 0.246686353456295 1 1
0.229757746951116 0.229516783318606 1 1
0.237408484188159 0.237171461072794 1 1
0.165746933433038 0.165577073162314 1 1
0.207761754141628 0.207556420295355 1 1
0.239894579688661 0.239646590401586 1 1
0.228766448433829 0.228512432446071 1 1
0.268222455063595 0.267916816973185 1 1
0.184951644863911 0.184745760514945 1 1
0.15380472068209 0.153636671689725 1 1
0.240161937312704 0.239920620988509 1 1
0.122031794301918 0.121907967752576 1 1
0.233779935297716 0.233566466185579 1 1
0.232671823579198 0.232442310959669 1 1
0.151343446207527 0.151185863303471 1 1
0.159217069670986 0.159055253499852 1 1
0.0860826889775303 0.0859935199288947 0 0
0.201238199452212 0.201029651335875 1 1
0.146163150681179 0.145990968208062 1 1
0.226430898055571 0.226194294388304 1 1
0.209217317126554 0.209002152185387 1 1
0.158470278142051 0.158300417180715 1 1
0.257926630647912 0.257671209465273 1 1
0.164833153714421 0.164672345039442 1 1
0.205415252831774 0.205185307390315 1 1
0.171112418436222 0.170951794426789 1 1
0.143763169546314 0.143594232101113 1 1
0.168799615303384 0.168608705846116 1 1
0.203411324137162 0.203190485145886 1 1
0.240790297172242 0.240546752804803 1 1
0.173921380853956 0.173745848866378 1 1
0.260987155280485 0.260716384163385 1 1
0.230019328635531 0.229759268767715 1 1
0.285761694068341 0.285452712003487 1 1
0.239575971241708 0.239341419661549 1 1
0.16737424551113 0.167185012819948 1 1
0.198837076286215 0.198636422624422 1 1
0.173144476981187 0.172981320862595 1 1
0.199809858067422 0.199617120971612 1 1
0.265863937446191 0.265591836087637 1 1
0.248641361162871 0.248398273361936 1 1
0.191757744108403 0.191567310065032 1 1
0.151551298711976 0.15139152686486 1 1
0.139500540309756 0.139362201999281 1 1
0.215388384243567 0.215163004202315 1 1
0.281565019786736 0.281273648177006 1 1
0.157589906575269 0.157405405090619 1 1
0.216049887835473 0.215831644418704 1 1
0.161235862795675 0.161058598950171 1 1
0.17314555861698 0.172988232830575 1 1
0.204086554700718 0.20386536550405 1 1
0.176024823374592 0.175853158134961 1 1
0.187241257978791 0.187048364178277 1 1
0.208493790453778 0.208282940334432 1 1
0.274186222234637 0.273898153029238 1 1
0.200114155121933 0.199927607515905 1 1
0.211570050014024 0.211333149635554 1 1
0.190685810459941 0.190502792869775 1 1
0.144078282970185 0.14394810622644 1 1
0.201276911363921 0.201081890116628 1 1
0.188068250811104 0.187870178347235 1 1
0.183502094053933 0.183320647648792 1 1
0.228303436191741 0.2280722363553 1 1
0.244721726514606 0.244470423012891 1 1
0.190481787902263 0.190270723099609 1 1
0.266258199863524 0.265988274041121 1 1
0.179402618007921 0.179211626233784 1 1
0.200940573417115 0.200750655788236 1 1
0.231593214932861 0.231369862214676 1 1
0.137436789556663 0.137267959724905 1 1
0.20774442500171 0.207536694668944 1 1
0.174170018942496 0.173982611107775 1 1
0.247914818095558 0.247664579213046 1 1
0.211041747642358 0.210822683870154 1 1
0.296223692066036 0.295921145277958 1 1
0.198898791689388 0.198698248691595 1 1
0.186614851451988 0.186418110209019 1 1
0.182782506681546 0.182574283842551 1 1
0.233117745656268 0.232879347853744 1 1
0.21668851755672 0.216473434918334 1 1
0.159327119277471 0.159176620451454 1 1
0.23665191885779 0.236381664795779 1 1
0.220524940379055 0.220277763879241 1 1
0.219269036919269 0.219048784280439 1 1
0.26957915865956 0.269291741078397 1 1
0.224828704922934 0.22460481241415 1 1
0.141216569011407 0.14109601235721 1 1
0.167482008325423 0.167324339446742 1 1
0.223687433604877 0.223439631006952 1 1
0.233087814995207 0.232855760404701 1 1
0.2572395362309 0.256951456177259 1 1
0.203438686397869 0.203229758682889 1 1
0.146387775572663 0.146242865690251 1 1
0.235660910354057 0.235420730259423 1 1
0.187009032093299 0.186816647915452 1 1
0.197055747204356 0.196834284609988 1 1
0.217615351510597 0.217391656709444 1 1
0.24985095018426 0.249591878913279 1 1
0.264271888875657 0.263989318497802 1 1
0.0599634611782453 0.0598937232004338 0 0
0.162049195077318 0.161871268592883 1 1
0.203794199482863 0.203584959947426 1 1
0.247866621114664 0.247583535542589 1 1
0.177541476529187 0.177378059608217 1 1
0.216956248490169 0.2167383669185 1 1
0.231574296863032 0.231348139007556 1 1
0.0941166140335176 0.0940401258537441 0 0
0.159976924404007 0.159806668030531 1 1
0.239434445931595 0.239165646095419 1 1
0.21765150446191 0.217401867045065 1 1
0.106733943373757 0.106617861780631 1 1
0.191624510260305 0.191421449124868 1 1
0.270142217706344 0.269876665505368 1 1
0.186972802436864 0.1867807545258 1 1
0.404745270818749 0.404320195158879 0 0
0.258493461138783 0.258212269225877 1 1
0.150106202024282 0.149974941634595 1 1
0.104541300435116 0.104414228754528 0 0
0.23040155031286 0.230178751231865 1 1
0.246322849248569 0.246088231257108 1 1
0.180556400297502 0.180368513240576 1 1
0.192214117635014 0.192030256921096 1 1
0.18810027413201 0.187910576203948 1 1
0.179827498721091 0.179641852221068 1 1
0.172334196560187 0.172146042808464 1 1
0.0985271685705187 0.0984124614819746 0 0
0.116757203405365 0.116652818837794 1 1
0.182711853020141 0.182484269896466 1 1
0.239965753187217 0.239711468090741 1 1
0.166929884092693 0.166782656167119 1 1
0.1429283728531 0.142789958300619 1 1
0.27961348575898 0.279334497272336 1 1
0.229210924723224 0.228992107798045 1 1
0.195061734349408 0.194876876583416 1 1
0.238809994512412 0.238574763764115 1 1
0.209022356735796 0.208798283742438 1 1
0.23078666948092 0.230558446560831 1 1
0.232205895094085 0.231959702534606 1 1
0.173571232084402 0.173390993423607 1 1
0.148708985054912 0.148561871858672 1 1
0.243063322912488 0.242818777654298 1 1
0.211917197973417 0.211682848879621 1 1
0.274138429196479 0.273848329604658 1 1
0.227516800508139 0.227301404000519 1 1
0.207972146336141 0.207728254752827 1 1
0.197617378398695 0.197431677108144 1 1
0.220193985406498 0.21997862785043 1 1
0.206854972642578 0.20662418540757 1 1
0.231816162309837 0.231579069765326 1 1
0.188208124077243 0.188011596205083 1 1
0.207043840671202 0.206848226805793 1 1
0.199235576377808 0.199043874570613 1 1
0.200494360093213 0.200303866674826 1 1
0.181879170122162 0.181708832576198 1 1
0.196476246263902 0.196272039907504 1 1
0.26444875908048 0.264186578527565 1 1
0.2308030220147 0.230575078321065 1 1
0.19783479932735 0.197642386491444 1 1
0.216293119936511 0.21608238516725 1 1
0.175463090482791 0.175272045988797 1 1
0.197502150253632 0.197286793168005 1 1
0.203103690893693 0.202907524642784 1 1
0.27182001391612 0.271539582700661 1 1
0.229755620895349 0.22950471582032 1 1
0.25117888367722 0.250932927796911 1 1
0.184755229064666 0.184557740997935 1 1
0.22123607166893 0.221004412971674 1 1
0.257302094817661 0.257038320362634 1 1
0.135144875581475 0.134988584565974 1 1
0.112286083524568 0.112173883106141 1 1
0.247472779580422 0.247229532319741 1 1
0.183496399291853 0.183298774354161 1 1
0.171843671718286 0.171667712630107 1 1
0.14614855107491 0.14599940979643 1 1
0.16242513629354 0.162256881161993 1 1
0.246076731508565 0.245823629091173 1 1
0.181398111601739 0.181218798261348 1 1
0.174184671152935 0.174004149477314 1 1
0.0944042294209305 0.0942883920590701 0 0
0.16887659974157 0.168710961955213 1 1
0.177376796859084 0.177207880614699 1 1
0.192714940487561 0.192523114215143 1 1
0.166984109198975 0.166804525699456 1 1
0.191588787947324 0.191371119649443 1 1
0.226702767431882 0.226445023865247 1 1
0.199863472463369 0.199670969476368 1 1
0.156618230440215 0.156461019499277 1 1
0.185853127818572 0.185658533024775 1 1
0.160913603467589 0.160721046459282 1 1
0.205557325981645 0.205340356505515 1 1
0.141513312438057 0.141370970540499 1 1
0.131529891862587 0.131388966739477 1 1
0.126376721153128 0.126235574790906 1 1
0.128618667977675 0.128479380518732 1 1
0.173436307446152 0.173248908697398 1 1
0.214161045201794 0.213923041952392 1 1
0.115159590054133 0.115016545387159 1 1
0.199673918640817 0.199466535815415 1 1
0.259045678871316 0.258780338940994 1 1
0.229904125104095 0.22967790536458 1 1
0.164027006914352 0.163847445430088 1 1
0.142793747690051 0.14266032343057 1 1
0.225811973813376 0.225550142483397 1 1
0.205235608525907 0.20499943755508 1 1
0.270174712925965 0.269911840820642 1 1
0.197953798529676 0.197761153182711 1 1
0.154623895364213 0.15446607064393 1 1
0.171740660948682 0.17156887384452 1 1
0.237279513522001 0.237003746990642 1 1
0.27074732011982 0.27048924195157 1 1
0.154304256827802 0.15414925369382 1 1
0.16253096030539 0.162352965841905 1 1
0.164321511697083 0.164141095407264 1 1
0.180659443452096 0.18047801793887 1 1
0.200533126024655 0.200327001033005 1 1
0.272618492138366 0.272352222138096 1 1
0.225147394093205 0.224876821292618 1 1
0.201211075994691 0.2009752886313 1 1
0.164245960176523 0.164064078185523 1 1
0.270360028376909 0.270093890306433 1 1
0.138990425207526 0.138833596510338 1 1
0.174668549435118 0.174462716706464 1 1
0.203940978299275 0.203741922885982 1 1
0.236578089577452 0.236317513864178 1 1
0.219006778361157 0.218755175765379 1 1
0.136208831329149 0.136071368457276 1 1
0.252506852088039 0.252246455039406 1 1
0.185656855402917 0.185443930787725 1 1
0.229615888541479 0.229378728694329 1 1
0.345456214002159 0.345100080676313 0 0
0.283606060230434 0.283304990486105 0 0
0.229849162818363 0.2295922649271 1 1
0.229891073620107 0.229657521999228 1 1
0.3189955642376 0.318659430376656 0 0
0.177600460522087 0.17738908992245 1 1
0.150784800944645 0.150641368609464 1 1
0.210506523755502 0.210269891467933 1 1
0.190960953676685 0.190767900562133 1 1
0.229536848998124 0.229327448968121 1 1
0.211034866887664 0.210810339205171 1 1
0.118380084599522 0.118267689604011 1 1
0.202160116912904 0.201984069374981 1 1
0.221435479659029 0.221199606717784 1 1
0.23208990188159 0.231872311253822 1 1
0.21450877664403 0.214299626048631 1 1
0.236355734147481 0.236080432179908 1 1
0.164619968834141 0.164460033223705 1 1
0.268005486848141 0.267718607190479 1 1
