# Supplementary material for: Bias caused by sampling error in meta-analysis with small sample sizes
Source: PLoS One. 2018 Sep 13;13(9):e0204056. doi: 10.1371/journal.pone.0204056 (PMC6136825; doi:10.1371/journal.pone.0204056)
Supplement: S4 File — (ZIP) [file pone.0204056.s004.zip › results N = 20 theta = 0.2 tau = 0.5 sz = 10-20.txt]

"cohen.dl.theta" "hedges.dl.theta" "cohen.dl.cp" "hedges.dl.cp"
0.0820494494142241 0.082090260906905 1 1
-0.0939171684935548 -0.0908076257606902 1 1
0.163199216795435 0.153060040773536 1 1
0.17179237646265 0.160005264378745 1 1
0.212379562815661 0.198242923692852 1 1
0.507659080757313 0.486194762146874 0 0
0.197396526544178 0.19392463739125 1 1
0.0939263871011757 0.0850323315849711 1 1
-0.0778725925010184 -0.0616199652031475 1 1
0.392479774785446 0.375077611338034 1 1
0.195472512311799 0.189852068244296 1 1
0.024648412022619 0.0290351139826801 1 1
-0.11304935681177 -0.0992767303635283 1 1
0.161426987783474 0.152690164460267 1 1
0.626064671699184 0.596193890896211 0 0
0.0675381735009742 0.0653840852412124 1 1
0.248476070886219 0.23430548445765 1 1
0.106156759080898 0.0996658945365498 1 1
0.23440921105725 0.221165351919187 1 1
0.309006108758448 0.289412712104958 1 1
0.316561166118716 0.304703965289378 1 1
0.244017913238109 0.231434713542233 1 1
0.378232129531852 0.363677856788928 1 1
0.0546157514737714 0.0507158081800747 1 1
0.0770575051128704 0.0699887831277892 1 1
0.13653229985945 0.129388013492673 1 1
0.222590217827525 0.210589156058923 1 1
-0.0118897189344374 -0.00953124206813941 1 1
0.231682992155121 0.222899216347237 1 1
0.104313343254534 0.0974014107795167 1 1
0.239258141239735 0.231325575764877 1 1
0.591049608947804 0.567412646675872 0 1
0.197456915866364 0.185183143510377 1 1
0.20610260892752 0.187611733813312 1 1
0.422596685330352 0.407633416593557 1 1
0.126015564757214 0.11823787842993 1 1
0.33963807830612 0.326294927247344 1 1
0.522719346378179 0.496398916220231 0 0
0.367769964882294 0.355378487429749 1 1
0.483229863272093 0.458539282894877 1 1
0.31818922243397 0.304087040560688 1 1
-0.106534004688865 -0.103531910975621 0 0
0.21466293488778 0.203102930428802 1 1
0.31781653746502 0.303577876507459 1 1
0.255437856420984 0.239517792020845 1 1
0.0424994976795699 0.0407795615813259 1 1
0.392347677141501 0.368340596680102 1 1
0.183162289851693 0.178047679956421 1 1
0.136359858266023 0.12804104205699 1 1
0.225653823221856 0.21268124469292 1 1
0.201255554661269 0.192166961878055 1 1
-0.0508653605695071 -0.0496087236959095 1 1
0.309251528935884 0.298350461661378 1 1
0.439830538934686 0.415513623557764 1 1
0.106852294483085 0.10290561048239 1 1
0.529672319966172 0.498427178339633 0 1
0.311460539676475 0.290555846317228 1 1
0.311002671187019 0.297042294750807 1 1
0.0363872913866813 0.030931276444514 1 1
-0.0568064522823314 -0.0503578264034203 1 1
0.445039499655909 0.423976902387796 1 1
0.361432174988275 0.348260459769005 1 1
0.143786466045139 0.144377709571588 1 1
0.189750166909267 0.178265013900733 1 1
-0.0497985543708697 -0.0415599585962706 1 1
0.315739183494413 0.298335402887884 1 1
0.474908345679113 0.453170834152655 1 1
0.32056546844305 0.302617405054165 1 1
0.0965159827887822 0.0864637710929954 1 1
0.0260592774563051 0.0219596247470263 1 1
-0.0821479070101064 -0.0728683697541173 1 1
0.0806173477374439 0.0733689687018576 1 1
0.113172361115121 0.106808441809965 1 1
0.20817944119261 0.198479496371997 1 1
0.085405100925075 0.0791113761498525 1 1
-0.153418031027149 -0.157729229796882 1 1
0.105742486663817 0.0995982755764252 1 1
0.37000519921125 0.352647139428772 1 1
0.329966169706922 0.31789829990479 1 1
-0.0300224475667587 -0.0248817765709286 1 1
0.307901066870403 0.288457282137282 1 1
0.167660627705982 0.163805396557126 1 1
0.456894630470803 0.440118005867725 1 1
0.338755059802051 0.325667047413983 1 1
0.269299800572654 0.246854031049529 1 1
0.359855336612982 0.34549634186827 1 1
0.381984395977029 0.361688469059214 1 1
0.232732208435246 0.22046012404229 1 1
0.279568410727755 0.260776370141123 1 1
0.0787900577902301 0.0779666021716494 1 1
0.302025876610818 0.285899539630424 1 1
0.132678010336466 0.129052704563794 1 1
0.269593236746168 0.257007885308705 1 1
0.452218763914524 0.4261667537266 1 1
0.217813823854819 0.206494023503285 1 1
0.227576345539485 0.223089883249861 1 1
-0.0451456893303243 -0.0435570463205631 1 1
0.24612655557609 0.243751530335086 1 1
0.308507832747286 0.295529352850042 1 1
-0.178728360702511 -0.168855110269236 0 0
0.469623051623762 0.448414568205325 0 0
0.277554840630619 0.265863194918365 1 1
-0.0737050229506089 -0.0663781766750773 1 1
0.286539218959009 0.272563185618321 1 1
0.214135154506334 0.210728304274746 1 1
0.108940983755893 0.10557043191866 1 1
0.0690299256015945 0.0653925400728625 1 1
0.139500860253397 0.132920504363727 1 1
0.105061870812801 0.102212073823496 1 1
0.0432008478030839 0.0427587032091054 1 1
0.0749598056148918 0.068589181235047 1 1
0.00964447098417073 0.000473684348763818 1 1
0.26117787398169 0.250824662529325 1 1
0.137823292362348 0.131720943044783 1 1
0.259848975711681 0.248140737654479 1 1
0.452395751521043 0.431636654285237 1 1
0.367062094290532 0.349900964138658 1 1
0.183794830538226 0.177143268019453 1 1
0.00994249115275035 0.0112009031851469 1 1
-0.0827749428004753 -0.0825170240132124 1 1
0.258632838943156 0.24731383534346 1 1
0.0470897891580031 0.0455216866279438 1 1
0.243247529147872 0.231994704350996 1 1
0.123598133772561 0.117357853977061 1 1
0.168012596166291 0.161662926262589 1 1
0.030816406012869 0.0242739353868888 1 1
0.220637929065287 0.209137677655657 1 1
0.114248438235961 0.110681685851875 1 1
0.204379430343346 0.197230276617415 1 1
0.374330602362344 0.358341217166857 1 1
0.368417403708727 0.353625891475174 1 1
0.315233087583369 0.299542428149863 1 1
0.246607373079404 0.238691640154155 1 1
0.270444106493112 0.254818281947541 1 1
0.163208516845342 0.153464154507067 1 1
0.067893833153056 0.0602370174926427 1 1
0.320829200163069 0.305152379603366 1 1
0.357282632263584 0.33963308686322 1 1
0.311688591817278 0.298609790165333 1 1
0.23664222653519 0.226899650223302 1 1
0.174064241030722 0.159644698835882 1 1
0.300408234961218 0.280390552588281 1 1
0.472007069118467 0.44091157929983 1 1
0.369909648795714 0.34795579346191 1 1
0.298231652552971 0.285690875669039 1 1
0.00627294176783883 0.00276011543830616 1 1
0.242260184817427 0.22560310220483 1 1
0.207544899343493 0.201494963837293 1 1
-0.0311561789209342 -0.028198447356744 1 1
0.025918044900774 0.0307327185901389 1 1
0.198905512519056 0.187163014624118 1 1
0.0207983499339916 0.0136596234482569 1 1
0.165254928919322 0.160235326048945 1 1
0.169681484407409 0.15859347440685 1 1
0.153922639009003 0.14839658714667 1 1
0.235090101360578 0.221036423688206 1 1
0.332590996031323 0.318220219282023 1 1
0.193099300683871 0.183168800864713 1 1
0.115531901538222 0.108294257639882 1 1
0.0227142858838218 0.0244851010788865 1 1
0.54302424850021 0.516437459746447 0 0
0.313099038843687 0.29874257784117 1 1
0.0640603854911798 0.0630602750082681 1 1
0.217469898920267 0.20782906354334 1 1
0.117670803544979 0.110295319626036 1 1
0.0695508437555649 0.0676782762737616 1 1
0.64719528882982 0.61116615629542 0 0
0.335738067802818 0.324249620389511 1 1
0.267732747579819 0.254042337334801 1 1
0.360170746860214 0.344797369601181 1 1
0.252881165811836 0.242715890188378 1 1
0.0164098944220588 0.0202333665050731 1 1
0.288813575211168 0.268498469105545 1 1
0.624634073513531 0.594579190613354 0 0
0.202357107286724 0.192566052859214 1 1
0.230819191265819 0.216477091331636 1 1
0.0809053729631428 0.0806047642677065 1 1
-0.00700859550871657 -0.00418397380797501 1 1
0.10638298105287 0.0949958998680612 1 1
-0.0038657182477656 0.000369312824856628 1 1
-0.0606834542243857 -0.0563638242465513 0 0
0.0598642207187292 0.054686081387922 1 1
0.396459931739102 0.3767540612997 1 1
0.0716736448031726 0.0702993361221349 1 1
0.0243391028962712 0.0238872916405153 1 1
0.239871285587653 0.228020006325844 1 1
0.175105625888377 0.170980557350282 1 1
0.371609539518518 0.360798248594691 1 1
0.313938237395261 0.298931834864084 1 1
0.31009873461389 0.295419251453789 1 1
0.422445592641974 0.402915314839001 1 1
0.138849720139038 0.134454456494667 1 1
0.0497230723238939 0.0485810089766291 1 1
0.434015728609898 0.408202877130946 1 1
0.309863477922676 0.298569812437156 1 1
0.183792055734019 0.168637565985812 1 1
0.15920974818112 0.155148156929401 1 1
0.00914716995875571 0.00713912731192833 1 1
0.164815879261482 0.149677834058052 1 1
0.653952400130933 0.613367293746287 0 0
0.530042772654295 0.495804455729366 0 1
-0.0538971733650455 -0.0489168086691454 1 1
0.337291762731123 0.321184805585365 1 1
0.0736578960735056 0.0663447199117543 1 1
-0.0179983268533623 -0.011529602432391 1 1
0.0341320653650218 0.03442257960845 1 1
0.0362959323217734 0.0338441863913629 1 1
0.229062010752614 0.217416259698616 1 1
0.0314019333196026 0.0341347035052548 1 1
0.04859812761755 0.0510057258906647 1 1
0.478831037183995 0.447548069751867 1 1
0.504868003517204 0.473839419696862 1 1
0.144758480474677 0.137517707736587 1 1
0.375884051766892 0.354254890927076 1 1
0.158054934198732 0.151461700758217 1 1
0.0883216976331809 0.0763675799661489 1 1
0.130320503527323 0.121142586405034 1 1
0.130852868773558 0.124430895998446 1 1
-0.0612480625804647 -0.0541807460876921 0 0
0.397842965544281 0.38160701293666 1 1
0.313091718830403 0.290863705284734 1 1
0.356796211019917 0.336309815404147 1 1
0.0795109174995102 0.0743668043890446 1 1
0.428491339068669 0.409299944015941 1 1
0.440991113532539 0.421223742445602 1 1
0.0777543954247796 0.071161564212673 1 1
0.210883572185665 0.206242350625635 1 1
0.320647330496741 0.306185461042632 1 1
0.369030077855738 0.351502625408416 1 1
0.301581728196572 0.285712668414351 1 1
0.267919386984953 0.253816542079056 1 1
0.198708240844426 0.190658550394191 1 1
0.291884127943406 0.277835583367532 1 1
0.136881938795999 0.130950788552096 1 1
0.366245401803817 0.351851615667546 1 1
0.156029454372519 0.151659682243906 1 1
0.441519298670991 0.419741432782204 1 1
0.31692153100792 0.305525044698594 1 1
0.350251906687683 0.334176372018034 1 1
0.277798262000551 0.26771807698996 1 1
0.315518570299318 0.304562512455582 1 1
0.295223119798747 0.282106739741354 1 1
0.112037355375536 0.100490827072736 1 1
-0.00601109543800911 -0.00248343618946121 1 1
0.164978558944571 0.158165451575445 1 1
0.0448670335442282 0.0401025571252961 1 1
0.264359230269092 0.253014951170324 1 1
0.290931521255302 0.275086874332587 1 1
0.389242340724696 0.373721936436711 1 1
0.0324964005761064 0.0331493638131543 1 1
0.318472241024067 0.304061365872261 1 1
-0.10921322695818 -0.101221829876376 1 1
-0.101933051627762 -0.0985351238732787 0 0
0.596953790470816 0.563735011145702 0 0
0.55142330517379 0.522854116165946 1 1
0.464203232551171 0.450787123773031 1 1
0.270936124873478 0.254052640311983 1 1
0.255904293598019 0.246123229720082 1 1
0.417384133283928 0.390953639662435 1 1
-0.0263306659475395 -0.0247621648596644 1 1
0.18967020804877 0.180804703370922 1 1
0.372222325514739 0.365196460077858 1 1
0.363783154943225 0.345565800552406 1 1
0.127040769263565 0.118566900545353 1 1
0.185729022859128 0.178856079205524 1 1
0.139708932565631 0.132556235547545 1 1
0.0816595919312077 0.07577036432549 1 1
0.0395872542085651 0.0397928907169154 1 1
-0.0526463210894952 -0.0472321553352248 1 1
0.311011611427983 0.29226046840851 1 1
0.18237840105304 0.172716131958055 1 1
0.286431225677319 0.275418443014926 1 1
0.337781962342095 0.31922068375215 1 1
0.314398392198179 0.299429776997691 1 1
0.223878099624202 0.203986704579922 1 1
0.234034940851574 0.227534400005411 1 1
0.122557983026623 0.121404247747002 1 1
0.306361193189061 0.292760798626344 1 1
0.23149152791433 0.22208166131681 1 1
0.315653639085719 0.301161155066857 1 1
-0.0488305620289412 -0.0465248012917299 1 1
0.224949718264318 0.212690410673509 1 1
0.376287733911279 0.358069910561036 1 1
0.344435362108493 0.320151527031012 1 1
0.252206890932236 0.24086707313341 1 1
0.116160299186114 0.106193391875407 1 1
0.335347766149327 0.318195729102243 1 1
0.518373170087747 0.489065160454828 0 0
0.0270224933475385 0.031208353532644 1 1
0.195778074915572 0.187596851124301 1 1
-0.00899211322489906 -0.00387026512107654 1 1
0.378447446848172 0.362159131110558 1 1
0.418935380999262 0.39572328104301 1 1
0.245559928757997 0.232962203707957 1 1
0.194032392328197 0.187969307088563 1 1
0.0833643605919726 0.0780587848006357 1 1
0.12568265816147 0.122828009464271 1 1
-0.0930607845750819 -0.0821297839297131 0 0
0.19735504595604 0.187946711476237 1 1
0.172975392862639 0.163490327000477 1 1
0.245733318327477 0.235103843020868 1 1
-0.0828032736862796 -0.0795473331877693 0 0
0.202298029770101 0.19791739356321 1 1
0.129421294776129 0.123241992543083 1 1
0.286744754222931 0.277009466304853 1 1
0.579765504621104 0.555718337339492 0 0
0.115280643105258 0.114866491318633 1 1
0.355224498839774 0.342180583442942 1 1
0.0690623924434088 0.0704839774542387 1 1
0.257889423856891 0.246490337091391 1 1
0.127357405878956 0.128699039228421 1 1
0.322386211721655 0.307498138877114 1 1
0.342686387123689 0.326321004381185 1 1
0.132032028135755 0.127621552459775 1 1
0.127750643152049 0.120524278290317 1 1
0.440189603851353 0.431062798372986 1 1
0.264269737375127 0.248114738082747 1 1
0.444885069347988 0.426050443886648 1 1
0.226938383695056 0.216905236968945 1 1
0.116022449290944 0.117238598271548 1 1
0.31386902849403 0.303137907885475 1 1
0.286815107666285 0.272782982548138 1 1
0.490895221436681 0.46637411873831 1 1
0.483519858454647 0.461052695217454 1 1
0.0436690047210613 0.0402192902347482 1 1
0.484169076998138 0.460980435094398 1 1
-0.060259063851346 -0.0660148610026799 1 1
0.406164886628718 0.385501200748743 1 1
0.328763181312563 0.311696949632137 1 1
0.254813773459202 0.241332028840707 1 1
0.196681781468472 0.186886048400554 1 1
0.0960201635697141 0.0862377998536643 1 1
0.258315696520663 0.24937172070219 1 1
0.323623785616798 0.307468497921335 1 1
0.23644295181247 0.227915821204227 1 1
0.313926539107734 0.302357446840969 1 1
0.0775464680648959 0.077557857923569 1 1
0.11875182696394 0.108754478198864 1 1
0.149226941161114 0.141603233659163 1 1
0.379015866108404 0.355921030978448 1 1
0.124942148604591 0.118751136535547 1 1
0.235120303655896 0.21887986342687 1 1
0.113767386807825 0.109355399785174 1 1
0.432795525437111 0.410287504200187 1 1
0.130102664909028 0.121365695468793 1 1
0.288312958843465 0.276381527164053 1 1
0.36010730279972 0.336617531132885 1 1
-0.0320591798609991 -0.0357739751254249 1 1
0.115982915086131 0.108626453697784 1 1
0.299060841633364 0.283326302614924 1 1
0.277763834450996 0.269721069693423 1 1
-0.129405762840678 -0.121998747311885 1 1
-0.0947039798405993 -0.0884280640173016 0 0
0.090386246399318 0.0896361318592497 1 1
0.170027859093186 0.161935186564465 1 1
-0.0423129958445173 -0.0297967776173904 1 1
0.133293346495772 0.127465413941747 1 1
0.257756359319701 0.24387693917791 1 1
-0.0200989329629377 -0.0155892397084302 1 1
0.234714858384526 0.221109155323689 1 1
0.134464356265216 0.128594082257862 1 1
0.203027043944144 0.190191568845326 1 1
0.247510172002181 0.233831608375943 1 1
0.316569057220909 0.301890931300273 1 1
0.344494841423862 0.324610118457697 1 1
0.195022747138283 0.18516758640556 1 1
0.326104629196624 0.310695841320429 1 1
0.140576679398039 0.133619342754434 1 1
0.230842893808586 0.217057523126156 1 1
0.0390276746271198 0.0429553960994013 1 1
0.266830244248041 0.24905565518689 1 1
0.0479710951013094 0.0432743337050935 1 1
0.215817176281078 0.202287954781186 1 1
0.355594100401941 0.340361317291656 1 1
0.169608560876712 0.159654861782108 1 1
0.573761723502085 0.544396016033628 0 0
0.0390592270490017 0.038135261432811 1 1
0.175043444594862 0.168286368432757 1 1
0.315698856633941 0.30372605095014 1 1
-0.0251613716873799 -0.0228313233706591 1 1
0.0789290061608879 0.0785661900866097 1 1
0.278923574716302 0.267946326103407 1 1
0.37652621362435 0.354488898063176 1 1
0.0323180939395398 0.031950946392878 1 1
0.244811698455863 0.233718087385441 1 1
0.265320331209658 0.24901460284576 1 1
0.191084742496866 0.17603617337545 1 1
0.275406174066517 0.260647756839934 1 1
-0.187321384414742 -0.17823945528264 0 0
-0.0148372586693124 -0.0185744754617026 1 1
0.25835542033984 0.248909963394328 1 1
0.315492854703077 0.302599692003784 1 1
0.284274952284083 0.265138763474828 1 1
0.388392632477929 0.361439206391136 1 1
0.246301429555201 0.230695565203159 1 1
0.279348355566463 0.266623910622114 1 1
0.207929950014561 0.199254499524637 1 1
0.166210242626302 0.159048480691513 1 1
0.127135919238164 0.12490695100646 1 1
0.302679909102819 0.281781073806239 1 1
0.222022387125549 0.206236010042554 1 1
0.281305497819114 0.268522585122179 1 1
0.23401366167998 0.219903117262944 1 1
-0.11401589649695 -0.108529939542948 1 0
-0.0109708542175201 -0.0170696458879465 1 1
0.114668155771697 0.109418121279394 1 1
-0.108948918720555 -0.105517575277691 1 1
0.46162373101851 0.43819746271346 1 1
0.572182086150981 0.548352190589802 0 0
0.608503420337129 0.577004151708376 0 0
0.425319449001863 0.398440979092804 1 1
0.317091695752117 0.289106767614777 1 1
0.118683039727489 0.11245699034774 1 1
0.186379940401938 0.176786498547918 1 1
0.36345152613521 0.344292826245168 1 1
0.185961835732441 0.170557455239121 1 1
0.282237469157425 0.272137305113317 1 1
0.151539404189815 0.143798573419601 1 1
0.118148595421809 0.113323490904234 1 1
0.0286281176663879 0.0265750080205151 1 1
0.113623309476088 0.106465708886576 1 1
0.186872404987572 0.182135408818786 1 1
0.229730830934146 0.220310516435812 1 1
0.316838021322038 0.296638322104588 1 1
-0.0592961288600906 -0.055857797771586 1 1
0.12879035582045 0.124034822086808 1 1
0.256405663781563 0.244438417508775 1 1
0.109186419223092 0.104100444140101 1 1
0.126034480659909 0.117752980556638 1 1
0.582220700706242 0.552617668505554 0 0
0.130368387589332 0.127934031131566 1 1
-0.00729178943494785 -0.00116936562623536 1 1
0.107991830124488 0.102976034478471 1 1
0.382551580580843 0.361242152038609 1 1
0.313428858009801 0.293627144399142 1 1
0.281952670974961 0.268230432607258 1 1
0.174503788081385 0.165611686577045 1 1
0.105398750365863 0.105244414879133 1 1
-0.0175885151019587 -0.0217609203484558 1 1
-0.122696083527143 -0.118936310681259 0 0
0.16164902938973 0.152252002775225 1 1
0.0448444637675083 0.0395836517182192 1 1
0.406349793376852 0.37989351089163 1 1
0.252784103081943 0.246589154402953 1 1
0.177834933092084 0.173926292323545 1 1
0.136550566943745 0.134410490648335 1 1
0.467789434870459 0.446629186178314 1 1
0.247909387034554 0.237854504582906 1 1
0.186755623303519 0.17260744974247 1 1
-0.0394111545371235 -0.0311520920122294 1 1
0.146780818409037 0.143667431834346 1 1
0.0877854891533927 0.0784051263609205 1 1
0.282132321342956 0.273981905963693 1 1
0.209430612170663 0.200091547073178 1 1
0.182882496870193 0.177522660688091 1 1
0.00773939440308733 0.0113408532036406 1 1
-0.00995934033521632 -0.00965945315496578 1 1
0.251935646301666 0.241651768607326 1 1
0.228710523164116 0.223547938770117 1 1
0.511818559990114 0.491022697398603 0 0
0.387212797315781 0.368461131536847 1 1
0.481986535021016 0.446700844987977 1 1
0.368561707169271 0.34915258599448 1 1
0.340482285553117 0.318185089502663 1 1
0.260136719884108 0.253294311611043 1 1
0.337816944506573 0.32497370350674 1 1
0.340138464393674 0.328923996504043 1 1
0.204658983572476 0.196336732149018 1 1
0.042072982730077 0.0397018731088651 1 1
-0.114547461820355 -0.107633665286369 0 0
-0.219094024927539 -0.210604399988509 0 0
0.422663461144452 0.416327817812609 1 1
0.310545104915116 0.297687805306948 1 1
0.425420213416741 0.39876059355631 1 1
0.212109749328398 0.197357265510725 1 1
0.305015829837355 0.290230840328488 1 1
0.0731498862346662 0.0706924008610373 1 1
-0.0288133954995535 -0.0284003552607614 1 1
0.0243670944484175 0.0250408755083303 1 1
0.569203360964718 0.546042786597244 1 1
0.29056298565559 0.277311504825237 1 1
0.0289652333996316 0.0246994787135404 1 1
0.300287352708926 0.286840226384397 1 1
0.277804619644359 0.265763611598397 1 1
0.0997394018532112 0.0979216383037751 1 1
0.240878793273406 0.228535664086574 1 1
0.303616787122494 0.287563085418458 1 1
0.109228276768446 0.109396534330271 1 1
0.221866569371147 0.212877592108485 1 1
0.00600093577480327 0.00557592624217885 1 1
0.24616897715388 0.235944005818849 1 1
0.287760983572195 0.278354089493444 1 1
0.0248458966153809 0.0179551619735001 1 1
0.115332278120794 0.113954477214951 1 1
0.390997491834656 0.378959218976478 1 1
0.284656915869887 0.268324603171973 1 1
0.217298534130776 0.203463592729901 1 1
0.108804627810562 0.10532204437903 1 1
0.146286189521601 0.135724524126344 1 1
0.171828930800487 0.162985937623919 1 1
0.0794062782899869 0.0824533790031834 1 1
0.261701337125373 0.248406551018234 1 1
-0.00176447440649546 0.00267179662409464 1 1
0.222005438175176 0.208168854457404 1 1
0.196155740046547 0.184501729547995 1 1
0.0899972986238988 0.0857028463556749 1 1
0.179348365985973 0.170809783256515 1 1
0.332695377918053 0.316121112260935 1 1
0.206778367479083 0.198794344941989 1 1
0.228030682227312 0.212947336989766 1 1
0.208944792595107 0.19478476609707 1 1
0.145413423656128 0.141992934824976 1 1
0.0269728815215909 0.0183725710150937 1 1
0.174406402030803 0.165532527437127 1 1
0.219660115896968 0.211257275009436 1 1
0.3897203217003 0.370490074457658 1 1
0.456091861891352 0.434485945375483 0 1
0.485368534290557 0.45745867386337 1 1
0.406464368554576 0.384725416175882 1 1
0.554254916374696 0.531830446605521 0 0
0.350566257660941 0.331551062801281 1 1
0.459736909626573 0.437036546748121 1 1
-0.0655779168893393 -0.0550969127744675 1 1
0.344396934168449 0.327374974261764 1 1
0.167126990121099 0.162454769849288 1 1
0.218681567195829 0.211129141171151 1 1
0.161399586137544 0.151741182749438 1 1
0.308844883565899 0.290020556880997 1 1
0.339554322922675 0.325406530337364 1 1
0.136746373416135 0.12619286190827 1 1
0.00186167113630013 0.00443218855899511 1 1
0.275437230730102 0.265577434368226 1 1
0.306994702981062 0.291115970029089 1 1
0.209970640927655 0.194306647889658 1 1
0.227650147394988 0.218654837952589 1 1
0.0531324728081973 0.0526098732261525 1 1
0.668794709917608 0.643424030797464 0 0
-0.159352617506118 -0.145711020661797 0 0
-0.0299978651918405 -0.0308435018403224 1 1
0.121553977155355 0.115484754327163 1 1
0.353048562357164 0.343875790402675 1 1
0.131883203697356 0.124322135666826 1 1
0.255379460537304 0.247240378810689 1 1
0.258501885622769 0.244034021292069 1 1
0.211146751203894 0.200177733907114 1 1
0.206618970041295 0.201177507442748 1 1
0.180562620951648 0.170718173887649 1 1
0.329613997851511 0.313108050385027 1 1
0.123504047725208 0.117128593052841 1 1
-0.0443283192743957 -0.041596044374037 0 0
0.0697708289524862 0.0648155330204079 1 1
0.455376494519134 0.430317211654528 1 1
0.482357688235298 0.458593352276708 0 0
0.608941947424484 0.581570263303473 0 0
0.144312155257649 0.132692869049462 1 1
0.0177087576583128 0.0219353016305277 1 1
0.0566294375186321 0.0552386218796373 1 1
-0.159619533995667 -0.147530460110527 1 1
0.283454584741362 0.269277732933615 1 1
0.400374467897586 0.377037320647023 1 1
0.155259609611551 0.153478852310706 1 1
0.179734448895694 0.166279316256432 1 1
0.0722193809206843 0.0733457816349393 1 1
-0.0432805938624685 -0.0403145459662812 0 0
0.400926672553619 0.385601057808836 1 1
0.182104871657529 0.175962198241578 1 1
-0.0926117515950743 -0.0899491355218138 1 1
0.377771587218676 0.359625518915028 1 1
0.294584827517999 0.279943592183519 1 1
-0.0810516117537172 -0.0814452329087745 1 1
0.215051225873068 0.207999103624686 1 1
-0.178826938723317 -0.16968597478349 0 0
0.251901145486312 0.239772379413106 1 1
0.0836325152154194 0.0811637732746023 1 1
0.257965516585524 0.251334954797102 1 1
0.178451061999858 0.172184948729073 1 1
0.332400432928167 0.321429039169974 1 1
0.17227073216737 0.161417842649367 1 1
-0.0244669330483963 -0.0240332188807469 1 1
0.503142516585072 0.4744304477538 1 1
0.269840105046773 0.259074135250937 1 1
-0.0441044354725256 -0.0442064360820842 1 1
0.487383986599492 0.464678081245546 1 1
0.346537189948316 0.327775988467609 1 1
0.262422510023105 0.251879912654181 1 1
0.348465256416574 0.326865526922654 1 1
0.0266085985152564 0.0257574324216135 1 1
0.0347852709086984 0.0306912292491755 1 1
0.55554999126427 0.521679882900767 0 0
0.0418538090721214 0.036054901130986 1 1
0.195700139748859 0.184545663875976 1 1
0.0386118551079638 0.0419780204761476 1 1
-0.0229194628163906 -0.0258618593097688 1 1
0.38475921914286 0.371478522281547 1 1
0.117750306020418 0.106904976926431 1 1
0.163978974035275 0.156207300603339 1 1
0.00268528288166218 0.00495806701878101 1 1
0.267622828298219 0.255335356026784 1 1
0.037223676412405 0.0345102339275061 1 1
0.252522134796247 0.241303586387608 1 1
0.265296292552983 0.252277774795477 1 1
0.0347001398701638 0.0351619832335519 1 1
0.39673261881136 0.382059710475057 1 1
0.272890233293177 0.258230080727831 1 1
0.0636871446201945 0.0586733041063369 1 1
0.35962434503411 0.34076707351831 1 1
0.221752715722783 0.207772664999227 1 1
0.105253427453524 0.100186266199358 1 1
0.137779670604671 0.132327062277698 1 1
-0.27413608308148 -0.264078480751103 0 0
0.300011972740217 0.28739237112086 1 1
0.0141770767204807 0.0177585924758663 1 1
0.322332517934321 0.301751156475072 1 1
0.329605266767876 0.309977994945767 1 1
0.424296467849554 0.406052497259421 1 1
0.282795692092646 0.26889025415319 1 1
-0.0698919172540878 -0.067293378655591 0 0
0.351939597400031 0.340198289270813 1 1
0.120636744497776 0.113875708574362 1 1
0.3457572661773 0.328172404264072 1 1
0.326709846407322 0.309151363503221 1 1
0.337720246697238 0.318023851478482 1 1
0.135505179165166 0.12899360397978 1 1
0.288209876885321 0.278249956690574 1 1
0.347235970852894 0.333287680288395 1 1
0.199581588318193 0.194688927679152 1 1
0.0893367034481573 0.0938760536115348 1 1
0.488840340551804 0.470499395488249 1 1
0.100911908791074 0.0937246197126821 1 1
-0.00931382377300377 -0.00423216047856868 1 1
0.192352871418176 0.18300206541063 1 1
0.296994657525512 0.283138618946442 1 1
0.276031363302598 0.266635425691386 1 1
0.0651427416908232 0.064656116851687 1 1
0.495906212727194 0.470119417983314 0 0
0.0722797902942429 0.0619182367673466 1 1
0.440786829120775 0.419296901369283 1 1
-0.0681047974589012 -0.0660837291399356 1 1
0.260302492858346 0.244985251485878 1 1
0.245019623053723 0.234022567580675 1 1
-0.256455853958474 -0.239936346302729 0 0
-0.0929167933510515 -0.0903583509711052 1 0
0.384033215266257 0.369111704198118 1 1
0.270822220616726 0.25687584596056 1 1
0.177002733039788 0.168066897393714 1 1
-0.0428502000693439 -0.0426464890232152 1 1
0.0809525415226149 0.0792582586380271 1 1
0.360660391330116 0.348743186172998 1 1
0.204920083306947 0.197087973976166 1 1
0.205482153350438 0.195726199061899 1 1
0.136510620237408 0.128815951544907 1 1
0.0970002138250922 0.0893312276126009 1 1
0.282352075759132 0.266028132339002 1 1
0.194401083853275 0.185493896078842 1 1
0.299354850100226 0.284915490956722 1 1
0.240761545472476 0.227040539615457 1 1
0.0292239630863646 0.0233407176611143 1 1
0.124167675095196 0.119588488195525 1 1
0.349375488707497 0.331273851548237 1 1
0.217015792898357 0.210291522564829 1 1
0.261664063568545 0.26361628128084 1 1
0.362143228174477 0.34607122009355 1 1
0.283430947888131 0.275781678875668 1 1
0.185524647702569 0.180018208081315 1 1
0.192771193934317 0.181369282494995 1 1
0.164915493708473 0.159879322884183 1 1
0.141069621583061 0.131869224306295 1 1
0.162565086161197 0.158744019572609 1 1
0.303175282231057 0.285830073528432 1 1
0.109879252653212 0.106514702400573 1 1
-0.10475020988243 -0.101334151327579 1 1
0.194306687140387 0.180072053965308 1 1
-0.19154006517484 -0.180506190509385 0 0
0.495661223072423 0.472111853457435 1 1
0.214335454064913 0.201570941936003 1 1
0.426046733970507 0.396785073878577 1 1
-0.0394643312110803 -0.033795604804207 1 1
0.20820046996772 0.197079750579541 1 1
0.0576956796450404 0.0585245633429032 1 1
0.103717182722929 0.0953452401940733 1 1
0.107349146307937 0.103240116237189 1 1
0.148039276927291 0.141955072721165 1 1
0.251664055357278 0.243567105424782 1 1
0.140112204538959 0.129883479310447 1 1
0.205110925625888 0.193777280551373 1 1
0.238376041632207 0.222996995933524 1 1
-0.0482439382799205 -0.0429972362215549 0 0
0.25609303050749 0.241941596718826 1 1
0.100657157522562 0.0899227217288554 1 1
0.0362436877511231 0.0327872591056444 1 1
0.0646606353145476 0.0606090995240745 1 1
0.482413970312537 0.460090876735781 0 0
0.253521898000192 0.245067493852743 1 1
0.09834196313374 0.0907281057223544 1 1
0.300100892609727 0.286560050495116 1 1
-0.178241859292979 -0.167707487944435 0 0
0.319400391063905 0.303715835176291 1 1
0.363227036909823 0.344669673083643 1 1
0.421475990929034 0.403729621194285 1 1
-0.142499108787484 -0.143757647829706 0 0
0.308095846180395 0.294961542406322 1 1
0.493113514998711 0.474428117825683 0 1
0.301040355422614 0.289197977747359 1 1
0.264744671380764 0.24865329887335 1 1
0.410771908825685 0.389628910589116 1 1
0.411490573256634 0.388751963834391 1 1
0.111180824564921 0.100515628896042 1 1
0.0841746647016333 0.0757222153981033 1 1
0.157169949801936 0.143671572371118 1 1
-0.206650029204601 -0.192137651167823 1 1
0.12436780839293 0.124522771298723 1 1
0.0985922273450867 0.0971321969935634 1 1
0.0887484234090685 0.079784013435571 1 1
0.1466751418912 0.1356735676592 1 1
0.159158889875765 0.152784519318074 1 1
0.0692499527733966 0.0675813627660972 1 1
0.0319504830950567 0.0305589765417153 1 1
0.412950020868876 0.3952468733457 1 1
0.0100402252151335 0.00952037550100049 1 1
0.301681167628499 0.284073057159516 1 1
0.360055100481461 0.343503710272263 1 1
0.0500007128648205 0.0461242800042328 1 1
0.10470867923817 0.0975523375496195 1 1
0.310836575489995 0.295181868842029 1 1
0.366509018188989 0.348925296563956 1 1
0.255619094022555 0.241623270946808 1 1
0.259180996183074 0.246058875566377 1 1
0.26188554096096 0.249758253576339 1 1
0.287398652353354 0.272851973187026 1 1
-0.118213001215903 -0.114792889600096 0 0
0.0717804493016544 0.0667744400443913 1 1
0.0858493656809937 0.0836882913650284 1 1
-0.103984305411946 -0.103500752170775 1 1
0.429227615374596 0.407019676344337 1 1
0.28434399895009 0.271026599467792 1 1
-0.22389237249869 -0.21799582426658 0 0
0.349561995095343 0.325346070379201 1 1
0.0926452720376746 0.0845702232661972 1 1
0.313904312574371 0.298960106865579 1 1
0.161055977279242 0.158605673268439 1 1
0.358367187908199 0.34240850131153 1 1
-0.0347450244207721 -0.0230435740988051 1 1
-0.30064802190254 -0.293776507966499 0 0
-0.0477008707704688 -0.0517533096578755 1 1
0.169598900014661 0.168424380344919 1 1
0.172505529420859 0.158629698203346 1 1
0.34171627946557 0.332527527037632 1 1
0.398530816974596 0.37681741881087 1 1
0.14309025290267 0.132227876255195 1 1
-0.0207227190283414 -0.0207400999768869 1 1
0.277792835308248 0.265005473986615 1 1
0.402476051970184 0.38574364812982 1 1
0.0869452304375054 0.0804373038130175 1 1
0.306846870644974 0.295056300996995 1 1
0.266054497483594 0.246967977422451 1 1
0.0561877589725683 0.0557106131418346 1 1
0.284441786695229 0.271927959269112 1 1
-0.0732056069027187 -0.078854232533284 1 1
-0.0535602258729518 -0.0479570406139766 1 1
0.0818023830663088 0.0716139536090563 1 1
0.0613746156666048 0.0535222111833315 1 1
0.135386160353999 0.127144355396472 1 1
0.29832086543944 0.285652645125401 1 1
0.103006828959313 0.0963091609792418 1 1
0.415309342603167 0.399243947373149 1 1
0.0500189392267847 0.0479933103909682 1 1
-0.0621984489220333 -0.0570182518082709 1 1
0.226535749862329 0.212437613076492 1 1
0.12269501893604 0.11029789595281 1 1
0.153169900559139 0.149545753279988 1 1
-0.10162429106302 -0.0980362561963399 1 1
0.125976270394194 0.119022766764867 1 1
0.116438898790516 0.105274832783999 1 1
0.384034484235329 0.362613425064126 1 1
-6.47576150807766e-06 0.00100236312396809 1 1
-0.106719494806147 -0.104946957495084 0 0
0.0580764834236794 0.0543735174361196 1 1
0.186513178991494 0.178328005391964 1 1
0.0390871270523656 0.0423315085866798 1 1
0.143890785904828 0.130325102896231 1 1
0.341299357434868 0.326320204640041 1 1
0.0642698130206508 0.0663087096016011 1 1
0.292108399923734 0.278889986165419 1 1
0.15159839282534 0.146118972484707 1 1
0.167698574202959 0.160452041278131 1 1
-0.012539703561324 -0.0163759803743322 1 1
0.397507879385012 0.373636545859753 1 1
-0.0419938399432258 -0.0459571846625228 1 1
0.460024059484324 0.440321782565829 1 1
0.282931711322443 0.266651104334998 1 1
0.0610310874601954 0.0595070451860957 1 1
0.127745933529215 0.126907832266008 1 1
0.164877729286514 0.162389618769397 1 1
0.540838541512396 0.511662071441797 1 1
0.42389853120971 0.410218698350237 1 1
0.365354190584204 0.350516773477748 1 1
0.471404632765534 0.4493266383934 1 1
0.037029276705467 0.0348051898240451 1 1
0.03025652845096 0.0313507353387633 1 1
0.020323812812148 0.0216129844544543 1 1
0.344530668462149 0.329593701397794 1 1
0.333954180073596 0.323787809693172 1 1
-0.0613440485064757 -0.0587579562186113 1 1
0.491716366495431 0.467361576950959 1 1
0.0929901973513942 0.0862868740553747 1 1
-0.00417663517762975 -0.00560930763982448 1 1
0.0263056160515102 0.0192123948712105 1 1
0.325087703906845 0.307656091038486 1 1
0.187143399822948 0.178747132935796 1 1
0.441969477661196 0.420380884904858 1 1
0.0769201980533775 0.0734338570746254 1 1
0.380884957107611 0.368871169277517 1 1
0.186367276094028 0.178583892423527 1 1
0.18893455460031 0.175420543054924 1 1
-0.0256109899798369 -0.0272515935114754 1 1
0.315748044551707 0.295365546876603 1 1
0.313365895667235 0.302855531157619 1 1
0.213908649226414 0.20599816175593 1 1
0.389167209803612 0.375371786207905 1 1
0.242316403360812 0.23113580145061 1 1
0.256352988773704 0.248584562811251 1 1
0.252489297331272 0.240937315123245 1 1
0.37560602369917 0.35719527228591 1 1
0.178477079280913 0.172989329621011 1 1
0.0999264911374988 0.0927253693009189 1 1
0.233215172674036 0.219011167663683 1 1
-0.167779792444687 -0.155806457448392 1 1
0.408432261750786 0.388131557659732 1 1
0.517812939813365 0.491958901844575 0 0
0.195270031805531 0.187082183115354 1 1
0.152445268269997 0.149268131047138 1 1
0.545577743861909 0.521351466707645 1 1
-0.139436569036594 -0.131599009992631 0 0
0.0028448218667147 0.00310576609366797 1 1
0.188727766408991 0.180289297787475 1 1
0.475054776391578 0.449931474927836 1 1
0.612996806511452 0.58432286576802 0 0
0.0429761782397922 0.0367177830168768 1 1
0.189826548235014 0.17979478991975 1 1
-0.0295101129558161 -0.0255266188533011 1 1
-0.032925533851191 -0.0253889374503658 1 1
-0.0399693953306041 -0.0363733475339982 1 1
0.255640789228435 0.245474438338549 1 1
-0.011094082488982 -0.00524904135880385 1 1
0.105956868850443 0.0946328782805181 1 1
0.0710331155014382 0.0689587915191765 1 1
0.0208950592105296 0.0207145373813706 1 1
0.061036575709467 0.0515889953837751 1 1
0.102007689974652 0.0975471671113424 1 1
0.097999124648034 0.0904718719099612 1 1
0.528781176367044 0.495774420842078 1 1
0.0287814216763637 0.0298461528488523 1 1
0.485002705893158 0.458266431073196 0 0
0.248237805950302 0.236226327399363 1 1
0.574462119194617 0.543612905590553 0 0
0.157317760444487 0.141043759814464 1 1
0.00361719705163906 0.00261689967653854 1 1
0.0401029724059334 0.0392482225478978 1 1
0.351038130852186 0.328409940918313 1 1
0.432642571631766 0.413327388582271 1 1
0.261483626176816 0.250265143590667 1 1
0.457089297344116 0.437242469491822 0 0
0.102738157762595 0.103733723232007 1 1
0.0717835801170029 0.0681295111022597 1 1
0.0131376684983649 0.0166651035533014 1 1
0.174919668115963 0.17180081633114 1 1
0.0600060831086463 0.0536049339723789 1 1
0.280226824679189 0.265186318010858 1 1
0.597851213568633 0.565006378593877 0 0
0.394739490507633 0.373530945194466 1 1
0.131811886063067 0.128811049119143 1 1
0.109480970390838 0.101874775619629 1 1
0.226987945039648 0.224993535327637 1 1
0.182706840244184 0.170786816854003 1 1
0.226413309487237 0.215290642804005 1 1
0.305715840193483 0.287787139379762 1 1
0.20149273153629 0.183306699748703 1 1
0.470583832564362 0.441657124374642 1 1
0.267878180190464 0.261562550647131 1 1
0.43341791167299 0.404989152641768 1 1
0.0368924106975481 0.0348321683573314 1 1
-0.0247793672403793 -0.0141456172356718 1 1
0.0639224181165033 0.0619950714155847 1 1
0.12861294223424 0.125866213205319 1 1
0.0356881251467951 0.0364745249340166 1 1
0.0336953197208991 0.0293753171893414 1 1
0.0510499120094138 0.0518367211631419 1 1
0.0668744283454759 0.0645299535120676 1 1
0.102906466293243 0.10117012069821 1 1
0.234034514638445 0.231477980148312 1 1
0.339390633632666 0.324309733816757 1 1
0.333591125293855 0.308880257715232 1 1
0.375570306795009 0.365183711472392 1 1
0.121165668288539 0.117656107831524 1 1
0.190447571525695 0.179024659390492 1 1
0.324410943031569 0.309208984602186 1 1
0.0673975288760804 0.0627853071527414 1 1
0.27761040176924 0.270160583922516 1 1
0.150424932238299 0.141047610247224 1 1
-0.191416531727805 -0.174843248806106 0 1
0.244710182059574 0.237911674045096 1 1
0.0269965387637925 0.0258445933742071 1 1
0.254865253502776 0.243379830493835 1 1
0.108179470066036 0.102140829510593 1 1
0.371377852472675 0.356639510243859 1 1
0.489446805475465 0.468055217261957 1 1
0.184606539082618 0.176951900598305 1 1
0.251875563558692 0.238243699023325 1 1
0.237365096914211 0.221747548633858 1 1
0.258269881923464 0.244343800986053 1 1
0.294711341380911 0.276693652458813 1 1
-0.0207653006068557 -0.0231621895235707 1 1
0.339839688314548 0.3251734103902 1 1
0.0814420744344215 0.0764541178826674 1 1
6.44979535021281e-05 0.00362982486809332 1 1
0.357261605616765 0.33719097296838 1 1
0.295358888246909 0.280053857937344 1 1
0.174038425517654 0.169095115755708 1 1
0.456976508123257 0.433342555651409 1 1
0.335243608514796 0.321155606875757 1 1
0.097191164619692 0.0916124557692916 1 1
0.21410360678188 0.200335710496876 1 1
0.135915430570468 0.132070453515119 1 1
0.198515921775322 0.183863438114387 1 1
0.0852711741882325 0.0777469323870817 1 1
-0.118836453693099 -0.115080472149784 0 0
0.278400564324948 0.268039461896603 1 1
0.0257483466691036 0.0309865391935826 1 1
0.23990490696861 0.229442129682542 1 1
-0.0440883058583748 -0.0420987036381535 1 1
0.107151870917715 0.0988325502367023 1 1
0.115487899644796 0.108287729446723 1 1
0.355074645591317 0.343173128236357 1 1
0.0587788070705689 0.056562275857531 1 1
0.31567435490729 0.299646444277449 1 1
0.0017363276515483 -0.00176199697936602 1 1
0.0443473817822613 0.0484778661898279 1 1
0.287631528352441 0.272655554571937 1 1
0.19486945545167 0.184062789528757 1 1
0.05519556053304 0.0550745118452822 1 1
0.155082245828432 0.147596285732117 1 1
0.128871879237827 0.12270263201671 1 1
0.219174009999642 0.214143179215384 1 1
0.374271002845344 0.358823031380122 1 1
0.313899411966146 0.304147982199701 1 1
0.559053382568863 0.53067715263759 0 0
-0.261169019311311 -0.248728493582144 0 0
0.23617694782954 0.227470549150675 1 1
0.133215453825492 0.121105628917804 1 1
0.242662173138697 0.230146992538206 1 1
0.0646851330892381 0.0629943241097624 1 1
0.214145422557042 0.200321629418012 1 1
0.174206024928291 0.169079316363592 1 1
0.503640417111049 0.470523834709686 1 1
0.0885959712224183 0.0876093922537283 1 1
0.398871102201273 0.383399904280577 1 1
0.25287964918144 0.24158305467113 1 1
0.034944520368471 0.0372032091628971 1 1
0.345973617132034 0.328794276533231 1 1
0.000148196545306518 0.00174998626204312 1 1
0.288780432258106 0.276889406739528 1 1
0.0648261567184815 0.065634595699051 1 1
0.265439174548643 0.24956695144313 1 1
0.0322346343064552 0.0374997003177 1 1
0.163828002953715 0.153523552931004 1 1
0.514481590922444 0.501772665236028 1 1
0.280242609277785 0.26253614516634 1 1
0.0169724697683035 0.014926818748513 1 1
0.183765880946308 0.177802468273863 1 1
0.265837556925813 0.249750211839773 1 1
0.186062536437208 0.180641329333876 1 1
0.175077055268848 0.173388955313423 1 1
0.12338286997754 0.108796052222965 1 1
0.285992544830825 0.267152388949493 1 1
0.042822310641313 0.0432076348056729 1 1
-0.149484420228076 -0.141946105370531 0 0
0.304791361970763 0.288106801075539 1 1
0.0525560937977876 0.0505216126608488 1 1
0.563177260980581 0.538223511721061 1 1
0.18766313456047 0.177828820084992 1 1
0.300763796276624 0.28359597124869 1 1
0.456833494447434 0.432487090543962 1 1
0.299976090855335 0.28615453239767 1 1
0.0432258682342072 0.0429481782522911 1 1
0.150429655852706 0.144730674108587 1 1
0.229342638365467 0.221999433362689 1 1
0.317996524226599 0.303603714299835 1 1
-0.0803375987130554 -0.076716709258054 0 0
0.0289703213439509 0.0273087540883418 1 1
0.247150053149285 0.230724861005936 1 1
0.140128140901606 0.132288902816395 1 1
0.35332327109305 0.336736815506528 1 1
0.125902662829986 0.120408829191041 1 1
0.20795429728377 0.194837118540746 1 1
0.244956223710266 0.2365084139951 1 1
0.468481178923751 0.448593845243007 1 1
0.128840777812191 0.119810016639187 1 1
0.333405142278918 0.318454309249288 1 1
0.317532434688428 0.298076749727528 1 1
0.267768060643989 0.253789540780121 1 1
0.386326577220941 0.36739247352363 1 1
0.220705496702912 0.209498962160463 1 1
0.155100657208956 0.148999362806917 1 1
0.160074414229455 0.154363032670593 1 1
0.350902571777434 0.329228157557335 1 1
0.154730991706547 0.142035343532375 1 1
0.185169046398536 0.175769270903269 1 1
0.172413348667443 0.17937643621989 1 1
0.24066217485454 0.226085716406095 1 1
0.144511778459569 0.138500515055953 1 1
0.0839049566310909 0.0756286408277146 1 1
0.251382414538725 0.242207167964049 1 1
0.316129891774105 0.305111355730485 1 1
0.208817107515962 0.200759433894121 1 1
0.0248866287931598 0.0290275913508552 1 1
0.345688955620163 0.330460729080577 1 1
0.0722117150035945 0.066884591262807 1 1
0.263362161713767 0.252715660875214 1 1
0.11827955668719 0.110710288725783 1 1
0.228538297354547 0.218536214063736 1 1
0.224967162146368 0.209743350266078 1 1
0.198520745008763 0.190491866346816 1 1
-0.110252542719658 -0.0981894410313372 1 1
0.172744324186437 0.168589385596713 1 1
0.0765613701053432 0.075085767842574 1 1
0.406577618329052 0.382635269311265 1 1
0.178314635933325 0.165555699043687 1 1
-0.0032824121694871 -0.00521571303136879 1 1
0.168192233216346 0.159218482034361 1 1
0.0443390884512811 0.0366276401749561 1 1
0.0885161675376395 0.0832746143592016 1 1
0.697312215866092 0.659014930548986 0 0
0.276248888729523 0.256399401603464 1 1
0.107158207598371 0.100438430976093 1 1
0.324637845518946 0.307506480724317 1 1
0.257578657790225 0.244349346958094 1 1
0.343770004685726 0.329716556555594 1 1
-0.0181605773386669 -0.0192530743385625 1 1
0.329996013522354 0.314420641343561 1 1
0.0646949909157799 0.0623904673936548 1 1
0.43984327436027 0.424261448033881 1 1
0.142315991745837 0.12915351705751 1 1
-0.0680826163497388 -0.0658418688657875 1 1
0.0252248341893443 0.0224321322643126 1 1
0.101423979326176 0.102603073269881 1 1
0.133960849561436 0.12868074057629 1 1
0.193533216796306 0.188789886126694 1 1
0.134081787122081 0.128147569409985 1 1
0.206514773815438 0.196249254050881 1 1
0.170473830339072 0.163025470957996 1 1
0.286700572010071 0.273500415625923 1 1
0.792880830809003 0.756176394249544 0 0
0.156406769095495 0.147973085832583 1 1
0.0893225986369773 0.0848934227450958 1 1
0.186978899213027 0.178627220777554 1 1
0.165886913394021 0.160731497374806 1 1
0.403402754987851 0.380386473661151 1 1
0.368803182830846 0.351992197604534 1 1
0.00211557489497528 -0.00429670174518867 1 1
0.26994171377081 0.25695343122008 1 1
0.211071905860744 0.19623316824831 1 1
0.0974254298263972 0.0913029672679855 1 1
0.139640738949246 0.133268208669968 1 1
0.0413265032151282 0.0407876455034001 1 1
0.15993250440555 0.153628299799646 1 1
0.169954293161019 0.157627038547221 1 1
0.439525339167317 0.418971136892459 1 1
0.178839673845572 0.177261906301184 1 1
-0.118619951619785 -0.115598433916415 0 0
-0.000464548382665736 0.00403706350623252 1 1
0.41673160394246 0.394425000311944 1 1
0.258055135900922 0.245921516690007 1 1
0.414073669962727 0.398043173011866 1 1
0.163465730202212 0.148053549632938 1 1
0.20335475482758 0.194032914773499 1 1
-0.0541928753452629 -0.0495920707163723 1 1
0.284036634787033 0.266979540758891 1 1
0.283439436169932 0.273560131648053 1 1
-0.0837229692091481 -0.0777297536178583 1 1
0.479433418778252 0.452067723711319 1 1
0.0752371152922691 0.0740506306171101 1 1
0.230618828977801 0.219241252811348 1 1
0.219296279394078 0.21150718287011 1 1
0.255798675369542 0.242597725124211 1 1
-0.0674869692828597 -0.0674685333708754 1 1
0.327757600442674 0.30823195295299 1 1
0.0560873808645941 0.0552000430721501 1 1
0.230271509672734 0.214396027748063 1 1
0.391634248491393 0.366997244463332 1 1
0.306763239716915 0.293089196555725 1 1
0.19378421944513 0.185739493922811 1 1
0.163027099697913 0.155808908458814 1 1
0.170332671927014 0.161505829790166 1 1
-0.0306347736309174 -0.0221940223345558 1 1
0.203659928776633 0.20274937592586 1 1
0.505240375653341 0.479254371088277 1 1
0.145588246899986 0.139516059085028 1 1
0.37353046491997 0.35900382048447 1 1
0.202317544427131 0.189107813537902 1 1
-0.062894624260477 -0.0629574240418466 1 1
0.192372687215149 0.186289954776045 1 1
-0.0367830566856717 -0.0379699377526103 1 1
0.375753228565401 0.358558057198893 1 1
0.127809198589653 0.11896530391447 1 1
0.0612319455083273 0.0556480049393839 1 1
0.398876837105832 0.383571279947122 1 1
0.169214539460456 0.160361721599907 1 1
0.245179308174909 0.233712789792546 1 1
0.411270291184993 0.391628848735602 1 1
0.299559545871897 0.28788890442634 1 1
0.302039343496949 0.287385364168844 1 1
0.162031540192889 0.154434673245131 1 1
0.139680011828912 0.135022705351933 1 1
-0.0980426619929964 -0.0953810496752061 1 0
0.232514027452742 0.222437049090322 1 1
-0.000559689817262701 -0.00199562500702456 1 1
0.201775471595108 0.194007564798719 1 1
0.139640264477684 0.139129390760014 1 1
-0.0278683189263369 -0.0250041710378572 1 1
0.0924777621244904 0.0879883273321548 1 1
0.0281796862003981 0.0336922021015896 1 1
0.21081155355188 0.193143060678167 1 1
0.0246643159270111 0.0271703003617854 1 1
0.273610563694082 0.26133863183625 1 1
0.338073727261621 0.330711735639306 1 1
0.433506790993456 0.417714326863732 1 1
-0.0635201469965378 -0.0597805306141001 1 1
0.146549902760923 0.133215633064843 1 1
0.190287309200544 0.179385623617282 1 1
0.224023163562334 0.211283326302519 1 1
0.102585686188181 0.100889464690797 1 1
0.170463684993217 0.156218819219779 1 1
0.116565082501587 0.108107639552319 1 1
0.0486273352074727 0.0437267245781663 1 1
0.162571494036887 0.157466329269404 1 1
0.227008178740691 0.217869739963326 1 1
-0.0381173813180922 -0.0302491906783422 1 1
0.322068679642531 0.312865277330258 1 1
0.240724826090254 0.229849270742269 1 1
-0.0184298692451141 -0.0157830348213452 1 1
0.152808722730799 0.144647768705842 1 1
0.423237889666387 0.399569096676031 1 1
0.154715619661909 0.143681093741444 1 1
0.31918160481811 0.30268438974302 1 1
0.214740859635498 0.201138587626703 1 1
0.342503460292059 0.330237157987159 1 1
0.217372775088345 0.200360103154019 1 1
0.410466090376766 0.387712139268157 1 1
0.0815149656355323 0.0823803885654782 1 1
0.292028366058149 0.279336682252274 1 1
0.100505253188835 0.0943319044743187 1 1
0.112910298133885 0.110041629461279 1 1
0.398560367737116 0.385262519795057 1 1
0.590462381913643 0.560808385958484 0 0
0.416658179642592 0.380639834832265 1 1
0.189595616816594 0.172641399887634 1 1
0.291980665613857 0.280072135629598 1 1
0.075684767974555 0.076181035839259 1 1
0.425546277563607 0.404208952040215 1 1
-0.118936273661477 -0.113238472384362 0 0
-0.0067185123341806 -0.00149368962401638 1 1
0.0349517885575437 0.0318162581045529 1 1
0.009810749584832 0.0116106214367386 1 1
0.107660494359464 0.103520579345997 1 1
0.150091088958275 0.136150356819653 1 1
0.232193443568039 0.215602535815629 1 1
0.241522463924397 0.232593830683676 1 1
0.0892727165055214 0.0842786721786039 1 1
0.0459654197357832 0.0428034021471824 1 1
0.218179301484386 0.205842645857839 1 1
0.232852587864476 0.219081184545367 1 1
0.191263291593671 0.178671175702958 1 1
0.369281183986005 0.349824004065209 1 1
0.400835431587456 0.381127222043213 1 1
0.0447469969036333 0.0463633407674435 1 1
0.11124078658937 0.104379133279111 1 1
0.308251235780412 0.295984323986304 1 1
0.148304387394473 0.136954831169123 1 1
-0.0679157142513782 -0.0650400361522588 1 1
0.142047159898143 0.134773838494886 1 1
0.0208337519635682 0.0203717266234274 1 1
0.201587293825972 0.194377341108421 1 1
-0.0101224565089391 -0.00896713838029006 1 1
0.445722659026538 0.427155021339937 1 1
0.167146181326672 0.162577100820289 1 1
0.257434483097064 0.249447349127409 1 1
0.143113391252072 0.138003129147695 1 1
0.678070204864053 0.649785332610141 0 0
0.40078114561019 0.378955042355378 1 1
0.0713879248997383 0.0680914800031734 1 1
0.250801211781236 0.240305556341435 1 1
0.207937585587003 0.199731260210339 1 1
0.260799587585972 0.240322978234923 1 1
0.372247888171139 0.360840506069011 1 1
0.103730558109193 0.0996067736102555 1 1
0.283771261833926 0.27417836121948 1 1
0.092048998091645 0.0828230876489557 1 1
0.168497368060735 0.161001187146662 1 1
0.155679765995204 0.14494522693548 1 1
0.0487414962402162 0.0408024261384319 1 1
0.167725005135772 0.164221590756303 1 1
-0.150462300396199 -0.137607209471978 0 0
0.405510799602914 0.380072773838521 1 1
0.476775831221598 0.453371602059146 0 1
0.218346186765963 0.206462467465132 1 1
0.000884814262686977 -0.00348482025044765 1 1
0.376998009639014 0.360681567775301 1 1
0.113112813280187 0.109493531611708 1 1
0.0529922391385255 0.0492776969328882 1 1
0.0817383467060536 0.0837201004166525 1 1
0.339298387854311 0.316228319451542 1 1
0.268024242478025 0.260498281237044 1 1
0.215370402539845 0.206449928691767 1 1
0.215326452235916 0.20172267081203 1 1
0.260208609833321 0.247409105805521 1 1
0.0786132868555904 0.0719211202031716 1 1
0.122817608637724 0.116722332004858 1 1
0.204256288006729 0.192022170922494 1 1
0.345385783886847 0.328807062339743 1 1
0.0185985997035676 0.0149486001710726 1 1
0.233324367541847 0.219506740556914 1 1
0.335937225247756 0.319310275541716 1 1
0.115632387097807 0.105343104479667 1 1
0.196970509678489 0.187868601399962 1 1
0.508699090519395 0.487676773168532 1 1
0.286377628219334 0.27361443261162 1 1
0.0399492694969559 0.0323773904299814 1 1
0.106955207646981 0.098734300143956 1 1
0.151417620157523 0.143887620628948 1 1
0.0253529980326395 0.0227749964796004 1 1
0.318516519151986 0.298447541007286 1 1
0.252570327365669 0.2395001985222 1 1
0.193895691392448 0.186536201122169 1 1
-0.100228252458778 -0.0970973899889107 1 0
0.161696684471836 0.149849578230284 1 1
0.315179853077502 0.299361800497088 1 1
0.215999746432816 0.213471533477126 1 1
0.208241842112635 0.196657227723876 1 1
0.387641677932907 0.369131617788875 1 1
0.0999600699833727 0.0945401936110318 1 1
0.245488945651565 0.232431285325203 1 1
0.467409664826603 0.444963198896087 0 0
0.392350658963065 0.373543273971754 1 1
0.179053153982985 0.172691508552618 1 1
0.368167131301588 0.349232233340934 1 1
0.0589853475901759 0.0597079837548819 1 1
0.355915496847929 0.33978671997492 1 1
0.429367988250927 0.40397877061675 1 1
-0.0668057617134259 -0.0610222221168084 1 1
-0.0043284866737779 -0.00166627597185514 1 1
0.21739838885727 0.210989445950104 1 1
0.0362771696052883 0.0369668652433193 1 1
0.272929735197923 0.261802769237543 1 1
0.144781948807852 0.141333693388301 1 1
0.0845492194282501 0.0853015242918328 1 1
-0.00506164862098878 -0.00813020838541113 1 1
0.169091015256474 0.150863839797709 1 1
0.369054477429013 0.352434685418302 1 1
0.305590505380684 0.28822644383351 1 1
-0.140996461732202 -0.134230068599282 1 1
0.0299684808846103 0.0335990357946117 1 1
0.272476838799376 0.251738950978848 1 1
0.155427343252851 0.146380651550872 1 1
0.116486303870531 0.116336444885285 1 1
0.308117578894892 0.288436802754539 1 1
0.283708643434601 0.268852926853826 1 1
0.00349982505522092 0.00862475649203933 1 1
0.339399139637646 0.32327560697894 1 1
0.112751331208071 0.100729117729621 1 1
0.175787717768485 0.167020251286433 1 1
0.255805005448961 0.243748749322886 1 1
0.379912376426413 0.361472817857999 1 1
-0.414282186550246 -0.393552451032636 0 0
0.190010127801004 0.188572137426031 1 1
0.171624167468967 0.164460944915311 1 1
0.134862880643454 0.11912369604772 1 1
0.154969810046851 0.144604739997406 1 1
0.241169953615374 0.230043314449628 1 1
0.0439744953159998 0.0429346435329713 1 1
0.0938500329945068 0.0868444682483881 1 1
0.403989623130257 0.383985715673231 1 1
-0.145194176718593 -0.134314882895596 1 1
0.589415709954789 0.562887281125426 0 0
0.166284329307693 0.156973762646573 1 1
0.280118106577052 0.263495375952423 1 1
0.358523818487393 0.342837855315735 1 1
0.345794298096806 0.329697602717582 1 1
0.166895900245726 0.160347716193372 1 1
-0.280717659647332 -0.266536727575772 0 0
-0.0737267124657203 -0.0709465931844932 1 1
-0.0169336392204968 -0.0156529435769053 1 1
0.123248633726243 0.115644721316631 1 1
0.137112056248599 0.127928420076643 1 1
0.191979966989232 0.189589938104462 1 1
-0.0805693341144539 -0.0726943795998085 0 0
0.232712664573055 0.216181191023491 1 1
0.427394580999857 0.40272511793028 1 1
-0.184570291610258 -0.173615023782034 0 0
0.319706999639948 0.302701307594611 1 1
0.182483599826781 0.168739502163231 1 1
0.104170959506001 0.0947850358391395 1 1
0.239687719865621 0.217525097767969 1 1
0.179951569361826 0.17263369581956 1 1
-0.0419993948046987 -0.0435938327718433 1 1
0.0273684342546986 0.0196421231054121 1 1
0.508080016054573 0.479793970411103 1 1
0.193048687707045 0.182498577416382 1 1
0.113449949108295 0.10192066138159 1 1
0.52546882538632 0.500719641762209 0 0
0.190958109655904 0.179323077287886 1 1
-0.27957571032485 -0.263351386958985 0 0
0.448068268296368 0.433722540338425 1 1
0.14503436376718 0.138053143964591 1 1
0.226389652099006 0.21487186139077 1 1
0.177630248300788 0.164391146197147 1 1
0.137392074024356 0.141110948423818 1 1
0.53372687986983 0.505875031793721 0 0
-0.00291746526977713 6.58274208117458e-05 1 1
0.00758945863713291 0.009861378462637 1 1
0.14556628840487 0.140073317861317 1 1
0.162484636611871 0.154495893756017 1 1
0.301708218245055 0.288938579486004 1 1
-0.1591049602021 -0.153063163267238 0 0
0.34985507878264 0.332786904804314 1 1
0.203632119889481 0.201404816151148 1 1
-0.0607569328617246 -0.0570512608744712 1 1
0.00384569080285087 0.00252763703381926 1 1
0.287262555782985 0.27061359478421 1 1
0.253489998721759 0.24062212825653 1 1
0.053824573399126 0.0503663389162543 1 1
0.211592826855023 0.202821358434316 1 1
0.367835323127175 0.355108574459775 1 1
0.228708104399996 0.226112708437048 1 1
0.235484353766589 0.221967008554946 1 1
-0.0908197967260008 -0.0827979499963461 0 0
0.195379252964015 0.179490019280389 1 1
0.149959946038026 0.142078107304104 1 1
0.0884630754851972 0.0795867825390502 1 1
0.0864656254290398 0.0831230755699646 1 1
0.412015677173215 0.394625668871848 1 1
0.179395102096423 0.171492915659781 1 1
0.294646190035189 0.283772834268182 1 1
0.226259861692071 0.218872826894652 1 1
0.365672437951251 0.350139949042061 1 1
-0.0393253560038337 -0.0385241801970531 1 1
0.272682309563911 0.264411153461595 1 1
0.545724840502276 0.522640436430712 0 0
0.452327816317855 0.433493465076647 1 1
0.306241385579544 0.287905823166303 1 1
0.134890220805591 0.128730782273248 1 1
-0.0384117125558983 -0.0322758733930066 1 1
0.344584091308709 0.330473330709618 1 1
0.265211077286256 0.254594884576228 1 1
0.167178842791581 0.169299146127821 1 1
0.352005321688814 0.334025384329273 1 1
-0.037239554426103 -0.0366881651099479 1 1
0.380125297676987 0.366525324634376 1 1
-0.230584002121903 -0.223378394308423 0 0
-0.173691810798984 -0.166627518618986 0 0
0.031008783872856 0.0307363274986174 1 1
0.0787783361321988 0.0790317795474818 1 1
0.0524702489972805 0.0554293595475387 1 1
0.0629487719824646 0.0610956724938148 1 1
0.13653297719412 0.12791774894798 1 1
0.157725856648789 0.149422319427874 1 1
0.261071474089504 0.255856744268757 1 1
0.139233948076121 0.130022565376647 1 1
0.0883830935983507 0.086248068354914 1 1
0.334983224362877 0.317238681809213 1 1
-0.055831492211077 -0.0545654415813637 1 1
0.570854527963924 0.54101149430444 0 1
0.720078764736663 0.688799637262668 0 0
-0.0811971762551112 -0.0697038560725392 1 1
0.204967231898759 0.189977109796893 1 1
0.270057380672085 0.259551857356568 1 1
0.194375494287502 0.18592780151465 1 1
0.314898599770251 0.302919444756675 1 1
0.499541854509756 0.476113620502106 1 1
0.0783023186995361 0.0688486097139583 1 1
0.228812363289092 0.215774821692487 1 1
0.331204594406976 0.312814758031487 1 1
0.315650874188909 0.302882768576219 1 1
0.476228441396528 0.453728654069199 1 1
0.368581515764748 0.354724716818718 1 1
0.03938179394527 0.0366268290912844 1 1
0.278569863381775 0.27153261385612 1 1
0.319090358075942 0.299293930500004 1 1
0.108923155028491 0.100567959537832 1 1
0.116926328593155 0.114701940139455 1 1
0.291200272291068 0.271080114264061 1 1
0.313607815331087 0.299124490597961 1 1
0.361139517515044 0.337686007183451 1 1
0.282227895041672 0.271645686631671 1 1
0.33478022737571 0.3153274632802 1 1
0.347433322024858 0.333837031904842 1 1
0.111737829142454 0.109672559670115 1 1
0.026907857004759 0.0180130031013105 1 1
0.184665861289449 0.168786104645578 1 1
0.0643992805715694 0.0631315405862345 1 1
0.277494255909961 0.262978655486841 1 1
0.326683915493671 0.31618498841477 1 1
0.206396383448612 0.193621688701956 1 1
0.173991504814422 0.167836463557004 1 1
0.0966054964314638 0.0919402127592188 1 1
-0.112054261602252 -0.0983216442289161 1 1
0.175221182991501 0.161509661336753 1 1
0.359563899012876 0.341450599479463 1 1
0.222808361355512 0.20764252435878 1 1
0.0641683539710969 0.0696800070414027 1 1
0.327985370918242 0.31153952239471 1 1
0.111735864815615 0.105707744391236 1 1
0.19468127571065 0.17694737628317 1 1
0.399297500067764 0.380028727844383 1 1
0.351379097820627 0.331655440032908 1 1
0.155499289507602 0.142959621466296 1 1
0.461166263069721 0.440679648712446 1 1
0.0798457768218194 0.0811032591005169 1 1
0.230085379601329 0.215752002927994 1 1
0.00458304400887224 0.00360330614768843 1 1
0.158755552418088 0.146149228077824 1 1
0.234976614921456 0.223327118979792 1 1
0.320085324330455 0.302316113621855 1 1
0.282714408200664 0.269572385574591 1 1
0.239424277612775 0.232262658585061 1 1
0.149132045660658 0.148229535890736 1 1
0.322549210811194 0.305316836814872 1 1
-0.196857254025634 -0.191491217665926 0 0
0.0964295424642576 0.0883282826828463 1 1
-0.163200964411425 -0.156219899225267 1 1
0.384081015511299 0.365894267202081 1 1
0.0394198458579549 0.0366872999162048 1 1
0.294791476114327 0.278449304351898 1 1
-0.122543674996203 -0.113893099888372 0 0
0.0220662672475873 0.019134089462403 1 1
0.245919535022983 0.236260942080188 1 1
-0.15690857750598 -0.144489211592658 1 1
-0.0188225922460486 -0.0175505114276164 1 1
0.323076691680985 0.299853753265504 1 1
0.229867439741761 0.220346504891231 1 1
0.165827940540764 0.156450414598785 1 1
0.0818971971497889 0.0812540350584829 1 1
0.295109514861894 0.281341993248973 1 1
0.378760697296644 0.35703949881542 1 1
0.183774073777486 0.177542187569019 1 1
0.272434981357508 0.264714279905758 1 1
0.112402879512519 0.103581582551164 1 1
0.0912133292956011 0.088206927564005 1 1
0.173770058495759 0.1681089569378 1 1
0.233285246080044 0.218259228321556 1 1
0.170635086862338 0.161021968889274 1 1
0.112742667631542 0.106550616797634 1 1
0.323656940021963 0.305617316745108 1 1
-0.195581055567256 -0.193697930261627 1 0
0.329418467015068 0.312109530891825 1 1
0.186713615183071 0.172775299613632 1 1
0.1250434975574 0.115873861415293 1 1
0.225165225966184 0.22435813516417 1 1
0.358575609775638 0.342727938343164 1 1
0.348276633780135 0.335217982682065 1 1
0.254112396233376 0.244340628105624 1 1
0.409251805221071 0.389872353354652 1 1
0.108201148397854 0.1017705390133 1 1
0.31549135302624 0.301068166292349 1 1
0.179524382980114 0.169423397437576 1 1
-0.305156252291492 -0.289885975889622 0 0
0.328428055860365 0.316379209732885 1 1
0.242525350922919 0.239055339513598 1 1
0.0492172253267416 0.0511895741461984 1 1
0.305654247842864 0.292496860130032 1 1
0.152636404171376 0.144399628984481 1 1
0.263424100459839 0.253789622088858 1 1
0.220386981431646 0.211195420336125 1 1
0.237104308542103 0.225302496262098 1 1
0.00984126471624111 0.0154622649476107 1 1
0.191517186573259 0.181374381379448 1 1
0.0643658842277373 0.0633593645128254 1 1
0.0840955032888971 0.0765356826486799 1 1
0.261292979774752 0.24302711906796 1 1
0.0331711155576078 0.0311487875859025 1 1
0.0670282075056338 0.0614768177678347 1 1
-0.186185499422446 -0.172872638098292 0 0
0.232108244923384 0.224372146273825 1 1
0.207357161125225 0.201764277933406 1 1
0.106531204144768 0.0953819225114118 1 1
0.195747149440187 0.177755681644528 1 1
-0.168197466863262 -0.16322731602382 0 0
0.0512497073989358 0.0486198855721748 1 1
0.146386920921667 0.13712634708139 1 1
0.110917929905994 0.104674902465255 1 1
0.361151171690427 0.342549188920443 1 1
0.176852531254396 0.17220111662967 1 1
0.100100782413503 0.0968437431541811 1 1
0.0411921109836381 0.0364249395597143 1 1
0.0860317462590837 0.0862697144017221 1 1
0.104868326091963 0.101182545165595 1 1
0.12403218031334 0.11771924976649 1 1
-0.123871689144666 -0.118065960298962 1 0
-0.0596876627051932 -0.0538886291100491 1 1
-0.0272372074798422 -0.0250957929432772 1 1
0.0707419087232792 0.0673928852743445 1 1
0.0683512831250728 0.072870706055474 1 1
0.174370450175535 0.171266400747119 1 1
0.488822459627332 0.465729784572298 1 1
0.166081638833201 0.162356085227852 1 1
0.135200262213661 0.134172734890793 1 1
0.155357742294639 0.150753478073806 1 1
0.248725832005991 0.239561523522359 1 1
0.124496647326304 0.118019376884095 1 1
0.328574133278954 0.310835035486489 1 1
0.398407973016025 0.382534417592724 1 1
0.138104944727351 0.130400168724889 1 1
-0.00696765161120087 -0.0086038367054269 1 1
0.198894628756082 0.18846873660502 1 1
0.433653123825142 0.412949659094371 1 1
0.26965828342624 0.263162342717607 1 1
0.273909897824495 0.252259259100377 1 1
0.122297400674539 0.117825531560117 1 1
0.226431721376 0.213276421958088 1 1
0.0103472361977353 0.0108957186353436 1 1
-0.0187320700904506 -0.0197742104889476 1 1
0.274871977766476 0.264562335286044 1 1
0.358540344796673 0.335457932941553 1 1
0.287145094644531 0.276581276725899 1 1
0.335004518733331 0.315940474310006 1 1
0.248849562005673 0.237952097654028 1 1
-0.0686206077993218 -0.0724867795625485 1 1
0.462069377645826 0.439323600022366 1 1
0.228818958548686 0.218954572578098 1 1
-0.0398669396975663 -0.0509157255161788 1 1
0.0630623136045721 0.0594747686084012 1 1
0.234815904785169 0.217180936473287 1 1
0.362086510749982 0.344970446737967 1 1
0.101848829548298 0.0942968324422618 1 1
0.0513454108422216 0.0507762019041125 1 1
0.324731700197242 0.317173912987619 1 1
0.176291355602806 0.16815590970456 1 1
0.155263564877528 0.14332268762183 1 1
0.372966418580227 0.353391369465219 1 1
0.166636204620167 0.158313780381755 1 1
-0.0837078034249911 -0.0800501427774279 0 0
-0.259336457932411 -0.246339340925537 0 0
-0.0432580904177557 -0.0415730265580303 1 1
0.236514571906824 0.222128534131551 1 1
0.375687335529852 0.35292045476357 1 1
0.249834233992629 0.233210368736009 1 1
0.342827132457004 0.324190232385107 1 1
0.159088129659586 0.149729243705583 1 1
0.235404329748473 0.227114627054727 1 1
0.135353076716793 0.130524445488605 1 1
0.21331380142663 0.203734288997067 1 1
0.347570125123139 0.329868310327644 1 1
0.325215934281095 0.308719488473879 1 1
0.310459854078698 0.2955373643146 1 1
-0.0323737295140938 -0.0306055203764579 1 1
0.256277012593879 0.241297240763376 1 1
0.0103387997614017 0.00592499298143905 1 1
0.305617113583823 0.294910814928525 1 1
0.330850051884091 0.310135189812764 1 1
0.130788178565625 0.120590364879832 1 1
0.291878510498008 0.279653106330704 1 1
-0.0308297150942614 -0.0298305899246299 0 0
0.0961061331285647 0.0973172624913167 1 1
0.376867184152075 0.352474971128344 1 1
0.232650269709069 0.213067070046611 1 1
-0.0426125494027867 -0.0417126907330841 1 1
0.0936897974535708 0.0864407725611984 1 1
0.173860767978909 0.163726605953894 1 1
0.468200186779231 0.445022028812381 1 1
0.0451290911469443 0.0393497725959811 1 1
0.241677450767136 0.228494449941118 1 1
0.185067673205235 0.172362565978986 1 1
0.243026836444098 0.230569316022673 1 1
-0.00887343558045557 -0.0129448604142094 1 1
0.340950400786368 0.326821739312955 1 1
0.18968468428172 0.181942788787123 1 1
0.34565796255156 0.331596993286481 1 1
0.180847911458625 0.170590424854796 1 1
0.0179663207141036 0.0171816445060446 1 1
0.117265413752547 0.112010342208839 1 1
0.166691129069223 0.158210917408146 1 1
0.446023438196832 0.425356754829419 1 1
0.479830786030545 0.448559942051347 1 1
0.211545306224042 0.199567852766262 1 1
0.26242976655355 0.25337573604277 1 1
0.213840886607606 0.19550454782435 1 1
0.0617206675429898 0.0661567174382277 1 1
0.101698333667732 0.0953438687578803 1 1
-0.00127131671143368 0.000301656401497295 1 1
0.370708085552573 0.348540067821561 1 1
0.227676732895877 0.212600430125985 1 1
0.206634180731207 0.195011222958781 1 1
0.411422873180973 0.394851109041585 1 1
0.399421870264981 0.384236503480033 1 1
0.11727941631431 0.11321726393228 1 1
0.0866868148615508 0.0888960107415793 1 1
0.0991008795744498 0.0947000610103615 1 1
0.613808837397399 0.580605535980058 0 0
0.181825343631062 0.168957474190887 1 1
0.185523097996135 0.181233502799427 1 1
0.0480572804439527 0.0457373300957026 1 1
0.190093845368642 0.178516703455694 1 1
0.250997695924158 0.238414859072374 1 1
0.187798069507164 0.175779082758154 1 1
0.27062017839219 0.262268951357659 1 1
0.333805145745711 0.315094567641273 1 1
0.180977511920612 0.164818843090932 1 1
0.028380015569548 0.0313705478854755 1 1
0.234463038609006 0.224113337009262 1 1
0.237446125686825 0.227332601442564 1 1
-0.00627240103841368 -0.0107066431596864 1 1
0.267861252513133 0.256227820778954 1 1
0.232703003114146 0.219044888647124 1 1
0.0984704937932154 0.0891950158742273 1 1
0.344338608027582 0.323326991360674 1 1
0.417729640698395 0.393286164798604 1 1
0.220565998477788 0.209655137977499 1 1
0.40497336565533 0.379669529633069 1 1
0.0463830555611006 0.0402132027246874 1 1
0.170187212029317 0.157868005970294 1 1
0.288342575367505 0.269197430003581 1 1
0.0660332618576217 0.0577224177577062 1 1
0.282516386285274 0.26608001858024 1 1
0.0170378014788352 0.0181367925209935 1 1
0.412193096501441 0.394380674370054 1 1
0.274783069413348 0.258905794055647 1 1
0.342012920945358 0.326052067336331 1 1
-0.00791214189302053 -0.00173603266011887 1 1
0.219639589007304 0.209966758278309 1 1
0.190145414219662 0.183250855097917 1 1
0.133147238391149 0.124241156389234 1 1
0.497702098992027 0.470696490318001 1 1
0.354646063774527 0.330207133167876 1 1
0.131003942225112 0.129743050877533 1 1
0.0971637950944388 0.0911190230301212 1 1
0.327431886788175 0.309985962400854 1 1
0.330070802346198 0.315975942611423 1 1
0.331097221664482 0.319746855968699 1 1
0.210488655777402 0.193611204023304 1 1
0.482640456872784 0.474214177356996 1 1
-0.149681889396732 -0.141269015210624 1 1
0.327258132609288 0.311747367071017 1 1
0.147679982789442 0.135165568813264 1 1
0.210597414762735 0.202072590344637 1 1
0.304411688643563 0.291904139995344 1 1
0.317447752225749 0.301490608264348 1 1
0.251500493892301 0.24212184480022 1 1
0.477328867932976 0.448114685530226 1 1
0.0339992591360826 0.0315250498508322 1 1
0.261548098762967 0.249490212732926 1 1
0.574693351992633 0.549355886672862 0 0
0.141500180803607 0.134996432023267 1 1
0.0642762666726512 0.0648389880171495 1 1
0.11963642283357 0.110978367183373 1 1
0.326387714121992 0.306021156608604 1 1
0.38898205997855 0.373398570226071 1 1
0.0684867151433556 0.0618933696554782 1 1
0.233349169413249 0.222937312839255 1 1
0.35423536886084 0.33821158467645 1 1
-0.148815807762447 -0.135924435260593 0 0
0.328623206769546 0.305912314713218 1 1
-0.0491038240703201 -0.0454777355729501 1 1
0.290399697744256 0.27925231392684 1 1
0.238428627620899 0.235131734148701 1 1
0.230560302238559 0.222714317216993 1 1
0.256198560580963 0.247828946584777 1 1
0.093912649918173 0.0920414397462668 1 1
-0.0792802882279564 -0.0758490788697671 1 1
0.350997173945394 0.336619647643439 1 1
0.127691483737602 0.125142344700951 1 1
0.0543451619001423 0.0508697074192984 1 1
0.302209337511947 0.288567130996335 1 1
0.249026302902832 0.240263774691285 1 1
0.32278027816146 0.298986191344199 1 1
0.243391739150551 0.229923455870169 1 1
0.46542539540246 0.447797053200578 1 1
0.498855157577554 0.469972916585751 1 1
0.156985940991381 0.153442440059721 1 1
0.470071318748399 0.449520297869378 1 1
0.483844987190276 0.457064298755838 1 1
0.432962458964902 0.418702333756547 1 1
0.182877058359743 0.17389294268236 1 1
0.181514751709053 0.169369470515055 1 1
0.21698829403365 0.203979581614665 1 1
0.359837437589963 0.33981684084425 1 1
0.0530411080713318 0.0513076127592615 1 1
0.189528011344553 0.185111414953766 1 1
0.160419562399251 0.142125629242006 1 1
0.175867789908527 0.168615464505753 1 1
0.00549560471193964 0.00233842287922867 1 1
0.12423271194812 0.113833336495689 1 1
0.118170908751904 0.1117295478404 1 1
0.323578060668548 0.305687796220732 1 1
0.193351591645192 0.178270322829175 1 1
0.412093819546733 0.393013750392112 1 1
0.536603307002894 0.510738106380844 0 0
0.353116698078833 0.33462647412935 1 1
0.356571119097607 0.339159518232037 1 1
0.143232071462736 0.142408569807397 1 1
0.148330896978158 0.132017904834049 1 1
-0.168736375343494 -0.15749691390699 0 0
0.121871250750009 0.117172526832997 1 1
0.144983116393994 0.138532006867919 1 1
0.0330029145665433 0.0300288076979359 1 1
0.228001435381778 0.215602273493479 1 1
0.0201651519878823 0.0250745194479604 1 1
0.0366925680967779 0.0352018468681262 1 1
0.204860456419129 0.198422193794226 1 1
-0.0113307738125975 -0.0093793180138186 1 1
0.274665948841485 0.258146075949194 1 1
-0.0228199819361417 -0.024916239549601 1 1
-0.00158433308911476 -0.00220938978100961 1 1
0.245396455385704 0.230243933986222 1 1
0.250587207849999 0.236994006648909 1 1
0.239327516642793 0.226850573952782 1 1
-0.0270304107293391 -0.0259980984816363 1 1
0.19996042666737 0.18771946361054 1 1
0.146743704239305 0.14178375334337 1 1
0.00516893479288217 0.00353942810585754 1 1
0.0349186218452479 0.0296039325020937 1 1
0.133484765735492 0.12909958900503 1 1
0.236660251163005 0.225568741995199 1 1
0.144192084877396 0.132510402496729 1 1
0.735696982545041 0.699198840574753 0 0
-0.131921944910628 -0.125011635548568 0 0
0.223365807231647 0.211616714444081 1 1
0.130227414276633 0.121527526223877 1 1
0.306195603409114 0.290837546447055 1 1
-0.0645107185221334 -0.0656747723628621 1 1
0.35789368598534 0.338090739671879 1 1
0.275982579352532 0.264010226591136 1 1
0.45889490313453 0.439815060175433 0 0
0.305744453762253 0.2886839405715 1 1
0.164065639750945 0.157424415378908 1 1
0.0991695287823151 0.0978187139784484 1 1
0.243832974551252 0.225646720581548 1 1
0.611338790806844 0.577776032905077 0 0
0.364906359902955 0.35230000281646 1 1
0.488676348312002 0.459787150868015 1 1
0.115912405769256 0.114806387880976 1 1
0.484524947184824 0.462575181105496 1 1
0.371072231964725 0.351865486631683 1 1
0.0433068739060714 0.0370171886285083 1 1
-0.102941341258946 -0.0968908993667836 0 0
0.000199867546089731 -0.000867545018400826 1 1
-0.0404524755548474 -0.0479606934968157 1 1
0.164636647912847 0.156073012626455 1 1
0.149047415817853 0.137689391900225 1 1
0.129385623565245 0.121164167031327 1 1
0.0956860253336864 0.0893916671653546 1 1
0.202149673227645 0.191641491142683 1 1
0.335882691149249 0.316052216725347 1 1
0.19842429486574 0.188328481205594 1 1
0.100447868584061 0.0974347955454398 1 1
0.496163650243149 0.469940821606562 1 1
0.0740223670470325 0.0723385657905764 1 1
0.258743401191841 0.24515262771356 1 1
0.169546248726788 0.166185423443518 1 1
0.137772653174037 0.133284270803686 1 1
0.343654785916064 0.325359352408099 1 1
0.709412389694388 0.677549089224416 0 0
0.253287208290331 0.239692791123288 1 1
0.0575000178348787 0.0551523086554008 1 1
0.401601011649437 0.378760314837337 1 1
0.0140522681485975 0.0176389362044074 1 1
0.430460601565877 0.415468217963002 1 1
0.281782176212646 0.267866221347868 1 1
0.322240187166195 0.301088138315534 1 1
0.0365733369276037 0.0312536035251238 1 1
0.144137396330133 0.13509798470974 1 1
0.166848571847128 0.157191129801803 1 1
0.168949355517513 0.161663676395689 1 1
0.409758572274323 0.388585462450074 1 1
0.548803960864327 0.523746233600763 1 1
0.124902618482215 0.118160764990475 1 1
0.149020264754757 0.148116397645226 1 1
0.398593963057652 0.388186192411441 1 1
0.20566665531379 0.198997878022288 1 1
0.460774307381243 0.437386610683851 1 1
0.305712422092616 0.286392910593721 1 1
-0.100962736772382 -0.0972920493342297 0 0
0.427083564930521 0.410814509156285 1 1
0.181119012418966 0.170102058120403 1 1
0.355625289989579 0.336130946272202 1 1
0.440747938354069 0.420035066207448 1 1
0.0692830338560078 0.0671698334515068 1 1
0.508685641652215 0.490275731677351 1 1
-0.0233146287104183 -0.0183360100668508 1 1
0.477149488198019 0.456029219147201 1 1
0.254571597673816 0.24231555408549 1 1
-0.0808763416313149 -0.0752771174216185 1 0
0.0392112107854737 0.0341789806714778 1 1
0.313754779087056 0.295436283774884 1 1
0.500015828882932 0.482293518274151 1 1
0.161695362419519 0.143020177900972 1 1
0.0294529539233824 0.0279755553469416 1 1
0.233704693596591 0.222328260423311 1 1
0.0496151962649927 0.0447693223738415 1 1
0.347778960931982 0.3289794147291 1 1
0.296138800278134 0.280621728268636 1 1
0.206081251328803 0.193088710292306 1 1
0.324878062275322 0.311183783772477 1 1
-0.0184961539414066 -0.0178747900345248 1 1
0.198387979912153 0.193464965047242 1 1
0.249014962097559 0.236458777034617 1 1
0.356268631347776 0.332313160780968 1 1
0.164111116391865 0.162151464431265 1 1
0.267908332414094 0.259495448074844 1 1
0.0181694311669459 0.0167349870623417 1 1
0.0509972589847204 0.049252284566653 1 1
0.0181267849343685 0.0159066535225214 1 1
0.106720995912401 0.10283138404361 1 1
0.160606249597357 0.153484504301602 1 1
-0.0717307523882997 -0.0642088581541418 1 1
0.277204573266632 0.264424081955407 1 1
-0.0710403230679362 -0.0717649748826633 1 1
0.0954950749400491 0.0907388378103538 1 1
0.120872501164031 0.116685135381487 1 1
0.0846273415517043 0.0773074835236239 1 1
0.116509084208448 0.110170047122256 1 1
0.169363313332078 0.158912751721806 1 1
0.201686193191545 0.192797697071573 1 1
-0.0617243460740584 -0.0582998454848694 1 1
0.344292773349576 0.326816359461225 1 1
0.375031290085817 0.348006922842574 1 1
0.0321773114653803 0.0295237405448755 1 1
0.324202817154995 0.303148267391377 1 1
0.257906048190048 0.239224519281827 1 1
0.22076285657768 0.210561490485066 1 1
0.226917402667533 0.219608310520837 1 1
-0.197652605408524 -0.18933208043843 0 0
0.0975695450648615 0.0955497944506845 1 1
0.0101464161326939 0.00833103001598659 1 1
0.019988433740812 0.0204970154997685 1 1
0.268719617789528 0.260931717260985 1 1
0.20413149879398 0.1987410037452 1 1
0.269460932617181 0.258126991412355 1 1
-0.364655933533805 -0.342080674068294 0 0
0.158953836758857 0.151573524182948 1 1
0.25381025226583 0.241180562657556 1 1
0.432180053364104 0.414244931405671 1 1
-0.014796972366336 -0.0134516497910649 1 1
-0.119350351930634 -0.113497105648012 0 0
0.272330947304562 0.264859661802699 1 1
0.263099941437573 0.250008447238325 1 1
0.174516808351888 0.165521393274427 1 1
0.0156323127897697 0.0151907433876607 1 1
0.698633774674691 0.660342798166512 0 0
0.293206088066539 0.27946415143769 1 1
0.330780005097388 0.319464278399742 1 1
0.271976017299614 0.255529073157656 1 1
0.359624065690021 0.337962306826412 1 1
0.0149651093677454 0.0145431813241427 1 1
0.244514063531637 0.236406598728604 1 1
0.319187662788262 0.303389898455023 1 1
0.315186058510493 0.302720740015543 1 1
0.393371560619085 0.374365671775143 1 1
0.0290997774375945 0.028189805924116 1 1
0.114671005369971 0.106064684595956 1 1
0.311248492606722 0.29555293337395 1 1
0.0553971499167199 0.0609854814522828 1 1
0.258513841398925 0.249052689230982 1 1
-0.0480508685073168 -0.0419230088916827 1 1
-0.180128858944266 -0.175335660354445 0 0
-0.165525645535784 -0.158082622202529 0 0
-0.0246006944617601 -0.0208504224983886 1 1
0.110070875357185 0.105048422560051 1 1
0.119064428813918 0.109148845489448 1 1
0.285477178627904 0.273142556986868 1 1
0.257282706597231 0.251914917101284 1 1
0.123395404919103 0.117707532113056 1 1
0.300548285359661 0.285059550701546 1 1
0.230075958392404 0.216119932241797 1 1
0.392896414415571 0.375239951812078 1 1
0.135345632030277 0.128529081062739 1 1
-0.091413303153573 -0.0858791908785174 1 1
0.236890694688342 0.227258840999916 1 1
0.133896321093982 0.127457285767957 1 1
0.216526836462971 0.205980426612933 1 1
0.197846043942141 0.190651030722859 1 1
-0.096469873845164 -0.0985211102257272 1 1
0.277740668375812 0.258524099075661 1 1
0.300698533267283 0.288102546360818 1 1
0.28861760440775 0.27124812427979 1 1
0.0846707139535157 0.0749681133502112 1 1
0.0042180085264902 0.00599036131849238 1 1
-0.0614583504272464 -0.0580732158641189 1 1
-0.138871108019106 -0.137410113428958 0 0
0.477784960453162 0.45791888495846 1 1
-0.0463636713372905 -0.0448358325173049 0 0
0.580799574828946 0.552336707160584 1 1
-0.137942173832368 -0.128173691594674 0 0
0.0497483174358737 0.0476718050952873 1 1
0.294193673834397 0.272759972961851 1 1
0.0980364050749607 0.0936560239349569 1 1
0.31788652691074 0.303218300156809 1 1
0.351226974032651 0.336286745822467 1 1
0.0121923350194159 0.012394751646905 1 1
0.0915799399902437 0.0839916824218087 1 1
0.231229561642916 0.225654677091239 1 1
0.346351226998795 0.325884724742899 1 1
0.0870119393410302 0.0818071598645657 1 1
0.209527711251108 0.202826613022092 1 1
0.0594429078066461 0.0607884665838477 1 1
0.159384026578585 0.160097195589765 1 1
0.0152473912558725 0.0187412554561441 1 1
0.420637060774562 0.396026553313354 1 1
0.108199138846996 0.10260761487867 1 1
0.178952905528198 0.173625495532359 1 1
0.212101808837257 0.20382011611174 1 1
0.123801953184174 0.121380271352884 1 1
0.277091204019949 0.259215090293263 1 1
0.325643078203774 0.306675511814219 1 1
0.0196390539865987 0.0179394633566181 1 1
0.171785621218782 0.169169397871376 1 1
0.214278470437859 0.205274380184164 1 1
0.385667424939014 0.371127189208446 1 1
0.103135094815163 0.106631937305914 1 1
-0.00824156630816357 -0.00627303271515271 1 1
-0.120221618100412 -0.115914335968889 1 0
0.363119541557799 0.34333039901878 1 1
0.242988845572039 0.236626984375979 1 1
0.279324198780629 0.260026257582271 1 1
0.508048059623694 0.484397536035061 1 1
0.450820122076671 0.429098139023966 1 1
0.168334099859386 0.157712396496843 1 1
-0.0808721211520883 -0.07849934297928 1 1
0.229244958225316 0.216766839116361 1 1
0.0461527489398495 0.0405136532268317 1 1
0.276522091403398 0.262532034783002 1 1
0.124793477885321 0.115645975924365 1 1
0.0213093264353712 0.0177599081419574 1 1
-0.247545282689763 -0.229914320533593 0 0
0.284490261527535 0.271496188300296 1 1
0.0549029807517263 0.0555963064282818 1 1
0.199435614265682 0.191972858437479 1 1
0.124854220792534 0.121014424178429 1 1
0.157630476991843 0.141655696979746 1 1
0.237263914270692 0.220579683774831 1 1
0.465494683293629 0.443519773126367 1 1
0.0463660954489964 0.043877193311416 1 1
0.350980410566868 0.337352093183798 1 1
-0.103233447022411 -0.101253212749072 1 0
0.470147090991106 0.453334765128357 1 1
0.14839561557688 0.141520299347626 1 1
0.283838793513261 0.264242263981942 1 1
0.215499013588843 0.205444403897447 1 1
0.0485675861249995 0.0490899284445273 1 1
0.223401896340109 0.21315023472355 1 1
0.153162908292562 0.142891024579546 1 1
0.150715748619779 0.147455737952479 1 1
-0.108654476117524 -0.105661802380056 1 1
0.0911733797346631 0.0919503227885512 1 1
0.0615405322279824 0.0565260645391581 1 1
0.246676741071766 0.233318743737182 1 1
-0.0770071588923749 -0.0714314445843299 1 1
0.434431320848719 0.418608634393095 1 1
0.246104730473317 0.232554565864366 1 1
0.287646921607145 0.272968254244667 1 1
0.062274525644605 0.0511828262811086 1 1
-0.0992310096887992 -0.0946212217620313 1 1
0.108066518786933 0.103998281750852 1 1
0.514793062604132 0.487119409100643 1 1
0.0189813215675443 0.014942573040166 1 1
0.135001519260067 0.134682266687073 1 1
-0.0142548432712659 -0.0109885238739944 1 1
0.17907620363992 0.1686055706925 1 1
0.287823778711755 0.268282685589244 1 1
0.215794091953442 0.206534138804001 1 1
0.464072122369809 0.447329973938717 1 1
0.00297527895943593 0.000122990935509874 1 1
0.356034427896068 0.337275329544595 1 1
0.27930131363017 0.265611399997607 1 1
0.237136621070836 0.22384456556637 1 1
0.379887453559303 0.364496882526007 1 1
0.0631701067229069 0.0660653702594246 1 1
0.0814465298394271 0.0776757949310332 1 1
0.349350198200377 0.335332472553717 1 1
0.264432522480439 0.250560287665612 1 1
0.505974085712336 0.476536592073421 1 1
0.045404738406467 0.0427041789788101 1 1
0.072790277681691 0.0637638268022234 1 1
0.229726839746734 0.215310692886915 1 1
-0.00326074470851014 -0.00470654312129194 1 1
0.0620325643863984 0.0538537703280683 1 1
0.548342173117532 0.516833591405095 0 0
0.0253336499755136 0.0203846292660129 1 1
0.457286273636574 0.437484223551586 0 0
0.0978525583897735 0.0886361963380495 1 1
-0.0908752899549411 -0.0793848860475486 1 1
0.371106524677443 0.356356831539544 1 1
0.275827186685369 0.2631970262537 1 1
0.0690218575556551 0.0621595049509444 1 1
0.171577770790028 0.178903268709882 1 1
0.197880534065476 0.193345044026905 1 1
0.132209680270558 0.129598929513325 1 1
0.182147679162612 0.17041786527355 1 1
0.170708408532512 0.163446879967731 1 1
0.257307745630561 0.248820876524723 1 1
0.10465973634086 0.108977234661091 1 1
0.520200824781838 0.501748002761133 1 1
0.176415880679453 0.166838371067322 1 1
0.153455638619681 0.150313620117085 1 1
0.115484737782952 0.114280228379554 1 1
-0.102421907314731 -0.0918243193947764 1 1
0.180009916754531 0.178855042882711 1 1
0.164912696175504 0.157887512528173 1 1
0.00815503776749253 0.00902145593098629 1 1
0.613357485829044 0.584373710193466 0 0
0.326356487646429 0.31416411982519 1 1
0.174737294650946 0.158811836653704 1 1
0.135464029488867 0.129382985846073 1 1
0.0907040886332251 0.0910768947257429 1 1
0.71753648452462 0.684339578147144 0 0
-0.0248658336191702 -0.0220160320602192 1 1
-0.101972059088263 -0.100803548575527 1 1
-0.256501062420988 -0.243143695613032 0 0
0.548699375589029 0.524954778377694 0 0
0.490356804780426 0.465489528897466 1 1
-0.041594282727958 -0.0336643096996826 1 1
0.18891652151449 0.176773938889063 1 1
-0.0103512565461832 -0.00927977953756758 1 1
0.173273813402266 0.162900580547157 1 1
0.413558614940761 0.394075493787659 1 1
0.211344361211727 0.200842659701451 1 1
-0.13870701290375 -0.137370038974817 1 1
0.0728257228085035 0.069863186856823 1 1
0.221279672351739 0.205174697482061 1 1
0.22669948041335 0.213015827981778 1 1
0.358920618608784 0.335666806585664 1 1
0.292565362075926 0.280966127364397 1 1
0.398368072469831 0.379190781285501 1 1
0.171685775615413 0.167172319054295 1 1
0.0861363233211576 0.075021815406163 1 1
0.381723724889748 0.369062349501198 1 1
0.0541627676597918 0.0533811131763808 1 1
-0.0136418773420779 -0.0147989232031498 1 1
0.362246373212715 0.346943990506439 1 1
0.0880786933208181 0.0846242171167926 1 1
0.244486477053063 0.232778279303678 1 1
0.0162890367727571 0.0107831658323257 1 1
0.182214733370247 0.177022119770425 1 1
0.31942529607044 0.307230399584667 1 1
0.109121250060004 0.108023780576947 1 1
0.15906613178234 0.151129874326259 1 1
0.286364925106383 0.273135269895214 1 1
0.320138170276395 0.301042326366717 1 1
0.436003989879057 0.41413162904715 1 1
0.423338604408824 0.396115294003799 1 1
0.240261581715138 0.231528237727193 1 1
-0.0435210030043591 -0.041350562115801 1 1
0.0212920916297101 0.0195141964684937 1 1
0.164565252677237 0.158930324553825 1 1
0.172633142869662 0.158506530135342 1 1
0.186375367406397 0.176190701988402 1 1
0.202235998770756 0.193402050591245 1 1
-0.035034198108444 -0.0297704457613609 1 1
0.154754720865494 0.140508517417427 1 1
-0.027261915846944 -0.0275522487314347 1 1
0.400560928836795 0.383359549543042 1 1
0.290336907620925 0.277352198833074 1 1
0.186026941342881 0.1831258573233 1 1
0.294816411963039 0.282661413454359 1 1
-0.132390065060334 -0.127254539198877 0 0
0.273946345340702 0.256635890895855 1 1
0.476140737602156 0.450286906236309 1 1
0.192609131421263 0.185691701486328 1 1
0.212524259765183 0.197384314815509 1 1
0.238231699233594 0.235280931701743 1 1
-0.137710329612731 -0.130983329566682 0 0
0.3951756603833 0.381131893220708 1 1
0.270885028670295 0.259236122904679 1 1
-0.0605175932429075 -0.0612384788714954 1 1
0.109195828389482 0.109208498990025 1 1
0.27756266035791 0.266847566335511 1 1
0.15537023947416 0.148979018754677 1 1
0.424567755825908 0.395721603523464 1 1
0.253821282715374 0.246276688609401 1 1
0.167764409581378 0.163445791646529 1 1
0.165902518147318 0.155744893185964 1 1
0.27449942251006 0.263679278343774 1 1
0.209813448299856 0.204397986194566 1 1
0.0430160418116807 0.0431663152357146 1 1
0.142555174050139 0.135787048730887 1 1
0.233767612072719 0.219235172902817 1 1
0.343195612449595 0.326745811285993 1 1
0.048641222110247 0.0451306055024979 1 1
-0.0436321430875874 -0.0409943695684146 1 1
0.155788569273903 0.148862464822573 1 1
-0.0848461065299582 -0.0800979332766518 1 0
0.0569489635675253 0.0535528893448491 1 1
0.153125990724301 0.143506932466297 1 1
0.252653777643683 0.241880179949224 1 1
-0.123702761997335 -0.11573017835748 1 1
0.335349539883919 0.324634393853847 1 1
0.214143971130255 0.200148624262521 1 1
0.122553868368401 0.116373827794622 1 1
0.131390940010477 0.124206574343567 1 1
0.698182172161288 0.658746750751674 0 0
0.144823477481887 0.134697758964297 1 1
0.231022369039367 0.220777192000889 1 1
0.207529580095524 0.192809735852263 1 1
0.0634084689613706 0.0589886481983475 1 1
0.18889577555977 0.18346223870998 1 1
0.142051876613426 0.134140980702708 1 1
0.216389979376266 0.198528139164402 1 1
0.380306274257174 0.353449470933759 1 1
0.257268959783748 0.237813042850628 1 1
0.150748657192837 0.143138851598429 1 1
0.327186678576922 0.309111759988759 1 1
0.197687411613418 0.18787830559189 1 1
0.131048055877942 0.124204362589615 1 1
0.0737897003057625 0.0726628237289573 1 1
0.197380215431304 0.185921159000461 1 1
0.180380345585711 0.166494061550072 1 1
0.22976115343584 0.219787978487154 1 1
0.213793026169746 0.214092090495214 1 1
0.157853647807581 0.146110661494365 1 1
0.0424648515171022 0.0406804045793533 1 1
0.120628178171981 0.115605870405443 1 1
0.151289028035461 0.141368787269099 1 1
0.100620474491453 0.0975923765319084 1 1
-0.0509453926660795 -0.0531000293629486 1 1
0.389944240001298 0.373653230130053 1 1
0.115421586990708 0.111424523788083 1 1
0.0156740347444656 0.0145098206139118 1 1
0.139619523984188 0.130074627578343 1 1
0.130051627806106 0.127241171853607 1 1
0.330197952101794 0.313836388938545 1 1
0.0742939698953236 0.0738204132110677 1 1
0.508173453346554 0.482233552212991 1 1
0.235967825715705 0.22875369435342 1 1
0.183440426243646 0.1793512779767 1 1
0.0578065661733702 0.0529530102272601 1 1
0.248694854275784 0.229346358993448 1 1
0.262653207549945 0.252888308798573 1 1
0.307048255317774 0.285508189695969 1 1
0.221014220451314 0.213025145073985 1 1
0.286027395288567 0.271867790247429 1 1
0.267653255553581 0.250213297030917 1 1
0.303627686033467 0.288671170116783 1 1
0.0794771222787288 0.073060301656258 1 1
0.376005849298085 0.360740425078328 1 1
0.145055216501912 0.143618917490503 1 1
0.217874802021332 0.204684193561651 1 1
0.163970057478449 0.156207021076987 1 1
0.297678647651556 0.285476048749784 1 1
0.192576750800522 0.183268435063666 1 1
0.0251448417228628 0.0223864346494201 1 1
0.450429803461601 0.426085132904515 1 1
-0.109801728716997 -0.102389570980703 0 0
0.31428816209414 0.288211943918678 1 1
0.404591655921776 0.392348160730347 1 1
0.314271434264423 0.293478313086403 1 1
0.313888606259534 0.298292877924527 1 1
0.222392203185357 0.210111398386579 1 1
0.280672739385616 0.2600217203166 1 1
0.225583368554307 0.218841957913154 1 1
0.409887619777019 0.389881371857607 1 1
0.357140629786974 0.33198207346499 1 1
0.375669817446866 0.357618129607558 1 1
0.405925862347251 0.389479534039105 1 1
0.28198552326234 0.267501385961079 1 1
0.404121683885073 0.391455389316484 1 1
0.242538672103791 0.233385566585334 1 1
0.367129600933996 0.352456380933943 1 1
0.28943102439316 0.281681942829757 1 1
0.274367745485662 0.259108484113201 1 1
0.455376439121166 0.430546687499482 1 1
0.186606225178587 0.178002910842798 1 1
0.265600560224159 0.257221200866416 1 1
0.161082535122912 0.159934180183336 1 1
0.293754078299102 0.276113385785596 1 1
0.131511912729842 0.127808488272354 1 1
-0.10776156929423 -0.0985193141170612 1 1
0.0100936783970342 0.00671586333486799 1 1
0.275928474085856 0.26246077475564 1 1
0.462323773533737 0.440454381501114 1 1
0.05569229846023 0.0490656961131806 1 1
0.342542017904653 0.324223034938457 1 1
0.362927588666263 0.346032791726932 1 1
0.122699100706905 0.11796616664688 1 1
-0.0223209747326903 -0.0163970883453442 1 1
0.589363643635655 0.559786320972962 0 0
0.257871541260206 0.249643067178172 1 1
0.134589804232502 0.124541806981698 1 1
0.33264772287886 0.318411465063763 1 1
0.316560210306483 0.303203329631977 1 1
0.471900188302432 0.453815709170105 1 1
0.294237216412743 0.282939662358533 1 1
0.19317627615857 0.180180214877872 1 1
0.209190734253662 0.196042893726928 1 1
0.316336944120892 0.296963878428124 1 1
0.12435927801478 0.121505754980921 1 1
-0.0169785552444661 -0.0204032896076462 1 1
0.339775861332119 0.325001843392405 1 1
0.182238139751435 0.173817529514986 1 1
0.0215869866788026 0.014925647180763 1 1
0.15480007053586 0.149146282223435 1 1
0.380878603720274 0.364323067597407 1 1
0.405354817032656 0.385990979181676 1 1
-0.0570163014630677 -0.0493409094199128 1 0
0.269951537412712 0.263277654908231 1 1
0.0686900897095996 0.0729168476064952 1 1
0.293099160454922 0.279873269866652 1 1
0.0212400673060418 0.017240243616539 1 1
0.0974701187291538 0.0930888116911279 1 1
0.0530644835491036 0.0561818627228317 1 1
-0.0603612660873578 -0.056894447756967 0 0
0.184363593839674 0.176739877658424 1 1
0.0491114352559986 0.0446383266522689 1 1
0.155761600148475 0.143006188415439 1 1
0.553620590983309 0.52457271151484 0 0
0.225679947758133 0.215041797264608 1 1
0.255726481058861 0.242744940732619 1 1
0.093549932724934 0.0883877070679755 1 1
-0.0737226450827638 -0.060651712028627 1 1
0.556765310078886 0.535223478343097 0 0
-0.0219951768563814 -0.0265880460116295 1 1
0.230286022715175 0.219429232939876 1 1
0.298842392925576 0.279985269751006 1 1
0.238036165275747 0.227750921332868 1 1
0.270472832414453 0.253308588086108 1 1
0.101252177143228 0.0892911798989738 1 1
0.19884253121996 0.196752706318086 1 1
0.255391598174795 0.249607681355853 1 1
0.475897331302232 0.4581718006296 1 1
0.0741942144943699 0.0709226809737937 1 1
0.214181485741411 0.206951553374391 1 1
0.255678763433102 0.244738953469902 1 1
0.125712400856832 0.116404922411015 1 1
-0.161503349842586 -0.145982780729339 0 0
0.315331059236775 0.300954044074107 1 1
0.172318943173418 0.166852540031594 1 1
0.280027743188596 0.268853664340397 1 1
-0.0171935450081512 -0.016372198122798 1 1
0.229382893639575 0.216258787825614 1 1
0.046626931427175 0.0433449384479234 1 1
-0.0604764988686825 -0.0556148098680244 1 1
0.102349099778962 0.103823454548208 1 1
0.298097216151586 0.282484905711932 1 1
0.413289984442701 0.392991521689457 1 1
-0.172701898615854 -0.164326567163852 1 1
0.201422071760252 0.187106104560132 1 1
0.231502356722889 0.218434453653726 1 1
0.104935963824353 0.0980700379226309 1 1
0.0320590975673881 0.0338884905745914 1 1
0.0571777106566584 0.059657287287907 1 1
0.0417376393140419 0.0435658227530744 1 1
-0.0603025526622308 -0.0586548329299457 0 0
0.046409676874964 0.044425982485241 1 1
0.22584360607462 0.219433964880539 1 1
0.0174942269222198 0.016863527324152 1 1
-0.0373660987448492 -0.0350527969050559 1 1
0.495000137562722 0.465642494243584 1 1
0.0575236964457838 0.0558194339016371 1 1
0.130172808882505 0.126191461930534 1 1
0.101934159622249 0.0957067944743644 1 1
0.218300254596288 0.206223921055536 1 1
-0.0383490714342335 -0.0368600900037789 1 1
0.318706461422209 0.309786987634832 1 1
0.117938559433753 0.115290881805556 1 1
0.226202250751806 0.213530610397945 1 1
0.149614847287049 0.147246226205754 1 1
0.0886130609756523 0.0864651285826771 1 1
0.162960374499164 0.147916610879252 1 1
-0.120592727566663 -0.112605966272158 0 0
0.176351701484899 0.174565615125771 1 1
0.0486078731780684 0.0451254676698055 1 1
-0.000664725491542922 -0.00423353672147049 1 1
0.136377127050276 0.132679766584929 1 1
0.0638403592363014 0.0550694113841852 1 1
0.195842262244331 0.190488524451912 1 1
0.103677094988218 0.090645742105836 1 1
0.245101701443693 0.227063601624241 1 1
0.0819782440282389 0.0790915722276601 1 1
0.0255469097368634 0.0229339100610263 1 1
0.266682182585162 0.250522149639941 1 1
0.301180449890957 0.283651026733327 1 1
0.0656035815603333 0.0622504037521985 1 1
0.230702823677183 0.224326824443606 1 1
0.101279922322169 0.0977911060771177 1 1
0.257967368756814 0.242944345139201 1 1
0.291097600468785 0.277705232447776 1 1
0.0930012839720197 0.0855891922341662 1 1
0.307613166792559 0.300887388863399 1 1
0.469770093437317 0.452437381326448 1 1
-0.107233501063748 -0.0966101296221645 0 0
0.184140844761805 0.177835749830218 1 1
0.129719253388204 0.11753244984083 1 1
0.298425394235167 0.28402576074024 1 1
0.358241031686704 0.339389944484178 1 1
0.254395000654355 0.243567689099483 1 1
0.473230773724652 0.453386680105574 1 1
0.131846994696096 0.121936872346695 1 1
0.199202567597738 0.194037096011186 1 1
0.239958269595264 0.229035532470333 1 1
-0.0312980625299697 -0.0287409771677416 1 1
0.183469528477304 0.173885930952894 1 1
-0.126952621563569 -0.123242284934242 0 0
-0.308360363691978 -0.29590085192788 0 0
0.245542252782501 0.235049462706148 1 1
0.00583569603958473 0.00574694035270003 1 1
0.068628784756805 0.064902914317575 1 1
0.438508342614272 0.420871750612845 1 1
0.441571697515556 0.421954994372731 1 1
-0.0177735009856799 -0.0178722836346071 1 1
0.0506586384997142 0.0454938188226617 1 1
0.583601550864037 0.559652041419159 0 0
0.233785024274124 0.226297475336314 1 1
0.261495198366446 0.247601264757734 1 1
0.142843388212887 0.140111954375735 1 1
0.0693448523800897 0.0684343791620277 1 1
0.339823602681326 0.325139523816718 1 1
-0.172413926178698 -0.16399036839166 0 0
0.361179025663766 0.340414891265918 1 1
-0.0567917106123926 -0.0536318524396324 1 1
0.245154123283861 0.231418094370344 1 1
0.0908755887950823 0.0844456980553595 1 1
0.32210404337974 0.30400859500303 1 1
0.00789140191147187 0.0088221455568772 1 1
0.0756486162083964 0.0713709744187471 1 1
0.194015928319351 0.180158608989547 1 1
0.211435118852113 0.204025808086169 1 1
0.118896466052616 0.114254620398995 1 1
0.106183311647837 0.0979884885076473 1 1
0.0908984565243021 0.0846364832719313 1 1
0.177718264951376 0.168610555462651 1 1
0.493050855532405 0.465289376830057 0 0
-0.0511301954309122 -0.0485033938626736 1 1
0.174456763102067 0.169742148059967 1 1
0.422864942345102 0.402421823182041 1 1
0.165323153823521 0.16021900917142 1 1
0.157288536126267 0.152367816590174 1 1
0.284918393749064 0.271707958990265 1 1
0.297084068529563 0.282351435979532 1 1
0.382665487712998 0.369510402660551 1 1
0.0572716663537152 0.0565677816381867 1 1
0.237342832580399 0.229579347208101 1 1
0.170665492341098 0.157399916896846 1 1
0.591634323447033 0.565450076974161 1 1
0.181823328518251 0.172317917728769 1 1
0.262795251165012 0.250684433238129 1 1
-0.016298479952399 -0.0149794622306904 1 1
0.336169005846338 0.317158647550363 1 1
0.36388145323331 0.343378786694442 1 1
0.0822050492742378 0.0740807973816753 1 1
0.123573396816236 0.115653876531229 1 1
0.166452834681803 0.158038954146837 1 1
0.175642449062115 0.165292857093556 1 1
-0.0223860428048056 -0.0197574202204627 1 1
0.112717662155979 0.105792956829917 1 1
0.258163772751054 0.245466716011741 1 1
0.0927108454280691 0.0923659927020577 1 1
0.178480126433946 0.165730368541429 1 1
0.460431411127796 0.442708105765994 1 1
0.176078319067392 0.170196725361943 1 1
0.186595442682196 0.1805172003566 1 1
-0.133236837617163 -0.128567235003929 1 1
0.13162206052088 0.124475701571258 1 1
0.287637832396665 0.280876794185779 1 1
0.0136427074495033 0.0175667384470817 1 1
0.421427602519017 0.404122454840439 1 1
0.367305010903036 0.351509782355426 1 1
0.446079046411647 0.426200870997534 1 1
0.244418109566643 0.231951795218642 1 1
0.342836163145538 0.324822244321508 1 1
0.186849104614097 0.179157916354051 1 1
0.00951728912391052 0.0120896238886943 1 1
0.309832084557655 0.299721570684421 1 1
0.263944949197927 0.249231509279768 1 1
0.36878288308232 0.35168480153449 1 1
0.299744807875865 0.287041173145618 1 1
0.411253525436159 0.389134091500766 1 1
0.298881683145443 0.282595132213453 1 1
-0.142995511736833 -0.139411536794436 1 0
0.398480762692331 0.379599847226494 1 1
0.200260996507543 0.184499751886072 1 1
0.20413875158874 0.195724621479537 1 1
0.149573073697063 0.146812839242105 1 1
0.296792970963487 0.289462532868585 1 1
0.18773324139513 0.17510725742839 1 1
0.202393496532041 0.194042198957467 1 1
0.0290357635107045 0.0249449780248902 1 1
0.130099966439014 0.126368085229238 1 1
0.324837828828369 0.314134609700577 1 1
-0.137547052900941 -0.122489848613326 1 1
0.394926917307532 0.377886454423214 1 1
0.348104044226492 0.330489173611433 1 1
0.00733962353461494 0.00354226711137026 1 1
-0.0441682099491848 -0.0448908160165387 1 1
0.325118237141134 0.308436777235943 1 1
0.360590490135823 0.341336474994543 1 1
0.0157989248364791 0.0142533378436005 1 1
0.0935789981686274 0.0885249688881713 1 1
0.487874012991568 0.469808730598318 1 1
0.105026078094883 0.105658282618161 1 1
0.233583313186414 0.22647005627304 1 1
0.220627094226666 0.21198336574389 1 1
0.27824590713207 0.266745337418681 1 1
0.415017217363197 0.394008370087499 1 1
-0.157286763723026 -0.146418146439631 0 0
0.0805780050836377 0.0724454638761065 1 1
0.222511402570494 0.210493093526082 1 1
0.0748754910988423 0.0668455919859855 1 1
0.313382756317448 0.301736336794706 1 1
0.352249266869588 0.338797857944985 1 1
0.0971754474167221 0.0947416086128483 1 1
0.255000172704125 0.241396747605165 1 1
-0.0918125690594476 -0.0879301718458748 1 1
0.202659500761809 0.195802698711592 1 1
0.170542985277555 0.160378129290094 1 1
0.209816836043239 0.197570274683369 1 1
0.440903507941824 0.41966010526781 1 1
0.37598218962964 0.358907835912781 1 1
0.167758748973049 0.158263239842661 1 1
0.155725611688551 0.143217264850222 1 1
0.0114903925384029 0.00659285720402021 1 1
0.298240320604798 0.278345190252532 1 1
0.340553423335128 0.322037650448175 1 1
0.27889079048786 0.26620314566962 1 1
0.049951667228348 0.045018899089662 1 1
0.369631908698682 0.350186783425153 1 1
0.22592620489861 0.210781096829161 1 1
0.0628846679042146 0.0627556079106219 1 1
0.0330191004868032 0.0279187081869481 1 1
0.159429425780492 0.152492509004546 1 1
0.137348831736748 0.128348530031583 1 1
0.0468179395988948 0.0380948511398851 1 1
0.159393864837088 0.151899582760896 1 1
0.297924729814348 0.279377829731285 1 1
0.222872009243922 0.212751473014616 1 1
0.52973068370271 0.504039641813058 1 1
0.0295799518610956 0.0287414619269982 1 1
0.377543168231826 0.361403730099288 1 1
0.187637534423068 0.182732119816091 1 1
0.155760311501348 0.147455173375932 1 1
0.16045458939667 0.159904297740159 1 1
0.0793565095517359 0.0741414816792377 1 1
0.0713383453893579 0.0722987368099623 1 1
0.177324691568807 0.168367313091295 1 1
0.320989430631661 0.30806886714809 1 1
0.202179307891949 0.197761727228375 1 1
0.258822998634566 0.245344156138761 1 1
0.0910280052087606 0.0899766379018518 1 1
0.0390196425001329 0.0369645770000879 1 1
0.132632608654959 0.122720191040546 1 1
-0.0333636089183875 -0.0321321548798945 1 1
0.291912344788699 0.27096754543999 1 1
0.39333170802994 0.376186270810583 1 1
0.134786185178167 0.124228952702806 1 1
0.334995515088355 0.316776677186704 1 1
0.283761112568835 0.272794593029341 1 1
0.320469299970538 0.301728868556986 1 1
0.249147840879541 0.243997945840254 1 1
0.0914016036549074 0.0861817206982366 1 1
0.135240879175617 0.129962031232373 1 1
0.37045526107779 0.347566706594468 1 1
-0.0549006085837265 -0.0494133909328746 1 1
0.355468828820316 0.344653883470019 1 1
0.327012195254599 0.315080509206193 1 1
-0.292808697739437 -0.275971403506353 0 0
-0.108513589812108 -0.102173012442308 1 1
0.325374705879262 0.310239587536346 1 1
-0.00382839117298023 -0.00580781403245713 1 1
0.35101069968077 0.331728370983433 1 1
0.123561771355366 0.12067294519868 1 1
-0.0466990055202477 -0.0454836084020533 1 1
0.131947764302525 0.127464093807159 1 1
0.338075084327746 0.319508016176974 1 1
0.274850811517771 0.259664093822015 1 1
0.293650470191196 0.270879139308618 1 1
0.198554034300215 0.195976272216218 1 1
0.280006786226034 0.259851150017964 1 1
0.530946136536226 0.503287170862807 1 1
0.0885445936209114 0.0808866670058522 1 1
0.407502502164091 0.395832950227349 1 1
0.0837186161685226 0.0743667216713739 1 1
0.279042075232619 0.254747477713694 1 1
0.162889171700964 0.155556694215852 1 1
0.402012482044737 0.383233391173522 1 1
-0.00955410729479167 -0.0176706002852696 1 1
0.407559664842953 0.386166986617342 1 1
0.16651094685338 0.163740560036985 1 1
0.134214935266083 0.128397962736157 1 1
0.0847965394937531 0.082173447406828 1 1
0.087564374401315 0.0838748116093881 1 1
0.0343759028032889 0.0267232557777442 1 1
0.282944997780878 0.269292982176522 1 1
0.292054561411906 0.27364418902702 1 1
0.338587103884718 0.327069534462581 1 1
0.0813921801959671 0.0798914133819838 1 1
0.47911354931304 0.449813788102843 0 1
0.213379765745673 0.198595435502574 1 1
0.29138896794958 0.282374529722323 1 1
0.178882860607995 0.181084069445237 1 1
0.374256057784095 0.353760670986287 1 1
0.0981239623778547 0.100299350716669 1 1
0.208222555744315 0.199132475294168 1 1
-0.114487955130767 -0.105206719855275 1 1
0.24420104961676 0.230409087787454 1 1
0.424404333032232 0.403485948444116 1 1
0.267338082568525 0.256772086707945 1 1
0.578507455877088 0.552353839383969 0 0
0.366893679080702 0.347814806065981 1 1
0.181208479144382 0.175137073013711 1 1
0.386255275598065 0.378311040461203 1 1
0.272435693402468 0.254580081750011 1 1
0.293426774660227 0.277023241247972 1 1
-0.189180834923928 -0.183409851390026 0 0
0.0627323553554313 0.0597688733638691 1 1
-0.0224357788668154 -0.0232432141878798 1 1
0.243515243619402 0.233710551595072 1 1
0.317179487506725 0.303275586974823 1 1
0.310842010667606 0.300491617344855 1 1
0.199291248091262 0.195468483346515 1 1
0.0954335547354983 0.0937268529402191 1 1
0.391332343438364 0.367361736688279 1 1
0.242571183520754 0.221374268462953 1 1
0.341895031281724 0.327849078751488 1 1
0.260659767839401 0.24862062170765 1 1
0.102058763602398 0.0997563420924897 1 1
0.205808096134341 0.191315367963082 1 1
0.522981361893988 0.50112013445099 1 1
0.134737993864082 0.126297868296926 1 1
0.615456069018666 0.590543568285522 0 0
0.0109661556331567 0.00883905770898481 1 1
0.485517147934642 0.465837303533988 1 1
0.251799173993689 0.243131182333158 1 1
0.191161247532038 0.178848013550041 1 1
0.160202988889999 0.151113954990652 1 1
0.177934855829931 0.173021721262227 1 1
-0.0310692204764426 -0.0279536215222414 1 1
0.337047090350808 0.320570380621648 1 1
0.328403122519002 0.317072268535579 1 1
0.280150907857168 0.266916593636324 1 1
-0.151718916096533 -0.150668517446257 1 1
0.249644387863397 0.244671273208564 1 1
0.340891429017413 0.325626760781919 1 1
0.123881491254573 0.119970700348333 1 1
0.324819258076699 0.3131752867555 1 1
0.0913295745741299 0.0837725117689811 1 1
0.174860841885622 0.161743052381492 1 1
-0.0624305452459993 -0.0522977098639633 1 1
0.167085422971972 0.163659109652569 1 1
-0.0732932070248208 -0.0709684059615093 1 1
0.285979934907782 0.269419306491424 1 1
0.217849181742741 0.205183485598371 1 1
0.295224076171647 0.278689770620627 1 1
0.121703072979578 0.116872596737545 1 1
0.470678616316354 0.449421799718439 1 1
0.116634957422494 0.110003811107733 1 1
0.112808019911242 0.108998063048452 1 1
0.156135170322677 0.149055992819494 1 1
0.283829762381526 0.274267406393546 1 1
0.224349822877866 0.213901797114317 1 1
0.254518632835402 0.239525625836742 1 1
0.217072616350344 0.201897676704099 1 1
0.194695469120855 0.189532824515323 1 1
0.425951233596818 0.412859071697295 1 1
0.327677190541234 0.313085757646375 1 1
0.265982471753051 0.254389329173517 1 1
0.191289666617258 0.183872841609519 1 1
0.143100761089137 0.13122293882336 1 1
0.239971573565872 0.228477050627781 1 1
0.169926722668896 0.157894762325082 1 1
0.258043575682104 0.248391796335782 1 1
-0.248809189101011 -0.236050605618079 0 0
0.0131341629459751 0.0149210903667046 1 1
0.259898204846146 0.252607744233869 1 1
0.10859278336148 0.105689509281824 1 1
0.0903567060158277 0.0920033535118188 1 1
-0.0510897921083873 -0.0502918812140092 1 1
0.273454923144216 0.264752596496118 1 1
0.0518563116680225 0.0525435784002759 1 1
0.33939595845569 0.326857350607605 1 1
0.483959183533833 0.460755226591139 0 0
0.105248721607009 0.0991243805718122 1 1
0.0523415064141729 0.0497124993248525 1 1
0.233113753960158 0.224502554897907 1 1
0.066633766876805 0.066841991298466 1 1
0.385100635787315 0.369460467303959 1 1
0.0632814163032118 0.0570274056172423 1 1
-0.0718787273755004 -0.0661864192397368 1 1
0.200614214066472 0.188126129738205 1 1
0.238562678484553 0.22476185283808 1 1
0.169337701342009 0.161451138641849 1 1
0.331887873069494 0.318971770085093 1 1
0.351880171453679 0.340550269526501 1 1
0.203733513391133 0.192782649792568 1 1
0.111370566970813 0.103481881139017 1 1
0.0924739840673964 0.0988875567055588 1 1
0.283841989059009 0.26268203791877 1 1
-0.149334310935349 -0.143881532244531 0 0
0.398409022458396 0.383093678475335 1 1
0.0692099251271159 0.0686290260789802 1 1
0.206170001030021 0.19436407270391 1 1
-0.00532446434623221 -0.00316612366181207 1 1
0.305492315248462 0.283100329050916 1 1
0.386047317228684 0.368520541976493 1 1
0.317439746811776 0.298463933462355 1 1
0.0860077562761513 0.0816367527561787 1 1
0.156039262854199 0.151660203545459 1 1
-0.0773917523046088 -0.0705303293892987 0 0
0.287762348331264 0.273628684976856 1 1
0.0722096562881555 0.0684418863989743 1 1
0.102776451316814 0.0982087415571055 1 1
0.259730984604329 0.251666608833545 1 1
0.53258839336537 0.515082777158467 1 1
0.0410647456783086 0.0366736863998931 1 1
0.245899594665734 0.231779836627936 1 1
0.131605381849235 0.122256040769032 1 1
0.21405067490872 0.201949390108079 1 1
-0.126592760931237 -0.113733746401593 0 0
-0.099919283823703 -0.0998891096803424 1 1
0.368586392847967 0.348959471906192 1 1
0.280031074696336 0.265251086126055 1 1
0.184580309632706 0.174661499202992 1 1
0.275652263408637 0.264586054073634 1 1
0.367740542466406 0.351802596307311 1 1
0.34584719815816 0.334071088894297 1 1
0.0245237693075644 0.0295381093228748 1 1
0.269787410178334 0.254396731438591 1 1
0.548146054501862 0.523794074838043 0 0
0.0938931443357038 0.0887650880903238 1 1
0.405532687296506 0.38985879602527 1 1
0.232105089033723 0.222257255937388 1 1
-0.233770819988136 -0.226598632269711 0 0
0.0505155925212844 0.0454449582041901 1 1
0.276787964575774 0.264669478758618 1 1
0.222635760564271 0.214591494172255 1 1
0.133172947031296 0.117200485968753 1 1
0.185583880903021 0.180181601030342 1 1
-0.178647896688491 -0.171212933631992 0 0
-0.072760386382655 -0.0721070208682097 1 0
0.177866487524266 0.170290103844109 1 1
0.04577008011321 0.0402473748738541 1 1
0.128850524067863 0.125162901548821 1 1
0.121639867730094 0.120452051168428 1 1
0.273238254049994 0.25767485518719 1 1
0.17167211645771 0.167838613480469 1 1
0.373948021260941 0.35827586357323 1 1
0.273850159380789 0.266152867143513 1 1
0.3801649428973 0.36289170210344 1 1
0.122970634485927 0.115423422263413 1 1
0.212860343315797 0.198822432896454 1 1
0.0149522398137412 0.0149878750944495 1 1
0.145074702736626 0.136138865649691 1 1
-0.199020360413294 -0.184760683371131 0 0
0.0596607404673175 0.0580033445938901 1 1
0.13747045280579 0.133263196216074 1 1
0.178832291593175 0.165346355191239 1 1
0.267466092574161 0.253635144459279 1 1
0.116288749838712 0.112524701272414 1 1
-0.0498284271368236 -0.0475230197851648 1 1
0.26139237886343 0.238824559579475 1 1
0.10402552655583 0.0983886802735584 1 1
0.00394750885001348 0.0028341481501199 1 1
0.323142477961338 0.310431790494148 1 1
0.0906989011471958 0.0845453415423477 1 1
0.235900611719122 0.223844331617295 1 1
0.389030010420708 0.372677775866901 1 1
0.363053970710587 0.340611398012443 1 1
0.109630251451481 0.101168599712733 1 1
0.190894540336296 0.182486218803573 1 1
0.326478323414725 0.31284718042682 1 1
0.197835326702409 0.195711793625983 1 1
0.0921633024542101 0.0950355223399461 1 1
0.240226802112868 0.232534425278953 1 1
0.457565504209885 0.43394950844837 1 1
0.185053282091692 0.170081353448806 1 1
0.141314421158549 0.135637511727169 1 1
0.271635643100145 0.251041872243454 1 1
0.274579022638223 0.257756343884082 1 1
0.222184981140086 0.213386120056921 1 1
0.0559688230480849 0.0506164709202265 1 1
0.360391974655758 0.348957944780995 1 1
0.198879089247878 0.188436785490307 1 1
0.15057736930644 0.141229026302708 1 1
0.12277316525839 0.1166862773229 1 1
-0.0185419704210856 -0.0190839735913881 1 1
0.266495518220794 0.254419820659188 1 1
0.139564678882972 0.132159003492026 1 1
0.268325323268011 0.252111375841135 1 1
0.312208229911212 0.291712263123359 1 1
0.162003388148189 0.150241027402884 1 1
0.151017175229194 0.145336198468573 1 1
-0.00461341746479787 -0.00131088432472421 1 1
0.489593756469619 0.465646915488596 0 0
0.202055384778459 0.192161997239516 1 1
0.149717113115376 0.146036573279052 1 1
0.400345176066564 0.382080287706194 1 1
0.132765171484188 0.126647468641392 1 1
0.0686891916002666 0.0724478231126007 1 1
0.32294385598838 0.313020746136763 1 1
0.309238975350742 0.296150134169569 1 1
0.118053151704975 0.109500782155675 1 1
0.182052536740946 0.17716398924687 1 1
0.240321481809173 0.22637427651457 1 1
0.212849697524609 0.205850382686701 1 1
0.0763318560979838 0.0717883592513037 1 1
0.243202148385683 0.230956336987715 1 1
0.0812133573240031 0.0780329590898152 1 1
0.0425497462935992 0.0390729667652321 1 1
0.150729893690929 0.150166856893309 1 1
0.00508317545544 0.00378895370202497 1 1
0.274030118754426 0.257069483185753 1 1
0.425981471226838 0.408561385105307 1 1
0.415065254957232 0.405836067774056 1 1
0.357736575913385 0.336310756485914 1 1
0.257439312136321 0.246159714043828 1 1
0.340488637597206 0.321000708317002 1 1
0.294359549210224 0.277072217199967 1 1
-0.0209318093838976 -0.0185071392251259 1 1
0.190947455331951 0.185005303202124 1 1
0.321439306924568 0.304707725502309 1 1
0.13613788720485 0.130569373318768 1 1
0.21879779402306 0.205423581730691 1 1
0.284055554503731 0.274570189272274 1 1
0.190074000597955 0.18349708025884 1 1
0.0796652144223992 0.0667195682250083 1 1
0.285902992989521 0.267892063310719 1 1
0.188265075539664 0.182655321552636 1 1
-0.140403450864958 -0.130512255068386 1 0
0.349129905470569 0.333405604115794 1 1
0.241963533190038 0.220215978730368 1 1
0.00166806199393058 0.000846848793339195 1 1
0.355504443509996 0.338313017482268 1 1
0.297886426356272 0.282648116280383 1 1
0.267200785108887 0.254426206146168 1 1
0.13728437450558 0.130074262136191 1 1
0.198448063506301 0.195237539906439 1 1
-0.00259599009545175 -0.00454753223693101 1 1
0.167623162216616 0.165582108774508 1 1
0.334057874072088 0.318674308409767 1 1
0.271822755764629 0.253184375820778 1 1
-0.115601197693066 -0.101685479421985 0 0
0.194151506452278 0.18535031234562 1 1
-0.0270908530771077 -0.0297660508391211 1 1
0.202188089206624 0.195132331921147 1 1
0.0541389106146639 0.0514701734919592 1 1
0.110345482736863 0.106362493098194 1 1
0.302647461755936 0.288563121818223 1 1
-0.00400378215854633 -0.00362869354818521 1 1
0.0742463144766137 0.0686972195397427 1 1
0.497564823717714 0.470800865484611 1 1
0.177083453557604 0.172379331751414 1 1
0.425139279032844 0.401987057572946 1 1
0.130270734377234 0.123104920234934 1 1
0.442556372633153 0.420336940761173 1 1
0.091782356154362 0.0860351069825224 1 1
0.100809382215084 0.0956491318421391 1 1
-0.0189163890608758 -0.0197541341314946 1 1
-0.0204574021800844 -0.0172934061586981 1 1
0.251623495743617 0.240712446824143 1 1
0.245919619906012 0.233719206880208 1 1
0.246534127115418 0.244968885133225 1 1
0.236755635287552 0.226361607857308 1 1
0.330854489814903 0.320247673603296 1 1
0.0375957522570631 0.0383190332626388 1 1
0.0972352564219742 0.0945075175712462 1 1
0.275204358952231 0.261555081976914 1 1
0.180007141318269 0.173183709693577 1 1
0.0398723441295291 0.0397119000581468 1 1
0.0338739684466078 0.0320524607610401 1 1
0.205336475969484 0.201871281603447 1 1
0.384551574279665 0.367733834150981 1 1
0.372402634275138 0.366320344572606 1 1
0.53989830141688 0.513093656007555 0 0
-0.19845658575727 -0.187644648845619 0 0
0.0767913306690656 0.0805051554922781 1 1
0.299672433598467 0.285686062438353 1 1
0.267549119167926 0.257881185910361 1 1
0.236933919561456 0.224833555200793 1 1
0.160761791271494 0.156147255711502 1 1
0.226013318007382 0.213813116049984 1 1
0.471478598081937 0.450628400012113 1 1
0.502026274103028 0.476565379609899 0 1
0.151708528785373 0.147850503094922 1 1
0.346460709256864 0.331351983908968 1 1
0.309587199683424 0.285830081369442 1 1
0.353495870393518 0.335036486247676 1 1
0.25151247995215 0.24442983995404 1 1
0.385420450479694 0.363942679166531 1 1
0.0198340748117097 0.0135912773454173 1 1
0.475313720195951 0.454283075728359 1 1
0.464212696831236 0.445015535742203 1 1
-0.0298228273214467 -0.0278816885911285 1 1
-0.221527920814968 -0.212003242713906 0 0
0.146587247379401 0.137012593337176 1 1
0.323483097931152 0.313870341094886 1 1
0.0972650608028023 0.0919531847408629 1 1
0.378860420567319 0.352870944713485 1 1
0.213371105403744 0.207174500442359 1 1
0.264646338548762 0.253692704887293 1 1
0.264673934562892 0.252527397446036 1 1
-0.0207922272657617 -0.0224929624187298 1 1
0.408003134904862 0.385348114141642 1 1
0.393893660813944 0.366477531167111 1 1
0.275167719464099 0.254066494061814 1 1
0.169239384913772 0.163437788079526 1 1
0.373310948448165 0.360541510807279 1 1
-0.0245307117241445 -0.0230937754262623 1 1
0.0862476328334828 0.0838154546890459 1 1
0.0848331841721326 0.0822469931654828 1 1
0.180544252981974 0.174131381039101 1 1
0.359602078949377 0.339492937585439 1 1
0.2076170399717 0.190958913872773 1 1
0.40607142549496 0.38507542458478 1 1
0.119533019616203 0.112820483411028 1 1
0.181277361445205 0.171945489604989 1 1
-0.00203237342082412 -0.00804794226768643 1 1
0.145590929630322 0.142744712944131 1 1
0.19964534782684 0.189691567879633 1 1
0.302627436745449 0.287840907415543 1 1
0.27664717493006 0.262854154246148 1 1
0.357300468833508 0.340950319534869 1 1
-0.0312913457150009 -0.0349440338424536 1 1
0.0633539896959569 0.0591251851633679 1 1
0.634337149755455 0.607930914701649 0 0
0.149607058652047 0.143208576124626 1 1
0.0824853711593222 0.0789093045104965 1 1
0.345717776837615 0.335720982758344 1 1
0.422859428746145 0.404424466181839 1 1
0.194104425066674 0.195441217092471 1 1
0.00972388429747765 0.00790731498484197 1 1
0.104132950028555 0.111448171434888 1 1
0.756449000104151 0.718900397717715 0 0
0.0386044622075657 0.0413004388212033 1 1
0.211298895375468 0.214650383333896 1 1
0.327387034592525 0.309535903703869 1 1
0.229565899957838 0.211216966462259 1 1
-0.037446224867619 -0.0355565605816844 1 1
0.0576500002473293 0.0562698765635632 1 1
-0.0483225916510709 -0.0399217535562462 1 1
0.210786805000621 0.199351824029165 1 1
0.415374965241227 0.393108977586093 1 1
-0.0784134141870091 -0.0861962468227279 1 1
-1.80141251305832e-05 -0.00438758286849883 1 1
0.195491611440479 0.185894203942467 1 1
0.352734120143214 0.33623311934749 1 1
0.274509903462948 0.261291372742607 1 1
0.518254284058754 0.49406062786722 0 0
0.12694887366442 0.119361922271144 1 1
0.331157889111902 0.311063883145161 1 1
0.162125608609674 0.1504995998136 1 1
0.107775716846775 0.104775602227101 1 1
0.156772537168494 0.151236433131467 1 1
0.422820019362388 0.399483469963087 1 1
0.294151420555989 0.279780923969773 1 1
0.243803619217281 0.240967586662484 1 1
0.257862421835701 0.245917598012195 1 1
0.236512385102781 0.229695832492096 1 1
-0.0204748396224605 -0.0218121430157832 1 1
0.0315024099052708 0.033667896795746 1 1
0.0138915244523033 0.011080228949145 1 1
0.0400797033779703 0.0424146580112588 1 1
0.5171374478583 0.49044445990784 1 1
0.0320447523222676 0.0312392704497067 1 1
0.31971040654429 0.311547193902051 1 1
0.0932919229024512 0.0887758448771782 1 1
0.297466746877185 0.280765985800521 1 1
0.271468985490781 0.263390011710407 1 1
0.277588256113643 0.266064520842443 1 1
0.279796436054128 0.260118800265609 1 1
0.0961968811389083 0.0906494244723568 1 1
0.408815475489924 0.396864597670079 1 1
0.0893145012373316 0.0884632121957821 1 1
0.417464278277924 0.406522716378193 1 1
0.121149836301196 0.116517298066046 1 1
0.275823398940866 0.260979913439019 1 1
0.398493697134066 0.375846509120124 1 1
0.337987193641047 0.321310157823181 1 1
-0.105570011322266 -0.104240880455802 0 0
0.392214780726593 0.371980999135477 1 1
0.429359830860976 0.407708032330431 1 1
0.21106638196122 0.20118407180636 1 1
-0.200484309384632 -0.192600964062702 0 0
0.309791199771972 0.300520375368076 1 1
0.162429293766996 0.158101199785927 1 1
0.373776615504095 0.35210325834236 1 1
0.0730194538907029 0.0666109785596029 1 1
0.0775713060801794 0.0677373204288991 1 1
0.331549971347071 0.316548728941956 1 1
0.123343918373676 0.113855128181437 1 1
0.303539288638363 0.294111007035777 1 1
0.284697605463149 0.271173742334614 1 1
0.32149147774365 0.311265572599854 1 1
0.0192649083285311 0.0194766640280193 1 1
-0.0162407102416564 -0.00890674137859061 1 1
0.0818085709746083 0.0745326785862488 1 1
-0.0700427186267226 -0.0724812229394928 1 1
0.180429150387018 0.167722623852083 1 1
0.0177502781452405 0.0202711194591919 1 1
0.221781479640186 0.210462486453214 1 1
0.224552081558766 0.209944369713776 1 1
0.260830118976588 0.24553838100723 1 1
0.101362838061058 0.0974786024157467 1 1
0.230787082544407 0.215294872989646 1 1
0.20280278662824 0.189541883761023 1 1
0.119235066893774 0.11016944820979 1 1
0.403168591163397 0.38509392639239 1 1
0.160594656778488 0.149523989931561 1 1
0.224016872905336 0.215424915294946 1 1
0.50591197595344 0.478693617471646 1 1
0.100108860549688 0.0946288215169904 1 1
0.156890024873456 0.150020419215427 1 1
0.095563506860284 0.09266947230907 1 1
0.0854202527851673 0.0835815773715019 1 1
-0.0814452756399301 -0.076671991486264 0 0
0.120654128385912 0.112643556523836 1 1
0.299648358895933 0.286152743367786 1 1
0.24790303843826 0.238469105199756 1 1
-0.00824225316556045 -0.00433093753136384 1 1
0.348233777635468 0.332117116914913 1 1
0.0900227705845527 0.0908225966923368 1 1
0.272937722598945 0.255033355603403 1 1
0.255262841356283 0.23984844431661 1 1
0.363474458014554 0.348426715049699 1 1
-0.0149948721020126 -0.0190564327911596 1 1
0.187549374144335 0.178433503883572 1 1
0.13705955788659 0.13951950272006 1 1
0.214994428488457 0.203312646684372 1 1
0.202885113053937 0.196748043273613 1 1
0.0117845374208585 0.00704412629423619 1 1
0.222413537191695 0.206533688176411 1 1
0.302019913508393 0.286590900407366 1 1
-0.00150821767719765 -0.00622913809699665 1 1
0.149038209430828 0.137754982337267 1 1
0.235296685137471 0.215499839855921 1 1
0.580230215518676 0.551904488348218 0 0
0.183769166400666 0.1782574518743 1 1
0.191454608358101 0.180017357743396 1 1
0.267959855107302 0.257210318606883 1 1
0.019564339879251 0.017934072503814 1 1
0.307246248332992 0.29119686634699 1 1
0.184755533080028 0.16731810510359 1 1
0.238136234927413 0.222687157892594 1 1
0.12224229042239 0.119208795334825 1 1
0.437179419503449 0.415087045817084 1 1
0.0968205200474369 0.0914894301665657 1 1
0.158268073985102 0.147440074418402 1 1
0.262125651051694 0.246377380927591 1 1
0.144402091535354 0.14213961805993 1 1
0.0656539144266637 0.0608292912711543 1 1
0.0014077969087956 -0.00230406113299808 1 1
0.0697978643143199 0.0669294770356839 1 1
0.165380402508523 0.160324598069468 1 1
-0.028430824431792 -0.0205315741035658 1 1
0.469217459802059 0.448192760766372 1 1
0.235362748927854 0.229607972057639 1 1
0.204339237415326 0.192047918915672 1 1
0.258985822851871 0.245944339280185 1 1
0.415358387913821 0.394325735824232 1 1
-0.100787211298906 -0.0994564632886676 1 0
-0.0285826574996662 -0.0285805808024877 1 1
0.346471162882305 0.32815977902129 1 1
0.0468839026155618 0.0421750137645039 1 1
0.465317145517117 0.441162440700036 0 0
0.247498533902484 0.23394821809763 1 1
0.288674809040581 0.27196673395507 1 1
0.180416848938928 0.173989218919904 1 1
0.267640780704401 0.253539187530486 1 1
0.31910316520592 0.298363752263394 1 1
0.152039891149696 0.148868241342135 1 1
0.287654827183593 0.277564688525006 1 1
0.158593609670199 0.150092728802278 1 1
0.180333318074793 0.167635900198804 1 1
0.0429052429011408 0.0387839060199761 1 1
0.221075647084883 0.209217518744817 1 1
-0.097173495539414 -0.0883987828938048 1 1
-0.0408070785581849 -0.0348060349334589 1 1
0.483061983487992 0.459853500855645 1 1
0.278225090268427 0.262402225357853 1 1
-0.0183186313276391 -0.00609575211317046 1 1
0.106654651821218 0.101287087223552 1 1
0.423445547626517 0.40433849414708 1 1
0.144115628491756 0.140370602160972 1 1
0.222001580980202 0.206956156710499 1 1
0.121732961648394 0.115187030204929 1 1
0.148922037049419 0.141394022991074 1 1
0.249451497689791 0.239716194150784 1 1
0.357317367321691 0.335656279855592 1 1
-0.0647687444844984 -0.0639601755160585 1 1
0.00126674512305498 -0.0028650634628865 1 1
0.135893282034591 0.13280470523076 1 1
0.14303128260242 0.13495055989561 1 1
-0.0432889733830675 -0.0425390133304231 1 1
0.00694583156216397 0.00322989035998533 1 1
0.533856482937526 0.515934798284958 0 0
0.34592397077978 0.33351502899981 1 1
0.315755709778869 0.300963042614448 1 1
0.216467235360418 0.203542952326723 1 1
0.104934965024293 0.101595073089499 1 1
0.0473669454144251 0.0484160755795546 1 1
0.173119604746495 0.168519871003691 1 1
0.291293125962788 0.281457603527693 1 1
0.185285768113594 0.176393088707679 1 1
0.0459471583398284 0.048582289976489 1 1
-0.0407287504014388 -0.0377379535233925 1 1
0.213725104256242 0.205198160330879 1 1
0.198125160107569 0.190600278746618 1 1
-0.281147081277295 -0.266910976953471 0 0
0.357676837435779 0.329594232589146 1 1
0.134584567139859 0.129532440586414 1 1
0.11678209676304 0.112691181198835 1 1
0.1274811954844 0.121075406814687 1 1
0.272736846930534 0.254288949538863 1 1
0.364692573798956 0.348430327536415 1 1
0.410449928658317 0.38983232027846 1 1
0.236052661518814 0.223052626129041 1 1
-0.0409840094396217 -0.0416520918354435 1 1
0.237608335477584 0.225216514085253 1 1
0.504349082312814 0.485450392024508 1 1
0.373614309356755 0.352727534751569 1 1
0.035200881662272 0.0341325223645897 1 1
0.0804118336658911 0.0816175960292922 1 1
0.0781530812812408 0.0769791010749 1 1
0.194483939885697 0.185138824337405 1 1
0.532337736318415 0.505196539317498 0 1
0.432185278136742 0.409865350104003 1 1
0.371772375893278 0.355397118807217 1 1
0.140268530716487 0.139082490239651 1 1
0.0800793953970303 0.0818786228592438 1 1
-0.0260321670152196 -0.0282875146355068 1 1
0.530384830807599 0.513722206205778 1 1
-0.206868642376952 -0.205836544980088 0 0
0.104146938282188 0.0928591222552683 1 1
0.181289519984011 0.175130637280197 1 1
-0.061681487692774 -0.0587116186906157 1 1
0.10544308032106 0.0975180633529018 1 1
0.103699387689977 0.105939371655948 1 1
0.0141022262280671 0.0149189088890341 1 1
0.119484409185701 0.118474429878912 1 1
0.312570873613671 0.302888319163028 1 1
0.0322081985467927 0.0313894197243437 1 1
0.35578496744575 0.337496175958762 1 1
0.312199951562959 0.293893607968524 1 1
0.632481127550162 0.603099461315638 0 0
0.271873932769996 0.255805801800681 1 1
-0.245024848131749 -0.225648726046041 0 0
0.00166755406286176 -0.00010669015573438 1 1
0.153451350932029 0.15271604129791 1 1
0.252748631905769 0.237239246165025 1 1
0.281662831201219 0.263049693447113 1 1
0.136638188434144 0.129044349674315 1 1
0.282803308929075 0.274455467540662 1 1
0.282204935114751 0.269450896726191 1 1
0.0957879513016814 0.0933359478885218 1 1
0.117155886751184 0.11107871293439 1 1
0.373617986631419 0.362757770388 1 1
0.214925366037882 0.19854709582173 1 1
0.434127718482972 0.394993359826164 1 1
-0.0846017561805224 -0.0764259053179429 0 0
0.169891279521811 0.160481223573058 1 1
0.0410893413756121 0.0427439277822034 1 1
0.271746878291803 0.257439554964792 1 1
-0.0329008086062532 -0.0297421867925926 1 1
0.295103900204422 0.278168838381424 1 1
0.407671236253114 0.383014147047758 1 1
0.0859677050925093 0.0846858061827866 1 1
0.0711197706996498 0.0709712965495701 1 1
-0.040741272749743 -0.0437337260216047 1 1
0.364088310964778 0.350035349704634 1 1
0.219826269480559 0.213888899281799 1 1
-0.0679465922709899 -0.0626512627753705 1 1
0.202724095841067 0.193637297830647 1 1
0.210290471903113 0.200304628198338 1 1
0.328021819238634 0.312510967881545 1 1
0.370524025169644 0.352231762632204 1 1
0.791428601048403 0.755624297773972 0 0
0.350167620462917 0.340308801745415 1 1
0.145914725401875 0.128092635413013 1 1
0.0785433338438337 0.0714463457509181 1 1
0.146825583187573 0.134868062676138 1 1
0.346209098116599 0.333219506648296 1 1
0.0688492415282734 0.0658542165269282 1 1
0.00648125410238434 0.00386324366497581 1 1
0.0585974460933877 0.0557770751303173 1 1
0.349204838748462 0.338152497199054 1 1
0.0903681022624749 0.0789276815917054 1 1
-0.0140979031544767 -0.0178732455188389 1 1
0.194722702328975 0.181971298309306 1 1
0.291415752720267 0.276693693095568 1 1
0.213536254610676 0.208767698038627 1 1
0.26913896836945 0.256399803060322 1 1
-0.0876262212594456 -0.0841506827373978 1 1
0.286167734423398 0.278253461139506 1 1
0.355542473311544 0.339622206346767 1 1
0.192084152025071 0.168803576252554 1 1
0.339707258916114 0.321191435593431 1 1
0.222650280783501 0.21182048161622 1 1
0.23189020003632 0.217757072856883 1 1
0.0473089418143648 0.043825444876883 1 1
0.31851992555756 0.300561041213473 1 1
0.583898962592436 0.548587781920642 0 0
0.0721855249728906 0.0705019028752376 1 1
0.210418829832423 0.197093972605526 1 1
0.283627818609769 0.266489016300465 1 1
-0.0808969339948045 -0.0851450347053918 1 1
-0.112982222228131 -0.108600774596551 0 0
0.388424670855756 0.369614207233844 1 1
-0.00565645352842116 -0.00705191488305117 1 1
0.223894184031369 0.216149236725885 1 1
-0.028933120193302 -0.0222941841113405 1 1
0.31594476331697 0.299124894943871 1 1
0.18813160381414 0.182058957591645 1 1
0.382656559237789 0.364438261624328 1 1
0.118458152821221 0.112979380898756 1 1
0.221621677760773 0.213957359398061 1 1
0.334991731877155 0.321898256569633 1 1
0.358768872676315 0.338572237977752 1 1
0.40737088640131 0.39166626043622 1 1
0.171960813139938 0.165441699916906 1 1
-0.0354110341172272 -0.0379874459556111 1 1
0.288185134597904 0.271612188579158 1 1
0.144657906524323 0.14087274505381 1 1
0.528364365808029 0.506232003055291 0 0
-0.128320585336037 -0.121313416056751 1 1
0.307430919470748 0.291664186507848 1 1
0.523351041954098 0.503877787700405 1 1
0.626714240106405 0.593668808846334 0 0
0.109889318140357 0.103643674729176 1 1
0.0846670834994342 0.0813612127253998 1 1
-0.175315095048459 -0.168206777060896 0 0
0.116762319586931 0.1086962371929 1 1
0.0470197197163315 0.0448402464151047 1 1
0.281109416357764 0.266251395415477 1 1
0.343891701677845 0.324561309308104 1 1
0.230461229886746 0.21905214556325 1 1
0.301437632694607 0.286755076928341 1 1
0.039639395133728 0.0453110312855014 1 1
0.277736053787942 0.267421437005539 1 1
0.0283713142481897 0.0285107055714448 1 1
0.0333219834310933 0.0307088209660276 1 1
0.104485361324841 0.100275547291158 1 1
0.202164317281842 0.195184906014278 1 1
0.198528446183251 0.189265444266549 1 1
0.129028968798292 0.126129223520911 1 1
0.310409381279187 0.300103305337066 1 1
0.392602164284933 0.368902169584335 1 1
0.446261261686157 0.42347921095539 0 1
0.0440372728640753 0.0428458340407354 1 1
0.205027434983562 0.203731854872297 1 1
0.352693575513925 0.332914297819943 1 1
0.249775095673763 0.240168500186536 1 1
0.107492671331415 0.105331798740426 1 1
0.214655280763977 0.206505014171702 1 1
0.120170151290109 0.113625419508879 1 1
0.267433750222778 0.254537822279603 1 1
0.271076220015943 0.251021441637167 1 1
0.186181835160433 0.178217717444167 1 1
0.306191651327902 0.293877864253027 1 1
-0.100813354637585 -0.0975557562358684 1 1
0.197062201923111 0.195149114572818 1 1
0.0752261374371677 0.0728996771154347 1 1
0.117695502052665 0.108739948160205 1 1
0.0685647965652166 0.0699506037222161 1 1
0.198339213104067 0.19295710940441 1 1
0.07139161798262 0.0709923428677552 1 1
0.246805231635379 0.23492026853624 1 1
0.262064399790442 0.252754857307519 1 1
0.0825553063892952 0.0763770472507143 1 1
0.290888807641867 0.274581266861603 1 1
0.207785091049829 0.19490579069172 1 1
0.257121451045022 0.247335392928074 1 1
0.231327913814561 0.221079017634416 1 1
0.341320056880332 0.330817214576097 1 1
0.20225756320176 0.195051970381259 1 1
0.243791260438116 0.235067102220465 1 1
0.072949688113443 0.0705579251569047 1 1
0.223549753709429 0.205667252635236 1 1
0.0950332224999899 0.092323059963088 1 1
0.250123412937721 0.229059443104452 1 1
0.252861082631029 0.239040532831687 1 1
0.28651362874303 0.274237068215662 1 1
0.226261052648599 0.215159506012969 1 1
0.196447040987303 0.191306334074071 1 1
0.417448788494036 0.397856727262914 1 1
0.330267802862691 0.310729717122499 1 1
0.0863804990708182 0.0822692686031876 1 1
0.246216336651519 0.23492529820057 1 1
0.338092892820978 0.32375352789366 1 1
0.33211880211563 0.319478886558406 1 1
0.308639542136715 0.296206193973938 1 1
0.147388325533901 0.136447268375518 1 1
0.163010832782364 0.149155012423677 1 1
0.20177382163228 0.195213668987726 1 1
0.126951745881365 0.122702094007661 1 1
0.143122332667247 0.142834305127058 1 1
0.249432686868497 0.239620405933795 1 1
0.330924721640056 0.311649169359067 1 1
0.0587616786784163 0.0535022850789234 1 1
0.0376716511367321 0.0427699172752132 1 1
0.215878306436946 0.204772808699602 1 1
-0.0599614858073081 -0.0547741090500528 1 1
0.282203199683441 0.269524890021893 1 1
0.308826985224924 0.30379509104476 1 1
-0.0681617130433609 -0.0620903961393218 1 1
0.169321348512468 0.165862409434904 1 1
0.128623503427726 0.118272846618868 1 1
-0.0272213713229532 -0.0302816990875557 1 1
0.108278124540839 0.101863904958513 1 1
-0.0550322205079011 -0.0474003034128122 1 1
0.241741879713115 0.226457706435543 1 1
0.14779708174138 0.141335957523556 1 1
0.101070032432467 0.0988130277196555 1 1
0.207997294231968 0.190923309347665 1 1
0.375313438257932 0.361177742707683 1 1
0.595519289443799 0.565789387127817 0 0
0.245455255115109 0.234061674772143 1 1
0.336038804406235 0.313537533925736 1 1
-0.163353349405429 -0.156285304782604 0 0
-0.0176683423589595 -0.0119972405151547 1 1
0.126933907116042 0.127776753225422 1 1
0.18791053414197 0.177131346302259 1 1
0.267587978864699 0.254176781668499 1 1
0.0789168562381227 0.0773835879778032 1 1
0.114388022503593 0.105647338585252 1 1
0.084055022345855 0.0868701186198826 1 1
0.156281293687789 0.145537282089727 1 1
0.180460030444835 0.171456810899843 1 1
0.191920918284446 0.185213060678402 1 1
0.398058645836428 0.377632954158167 1 1
0.0678432840816741 0.0613188646599471 1 1
0.22827782064542 0.213404602262458 1 1
-0.240426725673643 -0.227839124964448 0 0
0.295409036063466 0.287086135009989 1 1
0.0297263895848399 0.036258415946002 1 1
0.0856951199646084 0.0826117476694002 1 1
-0.0175402973606446 -0.0181294100588325 1 1
0.0459874740886473 0.0419887495251993 1 1
0.096433896706318 0.0912864005733574 1 1
0.247680344453804 0.235981905451678 1 1
0.280285031397957 0.271811117158518 1 1
0.0220193439027379 0.0206212607056344 1 1
0.502899374134938 0.482836682811125 1 1
0.268558223593786 0.25540837879304 1 1
0.139228811803546 0.130626947832584 1 1
-0.19648354700339 -0.189042986191544 0 0
0.0492686462211923 0.0381562353058831 1 1
0.217237412362198 0.209359828840489 1 1
0.130598043741358 0.122257308968764 1 1
0.296275496710488 0.284236363688379 1 1
0.331926826279865 0.315317021764936 1 1
0.241962833183168 0.23798471568902 1 1
0.260051099145681 0.252703723216365 1 1
0.0102876944051202 0.00985920964165607 1 1
0.328500550239914 0.312406782020065 1 1
0.170256208315996 0.161263788836188 1 1
0.211741029982215 0.201517066717629 1 1
0.329882589456457 0.31545083788377 1 1
0.0334196832886068 0.0323941967047165 1 1
0.19560784305742 0.186229155678813 1 1
0.155426216731094 0.147904643027745 1 1
0.267033387235045 0.262449471743287 1 1
0.257869336689479 0.246810511390904 1 1
0.403885509986263 0.385800992610379 1 1
0.287953644558686 0.275387316420244 1 1
0.0519545884988841 0.0524897774985146 1 1
0.559374552692527 0.528440993082777 0 0
0.307200502858783 0.295786698787707 1 1
0.183075846917679 0.171711840785527 1 1
-0.0271623754405778 -0.0216592021105597 1 1
0.272415878566784 0.260316023649391 1 1
0.397127225805405 0.37276648360673 1 1
0.219210994150496 0.210446340544203 1 1
-0.0518387010430393 -0.0473271940435279 0 0
0.351881655377777 0.333373465480966 1 1
0.180243247175224 0.174627956363432 1 1
0.211124988608179 0.201911559104652 1 1
0.334306254281802 0.324404999158713 1 1
-0.00210899923899667 0.001761136441785 1 1
0.260666696923069 0.254881730739224 1 1
-0.138091968587887 -0.129600409353145 0 0
0.135958228981704 0.132478005380082 1 1
-0.00585591443409963 -0.00214437224306106 1 1
0.141012094555375 0.131448357083053 1 1
0.140313435014795 0.136589541742433 1 1
0.319235986849079 0.305910926639937 1 1
0.0260428469323667 0.0219817777570312 1 1
0.307938909101378 0.296369275569511 1 1
0.192819469368927 0.181536683980823 1 1
0.32042734915006 0.310913818561082 1 1
0.260061482787549 0.248739922629913 1 1
0.107572000276071 0.100319831284673 1 1
0.318004818547352 0.312477270531277 1 1
0.109615089774496 0.104597005501882 1 1
0.19983939751993 0.189101958011132 1 1
0.106928621343989 0.100377952942288 1 1
0.331326130608268 0.316921278688485 1 1
0.390682476684956 0.374914010633974 1 1
0.126643884971031 0.120234114482685 1 1
0.2404905980733 0.229664925636929 1 1
-0.144671130158988 -0.137324197132492 0 0
-0.0315938460934072 -0.0292240957235788 1 1
0.0484382247267987 0.0422859125067891 1 1
0.322545264838087 0.307953011075942 1 1
0.0439353217901496 0.0365492301084569 1 1
0.565301491679037 0.537295866651659 0 0
0.360167791316954 0.333854046183002 1 1
0.303003685674067 0.285739699267459 1 1
0.297236673363524 0.290195105822737 1 1
0.223425237780603 0.209217197850369 1 1
0.418452726869624 0.398242315188383 1 1
0.28287975039968 0.269144087902906 1 1
0.371280580954146 0.347861745720594 1 1
0.420322763176339 0.407060951125301 1 1
0.0942342605884632 0.100287807062911 1 1
0.225009166284131 0.213922327378979 1 1
0.201640829681628 0.195536192997362 1 1
-0.199111846832449 -0.187296452490513 0 0
-0.0937419628529621 -0.0889580824571516 1 1
0.182328692912234 0.171833466071355 1 1
0.0978869779813395 0.0946085925011328 1 1
0.0894837525900896 0.0859590135012298 1 1
0.237026725939832 0.223351886933266 1 1
0.0641183559932015 0.0617723776342731 1 1
0.061918426334632 0.0649276274967879 1 1
0.016000031587573 0.010021469374186 1 1
0.218510471026106 0.211089782098888 1 1
0.474025367446285 0.448636099828695 1 1
0.222109337643866 0.207351581487172 1 1
0.103078700239775 0.0949615806949861 1 1
0.166223725889653 0.153792733472716 1 1
0.283645372282697 0.268216636255928 1 1
0.326051040493136 0.306971093519747 1 1
0.274777763970551 0.25822809559642 1 1
0.259306276076756 0.246251828148211 1 1
0.213600541848582 0.207883248113532 1 1
0.479824173409509 0.458042667813444 1 1
0.15519206231849 0.143209886842714 1 1
0.0748845930030884 0.0709948212105528 1 1
-0.0687880301589169 -0.0655852867938824 1 1
0.267925408824846 0.258857525086407 1 1
0.128187902671802 0.124199545950807 1 1
0.390322810909316 0.372236419538735 1 1
0.331040683096829 0.310607510819424 1 1
0.075657818806514 0.0727906590668482 1 1
0.123971129278493 0.115659560841299 1 1
0.274002248828771 0.264485397263031 1 1
0.130469432270771 0.123814156725226 1 1
0.326018301840714 0.30609451215904 1 1
0.182541834451081 0.174221627527805 1 1
0.294560308398361 0.28318123188539 1 1
0.0152756621462382 0.0135970085039016 1 1
0.104653515592497 0.0922606507092511 1 1
0.00108352253832728 0.0012389782416619 1 1
0.475043184019159 0.454358811309867 1 1
0.0952404007560207 0.0917492844830468 1 1
0.101931928099417 0.0942623769374971 1 1
0.39147198662498 0.376687966454936 1 1
0.160499232616775 0.154830298337146 1 1
0.358834559276792 0.342045404551878 1 1
0.243406231572818 0.232387595227471 1 1
0.0751421240646412 0.0687860975150982 1 1
-0.0660307430199861 -0.0637614761006773 1 1
0.363566534716095 0.34404492345013 1 1
0.287009377581481 0.271370293671655 1 1
0.284327272394739 0.270385305922276 1 1
0.0449048234616363 0.0339104306313798 1 1
0.0300533184784282 0.0228518523204209 1 1
-0.0338069963627673 -0.028496923880995 1 1
0.27642223852004 0.264203559661449 1 1
0.346231984664196 0.32877885016677 1 1
0.119066442963896 0.113564572103628 1 1
0.530857820939151 0.503518358328339 0 0
0.284318500764734 0.278710264139939 1 1
0.0583358187710081 0.0579050233465086 1 1
-0.0638654224039567 -0.0641918114003713 0 0
0.00721928936450112 0.00465852503165391 1 1
0.503312389167385 0.481818262639793 0 0
0.190862570686927 0.179371280539026 1 1
0.0618537666866295 0.0570956746599168 1 1
0.420537027704055 0.398148452997913 1 1
0.139202176140968 0.135844914459778 1 1
0.126673487593467 0.121088987310051 1 1
-0.0204860876256597 -0.0224278407571722 1 1
0.0926730251885991 0.0839119492967936 1 1
0.377229029868393 0.358778905345084 1 1
-0.0503752726153728 -0.0485173053661064 1 1
0.117601483797476 0.112399558286412 1 1
0.143538911789118 0.134815003235177 1 1
0.312285696030007 0.297464869534796 1 1
0.160663543350568 0.152289811493746 1 1
0.338275405816883 0.321419746623668 1 1
0.232437003781391 0.219310560780101 1 1
0.286480492984209 0.270484800902246 1 1
0.112244386461419 0.11286454683048 1 1
-0.138711803368284 -0.143046589526279 0 0
0.400050989678434 0.382831702594447 1 1
0.38869054199022 0.374843561259823 1 1
-0.151782852121277 -0.146318129247873 0 0
0.0917060921027639 0.0883721273382326 1 1
0.419633840670526 0.402282711222346 1 1
0.404460166222291 0.382104055159686 1 1
0.194954495310614 0.18781386968507 1 1
0.247383108030341 0.232878889168844 1 1
0.411234081567733 0.389266731959801 1 1
-0.0014651396100539 -1.55738482295878e-05 1 1
-0.00103250192425723 -0.00794536315211308 1 1
0.451221578506088 0.42689684283482 1 1
0.29405442897111 0.286162296135042 1 1
0.410770274936792 0.392404800601742 1 1
0.0897829970597773 0.0825840067060884 1 1
0.254484668820354 0.25378719249015 1 1
0.066911072207439 0.062107310803586 1 1
0.415832066111604 0.394255766902636 1 1
0.0530442779677033 0.0503793357899265 1 1
0.00434810415618685 0.00373362293638777 1 1
0.105534870874391 0.105433993057525 1 1
0.42305371110146 0.402737076165445 1 1
-0.0153078332500189 -0.0141165250776129 1 1
0.339306777044766 0.325775890847605 1 1
0.247474921159033 0.237573985050276 1 1
0.2540352344605 0.239949434568439 1 1
0.460372283476205 0.44154251173325 1 1
0.122131463789123 0.112325383000464 1 1
0.0989692266952378 0.0997489912666007 1 1
0.221880792931037 0.210813444268303 1 1
0.334322745570846 0.321277395565951 1 1
0.257845008468719 0.25312765738419 1 1
0.161729524409109 0.15981382475084 1 1
0.0679978813095591 0.0685759566832322 1 1
0.155613871773812 0.153352385391287 1 1
0.0768801184234041 0.0718063700443027 1 1
0.0685339322577911 0.063169402999947 1 1
0.416479934443354 0.400890786696839 1 1
0.321055869660139 0.302693381798276 1 1
0.0872348157125993 0.0845441384258299 1 1
0.139482392669086 0.132550469242877 1 1
0.278352728155122 0.259264952957047 1 1
-0.093173721770455 -0.089251551470627 0 0
0.18546920796027 0.177519611897485 1 1
0.0333135482063228 0.0302634843099447 1 1
0.368718024631168 0.353128678895392 1 1
-0.233071737136908 -0.222703590065679 0 0
0.365271879251448 0.345474123318204 1 1
0.0581312881614277 0.0609938224082495 1 1
0.127825442077579 0.127682839988371 1 1
0.234013686359249 0.227043764540354 1 1
0.364644017383246 0.343041997006694 1 1
0.0332479360563132 0.0278020870386639 1 1
0.182727467361923 0.170286473685978 1 1
-0.0440430548028221 -0.0375496767730793 1 1
0.129269749478363 0.12431557164954 1 1
0.0192335509719671 0.021495909146407 1 1
0.277574689600828 0.258393734593477 1 1
0.323611507420185 0.310898199739706 1 1
0.177416260796815 0.167299670451882 1 1
0.429880653610669 0.407661238758132 1 1
0.074802146795554 0.0776989403895116 1 1
0.139729771948047 0.1293226923384 1 1
-0.0268148073338191 -0.0298988323362022 1 1
0.0386149424764312 0.0336837473630288 1 1
0.240562977094849 0.230210839029295 1 1
0.0581267257096216 0.0599979011539551 1 1
-0.00219816556793028 -0.00498754459204943 1 1
0.447482212445199 0.425680194840156 1 1
-0.067317116880403 -0.0702913825067068 1 0
0.36230364934984 0.344580469442852 1 1
0.152214339076201 0.143389864530973 1 1
0.303835734672146 0.290974736531679 1 1
-0.0426659329137318 -0.0419958811457736 1 1
0.0715042092162301 0.0692765322191764 1 1
0.0589986570445335 0.0562495333637251 1 1
0.130666835919428 0.129792772986678 1 1
0.207202575346342 0.194041135908058 1 1
0.0679325613504055 0.060893020431042 1 1
0.0561108692392241 0.0482481394597862 1 1
-0.0541589314953624 -0.0492862746394741 1 1
0.253407523324873 0.239688934914908 1 1
0.129027499444319 0.122350871636078 1 1
-0.0253241269603756 -0.0243618369958531 1 1
0.198006616801867 0.182221614385356 1 1
0.234764720024231 0.223568681174636 1 1
0.295175347555592 0.28341199910829 1 1
-0.00846537275215657 -0.010357024513048 1 1
0.143446930674261 0.137711391537223 1 1
0.253306533397736 0.243907182537029 1 1
0.315388859137353 0.301294644860938 1 1
0.156215526503036 0.146739806769557 1 1
0.0537198955363081 0.0508202684154844 1 1
0.328922175509841 0.30676144175393 1 1
0.10904589887047 0.10685553226354 1 1
0.108130780416754 0.103847250611609 1 1
0.033104088683938 0.0385588113070809 1 1
-0.0214294280079499 -0.0159022524956954 1 1
0.243024607266827 0.23321046625842 1 1
0.125715873205093 0.122933969110007 1 1
0.393228831103283 0.373525320000439 1 1
0.30417070232402 0.287908447403989 1 1
0.0131108714556858 0.0142505902933596 1 1
0.0450949971054081 0.0471228855118291 1 1
0.0728910224908011 0.0668838849851136 1 1
0.0582680763962407 0.0627543713751463 1 1
0.206843812007583 0.191917037198464 1 1
-0.00202479300594179 -0.00024705194741878 1 1
0.326921971833311 0.315079873934232 1 1
-0.294232025955882 -0.286183306468965 0 0
0.444136782881562 0.420601220057473 1 1
0.21529755710787 0.203775474931295 1 1
0.0951347730268425 0.0916758832306742 1 1
0.0749728365764711 0.0731068185832088 1 1
-0.0908979326826134 -0.0871881278710434 1 1
0.439865173952522 0.418766460818918 1 1
0.0364045547588999 0.0351758067820453 1 1
0.158446283250331 0.147812473947646 1 1
-0.0755243652889002 -0.0717289513338399 1 1
-0.0474182333843303 -0.0468687177146769 0 0
0.0946004110293715 0.0964858138993492 1 1
0.128139973963761 0.122669858722288 1 1
-0.0365250494913789 -0.0338586426890121 1 1
0.580816250351602 0.550654770711922 0 0
-0.114742366626586 -0.111452472389926 0 0
0.185660992887793 0.1773171633217 1 1
0.247370882960886 0.235960251395719 1 1
0.270428562697503 0.257532597658245 1 1
0.171841752718624 0.164782041688864 1 1
0.274526293458551 0.255391774764829 1 1
0.137485491046636 0.12567671236346 1 1
0.192400203041302 0.179079982055357 1 1
0.253146124138323 0.242942457858339 1 1
0.199497503781977 0.188353418231065 1 1
0.409574319013465 0.38878387971261 1 1
0.288674069317326 0.27481577282181 1 1
0.44780197541927 0.426339407748059 1 1
0.284765559000363 0.264444901093227 1 1
0.0768905658183481 0.072510802584607 1 1
0.28791408060078 0.271547101413995 1 1
0.130923862463202 0.124398267503301 1 1
0.353916674523731 0.340568803400469 1 1
0.163233055509542 0.157142237010857 1 1
0.49618153697338 0.479448576465783 1 1
0.219596379728738 0.205254188479347 1 1
0.129663272287227 0.121188610594878 1 1
0.544050918033419 0.522914802571049 1 1
0.622965177525854 0.59381474599193 0 0
0.135724950013066 0.129051513792175 1 1
0.0869184928797498 0.0774432190780449 1 1
0.361887860149845 0.344224327295374 1 1
0.134275514501208 0.121143219036584 1 1
0.446202416026466 0.422367005778995 1 1
0.428582077878311 0.406975826499099 1 1
0.148272930205674 0.13833304737659 1 1
0.315306146925767 0.295173516068643 1 1
-0.056517183151421 -0.0569996194305412 1 1
0.0320027687791733 0.0326008421196985 1 1
0.312020270829917 0.295389919017301 1 1
0.313432704499426 0.304875207094948 1 1
0.622747493430223 0.588554002450896 0 0
0.114617233928321 0.11022704535939 1 1
-0.203566293348018 -0.191891603848885 0 0
-0.0739435020073117 -0.0724724665743624 1 1
0.350655643185612 0.33496860838283 1 1
0.203494376101599 0.189709694105282 1 1
0.223362712960289 0.208765125874384 1 1
0.149523411660961 0.140428490933243 1 1
-0.0816190995761081 -0.0661761554513767 1 1
0.194329765058944 0.187789879278987 1 1
0.185249285691899 0.178795015380321 1 1
0.477134011151372 0.453085903763888 0 0
0.380545910125981 0.362493848270852 1 1
0.034598816092205 0.0403106623929375 1 1
0.239434836572151 0.232893312502618 1 1
0.279958097595662 0.267970082141568 1 1
-0.0887759067690676 -0.0868108945365249 1 1
0.256998225427781 0.244512998985614 1 1
-0.0255719921490664 -0.0227992569144716 1 1
0.159580461977947 0.152760003377576 1 1
0.0986221561333517 0.0993598667698949 1 1
0.15725519290798 0.147887628536719 1 1
0.155008526293357 0.142096100092158 1 1
0.556431911463428 0.521792859287321 0 0
0.262905390758049 0.250914020322633 1 1
-0.0815316511349069 -0.0751697319338781 1 1
0.12858966199234 0.123230195542976 1 1
0.281515423706954 0.265488907128933 1 1
0.178765692838598 0.174784888488757 1 1
0.00235311766938344 0.000201633588829644 1 1
0.292676764551844 0.264753611651069 1 1
0.238910308680579 0.224618606428841 1 1
0.0510046252340162 0.0465382837402622 1 1
0.130594077603816 0.116051542766667 1 1
0.125737193347629 0.123035212585084 1 1
0.334071272269536 0.314644056664385 1 1
0.341525974396346 0.325411759555372 1 1
0.16107245550092 0.151022650938556 1 1
0.434035128414071 0.411055790881904 1 1
0.256319426109591 0.240411645486811 1 1
0.45867380501654 0.436761462022287 1 1
0.313036380733733 0.298052636802981 1 1
0.027811028903139 0.0282512644251266 1 1
-0.226093429274742 -0.215288872601518 0 0
0.305191187112793 0.296445291325627 1 1
0.253720188523608 0.23301851560772 1 1
0.126187292449507 0.120079584953635 1 1
0.201879850555266 0.190338113600423 1 1
0.394186970364853 0.37629219120192 1 1
-0.186748860666784 -0.181668220522447 0 0
0.211752207127028 0.201539628553655 1 1
0.375332490850236 0.355228875165002 1 1
0.19535920388849 0.183527678385158 1 1
-0.105319558305404 -0.103526438148939 1 1
0.289463144002805 0.277951811687611 1 1
0.253167362681829 0.23231674533466 1 1
0.109114605796901 0.109399400244242 1 1
0.527348321868501 0.503205809611575 1 1
0.146959226305574 0.138218378412102 1 1
0.158515244192321 0.147745236713235 1 1
0.278475211163305 0.266595108530338 1 1
0.0895898352394507 0.0900333570782792 1 1
0.28563298550958 0.275195296310555 1 1
0.243948108129277 0.232374145358141 1 1
0.431143026814752 0.41037275162518 1 1
0.611547195056004 0.578215881055897 0 1
0.449098813973744 0.422023801480402 1 1
0.555697133033707 0.524614092037176 1 1
0.0169358873060621 0.0136126561814673 1 1
0.204488383855646 0.193158878249586 1 1
0.210780868284164 0.194050679069593 1 1
0.324227142162379 0.30158645400609 1 1
0.0893038177655699 0.0882175817776027 1 1
0.135043008784191 0.130263595154934 1 1
0.313038747308612 0.292018917145723 1 1
-0.00756428470720197 -0.00137073850114546 1 1
0.0752327600648151 0.0706658962262745 1 1
-0.122171072790298 -0.116674857677778 1 1
0.277362196002471 0.255067572052534 1 1
0.206520915933232 0.196179003411782 1 1
0.243681813806257 0.229202920828893 1 1
0.110324737766316 0.102939502024047 1 1
-0.0998230865593355 -0.0928567128815032 1 0
0.162599849450266 0.153011527569481 1 1
0.367350781649627 0.355298488435721 1 1
0.235529050848609 0.219314214253386 1 1
0.208208675549711 0.193912364579215 1 1
0.214432990132295 0.204985597568158 1 1
0.328659351369204 0.316357906671011 1 1
0.272823969043913 0.258222282158137 1 1
0.158671642067069 0.150338977102132 1 1
-0.0509391222339842 -0.0503418160590265 1 1
0.187943613684288 0.182387119159316 1 1
0.350939233660708 0.332994359456847 1 1
0.131451297499355 0.128769092299942 1 1
0.303127010210773 0.289105224540082 1 1
0.247916619997074 0.240328812253275 1 1
0.378500085483052 0.362780032900122 1 1
-0.110119974980361 -0.106668837445561 1 1
0.216976468786566 0.200968857891247 1 1
0.0245273801108084 0.0325390807557424 1 1
0.217825485938982 0.203381790857286 1 1
0.128925515139458 0.118589950418933 1 1
-0.0332218643282913 -0.0322584820882897 1 1
0.128411031551012 0.120789170090012 1 1
-0.103069089376631 -0.100646971411833 0 0
0.0147465115773196 0.0170249555058247 1 1
0.268317728866902 0.24955804906636 1 1
0.388351525050579 0.370893593700393 1 1
0.141017921604103 0.133771777007083 1 1
0.169934194735501 0.156191906102084 1 1
0.422188229259508 0.399055291125662 1 1
0.417344035468387 0.39599997163872 1 1
-0.0216005795130655 -0.0239322881302228 1 1
-0.00712134228514194 -0.00658722302524371 1 1
0.230137586112811 0.216640247939286 1 1
0.339591209677824 0.31907482266461 1 1
0.295830459179156 0.28718254775844 1 1
-0.0607161614614757 -0.0574610965637694 0 0
0.288924629961755 0.268247191893784 1 1
0.303429999715948 0.287606988016721 1 1
0.179964185717484 0.175567534685114 1 1
0.284986306674617 0.271049521656117 1 1
0.0237917165341234 0.015503922169401 1 1
0.606124182440001 0.577550632270342 0 0
0.00167157127648853 1.07043447756944e-05 1 1
0.275019807532803 0.26073157497791 1 1
0.112530888898896 0.104564951645857 1 1
0.150880952122379 0.14481813870626 1 1
0.446700149681541 0.419950923599169 1 1
0.147711350346759 0.142587830487134 1 1
-0.0136664608606419 -0.0118440132344101 1 1
0.0807969899490156 0.0764592321110346 1 1
0.446334157220945 0.423046073719682 1 1
0.0955309916466549 0.0885450146723461 1 1
0.260647719955137 0.254202120295287 1 1
0.424110296913069 0.399055616389182 1 1
-0.0198233879311383 -0.0141453569864162 1 1
-0.219058350683112 -0.207127400675074 0 0
0.0888406733743645 0.0804476986667862 1 1
0.451410915843311 0.429919363259445 1 1
0.147890128709563 0.137710006725366 1 1
0.128099943355121 0.121680149029274 1 1
-0.164096452012712 -0.150346549117591 0 0
-0.117344025638249 -0.113211664801764 1 1
0.228649349323342 0.211411281058514 1 1
0.260557941833862 0.247111877497314 1 1
0.284970496189543 0.272132863428526 1 1
0.219090874578729 0.205871373214567 1 1
0.300685162930076 0.292509712988424 1 1
0.38853418077921 0.369879627881841 1 1
0.0549054867753796 0.0471150979861606 1 1
0.164240656427595 0.155562834941862 1 1
0.222314550658858 0.212118852038237 1 1
0.164211958307343 0.145374007739256 1 1
0.430047582255545 0.412213034856358 1 1
0.231571351220971 0.222520365603567 1 1
0.399351451373465 0.378628047970153 1 1
0.370727707657237 0.354713375675778 1 1
0.169006415461811 0.162420758508095 1 1
0.0982327806044674 0.0961632009203546 1 1
0.335464424034938 0.326959778210853 1 1
0.123802172430561 0.116039692008815 1 1
0.357782581912976 0.339422590823458 1 1
0.281619140076112 0.269183403506349 1 1
0.0588655839013945 0.0583128834679984 1 1
0.345716980546732 0.337143908061223 1 1
0.05429796112715 0.0479343616833631 1 1
0.330329299997076 0.315369483701243 1 1
-0.100915193994007 -0.0977991222682296 1 1
0.407548252554825 0.386313534565247 1 1
0.293746490326935 0.281613537040652 1 1
0.427555279679369 0.405510949859432 1 1
0.332768144752318 0.314456922911958 1 1
0.585982272411009 0.555310440903196 0 0
0.147532411554554 0.139514378578657 1 1
0.153172372093494 0.146937293403474 1 1
0.179769646850523 0.171738956884421 1 1
0.496973628473773 0.466452766996755 1 1
0.213809812014187 0.201380407511329 1 1
0.0952704019023927 0.086295722858385 1 1
0.225123754397321 0.211818578649196 1 1
0.54778877997348 0.522647779367664 0 0
0.0304386584587616 0.0331277718332649 1 1
0.0313629660517215 0.0241649961115196 1 1
0.349903168474058 0.336020215264888 1 1
0.414008793712314 0.401246796230471 1 1
-0.222076526587061 -0.210328715778307 0 0
0.304378785135162 0.291417524363934 1 1
0.0570900105010948 0.0571259188292167 1 1
0.3736832905087 0.356167330447067 1 1
0.0752132299550163 0.0732443159904087 1 1
0.362291472837496 0.345402942833277 1 1
-0.00461880692533142 -0.00612858647709758 1 1
0.0631856376553162 0.0616053852479005 1 1
0.160198621281885 0.152516983100552 1 1
0.430789961397032 0.404543554896503 1 1
0.190015632792632 0.177133368298646 1 1
-0.159320683903514 -0.156976668103132 0 0
0.202134697926316 0.197338674477026 1 1
0.0415111404264829 0.0410542026240756 1 1
0.42859244197409 0.409620034658697 0 1
0.0832665445812674 0.0775146128374154 1 1
0.0411230458758752 0.0373063614777364 1 1
0.159335367866371 0.15159985681562 1 1
0.313045564810414 0.296401108242108 1 1
-0.0388103034252182 -0.0274275611439798 1 1
0.0749784914534179 0.07065518430477 1 1
0.296404645546158 0.286622411952981 1 1
0.379645998535116 0.363946893572562 1 1
-0.177685938242767 -0.178795558619474 0 0
0.0853565785566991 0.0773642095032929 1 1
0.0792627612575968 0.0731722203218457 1 1
0.317184368939436 0.302887096244879 1 1
0.393668716732341 0.374886263502269 1 1
0.417125484531884 0.397653266711585 1 1
0.0547124972337521 0.0547211859855101 1 1
0.250240309662358 0.234769545548694 1 1
0.0851819416934878 0.0805988520220485 1 1
0.323553699337157 0.307622968939683 1 1
-0.0645773737022368 -0.0559341770609017 0 0
0.0104623640901636 0.0140549924311472 1 1
0.405317873775553 0.385929441411202 1 1
0.252210077757068 0.240183173672149 1 1
0.315001745857397 0.303902834237785 1 1
0.279153952807276 0.265177897190141 1 1
-0.262009969097805 -0.249154919311968 0 0
0.390294450900876 0.36603507190738 1 1
0.317803941439543 0.303672381227129 1 1
0.34126880360676 0.318663840968702 1 1
0.346276373862495 0.328036439126667 1 1
0.0591111728713754 0.0556738528322048 1 1
0.233982805107039 0.225819754122755 1 1
0.285734090515694 0.272951163586026 1 1
-0.0361864661239419 -0.0379995471660068 1 1
0.232705276668277 0.217339775696274 1 1
0.285666579164217 0.268341097059375 1 1
0.204017044580233 0.19208853321591 1 1
0.231216098513526 0.215062794442851 1 1
0.552377854676916 0.5170128707865 0 0
0.261710878027345 0.250242518072004 1 1
0.157864755222876 0.153551756449815 1 1
0.163209885668026 0.153370209217643 1 1
0.242624005025504 0.233807126793949 1 1
-0.102936132960756 -0.0980469746120664 1 1
0.235458081005116 0.227669811187374 1 1
0.232445374334887 0.213253790333664 1 1
0.31266135557638 0.300736820929013 1 1
0.428452096125061 0.406576920023606 1 1
-0.100239845887546 -0.0946661982860844 0 0
0.142423305443911 0.142132576732007 1 1
0.187324476331078 0.167583867371381 1 1
0.0251113958381081 0.0225126799676625 1 1
0.155970078084911 0.150748302271934 1 1
0.202717890779778 0.189139475536731 1 1
0.128600949812469 0.120201848205834 1 1
0.381640283850561 0.362378949806484 1 1
0.305824393165563 0.290921696603584 1 1
0.1246095617498 0.120695285115506 1 1
0.195407718746962 0.180081407475491 1 1
0.37905254398381 0.360998751392177 1 1
0.192017663066151 0.184448948927428 1 1
0.258224275577978 0.255296242744964 1 1
0.0216994606431074 0.0126202299865016 1 1
0.311106101898923 0.291814004203223 1 1
0.418969662388925 0.399674055680194 1 1
0.433238631576892 0.412776828160558 1 1
0.120267043110058 0.12243197397968 1 1
0.0966275691393189 0.100227784040837 1 1
0.158424636901942 0.158968168154524 1 1
0.246295871012398 0.23033324522597 1 1
0.183336718238143 0.179864733650921 1 1
0.360582297016565 0.342595238725624 1 1
-0.194772466392487 -0.177025210109141 0 0
0.129964437322607 0.118414192228093 1 1
-0.00984065179339676 -0.00780832439451558 1 1
0.319494360657441 0.309797459847 1 1
0.164332503494877 0.160714335334292 1 1
0.406283985206672 0.39407658876034 1 1
-0.0527271425421005 -0.0583235630912385 1 1
0.140290032276274 0.131843845347516 1 1
-0.0231855943611998 -0.0224203274302272 1 1
0.484471697639862 0.461913202276071 1 1
0.203665725790906 0.192610228973506 1 1
0.22982410650062 0.217232364716063 1 1
0.101433378580219 0.0960873442462012 1 1
0.335584350186272 0.319606686430671 1 1
-0.0513811657965765 -0.0500870757289272 1 1
0.412250920808865 0.390000853885477 1 1
0.21284768985291 0.198911659180706 1 1
0.276140313531449 0.265241124707429 1 1
0.0959839941304074 0.090474389508513 1 1
0.305862114174874 0.289740680968842 1 1
0.2911491746097 0.28252212942597 1 1
0.28959966362019 0.279245021795946 1 1
0.2439729674603 0.234122110116615 1 1
0.00934665471315648 0.0113205324679047 1 1
0.217124536215821 0.209633937133637 1 1
0.208141563065105 0.199956324884776 1 1
-0.0618209580068765 -0.0581556422938654 1 1
0.161597338971957 0.157935933453285 1 1
0.156009544364286 0.146247904977165 1 1
0.175501204960223 0.16612691693138 1 1
0.204982071626417 0.190370432761071 1 1
0.316285508130291 0.305118090739351 1 1
0.0306738048942222 0.0223624602385029 1 1
0.281935418596292 0.271214789073598 1 1
0.236899695035949 0.225754464326049 1 1
0.509599705528011 0.482859155083678 0 1
-0.0950491149004829 -0.0851783404939597 0 0
0.156686272395038 0.151133597379487 1 1
0.0750165652339624 0.0698965294877172 1 1
0.113002465749458 0.107739172829373 1 1
0.0829142235176696 0.0786553764698722 1 1
0.0600511072269214 0.0543527423429979 1 1
0.301852732938709 0.285014809745406 1 1
0.47381101111759 0.454345721576718 1 1
0.00922069839738371 0.0106066767717536 1 1
0.339512497073497 0.325991901985059 1 1
0.130340493213509 0.129552417558165 1 1
0.267662233578777 0.256010780828409 1 1
0.161615402831196 0.154432202442136 1 1
0.153145929022466 0.145443379901387 1 1
0.289430481257253 0.272384624569941 1 1
0.288931995585965 0.279024541961519 1 1
0.356418866306714 0.345399895358922 1 1
0.351995408454225 0.339943211069831 1 1
0.0561699235226279 0.0561966108034145 1 1
0.237455361706993 0.227914785992862 1 1
0.422852090742498 0.399725656897057 1 1
0.216202752917909 0.207448166749016 1 1
0.147825303749368 0.139875978973966 1 1
0.208100635257775 0.197867727146444 1 1
0.357977471373927 0.344664127143259 1 1
0.166252415712407 0.152972244659378 1 1
-0.105140055528826 -0.094557819035487 1 1
0.539237904302164 0.519525625657509 1 1
0.22399569839669 0.218612404457491 1 1
0.265106906166076 0.250800286121005 1 1
0.240664496027112 0.232092121897575 1 1
0.0943285421531616 0.0857417534326353 1 1
0.108079964995915 0.100061670486128 1 1
0.252592774462532 0.235196379553306 1 1
-0.172284262831643 -0.168732866681258 0 0
0.303949220508352 0.291607156165658 1 1
0.492205565214248 0.468351030463261 1 1
0.285758842984138 0.273001326847689 1 1
0.191568567233942 0.183547915826544 1 1
0.26119154560336 0.248789582434075 1 1
0.303439214325349 0.288954026397395 1 1
0.273099236551023 0.264791062696523 1 1
0.579019316872606 0.552062513614894 0 0
0.326968903879187 0.317506117637971 1 1
0.138100341716138 0.132723668433252 1 1
0.0890218810293582 0.0888485117843012 1 1
0.289050761916783 0.276255875138088 1 1
0.259721519219211 0.248080671001175 1 1
0.0319170702520881 0.0291413130663304 1 1
0.0911177305857066 0.0878861603236851 1 1
0.12144775539873 0.119848046901675 1 1
0.538258439569826 0.512939873153573 0 0
0.278096276886989 0.267968666207632 1 1
0.197026244568587 0.187680503686252 1 1
0.289604162188306 0.274231132087284 1 1
0.202070407638718 0.193736763141739 1 1
0.0763144794638317 0.0691608570570709 1 1
0.0457817104814734 0.0384750581569962 1 1
0.010935000092091 0.00590776293362752 1 1
0.313353665906233 0.299833972010628 1 1
0.421280124297722 0.398854008681785 1 1
0.281928681685971 0.269804109668572 1 1
0.358218481416424 0.339660426241195 1 1
0.318325941919054 0.302687039617311 1 1
-0.0333627298785154 -0.0286500969732772 1 1
0.113562714241267 0.107893921863393 1 1
0.19736308346249 0.189454517810903 1 1
0.438444064757027 0.418755596769441 1 1
0.451534832581201 0.42760079850994 1 1
0.155751206712753 0.146201273452439 1 1
0.244701727587865 0.22139771887618 1 1
0.237151894553241 0.231135425436238 1 1
-0.0325091304872194 -0.0325412310635627 1 1
0.153614882287759 0.149698222957371 1 1
0.290350104018345 0.264131161806325 1 1
0.332445827336077 0.327851842709867 1 1
-0.149072623336593 -0.141828612439453 0 0
0.279578273653403 0.264921237610586 1 1
0.302243767849058 0.288298081990951 1 1
0.0698370043403099 0.074643526950541 1 1
0.223223739074727 0.219438873313872 1 1
0.175039977974098 0.165121100163973 1 1
0.0789651908776126 0.0724007688911178 1 1
0.29113138563705 0.291275564218036 1 1
0.267669513917929 0.256902775446123 1 1
0.0531906862754926 0.0548568529444871 1 1
0.152797003983153 0.147493806515829 1 1
0.17451013622108 0.169791900501492 1 1
0.0679848300146006 0.0680352649352715 1 1
0.239207384968308 0.228236804177725 1 1
0.481749631121584 0.459789305828381 1 1
0.38342983331388 0.361110632589962 1 1
0.200044891149421 0.186897632286453 1 1
0.383325688031772 0.35870217168881 1 1
-0.0185476268757372 -0.0219912907745294 1 1
0.28182697783701 0.261230520335155 1 1
0.233418992711776 0.222486813080186 1 1
0.0950184556600952 0.0914723025028319 1 1
0.0142388363094973 0.010395686499868 1 1
0.112142774532792 0.103785122603344 1 1
0.257736277341453 0.244460414512374 1 1
0.397483117897574 0.37558883914686 1 1
0.294354466180121 0.278037827052269 1 1
0.18918305280093 0.186444502645331 1 1
0.0819401888124551 0.0808891634378617 1 1
0.247383679415437 0.235101459878422 1 1
0.104567649858818 0.111693779778071 1 1
0.236839378731874 0.224474082304652 1 1
0.440402593612325 0.424757795384385 1 1
0.0884290973983995 0.0836969777996738 1 1
0.152794914387952 0.145840718850664 1 1
0.259971616621827 0.247281536710747 1 1
0.303600221416317 0.288663746648915 1 1
0.186890811950131 0.178111183937987 1 1
-0.0821974996014912 -0.0723608128716426 1 1
0.182476736637885 0.170443496175763 1 1
0.067971943810568 0.0613868072199368 1 1
-0.0958419841403184 -0.0930185308934626 1 0
0.305823911044234 0.294630938075441 1 1
0.170411098604818 0.16248349052608 1 1
0.244107385047478 0.226387490967663 1 1
0.233571261848888 0.223583681885066 1 1
0.227139699036773 0.21704961733543 1 1
0.101474529470801 0.0985388280546634 1 1
0.255595651216171 0.243055598323674 1 1
0.381528265419017 0.362019517835628 1 1
0.0694550987932097 0.0677837238550277 1 1
0.171041274187285 0.158361098278443 1 1
-0.0643263923378499 -0.0584463316920967 1 1
0.159214388061564 0.15811066415849 1 1
0.112646993079551 0.106989506898508 1 1
0.120975468169322 0.119988271586198 1 1
0.140198420587555 0.12865708075312 1 1
0.0579888184151261 0.0507464947043645 1 1
0.0735585284130306 0.076200165699067 1 1
0.0721741538703117 0.0727381710039669 1 1
0.0686565284837483 0.0667429044909312 1 1
0.0443789719047199 0.0410545703177942 1 1
-0.0711513202139515 -0.0636491407785203 1 1
0.000399240476182991 -0.00124241091294365 1 1
0.148203229748699 0.143217132832361 1 1
0.342063548267748 0.328976826840441 1 1
0.511542236508627 0.483354748495862 1 1
0.30782711394875 0.290956575478166 1 1
0.474128274205496 0.451429675949138 1 1
0.0805647561936525 0.0779594277450739 1 1
0.134100476983844 0.124280594386511 1 1
0.333298863999395 0.31732111644309 1 1
0.22274646564611 0.218493038777944 1 1
0.090376503355274 0.0899654603736192 1 1
0.452333785129797 0.426318808282411 1 1
0.142191483528574 0.130864500422198 1 1
0.0466928388266159 0.0514174362374135 1 1
0.0553768904205238 0.0538930210892371 1 1
0.329652489052507 0.317519037153041 1 1
0.178353228304028 0.172042232159172 1 1
0.17396803074974 0.160228167608359 1 1
0.180940569259073 0.176152311489755 1 1
0.0597608133341998 0.0561601019855818 1 1
0.271900453412879 0.263616186196514 1 1
0.375174818500457 0.356402850418355 1 1
0.245768807612083 0.230637429395995 1 1
0.359360983267684 0.344435884854735 1 1
0.0740818232633621 0.0718941706884513 1 1
0.416646466662369 0.399151706702485 1 1
0.292960978562845 0.281571621714078 1 1
0.403554754461379 0.387903794725568 1 1
0.129478523303699 0.125722626070576 1 1
0.0411283156025245 0.04460551281486 1 1
0.0659761501758953 0.0675555409211227 1 1
0.254301430660693 0.237504634769923 1 1
0.27509988427539 0.267336438748997 1 1
0.0806312759542838 0.0783267821355618 1 1
0.470683936813716 0.451618409499711 1 1
0.194194382070668 0.184775397091278 1 1
-0.0615989678888446 -0.0639439760907306 1 1
0.156124676670853 0.150239816055868 1 1
0.327537508168335 0.315195881022353 1 1
0.161043021423515 0.15323300656417 1 1
0.288345052855271 0.270124742754351 1 1
0.124152207939698 0.11706322596049 1 1
0.260417046977251 0.248622762598982 1 1
0.244761126872013 0.227122789119011 1 1
0.448457331306487 0.418382738824769 1 1
0.310142219488265 0.295701723727448 1 1
0.0113829984936066 0.00988496871970555 1 1
0.465773763756309 0.448188475777741 1 1
0.00702599547676655 0.00897439129449891 1 1
0.450554817873667 0.432162342151364 0 0
0.416757520738637 0.393961129218373 1 1
0.190581814444146 0.190886077520258 1 1
0.223898266638791 0.212212186933302 1 1
-0.0186474631196376 -0.0155622769128421 1 1
0.503183188843727 0.47139808489347 1 1
0.434766615950287 0.406754148140387 1 1
0.177693494671286 0.167356282913602 1 1
0.211072391149889 0.208435543935758 1 1
0.193870693441122 0.187186886127296 1 1
0.207874171802735 0.192590314170472 1 1
0.181085333990247 0.170556468641573 1 1
0.163288976292399 0.15832124710721 1 1
0.135661811499393 0.129938486732956 1 1
0.518212605002478 0.497392181130924 1 1
0.249240429420268 0.226005116273815 1 1
0.23701545605488 0.22883835949427 1 1
0.383851155264514 0.36602089973231 1 1
0.218829899438695 0.213013668241067 1 1
0.342478622831025 0.326247739150198 1 1
0.344873426441723 0.334219649677893 1 1
0.204615553776089 0.197423044683273 1 1
0.0666363037226094 0.0669505005560156 1 1
0.165314750297424 0.157818797388896 1 1
-0.0947696858033668 -0.0896754834172921 0 0
0.193719883376673 0.186852760426427 1 1
-0.281815414700862 -0.26808989836136 0 0
0.314394324642054 0.300658071049432 1 1
0.179281753298359 0.172226162436914 1 1
0.0601798818751857 0.0454716572898103 1 1
0.30904868264661 0.296959679766206 1 1
0.475084001689657 0.450061830905931 1 1
0.485184266602449 0.459142356908647 1 1
0.410811148015293 0.393560983919751 1 1
-0.17422583942113 -0.164961314921958 0 0
0.325521079517105 0.321427439760757 1 1
0.37270299306453 0.353367729863635 1 1
0.147972576340871 0.138885795314248 1 1
0.416302242948532 0.398388587242894 1 1
0.350216521046883 0.330235694156843 1 1
0.0420307011303404 0.0449120880859551 1 1
0.0441633433278359 0.0428914754324928 1 1
0.144454323642264 0.133977660375974 1 1
0.0481229918500081 0.0423619396023391 1 1
0.341505953265065 0.327338187740851 1 1
0.289438879338644 0.273826032356387 1 1
0.244653944090805 0.226568594530449 1 1
0.0879041660292278 0.0801534359851404 1 1
0.372001165712572 0.355885366474737 1 1
0.150350334087994 0.144302799335598 1 1
0.194999690307817 0.192043328647781 1 1
0.0554483877321847 0.0495789294045192 1 1
0.421445540776044 0.397172115076363 1 1
0.368867382123352 0.355134087767145 1 1
0.264703299703814 0.256930524510203 1 1
0.0515928356707792 0.0501760141320365 1 1
-0.0277892279260382 -0.0300299196703081 1 1
0.369648552505443 0.351463241666276 1 1
0.279915972741303 0.263346535900408 1 1
0.364476363963594 0.351582308199096 1 1
0.206071459995353 0.195294275020111 1 1
0.534094640951726 0.505652489492972 0 0
0.0828914863062173 0.0831714212569973 1 1
0.275917940093032 0.258455349256024 1 1
0.261617458037504 0.249116351527434 1 1
0.317876407338929 0.302379129757946 1 1
0.169450849825228 0.158658683176308 1 1
0.579503228408698 0.546374940630475 0 0
0.189391395288823 0.185483799225318 1 1
0.197571486360263 0.18286846802683 1 1
0.310939573955894 0.294240341858238 1 1
0.16580379262135 0.156350094962203 1 1
0.226724950908666 0.217609374003881 1 1
0.0587018110058199 0.058640567309269 1 1
0.21791464303061 0.212627404436002 1 1
0.0809451152216071 0.076389634865849 1 1
0.306799654897554 0.294634135735102 1 1
0.426718714226383 0.404690316112716 1 1
0.243679948988435 0.236980488052499 1 1
0.16542184487697 0.158583311262334 1 1
0.363125609286423 0.344779700102581 1 1
0.199275731232687 0.188274797477772 1 1
0.521660060069397 0.499247971642327 1 1
0.190711290192738 0.178865362521383 1 1
0.235697707345997 0.227583530788988 1 1
0.102970745927554 0.103777162162671 1 1
-0.00661451102881262 -0.00561704508071421 1 1
0.110474970853217 0.108681133140859 1 1
0.0881734787959335 0.0837035643051768 1 1
0.189506962936605 0.188269800170653 1 1
0.287994073024191 0.277568445083457 1 1
0.242097601435275 0.225269552240284 1 1
0.297795789301808 0.280059783733774 1 1
0.0619366191524032 0.0581679240374353 1 1
0.202827980116141 0.196113740805015 1 1
0.200890431084358 0.18967318242581 1 1
0.127747260616541 0.126220102558242 1 1
0.126468789659151 0.12294240641215 1 1
0.102665097457745 0.100416839984324 1 1
0.402416644680225 0.384207091054853 1 1
0.0347792845197404 0.0383456525442821 1 1
0.521328447515917 0.488042401218208 0 0
0.119037204276827 0.117862729766051 1 1
0.171019659919797 0.161366475301106 1 1
0.421756852121693 0.393586820546802 1 1
0.0229791219689868 0.0234283341354164 1 1
0.26897261159009 0.257522198512377 1 1
0.318857702334623 0.302138633682253 1 1
-0.246992451091065 -0.232786441716881 0 0
0.432744063396409 0.407166059665405 1 1
0.174320631148893 0.169768109985866 1 1
0.102926612548666 0.101467600485654 1 1
0.263140685467626 0.252107910110887 1 1
0.247852881065221 0.235239303199033 1 1
0.0397507896299266 0.0412706936939882 1 1
0.187401229692705 0.177507600803337 1 1
0.114298370313012 0.108778114259183 1 1
0.0748186277305993 0.0730425767277779 1 1
0.0172943254427793 0.0200604655528865 1 1
0.598051871177368 0.563139897776861 0 0
0.0970903283851691 0.0922610539091858 1 1
0.155347425291272 0.147445396150252 1 1
0.317368637261968 0.297728298241838 1 1
-0.0333411856871593 -0.0297460616743959 1 1
0.119487999517371 0.110825932755483 1 1
0.264266311648243 0.250960961856283 1 1
0.301622190752615 0.283954770048522 1 1
-0.0834856076552804 -0.0721719267091251 1 1
0.0497500435076727 0.0451156675786204 1 1
0.267904232088116 0.254305515918316 1 1
0.0506516118477325 0.0445300956468404 1 1
0.306613800098495 0.298758168259512 1 1
0.171685089463785 0.161129964250356 1 1
0.555190934297116 0.519888830283529 0 0
0.0825402679374911 0.086075954139133 1 1
-0.0213673223913904 -0.0233340388725126 1 1
0.203516724087087 0.191997208947918 1 1
0.59417629589206 0.563606105579971 0 0
0.148120981939079 0.145504547261752 1 1
0.134032781046346 0.124369174616296 1 1
0.123492359227318 0.117351942223559 1 1
0.138767989103836 0.127399850649585 1 1
0.244143499798999 0.228955222130312 1 1
0.292662010640487 0.282232552956996 1 1
-0.00849313254459504 -0.00861378452261164 1 1
0.272919902983315 0.260890968290316 1 1
0.119790979689861 0.120275475291617 1 1
0.213076812460154 0.200574492444525 1 1
0.427227634401486 0.413566998312338 1 1
0.111047801969452 0.105995601067375 1 1
-0.0381763050306434 -0.038246319835086 1 1
0.262338254704363 0.253699194073674 1 1
0.422007714566998 0.396200155036375 1 1
0.180375264476689 0.174630862369385 1 1
0.0958075992037044 0.0855488257129937 1 1
0.375610696663287 0.359072186239047 1 1
0.560296162847041 0.533196153080527 0 0
0.274650843643295 0.264942245174141 1 1
0.113583038185523 0.106969773451009 1 1
0.117900924414187 0.107580494102072 1 1
0.26784615964067 0.256334050824089 1 1
0.344540006616392 0.325669994015194 1 1
0.332407046111112 0.315078277300435 1 1
0.113533232077707 0.111040328509247 1 1
0.404836354564232 0.383092418027472 1 1
0.0362554604284538 0.0352220220061578 1 1
0.155794675043498 0.150935385672829 1 1
0.0865608961014646 0.0833897825049088 1 1
0.166808132675047 0.159803373923398 1 1
0.135539844749594 0.128180146946218 1 1
0.289287782126561 0.276471937602651 1 1
0.567513975823394 0.541672371265121 1 1
0.25555647922823 0.24052965026834 1 1
-0.0144489223757684 -0.0171211446627241 1 1
0.517064674542939 0.492666041482547 1 1
0.204263303103596 0.1878998738183 1 1
0.285513830748009 0.271785837358695 1 1
0.398887937405894 0.372989356839037 1 1
0.304036425581964 0.29132823711546 1 1
0.427361141741621 0.403340511813453 1 1
0.054666342270536 0.0632084212107008 1 1
0.138515819930966 0.131453071129675 1 1
0.0273083025255722 0.0273650705254739 1 1
0.391753685152506 0.374809320297695 1 1
0.26453856103589 0.249334564596605 1 1
0.0508644186418271 0.0475602291015454 1 1
0.0380733605670723 0.0385714332486174 1 1
0.329847167640776 0.318778189915723 1 1
0.378616147398671 0.358117457795471 1 1
0.195403297446521 0.188833727396304 1 1
0.287500101037587 0.274635061415338 1 1
0.0492651538875946 0.0389190736042327 1 1
-0.0502690505207825 -0.0551852684358489 1 1
0.0979929396771507 0.0921523466128938 1 1
0.356737316914626 0.345980910743269 1 1
0.104749217005254 0.095506311677004 1 1
0.0624918230976622 0.0675329932297233 1 1
0.565057575180975 0.537334832079821 1 1
0.156972286740406 0.149727947174803 1 1
0.249683238652616 0.236893472687748 1 1
0.0825792936361951 0.0784753535023126 1 1
0.457669344423694 0.432021237349454 1 1
0.0968893334253218 0.0940710798751256 1 1
0.130723417460503 0.127585325751758 1 1
0.269401559595759 0.253400578077689 1 1
0.241804858208451 0.229882495717586 1 1
-0.00798425676706356 -0.00744916107146344 1 1
-0.0327183142306435 -0.0312692391013483 1 1
0.121169618866347 0.11923173902259 1 1
0.194015563121401 0.184872073722556 1 1
0.214166578588158 0.203759831888427 1 1
0.21052756726507 0.203597897763701 1 1
0.272778103814902 0.251763505086049 1 1
0.357334968314221 0.341057248985136 1 1
0.281846367812141 0.267392159186812 1 1
0.265512371788855 0.243383403906813 1 1
0.139405357828481 0.135534449804936 1 1
0.492668766163501 0.470388392639991 0 0
0.229104223526222 0.215815144429441 1 1
0.13355150352791 0.122380230468296 1 1
0.392165940862565 0.376008797345353 1 1
0.114455201699132 0.107090964688028 1 1
0.366886732204937 0.350193739140887 1 1
0.286014872717609 0.275494933068594 1 1
-0.0242861241755193 -0.0230373545752698 1 1
0.398023818959782 0.378264626154281 1 1
0.0254017151012799 0.0217271768102176 1 1
0.158002638089194 0.149927671055491 1 1
0.109020227580361 0.096162046315865 1 1
0.13821653837667 0.123088113060126 1 1
0.3921705309865 0.371752840793247 1 1
-0.116408773917395 -0.113244462829782 0 0
-0.245077263215853 -0.225388846057464 0 0
0.0750979968216952 0.0687312880560189 1 1
0.197170036541434 0.190627134951939 1 1
0.352971782889683 0.332623900472313 1 1
0.279000762750679 0.260048437696858 1 1
0.128202559721699 0.12554374861754 1 1
0.210196075043575 0.195353640389311 1 1
0.443907989803636 0.4223885225719 1 1
0.162056097813753 0.150131205515403 1 1
0.0885778184806748 0.0886732377178178 1 1
0.103461979491051 0.0996892186722934 1 1
0.377952255790126 0.349909540677494 1 1
0.212710439268253 0.206136871826577 1 1
0.134579107164985 0.128492982135498 1 1
0.122840733052939 0.117205977534693 1 1
0.500367257677334 0.478614110421576 1 1
0.28294976982629 0.261326327478638 1 1
0.357450956008989 0.342487350965425 1 1
0.422930710121974 0.405634107467125 1 1
0.334596178336858 0.311991765383298 1 1
0.0840984701765609 0.0824996922465915 1 1
0.185820656008172 0.171343932235209 1 1
0.175185969344249 0.169694342334893 1 1
0.334977503164775 0.322184001971476 1 1
0.278685932069339 0.269319267931317 1 1
0.459734370857508 0.437483437183134 1 1
0.0930951674191443 0.0917617812556736 1 1
0.118363634226772 0.112385811889481 1 1
-0.0846956187107402 -0.0797166786693323 1 1
-0.0961129937063049 -0.0913188588975909 0 0
0.0449440641544533 0.038040956128721 1 1
0.378650355457524 0.364879137118742 1 1
0.197525468773115 0.191543381430123 1 1
0.298097639374601 0.282220341397631 1 1
-0.0315951466066685 -0.0272945015565298 1 1
0.211003217305851 0.197795911051126 1 1
0.31998475604646 0.316681887104219 1 1
0.0377710618333934 0.0357751717080775 1 1
-0.0141984972040477 -0.00993050252831463 1 1
0.381743272836643 0.359713792854092 1 1
0.294486057011537 0.278849039932655 1 1
0.576487659965914 0.542298937400124 0 0
0.0271543538757143 0.0283710808233184 1 1
0.186956351816683 0.178006551046398 1 1
0.497001850623286 0.472065204156128 0 0
0.417939700604958 0.393948982749381 1 1
0.0593276411424239 0.0564551079366392 1 1
0.0506553470760164 0.0481201153792248 1 1
0.146999277762136 0.143367851422972 1 1
0.212086083310526 0.211337663827496 1 1
0.232861537734407 0.220001391721099 1 1
0.0442596327934709 0.03690885870555 1 1
0.0840305783007236 0.0778929527034219 1 1
0.301670813153009 0.290405122409688 1 1
0.35776197776371 0.341456173360718 1 1
0.267353457731309 0.251096828336437 1 1
0.230292717122504 0.218917933658063 1 1
-0.0511738539754878 -0.0466064176252592 1 1
0.325263384900621 0.311736422771175 1 1
0.381402440525646 0.357240430748839 1 1
0.202733290461755 0.195243693340665 1 1
0.189949067108995 0.178337843217726 1 1
0.225840686605828 0.206562798170085 1 1
0.278298191200776 0.259022296281761 1 1
0.0405866298008525 0.0358661455697867 1 1
0.299140758448876 0.284695090107584 1 1
0.469665297859662 0.448771816191578 1 1
0.43460587062204 0.416063623793553 1 1
0.202204435220092 0.195577986971507 1 1
0.235539263660337 0.22735606973346 1 1
0.161968649035985 0.152685297276561 1 1
0.0914081190538777 0.084335278118176 1 1
0.107188924356525 0.0998200193896241 1 1
0.00660166847860385 0.0054325089602387 1 1
0.326405583649616 0.311068662989382 1 1
0.0644379137358921 0.056608153275324 1 1
0.229959707946719 0.224800705897899 1 1
0.000889723247499322 -0.00213038584017174 1 1
0.0219037604201331 0.0206927080104043 1 1
0.253848140724222 0.241436188579492 1 1
0.278931274611342 0.271121816714488 1 1
0.150979216616885 0.143941758295346 1 1
-0.0535366688877414 -0.0526066377606904 1 1
0.111404956193245 0.10716389779031 1 1
0.564843297485697 0.538143214969999 0 0
0.404270785424407 0.385348219886725 1 1
0.198991163074188 0.185113848589809 1 1
0.392391038402946 0.380980357524155 1 1
-0.274994550741902 -0.26956864973553 0 0
0.303889731542548 0.283435076628183 1 1
0.0710759883200812 0.0661596485062632 1 1
0.0170453590065684 0.0202143415726441 1 1
0.118595383164643 0.117787022288153 1 1
0.250422772857363 0.237608964669268 1 1
-0.0406759120633489 -0.0365445060192443 1 1
0.406534530148094 0.387293097868403 1 1
0.21295880008675 0.201653495173929 1 1
0.236111241718778 0.225244535332528 1 1
0.0720497183468876 0.0708221809327947 1 1
0.174330254337715 0.165152114170343 1 1
-0.105311711851913 -0.0982561158651472 0 0
0.232478084408946 0.226128100072393 1 1
0.361672338354785 0.346661107101032 1 1
0.305650682929943 0.295248547406226 1 1
0.458346213617244 0.440300284129633 1 1
0.361423587575752 0.344899480171256 1 1
-0.0711318895469859 -0.0645123769519239 0 0
0.0431849315907476 0.0390296334494414 1 1
0.230881234150299 0.22001332134985 1 1
0.401269699891286 0.385857035320288 1 1
0.147873609681794 0.139267631178635 1 1
0.235101062868156 0.223286426077864 1 1
0.250338614045044 0.242644065892158 1 1
0.407024312491785 0.395116620663097 1 1
0.165972144718043 0.154064836163661 1 1
0.240335414052352 0.232265783080984 1 1
-0.194439252162433 -0.184445204623555 0 0
0.268350500318966 0.257999893414119 1 1
0.377357726057846 0.358153279077767 1 1
0.2636294783808 0.239735840475094 1 1
0.295804497413026 0.28100072252376 1 1
-0.00466528752147762 -0.00565527917602045 1 1
0.146012218618898 0.136709844152627 1 1
0.177983541864605 0.171661956379951 1 1
0.0452884622873614 0.0444953898318695 1 1
0.219419114233366 0.210662594145325 1 1
0.322892355486791 0.30860811625545 1 1
0.166897478803825 0.165106913998756 1 1
0.31079427868743 0.29799350591819 1 1
0.214646362651069 0.201124288713289 1 1
0.0435820483235402 0.0389309862767213 1 1
0.0216138380411016 0.0159862305954491 1 1
0.139350869618064 0.12883045596242 1 1
0.431156494320536 0.409818212726723 1 1
0.196369378465221 0.184384811449306 1 1
0.259311325628035 0.249422893675604 1 1
0.520627738142341 0.493154074095769 1 1
0.4025573738124 0.382637301638155 1 1
0.262659057229613 0.250873619164695 1 1
0.173247785371798 0.163521565973659 1 1
0.0990882324254022 0.101128207992798 1 1
0.27739399104092 0.262229043455393 1 1
0.265671266500037 0.252345890552322 1 1
0.653174131803578 0.622345464063249 0 0
0.117144994031318 0.110515952287994 1 1
0.162091040865088 0.155942516970997 1 1
0.297157969071838 0.285047717150738 1 1
0.521188359759718 0.497248352150106 1 1
0.205272192311891 0.190482858431051 1 1
0.300688894078806 0.293219859859017 1 1
0.430189479858726 0.401260617270546 1 1
0.378543035132725 0.363265393214018 1 1
-0.0737594212666236 -0.0713973863054072 0 0
0.130010193788146 0.126075622739202 1 1
0.313647741040222 0.297759640183611 1 1
-0.0491061780478104 -0.0465536162708288 1 1
0.060248083658238 0.0589109373916959 1 1
0.307124313734792 0.288768928911544 1 1
0.253271755575236 0.23825919358284 1 1
0.0239292312133038 0.0290602001135193 1 1
-0.13755684015084 -0.131393942426379 0 0
0.242599503068648 0.237358131129315 1 1
0.285741832752819 0.271491759343954 1 1
0.0396435773501237 0.0420835807631813 1 1
0.0736477768147413 0.0697004284635377 1 1
0.221531582414551 0.210941080170232 1 1
0.194396762578244 0.195757611117865 1 1
0.166963620583088 0.153039316113399 1 1
0.190394602632149 0.185975935936838 1 1
0.113770847029967 0.106946197400893 1 1
0.00595372064414234 0.00743644749529588 1 1
0.494542967167837 0.470360959476692 1 1
0.160150164798911 0.153207589688635 1 1
-0.0675635718140478 -0.0581246085348019 1 1
0.155870488632662 0.147354339412997 1 1
0.329633746624486 0.312827613935735 1 1
0.358052459236118 0.341292716684754 1 1
0.00955050340320302 0.0011999924767732 1 1
0.176267289052672 0.167644759905908 1 1
-0.0180469073834928 -0.0160742577019802 1 1
0.176048388135432 0.166444220713724 1 1
0.16176841959884 0.159109367061106 1 1
0.034074918844128 0.0329336172705042 1 1
0.0304411844972291 0.0286180689962692 1 1
0.417939970274194 0.398391671536882 1 1
0.0050857328916925 0.00231607425204283 1 1
0.20654031488979 0.194430953281035 1 1
0.0777640676111499 0.079100743076713 1 1
0.271972299870548 0.255459640375036 1 1
0.340502013598103 0.321796680043121 1 1
0.0491229796138442 0.0438307716925894 1 1
0.33673762694237 0.323004725023596 1 1
-0.0961349595698495 -0.0936829836340031 0 0
0.116084147265101 0.11014020310493 1 1
0.283295120882607 0.267961092729843 1 1
0.170736665197876 0.169045115579301 1 1
0.152233458148494 0.142851298747235 1 1
0.139752375326073 0.133537102218226 1 1
0.153571860614382 0.148980911526593 1 1
0.31191588086299 0.298157921798818 1 1
-0.16254211876899 -0.158528459805198 1 0
0.127435127415949 0.12369996466324 1 1
0.165496397397131 0.15680256059447 1 1
0.13273691100163 0.122225817986835 1 1
0.255920317774126 0.241989632162897 1 1
0.137728791521615 0.134803122882623 1 1
0.190303397854936 0.174821197677716 1 1
-0.040168636246572 -0.0393381518326195 1 1
0.341524366829445 0.326344436750317 1 1
0.231167871236211 0.21850260007383 1 1
0.288478085476187 0.27915331847294 1 1
0.427092692743147 0.40715302141575 1 1
0.00361634620423254 0.00609180663853047 1 1
0.0939284384841133 0.0856482605784518 1 1
0.23091684281939 0.21256956673366 1 1
0.229293985889158 0.217498937473732 1 1
-0.0427126830798274 -0.0422818915673395 1 1
0.103419679624723 0.095024150936875 1 1
-0.0393942232384306 -0.0398812311672417 1 1
0.0801632702812851 0.0744900771783189 1 1
0.343038493052238 0.329654418146803 1 1
0.297001202211893 0.284412492780619 1 1
0.444484337087804 0.421632159864566 1 1
0.0846125706489397 0.0846891823274112 1 1
0.491328982668477 0.466444642457971 1 1
0.262920673009629 0.252867120818384 1 1
0.148700395799263 0.144514483369816 1 1
-0.0546790985683515 -0.0515449619508084 1 1
0.152691344441067 0.14603159309363 1 1
0.188023830359404 0.180943594196214 1 1
0.157861927856823 0.145961501801572 1 1
0.0188166785680284 0.0173184455846898 1 1
0.200068468885048 0.190314436548099 1 1
0.333783931407652 0.306829748556534 1 1
0.189593116420575 0.171109450477379 1 1
0.0958526552876859 0.0898675372441141 1 1
0.107242279673934 0.106931076323438 1 1
0.106602360999984 0.104568847147038 1 1
0.55140725661522 0.530477119449633 0 0
0.503191643624756 0.476381480040851 1 1
0.470551315309089 0.440510628787433 1 1
0.0661665278931822 0.0627949192282 1 1
0.0837132130866913 0.0827486043891945 1 1
0.484413565091303 0.467104696169118 1 1
0.0555363957746146 0.0470522592638422 1 1
-0.0773843373675444 -0.0700973756432969 1 1
0.268296968355467 0.262413688521556 1 1
0.170956365495934 0.159082682353423 1 1
0.320143524880436 0.308013164806925 1 1
0.287495298090108 0.270169782418231 1 1
0.205817323797869 0.199707919638621 1 1
0.134538620411913 0.131012863910556 1 1
0.365001850569315 0.349497738334134 1 1
-0.0760814548716736 -0.0798462067720783 1 1
0.0930633339896448 0.0977190779107777 1 1
0.276654119344431 0.258824507073639 1 1
0.187950835724517 0.177730733588303 1 1
-0.0632602996520294 -0.0543230070121657 1 1
0.173622957026105 0.164313261376407 1 1
0.372126161045383 0.358033172997336 1 1
0.406089192711448 0.390023854699783 1 1
0.235070971991191 0.228331488321176 1 1
0.203344274728949 0.191402175267589 1 1
0.379881407196571 0.365338760584622 1 1
0.240944934988289 0.229929087625193 1 1
0.196675431294206 0.184795755883331 1 1
0.291280464883802 0.270371726546835 1 1
0.528588518254336 0.50246346194074 1 1
0.237567376684477 0.226509175636716 1 1
0.319162164403109 0.300469304228851 1 1
0.0645197664638273 0.0652087514285413 1 1
0.173176518333658 0.168517100769341 1 1
0.247220985549942 0.241770347434894 1 1
0.231035743730849 0.219295365645025 1 1
0.13865988301431 0.139959036116834 1 1
0.184019480994028 0.176014108118149 1 1
0.260174352185141 0.252422799606213 1 1
0.322039552871775 0.308718536700416 1 1
0.238732809562055 0.222664025882054 1 1
0.207975056843649 0.19863919494515 1 1
0.362271614615017 0.337216619434653 1 1
0.366408343364272 0.349740459176678 1 1
0.110805539645984 0.105662024158199 1 1
0.0663197074107848 0.0590278007717744 1 1
0.0519483457168906 0.0465253148859109 1 1
0.0933883087763773 0.091096345580599 1 1
0.248897677205818 0.235975699212476 1 1
0.277395308479851 0.26897861611772 1 1
-0.185954132886887 -0.185113653391354 0 0
0.430366610540046 0.413718129499195 1 1
0.408080277825838 0.386147539647098 1 1
0.201593515504767 0.19108352432603 1 1
-0.103172253534952 -0.100206201539143 1 1
0.15377394635411 0.149547835463911 1 1
0.234853861980432 0.226254451242599 1 1
0.297953151614132 0.286318542763456 1 1
0.176126171159816 0.170503588891266 1 1
0.150933417191487 0.144099056935621 1 1
0.271716474946735 0.261437096899047 1 1
0.34776153197012 0.330244080168205 1 1
0.213060071436104 0.198667441198433 1 1
0.425397455622229 0.413003853776651 1 1
0.0159103595961725 0.0172109672176729 1 1
0.38247960818481 0.369563202080975 1 1
0.477136713033055 0.454031248881795 1 1
0.285946845527689 0.269716407524125 1 1
0.296729337262848 0.283317530240763 1 1
0.334550855794033 0.317173692372662 1 1
0.310275244984761 0.288057127239 1 1
0.245451766962672 0.22679438583524 1 1
0.231588004796242 0.223012992072435 1 1
0.0187336445718062 0.0154247591872138 1 1
-0.0405042328730503 -0.0402051998556482 1 1
0.217808279206754 0.203736518660044 1 1
0.186277900184256 0.181111346054398 1 1
0.233833011970797 0.221916812403691 1 1
0.23939581915874 0.222094980909117 1 1
0.453851668175256 0.434686856827021 1 1
0.136627008512146 0.128954580453047 1 1
0.26210132757353 0.255134353876508 1 1
0.0792055999070584 0.0731621796902928 1 1
0.17016773016816 0.16055332934887 1 1
0.408928797035424 0.38903035201911 1 1
0.229223113135159 0.220312620573598 1 1
0.39806667343374 0.378742031431833 1 1
0.0844950188162402 0.0758921118703612 1 1
0.2623063554136 0.250783935042243 1 1
0.267359335690096 0.261977572114038 1 1
0.283615103353628 0.270458815339778 1 1
0.362742666099613 0.347063698734688 1 1
0.144875273554355 0.136492222833008 1 1
0.103231658121451 0.0933780528146082 1 1
0.360169873778064 0.343296726693141 1 1
0.000241419571777864 -0.00465255527612239 1 1
0.160520082186233 0.153466042681278 1 1
0.445416397775453 0.424882984510414 1 1
0.13423272813562 0.136012993263746 1 1
0.157369047090214 0.150970668168491 1 1
0.106006146305068 0.103113550393674 1 1
-0.00824319232118981 -0.0058338319851716 1 1
0.184920500905192 0.178048950198661 1 1
0.361761222208174 0.340466236830235 1 1
0.0711062919792573 0.0675435833107095 1 1
0.316262062442555 0.297000222001196 1 1
0.292740771236227 0.274577441717631 1 1
-0.109038454069834 -0.100413530330551 1 1
0.0735299575009805 0.0684931052847872 1 1
0.0197565805266753 0.0162652138241802 1 1
0.234342937965233 0.228842449724891 1 1
0.127859087556013 0.127698088827939 1 1
0.264728789394505 0.250655792593362 1 1
0.292136275765824 0.2840998274038 1 1
0.139668361157544 0.130801693759254 1 1
-0.0305544145856426 -0.0286538554020932 0 0
0.390539570263084 0.368196773808869 1 1
0.284066723577946 0.270999910929472 1 1
0.0669545999278681 0.059217908400504 1 1
-0.121153966191155 -0.107611994517098 0 0
0.145340949357231 0.141055487956712 1 1
0.097077843642253 0.099768231594943 1 1
0.342316495780929 0.322441901895057 1 1
0.345478018228547 0.334118234645131 1 1
0.355328949848769 0.338164309643597 1 1
0.260099811975137 0.243495394635397 1 1
0.354038286998639 0.340610022715592 1 1
0.256451406452003 0.249067258077321 1 1
0.22700649501136 0.211895469699779 1 1
0.322903651243461 0.304665422323793 1 1
-0.125188631602011 -0.112872320751891 1 1
0.207269354518088 0.197483008276998 1 1
0.0729199835906844 0.0723356420379841 1 1
0.347709790944819 0.332185761527254 1 1
0.191929292568031 0.18366532683383 1 1
0.173970768167902 0.167079562594343 1 1
0.142328270217226 0.136094900773208 1 1
0.321465395406624 0.305171111870415 1 1
-0.0644783765988552 -0.0691781109736093 1 1
0.319454009106321 0.305246486754003 1 1
0.276757541884294 0.265604753190183 1 1
-0.11623719862267 -0.110959911259068 0 0
0.168944591716388 0.161186706365655 1 1
0.22698317578198 0.217450393800011 1 1
0.0434680986830891 0.0334855664042101 1 1
0.169250004189866 0.159337559639073 1 1
0.13909031451107 0.137557964212239 1 1
0.345162588121613 0.326765451747412 1 1
0.121215491857931 0.114893440716997 1 1
0.148467332031404 0.143781409689863 1 1
-0.290311416672714 -0.27218043641197 0 0
-0.100973523072003 -0.105914162315649 0 0
0.165744532147368 0.162510956141752 1 1
0.0960326872169789 0.0923230737867318 1 1
0.338222390478988 0.321973906421067 1 1
0.278116988782932 0.263444223982387 1 1
0.177329020570372 0.170894617450196 1 1
0.0451138703239591 0.0492586638091819 1 1
0.191333033289031 0.178530431405671 1 1
0.272269656543125 0.251625885004926 1 1
0.171562976957929 0.159160084562655 1 1
0.467766883198177 0.44620602044708 0 0
0.425337957120569 0.405184351589738 1 1
0.225062061351877 0.22122116792945 1 1
0.027325444080711 0.0261698460649342 1 1
0.196716250479832 0.185122644793321 1 1
0.212459059233201 0.200729972554009 1 1
0.0283697790813651 0.0263959087301039 1 1
0.119618759035595 0.114240100640438 1 1
0.361760488121241 0.345119777773232 1 1
0.132623516689777 0.128043875367633 1 1
0.242097931983976 0.232020973130052 1 1
0.152742359982029 0.149323065504442 1 1
0.127276875043101 0.124626120334012 1 1
0.027932445139839 0.0200443212842339 1 1
0.0557352687428758 0.0525000143074287 1 1
0.180608435681766 0.173665557332385 1 1
0.0966068178457187 0.0953633566604177 1 1
0.0536518512153104 0.0499431910888626 1 1
0.317754030994996 0.303925213726472 1 1
0.282975550439214 0.265985145780595 1 1
-0.019863576069796 -0.0261122436166907 1 1
0.134626707747417 0.127516456038665 1 1
0.171670309595201 0.166594426344761 1 1
0.293356368965675 0.274759232775222 1 1
0.13201395717624 0.122321111493871 1 1
0.232759799267491 0.220541379270531 1 1
0.435142813356589 0.415655718043115 1 1
0.059704034068287 0.0584538202089509 1 1
0.0410632552115567 0.0415935650363237 1 1
0.299876748460425 0.286308147371274 1 1
0.0722198844273968 0.0700046718711507 1 1
0.237336328803156 0.223958289418829 1 1
-0.0175109763622397 -0.0194898531425377 1 1
0.144848680657124 0.138332760840963 1 1
0.234956592630058 0.221007575553062 1 1
-0.00408956593128068 -0.00202271685387884 1 1
0.428067282938912 0.405338389252284 1 1
0.165887528525908 0.15900157057197 1 1
0.346984471787315 0.330294769436999 1 1
0.2731907337563 0.261924918752157 1 1
0.508920412077306 0.489204664091703 1 1
-0.138047084081594 -0.127972953350479 0 0
0.0457996416823583 0.0432515341727163 1 1
0.0789206656853974 0.0771661550590067 1 1
0.00127631121080971 -0.00297079675995299 1 1
0.0897619262783818 0.0856504336628492 1 1
-0.0104995525948246 -0.00944307848844337 1 1
0.199499118926591 0.187923603076524 1 1
0.283435043855204 0.263787913885743 1 1
-0.187321484321357 -0.182888976048977 0 0
0.300290707012291 0.289906446854799 1 1
0.256655901942361 0.242945893848073 1 1
0.180364312702449 0.175918084178717 1 1
0.410917112472541 0.397384153450406 1 1
0.258533534862504 0.242820821402246 1 1
0.0972455719307278 0.096467874205625 1 1
-0.0906909722219121 -0.0750899946574699 1 1
0.188420753975117 0.183176625930325 1 1
0.231642994473506 0.222414006546558 1 1
0.0836026967493202 0.0804878384390266 1 1
0.310061415149339 0.296380782797126 1 1
0.179617701634629 0.172524745913819 1 1
0.217914733544817 0.206604991855817 1 1
0.281576399755605 0.264440674021049 1 1
0.0338803117218879 0.0305733738350997 1 1
0.219628537518823 0.214029517064938 1 1
-0.0129327691835144 -0.00952440837262149 1 1
0.304318677150944 0.283568182448053 1 1
0.260164917570214 0.244179784363542 1 1
0.261910626808093 0.247800383235779 1 1
0.340448795592545 0.325486373588742 1 1
0.333665139805856 0.317165685487858 1 1
-0.0250749977629503 -0.0175120657287884 1 1
0.104674287018815 0.0998495448355586 1 1
0.0297043510929442 0.0184948088870101 1 1
0.135829164981776 0.13292922028572 1 1
0.276060097493747 0.262654480335689 1 1
0.425845804233933 0.41049148460963 1 1
0.140562229280396 0.136761168627852 1 1
0.0420887469535014 0.0435205812462256 1 1
0.297168548505325 0.274366086469246 1 1
0.233619294886232 0.224527638131536 1 1
0.24104303248057 0.22670731306561 1 1
0.163090911315715 0.156274515033232 1 1
0.290192173634958 0.278268723700647 1 1
0.214790558439074 0.210779936855367 1 1
0.51703406548814 0.492573861323738 0 0
0.0737191796812135 0.06850942381771 1 1
0.166653588607195 0.156855360316773 1 1
0.105581372752711 0.0925186052190555 1 1
0.311176928877085 0.294215728937041 1 1
0.39199204025962 0.370718454236163 1 1
0.0487316125147706 0.0420451206535227 1 1
0.25944387109922 0.244192853448275 1 1
0.173876065653346 0.163217900080465 1 1
-0.0796480757766498 -0.076956200358083 1 1
0.169205330219845 0.162129945900504 1 1
0.374073702978478 0.361393353569302 1 1
0.290743045539138 0.280025213090951 1 1
0.143352561870128 0.135336263374318 1 1
0.165794098996365 0.158368926249857 1 1
0.418233838092662 0.401588442571519 1 1
0.0632263413990001 0.0571090219184083 1 1
0.250405659957087 0.243661002006299 1 1
0.215910590771985 0.20105398880889 1 1
0.259363976072384 0.249918109987838 1 1
0.100055511560442 0.0945924091228643 1 1
0.226884393296984 0.215492381930014 1 1
0.284637287090171 0.276071195671464 1 1
0.0767255455553953 0.0748126364850735 1 1
0.253985808210276 0.24276244655614 1 1
0.316663366645738 0.30190823690154 1 1
-0.0184837736695491 -0.0140468464809257 1 1
0.0210189528285487 0.0167683328966081 1 1
0.201118100549878 0.191038490510196 1 1
0.416834684494968 0.401397459080494 1 1
0.142235782071107 0.138210950463351 1 1
0.139821397738641 0.138785093561102 1 1
0.352866019670612 0.33863898206916 1 1
0.236791586530405 0.224198525183201 1 1
0.387270277909288 0.360376018380188 1 1
0.193170241958471 0.18237958490317 1 1
0.123284273043919 0.117597190053548 1 1
0.176389243021915 0.169542689835953 1 1
0.306239874087543 0.28790135159911 1 1
0.481745277623154 0.458906315122866 1 1
0.214299910461354 0.204219804957944 1 1
0.304060463679548 0.289886980815746 1 1
-0.103300554072522 -0.104792837114307 0 0
0.139363062006024 0.134663077675852 1 1
-0.0477853105592257 -0.044262726137395 1 1
0.178854261588974 0.169494424823874 1 1
0.0827552078599601 0.0773055015387273 1 1
0.174557500667485 0.166018877615629 1 1
0.217143501091036 0.2119290365264 1 1
0.21494076967547 0.208041071217443 1 1
0.467381364300094 0.445909150859162 1 1
0.0598709397472737 0.0577435479620563 1 1
0.0545718369253582 0.0517263077796597 1 1
0.430989926425933 0.406141616992561 1 1
0.335665746720717 0.326970988742944 1 1
0.0818115038827362 0.0798681185497209 1 1
0.238791076396488 0.226154173668614 1 1
0.328197145708856 0.309127575031181 1 1
0.242573133601903 0.232957101412107 1 1
0.240911512086138 0.22887129350205 1 1
0.391064312583597 0.364557603415998 1 1
0.273250865698098 0.266693456637539 1 1
0.254170726661378 0.237372831216469 1 1
0.372770588385032 0.358677515820117 1 1
0.110970406816324 0.103700401997811 1 1
-0.185178092701654 -0.179822693229939 0 0
0.344782992555413 0.330272502146529 1 1
0.229233058798349 0.223110043254933 1 1
0.239846021807717 0.224789016996575 1 1
0.214656511340213 0.201328842660303 1 1
0.33521624776185 0.323500398573476 1 1
-0.0507373505891716 -0.0405286102599215 1 1
0.341419506299194 0.328979478403754 1 1
0.285042216101668 0.267451741423867 1 1
0.27394354536696 0.257572118706693 1 1
0.149389744456066 0.13920760256666 1 1
-0.0530725068855547 -0.0456460740049217 1 1
-0.0161721310335112 -0.0125633270265819 1 1
0.232637552379425 0.221401597873994 1 1
0.0641561032093565 0.0566569338440755 1 1
0.372579234933274 0.360570904703992 1 1
0.108616280559887 0.122696440710154 1 1
0.322879767045249 0.310763076570748 1 1
0.293857305177573 0.258498040423659 1 1
0.469370979351245 0.450961091102257 1 1
0.0695233195940599 0.0648712740770816 1 1
0.167815803170752 0.16080118859841 1 1
0.283506134311958 0.267540674780084 1 1
0.346258425755619 0.330482092845626 1 1
0.146018291288574 0.137938834468736 1 1
0.0665887084657737 0.0649453955454211 1 1
0.14446468050128 0.133906050739102 1 1
0.152877801613489 0.147246518119903 1 1
0.195652316634998 0.183718282207916 1 1
0.124765111976278 0.118566477859753 1 1
0.36137783270963 0.34312874857112 1 1
-0.0355328088211863 -0.031811621887006 1 1
0.161314410407778 0.155431798448553 1 1
-0.0546581941387082 -0.0518040785775556 0 0
0.0150771055668225 0.0164624819076598 1 1
0.309390784877112 0.287416023920982 1 1
0.205893849058922 0.190910183446544 1 1
0.176210410683257 0.165698350089736 1 1
0.132464568392255 0.126145717078764 1 1
0.15844789219678 0.15197868620704 1 1
0.0712073417843383 0.0606551298453586 1 1
0.0745899971627785 0.0699594381326288 1 1
0.321649914176673 0.302907143885197 1 1
0.142041195927864 0.142506373879884 1 1
0.349124151269316 0.327702156032761 1 1
0.0477424562904926 0.0454840525625787 1 1
0.2776257632098 0.264976882726623 1 1
0.145529346219764 0.144731152202776 1 1
0.327903355844562 0.316710914634693 1 1
0.274503726942267 0.264101141159131 1 1
0.252740163034005 0.239453842641242 1 1
0.434251193959095 0.4141403892571 1 1
0.103449751921383 0.0972930977689765 1 1
0.28748953000191 0.272746334009887 1 1
0.151108549978075 0.138191335563384 1 1
0.0234192859618688 0.0246873537344463 1 1
0.227289236018656 0.214055624480037 1 1
0.0921668642824935 0.0881288002612713 1 1
0.210420801941258 0.201696540810456 1 1
0.301658243825922 0.289915834636978 1 1
0.0704625141540788 0.0688400022328024 1 1
0.336275656539552 0.317147083531613 1 1
0.343651421570781 0.330068291153449 1 1
0.219638468638855 0.210994398679029 1 1
0.146468012720874 0.135172750907541 1 1
0.274004850829254 0.261431898085756 1 1
0.386902445385449 0.370369262001849 1 1
0.113572699841761 0.107091868069846 1 1
0.030872936554053 0.0340752751872933 1 1
0.617004537459429 0.577940326743643 0 0
-0.13781534398276 -0.130886998448142 1 1
0.189099065676448 0.178750426338446 1 1
0.469176755561437 0.441001857330529 0 1
0.325499957941252 0.30375250396162 1 1
0.240171309865872 0.225596778514341 1 1
-0.0238160851570926 -0.0238741711242375 1 1
0.241627140768791 0.221649100420188 1 1
0.377057710071315 0.361321509868931 1 1
0.177066765444402 0.167947045111896 1 1
0.0244205940965906 0.0288707351511811 1 1
0.393414077956702 0.37104704409922 1 1
0.20602198714732 0.192551285102941 1 1
0.259802243207135 0.249136736826364 1 1
0.252498943249304 0.238202887161734 1 1
0.201008442885432 0.191321275408046 1 1
0.163317623793282 0.153509069284161 1 1
0.392971060912203 0.374545760423363 1 1
0.264554172242406 0.254651829613899 1 1
0.461185391381734 0.43946087014666 1 1
0.188846999054773 0.180181044772646 1 1
0.23717298856654 0.228727813442249 1 1
0.54252626793764 0.511323596850996 0 0
0.023555856254252 0.0247185864159391 1 1
0.214520690286192 0.210267270171454 1 1
7.20852316630841e-05 -0.00247161922866968 1 1
0.0627268478255044 0.0534299833286349 1 1
0.399597127862891 0.374308184715471 1 1
0.0177443942020121 0.0192990913248998 1 1
0.229571072287033 0.221158043957641 1 1
0.0712641182391653 0.0750768805656666 1 1
0.68316585202223 0.653970111719767 0 0
0.268821407575595 0.250276400173299 1 1
-0.150629029689574 -0.14716373981513 1 1
0.340300299847289 0.326842393769066 1 1
0.0164780405094089 0.00931956458431722 1 1
0.124894687042188 0.118491363175004 1 1
0.33707376330587 0.314934921476737 1 1
0.35002589786138 0.335422057929476 1 1
0.17456311738965 0.160518790445415 1 1
0.214120868539499 0.199824931989712 1 1
0.198499154818968 0.191702884577763 1 1
0.152817732276331 0.144780141355022 1 1
-0.00255598059211111 -0.004071728914989 1 1
0.125910526196923 0.1210082302471 1 1
0.123977730746093 0.115335415559545 1 1
0.0353061106507561 0.0310253706969889 1 1
0.172535715720248 0.165193536546094 1 1
0.258135352688352 0.242042638825844 1 1
0.134679664780571 0.127846983709757 1 1
0.0513372506394472 0.0444835942200597 1 1
0.257647244499035 0.247443175404388 1 1
0.218184438980376 0.209269681462445 1 1
0.146574471485125 0.137327852371218 1 1
0.421122924074672 0.402556051146002 1 1
0.222396872947164 0.218077408118362 1 1
0.462515426223265 0.438434543660714 1 1
-0.0243371386764864 -0.0204810303881306 1 1
0.117930186540642 0.109327931390974 1 1
0.230545523453107 0.206957235547278 1 1
0.131676288799055 0.126647503437899 1 1
0.215961031077702 0.214816298887581 1 1
0.234151525329142 0.223059151767586 1 1
0.28480230382288 0.270633448334189 1 1
0.239413118627748 0.225722959170273 1 1
0.277214260089329 0.266523098593874 1 1
0.292758705521467 0.27595080799906 1 1
0.322309698593734 0.30022221834564 1 1
0.374812568081004 0.354926289566871 1 1
0.286012019878394 0.275401810590295 1 1
-0.0077755249894568 -0.0124232786492608 1 1
0.28191234509438 0.266199402414207 1 1
0.228908875835575 0.220433733219514 1 1
0.3494764553067 0.326288326989281 1 1
0.0316052288413895 0.0308728808143049 1 1
0.163971419137301 0.156173804944412 1 1
0.401472827903462 0.387513320563902 1 1
0.438376968503202 0.413909224685979 1 1
0.155821112584388 0.15002919387246 1 1
0.222771599902086 0.21460012519591 1 1
0.0504998803579017 0.0464122081585676 1 1
0.301411458781685 0.289635868726024 1 1
0.389239823882564 0.372398777895207 1 1
0.228341665110266 0.213048216539168 1 1
0.0865788610998823 0.0822803224359016 1 1
0.0813698035429778 0.0797094348070194 1 1
0.120803505928948 0.112273774758683 1 1
0.344167175842984 0.33083329188099 1 1
0.269290812372323 0.257279276834626 1 1
0.201382548827674 0.191710616558363 1 1
0.271587178102932 0.260373318653826 1 1
0.12399908674016 0.118620812743779 1 1
0.163846371791043 0.148207956446603 1 1
0.0530793440618191 0.0540341843135504 1 1
0.294801445654563 0.281936729958547 1 1
0.186750929943496 0.181229584229971 1 1
0.246716818055308 0.236378250911484 1 1
0.238177615494499 0.226331450989749 1 1
0.271993341278861 0.260154210050869 1 1
0.0930417799752066 0.087344576010068 1 1
-0.00945415864103023 -0.0103882186287247 1 1
0.119875743183956 0.113416912445915 1 1
-0.0135754549272669 -0.0144696631222633 1 1
0.0343003669297221 0.0365318028576252 1 1
0.0823744095100901 0.0777956751490974 1 1
0.178662596544218 0.167575901921279 1 1
0.074053336247231 0.0696472302794367 1 1
0.119792704277819 0.111057945766157 1 1
-0.121684285470055 -0.123071764436786 1 1
0.00359644663921181 0.00349924155948875 1 1
0.210290743988208 0.19813275272314 1 1
0.0740160520246532 0.0696704529328516 1 1
0.0276879134056757 0.0249366364119129 1 1
0.414186499636634 0.395434253140673 1 1
0.0898068559094076 0.0831980274463756 1 1
0.320691670331973 0.30766925821699 1 1
0.0567662064634033 0.0487783718185623 1 1
0.262347451750308 0.253661085441584 1 1
0.0956665577653825 0.0828844345330801 1 1
0.094085445976961 0.0932633588113638 1 1
0.236621165893234 0.2231585655156 1 1
-0.018045359696822 -0.0243694023599387 1 1
0.00861572406192975 0.00745588018151709 1 1
0.0427196584616509 0.0448307425550486 1 1
0.0846878758745655 0.0785494753117361 1 1
0.0925647574720967 0.0855464944085902 1 1
0.378090368573214 0.355274509636276 1 1
0.275985963691338 0.266045735910679 1 1
0.38555096487571 0.363116490978789 1 1
-0.107760892788191 -0.102951397621691 1 1
0.10474963852208 0.10092570859031 1 1
0.406055097468823 0.388338103831293 1 1
0.259595150030376 0.249046773715599 1 1
0.1336492526493 0.129146284229278 1 1
0.242430192364239 0.231608210698648 1 1
0.234840841536958 0.223128826946473 1 1
0.0483865852711517 0.0503292181421435 1 1
0.0550292244920037 0.0578814687743734 1 1
0.258007189346781 0.240432508669862 1 1
0.103321277502318 0.0922674345486161 1 1
0.182422015316142 0.179089669337733 1 1
0.127109501561889 0.114751207011607 1 1
0.225105545086511 0.222330758760222 1 1
0.342814508288925 0.321104330062318 1 1
0.205287093949298 0.196881145433031 1 1
0.259211341273144 0.247914699552757 1 1
0.290013374672782 0.280024553690771 1 1
0.0403814506350886 0.0390970876847385 1 1
0.100084483134535 0.0924041410831653 1 1
0.155539334403531 0.148987384673348 1 1
0.565269272296851 0.534887178431033 1 1
0.204910698889355 0.190660267933753 1 1
0.168018369766712 0.15491435540858 1 1
0.278820637607998 0.265039734013803 1 1
0.40864920742376 0.391237500387545 1 1
0.227022982027918 0.217997103870864 1 1
0.415826176673946 0.388487938973 1 1
0.209553190504246 0.195989229021589 1 1
0.0561641076563578 0.0536238680903736 1 1
0.446721927676288 0.430152031808453 1 1
0.357395852235245 0.341258675155089 1 1
0.128054114347447 0.120319591318554 1 1
0.107014256740356 0.109485855690228 1 1
0.618323365976657 0.583920408345953 1 1
0.00865256757982768 0.00523884685984909 1 1
0.418692820946242 0.400247337214533 1 1
0.186059539324585 0.181551884271037 1 1
0.0532869422804203 0.0442875664975272 1 1
-0.0846790891313327 -0.079530327689095 0 0
0.222743255085485 0.205298541936681 1 1
0.311383089450271 0.299602401500741 1 1
0.22105097438175 0.214962064878779 1 1
0.191828955012611 0.185914271338709 1 1
0.145041020591404 0.136340742208275 1 1
0.0292839057243702 0.0253597742347793 1 1
0.0844129109644432 0.0840840473839725 1 1
0.122138675793478 0.115183954587279 1 1
0.207999167997498 0.198051071246605 1 1
0.184825891495044 0.177688122364843 1 1
0.0408983290042466 0.0391002096404061 1 1
0.0281759602194485 0.0300705208418165 1 1
0.0628348114060644 0.061722904763012 1 1
0.316566875404511 0.307725641591832 1 1
0.132356179068121 0.12655807724088 1 1
0.356435912961747 0.336276655792638 1 1
0.190874641207296 0.180142858871805 1 1
0.402601591360093 0.381564855311347 1 1
0.0303138733815557 0.0225447672404399 1 1
0.276741367735281 0.263020100915229 1 1
0.130141776364392 0.122970069787117 1 1
0.0751102110696818 0.0706631960836962 1 1
0.27401711015088 0.261175193856314 1 1
0.586795992063207 0.559392349127701 0 0
0.119282771447877 0.1130857351516 1 1
0.196944636893731 0.186602530040818 1 1
0.41539559844647 0.384827683046522 1 1
0.147534929244382 0.143305915524623 1 1
0.257019483372167 0.245316305983411 1 1
0.11525185270229 0.105792673700351 1 1
0.397303064078893 0.380796846688894 1 1
0.166948882225063 0.161175458750997 1 1
0.195969638105305 0.190204242217911 1 1
-0.0665072709302854 -0.0654707119900481 1 1
0.0740694415725863 0.0692227995198914 1 1
-0.0414560228620327 -0.0381927880539348 1 1
0.345862584385205 0.330762452062358 1 1
0.00857896157789459 0.0117145139212895 1 1
0.371789351906827 0.355755139737524 1 1
0.199892348323328 0.185644638770458 1 1
-0.244224865193916 -0.225401913840027 0 0
0.253872776099991 0.242933493124585 1 1
-0.0598513277454662 -0.0569270228321814 1 1
0.216502216277483 0.206920028511619 1 1
0.351954297904173 0.329257396515531 1 1
0.0778408403224048 0.0707738005754409 1 1
-0.0133339447554375 -0.0183923986283896 1 1
0.343235978394726 0.32237652624191 1 1
0.0894993475931184 0.0860545524677752 1 1
0.61084327198191 0.582143098591578 0 0
0.114779104204767 0.105570918303197 1 1
-0.123100461293185 -0.119456216683577 0 0
0.275651874916628 0.260736863594359 1 1
0.515241749454569 0.489059305977997 1 1
0.259263590558202 0.245996992473758 1 1
0.194464508067148 0.190451201953516 1 1
0.17655121693922 0.165280426149187 1 1
0.196868839365944 0.193728951807625 1 1
-0.128946689138778 -0.120424219693244 1 1
0.455518410809453 0.432544657860094 1 1
0.0759079599541673 0.0755319437402416 1 1
0.0475389032061515 0.0486984955190914 1 1
0.380621605110758 0.366568500324659 1 1
-0.00477718957652613 -0.00383657510885636 1 1
0.0892217144343839 0.0820344678244476 1 1
0.31744446951854 0.301909582936942 1 1
0.259778645120171 0.247634214413452 1 1
0.0694699864219564 0.066124634999834 1 1
0.138530516760245 0.127425308482143 1 1
-0.0373880826557551 -0.0334597066159648 1 1
0.061513422813283 0.0598957827991747 1 1
0.250174431639765 0.235553341768926 1 1
0.156397004998634 0.144910825518858 1 1
0.0970850116363852 0.0892140871687776 1 1
-0.0607996822023204 -0.0578312569235601 0 0
0.0247342214467406 0.0249827319215154 1 1
0.343102200018863 0.329275977669955 1 1
0.0364197976332735 0.0348782774277088 1 1
0.110994546237817 0.103992760610707 1 1
0.0910195452866821 0.0862616741412798 1 1
0.198731066376885 0.195256937011952 1 1
0.154047462304686 0.14955941146906 1 1
0.217360938460312 0.205882824451788 1 1
0.36849824301638 0.347097864622495 1 1
0.180327199777798 0.168331414313801 1 1
3.57553115416694e-05 0.00101041082985075 1 1
0.296633254862225 0.28979938743091 1 1
0.305732909294266 0.293204933354063 1 1
0.12942430434106 0.122129349198692 1 1
0.154962013653113 0.144182753835541 1 1
0.23914027300968 0.229290093706063 1 1
0.396658121362739 0.367572958376438 1 1
0.413239039690604 0.400062610761506 1 1
0.135307316912745 0.131787513321245 1 1
0.332778363367648 0.315136001110442 1 1
0.0689903048640135 0.0652379851420076 1 1
0.295082670604354 0.283469760748031 1 1
0.153056273885842 0.145424583073851 1 1
0.144631153821516 0.142272794764447 1 1
0.175678586131798 0.170644914853937 1 1
0.268696530561292 0.259740955768547 1 1
0.00768974548261275 0.0019613529069228 1 1
0.118268276832272 0.10903500139564 1 1
0.425609308885028 0.402548630444491 1 1
0.0371333186794743 0.0397817017822424 1 1
0.24010605428584 0.2314027786833 1 1
0.210434521866598 0.203584991572697 1 1
0.230358848921508 0.224574052996217 1 1
-0.11612599848288 -0.115687887319239 0 0
0.204411016825266 0.196266220756599 1 1
-0.0596644143197268 -0.0601416598508617 1 1
0.258065657508493 0.250046079952419 1 1
0.461007652881816 0.440988855801082 0 0
-0.0369045425969989 -0.0324647877231658 1 1
0.270715546121025 0.263200037547051 1 1
0.147575485478871 0.14117323159645 1 1
0.336343481224163 0.320376701849627 1 1
-0.104388093973975 -0.0930214409310513 1 1
0.385425872835258 0.370699538568589 1 1
0.579747214865758 0.552640358886573 1 1
0.178140376894163 0.169833938027284 1 1
0.107296844130915 0.0942201089740397 1 1
0.0551716680660338 0.0532963504021848 1 1
0.0790866771692617 0.0839114202001453 1 1
-0.00601808475608911 -0.00676439130333962 1 1
0.222367876553532 0.205790398478427 1 1
0.213910694149079 0.205753329546227 1 1
0.13973873351412 0.130907963155528 1 1
0.523650270148188 0.497768383625988 1 1
0.36533313854861 0.347280110649902 1 1
0.266043050429404 0.252148538343445 1 1
0.0368744610099487 0.0404066780207352 1 1
0.142914514674858 0.137976080717989 1 1
0.501485131900209 0.474310608378623 1 1
0.302687429041908 0.283418511588011 1 1
0.181588799485341 0.17697463458514 1 1
0.292091563633703 0.276838543081431 1 1
-0.00208900871234546 -0.00176817106976394 1 1
0.248977686666756 0.22982510284026 1 1
-0.0668564338186937 -0.0637741112026567 1 1
0.309695678915452 0.308726764801976 1 1
0.314667360643408 0.292756017667136 1 1
-0.0228526378360587 -0.0252483648847765 1 1
0.156672392085184 0.153334789421988 1 1
0.343988182688762 0.329616973765095 1 1
0.356567772604028 0.34040669636003 1 1
0.216347574941665 0.204289889971679 1 1
0.223821901375195 0.214194356992243 1 1
0.246638719297677 0.238143511726692 1 1
0.0822374339256445 0.0806107326240278 1 1
0.152614861444535 0.147703296689439 1 1
0.177233878061906 0.167156386919576 1 1
0.330589101665078 0.318418583463212 1 1
0.109873564100032 0.108334938000311 1 1
0.275246023777871 0.260094992909523 1 1
0.283080882621713 0.269901373359223 1 1
0.284571703618712 0.272099255081616 1 1
0.281161712829214 0.264676903619479 1 1
0.296036257885771 0.283089003939272 1 1
0.213718921737199 0.207893886596812 1 1
0.307117730738356 0.288735210198234 1 1
0.259166413744029 0.248963151679536 1 1
0.219668656864877 0.203331890141429 1 1
0.126809910163666 0.124527539868974 1 1
-0.0023213196724523 0.00452099347340981 1 1
0.204351250539905 0.196299178626148 1 1
0.165872038067702 0.153005634332846 1 1
0.141850906509779 0.135220284365086 1 1
0.310948409289148 0.291252739381306 1 1
0.233439649315275 0.220007545242261 1 1
0.0845907751701127 0.0815263742254545 1 1
0.0590705613283383 0.0583935068012364 1 1
0.316756594420509 0.305801645683293 1 1
0.16768438196987 0.159547105162408 1 1
0.0444100176780372 0.046889340463932 1 1
0.306313251210155 0.287768115825707 1 1
0.141503936002764 0.136664695642182 1 1
0.173343606345583 0.168209982420276 1 1
0.517087657562148 0.488708763507296 1 1
0.439198925844568 0.416079889459104 1 1
0.214159659254172 0.200237975835407 1 1
0.288023636168177 0.275949181803889 1 1
0.267794720940569 0.255454237391119 1 1
0.308283789370896 0.297288623700906 1 1
-0.0248368271892927 -0.0195082583722928 1 1
0.231984242095925 0.216069344719921 1 1
0.161279267502917 0.155843583363192 1 1
0.0708005328235688 0.063835922817386 1 1
0.256852126383234 0.244298763150277 1 1
0.105239613981178 0.105723506362075 1 1
0.000308592526137531 -0.00728950444608354 1 1
0.0405436756748755 0.0408185697754437 1 1
0.30086635224996 0.279563541069375 1 1
0.238758786072754 0.227795375830014 1 1
0.237611400839353 0.228009541146942 1 1
0.0953533179603286 0.0977898879370409 1 1
0.274960319846193 0.26587696577986 1 1
0.304233953238076 0.289626922019902 1 1
0.010429597191962 0.0165956031025143 1 1
0.186195547267347 0.174511491846355 1 1
0.160522925109393 0.155389956950157 1 1
0.277426843593294 0.260775962495011 1 1
0.259989540590709 0.242920422842203 1 1
0.280526280380602 0.265569757212242 1 1
0.291057926966676 0.269256645992723 1 1
0.177032699571341 0.168529123000417 1 1
0.302325716780224 0.293165426760069 1 1
0.0161831886018427 0.0128916452190151 1 1
-0.0287907318783864 -0.0286558720812991 1 1
0.296824233518089 0.27946360045494 1 1
0.0463437382748841 0.0459432349307218 1 1
0.461707517528686 0.439638518070102 1 1
0.160661113991189 0.155499155192356 1 1
0.423258177472962 0.403563738572126 1 1
0.275960332898321 0.260923820186387 1 1
0.135406397011238 0.129872112798122 1 1
0.0443009090075842 0.0469693527012046 1 1
0.309003793462666 0.296813665740084 1 1
0.411898008973212 0.392543503240675 1 1
0.454381632556603 0.43143031479411 1 1
0.251043792553768 0.243551644046869 1 1
0.368579260343032 0.337857855196642 1 1
0.122583903736515 0.111476860895082 1 1
0.141712032851595 0.132958065246128 1 1
0.413499391432363 0.397585247544497 1 1
0.321262985390777 0.30425533319856 1 1
0.421580244816886 0.400451633333066 1 1
-0.209374089442746 -0.203599094099337 0 0
0.299769299451286 0.290928104324597 1 1
0.199198795703781 0.18815213096285 1 1
0.137112330257639 0.123323509425227 1 1
0.334132525033489 0.318184048028981 1 1
0.303079328017485 0.288108927163126 1 1
-0.0227915580898379 -0.0208335824725237 1 1
0.0768209441577862 0.0678373965135834 1 1
0.149374620467994 0.139530736736478 1 1
0.145846223467903 0.135342996247793 1 1
0.73281346526669 0.692565033713359 0 0
0.220065141087356 0.210608357179049 1 1
0.104685602935882 0.0997776237539384 1 1
0.383023024957823 0.367459838441892 1 1
0.387639827866455 0.374162615877798 1 1
0.312882882401397 0.299967341214658 1 1
0.229267222107602 0.22042685646074 1 1
0.386988625361576 0.370257790286568 1 1
0.167909318216013 0.159438671234042 1 1
0.108283036314031 0.0975257210471532 1 1
0.416118384049975 0.39660018830728 1 1
0.147999337874044 0.137007898277482 1 1
0.416994360085037 0.398599920925046 1 1
0.258298097682592 0.244207752707354 1 1
0.146350782375676 0.137180318014034 1 1
0.408821583765106 0.39088812468353 1 1
0.0840264591002002 0.0741231299222596 1 1
0.265074125353778 0.251156020166826 1 1
0.0765150680403726 0.0741982875184727 1 1
0.166691669972989 0.151771784301916 1 1
0.118933499179956 0.11165267270152 1 1
0.115388085040288 0.107240255027818 1 1
0.0697357836967757 0.0675167574968565 1 1
0.280263682380873 0.259516739160449 1 1
-0.0474284098927603 -0.0461167506168696 1 1
0.265369091668635 0.256139953384615 1 1
0.322627050865963 0.310239372145805 1 1
0.0754091444564267 0.0705843871146563 1 1
-0.101956653440502 -0.098055784745595 0 0
-0.149336121509648 -0.139905147946889 0 0
0.421826374096209 0.4029535967462 1 1
0.106762717556178 0.0966668359310928 1 1
0.185204747653635 0.175952816533966 1 1
0.11049203071517 0.103363449370263 1 1
0.341872786154031 0.331080256544454 1 1
0.375346401758338 0.353825494642395 1 1
0.189402386404335 0.180478505516642 1 1
0.366403812734686 0.347378444362946 1 1
0.0805036370204657 0.0741680480089175 1 1
0.339668091181585 0.32956247044306 1 1
-0.0802030072167983 -0.0800990422578182 1 1
0.138111052511883 0.135102884404641 1 1
-0.101090370814017 -0.100909503645241 1 1
0.40885145311788 0.388423609744226 1 1
0.232516055066878 0.221440713411952 1 1
0.255644757571946 0.247357112248095 1 1
0.430265149775002 0.407171246779529 1 1
-0.0848046409445681 -0.0816566919239679 1 1
0.301607046503383 0.288792466780882 1 1
-0.233930520470916 -0.222898393737883 0 0
0.224781889515662 0.212409711275836 1 1
0.131556412195426 0.132167395304539 1 1
0.158570699173663 0.151278127215824 1 1
-0.269381225630706 -0.257867874733727 0 0
0.10282372261996 0.098089742318797 1 1
0.315584443631241 0.302761143653532 1 1
0.304570388614023 0.286659894562315 1 1
0.511044846364831 0.489018760387 1 1
-0.00824927044590884 -0.00858411577606728 1 1
-0.138992105831915 -0.129276782262026 1 1
0.0799295741392461 0.0732267385430902 1 1
0.208632873791819 0.214886244465372 1 1
0.0468181870208276 0.0494135258763799 1 1
-0.00013761067370157 0.00309456145950508 1 1
-0.00794676619845409 -0.00649033766850777 1 1
0.0983045377466313 0.0957515914298299 1 1
0.459850935834739 0.436580554054315 1 1
0.00729543091629 0.00770150196183491 1 1
-0.06295117659617 -0.0564320582276355 1 1
0.314228148578555 0.302907037928832 1 1
0.18854176033237 0.183083215756457 1 1
0.134705632302267 0.135367798798411 1 1
0.140353695132772 0.130899356250575 1 1
0.137730544552665 0.132268147397614 1 1
0.366575049415007 0.344583202552767 1 1
0.201828313468624 0.195977619038023 1 1
0.228615722509921 0.223783109406316 1 1
0.0442410033036354 0.0357984188162182 1 1
-0.0364326279240034 -0.0358168775013041 1 1
0.164421135000091 0.153481758011486 1 1
0.0731803167438717 0.0682172304494669 1 1
0.134863102872083 0.129081908241693 1 1
0.409517504575083 0.39100290911737 1 1
0.372303577021128 0.35360475385212 1 1
0.368598751481674 0.350458723901629 1 1
0.142002747015381 0.135942890318224 1 1
0.240096395599378 0.229810632947876 1 1
0.389323181672373 0.370304376637597 1 1
0.378209402552039 0.357926252430863 1 1
0.355267533835273 0.335120900066997 1 1
0.205800191827937 0.196857958056969 1 1
0.0556175611522076 0.0558198661444712 1 1
0.284920222993922 0.272280354642349 1 1
0.0645554123209908 0.0615575433910869 1 1
0.280360503452675 0.264121164865286 1 1
0.277863195257845 0.262406448620309 1 1
0.156598602577773 0.149529752009309 1 1
0.46441211700279 0.442387302187214 1 1
0.252938704865498 0.238494014371875 1 1
0.34213762980703 0.328814077746498 1 1
0.285907055931623 0.272958329572773 1 1
0.202669009549816 0.188921832963907 1 1
0.0620714171390245 0.0633763647683658 1 1
0.308076266138391 0.29424024473604 1 1
0.460819022361353 0.437617233669183 1 1
0.11146393363162 0.10245733073063 1 1
0.205858596616751 0.191119290174729 1 1
0.259841304728407 0.247708181410546 1 1
0.262687370241154 0.246172616763873 1 1
-0.0207760547408256 -0.0188334354578922 1 1
0.260097870878969 0.250924347941161 1 1
0.379613702936978 0.36854264981566 1 1
0.319091379712394 0.308737917217201 1 1
0.564633020676616 0.536995784156428 0 0
0.34455753731742 0.329691465457207 1 1
0.188290138361265 0.184341953426184 1 1
0.173074566920539 0.165861980878296 1 1
-0.145553376078025 -0.138428167159132 0 0
0.302385896243693 0.283626837299113 1 1
0.424543355109962 0.405249960567028 1 1
0.227101223321444 0.216021256064052 1 1
0.268714095960644 0.251385895548506 1 1
-0.0239563696646401 -0.0291344447297354 1 1
-0.0405761062565356 -0.0459649692613749 1 1
0.404949928055531 0.376172948559076 1 1
0.153802592821504 0.150168461522585 1 1
-0.0741278608231267 -0.0714934807102231 0 0
0.423449843370475 0.409924520355005 1 1
0.126744453867303 0.119322931682303 1 1
0.393682425418694 0.378722886325771 1 1
0.243091728657924 0.238892964121253 1 1
0.22787426462823 0.217665604525686 1 1
0.197242372212943 0.182220024832565 1 1
0.193748278239764 0.187628348860599 1 1
0.3482903232163 0.333375987837924 1 1
0.081091659005071 0.0760075554620644 1 1
0.178396096775573 0.161980612083625 1 1
0.452803798340502 0.432740103562714 1 1
0.402103768478331 0.385535351216311 1 1
0.253564015414314 0.245408909898869 1 1
0.281240714012416 0.277699307107539 1 1
0.100174654114159 0.0966531215582086 1 1
0.0587985377507332 0.0561911735079768 1 1
0.168143323228576 0.166813792131369 1 1
0.367108570575322 0.34731676839491 1 1
0.15358017283515 0.151470268794906 1 1
0.332642016864612 0.317872258920617 1 1
0.35456587061542 0.34138430542754 1 1
0.177436713510167 0.167680767313256 1 1
0.16749715234083 0.15831850187354 1 1
0.0115479580612781 0.0130570795154864 1 1
0.359402602523194 0.341724256760019 1 1
-0.0244572105426849 -0.0265255094769607 1 1
0.077980437235659 0.0752035963349617 1 1
0.23446101530662 0.223687279203389 1 1
-0.113296370779615 -0.103611421139764 1 1
0.0282075176919443 0.0278158972705659 1 1
0.280213545689439 0.2720253880295 1 1
0.272314093851434 0.255890662585517 1 1
0.376239104359684 0.363836743668221 1 1
0.26370944799357 0.253791357003118 1 1
-0.0831006252810408 -0.0725745766133375 1 1
0.358699284796138 0.346975525236452 1 1
0.474211461070787 0.455028378467774 1 1
0.144653959003385 0.141365970547746 1 1
0.306201134970823 0.292406463958149 1 1
0.155897465972258 0.141678858280965 1 1
0.0927791835242155 0.0857499142134334 1 1
0.0842200786312624 0.0825773806962902 1 1
0.228493373938532 0.222224092400961 1 1
0.372793857452425 0.353506133134773 1 1
0.0903036838879691 0.0847832630834408 1 1
0.291819573977482 0.276945969254591 1 1
0.382496439915809 0.36753985378754 1 1
0.324441627606132 0.310880867594041 1 1
0.275543874020292 0.265971451965232 1 1
0.335753883324504 0.321356297288846 1 1
0.368921291487362 0.351012549848142 1 1
0.21308447656858 0.207252719726891 1 1
0.162597223674053 0.157212738397448 1 1
0.280263339687269 0.275151290570214 1 1
0.18663839985735 0.176741814893227 1 1
0.182923452890783 0.170404276273875 1 1
-0.0323867608051167 -0.0340762426044405 1 1
0.391197024668871 0.369423405762604 1 1
0.362191831788172 0.339652693307754 1 1
0.478544565917733 0.446499780715891 1 1
0.0336625050681582 0.0355125658265301 1 1
-0.157505545965424 -0.148479784001715 0 0
0.239549540957457 0.221258481383306 1 1
0.0721675072749462 0.0689264489077256 1 1
0.368630405055322 0.347232842511514 1 1
0.0584840796077184 0.0505486750443896 1 1
0.33280266135068 0.308233092433277 1 1
-0.0451470318689777 -0.0419100250344222 1 1
0.0623574039960068 0.0586120706699295 1 1
0.05155189527312 0.0448137711758886 1 1
0.110654628067966 0.104753008024699 1 1
0.170528457330815 0.166125612443118 1 1
0.265163061204709 0.24876183838184 1 1
0.161493163275502 0.151502947244153 1 1
0.440910099251342 0.416178244811785 1 1
0.500538777071293 0.475090458455455 1 1
0.434564249411565 0.407629049424965 1 1
0.0509796261662372 0.0460131091721278 1 1
0.101801208055273 0.0996494783078709 1 1
0.125470402771585 0.119730842057516 1 1
0.0183863291575163 0.0187190383876881 1 1
0.205428490380586 0.199644083078831 1 1
-0.0230464126862621 -0.0143999704013684 1 1
0.0953531883821621 0.0901047247867598 1 1
0.207636618782694 0.19963169200814 1 1
0.0530158958552816 0.0561951093530478 1 1
0.236739812547123 0.219830415344714 1 1
0.348440179234976 0.339595746173368 1 1
-0.121539483319664 -0.123243446940019 0 0
0.312844555302123 0.298004355098022 1 1
0.379634456825101 0.36105987182789 1 1
0.209170647781639 0.196459196888007 1 1
0.226116334559279 0.214713079500047 1 1
0.441665550688737 0.4194284603782 1 1
0.521921774349373 0.488696557646732 1 1
-0.0860648805636305 -0.0792800772147879 1 1
0.255931534771289 0.245933927023948 1 1
0.208340816166635 0.206555628213789 1 1
0.228176610472422 0.214958684851641 1 1
0.0775259203848658 0.0745923678538106 1 1
0.0585242142417777 0.0668474659874077 1 1
0.298440133016939 0.276981099794536 1 1
0.450194972343832 0.430537214157181 1 1
0.124131769321965 0.11740862619322 1 1
0.011955508954915 0.0078411391394899 1 1
0.280093866889404 0.262654982239882 1 1
0.217043094702457 0.203798230249934 1 1
0.301436819780788 0.288476746094213 1 1
0.107554023951791 0.0988499929519766 1 1
0.437450207998696 0.418982830184481 1 1
0.113927471233434 0.109300662205856 1 1
0.300972726651888 0.2911407862816 1 1
0.315968792245058 0.303490616826032 1 1
0.0251952187648016 0.0208055956830511 1 1
0.208027273312411 0.199691747318033 1 1
0.0775198465873704 0.0720893882626359 1 1
0.347562758199505 0.326086388816321 1 1
0.351966959781618 0.337584291812519 1 1
-0.00320241714398838 -0.00378976959240222 1 1
0.062906505201465 0.0621311796345734 1 1
0.156531053640503 0.146307900260173 1 1
0.354365974912065 0.341131331506797 1 1
0.594337706826036 0.566014909169299 0 0
0.242209415933222 0.22910622829118 1 1
0.0683320836159635 0.0651921526595239 1 1
0.166402527430263 0.164501305524011 1 1
0.290851074219986 0.281857104826973 1 1
0.296284977541234 0.283297735160148 1 1
0.266506106696114 0.250340756757328 1 1
0.128666307729201 0.115625358600471 1 1
0.120214871589986 0.116614463562149 1 1
0.120339168691528 0.116475354941137 1 1
0.349831501383607 0.330309117849229 1 1
0.0308459968305329 0.0337323710873465 1 1
0.227318562816065 0.218769622479628 1 1
0.116490328476952 0.109818381552738 1 1
0.18142597608559 0.176520253573625 1 1
0.191315652103869 0.182548575950696 1 1
0.120924329026936 0.117766132767777 1 1
0.389952385296398 0.370387876682469 1 1
0.221104090916865 0.20758116954607 1 1
0.0931405948221936 0.0887248087084683 1 1
0.0525704701227782 0.0487864347596148 1 1
0.329275195170214 0.313247856349026 1 1
0.278184321234971 0.26861356285757 1 1
0.391952094691389 0.373375503683468 1 1
0.0747238934658269 0.0672499266249838 1 1
0.11269462243645 0.0997483931522364 1 1
0.109031749386292 0.101369169744155 1 1
0.114265020350262 0.104690273564243 1 1
0.291014255236841 0.280611877247902 1 1
0.0602247735168075 0.0453405839988567 1 1
0.189884966336444 0.18314422310923 1 1
0.0393037806628395 0.0303613770483126 1 1
0.363424226663212 0.346658541238183 1 1
0.012848031590788 0.00954135331583291 1 1
0.213266014365439 0.20866816824886 1 1
0.0448767035868134 0.045675341989981 1 1
0.125632932172075 0.124885398040559 1 1
0.139557345774885 0.129041698080941 1 1
-0.163395574762949 -0.160026345797726 1 1
0.0338228700862077 0.0362518609893188 1 1
0.276416744496284 0.261114603076267 1 1
0.445895248099907 0.423231244421328 1 1
0.374816387882072 0.356955895726096 1 1
0.402651863214792 0.379605483610208 1 1
0.512598100217138 0.489006399628777 0 0
0.373152019614067 0.360579474933696 1 1
0.167990635996832 0.157575110718351 1 1
0.198541002025864 0.192757392500437 1 1
0.17414401030534 0.166833670856548 1 1
0.2082520886472 0.204355235953478 1 1
0.123068779441691 0.119236526940989 1 1
0.00625204555052566 -0.00299527966673907 1 1
0.152349479447941 0.149728914134997 1 1
-0.00684233121749729 -0.00182886179658096 1 1
0.255336478818532 0.241116556071651 1 1
0.205215950778708 0.197087909038836 1 1
0.451248436634572 0.424838171402279 1 1
0.458533333301736 0.431345778699244 0 1
0.119597378390359 0.1132421474395 1 1
0.0477880685291935 0.0481432207161486 1 1
0.37553840380368 0.355489074363057 1 1
0.350946290065478 0.335116901375441 1 1
0.220050642222908 0.214111363188894 1 1
0.19197506982811 0.180402261658106 1 1
0.302074038426464 0.284769822593739 1 1
0.176972940669094 0.165999451802614 1 1
0.205077985535506 0.197091283455568 1 1
0.387324610238163 0.366800587358465 1 1
0.176702867911702 0.165421639730855 1 1
0.355984916259867 0.343602994371877 1 1
0.17346254492691 0.160277927756241 1 1
0.164235747302358 0.154384080838898 1 1
0.303655354501208 0.286833703808627 1 1
-0.0333198538996756 -0.0374755773785045 1 1
0.230014159835942 0.219183148805896 1 1
0.165409340362263 0.158610947528342 1 1
0.123610822100442 0.107168926605018 1 1
0.24506455460311 0.236066989906925 1 1
0.0387852304739516 0.0434985534814116 1 1
0.196027845767201 0.186478733930372 1 1
-0.0680398205768274 -0.0616289461531865 0 0
0.131199366073099 0.124908450944075 1 1
0.322528153895553 0.310324641733559 1 1
0.343386754919304 0.327405204932502 1 1
0.153838512464134 0.136320917887722 1 1
0.157070521203579 0.150059908324844 1 1
0.102252827340418 0.0958281673773741 1 1
0.0674218106558402 0.0723452509637103 1 1
0.0479780996599617 0.0469030698510969 1 1
0.221169213507011 0.211822878054933 1 1
0.159517542092173 0.152491974031909 1 1
-0.0493566122610258 -0.0480598123370774 1 1
0.103060276544631 0.0954566610479287 1 1
0.0996916922572841 0.0958991357853198 1 1
-0.000307005247989125 0.00386432436992401 1 1
0.379704760826918 0.361183809984259 1 1
0.0444694313484684 0.0416279163215621 1 1
0.506056265832253 0.475710832806304 1 1
0.0859243701157314 0.0806590461101674 1 1
0.262466031981382 0.249262673210588 1 1
-0.0119352812620436 -0.0112307445702835 1 1
0.0949335529384596 0.0934927230694823 1 1
0.24405345808111 0.22747800480384 1 1
0.121108346621783 0.119979024548155 1 1
-0.0276326861613108 -0.0286018293846477 1 1
0.352485518020131 0.331741836967528 1 1
0.262797293377685 0.251068699034633 1 1
0.233967803171633 0.222373124984412 1 1
0.20002912058094 0.190195826043688 1 1
0.261873132472935 0.251388222107718 1 1
0.25286485633704 0.242642773805031 1 1
0.311002023215172 0.300487867928386 1 1
-0.0368086099357853 -0.0321177593608584 1 1
0.264989347409536 0.25102035759278 1 1
0.269296795920451 0.260943753250709 1 1
0.202669738981356 0.189719530533937 1 1
0.0620629738723963 0.0618017980045562 1 1
0.272312918120699 0.259434214730037 1 1
0.142647200302117 0.13845328672512 1 1
0.0905198944245106 0.0843851475566275 1 1
0.304783119853083 0.292508879318474 1 1
0.155990756836842 0.148912773633652 1 1
0.194849048861245 0.183148957443962 1 1
-0.156967746873646 -0.154281309261604 0 0
0.271220167900667 0.256690559977175 1 1
0.153905700409127 0.145633873121032 1 1
-0.0966452250456056 -0.0903414899146934 1 1
0.334080669697657 0.31921889610246 1 1
0.0852268012217438 0.08233725349953 1 1
0.0485250890252321 0.049317236518291 1 1
0.014555331480967 0.0151925670649851 1 1
0.233478758870185 0.22061255040254 1 1
0.550722898287379 0.528421124063362 0 0
0.255263751831925 0.243741861044586 1 1
0.198990246355267 0.181863966482607 1 1
0.500059518990871 0.471775327744372 1 1
0.357811274552862 0.343988530538995 1 1
0.26275879162625 0.249387740870691 1 1
0.0558259165334779 0.0555445285927729 1 1
0.169613593261993 0.160726180991866 1 1
0.254129556594381 0.244377767169929 1 1
0.0818175766097991 0.0739370012978325 1 1
0.283420944805439 0.267015900425992 1 1
0.0536671339625709 0.0549782133149812 1 1
0.274423758531966 0.265326825451132 1 1
0.13925245659912 0.128871396987033 1 1
0.119119221640518 0.111554665862596 1 1
0.294941862363053 0.277078834745468 1 1
0.0374534172620613 0.0338263570415252 1 1
-0.14142804621839 -0.127979453049984 0 0
0.0532043513188976 0.0538318746378326 1 1
0.203530784702673 0.193763820665304 1 1
0.0498808922315691 0.0529772283476122 1 1
0.280988333245459 0.264119559671629 1 1
0.128223564121433 0.126551795433343 1 1
0.467738085395389 0.446431071114278 1 1
0.00497488528994004 0.00618751317042639 1 1
0.387902859230697 0.364199544779116 1 1
-0.057655175771577 -0.0498717537095697 0 0
0.203030119150612 0.191736339535387 1 1
-0.115199032083331 -0.108526521155304 1 1
0.225259725337365 0.216123319610563 1 1
0.250585229480427 0.23605723332966 1 1
0.0881582840123976 0.0872674845310629 1 1
0.0760297953912087 0.0744840213999814 1 1
-0.163961647087636 -0.154702994788139 1 1
0.157773953151575 0.153295426236089 1 1
0.438047841769742 0.417949516973152 1 1
0.245711374722365 0.235117453785098 1 1
0.464365864592448 0.445171851561017 1 1
0.322851945723138 0.307484892662628 1 1
0.178249932972617 0.170282677393076 1 1
0.262663475902645 0.250849359806466 1 1
0.346301392310592 0.322297795448733 1 1
0.362444375140861 0.351136310411022 1 1
0.289668642743229 0.278217172113772 1 1
0.290302932288078 0.277457546663036 1 1
0.0778244526404135 0.0726650991197961 1 1
0.385156907159623 0.371278656453962 1 1
0.398219950297146 0.38077221336949 1 1
0.299828124574712 0.285753669759493 1 1
0.557626930322747 0.53058715478645 0 0
0.448453040167852 0.42773383112682 1 1
0.328140336701828 0.312480631115433 1 1
0.251092875979674 0.238033774025869 1 1
0.417838958581052 0.398611212303169 1 1
0.202494983979715 0.189791560654189 1 1
0.215862249821338 0.206897950748173 1 1
0.0118080002790822 0.0094078160322747 1 1
0.259475751281097 0.249245396606699 1 1
0.162180991376025 0.150221743165608 1 1
0.267908588791652 0.253392853504558 1 1
0.125381848511223 0.115304639564691 1 1
0.325750215727218 0.309789333642011 1 1
0.134150534391008 0.127330446073655 1 1
0.268750552177924 0.259480396648042 1 1
0.0327209021517154 0.0371729898397977 1 1
0.256525668499229 0.245176278362422 1 1
0.200115001569717 0.192399046945307 1 1
0.0601851836438929 0.0528096613639403 1 1
0.0170563826236772 0.0162403945672246 1 1
0.438618812203359 0.417349685090552 0 1
0.0217810804682651 0.0189663577200016 1 1
-0.182182610218734 -0.170400863935645 0 0
0.308254703516878 0.292649035939322 1 1
0.30950359087683 0.297319012535769 1 1
0.369828424845611 0.35461471927936 1 1
0.154904361626539 0.146546655816372 1 1
0.108861171361058 0.104626958988079 1 1
0.209311823096072 0.200162848447814 1 1
0.0674067696997784 0.0641060505502423 1 1
0.138272300335466 0.132587271353899 1 1
0.306930830923088 0.290830645181966 1 1
0.229917701217419 0.220341051281414 1 1
0.161474897926701 0.160130619564793 1 1
0.401022895194569 0.386054850378896 1 1
0.379411302231846 0.358330281694337 1 1
-0.0510340003373337 -0.0504860927459386 1 1
0.274805403297894 0.259216366724461 1 1
0.110357954724148 0.103621665973729 1 1
0.147053810428576 0.148154112817791 1 1
0.0794759512709433 0.0731250952247428 1 1
0.0257381196823184 0.0198831032329111 1 1
0.358770636010793 0.348087350062924 1 1
-0.098204344293162 -0.0997439395827397 0 0
0.360162096619524 0.34562281931999 1 1
0.170433158268079 0.161844375061836 1 1
0.106303051571793 0.101870218802735 1 1
0.181788524279065 0.172555604321173 1 1
0.132273415222574 0.126771195432377 1 1
0.135452480444021 0.122389210046487 1 1
0.301899200444387 0.291433372221636 1 1
0.303821664720373 0.289208779759064 1 1
0.237278970857305 0.2210539065856 1 1
0.187702786034783 0.182048802555565 1 1
0.552540601529856 0.523664133924342 0 0
0.252561891651522 0.241710104553037 1 1
0.175944031374936 0.17389513074275 1 1
0.302242155511316 0.290232663651396 1 1
0.227401430155372 0.219042257596195 1 1
-0.131930625929811 -0.125479730795285 1 1
0.392550035180415 0.37176561685608 1 1
0.212435918924787 0.200480208106385 1 1
-0.0316362028423515 -0.0289922507273878 1 1
0.174438719806275 0.160899906458555 1 1
0.134229291609693 0.132145120168133 1 1
0.165834621370745 0.157585400143066 1 1
0.062628123896759 0.058921662735612 1 1
0.0288430639463141 0.0308354079581914 1 1
0.0831664429878775 0.0798616356380218 1 1
0.075900692252919 0.0723514541452782 1 1
0.181002381556185 0.172662679445525 1 1
0.133268737499978 0.123284061040661 1 1
0.347360958709844 0.330531579600382 1 1
-0.0606844341512398 -0.0590043743164275 0 0
0.332686754316443 0.322888594609107 1 1
0.257669791635629 0.2449743329428 1 1
0.113293117222244 0.102767283429437 1 1
0.3066261401752 0.289318145657224 1 1
0.520146032897032 0.497781319160234 1 1
0.107927153851473 0.10589892117025 1 1
0.271815288309136 0.258222653333826 1 1
0.190119149722951 0.183271459422425 1 1
0.187744772215493 0.172654234989093 1 1
-0.0580195346496545 -0.0577907733735431 1 1
0.310384806615773 0.293307111197239 1 1
0.374339024856665 0.349681213883662 1 1
0.0963766520113785 0.0884804766917588 1 1
0.35780026798807 0.344725281630737 1 1
0.255036039269856 0.254470967699192 1 1
0.277815707703666 0.263089007584864 1 1
-0.0163292383378215 -0.0176115994546412 1 1
0.281034077399129 0.270758248552506 1 1
0.383172976384572 0.363660646031973 1 1
0.173971503879275 0.167537638893637 1 1
0.168622787753043 0.158336191228527 1 1
0.0195294726420613 0.019368456669271 1 1
0.127860258406947 0.122326278419736 1 1
0.187466157637578 0.176023658009839 1 1
0.569606126151981 0.543033577374746 0 0
0.371993701567653 0.358331299509049 1 1
-0.012047409463532 -0.0127575383666618 1 1
0.238760949900867 0.228756594406718 1 1
0.187317926345259 0.173191728079435 1 1
0.152339421423996 0.143891228632047 1 1
0.421562072434529 0.401185978178296 1 1
0.241116245191454 0.231666940848521 1 1
0.0994165917754514 0.0960296901394271 1 1
0.275865233220029 0.258335613421713 1 1
0.159814207912519 0.151798600328688 1 1
0.358552417992022 0.336260048507292 1 1
0.12398699902575 0.11607852890391 1 1
0.383211614209462 0.374616659720214 1 1
0.0483123870954922 0.049309855994826 1 1
0.199326929090712 0.190072966748552 1 1
-0.0893216932996007 -0.0862362541286399 0 0
0.215080546373934 0.209268382712013 1 1
0.410664112142444 0.382869105423476 1 1
0.332478907118491 0.318082203358923 1 1
0.205456445712079 0.199254360881232 1 1
0.113292739309369 0.109773225490439 1 1
0.267953207627355 0.25667265503768 1 1
0.0427597975430733 0.0387682899066513 1 1
0.0746809738139911 0.0703420826590017 1 1
0.0862514904393643 0.0807625523826995 1 1
0.0216203433978008 0.0203141782500362 1 1
0.212618830231889 0.203473832845133 1 1
0.284662697724309 0.268538407037044 1 1
0.224913665837947 0.216675113541381 1 1
0.331294085963278 0.318990241396929 1 1
0.29175735436944 0.275246462202725 1 1
0.0848791906450974 0.0845251175648013 1 1
0.25068093835165 0.239840955896142 1 1
0.0449901707828392 0.0457925206820868 1 1
0.471230231119529 0.44948747560419 1 1
0.130717638876249 0.120651399143821 1 1
0.0109843097270438 0.0144450999751407 1 1
-0.240668592793332 -0.228365003124849 0 0
0.0953178138868599 0.0885810602640621 1 1
0.243268533280809 0.235535386331753 1 1
-0.0596961299990713 -0.0535720628269059 1 1
0.131126235678163 0.131257393485735 1 1
0.035858335059725 0.0423905732922109 1 1
0.385757760855702 0.368658572294295 1 1
0.389721190301448 0.366454486455177 1 1
0.267606141756252 0.259915992461827 1 1
0.109227253267985 0.105579604783799 1 1
0.00272803362320907 0.00324161203953027 1 1
0.238014723784284 0.228739793598511 1 1
0.200491416713454 0.188348284191216 1 1
0.219153737558087 0.207451716100598 1 1
0.235964402609136 0.218791102017637 1 1
0.351268279271879 0.333891081701981 1 1
0.0168326116733177 0.0151768206255741 1 1
0.25562196191073 0.248414615078838 1 1
0.20409616059527 0.192818129989604 1 1
0.34796289331127 0.327468824215357 1 1
0.0571619858850067 0.0574767358967981 1 1
0.335665197323308 0.320410860899597 1 1
0.143840839636331 0.134535741533531 1 1
0.0507217622268304 0.0494340997136365 1 1
0.0200710946963958 0.018247902166695 1 1
0.0632892298493365 0.065302084174569 1 1
0.261338636432054 0.245478998852671 1 1
0.406671826518874 0.378822454125175 1 1
0.097728089671254 0.090273310490097 1 1
0.491995484027664 0.474338918614536 1 1
0.173321078804505 0.165927266070477 1 1
-0.036929374308079 -0.0358063232634211 1 1
0.288891665334194 0.271274846518029 1 1
0.065287190114981 0.0630916730414595 1 1
0.165647088088626 0.161779072369702 1 1
0.285377306739371 0.269789285973916 1 1
0.393483311250688 0.376394286246491 1 1
0.0373560286222191 0.039216889986793 1 1
0.128533176121694 0.127578279835119 1 1
0.447727192013809 0.427971384354338 1 1
0.312489177621746 0.296557435452319 1 1
0.266746667384986 0.256658218215322 1 1
0.223527762322248 0.215694044740286 1 1
0.00851982575130874 0.0068763367931062 1 1
0.179873472069464 0.172165162799445 1 1
0.632733072859941 0.603903691731994 0 0
0.130856763044956 0.119956897673785 1 1
0.307600200072256 0.287234129721472 1 1
0.480922513415147 0.459191027406665 1 1
0.163369219831519 0.153846279319773 1 1
0.387365317583792 0.37196964812948 1 1
0.211251171367796 0.198500566091207 1 1
0.492199287076357 0.463718304613229 1 1
0.512383027068515 0.489796764212652 1 1
0.228626646937765 0.219080991717136 1 1
-0.0117734337522161 -0.0132953889771743 1 1
0.137177193988949 0.134390829899334 1 1
0.194744285549607 0.190247797959436 1 1
0.0430860765366346 0.039846890734636 1 1
0.239482275705599 0.230996302705629 1 1
0.0494236945326329 0.0465342098178603 1 1
0.339399801681741 0.323050703998956 1 1
0.0269607558788886 0.030009927477664 1 1
0.0425416856040037 0.04364800381169 1 1
0.171758379637663 0.159820014974995 1 1
0.337078737160652 0.321272538148783 1 1
0.506015613057984 0.484770952080206 1 1
0.255329020511644 0.238209079903375 1 1
0.172702930016697 0.166615600587236 1 1
0.237012117158311 0.225944249548239 1 1
0.242972439049034 0.2281489791945 1 1
-0.128073839307181 -0.115281031967013 0 0
0.176377867793301 0.169652965837517 1 1
0.0958530724859965 0.0886394561192781 1 1
0.179908751010593 0.17180060395806 1 1
0.0626434581768914 0.0568478868089194 1 1
0.137022174131041 0.134325381865295 1 1
0.223203557449692 0.209994684389984 1 1
-0.230480478429636 -0.223070427010764 0 0
0.137448206023561 0.131512950442742 1 1
0.101261096281373 0.0976037433091936 1 1
0.23495221155207 0.226942300360053 1 1
0.212283256818272 0.203314275977142 1 1
0.228720946107851 0.221541944866297 1 1
0.489215437148874 0.464638889476248 1 1
-0.0948002981350813 -0.0873498208152064 0 0
0.174761557900581 0.164896815210813 1 1
0.376358811709848 0.359870232202305 1 1
0.322616492296944 0.304999012602052 1 1
0.417111137825116 0.401668539228086 1 1
0.139810852026256 0.131998671581573 1 1
0.278482117453918 0.265856658268233 1 1
0.422944844105876 0.401105997838896 1 1
0.255971648958704 0.245984896124436 1 1
0.454527695494434 0.437963635241417 1 1
-0.0741973352535323 -0.0712000491842858 1 1
0.0815126044935695 0.0832171909380912 1 1
0.207461726903986 0.194232340851405 1 1
0.0550563493613959 0.0555899936535518 1 1
0.344353325743559 0.325560029971565 1 1
0.523782116895033 0.492403186673524 1 1
0.0885629832335164 0.0861869839196664 1 1
0.045480447573843 0.0462847875356586 1 1
0.111881203417409 0.107770741258308 1 1
0.17074719848215 0.164230354907641 1 1
0.196956573968706 0.188531297382145 1 1
0.253359392970202 0.243250297961324 1 1
-0.000441564120897381 -0.00460148931693709 1 1
0.392480223948545 0.373695688226856 1 1
0.0748597873568633 0.0687081357306774 1 1
0.188260426209469 0.177831753522607 1 1
0.0680239196884683 0.0623046875280678 1 1
0.225009280301753 0.220541116394405 1 1
-0.00672160814852248 -0.00991647086064962 1 1
-0.0931556846151389 -0.0893994603532347 1 1
-0.0460079062115249 -0.0470675140274873 1 1
0.226579435110311 0.21524711337079 1 1
0.180833234356789 0.171954305391938 1 1
0.186077463577673 0.173943042017989 1 1
0.184318370239257 0.181790339364701 1 1
0.231744720171449 0.214518802165236 1 1
0.347581401012902 0.332012307583242 1 1
0.186135235917943 0.181392947839226 1 1
0.169011899275263 0.160694013299262 1 1
0.20637385028315 0.199394200195705 1 1
0.357398468022887 0.338726972801105 1 1
-0.0297862798138488 -0.0156135953501364 1 1
0.205372227118243 0.194875680984754 1 1
0.238548579392928 0.228679930574531 1 1
0.21282256529998 0.207231915696501 1 1
0.37383855712574 0.357855770975266 1 1
0.506369520315774 0.474623589475117 1 1
0.18144965103359 0.17026023393186 1 1
0.300683800070099 0.277883973456517 1 1
0.100891975138136 0.0970542387163932 1 1
0.293038668595153 0.283976365880273 1 1
0.436151823937849 0.421008974988788 1 1
0.364307586385754 0.352126795358291 1 1
0.177398177056564 0.168045945058473 1 1
0.281997470604544 0.264668150170939 1 1
0.412987002945685 0.390515383895337 1 1
0.510458328235671 0.493495964272923 1 1
0.133424490294811 0.128885771761995 1 1
0.323789522520879 0.312398745823627 1 1
0.383281771950882 0.363401945506551 1 1
0.111614703031867 0.112315647377539 1 1
0.376196819160684 0.367644260180931 1 1
0.0457841585924089 0.0428675241156135 1 1
0.175029553440068 0.167728091483668 1 1
0.192030471482495 0.184894390546375 1 1
0.277235661870154 0.26387256800597 1 1
0.303015843577751 0.2869652452691 1 1
-0.0140385027563267 -0.0146902354962554 1 1
0.240465620258425 0.226062343690837 1 1
-0.0941379226978903 -0.0924976516310335 0 0
0.166964568426346 0.154721805294323 1 1
0.00951878734092283 0.0104541585615476 1 1
0.0570018762954744 0.0521838958110936 1 1
0.318736031877174 0.295666089583042 1 1
-0.211733960299629 -0.184173048708457 0 0
0.310058504312344 0.292725142443807 1 1
0.154282110514045 0.140645850667497 1 1
0.21895738204876 0.212137451723139 1 1
0.114880760922518 0.121887339502282 1 1
0.227703918062689 0.21734480948065 1 1
0.200760827144177 0.191671557768668 1 1
0.356900516708681 0.342904060527057 1 1
0.399460582391915 0.384291599693354 1 1
0.190680688463501 0.178282114542154 1 1
0.292959552650545 0.282637260794797 1 1
0.332560162106341 0.310670345796874 1 1
0.251164053026412 0.244289667924898 1 1
0.186453205256713 0.173736828264526 1 1
0.183436893904621 0.175924571870672 1 1
0.448392359259871 0.42426317941274 1 1
0.0356444748565353 0.0306322988067132 1 1
0.27883647480939 0.261797856568444 1 1
0.0331831758361363 0.0280395382162295 1 1
0.0909618241267179 0.089600416530404 1 1
0.325721116341214 0.306751374340418 1 1
0.144038596233315 0.13634905879143 1 1
0.429554891383346 0.406223412611912 1 1
0.266403284291618 0.252105160242344 1 1
0.44872297718167 0.438948459165672 1 1
0.157377160678243 0.147765279552621 1 1
0.299928165270614 0.283068075497667 1 1
0.407345880171699 0.387325631082587 1 1
0.384219269116396 0.365777149720979 1 1
0.10432586195169 0.102200213448864 1 1
0.280856951657584 0.270183806905512 1 1
0.168886215251006 0.158578409216086 1 1
0.206790070444985 0.1940217545118 1 1
0.212767858875889 0.207684710091968 1 1
0.480176470736607 0.46186932176297 1 1
0.126223191637798 0.120579522936327 1 1
0.381885552556243 0.361390962963205 1 1
0.134550120676605 0.124950966875444 1 1
0.0177237947225897 0.015405501415859 1 1
0.319565765043905 0.30525456564243 1 1
0.313038801636107 0.301422586834638 1 1
0.304121823313048 0.291449793641274 1 1
0.277813442391432 0.268316494662537 1 1
-0.11214801152614 -0.108651868713969 1 1
0.486235737598318 0.465147758558782 1 1
0.402324839537939 0.384643440059523 1 1
0.23449210610059 0.225899367940536 1 1
0.102296300933794 0.0974400837106117 1 1
0.216230722834946 0.201779131986958 1 1
0.282198672915237 0.266812803790345 1 1
0.305078523185586 0.290168401761111 1 1
0.185392742739308 0.17843426459657 1 1
-0.000752995855870922 -0.00380646979593003 1 1
0.26158788438534 0.24595972893688 1 1
0.0868853775684806 0.0838017225048906 1 1
0.445022239581529 0.420602442962351 1 1
0.302784863580224 0.288125273644774 1 1
0.34032172654048 0.320951646618681 1 1
-0.000135146621706921 0.00224934037597051 1 1
0.100608520194994 0.0911833236992819 1 1
0.222072885213658 0.211888267363484 1 1
0.1467630481889 0.137985121337435 1 1
0.135791257140733 0.133885703643695 1 1
0.00827049354682589 0.0049732621705008 1 1
0.214521465463446 0.202211451981593 1 1
0.377223784893181 0.361003523944899 1 1
0.17431666692182 0.16892014025624 1 1
0.183531917223512 0.175290037723088 1 1
0.179017276265049 0.170130154631242 1 1
0.331242232116789 0.313981047224208 1 1
0.262449514645694 0.251208961961094 1 1
0.0720521750538461 0.0656103592577025 1 1
0.0310379852832299 0.0294256517629461 1 1
0.309079929503773 0.294128506100778 1 1
0.271833585923649 0.25710731852228 1 1
-0.0273651668832801 -0.0246355262820587 1 1
0.237421505765738 0.227737640047641 1 1
0.00899665380418967 0.00531785392047496 1 1
0.53409696234926 0.509012154568122 0 0
0.44211399838288 0.417497405412873 1 1
0.268777616839962 0.257377993692032 1 1
0.411326802037441 0.3909794948147 1 1
0.206015224612419 0.198952242481865 1 1
0.0146384003279581 0.00769784101523929 1 1
0.191253001890896 0.189715486472699 1 1
-0.212082310733917 -0.203744642171831 0 0
0.235943999554616 0.230368281535944 1 1
-0.0187398019743086 -0.0147276575216645 1 1
0.352626293886656 0.334976922065559 1 1
0.159872565197143 0.151167952710013 1 1
0.27631697622226 0.261334464381208 1 1
0.228060482724205 0.21925190557295 1 1
0.19119509622818 0.180984482582877 1 1
0.156541767994476 0.147996525207045 1 1
0.215409569850891 0.199018626646744 1 1
0.173109523497008 0.168711698465947 1 1
0.101364680478549 0.100576214585946 1 1
0.205233975912107 0.201087843149925 1 1
0.0339105783610715 0.0334578800570273 1 1
0.308840898849456 0.297962040274875 1 1
0.126200066716222 0.119608609963379 1 1
0.225423203441464 0.214664845978068 1 1
0.513407145302344 0.483616483724789 1 1
0.0228679009227225 0.0252151701145958 1 1
0.300122186822344 0.284406260245232 1 1
0.0485511238794127 0.0447937342164047 1 1
0.199549138653799 0.191275756361133 1 1
0.334829377770836 0.317451247183512 1 1
0.413446833101956 0.394894306965159 1 1
0.248467592943804 0.241347179139692 1 1
0.220317552566748 0.21195823742711 1 1
0.03202061873956 0.02818836450174 1 1
0.321516755679897 0.303983434906673 1 1
-0.068009661442039 -0.0611768963639491 1 1
0.0321694835928169 0.027339524744939 1 1
0.254321279540652 0.238320305399378 1 1
0.171643657375914 0.166834323694734 1 1
0.181055299634487 0.177573475255922 1 1
0.0706258275890425 0.0773119977055271 1 1
0.189631546646004 0.174824082976893 1 1
0.219247100742579 0.206793177817934 1 1
0.460005528482279 0.438857594932821 1 1
0.398034809849141 0.372450018595405 1 1
0.10238419612847 0.100426790959919 1 1
0.00466829434787712 0.000691225838122402 1 1
-0.0595768663340357 -0.0542713516608311 1 1
0.0856015801278888 0.0805189681884135 1 1
0.0198467427882318 0.0174632947684466 1 1
0.0317608385297773 0.0306410171730688 1 1
0.419828223393228 0.396657032537231 1 1
0.450031412074792 0.420794568576544 1 1
0.0440504582724533 0.0363372077379931 1 1
0.203896104247588 0.193012803518759 1 1
0.18780497523 0.181837395416993 1 1
0.158526115041344 0.147214046462126 1 1
0.0383370661383889 0.0350795787891761 1 1
0.255111136080924 0.240443643813697 1 1
0.162939465869382 0.157347051154439 1 1
0.166253375653281 0.16082129791262 1 1
0.0970456626394945 0.0945380135850448 1 1
0.0502855343372735 0.0475945871122404 1 1
0.35836666586298 0.34054454242454 1 1
0.19710745287662 0.185804004800298 1 1
0.386414611326449 0.369704866229167 1 1
0.0722298607464731 0.0644659823746613 1 1
0.08424007024173 0.0787729453981152 1 1
-0.171425699813652 -0.164575816850533 0 0
-0.13134082354037 -0.123371238933376 0 0
0.136050522972111 0.129786202655154 1 1
0.226666814065571 0.219889336435456 1 1
0.208291992215353 0.19742180965014 1 1
0.118823968168486 0.111729075696649 1 1
0.0755036516862477 0.0700771322745081 1 1
0.272365133326994 0.252818134773996 1 1
0.524056733705097 0.500965991781616 0 0
0.14902812358908 0.141122323824523 1 1
-0.1368640068092 -0.125248077933211 1 1
0.277762486581422 0.261446588247074 1 1
0.080208957091704 0.076450274426958 1 1
0.195803877286588 0.1879259221075 1 1
0.234734008235449 0.226205431899798 1 1
0.207115097672387 0.198687968944269 1 1
0.147527052293447 0.149684004980348 1 1
0.247543353065748 0.234787501511887 1 1
0.393766690139752 0.374672096982529 1 1
0.0762032620469079 0.0706517220816705 1 1
0.19622332380415 0.18375822202613 1 1
0.304582467607184 0.288834268393687 1 1
0.366403884128129 0.352562626563486 1 1
0.313488263290358 0.298210637620839 1 1
0.402066858808286 0.384965879902967 1 1
0.303578241954286 0.294335199993707 1 1
0.292140619707342 0.280749085551071 1 1
-0.0894358399265344 -0.085095820036199 0 0
0.491568365477766 0.47095847962595 1 1
0.269662285402961 0.257920566441938 1 1
-0.0756277205882519 -0.0761688733492878 0 0
0.449551863821242 0.426067058853327 1 1
0.0759827070642273 0.0665458438528576 1 1
0.358560394264174 0.341062486930924 1 1
-0.0113087299136988 -0.00995585755009092 1 1
0.351612440707465 0.328820881149541 1 1
-0.134138065019722 -0.131672052573316 0 0
0.147822120259118 0.143467941691349 1 1
0.250280790196259 0.239193176960803 1 1
0.321062811771089 0.309859686340654 1 1
0.245841788105778 0.230180054657698 1 1
0.325100376704203 0.311483380841536 1 1
0.342029286662104 0.327780334081717 1 1
0.228429974334688 0.21576906697133 1 1
0.467116904964147 0.439161786694036 1 1
0.299876906776322 0.287753672585773 1 1
0.311043356860414 0.292663575874728 1 1
0.30306661543854 0.291072084019338 1 1
0.189902416154561 0.179897333315479 1 1
0.039540615683939 0.0360601540927315 1 1
0.275357982338725 0.265298525328493 1 1
-0.255673611669976 -0.242744088134401 0 0
0.080642517809012 0.078649893734233 1 1
0.452046306766497 0.430203013077805 1 1
0.0227402504104262 0.0229183547446529 1 1
0.228792941761027 0.219160905136122 1 1
0.0582717970615634 0.0505438287409035 1 1
0.214478467341527 0.197989956157394 1 1
0.273690869028497 0.256812301516487 1 1
0.0316803573362128 0.0289737531245969 1 1
0.189181858187926 0.181012836974308 1 1
0.31681427271869 0.30082312046125 1 1
0.322110842348827 0.306370470857464 1 1
0.334722046590898 0.325678450657908 1 1
0.309033669578861 0.297828096364129 1 1
0.517356001925622 0.493312639888943 0 0
0.150742558697635 0.144654766682447 1 1
0.14508033553637 0.142621357298254 1 1
-0.100875839709311 -0.099262721565441 1 1
0.779455327506099 0.75295986775982 0 0
0.420789778294818 0.397454251699501 1 1
0.317827035556041 0.301958031342065 1 1
0.0288401850898994 0.0293415620312115 1 1
0.355390163793531 0.337136727202913 1 1
0.170465570263838 0.164665675540911 1 1
0.237556937966464 0.226223608045845 1 1
-0.127410499593398 -0.124541211249814 1 0
0.120337804235162 0.106575174973448 1 1
0.462694102883948 0.431278826824884 1 1
0.256562058288988 0.243192333573484 1 1
0.178485741258242 0.169935663410277 1 1
0.104659727053294 0.0979842248753187 1 1
0.278153500537165 0.263977679020745 1 1
0.194603743318849 0.192288499433422 1 1
-0.021880706143287 -0.0222678797497045 1 1
0.277140167283176 0.264993160720568 1 1
0.174911845117783 0.170302038867942 1 1
0.24177859649634 0.232360498375466 1 1
0.0960033455418481 0.0962443014849653 1 1
0.209494131599899 0.195681669498994 1 1
0.397624398716213 0.379929442595845 1 1
0.153169814219914 0.149639875965185 1 1
0.0805135889362593 0.076034137689575 1 1
0.0782908856895218 0.0726906104722755 1 1
0.344276472943736 0.327674881454633 1 1
0.145950216232151 0.137337092878413 1 1
0.287269755580366 0.277038585508038 1 1
0.0674944027225384 0.0588158591145191 1 1
0.114016123147684 0.111864706210536 1 1
0.318009682745132 0.310394352679714 1 1
0.0406782629520216 0.0376111914090955 1 1
0.0687900166762565 0.0664573714407154 1 1
0.0915036055822664 0.0851093927022545 1 1
0.275828586340206 0.2638695740539 1 1
0.281343975823668 0.267077403347791 1 1
0.198659746827577 0.195289270569137 1 1
0.214608234040428 0.204166232999744 1 1
0.419814129646558 0.405487824506635 1 1
0.113152629532719 0.105775827558141 1 1
0.254899576840685 0.2393743584017 1 1
0.244729445250154 0.231526987549329 1 1
0.39602366696426 0.382146096204794 1 1
-0.0975188231219621 -0.094512269104027 1 1
0.0984186069883347 0.0945000638306695 1 1
-0.170564264705274 -0.166383694812734 1 1
0.205830532146478 0.195751068812088 1 1
0.0140549192403081 0.013271062378991 1 1
0.106619165401901 0.100937216479781 1 1
0.62205811792637 0.595665470793816 0 0
0.247487730981344 0.229058859894052 1 1
0.500251060180519 0.481286690134939 0 0
0.456027834178782 0.428731373010276 1 1
0.400061112979302 0.380972510524191 1 1
0.195762071436041 0.180819601275399 1 1
0.165412542070638 0.154278664863554 1 1
0.302417495429417 0.295057877686084 1 1
0.341811963708813 0.326009068373215 1 1
0.196831468966899 0.185329490138375 1 1
0.213318321244319 0.204039733825049 1 1
0.0774897549633372 0.0768863855409394 1 1
0.249346734799742 0.238032522120204 1 1
0.231879085722389 0.222794714253536 1 1
0.325249409483594 0.312259623335096 1 1
0.0392250992996477 0.0394288699785423 1 1
0.154536107613927 0.144083475751503 1 1
0.164385741456062 0.16768359302876 1 1
-0.00414705988150688 -0.00247415060984693 1 1
0.236142094696761 0.228198220277903 1 1
0.2145004456786 0.202353519207857 1 1
0.252884775890525 0.242709838790015 1 1
0.413923757093948 0.39210169933881 1 1
0.119053995537255 0.11671203289543 1 1
0.182470144505495 0.176030099811786 1 1
0.0460415254127199 0.043453731281045 1 1
0.342340150053837 0.331920576710741 1 1
0.330911727506203 0.313799799344156 1 1
0.390112946740144 0.375349153496329 1 1
0.290563016739798 0.281524362213285 1 1
0.298679099469138 0.288737178796394 1 1
-0.018582516778803 -0.015152563019077 1 1
0.292658500416067 0.276873332212656 1 1
-0.0456632069253271 -0.0390880741685607 1 1
0.179840200225554 0.175285543119189 1 1
0.290419708537602 0.274896863793513 1 1
0.230819858965538 0.218756616057788 1 1
0.543941991559157 0.521212240435073 0 0
-0.0570252735149842 -0.0561469026643665 1 1
0.239823347910471 0.229029567595254 1 1
0.228709908819251 0.217451082947286 1 1
0.261283787636008 0.249978472416702 1 1
0.150495171838851 0.146924964959283 1 1
0.0688551035097266 0.0676639414090972 1 1
0.0757989336049297 0.0795076751895797 1 1
0.0910265744233691 0.0835044851571646 1 1
0.36012438124985 0.34453651970638 1 1
0.334757217976087 0.317879985804238 1 1
0.256822270752664 0.242910092255467 1 1
0.131056518637726 0.121362776861464 1 1
0.102099190830417 0.0985168772461821 1 1
0.158465962434203 0.15138018234473 1 1
0.117734611135534 0.114193690961341 1 1
0.110587427198478 0.0993233707659514 1 1
0.269112918334466 0.252951481907399 1 1
-0.0103474950839793 -0.0141715123777983 1 1
0.0728661830503788 0.0668083794048658 1 1
0.221502002648625 0.210133540840246 1 1
0.449377336059314 0.428077370922162 1 1
-0.0614702213229799 -0.0608541355159857 1 1
0.392970603891042 0.381626804435221 1 1
0.074788685756059 0.0691530050425084 1 1
0.479506486452831 0.449914546446163 0 1
0.349734498066393 0.331571706290448 1 1
-0.183020104273764 -0.172706923891023 0 0
0.298524859907287 0.28239090022336 1 1
0.404541726359798 0.37990894238658 1 1
0.301210656652138 0.288637994008908 1 1
0.151051137412681 0.147521375572693 1 1
0.164250442185446 0.152439921963424 1 1
0.369789262307836 0.348060062128422 1 1
0.23794428237709 0.227609911485723 1 1
0.30845724072988 0.297956246475852 1 1
0.0392213772407261 0.030084897295742 1 1
0.248749677668889 0.242824862148902 1 1
0.134143340290855 0.121902520965302 1 1
-0.0246635252619177 -0.0169857521171975 1 1
0.283412399409017 0.277894784673661 1 1
0.377609754644744 0.359849694486485 1 1
-0.14818552326192 -0.134659340517329 1 1
0.588512250442925 0.562579506009854 0 0
0.25839593961613 0.245203243575976 1 1
0.193467675591103 0.186556802548108 1 1
0.168320218121897 0.157348720530737 1 1
0.0501504468399646 0.0399263494377731 1 1
0.0944633334663247 0.0946353711659667 1 1
-0.145017269738658 -0.138741898507245 0 0
0.135532794286094 0.129086183463674 1 1
0.284750561943307 0.26987389795716 1 1
-0.0170489030702211 -0.0179928285631753 1 1
0.253732490185573 0.239889839487621 1 1
0.118596152312745 0.111873510607851 1 1
0.122953268695444 0.121954855367207 1 1
0.0829631930537428 0.0802218321608519 1 1
0.241251318189889 0.239637270895278 1 1
-0.0165072946353549 -0.0121695595374137 1 1
0.255056439315685 0.240377111155853 1 1
0.0609151005417021 0.0581565255754871 1 1
0.0737015527070089 0.0690295688412852 1 1
0.131206674666016 0.126491872050611 1 1
-0.241926115901896 -0.231078874116082 0 0
0.472526352360664 0.449666605142349 0 0
0.0932161005993016 0.0908008088276822 1 1
0.110974116174663 0.106011717137428 1 1
0.289992579002021 0.278841573327702 1 1
0.0528027196595096 0.0529234371613979 1 1
0.203423570162028 0.195939883739048 1 1
0.129666882551255 0.11796524069957 1 1
0.256376184245998 0.246570179417397 1 1
0.174602902565544 0.163207440126364 1 1
0.122326050147438 0.119079443784219 1 1
0.386979875333413 0.364856347070229 1 1
0.292331298218955 0.279342656380473 1 1
0.0247895180546105 0.0218614056303923 1 1
0.11567164254433 0.106940692896673 1 1
0.114599200448119 0.113469043494233 1 1
-0.0420973994258004 -0.0423473330247432 1 1
-0.174015816288695 -0.175735077666237 0 0
0.336188137697111 0.326714518771216 1 1
-0.0765260735732536 -0.0728094560597456 1 1
-0.00164799216668489 -0.0052443961810469 1 1
0.200253448331504 0.187560820840988 1 1
0.11663711895941 0.113486127484469 1 1
0.133111751117975 0.12801257002154 1 1
0.0254102370739885 0.0254137846043324 1 1
0.187714024338148 0.18514477342147 1 1
0.19783430211694 0.193516397089472 1 1
0.227508468575263 0.21954920061864 1 1
0.281629407493315 0.261651350412373 1 1
0.28570475839827 0.266040685381083 1 1
0.353009781843188 0.330958715205254 1 1
0.161292690889663 0.152339176393845 1 1
-0.112634796853723 -0.108052708480165 0 0
0.212513500341114 0.200766520202966 1 1
0.344561705251396 0.331715995163992 1 1
0.0827410647018711 0.0792879971102835 1 1
0.134884296891398 0.130370514534241 1 1
-0.0801569478421815 -0.0772293717975185 1 1
0.211505816662809 0.205695099915104 1 1
0.282440273382883 0.265241368575744 1 1
0.329949016542081 0.318123631369151 1 1
0.224780051685195 0.214753494637274 1 1
0.0719480858735213 0.0661620998598813 1 1
0.184680996285697 0.185282801847218 1 1
0.0769562115309222 0.0687329317300073 1 1
0.223106907942147 0.213661870792047 1 1
0.158432488089062 0.157257520061042 1 1
0.285525369702145 0.27288457766796 1 1
0.274127998220056 0.255328861208505 1 1
0.256715930614638 0.245975483649791 1 1
0.28282509428605 0.2689429639948 1 1
0.362860862237041 0.346672218971476 1 1
-0.0358551972743718 -0.0349612854774137 1 1
0.169223399854449 0.160496108444495 1 1
0.0647553366006521 0.0597095151992767 1 1
0.128299088146568 0.120159708148717 1 1
0.47277157327345 0.441771193611475 1 1
0.289551912482296 0.277679306501577 1 1
0.257287726317588 0.247673970027779 1 1
0.220871746932767 0.213464821513839 1 1
0.349144513617972 0.323863824781614 1 1
0.381988493776245 0.367174720726302 1 1
0.102292770373818 0.10096262819903 1 1
0.175630190986662 0.169044739276431 1 1
0.205082736602232 0.199007508402697 1 1
0.169468828627807 0.164756550466921 1 1
0.2398754312665 0.232030003615664 1 1
0.278077901417887 0.271313395472764 1 1
0.227827203029814 0.220068912207414 1 1
0.142139204406495 0.131906190723458 1 1
0.699559530413306 0.673192477363615 0 0
0.412352394814665 0.393675808203473 1 1
0.278140041433175 0.265350573262152 1 1
0.0953970706845186 0.0902209004914049 1 1
0.199168305113139 0.191992040846524 1 1
0.169255558394035 0.160578559152484 1 1
0.190629902425348 0.182244187797183 1 1
0.0782414412744011 0.0744353413142835 1 1
0.17904654287778 0.173857095052499 1 1
0.162093580982978 0.156522593131997 1 1
-0.0149286260984209 -0.0125807944790357 1 1
0.165743663027988 0.161022561134513 1 1
0.403523549820317 0.382505934211766 1 1
0.122611025639092 0.115478594372115 1 1
0.173777761385073 0.165720525555266 1 1
0.0974841777685655 0.085399340205663 1 1
0.183542394140457 0.168273223320207 1 1
0.197315932408128 0.185864980106569 1 1
0.254181262564792 0.241301259981939 1 1
0.169304375542193 0.154535006195706 1 1
0.358444660834716 0.343593776099495 1 1
-0.00192258793323236 -0.00589075513824221 1 1
0.500186344642588 0.474265412242009 1 1
-0.0242407758460801 -0.0215544713626072 1 1
0.199316299236212 0.186813009439227 1 1
0.204206512773646 0.196044795516638 1 1
0.323852204695517 0.311634577428424 1 1
0.0650696028397017 0.0638250562897102 1 1
0.189878751448628 0.183405402541707 1 1
0.403443017907122 0.382957318545984 1 1
0.0649037350739111 0.0647551582081817 1 1
-0.0484418699035708 -0.0491743526481089 1 1
0.155933736182168 0.149768291052387 1 1
0.432160286698392 0.412004625594034 1 1
0.0689866040810486 0.0767022885607632 1 1
-0.0653859600598221 -0.0626125637125083 1 1
0.116175370209713 0.112350421100748 1 1
0.167616455681535 0.152309951073701 1 1
0.223281646410604 0.213815736566955 1 1
0.0247934991347429 0.0300139814553023 1 1
0.488057416047157 0.470715067537805 1 1
0.0862954576375274 0.0876145631821738 1 1
0.0513392320368947 0.0446218084591909 1 1
0.0619049185549599 0.0622377854402757 1 1
0.104599629559435 0.0987368122091302 1 1
0.345845630700074 0.330613602392796 1 1
0.411293114509583 0.386264863249394 1 1
0.416394231711164 0.398381618870889 1 1
-0.0327439424773833 -0.0282890400835957 1 1
-0.0157941303983203 -0.0122016035843274 1 1
-0.0792536439943379 -0.079324636934711 0 0
-0.0639548598148786 -0.0567046422196542 1 1
0.0447604000138473 0.045938475313725 1 1
0.14388955783814 0.137365404047718 1 1
0.228166515883567 0.220485748612178 1 1
0.382320306313891 0.367137969132785 1 1
0.240831226079296 0.229187648172288 1 1
0.510502262485515 0.486794133366328 0 0
-0.0816369947663817 -0.0844981201767443 0 0
0.48580172796376 0.460268041773327 1 1
0.128347483461118 0.119483118605168 1 1
0.284984858644518 0.266026860588743 1 1
0.303624411492178 0.288084213802903 1 1
0.059409754144146 0.0539980175954529 1 1
0.374376170028526 0.351933925433289 1 1
0.277211491616844 0.260730737119004 1 1
0.617159639903725 0.585896517741742 0 0
0.08543960903412 0.0806386440569575 1 1
0.0334952755557438 0.0333596141468669 1 1
0.105970194180613 0.0946783204828288 1 1
-0.0120821235834896 -0.0127371207944372 1 1
0.242414629980946 0.227955667224484 1 1
0.471876502872464 0.442442506094483 1 1
0.165717882195468 0.158676988906536 1 1
0.308795283045458 0.290127284088922 1 1
0.0837782945358518 0.0786233526715823 1 1
0.302893994656641 0.291818304192152 1 1
0.281850363776967 0.272579875234968 1 1
0.341851463103417 0.322676184539453 1 1
-0.195043542045808 -0.179184059658773 0 0
0.443673243972496 0.418280260494171 1 1
0.189038625351845 0.1824407401046 1 1
0.174187843988853 0.168117245093041 1 1
0.151272814894684 0.145051344276312 1 1
0.345391212085879 0.327925562393872 1 1
0.31695556355168 0.305887471124367 1 1
0.176288812283943 0.163954883431574 1 1
0.385256575068144 0.368358965948087 1 1
0.521175780712525 0.491629306751336 0 0
0.337123335016667 0.324680847769332 1 1
0.00349417387178922 0.0114866142177449 1 1
0.203169902854013 0.190348271587068 1 1
0.253103162980304 0.239719668499946 1 1
0.0690266991609773 0.0664371379494684 1 1
0.136538642932884 0.128223265791083 1 1
0.233368719310096 0.225245529850724 1 1
0.380290082321465 0.353687020802782 1 1
0.319243006765953 0.298439960285791 1 1
0.370461004574359 0.348904364676989 1 1
0.285468272800016 0.272721335746544 1 1
0.0661449688693509 0.0672631219134972 1 1
0.497439464567931 0.47889889231572 1 1
0.370306666093355 0.350451343190137 1 1
0.384718120400173 0.367295302518606 1 1
-0.0290765672561661 -0.0269911518134888 1 1
0.132572039236177 0.130366743249198 1 1
0.212237919207766 0.205370740209132 1 1
0.584065950387291 0.551851438192602 0 0
0.217019352792398 0.209954335544084 1 1
0.035011529583456 0.0374249926530743 1 1
0.171455348008838 0.164629117289896 1 1
0.198926683138022 0.195020272333099 1 1
0.099010965478624 0.0888011387914022 1 1
0.182645981175437 0.18114061668811 1 1
0.280190421893076 0.265964185097065 1 1
0.212230962834952 0.201862025875983 1 1
0.332007551854756 0.317599081386044 1 1
0.0934689544201084 0.0863868015912151 1 1
-0.0224643672420958 -0.0232018987251324 1 1
0.0503576887611912 0.0525778157053428 1 1
0.119582878518662 0.106979579056756 1 1
0.183976817399271 0.171864455056361 1 1
0.457538401616905 0.439477142871038 1 1
0.261298044849504 0.248699098098167 1 1
0.150092342198344 0.141640874151638 1 1
0.204811326884896 0.195367231561495 1 1
0.12182424884941 0.114588951608019 1 1
0.195749735526188 0.189335871520845 1 1
0.200080408581466 0.19516169341599 1 1
0.268831686464861 0.246779310799212 1 1
0.131956197291881 0.122092199647091 1 1
0.399323139170272 0.376818888213045 1 1
0.368371202324262 0.348814764045682 1 1
0.296332815138957 0.276141322658587 1 1
0.340418644269548 0.321309825416672 1 1
0.295966496743391 0.279498990858091 1 1
-0.0339750844056695 -0.035635175840125 1 1
0.337589750152132 0.324324031022781 1 1
0.225834429161826 0.216256647089266 1 1
0.345206568929812 0.334818373302376 1 1
0.353750765951943 0.333856283870316 1 1
-0.159526780535465 -0.151358605457316 0 0
0.313472898606363 0.300908944763672 1 1
0.145985894964827 0.142184944945572 1 1
0.218763700767642 0.208450358594012 1 1
0.227991574670279 0.213916542719703 1 1
0.472092049263248 0.444968292628382 1 1
0.195806969836316 0.18774396764372 1 1
0.177172546039397 0.17033695102931 1 1
0.242040975024491 0.227862266583188 1 1
0.360911037593577 0.341799043595275 1 1
0.52647123156211 0.49587539914044 1 1
0.0608858464342839 0.0617774993984031 1 1
0.251020583968291 0.24279694830101 1 1
0.169775469046468 0.163669556908307 1 1
0.122404049778006 0.118070333400852 1 1
0.0171801325345528 0.0125154653301872 1 1
0.158575207427169 0.150474373527576 1 1
0.0780414997990743 0.0742239971343019 1 1
0.203246862649801 0.197105122881012 1 1
0.100718418793081 0.101737311476807 1 1
0.246611750167439 0.240284102526754 1 1
0.303525327807145 0.288663036048579 1 1
0.0868875659446128 0.0832554088365891 1 1
0.293536633250034 0.267780569191736 1 1
0.288212750678909 0.274326096041694 1 1
-0.108451534841208 -0.112938966774295 0 0
0.0823132248274294 0.0836283054960343 1 1
0.562380611612166 0.538400947278313 0 0
0.169413383336375 0.16496729006033 1 1
0.349809131410234 0.335744670787002 1 1
0.331659376461867 0.312367268999173 1 1
0.165525621053544 0.153953005026677 1 1
0.357347587727414 0.337721966246788 1 1
0.0839755805136257 0.0797041335234414 1 1
0.13884004556484 0.140761743603564 1 1
0.253734023841533 0.238697787407994 1 1
0.234321111520985 0.227340987959306 1 1
0.000889883083265444 -0.00630036538523385 1 1
0.328822728749935 0.311595525938478 1 1
0.0762535306189917 0.0697447572040225 1 1
0.0386121372417914 0.0378779072409606 1 1
0.221521741979386 0.210738312018817 1 1
0.189466099873579 0.181213731929134 1 1
0.116991531262931 0.112373293962837 1 1
0.143467389646041 0.13732518774378 1 1
0.0643799009746455 0.06193572378162 1 1
0.370604547177484 0.354056799411303 1 1
0.0974102274445736 0.0953735829950572 1 1
-0.0150969640576524 -0.00813291875015853 1 1
0.173557438824405 0.17181110986075 1 1
0.218155662915206 0.202626047124768 1 1
0.220282924887595 0.212638071443526 1 1
0.29996895075441 0.283599313173426 1 1
-0.0656657767356321 -0.0663412348981446 1 0
-0.0662347097976229 -0.0632225794676299 1 1
0.530622406936125 0.509004644444099 1 1
0.144600093709886 0.139090621529987 1 1
0.0639059341391791 0.0621697617770885 1 1
0.184228551378501 0.174145516789421 1 1
0.304174466192656 0.290109523671088 1 1
0.310419388906546 0.299273832576434 1 1
0.365338194834798 0.344624521789906 1 1
0.348961695346222 0.33263410732202 1 1
0.3755945255697 0.352480799302909 1 1
0.375308766866374 0.351576967943074 1 1
0.0626482410198089 0.0699031020586748 1 1
0.0825722893011554 0.0758251683292353 1 1
0.463798421209939 0.437729919620696 1 1
0.12217426291554 0.115037521754555 1 1
0.40427729632868 0.378162618937308 1 1
0.0646998020222747 0.0624759801774074 1 1
0.00790327022297342 0.0124213798194689 1 1
0.341315373317709 0.326386125254018 1 1
0.171161398977556 0.159611043588864 1 1
0.207497911518638 0.195995703473523 1 1
0.184846858866037 0.178473549489411 1 1
0.154249214859134 0.14608922530234 1 1
-0.0524490591415152 -0.0494397512672864 1 1
0.147550406865853 0.137032058799355 1 1
0.295762641337181 0.285811562682144 1 1
0.339882706579249 0.32494374045499 1 1
-0.0446997648336387 -0.0473677547662363 1 1
0.232067594793241 0.218885070676506 1 1
0.340033409429456 0.322104255747411 1 1
0.624679600094927 0.595767417354459 0 0
0.156669569081494 0.152262026282835 1 1
0.292740045078435 0.281040731866693 1 1
-0.0955201179803911 -0.0921377950701402 0 0
0.122676022385545 0.114366728609268 1 1
0.28448671764656 0.265508884411503 1 1
0.18654550414412 0.176905762527441 1 1
0.163442087110249 0.15111945614374 1 1
0.351630492735587 0.332478904938449 1 1
0.266940108517165 0.253358108099523 1 1
0.314014954895173 0.299151677414807 1 1
0.294735982660248 0.281076716924757 1 1
0.456165975271904 0.431880224038836 1 1
-0.00399785786632669 -0.00945239070690995 1 1
0.0108752300822121 0.00940660313107019 1 1
0.323220145757144 0.307387254307458 1 1
0.0806067711976394 0.0711031332834608 1 1
0.103970760443453 0.0993043160322873 1 1
0.203298784223861 0.193725044700553 1 1
0.144302302553012 0.141271858500693 1 1
0.0951604818091484 0.0870204042047397 1 1
0.281800060545431 0.270676317777118 1 1
0.169149386343377 0.162508555756861 1 1
0.376118338649079 0.358853125226836 1 1
-0.017003832473823 -0.0198301341289924 1 1
0.0799235805232283 0.068561278175235 1 1
0.209135210544934 0.197478927638816 1 1
0.242937366606 0.233254709987133 1 1
0.21402112292686 0.203480335698727 1 1
-0.0892957378448485 -0.0878132095966537 1 1
0.223148489390131 0.212581528965445 1 1
0.273734930283181 0.262085233222149 1 1
0.134247417311707 0.12206324749234 1 1
0.139064998390105 0.136682609296342 1 1
0.0857644830209108 0.0775305958766383 1 1
0.229630142530906 0.217573231388222 1 1
0.00583192680331013 0.00788574714910371 1 1
-0.0434271209828526 -0.0443858948461963 1 1
0.136406710706391 0.127490720871779 1 1
0.296937758310117 0.27825662919843 1 1
0.1988947418098 0.188987629255038 1 1
0.316206986392771 0.304078942606832 1 1
0.255521008026431 0.247365594787462 1 1
0.375779389701493 0.357134568313535 1 1
0.119225526032812 0.109155232144196 1 1
0.054457791694593 0.0496497380624899 1 1
0.326557353023728 0.307747136438191 1 1
0.165922374088713 0.157539379005629 1 1
0.108717450147067 0.0982249611507368 1 1
0.396791795577267 0.377371324712719 1 1
0.0190495531659309 0.0201002613265747 1 1
0.157225057341028 0.14955289841121 1 1
0.242663164001199 0.230698087497934 1 1
0.248023231539442 0.232808267034095 1 1
0.16533756662778 0.156542605683433 1 1
0.194122537417512 0.18587637471987 1 1
0.368523597263635 0.351098121258146 1 1
0.266611633428921 0.249878650264279 1 1
0.350151099407481 0.334875150300237 1 1
0.281632474948032 0.269206937914138 1 1
0.243813888352732 0.228948019994101 1 1
0.254538631791323 0.246240753311528 1 1
0.220360619304946 0.205246743351166 1 1
0.203247950058859 0.195783234851127 1 1
0.266172235301723 0.250268546975224 1 1
0.18923281561218 0.179347368648935 1 1
0.0167589819088969 0.0135342118793796 1 1
0.279304484153346 0.270873303700639 1 1
0.101469088894359 0.0938124327158075 1 1
0.174334881624092 0.171554508558989 1 1
0.0342217768759496 0.0277764575426603 1 1
0.158813500566238 0.151355710657232 1 1
0.0275375474882739 0.0248627915298711 1 1
0.046060017698756 0.0438279768586943 1 1
0.247232278480338 0.23408005285551 1 1
0.170260163610785 0.158410146952412 1 1
0.163291257735815 0.15548785861921 1 1
0.320214385680098 0.304166503600335 1 1
0.290398584033903 0.283293992065652 1 1
0.143356419668092 0.134415348547752 1 1
0.286637996476875 0.271232572860333 1 1
0.282707219268058 0.271829572654262 1 1
0.365721106520339 0.350666747301327 1 1
0.310727641991116 0.295756407748891 1 1
0.301268841653058 0.288603244750204 1 1
0.132522110896871 0.118701404949044 1 1
-0.0402197601748352 -0.0405265489533077 1 1
0.143367547989937 0.137840079153559 1 1
0.088125669354018 0.081975060557568 1 1
0.208672257943949 0.200657210857304 1 1
0.163147875016983 0.151162481370989 1 1
0.00553519337909233 0.00672134660304396 1 1
-0.0127525229316957 -0.00887935553147311 1 1
0.0144484848087565 0.0126023784445613 1 1
0.063513152664088 0.0602801397823346 1 1
0.212436009705327 0.200901313743147 1 1
0.201641925969853 0.190138082345475 1 1
0.150368927466456 0.145304042379988 1 1
0.138403245749926 0.127660013516936 1 1
-0.0274260356002239 -0.0247381902286428 1 1
0.249063882375923 0.243460901711089 1 1
0.00704076919462718 0.00430581718419797 1 1
0.137153012314569 0.132970569497697 1 1
0.0247168194193716 0.0202543130250091 1 1
0.18769201291657 0.184342220773056 1 1
0.0780661782675451 0.0755251824147243 1 1
-0.120331849581351 -0.114925686108397 0 0
0.445146779088813 0.426202976602401 1 1
0.439657226666105 0.417162182711115 1 1
0.400753504418118 0.375076983839919 1 1
0.296636886674169 0.283564946373403 1 1
0.207257667989696 0.20042746939133 1 1
-0.0208320801166276 -0.0221522424470877 1 1
0.0904759064003113 0.0863205220645294 1 1
0.241751074306381 0.224646343629094 1 1
0.0102296289979055 0.00708422353108457 1 1
0.112908012502368 0.105226303010142 1 1
0.198383017528687 0.194654099074534 1 1
0.763218162062718 0.730442851418129 0 0
0.0555980150456242 0.0537653591814896 1 1
0.00141869973832466 0.00771878610209334 1 1
0.407704386265884 0.390593006658411 1 1
0.119772518150045 0.115237481353628 1 1
0.683612886890182 0.649113984482512 0 0
-0.0238064372241345 -0.0263186404926343 1 0
0.21277000640601 0.205218225412221 1 1
0.0284421915943587 0.0239534968589481 1 1
-0.178414691059762 -0.166060470290086 0 0
0.280395037802803 0.270678895013511 1 1
0.0214920456696532 0.0209495711623864 1 1
0.15137275554544 0.148394626870035 1 1
0.152700793836371 0.148846412415688 1 1
0.274540326921478 0.266493421426698 1 1
0.353057852500307 0.3329468651286 1 1
0.305566203181677 0.285772199797875 1 1
-0.115128159237999 -0.111870928830449 1 1
0.289654370403562 0.273789793825665 1 1
0.219772944136891 0.221163693765503 1 1
0.232408736911468 0.221288197095398 1 1
0.163116630981499 0.152772524814589 1 1
0.0580890839998158 0.056948945819742 1 1
0.103985818774747 0.10035296127633 1 1
-0.107464789094444 -0.105482690405365 0 0
0.341867321232362 0.324375256939828 1 1
0.134899618048512 0.130860120510886 1 1
0.250877178836221 0.237338374011222 1 1
0.275807419580687 0.26480484089041 1 1
0.19088041333868 0.184806895734564 1 1
0.220204554039627 0.211928263975668 1 1
0.0246431017978983 0.0254118096468372 1 1
-0.0407192909772785 -0.0343752891723552 1 1
-0.0592785916066883 -0.0536030903228327 1 0
0.247655131289931 0.228679983036033 1 1
-0.0837534167998079 -0.0785177146677397 1 1
0.13929863221421 0.132975135412106 1 1
0.272889034938248 0.270911242723423 1 1
0.306515284082112 0.289398270538035 1 1
0.263350886080084 0.250307661114203 1 1
0.0806192623272254 0.0799970929567861 1 1
0.202228559436823 0.189272645221346 1 1
0.166650962955754 0.162966924419543 1 1
-0.135789183175484 -0.13160528832623 0 0
0.0078295199209888 0.0042523587779468 1 1
0.302387641835264 0.28835129062073 1 1
0.302080493448328 0.283244501522227 1 1
0.195236139715648 0.190322126568638 1 1
0.374681910441376 0.349651371228657 1 1
0.0766864603378054 0.0691153388616986 1 1
0.0336506669917519 0.0279235513073288 1 1
0.272124676792983 0.255416426474139 1 1
0.26335920207118 0.252114270541612 1 1
0.683557970705702 0.648925308209208 0 0
-0.0392801629179975 -0.0343874220352391 1 1
0.160547317832394 0.149777529171359 1 1
0.114622203692403 0.102757160104125 1 1
0.0487458939766163 0.047492543096368 1 1
0.176437244450963 0.168398781616032 1 1
0.279247323976445 0.274610730713644 1 1
0.107671485799474 0.100847794425868 1 1
-0.164153135037688 -0.157974301448862 1 1
0.489589073891564 0.467349070946933 0 1
0.365957985538996 0.349892382839197 1 1
0.097210176581876 0.0867753618027395 1 1
0.151480565383942 0.139847495270355 1 1
0.279581019632282 0.264349956210562 1 1
-0.0419505239430065 -0.0427199403889461 1 1
0.119436664520776 0.113964707090156 1 1
0.316263127832924 0.298581020533501 1 1
0.021913424931417 0.015428481928133 1 1
0.466108749909584 0.448385036799903 1 1
0.240741182746764 0.229276332219002 1 1
0.272970115701012 0.264341111474228 1 1
0.353361338743869 0.335318011245147 1 1
0.236693521240768 0.23580782977494 1 1
0.252839918103795 0.242748846430608 1 1
0.18038464612383 0.175504224176862 1 1
-0.117967254966162 -0.10744841945037 1 1
0.294286686273073 0.272170582652181 1 1
0.441116861211969 0.420716084081826 1 1
0.427297761182459 0.410221736501563 1 1
0.174425313845313 0.16268122695928 1 1
0.0592278621210345 0.0575534016514927 1 1
0.30632783096463 0.294861778450012 1 1
0.209759728735646 0.205704961607662 1 1
0.111702605651986 0.101346796921578 1 1
0.349997186367071 0.325945783152469 1 1
0.201084014791837 0.180036489940707 1 1
0.28499913484299 0.267707341084422 1 1
0.278244532867729 0.266001180241841 1 1
0.162300471428284 0.156074238496013 1 1
0.264065122819665 0.250093524117902 1 1
0.377500498281321 0.361633094014222 1 1
0.215392756282955 0.20204416803247 1 1
-0.0982970274679502 -0.0929570671328401 0 0
0.400804465974146 0.384786057575471 1 1
0.241493121081814 0.229532266451151 1 1
0.0317227061032221 0.0323163377151855 1 1
0.0470422499867575 0.0431325718113635 1 1
0.31028714136841 0.2963145109905 1 1
0.0306933964361235 0.0288742858753844 1 1
-0.00160674249665675 -0.0055445581190578 1 1
0.156359417811576 0.149302520914859 1 1
0.138209412921464 0.131382296991443 1 1
-0.131562808688714 -0.116394977176477 1 1
0.187448963139949 0.183817911400523 1 1
0.155004326917278 0.145738198782946 1 1
0.106934985593256 0.0968344702800345 1 1
0.446999486031239 0.425618444828369 1 1
0.191727695290333 0.187697754399907 1 1
0.238478899710943 0.230451645859873 1 1
0.195041668730776 0.181366782871238 1 1
0.154335759153587 0.150570615591208 1 1
0.308261306059678 0.293911023029826 1 1
0.0703393701328247 0.0630148117827232 1 1
0.174037050071037 0.160971908836494 1 1
0.16020303685847 0.154106602393266 1 1
0.197287967137782 0.182551954459146 1 1
-0.0520103447281783 -0.0471406545087875 1 1
0.240496608122881 0.225288350117267 1 1
0.143539844272664 0.140967057494227 1 1
0.441488665196331 0.419900614632142 1 1
0.100995890071093 0.0939310102513711 1 1
0.202496689741858 0.194288398638833 1 1
0.169724345085957 0.164712124528916 1 1
0.113185797510238 0.108289063707889 1 1
0.311876999666685 0.296476104747579 1 1
0.0347410008979107 0.029353786589972 1 1
0.249397739454243 0.240787898611621 1 1
0.470218880663045 0.443484456497232 1 1
0.213330689470552 0.200693747236195 1 1
0.166658624555276 0.153793357601394 1 1
-0.0395090646673358 -0.0370580309098956 1 1
0.243253236908567 0.234060800498537 1 1
0.0494056806913757 0.0468017439344586 1 1
0.389283641466812 0.373593620968283 1 1
0.209185730999803 0.198016051223762 1 1
0.0867564609963684 0.0863346416494065 1 1
0.316975490625755 0.3137063793098 1 1
0.144199399803827 0.138556304052862 1 1
0.352580958771472 0.334189885269441 1 1
0.100519756436297 0.0948577128750804 1 1
0.0410016872563254 0.0381888019382716 1 1
0.605686308447871 0.579371571005934 0 0
0.0333903056856625 0.034970425685145 1 1
0.35495506697484 0.339504177049271 1 1
0.254605291184854 0.240063084720727 1 1
0.20963470494849 0.200501502900548 1 1
0.179149152801743 0.169732265310024 1 1
0.202969595297789 0.197836443454013 1 1
0.201926366411546 0.191762541785225 1 1
0.113684672281974 0.109056044580212 1 1
0.116379276835105 0.116966088672182 1 1
0.292260765645174 0.279351317267497 1 1
-0.285783292741351 -0.2738313524849 0 0
0.176412618442681 0.166934992945584 1 1
0.207633657440406 0.194301380722397 1 1
0.139012109730437 0.12966098547823 1 1
0.377470232618943 0.35433243629056 1 1
0.1284543926626 0.122552831698836 1 1
0.303541765727762 0.286465214386737 1 1
0.0739924966283005 0.0669488190312109 1 1
0.370536781861348 0.357447832379635 1 1
0.161478102019549 0.156542927307333 1 1
0.142459207941057 0.132125456750048 1 1
0.227206528563552 0.216714251852949 1 1
0.186986043371132 0.181208709052064 1 1
0.0191912379599508 0.0164952734463358 1 1
0.246328562361734 0.232696313353061 1 1
-0.0232217694441149 -0.0206179703097019 1 1
0.158856357802303 0.15222422452841 1 1
0.288107297045991 0.275435695492927 1 1
0.190867517525342 0.185275722473972 1 1
0.285424923758125 0.272056646458149 1 1
0.158257967038574 0.14907949172286 1 1
0.179292832147166 0.16754302437702 1 1
-0.0370181107051273 -0.0426822443677177 1 1
0.174627515212553 0.167235289203693 1 1
0.231107740978053 0.2259348333199 1 1
0.0374640932841266 0.036233639563699 1 1
0.262026892388887 0.244036664568213 1 1
0.220049014458507 0.206157655022911 1 1
0.0172895220755214 0.0142293751674248 1 1
0.0117058481602437 0.0167250378325094 1 1
0.283827452097377 0.277836265834684 1 1
0.240219814492397 0.226651580299348 1 1
0.173420963987297 0.166837835066911 1 1
-0.0440094811176253 -0.0353817564370785 1 1
0.295665476896292 0.289267643583274 1 1
0.187508056837347 0.175650232224052 1 1
0.435455374984024 0.418883199895669 1 1
0.25450948930954 0.237628915181157 1 1
0.363241657800674 0.348781674109344 1 1
0.168137941665249 0.161448621311627 1 1
0.190858689985935 0.184723676110497 1 1
-0.0996880206167473 -0.0911231141521575 0 0
0.117647408807833 0.108884464150321 1 1
0.0415870584966138 0.0377853559925904 1 1
0.218646736678127 0.205784033562548 1 1
0.320833146612822 0.306438012627255 1 1
0.401434437860156 0.382916130480091 1 1
0.332404207434099 0.315032255107701 1 1
0.278318658558157 0.269290102869021 1 1
0.203886366935806 0.190502323378283 1 1
-0.187111789144446 -0.174838960422588 0 0
0.263314464880792 0.251393422439227 1 1
0.157085183128118 0.146763161870682 1 1
0.422357090308985 0.398246624496172 1 1
0.112437721591611 0.102647927486522 1 1
0.176140331269988 0.167499934963456 1 1
0.110270289737627 0.103017154838169 1 1
0.108946388774018 0.109746182358599 1 1
0.202404026659857 0.191459588861994 1 1
0.146435599502341 0.131281369699137 1 1
0.240532564543749 0.22515426107572 1 1
0.147826784721084 0.138018045926098 1 1
0.211258084885343 0.203883788796956 1 1
0.164486671772008 0.157174661114205 1 1
0.43875432512936 0.421927742529355 1 1
-0.0310419890137318 -0.0274128705391441 1 1
0.112521594759321 0.106899683564908 1 1
0.241330810876756 0.230558844679865 1 1
0.0787043475756768 0.0786533428022699 1 1
0.402600400695925 0.380593787911945 1 1
0.111064738653151 0.106151469638686 1 1
0.245739075811631 0.234031651698401 1 1
0.302729575732525 0.295270447118103 1 1
0.0678806668034106 0.0698473700186837 1 1
0.151761685258222 0.14351778540125 1 1
0.300749228197194 0.290451238081034 1 1
0.1914980388034 0.176757039476155 1 1
0.259912524136474 0.246653770980523 1 1
0.342471948270299 0.317134617551631 1 1
0.262257623929266 0.253643108760261 1 1
0.230902697803093 0.220617399419094 1 1
-0.0283980842738266 -0.0318692913886887 1 1
0.181841862016377 0.174891511777936 1 1
0.474977505424701 0.449743347788153 1 1
0.113534240429136 0.111469273638094 1 1
0.2183575787534 0.204418326021714 1 1
0.333944573545386 0.319694611354883 1 1
0.133578908345104 0.130334349096703 1 1
-0.14319678474441 -0.14458913592663 1 1
0.239717422213076 0.23186688425393 1 1
0.155154258138822 0.148524318533609 1 1
0.105714646262077 0.0913981853731742 1 1
-0.0796291012363741 -0.0760868949821479 1 1
0.256145606987509 0.244996601124181 1 1
0.0296478943162575 0.0338094066661449 1 1
0.195547064235157 0.190213265787707 1 1
0.252954699495639 0.24302086003119 1 1
0.182032310439614 0.174518566440806 1 1
0.220906179702013 0.212913999723146 1 1
0.213803932154027 0.203625880832041 1 1
0.315798819685662 0.301550887374487 1 1
0.309875377610934 0.291556053968325 1 1
0.266011780092792 0.24516526102881 1 1
0.193128474324029 0.187127278302346 1 1
0.475622242132448 0.455943004160691 1 1
0.0642051415050707 0.0673246854910743 1 1
0.186341014028553 0.179546226931624 1 1
0.310589276169366 0.292622968039192 1 1
0.595886353054053 0.5637132645684 0 0
0.186705204377292 0.187527237969095 1 1
0.200461323271843 0.193162406471635 1 1
-0.12284232903595 -0.109923673102562 0 0
0.00884614728740557 0.00934563478131094 1 1
0.20254549911873 0.19061634673882 1 1
0.241026044492188 0.230473863615624 1 1
0.0266747230712209 0.0231644002662695 1 1
0.284097129769418 0.269400937012647 1 1
0.525272042259798 0.494967341977096 0 0
0.134155600717865 0.122059168219514 1 1
0.352970970578453 0.335939389383005 1 1
0.131468670053791 0.11903927869663 1 1
0.242003008299043 0.229415180335877 1 1
0.313934681397682 0.297912610640045 1 1
0.230946111438687 0.223852978686031 1 1
0.318017076499399 0.300500539753622 1 1
-0.00563142121292252 -0.00698629420966633 1 1
0.329131662901376 0.316308301118799 1 1
0.134804751554119 0.13277775007412 1 1
0.206179313177111 0.192820734311155 1 1
0.252537844130804 0.242910280871543 1 1
0.2869039956944 0.274477021288651 1 1
0.292314059479652 0.277691289817854 1 1
-0.0321642877956723 -0.0324363277074655 1 1
0.315419909973689 0.308263137993929 1 1
0.336461360832623 0.318976348758863 1 1
0.318555526520677 0.30703913289535 1 1
0.114424659554842 0.111541722409728 1 1
0.282161901688905 0.265721510932789 1 1
0.297769586384211 0.289600322560966 1 1
0.216034412825588 0.204640067049484 1 1
0.0686950897496468 0.0688552144303085 1 1
0.381573287237939 0.367558688380984 1 1
0.314497699496396 0.291773356995347 1 1
0.242007689489863 0.233439703032984 1 1
0.258853423720748 0.256843878261155 1 1
-0.00538512345544512 -0.00166946694907857 1 1
0.104763841228076 0.10130824128445 1 1
0.105278746326926 0.102924863144473 1 1
0.177973275403317 0.171625501483209 1 1
-0.0843054014372858 -0.0889765680371879 0 0
0.524144038370805 0.496399890809766 0 1
0.0255572053178387 0.0279186285880619 1 1
0.0680511125750007 0.0693768954371497 1 1
0.18658909764412 0.17884947025961 1 1
0.299311513865408 0.285000243720367 1 1
0.186376356036431 0.182046670608518 1 1
0.322325084221908 0.3095530854424 1 1
0.0154360733637004 0.0179866025768501 1 1
0.0775833410936048 0.0759678382176822 1 1
0.0802085209413437 0.0748333925677681 1 1
0.675070208451747 0.644393171312532 0 0
0.523572928013431 0.499209319884605 0 0
0.414895650656793 0.392530800965448 1 1
0.139235283720744 0.13761612308245 1 1
0.0646088214846802 0.0621799794226112 1 1
0.291161159394452 0.27673088361933 1 1
0.309561103683029 0.304067775348216 1 1
0.193277819070689 0.183458434635777 1 1
0.509790334248896 0.488828842102858 1 1
0.16579254986023 0.160455767860199 1 1
0.141786519763758 0.13193001751629 1 1
0.352532113034258 0.334054843505407 1 1
0.176397074352941 0.15854797513008 1 1
0.223942940686367 0.216283492553524 1 1
0.128222980816317 0.121292519803653 1 1
0.213552815789204 0.207199689993979 1 1
0.18921595896329 0.177618465856311 1 1
0.388447530188766 0.372885480218892 1 1
0.0426891629460786 0.0367936080563938 1 1
0.298414742328782 0.281626082874069 1 1
-0.0599394514659692 -0.0569056862422396 1 1
0.0696140052242892 0.0677286462565841 1 1
0.220192167048214 0.207824726694627 1 1
0.132870694355715 0.129647838069028 1 1
0.0660032876301749 0.0645997528861287 1 1
0.278668146955506 0.269870693254333 1 1
0.270977798316083 0.257845706168033 1 1
0.194396110338693 0.185234128879489 1 1
0.105639586026644 0.0932958584371909 1 1
0.280331078515939 0.267323714047055 1 1
0.236221169897889 0.221047080998227 1 1
0.447706233577363 0.426428686137042 1 1
0.219084278427812 0.212352715650712 1 1
0.224614083527635 0.216767209384858 1 1
0.19789294641924 0.190246369009103 1 1
0.465329013881387 0.449239404150197 1 1
-0.1446026515136 -0.138119393899855 0 0
0.228527518768588 0.220430396960254 1 1
-0.0444027984596276 -0.0451301278784869 1 1
0.334621202225456 0.319741993461237 1 1
0.421294176925424 0.403807532428856 1 1
-0.118768671186381 -0.116284823649508 0 0
-0.048163354268215 -0.0446501268273516 1 1
0.654617645411869 0.625483676682126 0 0
0.407822452003343 0.384632664270435 1 1
0.165960833423188 0.162630816728993 1 1
0.390618418800393 0.368926167557075 1 1
0.156769410646415 0.152783225631721 1 1
0.262686951867433 0.256359731786834 1 1
-0.242440643020741 -0.236643553747521 0 0
0.532485894793447 0.509161631466793 0 1
0.226576774021155 0.215234498784697 1 1
0.283146115124434 0.267181158160787 1 1
0.395820072065708 0.381645377826528 1 1
-0.0442494195004695 -0.0456032238578069 1 0
0.438585853495652 0.416620172319229 1 1
0.18241294804 0.176966606218908 1 1
0.332485620596663 0.316729766606391 1 1
0.279995482306291 0.26789414752238 1 1
0.282017273227146 0.271060100308047 1 1
0.262416781341989 0.250775506373288 1 1
0.155982287360157 0.151964549456444 1 1
0.264894333975726 0.251808545384988 1 1
0.0544314178740015 0.054181868394576 1 1
0.0930035672104303 0.0870135078060532 1 1
0.203163474688209 0.191190706062647 1 1
-0.0530155096101978 -0.0532797784920301 1 1
0.54948022292081 0.522210535334348 1 1
0.406234444447875 0.395045840017627 1 1
0.330312124558225 0.313501033065479 1 1
-0.0705880773988886 -0.0708079223912325 1 1
0.289502675145567 0.281353310835326 1 1
0.196526780022202 0.192977149150522 1 1
0.246173067243741 0.233336677124155 1 1
0.449480494688014 0.43340403731583 1 1
0.083732012995499 0.0804184714145591 1 1
0.234033654358429 0.221722746970655 1 1
0.245283534936256 0.240917123776506 1 1
0.341828778095869 0.319662888258772 1 1
0.265957882854576 0.250003256629788 1 1
0.397308139019757 0.372450044916903 1 1
0.207299848368534 0.192759718367962 1 1
0.272417247987572 0.257148327146447 1 1
0.147605455236761 0.136688809236305 1 1
0.4577130376157 0.43506799746231 1 1
0.157201801628883 0.149091681929393 1 1
0.242754282038558 0.232279437489128 1 1
0.15957871368016 0.152496516916085 1 1
0.289705200267942 0.274201065282941 1 1
0.107334226310756 0.101199005579849 1 1
0.213019519461355 0.203296720799491 1 1
0.106436614055387 0.107697613244024 1 1
0.0110009473950957 0.00477846242586339 1 1
0.130069953243068 0.129137940402439 1 1
0.346969495470989 0.327658469315695 1 1
0.0996722382194058 0.0943145272796199 1 1
0.265672175538439 0.250415759455634 1 1
0.239149804586542 0.229983138196488 1 1
0.108563468827974 0.106467566800187 1 1
0.108231561521512 0.100649637214417 1 1
0.0205643234864824 0.0253924661839719 1 1
0.261011114473413 0.250330696681289 1 1
0.502103508388451 0.470620423459639 1 1
0.192164736481445 0.180912384356338 1 1
0.035974575149143 0.0267255440758996 1 1
0.349981599933733 0.327321358683838 1 1
0.00889810459452416 0.00866796161275805 1 1
0.115319870230947 0.105612417430395 1 1
0.202881768634919 0.191182065916942 1 1
-0.00917401606722976 -0.00761671546750461 1 1
0.235044352616096 0.224944097053661 1 1
0.258758780512424 0.245709227769519 1 1
0.124907871327681 0.11610470453462 1 1
0.101643351879507 0.0967798742828615 1 1
0.00295360589265932 0.00535041228235343 1 1
0.259243164318186 0.242592290679875 1 1
0.20075676783025 0.189373969767922 1 1
0.120644404901567 0.121225316242825 1 1
-0.134007844345613 -0.126620343433071 0 0
0.236123868952743 0.230837850741167 1 1
0.155964850942712 0.146326626234111 1 1
0.369243195769807 0.354457488205789 1 1
0.276480351947984 0.261216750578472 1 1
-0.0205652732737491 -0.0240423860338092 1 1
0.0308404625815487 0.0270279006633254 1 1
0.359922529107201 0.348577484482326 1 1
0.151236408720519 0.142696269441144 1 1
-0.192767973107797 -0.181407742730973 0 0
0.252957955706507 0.245335758400244 1 1
0.132194596213111 0.124306815181458 1 1
-0.0995505556127078 -0.094523874825184 1 1
0.328604740111322 0.313242353096594 1 1
0.088159413683157 0.0852533071979334 1 1
0.291753196179399 0.269720361649882 1 1
0.276855754182815 0.262317327938897 1 1
0.20513745009482 0.205901159120281 1 1
0.161871928716325 0.149855985753961 1 1
0.28110856424423 0.263591389117479 1 1
0.114929011728692 0.109933370662242 1 1
0.0210358564077794 0.0202640464768381 1 1
0.174258554187046 0.162695185162505 1 1
0.254510777870121 0.24395806541254 1 1
0.244752026986903 0.229543194553636 1 1
0.266408777004333 0.257781742524684 1 1
0.252342087413994 0.23105342993529 1 1
0.00803641985546628 0.00829121222607543 1 1
0.187441926232898 0.16923457262952 1 1
0.0746391847997265 0.0732115307520092 1 1
0.1990422565394 0.188685052217225 1 1
0.176826195727785 0.167409230437389 1 1
0.000539448386454776 0.00227347324335128 1 1
0.217646094760845 0.206194213666166 1 1
0.226918599027908 0.214278501277017 1 1
0.104183916770993 0.101642134795758 1 1
0.511496271422833 0.488581373507661 1 1
0.168464555619146 0.156386188332338 1 1
0.22259405757364 0.213276985560711 1 1
0.000705709928845745 0.00217256940160322 1 1
0.348189582453342 0.328846721251388 1 1
0.542861901862376 0.513591499291245 1 1
0.343111224396062 0.323430131807244 1 1
0.0116723508246195 0.00255173857723281 1 1
-0.0494255228579848 -0.0435412419370913 1 1
0.154092468722091 0.145296552143383 1 1
0.135865645558519 0.131711802081827 1 1
0.42362720315002 0.402313508742495 1 1
0.297332133567087 0.285570796820588 1 1
0.0844536977088574 0.0823598916121788 1 1
0.137886469287188 0.1320981951118 1 1
0.0454393456071443 0.0379320416225224 1 1
0.301420857172236 0.288266900520504 1 1
0.0584432646867283 0.0587167704341833 1 1
0.398107685857943 0.375664974447025 1 1
0.386103303304732 0.362367731446882 1 1
0.39590679676489 0.37894390480106 1 1
-0.0157149954803888 -0.0133645023166263 1 1
0.251418471785093 0.24153366933501 1 1
0.135824501265286 0.122577757082606 1 1
0.27458913155255 0.255328037390363 1 1
0.550907380916063 0.519140166656736 0 0
0.332293882800934 0.318532589223666 1 1
0.426786883554923 0.409326574864548 1 1
0.578766717652038 0.553991699244656 0 0
0.414020096830496 0.397943888306662 1 1
-0.0359241548235786 -0.0387187253079105 1 1
0.140571145593759 0.131942278693438 1 1
-0.152620228994548 -0.140544173871284 1 1
0.452686460028416 0.434391780917899 0 1
0.101670807054025 0.091387040960367 1 1
-0.114783808824355 -0.107116046534132 1 1
0.398618962322555 0.383216956199702 1 1
0.361974541284197 0.350242449712195 1 1
0.179681170258004 0.170380537018438 1 1
0.203631605618448 0.197045256981542 1 1
0.188740625109434 0.176042847537547 1 1
0.226732209363405 0.217123372768365 1 1
0.226613357533876 0.211234766483156 1 1
0.199590993099007 0.183193645338352 1 1
0.109190002179339 0.110598888718637 1 1
0.205049405169032 0.190464534082823 1 1
0.0227790825633361 0.0138686394626306 1 1
0.161847013336668 0.155558487196334 1 1
0.310614495785902 0.293927689976373 1 1
0.029899528604626 0.0324568779982179 1 1
0.109641086988732 0.102532509803227 1 1
0.48214099004686 0.458026597616289 0 0
0.0908256421510703 0.0911257793869796 1 1
0.114123843872404 0.101490756990106 1 1
0.040445345888935 0.0390830853407494 1 1
-0.0186085407904239 -0.0218594159183405 1 1
0.32143902308639 0.299078499971443 1 1
-0.0416978446705473 -0.0390712637113048 1 1
0.0912948751985761 0.095800756029247 1 1
0.317878384968388 0.299171961616296 1 1
0.147555727409429 0.139145308555755 1 1
0.113283642770028 0.105840197237427 1 1
0.329716402287769 0.31484489827985 1 1
0.232634717572269 0.22318239609311 1 1
0.087875297940777 0.0835424366876869 1 1
0.212376838339173 0.202596281693859 1 1
0.411054138917058 0.38547329202688 1 1
0.304989029445146 0.290936696483787 1 1
0.240682737252637 0.233238266860227 1 1
0.291129521862472 0.282933021611796 1 1
0.568721819523809 0.537940709834188 0 0
0.338247207020944 0.321638403992287 1 1
-0.0597601456681424 -0.0508530793050848 0 0
0.365242432755321 0.350300427774876 1 1
0.0219275177319419 0.0171732400691687 1 1
0.0288238515832782 0.030966609824032 1 1
0.0588453343357696 0.056343645035816 1 1
0.220895521358133 0.211477015219912 1 1
0.247479542190324 0.234512072598316 1 1
0.55790653367546 0.527447250562577 0 0
0.0034860491574973 0.00487168031980946 1 1
0.303718550155181 0.284730823431017 1 1
0.280814372539885 0.267887461350013 1 1
0.290655468855974 0.275655248659973 1 1
0.19932796511594 0.183987200545891 1 1
0.386450974422961 0.364307941264186 1 1
0.360348070013321 0.344755455210597 1 1
0.275490324654641 0.267935149643572 1 1
0.181010841979256 0.169493999025902 1 1
0.0590348729384943 0.0540184386883871 1 1
0.229902646438743 0.218532873089407 1 1
0.0418507906148097 0.0432688061235799 1 1
0.202531044553608 0.196330778182292 1 1
0.23940535219171 0.23181420231505 1 1
0.212455350456908 0.200881388893795 1 1
0.169345071441442 0.166976531164965 1 1
0.0997372316188444 0.0934900228712262 1 1
-0.0847934381490125 -0.0804206327402519 0 0
0.216157973690382 0.208326886994967 1 1
0.416955948365912 0.400217701737816 1 1
-0.0639741619894978 -0.0690847086435516 1 1
0.050913415125015 0.0566742119271115 1 1
0.0914094365613334 0.0841455791582298 1 1
0.168561262509119 0.164910240740178 1 1
0.304563142585348 0.285598139533904 1 1
0.139647669074934 0.13642780138446 1 1
0.10354831093431 0.103331110893208 1 1
0.123001034004653 0.116987378883815 1 1
0.118506938585204 0.112336672803561 1 1
0.191768275788532 0.181373040146413 1 1
0.100026882863249 0.100293200070811 1 1
0.188368330790084 0.178459994824796 1 1
0.0462357961583999 0.047439533731337 1 1
-0.0625824519863316 -0.0516385319279203 1 1
0.402195167520178 0.381727944969714 1 1
0.334664572841891 0.315122426146667 1 1
-0.0439804853851353 -0.0414369514553911 0 0
0.32005375328531 0.3058578930227 1 1
0.475050287034193 0.457145855068013 1 1
0.234078020397089 0.226720283886491 1 1
0.148170279079533 0.139553397223434 1 1
0.0310698926441419 0.032155873429386 1 1
0.163882351851565 0.158660229586057 1 1
0.108110556095189 0.106945171530252 1 1
0.400169971078378 0.378199533747446 1 1
0.0977260406377138 0.0892459026295895 1 1
-0.254906208785187 -0.238692635417141 0 0
0.0886214567927704 0.0876258226924883 1 1
0.558765153651172 0.529761055629795 1 1
-0.133235259074761 -0.122829297001566 1 1
0.176667483843848 0.17026456441108 1 1
0.202914813813854 0.194083024304674 1 1
0.316279702168513 0.300330757798974 1 1
-0.00282039696696769 -0.00462918446424593 1 1
0.356235709737039 0.343318167190242 1 1
0.308300992488716 0.297626632498526 1 1
-0.0215421782329671 -0.0241768448189221 1 1
-0.012019792137002 -0.00894319357579988 1 1
0.0728717774727887 0.06528836507682 1 1
-0.135023205225716 -0.127428037646755 0 0
0.30055592032668 0.285695429369312 1 1
0.0111707619523684 0.0118894214614283 1 1
0.213004310232858 0.211123527043969 1 1
-0.0205017122907964 -0.0201357407665979 1 1
0.115243138788852 0.101934323288288 1 1
0.280976577303773 0.262387984635179 1 1
0.159101210042319 0.149388878210101 1 1
0.121012733329558 0.105680765272918 1 1
0.433156044055582 0.409164303124337 1 1
-0.0243460791866394 -0.0209851483310448 1 1
0.0811833966321473 0.0787100422426587 1 1
0.253197617960432 0.24366511961694 1 1
0.244341575106268 0.230877975740207 1 1
0.00103814097294295 -8.15881579260105e-05 1 1
0.217177260779159 0.20925146284619 1 1
0.390721086378757 0.374459702864692 1 1
0.449470042265747 0.420330903644944 1 1
0.419263567446377 0.400910526709712 1 1
0.320351639401865 0.305407175770033 1 1
0.31567179820782 0.300989874725801 1 1
-0.138533275245629 -0.13088152377511 0 0
0.506114149450389 0.469854930309451 1 1
0.502046952305804 0.476276654493186 1 1
0.129904591266707 0.123656340995916 1 1
0.263908588690441 0.248266661320251 1 1
0.112502946562985 0.108596882513109 1 1
0.065335247646271 0.0569751590811109 1 1
0.330007381444975 0.312130611230646 1 1
0.0977405578134865 0.0925731041544735 1 1
0.266378038925264 0.255689486173252 1 1
0.38471275323346 0.374863664563029 1 1
0.125755423776203 0.123119812449134 1 1
0.329074350118554 0.311351087668439 1 1
0.030053317845169 0.0283518701301238 1 1
0.0844254354636137 0.082230500258869 1 1
0.100596161492635 0.093415859449228 1 1
-0.0944226104887648 -0.0893895449167417 0 0
0.113012634131756 0.10728340669005 1 1
-0.0689774401203156 -0.0711647535561309 1 1
0.326800455129977 0.304101053227091 1 1
0.10484922462189 0.106846235319712 1 1
0.317174028274643 0.298325754993063 1 1
0.0466695079830167 0.039839512081947 1 1
-0.195303770614935 -0.184495541100102 0 0
0.0552256457242991 0.0543347799275673 1 1
-0.0462508365239958 -0.046871201129554 1 1
0.28163743530234 0.268283453436646 1 1
0.477497464588797 0.45630852524847 1 1
0.244654724215698 0.22806060764918 1 1
-0.181649577760834 -0.170121846191222 1 0
0.0906718454366844 0.0867691859860858 1 1
-0.0033664271099768 -0.000109498097555628 1 1
0.0644364619680055 0.060267152011733 1 1
0.338027586201112 0.319637449965557 1 1
0.31370343070224 0.30191520428919 1 1
-0.0676376039807458 -0.0598759235269485 1 1
0.138071859398074 0.132274444906131 1 1
0.28015160134701 0.262424344388152 1 1
0.120787995553244 0.117927434139898 1 1
0.205964935114865 0.193897212431673 1 1
0.185426021359611 0.176088203350239 1 1
0.314980398548059 0.295326984874344 1 1
-0.0723697088192327 -0.0675688480367312 1 1
0.0800602049184957 0.0792763254164736 1 1
0.421733020334599 0.400117542187428 1 1
0.117593631525911 0.107854660681234 1 1
0.371739709304259 0.352157165048862 1 1
0.416005022099387 0.398126137997529 1 1
0.248984154277023 0.234412225437283 1 1
0.311096013907801 0.284726963405206 1 1
0.0331583653548231 0.0399081639484997 1 1
0.244239437546612 0.22875420908047 1 1
0.290730683226195 0.277492679337413 1 1
0.125139980810357 0.119200677000949 1 1
0.311193767801612 0.292551405644489 1 1
0.0745983987273221 0.0692866039358316 1 1
0.246738556373801 0.238260241876084 1 1
0.394796725935997 0.373221945358994 1 1
0.219510477297244 0.211646738987917 1 1
0.222379645904857 0.207232437223573 1 1
0.259685468685393 0.246681956388251 1 1
0.335732974224279 0.323249641690013 1 1
0.241807171618753 0.22948652287036 1 1
0.117906437982895 0.111151365144665 1 1
-0.0652658286601253 -0.0655878823973219 1 1
0.284104282669562 0.278462434308802 1 1
0.0579355568884724 0.0515987230246319 1 1
0.23273027479537 0.216357538719947 1 1
0.208916863307783 0.20375812278171 1 1
0.26540191904649 0.247153758218412 1 1
0.530976611950834 0.508247334031487 1 1
0.204828119425261 0.193462812887399 1 1
0.122205657246063 0.117949015750219 1 1
0.133185783141402 0.124633237182144 1 1
0.526510611910705 0.501419509323776 0 1
0.125776496948903 0.122363735106916 1 1
0.260888891957799 0.250565375629252 1 1
0.219124340646844 0.20332319036042 1 1
0.225194016184028 0.212900921013892 1 1
0.028367308425914 0.0283178453124437 1 1
0.125394030447346 0.11363005710029 1 1
0.251748857160601 0.242781286653159 1 1
0.482103839486771 0.45349167763484 1 1
0.0396221337835045 0.0331362561435335 1 1
0.204261027599192 0.194605982838141 1 1
0.125596462036441 0.121325628458901 1 1
0.400856943461142 0.379296705970847 1 1
0.0183927482023196 0.0165736258032649 1 1
-0.0148201457783853 -0.0145131880980191 1 1
0.190568583978866 0.183102714512215 1 1
0.0376754702346534 0.0293611283944928 1 1
0.140809227508731 0.134800499640087 1 1
0.175061893207401 0.166669417579025 1 1
0.544978286866251 0.518015896289996 1 1
0.19816874026772 0.186989231094652 1 1
0.162619524951862 0.150809632671211 1 1
0.241120192376858 0.235165150625423 1 1
0.0967399767016201 0.0929698996516263 1 1
-0.0824597410284368 -0.0733598711337537 0 0
0.0219945289175075 0.0258316138151569 1 1
0.260416582649495 0.248007441672216 1 1
0.293170396437527 0.278598023546089 1 1
0.156022378568762 0.14658342150841 1 1
0.473100651347448 0.453513828186749 0 0
0.153445420001438 0.145826865962514 1 1
0.425928147420691 0.407316043778989 1 1
0.0698050623831729 0.0661537000288781 1 1
0.110851498675638 0.106075978576646 1 1
0.549394163050602 0.534901020387293 0 0
0.39907056822041 0.374729147543609 1 1
0.393327338252161 0.369385490627775 1 1
0.351951141769568 0.33572604225797 1 1
0.287125533335108 0.273465466465687 1 1
0.204941910705439 0.198560532053175 1 1
0.111557929822223 0.111001832881892 1 1
0.0587325113678058 0.056403142659949 1 1
-0.166442786854607 -0.158462432867037 0 0
0.351358237133776 0.326831949698843 1 1
0.435010710226864 0.412337751854428 1 1
0.0758973426060505 0.0728248195327787 1 1
0.100046898706122 0.0945570052886669 1 1
0.0203869323012931 0.0150890357951776 1 1
0.21552152538224 0.209533211878014 1 1
0.118946258325126 0.112424452599305 1 1
0.312629419767577 0.302837500686786 1 1
0.396476649938724 0.380940511562647 1 1
0.257791874479166 0.243018115018124 1 1
-0.0175504075263186 -0.0176584709532204 1 1
-0.074642343212005 -0.069401333033604 1 1
0.325244368714335 0.311593896715253 1 1
0.0511615568816889 0.0493657637512278 1 1
0.132056090944343 0.127926042500297 1 1
0.17215827586403 0.163610341577501 1 1
0.206496213349794 0.199531427832907 1 1
0.435514220515332 0.414033875016034 1 1
0.0956604812222983 0.0955711503223304 1 1
0.383969600333659 0.369160636949252 1 1
-0.0767903200477848 -0.0683761473978249 1 1
0.124128125194184 0.118000446548025 1 1
0.0887113479212317 0.0791461675544371 1 1
-0.106055916888677 -0.0971997853737286 0 0
0.108427724704672 0.102069592401612 1 1
-0.0587425598113589 -0.0444931227716187 1 1
0.24423137230529 0.232306139567526 1 1
-0.0186216657033671 -0.0228496625286494 1 1
0.0958204700591024 0.0928500506551735 1 1
0.0308717678645478 0.0362209130508589 1 1
0.476045448363566 0.454588522610584 1 1
0.136116250538611 0.131230076360833 1 1
0.505025058002035 0.473728191552209 1 1
0.404185124766614 0.384389934595603 1 1
-0.154058729847645 -0.149272311248457 0 0
0.130325710634324 0.125531196909662 1 1
0.502836288068354 0.471423146930473 1 1
0.214745749511693 0.198365870876483 1 1
0.267208064886645 0.251340263454601 1 1
0.0144201384665165 0.0114086568125725 1 1
0.296917977204328 0.287965758714035 1 1
0.273604881324086 0.263267864236551 1 1
-0.0592547077763521 -0.0532459219576126 1 1
0.324318235550014 0.314487872593106 1 1
0.285736413177645 0.269976984360261 1 1
0.287628507091154 0.275210758355834 1 1
0.00664941935905937 0.00659782846472796 1 1
0.209569192993588 0.198520271879688 1 1
0.490420958284007 0.467446772144163 1 1
0.339555430440478 0.32443907183502 1 1
0.0489273231408209 0.047660657614356 1 1
-0.0754776095468575 -0.0724898988148245 1 0
0.25117357924006 0.238911916845455 1 1
0.220288022540442 0.207317817042486 1 1
0.334351652921694 0.316870461756095 1 1
-0.0783781888302445 -0.072099139722376 0 0
0.540561126769327 0.516100965238269 0 0
0.229763977978666 0.221638413902337 1 1
0.183589299156132 0.172022381329546 1 1
0.266653414902653 0.255415052616292 1 1
0.194159476784444 0.182218035073561 1 1
0.322687458405026 0.30781879840941 1 1
0.0266234013122532 0.0258588370135971 1 1
0.0977303134062789 0.0919867213732317 1 1
0.315857108329339 0.297114313827495 1 1
0.10198086285143 0.0948598885337104 1 1
0.2513151602236 0.239301294656823 1 1
0.193681189613359 0.186041934993404 1 1
-0.0974088918706685 -0.0915148879788042 1 1
0.242745275412447 0.229973635418452 1 1
0.169411729111525 0.163855031796933 1 1
0.238291852165486 0.229157986378108 1 1
0.0355561893092079 0.0402792138834028 1 1
-0.059697695961855 -0.0567910154841514 1 1
0.413410974167716 0.390729807467252 1 1
0.226256093296936 0.219344814373356 1 1
0.231045260453692 0.228623132454394 1 1
0.0869578080359239 0.0804834292974491 1 1
0.111197538695595 0.0989709613297813 1 1
0.317702209459764 0.296887662564922 1 1
0.333773766669883 0.32027447785846 1 1
0.121962799771113 0.123388054561913 1 1
0.491736160263541 0.462061352675656 1 1
0.212651351187798 0.205184985939664 1 1
0.308011297445434 0.299954699319647 1 1
0.326020469699522 0.314444417796739 1 1
0.178197485204164 0.168043270506816 1 1
0.127897997329668 0.122350530835269 1 1
0.020265348021121 0.0192316936151201 1 1
-0.00418855289932131 -0.0194789085904021 1 1
0.402429641354302 0.386153898796079 1 1
0.132951952640616 0.130706986270191 1 1
0.430732244701503 0.414423067834082 1 1
0.286806954988856 0.272148123693793 1 1
0.296200581910571 0.281623847808659 1 1
-0.0520580223495314 -0.0420601913925065 1 1
-0.0983022327615312 -0.0928985067424957 1 1
0.378218526392711 0.358434300372258 1 1
-0.0788929844754449 -0.0759377781060097 0 0
0.157239407124482 0.149982084262154 1 1
0.1470714241569 0.143481945825655 1 1
0.259329317446577 0.247717223663362 1 1
-0.102373288486095 -0.0994603567164987 1 1
0.224200504097487 0.207384639914814 1 1
0.260910355496313 0.246345251965974 1 1
-0.0359523958500859 -0.0357867401182891 1 1
0.187266501294647 0.179229861791154 1 1
0.373110683296677 0.353295706632358 1 1
0.282112474282367 0.269091767539194 1 1
0.164930627188392 0.157873786237715 1 1
0.191955606219405 0.180387029450463 1 1
-0.0551648883036424 -0.0592485726421716 1 1
0.23409736594959 0.238755039370281 1 1
0.172342192734649 0.16346265780542 1 1
-0.167381982993819 -0.160545995988712 0 0
0.336745887753147 0.326872196589776 1 1
0.117187592552783 0.112262221058828 1 1
0.0813252861446143 0.0794728154985292 1 1
0.27158973915523 0.252498969684182 1 1
0.0750541445436714 0.0699306490076029 1 1
-0.00778249263650732 -0.00808749291230873 1 1
0.153043549067684 0.145993896736209 1 1
0.558432985249243 0.530595198235087 0 0
0.382848492439729 0.367144188008813 1 1
0.273000251011242 0.262651726562433 1 1
0.111142241972598 0.101285689578761 1 1
0.410922992618709 0.398038270480332 1 1
0.191400955009265 0.182756312995807 1 1
-0.0772469746820642 -0.076420037873887 1 1
0.161704613403675 0.147977033300278 1 1
0.0534463956801028 0.0544425295822228 1 1
0.0216618080868447 0.0166939871436551 1 1
0.46651576763519 0.434847086297411 1 1
0.372784443369136 0.353006161933385 1 1
0.0686468962838165 0.0596424073774076 1 1
-0.0810988018499348 -0.0761873786394813 0 0
0.0847215787877551 0.0790564748232152 1 1
0.263546858264506 0.2469771768083 1 1
-0.0608867128865949 -0.0588404236527072 0 0
0.0975138984288616 0.0961445473529678 1 1
0.274346219344002 0.261655542502961 1 1
0.0662306466813761 0.0542707614467612 1 1
0.272784491495128 0.266863944921276 1 1
0.33616923036219 0.323231910041174 1 1
0.27787349466325 0.2645434182372 1 1
-0.00830888593958471 -0.0145640724078895 1 1
0.288076825815076 0.271173882522597 1 1
0.484481572806538 0.458319505332603 0 1
0.330073284125107 0.312766730939439 1 1
0.226157580300164 0.217474861502463 1 1
0.4304249597793 0.402240527091937 1 1
0.336698963446915 0.321510229991814 1 1
0.0940575637485449 0.0877737179814968 1 1
0.298323315839298 0.287338721543801 1 1
0.255259318849922 0.243108478292769 1 1
0.31909490484716 0.304517352532412 1 1
0.0691551066406586 0.0642607722205553 1 1
0.282997785201359 0.26917934220792 1 1
0.186419835585894 0.184989041744838 1 1
-0.0244926069185046 -0.0147969069591042 1 1
0.388545658547088 0.362018194489778 1 1
0.293498865702027 0.274359284400824 1 1
0.405532274097659 0.387352671358013 1 1
-0.0219205559228039 -0.0165027159921686 1 1
-0.367211113126493 -0.349068430310945 0 0
0.163717931124686 0.156905453723291 1 1
0.146041652869951 0.144135961570019 1 1
0.261829616545325 0.256500590298937 1 1
-0.0392738713292287 -0.0391333307912366 0 0
0.0880992234997473 0.0809125488336109 1 1
0.14720960490341 0.138077858458671 1 1
0.351493257236782 0.341006415668718 1 1
0.0940019433786161 0.0894237588777596 1 1
-0.103190652199073 -0.0968571040778335 0 0
0.269239078519667 0.254784859293898 1 1
0.18050136545126 0.171916150442473 1 1
0.349394447552318 0.326554329120702 1 1
0.10066806465842 0.0960712257193702 1 1
-0.0297908603177351 -0.0282716440361864 1 1
0.25373131684965 0.245023229445652 1 1
0.211287247856359 0.199054174483294 1 1
0.294732144969708 0.280098663708591 1 1
0.225850242365154 0.218794695831112 1 1
0.52190424459461 0.496806904524635 1 1
0.28139496335687 0.269128592374005 1 1
0.0151834065310973 0.0130404742639705 1 1
0.100964769033232 0.099315931463815 1 1
0.346518799997362 0.327324758282379 1 1
0.10832735591994 0.103758664380061 1 1
0.169277390020182 0.160648736963441 1 1
0.109093356433056 0.104745456289221 1 1
-0.180681425758634 -0.166528263108994 0 0
0.378647859452214 0.355504249924284 1 1
0.272804650258811 0.260059419997736 1 1
0.406718857783822 0.389854306668912 1 1
0.0794821886106613 0.0764317686237564 1 1
0.236214545823124 0.223794813823365 1 1
-0.113681102836383 -0.115521173806216 1 1
0.352268906560111 0.336251102871821 1 1
0.293282269693767 0.289062374851451 1 1
0.302704697596663 0.281587687951362 1 1
0.316479028817369 0.302254704255299 1 1
0.159186819637353 0.151256485392016 1 1
0.160595441194526 0.158268362910556 1 1
0.422909537197698 0.4024519142114 1 1
0.163282942831275 0.152512906826947 1 1
0.422589753811888 0.399271107463073 1 1
0.388401504248018 0.372576971521061 1 1
0.192772069772896 0.185681570579844 1 1
0.510075780894386 0.483503045297348 1 1
0.093928158551389 0.0898860063386391 1 1
0.157924836737565 0.148375813455854 1 1
0.0655686321233891 0.0581308359835319 1 1
0.098237459815686 0.0906857636188445 1 1
0.103478257210456 0.0969304293824181 1 1
0.275068005009918 0.262351854452499 1 1
0.129037352105918 0.125192318771233 1 1
0.224854159713904 0.215650662823302 1 1
0.28384972066992 0.270866054904246 1 1
0.128176264300704 0.125977178258077 1 1
0.523682794375479 0.484555204574192 1 1
0.325474029943598 0.307627888365759 1 1
0.26947804280042 0.256719487944851 1 1
0.199404526666151 0.193317489002587 1 1
0.116585418966703 0.105741946932178 1 1
0.515739746429337 0.487615357262599 1 1
-0.0494193078362936 -0.0496900699620156 1 1
0.258874048518677 0.245738947800967 1 1
0.0453017165733749 0.0427116275396352 1 1
0.120660325423042 0.121481167706091 1 1
0.306032073554508 0.292149549265294 1 1
0.391315066517205 0.374705866488231 1 1
0.25736687145082 0.238960032343741 1 1
0.350646540290282 0.337010991828056 1 1
0.161966736822265 0.152811643954771 1 1
0.283265112602677 0.272311859089759 1 1
0.254009826956955 0.240697152231012 1 1
0.320121613518826 0.30847191527086 1 1
0.101885132103988 0.0970106317453763 1 1
0.294012513933399 0.281649329976183 1 1
0.265547360558902 0.247340911890963 1 1
0.426805806525886 0.404912899428231 1 1
0.269708580854761 0.255082421654399 1 1
0.0831299553044909 0.080281688451136 1 1
0.297829621694371 0.279012872766994 1 1
0.332423405342233 0.320116689238836 1 1
0.189872310558572 0.181125994941243 1 1
0.326054311584679 0.312240302238706 1 1
0.317418899328268 0.301808699013412 1 1
0.239445210121136 0.227435978141342 1 1
0.166454727969992 0.160644918647616 1 1
0.182594379678978 0.169630769554254 1 1
0.466102952366274 0.445045463216865 1 1
-0.136626475170107 -0.134110066940788 0 0
0.138150561035798 0.127811329161768 1 1
0.42453994103198 0.405105480563211 1 1
0.312048846394961 0.29397613613711 1 1
0.556992462555547 0.528195923962306 1 1
0.0879540594242596 0.0868339152062043 1 1
0.233646971592537 0.213085741079805 1 1
0.0930653373623816 0.0892889695901955 1 1
0.500878334668043 0.471818977326031 1 1
0.32049139001726 0.306416747579496 1 1
-0.150938092415117 -0.136868471936942 0 0
0.401363557278184 0.384484337547892 1 1
-0.114317985374564 -0.107190095213747 1 1
0.39973981165732 0.381928751934657 1 1
0.0478527686572209 0.0415493420866234 1 1
0.471525993445076 0.44347162198428 1 1
0.162349778966848 0.15955486375103 1 1
0.0536807817425941 0.0475867902025425 1 1
0.20960574699039 0.195349209818855 1 1
0.0969101047306875 0.0929183578855424 1 1
0.0207337209501755 0.0211053844658487 1 1
0.27284643009245 0.261306531322841 1 1
0.106362265430868 0.106295046574 1 1
0.429118586493831 0.41142328731604 1 1
0.211953628201058 0.19880627657758 1 1
0.552569971227863 0.526193455083044 0 0
0.297219628598216 0.284433024940173 1 1
0.0131877983774999 0.00887617748830256 1 1
0.280466629507314 0.268237793270606 1 1
0.240499348308731 0.227152103473826 1 1
0.177030192908194 0.166326161191704 1 1
0.358661928167186 0.340166365979519 1 1
-0.0465208612144113 -0.0439136869574788 1 1
0.270982064545648 0.264247197047049 1 1
0.117123896438026 0.115991528956588 1 1
0.433645378806694 0.418937761494916 1 1
0.198643237505622 0.190349357865506 1 1
0.29540093433034 0.29059968056771 1 1
0.243719925437235 0.230522296541815 1 1
0.277997728471185 0.263024520680712 1 1
0.105578739717952 0.0999302723287818 1 1
0.243272350373609 0.234946703456169 1 1
0.284444798489615 0.273880049937997 1 1
0.372296801883498 0.355059790398729 1 1
0.414506550260868 0.387111978978729 1 1
0.128820987146882 0.119208334900348 1 1
0.195416456127894 0.187750028110537 1 1
0.52360307394162 0.501223559503484 0 0
0.36982425506445 0.351787446412274 1 1
0.0714152158383156 0.0668314281940969 1 1
0.457658049454781 0.436598974611007 1 1
0.212240429942266 0.198118229318271 1 1
0.363914465956989 0.344487171345603 1 1
0.411847199203612 0.389386871624047 1 1
0.0980019910665543 0.0969538030621143 1 1
0.319286241271068 0.296175848020975 1 1
0.108525453699617 0.110370123620569 1 1
-0.0229552567436856 -0.0218206105256412 1 1
-0.0215827187542755 -0.0239487910501318 1 1
0.204328342479835 0.191629448098397 1 1
0.184568099550245 0.172837025671786 1 1
0.0685362357052602 0.0619715503991338 1 1
0.214369509926144 0.205048435898876 1 1
0.470838386064327 0.451901086912834 1 1
0.385841978506736 0.369171789202359 1 1
-0.158381563562463 -0.155796765272299 0 0
0.155000046277924 0.140163030965182 1 1
0.176931403455918 0.168882433092073 1 1
0.0407516015871294 0.036484939181243 1 1
0.215976717131178 0.204514619551084 1 1
0.0853367846261689 0.0826653564158853 1 1
-0.0715951404258149 -0.0686275665650235 0 0
0.169261085493382 0.163460479115616 1 1
0.0746114277766482 0.0707224585717673 1 1
-0.0556049043729431 -0.0526182818514409 1 1
0.279702955662387 0.267834837262659 1 1
-0.026704160471823 -0.0243931131300581 1 1
0.294578134164125 0.283968264847131 1 1
0.335518056447824 0.318436149236233 1 1
-0.101857613243362 -0.0973112821225695 0 0
-0.00914490058559725 -0.00824919034970821 1 1
0.320845223657904 0.302705231813948 1 1
-0.0660301758062616 -0.0626345797109564 1 1
0.36059238295531 0.339003824120725 1 1
0.202726419849302 0.184857211115291 1 1
0.0692388468592799 0.0617176332573845 1 1
-0.139817456003899 -0.141400887070102 0 0
0.251925880733405 0.237411317863796 1 1
0.415967177314852 0.389248519328805 1 1
-0.0506796157159341 -0.0464161638388671 1 1
-0.074969931624078 -0.0718060110856853 1 1
0.121916701274868 0.115046199991363 1 1
0.222468399425673 0.220273924655721 1 1
0.162251779442862 0.144996700531405 1 1
0.243438880425559 0.226561155762682 1 1
0.423377290768546 0.401320144443358 1 1
0.292137635053358 0.278381989110361 1 1
0.370654537190893 0.356221641902388 1 1
0.269611033419654 0.263455486870602 1 1
0.193893976188932 0.190258296896284 1 1
0.259942588678784 0.253011161308841 1 1
0.385345360376655 0.363221941759947 1 1
0.0583339057441257 0.0600586049159422 1 1
0.121959147351576 0.113828908618504 1 1
0.192462031410662 0.181429274969513 1 1
0.256225820337758 0.245728000645762 1 1
0.260415791106197 0.250604498766603 1 1
0.24872453289873 0.238794536075174 1 1
-0.0111324060889582 -0.0126406097426327 1 1
0.316528592724069 0.300350175303845 1 1
0.0302958580945197 0.0307885531105485 1 1
0.281515712127287 0.269365156564907 1 1
0.27175796623996 0.257345331243201 1 1
0.232807943181952 0.221318173460177 1 1
0.439380541460299 0.40969644841968 1 1
0.170974623686869 0.163611351603573 1 1
0.17965146680918 0.165356215687684 1 1
0.167172432712621 0.158015981736751 1 1
0.61785135553745 0.582112154895884 0 0
0.155123590760355 0.142683530280013 1 1
0.0174818571104723 0.0175473453759544 1 1
-0.0601033563009453 -0.0570459270913747 1 1
0.100503655989005 0.0915447149641713 1 1
0.0801329169788966 0.0736629481616387 1 1
0.175533957741704 0.169417670144797 1 1
0.189138864748698 0.17412050401217 1 1
0.215611944977838 0.202982362608141 1 1
-0.100270614577747 -0.0912035236192966 1 1
0.310043943842822 0.295304586240182 1 1
0.100772533683595 0.0976768976397774 1 1
0.46415598403892 0.437689699065531 1 1
0.126498431845813 0.116035234464841 1 1
0.170305763788524 0.15601061469164 1 1
0.238603869801848 0.223399235022384 1 1
0.211493633793004 0.205131192027282 1 1
0.0184014017112084 0.0177352614251211 1 1
0.238788772009895 0.222022603720597 1 1
0.586554105545043 0.56143453596705 0 0
0.273316419757582 0.255371984771778 1 1
0.0088716538810824 -0.00265779094384511 1 1
0.26021401675403 0.251235364852566 1 1
0.227914608768354 0.223535650760808 1 1
0.0325697961234298 0.0320797090087852 1 1
0.0790525916566273 0.0719337423436102 1 1
0.181287447564449 0.17381321199359 1 1
-0.264799567287773 -0.256079956119618 0 0
0.196138767788203 0.186963163123425 1 1
0.0644595633863518 0.06640753823626 1 1
0.216742280049552 0.2077239026508 1 1
0.0453186057375464 0.0435390973025392 1 1
0.207025554130445 0.198441113457791 1 1
0.00529643933643816 0.000992254103143644 1 1
0.273441385972165 0.261101686307457 1 1
-0.00309269510120316 -0.0035061736172575 1 1
0.50632839034681 0.487026827997336 0 0
0.373642466494114 0.356899169802665 1 1
0.0753218876900899 0.0685228488757544 1 1
0.427255490652909 0.410260368457242 1 1
-0.13338759550507 -0.124532589709225 0 0
0.473464411140565 0.453287127163771 1 1
0.137854410681406 0.126176253488141 1 1
0.157731672159523 0.154490624014843 1 1
0.436975806486688 0.417273663702084 1 1
0.174435517270225 0.167764089637459 1 1
-0.125428804665333 -0.11860621635602 0 0
0.271213086998231 0.261822231907326 1 1
0.258700204412685 0.244550486014773 1 1
0.235699089027812 0.22560080141177 1 1
0.163070846291825 0.152322488039112 1 1
0.291012748459072 0.274784100916279 1 1
0.185008648018745 0.176949031386408 1 1
0.375442778827595 0.349912306229306 1 1
0.116248626621448 0.111589503032676 1 1
0.173413640070287 0.163285339128303 1 1
0.163876233176622 0.148536932455507 1 1
0.241001371644515 0.231990142572945 1 1
0.328683313963144 0.306470650192454 1 1
0.093982830603793 0.0892535178193226 1 1
0.0880489424191677 0.0834525524848993 1 1
0.00361501494936807 0.00413511736914021 1 1
0.143498679157912 0.134439073296403 1 1
0.149357702149581 0.141794690521768 1 1
0.239232788428767 0.233621323968686 1 1
0.112673854328253 0.106139038819583 1 1
0.0121412978461406 0.0104911032749244 1 1
0.0410514624800826 0.0384073548206635 1 1
-0.0186179012039752 -0.0140468611012152 1 1
0.286652782709403 0.27427017304618 1 1
0.0655431076431759 0.0644404862045225 1 1
-0.00655307074998443 -0.0101600650462994 1 1
0.130321277450026 0.124114404089351 1 1
0.376693430846495 0.355056827792404 1 1
0.0663197842391831 0.0636310667130678 1 1
0.0481360154353269 0.0437346197118205 1 1
0.290549446722907 0.28477203632199 1 1
0.364395701348946 0.342892695675546 1 1
0.305979215578287 0.298553940615901 1 1
0.0987269892268085 0.0987343788039483 1 1
0.378101457102426 0.351210953131189 1 1
0.317450776083805 0.297400388036787 1 1
0.365957417052708 0.345871559722382 1 1
0.191203611120309 0.179620335167996 1 1
0.259781266753789 0.249527026770292 1 1
0.287558016410139 0.279811738461023 1 1
0.0707664689738685 0.0701429341978389 1 1
0.0755821551489995 0.0747890194257331 1 1
0.231658356435024 0.215446229401209 1 1
0.0279614876449586 0.025952649908715 1 1
0.304172559595938 0.293397729954207 1 1
0.158777150062552 0.153894509652377 1 1
0.509093246689384 0.484239243486272 1 1
0.0030399581143003 0.00296768188175787 1 1
0.050389169000516 0.0423980920942181 1 1
-0.220261726959519 -0.204639857023626 0 0
0.227726797546777 0.219654704473141 1 1
0.350262727263603 0.324659171835569 1 1
0.0360569153315235 0.0374519339328528 1 1
0.436750295131152 0.419702395780202 1 1
0.467378505820451 0.445300391048251 1 1
0.185234272629071 0.176040674487786 1 1
0.132481106083884 0.13037400197988 1 1
0.415908426592296 0.39432313366138 1 1
0.0704655243267243 0.061905194704687 1 1
0.0621259843828037 0.0555260451082133 1 1
0.180740962965231 0.170479942011394 1 1
0.477252700382794 0.449941235152876 1 1
0.01074389944409 0.00324308294369614 1 1
0.123577720706432 0.121202744689691 1 1
0.381107064154753 0.367606190514309 1 1
0.0955770380798795 0.0941433094895712 1 1
0.247012973262338 0.232244937154974 1 1
0.237188623422186 0.229557325253117 1 1
0.341354255784178 0.322703680150667 1 1
0.109285653207359 0.10526009254045 1 1
0.0396086663379 0.0350934430079426 1 1
0.222703783957655 0.2091816181346 1 1
0.262603837325831 0.246740767917364 1 1
0.00303666449363481 0.00633587827600903 1 1
0.08423225903787 0.0768079389807989 1 1
0.268384976709822 0.246109696559549 1 1
0.0930262145511086 0.0888633091274418 1 1
0.254250904945682 0.244525507008989 1 1
0.0756980016779066 0.0743233926748144 1 1
0.434844389046264 0.418501177510553 1 1
0.0297851487808441 0.024595123317712 1 1
0.10480695877988 0.100739954412367 1 1
0.291352877379356 0.27830712413792 1 1
0.377265714035208 0.360966903615157 1 1
0.395494775124479 0.374590568433554 1 1
0.429019781805546 0.406682353939766 1 1
0.365078042042802 0.350460159063463 1 1
0.309351394791091 0.295002681382978 1 1
0.0717131507909859 0.0568552676641204 1 1
0.0299605790081044 0.0318391051614662 1 1
0.281282450771739 0.265669146487558 1 1
0.217478329925142 0.204410859257422 1 1
-0.0257286331346337 -0.0365128281377571 1 1
0.100107383916219 0.0937833548513079 1 1
0.267851669198571 0.249933602323279 1 1
0.31736719436 0.301449391207618 1 1
0.0347555864866881 0.0351193818998536 1 1
0.167022182622281 0.160175642594222 1 1
0.0818366776912467 0.0742716698823231 1 1
0.0140450193657326 0.0129538476743954 1 1
-0.117536479013202 -0.116404592406983 1 1
0.3420724992065 0.331095255275808 1 1
0.0941555606029107 0.0958709201655164 1 1
0.0284952220639524 0.0162667495202039 1 1
0.0238546577973738 0.0208652196300327 1 1
0.435439135960614 0.418567962136967 1 1
0.188717077944848 0.177312789541955 1 1
0.373113124601127 0.359077869460044 1 1
0.0500023810463176 0.0476440548866332 1 1
0.176420488741433 0.163291936611219 1 1
0.181657817480695 0.173675796611615 1 1
0.568677185862878 0.535889531947883 1 1
0.0253981255862856 0.0201734448535494 1 1
-0.0743627360514769 -0.0772694512003485 1 1
0.413915118245273 0.393739659452769 1 1
0.0589436577477577 0.0568052202068212 1 1
0.256655147823469 0.242075085936434 1 1
0.108239590615104 0.109985754042519 1 1
0.13473939834856 0.126849398227643 1 1
0.354302228576455 0.337984095429435 1 1
0.162520068979001 0.159592058022563 1 1
0.204203902403318 0.198885586661445 1 1
0.10570950759661 0.105607552755039 1 1
0.0746842058348673 0.0705427538769147 1 1
0.271338870245395 0.259430535943143 1 1
0.18706242221 0.176426937292966 1 1
0.079229006970686 0.0766747800816137 1 1
0.0976709236407853 0.0895504961741579 1 1
0.443815103790846 0.424591816272585 1 1
0.167053944403495 0.16135868908531 1 1
0.263199512085908 0.249072714574091 1 1
0.288386798226497 0.280963474692969 1 1
-0.138401249568568 -0.135942901324099 1 0
0.0262778882910056 0.0239207579111902 1 1
0.401138105906201 0.389285240345068 1 1
0.138619706918173 0.13041520229447 1 1
0.244558947096432 0.230717962520315 1 1
0.505000306572665 0.481652512572733 1 1
0.187622663934827 0.181297287590021 1 1
0.386030185009327 0.360877095231325 1 1
0.150867479288441 0.142270679677019 1 1
0.216624263909637 0.201777388479646 1 1
0.311179021919414 0.295843385646075 1 1
0.33533799283128 0.322442746066068 1 1
0.289689028440743 0.271650515619806 1 1
0.279006764638433 0.259171916227865 1 1
0.150006403453446 0.139934928560443 1 1
0.472981832508803 0.455298464129516 1 1
0.612190480738052 0.579060487593668 0 0
0.556639335582893 0.52806279773094 1 1
0.189322957785429 0.178936427585875 1 1
0.136363274581742 0.130237266267189 1 1
0.0054143082149757 0.00671839895006904 1 1
0.298557688988951 0.287356689984745 1 1
0.300885908461322 0.287833254873587 1 1
0.0534700500105686 0.0474676308015997 1 1
0.512151675904653 0.48990374682122 1 1
0.0530619812642016 0.0513894253868837 1 1
0.053910628289935 0.0504855177881749 1 1
0.389213309347333 0.372116447711289 1 1
0.0803689296309305 0.0788279393072914 1 1
-0.128645072621115 -0.122731259732053 0 0
0.210698584180209 0.198485244545759 1 1
0.397392203524369 0.377224580884389 1 1
0.362299195909544 0.342361568339049 1 1
0.0338477536787773 0.0326875222026571 1 1
0.295945765989579 0.279807484645433 1 1
0.371482148060345 0.353801904376706 1 1
0.241892973639879 0.229836788158969 1 1
-0.11795597137471 -0.11538691163777 0 0
0.335149812504749 0.310821167956087 1 1
0.105541327270741 0.105376569812548 1 1
0.394627709246463 0.37580039712708 1 1
-0.0978677181263965 -0.0894735079637023 0 0
-0.114319241389013 -0.10330959450374 0 0
0.0602502291025591 0.0607349614113614 1 1
0.180013153992334 0.173569903957402 1 1
0.0425165990821572 0.0434768175375209 1 1
-0.0464891868681639 -0.0495633853192781 1 0
0.00121440882650867 0.00244974493890173 1 1
0.146256927219681 0.142741496607304 1 1
0.14800995203006 0.13882632628117 1 1
0.00708849194225672 0.0047785407680617 1 1
0.261315538693183 0.249709450374222 1 1
0.185427400849973 0.177223312218127 1 1
0.150802495874776 0.143243381655374 1 1
0.32737445650044 0.314144444407216 1 1
0.312150664915648 0.304484862845476 1 1
0.151488360740812 0.147660196811401 1 1
0.376141391664313 0.358006750484901 1 1
0.496595714126916 0.469338851313089 0 1
0.38821202123201 0.370081848547702 1 1
0.112948767309807 0.110625492297194 1 1
0.360413497665872 0.343610154960516 1 1
0.274439378081769 0.263064633769305 1 1
0.203273375685535 0.194168747276873 1 1
0.0992419966235466 0.0966104477529484 1 1
0.209090591893458 0.199057165147409 1 1
0.0247046600464796 0.0289967803724835 1 1
0.0328357404905154 0.0292888922998726 1 1
0.479401806634692 0.459662088393008 1 1
0.158992362989927 0.151872204312897 1 1
0.0864963586255838 0.0856866650773157 1 1
-0.0118874093680128 -0.00867813167647869 1 1
0.494120451432821 0.471083001516421 0 0
0.0876910482022483 0.0867927372257938 1 1
0.161878066962563 0.152350065144394 1 1
0.12579991898424 0.119806145786451 1 1
0.0287349692547976 0.0204535107557306 1 1
0.2635831773455 0.249262388475972 1 1
0.256584671283657 0.250607629352415 1 1
0.283000223653649 0.271987378947063 1 1
-0.150476775003647 -0.140027952760778 0 0
0.322670980318769 0.30568972581186 1 1
-0.109949818274233 -0.102598001781772 1 1
0.333341356158937 0.316213958276337 1 1
0.371473084507424 0.350670390321574 1 1
0.37164514845802 0.354434210552799 1 1
0.30782549204447 0.28833335721631 1 1
0.149421345319155 0.143991942149857 1 1
0.0440874441438764 0.041927787239583 1 1
0.10537078582716 0.0974947009678486 1 1
-0.11423287385161 -0.105651540342756 0 0
0.414163488348277 0.400854691705783 1 1
0.321880189332953 0.304035108312721 1 1
0.156989512630277 0.149350523932461 1 1
0.445470749563365 0.423076602287457 1 1
0.0273113887486163 0.0347724876788964 1 1
-0.0368599372580933 -0.0367880428743299 1 1
0.316790533659807 0.306631694633663 1 1
0.28358490506872 0.265326170262024 1 1
0.27873347040223 0.266536098769887 1 1
0.365205404452713 0.346991411181349 1 1
0.219386976087989 0.204563226469064 1 1
0.270438211651882 0.252495967999132 1 1
0.0834922256298321 0.076670707925527 1 1
-0.00596733057922576 -0.00839300078047331 1 1
0.304267019400131 0.295821844032803 1 1
0.0132279026454027 0.00876017454106679 1 1
9.14656649658695e-05 -0.00245334499452918 1 1
0.100283047259735 0.0959439328717839 1 1
0.238609144429255 0.244741259635186 1 1
0.2599463898958 0.243909600396503 1 1
0.21800700178424 0.209001000333893 1 1
0.540009759548586 0.514705705402251 0 0
0.196462434906511 0.181060074662699 1 1
0.230375301825518 0.221153424063297 1 1
0.387278965540696 0.361787358930431 1 1
0.46685762733105 0.454797825880579 1 1
0.224547940185173 0.208898313443506 1 1
0.209495282542134 0.201054230184381 1 1
0.17633799146694 0.1691838807235 1 1
0.0611074248845443 0.0548578209639621 1 1
0.257333743229952 0.245173804109719 1 1
0.10734364589176 0.105014779601253 1 1
0.177899031843875 0.167955882380118 1 1
0.442476989446873 0.423527805798805 1 1
0.122335359485131 0.109989654398335 1 1
0.17018581867179 0.161397891279587 1 1
0.438360522100253 0.417626742764439 1 1
-0.0287609062021168 -0.033290919576285 1 1
0.39881966907778 0.38327250463554 1 1
0.118417856084365 0.114731680156312 1 1
-0.0378114194205278 -0.0365764917666407 1 1
0.243381507987528 0.235193521268603 1 1
0.183162007682323 0.180958604098665 1 1
0.399421168344424 0.382688925286016 1 1
0.191209952217861 0.185910759836128 1 1
0.44918076572512 0.429560716375082 1 1
-0.00455186537320084 -0.00799588509493991 1 1
0.0691696424673921 0.0677676334926651 1 1
0.140470864111839 0.13267316402777 1 1
0.257783926239569 0.246541280850161 1 1
0.105359523728428 0.0993654718184304 1 1
-0.3545666972825 -0.341270423257601 0 0
0.0121569444638389 0.0126610547078273 1 1
0.160850898371217 0.151726331161013 1 1
0.248189279696497 0.243103036082722 1 1
0.121271556562476 0.117372285059228 1 1
0.112052345515649 0.102177105099152 1 1
0.277994579749851 0.268234711125867 1 1
0.00645421102732265 0.00528263307850098 1 1
0.324251848649948 0.306146896726693 1 1
0.150903951556622 0.137057344244788 1 1
-0.0738921994679354 -0.074518124985621 1 1
0.281401885174696 0.268792557008218 1 1
0.265375186360583 0.255340040220505 1 1
0.162890093043004 0.157285967767779 1 1
0.22879021127598 0.220141372948907 1 1
0.27194138273587 0.254243905908553 1 1
0.48701171183994 0.466446899000392 1 1
0.228650937241542 0.214098374024684 1 1
0.20287636256734 0.194958820585909 1 1
0.185935427925507 0.18020359277353 1 1
0.173767185151009 0.160808348406453 1 1
0.394140234652363 0.379475577786018 1 1
-0.069937563464438 -0.0652668986828135 1 1
0.135515085308056 0.134742589839663 1 1
0.197434104964941 0.188480084858096 1 1
0.195489459385305 0.186908979755899 1 1
-0.0530790185860233 -0.0522811553567399 1 1
0.111329966379764 0.106960192973114 1 1
0.184505534654291 0.174184639659709 1 1
0.403699748138934 0.380314183404607 1 1
0.247005228076513 0.238103746198777 1 1
0.290813222289134 0.271551332489581 1 1
0.172024209680293 0.165709951720647 1 1
-0.0938706264512323 -0.086563587050756 1 1
0.0585017937844407 0.0591714491436178 1 1
0.275786881466823 0.260611264654631 1 1
-0.148628244846852 -0.142643134826032 0 0
0.127232712686747 0.120327038551961 1 1
0.285270618329945 0.27164595228001 1 1
0.239407336904042 0.228461549744876 1 1
0.301475931972609 0.292490175931783 1 1
0.218205967480653 0.213856674919568 1 1
0.275613766408703 0.264809488435431 1 1
0.551414358742315 0.522960966906086 0 0
0.217485795539312 0.207924356373135 1 1
-0.0385571545050077 -0.0355920812887166 0 0
0.0880506394508359 0.0793579208166806 1 1
0.151969765433884 0.142735950342509 1 1
0.145542452529385 0.139467303442974 1 1
0.378261453611737 0.359117672228814 1 1
0.357492362071061 0.33692582972499 1 1
0.239227028222185 0.226246782618515 1 1
0.284950387062252 0.275543174239681 1 1
0.161033331813674 0.148429000872576 1 1
0.0931026184695283 0.0856165648218132 1 1
0.388716255374092 0.369669996139613 1 1
0.282834434477692 0.268984625775882 1 1
0.0600510561439688 0.0569407601839965 1 1
0.308791498754064 0.298099814191446 1 1
0.460625670827444 0.440541839830384 1 1
0.574123618270617 0.546087928212541 0 1
0.200167815858607 0.191402367862729 1 1
-0.0340119015153814 -0.0373865533227651 1 1
0.176736785804228 0.168130687464443 1 1
0.229339142994522 0.218874385715841 1 1
0.0903326826170946 0.0858292946127521 1 1
0.370742936666103 0.351420032371473 1 1
0.125549529646932 0.12356999675122 1 1
0.432846330648242 0.413492366448677 1 1
0.209532634854774 0.200387029951197 1 1
0.148952380012917 0.139857176016843 1 1
0.341974202551179 0.32610581911133 1 1
0.466346186503048 0.445001681717919 0 0
0.213750993370644 0.203770929120165 1 1
0.299425533755212 0.28464594605714 1 1
-0.0302932807620909 -0.0269543221278068 1 1
0.213387087820987 0.20378818145555 1 1
0.300885530960119 0.285770518021621 1 1
0.270431044238847 0.256054955336198 1 1
0.257044266310355 0.245990322216669 1 1
0.0693934233418739 0.0637207205927713 1 1
0.093345920625835 0.0901594038154471 1 1
0.289792000929265 0.27579966901068 1 1
0.373882796371403 0.345835940126534 1 1
-0.0179112560821743 -0.0180656092368701 1 1
0.0886096289240951 0.0808296663014655 1 1
0.081499085356322 0.0752697020125278 1 1
0.515095838949824 0.497423010525051 1 1
0.243023619201097 0.228139864371443 1 1
0.330627749948436 0.312172831949124 1 1
0.414922068063135 0.394486579541648 1 1
0.142933220903521 0.13793384378436 1 1
0.293698974340517 0.279410138241671 1 1
0.527452928265772 0.503667816220402 0 0
0.166497292469874 0.160331506165599 1 1
0.146172355939529 0.135507240351453 1 1
0.100061747166779 0.105681320550969 1 1
0.072843474184295 0.0560897847876336 1 1
0.437143292794157 0.405535504731017 1 1
0.169608838067982 0.157993422797423 1 1
0.212293367011727 0.198452155587915 1 1
0.126310353294727 0.117534459506678 1 1
0.253842021344117 0.236268001953159 1 1
0.0837955624428422 0.080457429284062 1 1
0.438197853477516 0.423888695515649 1 1
0.265193629786771 0.252143118041313 1 1
0.364012483593093 0.351612536262807 1 1
0.241329000593653 0.231803132543469 1 1
0.353003589904518 0.33926142127337 1 1
0.0231093840144589 0.0283857682750437 1 1
0.176049563196707 0.166950053328201 1 1
0.272296620037143 0.259762270118988 1 1
0.377554279063247 0.361175565653267 1 1
0.353612544997661 0.334585010314964 1 1
-0.00367098880217178 -0.00545856851314388 1 1
-0.105283589661822 -0.102729468754974 0 0
0.240439707053303 0.227010027293976 1 1
0.433800932105129 0.409777514687995 1 1
0.0907993441878909 0.0853275799502974 1 1
0.376552223840826 0.350894321684039 1 1
0.193608265540118 0.198917933030832 1 1
0.305163831162133 0.290379870199918 1 1
0.116299687519057 0.107585974789713 1 1
0.285201464391154 0.279436753144816 1 1
0.142892170244752 0.136199565034514 1 1
0.474850610890774 0.451201120863757 0 0
0.283326398622038 0.273646229842807 1 1
0.221761144199584 0.212666037306457 1 1
0.25399734290964 0.244117331686045 1 1
0.254201826960816 0.240428251864294 1 1
0.12509684139495 0.122201965190834 1 1
0.069055534950863 0.0632893143259558 1 1
0.104430925042052 0.10208004457558 1 1
0.257403226872545 0.24727332848996 1 1
0.440712816831716 0.422752380197638 1 1
0.177331718407898 0.169134223418282 1 1
0.335978130388981 0.314326068773742 1 1
0.248791670432847 0.235860309006464 1 1
-0.0444669111257285 -0.0416845479851858 1 1
0.394805702170018 0.370555114859105 1 1
0.15916713338096 0.150548291280304 1 1
-0.221589992107952 -0.212353315651092 0 0
0.248072028527668 0.236747353496475 1 1
0.087553925673156 0.0864705761192009 1 1
0.297661332571623 0.280052445523601 1 1
0.0313706798004772 0.0288071496198628 1 1
0.263309260811555 0.250085901709902 1 1
0.141529822922194 0.135038065563777 1 1
0.454336934510481 0.428578969761688 1 1
-0.159069892615906 -0.154147518333756 1 1
0.314733981431708 0.299503171721108 1 1
-0.035755793752219 -0.0357021211104035 1 1
0.293822574065026 0.280144438698707 1 1
0.390682261595092 0.371882180624429 1 1
0.0366957881446973 0.0370677740718307 1 1
0.287074812552742 0.269398759573979 1 1
0.293074682249182 0.278067474709823 1 1
0.314190242439037 0.297654320233784 1 1
-0.103978838947894 -0.09629781904097 0 0
0.381462354293767 0.349059799136344 1 1
0.443753713913007 0.425883269847965 1 1
0.255569901794689 0.240242674591399 1 1
0.233492592685821 0.224018280792662 1 1
0.414314196294176 0.390066644919932 1 1
0.320085979468458 0.306570884683552 1 1
0.0857769260521954 0.0809112736964853 1 1
0.117520291955607 0.1073390201111 1 1
0.168400331769056 0.15371257153896 1 1
0.121832185551222 0.117960256649131 1 1
0.102447398647081 0.0977609092596609 1 1
0.152294334066245 0.138480877479433 1 1
0.159626189508979 0.149011130844855 1 1
0.173875149536518 0.171241587007918 1 1
0.350445580614934 0.337757990445232 1 1
0.335879255841495 0.320037772929272 1 1
0.00291774222008243 -0.00207243853589307 1 1
0.019646835670129 0.0174318675564134 1 1
0.185911918271452 0.178574288975038 1 1
0.256843557649891 0.246354300102436 1 1
0.0350082166405682 0.0312244728964681 1 1
0.314567143582314 0.301109900925743 1 1
0.32040949322493 0.30509442115655 1 1
0.109157320000552 0.107259688012335 1 1
0.25764409503211 0.247832087236411 1 1
0.0606941239047676 0.0546803968800944 1 1
0.0267702157132279 0.0216220550998572 1 1
0.188408315741073 0.178735383459626 1 1
0.386870253171794 0.368689660925363 1 1
0.302005096145423 0.283571950187448 1 1
0.122664549205605 0.117443761834432 1 1
0.327520661698284 0.305262226924179 1 1
-0.180845284207656 -0.168725877231348 0 0
0.18037999105069 0.178832876309222 1 1
0.2252691979908 0.214604762850901 1 1
-0.0979206475067192 -0.0924297520998603 1 1
0.476356423121808 0.456969954393497 1 1
0.110954866325396 0.113212784661258 1 1
0.185590023581441 0.181188628322316 1 1
0.220599914933812 0.208462464050157 1 1
0.246803980168877 0.237769956604442 1 1
0.256806320155483 0.246548468561722 1 1
0.348827565932157 0.328907933604196 1 1
0.32598750866579 0.31569069447991 1 1
0.138994043723174 0.135327246683955 1 1
0.204810897094101 0.193510739062057 1 1
0.119228765916066 0.114350417482821 1 1
0.360064995601137 0.348903914209365 1 1
0.196498102065322 0.191338164168588 1 1
0.0362273978059313 0.0303181419627143 1 1
-0.0225436174552043 -0.0188238137141783 1 1
0.287375830690072 0.279368233246766 1 1
0.129062544483063 0.123332823293341 1 1
0.0441771466961493 0.0414296451365516 1 1
0.1867993166801 0.180000798585098 1 1
0.428663265372972 0.414620756567238 1 1
0.362815803858493 0.346378309097689 1 1
0.30567764797347 0.296341646316445 1 1
-0.153877608700291 -0.151150392644425 0 0
0.506273756786646 0.486939006149404 1 1
0.086703880530382 0.0807391273696155 1 1
0.116328096835392 0.105847544898748 1 1
0.240846979002049 0.231916138301443 1 1
0.187047556076033 0.171073863540585 1 1
0.348448806183207 0.326419191152939 1 1
0.0495067272362911 0.0470820657933875 1 1
0.214759898360987 0.209903838443098 1 1
0.00242197785730895 0.00739353333857359 1 1
0.377398764441889 0.359892080193974 1 1
0.0274630257283353 0.0233627490367838 1 1
0.200027891100936 0.185350157492673 1 1
0.222511930203171 0.214784759660865 1 1
-0.0274757174561069 -0.0305337323487582 1 1
0.25875210425328 0.252396807518724 1 1
0.140597456151277 0.133221931621789 1 1
0.434167654052918 0.413461919700295 1 1
0.155608251631215 0.149754109648574 1 1
0.203010350485846 0.184922859566724 1 1
0.4152789247666 0.399259279279425 1 1
0.284404917173976 0.270158703371064 1 1
0.239277899031182 0.230712901430436 1 1
0.129337449974536 0.123514760678403 1 1
0.292620515993916 0.277767702868032 1 1
0.277440071684486 0.268006934474242 1 1
0.193643698168847 0.185268147172491 1 1
-0.0938216128167849 -0.0957271667887297 1 1
0.11031277374077 0.103902837191577 1 1
0.265597557081544 0.257477101658705 1 1
0.203224916868071 0.197142723806908 1 1
0.367598870697657 0.347545305978782 1 1
0.308872793463985 0.294111182058698 1 1
0.435064944865488 0.414538896798154 1 1
0.157477010588495 0.147948480707053 1 1
0.331412700988132 0.318143669180199 1 1
0.212653342951799 0.203348288693118 1 1
0.366163774313848 0.355499104928231 1 1
0.372831102977638 0.348640289286819 1 1
0.169688213541553 0.162733307389569 1 1
-0.0827349020007852 -0.0824021618461603 1 1
0.3738354646614 0.356158336903262 1 1
0.104808944845234 0.10549420391569 1 1
0.360755698842946 0.342342399449253 1 1
0.224617246433838 0.216623962104582 1 1
0.200249482038601 0.188999328074018 1 1
0.0164910012425076 0.0199277418578354 1 1
0.223424720436337 0.213381320056809 1 1
0.0405442684651219 0.0415948897586913 1 1
0.315825406473751 0.309598970206413 1 1
0.0898459372985691 0.0898648073352788 1 1
0.368353862358273 0.34993587565544 1 1
0.232120525474235 0.221832301130989 1 1
0.204453052710258 0.195431135189862 1 1
0.438636741151217 0.417951221794152 1 1
0.0790977528085148 0.0816128522132203 1 1
0.154424455441996 0.148063323342543 1 1
0.294472758787058 0.286866460639604 1 1
0.0747102805872193 0.0628832665825067 1 1
0.273024416836158 0.261985063330743 1 1
0.262895251740153 0.248947575904582 1 1
0.14154704198183 0.134730649983359 1 1
0.348565283047865 0.335997531907277 1 1
-0.153438163942972 -0.147599263624306 0 0
-0.0624278432995806 -0.0586535469989199 1 1
0.148322588223192 0.139724853048861 1 1
0.282182945697935 0.267913835530589 1 1
0.366638917881533 0.347788028865747 1 1
0.406997466772427 0.390527884128247 1 1
-0.008936736322156 -0.00609388597781482 1 1
0.0274061347693308 0.0304937073988382 1 1
0.319248409606125 0.309413166289173 1 1
0.250407882181422 0.240775107274843 1 1
0.0121206801284715 0.0120787658295593 1 1
0.00157137451854054 0.00852509915919259 1 1
-0.0387731282591642 -0.0399237395843963 1 1
0.240674109086443 0.235111616010016 1 1
0.234316921631217 0.223016576514519 1 1
0.659610665448517 0.625721842300379 0 0
0.522007190017639 0.499407224617984 0 0
0.196912562743637 0.184729942935797 1 1
0.430454947268342 0.405482339179716 1 1
0.17219954006403 0.156209715871395 1 1
-0.136320416901693 -0.123300798753798 1 1
0.108098624783705 0.0945587660301648 1 1
0.0868918888422056 0.0824743317350552 1 1
0.387982857084213 0.37744785605867 1 1
0.0201211987163131 0.027679349206408 1 1
0.167507688231136 0.160098422617653 1 1
0.34953648236531 0.33255895961628 1 1
0.393392488767906 0.37691911054325 1 1
-0.1094628997192 -0.104757261232563 0 0
-0.0467143106362969 -0.0501071911268957 1 1
0.0537064923288812 0.0552026706425129 1 1
0.341531794955994 0.325855982968503 1 1
0.333538771398075 0.316772020285035 1 1
-0.195908756069832 -0.179489929370493 1 1
-0.0838209952377514 -0.0764550424347631 1 1
0.408766818992953 0.385603950632022 1 1
0.316669385327762 0.305335950772964 1 1
0.292896032026411 0.279443712245472 1 1
0.137334647082386 0.133671650272717 1 1
0.212486324666045 0.202379373937731 1 1
0.169674280123759 0.157864329705534 1 1
0.0370685786848925 0.0384277119441434 1 1
0.256163260598975 0.244779172035308 1 1
0.263530028228665 0.252701097598117 1 1
0.499517852073685 0.471096278035836 1 1
0.202239091992939 0.187169591560453 1 1
0.503479531994259 0.486284345987729 1 1
0.366105827987973 0.341814852512992 1 1
0.33101460956532 0.311387266245801 1 1
-0.10331549693657 -0.0940516931278935 1 1
0.18230787642156 0.17104932031007 1 1
-0.187228999507601 -0.184325277397014 0 0
0.157475744041079 0.148569160344122 1 1
0.217440356439557 0.210358978928302 1 1
0.37302319275211 0.359230151171413 1 1
-0.00116993889916824 -0.00259114378998133 1 1
0.0363517160506146 0.0364736457329307 1 1
0.299076988876664 0.27980456947676 1 1
0.127598612206246 0.123599025743339 1 1
-0.0591030539867489 -0.0601081361314902 0 0
0.0190913062511399 0.0226199212030498 1 1
0.18877222435041 0.173628996777334 1 1
0.169060354319779 0.162454873677327 1 1
-0.0769934953256117 -0.0662762584492956 1 1
0.243243831716141 0.233348184644092 1 1
0.502123619630941 0.487813844244227 1 1
0.313834370567799 0.299664487100409 1 1
0.373650769189408 0.359178901633582 1 1
0.13820511312867 0.128901401740805 1 1
0.475590944276946 0.44864913114693 1 1
0.354079507803953 0.334220576062282 1 1
0.222529313913075 0.21248842601368 1 1
0.230868457417892 0.217354143074535 1 1
0.0203140658997933 0.0194011700672445 1 1
0.240814158219348 0.230047214523321 1 1
0.421609560897833 0.399865576886313 1 1
0.355886527138487 0.336634033316999 1 1
0.36266051787664 0.343361571566712 1 1
0.048522536180173 0.0459478106063347 1 1
0.0812419107033254 0.0790792782929908 1 1
0.180330169043209 0.165787194141225 1 1
0.15194382505162 0.1369987096722 1 1
0.353776662623196 0.332800262156277 1 1
0.413644955559394 0.396203315521743 1 1
0.505574609301043 0.481256201888621 1 1
0.434850621977584 0.417387546785023 1 1
0.256294922142103 0.242647371555651 1 1
0.250146906429424 0.235344317949686 1 1
0.464106770868331 0.437687498746973 1 1
0.0914046098325996 0.0874670333605128 1 1
0.316912724732618 0.299399727672017 1 1
0.458045039812274 0.445580995919751 1 1
0.477214555511293 0.448388088319412 1 1
0.458465804410161 0.43449052535127 1 1
0.357249887794229 0.337495254810811 1 1
0.050614208450969 0.0527759198445308 1 1
-0.103624517003966 -0.0955835311744383 0 0
0.38592618447246 0.364565327887881 1 1
0.152366070870824 0.146102767705271 1 1
0.0650771395913 0.0585578492508254 1 1
0.356955927360277 0.343480086953074 1 1
0.391486211199357 0.377976639277155 1 1
0.326430297729208 0.318441458651583 1 1
0.107063520521454 0.103820405019399 1 1
0.38642182512292 0.367855942094933 1 1
-0.0181212369579604 -0.0158048500806683 1 1
0.437854433721533 0.416885264822277 1 1
0.322766575227255 0.320666174473494 1 1
0.122533053611111 0.117157853173195 1 1
0.435429399547622 0.418926200486749 1 1
0.274052137670407 0.261929104081906 1 1
0.28352002766772 0.274020515578342 1 1
0.0468212738667226 0.0422461991196769 1 1
0.247018270681452 0.240939311438082 1 1
0.322514993284612 0.307865730869898 1 1
0.454737743314573 0.435808484669817 1 1
0.447612688768367 0.422648030543301 1 1
0.214338278391395 0.201517158756347 1 1
-0.0494379831616685 -0.0498035771310263 1 1
0.202291202274771 0.195331938585773 1 1
0.31404288679506 0.305670239436863 1 1
0.233281893616014 0.228348393596445 1 1
0.273975950875571 0.260174759323708 1 1
0.330800546939783 0.309115443497065 1 1
0.106460100601089 0.104550001451285 1 1
0.0825769959127987 0.0812234780915275 1 1
0.0101159017923462 0.00722086096726551 1 1
0.00529699860381127 0.00883256163187958 1 1
0.314223226865578 0.301963442202034 1 1
0.460047944831116 0.439715003771174 1 1
0.174468962374177 0.170615623496343 1 1
0.235542829943156 0.225650018713 1 1
0.36720365307245 0.350570073900319 1 1
0.0579382740405602 0.0559124621976514 1 1
0.162704760482452 0.15713294016194 1 1
0.180457342640411 0.168734369946787 1 1
0.244268954086173 0.23778334262393 1 1
0.180776733848567 0.168827671928724 1 1
0.12357231553195 0.116694058297803 1 1
0.236893368946021 0.221995498755717 1 1
0.212641117431812 0.207299181712926 1 1
-0.0679959504506688 -0.0664918136235722 0 0
0.44815171287032 0.4190110046378 1 1
0.171073967367391 0.174389613306623 1 1
0.235551082673396 0.228213279861601 1 1
0.515432713209201 0.486788783963871 1 1
0.454086761195096 0.43654194746211 1 1
0.215303085866791 0.202661361924788 1 1
-0.103328472045375 -0.099817010449759 1 1
0.178321322292531 0.175092521028157 1 1
0.159823823630786 0.145878515519218 1 1
-0.208429517129461 -0.198092098992542 0 0
0.344573349228894 0.322704370253534 1 1
0.311371621716582 0.291597317126158 1 1
0.183256930006659 0.179766318009008 1 1
0.177331956394933 0.165321910030432 1 1
0.154699223566779 0.151713264792926 1 1
-0.0967891773130043 -0.0933080784074296 0 0
0.247198112737914 0.233912257717553 1 1
0.0949471757615765 0.0867606769111624 1 1
0.161402456081677 0.158937426701685 1 1
-0.0115052438916596 -0.00704030902350328 1 1
0.248850061586883 0.237761761498128 1 1
0.18082340131313 0.166287838954225 1 1
0.505711894285268 0.479168151097977 1 1
0.635493138341448 0.611004281878994 0 1
0.589842700881166 0.561751467138254 0 0
0.0850876653849697 0.0795088763367338 1 1
0.136749617937191 0.129971868080453 1 1
0.582183394366621 0.553780796046991 0 1
0.20114083007108 0.195968696291044 1 1
0.305958804566962 0.292328318785475 1 1
0.275918044268919 0.260531307162674 1 1
0.186914848941151 0.170157538209817 1 1
-0.0825877333178485 -0.0842494894869373 1 1
0.165089624085548 0.157047054849707 1 1
0.142477065066282 0.127815356375081 1 1
-0.170632327714061 -0.168658945495167 0 0
0.169060378122004 0.163050361518723 1 1
0.523915321400893 0.49885632644115 1 1
0.0890339400624041 0.0868767564962833 1 1
0.187549256642829 0.182736451511304 1 1
0.242004462319041 0.230234619809426 1 1
0.171188011268268 0.162229194793266 1 1
-0.0962394634201455 -0.0835242450230622 0 0
0.0157923069778055 0.0149158823508714 1 1
-0.0592045563993416 -0.0549384299870997 1 1
0.15892097604454 0.147140196437776 1 1
0.243889471181622 0.231001817042965 1 1
0.357166589143425 0.340079905327414 1 1
0.206648269765315 0.195323651269634 1 1
0.206700304004282 0.199133784356658 1 1
0.237220953392801 0.225421047941373 1 1
0.0194538156454416 0.0190375168761016 1 1
-0.00529819642329932 -0.0117684432544113 1 1
0.00991974723344679 0.0107409680108072 1 1
0.151577357909453 0.144318509558458 1 1
0.101195246246935 0.093072215329288 1 1
-0.0301255992739454 -0.0351716184841159 1 1
0.239943214542024 0.232837950703163 1 1
0.263022060742833 0.26008199066917 1 1
0.182429897182832 0.176818707140919 1 1
0.122610942387237 0.113997240674908 1 1
0.148975730097593 0.147584867210341 1 1
0.0343829902915076 0.0300213447030154 1 1
-0.250662374941521 -0.235114595370275 0 0
0.0531635893288621 0.050262171975181 1 1
0.161239165398499 0.159193224342896 1 1
0.256561836519636 0.242004945772636 1 1
-0.0377850949672698 -0.0336130071876495 0 0
-0.0748727960138049 -0.0711624620977552 0 0
0.376979740138003 0.361630300414782 1 1
-0.00675822637234851 -0.0049485419744177 1 1
0.217094068433871 0.207532983053045 1 1
0.436703790929718 0.414850527153003 1 1
0.241781142889222 0.228207521854029 1 1
0.212573012361932 0.204796382779148 1 1
0.292003405676149 0.281187853407381 1 1
0.134737909977695 0.128793036561846 1 1
0.516120062708267 0.493679149498657 0 0
0.403774869578155 0.388791340950265 1 1
-0.0128602296569032 -0.00639595285542078 1 1
0.352056976744001 0.336542169561244 1 1
0.303604387826371 0.291416672871067 1 1
0.494497937179221 0.476864543018618 0 0
-0.0184947038597287 -0.0179289088496839 1 1
0.469212908437548 0.447125658744438 1 1
-0.108616551084747 -0.108651182461571 0 0
0.392305467254072 0.368230282728782 1 1
-0.135059301352666 -0.128927498655075 0 0
0.0905809529596797 0.0843559574167359 1 1
0.196250069088753 0.177399994398344 1 1
0.0427944506947579 0.0446723283856557 1 1
0.519435603973767 0.489266703772275 1 1
0.212885207531106 0.207346854341735 1 1
0.183898651501375 0.175796943595329 1 1
0.0558800109940192 0.0554688833062754 1 1
0.1852053190276 0.180842520560501 1 1
0.123265822892448 0.115017735131785 1 1
0.202495348039032 0.194328141769992 1 1
0.0377103354658668 0.0334839459028759 1 1
0.172438793823028 0.167386145498346 1 1
0.296566452227857 0.281281499119452 1 1
0.0846400743773215 0.091106005202071 1 1
-0.0465123263089338 -0.0386542732062795 1 1
0.231547280071296 0.22324754190953 1 1
0.27089271100029 0.2629008711593 1 1
0.315276284608993 0.30784035510107 1 1
0.129301925311352 0.122236651968946 1 1
0.194358452756779 0.189345431081182 1 1
0.151079321575987 0.142969294979862 1 1
0.137411711906565 0.126982352935831 1 1
0.0676597567341623 0.0621270442232524 1 1
0.166175687020653 0.154474284471956 1 1
0.0664711958350088 0.0606911355181628 1 1
0.0860824770915112 0.0801722380973045 1 1
0.314628687641865 0.298995014220295 1 1
-0.0984178900770187 -0.0951519897542546 1 1
0.107093150515179 0.0970079856771549 1 1
0.355807898849951 0.337067346131077 1 1
0.559448586764228 0.533015698444009 0 0
0.502559697343846 0.474235447137322 1 1
0.0012973682902905 0.00375517612279593 1 1
0.159830940381603 0.159489846716021 1 1
0.238738230326353 0.223766070500651 1 1
0.110338421088091 0.113103520648597 1 1
-0.02706087169931 -0.0284171924643534 1 1
0.423978925678577 0.403708554424074 1 1
0.346971820826076 0.325747702816392 1 1
0.175525371596531 0.169856705457919 1 1
0.45582456404951 0.435635797669632 1 1
0.156074795089353 0.14769563677748 1 1
0.262199971653801 0.246973915322632 1 1
-0.00703019266189572 -0.0106746072449246 1 1
-0.0571003182640472 -0.055857859517106 1 1
0.13532181108293 0.125170172218737 1 1
0.302178568823516 0.28739129147242 1 1
0.122343066202821 0.11156633483666 1 1
0.240618369297331 0.231260494729301 1 1
0.35515497778581 0.334836087977771 1 1
0.225781078640578 0.216031487292898 1 1
0.11253430793542 0.106804626858014 1 1
0.268295062977252 0.253732232728969 1 1
0.00887910923208536 0.0102979918312713 1 1
0.20702148462806 0.192751570955746 1 1
0.132702616519488 0.118522304651633 1 1
0.266870444027466 0.250396527564721 1 1
0.284074721346191 0.273130080039393 1 1
0.196998207948288 0.184636295060619 1 1
0.394040826316726 0.373657882555041 1 1
0.248297278760741 0.239343571753976 1 1
0.251776920746159 0.249599383946299 1 1
0.275631919112478 0.264627261632013 1 1
0.234907266115408 0.225384339185021 1 1
0.274173127908117 0.255712282716437 1 1
-0.0774476204951342 -0.0716347800101605 0 0
0.228818241029256 0.218018261052856 1 1
0.255587565596581 0.245733527766128 1 1
0.393366564355047 0.374196437530318 1 1
0.357505141082307 0.344187149091649 1 1
0.209230953025615 0.202799439263224 1 1
0.632774086195706 0.599699249763367 1 1
0.40491060829384 0.384334613276454 1 1
0.290999500636633 0.266948831124318 1 1
0.175955060208835 0.16670093097778 1 1
0.0209222092644446 0.0179939579700964 1 1
0.0952509658936848 0.0875102705911784 1 1
0.416749029921678 0.394366670119975 1 1
0.0220222362115615 0.0205516243855372 1 1
0.161154528611071 0.157429275616621 1 1
0.139723732814945 0.128215132940116 1 1
0.148137184224456 0.14543713464267 1 1
0.0874769675272604 0.083398196574402 1 1
0.366799509197402 0.352967876437215 1 1
0.142131488435314 0.131999127507845 1 1
0.256978130607495 0.248597887043791 1 1
0.339153036086712 0.323058860219073 1 1
0.333638091489008 0.31768436686121 1 1
0.057433065756525 0.0552553771349586 1 1
0.338714444456949 0.317848041896193 1 1
0.0429916421834868 0.0366859692636384 1 1
0.169131098881032 0.167066142401526 1 1
0.210628492183973 0.19781306891105 1 1
0.294086241983231 0.280581659212281 1 1
-0.124481908434204 -0.118125865933121 1 1
0.127043512869056 0.111987475353563 1 1
0.110253802048637 0.104524950870364 1 1
0.255380863677542 0.24578498165084 1 1
0.48595929690544 0.467758524876399 1 1
-0.180151643241078 -0.170499911013062 0 0
0.028415290431418 0.0265346001775133 1 1
-0.0242932351204231 -0.0220626399095338 1 1
-0.224040538623219 -0.215439607747501 0 0
0.0299839915388137 0.0268707402073313 1 1
0.405350520834683 0.381500139869967 1 1
0.0948003277590835 0.0881755099511748 1 1
0.0109634512638197 0.0112187672294245 1 1
0.41948237741619 0.399863433603401 1 1
0.138077666799336 0.131158854466187 1 1
0.169117345801202 0.157160264385671 1 1
0.171473528198335 0.165638110096148 1 1
0.300740894144885 0.285440812011577 1 1
0.258631628459138 0.247154691167288 1 1
0.164993818770048 0.159720688155994 1 1
0.220994489386731 0.213195328465477 1 1
0.093667049462471 0.0903321943050069 1 1
0.863207171631524 0.821058331695468 0 0
0.430600533174202 0.404519448267306 1 1
-0.0519989817158633 -0.050021341069536 1 1
0.23304905378915 0.215476432861898 1 1
0.0907320398752554 0.0858680236102447 1 1
0.437876552935858 0.413569721509017 1 1
0.448757205424238 0.42474702812083 1 1
0.322601428357386 0.305428242078031 1 1
-0.05055071867431 -0.0426173062954685 1 1
0.209155183529651 0.1977085572065 1 1
0.117882219547793 0.114989026760096 1 1
0.0886307550823296 0.0706967442980098 1 1
0.157671891530552 0.147731328228996 1 1
0.190439187132616 0.184085805001421 1 1
-0.0424345972290896 -0.0384557272827691 1 1
0.246256417717501 0.23751370522549 1 1
0.526208640613478 0.499484600458441 1 1
0.146973297592257 0.139984429077097 1 1
0.276758636595123 0.260314834059349 1 1
0.471323265968072 0.446287918978848 1 1
0.183936716896268 0.176071913800433 1 1
0.1353797385891 0.127415372882389 1 1
0.549450776992899 0.524702459736804 0 0
0.287424021336342 0.277217123737254 1 1
-0.0614905105830304 -0.0572924227366098 1 1
0.0564168241628947 0.0515787473674796 1 1
0.307638980157198 0.295272518931061 1 1
-0.0264715426818858 -0.0270567286604985 1 1
0.272767421488841 0.264408614164032 1 1
0.0230299397013423 0.0172237517796504 1 1
0.112381619141046 0.111269864624518 1 1
0.0404680008465777 0.0336786273253936 1 1
0.163554004625071 0.159069857765721 1 1
0.0337386572350617 0.0355682302065469 1 1
0.586244332034704 0.563551804012107 0 0
0.137131842776799 0.13064516429689 1 1
0.343595807206607 0.332007418320646 1 1
0.463727366426727 0.440292426079802 1 1
0.0441206583339462 0.0441671085728018 1 1
0.0757386935505183 0.0698269210288393 1 1
0.513034360254923 0.48673575744678 0 0
0.28115531508195 0.269848219022702 1 1
0.146853601163286 0.143428846986004 1 1
0.2303638313034 0.216148740087709 1 1
0.374203784835431 0.352331061641973 1 1
-0.018605333612251 -0.0226940213407744 1 1
-0.0605271528613708 -0.0558302213915995 1 1
0.23764842890171 0.223104641573509 1 1
0.379333054881954 0.358923347937062 1 1
0.318800779180775 0.297516395907892 1 1
0.209071047860448 0.196730720099456 1 1
0.143447597391829 0.141614033394028 1 1
0.207483252888016 0.199301665040259 1 1
0.278066328064379 0.261805045635361 1 1
0.158719796426926 0.146959936016508 1 1
0.131376849136871 0.121606628498035 1 1
0.151344116895959 0.147367282970117 1 1
0.611970467304332 0.583389532402152 0 0
0.344355402209884 0.332272757686856 1 1
0.25606527079892 0.235299668192803 1 1
0.14291934832934 0.137267175508512 1 1
0.244443554692586 0.231573462387376 1 1
0.133978518378583 0.13100702029611 1 1
0.0927679052334368 0.0830218342219517 1 1
0.228923481901302 0.216464657327909 1 1
0.426698508912726 0.404568339459076 1 1
0.396722015481727 0.380360825970797 1 1
0.214044129775941 0.207122970824953 1 1
0.0398767224497406 0.0368745943314717 1 1
0.278407844447166 0.262678388855113 1 1
0.209822191559001 0.204739108712552 1 1
0.0307156984216239 0.0320332542324762 1 1
0.152713143744691 0.145488170451949 1 1
0.292600909491034 0.278424942991171 1 1
0.590309082573105 0.562538081575355 1 1
0.473467877652858 0.447674581299094 1 1
-0.0297099895301174 -0.0295903638823901 1 1
0.19936349140519 0.19033484809072 1 1
0.112327689903592 0.10933541879557 1 1
0.342959273183525 0.326326822463425 1 1
0.321163962407993 0.308853640325702 1 1
0.0218772231404793 0.0208439505474138 1 1
0.128148142749055 0.128882592963228 1 1
0.0346758514335916 0.0336905843748476 1 1
0.0447295184758822 0.044182488913004 1 1
-0.0115403294733778 -0.0093751517998194 1 1
0.0898804690644069 0.081773699289922 1 1
0.0552029931797022 0.0491030202087118 1 1
0.132279902377475 0.130801369221341 1 1
0.193535108195673 0.184952332299689 1 1
0.187364749516119 0.174555563216658 1 1
0.21702708594093 0.204802749951316 1 1
0.253553598467865 0.237995616694133 1 1
0.199000973800469 0.189966126418283 1 1
0.423270877142047 0.406359697951567 1 1
0.109374105624434 0.100384048852545 1 1
0.329686692564883 0.315236675974337 1 1
0.132898348123531 0.128395564061774 1 1
0.119625907037426 0.112384607433444 1 1
0.113914539020277 0.112314985133618 1 1
0.209351513349523 0.195832211644456 1 1
-0.0639204022621681 -0.0621723860420556 1 1
0.0478506466461413 0.0380431847555319 1 1
0.14895891274003 0.139660529571044 1 1
-0.0361711314044975 -0.0292682073823887 1 1
0.417287707430036 0.397596236446876 1 1
0.376749389519715 0.353688170753083 1 1
0.221429697708021 0.212538642879262 1 1
0.232393874924794 0.221133952458144 1 1
0.201327874921028 0.191059576751077 1 1
0.129706160706986 0.122486045810056 1 1
0.508161093959964 0.490076938757364 1 1
0.184683948921937 0.176806648430755 1 1
0.0846447090977299 0.0813325426099895 1 1
0.433033282891423 0.410268388313965 1 1
0.507979724691895 0.487752873310173 0 0
0.328725703802434 0.314560815469699 1 1
0.251344028143556 0.241249138109632 1 1
0.542289339882309 0.519995597809069 1 1
-0.0606781551704297 -0.0595378365938113 0 0
0.399982272832593 0.383051692365981 1 1
0.152060917375885 0.154696213764213 1 1
0.158891765315462 0.156300521056753 1 1
0.243929146176435 0.232038309670029 1 1
0.166630971028693 0.161266435072103 1 1
0.0227473686690157 0.0261316887431332 1 1
0.0129699390864315 0.0121420160801312 1 1
0.173307220747302 0.166375000444464 1 1
0.145208378749997 0.139843566361736 1 1
0.256413573406296 0.238520852426926 1 1
0.345779718075213 0.325297855239214 1 1
0.150729572648703 0.140925312087724 1 1
0.456177305113819 0.435589949001282 1 1
-0.0291427785245153 -0.0276753796902096 1 1
0.541699366788274 0.512017908896474 1 1
0.362478848264079 0.336850500306028 1 1
0.392725725531648 0.376233790429938 1 1
0.445237369985444 0.425349799108547 1 1
0.401268028225013 0.38321257343327 1 1
0.0146922349908356 0.0151103201221297 1 1
0.0587722876087916 0.055708423133131 1 1
0.222798023367517 0.203044995265246 1 1
0.227037793265146 0.219055741316846 1 1
0.312536633481873 0.291829899397349 1 1
0.329070030665386 0.315177749629871 1 1
-0.210789891425671 -0.203181084524297 0 0
0.177872433354263 0.172184777239046 1 1
0.42562146683604 0.409113954109117 1 1
0.0478671613080421 0.044607737638498 1 1
0.139139732004777 0.128351350317563 1 1
0.132937097915642 0.131835410406711 1 1
0.154936468166468 0.151125569779875 1 1
-0.102966142785603 -0.104597562380869 1 1
0.271253597487153 0.26446578952788 1 1
0.457130635377345 0.430369784938898 1 1
0.189224846965213 0.182183485920593 1 1
0.195873275842601 0.191239801309727 1 1
0.00345683370432334 0.00441777666322679 1 1
0.0828608548755751 0.0754318336456137 1 1
0.167960020564173 0.155751949918389 1 1
0.301518978071023 0.288595028624586 1 1
0.100573042181243 0.0976325091918598 1 1
0.0403964340930625 0.0340965461386782 1 1
0.0899926144038185 0.08611569238207 1 1
0.072292084387575 0.0700374720776444 1 1
0.27320043628924 0.257468866902583 1 1
-0.099654977524422 -0.0979794390042307 1 1
-0.0753210193119191 -0.0704747513070912 1 1
-0.00397267918674286 -0.00416845599668759 1 1
0.19400690649017 0.190768674655658 1 1
0.0724363726128036 0.0708120533145817 1 1
0.195443804977135 0.187755517388909 1 1
0.373572306258469 0.358822542317522 1 1
0.133804918900974 0.134559644675602 1 1
0.516878233628791 0.490802176502482 1 1
0.268833043961692 0.256531578370372 1 1
0.0657734735110521 0.0614420469777583 1 1
0.210892192811205 0.202322425383377 1 1
0.402383296339387 0.389034726012176 1 1
-0.0565529429679 -0.0566407463265389 1 1
0.257221891315463 0.24644329220655 1 1
0.0621626631668808 0.0563621374800925 1 1
0.327639299772177 0.312112456161149 1 1
0.330958218954729 0.314960964395833 1 1
0.28920924208174 0.273559465429557 1 1
0.289420624874239 0.279444844782227 1 1
0.322162885788979 0.310833492359054 1 1
0.188591667006389 0.179787491629499 1 1
0.521142154757516 0.498397352095691 1 1
-0.0426817828608303 -0.0402268734085975 1 1
0.121771711201713 0.116448291792561 1 1
0.405623304612908 0.384135909090711 1 1
0.23658897809033 0.232713590738594 1 1
-0.105818731560377 -0.102162442238559 0 0
0.394662796531722 0.374542213451562 1 1
0.269006652488186 0.26006571392721 1 1
-0.0407126255663516 -0.0380261725495694 1 1
0.368157160550719 0.343079839774903 1 1
0.145869625917129 0.136097772434111 1 1
-0.0950228481954437 -0.0942528839157182 0 0
0.324618124061765 0.305770192775385 1 1
0.33657330253136 0.336121449614087 1 1
0.25334848524919 0.244185010692978 1 1
0.150598522098519 0.140433180693154 1 1
0.127167185310852 0.125553419230231 1 1
0.126735120651034 0.121959856576592 1 1
0.158299316724072 0.154624622820212 1 1
0.352715901957741 0.334336715873164 1 1
0.18731175066176 0.182620940075342 1 1
0.275851804850562 0.265254624963251 1 1
0.363216111755659 0.346225114846331 1 1
0.331127180232219 0.318470841140249 1 1
0.523075508378654 0.497776838115409 1 1
0.274098188369587 0.258625291627675 1 1
0.440172916314315 0.416516742547961 0 1
0.090895553743464 0.089971860415331 1 1
0.2242091031746 0.214078836671672 1 1
-0.228422104061882 -0.218421043957842 0 0
0.48578808292627 0.460881394987724 1 1
0.0354937925738631 0.037017146990447 1 1
0.0236142324472337 0.0258074712943076 1 1
0.12421432281444 0.109840513023292 1 1
0.378336320197964 0.363944197606105 1 1
0.0765840874156548 0.0744192487932678 1 1
0.334785218254153 0.323277124835793 1 1
0.250382643736591 0.240067708001508 1 1
0.101066113205747 0.0986146847644069 1 1
0.162952955031458 0.155562396170447 1 1
0.247333488991451 0.235728570126204 1 1
0.356761985659598 0.338159084293413 1 1
0.117486305230161 0.111343913837005 1 1
0.516351851250016 0.492632393560946 0 0
0.169060682756981 0.165264115160283 1 1
0.0654192084230401 0.060966314136063 1 1
0.0113180464855098 0.0120435177834566 1 1
0.0858926824068139 0.0811161194715595 1 1
0.382898838071573 0.363414876877402 1 1
0.219320554331935 0.210272778637186 1 1
0.331997158908712 0.313802450553859 1 1
0.219549941345435 0.211566163373308 1 1
0.236788969594537 0.229726555211816 1 1
0.0815803885965038 0.079014561338113 1 1
0.251941715341881 0.240878531886904 1 1
0.264242147917716 0.255130711351032 1 1
0.1308295576921 0.126392398689649 1 1
0.0692540203530021 0.0656722841427351 1 1
0.21917098407047 0.211736639640589 1 1
0.0619924187072354 0.0592271131487851 1 1
0.140422185292226 0.130626828712326 1 1
0.176589169180618 0.166524988660534 1 1
0.376286213836895 0.358362806393087 1 1
0.236701794868233 0.226327423968727 1 1
0.0926661103704433 0.0927024141912849 1 1
0.455231705758127 0.437308483045426 1 1
0.333614037171839 0.322345269607178 1 1
0.20278368450095 0.190800030059838 1 1
0.300303832886586 0.288610207357956 1 1
0.0901026616610037 0.0884969423923767 1 1
0.278797613553861 0.271463731001942 1 1
-0.119625235537409 -0.114254703864873 0 0
0.218049144030935 0.196751263585726 1 1
0.464923641673798 0.443848392713315 1 1
0.182088736562694 0.17459967329825 1 1
0.129920698574836 0.117900803055173 1 1
-0.0152376017790119 -0.0196078326820618 1 1
0.171657342910359 0.157199036419258 1 1
0.180608955725264 0.169915570886544 1 1
0.304546021178694 0.285514066635502 1 1
0.0187734909276519 0.0186586727368023 1 1
0.139384650714951 0.131357598771673 1 1
0.387963775890266 0.36574473414911 1 1
0.345420179418757 0.326417662921174 1 1
0.271000900478489 0.254532638129789 1 1
0.107560069233103 0.0973021589620703 1 1
0.449215791568268 0.429890707536507 1 1
0.238319829752142 0.224145553182226 1 1
0.139686462305444 0.130416622850745 1 1
0.334460432247649 0.317081191892776 1 1
0.104520000648066 0.0973766461042377 1 1
0.080993818710745 0.0735064345667982 1 1
0.0544574624891204 0.0525913554749292 1 1
0.0432939050535361 0.0350047553167678 1 1
0.484075819925862 0.465413660533959 1 1
0.294813558967683 0.277837657344881 1 1
0.268371009792051 0.255443110962269 1 1
-0.0975381679453629 -0.0964204739553808 1 0
-0.00669605397458149 -0.0139946621912334 1 1
0.285734200680867 0.274787480601014 1 1
0.0664939317491422 0.0607418722012665 1 1
0.345038729461581 0.331058074250375 1 1
0.309175549063802 0.296319925849734 1 1
0.152036170932328 0.142430423767581 1 1
-0.00731181609214399 -0.00917312419043317 1 1
0.490220004914203 0.467157259674692 0 0
0.460813071089253 0.439328864050391 1 1
0.123074823312479 0.115429656250426 1 1
-0.0331304744447961 -0.0321146546921642 0 0
0.342084570610679 0.321942060593822 1 1
0.18714743303869 0.17975783447612 1 1
0.378386282255986 0.354408138982859 1 1
0.211683153159493 0.19817482676505 1 1
0.063107943848439 0.0535608240748685 1 1
-0.0515127867071275 -0.0459426484326237 1 1
-0.0316048706522015 -0.0266532762483368 1 1
-0.0642015931773482 -0.0701592358828312 1 1
0.00399854477164205 0.00542728253995442 1 1
0.297361870471467 0.283456258748116 1 1
-0.0276816597026638 -0.0287112586645272 1 1
0.124045511946684 0.108746663548798 1 1
-0.028814890122535 -0.024579593491258 1 1
0.458195118247072 0.434636539419039 1 1
0.110343910981266 0.105962015544782 1 1
-0.0499670361279356 -0.038948659893587 0 0
0.200176635813412 0.190151155328284 1 1
0.336133084373505 0.317232590982557 1 1
-0.209569741646934 -0.20365219563623 0 0
0.0674314554826717 0.0583581411504572 1 1
0.398102939497801 0.384674440648868 1 1
0.146737871182701 0.142968578639981 1 1
0.173536447944797 0.160651765035 1 1
0.348467720417037 0.3325709569873 1 1
0.116932184725703 0.105954330535933 1 1
0.297874698166281 0.286786026177051 1 1
0.299138808351083 0.290670092308381 1 1
0.287241627784259 0.272835723950206 1 1
0.242626482917134 0.233076613448921 1 1
-0.0524327569641182 -0.05014693492664 0 0
0.370119405978057 0.350798452903172 1 1
0.387743037768687 0.368150813675536 1 1
0.114765311795708 0.108182024165 1 1
0.115339280592593 0.109072559191576 1 1
0.332763197764751 0.31239976199563 1 1
0.258735010123495 0.249054164563921 1 1
-0.0160652241607146 -0.0135750300166703 1 1
0.320831063582256 0.305969098380296 1 1
0.187135847542788 0.1834350611766 1 1
0.240931660541669 0.229773573627835 1 1
0.127408721390145 0.113959724370018 1 1
0.0634888590340574 0.0651905605411465 1 1
0.375465907591472 0.355551662905421 1 1
-0.130567046504818 -0.126450859612095 1 0
0.367058717805377 0.350629980925425 1 1
0.0688659208271097 0.0647964362339076 1 1
0.369921857805021 0.355348583622397 1 1
0.00979702905752794 0.00428976118093073 1 1
0.108896376105326 0.103655660408791 1 1
0.0723834223358382 0.067799709226316 1 1
0.126291096480359 0.124198518404995 1 1
0.321402318878183 0.309538586547839 1 1
0.286627867824856 0.25515904388311 1 1
0.238327672888743 0.225661121165045 1 1
0.44554901269021 0.428556570598338 0 1
0.129979879278768 0.126704201763866 1 1
0.353485818262591 0.337798820361233 1 1
-0.0533201788271099 -0.0506275595914819 1 1
0.150219959367981 0.143897634878722 1 1
0.0697779151227905 0.0656825162365467 1 1
0.0611884587903244 0.0557762257764776 1 1
0.39831171615035 0.388989930023094 1 1
0.142455133277809 0.133913822542749 1 1
0.311902633688362 0.303211757554941 1 1
0.115369168026029 0.1101709312312 1 1
-0.00955892767977003 -0.0105465094131952 1 1
0.484391879562212 0.463297953004092 0 0
0.473365260749761 0.447078868696533 1 1
-0.111195745332998 -0.110535968187584 0 0
0.0416026339439646 0.0361269905335439 1 1
0.340374864271316 0.326100795143274 1 1
0.250167948787993 0.232512525623365 1 1
0.269186341354344 0.257224335646099 1 1
0.0220776603862776 0.0167746908041415 1 1
0.162262773046102 0.153788619173368 1 1
0.191977290791762 0.181898471216616 1 1
0.282029166939886 0.269511700234884 1 1
0.440692100071666 0.414644678679654 1 1
0.259179312522307 0.251328145172619 1 1
0.173129052919492 0.16528209778082 1 1
0.121437572270905 0.117140286453104 1 1
0.16712760896492 0.15973761275905 1 1
0.338936937302065 0.32024148508713 1 1
0.302325015000547 0.284843823580697 1 1
-0.0304384258719781 -0.0272796958996954 1 1
0.322061904874832 0.308583686224401 1 1
0.326379969567343 0.308158984698887 1 1
0.164517411279773 0.157180940792135 1 1
0.305075892837292 0.28945897228009 1 1
-0.0587771689268099 -0.0601812142557088 1 1
0.169831797841202 0.161462517099386 1 1
0.0588922643044584 0.0548181346573864 1 1
0.115428878680023 0.11117509894239 1 1
0.423585951185483 0.401059425242652 1 1
0.304990243736293 0.290213443132473 1 1
0.294534603898091 0.281878342280286 1 1
0.0324832195251582 0.0323834861153821 1 1
-0.0279010724380672 -0.0271012216081031 1 1
0.0157752495264373 0.00968795501485761 1 1
0.365577311664745 0.34599495265111 1 1
0.306378573215688 0.287548724227418 1 1
0.0611418008348816 0.0565052155398573 1 1
0.0903163073030554 0.0889874703399704 1 1
0.436085200708774 0.415453212056362 1 1
0.0872059466372115 0.0801942569691625 1 1
0.0164508882077805 0.0220399011304307 1 1
0.188913933116244 0.178603070132167 1 1
0.386438873216151 0.374087750756322 1 1
0.296856353878581 0.279170288222245 1 1
0.508375233085482 0.484510212744967 1 1
0.210470532442871 0.197143852073712 1 1
0.12423975411626 0.120757326484289 1 1
0.29828224707647 0.278268081006447 1 1
0.261063343524292 0.25156178113308 1 1
0.2936494045496 0.275853684089505 1 1
0.176915180114086 0.162949093916458 1 1
0.0526340131138765 0.0493771282475888 1 1
0.245808710361361 0.232533218740052 1 1
0.196245139347002 0.193193996268189 1 1
0.124148527749985 0.116905690422964 1 1
0.258489697168884 0.240818658979384 1 1
0.163136556149156 0.155382703612529 1 1
0.485828390159891 0.468828778709358 0 0
0.068515646153422 0.0635899256585087 1 1
0.239989818565558 0.226839785271192 1 1
0.103815788270019 0.103556152237472 1 1
0.3159286027655 0.303034945437611 1 1
-0.00304616302058034 -0.0031387006770622 1 1
0.124588898798424 0.122622459388832 1 1
0.219967873976508 0.208785116840468 1 1
0.320863374886272 0.306334278446186 1 1
0.260265585734336 0.251522956200078 1 1
0.0520281455585402 0.0519760897961666 1 1
0.00534978173580056 0.0096220903769541 1 1
0.151508422084025 0.147793102727324 1 1
0.436278058873638 0.413097011850256 1 1
0.154033346140084 0.14834012332887 1 1
0.129895699838359 0.114000863232143 1 1
0.250920440229655 0.237066658740423 1 1
0.0015860069668522 0.00917635379378645 1 1
0.0438649181565164 0.0412117566880203 1 1
0.23975209766625 0.228054485514303 1 1
0.406821539337722 0.387523863939291 1 1
0.284299339844698 0.278084350276239 1 1
0.0722117519416293 0.0693126282866232 1 1
0.391447902440963 0.375321011031962 1 1
0.245504354213295 0.232260445169829 1 1
0.371855998286243 0.350991182439662 1 1
0.402742337576538 0.378277367615063 1 1
0.326782279178814 0.310007146713073 1 1
0.0766404683765808 0.0703104981567854 1 1
0.217221708142731 0.20623694310904 1 1
0.121926851827268 0.10766831498815 1 1
0.427487803526181 0.406445389018233 1 1
0.410229504185501 0.390612887045502 1 1
0.287719793885303 0.273090470517567 1 1
0.00531842333086875 0.00577879307367922 1 1
0.47434402134656 0.454193019164185 1 1
0.232027799350274 0.22278569823742 1 1
0.366378574823209 0.351021914557875 1 1
0.186317421200003 0.18240197509688 1 1
0.231767487069702 0.216373392119786 1 1
0.288768019219626 0.27327224365029 1 1
-0.00839473765046171 -0.00587198528296187 1 1
0.470992076374775 0.452179783683486 1 1
0.0858420318309765 0.0798962599288259 1 1
0.196738821830727 0.18945844826889 1 1
0.503893443266136 0.485865148140614 1 1
0.242352939482194 0.239476404972206 1 1
0.0699587233546292 0.0681506095856546 1 1
0.0389948749729273 0.0404368982600012 1 1
-0.1262838749087 -0.132461929234635 1 1
0.211871262209819 0.203932559659195 1 1
0.290258283183401 0.278205415593758 1 1
0.194704777708104 0.187190700978526 1 1
0.165096114433868 0.160338265680799 1 1
0.270050527451907 0.256979258085747 1 1
0.247096892372315 0.239350601437495 1 1
0.15370388278079 0.147000124140092 1 1
0.0670990187295195 0.0729207903477368 1 1
0.157674648894998 0.150639444160452 1 1
0.164364678621087 0.162410380737264 1 1
0.14426488556347 0.140747588410071 1 1
0.457492404273881 0.443572694412661 1 1
-0.0737730695726974 -0.0662236644843461 1 1
0.382841186208273 0.368044299878352 1 1
0.253796300723103 0.244400437920175 1 1
0.237051133857582 0.218408104584051 1 1
0.127996145654065 0.122419946873935 1 1
0.12235858166242 0.119304681681429 1 1
0.271257557571409 0.261422768865786 1 1
0.117252356714807 0.113660983958757 1 1
0.0317656808962792 0.0368669626519358 1 1
0.219484943698872 0.209547947056146 1 1
0.431902867272046 0.411735910489039 1 1
0.330485894410429 0.314053015025264 1 1
0.255093906440038 0.241948430464288 1 1
0.537729905330876 0.510713985917328 1 1
0.18455665649668 0.175966775242862 1 1
0.215231264523648 0.203575860644576 1 1
0.0505209823348188 0.052203554031968 1 1
0.296722645628438 0.28394972848847 1 1
0.0694384516128192 0.0650467326783929 1 1
0.0881261754903825 0.0881555190727628 1 1
0.0226173011834603 0.0174221598458548 1 1
0.265569470243256 0.249170870910584 1 1
0.0938059508803755 0.0896518488260502 1 1
0.277381356564767 0.27071963454977 1 1
0.329432379180317 0.314830996908179 1 1
0.196819788727011 0.18492286562215 1 1
0.173678263715997 0.163095465803385 1 1
0.0811697220654873 0.0771703498139359 1 1
0.490806979957086 0.466040052161118 1 1
0.102847039523526 0.0895346462343513 1 1
0.0251141039324494 0.0223499542062274 1 1
0.106059164369433 0.106090327775141 1 1
0.602110683557106 0.575156118507509 0 0
-0.0412353353669241 -0.0397983789950351 1 1
0.238902648610537 0.230434259150005 1 1
0.286392634942087 0.270606478998424 1 1
0.171361265164733 0.156815511815911 1 1
0.22519406095948 0.217937264415373 1 1
0.215063452555939 0.209842557559892 1 1
0.287129607795531 0.277218730103918 1 1
0.605079988555362 0.58000342443637 0 0
0.333308790427497 0.317768256949938 1 1
0.408834013951609 0.387678788912997 1 1
0.259393302623678 0.246857021631784 1 1
-0.0574727876347365 -0.0594126263316812 1 1
-0.0112446512093712 -0.00992004473417494 1 1
-0.018027611585887 -0.0198161472162196 1 1
0.156674578332082 0.156401222803388 1 1
0.159852702706439 0.154126519769194 1 1
0.445346716180973 0.425585043825274 1 1
0.401216389416673 0.381114445379937 1 1
0.281439426396357 0.267886600263283 1 1
-0.094836929124318 -0.0927980594555498 1 1
0.191217185955765 0.182640204362432 1 1
0.257867380292594 0.244726345482544 1 1
0.308126567884553 0.296620685705905 1 1
-0.0606669919879115 -0.0598631986876636 1 1
-0.261810339961299 -0.249139845616771 0 0
0.430004959517611 0.408615671352658 1 1
0.420838770026884 0.399900030541034 1 1
0.25813409188512 0.248595858257339 1 1
0.0558627459218048 0.0463519702599375 1 1
0.172660934972851 0.165649077907878 1 1
0.364179325383158 0.351444382005265 1 1
-0.0168887667513699 -0.015715825962528 1 1
0.115271487673079 0.109895619619483 1 1
0.147295534789158 0.135014256241952 1 1
0.156486822805711 0.143644138885645 1 1
0.173818875685617 0.164019572619271 1 1
-0.0213211633580838 -0.0212041001432794 1 1
-0.0410371160549405 -0.0344800825228161 1 1
0.23624263406133 0.217740918016129 1 1
0.275025369423265 0.255999436662166 1 1
0.121520699106407 0.112485976480199 1 1
0.315952752247517 0.303376391500611 1 1
-0.0199352160058327 -0.0216902174973717 1 1
0.171409245835152 0.160418963646354 1 1
-0.0581695283109836 -0.0560000395624591 1 1
0.0488904423075463 0.0418954254698266 1 1
0.287410211303548 0.273811425366833 1 1
0.270094452514559 0.257853817939387 1 1
0.370476643095042 0.344043133349642 1 1
0.329749881785651 0.316756013003281 1 1
0.170881623419794 0.163379967703415 1 1
0.00153617939667615 0.00120803266699941 1 1
0.771464898160461 0.732548590293507 0 0
0.0786507642812953 0.0722922463460606 1 1
0.254796730853699 0.239822604748696 1 1
0.423538876057638 0.399763347365218 1 1
0.128084395561707 0.119435988713492 1 1
0.528295737387984 0.506171156827861 0 0
0.0992796208111871 0.0949012594968553 1 1
0.380997864243309 0.360285453305844 1 1
0.232046522124409 0.215323802074191 1 1
0.215942346581825 0.205950788424354 1 1
0.338549546030157 0.315906412674349 1 1
0.194164110779481 0.185110315525079 1 1
0.440904304956244 0.422856403191741 1 1
0.287590659562771 0.269804712652381 1 1
0.343331557390553 0.328796414708044 1 1
0.286577469027988 0.269754564560125 1 1
0.02111207726528 0.0206557183028157 1 1
0.246619240435841 0.231903635340482 1 1
0.199626727357161 0.192686946396761 1 1
0.190026526739048 0.182601543701475 1 1
0.151884091238354 0.144766966627892 1 1
-0.034050412988603 -0.0326891884473186 1 1
0.439848526576167 0.420891348516174 1 1
0.106979686106098 0.0945058320331675 1 1
-0.142744103172063 -0.134115931986483 1 1
0.13100362081644 0.135894146104755 1 1
0.22352765199636 0.210973096870711 1 1
0.173943974030106 0.166272418187772 1 1
0.120991378760944 0.122180055659027 1 1
0.433180747776405 0.413049286184202 1 1
-0.0582681717521026 -0.0577622049552139 1 1
0.267656073732437 0.255250534941661 1 1
0.340245297017895 0.32420027508797 1 1
0.110504969101485 0.105824309987801 1 1
0.29507003496731 0.279687197707128 1 1
0.243473553390294 0.233685493783698 1 1
0.0867162411499231 0.0830115787344369 1 1
0.273000245764668 0.255643911742016 1 1
0.190246425794312 0.183477379767492 1 1
0.122558183989902 0.114453777363529 1 1
0.246325138324689 0.233179612945447 1 1
-0.174296897217313 -0.166977686664551 0 0
0.182323236819583 0.171462973768142 1 1
0.205575287843058 0.196019098799198 1 1
0.207300146498888 0.203433973638069 1 1
0.172848866935803 0.167927964265731 1 1
0.449758254302572 0.4291921111296 1 1
0.185251382418458 0.174540416505829 1 1
0.0803405056517291 0.0748457495797391 1 1
-0.040234049060358 -0.0333401239228444 1 1
0.177276770971891 0.172668747621134 1 1
0.0233705247520348 0.0222432056770551 1 1
0.446567594433348 0.422967822258118 1 1
0.253046015549917 0.24587931651209 1 1
0.285605577275602 0.266641087043061 1 1
0.243891017134798 0.23942175152988 1 1
0.24291558479007 0.221125656866765 1 1
0.570729630796222 0.541054028418983 0 0
-0.0902586870426702 -0.0877581709110896 1 1
0.22194732159001 0.211669640656106 1 1
0.208037135899187 0.197540878393283 1 1
-0.120983996738298 -0.116203971126736 0 0
0.128609085776547 0.124042553038344 1 1
0.445487654452643 0.428800964565675 1 1
0.300951942827338 0.285426544223277 1 1
0.262841875506147 0.252039332676308 1 1
0.116552790633723 0.104200443353949 1 1
0.00125465743946536 0.00206854983224831 1 1
0.256875329359262 0.242082582698215 1 1
0.0597192271778896 0.0573895910385053 1 1
0.432910535268449 0.408579972434887 1 1
0.264186446094744 0.255460964851122 1 1
-0.0515861391292645 -0.0514089684680992 1 0
0.221057662792434 0.220897789773751 1 1
0.0837136241123708 0.0792820119736455 1 1
-0.146987182345244 -0.138334207814406 0 0
0.103860184455132 0.0949591734492018 1 1
0.112308279317644 0.109532768978216 1 1
0.0227963819689433 0.0232174298415343 1 1
0.357086692691725 0.345147834860555 1 1
0.21392147317012 0.201321219879025 1 1
0.0532897807717464 0.0434731300321371 1 1
0.133953995661936 0.128416410490741 1 1
0.0969174304561057 0.0938250005812567 1 1
0.161007976181215 0.154512776548976 1 1
0.116582528728693 0.106067294335992 1 1
-0.00697060796878956 0.00243188928526565 1 1
-0.123605507065505 -0.116819639238373 1 1
-0.119438034078281 -0.11081188833771 0 0
0.0223100467818075 0.0261749513645993 1 1
0.279951947374723 0.266776800038276 1 1
0.270386854858029 0.262628923358859 1 1
0.102272702132708 0.097666220924119 1 1
-0.240657924053874 -0.224494258127003 0 0
0.476112404045745 0.448628379426682 1 1
0.33756985772252 0.320800203723242 1 1
0.0352251901953627 0.0345602764339877 1 1
-0.154684442037547 -0.152278607919734 0 0
0.0349746881713294 0.0311611763332756 1 1
-0.066615255785 -0.0607023122058393 1 0
-0.00185111872000595 -0.00338901472710731 1 1
0.289074335299281 0.278419525656393 1 1
0.211274008752592 0.201267403729578 1 1
0.250569484842535 0.240044024601675 1 1
0.318859220530221 0.300662285024991 1 1
0.355382106772258 0.34024963012134 1 1
0.450802141873892 0.431002897289507 1 1
0.329272237697411 0.309010968259463 1 1
0.731347540939672 0.692328388922025 0 0
0.135969016743802 0.129747932962902 1 1
0.351021502483781 0.335127200001067 1 1
0.229994025932219 0.218788110165683 1 1
0.161694530644734 0.155764895994542 1 1
0.166199583128728 0.160622445084211 1 1
0.160840793369069 0.153292319952159 1 1
0.303617091185427 0.288734695828444 1 1
0.361543478417579 0.3443060904736 1 1
-0.173024436548159 -0.155122767131486 0 0
0.27610272377889 0.262759383716748 1 1
0.34538840896815 0.329166508692189 1 1
0.444685061046676 0.422689833719356 1 1
0.192729842404866 0.185521962183142 1 1
0.147701051012021 0.140890686680582 1 1
0.216948771472019 0.208924611066471 1 1
0.245659010799606 0.238308770433242 1 1
0.174329520091648 0.171298124991757 1 1
0.366252768305704 0.344311477942817 1 1
-0.0169880934661633 -0.0223169077632788 1 1
0.284274204396734 0.268622887140117 1 1
0.206415253533951 0.194025266497941 1 1
0.00545845173027478 0.00167287608578034 1 1
-0.00635637407342948 -0.00444101230187802 1 1
0.196594515651322 0.18691761099518 1 1
0.269634533960349 0.258459737582785 1 1
0.223717480833244 0.218236079109637 1 1
0.361858912462045 0.349348316969386 1 1
0.252299658385346 0.23950032612308 1 1
0.32924300547506 0.317101668086445 1 1
0.369563047819602 0.354082258297799 1 1
0.255468671669055 0.240778085547788 1 1
0.131583311879012 0.127067274425308 1 1
0.358745161507881 0.340659994601031 1 1
0.250170704542901 0.240689781186374 1 1
0.386922836076556 0.371654895997246 1 1
0.150178054188934 0.147088710609648 1 1
0.295113759623887 0.280107023113091 1 1
0.00408165834460654 0.00622998320359308 1 1
0.0275709337678796 0.0237187610918785 1 1
-0.0991269618870285 -0.0941302315803574 1 1
0.314554321476154 0.296166143854556 1 1
0.216903450474175 0.205658043538847 1 1
0.134143209120296 0.125873205757229 1 1
0.349716945907848 0.335080832815072 1 1
0.508190417590431 0.489120547534315 0 0
0.16027051543707 0.152256474976216 1 1
0.242567256831154 0.230982462504634 1 1
0.222593571553202 0.21146610060682 1 1
0.0728496940021905 0.0727677247786969 1 1
0.401848075177162 0.386631038119667 1 1
0.422905343625171 0.403379503764059 1 1
0.0765892888170065 0.0659086817058969 1 1
-0.052874683587072 -0.0494349869216849 1 1
0.00915930484749506 0.00852057483257672 1 1
0.03346766167499 0.0289389333742005 1 1
0.141547863919584 0.132189843548371 1 1
0.162332698489106 0.153892305933891 1 1
0.47901619678781 0.458520040117245 1 1
0.0919674431591331 0.0909987689336401 1 1
0.0230751504005936 0.0250789733267724 1 1
0.242075008540181 0.229481723338137 1 1
0.359026605531688 0.340941687387924 1 1
0.465509343579323 0.437240816872358 1 1
0.063856598698975 0.0614999330084305 1 1
0.174215168346431 0.164813602417043 1 1
0.345635334823262 0.328945310954685 1 1
0.466417389984718 0.445663537481006 0 0
-0.0309016095742061 -0.0273552133025142 1 1
0.309726086440882 0.292556421231492 1 1
0.222215764387848 0.216646247009581 1 1
-0.0389007114882166 -0.0379107498212846 1 1
0.140446350820746 0.135517184591254 1 1
0.133708894531085 0.130019900233705 1 1
0.292819407044662 0.280721158256085 1 1
0.108498643667504 0.0997876911907528 1 1
0.173144911180955 0.164857480789952 1 1
0.376681133320844 0.366102040343203 1 1
-0.0793667512528972 -0.0752353539544549 0 0
-0.0503683276188033 -0.0479862956963704 1 1
0.363290947198952 0.34961519338163 1 1
0.249017463814311 0.234683205540314 1 1
0.0191404719881099 0.0156273127569012 1 1
0.152012587315744 0.145394469691776 1 1
0.194143759645119 0.186889287255566 1 1
0.0314554909293329 0.0235850441311765 1 1
0.336497670420032 0.320874806376044 1 1
0.338202112663828 0.317545698577174 1 1
0.0817003084304637 0.0750633026148126 1 1
0.451318806878542 0.424113250451552 1 1
0.229197461895192 0.22002891151327 1 1
0.313171291707067 0.297439091787022 1 1
0.111447894330264 0.107327304493856 1 1
0.0807085218196639 0.077784539407153 1 1
0.159917759242545 0.153242852358331 1 1
0.396890752019161 0.376084070108994 1 1
0.199245413694687 0.196130392180419 1 1
0.386759232698248 0.366082636824351 1 1
0.492952152399706 0.471034241426982 1 1
0.47609971052117 0.45336662523902 1 1
0.240035889397737 0.225783071234186 1 1
0.243872399386752 0.234762749242084 1 1
0.261067418569071 0.244406420461267 1 1
0.137655040104768 0.136580037345161 1 1
0.221104010190728 0.204874277277933 1 1
0.198204837251687 0.186905601526649 1 1
0.232863920530956 0.223025102309638 1 1
0.276667478330824 0.264295297216347 1 1
0.0779407355666906 0.0770893334512042 1 1
0.1900258421085 0.184319545103089 1 1
0.424247636512575 0.399771745803046 1 1
-0.120996194449527 -0.118468293872959 0 0
0.289182291266848 0.277844226484108 1 1
-0.133860077610147 -0.127349902376209 0 0
0.0383951067817442 0.0326108564661517 1 1
0.0803579668811914 0.07079836641973 1 1
0.166278493066099 0.160620838387597 1 1
0.0533548227263468 0.0485773789085389 1 1
0.284735892721277 0.269874557928542 1 1
0.295040420041926 0.28365964529069 1 1
0.355355604245598 0.340823535357853 1 1
0.192360705008416 0.184040973380021 1 1
0.161750617463914 0.155087658570859 1 1
0.0745805059819322 0.0728927994677376 1 1
0.235267221743895 0.225902102837888 1 1
0.184617119586868 0.174724296217122 1 1
0.29903616400287 0.287556972609257 1 1
0.0594515777082481 0.0583541988031618 1 1
0.169075619557494 0.159106349796816 1 1
0.207385179731619 0.201567638785653 1 1
-0.0229291005998905 -0.0189389020653612 1 1
0.638179965590373 0.610348756834022 0 0
0.181435748420784 0.171740420026407 1 1
-0.0365659660550818 -0.0346317019838899 1 1
-0.0778639252792477 -0.0729282121413775 1 1
0.546556369943999 0.511255021002808 1 1
0.147597556288924 0.137366321716046 1 1
0.229520477877207 0.218171103609297 1 1
0.161615712801339 0.155330686888165 1 1
0.119376562653635 0.118046567216743 1 1
0.0537906333796606 0.0496815592995652 1 1
0.164559779207417 0.156323591706501 1 1
0.386581981149151 0.364737801503243 1 1
-0.0397860323637165 -0.0399541599638178 0 0
0.259604106034631 0.246936303778686 1 1
0.218988347210414 0.213038560375029 1 1
0.172657179787107 0.160525553996905 1 1
0.315310864284925 0.297955685198827 1 1
0.205269430668643 0.203064109492373 1 1
0.17499032684195 0.162332380797776 1 1
0.075691836504838 0.0720142613212789 1 1
-0.0905724007927482 -0.086895892636398 0 0
0.164873850914955 0.15710802468475 1 1
0.311217644438579 0.296256132250918 1 1
0.250149226050322 0.237605534959458 1 1
0.189138917235206 0.177531451542346 1 1
0.0194159973509696 0.0203999511228764 1 1
0.282400886624734 0.266068055005136 1 1
0.322989548170827 0.308440943445252 1 1
0.31854325813184 0.306428994893606 1 1
0.259049587685971 0.242124431428005 1 1
0.0333367844008064 0.0315805912687886 1 1
0.296289100903465 0.280098287825696 1 1
-0.166664444692845 -0.156429581459854 0 0
0.346625934883542 0.328514596969975 1 1
0.4790095319258 0.458295788704862 1 1
0.30122464269121 0.279647663202673 1 1
0.297177814101759 0.285107177638242 1 1
0.258452017643245 0.246989570804572 1 1
0.340508637006416 0.324385026688663 1 1
0.251350990022321 0.241990150667045 1 1
0.166718643303699 0.158032679592066 1 1
0.188696589063556 0.180183069487307 1 1
0.040477523088954 0.0393565811977305 1 1
0.104646783360788 0.103676633246543 1 1
0.14765992348964 0.14660329287789 1 1
0.2259473454507 0.213130292703505 1 1
0.385814317097907 0.371627861914787 1 1
-0.056802905986177 -0.0593882985690986 1 1
0.329865611714848 0.307174668529759 1 1
0.124515536892454 0.1150191182557 1 1
0.14470679477984 0.142121794703677 1 1
0.337889936565245 0.319552234440086 1 1
-0.133737014076989 -0.129264657755535 1 0
0.379802592955758 0.378547877121522 1 1
0.248901870334194 0.239450015274608 1 1
0.43856263627773 0.414865319965004 1 1
-0.149521507629853 -0.149599671559131 0 0
0.222530221754961 0.215067081227108 1 1
0.379111866838251 0.358513175217536 1 1
0.234137053350511 0.219912167209601 1 1
0.0994897491210657 0.0979523230977402 1 1
0.402930136604487 0.3848110243579 1 1
0.282199220235329 0.26776879489928 1 1
0.428771444083343 0.40760821869847 1 1
-0.158421693994609 -0.153390208704046 0 0
0.293895073970979 0.27315984960759 1 1
0.562468638094577 0.529425493438466 0 0
0.0367782057193056 0.0363589687399077 1 1
0.330047764762467 0.319718592386592 1 1
0.175865898874955 0.162437417448119 1 1
0.242904458783272 0.23542553721524 1 1
0.162573798841653 0.152933312980237 1 1
0.0755396344221545 0.0713148353922617 1 1
-0.0757936844714043 -0.0706256844933975 1 1
0.0973521804250932 0.0959431543101294 1 1
0.321012285148609 0.308633392989606 1 1
0.108669811838707 0.103111958507704 1 1
0.102551716206302 0.0974021763610287 1 1
0.043527202755183 0.0345778710524743 1 1
0.240393689567944 0.231465464214178 1 1
0.340631474821123 0.325997591956197 1 1
0.193348969841899 0.188230990401556 1 1
0.301958990376373 0.291806513865056 1 1
0.109863465085232 0.107874862581681 1 1
0.307204454530488 0.301806199924457 1 1
0.212540696799172 0.200860351039883 1 1
0.39051083731154 0.37037299599981 1 1
-0.0199787001599589 -0.0209283152082616 1 1
0.22820471318566 0.213682602916645 1 1
-0.0542836806090831 -0.0549875058474768 1 1
0.0850819446622517 0.082682553571667 1 1
0.34561790753913 0.334988355535453 1 1
0.180803057950074 0.181571480521769 1 1
0.120216080430855 0.111673353992315 1 1
0.00976693304007873 0.00587901445403794 1 1
0.00173350810340184 -0.00141857063541322 1 1
0.370664834378881 0.360945009286994 1 1
0.266326524888173 0.260748030501758 1 1
0.0264917940856465 0.0273811026159369 1 1
0.352996273139213 0.338422222530816 1 1
0.138506534188294 0.129981877927254 1 1
0.281712436241582 0.267097161689857 1 1
-0.0678718469888002 -0.0668144253921589 1 1
0.354403410966059 0.335776814331747 1 1
-0.00809603127027131 -0.00701776579027491 1 1
0.00145676024958157 -0.00215682092022006 1 1
0.252522897703291 0.233154559421125 1 1
0.128865877008576 0.12021288209193 1 1
0.41765088847635 0.398736405211347 1 1
0.255292774168883 0.242052316916276 1 1
0.303098013527676 0.291913401036063 1 1
0.390203920301156 0.36143958324064 1 1
0.302909807369532 0.289992048237504 1 1
0.152248064863476 0.147282469916037 1 1
0.0841490431872958 0.0742786730081286 1 1
0.270102611925442 0.251726016325384 1 1
0.201654137296952 0.191175850441925 1 1
0.330631006139002 0.320563022338393 1 1
0.484556140446104 0.46119233930588 1 1
0.314174402442974 0.30122025014391 1 1
0.139726739075801 0.128270608086114 1 1
0.16426568151732 0.15335019524909 1 1
-0.044833847414001 -0.0463255027169876 0 0
0.0613290759366763 0.0555801619882518 1 1
0.289705527849933 0.277907006151111 1 1
0.0347923256349989 0.0333686157641586 1 1
0.20843872829334 0.197122869261077 1 1
0.24863860707392 0.2351006952188 1 1
0.0301074561306819 0.024987982431951 1 1
0.335607870483016 0.313701655204126 1 1
0.140135040958112 0.136721806374236 1 1
0.175532943258562 0.167696876743271 1 1
0.187247205348877 0.181297861497603 1 1
0.368446309140925 0.346559774219307 1 1
0.323778157762703 0.309260269462669 1 1
0.225995891032596 0.2172888251338 1 1
0.21062082271193 0.201234524256505 1 1
-0.0185464700684422 -0.014952110370325 1 1
0.258600364174897 0.250503559479942 1 1
0.162711038360248 0.152526371510977 1 1
0.0350930314876678 0.0289822109687148 1 1
0.101755027641319 0.0996137138343124 1 1
0.425901183385383 0.402626670379572 1 1
0.0790895030504884 0.0784360557848532 1 1
0.648578772338257 0.61661336116477 0 0
0.460520386545655 0.438401382632057 1 1
0.362947240076824 0.353687907560697 1 1
0.249104097060806 0.237138036065582 1 1
0.204286111403326 0.18412341863446 1 1
0.246409931035805 0.231255930146423 1 1
0.114278008449387 0.108858752013542 1 1
0.218004885165774 0.208504135032209 1 1
0.275669640346701 0.259803502444723 1 1
0.408448745718554 0.391921811550066 1 1
0.192816581535027 0.189254554638596 1 1
0.227591298389262 0.222376633601433 1 1
0.0254955136783504 0.0247132958407392 1 1
0.198939507085446 0.191722028233946 1 1
0.124453755382651 0.121266990396604 1 1
0.175919241320777 0.169601881080251 1 1
0.32800581533821 0.308977807546959 1 1
0.196351326532604 0.187084922907254 1 1
0.0925077347662351 0.086772074005002 1 1
0.346604873972389 0.337798695115881 1 1
-0.011891770380975 -0.0095964671305564 1 1
-0.164525067817037 -0.152836733358374 0 0
0.0587169083966241 0.0592328324740394 1 1
0.309655866603332 0.293412088520718 1 1
0.238345242051407 0.224049528869409 1 1
0.0592164404848459 0.0593751808822125 1 1
0.0552763814772208 0.0474967706991669 1 1
-0.070112436931463 -0.0624977164653308 0 0
0.341287542635789 0.323461400934149 1 1
0.0792911144141328 0.0724963331545547 1 1
0.0853743177508369 0.0732996231943466 1 1
0.412971286437032 0.395439441825393 1 1
0.0941349260859594 0.087068706916275 1 1
0.352442847251106 0.330880204151304 1 1
0.0124593876927677 0.0123025900926276 1 1
0.0857019413901495 0.0737513286006143 1 1
0.462029060090859 0.438044901960447 1 1
0.206288251111952 0.192668661176668 1 1
0.0809950883739561 0.0774910647332248 1 1
0.365028330296168 0.351748950099257 1 1
0.3344786056658 0.317189386480262 1 1
0.0982970623561384 0.0967609444515222 1 1
-0.102929786597341 -0.0977365545106768 1 1
0.311012155618825 0.290169629009623 1 1
0.263845337530709 0.25602860561165 1 1
-0.169354790010477 -0.161869861331075 0 0
0.0365213487449043 0.0376381838992697 1 1
0.510429833750318 0.487235335716182 1 1
0.263360460206653 0.246574737852392 1 1
0.61568301689333 0.590345955368096 0 0
0.131645906118598 0.116073064142097 1 1
[truncated: 5,363 more chars]
