# Supplementary material for: Bias caused by sampling error in meta-analysis with small sample sizes
Source: PLoS One. 2018 Sep 13;13(9):e0204056. doi: 10.1371/journal.pone.0204056 (PMC6136825; doi:10.1371/journal.pone.0204056)
Supplement: S4 File — (ZIP) [file pone.0204056.s004.zip › results N = 20 theta = 0.2 tau = 0.5 sz = 100-500.txt]

"cohen.dl.theta" "hedges.dl.theta" "cohen.dl.cp" "hedges.dl.cp"
0.181935141657753 0.181361116895048 1 1
0.0882188028333609 0.0878070185728305 1 1
0.213781276576462 0.213037900103458 1 1
0.301634833958545 0.300521296530574 1 1
0.210973662357534 0.210144736088915 1 1
0.339358869801315 0.338565954779062 1 1
0.169434750469177 0.169254704177484 1 1
0.0730264316421812 0.0729166008595929 1 1
0.00657659656259606 0.00673302044516953 1 1
0.26019704822898 0.259561007564825 1 1
0.142694988784532 0.142369569953086 1 1
0.259375984219614 0.258787425474849 1 1
0.103430180562647 0.103434300701238 1 1
0.23203861670918 0.231485230845136 1 1
0.455853245940977 0.45472617404334 0 0
0.0896293360339113 0.0891344129313819 1 1
0.213458851029378 0.213078808946609 1 1
0.142796789536356 0.142305444102573 1 1
0.102344549829551 0.101880627647929 1 1
0.197919104551936 0.197092019302965 1 1
0.269273220845514 0.268524564635113 1 1
0.0735774834899177 0.0735615665068734 1 1
0.266383576562161 0.265790417877378 1 1
0.182109477604003 0.181739382373352 1 1
0.0879292008489922 0.0875833771217729 1 1
0.0826898099117983 0.0825502248199638 1 1
0.369688854239066 0.368685151149843 1 1
0.0788243763639539 0.0784592596009343 1 1
0.274816763263221 0.273809494692373 1 1
0.118020161002072 0.117970988270539 1 1
0.310641384581074 0.309680420829076 1 1
0.119475405954342 0.11947596250579 1 1
0.203074452901627 0.202390950481369 1 1
0.319000035336178 0.318010317095904 1 1
0.290219070013833 0.289360785399299 1 1
0.0908212457848384 0.0902878144746743 1 1
0.136670004989723 0.136689638730815 1 1
0.359489146423338 0.358525639405631 1 1
0.283699714977583 0.28285478067228 1 1
0.338835612660161 0.337738564429324 1 1
0.290357883653695 0.289797351393645 1 1
0.000605652990158232 0.000514170921195944 0 0
0.247755652415006 0.246794001094819 1 1
0.22386669531585 0.223522216118078 1 1
-0.000385336718163359 -0.000330626630133422 0 0
0.102732669371622 0.102423301133518 1 1
0.330768200163831 0.329426384566089 1 1
0.265744659784325 0.26489002073673 1 1
0.105979171419158 0.105436000605624 1 1
0.326512896237868 0.325580477197467 1 1
0.173385121255067 0.172634358880197 1 1
0.0915470810892776 0.0909718235826309 1 1
0.260674207516562 0.259915310143539 1 1
0.512618794637361 0.510903408444545 0 0
0.179135991371914 0.179074332949147 1 1
0.489203974092621 0.487596301389603 0 0
0.171502416857557 0.170759012089197 1 1
0.24950929404478 0.24879797833045 1 1
0.20803763463993 0.207228909203281 1 1
0.183213755674123 0.182961121283409 1 1
0.201576135486414 0.201188335544337 1 1
0.123468834963048 0.123181098354233 1 1
0.062685102461187 0.0626742494799759 1 1
0.260867871616824 0.260053907135916 1 1
0.00599358787348505 0.00588595949125552 1 1
0.305941257598945 0.304850491255796 1 1
0.341708706743058 0.340789810781621 1 1
0.220106959907706 0.21926344868554 1 1
0.186742941176225 0.186002741479891 1 1
0.104054186794087 0.103569347312038 1 1
0.122124353425218 0.121713219534098 1 1
0.303436419806062 0.302092263966434 1 1
0.204867291984537 0.204189209325844 1 1
0.0357630252436596 0.0357628371574026 1 1
0.17646260529323 0.17590684022603 1 1
0.114689231172924 0.11421965595587 1 1
0.236919677233016 0.236141601038786 1 1
0.432462060534546 0.43121765495993 1 1
0.186083999237114 0.185792114903797 1 1
0.0639338909868922 0.0639375612297879 1 1
0.290221793189496 0.289330938989863 1 1
0.127266616050283 0.127103675350112 1 1
0.239668718576045 0.238985783653171 1 1
0.398602915114503 0.397651768757811 0 0
0.211215166190508 0.210573451580729 1 1
0.190875290961158 0.190451920845159 1 1
0.280135480659734 0.279171720882001 1 1
0.388155342252833 0.387011927415892 1 1
0.218899389490992 0.218445498107765 1 1
0.187582148808898 0.186918592525547 1 1
0.179679045762532 0.17920652852172 1 1
0.222841363272513 0.222256664314879 1 1
0.142053270667728 0.1416160533001 1 1
0.358772921486292 0.357392530992516 1 1
0.0955148838601809 0.0954643864317488 1 1
0.114135669073975 0.114336938957934 1 1
0.0176749559861721 0.0174650225622193 1 1
0.237881057098375 0.237199200493337 1 1
0.233717552633978 0.233272823411676 1 1
0.0424982469415606 0.0422946674502645 1 1
0.288415391046791 0.287797436699196 1 1
0.334835940080791 0.334034857436122 1 1
0.240592291219639 0.239761896032676 1 1
0.154730447167657 0.154164991515153 1 1
0.181328204637734 0.180484911895738 1 1
0.228594911351561 0.227886171548928 1 1
0.0552643953399158 0.0548811255142529 1 1
0.220648091642637 0.220056069146184 1 1
0.0348224817646567 0.0348285483876269 1 1
0.0818743063352495 0.0817255474873834 1 1
0.315271951248067 0.314189923277453 1 1
0.198058108311005 0.197361658829011 1 1
0.197896186681687 0.197533984524028 1 1
0.394566333285519 0.393678922758038 1 1
0.286177065041343 0.28541638616113 1 1
0.431256685144968 0.429628262313417 0 0
0.378980947007962 0.377625631636231 1 1
0.186320960989373 0.185950870508189 1 1
0.246467486827816 0.245663781406262 1 1
0.106839446316314 0.106558168289209 1 1
0.179716898485152 0.179452542060964 1 1
0.179333573230099 0.178673180158238 1 1
0.175090074024706 0.174624826697476 1 1
0.187628122406448 0.187123619739704 1 1
0.0628678760964071 0.0626524288349129 1 1
0.160391081156654 0.159761072878067 1 1
0.283818968819325 0.282874820102827 1 1
-0.0217853299499577 -0.0216665068196523 1 1
0.261093396743041 0.260340306321872 1 1
0.275508361988062 0.27475186421135 1 1
0.255909879085853 0.254923101154082 1 1
0.30341793715431 0.302714708982288 1 1
0.252243781460896 0.25142419412831 1 1
0.15817868856429 0.157964924540987 1 1
0.157308034643677 0.156788483791844 1 1
0.00786380198211954 0.00768480995606394 1 1
0.285609201145921 0.284849822013631 1 1
0.20114939508258 0.200556200187317 1 1
0.313843942217442 0.313342586023757 1 1
0.207160694101381 0.206715838363098 1 1
0.308506576983601 0.307213155987641 1 1
0.472511480968534 0.471052937265628 0 0
0.22300863370073 0.222057588338533 1 1
0.413647110486964 0.412236453805362 0 0
0.339834667287339 0.339096040525281 1 1
0.0976642793082341 0.0975863222768228 1 1
0.166938497626532 0.166574448410751 1 1
0.347599073285473 0.346729922374021 1 1
0.152818017761232 0.152288934225395 1 1
-0.0335550503084166 -0.0333953998826365 0 0
0.200678816148084 0.199802750504382 1 1
0.255643312197974 0.254782106617593 1 1
0.246214371626013 0.245598146707036 1 1
0.1338287950165 0.13305555171597 1 1
0.115314354702725 0.115120025140981 1 1
0.191250200384789 0.190194904217054 1 1
0.258746643022513 0.257708094311026 1 1
0.268682755220982 0.267664752483386 1 1
0.18300297120314 0.182351363442526 1 1
0.159831975705451 0.159471143223156 1 1
0.279371088041401 0.278610494170055 1 1
0.321124459094336 0.320411285137687 1 1
0.160466560967759 0.16025948284425 1 1
0.309929147969878 0.308844516145585 1 1
0.106887197937557 0.106682966508088 1 1
0.132903814747761 0.132371574470159 1 1
0.625632308218252 0.623292341793296 0 0
0.289790512202108 0.289130961949291 1 1
0.276566551157428 0.275528528408187 1 1
0.175508280649455 0.175012317636919 1 1
0.206449011647891 0.205956819731747 1 1
0.0746021054728248 0.074497895136107 1 1
0.0928779143083672 0.0924229321605628 1 1
0.42901439541629 0.427709920270479 0 0
0.319564096045292 0.31854342533082 1 1
0.203080669771274 0.202419664707531 1 1
0.162429893928302 0.162071667009519 1 1
0.0279170890190691 0.0280311969365013 1 1
0.126960258153231 0.126579562312822 1 1
0.00439473257005721 0.00422098598567314 1 1
-0.00214401995565596 -0.00210056131076309 0 0
0.106736191793286 0.106254951937145 1 1
0.349122872329951 0.34819082366441 1 1
0.190342228727481 0.189956732288484 1 1
0.109320810698556 0.109160908825994 1 1
0.205756698474279 0.205074894107686 1 1
0.280092410009804 0.279009709819928 1 1
0.113232866313182 0.113258173598526 1 1
0.308408608066774 0.307713293889454 1 1
0.279930680758539 0.278985933555688 1 1
0.199922841599889 0.19943782375428 1 1
0.348612530741026 0.347578704377598 1 1
0.159806647449157 0.159275356650239 1 1
0.466224122601143 0.464875521280997 0 0
0.28882626693269 0.288063594483287 1 1
0.0889969919541998 0.0886716960135228 1 1
0.115048727581282 0.11478408262466 1 1
0.143989187424893 0.14326171476832 1 1
0.248126701744842 0.247195987536188 1 1
0.472919139204977 0.471588764528446 0 0
0.0448506644640461 0.0449814430144534 1 1
-0.0446831134839482 -0.0445530237469329 0 0
0.285854038801562 0.285258465673301 1 1
0.0619003014460633 0.061605730162289 1 1
0.0526045126097144 0.0523188591990231 1 1
0.291082913434603 0.290129222164021 1 1
0.11653218692135 0.116230677793577 1 1
0.280135112119261 0.279388201210906 1 1
0.131640459905921 0.131438645850253 1 1
0.00986465508468497 0.00987602006883677 1 1
0.330424849910621 0.328974988006313 1 1
0.503511038654536 0.501515587085874 0 0
0.08599182097338 0.0859133426505272 1 1
0.260540065800509 0.259395389501021 1 1
0.242691755678438 0.242059569606819 1 1
0.156588218229736 0.155880255854318 1 1
0.196099123351498 0.195306687352473 1 1
0.242013020298998 0.241278196318569 1 1
0.1051371539754 0.104815485579732 1 1
0.463845376836258 0.462324641470906 0 0
0.199629127929816 0.199001085452128 1 1
0.271309772428069 0.270598123143773 1 1
0.0935637652163217 0.093323760696948 1 1
0.314675084050209 0.313739702381581 1 1
0.308557610801187 0.307773434082403 1 1
0.178532993234688 0.177874105737908 1 1
0.228195730764028 0.227742319595114 1 1
0.0539309010537292 0.0537494057149058 1 1
0.400614391942681 0.399196729162578 0 0
0.171969719123943 0.171518568615933 1 1
0.419218530611537 0.417704709033532 0 0
0.275369982516706 0.274706018865272 1 1
0.214891275531036 0.214468342538048 1 1
0.127982627237543 0.127538844226798 1 1
0.146081555546673 0.145856341355899 1 1
0.228103789643944 0.227696780659304 1 1
0.209379667655928 0.20854793955404 1 1
0.172754911823614 0.172394725951633 1 1
0.448227088508054 0.446976383642213 0 0
0.278107356224786 0.277531189072255 1 1
0.177541743769783 0.177045020084896 1 1
0.323165076826602 0.322431878141677 1 1
0.243571336852573 0.242528049066487 1 1
0.0449529415297571 0.0449329921204046 1 1
0.239934749498725 0.239301167587876 1 1
0.0422587997342967 0.0421595769583646 1 1
0.32636041621856 0.325514389482336 1 1
0.320467738340237 0.319580258574676 1 1
0.259748787294708 0.258998930350605 1 1
0.190992894284066 0.190431705151095 1 1
0.326085072241713 0.325222367124409 1 1
0.0431919953990303 0.0430267745609475 1 1
0.00475200009477298 0.00452076711720228 0 0
0.470140877329005 0.468799389105605 0 0
0.343611251876168 0.342720580384543 1 1
0.270535861309772 0.270270176698302 1 1
0.291988559538624 0.290816932166683 1 1
0.154164079633089 0.15398232022935 1 1
0.249007156192061 0.248117244661188 1 1
0.188352226685306 0.188014709493882 1 1
0.239233730385365 0.23861787302986 1 1
0.366321786798784 0.365418860737313 1 1
0.139090758914012 0.138960410436235 1 1
0.323321371665535 0.322114449971808 1 1
0.171299200566902 0.17070829986483 1 1
0.170848567866608 0.170288709696115 1 1
0.123301493764796 0.123138274278402 1 1
0.211413545553602 0.210816380302127 1 1
0.0239724969005474 0.0238521093924508 1 1
0.202106013735164 0.201367339269486 1 1
0.137708717268157 0.137197800834602 1 1
0.374052714845549 0.37273589517887 1 1
0.172628585349708 0.172156109080633 1 1
0.253080312598338 0.252056619158682 1 1
0.0977604052471481 0.0975394811310477 1 1
0.316392264217523 0.315520823785121 1 1
0.294002686816623 0.293004168907143 1 1
0.174217848279728 0.173802323313094 1 1
0.492975240655566 0.490957149525047 0 0
0.209636876329878 0.208843298416687 1 1
0.0431170392586663 0.0428626126208956 1 1
0.231494019477292 0.230853080776499 1 1
0.337087894044341 0.336165969540905 1 1
0.317666797978588 0.316269024183341 1 1
0.101624673207175 0.101271012249336 1 1
0.223751822453899 0.223222787130782 1 1
0.295409817204227 0.294557952760412 1 1
0.235653638066573 0.234845012316106 1 1
0.136987433610962 0.136745395893934 1 1
0.144554341769005 0.143999903941498 1 1
-0.00942244425404053 -0.00932003434635375 0 0
0.349531562505453 0.348469159296166 1 1
0.0825763346901263 0.0826153588062676 1 1
0.199702161056415 0.198659996696568 1 1
0.201720745267734 0.201442950118541 1 1
-0.0400510741063152 -0.0399341345206375 0 0
0.261710870958977 0.26069961192615 1 1
0.169470013985245 0.169020773759388 1 1
0.291587021502872 0.2907405119577 1 1
0.188996620547055 0.18858459184518 1 1
0.398617896758954 0.397635598971873 1 1
0.0748936493918317 0.0747092864560397 1 1
0.352582811068396 0.351787982124862 1 1
0.141126861441082 0.140754048428444 1 1
0.0700140296727863 0.0699318718407421 1 1
0.355032438392607 0.35437091475513 1 1
0.0468971759296553 0.046719757140421 1 1
0.291603304449074 0.290702955099977 1 1
0.0862440800683895 0.0860697919415997 1 1
0.253055400642773 0.252377297927601 1 1
0.22438456483054 0.224078067237437 1 1
0.235288651058858 0.234587350785707 1 1
0.336921534513062 0.336101145576945 1 1
0.174663961336021 0.174349558148636 1 1
0.120908481782915 0.120471545725386 1 1
0.172722361621634 0.172256653624136 1 1
0.173392176123972 0.172866883656139 1 1
0.187971458681572 0.18756749298448 1 1
0.0154274653190572 0.0154307324985294 0 0
0.21468073903604 0.214101632415701 1 1
0.188036000507849 0.18755593204672 1 1
0.181237278182264 0.180688916092312 1 1
0.321345731270891 0.320196674717133 1 1
0.506809892446124 0.505378594598985 0 0
0.202269178367807 0.201662489209272 1 1
0.306857497100933 0.305780623576222 1 1
0.190904130120923 0.1900659092911 1 1
0.291473017024407 0.290366222332909 1 1
0.349645611055397 0.348568465433175 1 1
0.237751184713237 0.237188556933013 1 1
0.253682170853884 0.252985560732872 1 1
0.215993375692153 0.215276532756674 1 1
0.177847037293088 0.177337902601268 1 1
0.343071705784005 0.34234636834401 1 1
0.116794295682394 0.116365089886643 1 1
0.302992871739748 0.302159725116261 1 1
0.233060588371432 0.232485891531196 1 1
0.14783019184927 0.147404185210505 1 1
0.326898758914556 0.325973362722398 1 1
0.262836247683375 0.261944364162518 1 1
0.0877065555297136 0.0874456918194301 1 1
0.286048313039641 0.285004831944753 1 1
0.080482180787117 0.0802564092149805 1 1
0.351267562615296 0.350178921362184 1 1
0.245623567601895 0.244767916984513 1 1
0.262741722784554 0.26213538859697 1 1
0.0411750631197908 0.0410128109254929 1 1
-0.115232965256513 -0.115070119241413 0 0
0.0895606176406288 0.0891202502433395 1 1
0.285211633018688 0.28436436147436 1 1
0.341891488957179 0.341060650672196 1 1
0.00648238595706941 0.00648762911613582 1 1
0.108032213283835 0.107695945021904 1 1
0.0429032651729062 0.0426596408603104 1 0
-0.0702952864835023 -0.0700041709218861 0 0
0.178769465946351 0.178146830987627 1 1
0.279060233324193 0.27841376401143 1 1
0.159971423085668 0.15928563880436 1 1
0.0783674514068451 0.0780207149082453 1 1
0.145947245599524 0.145491338434154 1 1
0.0850297068632168 0.084903157316718 1 1
0.31484036365423 0.313757337178704 1 1
0.174335758298227 0.173647063905989 1 1
0.189637070810969 0.189058821521261 1 1
0.264732749339359 0.263753633066825 1 1
0.218679880978234 0.218213371595872 1 1
0.238322893133653 0.237224883070078 1 1
0.209357645933245 0.208652466257881 1 1
0.177892427293328 0.17754468004899 1 1
0.0871962712180416 0.086974774784615 1 1
0.155477230554699 0.154814725384769 1 1
0.173225945211404 0.172760756761422 1 1
0.31753580182882 0.316367427395867 1 1
0.281831204762831 0.280707425313042 1 1
0.120231198357978 0.119953888759947 1 1
0.253466940497942 0.253071558487743 1 1
0.2373305062934 0.236914545107444 1 1
0.236993769136039 0.236209922758685 1 1
0.189311911458586 0.188919658302639 1 1
0.12518661848733 0.124968092213882 1 1
0.292511076768793 0.291282898257238 1 1
0.229628198665729 0.229004211766474 1 1
0.294162640250226 0.293413396540733 1 1
0.101621024039179 0.101203736410419 1 1
0.262992329209299 0.262171873822619 1 1
0.223196056244837 0.222719404140433 1 1
0.105786480373686 0.105150612519747 1 1
0.27499614909017 0.274306293468693 1 1
-0.0239917018849189 -0.0238934472737184 0 0
0.215316554186361 0.214476982282616 1 1
0.186103641509111 0.18572661222465 1 1
0.293698626132783 0.293025719030256 1 1
0.321821660210479 0.320357064193487 1 1
0.311922299038313 0.31052039347077 1 1
0.310107662260155 0.308897874442957 1 1
0.157224859704582 0.156725616659884 1 1
0.0574397119121968 0.0570302984582476 1 1
0.163206318601711 0.162793311747769 1 1
0.276010788140782 0.274772540624514 1 1
0.274195069727335 0.273491427164328 1 1
0.309898359160187 0.309004656254028 1 1
0.124127056722128 0.123436312087663 1 1
0.372621235407158 0.371613922103216 1 1
0.114476553219462 0.114173002734414 1 1
0.194796215473394 0.193860148196216 1 1
0.23886960363808 0.238333063221944 1 1
-0.0798493407200205 -0.0795571114376549 0 0
0.340839295135504 0.339627870351339 1 1
0.17765381944438 0.177123007949494 1 1
0.442008157006009 0.440579869907142 0 0
0.32990367030567 0.328733923635256 1 1
0.315367284129809 0.314189150867786 1 1
0.148673100283126 0.14819154322193 1 1
-0.060170954608842 -0.0602173475716228 0 0
0.301012552294483 0.299646334455405 1 1
0.189118150808469 0.188556931886192 1 1
0.238172445487566 0.237305800006262 1 1
0.129387332367509 0.128871210044818 1 1
0.0917623676726608 0.0914977033562343 1 1
0.0704375040439169 0.0703512579350939 1 1
0.159060976380552 0.158452457903641 1 1
0.280236621129403 0.279319297734825 1 1
0.221846065774855 0.221251979685483 1 1
0.124135200201342 0.123725927053707 1 1
0.103515292085938 0.103253635407885 1 1
0.29742969800834 0.296383508801858 1 1
0.306836767836779 0.305775679045543 1 1
0.144729834027607 0.144440337129431 1 1
0.322479864697524 0.321658092425951 1 1
0.35198101530432 0.35117469573893 1 1
0.15596339193517 0.155639557497942 1 1
-0.109156617220037 -0.108762914902388 0 0
0.16113521882227 0.160773752943973 1 1
0.266988797417889 0.2661144119091 1 1
0.209219580285323 0.208529904916071 1 1
0.231896486936525 0.23087764448916 1 1
0.0503912038693844 0.0500035393633454 1 1
0.0512542232934633 0.0512492261253533 1 1
0.145972383508912 0.1456329753772 1 1
0.0274255609365982 0.0272607780162121 1 1
0.195291689738898 0.195019747420247 1 1
0.144359520602286 0.143708800132219 1 1
0.257789428041441 0.25723544030133 1 1
0.287066015284767 0.286842496017117 1 1
0.261647955046486 0.260881657562043 1 1
0.172477300248708 0.171844019276405 1 1
0.269567061100495 0.268977900846437 1 1
0.294271772978336 0.29319590900169 1 1
0.240697359942628 0.239743901798411 1 1
0.138001044291557 0.137620028069497 1 1
0.18357373715781 0.182967991348024 1 1
0.145259263715998 0.144815644749264 1 1
0.390822260966383 0.389932125325385 1 1
0.112487979361608 0.112025905574977 1 1
0.127809200240712 0.127550135193474 1 1
0.0889642591024892 0.0888816494283088 1 1
-0.0418280330566634 -0.0415617375024356 0 0
0.192017954715083 0.191750310551992 1 1
0.19736724985089 0.197170982938683 1 1
0.233670513054647 0.233205964076113 1 1
0.227461773644303 0.226920949097872 1 1
0.323075378098334 0.321502469437361 1 1
0.289739044144665 0.288762794236638 1 1
0.321480185786 0.3204179924431 1 1
0.379305653937769 0.37842542190454 1 1
0.185682524687916 0.185150468420104 1 1
0.178784173159899 0.178439855213494 1 1
0.0278884579818168 0.0280287733930332 1 1
0.0206944533595055 0.0206504464846488 1 1
0.0715659874600857 0.0710844132378733 1 1
-0.116069256995348 -0.115937103889855 0 0
0.376520739915398 0.375380537333415 1 1
0.347318363945215 0.346435345189375 1 1
0.292042427765089 0.291194013788056 1 1
0.0811281450474116 0.080769482131555 1 1
0.255667436300141 0.254630422313305 1 1
0.214034576271086 0.213579049615381 1 1
0.0828299580735187 0.0827082927043726 1 1
0.14044101500461 0.139845958469951 1 1
0.368328666059525 0.367267355741958 1 1
0.162936576531779 0.162376363829169 1 1
0.105842025523385 0.105578408830247 1 1
0.184069484604865 0.18349754810249 1 1
0.0968732767058479 0.0964485539973916 1 1
0.0751465404992862 0.0751877705290629 1 1
0.11601905835085 0.115469961601548 1 1
0.124262499098195 0.124004375306476 1 1
0.189611993673883 0.18913820905204 1 1
0.106244136504159 0.106129562783766 1 1
0.00484026447417068 0.00487454149055918 1 1
0.237675682521468 0.237113856654696 1 1
0.344316584051342 0.34319215673431 1 1
0.0912772437794463 0.0910121556648811 1 1
0.202375828662813 0.202231130157993 1 1
0.30750312972506 0.306532489517591 1 1
0.355140527359029 0.354033032069064 1 1
0.237687683753623 0.237041908998587 1 1
0.13120973265609 0.131003514276794 1 1
0.122281616375788 0.1220018402709 1 1
0.203512459479202 0.203063166211407 1 1
0.0251009073689571 0.0255196883909774 1 1
0.109635329580982 0.109163301663067 1 1
0.121050235929847 0.120928587839244 1 1
0.150998018340233 0.150509379081351 1 1
0.176068994680514 0.175655147426817 1 1
0.178406972651038 0.177905348418972 1 1
0.270520070775014 0.269920818408768 1 1
0.277835020572011 0.27685485930596 1 1
0.211772842942603 0.210951207704468 1 1
0.240960457395011 0.240206310188713 1 1
0.285708455171636 0.284668076393324 1 1
0.140851750211158 0.140495918821194 1 1
0.191642194853812 0.190578703565728 1 1
0.282887627834053 0.282201745222522 1 1
0.119397939272167 0.119186586084115 1 1
0.390170239877617 0.389014935240102 1 1
0.348212428058995 0.346996009081519 1 1
0.266885477778359 0.266128945843779 1 1
0.260601705089714 0.259846705353506 1 1
0.321973586576645 0.321063495281175 1 1
0.252235440052025 0.251256032958646 1 1
0.258105235853437 0.257269120144848 1 1
0.162085838468419 0.161405082797696 1 1
0.149211270674422 0.148818016160096 1 1
0.084720159523884 0.0844219368160514 1 1
0.244886201484167 0.244188654692568 1 1
0.159378257517683 0.158714940164921 1 1
0.224433849931253 0.223833811796816 1 1
0.224362970279803 0.223630442474697 1 1
0.193644043843211 0.193129549052784 1 1
0.161892330265491 0.161196421704452 1 1
0.293430748629637 0.292501592655375 1 1
0.255487245875239 0.254673622138205 1 1
0.347402517698516 0.346075355344255 1 1
0.134014477006797 0.133556689667068 1 1
0.0845124433491104 0.0841765212258716 1 1
0.477862576318559 0.476727085206895 0 0
0.0116526355885945 0.0117010127448837 1 1
-0.020887044981692 -0.0207843315335118 1 1
0.0707288398988792 0.0703902979900268 1 1
0.288485140334833 0.287917486740824 1 1
0.291886100423956 0.291148699021379 1 1
0.243333935994652 0.242847159561466 1 1
0.197905922561858 0.197400328278221 1 1
0.293825268682684 0.293342236168405 1 1
0.315595645869052 0.314427489901591 1 1
0.194407982945925 0.193626713371889 1 1
0.217860180068553 0.217241807808156 1 1
0.136016814072253 0.135764569442255 1 1
0.0278622118012367 0.027869999392892 0 0
0.170499587989096 0.169987783715678 1 1
0.386812700664424 0.38559346806311 1 1
0.306948887832807 0.305829684223037 1 1
0.456779986109175 0.455460982772099 0 0
0.0965798368837258 0.0960962541242894 1 1
0.0440338514192157 0.0441630347730606 1 1
0.236862837804738 0.23612599655783 1 1
-0.0676040312332717 -0.0673508864355849 0 0
0.36086853584303 0.359599897414798 1 1
0.249491189848595 0.248732915410045 1 1
0.289491489820048 0.288950621323465 1 1
0.177073062585313 0.176315993747865 1 1
0.188751126290689 0.188085527294515 1 1
0.0659908565672153 0.0656519720046952 1 1
0.295491056461119 0.294776424424116 1 1
0.257368812256903 0.256541184490225 1 1
0.113127180054264 0.112516149741772 1 1
0.435952298416302 0.434924037715463 0 0
0.330092455410153 0.328992471534665 1 1
0.0655913032880603 0.0651403110850152 1 1
0.190946850399672 0.190640218928275 1 1
-0.0767402742374277 -0.0765876424715993 0 0
0.230368616127075 0.229815045665448 1 1
0.102686793250402 0.102486796380747 1 1
0.245519193550396 0.244955352158109 1 1
0.217017978831415 0.216365801716623 1 1
0.258494885316125 0.257642513829801 1 1
0.126303422792913 0.125855585498827 1 1
0.106113102603725 0.105861873857886 1 1
0.342082449208633 0.340987570451194 1 1
0.136769122678389 0.136429856753108 1 1
0.04079272953066 0.0405693656322593 1 1
0.305141297953142 0.304414250588419 1 1
0.364837803682032 0.36383179922026 1 1
0.174648226515861 0.173981907522824 1 1
0.094376542866925 0.0942365104565861 1 1
0.0394707890070707 0.0394358252909549 1 1
0.00227202495833332 0.00227736782711016 1 1
0.255738756033368 0.254711336409494 1 1
0.154672533976409 0.154173105408219 1 1
0.193651331615279 0.193062493175747 1 1
0.26401900587925 0.263496770932255 1 1
0.180187243856758 0.179844657097916 1 1
0.367443593822222 0.366256932375969 1 1
0.157185515146301 0.156631831092545 1 1
0.0753925745391463 0.0753266306283029 1 1
0.205582164158551 0.204924760846001 1 1
0.183433069711297 0.182926753073071 1 1
0.273508852764098 0.272566033245741 1 1
0.192321685810208 0.191772307487485 1 1
0.257683419090749 0.25696106971346 1 1
0.078733110348718 0.0781703921000732 1 1
0.198079586286016 0.197723646318922 1 1
0.177764944176997 0.177349525352711 1 1
0.216170477437162 0.215615994317249 1 1
0.293545245931035 0.292741729543434 1 1
0.164277107020265 0.163579505934722 1 1
0.125506378506156 0.125526682691302 1 1
0.236153638497584 0.235510773335627 1 1
0.0640609299003922 0.063689014059723 1 1
0.372766828771615 0.371919754713602 0 0
0.14140103362917 0.14066920892488 1 1
0.301410881978641 0.300559526255721 1 1
0.186929336760959 0.186199477781896 1 1
0.274237134654007 0.273483749065736 1 1
0.341833323709787 0.340913444358902 1 1
-0.0082370818496619 -0.00849274304835324 0 0
0.213128927862631 0.212716116400627 1 1
0.136327566661865 0.136197950683611 1 1
0.0302617341346851 0.030265587436037 1 1
0.225866248376171 0.225188615753047 1 1
0.27834078686306 0.27743341712817 1 1
0.263382942915721 0.262420679995472 1 1
0.221827931279899 0.221398464772512 1 1
0.34313493233363 0.342287236040366 1 1
0.320475061729393 0.32001358232067 1 1
0.246251878333844 0.245620603254484 1 1
0.280552585910482 0.27988990642607 1 1
0.415580456950057 0.413824874522803 1 1
0.00167006162730798 0.00188901174666843 1 1
0.25882772199404 0.258068467102956 1 1
0.400855602949355 0.399795040575328 0 0
0.330915224691445 0.329969613286397 1 1
0.232402526047632 0.231940628957672 1 1
0.386146690713164 0.385091416540794 1 1
0.152693342394047 0.152319517136187 1 1
0.274523333486405 0.273627187261038 1 1
0.104213171260419 0.104009420348006 1 1
0.252269302150476 0.251858557973351 1 1
0.171122199771587 0.170491696720741 1 1
0.00360881687480838 0.00348079361646583 1 1
0.221070358510577 0.220410546297174 1 1
0.440658703215177 0.439658865357712 0 0
0.132726101674597 0.132083930535771 1 1
0.160063528453144 0.159561910590153 1 1
0.0370223652796454 0.0369786707399636 1 1
0.00131808439566134 0.00150850506890342 0 0
0.304718925434464 0.304250962614752 1 1
0.192105216005107 0.191459107192701 1 1
-0.00124110001669937 -0.00123434519343426 1 1
0.225512955281595 0.225008833719115 1 1
0.170060459014279 0.169655311746736 1 1
0.164485462071369 0.163517625909113 1 1
0.190989823693064 0.190569743737138 1 1
0.209528152544232 0.208914101705125 1 1
0.193161569620929 0.192510784063523 1 1
0.199157384389287 0.198510357561666 1 1
0.102123690512252 0.101962249427514 1 1
0.254647634586604 0.253785477571825 1 1
0.262056463708602 0.261384259496802 1 1
0.153450527871283 0.152392160229545 1 1
0.112676674399964 0.112460311708956 1 1
0.195659643535727 0.195065365716752 1 1
0.219555842410979 0.219216628186853 1 1
0.197945910324831 0.197607998521843 1 1
0.206724647307007 0.206355740280386 1 1
0.149227018601451 0.148694232660113 1 1
0.194661779478322 0.19427150627449 1 1
0.374662939503745 0.372863230654539 1 1
0.162528830845259 0.16210504331509 1 1
0.252588665735764 0.251769517267922 1 1
0.148215742308379 0.147775106212666 1 1
0.0457609686836869 0.0455230740585379 1 1
0.33165013477869 0.330603002667469 1 1
0.0233870291927968 0.023216636754174 1 1
0.542504680669687 0.540454701386289 0 0
0.094205301674757 0.0939657434948883 1 1
0.283813666230158 0.283208746772369 1 1
0.181405469385985 0.181213206283783 1 1
0.22291496749346 0.222046892386123 1 1
0.0498738427433456 0.0497387855577683 1 1
0.266410829240316 0.265426033360911 1 1
0.279117517222497 0.278110916984492 1 1
0.057399096086808 0.0573262524472454 1 1
0.242301398743994 0.241532304409841 1 1
0.339154914075866 0.337505108248473 1 1
0.228239902996743 0.227471087079798 1 1
0.0284865870236693 0.0285031082851959 1 1
-0.0162622119857619 -0.0163508066132025 1 1
0.0806317569482555 0.0806528202151162 1 1
0.10136231513358 0.100943044544202 1 1
0.236719226972272 0.236167324463755 1 1
0.347989384504663 0.347219890502635 1 1
0.0479799516343243 0.0475677784748044 1 1
0.279853731496955 0.279070177962043 1 1
0.118114284735616 0.117744349687017 1 1
0.167008227953262 0.166528653583207 1 1
0.2908836601396 0.289982278987547 1 1
0.309574346768053 0.308910979286586 1 1
-0.151635031596361 -0.151085652604317 0 0
0.238278203348125 0.237585509968019 1 1
0.291844867468397 0.290795214939795 1 1
0.316598045662801 0.315521348011442 1 1
0.184592865372305 0.183965242613217 1 1
0.267412979799701 0.266545040422677 1 1
0.343274646278937 0.342131062156523 1 1
0.175270264334672 0.174615071117733 1 1
0.171193122049289 0.17060283968575 1 1
0.328058063646106 0.32666519921277 1 1
0.194691780536251 0.19438964783856 1 1
0.216796621537705 0.215996843757072 1 1
0.121520428324596 0.121030217324863 1 1
0.0360042362333747 0.0357434043928826 1 1
0.19424544591324 0.193472235315473 1 1
0.26494363412888 0.263890007485387 1 1
0.0470980767278129 0.0468629686913999 1 1
0.0115486326606562 0.0113944375611397 0 0
0.203055570280295 0.203150815744478 1 1
0.194973516370105 0.194382890691513 1 1
0.232921346938368 0.232413032201063 1 1
0.252001914757227 0.251246675858396 1 1
0.204916641364225 0.204241291337449 1 1
0.0722092230736106 0.0719634447747854 1 1
0.159905657704814 0.159532138820432 1 1
0.245716349899885 0.244931954772193 1 1
0.234731553687418 0.233976036462238 1 1
0.223960797429528 0.22346892048894 1 1
0.204089694749327 0.203538884782284 1 1
0.267768008170883 0.266868083795714 1 1
0.0818508702901536 0.0815839905458387 1 1
0.13036063301316 0.129801524968077 1 1
0.215099254782099 0.214427230781524 1 1
0.175173809507318 0.174202427720992 1 1
0.148664619412518 0.148074026686339 1 1
0.330664348796275 0.329864767641372 1 1
0.0680430907150337 0.06781378915583 1 1
0.193770657917081 0.193209642128544 1 1
0.220330173090807 0.219528429658021 1 1
0.179841812151901 0.179422396321093 1 1
0.180736892897406 0.180423400488589 1 1
0.246874924806376 0.245642211272501 1 1
0.189186965387979 0.188306724595381 1 1
-0.0578708187497861 -0.0578466278105069 0 0
0.0590562107829202 0.0585239166960096 1 1
0.350580649638969 0.349668157171018 1 1
0.26529348982194 0.264240961059876 1 1
0.241389299772479 0.240955267032822 1 1
0.360813895570924 0.359968888581625 1 1
0.222944144410621 0.22242138115185 1 1
0.118366158272858 0.118060550847726 1 1
0.208305846169665 0.207595024790053 1 1
0.214497575373411 0.213887500534556 1 1
0.179931318249853 0.179445860623054 1 1
0.27695189751246 0.276245486780745 1 1
0.293663656116893 0.292561235477939 1 1
0.123438479425827 0.123181582151376 1 1
0.461174472007704 0.459494578443151 1 1
-0.03586799379 -0.0358889718857762 0 0
0.0363074634683997 0.0362039844575662 1 1
0.1731277248577 0.172354702076248 1 1
0.228008659654194 0.227381643469144 1 1
0.139871476972464 0.139391417054064 1 1
0.144767980013902 0.144367787379975 1 1
0.240601103382716 0.239984336634952 1 1
0.384281374774886 0.383476931307814 1 1
0.0882044105182647 0.0880333455748406 1 1
0.0951084628943356 0.0949540852113932 1 1
0.262286303950173 0.26137885008913 1 1
0.0468410834019015 0.0467239788805057 1 1
0.119675963576849 0.119321652332668 1 1
0.0843497270733955 0.0840629440259263 1 1
0.25803788802555 0.257245152491959 1 1
0.350509413859125 0.34964881111839 1 1
0.299701449126377 0.298787929398857 1 1
-0.000272765833409284 -0.000396168063869377 0 0
0.0437892507708754 0.0436136779885589 1 1
0.31211329588022 0.311136380249174 1 1
0.18521398771289 0.184777357807493 1 1
0.182770573174889 0.182148180524845 1 1
0.283535966954027 0.282321633618083 1 1
0.122404911701467 0.122165813854581 1 1
0.18803526507702 0.187612676856494 1 1
0.308759356237021 0.307925949884819 1 1
0.347885895157242 0.346632592419943 1 1
0.0664423891002277 0.0662551067644028 1 1
-0.0691521702412376 -0.0689726730471214 0 0
0.264341659877122 0.263286864843151 1 1
0.0686947947584178 0.0683263173874762 1 1
0.250321453762252 0.249544624391587 1 1
0.257551365794698 0.256894748512906 1 1
0.137413580259398 0.137084937908501 1 1
0.264884261159275 0.264225898039478 1 1
0.0867254288313027 0.0865233961409353 1 1
0.447647716575686 0.446305231291676 0 0
0.413878127667072 0.413031210095936 0 0
0.252647208018457 0.251892824503434 1 1
0.28796634305263 0.28698911783518 1 1
0.112921447087649 0.112883034109805 1 1
0.040390182468909 0.0405649142059459 1 1
0.13073497027931 0.130370217906363 1 1
0.288166364175212 0.287176948383029 1 1
0.23613776866863 0.235653422621424 1 1
0.148955510161483 0.148517919744043 1 1
0.247020597857854 0.246359903926173 1 1
0.220945047630149 0.220134008095933 1 1
0.282687096305167 0.281638192488819 1 1
0.064798209930589 0.0646178300410406 1 1
0.284979455512116 0.284297532908757 1 1
0.334742090901115 0.333789614796891 1 1
0.296686405755941 0.295811532314251 1 1
0.166344435145837 0.165783639421125 1 1
0.404845879838293 0.40373154732128 1 1
0.353148038410265 0.351970316194449 1 1
0.119909286425429 0.119659013255724 1 1
0.196216773936486 0.195631511254498 1 1
0.0600293967566256 0.0597648779943609 1 1
0.283652515442626 0.282565731573201 1 1
0.138075690712726 0.137855316435391 1 1
0.322668149937117 0.321892852436377 1 1
0.20558778808738 0.204921784736599 1 1
0.294352821642719 0.293625867121458 1 1
0.0645859270620543 0.0643430634959297 1 1
0.293700637596941 0.292762963136584 1 1
0.0985738869893765 0.0982377888751273 1 1
0.24393796717162 0.243020655880804 1 1
0.199266718564692 0.198693778093365 1 1
0.0495853104337258 0.0495277229000169 1 1
0.315021904894837 0.314287543058708 1 1
0.353452858160213 0.352348400006204 1 1
0.197779771044269 0.197404471077295 1 1
0.246940842371464 0.24646684070412 1 1
0.416584293877519 0.415596372773747 0 0
0.0172843870708554 0.017181610998212 1 1
-0.0658261665923422 -0.065570520567843 0 0
0.25123227506345 0.250080457950461 1 1
0.428484147700162 0.427409818495825 0 0
0.447537840352182 0.446078541206474 0 0
0.239576075407305 0.238510464790149 1 1
0.183017843439442 0.182320374743287 1 1
-0.0645273516052462 -0.0640374765054606 0 0
0.0326074777948718 0.0328259030607288 1 1
-0.0482425424559767 -0.0476908311977574 0 0
0.412186219346636 0.410859401125893 1 1
0.0262843340105281 0.0265722275590519 1 1
0.0643940534918043 0.0642964819209723 1 1
0.0666684314592655 0.0664441190273799 1 1
0.239335536115354 0.23876022472504 1 1
0.305708085722227 0.304643996947277 1 1
0.202448529810807 0.201947452896945 1 1
0.113339466404618 0.112972390588373 1 1
0.327615309248677 0.326581077434052 1 1
0.0072691965988152 0.00733600529598388 0 0
0.261123750354726 0.260429373238671 1 1
0.297048739976033 0.295987976796649 1 1
0.421576484271241 0.420432062198818 1 1
0.317227835963681 0.316176144815183 1 1
0.0525118187961538 0.0521648325314917 1 1
0.0867146894873566 0.0866781254397447 1 1
0.190010357710664 0.189339140320343 1 1
0.378133707955732 0.376895567309614 1 1
0.171419761933351 0.170780588181346 1 1
0.362409178920875 0.361290395469616 1 1
0.151255866946688 0.150892433962741 1 1
0.182260126298033 0.181730279811695 1 1
-0.0558140004981312 -0.055362937529261 0 0
0.0480112380931183 0.047906712274356 1 1
0.0699976030672921 0.0695271060567786 1 1
0.168991757146545 0.168637998440655 1 1
0.341934842840276 0.340541818849046 1 1
0.297361238988999 0.296388712918196 1 1
0.240969587452154 0.240321656204605 1 1
0.14712482747734 0.146581916326475 1 1
0.248637174235235 0.248013292349948 1 1
-0.00196670669486686 -0.00202575682031565 1 1
0.327170964389268 0.326070225591127 1 1
0.306829639586763 0.306096298437118 1 1
0.24375025225161 0.242710345568361 1 1
0.213344872790878 0.212481402152708 1 1
0.238305721291203 0.237933667217933 1 1
0.26213934605657 0.261315788640897 1 1
0.138056918719198 0.137675904148162 1 1
0.0305644890947848 0.0306124818782752 1 1
0.246366695971597 0.245773643304425 1 1
0.201608185076698 0.200911013945606 1 1
-0.034686619030364 -0.0344693312408894 0 0
-0.0110491670961712 -0.0113323546460556 1 1
-0.00609988656819758 -0.0059653506279371 1 1
0.252013680899983 0.251278728899592 1 1
0.127225625028994 0.12676184129321 1 1
0.173071766379664 0.172683346502941 1 1
0.154568296863914 0.154464132504964 1 1
0.368291103433371 0.366920980241795 1 1
0.273663710529717 0.273099863408507 1 1
0.16960198957775 0.169275756846282 1 1
0.320660280075752 0.319874718077326 1 1
0.283587501804429 0.28275951949761 1 1
0.0723748806487311 0.0723879283792023 1 1
0.256574886944074 0.25595838733891 1 1
0.340691166153058 0.339801694851444 1 1
0.112738331434439 0.112257585921384 1 1
0.214972963546466 0.214314903658865 1 1
0.0375391563814763 0.0374534062399989 0 0
0.315868374267861 0.3150302885012 1 1
0.114300205882851 0.113737360134645 1 1
0.375310807643489 0.374611798372359 0 0
0.164741588859811 0.164602977637007 1 1
0.154147421569122 0.153587043981833 1 1
0.230307179384958 0.229629041083326 1 1
0.251234666322551 0.250332557527068 1 1
0.143723777761099 0.143196189386648 1 1
0.0289370715360939 0.0289243330419893 1 1
0.152004091189578 0.151695579433581 1 1
0.390264728581811 0.389335911729727 0 0
0.00700637759441507 0.00694354584938899 1 1
0.142286396289299 0.141923935691759 1 1
0.418869752263503 0.417383541438361 1 1
0.0818096641652709 0.0816677603458466 1 1
0.243627407373174 0.2427251069519 1 1
0.116205271200024 0.116002493851032 1 1
0.407845961619812 0.406510978802517 0 0
0.0525058090651598 0.0527926652718828 1 1
0.131072134224995 0.130746871048222 1 1
0.180424921289685 0.180063205670626 1 1
0.106347713685801 0.105903221222187 1 1
0.122638896716173 0.12234036641092 1 1
0.19026988579145 0.189662751233376 1 1
0.39997509606875 0.398758523506639 1 1
0.175173532503849 0.174797435582402 1 1
0.211353012768614 0.210922344397892 1 1
0.190287321794166 0.189756701625924 1 1
0.161263757494961 0.160917091668246 1 1
0.204420336095579 0.203851291872612 1 1
0.402170240639609 0.401294262822524 1 1
0.0240151610285005 0.0238538433798287 1 1
0.182426329298879 0.181496489396774 1 1
0.189987788052635 0.18940941797835 1 1
0.227719212803469 0.226802397325863 1 1
0.119240753350773 0.118482919499235 1 1
0.243749179090951 0.243019785710836 1 1
-0.0010956473639015 -0.00134108951496544 0 0
0.226643456385524 0.226066693701668 1 1
0.08177493247336 0.0815695981935883 1 1
0.230938204180589 0.230321691367965 1 1
0.298079005438557 0.297508674872943 1 1
0.278267005020286 0.277783724713668 1 1
0.371035671188563 0.369756135075437 1 1
0.143517200836953 0.143069425859805 1 1
0.161441647841049 0.161084444649125 1 1
0.313852247803531 0.312516689984814 1 1
0.257617629176457 0.256932204533682 1 1
0.260438870599027 0.259496255377131 1 1
0.210515858938141 0.209760864153003 1 1
0.384499899821422 0.383671742469591 1 1
0.309638378039415 0.308323615123621 1 1
0.105842634583969 0.105591507543783 1 1
0.321020671651821 0.320331588881281 1 1
0.406141959820512 0.405086077953859 1 1
0.18828489299538 0.18763259848929 1 1
0.289144125909959 0.288550924610274 1 1
0.121101653872157 0.120658329858358 1 1
0.137087323676617 0.136710671205333 1 1
0.11768718527842 0.117327406906944 1 1
0.093150698099026 0.0929904755804177 1 1
0.242416468416889 0.241679540652148 1 1
0.171145580157767 0.170431253563029 1 1
0.412212789189481 0.411011348538473 1 1
0.290021266656681 0.289078813227748 1 1
0.101310067516438 0.101188945820841 1 1
0.177875635542486 0.177609740659616 1 1
0.22082700699381 0.220246877445834 1 1
0.162405543212835 0.161751452514221 1 1
0.19678749080458 0.196218598682774 1 1
0.022325611978118 0.0221198259230649 0 0
0.351339032796048 0.350146079765253 1 1
0.143892518066698 0.143606330997187 1 1
0.0666904741210506 0.0664096738586411 1 1
0.164032178276074 0.163557538352 1 1
0.0365828982176692 0.0365787972516668 1 1
0.534521972831412 0.53318370082424 0 0
0.238171005715298 0.237284656162885 1 1
0.37622178413052 0.374861989965763 1 1
0.359882637419537 0.359011921109542 1 1
0.208869725626538 0.208396858709388 1 1
0.148801809818301 0.148420251658218 1 1
0.163623826183119 0.163193162008818 1 1
0.294868037861552 0.29386519024635 1 1
0.276454619522788 0.275814827438563 1 1
0.0886684779917298 0.0886531674685474 1 1
0.174557351001513 0.174014812604078 1 1
0.288145521352501 0.287498800216309 1 1
0.235689925596882 0.234983934315439 1 1
0.157202929299779 0.156867837682213 1 1
0.110843626579431 0.11066340738594 1 1
0.198972216868282 0.198503676983161 1 1
0.0871645346317787 0.086783650386826 1 1
0.317384316830118 0.316382029918303 1 1
0.137842144442831 0.137198593662671 1 1
0.160856569923973 0.160504166510487 1 1
0.221532019945497 0.220539483967848 1 1
0.183898513798606 0.183627309159555 1 1
0.200758314562403 0.200172814444409 1 1
0.369683765725076 0.368691606825347 1 1
0.234623718858419 0.234186310290483 1 1
0.20017448047239 0.199866896333314 1 1
0.308582038978095 0.307576798502271 1 1
0.179609869826611 0.17842990823191 1 1
0.116705536592576 0.116266872596969 1 1
0.298661255260542 0.298136167162153 1 1
-0.0418953283705914 -0.0416832242650631 0 0
0.280361683587486 0.279811943833605 1 1
0.259084330447908 0.258292275324821 1 1
0.379341537422192 0.378342007973783 1 1
0.034904381151308 0.0350270097290527 1 1
0.116431073114316 0.116086346252794 1 1
0.264257616367677 0.263588578614193 1 1
0.381343340065601 0.380271119513215 0 0
0.216641946911029 0.215822812634474 1 1
0.310647439521104 0.309856761224869 1 1
0.0398231335650861 0.039481650797886 1 1
0.151178151560934 0.15073289547447 1 1
0.273511680314389 0.272692622959074 1 1
-0.052311067082429 -0.0521011297065972 0 0
-0.0632922960948136 -0.0630411180983813 0 0
0.259864938681471 0.259045597913113 1 1
0.0859229344731525 0.0856618704575701 1 1
0.289225131653547 0.288494772363514 1 1
0.310177937402104 0.309431265788825 1 1
0.0854597030611055 0.0849279144092072 1 1
0.11552921959733 0.115262130604158 1 1
0.157250655335201 0.156943825964179 1 1
0.132449040671697 0.132167302405719 1 1
0.561044151287214 0.559247088605759 0 0
0.180546382410207 0.179975485687452 1 1
0.301182724100008 0.300150590382382 1 1
0.20125159669059 0.200883150911297 1 1
0.409499809151073 0.408146426816633 1 1
0.23195351633434 0.231064704028465 1 1
0.0521854176444572 0.052131386934535 1 1
0.173563883776485 0.172809620765901 1 1
0.142058794242029 0.141599697299014 1 1
0.42982919251422 0.428654178341173 1 1
0.176023008911225 0.175146387302913 1 1
0.0702187205500598 0.0698608084484509 1 1
0.046217886131519 0.0461021088078668 1 1
0.173135671243651 0.172888340801271 1 1
0.239823325411297 0.239252555374219 1 1
0.179984016369986 0.179825377078348 1 1
0.209337525551267 0.208723752425521 1 1
0.30508173740478 0.304364754732769 1 1
0.355857316727072 0.354429674940374 1 1
0.25472672103075 0.253972180575919 1 1
0.582849938439713 0.581224515628987 0 0
0.0973574735051724 0.097016286888515 1 1
0.234177166956401 0.233564166516818 1 1
0.150907768480272 0.150505492029687 1 1
0.316114071854306 0.314681461711288 1 1
0.384287773107135 0.38297262562272 1 1
0.245207930564169 0.244515503962454 1 1
0.131144497524917 0.130683705472089 1 1
0.239823067086753 0.238792689287927 1 1
0.157624688431047 0.157247202678069 1 1
0.214651289039617 0.213817804473217 1 1
0.106215005972277 0.105952150281971 1 1
0.162623928369704 0.162117622602539 1 1
0.172570605843538 0.171911808568081 1 1
0.310906643911983 0.309781967769765 1 1
0.300495521269906 0.299603908615502 1 1
0.128147274410106 0.128179029562815 1 1
0.0734144036568897 0.0730096491130485 1 1
0.198741583019227 0.198297255904205 1 1
0.200868241072445 0.200283618723321 1 1
0.240058444178041 0.239526600335861 1 1
0.246798412785586 0.246156888525799 1 1
0.125896977954553 0.125522190506271 1 1
0.283813557362298 0.283016095070844 1 1
-0.0226225442403288 -0.0225710796789145 0 0
0.380111766588581 0.379115443881637 1 1
0.0878864825311664 0.0879750206652403 1 1
-0.00291379817299245 -0.00268397073046108 1 1
0.339514150733445 0.338279731808684 1 1
0.407845049763837 0.406438169677338 0 0
0.190588087179693 0.190265965260659 1 1
0.166986298731834 0.166498207504287 1 1
0.180410779837332 0.17995501660232 1 1
0.277239476671718 0.276191641434072 1 1
0.197422727170042 0.196957575919341 1 1
0.363694617589181 0.36289280482499 1 1
0.233963642934343 0.233473046546316 1 1
0.218124220730191 0.217441934390625 1 1
0.146928720508689 0.146747218398803 1 1
0.242663108964026 0.241966825156255 1 1
0.178759317423039 0.178258303139672 1 1
0.220942463279977 0.220245791517899 1 1
0.0936670772682476 0.0934601865929006 1 1
0.112808168384902 0.112918619093427 1 1
0.308345918604845 0.307761779120525 1 1
0.101354311894679 0.100682169302189 1 1
0.236348772611344 0.235871200686637 1 1
0.237734374396174 0.236870985609539 1 1
0.165198008995372 0.164709900602394 1 1
0.271940417405908 0.271370460620958 1 1
-0.0306055457438232 -0.0303649667109444 1 1
0.335212673483748 0.334414847048965 1 1
0.167848574831383 0.167384450564276 1 1
0.192921896041607 0.192169708479684 1 1
0.169488807178727 0.16889850748214 1 1
0.142340689295888 0.141881675458188 1 1
0.136837097452059 0.136412577635094 1 1
0.415646710551729 0.414396718935652 1 1
0.168292698659135 0.16792068959565 1 1
0.328019296743802 0.327186142273369 1 1
0.189126646294238 0.188536410170607 1 1
0.119609259108322 0.119211496590618 1 1
0.0959734814400018 0.0955862915740283 1 1
0.235841685180056 0.235336148880882 1 1
0.172180575760387 0.17148296256024 1 1
0.150878944443615 0.150376830522658 1 1
0.174825600299283 0.174559241467139 1 1
0.176968067782563 0.176300736267791 1 1
0.121672081899971 0.121405162894762 1 1
0.186148247530354 0.185600919214711 1 1
0.141764791675596 0.141095095199323 1 1
0.257424335583295 0.256440093574634 1 1
0.185058176336157 0.184802590266518 1 1
0.235262676625857 0.234794733059931 1 1
0.357806589306105 0.356873658771754 1 1
0.120934577793285 0.120385885339366 1 1
0.0639981070156479 0.0636329765595521 1 1
0.223711649026119 0.22278862281985 1 1
0.267129224940232 0.266307559630813 1 1
0.184499379189823 0.184132430822094 1 1
-0.0254098296336864 -0.0250676544242844 1 1
0.152505949176674 0.151769345205255 1 1
-0.00992841756508656 -0.00983609735068817 1 1
0.102913337634479 0.102597827969834 1 1
0.247135779167179 0.246439446066805 1 1
0.0747554438200818 0.0747199444694639 1 1
0.218088822345925 0.217493538409029 1 1
0.271560931674213 0.270737458466118 1 1
0.133317293037741 0.13311041070748 1 1
0.195160710981051 0.194858429682634 1 1
0.405192471539407 0.403790557660526 1 1
0.168575814117444 0.168069626015642 1 1
0.317042152350982 0.315955015438346 1 1
0.208713945738419 0.208058642151008 1 1
0.248843183331947 0.248053351608305 1 1
0.22073644764576 0.21981553128273 1 1
0.368295587080488 0.36722461451914 1 1
0.132584643110831 0.132529483305127 1 1
0.154327860607916 0.15401693879192 1 1
0.301048841714897 0.29999788594666 1 1
0.0991681874910143 0.0987310908004523 1 1
0.258290066809827 0.257469790767452 1 1
0.496202639673607 0.494354107106347 0 0
0.316094820298188 0.314997518115433 1 1
0.0109079027349084 0.0109005923104209 1 1
0.21967885134308 0.219335989959215 1 1
0.0945702789811212 0.0943471999516064 1 1
0.31737963628874 0.31647763317651 1 1
-0.126658597268897 -0.126361646745986 0 0
0.273449862747009 0.272508291423287 1 1
0.194983640646477 0.194462614330024 1 1
0.16105309242389 0.160454210376253 1 1
0.133700546204968 0.133239149338626 1 1
0.24417458607478 0.243554037041295 1 1
0.303119873110132 0.302463398786541 1 1
0.182970039460221 0.182582872481641 1 1
0.165640339156775 0.165283227546246 1 1
0.102956486311363 0.102731958806748 1 1
0.399089830971794 0.397845962849604 0 0
0.220126121414998 0.219305960486844 1 1
0.0813445837488536 0.0810298565534396 1 1
0.171998407575915 0.171539385068355 1 1
0.229150826361377 0.228478155406522 1 1
0.0419027522521375 0.0417221380670853 1 1
-0.0637194772900676 -0.0636653537064294 0 0
0.0480261591087776 0.0481335712416151 1 1
0.125489090509911 0.125226338228826 1 1
0.184870504688023 0.18435588790076 1 1
0.175118278338802 0.174618878956175 1 1
0.227029237348517 0.226243449299747 1 1
0.292845184474675 0.292030589868792 1 1
0.199446269859798 0.199075595248662 1 1
0.294752255867578 0.29391744991808 1 1
0.178874938131354 0.178169610899494 1 1
0.146311472665532 0.146185933992996 1 1
0.157169777673089 0.156806745914267 1 1
0.410315957461737 0.409417407833362 1 1
0.334689810628214 0.333878682528086 1 1
0.059753598494799 0.0595887726644143 1 1
0.125458121481875 0.125325673165644 1 1
-0.0175731739871287 -0.0173047146725858 0 0
0.320058140980029 0.318921601950889 1 1
0.373504926506824 0.372242081346842 1 1
0.292630169396421 0.291791215757761 1 1
0.228768604124803 0.228057531853179 1 1
0.225731014446109 0.224786377208164 1 1
0.220915896890333 0.220374042724168 1 1
0.188673083824269 0.1879994199145 1 1
0.103709273872644 0.10320789883445 1 1
0.251020350272944 0.250479585497958 1 1
-0.185656352409364 -0.184956775319831 0 0
0.42316444326869 0.421819981503381 1 1
0.31341177748 0.312729226870401 1 1
0.195416901244931 0.194875040674476 1 1
0.0341340509794248 0.0342818872030863 1 1
0.199931620148709 0.199403551595058 1 1
0.165333906854214 0.16496605271712 1 1
0.0766095945406804 0.076259448534931 1 1
0.134914838841132 0.134489516296028 1 1
0.088913723481518 0.0884376935579663 1 1
0.281878455869347 0.280855730710918 1 1
0.253982412274941 0.25344446645373 1 1
0.0701903433793237 0.0697284683105187 1 1
0.264667188878874 0.263959524129426 1 1
0.193114990870717 0.192606214359643 1 1
0.143107864406114 0.142646945342568 1 1
0.125698889861149 0.125345466570006 1 1
0.222613908467022 0.222076031586738 1 1
0.122999598385209 0.12241938522566 1 1
0.284816470610573 0.283954617466887 1 1
0.367844380068221 0.366865161084709 1 1
0.145414699259604 0.144926521255496 1 1
0.322055709117549 0.321055234705966 1 1
0.318215215381325 0.317105549874114 1 1
0.186006780118147 0.185229987521453 1 1
0.1992758061146 0.198554552261124 1 1
0.23378574457567 0.233062348083546 1 1
0.0751978299172544 0.0749062784963216 1 1
0.173251130642599 0.172706827993826 1 1
0.38208159405943 0.380846619547561 1 1
0.35285181181195 0.351970064250024 1 1
0.197110942418296 0.196606212144416 1 1
-0.00646805886166022 -0.00644686203221997 1 1
0.0767657883573636 0.0765950049279683 1 1
0.330391697509888 0.329269334572373 1 1
0.131446437360665 0.131183636162848 1 1
0.327290231884891 0.326277608749545 1 1
0.235990628984648 0.235367580287645 1 1
0.108888222427676 0.108560555289936 1 1
0.362708944595075 0.361658490205958 1 1
0.318472497799709 0.317739443610903 1 1
0.364506209029174 0.3632817416642 1 1
0.251453294102939 0.25082691610856 1 1
0.239191122661933 0.23854068875066 1 1
0.155739895036918 0.155463891273201 1 1
0.233394594750191 0.232654516453356 1 1
0.235218049688961 0.23450641862664 1 1
0.0759262733928474 0.0757629293140409 1 1
0.0672851337128448 0.0669303982856031 1 1
0.198364828145992 0.198055447382228 1 1
0.11957274140476 0.119302380529892 1 1
0.263478244120279 0.26233146500509 1 1
0.280239158619815 0.27939377091434 1 1
0.24715355354291 0.246593119756359 1 1
0.0424335847647526 0.0424893503644084 1 1
0.220005352524526 0.219137075259109 1 1
0.234165135319948 0.233570532841197 1 1
0.212305959371382 0.211525067895471 1 1
-0.0504297546847024 -0.0503444855397227 1 1
0.0968023014547637 0.0967682989066763 1 1
0.298884793663247 0.298157391012124 1 1
0.211842570370795 0.211167916384056 1 1
0.0970360244159099 0.0970009760599537 1 1
0.334168912209929 0.333144800766509 1 1
0.218945849264682 0.218226392336624 1 1
0.211422559828871 0.210676331370102 1 1
0.319030694715 0.318183948240638 1 1
0.172621775828476 0.172255396385579 1 1
0.121279690361775 0.121067899367724 1 1
0.392583679684421 0.391410899937482 1 1
0.18678304518923 0.186141314455993 1 1
0.0543183025851911 0.05412998723944 1 1
0.387108072782007 0.386442512546617 1 1
0.127283874858071 0.126961238347378 1 1
0.183094396853502 0.182454839020028 1 1
0.208362610212309 0.207588828013472 1 1
0.317575454706522 0.316765285315861 1 1
0.0857743968877577 0.0857394732558784 1 1
0.0665826803150122 0.0663056190586638 1 1
0.175470309665321 0.175027127069545 1 1
0.0143915609287169 0.0145680762195952 1 1
0.466134902002391 0.464964604425707 0 0
0.308196394377079 0.307413091685797 1 1
0.266174967976554 0.265259113824313 1 1
0.442585262753084 0.44102037671626 0 0
0.321698927906423 0.320838063950833 1 1
0.224959896660644 0.22417227529746 1 1
0.00367257428936421 0.00347615681267583 0 0
0.201141958266948 0.200432402438852 1 1
0.0380907243608155 0.0377269487373505 1 1
0.197678797698668 0.196917833847571 1 1
0.224390369690868 0.22382446924193 1 1
0.029082383097051 0.0290297134565924 1 1
0.0350129233065268 0.0348067149952552 1 1
0.029876636331852 0.0297801309698368 1 1
0.294764728997497 0.293750756145064 1 1
-0.00258967847487644 -0.00258188100794124 0 0
0.339657345021 0.338726326292968 1 1
0.412802887321986 0.411677078315517 0 0
0.0377397529075612 0.037402256305016 1 1
0.191858929731004 0.191125037646405 1 1
0.172566395434083 0.172300569446662 1 1
0.133354822205482 0.133071640780106 1 1
0.0332079452940539 0.0327556836328325 1 1
0.443829856267252 0.442426331906521 0 0
0.171603318036062 0.170935766816724 1 1
0.201081000835748 0.200524531190559 1 1
0.275213371021387 0.274166943479467 1 1
0.316556009547001 0.315373990926251 1 1
-0.0164639253838757 -0.0165051725170704 0 0
0.425765120918305 0.42432178611823 1 1
0.417142983247876 0.415987189962288 0 0
0.163788547152541 0.163229321952495 1 1
0.428557791827455 0.426916532583796 1 1
0.0681497058018269 0.0681342468016775 1 1
0.352017520653937 0.351176579735532 1 1
0.0789832541707186 0.0786760633341036 1 1
0.171788984852983 0.171532598906226 1 1
0.255101454193688 0.254223366798206 1 1
0.246567781300243 0.245871580981752 1 1
0.380137957776123 0.37934641388618 1 1
0.102846424591101 0.102623741784334 1 1
0.149248053737492 0.148758524186371 1 1
0.30930191795254 0.308179750761859 1 1
0.16778054655575 0.167303771399995 1 1
0.0559870290787477 0.0559210126638774 1 1
0.296879888638757 0.295884451096246 1 1
0.168706669344155 0.168332328997915 1 1
0.0212866593972472 0.0213876943416893 0 0
0.0674837269501384 0.0671809135527744 1 1
0.265688336804684 0.264687342024954 1 1
0.276070843163511 0.275592384363855 1 1
0.18390137895786 0.183568691792942 1 1
-0.044162519852869 -0.0441985450059684 1 1
0.125678436409697 0.124948689938535 1 1
0.0761958414354365 0.0762708988146718 1 1
0.0767955741908012 0.0763187869425768 1 1
0.196948620353153 0.196259834227491 1 1
0.278001305506887 0.277142896529295 1 1
0.276512864953548 0.275722078440247 1 1
0.17964896317505 0.178978209726189 1 1
0.328896512157211 0.328177423888961 1 1
0.162985535302777 0.162420662797689 1 1
0.13890571185869 0.138650251765146 1 1
0.191609801381141 0.191405579900305 1 1
0.379478806372923 0.378500978425734 1 1
0.302567990659257 0.301866603718102 1 1
0.259644857438028 0.258505435307427 1 1
0.106689850453507 0.106643583632963 1 1
0.135620203905551 0.135427856992091 1 1
0.290954355704372 0.290040937532792 1 1
0.211274569317093 0.210666211287663 1 1
0.0609080411727569 0.060857924613603 1 1
0.313426793237676 0.3124056879805 1 1
0.0782869072023634 0.0781728797556499 1 1
0.260462718680664 0.259920899458746 1 1
0.0686408367241547 0.0685395843894246 1 1
0.144312457539376 0.143505556233967 1 1
0.126851406990087 0.126564528517207 1 1
0.119174153518809 0.118933144834743 1 1
0.0816110569703414 0.0811519899867151 1 1
0.246775792805276 0.245890357920319 1 1
0.233509310381084 0.232986564657861 1 1
0.166782545400293 0.166150166679467 1 1
0.15683129465564 0.156328947200181 1 1
0.127936831570245 0.127423843951295 1 1
0.0713778093714465 0.0712742660762103 1 1
0.229845216277755 0.22935407278499 1 1
0.0710139954490406 0.0710022559711066 1 1
0.379518708334858 0.378376473053495 1 1
0.562223694479846 0.560925511224943 0 0
0.0703832566294037 0.0702630480872398 1 1
0.117723967267116 0.117144332466428 1 1
0.292127834105656 0.2912044649766 1 1
0.0849895883150172 0.0846562211314191 1 1
0.347801138650171 0.346649850088103 1 1
0.335679513893221 0.334517855700996 1 1
0.0855955102606326 0.0852101757296473 1 1
0.175603193436789 0.175318059457751 1 1
0.321254378400762 0.320530048123438 1 1
0.255558263498526 0.254807287841869 1 1
0.500051878244555 0.498645090228561 0 0
0.44252252438172 0.441048867602065 0 0
-0.00283890847992189 -0.0027250440642948 1 1
0.309188788459127 0.308482598721943 1 1
0.306223726708393 0.304913056945422 1 1
0.151150620162401 0.150390730078971 1 1
0.121863997364535 0.121704327050079 1 1
0.332903011518776 0.331659403582829 1 1
0.289524168500483 0.288640840950476 1 1
0.378158585528912 0.37663167451741 0 0
0.0874104306047717 0.0871541157973645 1 1
0.33360673114528 0.332525859979403 1 1
0.192288624672252 0.191714666054547 1 1
0.186862659719318 0.18645185457165 1 1
0.247877936140577 0.246797422848653 1 1
0.108122657033497 0.107869798632744 1 1
0.0765998047762122 0.0766354415865579 1 1
0.296131961719649 0.295365302327535 1 1
0.37156857380881 0.370728369754213 1 1
0.182649638045297 0.182339670517576 1 1
0.0632739012603855 0.063245905693588 1 1
0.195787592643485 0.195258065552799 1 1
0.043976278724139 0.0436934303661131 1 1
0.130414740866287 0.129887876599941 1 1
0.271855846436376 0.270927917350546 1 1
0.125175521889084 0.124792713427948 1 1
0.313583110444064 0.312559036302431 1 1
0.335737584847563 0.33468968445042 1 1
0.161649630209313 0.161115486652432 1 1
0.0999233447216287 0.0992344846058523 1 1
0.29363621495529 0.292801523865251 1 1
0.402971279057558 0.40158751181928 1 1
0.12493222232433 0.124047503430595 1 1
0.51228655925024 0.510569223624631 0 0
0.119345981999714 0.119102288369494 1 1
0.166614060222021 0.166124893432921 1 1
0.106511792692708 0.106269651702606 1 1
0.261255569253365 0.260674191455885 1 1
0.366221305999975 0.364882771305665 1 1
0.162845247055976 0.162383088623664 1 1
0.298081386387996 0.297265623614657 1 1
0.250741123253901 0.250302744839117 1 1
-0.0265015235247956 -0.0262863023625209 0 0
0.160977978755826 0.160733785938427 1 1
-0.0516859060905779 -0.05160475055313 0 0
0.0745715296193651 0.0745280239840904 1 1
-0.0281577479033241 -0.0279228770072282 1 1
0.260619572624986 0.259966470347279 1 1
0.147599826532059 0.147025950292021 1 1
0.266400517793609 0.265721589814971 1 1
-0.0268447331041773 -0.0266800677285044 0 0
0.195953258692148 0.195236216889233 1 1
0.27925647560078 0.278616965471255 1 1
0.100034729227755 0.100226563293254 1 1
0.137461274985956 0.137109935420306 1 1
0.243333580018788 0.24255068253469 1 1
0.296961922549262 0.296081930490342 1 1
0.315747977738124 0.314633763810294 1 1
0.0497566601263098 0.0497275130940514 1 1
0.201994452063306 0.201584747260269 1 1
0.23751171329219 0.236646333015339 1 1
0.185749221890175 0.185262188032472 1 1
0.072237798131297 0.0721045522765371 1 1
0.0659757007877828 0.0657036089135751 1 1
0.142269335276564 0.141897401208102 1 1
0.285472362511374 0.284758673941371 1 1
0.0949904915433102 0.0948150572713337 1 1
0.177359362868071 0.176922816391603 1 1
0.0214085253607773 0.0214004125110249 1 1
0.392167171374011 0.391125221748956 1 1
-0.0643494132007683 -0.0639935943875647 0 0
0.399707712956857 0.398455131061928 0 0
0.137207226840036 0.136735760754859 1 1
0.209034433969245 0.208447239467952 1 1
0.333024315755524 0.332515841989824 1 1
0.291526921046837 0.290706232617645 1 1
0.274805450843637 0.274357262449069 1 1
0.199014030552229 0.198480221508844 1 1
0.247044524215283 0.246361639058386 1 1
0.0342390920683282 0.0339042816548743 1 1
0.336752892237428 0.335933457738309 1 1
0.325363388174513 0.324717994023128 1 1
-0.0211895899002427 -0.0212822056768567 1 1
0.204802797089193 0.204000463494779 1 1
0.294730574777127 0.29381325998542 1 1
0.0602595192540174 0.0599793300978135 1 1
0.147387712918133 0.147164821002789 1 1
0.232831520491836 0.232356138761193 1 1
0.212369829637598 0.212023938026716 1 1
0.155758765720874 0.15534072948053 1 1
0.148495866308289 0.147920765411799 1 1
0.10525705587103 0.104988172487615 1 1
0.286881313502029 0.286356579441085 1 1
0.02774479008597 0.0276501490210176 1 1
0.118736113525532 0.118259841393611 1 1
0.274726306171443 0.273844597706567 1 1
0.152241857221598 0.151809535034863 1 1
0.188311993999912 0.187717584938389 1 1
0.173533880914397 0.173076597642403 1 1
0.311034621698539 0.309858456275685 1 1
0.158466766527147 0.157991649204606 1 1
0.237961799250383 0.236507306053936 1 1
0.166905268870668 0.165942142664944 1 1
0.126546319926117 0.126122862531594 1 1
0.128730627000284 0.128152100145708 1 1
0.298128983318286 0.297198446335756 1 1
0.187534954457452 0.186621354263402 1 1
0.335038867990116 0.333836660228945 1 1
0.158748026783598 0.158212185683988 1 1
0.219973416735125 0.219287851206719 1 1
0.0135833214427087 0.0136042376565236 1 1
0.149838652122773 0.149350707843405 1 1
0.262661946163403 0.261757149362025 1 1
0.13420695865779 0.13380385325446 1 1
-0.00217087429919956 -0.00232978777815944 1 1
0.0187026197309308 0.0187100854779929 0 0
0.21426248053651 0.213815587378138 1 1
0.121217365150194 0.120884553351478 1 1
0.178515759929672 0.178184749439898 1 1
0.252065406495258 0.251265274330524 1 1
0.220253959963176 0.219423244615056 1 1
0.288594344648332 0.287946920665289 1 1
0.304151207899983 0.303082786064828 1 1
0.281751481202801 0.280773562234221 1 1
0.133654627369965 0.13359117910182 1 1
0.135976500915034 0.135522616713027 1 1
0.240097676297111 0.239322552714005 1 1
0.209096564837126 0.208254001981418 1 1
0.085489763427274 0.0850491953687778 1 1
0.157949686359686 0.157255420163256 1 1
0.116421578926257 0.116123595392344 1 1
0.226111312563142 0.225398577384119 1 1
0.216751201177905 0.216019654323592 1 1
0.260143042649953 0.259478831695956 1 1
0.286722045287477 0.286032745748684 1 1
0.191408684527811 0.190925980492771 1 1
0.12754755151766 0.127207826169408 1 1
0.00904526917396947 0.00897560388999837 1 1
0.263676055009843 0.262444225117496 1 1
0.291356999839137 0.290163851207865 1 1
0.209690671118954 0.209016783175367 1 1
0.453889379119784 0.452371274105481 0 0
0.19621228066764 0.19555996875401 1 1
0.00997182010822023 0.0101099627869993 1 1
0.428315325493689 0.427110046561576 0 0
0.308352102743159 0.307224970885363 1 1
0.130001655955002 0.129331787030926 1 1
0.2104608456929 0.20994493511275 1 1
0.187141119264285 0.186334086450972 1 1
0.194188616813459 0.193711521239828 1 1
0.10353000260208 0.10288042631114 1 1
0.128781754665751 0.128479568979875 1 1
0.401675077795035 0.400198894525031 0 0
0.171562844243896 0.171330380297171 1 1
0.0319335858813603 0.0316019074903575 1 1
0.334417156045062 0.333423819605255 1 1
0.141711722102205 0.141379826516472 1 1
0.0419575402805018 0.0417034430512646 1 1
-0.0217987631948015 -0.0217063151809326 1 1
-0.0726889995187732 -0.072355028263596 0 0
0.145258377919568 0.144547552298374 1 1
0.398371830542591 0.396726299777134 1 1
0.191377507265721 0.190658487188981 1 1
0.189921927724033 0.189041671040821 1 1
0.163633747164064 0.162900069207618 1 1
0.131929816079366 0.131543828778528 1 1
0.245719956350428 0.245051495350908 1 1
0.307564422892002 0.306458232216221 1 1
0.51836691752425 0.516775154367478 0 0
0.315054038226348 0.313906276742621 1 1
0.187538302146014 0.187031972900172 1 1
0.0712238477072764 0.0711345117191651 1 1
0.26588948380364 0.264952360816172 1 1
0.195297969311796 0.194775158840007 1 1
0.204709232025911 0.204287002122425 1 1
0.228858992670679 0.228085629140892 1 1
0.147220686805881 0.146696104452727 1 1
0.0781821144437518 0.0779353941970664 1 1
0.26289162265166 0.262064296843352 1 1
0.262695002061401 0.2619965907675 1 1
0.256996123388184 0.256229679964417 1 1
0.0464600754199026 0.0466515773346618 1 1
0.0285542543543322 0.0288532269124699 1 1
0.263490559490842 0.262679703015467 1 1
0.176905591787211 0.17626997361878 1 1
0.301235900345026 0.300453699422879 1 1
0.157731838370521 0.156718991022648 1 1
0.204819254923415 0.2043041323424 1 1
0.244966384077469 0.244156705034689 1 1
0.192538985379327 0.191943560388826 1 1
0.022335855939049 0.0222178153843991 1 1
0.240113849093076 0.239159644160097 1 1
0.178003512926249 0.177441060006435 1 1
0.334041821255393 0.333196315799296 1 1
0.179637533561041 0.179262949127293 1 1
0.276700683429752 0.276213663799673 1 1
0.120361164535944 0.120073907900709 1 1
0.214984683291543 0.214197955384569 1 1
0.181165536335301 0.180740287183978 1 1
0.349558826859897 0.348462797627412 1 1
0.13883256377357 0.138200396923317 1 1
0.199134790138948 0.1981533467598 1 1
0.175687053915277 0.175328349754089 1 1
0.283182179316062 0.28221395253513 1 1
0.132671419436287 0.132359252653875 1 1
0.14413246457666 0.143538081962292 1 1
0.286544031637878 0.285609608035383 1 1
0.349267526563631 0.348081976449271 1 1
0.178914830805596 0.178462609467561 1 1
0.206784581016763 0.206345784951455 1 1
0.382998610369537 0.382161508181484 1 1
0.1212449333653 0.120975183528911 1 1
0.0814857603670013 0.0814957849334523 1 1
0.12296547946965 0.122968794803029 1 1
0.260317027508058 0.259846594884672 1 1
0.113668070188741 0.112911956257507 1 1
-0.132095609938111 -0.131493731700631 0 0
0.184571196254251 0.184105333494467 1 1
0.223638856875597 0.223311656476018 1 1
0.184325702551383 0.183743280445385 1 1
0.279998304849559 0.279320712721133 1 1
0.42445792750903 0.42374780219409 1 1
0.288578279510035 0.287891541207184 1 1
0.0447606179161234 0.0446534559805361 1 1
0.0453993275800637 0.0453403202546308 1 1
0.285798219918231 0.28521249122266 1 1
0.263438399166328 0.262649735105766 1 1
0.0214249105320204 0.021357707890201 1 1
0.233326962642344 0.232855852282402 1 1
0.365828585007951 0.364608538778613 1 1
0.0745077297295128 0.0739950902419116 1 1
0.355513585003759 0.354574900425991 1 1
0.261969341003272 0.26134761321915 1 1
0.238149838059662 0.237570678721875 1 1
0.308904936670039 0.307607766151437 1 1
0.0614005384343199 0.061149464334281 1 1
0.188977263148497 0.188500740067411 1 1
0.0122076927983455 0.0121796661972786 1 1
0.146764617855379 0.146358007220132 1 1
0.0781656670332115 0.0779387445791465 1 1
0.0552163441014906 0.0550680747919623 1 1
0.267287726105823 0.266626382577631 1 1
0.19128448754211 0.190827900803393 1 1
0.307514147411436 0.306399318430309 1 1
-0.0368617412633242 -0.0366989866994572 1 1
0.0614200431266555 0.0613212835765759 1 1
0.162287179189055 0.161916265331054 1 1
0.162430263509187 0.161865155008168 1 1
0.208521136903451 0.208146961888029 1 1
0.183950718499312 0.183244307347534 1 1
0.130292209698025 0.12998200171953 1 1
0.218898308713657 0.218343893225652 1 1
0.391457738549029 0.390088087523188 1 1
0.21074553163114 0.210067736790606 1 1
0.406593068818411 0.405654690250353 0 0
0.282936079969181 0.28201987093466 1 1
0.305024606832796 0.304231348786105 1 1
-0.0321740828150037 -0.0320003263919213 0 0
0.222558286007546 0.221565929816444 1 1
0.162255991925406 0.161439896042436 1 1
0.207445801429462 0.207065981902984 1 1
0.279631202944277 0.278764010754165 1 1
0.294038645766386 0.293261386764533 1 1
0.265891247259501 0.265258949912143 1 1
0.341221639718713 0.339663016192331 1 1
0.262325093320189 0.261514703724146 1 1
0.282542143487945 0.282041519980159 1 1
0.415860910509158 0.414873977630985 1 1
0.13582283879912 0.135206497330968 1 1
0.144237193294346 0.143860390426731 1 1
0.234851517360763 0.234131805815087 1 1
0.271923902762039 0.271084749222683 1 1
0.19837402899443 0.197991529799258 1 1
0.227586891741719 0.226827942323032 1 1
0.113178664246789 0.11287051082781 1 1
0.3182409306484 0.317359325174855 1 1
0.0554225523636191 0.0553058154753814 1 1
0.0364940073893637 0.0363128257980143 1 1
-0.0172997984819256 -0.0169557875847382 0 0
0.154346590962828 0.153812619831756 1 1
0.164954999979614 0.164510016910039 1 1
0.249359133594765 0.24915543809883 1 1
0.298769140504079 0.298094053653947 1 1
0.17313367428572 0.172769535032255 1 1
0.182354918728015 0.18174391092247 1 1
0.376419935313532 0.375356405820658 1 1
0.322933827890596 0.321967792956026 1 1
0.183050575454079 0.182413598253054 1 1
0.237503694700294 0.236733448743904 1 1
0.355326277504502 0.354303033416818 1 1
0.235287069483152 0.23441485778118 1 1
0.267391542921344 0.266736290328961 1 1
0.358583958772343 0.35764936534442 1 1
0.314518496948512 0.313699084660211 1 1
0.168109586544691 0.167515712242343 1 1
0.50950414500779 0.508247351351635 0 0
0.399137971424166 0.398181597175939 1 1
0.474454578301032 0.473045943450421 0 0
0.17990839172773 0.179481761964664 1 1
0.203048067187549 0.202472052809564 1 1
0.360057254108322 0.358979832761016 1 1
0.388067184438402 0.387155256467237 0 0
0.32259071477354 0.321517476544728 1 1
0.160986616564145 0.160816740987458 1 1
0.242239234864859 0.241294469041329 1 1
0.251951344811467 0.251395790482941 1 1
0.0555371876871258 0.0553474762794859 1 1
0.0324068869489737 0.0324978710078153 1 1
0.268676068687833 0.267892299825378 1 1
0.428131854024159 0.427070099654862 0 0
0.216399081661465 0.215664398627712 1 1
0.416980633710562 0.416134599785425 1 1
0.330715179163883 0.329738316037456 1 1
0.218200553512098 0.217681777357326 1 1
0.320588373815697 0.319504255632548 1 1
0.312714284868752 0.312131809070995 1 1
0.112410466099091 0.111858899045521 1 1
-0.0910188195941348 -0.0908850300614315 0 0
0.207683803202952 0.206828229633862 1 1
0.292511774144215 0.291606583777076 1 1
0.194483347169591 0.193803714678653 1 1
0.100719578135653 0.100335286471285 1 1
0.227063709683497 0.226447005873403 1 1
0.0676482052192844 0.0674116866109729 1 1
0.307364974711038 0.306659347313203 1 1
0.107091758974585 0.107134988086367 1 1
0.0841467096024464 0.0836187920347456 1 1
0.207122510700251 0.206289186189062 1 1
0.101896220705017 0.101663781967949 1 1
0.186918258716875 0.186271898039401 1 1
0.21274216869823 0.212216633437637 1 1
0.180993141590238 0.180413584758145 1 1
0.0392099073280818 0.0390601540651418 1 1
0.296820597246689 0.295886090227303 1 1
0.278593552977664 0.277554017641813 1 1
0.172311316441854 0.171665930906885 1 1
0.240992122084342 0.24032232039454 1 1
0.177047880618399 0.176538349114406 1 1
0.193604122961182 0.19304349317035 1 1
0.21411999772808 0.213515204081405 1 1
0.427776718809115 0.426758105741567 0 0
-0.0744892071183757 -0.0743274460430958 0 0
0.220074295280382 0.219537976811382 1 1
0.157278867845001 0.15654341326475 1 1
0.0946306676731887 0.0941986671002831 1 1
0.00315077204228092 0.00323664462097645 1 1
0.316222159765875 0.315349161444549 1 1
0.218691528706827 0.218175396525708 1 1
0.36675451583151 0.365972726490465 1 1
0.189336859030523 0.188673688921132 1 1
0.221265381298825 0.220665975147581 1 1
0.266797055686781 0.266000893918099 1 1
0.153257532004152 0.152711421609013 1 1
0.269647246765788 0.268949878541037 1 1
0.211565293874641 0.211176108290644 1 1
0.380625220598323 0.379609498970104 0 0
0.25047545319527 0.249756647279087 1 1
0.404166030118105 0.403072427235762 1 1
0.32140251488729 0.320571739255222 1 1
0.0558499902970326 0.0559089114373234 1 1
0.114046975400779 0.113928561554169 1 1
0.118352210599547 0.118096943021872 1 1
-0.059561439310111 -0.0597390252495564 0 0
0.283671414167573 0.282759364661389 1 1
0.18807458587229 0.187539787661317 1 1
0.201909801860685 0.201079784329199 1 1
0.0431908322001258 0.042944534708384 1 1
0.226465930485049 0.225794035013564 1 1
0.15945673497247 0.158842062511115 1 1
0.249595292691532 0.24905006866997 1 1
0.195652087746253 0.195100177834913 1 1
0.451572697547862 0.450054771094638 1 1
0.121832504849529 0.121579486023737 1 1
0.338114567690355 0.33752566370115 1 1
0.232126056102815 0.231508953951925 1 1
0.136620428976187 0.136284809433907 1 1
0.201274595834713 0.200753026862189 1 1
0.379287338081162 0.378128870489393 1 1
0.34228078113823 0.341291505999752 1 1
0.0743148985688047 0.0742518414766238 1 1
0.432438507649549 0.431333364392355 1 1
0.00389559538868903 0.00368882120538143 0 0
0.227381006729344 0.227013374388343 1 1
0.124457738015876 0.124053454312218 1 1
0.215230654956658 0.214590221125099 1 1
0.143531559407898 0.1431449769239 1 1
0.177762502722169 0.177238910763106 1 1
0.104097958075734 0.103411806449392 1 1
0.228363327848307 0.227870036910127 1 1
0.262074014075026 0.261420556249028 1 1
0.328901172861006 0.327544337822134 1 1
0.0971287828497047 0.0969829303121589 1 1
0.10105965910132 0.100941943251653 1 1
0.360249052212817 0.359319706353456 1 1
0.297766242548397 0.297221390939809 1 1
0.235358540912519 0.234695292153699 1 1
0.149601324601193 0.149069969219287 1 1
0.0794409511573657 0.0793617895719723 1 1
0.243692132665166 0.242937236541514 1 1
0.188913709433108 0.188408480047948 1 1
0.165006441182819 0.164544555687184 1 1
0.303009986014241 0.30185232454405 1 1
0.214714646571735 0.214142155869 1 1
0.376619358134184 0.375755633364571 1 1
0.224047588252887 0.223600023062999 1 1
0.451693574538442 0.450345153094564 1 1
0.243306835253812 0.242420884703787 1 1
-0.114357256557887 -0.114101350159893 0 0
0.157840462325625 0.157381300806804 1 1
0.263877747256087 0.263139407631767 1 1
0.289661316658489 0.28911720790133 1 1
0.223125042463087 0.222638315385781 1 1
0.0591102244952225 0.0591479963763428 1 1
0.232179201783254 0.231559372946221 1 1
0.220561713475372 0.219833081506598 1 1
0.282660954505473 0.281970581131872 1 1
0.229207648562816 0.22858897331232 1 1
0.315357784084649 0.314569162617747 1 1
0.407454657097578 0.406159730246631 1 1
0.28776507581106 0.286783994060929 1 1
0.121738959813247 0.1215487723564 1 1
0.25031704208793 0.249728063773763 1 1
0.266369678874874 0.26563212325667 1 1
0.161757087962134 0.161499568237401 1 1
0.182354082701453 0.181595190455444 1 1
0.00965340871158501 0.00941089163049205 1 1
0.182688122402286 0.182242852240399 1 1
-0.036988733299122 -0.0367928385169992 1 1
0.026387017009289 0.0262282303081558 1 1
0.321711920737326 0.320403169722727 1 1
0.070055066934459 0.0701468108489886 1 1
0.256354803264844 0.25540342671106 1 1
0.257370835261421 0.256621550431362 1 1
0.0469100813163652 0.0471103565501075 1 1
0.0468016455111821 0.0467309725646939 1 1
0.128534268576344 0.127987688146174 1 1
0.0855215271684271 0.0852305821285736 1 1
0.11748640274362 0.117225559587356 1 1
0.265929415805346 0.265284207938883 1 1
-0.00418780484471514 -0.00424848383513718 1 1
0.304922715177102 0.303977950626422 1 1
0.277175908794351 0.2765226248858 1 1
0.073207585091434 0.072966995619834 1 1
0.238416237542387 0.237520359995531 1 1
0.00942612099732587 0.00937235768884149 1 1
0.236849268513045 0.236288332205298 1 1
0.125113421341352 0.124697895490562 1 1
-0.0150640367722538 -0.0152460324315798 1 1
0.0209942037800953 0.0210707977467184 1 1
0.0590354631130176 0.058720396274083 1 1
0.0822897949098586 0.0820783042252211 1 1
0.181122799015707 0.180642994017135 1 1
0.254223353679129 0.25344120693369 1 1
0.133049183388198 0.132844044194287 1 1
-0.0315488503074307 -0.0315606985347374 1 1
0.196532806777114 0.196006673426556 1 1
0.131062318456298 0.130755493234858 1 1
0.328704632779303 0.328081196645563 1 1
0.0754173407520655 0.0750959862489848 1 1
-0.0404897345756858 -0.0405584172797936 1 1
0.25971284656313 0.258938704083211 1 1
0.292510208568304 0.291507735913176 1 1
0.253391376834381 0.252699095704754 1 1
0.197947662816239 0.197531043400977 1 1
0.547082529012429 0.545075088870705 0 0
0.269804147982874 0.269201452318327 1 1
0.285062129613106 0.283923202046533 1 1
0.296140730192078 0.2952766877643 1 1
0.400417774649245 0.399386316294649 1 1
0.0840300331035844 0.0838187323915016 1 1
0.140309117909004 0.139930488467418 1 1
0.178956624231938 0.178030376331777 1 1
0.241120252898477 0.240411966017188 1 1
0.170931113843784 0.170483135232803 1 1
0.185860896052592 0.185350379723801 1 1
0.158739357740864 0.158196723322116 1 1
0.260177029539964 0.259481720002878 1 1
0.119827037084163 0.119550075068288 1 1
0.231143848151473 0.231018673661476 1 1
0.129130851181563 0.128978697159469 1 1
0.17690291103956 0.176594872388642 1 1
0.0784472914338543 0.0782709585286389 1 1
0.23437784737552 0.233454961400388 1 1
0.135809667629504 0.13546647238425 1 1
0.22802101268193 0.227644423680846 1 1
0.185128007141501 0.184421746290927 1 1
0.242419091592115 0.241746097442997 1 1
0.287994356086433 0.28719841957327 1 1
0.188670871827932 0.188120794333657 1 1
0.14022046023933 0.139742979718858 1 1
0.259471620883787 0.25894253620383 1 1
0.245324682368688 0.2445391782167 1 1
0.236335890488181 0.235665006687743 1 1
0.100696616220484 0.10003994984407 1 1
0.118224119038626 0.117770851069479 1 1
0.174212895531624 0.173793042467097 1 1
0.197112246494873 0.196609359078932 1 1
0.0360413037570972 0.0357334697958333 1 1
0.179852220637377 0.17912196340516 1 1
0.232872210568399 0.232358327722343 1 1
0.23489335241619 0.233779021186257 1 1
0.0988954118622148 0.0985769969925295 1 1
0.00187930224770495 0.00207715862524807 1 1
0.0442019399841538 0.0442714727163726 1 1
-0.152299072806625 -0.152006807011521 0 0
0.247229149643508 0.246551241431516 1 1
-0.0239968202488099 -0.0239298285593636 0 0
0.304435990635722 0.303540128391936 1 1
0.00868439472722473 0.00886714097646941 1 1
-0.0180569719435562 -0.0181144767230187 1 1
0.126181337152539 0.125912688707498 1 1
0.182759664482929 0.182188403505339 1 1
0.28521875070601 0.284630037167688 1 1
0.206427530547632 0.206014691195092 1 1
0.0974554228163199 0.0970748621794284 1 1
0.104752131999153 0.104223362371685 1 1
0.0650740590318094 0.0652393083579462 1 1
0.096738798553737 0.0964217018473413 1 1
0.210195796208847 0.20966668795265 1 1
0.225844535740663 0.225174222397965 1 1
-0.142622376887481 -0.141874073284622 0 0
0.0588307327500157 0.0587605412763883 1 1
0.135822720338797 0.135655423067474 1 1
0.34695404897919 0.346185195308933 1 1
-0.0435750960739168 -0.0432685292678334 0 0
0.361793982067147 0.360771810052914 0 0
0.177604302206571 0.177165912365926 1 1
0.16921100759699 0.168886429324752 1 1
0.350324546325818 0.349498674659288 1 1
0.291914449055763 0.291031997256985 1 1
0.302247779615777 0.301298400032359 1 1
0.294428613168318 0.293741965967629 1 1
0.17082363473673 0.170453211020081 1 1
0.32794868138903 0.327022104375967 1 1
0.0361519494284678 0.0362819383133067 1 1
0.209219559788429 0.208749164608485 1 1
-0.0539688189565652 -0.0541543533000289 1 1
0.137835305250063 0.137577402617207 1 1
0.349042914364536 0.347869195184845 1 1
0.455693774138584 0.453773628656894 0 0
0.211970672080253 0.211475667384572 1 1
0.279127143228504 0.278285958778661 1 1
0.209715954795514 0.20897238338185 1 1
0.160249396023257 0.159715362430168 1 1
0.268838111207811 0.267671495148942 1 1
0.203638075979776 0.203176672989054 1 1
0.101932332303093 0.101699896653641 1 1
0.222017784647484 0.221220319966583 1 1
0.156196893553368 0.155563020713183 1 1
0.0398538227225392 0.0396919920312902 1 1
0.285202598551448 0.284276717530302 1 1
0.0280666396616231 0.0279971282453758 0 0
0.346721133636418 0.345749698749042 1 1
0.0809515702975725 0.0808282501987843 1 1
0.142102632150913 0.141311538915974 1 1
0.212745001910516 0.211970612295294 1 1
0.113310736434198 0.113106932583473 1 1
0.0869043901137682 0.0865193420862762 1 1
0.214527757511754 0.214145500112855 1 1
0.00673665354428061 0.0067664911100183 1 1
0.217813923492835 0.217379793075898 1 1
0.0539222471425439 0.0538599427949885 1 1
0.29468456762984 0.2938873386734 1 1
0.280064008424357 0.279423557089378 1 1
0.114355168984811 0.113989497192948 1 1
0.204123411743089 0.203615508944792 1 1
0.251931493133087 0.251046130801289 1 1
0.0447819081326849 0.0448080642134118 1 1
0.0497806950396669 0.0496865887192681 1 1
0.332498501480369 0.331483249886718 1 1
0.256103379194582 0.25548494412065 1 1
0.258128784702839 0.257537549112429 1 1
0.0320363891616972 0.0321032796190764 1 1
0.373227989231212 0.372250223435381 1 1
0.217886376971691 0.217374128811525 1 1
0.171341130459068 0.17086249688557 1 1
0.189190758762918 0.188729494115488 1 1
-0.0134744151747589 -0.0135429414009724 0 0
0.149814830664674 0.148839401128483 1 1
0.430816518168168 0.429384815432292 0 0
-0.0225962081606495 -0.0222502188868166 1 1
0.238078325058258 0.23722126353705 1 1
-0.0373860502442673 -0.0370746406833517 0 0
0.220002822507111 0.218990561768064 1 1
0.235503173438759 0.234568462345656 1 1
0.299170914914818 0.298424550607474 1 1
0.280237490069966 0.279844652488074 1 1
0.00480243383888598 0.00477109939300269 1 1
-0.0286637589687684 -0.0285129282872594 1 1
0.377274371017435 0.376124693828813 1 1
0.124985931245332 0.12459927012417 1 1
0.339691394814781 0.338951672781541 1 1
0.128299844528985 0.128169894204578 1 1
-0.0111835019891666 -0.0108634240686004 1 1
0.332362091501129 0.331440518290406 1 1
0.183090311264303 0.182161914374275 1 1
0.319869199314199 0.318544867931372 1 1
0.0744996352392963 0.0744094999684634 1 1
0.106116161715067 0.105801294031049 1 1
0.166768755990549 0.166246166584919 1 1
0.138834010062812 0.138284052623677 1 1
0.106538750249508 0.106020198533848 1 1
0.385942005005091 0.384566236436878 1 1
0.0622442496814259 0.061964676487452 1 1
0.322135347163636 0.321206647350854 1 1
-0.016719429647062 -0.0166369265093841 1 1
0.153818749153312 0.153267987521953 1 1
0.378237265909239 0.376826541362047 1 1
0.199224322585867 0.198423539706403 1 1
0.027362146349767 0.0272811982401886 1 1
0.127389963769941 0.127031034229123 1 1
0.213416583577609 0.213042200041187 1 1
0.242576804890463 0.241969246466303 1 1
0.225958661420146 0.225001664084376 1 1
0.175187024954415 0.174880792812343 1 1
0.299036710415429 0.298180221709686 1 1
0.128122614584352 0.127745444496057 1 1
0.274187673994901 0.273529573020085 1 1
0.131875483393464 0.131723653833841 1 1
0.252587938932283 0.251909501549148 1 1
0.0689714250032353 0.0686455874689545 1 1
0.0151856937926694 0.0153885176127672 1 1
0.215629748626802 0.21506793075079 1 1
0.149646350621507 0.149159729104913 1 1
0.239302693048711 0.238565141343789 1 1
0.593702558172421 0.592246195693056 0 0
0.259274846708866 0.258531750046195 1 1
0.154965741893466 0.15427151161357 1 1
0.230124141594998 0.229447581908166 1 1
0.0981583573183 0.0982085410803995 1 1
0.435303692034273 0.434249213534651 0 0
0.081397100129138 0.0810925125402257 1 1
0.133935048523126 0.133416541757638 1 1
-0.0699453597507809 -0.0696318231645728 0 0
0.272760390115462 0.271857307452511 1 1
0.383810466391066 0.382845899265414 0 0
-0.0100043201962019 -0.00972140577221594 1 1
0.187539260948073 0.187140686760676 1 1
0.0703967198178855 0.0701166483556329 1 1
0.084892694977049 0.0846587887053373 1 1
0.379855309381926 0.378960092186665 1 1
0.0881086372411789 0.0877064504945711 1 1
0.155137283744922 0.154322528998647 1 1
0.278746983812746 0.278062545492348 1 1
0.189621682975975 0.188956163370157 1 1
0.191323217479917 0.190566244878067 1 1
0.267852202513971 0.266742130806035 1 1
0.241910442503345 0.241160294961814 1 1
0.331115772132234 0.330308642969442 1 1
0.185276350121486 0.185067259487898 1 1
0.360120840588044 0.358859482420782 1 1
0.368797917027668 0.3672636703947 1 1
0.0882664432878111 0.0880118839932448 1 1
0.149210434421955 0.148551977666289 1 1
0.403802280809076 0.402711086227504 0 0
0.135119410506555 0.134391045197264 1 1
0.355910511424409 0.354952743888933 1 1
0.124047584803036 0.123712543363217 1 1
0.309476111009602 0.308359392492928 1 1
0.262133867371622 0.260874160731751 1 1
0.132145679516538 0.131569082233123 1 1
0.220229740535147 0.21931462983039 1 1
0.19181858134427 0.191365637380209 1 1
0.205804107787372 0.205145913182056 1 1
0.24729971357243 0.246658889613823 1 1
0.160738865187135 0.159938665603875 1 1
0.266310521377836 0.265523981460316 1 1
0.0739418131131463 0.0736570158874158 1 1
0.134234809558536 0.133847169110668 1 1
0.134333782632694 0.133899029470807 1 1
0.202315936925738 0.201639197000029 1 1
0.130208327202592 0.129811720847634 1 1
0.131223926216721 0.130782892453454 1 1
0.080969581031319 0.0809374961093008 1 1
0.181830436955464 0.181075586787021 1 1
-0.02026281210138 -0.0205256081101039 1 1
0.421767149311791 0.420704687264206 0 0
0.30760202117311 0.30698072520271 1 1
0.229781141660189 0.229283120805866 1 1
0.448710270084717 0.447386204097464 0 0
-0.0706648778446537 -0.0706237564381724 0 0
0.215716643490998 0.215182690817101 1 1
0.472090122193566 0.470637214872369 0 0
0.295621492519215 0.294942856628093 1 1
0.306799583362048 0.305674046897089 1 1
0.208898790657237 0.208507436047184 1 1
0.123564322293937 0.123336304474081 1 1
0.374170042443368 0.37298249733261 1 1
0.311040813649486 0.310038693584217 1 1
-0.0564905232330169 -0.0564470381128527 0 0
0.117660081380967 0.117504138837492 1 1
0.299122402391975 0.298428359693758 1 1
0.161728327195024 0.161290862548257 1 1
0.301395025331826 0.300365708902138 1 1
0.120486934334733 0.120454299203351 1 1
0.295195867750275 0.294369511820539 1 1
0.266763127512779 0.265621235047784 1 1
0.163526346920663 0.162989312711906 1 1
-0.0961888077922053 -0.0956774421552312 0 0
0.151866350486702 0.151523269368015 1 1
0.0494969982171648 0.0493643149415687 1 1
0.286589606086458 0.285573412278037 1 1
0.308941948258387 0.30796974676317 1 1
0.151485066193179 0.15097948338253 1 1
0.196161989393834 0.19579638242794 1 1
0.160694704990445 0.160104427452263 1 1
0.246320308144524 0.245437522288 1 1
0.178529560397606 0.177877967270233 1 1
0.215529244572643 0.214820955677104 1 1
0.199827913182296 0.19922227916195 1 1
0.153903827805543 0.153417353861658 1 1
0.272935104456485 0.272299075832187 1 1
0.229251878663653 0.22815066394677 1 1
0.238857471840537 0.238084963591958 1 1
0.0910072790434823 0.090749158597839 1 1
0.414549626247917 0.412564047571615 1 1
0.186150007300712 0.185523171259595 1 1
0.333264684179648 0.332443748797689 1 1
0.124201469514961 0.124003910313047 1 1
0.0865919187113299 0.0863572895122037 1 1
0.185850824807639 0.185579395546818 1 1
0.136696276757057 0.136244327537783 1 1
0.331846083892104 0.330966570355653 1 1
0.295567226608447 0.294559004378945 1 1
0.323374360173471 0.322251174367237 1 1
0.0727517163922275 0.0725803766650339 1 1
0.34690948700839 0.345763857311949 1 1
0.337805977351943 0.336397827704163 1 1
0.0495342111646173 0.0492635352256354 1 1
0.100776818489126 0.100405266150793 1 1
0.166582861027607 0.166167375341564 1 1
-0.0491045070545322 -0.04915416362589 0 0
0.48657453882576 0.485412383340079 0 0
0.215604762287907 0.214798457236834 1 1
0.313640302365716 0.312788613747606 1 1
0.0677130282313548 0.0674308600307113 1 1
0.263814350866312 0.262925869003332 1 1
0.256630381029496 0.255829260548376 1 1
0.183268100319874 0.18268988215119 1 1
0.0064690005426517 0.00615458752584347 1 1
0.484930784041579 0.483698320600335 0 0
0.209476270107331 0.208767327203135 1 1
0.0535295762371084 0.0533325733004905 1 1
0.153203073178272 0.152653118588815 1 1
0.319052686142201 0.317940133518428 1 1
0.183164269734836 0.182699806897168 1 1
0.140506599202737 0.139941776843465 1 1
0.171259756882791 0.1706668963515 1 1
0.146459197395175 0.146184199047212 1 1
0.380121981876374 0.379010440309346 1 1
0.0144672005507719 0.0144422538207947 1 1
0.249765743719185 0.248947856214443 1 1
0.262143403819201 0.261034753216377 1 1
0.253591267005937 0.252478323717091 1 1
0.126637339639752 0.126015916670759 1 1
0.395420986609295 0.394498309924597 1 1
0.311735220195889 0.310900844723441 1 1
0.170784445165739 0.170465330172363 1 1
0.182451206882285 0.181906383860428 1 1
0.25935543184867 0.258660975184846 1 1
0.281182483273712 0.280672376716301 1 1
0.361440179558397 0.360342394503474 1 1
0.186527604025421 0.186109495329257 1 1
0.333433042860796 0.332485407733355 1 1
0.257440660514238 0.256833318626276 1 1
0.0852992356724533 0.0846732426180834 1 1
0.341646314620096 0.340732344965216 1 1
0.125026596731951 0.12483564123058 1 1
0.262846869737941 0.262019037094536 1 1
0.311218099167456 0.310600175637853 1 1
0.231975793299473 0.231329779853404 1 1
0.261101089023099 0.260316033764439 1 1
0.194411727320858 0.193671658956633 1 1
0.162901148697909 0.162377641339882 1 1
0.182655187439163 0.18224652616333 1 1
0.199970823271525 0.19947604534383 1 1
0.271701632044871 0.270958891359181 1 1
0.491200921476615 0.489720420616646 0 0
0.107350822185557 0.107221179976468 1 1
0.358974386086395 0.357794150109667 1 1
0.176927235124844 0.176374157213978 1 1
0.405118625532678 0.404170085131529 1 1
0.376972525993229 0.376143810174253 1 1
0.308505941141689 0.307583295256248 1 1
0.200440887711797 0.199573331565098 1 1
0.339515275360403 0.338550617372393 1 1
0.226673095229144 0.226088629898967 1 1
0.456151523816154 0.454538223637992 1 1
0.182869548554944 0.182269741402064 1 1
0.137988304733241 0.1373063313658 1 1
0.0221782042214723 0.0221939122859644 0 0
0.158316176769382 0.158202987447928 1 1
0.0676553905039 0.0674257118917711 1 1
0.201083672236305 0.200565301384135 1 1
0.2191151533706 0.218794625383349 1 1
0.0738904087735031 0.0734799850618314 1 1
0.212820586293486 0.212377469689342 1 1
0.275306826974502 0.274681863129421 1 1
0.166341732204431 0.165940622327545 1 1
0.180198895975554 0.180064714509116 1 1
0.378741692025906 0.377649168599413 0 0
0.273818558406127 0.273270487510708 1 1
0.131797010881503 0.131497193596346 1 1
0.231053935608337 0.230347966928072 1 1
0.269990851522693 0.26923971256073 1 1
0.171725983608747 0.171478512413998 1 1
0.26193325837253 0.261598887668307 1 1
0.217588643094136 0.216583938518008 1 1
0.0843779468649935 0.0843716891473069 1 1
0.249063711992759 0.248321332138355 1 1
0.16966178030271 0.168848523958681 1 1
0.00764638959977278 0.00749985371851165 1 1
0.136825870266421 0.13644231625944 1 1
0.0744050870056372 0.0743242492870735 1 1
0.0503002439684948 0.0501869503000787 1 1
0.151722774976003 0.151442203870002 1 1
0.219764740791929 0.219089440674288 1 1
0.227417634615947 0.226785513504717 1 1
-0.0460868757126836 -0.0457104935701789 0 0
0.237895542847032 0.237557077837014 1 1
0.101565116719032 0.101349736701747 1 1
0.177058439726045 0.176736784932841 1 1
0.133289426625067 0.132756393122426 1 1
0.199117406254679 0.198620201922836 1 1
-0.0884345846226364 -0.0879961819176068 0 0
0.0945638260809597 0.0942410517056492 1 1
0.324056115052878 0.32314356562089 1 1
0.159483905084661 0.158995142607569 1 1
0.219991332410293 0.219445358459662 1 1
0.382583616619094 0.381503567654389 1 1
0.106647158904885 0.10650236375375 1 1
0.126269903742013 0.126039338472432 1 1
0.186759238563819 0.186253030772072 1 1
0.161851444868026 0.161246099230008 1 1
0.241182543557504 0.240688881310843 1 1
0.150102955598771 0.149369652153685 1 1
0.191381797329983 0.190625250140007 1 1
0.294569426849433 0.293580220065142 1 1
0.150382945067445 0.149951322412674 1 1
0.204790091128069 0.203992663982402 1 1
0.108449856588248 0.108047318865075 1 1
0.0978843363199011 0.097602018559392 1 1
0.239816625475974 0.239370019106725 1 1
0.473346864010995 0.471928395588298 0 0
0.159679101183841 0.159197886570558 1 1
0.297842584387965 0.297121948291615 1 1
0.141217994950012 0.141190590352393 1 1
0.194089721977724 0.193170817553257 1 1
0.0449632780309297 0.0451316002295816 1 1
0.220271045201978 0.219853558551838 1 1
0.0731891322565917 0.0730290204720885 1 1
0.241586125181769 0.240958833946722 1 1
0.128102467902212 0.127640685515097 1 1
0.214844151712811 0.214044857929422 1 1
0.280882038551251 0.27969735040068 1 1
0.00881064178143863 0.00893972617075166 1 1
0.0520758867400762 0.0520085254283154 1 1
0.258600171568766 0.257720185711116 1 1
0.272550759167272 0.271881759617732 1 1
0.083334474515281 0.0830079635833086 1 1
0.163449290559897 0.162717841189757 1 1
0.170829675989171 0.170112504366128 1 1
0.0689269424466032 0.0688621313037247 1 1
0.0361932225216199 0.03610344662802 1 1
0.16691746844993 0.166287258785115 1 1
0.122060738892103 0.121793236006436 1 1
0.042461598631968 0.042310830891408 1 1
0.198331075472828 0.197697145179855 1 1
0.237417947242392 0.236704057730135 1 1
0.131654404692638 0.131363063623434 1 1
0.212020403820655 0.211611118205355 1 1
0.413052474180778 0.411461210632186 1 1
0.149030846852231 0.148676746657574 1 1
0.0870463083398363 0.0869009024499203 1 1
0.171519682119 0.171224594482264 1 1
0.157135432169286 0.156585199131947 1 1
0.172283188582665 0.171775398236818 1 1
0.34425693326465 0.343542225845187 1 1
0.193752424280842 0.193464540596106 1 1
0.223884472945237 0.223212777148114 1 1
0.128497963661828 0.128476989796993 1 1
0.213318539072852 0.212506006537734 1 1
-0.137982924421578 -0.137649157478575 0 0
0.0379927584900958 0.0381021508014421 1 1
0.214295062902791 0.213810889909299 1 1
0.139116216419667 0.138697153447717 1 1
-0.00171470932280429 -0.00195540558828736 1 1
0.172745331125551 0.172553945830335 1 1
0.185679753195405 0.184726315182474 1 1
0.205915830951929 0.205472372741468 1 1
0.289871478368613 0.288819891424408 1 1
0.245731407110228 0.24462653863411 1 1
0.128001455177884 0.127776463157731 1 1
0.249664749666352 0.248667947287655 1 1
0.317129772408206 0.316110887054494 1 1
0.15382586041283 0.153237916365867 1 1
0.181884637746235 0.181453598547003 1 1
0.274196513273559 0.273425596818348 1 1
0.0337371297409971 0.0332454922872347 1 1
0.0938268706550368 0.0934076044592378 1 1
0.224542183768776 0.223858497288946 1 1
0.286895222285451 0.285906994742822 1 1
0.311607209241211 0.310841254836763 1 1
0.384388369217731 0.383597896724838 1 1
0.16177898861779 0.161331142628806 1 1
0.144644232247027 0.144387703706481 1 1
0.171684233148323 0.171450299186771 1 1
0.138920193331259 0.138482634808983 1 1
0.177180747206908 0.17666064688219 1 1
0.143130072938484 0.142779748393471 1 1
0.189482287395471 0.188944306032085 1 1
0.0726335741610162 0.0725634043000534 1 1
0.198674911552775 0.198157672512812 1 1
0.261418957270905 0.260808348036076 1 1
0.0596099680419827 0.0595558889040427 1 1
0.153338650841156 0.152867285342013 1 1
0.070553063971544 0.0703067405209921 1 1
0.0960403965481593 0.0955322499670125 1 1
0.233709778219958 0.232906610532913 1 1
0.200158360984541 0.199395228537117 1 1
0.0372719860304211 0.0371855381685571 1 1
0.282336224298811 0.28176388870089 1 1
0.327158038040671 0.326026604102099 1 1
0.0586894197796982 0.0584907168737392 1 1
0.248479184819204 0.24778199876683 1 1
0.325650531169972 0.324888328746386 1 1
0.342645102387403 0.341415159278832 1 1
0.143538384134849 0.143151168010694 1 1
0.127826721910175 0.127548946914385 1 1
0.146878259983587 0.146423985378369 1 1
0.320364490328539 0.319705648679731 1 1
0.0599072129721938 0.0597600073024809 1 1
0.330940732473073 0.329713575848458 1 1
0.0233992308077783 0.0231367352591284 1 1
0.0412404850534951 0.0411720133139172 1 1
0.0193858419317201 0.0192721682830314 1 1
0.333740002263433 0.332788016266593 1 1
0.162714647190301 0.161993857402642 1 1
0.313564996462325 0.312642774620975 1 1
0.155987747186597 0.155628821508628 1 1
0.140181777964981 0.139827321463006 1 1
0.156066131027011 0.156045006527312 1 1
0.107931551584569 0.107475229284489 1 1
0.303551560249147 0.302653515520654 1 1
0.225897693587431 0.224900934741392 1 1
0.472601271704277 0.471214128670852 0 0
0.0733165442829595 0.0729939362987585 1 1
0.311013453089325 0.310053512102524 1 1
0.279144531938742 0.278260007014349 1 1
0.081805117915559 0.081701468067325 1 1
0.0722448360195606 0.072104681131459 1 1
0.195559269548341 0.194970726439001 1 1
0.231831828146701 0.231275569447403 1 1
0.288103689605725 0.287199560439478 1 1
0.104484664739178 0.103988319581559 1 1
0.31272496169157 0.31166964500336 1 1
0.248110468769204 0.247324687497607 1 1
0.391778495848956 0.3907655329076 1 1
0.104228515294482 0.103808300864101 1 1
0.395065614392963 0.393886577294912 0 0
0.0371507719699476 0.0371869023357498 1 1
0.238929561420622 0.238567786081098 1 1
0.31954598094948 0.318475694334175 1 1
0.0348018952524894 0.0347005465604681 1 1
0.12755598157667 0.126952230342821 1 1
0.143767495027878 0.14339361897086 1 1
0.102001200565598 0.101802176793103 1 1
-0.0206505313958826 -0.0203106239890549 0 0
0.0826761406306814 0.0824721891641101 1 1
0.213880392708443 0.213344767353396 1 1
0.0763423699968932 0.0761589265520954 1 1
0.232038157537443 0.230939192603157 1 1
0.407983458096839 0.406940982752102 1 1
0.188892037453349 0.188322189380559 1 1
0.230237298450225 0.229743792775554 1 1
0.0467447903287473 0.0467798467440679 1 1
0.163798601497404 0.163259300984597 1 1
0.278611352649827 0.277957495245114 1 1
0.104639646855824 0.104010073068877 1 1
0.380214501200566 0.379387858194452 1 1
0.223756590216449 0.223052696032645 1 1
0.364821281815726 0.363861105133129 1 1
0.36017941215653 0.359200658285563 1 1
0.167618694849963 0.167211131069554 1 1
0.214633073389008 0.213879595735798 1 1
0.246245310803405 0.245154153636291 1 1
0.186772934616231 0.186286858786677 1 1
0.171258041366886 0.170876010863201 1 1
0.255986892559219 0.255034804646309 1 1
0.202923118626677 0.202451149810067 1 1
0.296450898864788 0.295665989510745 1 1
0.134878250577085 0.134589723486341 1 1
-0.0498072599655712 -0.0495631231848385 0 0
0.335110908700675 0.334118351007765 1 1
0.214259378397323 0.213424381949576 1 1
0.136036854064936 0.135791008985481 1 1
0.184348929349257 0.183854152998162 1 1
0.18662229623689 0.186142195693513 1 1
0.317819473623163 0.316823804814674 1 1
0.0894051044223885 0.0891898546164065 1 1
0.16987353625394 0.16930360765842 1 1
0.0783740187370628 0.0782275899088132 1 1
0.15508178382943 0.154771897216131 1 1
0.0951814781736362 0.0950136786407401 1 1
0.245162292964423 0.244409296697705 1 1
0.175409226306454 0.174825139297997 1 1
0.237548511670947 0.236904533617383 1 1
0.22605131508868 0.225063833843236 1 1
0.224832085510321 0.2239918846824 1 1
0.14929629055888 0.149223341995041 1 1
0.0937605289427951 0.0933610061194323 1 1
0.24553265560478 0.244789576695927 1 1
0.305298347929932 0.304288546441854 1 1
0.154733474730865 0.154329591110292 1 1
0.33545639661447 0.334829787818611 1 1
0.235835460586488 0.23531009036132 1 1
0.266110337314524 0.265272958486715 1 1
0.276784639053453 0.276016078542897 1 1
-0.0280248871103359 -0.0282017550411659 1 1
0.231081069569423 0.23023814299147 1 1
0.257401977039193 0.25661191358511 1 1
0.253827332446757 0.253034615484593 1 1
0.127456252975826 0.127274988718506 1 1
0.230827306608489 0.230023722846699 1 1
0.163479685341172 0.163007962557275 1 1
0.2617129871344 0.260929294633655 1 1
0.14524400325921 0.144821870997619 1 1
0.151790877225795 0.151435927793101 1 1
0.176782876263254 0.176547861534529 1 1
0.192995638813088 0.192414979133098 1 1
0.401680551641233 0.400488577487275 0 0
0.262724462686106 0.261609493638085 1 1
0.230501159672326 0.229832767994734 1 1
0.0458382549888197 0.0456770662734176 1 1
0.106630248319754 0.106108643428066 1 1
0.284251613608735 0.283281794956637 1 1
0.21282335976394 0.211922933496826 1 1
0.342891597045487 0.341903019541159 1 1
0.0725079389458479 0.0723293378101188 1 1
0.371145930923859 0.370119316702794 1 1
0.108989647705298 0.108641648029472 1 1
0.174614105516224 0.173814862446812 1 1
0.216486495572236 0.215766175333738 1 1
0.13781761077785 0.137042811103764 1 1
-0.0207047779522699 -0.020770937932554 1 1
0.0749211495255948 0.0747557263059937 1 1
0.108700674210008 0.108271785664545 1 1
0.192708005039518 0.192011559765588 1 1
0.26465144122252 0.263966412001063 1 1
0.330345448855085 0.329515135395793 1 1
0.132401271667607 0.132138434385414 1 1
0.240935374722532 0.240118242270335 1 1
0.161976645629092 0.161383089359189 1 1
0.0293420705828738 0.0292436625788052 1 1
0.239300767693065 0.238288624649723 1 1
0.183829479142518 0.183380710341249 1 1
0.0647357821745048 0.0646764771989567 1 1
0.216443991572739 0.215785344630243 1 1
0.454126839747245 0.452870352261792 0 0
0.273178454512666 0.272475333137941 1 1
0.252491032393801 0.251657347554678 1 1
0.125216713443433 0.125017291085518 1 1
0.366257068687293 0.365134830445485 1 1
0.161157917840662 0.160497230109306 1 1
0.122434320782471 0.121913164258584 1 1
0.347465948404261 0.345945777437624 1 1
0.316292389931429 0.315119910188924 1 1
0.307838882965856 0.306569827161386 1 1
0.131229970284076 0.131137023826399 1 1
0.139492174947848 0.139248001144703 1 1
0.273407086318927 0.272617830486633 1 1
0.262080659146633 0.261204426970814 1 1
0.158667001878338 0.158155901117912 1 1
0.170650235897661 0.170130492724304 1 1
0.237085729303804 0.236282470259753 1 1
-0.1262391739524 -0.125664631834304 0 0
0.315860698191361 0.315213399745396 1 1
0.402693351645326 0.401894395201077 0 0
-0.0851017655169733 -0.0850311424222678 0 0
0.133432850800137 0.133271160228016 1 1
0.165395124407625 0.165134958370151 1 1
0.0917443153330999 0.0913694609146143 1 1
0.312293280914556 0.311287667246961 1 1
0.240542843479955 0.24001175109428 1 1
0.111552993092959 0.111349894112699 1 1
0.174774650749996 0.174457624446231 1 1
0.229510902392285 0.228712266789444 1 1
0.406754129022654 0.405660472604456 1 1
0.242232514279121 0.241464489935122 1 1
0.290477060654576 0.289711782078139 1 1
0.363166458219459 0.361883271738595 1 1
0.436962946654766 0.435705043145809 1 1
0.240855391633441 0.240215651870245 1 1
0.392979129130342 0.391868827637505 1 1
0.0599665963157397 0.0597038664699522 1 1
0.527820922824359 0.526262337658903 0 0
0.120089845997744 0.119870138229882 1 1
0.260557929367584 0.259955628082295 1 1
0.0961525906682681 0.0957432259622993 1 1
0.319030684360194 0.318169145358316 1 1
0.175426290289381 0.174989108054523 1 1
0.240911092645431 0.2399927533686 1 1
0.154621193894235 0.154259300651136 1 1
0.156412441908365 0.155800186360462 1 1
0.211361197519585 0.210634799435144 1 1
0.189339079970853 0.189000558387252 1 1
0.296166377771985 0.295001152594357 1 1
0.25276583144738 0.252286221794369 1 1
0.223548504059382 0.222728423047446 1 1
0.301197552427156 0.300064661967776 1 1
0.0613173201221332 0.0608117741278333 1 1
0.165706586745081 0.165337125618342 1 1
0.0539248367996846 0.0539995215965854 1 1
0.390007472292315 0.388716484355646 1 1
0.212991466915691 0.212467504228351 1 1
0.259690332484916 0.25869593811337 1 1
0.200650730973902 0.19947734175777 1 1
0.0931643928202873 0.0925352644866829 1 1
0.259191923762305 0.258322676804314 1 1
0.0957739974844484 0.0956850027657559 1 1
0.429393404257648 0.428286015940702 0 0
0.121065285366957 0.120800159433043 1 1
0.0934238880746183 0.0933109431649143 1 1
0.295365035133086 0.294818003189775 1 1
0.247516934691849 0.247095061053751 1 1
0.276431074631332 0.275594312323098 1 1
0.112963840485101 0.112226848963699 1 1
0.135112299827102 0.134540668177063 1 1
0.16303992204721 0.162575477979586 1 1
0.265683309660409 0.264712661216271 1 1
0.232917102093783 0.232283363108769 1 1
0.256387993699882 0.255671358648288 1 1
0.311699170700224 0.310916438663941 1 1
-0.0264622448329406 -0.0262874869737506 1 1
0.321749331602748 0.320525260964875 1 1
0.257609639312452 0.256808882174082 1 1
0.376112832800986 0.375215078902056 1 1
0.061040371513807 0.0609764439133103 1 1
0.101301731682717 0.101167646798977 1 1
0.0354899020270857 0.0353517746412433 1 1
0.192472859088532 0.19195660372252 1 1
0.160825755255702 0.160173377648101 1 1
0.250343636815664 0.249635600243983 1 1
0.0868972535922067 0.0864427757481369 1 1
0.28253416166831 0.281869575124921 1 1
0.315376344365127 0.31458954597846 1 1
-0.0138106489634876 -0.0136735861739728 0 0
0.266952239134963 0.266098693691605 1 1
0.226957650354171 0.226398090085082 1 1
0.136327873805383 0.135781813417123 1 1
0.184435396861541 0.183970621056821 1 1
0.469253752628209 0.467990216964269 0 0
0.307177415990205 0.306147023909244 1 1
0.135851312832046 0.135214054262509 1 1
0.275788602467509 0.275004684592638 1 1
0.252183104845272 0.251617832722319 1 1
0.151657244039757 0.150999202228542 1 1
0.232346754218824 0.231948947885208 1 1
-0.0391923514278728 -0.0390857529093953 0 0
0.181573701667248 0.181072998126448 1 1
0.0887416173283138 0.0888965424267381 1 1
0.190055374550571 0.189599224194482 1 1
0.0865758723337775 0.0863088761064689 1 1
0.27205151611773 0.271281014692164 1 1
0.152079249287522 0.151388708665315 1 1
0.252723482952975 0.251924053336741 1 1
0.20678113929574 0.206178351118237 1 1
0.446443650548506 0.44551763100205 0 0
0.0631533221904472 0.0631360465014957 1 1
0.26601815165266 0.265362959298813 1 1
0.203174213186461 0.202533680406268 1 1
0.22940035494247 0.228763441694659 1 1
0.214930387615254 0.214602703206789 1 1
0.409138629035219 0.407816145192392 0 0
0.278840299385313 0.277924443373119 1 1
0.239161333045089 0.238340035493993 1 1
0.39833827401339 0.397510504953306 0 0
0.138642689608213 0.138384142957245 1 1
0.321149348850129 0.320005450097098 1 1
0.285112459496951 0.284260658900906 1 1
0.193561338186038 0.192837101683038 1 1
0.121556296918531 0.121347541246796 1 1
0.213772364397292 0.21311805171197 1 1
0.341766413151754 0.340839205779117 1 1
-0.0650265209552611 -0.0646565905089854 0 0
0.176209124939354 0.175786421956626 1 1
0.224877638796236 0.224176560266152 1 1
0.0382673409420452 0.0381034537393973 0 0
-0.00937886934265139 -0.00902556237041599 1 1
0.0799300673444693 0.0794187507519194 1 1
0.230673772816748 0.230292530744023 1 1
0.196320915028927 0.195719956113473 1 1
0.182336654135212 0.182097751933713 1 1
0.339136715600683 0.338230076291955 1 1
0.312465806599469 0.31131243163444 1 1
0.169105348372115 0.168623001538004 1 1
0.306528880207389 0.305822374769619 1 1
0.114161977812961 0.113728451174572 1 1
0.191422679713385 0.190864339398989 1 1
0.0557362389781527 0.0555735923380776 1 1
0.148378448178496 0.147905162518496 1 1
0.181477585031469 0.180795414547806 1 1
0.172681887129928 0.172205485994375 1 1
0.262728093500633 0.261806466192493 1 1
0.209085002944167 0.208344483693453 1 1
0.252321439410469 0.2517539902174 1 1
0.217539386431948 0.216610673025997 1 1
0.105110508889947 0.104595341703382 1 1
0.278760933764645 0.278015034721759 1 1
0.312565428578525 0.311192256681742 1 1
0.0625605708909177 0.0623780623882257 1 1
0.299335192903902 0.298546775927133 1 1
0.111320100949282 0.111141812679927 1 1
0.223874271945508 0.223355471977246 1 1
0.256829578306819 0.25601730568035 1 1
0.146036687151646 0.145396950257455 1 1
0.106270005722683 0.106152280222359 1 1
0.262369573796677 0.261431357519458 1 1
0.248139182228298 0.247442664624401 1 1
0.177412066496065 0.17697940019298 1 1
0.133355811505274 0.132941203917023 1 1
0.261126961587281 0.260290173476634 1 1
0.0861708346158244 0.0860768007045512 1 1
0.155679466861105 0.155463737563539 1 1
0.198318675407516 0.197919281979164 1 1
0.273394409426808 0.272659868707989 1 1
0.24393515166224 0.242939657520433 1 1
0.181103767291895 0.180612431597962 1 1
0.222966084563997 0.222381792652331 1 1
0.157297048456731 0.156947898494468 1 1
-0.0298060406314582 -0.0296726758138453 0 0
0.168580894462644 0.167915698107438 1 1
0.334490609560359 0.333604796644894 1 1
0.358938405695151 0.358172082686401 1 1
0.196627162240517 0.196145789852316 1 1
0.219242617366094 0.218529192187888 1 1
0.332107769543565 0.330830691945555 1 1
0.299790467665316 0.299201567187523 1 1
0.219957014066562 0.219110124177481 1 1
0.360149027273067 0.359074665005314 1 1
0.374748610400437 0.373747012766276 1 1
0.275068272326159 0.273915314789517 1 1
0.448937946529337 0.447693359153435 0 0
0.289434245429287 0.288626714114086 1 1
-0.052748644930286 -0.052889861935742 0 0
-0.0521450224386123 -0.0520406923992446 1 1
0.143982205247989 0.143805870285103 1 1
0.134138520468586 0.133526253949541 1 1
0.145936726401872 0.145294408813637 1 1
0.356951169759923 0.355905514401994 1 1
-0.0654020262444995 -0.0652000986978771 0 0
0.116689675816735 0.11644114721164 1 1
0.0590013154610057 0.0588004808218073 1 1
0.21938464458708 0.218587029300559 1 1
0.149105111619341 0.14861821485414 1 1
0.0237304302000139 0.0241228514135939 1 1
0.148998307002543 0.148358383599782 1 1
0.0993179855299913 0.0993160471138381 1 1
0.252969620028785 0.252365865630587 1 1
0.236562133090135 0.236018781438697 1 1
0.451695524978093 0.450716926189631 0 0
0.293562719676081 0.292543508478011 1 1
0.433152834647499 0.431853981632727 0 0
0.151069310232147 0.150635774300068 1 1
0.279210220713812 0.278225373285802 1 1
0.101800982691544 0.10167009008048 1 1
0.0849051736391924 0.084614716883857 1 1
0.158919504085002 0.158547727534544 1 1
0.134196926887897 0.133660354176441 1 1
0.188042609856384 0.187490724175582 1 1
0.155972082454539 0.155420814186011 1 1
0.0704163526900081 0.0702104253586143 1 1
0.196793040858398 0.196093079498799 1 1
0.0111858654102342 0.0110924975771911 1 1
0.113836163197102 0.113372283755146 1 1
0.237387842321249 0.236923132045388 1 1
0.150967117812761 0.150598609055423 1 1
0.0975341374621466 0.0970745935712293 1 1
0.303429374795352 0.302817881695212 1 1
0.37052835505088 0.369163840604329 1 1
0.328487387984253 0.327577601654755 1 1
0.124431592346291 0.124086999700651 1 1
0.240469511776351 0.239799461266593 1 1
0.147923065240424 0.147731905233186 1 1
0.109843070862928 0.109170251320769 1 1
0.217028064659226 0.216332259365532 1 1
0.470098478193582 0.46883456144569 0 0
0.19268599876627 0.192237519619943 1 1
0.262293146278993 0.261273420070506 1 1
0.232448928732456 0.231401585302349 1 1
0.182706198135746 0.182174608325848 1 1
0.181907893042854 0.181454618165509 1 1
0.150437534089915 0.149865652589821 1 1
0.198908138084067 0.198542453005393 1 1
0.190559140365529 0.190080317796459 1 1
0.106421016066972 0.106112278344619 1 1
0.17325077676013 0.172694195289775 1 1
0.175074243605348 0.174442348227948 1 1
0.287276616929306 0.286469163698924 1 1
0.231833421409347 0.231273989378226 1 1
0.302317980236744 0.301369377820799 1 1
0.214086624044014 0.213344976743727 1 1
0.170652163042862 0.170212272166 1 1
0.100923963959303 0.100882131298269 1 1
0.127218056983871 0.126862634263155 1 1
0.473678544000409 0.472534986832075 0 0
0.188875486388906 0.188383973368949 1 1
0.179027986957617 0.178492155907486 1 1
0.344539279257562 0.343334808880685 1 1
0.237844649003059 0.236993689356976 1 1
0.0621739734596939 0.0620658809383447 1 1
0.370408044505315 0.369175850446297 1 1
0.209912602146601 0.209514926014515 1 1
0.234566675372982 0.23384662544879 1 1
0.241717049552403 0.241008215953541 1 1
0.385583947116484 0.384652629148878 0 0
0.185842298813197 0.185533959838912 1 1
0.0588127814722809 0.0588026590730794 1 1
0.1332000741929 0.132289963790827 1 1
0.11539365622392 0.115022103416986 1 1
0.20127326274793 0.200722148550298 1 1
0.194153720194798 0.193763481881174 1 1
0.120266403884571 0.119906470147028 1 1
0.278433272497171 0.277691601958276 1 1
0.352044739925551 0.35119494900064 1 1
0.241927781139106 0.241472011292838 1 1
0.239506243151025 0.238797058232752 1 1
0.0451585828560066 0.0449964300404276 1 1
0.340183060824465 0.339181066282296 1 1
0.245308888431873 0.244296115054118 1 1
0.0956298249144296 0.0951390561789411 1 1
0.234290543283283 0.233486094708157 1 1
0.181322484450038 0.181030120706098 1 1
0.0320207318578852 0.0317858669726412 1 1
0.302496172177535 0.301305689019666 1 1
0.308245253411067 0.307523768654381 1 1
0.315548817038566 0.314498521062605 1 1
0.173085695433459 0.172269968989428 1 1
0.0645777971152433 0.0642315525955774 1 1
0.10877755513605 0.108468641950209 1 1
-0.00910592731202112 -0.00923083821239411 1 1
0.360209858447465 0.359060642394638 1 1
0.361785884246129 0.360274140224324 1 1
0.0547195686823313 0.0543600513911151 1 1
0.117439466192249 0.117093489007574 1 1
0.301172457344316 0.299883024185336 1 1
0.200120841171734 0.199667816671024 1 1
0.242629589909132 0.241805396471928 1 1
0.0751796027181783 0.075340940936083 1 1
0.046657369136759 0.046391500940661 1 1
0.243938155254679 0.243228548526357 1 1
0.268706372015331 0.267958470160084 1 1
0.227182031654499 0.226496046457674 1 1
0.0602165891100709 0.0600324022298967 1 1
0.179671741710476 0.17924364251226 1 1
0.171709171267638 0.170921492437707 1 1
0.306975058104544 0.306284783314477 1 1
0.0148589274286729 0.0148999955071231 1 1
0.18169077721328 0.181159445773607 1 1
0.171575604144171 0.170836389818858 1 1
0.120038985057874 0.119669728386954 1 1
0.11435762578704 0.113874493472287 1 1
0.438141177382997 0.437056382699072 1 1
0.0255127446276275 0.0254067331111752 1 1
0.4633830303444 0.462129719527737 0 0
0.239906641744992 0.2393900991054 1 1
0.285719172788095 0.284732132252793 1 1
0.141665585553309 0.141260590900327 1 1
0.149552094814404 0.148833449043121 1 1
0.00451743154949669 0.00463986557657187 0 0
0.00928045236134018 0.00975021576599255 1 1
0.160091171599524 0.159582905959069 1 1
0.28894208138832 0.288298804385865 1 1
0.299736399490437 0.299002401091366 1 1
0.29115765733533 0.290606505696518 1 1
0.236538874024992 0.235921985739368 1 1
0.086352619234127 0.0857473237063266 1 1
0.254541616852469 0.253909745958137 1 1
0.208187253685218 0.207671601359106 1 1
0.247898177892172 0.24723392452589 1 1
0.102695287479824 0.102381763725494 1 1
0.0441706730846877 0.043952674998801 1 1
0.188282987114533 0.187775736502854 1 1
0.335316952405155 0.334366209214499 1 1
0.273826197922059 0.272749819427438 1 1
0.294071920708933 0.29301313922043 1 1
-0.00937973406482116 -0.00920195405058432 1 1
0.0664141854542744 0.0662656769826696 1 1
0.170953254705516 0.170386524618689 1 1
0.255489698822388 0.254869331859674 1 1
0.308630079964677 0.307663247196607 1 1
0.0460955247692184 0.0458474337085952 1 1
0.34338609058672 0.342513740194529 1 1
0.29472784299844 0.293627616182967 1 1
0.364945938102263 0.363993287266365 1 1
0.312485924815847 0.311817109156068 1 1
0.385852750699879 0.384149977251038 1 1
0.140206698595309 0.139837461549473 1 1
0.316114111316502 0.315028655380424 1 1
0.2638571005954 0.263088887699202 1 1
0.297321792042946 0.296442216661524 1 1
0.0469606559570059 0.0467366132849363 1 1
0.383198996526956 0.381800463941814 1 1
0.264674813973056 0.26406456499393 1 1
0.109194227453092 0.108592187766495 1 1
-0.0784415485988865 -0.0778292747231272 0 0
0.131388103975977 0.131053658145769 1 1
0.265408167812443 0.264799039223224 1 1
0.175260987811171 0.174533591771867 1 1
0.335170004903523 0.33382656079432 1 1
0.369128629557473 0.367691017311015 1 1
0.406662767107232 0.405450764450839 1 1
0.317090693399036 0.31573563100117 1 1
0.142302810394909 0.141994246935916 1 1
0.0577023984746888 0.057536548230063 1 1
0.235152860044582 0.234171986614556 1 1
0.119789272618789 0.119157888858821 1 1
0.0636259518178456 0.0632561735310965 1 1
0.384594574297235 0.383772860498494 0 0
-0.0744988638709826 -0.0744073414168489 0 0
0.198921216796141 0.198369006388321 1 1
0.139417020714685 0.139224647550484 1 1
0.199664086263662 0.198965942619103 1 1
0.409686593565047 0.408494292216729 1 1
0.311654191919888 0.310629646439816 1 1
0.384051891745402 0.382855503832824 1 1
0.257233713491832 0.256508393689717 1 1
0.157934788265196 0.157308310726675 1 1
0.0862640103096464 0.085606731670913 1 1
0.217392102079285 0.216998846873176 1 1
0.207484185843962 0.206808177354182 1 1
0.261712537783774 0.260793475447718 1 1
0.349060131131733 0.348134743363105 1 1
0.124177710710027 0.123860257104687 1 1
0.189147783174248 0.188219283914501 1 1
0.118903582258602 0.118469581819319 1 1
0.437663077924853 0.436454341549934 0 0
0.226303746358033 0.225661602173009 1 1
0.172301057552947 0.171648103185635 1 1
0.291597608636457 0.29077940682395 1 1
0.297919485392751 0.297358343147086 1 1
0.227592862974303 0.226450587724792 1 1
0.137995646971148 0.137444679153811 1 1
0.139166510057131 0.139098630917599 1 1
0.349865356577137 0.348774683476922 1 1
0.19503727949021 0.194734041564945 1 1
0.238109281174964 0.237336532248849 1 1
0.316175255303619 0.314892359194149 1 1
0.298162559040275 0.297027120880051 1 1
0.192494664665702 0.192013589445585 1 1
0.0369325236377789 0.0371510900338052 1 1
0.170413379129699 0.169827156173904 1 1
0.299351430905211 0.298479715408987 1 1
0.475462524133111 0.47422302297944 0 0
0.0219040454060581 0.0218721725977791 1 1
0.234924695961058 0.23430818481782 1 1
0.312814533970147 0.312078261970724 1 1
0.397982077816907 0.397024243825506 0 0
0.295797599404154 0.294854351127886 1 1
0.413651062772031 0.412571740462867 1 1
0.0276364801627598 0.0273354499869774 1 1
0.217895301728041 0.216869247389346 1 1
0.0775309752217605 0.0773727976771497 1 1
0.338509596503541 0.337144098712489 1 1
0.10850290586796 0.108219975373544 1 1
0.408414229085185 0.406802207866203 1 1
0.184880986914572 0.184276771847942 1 1
0.147248582035622 0.146978242326697 1 1
0.356945749406118 0.356042018999026 1 1
0.25921126116596 0.258716652109008 1 1
0.208985144311287 0.207982198555548 1 1
0.177976206318204 0.177573631561171 1 1
0.163874946408235 0.163340488077747 1 1
0.0909313618191272 0.0907718813339614 1 1
0.292112295785721 0.291272662615001 1 1
0.0381613877516498 0.0380077971174971 1 1
0.19466813641784 0.193974503810384 1 1
0.0802466492837018 0.0801846248395954 1 1
0.194071216080436 0.193312303985438 1 1
0.140531352642831 0.1401278293597 1 1
0.141090454394619 0.140851424506125 1 1
0.272607441729866 0.27160103927414 1 1
0.0522753159173937 0.0522008076512695 1 1
0.474716432748491 0.473802877049107 0 0
0.0385840052563584 0.0384530317147309 1 1
0.353154233220754 0.352324414724435 1 1
0.175377760243557 0.174772062771157 1 1
0.169098740386836 0.16863975422737 1 1
0.283554313942701 0.282769730961367 1 1
0.272752330632123 0.27195330204178 1 1
0.0609340413150206 0.0605186683872105 1 1
0.269295972984962 0.268091010284936 1 1
0.377256139960921 0.376099628561705 1 1
0.325615015387151 0.324715630398649 1 1
0.0198353018537877 0.0199057639350439 1 1
0.273478267065501 0.272787649106557 1 1
0.106754196277735 0.106498472383949 1 1
0.172638706580767 0.172131783204894 1 1
0.131140159171317 0.130710894122726 1 1
0.0259337485111286 0.0255802612280463 1 1
0.196571436781765 0.196177623180408 1 1
0.10608194830872 0.105827196724824 1 1
0.159633365360838 0.159622277523234 1 1
0.41607430357123 0.41473429949997 0 0
0.197703751847722 0.197081452569552 1 1
0.129277127721544 0.12880544925105 1 1
0.148047285395621 0.147151012177337 1 1
0.150873604352948 0.150441142351667 1 1
0.144574739642933 0.144261361000503 1 1
0.302258080739123 0.300883340491507 1 1
0.196203643363084 0.1956348207416 1 1
0.354400517394725 0.353265543876546 1 1
0.116347605147742 0.115771280399315 1 1
0.127370298735615 0.126795907855038 1 1
0.303011238112404 0.30204342352568 1 1
0.268293259904265 0.267368880352547 1 1
0.196007153473243 0.195488016819395 1 1
0.180630331800729 0.180054506775965 1 1
0.403098863596041 0.401998197580157 0 0
0.245004435053848 0.244194671882032 1 1
0.255071419240004 0.254397167957708 1 1
0.378346461033283 0.376828089495331 1 1
0.272450383622934 0.271416962778402 1 1
0.164575255435632 0.164084251918528 1 1
0.0931540479067028 0.0929348594412631 1 1
0.06582300022753 0.0656917832882623 1 1
0.108459371593919 0.108048710858789 1 1
0.232870466480306 0.231834549020225 1 1
0.190335363536271 0.189980059690643 1 1
0.241953181816971 0.241269084497411 1 1
0.0726605630700046 0.0724974152123237 1 1
0.27047673206793 0.269745099355045 1 1
0.124446744907561 0.123958280680322 1 1
0.364477067926053 0.363343527242852 1 1
0.231100971340586 0.230233632508003 1 1
0.328874711347481 0.328042819934817 1 1
0.1149208318082 0.114729714874578 1 1
0.137743156023473 0.137128488631583 1 1
0.263237308784031 0.262657094599596 1 1
0.109615268514284 0.109408646185157 1 1
0.288759240816446 0.2880521161166 1 1
0.181407813251098 0.180789042329239 1 1
0.0830892967689381 0.0827580871409426 1 1
0.304521998122814 0.303438400271988 1 1
0.171054930123887 0.170495196467435 1 1
0.175326540087638 0.174497444758783 1 1
0.235184095664658 0.234049110300735 1 1
0.268654176036138 0.267991308814931 1 1
0.0749471664444849 0.0748953684539285 1 1
0.144910351394427 0.144653211762392 1 1
0.245530433950887 0.245062343042582 1 1
0.151048339723697 0.150561808204223 1 1
0.372055424783826 0.371272526229596 1 1
0.224741244416865 0.223898196755462 1 1
0.318609775808353 0.317405055252559 1 1
0.133520402546299 0.133471056874503 1 1
0.221768566740929 0.221302271377015 1 1
0.0152544889420743 0.015414880140717 1 1
0.0572940984171103 0.0571538307368523 1 1
0.183110477094092 0.182619694711677 1 1
0.108516060184265 0.108431403174149 1 1
0.121817986868699 0.121340165872456 1 1
0.205628006271686 0.205158274583361 1 1
0.200152714150915 0.199529295581281 1 1
0.370966294202844 0.369926864461177 1 1
0.216938881858865 0.216257326875383 1 1
0.378189466816879 0.376565985579753 1 1
0.243278334594606 0.243060233852503 1 1
0.141123252713849 0.140821151416051 1 1
0.0589156922300069 0.058731324208611 1 1
0.385781215989439 0.384449078525356 1 1
0.111600471805723 0.111211777933417 1 1
0.133776835742021 0.133390317974744 1 1
0.300599241386855 0.299731679151933 1 1
0.0642925892881122 0.0639797091660803 1 1
0.412837462067695 0.411693007398234 0 0
0.249504196361956 0.248987000567996 1 1
0.260711111002991 0.260005269538619 1 1
0.180872198312451 0.180515920502845 1 1
0.23989978833229 0.239310207901847 1 1
0.237283985672003 0.236710823724135 1 1
0.159391421791129 0.159107765415501 1 1
0.375875693078993 0.37505964756086 1 1
0.224350025295222 0.223609406664182 1 1
0.124356888012606 0.123978644217831 1 1
0.166233085327628 0.165532256564621 1 1
0.184665099469789 0.184083724496599 1 1
0.0946930990258793 0.0941956141091658 1 1
0.149755117554559 0.149040904184769 1 1
0.343217052461301 0.342342809199866 1 1
0.15672719981282 0.156112534578467 1 1
0.0816540890871791 0.0813189791889213 1 1
0.195832585612543 0.195308723913663 1 1
0.247488584743486 0.246576022703915 1 1
0.00387030454039813 0.00382488560279605 1 1
0.342227143858552 0.341077425638281 1 1
0.123092479012085 0.12271368326765 1 1
0.230412089559674 0.229860147862232 1 1
0.169544803173791 0.169329753191216 1 1
0.252778962213843 0.251873287636008 1 1
0.122254548129723 0.121813498601553 1 1
-0.0406156567765087 -0.0409184425961247 1 1
0.0422533265189994 0.0420999721249947 1 1
0.21436574057344 0.21334156852548 1 1
0.15372624891434 0.152933253108997 1 1
0.0537678272747832 0.0534785688776245 1 1
0.488719068531331 0.487658602600034 0 0
0.18298485574871 0.182721122963767 1 1
0.311794033826918 0.310867277563699 1 1
0.209408904377138 0.208858716218004 1 1
0.244075734934748 0.243247302316323 1 1
0.171506496389011 0.17093524572794 1 1
0.167491121939531 0.167069171407854 1 1
0.199052574196086 0.198491465181315 1 1
0.0455557877112064 0.0457506646044862 0 0
0.161980867749981 0.161701558744472 1 1
0.143116537560102 0.142641441808475 1 1
0.242205357017496 0.241665164799529 1 1
0.157965754124354 0.157547968187192 1 1
-0.0847271840429881 -0.084552258011789 0 0
0.213604868287406 0.212922956203176 1 1
0.316365627321222 0.315179655567383 1 1
0.103023929452398 0.102915131678758 1 1
0.129729013431012 0.129155700129615 1 1
0.186599921572947 0.185982346561545 1 1
0.418788253087474 0.417131050039405 1 1
0.388919601390564 0.387876985688551 1 1
0.242564614982974 0.241622536101182 1 1
-0.0647396120541753 -0.0646607924539327 0 0
0.308110846536237 0.307224805536162 1 1
0.349843588539028 0.348461693959355 1 1
0.222415126376391 0.221729210609461 1 1
0.104960156811305 0.104705949809927 1 1
0.218063436313464 0.21676212260702 1 1
0.12907515951912 0.128657723391712 1 1
0.291770175574099 0.29081003982283 1 1
0.530562448748689 0.528917762667006 0 0
0.275021683925022 0.274196795403955 1 1
0.251296366946415 0.250642423743637 1 1
0.187996780456806 0.187213653277632 1 1
0.0624330934850684 0.0624589374452577 1 1
0.0645165272457895 0.0640907077903753 1 1
0.380082314503636 0.378985273497533 1 1
0.298691057284412 0.29774895519277 1 1
0.0561933947530779 0.0557357394034389 1 1
0.215710463673695 0.214904834168772 1 1
0.0337118886529511 0.0335729698883451 1 1
0.217812908104746 0.217099076264422 1 1
0.205304476629988 0.204662858934578 1 1
0.23095188661938 0.230567128855998 1 1
0.12379094142948 0.123568539338167 1 1
0.263015434206017 0.262449332266775 1 1
0.0468202861166842 0.0465113345123489 0 0
0.31056766842786 0.309608381616008 1 1
0.232304066360778 0.231665482244236 1 1
0.314021405799229 0.313220589102099 1 1
0.0958022278744404 0.0955434412918368 1 1
-0.0594429200035628 -0.0594629152794716 1 1
0.245453120976533 0.244967942855939 1 1
0.058648755030841 0.0585143570697063 1 1
0.442650566682763 0.441376955943898 0 0
0.135607613643782 0.135078749353019 1 1
0.20248493160692 0.201850343240178 1 1
0.281273213414087 0.280747969820649 1 1
0.151104084578648 0.150744169610993 1 1
0.170734441990402 0.170397116222344 1 1
0.15265805935166 0.152204735877344 1 1
0.230179077195224 0.229441658807245 1 1
0.321473098823687 0.320085528789514 1 1
0.325973962497982 0.32504150492714 1 1
-0.106738841293762 -0.106267631624386 0 0
0.243132823560878 0.241940937569986 1 1
0.154496082892288 0.15394466789933 1 1
0.272126033449796 0.271307171364597 1 1
0.146628465807561 0.145972495172745 1 1
0.241387474517905 0.240590805174949 1 1
0.305474299895751 0.304357320921812 1 1
0.230230560471898 0.229520526492582 1 1
0.0556155547878905 0.0553795672174804 1 1
0.0580615255359869 0.0577472137665518 1 1
0.315873125171619 0.314832005749934 1 1
-0.00468983701976759 -0.00472119248501457 0 0
0.0656280647933595 0.0655519034955711 1 1
0.158913747579678 0.158515904044907 1 1
0.269333599914741 0.268664691993186 1 1
0.181521360111894 0.180900151401481 1 1
0.172138839888826 0.171684544948047 1 1
0.660581694822181 0.658899412247304 0 0
0.378900251290358 0.377887379159335 1 1
0.0418400741390315 0.041232177973371 1 1
0.0520029486464527 0.0516261663233212 1 1
0.128005943184167 0.12761170213139 1 1
0.213021306836995 0.212578679908249 1 1
0.0955617750685355 0.0951123520956363 1 1
0.0205772838687936 0.0202723306537548 1 1
0.0146524566722851 0.0147367630704851 1 1
0.221289280012625 0.220652974263455 1 1
0.232961208149739 0.23197994846448 1 1
0.0303160227933924 0.0302371973023882 1 1
0.155064367306348 0.154525395733674 1 1
0.213399047250106 0.212578282857647 1 1
0.181104007280678 0.180807420865385 1 1
0.300009495958544 0.299150077149599 1 1
-0.0626218919376294 -0.0618991979171473 0 0
0.299139915507485 0.298599902317568 1 1
0.115943207343509 0.115549049467149 1 1
0.248386144591779 0.247674093554691 1 1
0.283749608992556 0.282692461127482 1 1
0.177232995561814 0.176623087021516 1 1
0.376782778926097 0.375389779115059 1 1
0.101020259730239 0.100522600335905 1 1
0.240800118449843 0.240016504179873 1 1
0.415894052902746 0.41437766555685 1 1
0.0791595762319744 0.0788242142598587 1 1
0.132423331537418 0.131811255619984 1 1
0.248844197570968 0.247954238225961 1 1
-0.0203269579237955 -0.0202064745441596 1 1
0.0530596915229428 0.0530923295033369 1 1
0.252877402977747 0.252143154511535 1 1
-0.0427920682951132 -0.0426142753348899 0 0
0.307665067679282 0.306919688634754 1 1
0.0936839819623606 0.093623494078164 1 1
0.218052308880685 0.217168105274496 1 1
0.244927046151645 0.244275703389713 1 1
0.0975087377063229 0.0971600348969314 1 1
0.27690722776915 0.275851306825262 1 1
0.294478222190935 0.293621459116013 1 1
0.348267664797221 0.347428717660185 1 1
0.386570531993341 0.385323398866191 1 1
0.317659427488626 0.316726280941428 1 1
0.167179038217193 0.16681585953041 1 1
-0.0053232372845693 -0.0053448860796885 0 0
0.210124571118995 0.209596455932049 1 1
0.224237677204539 0.223890400963736 1 1
0.331579309385528 0.330395487793757 1 1
0.014472856795553 0.0145052886127208 1 1
0.21269608953995 0.212181539768163 1 1
0.334995995310968 0.333964491856385 1 1
0.271814838754768 0.271017490625194 1 1
0.208026063959865 0.207448990598763 1 1
0.291693998185 0.290944595625472 1 1
0.0331390767889456 0.0331449719576917 1 1
0.193796075422283 0.19319296718463 1 1
-0.0534808529576098 -0.0531256391654036 0 0
0.165530105598856 0.164892867423126 1 1
0.366560402164568 0.36537907433921 1 1
0.117994590657608 0.11763193132103 1 1
0.255670816487339 0.255057665433448 1 1
0.125478903049787 0.125028729390369 1 1
0.297344726992891 0.296373317085845 1 1
0.187082739361276 0.186288792515471 1 1
0.281310423912023 0.2807213990791 1 1
0.301446928244346 0.300154394646526 1 1
0.192728853126086 0.192348343101582 1 1
0.122078563198718 0.12126567371804 1 1
0.0543171053969808 0.0542738589942334 1 1
0.238667257062613 0.238188457346537 1 1
0.284777698502477 0.28382210345631 1 1
0.391605431751845 0.390459007387148 0 0
0.0647377133753835 0.0646254153482122 1 1
0.177217746322198 0.176568336441916 1 1
0.192809651850908 0.192061897675796 1 1
0.292575904070573 0.291868648217915 1 1
0.117968517745329 0.117447985749408 1 1
0.161255409007531 0.160527782824974 1 1
0.246569015272731 0.245660687746921 1 1
0.0463872333524936 0.0461567749339428 1 1
0.275379526882326 0.274228897778798 1 1
0.234603449813193 0.233946441411056 1 1
0.288217035706378 0.28757224609493 1 1
0.0787464314115773 0.0787852166615001 1 1
0.148936521197929 0.148289905256018 1 1
0.0812555707079914 0.0808432938943314 1 1
0.0403988316512433 0.0401888577951136 1 1
0.148375251839302 0.147899803382136 1 1
0.214456585081905 0.213817368104657 1 1
0.196191894892688 0.195695821286198 1 1
0.248992963737721 0.248192526599979 1 1
0.21074184501081 0.210039685392491 1 1
0.163541718070927 0.163142207262087 1 1
0.236697404606242 0.236086716424078 1 1
0.183688426187456 0.18332409415549 1 1
0.239456828011759 0.238766316596684 1 1
0.344656236011053 0.343823156802487 1 1
0.26630901386265 0.265728129940325 1 1
0.233670761925902 0.233162597961018 1 1
0.246421727582418 0.2458116724351 1 1
-0.0333504673608143 -0.0330373826942043 0 0
0.227024274696576 0.226113870201191 1 1
0.237022462234245 0.236139111119616 1 1
0.193848016135991 0.192920701017462 1 1
0.346681119223094 0.3454875113072 1 1
0.150337044495877 0.14987296640044 1 1
0.0586474529245603 0.0586778736167198 1 1
0.316730409408637 0.315944554260827 1 1
0.358703619753964 0.357615454138058 1 1
0.257280543670782 0.256576823773521 1 1
0.188688516708612 0.187625307578774 1 1
0.236497314476337 0.235959662038488 1 1
0.231309040644819 0.230346444532004 1 1
0.227465617303781 0.226837729150496 1 1
0.264332045705988 0.263654874663467 1 1
0.171199639366417 0.170395270916009 1 1
0.134645540879402 0.134255986794644 1 1
0.216765978269472 0.216215401989267 1 1
0.287885897667737 0.287194108707109 1 1
0.243746257033355 0.242969091221847 1 1
0.254585398652093 0.25385903176826 1 1
0.284910809669994 0.284217483875238 1 1
0.123117326248277 0.122774473021636 1 1
0.228978347495234 0.228376901690758 1 1
0.221316665087266 0.220730235044037 1 1
0.0324948941179662 0.0326990198371459 1 1
0.313622484097268 0.312790790462184 1 1
0.270725339217974 0.269908771097919 1 1
0.21499975958516 0.214254494070562 1 1
0.167086649589553 0.166494746629385 1 1
0.144720651107975 0.144269796356216 1 1
0.124212670524418 0.1239028271446 1 1
0.184433630658729 0.183818638729786 1 1
0.254025571067298 0.253204248814364 1 1
0.28042453143584 0.279400490045829 1 1
0.264437682977733 0.263528950988473 1 1
0.0971474018856312 0.0968349602140031 1 1
0.107061310526167 0.106553494436335 1 1
0.403880445365171 0.402609402703058 0 0
0.283171990947173 0.282269581263488 1 1
0.150306836692969 0.149812304061735 1 1
0.394976256169748 0.393747498187825 1 1
0.202523354256926 0.201568049138348 1 1
0.162759099375899 0.162234623847681 1 1
0.143221610542024 0.143074117582737 1 1
0.253200479566298 0.252601260094058 1 1
0.36752887238999 0.366357472709088 1 1
0.240598048647787 0.240386442604884 1 1
0.0581492405693069 0.0581612450279469 1 1
0.0730740443748696 0.0729812750842269 1 1
0.120949215534828 0.120721509919297 1 1
-0.0125226488410532 -0.0125632696475209 0 0
0.0525913403131157 0.0524674107635986 1 1
0.425380378589291 0.424136926814589 1 1
0.141272260323099 0.140883425493295 1 1
0.150144109853847 0.149445066067812 1 1
0.0785210249916097 0.0783491684549788 1 1
0.187277062089247 0.186838760125159 1 1
0.116455322436011 0.116302313807058 1 1
0.23211742537373 0.231415004295061 1 1
0.0860918036080488 0.0860886198072302 1 1
0.0803436739605594 0.0801341533889746 1 1
0.0987944643074192 0.0984871550676501 1 1
0.24003441611845 0.239437199953567 1 1
0.384557046009003 0.383111588357823 1 1
0.136247054684253 0.136005700263427 1 1
0.403095823603963 0.401934911138001 0 0
0.140589770422272 0.14006987937196 1 1
0.192595945268775 0.191996214742954 1 1
0.0181937053018007 0.0180454289581913 0 0
0.128428946444503 0.127999627081624 1 1
0.16483451189788 0.16440951482996 1 1
0.122352102647094 0.121990949637985 1 1
0.256977072411484 0.256059216866999 1 1
0.216744726179645 0.216141965900605 1 1
0.216800262388398 0.216147130311831 1 1
0.273477256906019 0.272654580160303 1 1
0.187819786610932 0.187436583058034 1 1
0.328840157213896 0.327633535138863 1 1
0.135777122284705 0.13529548464598 1 1
0.255573904907483 0.254725573700623 1 1
0.331687733961345 0.330776486498159 1 1
0.0303446664639398 0.0303903050355663 1 1
0.237986909956754 0.237334473887467 1 1
-0.0285215999591477 -0.0284692842635445 0 0
0.208237510624291 0.207760114811085 1 1
0.151917347656233 0.151597358692938 1 1
0.397631256094564 0.396523040700914 1 1
0.193436090648233 0.193070872859561 1 1
0.349263905285675 0.348460406986115 1 1
0.29193488469325 0.291029140450727 1 1
0.217333611447723 0.216637598500137 1 1
0.156216749823166 0.155513275316839 1 1
0.00607378091975769 0.00606850612289677 1 1
0.19217374951421 0.191201647009908 1 1
0.419671765236645 0.418315207046384 0 0
0.176650341197135 0.176195681084972 1 1
0.0763290004282969 0.0758783105723249 1 1
0.321824816676395 0.320941113602828 1 1
0.11003115177245 0.109948915970177 1 1
0.136197858406326 0.135972830679892 1 1
0.231015058907305 0.230472699170998 1 1
0.0524347944872436 0.0522529654419905 1 1
0.200374877541775 0.199810193869082 1 1
0.142655345359996 0.141950328792349 1 1
0.136593570303242 0.136269970784371 1 1
0.221585444206721 0.221033976492635 1 1
0.252540537337306 0.251780412177153 1 1
0.0790071960640936 0.0790799204095531 1 1
0.24947308526404 0.248857327468119 1 1
0.193960033235151 0.19329920637929 1 1
0.463633448702791 0.462373765367939 0 0
0.0979817987972508 0.0976202280795079 1 1
0.24667182922172 0.246137140058406 1 1
0.244553681033117 0.243976411048628 1 1
0.0657395172819698 0.0656627626984901 1 1
0.448100057689228 0.447190981916048 0 1
0.0927592664880458 0.0926751259372374 1 1
0.266014755499397 0.265324618050775 1 1
0.10664567189688 0.106030015243755 1 1
0.270806528898617 0.269931249316886 1 1
0.380942292570243 0.379830523957582 0 0
0.349168591297397 0.348198006763933 1 1
0.198354659921627 0.197711318790522 1 1
-0.00733981185746939 -0.00723198918308456 0 0
0.21268713685181 0.212038077136256 1 1
0.0738892699079959 0.0735407859805896 1 1
0.265174242798238 0.264657730008113 1 1
0.194367647708653 0.193494733936512 1 1
0.364734055434421 0.364209744816127 1 1
0.413391504796801 0.411547267966633 0 0
0.420116929436932 0.418472998040124 1 1
0.0875358519677742 0.0871729235422118 1 1
0.240965911895822 0.240363125893726 1 1
0.27480303589888 0.274225272353397 1 1
0.12851833887024 0.128210877395638 1 1
0.285794163635582 0.284688046124608 1 1
0.387767296087063 0.386928976945665 1 1
0.177513922791226 0.177304405075799 1 1
0.177330732229967 0.176810108162765 1 1
0.220350878184753 0.219984034582969 1 1
0.14015848506122 0.139655191603853 1 1
-0.0718499647298945 -0.0718369195076217 0 0
0.3179776172764 0.317209745630583 1 1
0.243422018187442 0.242554214357373 1 1
0.0719027328546803 0.0714805692243375 1 1
0.217846525468765 0.217373580694302 1 1
0.0334555226545933 0.0333280922341217 1 1
0.0590892338592336 0.0592192180591929 1 1
0.200155396366979 0.19964880560178 1 1
0.265718615609483 0.264770641750282 1 1
0.510794002518125 0.509001296858865 0 0
0.269874975124273 0.26885815250194 1 1
0.0781814942829715 0.0780606604579805 1 1
0.229079559271818 0.228190133844796 1 1
0.240853737909214 0.239861601974098 1 1
0.299080488339618 0.298129653300168 1 1
0.18460364484982 0.183967262039643 1 1
0.171957097700189 0.171656231852146 1 1
0.132090438331704 0.132003726204302 1 1
0.345752778649672 0.34476007143816 0 0
0.250564029365641 0.249599327667974 1 1
0.0253643549447685 0.0253395262745748 0 0
0.0872517609420626 0.0870771150277407 1 1
0.0645315022540011 0.0644567675750972 1 1
0.0789940408211484 0.0788272263035712 1 1
0.310258818385316 0.309316462049284 1 1
0.308490042884188 0.307356562661661 1 1
0.230796229715215 0.23012624823023 1 1
0.0990012162738425 0.0983999417873573 1 1
0.317481376650893 0.316783315407537 1 1
0.190471546886181 0.19002066292591 1 1
0.173073797219589 0.172640417471861 1 1
0.1152276763768 0.115075622986385 1 1
0.251282218853887 0.250659505185732 1 1
0.151157584803682 0.150564272938586 1 1
0.15916906362185 0.158549057363608 1 1
0.041173735501443 0.0410754891047533 1 1
0.380075747388002 0.379103232934954 0 0
0.234242625152564 0.233447709503076 1 1
0.086738713056196 0.0863497579582118 1 1
0.341576929677186 0.340739602922566 1 1
0.0965428659373275 0.0964986149858368 1 1
0.21566957926025 0.214825743708008 1 1
0.343902086907846 0.343045249178387 1 1
0.109613111689933 0.109070961816875 1 1
0.0323121920834951 0.0320313959216886 1 1
0.122926776647419 0.122563938490318 1 1
0.113330631897313 0.113080137928789 1 1
0.432859997486946 0.431851176816412 0 0
0.0808467891039605 0.0805777459777316 1 1
0.184375057316565 0.183507158046757 1 1
0.113347792053044 0.112862931489428 1 1
0.230328387333015 0.229369997371409 1 1
0.319482247254149 0.318423170231098 1 1
0.0595239621132346 0.0592770689827091 0 0
0.402653614019807 0.401454272301765 0 0
0.308007744120869 0.307036492995772 1 1
0.0518765626621831 0.0517540472999974 1 1
0.104232038078985 0.104126802150733 1 1
0.235611300069678 0.234860137366016 1 1
0.483490111104222 0.482274895485615 0 0
0.152546058514199 0.152333182454803 1 1
0.091484248071445 0.0909574538951284 1 1
0.412602271714332 0.411353188415018 1 1
0.18705042658453 0.186799876179171 1 1
0.257985779815829 0.257340916450829 1 1
0.116732315473206 0.116346890013416 1 1
0.0349033059311173 0.034702010217045 1 1
0.236245962035639 0.235792494273608 1 1
0.195186557013442 0.194361061800033 1 1
0.193677649725323 0.192851687181633 1 1
0.192200678439604 0.191715368284644 1 1
0.271815230205583 0.271000131903497 1 1
0.203312283454204 0.202852354322145 1 1
0.28923910825004 0.288373705359227 1 1
0.204880913099686 0.204093450086239 1 1
0.346850242456429 0.345590918736009 1 1
0.149459359065765 0.148766046363825 1 1
0.195342433073916 0.194218693498774 1 1
0.288436439379783 0.287755110607 1 1
0.276549710710782 0.275933767096993 1 1
0.161539020806571 0.161247366260903 1 1
0.178066660840163 0.177177998594034 1 1
0.189612810198645 0.188825056199088 1 1
0.210485979553804 0.209595082374946 1 1
0.114793063859162 0.114579332424219 1 1
0.25946709043397 0.258730707851996 1 1
0.298100794690478 0.297101582934653 1 1
0.213426887787801 0.21303999999945 1 1
0.132308490089711 0.131840765390767 1 1
0.409535084758495 0.407923475614343 1 1
0.351144002835018 0.350405182574538 1 1
0.172544756604304 0.17172454022432 1 1
0.198641182952187 0.198068425140667 1 1
0.299369505500824 0.29846890840166 1 1
0.137724990331695 0.137169704591272 1 1
0.413441480133414 0.412026720313043 0 0
0.243023385393229 0.242148360495734 1 1
-0.00244490975960642 -0.00256407774475689 1 1
0.144909154970656 0.144681816309049 1 1
0.26883656062477 0.268204698556043 1 1
0.0115348591986267 0.0117637759723435 0 0
0.383787283855303 0.382887643325845 1 1
0.23272621614213 0.232216897157611 1 1
0.208024197585725 0.207430681232597 1 1
0.435694998641406 0.434524106852408 0 0
0.184636051189943 0.18428282371909 1 1
0.144973375519118 0.144312791317622 1 1
0.245441533153697 0.244711036442795 1 1
0.172258796328529 0.171781972936811 1 1
0.173189473460721 0.172649906184293 1 1
0.157485455253916 0.156852432752204 1 1
0.224060425521723 0.223537477467698 1 1
0.226976066582339 0.226288984742614 1 1
0.0834052545123619 0.0829691630517274 1 1
0.0666292554944316 0.0664787611425658 1 1
0.221319990660181 0.22070039902559 1 1
0.233582824673478 0.232937083368283 1 1
0.183845946314305 0.183292190934028 1 1
0.341009298450548 0.339618433324194 1 1
0.12490857803466 0.124519715455271 1 1
0.0638423490396773 0.063612395904769 1 1
0.0976488018173391 0.0976559826519154 1 1
0.0789636131428572 0.078746669588835 1 1
0.201427501367802 0.201098326210276 1 1
0.0836721420821931 0.0830780290444632 1 1
0.164555574633952 0.163846146164587 1 1
0.205574708288981 0.205105442952251 1 1
0.420089405366366 0.419084556093903 0 0
0.261244515447478 0.260280758526026 1 1
0.259985885185872 0.25925307934894 1 1
0.16309077902135 0.162628622813496 1 1
0.247913143883473 0.247045530208652 1 1
0.127847210406049 0.127376210059801 1 1
0.203282485916432 0.202682993229969 1 1
0.160179063644188 0.159727465859014 1 1
0.0984514543777204 0.0978354004251681 1 1
0.332604611723431 0.331788354354841 1 1
0.0856301908602829 0.0851528799405711 1 1
0.250163699508735 0.24951644602902 1 1
0.312125106164182 0.310928660318028 1 1
0.212093000327601 0.21131344632714 1 1
0.187380494184478 0.186734006407282 1 1
0.146367294718069 0.146147995403025 1 1
0.376391815581614 0.375242165674613 0 0
-0.0816016136955814 -0.0810695546203164 0 0
0.104014502541628 0.103764746280852 1 1
0.311132020691499 0.310385539006727 1 1
0.11826918496933 0.117754182460256 1 1
0.22575757940587 0.225184754814868 1 1
0.23048458826304 0.229723275341312 1 1
0.251936864938217 0.251226237808738 1 1
0.15930722099149 0.158829596696581 1 1
0.232237156374825 0.231561071988346 1 1
0.146027575409399 0.145447578255945 1 1
0.324038965119089 0.323289406134594 1 1
0.277324937894361 0.276499440687294 1 1
0.258525156440852 0.258048754390663 1 1
0.104832258683572 0.104251966019996 1 1
0.147804963775519 0.147313845099622 1 1
0.282502329630423 0.281555198528094 1 1
0.148688825846246 0.148383490198863 1 1
-0.0942780205449085 -0.0938724716252284 0 0
0.235235048079929 0.234598435766508 1 1
0.164958772754324 0.16462861326116 1 1
0.28080286926449 0.279902180578307 1 1
0.0464750469068818 0.0463856445800697 1 1
0.246879689156503 0.245798783114482 1 1
0.290307814389794 0.289517725389952 1 1
0.269483780382289 0.268565254596759 1 1
0.279877708790483 0.278768467797202 1 1
0.267198340570944 0.266372835839217 1 1
0.224079753856475 0.223286074986677 1 1
0.0653346169253059 0.065218941631557 1 1
0.158743749876395 0.158223394394922 1 1
0.0729070373039087 0.0725264985948434 1 1
0.0263429972227955 0.0263579253622148 1 1
0.233325976780437 0.232584852660751 1 1
0.135663057920354 0.135302533892737 1 1
0.32332064621757 0.322449868647721 1 1
0.154019275680167 0.153619819406019 1 1
0.10222355973624 0.101844932546096 1 1
0.19516441117068 0.194748161358223 1 1
0.182780688408677 0.182080955549642 1 1
-0.0405349122388554 -0.0403422106310077 0 0
0.122724471973608 0.12226646277789 1 1
0.134080135627272 0.133741285697869 1 1
0.25064220987835 0.250054161045189 1 1
0.0118102598152183 0.0115394248001856 1 1
0.310447375900369 0.309539546859261 1 1
0.246088482924336 0.245094369055028 1 1
0.103610721691132 0.103021760656943 1 1
0.085714398586057 0.0853612584043736 1 1
0.0725157879765801 0.0723046774448391 1 1
0.108628659159907 0.108327308576876 1 1
0.0882977761056064 0.0879654118904027 1 1
0.328644916848308 0.327667913430162 1 1
0.151513424284248 0.150856155398617 1 1
0.0856123387115171 0.0848054253915068 1 1
0.0895242362242904 0.0893967771410826 1 1
0.217073830709246 0.216440236487443 1 1
-0.121016741511068 -0.12037076095662 0 0
0.382540443978259 0.381406536768542 1 1
0.0217681391235544 0.0213561089338808 1 1
0.119459419013697 0.119117089745396 1 1
0.260130685481639 0.259479306505792 1 1
0.238965763220926 0.237867466868988 1 1
0.153794647528697 0.153088024821506 1 1
0.259468130618446 0.25866241156283 1 1
0.250338619954453 0.249741916165567 1 1
0.012115560656979 0.0121968627696623 1 1
0.19190343566666 0.191461619022086 1 1
0.153392469208436 0.15269077828492 1 1
0.364681509135267 0.363723155477826 1 1
0.368637323361344 0.367568117775334 1 1
0.285278262347143 0.28445236620996 1 1
0.227180103369075 0.226336522891578 1 1
0.0222416022597667 0.0221759090599621 1 1
0.21287193117559 0.212339557046302 1 1
0.10504331797384 0.104956634897162 1 1
0.323246105423172 0.322137686236148 1 1
0.201998811458041 0.201207366277549 1 1
0.284550965842413 0.283996177102622 1 1
0.255538005951997 0.25481075533359 1 1
0.13239064375792 0.131926169859851 1 1
0.280504056228565 0.279857440492599 1 1
0.393695137588877 0.392458790814647 0 0
0.181376378598998 0.180997798902282 1 1
0.0842436830889 0.0837880937551414 1 1
0.346612296922053 0.345688845555281 1 1
0.246167122097033 0.245185342523143 1 1
0.278221208138838 0.277302402956367 1 1
0.275190108425062 0.274438489300428 1 1
0.0850676779119153 0.084643898217613 1 1
0.192753630545894 0.192448435800997 1 1
0.107430190484472 0.106970576256086 1 1
0.0176034207491528 0.0173054522623946 1 1
0.330060252119814 0.329458656817822 1 1
0.33496263658672 0.33383454720217 1 1
0.286934087465283 0.285975441806241 1 1
0.117888395104181 0.117561715753638 1 1
0.0476015463124395 0.0476056546997179 1 1
-0.102339593492309 -0.102004024968411 0 0
0.282565473828705 0.28181902680349 1 1
0.141247337678947 0.140981139974852 1 1
0.434379920270194 0.433058547726813 1 1
0.0445838839963259 0.0444302176103589 1 1
0.137575761481476 0.137340158079694 1 1
0.109391531965423 0.109309045331906 1 1
0.156114053266678 0.15569773907207 1 1
0.313825339148709 0.312999625970772 1 1
0.328783550305855 0.327930450224382 1 1
0.0245226775588599 0.0244903474135644 1 1
0.243614530825482 0.24309743348379 1 1
0.282512954298141 0.281692196912377 1 1
-0.0755344340461494 -0.0752543421119367 0 0
0.382383734925465 0.381208337803343 1 1
0.129858525454129 0.129500632579657 1 1
0.0859601652055161 0.0856730655000725 1 1
0.102915059276157 0.102777534521174 1 1
0.159211582972826 0.158622468806899 1 1
0.268097673658029 0.267224277857177 1 1
0.323185377780363 0.322336746890302 1 1
0.211680732367112 0.211170390220398 1 1
0.0602862313933682 0.0599786424707873 1 1
0.182719436702077 0.181988537632668 1 1
0.195932295961336 0.195400652411555 1 1
0.216580998955766 0.216106592650264 1 1
0.15198695180698 0.151464901903908 1 1
0.204584557052872 0.203470252642084 1 1
0.144910421502669 0.144444350640423 1 1
0.257260401057707 0.25645545865575 1 1
0.196227259539651 0.195442111323765 1 1
0.35124275390495 0.350280311994986 1 1
0.173632125353707 0.17304733327543 1 1
0.182359576050239 0.182113084477078 1 1
0.107685998040907 0.107470963596965 1 1
0.316400552373055 0.315499345550855 1 1
0.220929641505237 0.220111616629798 1 1
0.435143311322684 0.433913244053893 1 1
0.316107476854935 0.315202432740069 1 1
0.151279391218977 0.150936217521569 1 1
0.0807790686823413 0.080413778368296 1 1
0.1818962671603 0.181492158755339 1 1
0.389505110851281 0.387934840342281 1 1
0.174230725261973 0.173622281864378 1 1
0.221224069394828 0.220209464296368 1 1
0.30313171009301 0.302481877809689 1 1
-0.0451988813967759 -0.0450522625488106 0 0
0.180146363424108 0.179643641892493 1 1
0.366381391813188 0.365367342837582 1 1
0.138156253297322 0.137827338589969 1 1
0.0668036858853607 0.0665050009474919 1 1
0.20486556825961 0.204550889179426 1 1
0.207603199642561 0.206683471087748 1 1
0.178724944172815 0.178607026726272 1 1
0.447539883540822 0.446480584743066 1 1
0.118603901490047 0.118223199181766 1 1
0.126773132466126 0.126275830596961 1 1
0.14968721552916 0.149451293023288 1 1
0.0428360543635538 0.0428365616372691 1 1
0.151694237498921 0.151691172019449 1 1
0.273709095146915 0.273044988727553 1 1
0.382174708214453 0.381047213174255 1 1
0.547376886485825 0.545336259583786 0 0
0.437399689775729 0.435974579787343 0 0
0.391862019566966 0.390557372037343 1 1
0.0516304604694783 0.0514115549732545 1 1
0.261031386337691 0.260140463118388 1 1
0.349624409166181 0.348202489368967 1 1
0.281849440800979 0.280840910194671 1 1
0.0666665342257076 0.0660684110435477 1 1
0.186515021052919 0.186171244979842 1 1
0.342519590387806 0.341775463248706 1 1
0.040259005353181 0.0401568927792562 1 1
0.203187812164712 0.202669439122722 1 1
0.126205154419128 0.125772551177551 1 1
0.049164489751961 0.0486584220270107 1 1
0.298044915979105 0.296991880867864 1 1
0.326655417395588 0.325928155846063 1 1
0.153282329126574 0.15274615974463 1 1
0.0705632699263617 0.0701915010910514 1 1
0.13246472591524 0.132122226497549 1 1
0.171257159593737 0.170842520879172 1 1
0.131450937779756 0.131018562641697 1 1
0.166834743401145 0.166341658100819 1 1
0.149521257991414 0.149208442283183 1 1
0.295462056940788 0.294616245889349 1 1
0.336060960880535 0.33504343786636 1 1
0.0456844912838061 0.045911866967082 1 1
0.138178742384514 0.137524437067267 1 1
0.207569239421068 0.207327711165608 1 1
0.287191756846927 0.286181010544136 1 1
0.117596920940809 0.117288150164834 1 1
0.344122904447457 0.342916972167301 1 1
0.260814782744801 0.25997679851263 1 1
0.413710335249997 0.412463399240069 1 1
-0.0611341143793209 -0.0609797893396668 0 0
0.166341272005397 0.165796682734668 1 1
0.207091895865846 0.206594540277492 1 1
0.121025086887491 0.120557879675508 1 1
0.26411044062513 0.263400385394877 1 1
0.0946802797964306 0.09449815434308 1 1
0.245659615937911 0.244954546999703 1 1
-0.0791952003209791 -0.0790713032427043 0 0
0.0253491557472657 0.0253963995981166 1 1
0.189411900977879 0.188736857132125 1 1
0.320898151558928 0.319961507443005 1 1
0.148615296866892 0.148302488036198 1 1
0.197736243096095 0.197189270035874 1 1
0.255628705562002 0.254755205972371 1 1
0.311486357948659 0.310413965226808 1 1
0.0993234269875814 0.0989048425298411 1 1
0.138997321172624 0.138706105323861 1 1
0.19759076958009 0.197031888564667 1 1
0.29760882220492 0.29672161267159 1 1
0.267263778855397 0.266227697746786 1 1
0.0173465906227187 0.017466777583 0 0
0.20655914378098 0.205811392381777 1 1
0.228797195697779 0.228140802858038 1 1
0.120746569311642 0.120038907019081 1 1
0.177964715332417 0.177377544352849 1 1
0.0982013115698314 0.0977397279335275 1 1
0.483271598361864 0.481895994476201 0 0
0.0741124958756011 0.0737948689284077 1 1
0.289938320179663 0.289066515112003 1 1
0.118926864936247 0.118567823135009 1 1
0.0709528264267468 0.07062964219725 1 1
0.422879386066695 0.421313258175463 0 0
0.123072871668011 0.122688180760982 1 1
0.100238604767763 0.0999556227623238 1 1
0.225326758317072 0.224945665036488 1 1
0.319688791981065 0.31898096200845 1 1
0.0845296829157789 0.0841236907376172 1 1
0.329138305158784 0.328401284141338 1 1
0.263373504138957 0.262627274661738 1 1
-0.0705435440407903 -0.0702064979109764 0 0
0.0372847706718159 0.0372099096849863 1 1
0.0580127849811638 0.0575980237964963 1 1
0.289932280156809 0.289333320855431 1 1
0.113483506809327 0.113567468199186 1 1
0.142846033306021 0.142451421399836 1 1
0.238286923535823 0.237457986630656 1 1
0.0756642403941091 0.0757990104551073 1 1
0.162787848052193 0.16210633264573 1 1
0.150578382165747 0.150082732688638 1 1
0.126478155553374 0.12604486392984 1 1
0.269730553038028 0.268630250803987 1 1
0.350704304770836 0.349900570620327 1 1
0.362573914812082 0.361580349903194 1 1
0.109661406168409 0.109456229307844 1 1
0.242691122215372 0.241907587365909 1 1
0.211091815238639 0.210559695483832 1 1
0.109391215779541 0.108728299982861 1 1
0.344537254668952 0.34356168821203 1 1
0.239887725406054 0.23928195934277 1 1
0.353236635408867 0.351789967266589 1 1
0.313096734653307 0.312140862110485 1 1
0.203377316795915 0.203018828322364 1 1
-0.0166871229898401 -0.0161586183051194 0 0
0.307161584910141 0.306247337704646 1 1
0.156058947027662 0.15571982680594 1 1
0.323574890312686 0.322675094559752 1 1
0.212271017792621 0.211365076283699 1 1
-0.0748858165665417 -0.0744424945963751 0 0
0.176604815624689 0.176354330922789 1 1
0.331695094169003 0.330427252472009 1 1
0.101968932293691 0.101667687294032 1 1
0.0420000852824767 0.0418959274074918 1 1
0.378480934819951 0.377533936450731 1 1
0.354146277318611 0.353110104565068 1 1
0.354182352310714 0.353263471882128 1 1
0.288190176612603 0.287277458884096 1 1
0.45574108535231 0.45409944312344 0 0
0.141126591948131 0.140922358775359 1 1
0.0431678520004762 0.0431976783225354 1 1
0.209000597371614 0.208568058217874 1 1
0.358795523224425 0.357781189223081 1 1
0.253675953871243 0.25295824729995 1 1
0.204837328340901 0.204309454068805 1 1
0.139757984463838 0.139145997967982 1 1
0.354995778963363 0.353594710430852 1 1
0.223171814922687 0.222557052146068 1 1
0.079583944499078 0.0791971567343285 1 1
0.294751384990937 0.294089004641711 1 1
0.201149249071211 0.200912902634797 1 1
0.0305001486523297 0.0302791389114754 1 1
0.265258614138161 0.264747446539814 1 1
0.0756083141813769 0.0752746284116613 1 1
0.271167107037702 0.270210982528206 1 1
0.160454932855129 0.160067849142768 1 1
0.352558535512469 0.351601225983839 1 1
0.194581583744999 0.194017318874983 1 1
0.185616818335928 0.185090349524669 1 1
0.220839079441943 0.220455853081599 1 1
0.210405285933695 0.210043536298856 1 1
0.222049745168949 0.221471036349558 1 1
-0.0833063864630136 -0.0833426718944088 0 0
0.198775666440407 0.198404929363731 1 1
0.0411789219574027 0.0411368188001212 1 1
0.347558422029017 0.346698439127343 1 1
0.132276172097499 0.131919912598104 1 1
0.178777507990477 0.177949638260591 1 1
0.284038095393795 0.283210731472274 1 1
0.314528624551375 0.313551466389605 1 1
0.167995630981474 0.167377724627316 1 1
0.00420116225004679 0.00426267468012598 1 1
0.316340232624348 0.315416603033613 1 1
0.351516452892335 0.35070942446993 1 1
-0.0269450324576856 -0.0269658733560813 0 0
0.178724893377401 0.177993219203436 1 1
0.0745504845594649 0.074266631780492 1 1
0.328855166915466 0.328079940562358 1 1
0.376027507734223 0.374812426864614 1 1
0.279519734964342 0.278746929183787 1 1
0.20126361946146 0.200632726540815 1 1
0.187643984419123 0.187149425681398 1 1
0.240416623450803 0.239803752779826 1 1
0.316988746449159 0.315908292426852 1 1
0.0377783083162892 0.0377312296172503 1 1
0.111518037597813 0.111236765857916 1 1
0.249552254079084 0.248882464196787 1 1
0.128113208325678 0.127851812606527 1 1
0.315149114010746 0.314477496218932 1 1
0.226026049060995 0.225241967991518 1 1
-0.0664656506276305 -0.0661450699056868 0 0
0.299205752823392 0.297939344736767 1 1
0.227277441561902 0.22660670467589 1 1
0.169684375166507 0.169307694992183 1 1
0.386108519747404 0.384984666757116 1 1
0.110792176918023 0.110544340702887 1 1
0.102361657339656 0.102244762773842 1 1
0.294609175763578 0.293995089280058 1 1
0.0386197157482996 0.038650000150692 1 1
0.183204848744839 0.182924702568228 1 1
0.154306590744839 0.153679787087364 1 1
0.078553173420553 0.0782205324794781 1 1
0.139150561582812 0.138975925476861 1 1
0.635339677109554 0.632825160865629 0 0
0.221157360540035 0.220332685186288 1 1
0.0975438028309324 0.0973723449305802 1 1
0.245473164272393 0.244789421020413 1 1
0.208111552175422 0.207457373039968 1 1
0.0376415820082706 0.0374592102238185 1 1
0.205303474291525 0.204716948429266 1 1
0.234732445556924 0.233480645954159 1 1
0.480348937936128 0.478985759961048 0 0
0.235824811791801 0.23539571453999 1 1
-0.0157595810903642 -0.0159469725591073 1 1
0.304098161333273 0.303227924345721 1 1
0.242237139601956 0.241587735119755 1 1
0.168908158301547 0.16828425801725 1 1
0.140230414216022 0.139834747716004 1 1
0.246180204233959 0.245564165993648 1 1
0.21157344264184 0.21099862663176 1 1
0.366973975989363 0.365829135134891 1 1
0.345184882553136 0.344254955235736 1 1
0.209913819991887 0.209428176274999 1 1
0.356795294492489 0.355574407914545 1 1
0.270170511130542 0.269503173079295 1 1
0.199692569265377 0.199302110195133 1 1
0.267159981397502 0.266253034310109 1 1
0.167085366756143 0.166664274232574 1 1
0.217420189408758 0.216845536659674 1 1
0.354804018247126 0.353606233598991 1 1
0.252497389067549 0.252125519230411 1 1
0.0451265592918668 0.0448174363017505 1 1
0.103685206209727 0.103392795605243 1 1
0.146819931679958 0.146237286917466 1 1
0.242521898160304 0.24167723861867 1 1
0.157364782151465 0.15728184284473 1 1
0.315392690165274 0.314628885079186 1 1
0.0994186955949083 0.0993469138935913 1 1
0.192970261841202 0.192438520780175 1 1
0.126147846788452 0.125677041727424 1 1
0.217376193241378 0.216789698310389 1 1
0.181024348293358 0.180877667569187 1 1
0.42690267106636 0.425988290731427 1 1
0.151425971691277 0.15091531132868 1 1
0.428225892096277 0.426717012206222 1 1
0.172420719836719 0.171865024159876 1 1
0.482480677949582 0.481132019793354 0 0
0.246096405909735 0.245437593928103 1 1
0.222988199821223 0.222309371970634 1 1
0.167552281805336 0.166971274043277 1 1
0.236078328210588 0.235376201724743 1 1
0.0812936687707548 0.0809892348706689 1 1
0.441818529980036 0.440583751641852 0 0
0.194239169469421 0.193681026598662 1 1
0.21938686319664 0.218597302219108 1 1
0.276169627840201 0.275605437785327 1 1
0.537900199530092 0.536257022787607 0 0
0.168082222608517 0.167694721185753 1 1
0.305241946579166 0.304454469063043 1 1
0.171754665113987 0.171365978698521 1 1
0.233746974624477 0.232974849344907 1 1
0.112792510796381 0.112597486365713 1 1
0.193011682346579 0.192533047731993 1 1
-0.00444796764998014 -0.00467609685926959 0 0
0.266606709497157 0.266145356987444 1 1
0.248533164436575 0.247802876218411 1 1
0.362183920939786 0.361177183566303 1 1
0.268121354098831 0.267096806405 1 1
0.251045875635098 0.250158223289692 1 1
0.137630283174979 0.13698501690503 1 1
0.263086281437453 0.262214446477758 1 1
0.240822212017565 0.240059349742183 1 1
0.387550796460852 0.386505477743168 1 1
-0.0441967974567329 -0.0441814467085176 0 0
0.0109333322899529 0.0106497734730779 0 0
0.0852367267743837 0.0850243984403503 1 1
0.187584249093338 0.18730282322177 1 1
0.0161427349706598 0.0159528104513666 1 1
0.159042075544539 0.158459345842069 1 1
0.278255220516464 0.277293907125056 1 1
0.395319196961235 0.39434896955978 1 1
0.0926144510068689 0.0924587311344478 1 1
0.193456373452699 0.192678923597447 1 1
0.0847288912923052 0.0848118766801876 1 1
0.241640496405677 0.240985109317806 1 1
0.184436172164707 0.184036604300711 1 1
0.257336954700911 0.256221688207753 1 1
0.281172751719521 0.280094289588229 1 1
0.155563246072776 0.155303666771074 1 1
0.0667257314947887 0.0667883782042463 1 1
0.281683798925107 0.281139074860606 1 1
0.170788254531754 0.170327613666014 1 1
0.411416599795838 0.410427027884166 1 1
0.406866966525583 0.405686970435145 0 0
0.284927626140866 0.283919119629477 1 1
0.294390770603329 0.293474425866461 1 1
0.284403643483932 0.283414079854311 1 1
0.168945312548894 0.168373321841984 1 1
0.395631351804576 0.3940682764432 1 1
0.200163750028698 0.199413310246299 1 1
0.524468324497492 0.522674555904243 0 0
0.246861182952676 0.246320774889613 1 1
0.266086386840914 0.265233657991464 1 1
0.11501881150823 0.114701302696267 1 1
0.11363020003215 0.113329562427193 1 1
0.0373305318806028 0.0369829233728037 1 1
0.310985561607915 0.310288541638427 1 1
-0.0713163023729205 -0.0714455495729341 0 0
0.25430186032284 0.253664735391588 1 1
0.35574068018624 0.354770914849519 1 1
0.184268143837114 0.183936424333577 1 1
0.232197694850275 0.231577113251671 1 1
0.28149820330252 0.280462287905054 1 1
0.279597432945674 0.278940766350416 1 1
0.283293604310644 0.282577188353661 1 1
0.421973698328736 0.420605534403466 1 1
0.324874200067354 0.323831147551566 1 1
0.187950109045701 0.187391787667852 1 1
0.040150267967923 0.0398843310958056 1 1
0.276579749067731 0.275989937142469 1 1
0.295453876925668 0.294679047883489 1 1
0.24086722157315 0.240022887334617 1 1
0.136390474968024 0.135781999860289 1 1
0.286598433057722 0.286000455145311 1 1
0.475996689481676 0.474649969232119 0 0
0.317012080614282 0.316324878891948 1 1
0.155584373042987 0.155415445880403 1 1
0.140678683879086 0.140108167003241 1 1
0.314947701013671 0.313950721017548 1 1
0.102628206906693 0.102131908098988 1 1
0.231916478023589 0.231154607721087 1 1
0.15902319188094 0.158529855775954 1 1
0.243940664494246 0.243399401841681 1 1
0.210791353197903 0.210086607021443 1 1
0.28886019877324 0.288160788310498 1 1
0.143212784581579 0.142470733135247 1 1
0.370959849551085 0.36981142257047 1 1
0.144604221069487 0.14390071614738 1 1
0.217110103220251 0.216305402511595 1 1
0.115025964017803 0.114585249794706 1 1
0.234318728702845 0.233521011512751 1 1
0.297375317315652 0.296728058029068 1 1
0.115268501027738 0.11515975392631 1 1
0.262482948889386 0.261422198398771 1 1
0.290314815412677 0.289891250371941 1 1
0.0195053516798611 0.0196330219737579 1 1
0.372141867212428 0.371200935740597 1 1
0.208451602030768 0.207724974882305 1 1
0.186978377459378 0.186601165209297 1 1
-0.0514714786994884 -0.0512236938834151 0 0
0.192714613060035 0.192123819055584 1 1
0.245353326979045 0.244514403469825 1 1
0.108998395419341 0.108391492535017 1 1
0.0491189655783294 0.0490067604468528 1 1
0.221222900696938 0.220561372849589 1 1
0.204174323658748 0.203633200125262 1 1
0.360132979735668 0.359008246644441 1 1
0.286031619414807 0.285176377166159 1 1
0.196922229705401 0.196264540983937 1 1
0.115118442247239 0.114679862857996 1 1
0.361995322421419 0.361066023313047 1 1
0.137066661821598 0.137060543306872 1 1
0.379563597821406 0.378727086285454 1 1
0.327587971513449 0.326874340831428 1 1
0.203972975425902 0.203373050325648 1 1
0.289619672144842 0.289023526369937 1 1
0.469132096000576 0.467259740527023 0 0
0.242700323831434 0.241930518749358 1 1
0.409257936246828 0.407907851812277 1 1
0.311761196727466 0.31066229216906 1 1
0.261555617245496 0.260954273349818 1 1
0.0902711548663945 0.0899302558602584 1 1
-0.013369070382564 -0.0132389698139872 1 1
0.157944153223325 0.157471642751575 1 1
0.331807306604581 0.330917725224169 1 1
0.308807325200031 0.307840760823926 1 1
0.334749721842498 0.333930088544425 1 1
0.20022943667251 0.199595485792046 1 1
0.143222227242335 0.14273652275542 1 1
0.141293376472673 0.140950506027278 1 1
0.286054239118363 0.285319651828254 1 1
0.333308939495209 0.332307362644248 1 1
0.0608056500807015 0.0606610083093431 1 1
0.125669271775703 0.12564427950173 1 1
0.137795204686791 0.137395605860542 1 1
0.399074604414362 0.398270901316474 0 0
0.175861577510635 0.175292364000326 1 1
-0.103956593804576 -0.103910490114754 0 0
0.0834390699153154 0.0833872548146591 1 1
0.16451076490085 0.163983937063017 1 1
-0.0292098000760657 -0.0291915915089227 1 1
0.321161627157056 0.320010422820286 1 1
0.247186587181528 0.24669094700951 1 1
0.246117055042151 0.245179032034877 1 1
0.203983437293895 0.20338816259372 1 1
0.255057009110743 0.254384577912695 1 1
0.198712599532281 0.197992733364948 1 1
-0.00735265989970085 -0.00721813960782498 1 1
0.287999717774469 0.287353406306518 1 1
0.119975987975886 0.119385693327433 1 1
0.242313879167933 0.241205267235805 1 1
0.193664235354895 0.192912745276396 1 1
0.341579045144318 0.340646047265314 1 1
0.208195610601439 0.207710737864564 1 1
0.215705000838568 0.214930223946374 1 1
0.151397481802305 0.150805865901114 1 1
0.128062703511567 0.127773150522433 1 1
0.0918006735471463 0.0916045168476151 1 1
0.098178151234629 0.0978365181854064 1 1
0.0620277599903305 0.0620706850094536 1 1
0.128486927190318 0.128062018996278 1 1
0.0654368353987633 0.0652263120468661 1 1
0.104715555926883 0.10421690641476 1 1
0.0429480760899665 0.0428460278006389 1 1
0.130471180034573 0.130214625664284 1 1
0.448471837162785 0.447034390934197 1 1
0.16274320363254 0.162199170495067 1 1
0.213448290780253 0.212731799042414 1 1
0.104706188265466 0.104525114980653 1 1
0.103326832448473 0.102970023515683 1 1
0.28157863961661 0.280663326762028 1 1
0.180346663540672 0.180027921300493 1 1
0.0485701468015531 0.0485692259651504 1 1
0.326427002121024 0.32538036975273 1 1
0.224097834987218 0.222760099997996 1 1
-0.0109010905067731 -0.0111245631541674 1 1
0.209009050745359 0.208250405811721 1 1
0.310475355057056 0.309996585145983 1 1
0.165276437292585 0.164616368268474 1 1
0.198396961094352 0.19785210718057 1 1
0.216629113745068 0.216186399137244 1 1
0.126622071149677 0.126233381613863 1 1
0.180586322101942 0.180163240072163 1 1
0.10508080726158 0.104665236502097 1 1
0.164165467962434 0.16364038480125 1 1
0.453342577764946 0.451902546987719 0 0
0.208594698374592 0.208021411721121 1 1
0.209453893686479 0.208680440697859 1 1
0.0535601021042191 0.0533664435574023 1 1
0.225108630493264 0.224555148440703 1 1
0.124704603158261 0.124483303086921 1 1
0.216191628110465 0.215622398391505 1 1
0.190437012423193 0.189664821299158 1 1
0.301902570386503 0.300884788366983 1 1
0.294563615214515 0.293634168031686 1 1
0.0787316099101892 0.0788580682510161 1 1
0.33532548514298 0.334020137700606 1 1
0.206850278903168 0.206462763728205 1 1
0.184738766420133 0.183831649644958 1 1
0.144358559955309 0.143823167838628 1 1
0.355830967717437 0.355106873481739 1 1
0.136402614054626 0.13566642441015 1 1
0.435592808190399 0.434638836650937 0 0
0.107918214779808 0.107538634647322 1 1
0.0840145509264566 0.0836388365939603 1 1
0.179008984887404 0.178460158371845 1 1
0.265980335392998 0.265046167442317 1 1
0.340239432020325 0.339364532949051 1 1
0.11173647007198 0.111322394060433 1 1
0.394936346836412 0.394013692945769 0 0
0.062268209548141 0.062434960248454 1 1
0.319707277046974 0.318680173343418 1 1
0.428637574905832 0.427472522371035 0 0
0.171563991656716 0.171228493010077 1 1
0.239405270752323 0.238774128151788 1 1
0.111965001914763 0.111638879266297 1 1
0.31090107454077 0.309741663563965 1 1
0.120021545918433 0.119719568808442 1 1
0.136715150549108 0.136081823518539 1 1
0.392495035526353 0.391561604855668 1 1
0.240566854213396 0.239898269967632 1 1
0.251436112918262 0.250367440928169 1 1
0.287919223524059 0.286895119243295 1 1
0.194042269322489 0.19326137589699 1 1
0.160202384489067 0.15983635073946 1 1
0.217166022033605 0.216614195574583 1 1
0.24945441262751 0.248809445907648 1 1
0.38854211420813 0.387490525047883 1 1
0.119576207141906 0.119492985037805 1 1
0.108927613643805 0.109031008706441 1 1
0.276780934835424 0.276061967151844 1 1
0.282774022610567 0.281998763378224 1 1
0.180338865678588 0.179873928040692 1 1
0.0623590200506347 0.0620814106998037 1 1
0.0150180720623026 0.0151377931844822 1 1
0.0271560403723997 0.0270577924590194 1 1
0.0648730191370009 0.0648706013776145 1 1
0.0968674207164597 0.096722997512702 1 1
0.25357425161807 0.252776774174147 1 1
0.173091982351066 0.172727108653258 1 1
0.150999958450314 0.150452013745468 1 1
0.264705162697358 0.264138638530556 1 1
0.382732277796705 0.381838084822863 1 1
0.364728579929756 0.36359813331437 1 1
0.387991526576716 0.386508328965567 1 1
0.0336739892029215 0.0332179185833545 1 1
0.345149146077032 0.344405090486601 1 1
0.20356319231018 0.203123807386385 1 1
0.0645212679521601 0.0643694818213524 1 1
0.375020545216648 0.373593256725715 1 1
0.251728654265351 0.251150202925597 1 1
0.182675960142284 0.182364113333426 1 1
0.0487292265288717 0.0487184743995914 1 1
0.05221912390992 0.0520523733782755 1 1
0.0813579141273778 0.0810439680606238 1 1
0.29271052192995 0.292037695190682 1 1
0.207977326154487 0.207476120447813 1 1
0.177294165793103 0.176490976847099 1 1
0.230973117133325 0.230554256916991 1 1
0.340338099610613 0.339349585097521 1 1
0.121465151261782 0.121197887233432 1 1
0.153735406841722 0.153015547444413 1 1
0.0222612676923803 0.0222097876503378 1 1
0.238517049101987 0.237734772393566 1 1
0.392370088683053 0.391451572991868 1 1
0.196407618388272 0.196054699571197 1 1
0.159382656144997 0.159166668420425 1 1
0.0380177079734429 0.0377971342891409 1 1
0.253574930347462 0.252691829276501 1 1
0.39841254075555 0.397015978853097 1 1
0.313548910189454 0.312888696895604 1 1
0.18644644483348 0.185642517018192 1 1
0.371587422928126 0.370576452947391 1 1
0.160549918211564 0.160017239248415 1 1
0.285379758664229 0.284517952525187 1 1
0.250835026371491 0.250075974400226 1 1
0.328197658241577 0.327189601981696 1 1
0.259562063103252 0.25878956000749 1 1
0.489052328550092 0.487382189966955 0 0
0.203359401675207 0.202764637571827 1 1
0.0511883223822769 0.0508068268864537 1 1
0.323767346950631 0.322610860498423 1 1
0.156405323596413 0.155759655601797 1 1
0.277070611892543 0.276247730617705 1 1
0.131998657923177 0.131873326819643 1 1
0.0629490671671917 0.0628353341253296 1 1
0.0932987145782445 0.0927924848234202 1 1
0.130257057640311 0.129764825497625 1 1
0.204678285700049 0.204064862247941 1 1
0.305587835886372 0.304607814424034 1 1
0.105930049595802 0.10561476901136 1 1
0.276448249463255 0.275545007272417 1 1
0.290716111808485 0.290058466495341 1 1
0.337422579665868 0.336564001618803 1 1
-0.00156689259092687 -0.00166546655253601 0 0
0.252400716316371 0.251622153256131 1 1
0.0615797964575528 0.0614235322018873 1 1
-0.0159436789541694 -0.015920087140844 0 0
0.0512973556650207 0.0512299372990634 1 1
0.12662937891611 0.12603034680519 1 1
0.106659074894281 0.106224397617393 1 1
0.282477865019639 0.281564628577484 1 1
0.372086632166346 0.370889859355699 1 1
0.287356538846064 0.286682507405828 1 1
0.0512675749432729 0.0511762602397045 1 1
0.207368085423457 0.206853869051168 1 1
0.147042232980045 0.14667830326629 1 1
0.0742414373174393 0.0741304115721925 1 1
0.116659875231865 0.116403020746124 1 1
0.262379596511365 0.261888895178611 1 1
0.253670331395004 0.253053108550918 1 1
0.161207436544166 0.161018046308403 1 1
0.330282597925767 0.329200804716757 1 1
0.129086882978279 0.128816159901888 1 1
0.0300453143175456 0.0300904223267671 0 0
0.219956445848578 0.219321406369591 1 1
0.127070810419901 0.12673201621126 1 1
0.177351316527242 0.17689855823186 1 1
0.334913817755325 0.333880645122055 1 1
-0.0718419238309269 -0.0718124542102604 0 0
0.258567061965993 0.257755284337194 1 1
0.12215718816314 0.121746237079802 1 1
0.198946937287872 0.198295114198189 1 1
0.244502262400113 0.243923269057976 1 1
0.233851887021484 0.232980118821766 1 1
0.206317029205937 0.205727970207219 1 1
0.341232221935844 0.34040019690252 1 1
0.260383186768092 0.259406377712509 1 1
0.150354502995427 0.149849075605277 1 1
-0.104450700381776 -0.104074975521346 0 0
0.459260330676686 0.45795640085669 0 0
0.0894045103898098 0.089077280713729 1 1
0.0393996434358738 0.0391753798887102 1 1
0.22216282018581 0.221345442838046 1 1
0.142934074755995 0.142368804570515 1 1
0.157105624819217 0.156557805008616 1 1
0.300431967851179 0.299218454676389 1 1
0.260775906632538 0.259847703659131 1 1
0.208610464469048 0.207982929395009 1 1
0.0964115646477413 0.0962999691059169 1 1
0.270569135002503 0.269664582254243 1 1
-0.0514585012424693 -0.0512624872758595 0 0
0.247539030030639 0.246775787295963 1 1
0.122606014493998 0.122217085703014 1 1
0.521942457664738 0.520295592866178 0 0
0.138612381000333 0.138333324733573 1 1
0.228707342826126 0.227781296023714 1 1
0.150096416262748 0.149617785960349 1 1
0.313980631396993 0.312755350908627 1 1
0.1888841154292 0.188377437245565 1 1
0.0757951096943847 0.0752339007173453 1 1
0.161198096876574 0.160869309300728 1 1
0.111468859851858 0.111388636579933 1 1
0.230054192436958 0.229251518609411 1 1
0.251520666068183 0.250878693152366 1 1
0.149412936943087 0.148862345240063 1 1
0.249201851274579 0.248559642027321 1 1
0.179460284835601 0.17906462630845 1 1
0.282161028616269 0.281343793817051 1 1
0.312038388241117 0.311432558591054 1 1
0.204664350280179 0.203915821759404 1 1
0.0645393379941959 0.0642561024081347 1 1
0.106163077822888 0.105705426043546 1 1
0.210772541214457 0.21021800023653 1 1
0.273237151893125 0.272175836883348 1 1
0.206369721708578 0.205749726916544 1 1
0.160326895816875 0.159827829165008 1 1
0.337149458509744 0.336246968473397 1 1
0.243348152816176 0.242354603742417 1 1
0.239574970706645 0.238984360256524 1 1
0.223967102280915 0.223306465325379 1 1
0.250538837677587 0.24976217472019 1 1
0.332719991227802 0.331967074444134 1 1
0.307379283010803 0.306204376605474 1 1
0.175082878457719 0.174746226585349 1 1
0.308426662657603 0.30767392581786 1 1
0.253669350867092 0.25311267464833 1 1
0.187614792689329 0.186995657517793 1 1
0.204523308038657 0.203598887867718 1 1
0.170523878629183 0.169883362689862 1 1
0.222647072683542 0.221989148973351 1 1
0.295765541238365 0.295221813772587 1 1
0.392890270889219 0.391905040389158 1 1
0.304776171360587 0.303802835693568 1 1
0.193684263261156 0.193046605920226 1 1
0.483919441183429 0.482745000015385 0 0
0.327002264191133 0.326069586427116 1 1
0.19846927849703 0.198128249326809 1 1
0.268741337109698 0.267943527638819 1 1
0.226413829268476 0.225748678546254 1 1
0.302786396344766 0.301703354544872 1 1
0.136717388071225 0.136179120209136 1 1
0.123255899782576 0.123172093538424 1 1
0.00262213056439012 0.00246362787388603 0 0
0.239288914656262 0.238606873591127 1 1
0.296541166148079 0.295388312081959 1 1
0.0580914955017999 0.0579048189126841 1 1
0.0971966392545847 0.097057130432624 1 1
0.278223847919997 0.277466630277738 1 1
0.269882328825766 0.269299448140755 1 1
-0.0830915773168756 -0.0827659195013685 0 0
0.140909160407477 0.140488809706012 1 1
0.202828726249533 0.202239002594415 1 1
0.0902333752071235 0.0896325077044584 1 1
0.13916484943522 0.138593167966009 1 1
0.201457803822988 0.200858399742935 1 1
0.0987646532710242 0.0985067706055106 1 1
-0.00261661090857092 -0.0027043771507229 1 1
0.252497926123806 0.251537093094496 1 1
0.162743197056666 0.16214657198656 1 1
0.307871473757086 0.306817592492809 1 1
-0.0170797657307031 -0.0168785687481246 1 1
0.341913726452475 0.340878164431453 1 1
0.0507917052150971 0.050791400273521 1 1
0.30260042671892 0.301591170018346 1 1
0.192966111212322 0.192444130486958 1 1
0.190069831247387 0.189530686424917 1 1
-0.0118365304429996 -0.0115837959181035 1 1
0.0325844362074031 0.0325894887628188 1 1
0.145098773349333 0.144883536396142 1 1
0.136578654842044 0.136264968814558 1 1
0.130118161027839 0.129741749757233 1 1
0.166019534865135 0.16572783189068 1 1
0.380368404426697 0.379064307049367 1 1
0.171928687564953 0.17125647668629 1 1
0.381598209676903 0.380577789355228 1 1
0.275581613483881 0.274591564901436 1 1
0.192748652323076 0.192243182867498 1 1
0.301012901077512 0.300194741607875 1 1
0.269797396036276 0.269197240906832 1 1
0.101374768530078 0.100960731828585 1 1
0.295760493577665 0.294900199622051 1 1
0.315954779583364 0.314959201860646 1 1
0.467214905674184 0.466082408006026 0 0
0.110063427122292 0.109745715914884 1 1
0.0388067356146015 0.0386448082038353 1 1
0.280176956334343 0.279643745782408 1 1
0.226556066923368 0.225935495424655 1 1
0.145925147228389 0.145568717734785 1 1
0.0707911359548898 0.0704608725268645 1 1
0.111983450157685 0.111314832468484 1 1
0.153298770917608 0.152833909055238 1 1
4.01069618221096e-05 -0.000362679295313433 1 1
-0.0160072834594294 -0.0160180228563701 0 0
0.130260879927303 0.129746751049319 1 1
0.196664337059148 0.196144333311814 1 1
0.326870847975634 0.325815922703639 1 1
0.215658697423024 0.214907365771535 1 1
0.183560795213022 0.183156640443467 1 1
0.211019439339741 0.210279090527457 1 1
0.304403334444886 0.303401428265719 1 1
0.408214426674841 0.406941074839101 1 1
0.222936686466678 0.222360684421246 1 1
0.229529518548611 0.228864937770538 1 1
0.392330580052199 0.391330842795208 1 1
0.246487304214056 0.246033082661362 1 1
0.129318845154682 0.128781740537248 1 1
0.163623253119949 0.16306821729343 1 1
0.364871880511282 0.36373292165374 1 1
0.360917175738048 0.359791739659466 0 0
0.190719546712101 0.190100895010005 1 1
0.371239524458655 0.370361019599905 1 1
0.271129331318422 0.270213222653832 1 1
0.219478173091747 0.219029863066213 1 1
0.228506813421979 0.227819817622424 1 1
0.241166691310848 0.240710130093526 1 1
0.214188853187171 0.21350486115086 1 1
0.404485157865597 0.403564741522904 0 0
0.21046169565921 0.210163052177546 1 1
0.173596681354094 0.173239438650496 1 1
0.291531331509342 0.290563913948351 1 1
-0.0758416309252588 -0.0752243969287799 0 0
-0.0890058687358476 -0.0888828360014189 0 0
0.0820770403582422 0.0817599871567917 1 1
0.273350327640691 0.272699121528541 1 1
0.271545949220925 0.270718154409436 1 1
0.167014784767348 0.166224627759149 1 1
-0.0109618582326886 -0.0108803630002394 0 0
0.263298444763028 0.2623435761046 1 1
0.304428746335936 0.303952344129402 1 1
0.031110319773417 0.030922047221675 1 1
0.0234487228548385 0.0233573959591454 0 0
0.237141325080063 0.236357549285337 1 1
0.199538398381077 0.198851691983395 1 1
0.413105286569272 0.411527993441487 1 1
0.151830326924157 0.151545739824686 1 1
0.201705784560607 0.201186618317622 1 1
0.304235296539084 0.30328197897928 1 1
0.237208167055265 0.236543475560061 1 1
-0.0191014851031601 -0.0191218661178581 0 0
0.171803745011034 0.171008990961882 1 1
-0.00775796634398781 -0.00792457122719817 0 0
0.16975531521687 0.169663415749007 1 1
0.17046817901684 0.169938509798629 1 1
0.0255878360479332 0.0253721169758096 1 1
0.293941194361252 0.293200610670917 1 1
0.366888327136873 0.366036642895635 1 1
0.209392466624578 0.208873044609079 1 1
0.135419045007719 0.135032252063054 1 1
0.088641136248572 0.0885705919775914 1 1
0.00362022852030127 0.00359540759520097 1 1
0.211682088883234 0.211258809558094 1 1
0.270275669321056 0.269174849311147 1 1
0.19926871565387 0.198845009622717 1 1
0.0468973648628276 0.0468014714963957 1 1
0.258542555465872 0.25744623260248 1 1
0.278428171431679 0.277759363053574 1 1
0.13727210933763 0.136591800937528 1 1
0.165448426698962 0.165226793421931 1 1
0.287964984936997 0.287469815744951 1 1
0.570959944944008 0.569368736278794 0 0
0.158489557328651 0.157929023461079 1 1
0.0693543919691383 0.0694145431226843 1 1
0.107250543642344 0.106833378959119 1 1
0.166762299602015 0.166174424133531 1 1
0.267727887237542 0.266588449524228 1 1
0.163595685555015 0.163248967643431 1 1
0.344060959146109 0.343133694791292 1 1
0.297681747263944 0.296621370074502 1 1
0.316786338194842 0.315857276702346 1 1
0.141464409566504 0.141004380800655 1 1
0.204876435810559 0.204401491844601 1 1
0.265002170188532 0.263907800240606 1 1
0.335821654412084 0.334703036922817 1 1
0.34018781151919 0.339118143498618 1 1
0.123801529780188 0.12328257635308 1 1
0.114978469805631 0.114809146955131 1 1
0.525254322311286 0.523632495194694 0 0
0.359622195107045 0.358628053862716 1 1
0.175973968089979 0.175321724956233 1 1
0.164736177990635 0.164057417187503 1 1
0.0819806504168517 0.0817683806035174 1 1
0.283293269035761 0.282378277654153 1 1
0.105495382300103 0.105098287619342 1 1
0.0402457484437721 0.0401761321420369 1 1
0.276050721584129 0.275280194216379 1 1
0.208092802737389 0.207507975560021 1 1
0.10828435668788 0.108109244567334 1 1
0.326854529963668 0.326050053749028 1 1
0.112845476817915 0.112523417719527 1 1
0.14921618605374 0.149070975843199 1 1
0.147346564630467 0.147094376942104 1 1
0.159365801976105 0.158972557030691 1 1
0.057597488316929 0.0574040246591512 1 1
0.0915603697637774 0.0916656802894801 1 1
0.40034828598538 0.399130322303413 0 0
0.24749479842974 0.246788873863124 1 1
0.412949855304562 0.411951555835094 1 1
0.314055306049644 0.313124659443495 1 1
0.0357646755956321 0.0354947571351601 0 0
0.126984744689042 0.126410963292323 1 1
0.057004066186181 0.0567318063143899 1 1
0.0630836592561871 0.0630752488287472 1 1
0.22641194132006 0.225663469270817 1 1
0.141379798825448 0.140923207397373 1 1
0.191821584126883 0.191504969978295 1 1
0.164194837117058 0.163965264941297 1 1
0.200671821731565 0.19992727584938 1 1
0.239960490303924 0.239310189649241 1 1
-0.0181333545200216 -0.018121745915541 0 0
0.367015669861138 0.365810370144832 1 1
0.10789850970545 0.107622382494517 1 1
0.125397509472613 0.124765750822233 1 1
0.270257240720386 0.269741933874851 1 1
0.203896763720502 0.203357154878799 1 1
0.171189290355263 0.170481425706966 1 1
0.206917348853683 0.206389735874472 1 1
-0.0425844128932675 -0.042311747745199 0 0
0.287663935239581 0.286884139426228 1 1
0.279883057583011 0.279290752530355 1 1
0.186739577518732 0.186565040929872 1 1
0.305178711696489 0.304473346321572 1 1
0.18526731998053 0.184926352247172 1 1
-0.00298924760682431 -0.00294061249165917 1 1
0.207761427135161 0.207034977463138 1 1
0.20207888415363 0.201222507442644 1 1
0.533437909578305 0.532030442880224 0 0
0.211678423263203 0.210930266448983 1 1
0.241244476042135 0.240423635809836 1 1
0.518015783151585 0.516343887238987 0 0
0.304984931194005 0.30456364762639 1 1
0.190480758545852 0.190130060807781 1 1
0.281124682530665 0.280248718896454 1 1
0.143543388893837 0.143472626470706 1 1
0.218937832905322 0.218197818651458 1 1
0.31700302967499 0.316287678761509 1 1
0.379285481890739 0.378365659228772 1 1
0.208070018822332 0.207502579510899 1 1
0.118201330609873 0.118038994434732 1 1
0.250917196429504 0.250345513553363 1 1
0.349055958159438 0.348043028190767 1 1
0.0229040705345315 0.0228419764981177 1 1
0.217091486903695 0.216478014649843 1 1
0.239772080732406 0.238737222645017 1 1
0.373516238081919 0.37279768188574 1 1
0.112764425530707 0.112298803517528 1 1
0.236891869752819 0.236130504721203 1 1
0.235876559872748 0.235280278223142 1 1
0.0766189651674223 0.0764195006162948 1 1
0.11379054661224 0.113551019312631 1 1
0.0702500484334781 0.069963711656505 1 1
0.163325141341836 0.162830526985958 1 1
0.0167817937346201 0.0168637177404946 0 0
0.00709195531765712 0.0070641036333788 1 1
0.329625275005789 0.328938232464005 1 1
0.347127196870772 0.345925428801335 1 1
-0.0469958280837142 -0.0467017912318465 0 0
0.205261642643293 0.20471145363901 1 1
0.134483232386946 0.133966057209857 1 1
0.288507295407078 0.288168828156915 1 1
0.0503351130654969 0.0497777660050183 1 1
0.220137491362238 0.219629200933599 1 1
0.210031310413467 0.209177968593285 1 1
0.0894376853186349 0.0890842493099406 1 1
0.163657502940301 0.163294083182718 1 1
0.118855939666847 0.118484389707123 1 1
0.343251572385032 0.342524262466496 1 1
0.0587036504401044 0.0584423592914793 1 1
0.171924845276289 0.171417290737391 1 1
0.212711775330965 0.212150529878169 1 1
0.102052098933257 0.101913810184018 1 1
0.156103859535849 0.155744048587915 1 1
0.0997916364765255 0.0996212366109676 1 1
0.0998666688285471 0.0995005497991711 1 1
0.183329916522739 0.182863081989996 1 1
0.128459063782979 0.128346048454371 1 1
0.0204628293142538 0.0202647944146657 1 1
0.449064042047404 0.447763047118188 0 0
0.105734088113239 0.105286165158651 1 1
0.157357063931644 0.156867519459944 1 1
0.153167871088412 0.152969431085099 1 1
0.146794457745067 0.146355226364296 1 1
0.284662441969896 0.283505929968943 1 1
0.0984266444273678 0.0981882531121204 1 1
0.384663526869914 0.383897785569988 1 1
0.00313231119205946 0.00300477571453828 0 0
0.212806463836268 0.21206130209865 1 1
0.1676703804842 0.16719382277555 1 1
0.0550517635062404 0.0550769236384332 1 1
0.0827414012354465 0.0825792021642462 1 1
0.197256008757945 0.196934611491392 1 1
0.340049028373052 0.338869545902915 1 1
0.216918157346065 0.216440108320758 1 1
-0.03393028266459 -0.0339256685011704 1 1
0.0331031402866229 0.0332895559635063 1 1
0.0897551655885621 0.0892838300639583 1 1
0.135795532654529 0.135357900043941 1 1
0.244182789402693 0.24350025524862 1 1
0.276776026632349 0.27585300913588 1 1
0.0783464425055279 0.0780519757332892 1 1
0.141742790079716 0.141270752255106 1 1
0.470317012253152 0.469249631882535 0 0
0.193037043213923 0.192897215228819 1 1
0.277349238358953 0.276544075989399 1 1
0.268098212268742 0.267407496271509 1 1
0.166589113946271 0.16623739414768 1 1
0.0725268108167038 0.0723165304743874 1 1
0.204460434755587 0.203761200883832 1 1
0.0736331514037133 0.0736010667871417 1 1
0.0871417683124549 0.0868333304692487 1 1
0.0845052341839033 0.0842770187738707 1 1
0.0754193853005985 0.0753389491082339 1 1
0.249050256556438 0.248280380449082 1 1
0.301934765336453 0.301281100936392 1 1
0.352734028998471 0.351872608929279 1 1
0.254499733808275 0.253898689292084 1 1
0.107493688794043 0.107488119457716 1 1
0.216436462262549 0.216036080391229 1 1
0.148195254849728 0.147897775346236 1 1
0.0862027298790415 0.0859791827351986 1 1
0.103859324936521 0.103334267798741 1 1
0.235822627612116 0.235242355202035 1 1
0.202512799979742 0.201892911355898 1 1
0.142992657442227 0.142410527679158 1 1
0.0289366705523581 0.0288134451744239 1 1
0.160098798250437 0.15932114487794 1 1
0.383983973169548 0.382697599907046 1 1
0.347016062117624 0.3459613957926 1 1
0.221860264822867 0.22134823583915 1 1
0.189949440735161 0.189612320621505 1 1
0.183330207528289 0.183045468112123 1 1
0.382120664983718 0.381173189371128 1 1
0.301284544315005 0.300341377936822 1 1
0.356318624499623 0.354836192893827 1 1
-0.00429434933553495 -0.00436091962584099 1 1
0.0934261545014234 0.0933260247776219 1 1
0.422582669798137 0.42122414142911 0 0
0.101694139132444 0.10092814866134 1 1
0.117994218711041 0.117644754867088 1 1
0.156283632294881 0.155866227649052 1 1
0.275029822478546 0.274210606577714 1 1
0.173919061491991 0.173341903785168 1 1
0.127698528353311 0.127124213388052 1 1
0.164627023396348 0.164381865380526 1 1
0.187195934008647 0.186675377675581 1 1
0.311695230874961 0.310662370571781 1 1
0.0395416694757024 0.0392673789541864 1 1
0.258205382726688 0.257276831733253 1 1
0.341372016966785 0.340064790645894 1 1
0.20682745274283 0.206638906143599 1 1
0.0351487858613837 0.0350190968811539 1 1
0.410839238284323 0.409628329459558 0 0
0.15823343902641 0.157949140161044 1 1
0.270508291590591 0.26998964578274 1 1
0.14890874137784 0.148780025441208 1 1
0.251661733758831 0.250978619961827 1 1
0.320008669423174 0.319476454277744 1 1
0.209095011782477 0.208357884494615 1 1
0.429831304506024 0.42858603375634 0 0
0.279456698862285 0.278752219455667 1 1
0.360113934406284 0.358848528609577 1 1
0.120475259336635 0.120507627359814 1 1
0.22993000398003 0.229185536907929 1 1
0.105678725586475 0.105794494261214 1 1
0.0426634465521728 0.0426996979594461 1 1
0.23994096925084 0.239232741344697 1 1
0.054698215063936 0.0546056362879173 1 1
0.0651142180960639 0.0650862002358304 1 1
0.227168643845419 0.226333363502135 1 1
0.130360234258499 0.130012307850284 1 1
0.279761982508187 0.279125836808282 1 1
0.108261533157801 0.107992120776825 1 1
0.1554551627744 0.154963844214092 1 1
0.396751391282409 0.395432106983337 1 1
0.239893438408715 0.239307062472202 1 1
-0.0300744990257131 -0.0302076214287675 1 1
0.202295292582982 0.20171124089732 1 1
0.0812788522861968 0.0809137017627199 1 1
0.108671994857705 0.108314319955174 1 1
0.270916341272839 0.269997272181791 1 1
0.211888899964886 0.211678611696878 1 1
-0.107067206965021 -0.107236934398116 0 0
0.284638891589411 0.283848289359711 1 1
0.439363442301214 0.437982460972177 0 0
0.208265011745759 0.207735730885967 1 1
0.03923409607897 0.0391881654679584 1 1
0.133714076982803 0.133323218834374 1 1
0.122225981028328 0.122260123135275 1 1
0.329622665467982 0.328672471613256 1 1
0.14799896312925 0.147602360463837 1 1
-0.0110196534546531 -0.0109909311304816 0 0
0.209601986567054 0.209165510455352 1 1
0.333611168436574 0.332934671125211 1 1
0.183836636004291 0.183023814065715 1 1
0.455162951448411 0.453976218066228 0 0
0.151154053748673 0.150621283438806 1 1
0.260045214063071 0.259351066791288 1 1
0.261766721488684 0.260895388178372 1 1
0.149761108211709 0.149327359714489 1 1
0.344415505065811 0.34313976344289 1 1
0.364833337072895 0.363671847949782 1 1
0.260887226041685 0.259980124748004 1 1
0.435638947437498 0.434287791241682 1 1
-0.00440122407866203 -0.00438457103818011 0 0
-0.00218801633562173 -0.00223054629459872 0 0
0.0831270270495145 0.0828557337979005 1 1
0.187297166618394 0.186855442864271 1 1
0.358907996732567 0.358053038741074 1 1
0.137016317821037 0.136677352929288 1 1
0.17317351630905 0.172881258686411 1 1
0.201313431202328 0.201041558655748 1 1
0.225503714374058 0.224736088140694 1 1
0.197529520129281 0.197073999317139 1 1
0.152960344375466 0.152337459689297 1 1
0.166533399909658 0.166053540583267 1 1
0.261240561459551 0.260654864722359 1 1
0.291187580238799 0.290571112095436 1 1
0.321770891711398 0.320918079638037 1 1
0.126572997562489 0.125783760295255 1 1
0.313257012078961 0.312406409912196 1 1
0.372678478296587 0.371842346683061 1 1
0.243364515539475 0.242906395980353 1 1
0.258876399382107 0.258018455122725 1 1
0.189499843440556 0.188880380580711 1 1
0.16066731404923 0.15988612150736 1 1
0.34386485366797 0.342735443076895 1 1
0.157781743018033 0.157153819023518 1 1
0.297835421164429 0.296887279046351 1 1
0.39571836481406 0.394731788808116 1 1
0.238029146930358 0.237425802215812 1 1
0.203745513748055 0.203143426717822 1 1
0.0532840178803236 0.0532398239066508 1 1
0.0294820004733159 0.0295970685372416 1 1
0.21360930739323 0.212825616909333 1 1
0.229125914864731 0.228420792605123 1 1
0.20282577636949 0.202317051181332 1 1
0.161451611471689 0.160852959568059 1 1
0.225368690555824 0.224615626440466 1 1
0.0621487079300738 0.0619993796485079 1 1
0.136201391202338 0.135888826783351 1 1
0.293355425633706 0.292434725918124 1 1
0.289592629564286 0.289054474513841 1 1
0.158637471636181 0.158393402041214 1 1
0.302278796784431 0.301191970095343 1 1
0.224719090419343 0.223983366251587 1 1
0.0397266047028103 0.039608633273929 1 1
0.0097457799191535 0.00951435935768112 0 0
0.219781061204861 0.219094226580698 1 1
0.27379850600114 0.273129480166681 1 1
0.051635778109697 0.0511264643435733 1 1
0.147749465604394 0.147352050215595 1 1
0.18362847421696 0.183368527076012 1 1
-0.00132898915426524 -0.00108634933957538 0 0
0.231745444672447 0.231196355532632 1 1
0.160485739247134 0.160141201823518 1 1
0.108146680049275 0.107871028832221 1 1
0.312115309428834 0.311194419516451 1 1
0.205196365796751 0.204994042118433 1 1
0.236104583177987 0.23533195264148 1 1
0.188238744833319 0.187630866191926 1 1
0.28882196387608 0.287730682560679 1 1
0.108280948424252 0.108335302412921 1 1
0.262473145655034 0.261746111439484 1 1
0.104850982609104 0.104915448524808 1 1
0.332141861514708 0.331032435517213 1 1
0.246147167876321 0.245544410732732 1 1
0.218720404995787 0.218089632792607 1 1
0.215870111664549 0.215004112394897 1 1
0.273596498245137 0.272815528233071 1 1
0.157798311911961 0.157369689517111 1 1
0.260103244652209 0.259031884785014 1 1
0.173563468551524 0.173243923106523 1 1
-0.0703827175630448 -0.0699899116691872 0 0
0.0493408039289534 0.0492836920615402 1 1
0.289600399147372 0.288651379750973 1 1
0.0146861704977853 0.0146755404339911 0 0
0.150232963532365 0.149864536088024 1 1
0.126895582123873 0.126608575558237 1 1
0.339028236788255 0.338095412211387 1 1
0.00277315244405383 0.00267589677368413 0 0
0.369087420009387 0.368096864459429 1 1
0.122368153464635 0.12210226810964 1 1
0.0406060247912404 0.0405562105146177 0 0
0.268859593960581 0.268199600349202 1 1
0.151415062526296 0.151144213454786 1 1
0.21869300120189 0.218268008294072 1 1
0.343767712259962 0.342563407087343 1 1
0.187194955270826 0.186477475951656 1 1
0.0464297502700068 0.0460863881931595 1 1
0.0314330556488007 0.0313702329525648 1 1
0.407733570617033 0.406445026724757 1 1
0.197338363687535 0.196712066957827 1 1
0.260581000593313 0.2596286945448 1 1
0.360202696194356 0.3594375347688 1 1
0.103257188517382 0.103247547208398 1 1
0.0809565945740996 0.0807336778277807 1 1
0.222119547983404 0.221537455847121 1 1
0.162643484619176 0.161996546302862 1 1
0.215731824240399 0.215196907294961 1 1
0.118948176314675 0.118857290543585 1 1
0.328785072743034 0.3280060872512 1 1
0.11256245614801 0.112466759312697 1 1
0.102015375447509 0.102102301877171 1 1
0.0576604345701526 0.0573526825413176 0 0
0.288001751574528 0.287285621211426 1 1
0.255124805138336 0.254439010451114 1 1
0.0659778780829857 0.0656892854934717 1 1
0.272379639855394 0.271595357465526 1 1
-0.0310713363569042 -0.0308442306382275 1 1
0.267391276858905 0.266636302924769 1 1
0.193795277435732 0.193316366075344 1 1
0.255379799010319 0.254645121075112 1 1
0.0456263753681802 0.0452338696591094 1 1
0.235905786022724 0.235048882147027 1 1
0.215589743572573 0.214696066761364 1 1
0.366177542176637 0.364635110924302 1 1
0.127244267992176 0.126597267964531 1 1
0.274106583785847 0.273145418633259 1 1
0.438485614409688 0.437254901414203 0 0
-0.0232171406242976 -0.0228554344650378 0 0
0.240307185978813 0.239712467823314 1 1
0.284216646763797 0.283341243265326 1 1
0.11905212666912 0.11881704707133 1 1
0.153008098399702 0.15256166042138 1 1
-0.0035705629562871 -0.003620553356881 0 0
0.242349440423801 0.24168611190089 1 1
0.290000703265862 0.289065795743788 1 1
0.0879154930610232 0.0877390844357922 1 1
0.261318340398602 0.260631042781587 1 1
0.200193987183147 0.199463506638386 1 1
0.399537894259576 0.398563087269988 1 1
0.295051008557162 0.294231704477676 1 1
0.39080225708439 0.389785387506058 1 1
0.0838883854506577 0.0833545962539518 1 1
0.152893082719809 0.15249220373218 1 1
0.0604172479987534 0.0603223684696339 1 1
0.208902875859711 0.208113733567233 1 1
0.0638490677779427 0.0633668485774905 1 1
0.0800267534012484 0.079766818057267 1 1
0.250381845700803 0.249524974978232 1 1
0.284761350882576 0.283935278489933 1 1
-0.0117832074455061 -0.0118784294888315 0 0
0.247085919261193 0.246245386292477 1 1
0.164338191659409 0.164097640827533 1 1
0.0699654028751209 0.0697767951778494 1 1
0.138653975088114 0.138203338600815 1 1
0.115459602610797 0.11505556238181 1 1
0.129692523658945 0.129695898417061 1 1
0.0747687848428719 0.074969781464262 1 1
0.235948932892661 0.235087141199115 1 1
0.0758065465126732 0.0756050852782562 1 1
0.103220209783857 0.102940005795548 1 1
0.173197571951951 0.172594315684839 1 1
0.239863228873734 0.239320520761251 1 1
0.0676429351342317 0.0674673682061035 1 1
0.271270609176745 0.270309010438089 1 1
0.257819178191282 0.256890137077309 1 1
0.162863251166091 0.162392361129449 1 1
0.0218784034291451 0.021673766967923 0 0
0.218128931563853 0.21731251836327 1 1
0.455444664383847 0.453596478184231 0 0
0.269527737797564 0.268617750411974 1 1
0.199872563140826 0.199149369148234 1 1
0.299848640533179 0.299131896397736 1 1
0.266829660203492 0.26607435624213 1 1
0.175128648521411 0.174740617682814 1 1
0.155081719667148 0.154447993098158 1 1
0.0634143721624291 0.0632915544101795 1 1
0.230039274747355 0.229608909133483 1 1
0.377846757425944 0.376663844194467 0 0
0.255010637528707 0.254097539511517 1 1
0.09172309133725 0.0915207078795331 1 1
0.218805147109524 0.21786883251583 1 1
0.320217549712386 0.319191348380157 1 1
0.235998498206359 0.235158339738338 1 1
0.20959297972636 0.209230989344702 1 1
0.259631082777739 0.259152485479112 1 1
0.135310918696172 0.13510309562234 1 1
0.32104479675195 0.319907958366294 1 1
0.116525140765213 0.116214570407864 1 1
0.180391426576803 0.1797405212304 1 1
0.357252877421323 0.355759780796282 1 1
0.10132925794165 0.101245242716133 1 1
0.466401937460119 0.464969835652399 0 0
0.13367068164035 0.133371084918933 1 1
0.210157519393347 0.209501022583106 1 1
0.150572235617939 0.149993976882717 1 1
0.116767691789818 0.116269563126405 1 1
0.425148210672726 0.424102615946533 0 0
0.324686505837213 0.323948899983879 1 1
0.339331206933207 0.338267328647163 1 1
0.179274753854383 0.178708383441496 1 1
0.256933319969477 0.256253841968446 1 1
0.251821486503433 0.250967348460023 1 1
-0.0233914365958454 -0.0231344825885698 1 1
0.197365256330734 0.196864019396959 1 1
0.237876735108215 0.237184146407292 1 1
0.279925426796964 0.279438151911808 1 1
0.190571246769444 0.189829472751684 1 1
0.247901815760548 0.246953794445753 1 1
0.320723787494952 0.319990639526403 1 1
-0.100608383309199 -0.100469900153751 0 0
0.0961269471723831 0.0961008724961574 1 1
0.188677139075654 0.188174187882295 1 1
0.0924910722082058 0.0919953156960395 1 1
-0.0217047932025099 -0.0216299459280561 0 0
0.100174235299789 0.0995291857256716 1 1
0.397581899054646 0.396641577466623 0 0
0.147640963813026 0.147222305099043 1 1
0.133818964965587 0.133662913881694 1 1
0.132377244670263 0.132110563149687 1 1
0.228970350834102 0.228252807961904 1 1
0.221611683720625 0.22077589479515 1 1
0.310627641720237 0.309477690752535 1 1
0.132536148018013 0.131892600336021 1 1
0.254867416118371 0.254146793317771 1 1
0.214872787727884 0.214269982075591 1 1
0.0779924010939854 0.0779748760881128 1 1
0.245353675172619 0.244435594090721 1 1
0.187776637829813 0.187066303184056 1 1
0.0790168295725976 0.078906382326298 1 1
0.159069505500484 0.158439662091866 1 1
0.034488619893073 0.0344571624537349 1 1
0.160546626253265 0.160126406532661 1 1
0.0540056998038371 0.0536765802939174 1 1
0.189221502341643 0.188720380778805 1 1
0.196426304463776 0.196002450868804 1 1
0.194686862923621 0.194183724330843 1 1
0.290732608286567 0.290138633265224 1 1
0.123274116541723 0.122775606259372 1 1
0.00538901440727936 0.00559045183641893 1 1
0.455938345197841 0.454470291429972 0 0
0.345498011661666 0.345018809784495 1 1
0.123570061512001 0.12340575911738 1 1
0.204036243479767 0.203173617302233 1 1
0.267722837501301 0.266928736031387 1 1
0.145228677689656 0.144830003683177 1 1
0.151787147982237 0.151500663875038 1 1
0.263374928250821 0.262600921407305 1 1
0.181482101924463 0.181040176265704 1 1
0.126951595469656 0.126399892223676 1 1
0.346771308281104 0.34603613397006 1 1
0.0623212135813299 0.0620220344384923 1 1
-0.0416022206211115 -0.0413653881829239 0 0
0.231869014095299 0.230990990374436 1 1
0.180275368818302 0.179857015333044 1 1
0.372517315844768 0.371220995246262 1 1
0.11103555544382 0.110732009196746 1 1
0.242133913097776 0.241306686782257 1 1
0.0374438718285687 0.0375275085878003 1 1
0.165296174118649 0.164960362212785 1 1
0.229114849372447 0.228093437680825 1 1
0.173943137552693 0.173581717840038 1 1
0.200124381827474 0.199497217524468 1 1
0.198012147371868 0.197769249966249 1 1
0.128328103521915 0.127992498665724 1 1
0.208741220706021 0.207773371037633 1 1
0.0332679162397401 0.0330269089770737 1 1
0.266237000218984 0.265691378506745 1 1
-0.0274426089698122 -0.02718151480919 1 1
0.237423901998507 0.236894973997267 1 1
0.164668967542047 0.164070498076808 1 1
0.317506750758592 0.31655186733422 1 1
0.0769709613143145 0.0769153828722045 1 1
0.133876605965542 0.133402709313285 1 1
0.237593530152193 0.236770056525042 1 1
0.229947765083651 0.229478486587434 1 1
0.142661166919827 0.142354427607481 1 1
0.155068431873497 0.154705596805875 1 1
0.109380699773027 0.109294200152178 1 1
0.14658587627142 0.146310701879677 1 1
0.0460613454033619 0.0457762150643173 1 1
0.183845282510181 0.183261470804613 1 1
0.309393720329686 0.308434347241197 1 1
0.032031487080067 0.0316957054585259 1 1
0.120879817683311 0.12088330366716 1 1
0.169737701985226 0.169135447604534 1 1
0.147261140041666 0.146702969189584 1 1
0.23161947384776 0.230868764768068 1 1
0.349783348713211 0.348821722853641 1 1
0.274507154124687 0.274023850015614 1 1
0.273725816527682 0.273076677590223 1 1
0.303239468158875 0.302592933360036 1 1
0.153307205138462 0.152941169332357 1 1
0.215692603350502 0.215085399458073 1 1
0.315527751382475 0.314480388360825 1 1
0.185224003390105 0.184647563371644 1 1
0.407389921686091 0.406261321658639 1 1
0.132521087400982 0.13213973847899 1 1
-0.0139204054796031 -0.0139382671774615 0 0
0.178023985319144 0.177638678625097 1 1
0.139994547119044 0.139667735835858 1 1
0.168176814205342 0.167731174627219 1 1
0.231009641315873 0.230500216097277 1 1
0.224003923217324 0.223356392112288 1 1
0.173287058569708 0.172997887188615 1 1
0.278313461577847 0.277351352848425 1 1
0.283417966001402 0.282168701594485 1 1
0.15047188209237 0.150004803714446 1 1
0.0747202620979853 0.0744231862625014 1 1
0.206689076727749 0.206037643506141 1 1
0.339018475356922 0.337891796724021 1 1
0.215274710699624 0.214767884078748 1 1
0.197710006425341 0.197304401845694 1 1
0.203147190911967 0.202516444161984 1 1
0.351660800029029 0.350824325702402 1 1
0.124723206833581 0.124418806772689 1 1
0.0616013709723103 0.0613294898950055 1 1
0.238069313074782 0.237724826916577 1 1
0.271728173925848 0.270995225338495 1 1
0.179280427509756 0.178733263390832 1 1
0.0771182365965205 0.0771097405206695 1 1
0.330342163442753 0.329187329861828 1 1
0.0665366761059627 0.0663090641010096 1 1
0.106461168330518 0.106245068752527 1 1
0.315945306609902 0.315018187167383 1 1
0.194840232471999 0.194388331053285 1 1
0.206127537329068 0.205510125857275 1 1
0.250093693459409 0.249192987625873 1 1
0.377703980370733 0.376423014600099 1 1
0.242623270297869 0.242141370804271 1 1
0.231308101078089 0.230437073424359 1 1
0.192055932238193 0.191807129333549 1 1
0.199727643565964 0.198992114906239 1 1
0.294681437137733 0.293544085444971 1 1
0.0141966198340838 0.0142976676329816 1 1
0.272374017889533 0.271534444652316 1 1
0.253547051766868 0.252688468416652 1 1
0.214479752064478 0.213920521517565 1 1
0.263262329908086 0.262406376965146 1 1
0.198854750406003 0.198435364001816 1 1
0.36251671823157 0.361309480389294 1 1
0.229137744016863 0.228263060746017 1 1
0.210402273163418 0.209648883837548 1 1
0.344624096735857 0.343287801906596 1 1
0.106840126227931 0.10661757392111 1 1
0.0525357052495365 0.0522842775711765 1 1
0.00439813429085486 0.00428268302839139 1 1
0.283150479766445 0.282178013962592 1 1
0.158318488737695 0.157677381095739 1 1
0.222596340944063 0.222054662238374 1 1
0.302393011341291 0.301760492156548 1 1
0.199032771483403 0.198730334278347 1 1
0.493722033236189 0.492367154832612 0 0
0.194408963782367 0.193514923829738 1 1
-0.0344041757474761 -0.0345050900814895 0 0
0.344787395462673 0.343884308709327 1 1
0.210552558193812 0.209642512811056 1 1
-0.0341968914816614 -0.033738680158605 0 0
0.338078400351985 0.337202569714087 1 1
0.325473327706503 0.324553835799786 1 1
0.159424995388842 0.158846890810922 1 1
0.132559933193458 0.131921933071358 1 1
0.226659291377748 0.226259185256318 1 1
0.185315162208039 0.184507060449381 1 1
0.111827786304213 0.111369408677656 1 1
0.210971023371256 0.210250903916629 1 1
0.280784804723493 0.279917381021701 1 1
0.186770224065564 0.185975364006755 1 1
0.3258963360568 0.325166382551777 1 1
0.18569753360639 0.185068977247041 1 1
0.246263456960596 0.245574290501973 1 1
0.173520495161627 0.173010098687403 1 1
0.318953680035114 0.318124273929109 1 1
0.147856949181087 0.147653362961089 1 1
0.250765010730927 0.249919119941605 1 1
0.373327034179554 0.372150873527167 1 1
0.0916472231929327 0.0913963788339315 1 1
0.326833121419314 0.325852956068364 1 1
0.250258425954564 0.249567816936879 1 1
0.194259564350687 0.193876973307686 1 1
0.289472808579052 0.288467674879942 1 1
0.0108805210605588 0.0108405116877159 1 1
0.263559898886177 0.263126369024674 1 1
0.0655053936126701 0.0652095187708494 1 1
0.232567050262149 0.231836337065991 1 1
0.107862241164338 0.107538922531602 1 1
0.349103714767876 0.348045692951935 1 1
0.296368030161331 0.295536232935923 1 1
0.28676736112373 0.286088958010539 1 1
0.45517716601662 0.453727730059228 0 0
0.35025011423156 0.349381190500476 1 1
0.0494597786160474 0.0489611740431813 1 1
0.192411243209593 0.191692260081998 1 1
0.312372355786196 0.311377139320222 1 1
0.273944005902311 0.272823243293095 1 1
0.142111177431186 0.141667523847126 1 1
0.300653864914639 0.29999309036552 1 1
0.178909934342392 0.178338126042524 1 1
0.271806954217579 0.271035789093121 1 1
0.171504074384771 0.170846077054029 1 1
0.0932790976565683 0.0929602856899646 1 1
0.0727000653176628 0.0723824946330476 1 1
0.213716671419925 0.21322475368899 1 1
0.413874731872224 0.412509035635915 0 0
0.106367522547482 0.105916462339865 1 1
0.263545829789501 0.262566712876985 1 1
0.210847084293541 0.210157281414631 1 1
0.157296855751482 0.157035879170137 1 1
0.29516386609106 0.294243188920428 1 1
0.203621552383031 0.203352166403188 1 1
0.254723559896622 0.254264372727925 1 1
0.356937440074154 0.3559227281491 1 1
0.212690016030449 0.212157343302157 1 1
0.104028175412871 0.103604814118459 1 1
0.157697111250441 0.157259608736425 1 1
0.250980666388244 0.250358120399488 1 1
0.171730801032353 0.17140715126639 1 1
0.212071280836041 0.211313458710923 1 1
0.150024223625258 0.149728532524121 1 1
0.291793021291828 0.291053396931144 1 1
0.181503233473923 0.18106439439919 1 1
0.110137101904189 0.109660804900258 1 1
0.130015057630401 0.129609525963913 1 1
-0.00752454748423639 -0.00731547848793826 0 0
0.0480209392992719 0.0482897004540496 1 1
0.258467168890762 0.257675620209142 1 1
0.297796851738145 0.296963526013196 1 1
0.174959221506412 0.174354237062503 1 1
0.20353309013812 0.202740252216487 1 1
0.023262518132572 0.0230286962345005 1 1
0.107893307159221 0.107696284654653 1 1
0.317892640439114 0.3168359098036 1 1
0.00487712764818322 0.00472974343387136 1 1
0.00015096940441311 0.000366586402825497 1 1
0.394312353529948 0.393180601254346 1 1
-0.0241455817892509 -0.0242876033290633 0 0
0.392059060688296 0.390977177433002 1 1
0.259905312089874 0.259072778237062 1 1
0.352637754631589 0.351381331228339 1 1
0.146863190412872 0.146595392586878 1 1
0.0671099438886189 0.0669204675418695 1 1
0.2580380010373 0.257244185293439 1 1
0.00205036307970952 0.00209907743184017 1 1
0.0719518509582686 0.0718156550632987 1 1
0.104293172069372 0.103829578894413 1 1
0.208553926989482 0.208042130360315 1 1
0.106185999217975 0.105858826481933 1 1
0.237462074864539 0.236505285540442 1 1
0.22591143971968 0.224992125817596 1 1
0.258946407543756 0.258156079688068 1 1
0.0492143680920527 0.048857603363196 1 1
0.113655915577173 0.113313037942785 1 1
0.41163685040391 0.410379965205589 0 0
0.262959279226131 0.262306627031928 1 1
0.12653130451376 0.126345428014533 1 1
0.380201674986774 0.378969872367688 1 1
0.106030119110505 0.105330224546368 1 1
0.302279043048514 0.301402455504126 1 1
0.172350678207291 0.171810594923586 1 1
0.195210352035578 0.194357403172313 1 1
0.171293995796899 0.170661690763904 1 1
0.052782592462302 0.0526970718496856 1 1
0.0968467543876123 0.0964577110853937 1 1
0.138817336542249 0.138259376424969 1 1
0.311015148299747 0.310124976134356 1 1
0.186696812718218 0.186408588264888 1 1
0.223989249894356 0.223583712429126 1 1
0.236110651549048 0.235363045265733 1 1
0.233637250746549 0.233129457847279 1 1
0.128857751415994 0.128375805613756 1 1
0.197252612332136 0.196721844019743 1 1
0.504546134586717 0.502767347830082 0 0
0.2523873813175 0.251722142663016 1 1
0.263929107801943 0.263290301405736 1 1
0.196217387997298 0.195826333383213 1 1
0.275128924027138 0.274345492326353 1 1
0.185697740401624 0.185229961260817 1 1
0.378863947683253 0.377068732757102 1 1
0.153749206617638 0.153238183665439 1 1
0.0553679018961206 0.0550692457197453 1 1
0.19701686655284 0.196519009749627 1 1
0.24820914740445 0.247439092625686 1 1
0.211955780565835 0.211673115386814 1 1
0.163336606534811 0.163041889430504 1 1
0.293798226913153 0.292865392517015 1 1
0.0349304418606774 0.0347129329066832 1 1
0.435276771284958 0.434011051934379 0 0
0.1214996741323 0.121250171289331 1 1
0.250291337235847 0.249313507588506 1 1
0.059614497483281 0.059576516983003 1 1
0.0824817649057937 0.0819367083142307 1 1
0.238983222093503 0.238271917048443 1 1
0.18086923357865 0.180228846550909 1 1
0.133082857842238 0.132648379235529 1 1
-0.0556599029191476 -0.0553857262350083 0 0
0.0567953753030525 0.0566391222093258 1 1
0.0744795399423874 0.0739334240925301 1 1
0.284836245434339 0.284005212916107 1 1
0.119697442035033 0.119493699194362 1 1
0.171500479685546 0.170983778365293 1 1
0.202423322523973 0.201786945619569 1 1
0.116395649873534 0.116199155257017 1 1
0.155654296061003 0.155210672679017 1 1
0.267332511307384 0.267214904141083 1 1
0.318111414725957 0.317246329450567 1 1
0.272909776513452 0.271690247895056 1 1
0.216223919613901 0.21542323715753 1 1
0.261506206741656 0.260552083606615 1 1
0.0384651047584555 0.038135683492229 1 1
0.172360715841149 0.171709129628451 1 1
0.140848000896837 0.140482490802119 1 1
0.0498088793115226 0.0496742552275344 1 1
0.199407085456917 0.198959512392902 1 1
0.3026468631822 0.301880705882746 1 1
0.0344165509004299 0.0345264815572557 1 1
0.302157745955339 0.301240621239159 1 1
0.130441831070943 0.130046952813663 1 1
0.29963696807126 0.298954587961983 1 1
0.211605072421717 0.210568414160619 1 1
0.207720615590228 0.206930813431 1 1
0.238789221167936 0.238589749575829 1 1
0.270755710950231 0.270097422011772 1 1
0.238483169307036 0.237844816312376 1 1
-0.00628171380342689 -0.00614868819894722 0 0
0.153641760881952 0.153083850273957 1 1
0.122128315049987 0.12145831142187 1 1
0.379313766443302 0.378195696849068 0 0
0.207215348910092 0.206747079520935 1 1
0.309198156906534 0.308554157251771 1 1
0.118182150647718 0.11757003915599 1 1
0.024971683130405 0.0253352973377734 1 1
0.18975274811145 0.189388017234755 1 1
0.19135151996791 0.190831704579228 1 1
0.248565630796978 0.247716574187732 1 1
0.262386477308637 0.261423462818096 1 1
0.107631216406635 0.106909485468214 1 1
0.0864451039259773 0.0857228260645634 1 1
0.385267731585207 0.384008424696022 1 1
0.214674507114827 0.213950412160046 1 1
0.525892515671011 0.524235513940939 0 0
0.17294181234524 0.172354788667671 1 1
-0.039147898683456 -0.0389527592581418 0 0
0.244719891298315 0.244356976544173 1 1
0.261050354710952 0.260053028724378 1 1
0.15345219362164 0.152970923154718 1 1
0.237334387015072 0.236792303556025 1 1
0.0864199296922606 0.0862618852220751 1 1
0.268818136228165 0.267937845333748 1 1
0.204916270047696 0.204393422190924 1 1
0.280694946295107 0.279944740184159 1 1
0.0258455108862687 0.0257310143253347 1 1
0.0601908439747717 0.0601175420390219 1 1
0.442880076394291 0.442164100348384 1 1
0.269307877275495 0.268603197699585 1 1
0.227378509590713 0.226394137996605 1 1
0.190032389405939 0.189502531452056 1 1
0.357735760081215 0.356871997879765 1 1
-0.0799969051167068 -0.0799239097501327 0 0
0.228307751653152 0.227337417309291 1 1
-0.0217742786339384 -0.0218132531602383 0 0
0.264238282308673 0.263450149411635 1 1
0.144690512350209 0.144330935033342 1 1
0.266651198928273 0.265865124568827 1 1
0.157254950351363 0.156744635168304 1 1
0.0714475148033906 0.0713201752767646 1 1
0.143071031787377 0.142576433264226 1 1
0.125620388904716 0.125554153391363 1 1
0.13900112768649 0.138368545984758 1 1
0.160597571827813 0.160229953449032 1 1
0.149666939345741 0.149370388728461 1 1
0.257276344613446 0.256726356930264 1 1
0.328698641792691 0.328039287060356 1 1
0.239150789801328 0.238199805633135 1 1
0.170810140466185 0.170498740707024 1 1
0.320215866930717 0.319386575835199 1 1
0.142877032166353 0.142316300743129 1 1
0.325437883391537 0.324825791492221 1 1
0.30642945617481 0.305602555122068 1 1
0.0782599689943567 0.0778467971974494 1 1
0.121048537342497 0.120727437475608 1 1
0.245416669580716 0.244567524211472 1 1
0.325557126306252 0.324026196156392 1 1
0.306479195820563 0.305702112995588 1 1
0.251642649318209 0.250704062337859 1 1
0.216570053855222 0.215931549675556 1 1
0.133890655862323 0.133358636249839 1 1
0.259873333423366 0.259178490430452 1 1
0.122324923949212 0.122019002224479 1 1
0.314777720945489 0.313925924577359 1 1
0.206771434908285 0.206153189722242 1 1
0.130224447725381 0.130158543537373 1 1
0.107734111394671 0.107393142549258 1 1
0.249157762054489 0.248324013031904 1 1
0.339318655573583 0.338417772530569 1 1
0.109999835395897 0.109475983407578 1 1
0.30560891506868 0.304655443449625 1 1
0.126145998032839 0.125623165778936 1 1
0.305072781594706 0.304295388686952 1 1
0.0937400718999764 0.0931794102481463 1 1
0.198357600244056 0.19765378480179 1 1
0.00972376112656164 0.00941283879499893 1 1
0.249373923218557 0.248698580417786 1 1
0.371237849229593 0.369881856925406 1 1
0.0372619948805828 0.0373717429195564 1 1
0.152017027280283 0.151692141063404 1 1
0.0729408793011008 0.0725722420417955 1 1
0.228427496301251 0.227984304817051 1 1
0.0597603399082791 0.0596113284824564 1 1
0.184204561154872 0.183992874181315 1 1
0.349853915215522 0.349027811230724 1 1
0.240675816588071 0.239826296597341 1 1
0.047356316600773 0.0470660169159435 1 1
0.145318190340277 0.145074208941999 1 1
0.178419075289541 0.178374669051478 1 1
0.0897514082440783 0.0894082377374536 1 1
0.188541181203418 0.187561692808863 1 1
0.260752636594638 0.260132202384104 1 1
0.21145322141617 0.210475410726366 1 1
0.22121921703507 0.220916861032607 1 1
0.210807948424722 0.210040200279211 1 1
0.154729187164986 0.154538115541449 1 1
0.205878319146069 0.205138546781542 1 1
0.125372712855253 0.125181278546316 1 1
0.342992310266133 0.34202239334745 1 1
0.289046695198077 0.287715636640959 1 1
0.261653178381866 0.261169257368906 1 1
0.24794480938576 0.2475690180235 1 1
0.129725281651728 0.129429206348506 1 1
0.124647916563785 0.123924522004224 1 1
-0.179674410103972 -0.179089190686826 0 0
0.216907507769271 0.216151077293847 1 1
0.3965280734932 0.395287372323683 0 0
0.107227524440019 0.107081009919107 1 1
0.178162560435033 0.177978141386938 1 1
0.206922154358547 0.206373363209213 1 1
0.101568658402153 0.101306297067111 1 1
0.238102219271383 0.237521873259935 1 1
0.199479254895255 0.198611838659508 1 1
0.251355525948183 0.25096979648089 1 1
0.230307143306906 0.2295637941196 1 1
0.233560982192399 0.232974315698207 1 1
0.281365488609647 0.280485739899905 1 1
0.409895629854015 0.408892025433164 0 0
0.276836127146547 0.275925620063976 1 1
0.320378840516897 0.319356554184734 1 1
0.268750997544259 0.267853690077306 1 1
0.342726743621418 0.341524300145621 1 1
0.319240071503756 0.31829198223369 1 1
0.0714012143823491 0.0711895765686771 1 1
0.183728169141529 0.183138963563331 1 1
0.327482438394969 0.326418649555395 1 1
0.164364617674368 0.163882813175881 1 1
0.283282756362707 0.28229789852775 1 1
0.113462528907012 0.11351610859018 1 1
0.120105924316811 0.119503120272696 1 1
0.347689325354085 0.346724315730452 1 1
0.210378853571268 0.209528800135603 1 1
0.30198878922756 0.301095688408249 1 1
0.165596992363163 0.165095806298786 1 1
0.153410647940762 0.153172812389206 1 1
0.18392239466319 0.183299890382368 1 1
0.278455648167638 0.277706116893496 1 1
0.442812046515403 0.441611302604598 0 0
0.151343115534757 0.150973214447116 1 1
0.207176984848896 0.20688558573406 1 1
0.204280227835708 0.203779838854925 1 1
0.240729774664279 0.240235586721298 1 1
0.137971445592637 0.138041130701252 1 1
0.274583246751566 0.273579009236445 1 1
0.384375758751264 0.383304903321034 1 1
0.102454960581259 0.102183877017274 1 1
0.153432515404271 0.153038940960956 1 1
0.284257805964831 0.283475456486599 1 1
0.217778101327652 0.21731533803831 1 1
0.177567359800181 0.177135703954973 1 1
0.33924336555074 0.338407518230784 1 1
0.221327909656892 0.22079761640188 1 1
0.186094225710185 0.185388345184272 1 1
0.336653971702539 0.335559075200956 1 1
0.172486267593541 0.172062324254723 1 1
0.0826726510987282 0.082474335223326 1 1
0.156117394558575 0.155526554586939 1 1
0.339317393123298 0.338356102640774 1 1
0.150065472883576 0.149751549087268 1 1
0.143814537703452 0.143499052312623 1 1
0.152723271878951 0.152128706082024 1 1
0.120954668127369 0.120779780524837 1 1
0.124024339818129 0.123805001971944 1 1
0.181989703448076 0.181557172828955 1 1
0.353924269372883 0.353025620711821 1 1
0.185234477325724 0.184427293430112 1 1
0.165438340429382 0.164978660013891 1 1
0.331187614314447 0.329936319291285 1 1
0.278988288785808 0.278262447329978 1 1
0.171572499036089 0.170875802816903 1 1
0.208330275679146 0.207365966712256 1 1
0.284709988460224 0.283846331083779 1 1
0.0848290629834723 0.0845247590341656 1 1
0.169595781166344 0.16913235928848 1 1
0.438805351991695 0.437458001345813 0 0
-0.0903377309144701 -0.0900091391011096 0 0
0.205414687787237 0.204750026301521 1 1
0.198007303405063 0.197307279086996 1 1
0.511317165442768 0.509589438552393 0 0
0.146187427729416 0.145815629421662 1 1
0.173720380633634 0.173097031240163 1 1
0.121819265859193 0.121709058178748 1 1
0.155822336856585 0.155562202332459 1 1
0.15856940646429 0.158341049186392 1 1
0.269677352802308 0.268962453951516 1 1
0.152034679965089 0.151876318835406 1 1
0.15523745811493 0.154461286685724 1 1
0.0416181504068896 0.0412822822883678 1 1
0.214485257108208 0.213942032078895 1 1
0.347561469334781 0.34669951133314 1 1
0.265531825660235 0.264728278071854 1 1
0.317954239671579 0.316952307948816 1 1
-0.152847994697961 -0.152399086312844 0 0
0.224770608135655 0.224023173294123 1 1
0.24204913663381 0.241307238696492 1 1
0.219100803171469 0.218171115757837 1 1
0.32455977607365 0.323739122804751 1 1
0.292914687322142 0.291988502184405 1 1
0.122728666316949 0.122567308288734 1 1
0.0432904563194203 0.0430996596368339 1 1
0.183050927538451 0.1825563633859 1 1
0.172978222293834 0.172534432077137 1 1
0.373460909720876 0.372423352276086 1 1
0.0761164602099119 0.0757707021985976 1 1
0.180745697844908 0.18044523439834 1 1
0.247611108125395 0.246938768853872 1 1
0.410090465926679 0.408918120753682 1 1
0.342740765239307 0.342001996194581 1 1
0.244343811267988 0.243571329264815 1 1
0.352975435201819 0.352101379253844 1 1
0.281028996904514 0.280018074809791 1 1
0.107741406498839 0.107497989827364 1 1
0.306490063283629 0.30586879540044 1 1
0.127581532590926 0.127225061531342 1 1
0.339008054511695 0.338105774771702 1 1
0.0917546286151807 0.0915821303855082 1 1
0.165977576134876 0.165377952591826 1 1
0.355309507633683 0.35458651018084 1 1
0.0990925324051085 0.0986379484042971 1 1
0.254099347626573 0.253576076508313 1 1
0.0391506101955413 0.039186965998983 1 1
0.126095880949452 0.125734670900051 1 1
0.44380560951209 0.442333672524206 0 0
0.0222060487161559 0.0221673530453597 1 1
0.0241290197897099 0.0241129720224244 1 1
0.166711518372439 0.165968072221146 1 1
-0.0546966316409783 -0.0544962226795051 0 0
0.13976502548793 0.139433008904695 1 1
0.309803663563492 0.308788010472174 1 1
0.157761584222583 0.157153109552293 1 1
0.061093007775574 0.0608584402298129 1 1
0.0148249093390533 0.0151020253170254 1 1
0.294667253312324 0.293931353733125 1 1
0.265214135275838 0.264595274495506 1 1
0.242293009108136 0.241689738727459 1 1
0.289247849789178 0.288359659115686 1 1
0.152687090377072 0.152281836580671 1 1
0.230282667583497 0.229403276766069 1 1
0.10663197614728 0.106410627097048 1 1
0.291036437553581 0.2901098119587 1 1
0.207827725240479 0.207288147082134 1 1
0.264061971643416 0.263371186672828 1 1
0.100775410825907 0.100272653054022 1 1
0.183143233156761 0.182822843238596 1 1
0.00708978246980813 0.00697621149896096 1 1
0.362219411841798 0.360710739569125 1 1
0.1354599512148 0.135290193213435 1 1
0.0795824039245721 0.0794154402390828 1 1
0.310841124081901 0.310189019493424 1 1
0.0112525460307295 0.0110137950133083 1 1
0.377528268663155 0.376206519819306 1 1
-0.0151633734711007 -0.0150939222131663 1 1
0.230116887769167 0.229371569531434 1 1
0.257170344931654 0.256475467222336 1 1
0.219439668758347 0.218714253735631 1 1
0.17653476298552 0.176225235530393 1 1
0.287385699740798 0.286421568232498 1 1
0.289077989422201 0.288356772305718 1 1
0.186492044557617 0.185855865694546 1 1
0.459105721398854 0.457712972833296 0 0
0.189034437568268 0.188351926436361 1 1
-0.0851259558626331 -0.0846872559433247 0 0
0.179113572217103 0.178282578337072 1 1
0.267016270838433 0.265858958926865 1 1
0.207456297128951 0.206835755632105 1 1
0.0601170793601009 0.0597799983677981 1 1
0.0941577268357411 0.09375551594959 1 1
0.202455764246736 0.202167176950857 1 1
0.316446886272481 0.315689182179217 1 1
0.026698934912774 0.0266114009082452 1 1
0.0169326204528439 0.0169284565363358 0 0
0.119673929521042 0.119383365060076 1 1
0.20427793141192 0.20393258668524 1 1
0.216573408192438 0.216043559056617 1 1
0.155619171797217 0.155017354008342 1 1
0.0767818135694819 0.076835577429843 1 1
0.231861031299764 0.231191532202965 1 1
0.0531491712881326 0.0531335254424301 1 1
0.157107351730105 0.156874193991837 1 1
0.00795910583192079 0.0083018452834064 0 0
0.183572329830241 0.182882447801569 1 1
0.109414228362675 0.109081493041807 1 1
0.131689182469429 0.131189455721974 1 1
0.233403786203891 0.232795961753596 1 1
0.322042890348102 0.321281629067619 1 1
0.279018812536439 0.278229912462468 1 1
0.14628350465695 0.145888566302326 1 1
0.164030556886941 0.163744489676441 1 1
0.322222312526704 0.321200762416117 1 1
0.214069113578897 0.213318408833799 1 1
0.231107688607914 0.230618280932851 1 1
0.215658897122764 0.215031611202869 1 1
0.256859865775395 0.256305093449103 1 1
0.186899155332219 0.18651727995385 1 1
0.169471876145494 0.168933702624931 1 1
0.203107262185203 0.202489352076634 1 1
0.244438042779718 0.243649343496048 1 1
0.264097533920266 0.263142375428698 1 1
0.143075841463115 0.142470265334105 1 1
0.342329104970985 0.341296646469363 1 1
0.405239268094439 0.404190832218992 1 1
0.274380465044455 0.273831567581106 1 1
0.303091320119197 0.302375055143934 1 1
0.280125091653036 0.279142522009202 1 1
-0.0621022588612885 -0.06203402383306 0 0
0.385762658550894 0.38484010141219 1 1
0.247977572758864 0.247217146649216 1 1
0.259344607661972 0.258455952234882 1 1
0.0438285567491614 0.0435023378468352 1 1
0.173896479483747 0.173593977355971 1 1
0.183460038169776 0.182942058890544 1 1
0.132032077021978 0.131788018585167 1 1
0.329326455208802 0.327989208231157 1 1
0.297423610604168 0.296686959002808 1 1
0.389389755060433 0.388300324291441 1 1
0.222730333970891 0.222005364242672 1 1
0.230162505678492 0.229699731100398 1 1
0.2124640731986 0.211450215937096 1 1
0.197437976075882 0.196667004599606 1 1
0.0263233568849246 0.0262603822223471 1 1
0.273572825857602 0.272869825182298 1 1
0.318592561451136 0.317658968162236 1 1
0.221908811095977 0.221260292245372 1 1
0.236559690428909 0.235744869291404 1 1
0.166016410341488 0.165579899868666 1 1
0.0153590107152104 0.0156432655153168 0 0
0.359081039993429 0.357382825870635 1 1
0.275849269806803 0.275100055118917 1 1
0.04734423506469 0.0472145614712271 1 1
0.188733954867033 0.188378480552885 1 1
0.0955804702770413 0.0954820523152965 1 1
0.323039588135185 0.322250517175769 1 1
0.197348545710069 0.197133954998867 1 1
0.264958754242732 0.264269213198957 1 1
0.144566288639388 0.14400943155936 1 1
0.323688583640729 0.323150573980072 1 1
0.194872069065834 0.19429663962386 1 1
0.0540455708010991 0.0538321966217559 1 1
0.240412652362684 0.239482670722424 1 1
0.298639083592041 0.298067671956732 1 1
0.144657069500567 0.144124537413454 1 1
0.286879446943697 0.286034923113861 1 1
0.275499224323317 0.274637949129077 1 1
-0.00745501225821731 -0.0074845956379278 0 0
0.193270168059379 0.19255606336325 1 1
0.0521412490619509 0.0524382711269935 1 1
0.304947545910169 0.303894799257979 1 1
0.14706215381756 0.146838958385614 1 1
0.212116228023332 0.211604765458824 1 1
0.448841429297281 0.447800681905231 0 0
0.17256463362026 0.171741427319844 1 1
0.215772022822162 0.21499367649605 1 1
0.0589534382826655 0.0588716245499525 1 1
0.216360147501653 0.215306131590964 1 1
-0.0204845109591241 -0.0202829885777272 1 1
0.259948667279026 0.258697116061087 1 1
0.209895533351631 0.209268691300757 1 1
0.0212939719529008 0.0211117575620124 1 1
0.1544010452768 0.153866687703035 1 1
0.0685307167406434 0.0683992618907367 1 1
0.229059575931809 0.228408653576377 1 1
0.146136087551111 0.145615030115236 1 1
0.213957462881987 0.213328714454455 1 1
0.0129323329908647 0.0131112702659516 1 1
0.280263113680356 0.279702600548792 1 1
0.445771312852264 0.444518865886217 0 0
0.00750785595689548 0.00756643432755406 0 0
0.30189714740716 0.300744543166098 1 1
0.292762805529138 0.291702008008522 1 1
0.154354836757339 0.1536901974016 1 1
0.16420109616342 0.163876930232516 1 1
0.241485141050522 0.240905188436553 1 1
0.212103484792386 0.211212250906948 1 1
0.0378261543743223 0.037714909331944 0 0
0.534255944885128 0.532660762910583 0 0
0.268438713310045 0.267615017427604 1 1
0.190417140855607 0.18995673576849 1 1
0.172372413585614 0.171785883279685 1 1
0.201154746433186 0.200685604204404 1 1
0.324968953773535 0.324000262637282 1 1
0.272556138495928 0.27179109643406 1 1
0.325127143321081 0.324343385687708 1 1
0.341765768894935 0.341041810035522 1 1
0.163899318279694 0.163150857952074 1 1
0.219283581562276 0.218622459971123 1 1
0.271065682052276 0.270213854673866 1 1
0.293486570009999 0.292469838955435 1 1
0.349019458053798 0.348179891691298 1 1
0.163624480043713 0.163107292142364 1 1
0.168266592894715 0.168070628178414 1 1
0.045104513183581 0.0451013963506918 1 1
0.245989504710796 0.244636523956157 1 1
0.250695102627668 0.249945941841976 1 1
0.36280670118028 0.361484132157107 1 1
-0.0620472209089902 -0.0618311332614739 0 0
0.342639437195821 0.341504305051042 1 1
0.229742369083131 0.229069899957239 1 1
0.178351658846885 0.177814665494091 1 1
0.169766938305316 0.168901681131162 1 1
0.189667652097611 0.189051261974334 1 1
0.153114551648522 0.152825071377054 1 1
0.201547395734526 0.200813425179999 1 1
0.232881705525661 0.232213189549724 1 1
0.372127110271449 0.371196635985545 1 1
0.295965851407946 0.294998312139385 1 1
0.215975222676266 0.215138687986921 1 1
0.0978521009826559 0.0976294704653497 1 1
0.0250867954334797 0.0250621987746689 1 1
0.334386817245035 0.333422542437784 1 1
0.0760617528226682 0.0757995469422987 1 1
0.342273648380432 0.341062227237684 1 1
0.0974064100917368 0.0971372917743621 1 1
0.209036476070569 0.208262119437566 1 1
0.187385243862743 0.186614556754376 1 1
0.258420314827141 0.257721328453828 1 1
0.235966751792824 0.235586606557988 1 1
0.251197473428992 0.250600477158318 1 1
0.0060659085557189 0.00583318596080515 1 1
0.26015366441997 0.259597194392749 1 1
0.371049190466827 0.369917630977967 1 1
0.122600206003202 0.121976038861966 1 1
0.364998024229316 0.363788263144276 1 1
0.354077531154198 0.353179627802385 1 1
0.531592687930665 0.529711963205273 0 0
0.0637384811107059 0.0634935638302684 1 1
0.247379041861565 0.24676751131496 1 1
0.197870163467332 0.197242924426827 1 1
0.128687934814469 0.128253818826148 1 1
0.379617604920135 0.378444146322045 1 1
0.104184013853323 0.104127372345901 1 1
0.26125679659369 0.260459814244018 1 1
0.3341584527423 0.333328439859823 1 1
0.154580931904713 0.153966771326614 1 1
0.213519602602442 0.21273899138016 1 1
0.12133097953033 0.120896383012693 1 1
0.230414997270775 0.229625294966619 1 1
0.165944581111045 0.165667495458576 1 1
0.257811195046771 0.256888649717834 1 1
0.494855870615161 0.493327017164178 0 0
0.208365056342051 0.207474737739824 1 1
0.243166989833655 0.242511958553676 1 1
0.326265073945448 0.325423136287078 1 1
0.170128490978722 0.169509146543587 1 1
0.359251371973148 0.358218182345753 1 1
0.190714116176777 0.190195914850531 1 1
0.314118586738159 0.313268148069805 1 1
0.295938651399678 0.295154448763981 1 1
-0.0623109411038041 -0.0621359273092914 0 0
0.0185491748914968 0.0184793221013982 0 0
0.29212441281802 0.290802243440513 1 1
0.131800457151613 0.131519326330387 1 1
0.586953279198677 0.585394052784591 0 0
0.247774187573824 0.247174750841988 1 1
0.0853839503932588 0.0852368140780209 1 1
0.156063111626763 0.155486017887081 1 1
0.22721742877517 0.226598649463642 1 1
0.232293265149651 0.231878151041669 1 1
0.326614627212158 0.325779944735573 1 1
0.215643681200313 0.214940709080364 1 1
0.192553277264631 0.192107391919192 1 1
0.24228878333006 0.241453919910319 1 1
0.354433203716759 0.353550114493224 1 1
0.195846322640693 0.195354779382314 1 1
0.00701451243884781 0.0071838417134455 0 0
0.246564944203105 0.246043399947909 1 1
0.0681471296406146 0.0679649968639861 1 1
0.172407481814103 0.171917210796157 1 1
0.223460248516711 0.222747313090778 1 1
0.277105147635378 0.276379417832848 1 1
0.0229487865156814 0.0225418629329358 1 1
0.000361255454683282 0.000231966511004683 1 1
0.0919589120495007 0.091605671209484 1 1
0.164710319445326 0.164227223093025 1 1
0.192018266430499 0.191481175400488 1 1
0.468914348525929 0.467501061390123 0 0
0.0814092440934149 0.0808633336607037 1 1
0.125913142647926 0.125303740764853 1 1
0.164264375428064 0.163621503717015 1 1
-0.00869045968286495 -0.00873507355944826 1 1
0.260677385948403 0.259694594885975 1 1
0.206895543721525 0.206042685323875 1 1
0.309198820220277 0.308187544487974 1 1
0.140987224534806 0.140603858448288 1 1
0.189652216335061 0.188981579039899 1 1
0.0708801983365679 0.0707367578053584 1 1
0.318428239574639 0.317130835558768 1 1
0.224045529785468 0.223447068035704 1 1
0.212378978219237 0.211990387318234 1 1
0.186360234867665 0.18550390014478 1 1
0.0971449795710056 0.0968368670774335 1 1
0.0579638240136316 0.0577092910685453 1 1
0.18809421190092 0.187382307557692 1 1
0.301147250142021 0.300348627472832 1 1
0.138796554236478 0.138297586839201 1 1
0.380029993872038 0.378893463079294 1 1
0.33432174961961 0.33356750957216 1 1
0.18019218172921 0.17950911872422 1 1
0.365065808552624 0.364080589208725 1 1
0.301020644622059 0.300187882462298 1 1
-0.00727944419294021 -0.0075201690516252 1 1
0.224884037248515 0.224422883123133 1 1
0.182927809682153 0.182248172324411 1 1
0.0596609224294497 0.0589276326558416 1 1
0.039186710542917 0.0388991855364334 1 1
0.12445231337718 0.124162263431721 1 1
0.245357967599806 0.244548111577037 1 1
0.252505579057169 0.252074722216659 1 1
0.448458299656977 0.446947273190375 0 0
0.360204456163465 0.359327508002604 0 0
0.13107943467078 0.130456356094443 1 1
0.281607015867223 0.280310022839108 1 1
0.320130646502671 0.31886851255563 1 1
0.168307579099007 0.167947545427753 1 1
0.222446400375881 0.221777008542996 1 1
0.111890308320492 0.111582506213283 1 1
0.184610391380802 0.183599614831275 1 1
0.216699924391342 0.215972633536562 1 1
0.175896312529646 0.175713195367191 1 1
0.178116894877841 0.177345319908485 1 1
0.0768515464978855 0.0767898053233426 1 1
0.240912632975089 0.240209624868739 1 1
0.284061629095416 0.283202900618995 1 1
0.187377277772787 0.186987367097199 1 1
0.252223985082128 0.251486446686868 1 1
0.106911675403983 0.106300642598861 1 1
0.145471892146328 0.145064096867274 1 1
0.169178940671316 0.168788044368505 1 1
0.293954028236951 0.292534136194603 1 1
0.143856065293777 0.143815508440537 1 1
0.122218014425965 0.122189268607808 1 1
0.189449436515744 0.188946662463065 1 1
0.113151326288627 0.112743875195641 1 1
0.281303520398109 0.280499143321563 1 1
0.284204824715672 0.283374205560812 1 1
0.226543807397964 0.226073713359235 1 1
0.264986798049473 0.263683781667849 1 1
0.172233577353847 0.1715598867268 1 1
0.265505414081204 0.264785551089563 1 1
0.158214354375026 0.157881955623832 1 1
0.162759685308845 0.162125197104289 1 1
0.276957016131892 0.276208900425752 1 1
0.306808006573694 0.306067487764837 1 1
0.0626682363598445 0.0623420418340365 1 1
0.206648515030675 0.206267209258893 1 1
0.198363657302681 0.197638133833949 1 1
-0.0356289503435813 -0.0353776025634695 1 1
0.35665168252205 0.355698786002806 1 1
0.0695251548007949 0.06937355385841 1 1
0.304201052665192 0.30296390370809 1 1
0.198781150660992 0.198301281365079 1 1
0.366048697698016 0.364987505533518 1 1
0.265820653775432 0.264970396288424 1 1
0.0424550867498155 0.0424405979247789 1 1
0.0575832500356561 0.0574905623046845 1 1
0.214058197764877 0.213783082245055 1 1
0.126406278798752 0.126180867703331 1 1
0.208056396909587 0.207776423860148 1 1
0.233075597523862 0.2324165002054 1 1
0.175469182201819 0.174884564193326 1 1
0.219744945305955 0.218945104378084 1 1
0.160627708320531 0.160117090079778 1 1
0.223099990449885 0.222582680726111 1 1
0.299543425931029 0.298595806776318 1 1
0.0245572547598852 0.0249549297941853 1 1
-0.00837639947743301 -0.0085337445699476 0 0
0.174239030112635 0.174106933750618 1 1
0.173832185400003 0.173344686102293 1 1
0.155912174078285 0.155393868814431 1 1
0.273865329819604 0.273134749164737 1 1
0.0668296342973129 0.0668106727289851 1 1
0.159361250986292 0.159117043151233 1 1
0.278709646793378 0.277210260114306 1 1
0.103641618546739 0.103058657851549 1 1
0.125028391377886 0.124637663529694 1 1
0.160334806430337 0.159773946022028 1 1
0.102955599574339 0.102658977426891 1 1
0.227381807989544 0.226607039603176 1 1
0.130541500399907 0.130203292474019 1 1
0.134339409632736 0.133963032722741 1 1
0.132764459166273 0.132641832572284 1 1
0.0272718596362508 0.0272856206069957 1 1
0.285630828498449 0.284695517376954 1 1
0.0764261982242461 0.0760797419726964 1 1
0.27178928360324 0.271381866433752 1 1
0.358832923977543 0.357619633254279 1 1
0.17620143476232 0.175445266154869 1 1
0.298142022540703 0.297272105560623 1 1
0.32626003133968 0.325272450468406 1 1
0.0676665046670304 0.0674172219535428 1 1
0.0578681927590827 0.0575651454227289 1 1
0.143086000103001 0.142403919973979 1 1
0.213354774970543 0.212650882971154 1 1
0.0812200986397666 0.080931092266199 1 1
0.267431225277818 0.266470035986828 1 1
0.176671647270651 0.176372265753753 1 1
0.169136645889782 0.168661963847631 1 1
0.112213678617048 0.1121096772684 1 1
0.174531528111728 0.173893671152485 1 1
0.273855292852538 0.272957503291472 1 1
-0.0797912089550956 -0.0797084113645626 0 0
0.0577665976930203 0.0577959073301403 1 1
0.0784079074431609 0.0782213708716552 1 1
0.255402233171873 0.25510695890842 1 1
0.13915206966236 0.139119381160809 1 1
0.200440460392976 0.199610092517144 1 1
0.188340966861709 0.187859971243425 1 1
0.295655970682879 0.294659459766547 1 1
0.0925065241964634 0.0923306666562329 1 1
0.232871087091766 0.232415005891933 1 1
0.173697814745009 0.17316445921073 1 1
0.29674551995876 0.295669781291746 1 1
0.0616095788677481 0.0613829794754096 1 1
0.251991522244227 0.251386186740941 1 1
0.264859515799915 0.263964640385793 1 1
0.194181291537649 0.194064782317815 1 1
0.0566726154302774 0.0563344671034048 1 1
-0.140892073548407 -0.140581648867184 0 0
0.208822804656932 0.208248811811025 1 1
0.374935726298294 0.374166226021772 1 1
0.32605238699158 0.325214597025195 1 1
0.323186819982799 0.32220438129224 1 1
0.237936636267162 0.236981251939578 1 1
0.273940254761588 0.273149758199372 1 1
0.18671184123827 0.186187797613942 1 1
0.160966075454952 0.160111347357766 1 1
0.313459240400265 0.312761516398511 1 1
0.127123265094775 0.126782766092314 1 1
0.128494315010401 0.127964191316093 1 1
0.133383483239296 0.132653006650772 1 1
0.298848223667693 0.298053468544781 1 1
0.227744051463542 0.227061719074415 1 1
0.298993595115621 0.297970864144499 1 1
0.438472868988932 0.437003732656831 0 0
0.297890990402029 0.297172861355155 1 1
0.1624133918919 0.161825854196845 1 1
0.103751066669635 0.103429321088051 1 1
0.317304972583282 0.316494495165411 1 1
0.267720616269281 0.266708170084563 1 1
0.15263790091985 0.152082497123651 1 1
0.00338102926607758 0.00326020922618205 1 1
0.359705127024413 0.358785292170655 1 1
0.220545904608533 0.219876641096205 1 1
0.136080726930615 0.135768782415404 1 1
0.150839099439825 0.150716660130651 1 1
0.226694753199428 0.225969052015264 1 1
0.187852471271519 0.187043541914327 1 1
0.262658989901982 0.262249481716537 1 1
0.216794187433009 0.216251146529125 1 1
0.0579864759832829 0.0579924222799821 1 1
0.0725772648013384 0.0727798510801036 1 1
0.00963882499231999 0.00979961174344095 1 1
0.198486370434585 0.197801926073056 1 1
0.275917403301093 0.275089818487623 1 1
0.152805867108606 0.152095459202363 1 1
0.0305083510708198 0.0304538471441196 1 1
0.358624137016589 0.357597254912322 1 1
0.23531947044217 0.234560046217962 1 1
0.323731207670534 0.322828626189393 1 1
0.0439080402949355 0.0435851893186306 1 1
0.11841936524172 0.118207522476841 1 1
0.248904673955612 0.248348467682784 1 1
0.0438079370014866 0.0436860153829061 1 1
0.177246698991641 0.176738553835779 1 1
0.36128972214373 0.360229216325986 1 1
0.213001138559397 0.21210827015459 1 1
0.224778309877322 0.224237907362879 1 1
0.305546758270167 0.304701384835043 1 1
0.204224544549276 0.203429339910451 1 1
0.20713065600443 0.206782673954301 1 1
0.194632254910662 0.194035994360491 1 1
0.289448615875867 0.288499725158483 1 1
0.139403098298679 0.138889307579618 1 1
-0.0853004082826362 -0.0851897224450704 0 0
0.0536371484243841 0.0531452626603253 1 1
0.26936072217327 0.268453666318235 1 1
0.0999530540798138 0.099655458777644 1 1
0.28478898243824 0.284052733837327 1 1
0.0547072538862392 0.0547611877118657 1 1
0.188692224513532 0.188384649639532 1 1
0.127091876935322 0.126772437380205 1 1
0.0673000497654912 0.0668407095620058 1 1
0.165534292250456 0.164902366196793 1 1
0.310347344552229 0.309452814606068 1 1
0.293256625164331 0.292416965777313 1 1
0.382689181424325 0.381510163449554 1 1
0.181728168868463 0.181208251342463 1 1
0.39149775044319 0.39026789146579 1 1
0.093093034709789 0.0927308632044809 1 1
0.0165551308015464 0.0168846908935368 1 1
0.228181425845894 0.227653191968231 1 1
0.20097554698464 0.200485955345889 1 1
-0.0465672021354489 -0.0464552087580062 0 0
0.376747428056104 0.375625589372417 1 1
0.160896229480337 0.160354587027955 1 1
0.0809920614895023 0.0809752037715945 1 1
0.210885265971584 0.209975538988473 1 1
0.155724284190384 0.155459035445827 1 1
0.0808171105950301 0.080781182477281 1 1
0.212620544037511 0.211862765185861 1 1
0.0885374536430735 0.0880506388361965 1 1
0.215085271097507 0.21446970471777 1 1
0.130565214414805 0.129768816272261 1 1
0.131278736861545 0.131050247087648 1 1
0.082548709769781 0.0821471178959366 1 1
0.141977200743073 0.14164296505967 1 1
0.0749805399793549 0.0745924601648185 1 1
0.0850754441087438 0.084905917231049 1 1
0.0615904621004259 0.0611630615597704 1 1
0.113205846328979 0.112833736361069 1 1
0.180127819589676 0.179682845153294 1 1
0.161775218743276 0.161387210673805 1 1
0.0853988218488223 0.0851049258707676 1 1
0.220433051857917 0.219732429566248 1 1
0.177560165375563 0.17707243999411 1 1
0.180104052779083 0.179617529946274 1 1
0.136628257809204 0.136225881555211 1 1
0.299149867562849 0.298141507653828 1 1
0.298108758587554 0.296787072828509 1 1
0.139946425620688 0.139325183375149 1 1
0.0436404890515819 0.0437813511272661 1 1
0.339550628402618 0.338526385297377 1 1
0.222602695937444 0.221914262868774 1 1
0.155758316242194 0.15525019714184 1 1
-0.048230723328852 -0.0476953346663801 0 0
0.243302726454827 0.242703829273964 1 1
0.208312888878767 0.207539348701943 1 1
0.31250467470371 0.311712193905047 1 1
0.151106356821681 0.150688201478598 1 1
0.2849131608758 0.284037115049424 1 1
0.143688781183027 0.143075711651432 1 1
0.395563101231909 0.39463842273886 1 1
0.334648981103933 0.333314406855948 1 1
0.22531501390669 0.224867816606068 1 1
0.319711185454526 0.318259956629887 1 1
0.173688695491707 0.172822100978645 1 1
0.266512003731674 0.265612312099419 1 1
0.427096312261855 0.425967023263069 1 1
0.204276118513849 0.203581713476925 1 1
0.15596800335108 0.155523769818213 1 1
0.294022597763575 0.293182253757922 1 1
0.0555975954910866 0.0556088101670588 1 1
0.252677404750497 0.251946089537907 1 1
0.172347199809648 0.171755190609341 1 1
0.283121233784377 0.282155685007639 1 1
0.0365872258418199 0.0366846406326361 1 1
0.23088826173165 0.230256592650564 1 1
0.00147606927689134 0.00144417692624226 1 1
0.402119761146143 0.401021373719649 1 1
0.210846445274558 0.209935776851177 1 1
0.322543407165208 0.321782349828246 1 1
0.249927231645423 0.249299785200966 1 1
0.274538343108989 0.273613488206694 1 1
0.178654396719687 0.178167211705108 1 1
0.162721229736794 0.162401881130895 1 1
0.163227678679186 0.162826268499607 1 1
0.28132068103658 0.280565558769104 1 1
0.18337421930688 0.1827888247071 1 1
0.350262066491479 0.349214348232601 1 1
0.223142117758143 0.222186947152461 1 1
0.343612683914471 0.342481614368723 1 1
0.0863265537092976 0.0861924318091852 1 1
0.0442606352479969 0.0439790821413354 1 1
0.0981603711499227 0.0980059703394151 1 1
0.131207793063986 0.130593539602681 1 1
0.214586072247006 0.213731417006234 1 1
0.247920187098114 0.24727429854561 1 1
0.0561782639216287 0.0559836811745828 1 1
0.0942712148828239 0.0939318879480512 1 1
-0.124500115128322 -0.124102135178648 0 0
0.137688831320109 0.137042055386938 1 1
0.238073106416663 0.237556013770238 1 1
-0.00443550060261394 -0.00435760743722166 0 0
0.123280092047001 0.122746772214986 1 1
-0.00965038169632026 -0.00926441192638187 1 1
0.232219952503459 0.231532966072833 1 1
0.341052065042418 0.340753281857559 1 1
0.234407357712756 0.233956627595939 1 1
0.058568155210848 0.0583005724572625 1 1
0.0735901203453023 0.0733998186510509 1 1
0.180631342051575 0.180073527064207 1 1
0.251339900861061 0.250467870658822 1 1
0.284830113857838 0.283893627513819 1 1
0.218193437614826 0.217378010774614 1 1
0.391807814299032 0.390592866439879 1 1
0.0189785379592559 0.0192785627152175 0 0
0.294327707541486 0.293475810739972 1 1
0.321942062393906 0.321019341162391 1 1
0.204727061775496 0.204293328043589 1 1
0.207871538605437 0.207334248746284 1 1
0.339000123743056 0.338054873624748 1 1
-0.0586985732110842 -0.0585361133674424 0 0
0.256092361427264 0.2554398010338 1 1
0.0589838960938431 0.0587070451733721 1 1
0.171042230399986 0.170645559442902 1 1
0.256759263843416 0.255849891355324 1 1
0.343886442121625 0.342767638657205 1 1
0.150097646613261 0.149654565103958 1 1
0.213697791086452 0.212822994396856 1 1
0.237546279747623 0.23654542053283 1 1
0.111442827262776 0.111081741273362 1 1
0.208302698201101 0.207581393984236 1 1
0.122406161900042 0.121810180439569 1 1
0.174481845651801 0.17370658183704 1 1
0.177570949336154 0.176772771451004 1 1
0.386662374235348 0.385493406422312 1 1
0.0859069075404799 0.08574592282856 1 1
0.124244000738651 0.123952954556276 1 1
0.435311824444756 0.433949563410934 0 0
0.119025005077266 0.118534734932709 1 1
0.271562209716082 0.271135269265453 1 1
0.317805750925247 0.31691097395234 1 1
0.206852365725801 0.206169497794261 1 1
0.14707043682244 0.146730974593576 1 1
0.411549917214909 0.410310882679106 1 1
0.289914919238831 0.28891307945409 1 1
0.304809101207624 0.303689781511171 1 1
0.341778783884328 0.340763694228529 1 1
0.163364155093481 0.16292999121846 1 1
0.341792111548049 0.340664154522916 1 1
0.217054744907556 0.216478982057652 1 1
0.414661232239835 0.413344216327519 1 1
0.389273158180588 0.388240354493368 1 1
0.279468546864169 0.278827471269029 1 1
0.0162711646527209 0.0162318708879201 1 1
0.21121450146821 0.210813607848645 1 1
0.152384845449373 0.15212263280056 1 1
-0.00358781514923681 -0.00355186908494084 1 1
0.24797687534657 0.247206040522419 1 1
0.0708134297660047 0.0704637243637329 1 1
0.215700070498603 0.215056834777158 1 1
0.296145064262964 0.295596037518035 1 1
0.137030511900767 0.136606023971735 1 1
0.108832217847846 0.108322186672303 1 1
0.21033883384503 0.209617177069718 1 1
0.199909893279578 0.199531177001112 1 1
0.295418452813985 0.294457889908388 1 1
0.198923053427185 0.197711210437778 1 1
0.379148094582457 0.377985345853431 1 1
0.20760094427722 0.206711072592064 1 1
-0.0767920225810156 -0.0763802855764559 0 0
0.118998527057634 0.11885872912325 1 1
0.290749775948103 0.289978947570696 1 1
0.150189517790989 0.14988412475339 1 1
0.153219305823893 0.152472622286736 1 1
0.0912070353292925 0.0909936725494857 1 1
0.153610265507385 0.153259872180545 1 1
-0.0354133986703356 -0.03556021098145 0 0
0.166556523709492 0.165995187608794 1 1
0.153410090656262 0.153165258323689 1 1
0.163088333472545 0.162662907623098 1 1
0.290680006874795 0.289716185032113 1 1
0.272914367082488 0.271995921526902 1 1
0.35042408811038 0.349116498119289 1 1
0.0270448004900895 0.0267579641629006 0 0
0.213064400222759 0.212647964178421 1 1
0.338628555020677 0.337634289236084 1 1
0.291940400569455 0.291064397498054 1 1
0.203067768598168 0.202760842368242 1 1
0.0406472236380934 0.0405291932047544 1 1
0.134552553103222 0.134397232651634 1 1
0.213837074582195 0.213153023970745 1 1
0.202788588691249 0.20218361323105 1 1
0.253433786665234 0.252894005814832 1 1
0.142570030516028 0.141917007816985 1 1
0.206189180153007 0.205728682332835 1 1
0.277811967520763 0.276619899936752 1 1
0.248137867983176 0.247384028090402 1 1
0.183439747638232 0.182874668594299 1 1
0.441867592386883 0.440496871392558 0 0
0.0838212674673359 0.083676251297342 1 1
0.212681421285973 0.211528450290998 1 1
0.00269367471820031 0.00276651703955182 1 1
0.0571516044311665 0.05678953740761 1 1
0.0311490960783472 0.0310967013995196 1 1
0.151507110452132 0.151414083280278 1 1
0.160027565747044 0.159700658186113 1 1
0.394977998786904 0.394075860194158 0 0
0.308520658458688 0.307554486808935 1 1
0.166622975642856 0.165993013750273 1 1
0.221667359120738 0.2211081138355 1 1
0.0706664042261123 0.0705966367098624 1 1
0.00408599812504996 0.00389492291505222 0 0
0.10061415463369 0.100330000039228 1 1
0.144659496172433 0.143920106930751 1 1
0.167421873067127 0.166764183921047 1 1
0.347978034858965 0.347101400697594 1 1
-0.00665928002651689 -0.00646379290412902 1 1
0.234799531554423 0.234281793268066 1 1
0.148450557295641 0.147991596368799 1 1
0.238188144943148 0.237481206813753 1 1
0.323474681859791 0.322743395326235 1 1
0.192287670955616 0.191863153717279 1 1
0.141362379675862 0.141219401942448 1 1
0.268579388999148 0.267797550180006 1 1
0.298485144801197 0.297507803857805 1 1
0.18655184123329 0.186012238887624 1 1
0.401401237854558 0.400454903124831 0 0
0.115983584882922 0.115807984104707 1 1
0.227678271537004 0.227202173694245 1 1
0.243056019347711 0.242060835983008 1 1
0.0200955107270842 0.020112126355677 1 1
0.138563167061217 0.137839328638703 1 1
0.12008007242618 0.119940153779536 1 1
0.236605057859351 0.236236619401858 1 1
0.288230174633242 0.287387526756553 1 1
0.41992088674831 0.418732210881558 0 0
0.117915515127206 0.117532978103088 1 1
0.234074388225188 0.233138309188461 1 1
0.455337778333065 0.453957591350618 0 0
0.29601653825591 0.295031957570591 1 1
0.117950919247567 0.11769162870502 1 1
0.183498297682183 0.183109101134402 1 1
0.222865273373621 0.222182985752718 1 1
0.220888958302783 0.220383963653727 1 1
0.281936521466442 0.281384763453895 1 1
0.0829140374898146 0.0826187065426012 1 1
0.282608690687646 0.281921575203825 1 1
-0.010029540515219 -0.00993033305713722 1 1
0.317895254779872 0.317110701001867 1 1
0.400006908077666 0.398335132120345 0 0
0.0840880868620659 0.0839472661502426 1 1
0.247978149763321 0.247308100501986 1 1
0.220783262127473 0.220074802959315 1 1
0.212787856801552 0.211928906377981 1 1
0.0824311285874128 0.0822503727759711 1 1
0.208935611865824 0.207905417817412 1 1
0.2259214877465 0.225282106517622 1 1
-0.0793408996570886 -0.0793246436312799 0 0
0.175516878747008 0.17496090065499 1 1
0.216608778882374 0.215899123432541 1 1
0.109919009427192 0.109661009125566 1 1
-0.0377075670061191 -0.0378675527198437 1 1
0.16832516530791 0.168102616848035 1 1
0.294647601088508 0.293689206165155 1 1
0.389034642006357 0.388358212570205 1 1
0.157195882097428 0.156800675956447 1 1
0.24069638362331 0.23996692819471 1 1
0.201637113695414 0.201103205343186 1 1
0.25125905086104 0.250309188189387 1 1
0.185068803606188 0.184512455343556 1 1
0.0716369584610301 0.0710874938536777 1 1
0.276070850594957 0.275246563339337 1 1
0.260349654866629 0.259522231079953 1 1
0.108501854089262 0.108143365460563 1 1
0.101837557069817 0.101631925870597 1 1
0.160098639623221 0.159412540332086 1 1
0.360647161717276 0.359346321503882 1 1
0.204217350580249 0.203454675285812 1 1
0.115414260570118 0.115011695285009 1 1
0.265562794257098 0.264968114179644 1 1
0.314605991216789 0.313529926353206 1 1
0.276508995591422 0.276000551869358 1 1
0.182734803576872 0.182130816629149 1 1
0.192312184394686 0.19194005670429 1 1
0.182712706555043 0.182332390578662 1 1
0.183581320153534 0.183189399683541 1 1
0.0977299088888131 0.0973144603359017 1 1
0.399799830731221 0.398613785681753 0 0
0.18252986041388 0.181893892782985 1 1
0.179743462845773 0.179087366860158 1 1
0.231096489662807 0.230614113929329 1 1
0.383349516818671 0.382004012386047 1 1
0.250720580256731 0.25019289567432 1 1
0.165127843792965 0.164522686697982 1 1
0.109912787646498 0.109615361171489 1 1
0.261171685114119 0.26029337962131 1 1
0.312462671497998 0.311919666266807 1 1
0.313137726428014 0.312281368106421 1 1
0.232171406810598 0.231701669233462 1 1
0.231027308196213 0.230455937158278 1 1
-0.0124808724904881 -0.0126066634625204 1 1
0.335903454701911 0.335102250560969 1 1
0.262380368981193 0.261537855914351 1 1
0.33538363900951 0.334453112323764 1 1
-0.0396151693550439 -0.0393014305174439 1 1
0.37801927328014 0.376531653344255 0 0
0.373459275305649 0.372404302778286 0 0
0.435873713682726 0.43482634759092 1 1
0.295347283115105 0.294412984942374 1 1
0.122347014125957 0.122012829014462 1 1
0.337637639847957 0.336363915603363 1 1
0.178586352907026 0.178259418097523 1 1
0.386694220287578 0.38536407536884 1 1
0.270527977632151 0.269638826534231 1 1
0.346459958376782 0.345549300658896 1 1
-0.0351586075670869 -0.0344025512691374 1 1
0.134874793077878 0.134262830729783 1 1
0.17483863813998 0.17415242355986 1 1
0.159964705575489 0.159373703669782 1 1
0.161948059061167 0.161471084219162 1 1
0.0727346434046545 0.0724538940033302 1 1
0.33843505303914 0.337482170371535 1 1
0.134138944360006 0.133940519873215 1 1
0.216591093336672 0.216151542821765 1 1
0.0618039581802724 0.0615916537404806 1 1
0.223135251310304 0.222076532674861 1 1
0.227541026854597 0.22664717332515 1 1
0.288846893075028 0.287949527540772 1 1
-0.0110238824557568 -0.010769866034075 1 1
0.1126127384586 0.112370716061701 1 1
0.253456945726305 0.252958712172222 1 1
0.286083674107959 0.285163158210204 1 1
0.132324641499751 0.131886562159967 1 1
0.249468943988544 0.248902119421125 1 1
-0.046588364229161 -0.046523348475921 0 0
0.396181056410229 0.39509472995832 0 0
0.303119555822693 0.302001469832405 1 1
0.291504465180909 0.290730931777096 1 1
0.323180746007551 0.322024300693378 1 1
0.255866890258958 0.255001161116322 1 1
0.120683754264715 0.120363463254184 1 1
0.200634600911636 0.200212014818074 1 1
0.112123582315634 0.111140914142349 1 1
0.112816246222919 0.112750244333503 1 1
-0.00396088407186292 -0.00394565309339671 1 1
0.302324970914543 0.301407905248999 1 1
0.150558499256037 0.149986808004966 1 1
0.124062611369205 0.123929306406024 1 1
0.360964048507137 0.360164926050872 1 1
0.211343414306296 0.210663970673028 1 1
-0.0306038378969645 -0.0304397078620803 1 1
0.141856751461566 0.141640845315093 1 1
0.160277196797846 0.159985846573337 1 1
0.190541228700127 0.19003450224722 1 1
0.235351655306756 0.234736060947461 1 1
0.146674008750266 0.145885113164021 1 1
0.232813718562342 0.231973129360672 1 1
0.184592162024593 0.183935050856097 1 1
0.198191069741518 0.197911298017816 1 1
0.279822690223474 0.278785446361724 1 1
-0.0495629178125433 -0.0496205945627025 1 0
0.184628117259053 0.18400166190575 1 1
0.293299466860248 0.292216506994326 1 1
0.0818262289938503 0.081682030070217 1 1
0.291497942396759 0.290653598920513 1 1
0.415867782239257 0.414775123937429 0 0
0.102150977274839 0.101899879414078 1 1
0.164894018236105 0.164489157241079 1 1
0.148652589615115 0.148081216440991 1 1
0.275812034924994 0.274894221919618 1 1
0.277872389713597 0.27694816172675 1 1
0.183057269413115 0.182354848977736 1 1
-0.0418325465663 -0.041813994036403 1 1
0.0982335162307899 0.0981650452476311 1 1
0.240913887471291 0.240076314096607 1 1
0.0998682623390742 0.0995795217939437 1 1
0.122509294391147 0.121870621932635 1 1
0.328097535100433 0.3271059500299 1 1
0.435980675693547 0.434410261989855 1 1
0.336347468682278 0.335171872865824 1 1
0.215518828382642 0.215093931923227 1 1
0.0888013062678952 0.088427354915256 1 1
0.137534387901056 0.137246878470003 1 1
0.111357026294663 0.111090163173921 1 1
0.154250793403201 0.15374471818606 1 1
0.141687222357658 0.14120738833473 1 1
0.353073187420726 0.351921517751301 1 1
0.415141537965128 0.413651773154871 0 0
0.0763828795997833 0.0759169152861014 1 1
0.182162410985891 0.181475572227118 1 1
0.246530780905629 0.245578222752393 1 1
0.0547573981055406 0.0546513417508319 1 1
0.0384706774862031 0.0385630940082632 1 1
0.191251387792206 0.190628452520908 1 1
0.257792036660978 0.256682869406787 1 1
0.170024941612175 0.169542984179834 1 1
0.179099131027387 0.178359158982438 1 1
0.194376013727675 0.193480135710817 1 1
0.212634403795546 0.212011624289817 1 1
0.363582520033118 0.362459261642709 1 1
0.305105348996622 0.304493845986509 1 1
0.0352500314491509 0.0352970811745684 1 1
0.248363877543494 0.247726044944853 1 1
0.149388943796965 0.14888182900982 1 1
0.121898567181224 0.12142982975075 1 1
0.127032505985219 0.126449266143041 1 1
0.281591617629483 0.281126802427412 1 1
0.174153298987039 0.17361609351863 1 1
0.235435974348832 0.23466412475358 1 1
0.135430308519331 0.134805832976174 1 1
0.385089441066822 0.383877234020719 1 1
0.38278387407629 0.381812589001386 0 0
0.123346630096075 0.123178471167764 1 1
0.142909060255255 0.142239065163534 1 1
0.314299187766354 0.313285127751933 1 1
0.153016325322127 0.152496455263015 1 1
0.253627992633611 0.252911305446431 1 1
0.223743493463189 0.223241954785925 1 1
0.111279331087627 0.110949525256386 1 1
0.00256514634113162 0.00285824770542417 0 0
0.271731264125683 0.27101416320083 1 1
0.416034903163961 0.414357359627339 0 0
0.084628445170767 0.0843454554989487 1 1
0.176428675169476 0.175711679060637 1 1
0.340166742548893 0.339276946977523 1 1
0.375521084748288 0.374609224317913 1 1
0.117045716997037 0.116747741234029 1 1
0.432774689032945 0.431220173129093 1 1
0.170539663013309 0.170062806456021 1 1
0.247975253611509 0.247570277116626 1 1
-0.0792361518409755 -0.0788450019926322 0 0
0.289103243702671 0.288264989421119 1 1
0.134747949959067 0.134654457832491 1 1
0.127703442566105 0.127242114859411 1 1
0.284385902531902 0.28362726839887 1 1
0.189505571621434 0.188793262068947 1 1
0.252247002771949 0.25150966635853 1 1
0.0865911598118641 0.0864306782418235 1 1
0.332044891170272 0.331063847205923 1 1
0.104323980353411 0.103984465288508 1 1
0.195891979454846 0.195388474990833 1 1
0.291634413948792 0.290705867595895 1 1
0.296918961389494 0.296170683094439 1 1
0.31559749689583 0.314582935647152 1 1
0.283403111269413 0.282652139873243 1 1
0.318914965600841 0.318070805093737 1 1
0.0597580573272799 0.0594265659093169 1 1
0.435597240453695 0.43418253912722 0 0
0.23934183426726 0.238642363599634 1 1
0.263125364298424 0.262564687724919 1 1
0.360000089941117 0.359117754641577 1 1
0.0735104878928107 0.0734965799395482 1 1
0.0421757704531057 0.0422305781933551 1 1
0.112546149479304 0.112240540249432 1 1
-0.0280165042460219 -0.0279565504755123 0 0
0.0599451619783085 0.0595710913924929 1 1
0.311935807284861 0.311120352885074 1 1
0.288024754548413 0.287128015757215 1 1
0.185346993608671 0.184780413198103 1 1
0.16650880870471 0.16571732768079 1 1
0.287734951762669 0.286625461344841 1 1
0.24660948565606 0.245910572817031 1 1
0.180869197771899 0.180435585957765 1 1
0.167907779581502 0.167553829895295 1 1
0.372154590215828 0.371224518745245 1 1
0.168349225871148 0.167973942693123 1 1
0.257073857078397 0.25649064981981 1 1
0.198365988827317 0.197850565808542 1 1
0.342351648462283 0.341529528808649 1 1
0.103995636892503 0.103787234864843 1 1
0.223804645383825 0.223146613057166 1 1
0.0487895107532043 0.0487079397469664 1 1
0.372467550782283 0.371615490117045 1 1
0.292550836792438 0.291758094362009 1 1
0.329905348930241 0.329220460612869 1 1
-0.00949055355930021 -0.00942812337107111 1 1
0.189878750063154 0.189335456380806 1 1
0.320447159093176 0.319632807231815 1 1
0.0644028944422059 0.0641896816589183 1 1
0.0274428337188653 0.0271472164567145 1 1
0.147906952584803 0.14734727870692 1 1
0.402419884835806 0.400893352237213 1 1
0.263896340632599 0.263143615315521 1 1
0.092670002944866 0.0925825718238769 1 1
0.113648086765966 0.113471575287224 1 1
0.340069288668419 0.339130857198211 1 1
0.325484549538733 0.32443719381692 1 1
0.0238856352864989 0.0238170897429645 1 1
0.28228487197029 0.281305352663074 1 1
0.107074025300669 0.106685454342244 1 1
0.198140967801443 0.197820486833129 1 1
0.0761567031211334 0.0758632370935345 1 1
0.0847399002361012 0.0847481907597924 1 1
0.169432301960266 0.168942913531055 1 1
0.194874492380148 0.194217077829271 1 1
0.187153672274642 0.186588485952052 1 1
0.187506564780747 0.18674319786902 1 1
0.268385509093785 0.267519990899965 1 1
0.186388961393938 0.185763962948668 1 1
0.245281495299202 0.244790036684922 1 1
0.158529455687014 0.157854893594672 1 1
0.124298907066633 0.123720064759733 1 1
0.218711890832079 0.218405428642554 1 1
-0.0281636063401492 -0.0281236359650719 1 1
0.178925015928188 0.17866902132606 1 1
0.126330844447233 0.125898500712471 1 1
0.141152219383016 0.140429976442269 1 1
0.250372254147477 0.249741723625657 1 1
0.211394949693833 0.210910376475199 1 1
0.270971441376259 0.270433209081485 1 1
0.164994318916145 0.164637247466536 1 1
0.152941531153546 0.152178653336003 1 1
0.174016146098898 0.173882279837693 1 1
0.331311248647984 0.330345731054677 1 1
0.201934838754121 0.20147725233979 1 1
0.0681193226860583 0.0675967374560361 1 1
-0.0294413060561721 -0.0295521951242403 0 0
0.0428081576413451 0.042795979099853 1 1
0.281871214946816 0.281058802690052 1 1
0.0348543795108157 0.0345692558957234 1 1
0.0590960672208253 0.059005670221516 1 1
0.356692208310219 0.355894271617661 0 0
0.344197687081641 0.342679247341613 1 1
0.51577383491287 0.514388579250141 0 0
0.211540368403222 0.210770844732131 1 1
0.274278579916711 0.273400496435483 1 1
0.290437949937038 0.289252231573392 1 1
0.0157383525622996 0.0155315146131369 1 1
0.351567495653821 0.350373108834508 1 1
0.142156223744476 0.141754630699285 1 1
0.247036806032866 0.246003476380936 1 1
0.104022655389216 0.103886660798133 1 1
0.215111184730917 0.214208805781487 1 1
0.261398196135307 0.260549832430462 1 1
0.147308878625459 0.146922513553083 1 1
0.371870424951231 0.37101142905937 1 1
0.0529461432061339 0.0528896405282566 1 1
0.0211382044642503 0.02115204156493 1 1
0.113856978333683 0.113288668971086 1 1
-0.036961694142458 -0.03677679233327 0 0
0.280492873547696 0.279353476940603 1 1
0.248343015471506 0.247684147078419 1 1
0.243812694232951 0.243185859359733 1 1
0.426925226802695 0.425949746462811 0 0
0.255091341342495 0.254525512164434 1 1
0.181691181553216 0.181300521630408 1 1
0.098519127146583 0.098285139607701 1 1
0.25071969925199 0.250300017154313 1 1
0.274242642265328 0.27328465615494 1 1
0.191602366116292 0.190920527850373 1 1
0.209515380296353 0.209052886875422 1 1
0.2062470307397 0.205504821690504 1 1
0.0534036417201109 0.0532843281156921 1 1
0.150263713557642 0.149777424840757 1 1
0.209314298408741 0.208846688154717 1 1
0.249269791843495 0.248924722047391 1 1
0.232722527661163 0.231672522252486 1 1
0.262617749310497 0.261606922796838 1 1
0.486374653363507 0.485249694645062 0 0
0.107528042220864 0.106816804808684 1 1
0.266548100272365 0.265622589415061 1 1
0.264985600736837 0.264326103035384 1 1
0.351377102635586 0.350618513931309 1 1
0.245915340030223 0.245007349072333 1 1
0.189923401799199 0.189397477797539 1 1
-0.0562194891457391 -0.0556354506760057 0 0
0.0232126840621217 0.0231656018386588 1 1
0.365126288441394 0.364220716966956 1 1
0.331316369040479 0.330059640761705 1 1
0.143119054002303 0.142762560303059 1 1
0.0552872583934325 0.0549247896826212 1 1
0.0375436379101294 0.0373485129232655 1 1
0.28344887740329 0.282735346754709 1 1
0.145887778653411 0.145682939012382 1 1
0.095028948015239 0.0943815618353491 1 1
0.315168989377181 0.314384792486981 1 1
0.124400068423895 0.124027249172002 1 1
0.0768984937408043 0.0765533579524786 1 1
0.325059904095544 0.324138520726229 1 1
0.321588044596057 0.320658753140144 1 1
0.0236754373886493 0.0235278356156156 1 1
0.257969745209846 0.25694351425113 1 1
0.268770370493094 0.267679938317 1 1
0.220942056996407 0.220294772976076 1 1
0.181395983921184 0.181015390030577 1 1
0.208356301073334 0.207990409897844 1 1
0.196750042106052 0.195999788499756 1 1
0.314393355968544 0.313431653247994 1 1
0.2191364476389 0.218400230669974 1 1
0.193719150861099 0.193255498530969 1 1
0.247070766121051 0.246185816707557 1 1
0.218409953595032 0.217710378608876 1 1
0.28576846279498 0.285149146912 1 1
0.0761098313991857 0.0757174528509492 1 1
0.0901601088696125 0.0896103403984592 1 1
0.358998210461019 0.35793840420904 1 1
0.264158602285643 0.263045803801534 1 1
-0.122492520742267 -0.12200754436008 0 0
0.184462095132444 0.183897913076741 1 1
0.215004361350142 0.214729570307505 1 1
0.172346336607986 0.171958400543627 1 1
0.277738078243124 0.276951661105276 1 1
0.234722702575683 0.234076909699848 1 1
0.134084392244282 0.133884057414549 1 1
0.190056830155361 0.189567298779407 1 1
0.180767199554421 0.180188132179484 1 1
0.218345188929452 0.217646010240401 1 1
0.206401722364118 0.205811290750434 1 1
0.157279126285399 0.156588805705414 1 1
0.265607067973433 0.264887020686603 1 1
0.103497367276967 0.103217650517287 1 1
0.227404806698871 0.226674288105003 1 1
0.193277524488305 0.192714946865076 1 1
-0.0287150282737737 -0.0284901724091482 0 0
0.0482386501276978 0.0479155279343755 0 0
0.244196869149922 0.243571533231907 1 1
0.0978262128594736 0.0974358416635741 1 1
0.102158222554419 0.101895825733887 1 1
0.143483887966094 0.143139595998842 1 1
0.114674993878581 0.114302375898085 1 1
-0.0223915817651019 -0.0224520572888074 1 1
-0.0194152391374781 -0.0193147738856836 1 1
0.255232346143475 0.254305231645721 1 1
0.104646891205118 0.104312972802123 1 1
0.176169157056843 0.175592485496848 1 1
0.206698296592514 0.20627035028091 1 1
0.194450869671181 0.193999949817642 1 1
0.267701152834849 0.267045037872053 1 1
0.167743821576934 0.167079975103389 1 1
0.310063623798432 0.309304882996199 1 1
0.122654744125348 0.122048674150458 1 1
0.20387914532926 0.203348465568364 1 1
0.347692403786007 0.346704230452998 1 1
0.224496455079505 0.223899426610603 1 1
0.157954804130596 0.157261134516606 1 1
0.111045002716078 0.110741189043382 1 1
0.14579042291728 0.1454886512237 1 1
0.0745139404351514 0.0741081886117817 1 1
0.0126585102301583 0.0121767119344309 1 1
0.0673973075053352 0.0673466216997011 1 1
0.0522049663831872 0.0521561632993165 1 1
0.121031110519079 0.120659699779336 1 1
0.0492100994368354 0.0491874752911851 1 1
-0.0301452223205097 -0.0301049929212019 0 0
0.14886184621932 0.148580054051332 1 1
0.23678885914898 0.236092769055621 1 1
0.222489208640755 0.221809292035242 1 1
0.0776612985913691 0.0775363950779107 1 1
0.147072433998928 0.146638853317898 1 1
0.377033606981712 0.375859115966804 1 1
0.263256899565422 0.262193931906511 1 1
0.41237534558033 0.411274880472875 0 0
0.10671948450277 0.106385776068456 1 1
-0.0488705265661274 -0.048780160859564 1 1
0.111230431876916 0.110882549637723 1 1
0.277945004296978 0.277417152625762 1 1
-0.0266380838908534 -0.0264287846742227 0 0
0.13114908504484 0.130897362103509 1 1
-0.0585832361803693 -0.0585136594123225 0 0
0.34283131752643 0.341722414091599 1 1
0.381182350334361 0.380215604663476 1 1
0.311773102531515 0.310821929968826 1 1
0.18281814402033 0.182359611233871 1 1
0.0894112909895102 0.0893254430775495 1 1
0.224400350649845 0.223938590216877 1 1
0.181617945874288 0.180974444509902 1 1
0.312907202770411 0.312171640727848 1 1
0.206129965162354 0.205518521781626 1 1
0.36178959097193 0.3608092051501 1 1
0.138545478609169 0.13798076930339 1 1
0.285017265923633 0.284333545451595 1 1
0.206911062337646 0.205994189947763 1 1
0.166914294035765 0.166474383772216 1 1
0.205717669309418 0.204873956885355 1 1
0.124409394580121 0.124063837349632 1 1
-0.0352882605171425 -0.0349748409407067 0 0
0.282450803374502 0.281575259444303 1 1
0.351666986051221 0.350459139899634 1 1
0.205834924284121 0.205245602305827 1 1
0.332605765775534 0.331596846029765 1 1
0.152277638719114 0.151818994717654 1 1
0.411800929015451 0.4102607644095 1 1
0.340229596335462 0.339330971179084 1 1
0.270814216993703 0.270106061132706 1 1
0.204117391956945 0.203558621569117 1 1
0.084905020704358 0.0848758846367896 1 1
0.18643235026727 0.185909294023752 1 1
0.338710871252748 0.337651923980949 1 1
0.110670263799097 0.110365886722686 1 1
0.213374111865191 0.213022016049226 1 1
0.148659262551427 0.148255220178104 1 1
0.453044920879354 0.452180704127212 0 0
0.150000768516314 0.149933192203245 1 1
0.291878262017152 0.290989605238775 1 1
-0.0137336703660531 -0.01371110993768 1 1
0.323914452122242 0.32312888225597 1 1
0.264362512750915 0.263562892423403 1 1
0.236872255558599 0.236299529069845 1 1
0.207126106861695 0.206339956202642 1 1
0.152823214885161 0.152205776493165 1 1
0.15006115508682 0.149773197640604 1 1
0.128110695704863 0.127667185481697 1 1
0.178450495185161 0.177778056076463 1 1
0.31673209946431 0.31601879631671 1 1
0.221626586301923 0.220983880683186 1 1
0.213913191185333 0.213233600916702 1 1
0.0684452892884029 0.0679729142642614 1 1
0.174551537900432 0.173916707185689 1 1
0.295451066060052 0.294310237014695 1 1
0.265905095295094 0.265398928366623 1 1
0.180697148309437 0.180014668458453 1 1
0.311070789160062 0.310081961792582 1 1
0.210224876350202 0.209566428598161 1 1
0.281621705648077 0.280699314237287 1 1
0.142500095768701 0.142032965320089 1 1
0.170750528450145 0.170305591312297 1 1
-0.00180106830857269 -0.00162763202180164 0 0
0.269659690771469 0.268999046811774 1 1
0.0379070105126992 0.0380228685741767 1 1
0.163307352373898 0.162874751575177 1 1
0.27926781918489 0.278288455783442 1 1
0.0906996970800608 0.090262303766129 1 1
0.0878645923172949 0.0873427042550899 1 1
0.151828804758132 0.151508014512781 1 1
0.24006990299039 0.239317701179029 1 1
0.128403662781823 0.128138797266202 1 1
0.13650532320633 0.135792435962459 1 1
0.227736062354998 0.227161917552433 1 1
0.155549384339229 0.155209017057682 1 1
0.160766635829995 0.160374371071145 1 1
0.269147608716529 0.268293122749393 1 1
0.389864992199473 0.388892796783866 1 1
0.190348329387258 0.189867427821484 1 1
0.139994398900849 0.139575763604862 1 1
0.0355915167400532 0.0352502217545591 1 1
0.242448948539382 0.241687659877294 1 1
0.364916853656293 0.363965384480394 1 1
0.404602119332659 0.403242374773854 1 1
0.354410708613035 0.353648700650645 1 1
0.126676414352037 0.126359453512033 1 1
0.065766123086186 0.0656302874409594 1 1
0.107788939154722 0.107037910324081 1 1
-0.00919751868731874 -0.0087037933218123 1 1
0.00555678052126247 0.00549400889492405 0 0
0.256469873632424 0.255731555070583 1 1
0.119319113976054 0.11912580016568 1 1
0.366914738244058 0.365944046118171 0 0
0.356252378689896 0.355097775911843 1 1
0.352075077670225 0.351167254816109 1 1
-0.0377324832158091 -0.037760315730032 0 0
0.482457190462963 0.481175267104969 0 0
0.026567376734522 0.0261611449185856 1 1
0.197994641197049 0.196890332224546 1 1
0.286599275435522 0.285877018583726 1 1
0.164803404346217 0.164131192630137 1 1
0.325403175845922 0.324672401800672 1 1
0.1101283119834 0.109670594017269 1 1
0.425372189518844 0.424190237521233 0 0
0.0910039293119466 0.0906887333120232 1 1
0.217432689907728 0.216550082466208 1 1
0.260256200181 0.259173771895108 1 1
0.132040586651827 0.131886435161502 1 1
0.297187640075411 0.296166788392118 1 1
0.318020115203554 0.316746648177645 1 1
0.324255645570252 0.323360328403176 1 1
0.267527794864594 0.266763096775175 1 1
0.182147414926192 0.181641769142028 1 1
0.326057904015548 0.325505405514295 1 1
0.310970751320443 0.310169528995312 1 1
0.221900247768587 0.221346052183018 1 1
-0.144211391508355 -0.143553109409145 0 0
0.31969614478802 0.318680883264176 1 1
0.0539456183574638 0.053797862173997 1 1
0.110718526583219 0.110709870094652 1 1
0.13267246092485 0.132347339459225 1 1
0.303333195096679 0.302421730459119 1 1
0.233664899686959 0.233111848532139 1 1
0.215187021474182 0.214415058793528 1 1
0.313388520576493 0.312352383908136 1 1
0.386283820158563 0.385355190420894 1 1
0.15921994089548 0.158866339963482 1 1
0.129419618270249 0.129430734900679 1 1
0.149442847417013 0.149079468993187 1 1
0.216702488974707 0.21623490281007 1 1
0.156929256623848 0.156484788231929 1 1
0.191213008572977 0.19071258348006 1 1
0.35156356955925 0.350615138142003 1 1
0.164388287037589 0.163518292565542 1 1
0.180259508352328 0.179235287971613 1 1
0.331744161523142 0.33025978649568 1 1
0.260492352189711 0.260012017188733 1 1
-0.0192242639461204 -0.0190607885940558 0 0
0.302033072266145 0.301123776065967 1 1
0.192575099223765 0.191854063093748 1 1
0.307681064949517 0.307109464545816 1 1
0.128781384029097 0.128441219665537 1 1
0.155328693867449 0.154990835830314 1 1
0.169352590815797 0.168632222323066 1 1
0.327775693165932 0.326864050289222 1 1
0.19271907165727 0.192047369058492 1 1
0.170614915898959 0.169998200051261 1 1
0.17593640118024 0.175390348208306 1 1
0.208519331224136 0.207711764096533 1 1
0.342178218709076 0.340791043387013 1 1
0.17241961789822 0.171736213688662 1 1
0.119997902022499 0.119788092949009 1 1
0.205167563121789 0.204634671856475 1 1
0.169439526235737 0.168983583073706 1 1
-0.0159872576081602 -0.0159911032439849 1 1
0.193461258039617 0.193125461980342 1 1
-0.00785870653306393 -0.00787177608761098 0 0
0.204223140652314 0.203383847754776 1 1
0.200183720068871 0.199663221786486 1 1
0.290885032010801 0.290276264613888 1 1
0.0888488433247359 0.0888540061163807 1 1
0.23928288958875 0.238238986876175 1 1
0.0648082468337774 0.0648245873886743 1 1
0.267825749172938 0.267078300067431 1 1
0.224513585306071 0.224004505096169 1 1
0.375908553532242 0.375038008118621 1 1
0.226386432756021 0.225820004692127 1 1
0.155190377990902 0.154742439591365 1 1
0.250506935588045 0.249744099787299 1 1
0.216686903711208 0.21618025267424 1 1
0.107766534015873 0.107311792683293 1 1
0.392244213880393 0.390906269853706 0 0
0.204665014583135 0.204104583894751 1 1
0.195947272643032 0.195169891034495 1 1
0.316306523161661 0.315393464462981 1 1
0.258715925407181 0.257968076204802 1 1
0.268107054486605 0.267357820280516 1 1
0.429885094942517 0.428597492806426 1 1
0.0611394999138191 0.0607796096491314 1 1
0.323927315989498 0.323269620360128 1 1
0.291606462473222 0.290346206359414 1 1
0.368714806431195 0.367868172628131 1 1
0.149891489460254 0.149404437161382 1 1
0.186682311800179 0.186054844780984 1 1
0.143622082665353 0.143172072254985 1 1
0.284979593883093 0.284243941184616 1 1
0.274006237242694 0.273072332026247 1 1
0.223340062107167 0.222645802382151 1 1
0.144539518841283 0.144580283594075 1 1
0.12082919834786 0.120724016751937 1 1
0.219705476311339 0.218710480265826 1 1
0.12164081147032 0.12116230012585 1 1
0.140275836778659 0.139872225907396 1 1
0.125841577905152 0.125280289482109 1 1
0.196828482760623 0.196223663018276 1 1
-0.0779460513146963 -0.0777985478279859 0 0
0.235621284654258 0.234918885332459 1 1
0.0407575792380297 0.0406181167674084 1 1
0.199026595937791 0.198568083066912 1 1
0.232441109267364 0.231979484330325 1 1
0.1962326628708 0.195575843313533 1 1
0.110014099432177 0.10957777777783 1 1
0.229021735555232 0.228471071600513 1 1
0.134505152314644 0.133726641742366 1 1
0.179499260254333 0.179064297386871 1 1
0.319295885866482 0.318370048607906 1 1
0.153742489585825 0.153231561102987 1 1
0.296144612997952 0.295128625747492 1 1
0.262506811135568 0.261728772861071 1 1
0.211219206080567 0.210750654452666 1 1
0.22442140556898 0.223292388591008 1 1
0.0761148859706629 0.0759125000434041 1 1
0.104221204933483 0.103868906656914 1 1
0.216189252543496 0.215483807398028 1 1
0.136525313783596 0.136214226933344 1 1
0.146167532067372 0.145446288272588 1 1
0.19448944015064 0.193566135017064 1 1
0.181538795398882 0.180896153180442 1 1
0.0434782316443468 0.0434967704723205 1 1
0.226773450964769 0.226115542321689 1 1
0.228212819163811 0.227468415054064 1 1
0.149402582035205 0.148706616946598 1 1
0.309555410332197 0.308837957925759 1 1
0.0523536654808288 0.0519140011705383 1 1
0.333247095502474 0.332457419616615 1 1
0.118973753730276 0.118654770553019 1 1
0.207722336379597 0.207215492954223 1 1
0.220423010363422 0.219924249810205 1 1
0.213994751428798 0.213155036954303 1 1
0.153702385440709 0.153548986776227 1 1
0.397541943484613 0.396463544263921 0 0
-0.0266454606156629 -0.0266619889405137 0 0
0.067823702027298 0.0676656788227023 1 1
0.398142427161731 0.396887691649243 1 1
0.140251858016826 0.139927836011746 1 1
0.151126363545052 0.150344171381125 1 1
0.0561574348251726 0.0560545693629356 1 1
0.281583383452242 0.280949760218232 1 1
0.207852792580787 0.207126903842694 1 1
0.131238137832142 0.130727926340269 1 1
0.296092330843976 0.295229370641754 1 1
0.455951783382406 0.454364518758687 0 0
0.191237632689269 0.190637378061811 1 1
0.153592186815911 0.153043519752888 1 1
0.149014781173448 0.148496831835622 1 1
0.412057059128246 0.410840957515485 1 1
0.198945503917339 0.198110980815026 1 1
0.438172433608753 0.437183202175747 0 0
0.177683125689218 0.177312526076414 1 1
0.124850797950686 0.124385271146861 1 1
0.416452139850658 0.415050301312823 1 1
0.261932100090698 0.261173986262077 1 1
0.126976210061498 0.126625654114386 1 1
0.204901486762681 0.204285913390771 1 1
0.369085100002759 0.367848395487857 1 1
0.162663404152618 0.161959363545811 1 1
0.0355223419371445 0.0355208178507998 0 0
0.186479602782414 0.185979861575439 1 1
0.10625915056145 0.105874021295645 1 1
0.046614015059888 0.0462471683712532 1 1
0.381429025324975 0.380401632990977 1 1
0.304046071513945 0.303131211413529 1 1
0.522464483431721 0.520769470253439 0 0
-0.0082639080049876 -0.0079773769540465 1 1
0.262432904421686 0.261909992524707 1 1
0.161640439407644 0.161029296568585 1 1
0.0926294078619987 0.0923882313028216 1 1
0.384691799113333 0.383606958169812 1 1
0.383511553395649 0.382048723660054 1 1
0.0525323825746016 0.0521881830130523 1 1
0.41574311805316 0.414559324822705 0 0
0.328566840916145 0.32750658957104 1 1
0.223372035033136 0.222824867906313 1 1
0.308906897421212 0.307910304326419 1 1
0.277611684658927 0.276688331949242 1 1
0.15083420984233 0.149915554544295 1 1
0.183204443213026 0.182537244785761 1 1
0.201056910346458 0.200049520504622 1 1
0.0392715644251791 0.0391981756676654 1 1
0.0927511799193164 0.0925274554044722 1 1
0.200090461155522 0.199529128934391 1 1
0.30582645892227 0.305313382747887 1 1
0.219024901648195 0.217866841674685 1 1
0.249280061706352 0.248545483124037 1 1
0.33781519276966 0.336761057996949 1 1
0.223505535929176 0.223258603186794 1 1
-0.0598582243481498 -0.0596983448095271 0 0
0.141175603254023 0.140645280276797 1 1
0.47656422067074 0.47498683908719 0 0
0.134577272315985 0.134226301338831 1 1
0.195641612399852 0.195198113908642 1 1
0.0638518173255365 0.0638026376549656 1 1
0.314084495420362 0.313254885780991 1 1
0.236920414155204 0.236299873620795 1 1
0.286827042154264 0.285792737222643 1 1
-0.00152064547201382 -0.00135507268006787 1 1
0.166084541221103 0.165520227387069 1 1
0.258632975938831 0.258000729526536 1 1
0.172125908652307 0.171628221688309 1 1
0.145574975070128 0.145147039339555 1 1
0.110695206684354 0.110543173007527 1 1
0.269716018226028 0.268746396294221 1 1
0.191871780280936 0.191336020360567 1 1
0.262016615883641 0.261399887950884 1 1
0.20064414822569 0.200127991272209 1 1
0.261991587928867 0.261351633782946 1 1
0.000805010265897724 0.000935264382133174 1 1
0.070584113631632 0.0701979072131113 1 1
0.171066032031511 0.170642872532613 1 1
0.188474391541636 0.188032029563965 1 1
0.176739095409492 0.175965580961707 1 1
0.338944345622482 0.338017870824407 1 1
0.277549655468818 0.27680304599133 1 1
0.411094625053419 0.409388905368688 0 0
0.215047402789002 0.214493464274956 1 1
0.188666155393089 0.188198823897823 1 1
0.189931688351976 0.189239676308614 1 1
0.247160991198357 0.246306218854432 1 1
0.207845599882628 0.207212558601403 1 1
0.275141579303717 0.274065444509909 1 1
0.410678690078313 0.409326501543707 1 1
0.384879560402744 0.383957980846347 0 0
0.293781494989951 0.293022724296931 1 1
0.303454908438578 0.302656967026096 1 1
0.257098520757968 0.25651837505468 1 1
0.283319342768176 0.282443525570291 1 1
0.233640861922763 0.233022670959189 1 1
0.18882953445522 0.188089312709685 1 1
0.00202614435065823 0.00203405635387018 1 1
0.334668043631523 0.333755798630817 1 1
0.164092705909037 0.163667221755933 1 1
0.174309834387913 0.174079570378197 1 1
0.178509186892478 0.177971837961838 1 1
0.119892979559063 0.119410465817834 1 1
0.263223414346693 0.262379360652445 1 1
0.144447169766886 0.143906216043512 1 1
0.310824106756469 0.309695106347651 1 1
0.451175838525437 0.449645987211612 0 0
0.267404282199804 0.266516296064858 1 1
0.318729007250577 0.317257869985736 1 1
0.241849706283697 0.241449925941319 1 1
0.200439214297085 0.199772994618951 1 1
0.258148808959691 0.257049626100258 1 1
0.182911121837169 0.182723962547501 1 1
0.23142946702211 0.230736260403477 1 1
0.324636215403226 0.323773945954127 1 1
0.249285789257071 0.248272763600726 1 1
0.119853448621051 0.11929472784912 1 1
0.156522184949288 0.156070755641576 1 1
0.185760497589854 0.185313109011856 1 1
0.251336627984324 0.250373273490479 1 1
0.224805512204038 0.224383329918281 1 1
0.238032408344185 0.237531369869865 1 1
0.210762843217082 0.210241790276618 1 1
0.192507078850255 0.19217178395845 1 1
0.246463824165278 0.245695608570078 1 1
0.137582963593648 0.137194539874831 1 1
0.334881409312049 0.334049359712879 1 1
0.269957185569589 0.269106100160718 1 1
0.134165923906341 0.133820168822818 1 1
0.114177589497915 0.114001521906797 1 1
0.21440842275879 0.213889459318802 1 1
0.0534548499972483 0.053145908417641 1 1
0.0143601150269269 0.0143431767557981 1 1
0.116288786801467 0.115901940664974 1 1
0.183822913194732 0.183285021244704 1 1
0.23799165572717 0.237163701022257 1 1
0.101182093261828 0.100936967568637 1 1
0.126720195257988 0.126462762084845 1 1
0.286032750634496 0.285013944432741 1 1
0.419824106622884 0.418724932412761 0 0
0.196934700625967 0.196185892534872 1 1
0.262746900260303 0.261946360006399 1 1
0.267532697259413 0.266479015326211 1 1
0.116921237189602 0.116366532664797 1 1
0.0995493134316155 0.0992989976625112 1 1
0.144349695022308 0.14385937870187 1 1
-0.155919895515582 -0.155585927001769 0 0
0.100480256914959 0.100098899958318 1 1
0.162613321433332 0.162184866473512 1 1
0.367333493966477 0.366439219261549 1 1
-0.00929907896513512 -0.00929518666828043 0 0
0.0386755797344777 0.038813180786738 1 1
0.326736363746202 0.326002425461274 1 1
0.162859865014379 0.162601384791102 1 1
0.384601853874139 0.383575083767037 1 1
0.0163188591350662 0.016134055551802 1 1
0.299076758241406 0.298190588503059 1 1
0.0162105379079881 0.0165689494149633 1 1
-0.0831670984051011 -0.0828557503093778 0 0
0.389212958833713 0.388256293135278 0 0
0.00480392850201922 0.00501434487220963 1 1
-0.0561543865167032 -0.0560177125927343 0 0
0.145319994594636 0.14484879860415 1 1
0.22007237215935 0.219281701867421 1 1
0.333414881842859 0.332294703265963 1 1
0.245151719079053 0.244338315918341 1 1
-0.0549390074420689 -0.0549013017089452 1 1
0.183438076516494 0.182852540571563 1 1
0.309128661117791 0.30807197557902 1 1
0.231887402470348 0.231268991305359 1 1
0.173647141919842 0.1732018236669 1 1
0.276547200217715 0.275750537292669 1 1
0.0379264611907324 0.0375015373416952 1 1
0.0828913595851595 0.0826455405908414 1 1
0.274235387105287 0.273434219549189 1 1
0.191180147893864 0.190864857403647 1 1
0.226380856634174 0.225761766451437 1 1
0.236512372362557 0.23593785862215 1 1
0.154312938833037 0.153982120419034 1 1
0.292270238898643 0.291650876244086 1 1
0.277495971088975 0.276634731345376 1 1
-0.0333503307501938 -0.0332539148132748 1 1
-0.0155605449289871 -0.015710130181981 0 0
0.211808142426065 0.211065272181515 1 1
-0.041842747857601 -0.0415839211221689 1 1
0.0927648149712674 0.0925214652834749 1 1
0.390868417827341 0.389879259838811 1 1
0.287909096367049 0.286871526866883 1 1
0.263250240753894 0.262769783090766 1 1
0.203237472677669 0.202707028030279 1 1
0.270364262317017 0.269803074020598 1 1
0.109936589694056 0.10962827215124 1 1
0.0441775306609836 0.0439019216008649 1 1
0.145996030240431 0.145235872617399 1 1
0.188290899811491 0.187760752163902 1 1
0.210214446763564 0.209162905378736 1 1
0.323463299558061 0.322583265894934 1 1
0.294056827712168 0.292979611467053 1 1
0.243639000438158 0.242669777035535 1 1
0.192400162039177 0.191263323522818 1 1
0.416683625275994 0.4153075680613 1 1
0.400493274695458 0.399539016200567 0 0
0.315146243102192 0.314429187300437 1 1
0.163937310751095 0.163313410776243 1 1
0.263735919855331 0.262645924721135 1 1
-0.134823408927557 -0.134452195783686 0 0
0.178089025366367 0.177549637132888 1 1
0.301068968291417 0.300245564932866 1 1
0.345745056777014 0.344916403406799 1 1
0.238145791750738 0.237417082184391 1 1
-0.0338541901177027 -0.0336298519135268 1 1
0.233367303871604 0.232834483844631 1 1
0.292537653315995 0.291523841934485 1 1
0.162888872387528 0.162579109038122 1 1
0.201344037477167 0.200480168504516 1 1
0.369556096975214 0.368480211900903 1 1
0.110855208065412 0.110356648137963 1 1
0.0311308856691793 0.0312159207950851 1 1
0.188025914726684 0.187727663620834 1 1
0.120961787845644 0.120233384723946 1 1
0.240922820995428 0.24034565786458 1 1
0.321316706264215 0.320417308712696 1 1
0.30147560150145 0.30090707629464 1 1
0.152570984551511 0.15188175553906 1 1
0.30027713796171 0.299195119069949 1 1
0.314161466399354 0.313636343077909 1 1
0.129889052563843 0.129573360884867 1 1
-0.0145882376670229 -0.0145398619584197 1 1
0.402370442638334 0.400650484685756 1 1
0.235769662430091 0.23520240442319 1 1
0.388311203950425 0.387378858054311 1 1
0.0605647061534824 0.0606391260624797 1 1
0.154768785515148 0.153946658158688 1 1
0.280829792785987 0.280203546790843 1 1
0.208414943874363 0.20785011677284 1 1
0.154057955931821 0.153441939524049 1 1
0.171990692507364 0.171680022270367 1 1
0.319419877848709 0.317729475336055 1 1
0.132457743317343 0.132128532573462 1 1
0.202477054448112 0.201900075246317 1 1
0.0986667640037116 0.0982988894239187 1 1
0.353453111074292 0.352440711225311 1 1
0.186542196311366 0.185878647123567 1 1
0.227889642146862 0.227036370945486 1 1
0.235311269106048 0.234376214387626 1 1
0.344143820000276 0.343107816802657 1 1
0.373322510029279 0.372315171227737 1 1
0.203799485533114 0.203209120682083 1 1
0.181376217654556 0.180878709339107 1 1
0.203346246747423 0.20289616863449 1 1
0.0164087264878565 0.0162183596431165 1 1
0.0338917975826617 0.033762597004294 1 1
0.114691540738696 0.114302465270054 1 1
0.276994769601644 0.276238821800256 1 1
0.0196624982573203 0.0195978361824383 1 1
0.169669446491604 0.16902557591726 1 1
0.213070193584861 0.212064800219357 1 1
0.173127174624327 0.172647164729753 1 1
0.401146630953935 0.39984934763871 1 1
0.323101894936222 0.322554960146548 1 1
0.0635343366192903 0.0636568556944079 1 1
0.294885085488187 0.293550870032003 1 1
0.155217661265134 0.154875653541222 1 1
0.281169074827772 0.280338333464511 1 1
0.158936755637893 0.158331225275168 1 1
0.153989271442334 0.153653024209575 1 1
0.285151730099847 0.283950650067151 1 1
0.224554002794241 0.223651513752323 1 1
0.159229503063427 0.15911655061699 1 1
0.200600263102334 0.200076579395896 1 1
0.134200657372936 0.134032203324321 1 1
0.157234469504845 0.156977320044031 1 1
0.243797078108134 0.243237168732734 1 1
0.160268975427597 0.159971772466938 1 1
0.213661278287351 0.213279047427084 1 1
0.0753174476684877 0.0752771773454174 1 1
0.229324283879684 0.22870160069024 1 1
0.105136048946204 0.104619413406625 1 1
0.346466729307911 0.34562819436122 1 1
0.441956035658069 0.440427330596842 0 0
0.229708152101612 0.229040166224227 1 1
0.143633078042577 0.143442662330307 1 1
0.0250271135375766 0.0250607091357482 1 1
0.22693269089279 0.226325515604733 1 1
0.169710053829657 0.169230140937528 1 1
0.359375920244745 0.358215765923969 1 1
0.245797405843388 0.245003401310366 1 1
0.186124223877469 0.185573154449825 1 1
0.343635065413578 0.342790627735528 1 1
0.27967629948229 0.278843374201799 1 1
0.254523387895105 0.253569824740299 1 1
0.0807287174637267 0.080768911593726 1 1
0.171881984799203 0.171270460709586 1 1
0.315258386782068 0.314522625323885 1 1
0.145756729585942 0.145206293358025 1 1
0.153033124810852 0.152613691292095 1 1
0.118675045333943 0.118474483141977 1 1
0.301827645335456 0.300662759588994 1 1
0.202688611038719 0.201951050451521 1 1
0.194174094214215 0.193714377478904 1 1
0.0843545270576326 0.0841096354331691 1 1
0.132113943041844 0.131812067881429 1 1
0.164438393552374 0.164334962326228 1 1
0.31227600437337 0.3112260182711 1 1
-0.0100395443208302 -0.0102024026337837 1 1
0.102464397109594 0.102142056275644 1 1
0.251272607585403 0.249856422862588 1 1
0.153871488276493 0.153300713462846 1 1
0.251397818389117 0.250686875376419 1 1
0.112903518232748 0.112699147860467 1 1
0.30028171089344 0.299319151828434 1 1
0.259963807557493 0.259095193104162 1 1
0.321126998474249 0.32011488195365 1 1
0.164857848713374 0.164159752413669 1 1
0.215064902451919 0.214557568627823 1 1
0.0549388493122725 0.0548853008995004 1 1
0.167565135704429 0.167324497165793 1 1
0.0487150542223228 0.0485623983279453 1 1
0.116625474725235 0.11646096440446 1 1
0.154191621549879 0.153535624534657 1 1
0.123064218533728 0.122953335409951 1 1
0.244488027127092 0.243823773662947 1 1
0.201759413626547 0.20137218274004 1 1
0.212440768600626 0.2117492993567 1 1
0.210091402960103 0.209238315159293 1 1
0.162000102540057 0.161477960099527 1 1
-0.0645631422807639 -0.0643478637216716 0 0
0.220489467710683 0.219782980035715 1 1
0.372195996671825 0.371139439904918 1 1
0.208992267335525 0.208048859962142 1 1
0.136093146323824 0.135444427430511 1 1
0.23639352328383 0.23560223696979 1 1
0.016786730616308 0.0167809618289996 0 0
0.158796680993163 0.158523702844912 1 1
0.258109537009707 0.257555064238483 1 1
0.241765647704313 0.24093077140238 1 1
-0.0113277944982868 -0.0111348099590675 1 1
0.130440564545693 0.130270921377375 1 1
0.33937576610296 0.338603935182295 1 1
0.230594088586888 0.229749631159907 1 1
0.282681669517563 0.28222037554825 1 1
0.186913779006594 0.186379222699714 1 1
0.255855926211888 0.255234180063094 1 1
0.166955051531801 0.166408450272808 1 1
0.115082362617854 0.114824309647102 1 1
0.0950389531910239 0.0946511224814753 1 1
0.011979730106547 0.011905493024545 1 1
0.0728194590305659 0.0727633460499603 1 1
0.0892999229386191 0.0892180817033608 1 1
0.298320426162011 0.297559694422793 1 1
0.163892100206073 0.163583517637075 1 1
0.240060875855974 0.239348326605437 1 1
0.218138237331259 0.217514318697584 1 1
0.120488181082493 0.120023323718793 1 1
0.0312300201267289 0.0313328970543519 0 0
0.224563972857887 0.224041917186474 1 1
0.124532129455873 0.124223978629998 1 1
0.377839161103643 0.376640256721614 1 1
0.023103256561063 0.022883342290711 1 1
0.230788101727901 0.230474983615364 1 1
0.114267478359091 0.113560382092321 1 1
0.101355844641624 0.101089256752765 1 1
0.275213765245377 0.274494331342337 1 1
0.311318478627494 0.310675701470161 1 1
0.122825426515628 0.122186137918256 1 1
0.18873917373079 0.188314513148572 1 1
-0.0399454572355912 -0.0399298512455022 0 0
0.24625592800209 0.2454295935499 1 1
0.137196255037206 0.136982968744457 1 1
-0.0206123158506742 -0.0202396311057432 0 0
0.0627921286259585 0.0623219581438256 1 1
0.0685526546879745 0.0680830693896642 1 1
0.185740352604983 0.184999902607058 1 1
0.186227213681098 0.185730267329417 1 1
0.182879789791286 0.182383285666079 1 1
0.122955152715446 0.122695533574199 1 1
0.376933183503182 0.376104022632031 1 1
0.218627891051155 0.217875234851187 1 1
0.148301737238535 0.147833626453513 1 1
0.222000513286771 0.22131220046796 1 1
0.279707746473664 0.278915541713103 1 1
0.287313870365782 0.286623856893677 1 1
0.269875606103313 0.268787076701586 1 1
0.0883823620405325 0.0883634072068622 1 1
0.117205539109034 0.116882274951896 1 1
0.108460112879278 0.108131235983011 1 1
0.176404625258796 0.176120587275337 1 1
0.216860996486961 0.215997352604695 1 1
0.303879343946717 0.303021764475379 1 1
0.114657578687233 0.114236305565792 1 1
0.310669292838798 0.309762027729778 1 1
0.0556884588625593 0.0555688361730252 1 1
0.23072286333246 0.229603006895608 1 1
0.311826115276166 0.310760435891487 1 1
0.0377398805596788 0.0376493375715624 1 1
0.191835493050968 0.190996958106604 1 1
-0.0168073272029957 -0.0167047199607498 1 1
0.273372072449157 0.272599244344849 1 1
0.192167892046051 0.191842467726349 1 1
0.0930405522850499 0.0929225875244779 1 1
0.18751758480635 0.18709292665594 1 1
0.00188776871116458 0.0019017900109726 0 0
0.186769958068002 0.186272708811978 1 1
0.188052392635034 0.187803880047206 1 1
0.216910220698507 0.216295652353979 1 1
0.192222099921824 0.192071044672478 1 1
0.351498618102797 0.350485109876977 1 1
0.269705101928721 0.268970108066173 1 1
0.152727993345572 0.152387968540209 1 1
0.136555493446679 0.136334143643314 1 1
0.119336012739054 0.119098149672126 1 1
0.209222972304741 0.208871296806923 1 1
0.430225007883327 0.428721167367534 1 1
0.174427123116485 0.174132118765738 1 1
0.0516678739967864 0.0516553910782952 1 1
-0.0769935666272647 -0.076472597772629 0 0
0.0930666907355569 0.0929109043265151 1 1
0.200136940159822 0.199525891121725 1 1
0.151042916663471 0.150610376725482 1 1
0.308375590680453 0.306820017908079 1 1
0.195536381146322 0.194916085949851 1 1
0.253231711042802 0.252106790453204 1 1
0.0424942740349221 0.0422534431011449 1 1
0.220216020215896 0.219427548109608 1 1
0.178060528286761 0.177532537446605 1 1
0.188750578585613 0.188147604812348 1 1
0.289341742859719 0.288834109520134 1 1
0.112178297094209 0.111859200741922 1 1
0.346920232269913 0.345634494910124 1 1
0.214206859078565 0.213473793725435 1 1
0.215715845182481 0.215082681981736 1 1
0.177552461910282 0.17734515779877 1 1
-0.00511328945506183 -0.00518779183616631 0 0
0.23719371522481 0.23694498330113 1 1
0.143665433411298 0.143137920642089 1 1
0.284868625856811 0.284074011769545 1 1
-0.0617790756874098 -0.0618729811994722 1 1
0.246019113488722 0.245613934745392 1 1
0.323501680355876 0.322830213848988 1 1
0.200754474785074 0.200340513528982 1 1
0.270444067414696 0.269465878758131 1 1
0.24873985577586 0.248091252187368 1 1
0.172500538732225 0.171868568158657 1 1
0.116790482569068 0.116438859596046 1 1
0.106197807589226 0.105858973209156 1 1
0.348131557194839 0.347001182342844 1 1
0.291418689414389 0.29028140483819 1 1
0.225549365890546 0.224823064595639 1 1
0.146497789376827 0.146200980661465 1 1
0.0916295001975941 0.09143704714933 1 1
0.116871169137015 0.116494261071814 1 1
0.0223864058646206 0.0223554255137658 1 1
0.102266145917988 0.102000146351454 1 1
0.222820227735162 0.221595560867775 1 1
0.203354706744253 0.202870164997849 1 1
0.068399832321999 0.0682413788817076 1 1
0.100424442489058 0.100131669036111 1 1
0.16562522860807 0.165295710002433 1 1
0.195981121405147 0.195237352530532 1 1
0.0389716618480167 0.0389804897386991 1 1
0.296713864531074 0.295880082555834 1 1
0.118468465775656 0.118347207599897 1 1
0.143183340443262 0.142726323257438 1 1
0.203087151311898 0.202389138528403 1 1
0.381941474345787 0.380090996659214 1 1
0.420473749645547 0.419272390784875 0 0
0.220321640153545 0.219584432213708 1 1
0.0939623240937426 0.093639279371522 1 1
0.0941021482906929 0.0935794496554991 1 1
0.250127149157724 0.249496479112834 1 1
0.222731027118693 0.221951240142288 1 1
0.383417014525614 0.382243139442562 1 1
0.390374037888339 0.38940672996806 1 1
0.19409261874826 0.19380608589926 1 1
0.127600870896668 0.126949289703982 1 1
0.156751673334951 0.156041675838429 1 1
0.364743804738146 0.363583545399739 1 1
0.368084156063886 0.367184145907517 1 1
0.0989604059516545 0.0986092847866153 1 1
0.165035272210226 0.164817438435667 1 1
0.360586241187334 0.359609267450371 1 1
0.344952421478843 0.344034561336881 1 1
0.0718713083219217 0.0717154989928817 1 1
0.28353119066347 0.282419631324309 1 1
0.179644875248153 0.17909368229537 1 1
0.152608960820564 0.152114100517828 1 1
0.183133880141759 0.182455420290027 1 1
0.049414228934013 0.0492838046624493 1 1
0.0162093012712246 0.0159902166899569 1 1
0.245834146622811 0.245117986921325 1 1
0.244473527486854 0.243691533773284 1 1
0.0438671313875512 0.043760805004342 1 1
0.314267211133361 0.31346023921662 1 1
0.181350941216812 0.180640457239025 1 1
0.105717058254874 0.10511479978209 1 1
0.265731289602194 0.265057907647116 1 1
0.350652595429073 0.349512354331212 1 1
0.225547325939525 0.224782074927046 1 1
0.288911145630332 0.287925830322609 1 1
0.311013312709699 0.310132297625401 1 1
0.0753009117408107 0.074821119197791 1 1
0.27416914550375 0.273499504549537 1 1
0.00168245059302707 0.00147856778991035 1 1
0.298383036942901 0.297811096239151 1 1
0.291914901365924 0.291131750139631 1 1
0.00944096055002758 0.00941892259290756 1 0
0.0773552632473194 0.0772362923952068 1 1
0.41024502669619 0.40898262991196 0 0
0.311726682197435 0.310833916476853 1 1
0.113532049003285 0.113626694645243 1 1
0.44146758467194 0.440163384898115 0 0
0.19930263811816 0.198848825483058 1 1
0.275202921303221 0.274300119617267 1 1
-0.0581757261999894 -0.0582133233698166 0 0
0.435009127120885 0.433890365906257 0 0
0.234226927031614 0.233727701267783 1 1
0.152143546924066 0.151319817207369 1 1
0.359456574064382 0.3586302384523 1 1
-0.00842929343023421 -0.00848371647588047 0 0
0.310856908008573 0.309932239772042 1 1
0.125602783909019 0.125474233875807 1 1
0.349463435354633 0.348157408177465 1 1
0.0833680840905729 0.0833046303957841 1 1
0.133470215169538 0.133407414555175 1 1
0.184185410381472 0.183822917004373 1 1
0.349492380205736 0.3485626859358 1 1
0.192131859674533 0.191847886184749 1 1
0.113259054322129 0.113148462767151 1 1
0.197680615177551 0.197000428814976 1 1
0.236391304987536 0.235589116178509 1 1
-0.000529228657473333 -0.000417637738167116 0 0
0.175289719040113 0.174877850312494 1 1
0.333302915893797 0.33273579060003 1 1
0.396168619617091 0.394778218790933 1 1
0.046472136619684 0.0461890902698882 1 1
0.33017366889538 0.328889359103299 1 1
0.214911195997868 0.214618753006677 1 1
0.199023309370116 0.198602354788529 1 1
0.375499300105239 0.374052854823083 1 1
0.303672518396085 0.302683461416673 1 1
0.223092774991884 0.222300999234346 1 1
0.137713592163892 0.137460196161587 1 1
0.32164032584368 0.32059200021783 1 1
0.149293312031749 0.148663792940683 1 1
0.194472112308182 0.193570358645866 1 1
0.262322679964735 0.261588101354891 1 1
0.323415679281229 0.321942330248645 1 1
0.116907936033101 0.116264587859471 1 1
0.17889194372973 0.178206696261274 1 1
0.132603582359355 0.132245588676351 1 1
0.210254146603468 0.209482906922003 1 1
0.151102472922818 0.150536006322388 1 1
0.267515163301728 0.266657885057892 1 1
0.18229275245169 0.182007894964378 1 1
0.292335202180918 0.291339927002389 1 1
-0.00114835324456863 -0.000987057482538828 0 0
0.0772511538107048 0.0769969002839522 1 1
0.154521287237495 0.15429019839677 1 1
0.37540711818024 0.374409537210852 1 1
0.223476480368913 0.222867340579945 1 1
0.245217750436068 0.244697887353858 1 1
0.182070322227894 0.181591765860168 1 1
0.361636033530505 0.36090197965803 1 1
0.178841321188785 0.178404745879895 1 1
0.105236263364433 0.104909893075885 1 1
0.189738404389615 0.189343157198768 1 1
0.192198560251518 0.191557925664858 1 1
0.199859736023106 0.199140780381889 1 1
0.158419987103031 0.158107752041702 1 1
0.28382730296902 0.282719840776454 1 1
0.164146853688996 0.163670616736582 1 1
0.15243726086701 0.152045950517309 1 1
0.160991015505439 0.160288375234777 1 1
0.208432824723303 0.207931878358032 1 1
0.219871563692008 0.219573410499376 1 1
0.230243908202457 0.229748560534084 1 1
0.215907469555805 0.215158535290826 1 1
0.30203340471996 0.301300019370476 1 1
0.124394172226542 0.124060488534985 1 1
0.123628552890971 0.12315147417213 1 1
0.304569278209802 0.30349783507743 1 1
0.198599685257131 0.198008775944838 1 1
-0.0792518315906209 -0.0789291405561934 0 0
0.0690636409629335 0.0689691982654791 1 1
0.247358240257629 0.246553625008547 1 1
0.236740465625788 0.236128716643308 1 1
0.217421909973499 0.216805259101595 1 1
0.110436201844709 0.110089395859266 1 1
0.154598455634845 0.154039942505844 1 1
0.457793579339471 0.45677268299183 0 0
0.222863630384688 0.222187107194415 1 1
0.0387867450303796 0.0386466352036473 1 1
0.338167903410592 0.337530411711592 1 1
0.0980003975537805 0.0977340575389774 1 1
0.0694988255842153 0.0694032173491693 1 1
0.290129638465583 0.289303941769071 1 1
0.104579299431112 0.104312762711541 1 1
0.332777799633394 0.331311268919517 1 1
0.205851979015334 0.205317684742138 1 1
0.143084802645184 0.142464367191362 1 1
0.0640172121824261 0.0636109336414372 1 1
0.144130416578559 0.143859509659308 1 1
0.114703415124366 0.114497912305358 1 1
0.060518013784206 0.0604157224030593 1 1
0.231639605353955 0.230755208364391 1 1
0.173004450212421 0.172826558178389 1 1
0.265212967677946 0.264663355229629 1 1
0.265665528449625 0.264937270764548 1 1
0.262601127295132 0.261690001393854 1 1
0.200590519654874 0.200243789340511 1 1
0.175439601843127 0.174978753524553 1 1
0.0429596140599825 0.0430326051876758 1 1
0.232260741662712 0.231884246817704 1 1
0.204482279705439 0.203772512372627 1 1
0.0101435846851223 0.00998047570492056 1 1
0.0946260686495874 0.0944354589568741 1 1
0.148312278873275 0.147898228382336 1 1
0.225052290799893 0.224536668980767 1 1
0.413556888096255 0.412340739986101 1 1
0.228087931788278 0.226881722668797 1 1
0.207691007857745 0.206922311683486 1 1
0.0506281059082805 0.0506428394809561 1 1
0.1842829627524 0.183668309509619 1 1
0.11997049403151 0.119576198106844 1 1
0.264687565671692 0.263843000412983 1 1
0.146594761812858 0.146219486499247 1 1
0.0390759999581179 0.038946846421061 1 1
0.219024467364074 0.218380720058779 1 1
0.242075238555498 0.241314697529042 1 1
0.272903123538577 0.272169638548331 1 1
0.461973493468859 0.460284599940134 1 1
0.126269294686649 0.125710757433321 1 1
0.217600237672914 0.217034417957258 1 1
0.174582079145644 0.174200389926047 1 1
0.113075194179503 0.112586540629842 1 1
0.115896604759629 0.115658538886647 1 1
0.248425168241237 0.24726531816287 1 1
0.253238406384576 0.252109110403446 1 1
0.301834359544382 0.30074084929634 1 1
0.114567164878916 0.114533711004203 1 1
-0.035411101655725 -0.0353133475629983 1 1
0.180060219209557 0.17947953232943 1 1
0.339440509540666 0.338214989608463 1 1
0.267652474731748 0.266754494457579 1 1
0.0696737394142508 0.0695620119208381 1 1
0.342227095915268 0.341099374717207 1 1
0.204529001926325 0.203986156657394 1 1
0.283090462804943 0.28255158216603 1 1
-0.0877237281342046 -0.0876584443576547 0 0
0.232776167641129 0.232326071053555 1 1
0.116825897229687 0.116686071367413 1 1
0.364043826761918 0.363225839474611 1 1
0.231170225764297 0.230166990116765 1 1
-0.0145783812248174 -0.0147007533662158 1 0
0.384748046687667 0.383592036457228 1 1
0.206314438738089 0.205998888334185 1 1
0.0620898878303133 0.0620509732977199 1 1
0.209603110429116 0.209121855191478 1 1
0.226501910378358 0.225647220760882 1 1
0.327358836009695 0.326289923621125 1 1
0.324705123741498 0.323425415579977 1 1
0.34511835627237 0.344145036563265 1 1
0.265768006762016 0.265368021437814 1 1
0.105432117260765 0.104984537722613 1 1
0.0737092767783552 0.073543906597738 1 1
0.164216584351224 0.163848917626777 1 1
0.0412336562175004 0.0413580133460801 1 1
0.212409785914331 0.211796468096735 1 1
0.0229054301369264 0.0227656491097475 1 1
0.181225096389407 0.18063506294419 1 1
0.0695137705733763 0.0693619717772348 1 1
0.0825361377349791 0.0820262392597948 1 1
0.0239824245851381 0.0241365807165074 1 1
0.149955013887299 0.149478915784247 1 1
0.201333869114426 0.200670290429059 1 1
0.115027357709559 0.114692373413978 1 1
0.127150781437549 0.127148336319518 1 1
0.196806370368839 0.196188195438504 1 1
0.354465087277725 0.353400056116091 1 1
0.136509512759462 0.136068516129136 1 1
0.254713367033145 0.254017445005261 1 1
0.222939239291772 0.222493307638489 1 1
0.125110135045018 0.124673968284983 1 1
0.2750370826959 0.274191491685906 1 1
0.274364837398008 0.273601867274633 1 1
0.192462500192822 0.191417962602974 1 1
0.409250849740478 0.408120388003826 1 1
0.244634295311083 0.244051426272284 1 1
0.424955383899555 0.423162732966455 1 1
0.310252152650552 0.309259412760733 1 1
0.17668426851352 0.176288306387282 1 1
0.342463590729305 0.341397390650487 0 0
0.159589258027161 0.158874480740885 1 1
0.163692464584279 0.163139104093895 1 1
0.0998068549193579 0.0995825553551725 1 1
0.268265615312362 0.267574287823601 1 1
0.134982586235574 0.134540784748765 1 1
0.208792525030315 0.208169943486578 1 1
-0.0419502034868281 -0.0418201614948343 0 0
0.351729982422067 0.350619565547959 1 1
0.366313792047425 0.365096128194189 1 1
0.298441324405927 0.297611231296992 1 1
0.326406520925611 0.325267639086976 0 0
0.335567518657504 0.334499659000855 1 1
0.212021139059144 0.211180224392559 1 1
0.293033275500256 0.292288942982771 1 1
0.129832778533613 0.129394782806242 1 1
0.141561883816344 0.141046851643645 1 1
0.256006752707047 0.255067471328997 1 1
0.150109358591174 0.149748498063675 1 1
0.212098050164014 0.211453581766404 1 1
0.185420201037842 0.185149934641815 1 1
0.194173119701721 0.193762191147535 1 1
0.237077396390113 0.236153228836836 1 1
0.247870190426043 0.247283102638715 1 1
0.243599615901594 0.243045744987689 1 1
0.114234190571315 0.114022420253729 1 1
0.213039832566532 0.212396101400847 1 1
-0.062969781745909 -0.0628155725380094 0 0
0.205412019248263 0.204655337124409 1 1
0.0373981620815635 0.0371094614493065 1 1
0.127434610908136 0.127185959370107 1 1
0.204983921356423 0.204286541056776 1 1
0.21101085627692 0.210533745980454 1 1
0.301460286963956 0.300804678851787 1 1
0.18566756532999 0.185337430911195 1 1
0.186449317185005 0.185575970728155 1 1
0.192442168932835 0.191823963413692 1 1
0.263211145467512 0.262401555684197 1 1
0.243231153038613 0.242177385981422 1 1
0.153161478713757 0.15277666943344 1 1
0.0295301474385846 0.0294733719823577 1 1
0.217228622855105 0.216414432053334 1 1
0.0927471267147421 0.0923666521908257 1 1
0.237025677079095 0.235979907868112 1 1
0.243361907543485 0.242739541432453 1 1
0.351297027498602 0.350531977510372 1 1
0.313055726563735 0.312343964900123 1 1
0.266037126628547 0.26507099955928 1 1
0.00334748787959713 0.00340228726265594 1 1
0.271445672572794 0.270266276221729 1 1
0.0900926698034771 0.0899525204872802 1 1
0.239322777890441 0.238558455326321 1 1
0.0208997058126423 0.0207431279190281 1 1
-0.071512084450053 -0.0712406056385367 0 0
0.207219630984083 0.206701026960974 1 1
0.296770307235194 0.295751094458451 1 1
-0.113048844271533 -0.112461382240877 0 0
0.250311046059334 0.249313558150564 1 1
0.257268724409734 0.256561688892611 1 1
0.11160295359355 0.111089222068882 1 1
0.0391033970230418 0.0388655431565443 1 1
0.248141657364253 0.247681860944055 1 1
0.240078502073942 0.239426448722163 1 1
0.126261114126906 0.126104934173602 1 1
0.0593405120986331 0.0591518091793236 1 1
0.167165850750906 0.16661050286898 1 1
-0.0086549216555907 -0.00875639925425525 1 1
0.224763678274008 0.224150756031236 1 1
0.156290182855646 0.155791436264397 1 1
0.0311064999324188 0.0311816446889085 1 1
0.0524629120758891 0.0523120662748151 1 1
0.246855954829724 0.246003006558993 1 1
0.194514260874216 0.193786354311616 1 1
0.13837196822414 0.138285757167011 1 1
0.172305660470205 0.171354266425504 1 1
0.27511072192215 0.274291751958076 1 1
0.178473741620866 0.177743074770558 1 1
0.0258077198912776 0.0256440460232207 1 1
0.154311078885662 0.153697256500277 1 1
0.25237934717429 0.251779993574567 1 1
0.168582962622739 0.167865690631756 1 1
0.321284386819917 0.32070634819337 1 1
0.445430730796108 0.444356660412166 1 1
0.354599473312776 0.353549588062851 1 1
0.373703371628504 0.372737151228653 1 1
0.383173308092421 0.382144459342952 1 1
0.283155930780252 0.282345471561126 1 1
0.0856430136994245 0.0854757732513499 1 1
0.255138027493962 0.254704359662218 1 1
0.400136486333448 0.398975755882384 0 0
0.224485327010921 0.223809746945716 1 1
0.308750384474247 0.307844032354809 1 1
0.151859765046327 0.151335663934379 1 1
0.234456555070416 0.233595981671624 1 1
0.176145486825968 0.175629251041295 1 1
0.121556377027594 0.12130447122252 1 1
0.249625597782799 0.248809925888478 1 1
0.330287701937921 0.329326504957141 1 1
0.240606156947192 0.240196742846354 1 1
0.168119244786078 0.167683183740439 1 1
0.187520644277696 0.186649920820344 1 1
-0.0210727257755176 -0.0211095291090818 0 0
0.29308890033281 0.29241440328761 1 1
-0.0608429182135893 -0.0605177217409056 0 0
0.0845733766794939 0.0844139660633491 1 1
0.108234148983746 0.107700828324279 1 1
0.198428299010431 0.197405666972035 1 1
0.0520739108198758 0.0521716284690311 1 1
0.202846426835154 0.202436353811367 1 1
0.0829713574607649 0.0825400823258498 1 1
0.164661002588499 0.164088886732864 1 1
0.0900806678601248 0.0894301750547731 1 1
0.210134280898887 0.209409887605916 1 1
0.247902158639477 0.2470341735712 1 1
0.300408025459762 0.299594619062813 1 1
0.173483045175059 0.172843356680231 1 1
0.00503295152196315 0.00529537038193805 0 0
0.144120981769297 0.14365679840355 1 1
0.151141823733392 0.151007008139745 1 1
0.073459876288876 0.0732127806391471 1 1
0.273137356430996 0.27241633321774 1 1
0.204712000643146 0.204320048729587 1 1
0.115535263761103 0.115205633125863 1 1
0.0805820271021837 0.0804311797538736 1 1
0.0850778313671761 0.0846284555693861 1 1
0.288872913261762 0.288000643292165 1 1
0.185385133354968 0.184582626604974 1 1
0.190103861794872 0.189573034721354 1 1
0.191550181352674 0.191031625492824 1 1
0.0708955131265551 0.0704886442042466 1 1
0.0688768532684653 0.0683796020886159 1 1
0.292438287202537 0.291403049846586 1 1
0.268919095738138 0.268012229671604 1 1
0.303061981397015 0.302227997824842 1 1
0.281522455257976 0.280533129049242 1 1
0.23922368922837 0.23846671018811 1 1
0.216221151110234 0.215024673567836 1 1
0.165799832106732 0.165235209772347 1 1
0.14510534283 0.144452149612644 1 1
0.384027850382166 0.383226444869817 0 0
0.230564428963674 0.229869774602136 1 1
0.237324737917316 0.236320669039765 1 1
0.108500969188972 0.107713621636312 1 1
0.206466172134952 0.205734175540012 1 1
0.409181921677445 0.407872422284296 1 1
0.234328499301057 0.23383005119694 1 1
0.125122154569385 0.124617280980554 1 1
0.363744416371431 0.362582222275854 1 1
0.150270514216135 0.149879375379067 1 1
0.18953820718361 0.188969593829658 1 1
0.176639525478718 0.175939856257161 1 1
0.126875618247256 0.126435671029539 1 1
0.0892199588979345 0.0891068810535668 1 1
0.091265162630052 0.0907472353392719 1 1
0.0952676759377868 0.0947395430770478 1 1
0.193290912980977 0.192449404169009 1 1
0.222638978540422 0.221884377018352 1 1
0.411585783569548 0.410641929658313 0 0
0.28394014063666 0.283113782910258 1 1
0.17527316963222 0.174596867860241 1 1
0.111459524221917 0.111400827323356 1 1
0.273405778567238 0.272695311763193 1 1
0.0326946079494347 0.0324091757730106 0 0
0.26793295706869 0.267323014302125 1 1
0.235722780679583 0.234763814471861 1 1
0.19016802170445 0.189516766356832 1 1
0.142185607141476 0.141894108644038 1 1
0.273359829772201 0.272267784180455 1 1
0.107932456924972 0.107488996632573 1 1
0.2616236677378 0.260881590319283 1 1
0.106898182779347 0.106455035178399 1 1
0.230709169653685 0.230165159370768 1 1
0.118773649674264 0.11830363771241 1 1
0.183682719665744 0.182853154614473 1 1
0.172586849125411 0.17227685940535 1 1
0.0645190116869797 0.0641939956123088 1 1
0.360222362456947 0.359037366066859 1 1
0.0355382575956786 0.0352391407414652 1 1
0.156832459435666 0.156420899346669 1 1
0.224463113302378 0.223896219582734 1 1
0.391192341162461 0.389891524646209 1 1
0.27199686970614 0.270832736927776 1 1
0.172978457431059 0.172533314076864 1 1
0.305037498699061 0.303939249051433 1 1
0.222601234563217 0.221844740626056 1 1
0.071802412539873 0.0715810893325754 1 1
0.175233246916107 0.174787161278547 1 1
0.345829315727219 0.344811336285917 1 1
0.365423410468711 0.364534453682636 0 0
0.156798611832314 0.156246514477401 1 1
0.330624361504946 0.329799643805702 1 1
0.212558929673022 0.21161390416895 1 1
0.22099735298859 0.220095947745489 1 1
0.153567465684715 0.152972017581939 1 1
0.141165987222908 0.140315333621797 1 1
0.556160749078416 0.554685229781848 0 0
0.295195800530383 0.294058521377067 1 1
0.460525886005603 0.458938034229952 0 0
0.161476120719866 0.161088898909866 1 1
0.158896761243349 0.158627525130136 1 1
0.14451448028731 0.144256515239274 1 1
0.133910884003548 0.133304872648598 1 1
0.223320282879979 0.222779769642763 1 1
-0.0155016146239815 -0.015486659860636 1 1
0.314762930495989 0.313683305907613 1 1
0.489518980783045 0.488077161557963 0 0
0.0616239302107639 0.0612785475816488 1 1
0.193014060132937 0.192527814991479 1 1
0.227323151032925 0.22614171778808 1 1
0.226419258465299 0.225862635561997 1 1
0.0995931293075209 0.0993314132746441 1 1
0.310635570336327 0.309916777540391 1 1
0.388129253402908 0.386504448145835 1 1
0.331522102949972 0.330465499677114 1 1
0.129533435374884 0.128950161945018 1 1
0.221172675168396 0.220538500037439 1 1
0.295844893342694 0.29509275236991 1 1
0.296804725600001 0.295704350508984 1 1
0.102443513508962 0.101957060680886 1 1
0.20891647756595 0.208404911400063 1 1
0.215735730633922 0.21539149270956 1 1
0.25291522713277 0.25221404201142 1 1
0.0447231860832617 0.0446991167460824 1 1
0.35667443752422 0.355751811142223 1 1
0.211759276514575 0.2113224085519 1 1
0.127832069238809 0.127437999993803 1 1
0.110953838382796 0.11051828002166 1 1
0.237378512574512 0.236821993447378 1 1
0.0186966589181199 0.0186845148960267 1 1
0.183145348528399 0.182490931289802 1 1
0.322966763903796 0.322028883181402 1 1
0.116287605040233 0.115937475296168 1 1
0.15949950614036 0.158951129201639 1 1
0.129965852812977 0.129408266646676 1 1
0.419233749637389 0.418098009313882 0 0
0.222926617198702 0.22254282247856 1 1
0.464560124299184 0.463174139426926 0 0
0.291053915046216 0.290407861354814 1 1
0.0834961662546329 0.0831284543198289 1 1
0.186314892808062 0.185947071756572 1 1
0.427048835841956 0.425451985825409 0 0
0.0912146244660149 0.0910617449869212 1 1
0.132686160585585 0.132204541110442 1 1
0.00280853838280545 0.00286040149268596 0 0
0.264423867945456 0.263654401429624 1 1
0.336119317038035 0.335125660998536 1 1
0.167343694745541 0.166728548683317 1 1
0.319408070553646 0.318845200712191 1 1
0.235662581799879 0.234956763117532 1 1
0.0825224217189584 0.0820211556645702 1 1
0.194074845670107 0.193654537801566 1 1
0.231951272063012 0.231275887652079 1 1
0.57771949885383 0.57611818020495 0 0
0.212838293666175 0.212150802228548 1 1
0.191731322561059 0.191418972360775 1 1
0.0639432278228515 0.0638964590027219 1 1
0.186520299976251 0.186118610432021 1 1
0.361935915064298 0.360874593752056 1 1
0.430959943269566 0.429369687933598 1 1
0.037259560292386 0.0371471347305987 1 1
0.314899380977057 0.313969457974158 1 1
0.0869432906255823 0.0868097008488364 1 1
0.227700545033723 0.226925046878852 1 1
0.191282809434692 0.190514400306679 1 1
0.366333106201366 0.364909144239724 1 1
0.191215569627347 0.190687909338003 1 1
0.406126952855621 0.405041797469064 1 1
0.17444563215589 0.174069984267567 1 1
0.255245814012247 0.254490416192597 1 1
0.133305642229899 0.133191005236762 1 1
0.109248623985663 0.108916337839468 1 1
0.185178679103838 0.184865050740082 1 1
0.11829930494308 0.117882627521357 1 1
0.303241114714152 0.30256184690116 1 1
0.31961643766135 0.318771284318762 1 1
0.155882853355626 0.155398344397755 1 1
0.149153279627846 0.148847269132265 1 1
0.00389458512449642 0.00390755150963803 0 0
0.33556949301983 0.334525336051248 1 1
0.186474826357009 0.186280588745939 1 1
0.187712383247138 0.187631700217214 1 1
0.254773460068333 0.253634274061916 1 1
0.240965826344855 0.24018678656592 1 1
0.167995149532955 0.167386036760915 1 1
0.188783236123764 0.188378713166335 1 1
0.28899347949659 0.288392335394182 1 1
0.199784976954663 0.199129797934497 1 1
0.226435832267178 0.225686819710342 1 1
0.281821969026433 0.281090118386407 1 1
0.276084980436191 0.275356766240837 1 1
0.264780034713761 0.264083372500877 1 1
0.0105232824068268 0.0106546444604888 1 1
0.0884889336077253 0.0881612082970698 1 1
0.115157031639822 0.11499982534378 1 1
0.176363975395092 0.17598385043514 1 1
0.039605661462049 0.0395384125714551 1 1
0.370654538922582 0.369805791595171 1 1
0.133825013094229 0.133308514936606 1 1
0.275757128106839 0.274931286729002 1 1
0.0395868166102071 0.0394914815773041 1 1
0.0265440324471156 0.0262378404642873 1 1
0.34149291190128 0.340325391926541 1 1
0.0177297004963032 0.0174862315461588 1 1
0.0303915266174592 0.0302943228488166 1 1
0.120267760955628 0.119970546082453 1 1
0.303014054550424 0.301897748808141 1 1
0.325017185406523 0.324078924033063 1 1
0.295016921486451 0.293835849976633 1 1
0.230963348947235 0.230292786454858 1 1
0.173413571675049 0.172848964574968 1 1
0.118406503619998 0.11830101573091 1 1
0.308633043726374 0.307722546104988 1 1
0.189588230735046 0.188867613056189 1 1
0.164229295674317 0.163793121303938 1 1
0.316386751694942 0.315224323814503 1 1
0.0472552780640299 0.046888601423256 1 1
0.193851555881612 0.193025942664265 1 1
-0.0263083789034603 -0.026242677511698 1 1
0.0303851186766001 0.0300172489237291 1 1
0.394629976559413 0.393548813882675 1 1
0.00887040190417415 0.00883099824945487 1 1
0.0132999248244806 0.0132951141590012 1 1
0.283707119893449 0.282882377472891 1 1
0.283544715275048 0.282791093038943 1 1
0.169854314609579 0.169094948564718 1 1
0.256054415329589 0.255304273482961 1 1
0.355652269256519 0.354734692182727 1 1
0.255632753694875 0.255155779490634 1 1
0.171352308928982 0.170691554478925 1 1
0.121900838324311 0.121556981973114 1 1
0.360820101707661 0.35950497329558 1 1
0.29116652264865 0.290022602906118 1 1
0.0785393964230791 0.0781698673308276 1 1
0.103977179483978 0.103495248406755 1 1
0.119081184464876 0.118654107412359 1 1
0.0974114699934579 0.097030356657303 1 1
0.318815583428632 0.317618240709172 1 1
0.212486239688985 0.211903389274289 1 1
0.189576875861789 0.189075050818106 1 1
0.213360899822238 0.212797451314331 1 1
0.0531787378713154 0.0530453136649626 1 1
0.404872068674381 0.403431049267852 1 1
-0.0741213858562366 -0.073822545545273 1 1
0.120487866679377 0.119684231582063 1 1
0.125433446061878 0.125236563753867 1 1
0.030917447706917 0.0306770914643243 1 1
0.159604123633959 0.159223177184834 1 1
0.315215678478423 0.3141715987381 1 1
0.169105028483849 0.168696356168889 1 1
0.148604662122008 0.148070390279096 1 1
0.33765205687069 0.336521000272035 1 1
0.542386046793945 0.540675249965959 0 0
0.392407801029288 0.391165338737026 1 1
0.335097484316829 0.334344888129504 1 1
0.357145679018487 0.355993474423172 1 1
0.228545437179947 0.227964092956816 1 1
0.163794124036247 0.163250537934284 1 1
0.191841424240061 0.191327298040142 1 1
0.351941147493683 0.350925282765211 1 1
0.213442785784617 0.213050124795571 1 1
0.190512091053552 0.189952442666505 1 1
0.255856964926201 0.254981857176415 1 1
0.100953536120417 0.101100599019948 1 1
0.0813173587715 0.0809660932493203 1 1
0.122224671898918 0.121890285415364 1 1
0.260401789009503 0.2597095082455 1 1
0.307044894697638 0.306107999518029 1 1
0.0605292180875599 0.0601611407468962 1 1
0.0924022007426156 0.0921203929513781 1 1
0.219431320843484 0.218701683336278 1 1
0.117142970482883 0.116934933530583 1 1
0.156176505195196 0.156107633223035 1 1
0.110567520205629 0.109920457415818 1 1
0.120437299948867 0.11981119250687 1 1
0.143348568275838 0.142958796441605 1 1
0.284078687693095 0.283436783445451 1 1
0.0659242061434475 0.0657336210439139 1 1
-0.0247243385922667 -0.024442673760465 0 0
0.138768007527863 0.138569586585174 1 1
0.314971585586287 0.314050337947045 1 1
0.213190009336483 0.212630046129474 1 1
0.0872247398889112 0.0870103118212971 1 1
0.0909723571647256 0.090528155858741 1 1
0.203560334360765 0.203223520313743 1 1
0.148683161794207 0.148194724178672 1 1
0.356934701424011 0.356353151142913 1 1
0.243872296353013 0.243444977814578 1 1
0.341307858910822 0.340376280529756 1 1
0.266866803949522 0.266403602153449 1 1
0.0947966560844445 0.0945930455562392 1 1
0.243213850670102 0.242585585816987 1 1
0.206436998398223 0.205769137713756 1 1
0.0742678811372287 0.0739144394863259 1 1
0.214701576059018 0.213811984126758 1 1
0.372629736676004 0.371742546014759 0 0
0.111399985742891 0.111050437422369 1 1
0.182303819122862 0.181572188247457 1 1
0.220534635537573 0.219929073870258 1 1
0.261251066608575 0.260483376288791 1 1
-0.00618788599935838 -0.00605505562592093 0 0
0.0767699012712339 0.0768163392661992 1 1
0.0886846059032429 0.088415890101329 1 1
0.241027937500704 0.240794723681242 1 1
0.293458635418229 0.292793351787969 1 1
0.372314614742065 0.371274960555406 1 1
0.291033733870323 0.289967069750519 1 1
0.0171511426185233 0.0170626638346497 0 0
0.0410497683461817 0.0410635614950544 1 1
0.215675243835171 0.214869764650037 1 1
0.207978647363637 0.2071898327146 1 1
0.339840263457058 0.338820582105029 1 1
0.336445101492161 0.335504771762122 1 1
0.29121399095423 0.290452226042021 1 1
0.330230670122305 0.329330016813684 1 1
0.0204022461888833 0.0202466451486714 1 1
0.295837102712905 0.2948879338204 1 1
0.116237966423662 0.115748037448534 1 1
0.135350474727071 0.13500940203288 1 1
0.253811479962935 0.253056838169178 1 1
0.281997548304274 0.281450107678466 1 1
0.272817035358552 0.271911080360522 1 1
0.184754846200577 0.184277499944244 1 1
0.338429477745157 0.337518353380202 1 1
-0.0217362800629368 -0.0218385222416564 0 0
0.346136785924018 0.345287282735004 1 1
0.297975372397345 0.296871783188162 1 1
0.290494303260746 0.289380428831592 1 1
0.192887084215049 0.192346244551042 1 1
0.200661231644149 0.199904632607428 1 1
0.402172375431326 0.400738438366866 0 0
0.0771355821466375 0.0767549241326262 1 1
0.348193383382114 0.347033086121052 1 1
0.00167218717718078 0.0015821152398006 1 1
0.119980359678215 0.119792046217042 1 1
0.393507329692179 0.392343506915044 0 0
0.339331367739287 0.338717532426016 1 1
0.252850560435587 0.251734694322319 1 1
0.23479956898336 0.234349201705173 1 1
0.259212316392831 0.258443370925451 1 1
0.195465529143014 0.194884546078113 1 1
0.274093735181726 0.273226716638645 1 1
0.220064561529529 0.219571210761765 1 1
0.0180110445856081 0.0178122395182131 0 0
0.225357276294409 0.224780973959481 1 1
0.193427012550291 0.192808712834891 1 1
0.234017446564518 0.233318879329809 1 1
0.326027031458741 0.325067600116206 1 1
-0.0267355080354597 -0.0265260565222806 1 1
0.165128296322387 0.164430708380079 1 1
0.253053791638284 0.252440845682952 1 1
0.0470680712004094 0.0469790586807171 1 1
0.285124212274319 0.284406225882813 1 1
0.319501045092201 0.318681290736234 1 1
0.288481491314957 0.287491977617349 1 1
0.187347049311494 0.18701459839456 1 1
0.189334660925307 0.18829586104411 1 1
0.47417495454627 0.472588037881899 0 0
-0.0749545731759671 -0.0748748428960087 0 0
0.136461410298229 0.135989811709205 1 1
0.326336696960552 0.325404115188386 1 1
0.315192471660613 0.313939353648967 1 1
0.31179081441116 0.310577331050212 1 1
0.163904361880047 0.163510581751298 1 1
0.328388400489693 0.327068586500266 1 1
0.055233395256801 0.0548655795834322 1 1
0.243702673500749 0.242628580350772 1 1
0.107006284223761 0.106810213187576 1 1
-0.0660891665452389 -0.0659216892983009 0 0
0.426318413902151 0.424979822030193 0 0
0.0574569948495572 0.0576822280210508 1 1
0.289629749990242 0.288799288707613 1 1
0.126050595051942 0.12575173616206 1 1
0.274867462304964 0.274263536534178 1 1
0.120638512605963 0.120548402096441 1 1
0.24177305432529 0.240973054948275 1 1
0.417253630332433 0.415376654451529 1 1
0.266683640272081 0.265900955094121 1 1
0.223915773439279 0.223259021647443 1 1
0.316940285789812 0.316081701513123 1 1
0.0968614448420849 0.0968267117881034 1 1
0.46591433850186 0.464718369807529 0 0
0.216388087987854 0.215307089154446 1 1
0.353557169922049 0.352435814053259 1 1
0.355593447843054 0.354692854778405 1 1
0.232622710393788 0.231997471755409 1 1
0.136986006886077 0.136573047419507 1 1
0.189842525302892 0.189367408250372 1 1
0.187064829779043 0.186266162342234 1 1
0.290024062834735 0.289262417208407 1 1
0.0539369793115555 0.0536707388800854 1 1
0.338566159791289 0.337738616232988 1 1
0.281335801064234 0.280790987606205 1 1
0.361758599359167 0.361110952859594 1 1
0.33795062457711 0.33709539216422 1 1
0.234202098841829 0.233507406630574 1 1
0.332819134647401 0.331944405282031 1 1
0.207969480442977 0.207321081437764 1 1
0.206773503072269 0.206122229007684 1 1
0.254006287813151 0.253479454322507 1 1
0.269890947883189 0.269255591660699 1 1
0.257612041414541 0.256773079107501 1 1
0.268927088003054 0.267866737372657 1 1
0.213969837000107 0.213268831195395 1 1
0.278151016844894 0.27713787331728 1 1
0.331043516608397 0.330213966701442 1 1
0.28739891096383 0.286818215568641 1 1
0.0346138254278536 0.0347256886584678 1 1
0.26046731948385 0.259545097192975 1 1
0.300867854951972 0.299949192773338 1 1
0.30129059828667 0.30042517115836 1 1
0.293744069210549 0.292830842119497 1 1
0.111833106729813 0.111713973328698 1 1
0.360987617912479 0.359550825443694 1 1
0.164333781293891 0.163933567475345 1 1
-0.04043274117416 -0.0403556430625514 0 0
0.186359167534946 0.185505831087104 1 1
0.0757510433675716 0.0755371193725645 1 1
0.0964956680511638 0.096226733693283 1 1
0.175931994827547 0.17526045417103 1 1
0.264445907667508 0.263634239951082 1 1
0.395435824687483 0.394311650202897 0 0
0.212219482437497 0.211844539128227 1 1
0.0381946541465177 0.0379226154405456 1 1
0.17677462752454 0.176094024013776 1 1
0.291893842197445 0.291199161371654 1 1
0.269775574425046 0.269152523946343 1 1
0.287645540666929 0.286859759950167 1 1
0.119256449667688 0.118973357264539 1 1
0.0688151981085068 0.0687979605072263 1 1
0.215299268918658 0.21477139927959 1 1
0.145205487751785 0.14489235543858 1 1
0.0659165091766349 0.0657678156095931 1 1
0.192515342570868 0.192239332909 1 1
-0.00695624045541095 -0.0070464814056172 0 0
0.349900780089135 0.3487531395653 1 1
0.275556489544258 0.27481482314424 1 1
0.177997577686299 0.177443415032583 1 1
0.069169939608547 0.0691499329234354 1 1
0.235740147037539 0.234753581178283 1 1
0.0176108005343233 0.0177319263105331 0 0
0.409742471553227 0.40838772312877 1 1
0.21064591834173 0.210016988975487 1 1
0.134978916614429 0.134085321002923 1 1
-0.0911347677455172 -0.0912192848221237 0 0
0.298126395086921 0.297045155451654 1 1
0.272004863938347 0.271196375191294 1 1
0.0742275669748422 0.0740411775908359 1 1
0.0232308172853252 0.0229985982758102 1 1
0.18258148798932 0.181704734356927 1 1
0.266571278887809 0.265976959639432 1 1
0.0647974500176894 0.0643810103752648 1 1
0.279845327145765 0.279336192739023 1 1
0.264223633008574 0.263387732207329 1 1
0.311839290902804 0.311105250259196 1 1
0.284603872132944 0.283703687965911 1 1
0.153601391328388 0.153272104125145 1 1
0.191726315675779 0.19113049272914 1 1
0.200462269141349 0.199411717508498 1 1
0.183028704624892 0.182763605800333 1 1
0.088294061825587 0.0881398000580804 1 1
0.105792267043201 0.105352689920448 1 1
0.186355858166202 0.185713191142181 1 1
0.093333983714569 0.0929744887655984 1 1
0.182348226475727 0.181573521819243 1 1
0.214828663424084 0.214304608861655 1 1
0.174485692541119 0.174032422460795 1 1
0.249046203305073 0.248480854227108 1 1
0.00642197905532554 0.00648870600107391 0 0
0.323630454729321 0.322660911951711 1 1
0.396907643127445 0.395943782695482 1 1
0.179325026072029 0.178850827771211 1 1
0.38076694164257 0.379258775597996 1 1
0.0752564274121678 0.0750429284678177 1 1
0.188209725403139 0.187028214253088 1 1
0.346145941924764 0.345059702167469 1 1
0.426632918707163 0.425172204243899 0 0
0.326086423018731 0.325206428678972 1 1
-0.00872287111496596 -0.00873267120790074 1 1
0.174008086391898 0.173028644413951 1 1
0.11254096298105 0.112315291053486 1 1
0.114279372333766 0.113708892139171 1 1
0.136201036379246 0.135642346616563 1 1
0.0497715659430723 0.0495583531989711 1 1
0.273681207919641 0.272883200686254 1 1
0.123587608966861 0.123064429254322 1 1
0.131574392954091 0.131199326933846 1 1
0.0775715166129174 0.0774864568332742 1 1
0.105107672648456 0.104827435750966 1 1
0.138074541254403 0.13760962930157 1 1
0.115273668321431 0.11476401910889 1 1
0.185413557367857 0.184552094370736 1 1
0.134358192318343 0.13429031787848 1 1
0.167158901730469 0.166399845739778 1 1
0.296874440097609 0.296321094348362 1 1
0.313789459239523 0.312965538397265 1 1
0.334973809240885 0.333628450771835 1 1
0.00988550509359711 0.00991252339895972 1 1
0.213068738905562 0.212450027643975 1 1
0.381285502033897 0.380142768928293 1 1
0.0417788354205009 0.041649030316919 1 1
0.278621784964937 0.277559013675467 1 1
0.102578818237921 0.102654268116487 1 1
-0.130823810387137 -0.13058650393503 0 0
0.193489610062711 0.193008344409266 1 1
0.197302469789539 0.196519627721508 1 1
0.393453222629324 0.392410551081177 1 1
0.150681649542281 0.150010515548473 1 1
0.219118001374147 0.218392825904537 1 1
0.137689575729889 0.137381540816067 1 1
0.118138541397777 0.117783463464084 1 1
0.138548324558864 0.138036353697856 1 1
0.301968853969732 0.301248216378741 1 1
0.263438835294832 0.262688206818977 1 1
0.231727203565388 0.23101526820206 1 1
0.499674158444513 0.498303217604319 0 0
-0.0915536131686329 -0.0913094961252373 0 0
0.458637386733223 0.456922550998208 0 0
0.124948267468378 0.124457053835664 1 1
0.142419735169969 0.141953477932669 1 1
0.322844302962761 0.321680514081865 1 1
0.110666819898161 0.110382748374005 1 1
0.112932246034485 0.112593460504187 1 1
0.244992425481061 0.244352433712822 1 1
0.217691466417081 0.21694187120322 1 1
0.173293375181948 0.172707935088276 1 1
0.391708153125239 0.390200966552848 1 1
0.381756028508909 0.380569696067302 1 1
0.295677646975051 0.295006873312052 1 1
0.513248905828751 0.511433394751572 0 0
0.00959883683736046 0.0096329098891673 1 1
0.178681439050975 0.178127112399842 1 1
0.314572593021456 0.313286020533278 1 1
0.231858404734433 0.23122291559345 1 1
0.299862742062962 0.298702217012469 1 1
0.126826489531243 0.126345872668722 1 1
0.0599003511494435 0.0595724743254615 1 1
0.267373329045232 0.266495062833118 1 1
0.141925793493232 0.141339939653329 1 1
0.181619792656643 0.181134601228329 1 1
0.254541741720551 0.253924790431332 1 1
0.140182405446075 0.139738646415089 1 1
0.203290141628723 0.202670006369849 1 1
0.0531296243214181 0.0529577426096643 1 1
0.185109425627901 0.184782887117456 1 1
0.234076302401136 0.233432674960317 1 1
0.126348243583733 0.126142184563014 1 1
-0.0463446880060291 -0.0463853525971486 1 1
0.153379641825345 0.1529946071806 1 1
0.316597858533791 0.315427843579847 1 1
0.115858254049997 0.115698907736783 1 1
0.138681724310177 0.138458904031261 1 1
0.270503874842984 0.269774675972362 1 1
0.346983687814628 0.345904420370694 1 1
0.441558750692837 0.440382726674987 0 0
0.206777739663604 0.206374231631132 1 1
0.568976750732498 0.567052628347022 0 0
0.300946902587421 0.299846232229119 1 1
0.315747222080086 0.31460877519192 1 1
0.155660603811468 0.15522337120696 1 1
0.401708275382515 0.400554908543709 0 0
0.337183601225491 0.336392892913999 1 1
0.108035139153208 0.107747148324957 1 1
0.232963459824681 0.232334114264295 1 1
0.160836405478815 0.160360309410086 1 1
0.0684428445561556 0.0679403949671494 1 1
0.182762032096776 0.182458857522306 1 1
0.136735184942173 0.136137174676337 1 1
0.490088416046515 0.488284538588622 0 0
0.157818349156376 0.157397808332115 1 1
0.116138676049877 0.115536064361719 1 1
-0.0122696235958419 -0.0121742288916472 0 0
0.0678999843969535 0.0679804919720322 1 1
0.37028504967372 0.36926830694894 1 1
-0.0544024891727835 -0.0539518874727607 1 1
0.234533498087855 0.234298857003387 1 1
0.237915864716827 0.237622985748353 1 1
0.154529459404891 0.15401251550611 1 1
0.247765839853623 0.247157031786126 1 1
0.10088099420353 0.100627263982671 1 1
0.280007861425523 0.279193555139587 1 1
0.184407883708161 0.183594421584944 1 1
0.219441030086888 0.218784790484594 1 1
0.411290841672658 0.409749924189327 1 1
0.0735140095432785 0.0729460907898925 1 1
0.0631196608673603 0.0630459417973056 1 1
0.362517240612757 0.361374106068482 0 0
0.112505659294862 0.112292129759711 1 1
0.254953597798391 0.254187927448875 1 1
0.32649077445278 0.325736935389044 1 1
0.164735030499469 0.164313446734223 1 1
0.179824729949682 0.179322809074592 1 1
0.129774171775333 0.129228289862435 1 1
0.0841085524367079 0.0837123986032218 1 1
0.487743064668976 0.486126443943201 0 0
0.0854406293595212 0.0851946558252553 1 1
0.0901323564772041 0.0895421546330658 1 1
0.351913101818943 0.350623432002151 1 1
0.305290377908912 0.30422836364933 1 1
0.085878080181465 0.0860367569672201 1 1
0.134401849163545 0.134130378568115 1 1
0.345930234300911 0.344894143124082 1 1
0.0676942973213216 0.0673219366353296 1 1
0.0629882950250627 0.0628667096124325 1 1
0.132126097617719 0.131966210591577 1 1
0.26137426501255 0.260862665397826 1 1
0.363953656922481 0.362885602670451 1 1
0.210144964508099 0.209487791095037 1 1
0.298084118477183 0.297059267768853 1 1
0.361848584256842 0.360932092771797 1 1
0.229262752689612 0.228234483019172 1 1
0.223796499627209 0.223272283737679 1 1
0.316326503555476 0.315198497355478 1 1
0.268254153531597 0.26733060819995 1 1
0.0744328108841198 0.0741831526595212 1 1
0.192400773937643 0.191882823027821 1 1
0.414617386529677 0.413127874954081 0 0
0.327962391362079 0.326970861732824 1 1
0.0201239758225317 0.0201232868857482 1 1
0.290213903429134 0.289526173257431 1 1
-0.0634802857071445 -0.0634487191063959 0 0
-0.0390990763107335 -0.039217261894579 0 0
-0.0223515279419401 -0.0222363059084149 0 0
0.186561298098772 0.186092436308174 1 1
0.177367938895474 0.176984968459592 1 1
0.203477998593686 0.202913510436357 1 1
0.168628963881576 0.168138694853453 1 1
0.395346828725211 0.394339522091199 1 1
0.266504733149661 0.265756268466228 1 1
0.321342450532367 0.320004868309756 1 1
0.170824778159846 0.170074027098861 1 1
0.293169641721889 0.292256045084082 1 1
0.251280964555851 0.250532627107045 1 1
0.274886165796032 0.27391118529717 1 1
-0.0365324427463985 -0.036688523811441 0 0
-0.0652630084893064 -0.0653650069900485 0 0
0.327263241340638 0.326363918423209 1 1
0.191536559251174 0.190868893858236 1 1
0.212785921220645 0.2122393115543 1 1
-0.0136814515641324 -0.013524012727059 1 1
0.0771707278854762 0.076968419551995 1 1
0.287574253205571 0.286770490618823 1 1
0.219051262252137 0.218180015980311 1 1
0.27334578610025 0.272685542710024 1 1
0.173724759052133 0.173304281933713 1 1
0.163049357130725 0.162267400197883 1 1
0.376508657689509 0.37543979375273 1 1
0.0848702688824058 0.0845089408421897 1 1
0.192145998207407 0.191590221372875 1 1
0.111352762265862 0.111038882401153 1 1
0.27550254790544 0.274701212022907 1 1
0.0694641775459172 0.0692992551629981 1 1
0.0757687036946695 0.0754401718099367 1 1
0.31351773825782 0.312879282854533 1 1
-0.00626697390299568 -0.00639360455316028 1 1
0.214155255875389 0.213635889064895 1 1
0.334303974204439 0.333204472879403 1 1
0.138868231601861 0.138278665179145 1 1
0.167481704718475 0.167087197384501 1 1
0.413336875299836 0.412336246986538 1 1
0.353966097623761 0.353009161582597 1 1
0.24007867636679 0.239211738291721 1 1
0.0568804174502697 0.0566974978108931 1 1
0.0667823745611532 0.066429947178306 1 1
0.206086194759183 0.205391266210794 1 1
0.161779284670028 0.161746718403018 1 1
0.261970694185887 0.26120152839641 1 1
0.356936381086343 0.355776889736856 1 1
0.206923523746985 0.206085974671126 1 1
0.377934189089646 0.376767279417889 1 1
0.315149468218416 0.314129946060326 1 1
0.282450567318982 0.281414377664965 1 1
0.142640862022928 0.141832444316236 1 1
0.183353350391923 0.182865601557544 1 1
-0.0285576243996868 -0.0285973508825005 0 0
0.0926399915038091 0.0926439163900399 1 1
0.266292548750867 0.265631076168594 1 1
0.0736834003430893 0.0733646935604759 1 1
0.38254137132073 0.381359961068508 1 1
0.125896031162272 0.125471915122313 1 1
0.233801017844967 0.233218710181586 1 1
0.317085776561858 0.316348710247414 1 1
0.14919236325957 0.148900610813566 1 1
0.15040818557043 0.149833152405892 1 1
0.143477555381938 0.143049219452062 1 1
0.258133254813191 0.257060083457009 1 1
0.20604605409593 0.205487225753886 1 1
0.0484646766794856 0.0483058789161558 1 1
0.144240695896646 0.14407209224711 1 1
0.235535842545805 0.234931705779348 1 1
0.299077771284574 0.297989223916381 1 1
0.172207739877709 0.171397536110249 1 1
0.336530948538638 0.33557400314114 1 1
0.18810367992112 0.187760234271065 1 1
0.258201228670946 0.257647288362755 1 1
0.0794713190803489 0.0792007558434518 1 1
0.167194801792795 0.166766909304428 1 1
-0.0371199587444697 -0.0369844127818048 0 0
0.11320841554185 0.11279604313851 1 1
-0.0243123639886201 -0.0243948206046727 0 0
0.199469485933656 0.198779605786016 1 1
0.224329039797046 0.22382900946971 1 1
0.24035463525465 0.240017173474471 1 1
0.163375940506526 0.162757970197082 1 1
0.225103194255805 0.224521688705544 1 1
0.245074003464545 0.244476283846508 1 1
0.261300697530448 0.260749014456449 1 1
0.1544232630102 0.154170386124179 1 1
0.142222587880851 0.141983035309471 1 1
0.215664038885744 0.21538845476507 1 1
0.156036243514629 0.155457923364537 1 1
0.285950998249611 0.285180004258128 1 1
0.389852284389033 0.388956369439626 1 1
0.0813128908221031 0.0811206297309308 1 1
0.175972545810681 0.175098612192466 1 1
0.343393602110177 0.342266744084608 1 1
0.279243555393789 0.278117168449481 1 1
0.230567671561012 0.229954598291987 1 1
0.194784308629421 0.194006955466121 1 1
0.126895503543273 0.126486614917103 1 1
0.0587890939386539 0.0586391242481331 1 1
0.0480106121682453 0.0476708329146588 1 1
0.389038116653498 0.3882673966937 1 1
0.179021111399352 0.17867081953683 1 1
0.283286638365666 0.282538263591096 1 1
0.110901107233793 0.110497453649425 1 1
0.218483884143545 0.217982485076583 1 1
0.0304774799354032 0.0305120865756285 1 1
0.15387964175413 0.153563207079489 1 1
0.389076288019997 0.388109231377375 1 1
0.0354920473690937 0.0351025912205296 1 1
0.19844894685051 0.198014563750831 1 1
0.243761548027906 0.242918431124236 1 1
0.339723956026206 0.338527285623376 1 1
0.13502108293007 0.134555790725725 1 1
0.258525221954109 0.257776421627566 1 1
-0.00262488377247123 -0.00251995756025882 1 1
0.318563126437114 0.317252742811265 1 1
0.241183607860592 0.240142658050614 1 1
0.336893496114058 0.335871923198724 1 1
0.145613666562691 0.14500316773971 1 1
0.318931797745545 0.318263520865095 1 1
0.10989192936546 0.109495386959722 1 1
0.124346438225607 0.123942310592776 1 1
-0.0669546675079711 -0.0667034095811965 0 0
0.142725247083346 0.142543739803188 1 1
0.3133325442504 0.312341705631811 1 1
0.213159717974904 0.212865706699417 1 1
0.378532021536629 0.377474141099311 1 1
0.220158702705164 0.219738718116601 1 1
0.0860126798568348 0.0857453892565254 1 1
0.25664993417371 0.255838428981053 1 1
0.153547583045942 0.153068163144803 1 1
0.129303644520263 0.129003889933721 1 1
0.251008389832243 0.250404278803696 1 1
0.19093319799374 0.190212886459015 1 1
0.251309342763153 0.250557970426944 1 1
0.0776663310273054 0.0774031307701418 1 1
0.0506638468134096 0.0505950440000226 1 1
0.410451663346351 0.409348126675873 1 1
0.227892896979733 0.227044700873888 1 1
0.142987319145904 0.14250342032331 1 1
0.20413845822456 0.203305567877781 1 1
0.331719651517815 0.330797555661629 1 1
0.358072256014737 0.356584787640088 1 1
0.214487573274111 0.213849954251915 1 1
0.415367009573562 0.414329581250588 0 0
0.0836901346238882 0.0833999340900754 1 1
0.0493502315565718 0.0494178659694057 1 1
0.359088115196506 0.358073296933998 1 1
0.496669909351254 0.495058250089681 0 0
0.167836367850123 0.167243968219955 1 1
0.195675017803315 0.194747588641151 1 1
0.161069034019054 0.160520589643256 1 1
0.0726435538080191 0.0722231302414349 1 1
0.182416650565729 0.181926753072256 1 1
0.160990523147832 0.160589491142926 1 1
0.171015553903421 0.170229306181518 1 1
0.214306692071059 0.213954912302772 1 1
0.217668869033028 0.216833102468445 1 1
0.0296046558499417 0.0294321468567135 0 0
0.340051685786925 0.339267875358682 1 1
0.246294250245717 0.245278702374542 1 1
0.315309706690176 0.314341256425374 1 1
0.159800999711244 0.159011165621127 1 1
-0.0170840961622209 -0.0167775565499319 1 1
0.266924038569476 0.266244838180985 1 1
0.204765307205472 0.204085848911324 1 1
0.437510213344686 0.436458199560112 0 0
0.174461730111117 0.174186696988971 1 1
0.4021464267197 0.401008037174585 1 1
0.265153149380455 0.264382284725583 1 1
0.199053188375532 0.19845970002878 1 1
0.158116201040387 0.157272233771514 1 1
0.23645584505989 0.235807002331503 1 1
0.0998965843202727 0.0995872668588439 1 1
-0.0891571681102393 -0.0889926203143583 0 0
0.0991875980608729 0.0987332743529969 1 1
0.064250797483663 0.064256272967873 1 1
0.206000492396563 0.205743113506229 1 1
0.194818740971662 0.194239408289298 1 1
0.297361845889418 0.295868896289328 1 1
0.353308648049574 0.352412017300901 1 1
0.0455791237312181 0.0457478871413483 1 1
0.355833553876606 0.354687934851134 1 1
0.221441806242217 0.221302084724341 1 1
0.193579145176586 0.192802202987559 1 1
0.35190633646811 0.350385107896344 1 1
0.236376732829331 0.235747983945143 1 1
0.208387724692172 0.207962874412252 1 1
0.232033023132378 0.231285933918927 1 1
0.19275491051286 0.192318600972557 1 1
0.357003603123146 0.356095297176061 1 1
0.237357683019309 0.236636334742205 1 1
0.254792690728745 0.254324549223525 1 1
0.297295999702816 0.296726446721532 1 1
0.363505268463586 0.362571642836422 1 1
0.254606135677746 0.25391789418939 1 1
-0.00116389651096536 -0.00103626804597099 0 0
0.0802206772435682 0.0801022968216446 1 1
0.241315239963435 0.240627168800027 1 1
0.167618246477705 0.167021884395159 1 1
-0.0754574278154686 -0.0751427711878357 0 0
0.0594839018431857 0.0595789279793549 1 1
0.269637180960342 0.268680990668679 1 1
0.338777705805619 0.337903040929416 1 1
0.217855440900132 0.217119655692997 1 1
0.263421161588018 0.262581765527383 1 1
0.174265904816706 0.173803322456056 1 1
-0.0205011833163728 -0.0203097508144892 1 1
0.355622212759394 0.35473966164867 1 1
0.231445236473006 0.230772212890801 1 1
-0.0384906762768442 -0.0385213027805362 0 0
0.316597967613668 0.315166326627533 1 1
0.334518020420493 0.333421655081344 1 1
0.10600449560239 0.10556406209781 1 1
0.253147702695674 0.252675536542313 1 1
0.228561077307973 0.228443503536663 1 1
0.203055638794999 0.202718627227112 1 1
0.352512349032737 0.351385710185082 1 1
0.220278051624282 0.219522550400835 1 1
0.15720919046588 0.156682476043521 1 1
0.167144896036454 0.166706446483192 1 1
0.251118829753259 0.250480844315305 1 1
0.154148094113113 0.153681531860103 1 1
0.413356404415065 0.412244653055609 0 0
0.357095140725585 0.356197388984228 1 1
0.250125392194509 0.249295558682362 1 1
0.25814076884036 0.257481807221029 1 1
0.159227617359848 0.158336607540207 1 1
0.127804677424408 0.127395321057374 1 1
0.15069147894049 0.150411245162712 1 1
0.111649871984123 0.111377655279976 1 1
0.232245349222481 0.23118869233657 1 1
0.373150045828569 0.371996091899671 1 1
0.337166828410138 0.336441995002618 1 1
0.29637048379467 0.295522175609857 1 1
0.274210181641254 0.273620541287997 1 1
0.183267670650078 0.182508239411757 1 1
0.223677098826753 0.222990182948387 1 1
0.328875126340512 0.327770057790176 1 1
0.126630687554741 0.126313700202535 1 1
0.367145851114999 0.365574414646709 1 1
0.201188420197362 0.200794530996762 1 1
0.411938990769643 0.410626806435518 1 1
0.347180691286614 0.346227674714163 1 1
0.164100633694698 0.163731901376491 1 1
0.25164442455713 0.250880447149247 1 1
0.326758431431348 0.325842519129191 1 1
0.186829546123151 0.186543421842931 1 1
0.194987226451723 0.194326616668451 1 1
0.0305559014649623 0.0304916386213204 1 1
0.154778723064025 0.15453882318622 1 1
0.190085093355938 0.189439760007909 1 1
0.224046723849979 0.22350896564128 1 1
0.284171901276119 0.283386652018327 1 1
0.183405943436018 0.182711817133216 1 1
0.136525898200739 0.136300512754817 1 1
0.236032676229332 0.235630938646356 1 1
0.266240685373932 0.265471773442013 1 1
0.237749803908772 0.236948718053014 1 1
0.340945742152717 0.339738144938454 1 1
0.111133127527452 0.110801457250606 1 1
0.359181245918171 0.358239377038477 1 1
0.279521442728443 0.278855740229245 1 1
0.282911257817313 0.28201250393091 1 1
0.40787364207897 0.406265569412043 1 1
0.10597191101852 0.105685838736078 1 1
0.339664821236315 0.338532264406548 1 1
0.385904379072185 0.385048351549475 0 0
0.26001998178753 0.259275062403146 1 1
0.190709883070925 0.190121656776672 1 1
0.0397324359515483 0.0397457279294719 1 1
0.290982942143681 0.290102739850468 1 1
0.338137499287863 0.336672916289671 1 1
0.096464495288494 0.0961986036738827 1 1
0.342414342556365 0.341289558066755 1 1
0.133592070948817 0.133046305566911 1 1
0.234693821591561 0.233884156385968 1 1
-0.0208465907781102 -0.0208007692759297 0 0
0.318539061636107 0.317778134459658 1 1
0.231642738888963 0.231004805160875 1 1
0.325083183979941 0.324034256475405 1 1
0.169450557985302 0.169017353068067 1 1
0.316246904079863 0.315242357131084 1 1
0.0965817040785768 0.0964889760062508 1 1
0.174453592304119 0.173618754052175 1 1
0.0582262322407532 0.0580049372674362 1 1
0.336009910265195 0.335191431161969 1 1
0.28600762948872 0.285238365260027 1 1
0.139423788819552 0.139113148568703 1 1
0.151518162087577 0.151237055875209 1 1
0.160941512771348 0.160669019788661 1 1
0.238371118603111 0.237837665756574 1 1
0.226856695883151 0.226190712145904 1 1
0.301883383209713 0.300835111841896 1 1
0.196297789465242 0.195692211138192 1 1
0.437864777521032 0.436596942487266 0 0
0.181885831356367 0.181430073945161 1 1
0.068512412747941 0.0685573520501142 1 1
0.219628182844277 0.219215244938477 1 1
0.391379668821408 0.390539398878808 1 1
0.198085476449462 0.19742778196023 1 1
0.315761065478239 0.315022751741234 1 1
0.177925713749857 0.177562234085186 1 1
0.113201145457584 0.112749667120256 1 1
0.0771049777874788 0.0768297971834968 1 1
0.0420130473566816 0.0416074370851902 1 1
0.1144167386774 0.114178199272348 1 1
0.274884952430206 0.274127693021881 1 1
0.366451279210024 0.365213595354623 1 1
0.201435060385126 0.200903760814736 1 1
0.174611760528609 0.174249243347951 1 1
0.315109797861355 0.314474678324725 1 1
0.108912367779901 0.108514085063522 1 1
0.189165044995788 0.188469246875715 1 1
0.0978517142688087 0.0974068270903125 1 1
-0.0185580360250627 -0.0186303264815191 1 1
0.280018460260941 0.279170417384984 1 1
0.0490188401801096 0.0489038634267237 1 1
0.205300451185067 0.204546619079951 1 1
0.168490213358731 0.167892804805309 1 1
0.249778963242682 0.248805299512902 1 1
0.200056730397702 0.199551209407399 1 1
0.432684436933858 0.431319532039627 1 1
0.0079925676048457 0.00754526365721142 1 1
0.314855517641346 0.31383743917549 1 1
0.175198915251394 0.174829708082889 1 1
0.400459297575683 0.399375231031248 1 1
0.350269607219548 0.349155911232341 1 1
0.00298169703702627 0.00295392209203175 1 1
0.252358065756909 0.251411590930215 1 1
0.156274004006503 0.155631719636999 1 1
0.341948196563675 0.340819445352745 1 1
-0.00207276500707059 -0.00184498193120305 0 0
0.327588728585414 0.326080896865902 1 1
0.266518933795162 0.265604404813631 1 1
0.209156692676121 0.208621986901071 1 1
0.231816749240085 0.231011538201167 1 1
0.140097355842689 0.139617286278872 1 1
0.21490144749187 0.214424216297172 1 1
0.1592386858076 0.158673256391092 1 1
0.178727699609678 0.178129904069062 1 1
0.0959029613370075 0.0957296716255766 1 1
0.243748559503214 0.24312267088287 1 1
0.143759175393566 0.143239467668999 1 1
0.325221984515224 0.323899231116672 1 1
0.0574876788218761 0.0572751605914289 1 1
0.194204792987188 0.193661328361958 1 1
0.264274501745273 0.263517282074874 1 1
0.283439131091099 0.282696839343964 1 1
0.285379023895083 0.284484936411844 1 1
0.138533447071932 0.138086139811433 1 1
0.251290563237756 0.250323441180676 1 1
0.164418359831177 0.164076759466584 1 1
0.050199616058381 0.0502830263987886 1 1
0.245494995302119 0.244912087316226 1 1
0.329342115002954 0.328130874714385 1 1
0.245604845390832 0.245022015476171 1 1
0.245732491794396 0.245157488710032 1 1
0.216520178302296 0.215649315221567 1 1
0.0842749312563944 0.0837562765162605 1 1
0.277032042746919 0.276439456747436 1 1
0.153639481112508 0.153053294015639 1 1
0.248791334941316 0.247833082976149 1 1
0.30580287620438 0.304782083591954 1 1
0.296279489701957 0.29527757857031 1 1
-0.0297141443205033 -0.0292871829193687 0 0
0.241421649868618 0.240832973403379 1 1
0.307973190036439 0.306965108444961 1 1
-0.00982558949977423 -0.00975961717068477 1 1
0.25341928832989 0.25301496252606 1 1
0.229251483410316 0.228648067859956 1 1
0.274130242304909 0.273324701368777 1 1
0.271662599108062 0.271079846756413 1 1
0.285869657449576 0.285063067875741 1 1
0.168308935402101 0.167919137722538 1 1
0.337094568093308 0.335467606332555 1 1
0.20329863908569 0.202923714220212 1 1
0.262775878689132 0.262057731718453 1 1
0.107857585865437 0.10753400679651 1 1
-0.00853475594486831 -0.00852038607233111 1 1
0.290141055123124 0.289320831437718 1 1
0.282615717464339 0.281764366747305 1 1
0.220264212338463 0.219662242257126 1 1
0.109670101157009 0.10976869025538 1 1
0.222800205986038 0.222411579726438 1 1
0.0420956038682043 0.0419730545327415 1 1
0.169181259051831 0.168730391265366 1 1
0.172743276557931 0.172365990408148 1 1
0.189930183851759 0.189229478691947 1 1
0.348647707051037 0.347314084300318 1 1
0.363751390554991 0.36298458485407 1 1
0.0962542562198131 0.0957301174150057 1 1
0.455885737446128 0.454560897843797 0 0
0.218213158797846 0.217221308138017 1 1
0.0369122210537282 0.0362946522755723 1 1
0.288613672147006 0.288061782804402 1 1
0.352774033102807 0.351380057397264 1 1
0.437455868166323 0.436108426952451 0 0
0.136097176216054 0.135553952275376 1 1
0.181554113273692 0.181406609037117 1 1
0.107037275919594 0.106971800530857 1 1
0.303556320084899 0.302496134106446 1 1
0.210076483082392 0.209452312365504 1 1
0.141617984069298 0.141025792515155 1 1
0.248635834814452 0.247562467517369 1 1
0.175020844629889 0.174586286570748 1 1
0.268880086451089 0.268286275654686 1 1
0.244415477300249 0.243913883614204 1 1
0.367732368296632 0.366865064384599 1 1
0.149662726057012 0.149322013546075 1 1
0.29628049399461 0.294954960869258 1 1
0.286743194734662 0.285881317510853 1 1
0.186585750961172 0.185980385662563 1 1
0.106217943813987 0.105919035493786 1 1
0.0717244110852845 0.0715622848687532 1 1
0.261796257722257 0.260981180764305 1 1
0.329277868867851 0.328388419490449 1 1
0.111297818872936 0.111011843927363 1 1
-0.10623921964173 -0.106275300996453 0 0
0.0584987797939802 0.0583387299072401 1 1
0.319463105035572 0.318591503378132 1 1
0.115367669260682 0.114951763110071 1 1
0.304511848969701 0.30371550480096 1 1
0.262747857329451 0.262395990953849 1 1
0.395405865487223 0.394195776498103 1 1
0.0406069466577431 0.0406917613429194 1 1
0.223318017551667 0.222629827705707 1 1
0.189087882731753 0.188812625492824 1 1
0.368593505869315 0.367828911198289 1 1
0.337270449671947 0.336335619244183 1 1
0.225592608808596 0.224903336761091 1 1
0.21128135466043 0.210059218095874 1 1
0.103880971174174 0.103737993409975 1 1
0.198315058699007 0.197755850647734 1 1
0.315700557306378 0.314638387132761 1 1
0.37141821897246 0.370589338410355 1 1
0.378145272456659 0.3769081556622 1 1
0.216094555706201 0.21553400234843 1 1
0.24869434639489 0.247793161930579 1 1
0.020673226537801 0.0205866626928677 1 1
0.0423021833931893 0.0421032197686239 1 1
0.0306333886952658 0.0307348905289875 1 1
0.306204235481921 0.305280229879177 1 1
0.00787586123222288 0.00777771317768287 1 1
0.117980719117868 0.117497929639172 1 1
0.249580027582608 0.249045518292749 1 1
0.114261534957557 0.114142005550919 1 1
-0.0454792101524051 -0.0452100239478246 0 0
0.223061365150454 0.222229338394288 1 1
0.148714453054429 0.148134642411744 1 1
0.354360612712897 0.35331680146926 1 1
0.234502174054073 0.233802891815312 1 1
0.169792144089186 0.169160542407579 1 1
0.119816119700906 0.119340638655116 1 1
0.153255641361999 0.152899141340986 1 1
0.0273117015000167 0.0270864652741339 1 1
0.14992743336245 0.149556605106098 1 1
0.330648767043701 0.329469357470401 1 1
0.343908049665137 0.343087925244806 0 0
0.299615243840697 0.298917780395217 1 1
-0.0186571244336523 -0.0186600145650515 0 0
0.237277910175906 0.236820303112813 1 1
0.455111597281745 0.454020266195395 0 0
0.270369741631482 0.269615696168103 1 1
-0.00384701763396764 -0.00370708127805408 1 1
0.0904370029976888 0.09020610329476 1 1
0.146654334063545 0.146170331486495 1 1
0.177542987425637 0.176997809846662 1 1
0.233411202262509 0.232842207265797 1 1
0.393913094336773 0.392753195754779 1 1
0.305398189416963 0.304935743137925 1 1
0.300800582892875 0.299913182096101 1 1
0.291391514591988 0.290617465516795 1 1
0.29860330181492 0.297625181685941 1 1
0.0570494187731006 0.0567457380211718 1 1
0.103812191311119 0.103390830538352 1 1
0.0758740480391261 0.0756818487232346 1 1
0.314156123934587 0.313093063800515 1 1
0.125662244229869 0.124933622617487 1 1
0.0417772567695644 0.041830310710197 1 1
0.410423290439354 0.409445287125517 1 1
0.339921270497401 0.339371498879433 1 1
0.0352808744820095 0.0351503327419548 1 1
0.00155500793671706 0.00142260354975168 1 1
0.174143168535208 0.17400558884031 1 1
0.251002173510401 0.250237089925191 1 1
0.242119881296666 0.241285823096345 1 1
0.161374323636106 0.160452122053748 1 1
0.0134108800634095 0.0133115270465509 1 1
0.343813266256188 0.342667692120852 1 1
0.151018507844345 0.15066915310303 1 1
0.158956448836832 0.158472923682727 1 1
0.188454351697848 0.188069614165461 1 1
0.225276633876109 0.224561124943474 1 1
0.172621553359885 0.172058400263438 1 1
0.212752415221145 0.212187975569378 1 1
0.218239678275816 0.217714491246771 1 1
0.290818043206017 0.290108239336062 1 1
0.244125748029712 0.243298655534932 1 1
0.19112989240902 0.190670211535422 1 1
0.405073941964871 0.404184659167 1 1
0.102560403681177 0.102533759902246 1 1
0.321051630465409 0.319817033544339 1 1
0.144573515287197 0.143824051517501 1 1
0.169329398785578 0.168764185545267 1 1
-0.121410698508283 -0.121110821501822 0 0
0.149818088148689 0.149128496649972 1 1
0.244966033679617 0.243871925784935 1 1
0.221449709412751 0.220629911965506 1 1
0.205461980465867 0.205075711374913 1 1
0.095676493707127 0.0957159889844005 1 1
0.269123399136334 0.268014371438633 1 1
0.2145132529434 0.214469954821801 1 1
0.134567112367342 0.134261231314406 1 1
0.0394096321375965 0.0391537056372345 1 1
0.135105189219185 0.134635295975708 1 1
0.189622031241369 0.188843941528347 1 1
0.132130256958823 0.131901726416726 1 1
0.280942963711867 0.280126980826756 1 1
0.296555127466163 0.295460520428211 1 1
0.309009384768748 0.308416216711185 1 1
0.224167798410508 0.223595272539154 1 1
0.158505711545599 0.157843272790223 1 1
0.292684001273276 0.291970580154604 1 1
0.292010344688289 0.2911277404471 1 1
0.224733502309617 0.224096205168328 1 1
0.135395946174043 0.134789578159833 1 1
0.00600867081837991 0.00608005302837954 0 0
0.296018782953516 0.295135394983635 1 1
0.259644220792891 0.258924730900607 1 1
0.394561416056694 0.393296854685924 0 0
0.250368495851252 0.249722873648505 1 1
0.0402953354112397 0.0401393826573575 1 1
0.0741648190261672 0.0740980839906256 1 1
0.238298393565767 0.237487246907176 1 1
0.187432694778687 0.186900378867884 1 1
0.297628581544181 0.296726402928903 1 1
0.284118337813651 0.283176640618709 1 1
0.419982622879644 0.418670678797513 0 0
0.187821342365687 0.187547120841296 1 1
0.296441099134524 0.295285630576686 1 1
0.139882511832447 0.139274205446558 1 1
0.317939765691577 0.316771392146769 1 1
0.0242442927330086 0.0239806821933729 1 1
0.17301860495513 0.172576678254104 1 1
0.242522722920457 0.242136862642812 1 1
0.440757407963278 0.439553240895878 0 0
0.37641733705542 0.375423323065244 1 1
0.243760289647383 0.243057016148694 1 1
0.105195899956224 0.104958011560324 1 1
0.0451429614259574 0.0449139974503372 1 1
0.22538026070186 0.224511675937007 1 1
0.0831795701922883 0.0831339764807189 1 1
0.0550447499752949 0.0549026281862147 1 1
0.254599492191097 0.254047567594986 1 1
0.152338763634343 0.152019404152976 1 1
0.298737602474035 0.297513135152555 1 1
0.197548501691733 0.197081741286364 1 1
0.37711910504688 0.375888538444899 1 1
0.00489752967302303 0.0048133051410689 1 1
0.39297882743044 0.391703790525425 1 1
0.214059602460399 0.213630341340964 1 1
0.1929458495286 0.192233239108136 1 1
0.327537622383254 0.326659212048312 1 1
0.319002790494555 0.318254287568962 1 1
0.348291099150409 0.347461045445105 1 1
0.139442945768662 0.139102171441632 1 1
0.239566302704916 0.239032706046306 1 1
0.229428492747216 0.228666867122994 1 1
0.243982298133281 0.243467401018324 1 1
0.556159278778909 0.554105304231469 0 0
0.325557880138355 0.324958565683057 1 1
0.0816275904336958 0.0817543269647447 1 1
0.170099713468663 0.169681948448591 1 1
0.304087236489265 0.303348137394808 1 1
0.28864454302438 0.287796797199941 1 1
0.23053750123432 0.2295973514235 1 1
0.211768889332729 0.210970884548406 1 1
0.153072335820591 0.152685135625296 1 1
0.102823339172859 0.102375046139981 1 1
0.173747978524915 0.173043411078959 1 1
0.132045664596774 0.131770421782371 1 1
0.40053633648088 0.399572303313042 0 0
0.262816354077948 0.262562167809031 1 1
0.236270174097909 0.235829454520057 1 1
0.25947419611585 0.25864767557104 1 1
0.187076264860974 0.186658558637599 1 1
0.225216202143881 0.224373226423236 1 1
0.0758826126073589 0.0755731029874219 1 1
0.279678714660672 0.278908208675122 1 1
0.363017824793852 0.362106924985846 1 1
0.180215166955259 0.179773986287827 1 1
0.32365995845225 0.322564971207689 1 1
0.0217585040730149 0.0216898113768572 1 1
0.229204104169872 0.228428151687915 1 1
0.185913976072465 0.185327977927768 1 1
0.301285395838898 0.300002614237411 1 1
0.252041871459178 0.251580810118313 1 1
0.183825026439468 0.183671231515386 1 1
0.569867079344416 0.568194850776044 0 0
0.182731484525996 0.182486302415033 1 1
0.0993364994763812 0.0988851740983315 1 1
0.102568881151604 0.102719001230693 1 1
0.301931132542203 0.301341158737222 1 1
0.112057938630289 0.111557575382245 1 1
-0.116272296816246 -0.115875842331847 0 0
0.440293203376647 0.438962225072513 0 0
0.28622846351211 0.285061680948118 1 1
0.237968056155156 0.237464617335168 1 1
0.0432526771618348 0.0430923485533075 1 1
0.172062837664344 0.171832008482251 1 1
0.072001747240757 0.0717138584826898 1 1
0.304207312350305 0.303185735865783 1 1
0.297320459399358 0.296272075683084 1 1
0.0308703481917975 0.0308143457995264 1 1
0.101031020222769 0.100979033550217 1 1
0.180974295749612 0.180366175461883 1 1
0.263261642267775 0.26247702448531 1 1
0.49334474525485 0.491636738581381 1 1
0.541930395599918 0.540462032621841 0 0
0.299388598808609 0.29869388574708 1 1
0.0663095592541093 0.0661393294203609 1 1
0.230773499469238 0.230113933315828 1 1
0.334105105280409 0.333079894126583 1 1
0.189321116757519 0.188811936408266 1 1
0.0891613724695284 0.0889969781183018 1 1
0.260281780654598 0.25996295401141 1 1
0.0648449520667674 0.0646188117339823 1 1
0.122558324314606 0.121950163577764 1 1
0.333231375237712 0.332199254327229 1 1
0.107275701020987 0.106452259738668 1 1
0.0838662194767557 0.0830366300951357 1 1
0.0993935679591696 0.0992367525976047 1 1
0.582434238637191 0.580544656430615 0 0
0.122258445102621 0.121926576803714 1 1
0.148280297652446 0.148343794568856 1 1
0.244295033691587 0.243281069716114 1 1
0.213963583429926 0.213352372361109 1 1
-0.017986765498513 -0.0177603372160951 0 0
0.099270591599523 0.0989814833546151 1 1
0.0946489297586506 0.0943799709667687 1 1
0.204990763840257 0.204293372447333 1 1
0.115787755389631 0.115457921166352 1 1
0.13857563978134 0.138308944669973 1 1
0.157955725245522 0.15767250583377 1 1
0.177376705826622 0.176924321210125 1 1
0.22906381072392 0.228494999280566 1 1
0.209291312979274 0.208598996137628 1 1
-0.00400595254259691 -0.00410108181843988 0 0
0.078549552463944 0.0782797432465946 1 1
0.306793684702057 0.306108063205536 1 1
0.079479973949035 0.0793226977541189 1 1
0.233069969956267 0.23224267224086 1 1
0.173352503362086 0.172760247411482 1 1
0.260944199269866 0.260550043854121 1 1
0.0933815572319174 0.0928899295151351 1 1
0.258684793648402 0.257665936733909 1 1
0.145375147952604 0.145157201880351 1 1
0.201180641404464 0.200680291297592 1 1
-0.0752592932118953 -0.0749091555647115 0 0
0.14392071481995 0.143495381142898 1 1
0.202907387158559 0.202473643263595 1 1
0.316712031119595 0.315643549709771 1 1
-0.0833553964534795 -0.0831083967446601 0 0
0.0681603182282951 0.0679895724730136 1 1
0.22496668637839 0.224516692867822 1 1
0.00443729124734051 0.00443908427782833 0 0
0.0902660485790178 0.0900003145990223 1 1
0.21161681928003 0.210791129877675 1 1
0.191610144242738 0.190794445845569 1 1
0.076026918697435 0.0758323989657075 1 1
0.346016158641202 0.345204401967247 1 1
0.241413532006447 0.240797232609439 1 1
0.250266856228605 0.249507945665707 1 1
0.299703490843881 0.299072127400053 1 1
0.214676818274873 0.214111766459241 1 1
0.27980021783718 0.278837655333439 1 1
0.269074033675051 0.268567402748814 1 1
0.169627279367798 0.169267081266954 1 1
-0.0532101897752256 -0.0531203750513636 0 0
0.292333761909227 0.291475152558339 1 1
0.103737612203974 0.103164510278613 1 1
0.404287020977333 0.402828453935051 1 1
-0.0197486990503297 -0.0196523501658501 1 1
0.262399942095724 0.261337457136201 1 1
0.165864508517513 0.165350672033892 1 1
0.0953355772767608 0.0950940903295358 1 1
0.424840830849786 0.423246445490787 1 1
0.0864240143626327 0.0861509774289364 1 1
0.171741036096957 0.171449039420954 1 1
0.198388682027751 0.197953350927821 1 1
0.319324562868108 0.318355956289984 1 1
0.186514562605726 0.186056789698739 1 1
0.261441973975162 0.260711802461792 1 1
0.13804867904243 0.137660791218814 1 1
0.213184234835657 0.212454895387113 1 1
0.187415283851717 0.186646028651703 1 1
0.279746002957166 0.278956438486011 1 1
0.0963313492874121 0.0962183851233461 1 1
0.286821488391557 0.28639226121705 1 1
0.175557499999247 0.174606882921327 1 1
0.266580027343255 0.265525844468046 1 1
0.180743728636875 0.180437497048056 1 1
0.160838794552482 0.16013337460625 1 1
0.11913040100381 0.118655503190062 1 1
0.160188652591366 0.159570471100515 1 1
0.172112141364411 0.171443115556487 1 1
0.0391849499946105 0.0392804097701658 1 1
0.158895493035865 0.158405144866763 1 1
0.152690893166836 0.151812372358297 1 1
0.330414719169036 0.329592251125678 1 1
0.132484815297337 0.132041737535653 1 1
0.150555774120224 0.149947209456259 1 1
0.254168644939507 0.253384159775246 1 1
0.435850633055141 0.434816536093083 0 0
0.265302233655112 0.26432446923991 1 1
-0.129564091980187 -0.129176119399803 0 0
0.260928090519259 0.260355527814925 1 1
0.341878032751515 0.340810980026307 1 1
0.250059409879673 0.249507338050813 1 1
-0.060437753155063 -0.0604988596719241 0 0
0.249951297043631 0.249187445670808 1 1
0.174476824616978 0.174014696105835 1 1
0.360174769548382 0.359192620189571 1 1
0.196990355647118 0.196476698495833 1 1
0.182317452018516 0.181589140784644 1 1
0.278390043017244 0.277407135410504 1 1
0.15045780548921 0.149744785073183 1 1
0.0312355129365669 0.0310437427262298 1 1
0.229485790564215 0.228753131595252 1 1
0.210480321687432 0.209700839557621 1 1
0.0324343622857467 0.0322775798455764 1 1
0.149827658350891 0.14952231156162 1 1
0.269840052685371 0.268907142627543 1 1
0.183983120641472 0.18333874914064 1 1
0.296785431022359 0.296020555397014 1 1
0.23045608861808 0.229608586849075 1 1
-0.0064737752445985 -0.00624037380677392 0 0
0.0699144271324931 0.0696629419319547 1 1
0.161955447072346 0.161145045408029 1 1
0.181585380812845 0.180900720110994 1 1
0.187942082548579 0.187556095477838 1 1
0.150378103032761 0.149617558411684 1 1
0.232543459093972 0.231839413824457 1 1
0.212294999628168 0.21191918683702 1 1
0.370827557197942 0.369816956512767 1 1
0.259211030355592 0.258334342098854 1 1
0.0331399984003306 0.0330916348132626 1 1
0.12573660543993 0.125298149225897 1 1
0.0333673479569584 0.0332652576454851 1 1
0.295041094958867 0.294062052506438 1 1
0.325355921814654 0.324612274773564 1 1
0.370174481814906 0.369157894900566 1 1
0.330147525281669 0.329181353125762 1 1
0.222009904528616 0.221499173969692 1 1
0.268777571098284 0.268141890290084 1 1
0.234494478342832 0.233916804368745 1 1
0.301951745477783 0.300573142457854 1 1
0.17843041801432 0.177821592619008 1 1
0.00031631901582035 0.000430313399824879 1 1
0.133731556220361 0.133097345067714 1 1
0.173876714184516 0.17317739076025 1 1
0.114435101034857 0.113879416937831 1 1
0.128147304214176 0.127761825139733 1 1
0.110614024190904 0.11006696426619 1 1
0.170976530259953 0.170478236544175 1 1
0.163793837976488 0.163384404770815 1 1
0.389986703392835 0.388444563463582 1 1
0.213174841407893 0.212271152111083 1 1
0.183427343895284 0.182751009603221 1 1
0.268935403465252 0.268123424315929 1 1
0.33863657990654 0.337655339722876 1 1
0.0490791337842178 0.0488252933574163 1 1
0.3706278055373 0.369331251515176 0 0
0.165349773485714 0.164708305836832 1 1
0.0794875681717646 0.0796139735278875 1 1
0.17777513302123 0.176925028921047 1 1
0.358701645418679 0.357707712686551 1 1
-0.00425730509770734 -0.00435525997365237 0 0
0.0846387772601463 0.0843530539987398 1 1
0.0714216823820774 0.0714752857432926 1 1
0.208821782575187 0.208339185220981 1 1
0.418538945881791 0.417615019027388 0 0
-0.0214988729612793 -0.0214048221974234 0 0
0.0866493130997745 0.0862073426691822 1 1
-0.0798391567249204 -0.0795960000701681 0 0
-0.0821429821441641 -0.0818259056433682 0 0
0.00896341073414027 0.00903601193144219 1 1
0.362867657279196 0.361988543363024 1 1
0.166629015577736 0.16581572792034 1 1
0.145904042028091 0.145204893553796 1 1
0.261271153251617 0.260673673689217 1 1
0.342036057057206 0.341069260157652 1 1
0.255831011391818 0.255066665764913 1 1
0.349469585692866 0.348669587966728 1 1
0.231102861441389 0.230569840512313 1 1
0.140516219708825 0.139892075516963 1 1
0.34972534334443 0.348979662768511 1 1
0.364131683163917 0.363000544306382 1 1
0.091729870596463 0.0916295503267456 1 1
0.555234345762108 0.553634806608195 0 0
0.105086954625254 0.104581499718824 1 1
0.118941592458328 0.118381451314327 1 1
0.0968002717408744 0.0964920526372723 1 1
0.190987957147587 0.190351987191399 1 1
0.332256139125274 0.331232620032525 1 1
0.243281796321768 0.242520729252007 1 1
0.230999790723192 0.23040771163926 1 1
0.174233094175109 0.173287716509321 1 1
0.205623695013533 0.205048086325568 1 1
0.187458900674319 0.187034316151333 1 1
0.19882704200507 0.197798251047883 1 1
0.1781997494471 0.177488587299306 1 1
0.108554943647173 0.108366825400922 1 1
0.154734669442175 0.154244143644748 1 1
0.289690506937952 0.289061769290459 1 1
0.191017066125446 0.190769939664153 1 1
0.331790058972775 0.330728978983713 1 1
0.103084828277632 0.102524703853545 1 1
0.189803218670843 0.189086106048169 1 1
0.427437582709654 0.426344355303829 0 0
0.245573164509244 0.245028174377015 1 1
0.377336847401346 0.376300210860106 0 0
0.195439579063133 0.194794741909335 1 1
0.0693423760555041 0.0690215404608501 1 1
0.0747508263097042 0.0743427010672686 1 1
0.279753229667136 0.279073488656728 1 1
0.0650731174452609 0.065043911840988 1 1
0.351489795206895 0.35065531275893 1 1
0.062597931331901 0.0623115181299883 1 1
0.0688122470261431 0.0687455634302329 1 1
0.156824727761361 0.156219040187305 1 1
0.279939670924156 0.279116970357557 1 1
0.0361711436635981 0.036155465314173 1 1
0.431492184226578 0.430341382467081 1 1
0.230049834394061 0.229637715820912 1 1
0.452575218924406 0.451005133492716 0 0
0.25673391164595 0.255970904918758 1 1
0.168709911830791 0.167982588483225 1 1
0.211266671580183 0.210621418781547 1 1
0.308648045164508 0.307691124186442 1 1
0.318350400292902 0.317620359860818 1 1
0.234614560998423 0.233985577252269 1 1
0.0742503127827738 0.0742297622658858 1 1
0.318833204204456 0.31793124110261 1 1
0.103943353785528 0.103835683288999 1 1
0.1088455247915 0.108424708886652 1 1
0.210079785990429 0.209414393159088 1 1
0.257829749043918 0.257113866553446 1 1
0.265549615339168 0.264488843128508 1 1
0.275959236990558 0.275009344446275 1 1
0.265106210738851 0.264271099844348 1 1
0.138213958088097 0.13801785564036 1 1
0.156818771564122 0.156207469445564 1 1
0.107014538875306 0.1068433504372 1 1
0.255518389937965 0.254388312745698 1 1
0.212138607679966 0.211653348204186 1 1
0.284406593326452 0.283810804082426 1 1
0.203862490259793 0.203776016935835 1 1
0.211941683767923 0.21090519838167 1 1
0.0691498447053853 0.068896288043133 1 1
0.213155535718743 0.212558337854146 1 1
0.14044787534852 0.140065107089343 1 1
0.166770512615449 0.166047684526289 1 1
0.0485559047564829 0.0484866520005792 1 1
0.303087268841389 0.302035080767663 1 1
0.34873463189669 0.347913608715603 1 1
0.276275665720456 0.27589186608879 1 1
0.00859117815377663 0.00849579553169525 1 1
0.15297906747723 0.152509313929051 1 1
0.205526123904979 0.204951801589624 1 1
0.0460829743132561 0.0458673422707035 1 1
0.107986141797367 0.107584975006503 1 1
0.285914640105136 0.285336417167371 1 1
0.36076358924984 0.35967677712488 1 1
0.250922305446666 0.250411999290865 1 1
-0.0455981016887873 -0.0455588387660433 0 0
0.0997315097288203 0.0994086348775439 1 1
0.113277439548758 0.112633817877561 1 1
0.0826839450748581 0.0823830193139587 1 1
0.228297502218601 0.227946013747315 1 1
0.26196017829525 0.260839471763311 1 1
0.191344296963739 0.190918606084461 1 1
0.160443921068452 0.160219771327796 1 1
0.0548845119867244 0.0547812568465206 1 1
0.0234052892423286 0.0237774957340643 1 1
0.199223303479294 0.198568809288673 1 1
0.193289388719446 0.192755039113711 1 1
0.174345623367293 0.173915642924724 1 1
0.359652820851605 0.358815965336958 1 1
0.121330341066868 0.120780631308742 1 1
0.327131457057572 0.326345807384279 1 1
0.100185800976245 0.0999256600501052 1 1
0.107355132493107 0.107363874773972 1 1
0.399687721416337 0.398597522721568 1 1
0.185065150022271 0.184561873810257 1 1
0.158688625568146 0.158080997767028 1 1
0.114556428277335 0.114112079497738 1 1
0.233560681093298 0.23280468897592 1 1
0.111408871213043 0.111143697594455 1 1
0.239559399019482 0.238761693966122 1 1
0.226381679024825 0.225744485082466 1 1
0.0780926334997921 0.0778335642904524 1 1
0.140399595465954 0.140040577140578 1 1
0.053730886287046 0.0536496719211644 1 1
0.127072119728195 0.12665674332011 1 1
0.248678374357609 0.24791295423799 1 1
0.0980337374098656 0.0980433081396778 1 1
0.375670589051976 0.374889113224348 1 1
0.201673278764954 0.201246150677739 1 1
0.195247695870518 0.194610957850448 1 1
0.280962966370218 0.280409854395254 1 1
0.230641641895172 0.230054248728832 1 1
0.0428596084594496 0.0427967480930508 1 1
0.369669484287624 0.368149916117853 1 1
0.388398084091294 0.387201365661954 1 1
0.439885740990443 0.438894122634364 0 0
0.181898425084433 0.181329142748975 1 1
0.31851736309333 0.317636020094356 1 1
0.0393647348399131 0.0391317928088185 1 1
0.418731237731092 0.417911930067296 0 0
0.287570081327692 0.28697719332017 1 1
0.259862540174695 0.259049344128746 1 1
0.315704727934856 0.315054020827914 1 1
0.344888129023597 0.343838067988049 1 1
0.225929949976065 0.225098897687887 1 1
0.100706205477889 0.100337481902446 1 1
0.23833605974611 0.237728377497259 1 1
0.151926014192175 0.151303551170324 1 1
0.14421184931799 0.143590702877687 1 1
0.188398157238416 0.187883497332888 1 1
0.234231673971414 0.233460526383755 1 1
0.422861977948253 0.42183981958815 0 0
-0.0141859193233631 -0.0143717406633448 1 1
0.433732888326367 0.432473810759507 1 1
0.3903511865349 0.388851034568488 1 1
0.294396754659422 0.293590115538001 1 1
0.432669104364638 0.431344107923186 1 1
0.198181571768698 0.197353986263166 1 1
0.143352961946087 0.142845695066071 1 1
0.156904557662256 0.156716162840908 1 1
0.236413421056746 0.235718140439439 1 1
0.19678009260536 0.196414749459646 1 1
0.377487728465105 0.376338660434501 1 1
0.329791404647839 0.328800990127327 1 1
-0.0414572012821336 -0.0413696604512588 1 1
0.139707158206876 0.139482572531146 1 1
0.421973217202435 0.420901328152403 0 0
0.026334477391441 0.0261911012343614 1 1
0.299548581172717 0.298612651828621 1 1
0.214079078344316 0.213722805241556 1 1
0.0141128282751482 0.0139431967022925 0 0
0.0985400646151489 0.0982491844707959 1 1
0.0614116043950672 0.0613815331329966 1 1
0.513919140823658 0.512383981066778 0 0
0.268487000031847 0.267703083364308 1 1
0.292401242860085 0.291023151869984 1 1
0.00838471615104695 0.00860448429239427 1 1
0.0242403329102091 0.0243159306702792 1 1
0.17328330477138 0.172863067587956 1 1
0.279105402796565 0.278204379760806 1 1
0.218575905088106 0.218024011205227 1 1
0.0540083398665277 0.0539725526520296 1 1
0.253290879986522 0.252582919431802 1 1
0.127594203483816 0.127119979247259 1 1
0.243690277158789 0.242893581885363 1 1
-0.027391652519582 -0.0272674614217505 0 0
0.180003105641942 0.179568331929518 1 1
0.080490051585095 0.0802355998505086 1 1
0.169040784450121 0.168521359126618 1 1
0.129067471704121 0.12869689072038 1 1
0.174272733492593 0.173675676693418 1 1
0.349142620770678 0.348213461708066 1 1
0.176772969690394 0.176585817452787 1 1
0.236694374581822 0.236341898539065 1 1
0.350778440101992 0.349953282610063 1 1
0.0601507761441768 0.0600244407217523 1 1
0.122081666985487 0.121434333633221 1 1
0.334179884808346 0.332727881251148 1 1
0.0400630048011583 0.0398142465206352 1 1
0.416132217226882 0.414808533228439 0 0
0.183001272758631 0.182623078455664 1 1
0.257050158113534 0.256394735514724 1 1
0.222604890003545 0.222083608956789 1 1
0.17466027394397 0.174293337884644 1 1
0.185061012075462 0.184597084578771 1 1
0.214833594798667 0.214376364963736 1 1
0.336428765172117 0.335310330913221 1 1
0.329698829519964 0.32868898645385 1 1
0.140763134105208 0.140255523741304 1 1
0.241950349389018 0.24139789188611 1 1
0.334667822137803 0.33388084099499 1 1
0.200542023089342 0.199908913203596 1 1
0.0636652706820097 0.0634742281164211 1 1
0.262594193256578 0.26180286909932 1 1
0.261421564503648 0.261065991697529 1 1
0.0811235364400248 0.0806872700123778 1 1
0.189008262175766 0.188260163457243 1 1
0.234817670356335 0.233714695439421 1 1
0.133425823215608 0.133194686568366 1 1
0.152333623471589 0.152144117329572 1 1
0.319243067367138 0.31812806960566 1 1
0.186574836787129 0.186142585734349 1 1
0.183548336724378 0.182882539119057 1 1
0.232089597572976 0.231438459957826 1 1
0.289678790692857 0.288899682003257 1 1
0.160165096902925 0.160053950171089 1 1
0.270582119832494 0.269783902597663 1 1
-0.0840888379216647 -0.0836006163597191 0 0
0.1871603898401 0.186474323368468 1 1
0.239261588549675 0.238742301553801 1 1
0.424237739380222 0.423007955068872 0 0
0.416623230690886 0.41542652022479 1 1
0.215834304208979 0.215196922334755 1 1
0.262453590586994 0.261406859297107 1 1
0.140138077439274 0.139879482976919 1 1
0.181209681980365 0.180809590314583 1 1
0.0641508388081629 0.0640183204762551 1 1
0.227566742579473 0.227111511438329 1 1
-0.0974761725166827 -0.0970438481283039 0 0
0.0528472046904378 0.0527273533325503 1 1
0.303346725120931 0.302074016960223 1 1
0.291844705633238 0.291152338244364 1 1
0.128997336304406 0.128779863443554 1 1
0.289848379566041 0.289099346171795 1 1
0.354918780141436 0.353886408785731 1 1
0.181554683017693 0.181084674460569 1 1
0.10276506503917 0.102541947506843 1 1
0.247624677838552 0.246784766737528 1 1
0.226199765002723 0.225600140614416 1 1
0.201843760250623 0.20111616275335 1 1
0.49633897567896 0.495208356891537 0 0
0.193456723145689 0.19304517842799 1 1
0.145739871264566 0.145423520546653 1 1
0.161670253236865 0.16097824511449 1 1
0.250685092798384 0.249961742640713 1 1
0.291499479510877 0.290653914131088 1 1
0.104809208259604 0.104410765443414 1 1
0.1001749016402 0.0996491319326868 1 1
0.354634772716969 0.353759875810486 1 1
0.227394061911808 0.226553726721058 1 1
0.15492925575654 0.154641205059561 1 1
0.166802011388577 0.166484043660847 1 1
0.3178612510946 0.317034305620415 1 1
0.144063910332514 0.143433272552157 1 1
0.126910111959103 0.126509895816247 1 1
0.145270245664679 0.144773808590247 1 1
0.0878511560090213 0.087595240421733 1 1
0.122399464614146 0.122129314636819 1 1
0.328809609920915 0.327889602830444 1 1
0.418643318193757 0.417341275677801 0 0
0.060790269464573 0.0606683506878162 1 1
0.238913303386123 0.238270505628173 1 1
0.385223498238577 0.384412041435075 1 1
0.228234332971057 0.227705589085388 1 1
0.280389491389363 0.279545214558091 1 1
0.278681457939561 0.277942242391557 1 1
0.111820979732295 0.111479037095496 1 1
0.313877127171677 0.313413314745399 1 1
0.0208022716095438 0.0207705687952727 1 1
0.330111040904215 0.32925252945468 1 1
0.398246002719262 0.397147297067084 1 1
0.14145735692781 0.140940296014859 1 1
0.208530327915193 0.207846675236478 1 1
0.248667075799203 0.247575851369265 1 1
0.356024244825184 0.354680987560422 1 1
0.197692609594648 0.197271602251596 1 1
0.257233772377812 0.256262758981932 1 1
0.103439309360968 0.103071649385363 1 1
0.191522212539157 0.19095381135021 1 1
0.215180197683939 0.21462572192845 1 1
0.190203555006532 0.189521006987168 1 1
0.191314224006456 0.190777157308186 1 1
0.190761986434186 0.190043514019065 1 1
0.335634941669558 0.334613478614677 1 1
0.266794619294133 0.265976304473163 1 1
0.15884067516208 0.158448689442411 1 1
0.311215585546883 0.310133502002737 1 1
0.240011688072243 0.23897050715799 1 1
0.17447563381502 0.17392303180243 1 1
0.145265314414177 0.144777891156067 1 1
0.224049361576635 0.22353648170471 1 1
0.286808210125755 0.286115009245212 1 1
0.339854833022353 0.338608635848561 1 1
0.224343820577175 0.223936052626178 1 1
0.117483097553816 0.117057265399178 1 1
0.148117967915861 0.147688033798022 1 1
0.289622731794766 0.288869136333723 1 1
-0.0618943200907356 -0.0619026962706579 0 0
0.360153859792257 0.359410834450944 1 1
0.0508263581966116 0.0509588753572756 1 1
0.239747551559533 0.238975948656139 1 1
0.130749088128533 0.130272768242315 1 1
0.339288218747893 0.338505250144928 1 1
0.141743336018001 0.141765173165367 1 1
0.132428397098316 0.131796757981233 1 1
0.0443369511269347 0.0442506312097158 1 1
0.170295516722162 0.169729741525549 1 1
0.354340839501349 0.353534828663616 1 1
0.387821970471014 0.386202758697084 1 1
0.178422035068433 0.177775405058923 1 1
0.170655698015308 0.169682886609078 1 1
0.142819045233569 0.142575276561314 1 1
0.117032097109949 0.116525292804728 1 1
0.2155181538447 0.214630097232957 1 1
0.253029938436278 0.252326559929035 1 1
0.267676995429942 0.266792428522918 1 1
0.0982290038174294 0.0976423435095423 1 1
0.20570061409539 0.204754998483537 1 1
-0.00111486483853466 -0.00104936414926958 1 1
0.22317209108886 0.222415778333869 1 1
0.0875523180506777 0.0872400020545633 1 1
0.181819561679085 0.18106189623255 1 1
0.132641005437924 0.132213941980946 1 1
0.235201553365027 0.234518661204836 1 1
-0.0611295443626642 -0.0609910092762115 1 1
0.0141408241070365 0.0140774225271513 1 1
0.443017098162907 0.441845553374244 1 1
0.104375882646997 0.104285760258742 1 1
0.162531239268269 0.162150835487737 1 1
0.211298402841352 0.210571011657579 1 1
0.215815586805299 0.214882343331597 1 1
0.292921665044543 0.292011677694762 1 1
0.321797508311196 0.321163246571495 1 1
0.136071076442398 0.135549441705506 1 1
0.145316266796218 0.14494405783416 1 1
-0.00565247040030935 -0.00564644913764874 1 1
0.210756131167592 0.210075547885617 1 1
0.386831178543989 0.385721399937472 1 1
0.282903490294193 0.282040775936793 1 1
0.261831671457418 0.261222978712725 1 1
0.403171850591498 0.401894489089539 1 1
0.0868889815621199 0.086553774637857 1 1
0.0786201201214507 0.0787087167722368 1 1
0.190913299669757 0.19044258829195 1 1
0.162996731980522 0.162706973288567 1 1
0.193854068269225 0.193620769578222 1 1
0.234729431751435 0.233644088817389 1 1
0.179241599842536 0.178946080992567 1 1
0.228684246161017 0.22801989217028 1 1
-0.00397629182057647 -0.00390792124246413 1 1
0.175807383862957 0.175580932244318 1 1
0.0616402425161243 0.0613181615743406 1 1
0.260770449182871 0.260100918865895 1 1
0.138476471670099 0.13804451452915 1 1
0.137880943880322 0.137316706121574 1 1
0.00314355161027346 0.00333816935656304 0 0
0.0604935372279195 0.0604856186132453 1 1
0.261063126648402 0.260432877526429 1 1
0.260456937210834 0.259163086854043 1 1
0.0492428222516417 0.049215374503625 1 1
0.351229933405179 0.349752730117469 1 1
0.325877227755048 0.324778592634838 1 1
0.355456072694758 0.354602890425227 1 1
0.121431691127007 0.121347205010262 1 1
0.132036791693357 0.131657667375805 1 1
0.115755132639648 0.115397012260058 1 1
0.0270138339868276 0.0267761345190332 0 0
0.356486890549294 0.356171079162125 1 1
0.0739420193194877 0.0737337954305788 1 1
0.223498238671816 0.222834614765832 1 1
0.203834493195802 0.202839074066231 1 1
0.124329117795998 0.12402546019732 1 1
0.447352313876551 0.446246627995212 0 0
0.42796320221009 0.426997783680644 1 1
0.0519437642494315 0.0518978568020512 1 1
-0.0277211148880752 -0.0277879336843463 1 1
0.30572316528217 0.304930118384263 1 1
0.140842451216204 0.140111992741319 1 1
0.170246922847569 0.169588866509821 1 1
0.193843555475742 0.193186332473723 1 1
0.298629809975885 0.297720626359796 1 1
0.171394920475221 0.17085017752786 1 1
0.221793981716373 0.22125617627136 1 1
0.330241370871792 0.329019768321589 1 1
0.181251159149218 0.180638685235191 1 1
0.123697032653158 0.123468418856324 1 1
0.0846339362601031 0.0846171852543899 1 1
0.205433299878103 0.204545880548852 1 1
0.170829501474925 0.170726401392698 1 1
0.222526206275538 0.221540953276167 1 1
0.0556079417036528 0.0553137322487161 1 1
0.349525046657456 0.348004599599775 1 1
0.171915727527334 0.171376899056419 1 1
0.337638466940369 0.336580957938385 1 1
0.255378144438875 0.255076924821689 1 1
0.146235745302232 0.145777227361838 1 1
0.204624408660071 0.204338478711762 1 1
0.19625987343113 0.195675313876531 1 1
0.208058343588857 0.207443539600602 1 1
0.408535657229156 0.407488374690912 1 1
0.280195893681635 0.279640290894518 1 1
0.189196574705334 0.188900062969533 1 1
0.119171042916066 0.119161049200679 1 1
0.0825061101792731 0.0821229325366858 1 1
0.119869742264704 0.11951423157031 1 1
0.354473970890957 0.353333703106996 1 1
0.244411719397265 0.243564406133953 1 1
0.127620770925458 0.127471044755474 1 1
0.146880830228529 0.146310233570501 1 1
0.300928974350766 0.300173173371594 1 1
0.189987274221558 0.1895880391579 1 1
0.16988411536563 0.169485523696104 1 1
0.0990889738871246 0.0987003723149934 1 1
0.29500693031755 0.294156411109928 1 1
0.199355808836349 0.198803197150131 1 1
0.49234170727582 0.491060033032572 0 0
0.126307549643713 0.125694414971532 1 1
0.233166806075188 0.232552218451455 1 1
0.170956370984988 0.170299998320913 1 1
0.238822043158929 0.238200297759202 1 1
0.148367838085028 0.147662298914736 1 1
0.303506246574846 0.30245068628188 1 1
0.107420921547541 0.107106246580423 1 1
0.289683586397115 0.288808602265411 1 1
0.149561510573626 0.149285170671214 1 1
0.175727731292235 0.175405499909642 1 1
0.0626270436171863 0.0622984334904758 1 1
0.0983729210398892 0.0981679061210152 1 1
0.314823417325399 0.314267650536629 1 1
0.0817693849335979 0.0813721233543238 1 1
0.104237404933977 0.10384291015968 1 1
0.0438546672023605 0.0438682412335416 1 1
0.106098219740492 0.10561267329132 1 1
0.0531295988157815 0.0530279589352855 1 1
0.0936919608196538 0.0935088833430754 1 1
0.27649137287115 0.275569319971518 1 1
0.232650746305773 0.232331186830472 1 1
0.274696178027705 0.274000278365684 1 1
0.183559642342464 0.183242654187942 1 1
0.182540657460841 0.182116962304027 1 1
0.34472004820885 0.343837886258069 1 1
0.394227352081175 0.392963740202369 1 1
0.169643597607775 0.169291092698278 1 1
0.176360583277915 0.175931573217265 1 1
0.221133911096634 0.220514220971809 1 1
0.21351189985591 0.212949517033833 1 1
0.0133384083352974 0.0131684699814417 0 0
0.189327835709097 0.188675979544253 1 1
0.369643119012758 0.368811140462448 1 1
0.384684969017096 0.383274908507874 1 1
0.108817469062733 0.108756094258028 1 1
0.24300836885678 0.242424648332328 1 1
0.108418302780124 0.108247211881551 1 1
0.277066419852057 0.276117697444218 1 1
0.183401886300652 0.18293254116752 1 1
0.214660824186146 0.214238896721993 1 1
0.18305844020694 0.182571309960529 1 1
0.183823543263707 0.183101047374002 1 1
0.181386525477271 0.180857983312395 1 1
0.315003245961235 0.314183751255953 1 1
0.492245741597622 0.49098787891406 0 0
0.0834867484986438 0.0831805434120668 1 1
0.164070113133307 0.163399122789432 1 1
0.417664882563837 0.41643253432392 0 0
0.337827386561431 0.336900245249738 1 1
0.419823159664907 0.418337975779335 1 1
0.155037483941497 0.154803089668126 1 1
0.282705524437212 0.281745485115105 1 1
0.158400862795149 0.157933041104124 1 1
0.117109236093543 0.116494986407561 1 1
0.37035519506667 0.369590524740761 1 1
0.152077701075267 0.151818791378209 1 1
0.23394915609675 0.233229960669743 1 1
0.263635183109888 0.263073850425767 1 1
0.214796228762845 0.213948360289111 1 1
0.242631837712596 0.241892351981415 1 1
0.00558417432281809 0.00573393883290746 1 1
0.119353832554281 0.118783458514177 1 1
0.198717521720638 0.198330808286237 1 1
0.205400601380903 0.204700417998853 1 1
0.212758357753083 0.212402017480378 1 1
0.0985592278896044 0.0985589452506066 1 1
0.300855376175147 0.300375175365255 1 1
0.360195625832129 0.359477460587654 1 1
0.250332657653833 0.249800798128572 1 1
0.16113809215327 0.160562328672641 1 1
0.111728471307612 0.111488479067155 1 1
0.144073458121306 0.143659217515722 1 1
0.157677262518862 0.157226662122879 1 1
0.39777209283538 0.397038995891578 1 1
0.00938426617228698 0.00957774633646803 1 1
0.132356120359694 0.132106717721672 1 1
0.224221927387587 0.223840179750723 1 1
0.296797214206741 0.296018621235887 1 1
0.18775020660744 0.186746107057026 1 1
0.196776717407086 0.19641305829496 1 1
0.201123370187095 0.200581989504773 1 1
0.138390918392149 0.138004335639632 1 1
0.0775531249223348 0.0773435470486651 1 1
0.154582591145714 0.154231135492412 1 1
0.191157644589845 0.190820589687066 1 1
0.235138144235833 0.234732091221033 1 1
0.102176269991585 0.101953005298872 1 1
0.426968127354217 0.425740340379862 0 0
0.37695692335162 0.375855043678966 1 1
0.14333064025286 0.143077283869326 1 1
0.139218133860811 0.138906441489747 1 1
0.122943856225449 0.122400670140444 1 1
0.1609991377041 0.16043870591794 1 1
0.0794781381600882 0.0791081758099603 1 1
0.10738473206954 0.106943200033103 1 1
0.252321638957048 0.251945275196816 1 1
0.272093226856891 0.271425760924399 1 1
0.336741799542848 0.33587881174138 1 1
0.215441726686811 0.214808223083024 1 1
0.264843567604483 0.263834871051338 1 1
0.190125194848895 0.189881892597779 1 1
0.16752918478196 0.167134472902759 1 1
0.337890870096807 0.336895272087911 1 1
0.154952546584564 0.154592925674546 1 1
0.244743367670066 0.244211600483931 1 1
0.0622319880042557 0.06206835752828 1 1
0.536759771840781 0.535391078224714 0 0
0.151407473387887 0.150766250918607 1 1
0.293543019095331 0.292483871836206 1 1
0.10701452745865 0.106789360165006 1 1
0.115323149520547 0.114777095849814 1 1
0.153465874789521 0.153112358897435 1 1
0.220128697599375 0.219545010021977 1 1
0.261947153196834 0.26114843414255 1 1
0.302182025372987 0.301571120412704 1 1
0.282308175302153 0.281749865285834 1 1
0.25195006814787 0.251386176777956 1 1
0.461691435821813 0.46027794202305 0 0
-0.0392220679125101 -0.0392592711389912 1 1
0.0979566878200641 0.0976757819363274 1 1
0.0191673435815663 0.0193900410269848 1 1
0.217957231166741 0.217302114237589 1 1
0.1778885044684 0.177514298524924 1 1
0.295692006770066 0.294749752152731 1 1
0.0940253438315273 0.0936230999991846 1 1
0.286224965316563 0.285099784695648 1 1
0.0432262229169702 0.0430129764576753 1 1
0.361743767295818 0.360827511788322 1 1
0.24751450517593 0.246962773114769 1 1
0.328974991697368 0.32815863025826 1 1
0.0764113142815234 0.0757954403426171 1 1
0.131876807632424 0.131225435380373 1 1
0.364075116836221 0.362931760813802 1 1
0.323091222126025 0.322176602941503 1 1
0.293923612852611 0.293259512328577 1 1
0.264534060129906 0.263659237993775 1 1
0.207482270692669 0.206984283874958 1 1
0.225130563187809 0.224631436128109 1 1
0.102839703231502 0.102693822668199 1 1
0.144505567574876 0.144163955329582 1 1
0.2103467590483 0.209624225459461 1 1
0.103027953792036 0.102439735771066 1 1
0.218964755792106 0.218272713040355 1 1
-0.0701020493623174 -0.0698527635111144 0 0
-0.0257037213435378 -0.0256878912663178 0 0
0.182978879372343 0.182321751802289 1 1
0.220033216077178 0.219379550627355 1 1
0.205072567553182 0.204283558724993 1 1
0.281315036919052 0.28047741114798 1 1
0.00830966049441672 0.00834210383906429 0 0
0.406310681812354 0.405068440176317 0 0
0.214239075128695 0.213229207505059 1 1
0.156090971025474 0.155441995090304 1 1
0.223894734281028 0.223458282799784 1 1
0.237708570158068 0.236933643580393 1 1
0.320004022026032 0.318495314558267 1 1
0.311672930784156 0.311114601911615 1 1
0.171211169998378 0.170774826272054 1 1
0.0565415431186279 0.0563368778698277 1 1
0.534488993786707 0.532994319305382 0 0
0.325465216026456 0.324458669521225 1 1
0.230783042968365 0.230139364653163 1 1
0.256498958593938 0.255611892890878 1 1
0.059079575913421 0.0587695327106097 1 1
0.397541898107703 0.396558399937111 1 1
0.146715199564609 0.146613922729075 1 1
0.206034748576597 0.205302699477511 1 1
0.179593635038873 0.178808688996701 1 1
0.260978225386802 0.260038924683045 1 1
0.38649058984034 0.384877819195415 1 1
0.0486750233615349 0.0485555764569035 1 1
0.290256559968846 0.289414301708297 1 1
0.177566480800279 0.176756447701751 1 1
0.336541565196956 0.335671824787493 1 1
0.233810652368566 0.233188168352548 1 1
-0.0252364021171959 -0.0253292622721047 1 1
0.221224292484778 0.220451678597491 1 1
0.23302560673291 0.232277369172353 1 1
0.0765647466807824 0.076334020010243 1 1
0.197970425015741 0.19718154834832 1 1
0.153362159261746 0.15290245906584 1 1
0.376083358592352 0.374685315865335 1 1
0.1076726243664 0.107628901277128 1 1
-0.0288376936095832 -0.028473563986341 1 1
0.107151144261795 0.106917178421975 1 1
0.109400513438739 0.10904313144703 1 1
0.24974954218532 0.248991052969472 1 1
0.253499277414354 0.252827721514315 1 1
0.471248202060163 0.469437892237006 0 0
0.192016714109023 0.191597138444227 1 1
0.339730368451515 0.338711753039207 1 1
0.321809473324614 0.320536032120315 1 1
0.221368849005061 0.220394580584873 1 1
0.187751712086343 0.187378463843565 1 1
0.18433817904882 0.183803078503285 1 1
0.155120835509363 0.154590056113088 1 1
0.256275330758924 0.255378403242364 1 1
0.147838967222917 0.14746076289879 1 1
0.246842779660636 0.246086820295593 1 1
0.190516241079083 0.19019195281523 1 1
-0.0279168984898449 -0.0279005834190021 0 0
0.200958328459544 0.200673322448194 1 1
0.251207290585271 0.250654258028217 1 1
0.165035404202489 0.164682085592239 1 1
0.157902927590341 0.157412817637441 1 1
0.273879839271462 0.273215040612152 1 1
0.206269086178501 0.205532764664907 1 1
0.261755094487603 0.261017371006157 1 1
0.119697219008115 0.119387156577145 1 1
0.298174673120066 0.297577826043847 1 1
0.0549134555355779 0.054751620546101 1 1
0.396129952277758 0.394790923479318 1 1
0.090460770053886 0.0902035001929925 1 1
0.179157672137301 0.178368680889733 1 1
0.33527910206315 0.334409906294863 1 1
0.313863090348819 0.31302260384823 1 1
0.471854837054666 0.470459886464252 0 0
-0.00652747491071502 -0.00651591398898968 0 0
0.178819299771355 0.178407340081274 1 1
0.304650159254747 0.303699834682145 1 1
-0.0152389516783329 -0.0151746600539256 0 0
0.0423922964904771 0.0424412901694963 1 1
0.241731903596396 0.24107212016586 1 1
0.0874363398954756 0.0870921697030256 1 1
0.28566280661743 0.284647145720372 1 1
0.00755902169378303 0.00753945779317316 0 0
0.109086409425443 0.108789770670842 1 1
0.30843853173127 0.307324099409189 1 1
0.271442346373672 0.270823648453658 1 1
0.257000742490106 0.256234273408334 1 1
0.0389629998687395 0.0389452262625001 1 1
0.12174072086112 0.120902064791843 1 1
0.129104895795892 0.128116711750894 1 1
0.281790487697163 0.280757247591968 1 1
0.101493251442831 0.101002327480778 1 1
0.334003909153145 0.333122166610631 1 1
0.10096063925935 0.100705682824091 1 1
0.116123105437342 0.115701008807847 1 1
0.441218667829203 0.439740958754983 0 0
0.145750199006945 0.145574776384597 1 1
0.0803808764991463 0.0796752107176588 1 1
0.145245976326387 0.144739400485128 1 1
0.0684742883413869 0.0681426534236103 1 1
0.304867686641363 0.303991799711867 1 1
0.163510689654335 0.163033918963499 1 1
0.124489493672482 0.124086215021373 1 1
0.081526498187053 0.0811354975395857 1 1
0.0141100083821742 0.0141571172745793 1 1
0.109710789836943 0.109536828041036 1 1
0.380935864892791 0.379925282773062 1 1
0.161306589897627 0.160795190515187 1 1
0.199402638452806 0.198992307600075 1 1
0.161937711519196 0.161577211805721 1 1
0.466464016848588 0.464805681234685 0 0
-0.0314922345928899 -0.0312960393764363 0 0
0.10728671243863 0.107205745864451 1 1
-0.0264363457577716 -0.02638677998281 1 1
0.154257319986577 0.153838035910651 1 1
0.110386660205571 0.109845750152501 1 1
0.165371779286987 0.164606757902101 1 1
0.170549259525157 0.170031079722805 1 1
0.242477738568135 0.241916153824383 1 1
0.23200515856328 0.231003501928939 1 1
0.266710112868636 0.265959665901861 1 1
0.489172026208883 0.487748594334291 0 0
0.380591016105499 0.379429835166909 1 1
0.362748788237208 0.361551263105048 1 1
0.627617387737846 0.625590207651442 0 0
0.178383306006409 0.177802206728862 1 1
0.147615871628596 0.147373761670598 1 1
0.217373659715702 0.216614414165924 1 1
0.101637491002411 0.101471815692842 1 1
0.170398337333886 0.169697962462224 1 1
0.178549624400872 0.178336647719519 1 1
0.102743475545259 0.102368784247918 1 1
0.184136052341469 0.183709043588096 1 1
-0.0551383436956492 -0.055124919172269 0 0
0.151638172294477 0.151330352410669 1 1
0.19353136281628 0.193032910471759 1 1
0.223858934826908 0.223537981993643 1 1
0.120133198321099 0.119748111227184 1 1
0.161857769949056 0.161399591807483 1 1
0.143845706028528 0.14339828823926 1 1
0.261730092937471 0.261235595192608 1 1
0.145311270684534 0.144986211762616 1 1
0.249539587377525 0.248758948878298 1 1
0.0603087152449691 0.0596110628971704 1 1
0.335476038144071 0.334621610898184 1 1
0.240589020769036 0.239614754131605 1 1
0.175263072261367 0.174571485770353 1 1
0.0262596373242607 0.0262254197006219 1 1
0.349926615159742 0.348646851471082 1 1
0.30513943936936 0.304400470362674 1 1
0.139505750637595 0.139231575313913 1 1
0.317738681924627 0.316630038182191 1 1
0.316378571321057 0.315475415455949 1 1
0.226658528531194 0.225979721258398 1 1
0.232333926565536 0.231674707408449 1 1
0.0251526782882563 0.0248638169780633 0 0
0.22302941985704 0.222140854399614 1 1
0.239590103387934 0.238683558743762 1 1
0.141957084137868 0.141884258570036 1 1
0.363605020757199 0.362381222320225 1 1
-0.0163173804058226 -0.0162924660206284 0 0
0.264883468518302 0.264065730365432 1 1
0.175476234420435 0.174813221949684 1 1
0.190032789478824 0.189481573695221 1 1
0.0874549580247461 0.087215842924059 1 1
0.466924381129348 0.465518132359615 0 0
0.245217587411042 0.244436980209167 1 1
0.199151875875633 0.198491745456925 1 1
0.427782680876013 0.426653523821904 0 0
0.413056456958779 0.412112428942537 1 1
0.032379537191776 0.0327298204595392 1 1
0.175865244233585 0.175413459548099 1 1
0.260121375206745 0.259532856143163 1 1
0.17402625572485 0.173424128484999 1 1
0.441640144308181 0.440266668986106 1 1
0.375812047776821 0.374899230893183 1 1
0.225439910491291 0.22456710341329 1 1
0.267997040823649 0.267457503489262 1 1
0.0135464774008014 0.0135070610837234 1 1
0.21574720560956 0.215138603099757 1 1
0.29443217348172 0.293634420035453 1 1
0.189512468054418 0.189048475800751 1 1
0.346879170473306 0.345657237967092 1 1
0.411164061158733 0.409858391461585 1 1
0.185900487545542 0.185479465415309 1 1
0.189997612936643 0.189327637996998 1 1
0.317770993092901 0.316928139345433 1 1
0.116273283279936 0.116072497422135 1 1
0.000556086028091027 0.000657947452588195 0 0
0.221090079214199 0.220452979291447 1 1
0.134560728317267 0.134088495123853 1 1
0.369608519219892 0.368643820660651 1 1
-0.04200006027329 -0.0416729270602256 0 0
0.140537610281682 0.140300775534501 1 1
0.125210301479073 0.124886651813173 1 1
0.108436106075539 0.107915611191498 1 1
0.315376577155967 0.314611975869943 1 1
0.089369230401382 0.0892673305377447 1 1
0.216115878285594 0.215532260812261 1 1
0.140482218839726 0.14030005137391 1 1
0.131760216804577 0.131259630677952 1 1
0.401386471884204 0.400290823292119 1 1
-0.0124992563816486 -0.0124616394877873 0 0
0.155974560303901 0.15581736433301 1 1
0.374065485606965 0.373271573184861 1 1
0.0848070417810531 0.0846108920470923 1 1
0.0410489986091349 0.0409042398321218 1 1
0.211935028860586 0.211409686040233 1 1
0.252870401065127 0.252183323415746 1 1
0.0331199597915078 0.0328253880370737 1 1
0.316802157271873 0.31592797386302 1 1
0.128794085253835 0.128136873389919 1 1
0.153211670360943 0.152843117151904 1 1
0.451155874502484 0.449795599949323 1 1
0.328659686470708 0.327891802716457 1 1
0.346382927234672 0.345349364202678 1 1
0.152975594023501 0.152331742498076 1 1
0.104258169686654 0.103777325377533 1 1
0.144710987538153 0.144662565709118 1 1
0.178028800947765 0.177783464264601 1 1
0.0487743384316964 0.0489238055072002 1 1
0.369397832208301 0.368099795939017 1 1
0.39443113447375 0.392884429881431 1 1
0.365790849650017 0.364709046109429 1 1
0.282919663464783 0.282434195472851 1 1
0.336654455506409 0.335291202861904 1 1
0.206873612522347 0.206055066342533 1 1
0.189911943180341 0.189472069765677 1 1
0.1906659933621 0.189986656356448 1 1
0.281043846915657 0.280203081995125 1 1
0.313731867077796 0.312723490281744 1 1
0.237172944462361 0.236583543038527 1 1
0.0296315609219907 0.0297061771734864 1 1
0.279510237096044 0.278667207574187 1 1
0.31658335175102 0.315609751904713 1 1
-0.047370027969548 -0.047206093728792 0 0
0.217219257085509 0.216806671310857 1 1
0.000802344828172721 0.000848649968384439 0 0
0.14330980542608 0.14287587723008 1 1
0.128989923463374 0.128622104671164 1 1
0.218534853235495 0.218166763472211 1 1
0.0772198902580797 0.0768854377157003 1 1
0.268251495687463 0.267329951601291 1 1
0.212752904542888 0.212433979085969 1 1
0.199775449089361 0.199083146175741 1 1
0.103296305792695 0.103059616201908 1 1
0.15001388340302 0.149620862501429 1 1
0.220181678046066 0.219810058107572 1 1
0.129722549959548 0.129490259688969 1 1
0.0712036895487306 0.0710545220241013 1 1
0.212272149233143 0.211530403712231 1 1
0.028200210001299 0.0284622818316326 1 1
0.334244707160051 0.333072968598808 1 1
0.165818769452782 0.165427812719684 1 1
0.132161776433358 0.132088188506367 1 1
0.424924706060143 0.423836589637794 0 0
0.17833377609469 0.177366631213204 1 1
0.0809886780946539 0.0807780191877263 1 1
0.16731469075447 0.166863585676506 1 1
0.308733890803502 0.307677309956648 1 1
0.0940414418050792 0.0938920340921013 1 1
0.260067703141617 0.259266614931163 1 1
0.0212384463309928 0.0213929415185212 0 0
0.206467797576011 0.205902429815481 1 1
0.115477867032608 0.115193375855524 1 1
0.132592228023164 0.13208664604245 1 1
0.258830922881719 0.257915655531817 1 1
0.140813787215281 0.140042791787935 1 1
0.234855342809021 0.234408407971308 1 1
0.29673584615981 0.295744268616125 1 1
0.194064866501512 0.193767002821988 1 1
0.157572152293077 0.157134027856951 1 1
0.0503320565644204 0.0502284220786661 1 1
0.206283359136495 0.205649840357968 1 1
0.222783922899599 0.222296283356427 1 1
0.0441937226914239 0.0438936454453254 1 1
0.386350987793151 0.385405305986307 1 1
0.303647625147827 0.303008864406131 1 1
0.306481277085807 0.305277150790915 1 1
0.17741247997178 0.176955189910469 1 1
0.227236514616501 0.226600761720743 1 1
0.176166026917374 0.175718695302075 1 1
0.125284172052648 0.124990145056827 1 1
0.097460200238425 0.0975009551453178 1 1
0.162160876463342 0.161576480325958 1 1
-0.0115598659831788 -0.0114107479416541 1 1
0.363793562109974 0.362587361890168 1 1
0.208455022667301 0.207758436163267 1 1
0.271079421432106 0.270179562771541 1 1
0.324407682833791 0.323539251151149 1 1
0.197861178864954 0.196925107525462 1 1
0.256216173845356 0.255611257334387 1 1
0.150639275597327 0.150131753414062 1 1
0.283533057239792 0.28265228617578 1 1
0.204478754422089 0.203790951570882 1 1
0.224918303083947 0.224379957115823 1 1
0.216103611596695 0.21528332338545 1 1
0.031287068829605 0.0314690684777061 1 1
0.216582397842772 0.216075917457814 1 1
0.401063702348281 0.400192179931741 0 0
0.108196073696832 0.107716595207781 1 1
0.437755764038435 0.436359861672924 1 1
0.169592631598713 0.169288278862764 1 1
0.273491627875901 0.272532080016229 1 1
0.172650010755693 0.172036278624903 1 1
0.0526778360139437 0.0524882144961177 1 1
0.341254778152473 0.340356138478055 1 1
0.0378608454484372 0.0377176389761125 1 1
0.435380967823798 0.434082489000313 0 0
0.169121834344569 0.168842639320499 1 1
0.38589176260065 0.384754188731484 0 0
0.0854992099619136 0.0852164390192169 1 1
0.0398960623173981 0.0399187326629805 1 1
0.200804220791845 0.200081723482193 1 1
0.3372878220297 0.335808222771329 1 1
0.15891973888515 0.158555096172598 1 1
0.407738890348663 0.406564949860517 0 0
0.376071703122252 0.375103765082063 1 1
0.217042587240363 0.216602777078991 1 1
-0.0177806650759879 -0.0178725437526613 1 1
0.329309229382608 0.328296540122761 1 1
0.341570744916802 0.340339986670321 1 1
0.291168907033608 0.289831260771909 1 1
0.383467662735728 0.382783994146164 1 1
0.142027006254268 0.141638747021819 1 1
0.279949948015622 0.2790733934654 1 1
0.404718560023956 0.403680190602512 1 1
0.215323712138192 0.214883612699619 1 1
0.144184257257052 0.143673216365541 1 1
0.117515177359475 0.117389276935417 1 1
0.341862410719072 0.340824673114329 1 1
-0.0167276730818632 -0.0169435808366602 0 0
0.347102825413642 0.346147387989773 1 1
0.0314148686434417 0.0312560677606935 0 0
0.240141712107265 0.239367170756028 1 1
0.209914353069791 0.209293864790879 1 1
0.149898384729536 0.149513758042865 1 1
0.13507987417575 0.134693280600235 1 1
0.170000813469053 0.169496501672005 1 1
0.25936247422928 0.258543342384908 1 1
0.251781191885151 0.250943631651001 1 1
0.283209376346581 0.282091024231021 1 1
0.221565323111364 0.220584719826156 1 1
0.0844631266078956 0.0842603256610438 1 1
0.179853637212361 0.179350464524557 1 1
-0.0332054275381664 -0.0331321463911188 0 0
0.283029872599844 0.282650997392666 1 1
0.283516066416855 0.282694337807205 1 1
0.15344377673738 0.153050892390078 1 1
0.120032633065833 0.119970387309094 1 1
-0.0277566555960015 -0.0277132882934117 0 0
0.122185486028696 0.121973186767494 1 1
0.102878837071297 0.102159613499181 1 1
0.217524050957042 0.216902787231734 1 1
0.22106284202397 0.220506927477963 1 1
0.0567549223958379 0.0564095761174157 1 1
0.188537557528193 0.188124741249843 1 1
0.117918851345084 0.117589526298252 1 1
0.281001676330867 0.279912299894147 1 1
0.103111902292706 0.102876784910397 1 1
0.0212178475023256 0.0206519604201003 1 1
0.164218468937606 0.16368845616882 1 1
0.210748318370972 0.20999611350094 1 1
0.203594833187371 0.203131154780164 1 1
0.166690706438574 0.166161677255079 1 1
0.400176538383796 0.399015154274205 0 0
0.27101811095637 0.269899797789938 1 1
0.43115402919741 0.429789198434455 1 1
0.299830442048277 0.299161670798319 1 1
0.15228533755204 0.151733683637939 1 1
0.300879184166867 0.300057748320525 1 1
0.198611264283784 0.198096760340875 1 1
0.288951049194719 0.288312405426261 1 1
0.37293658803288 0.371686947237551 1 1
0.279379998969428 0.27875329678399 1 1
0.115564716834605 0.115247908136652 1 1
0.0942903676598701 0.0939226608467726 1 1
0.0688383051220957 0.0685666755069174 1 1
0.18026222129078 0.17970308012583 1 1
0.361834562058593 0.360814658896766 1 1
0.110835237224817 0.110398412342945 1 1
0.211090310804179 0.210453522146504 1 1
0.183220356020305 0.182631828528573 1 1
0.157769032090566 0.157433503403151 1 1
0.251272201949279 0.250619532808881 1 1
0.172095115985486 0.171780007379757 1 1
0.124617960894447 0.124207432727579 1 1
0.194647281658312 0.194171983043543 1 1
0.416890962478216 0.415569573999956 0 1
0.156879010541619 0.156639233440721 1 1
0.243793133974573 0.242835710752989 1 1
0.232930262810295 0.232333547566364 1 1
0.0206714187203538 0.0207971562859994 1 1
0.24200384111629 0.241474977434009 1 1
0.226635355589156 0.225959026624877 1 1
0.121578239705868 0.121277680659381 1 1
0.230208390221834 0.229449962846041 1 1
0.283074008965674 0.282250661767253 1 1
0.155695191508778 0.155130597416021 1 1
0.361492007254683 0.360575428310021 1 1
0.160048312457609 0.159605685553884 1 1
0.211587297465587 0.211125388196808 1 1
0.215177676202637 0.214648705434153 1 1
0.0325579321931039 0.0321003733728545 1 1
0.265232922598913 0.264447493852422 1 1
0.0129526544765543 0.0127438629469114 1 1
0.291539618510539 0.290653336091101 1 1
0.193395169942095 0.192796785080394 1 1
0.316631823516703 0.315849412352078 1 1
0.150902607038662 0.150468245185829 1 1
0.149197742755965 0.148627733062114 1 1
0.155014874330905 0.154345576302055 1 1
0.288787477732228 0.287996769369049 1 1
0.250524279122889 0.249880261658583 1 1
-0.00496167322560144 -0.00467501761142629 1 1
0.284234188279282 0.283087254583608 1 1
0.104117894219776 0.103803753490017 1 1
0.264202167531875 0.263503584982724 1 1
0.205277516823078 0.204957343724999 1 1
0.19928643920874 0.19865671785891 1 1
0.0268612287381098 0.0270612639587163 1 1
0.162533268794818 0.162089525413901 1 1
0.228476845154046 0.227635351426403 1 1
0.319031410709535 0.317905292046353 1 1
0.311045644731289 0.309970141885798 1 1
0.233188706068173 0.232424631946762 1 1
0.105885095798998 0.105485270214514 1 1
0.351324757429011 0.35016000760754 1 1
0.175632895600002 0.174907354009634 1 1
0.1353190940271 0.134786553115953 1 1
0.256421672609498 0.255782255747849 1 1
0.286532501706024 0.28559664714523 1 1
0.293002131845638 0.291976320125788 1 1
-0.119599048788061 -0.11931024613141 0 0
0.128512716899826 0.127942081343827 1 1
0.196250452078798 0.195691792911129 1 1
0.299901590608012 0.298675280213475 1 1
0.129901194584092 0.129661284928386 1 1
0.265983724057453 0.265292713072381 1 1
0.370572116080386 0.36953359415985 1 1
0.0125040923776204 0.0127849651207251 1 1
0.0982755927762698 0.0979954052612399 1 1
0.300013561045948 0.29874566263569 1 1
0.247691295970774 0.246950487779419 1 1
-0.0527454782741236 -0.0525295530238644 0 0
0.167276863135382 0.166781642606965 1 1
0.372295728450034 0.371442735503462 1 1
0.198438616657833 0.197828696526474 1 1
0.696216074632977 0.694199424672384 0 0
0.29772210409397 0.296678264712472 1 1
0.11804828030694 0.118065842242939 1 1
-0.0120193051304897 -0.0122089713920653 0 0
0.306071096312275 0.305359297809709 1 1
0.265087945322823 0.264404210137772 1 1
0.192656595320108 0.191887294018913 1 1
0.195349885644225 0.194949569322956 1 1
0.287493812943098 0.286618776580815 1 1
0.12496954120778 0.124670628574446 1 1
0.0594090148365783 0.0591987134466988 1 1
-0.0702095922901939 -0.0700665485943514 0 0
0.126724395678633 0.126406780790496 1 1
0.157599163903108 0.156588771635907 1 1
0.351162235124525 0.349962887057198 1 1
0.0742829332392719 0.0743337145361962 1 1
0.119590644232042 0.119281258847173 1 1
0.463152922022106 0.461922420896838 0 0
0.289607960626726 0.288970886609035 1 1
0.214656802445262 0.214229394816961 1 1
0.336363355582296 0.335539943733469 1 1
0.256154265260132 0.255258954676718 1 1
0.30671399407869 0.305731559940303 1 1
0.219750086579256 0.219017093673905 1 1
0.115496208993807 0.114998850841076 1 1
0.118486638257221 0.118211481857928 1 1
0.243634987159386 0.243152066493978 1 1
0.249100538572996 0.248232485073937 1 1
0.359217579410552 0.358060501509771 1 1
0.314231032026729 0.313557828477638 1 1
0.238585744233638 0.237430896299146 1 1
0.22456654486457 0.22399550987004 1 1
0.203131811974874 0.202751401936667 1 1
0.148354181827428 0.148046458047819 1 1
0.268409313542754 0.267655889945314 1 1
0.22931728537139 0.228478680927663 1 1
0.279799761974141 0.279136049811865 1 1
0.197513206603591 0.197007578988705 1 1
0.216543019291418 0.216117733259799 1 1
0.0897099756531547 0.0897400956354203 1 1
0.135153322166474 0.134923771856765 1 1
0.365605852255338 0.364672305431638 1 1
0.197413925948728 0.196853466099303 1 1
0.184002139045326 0.183422820229775 1 1
0.257359747045698 0.256632803551615 1 1
0.135118554756715 0.134615670458449 1 1
0.215381806225635 0.214499036658924 1 1
0.210548320572044 0.210149525706519 1 1
0.367997575206246 0.366948362819271 1 1
0.355773240103718 0.35447939074948 1 1
0.417503815364758 0.416393741425488 1 1
0.193912982977817 0.193344146499582 1 1
0.270478752902626 0.269583091721231 1 1
0.370630320450923 0.369402667817049 1 1
0.0831363830030613 0.0827289849073972 1 1
-0.0573824027797635 -0.0571746382157571 0 0
0.253747837499526 0.25307170968851 1 1
0.15628794413312 0.155631930794387 1 1
0.101501963718185 0.101155017987221 1 1
0.0980809341506357 0.0978479668544029 1 1
0.136653440946412 0.136335127152912 1 1
0.356247667159375 0.355186603377444 1 1
0.149875631887334 0.149572279964308 1 1
0.0943348055388865 0.0940030057773382 1 1
-0.107699027906376 -0.107642776704747 0 0
0.179271938572018 0.178814963884985 1 1
0.0905171187078075 0.0904455383924114 1 1
0.222613574325791 0.222034162440491 1 1
[truncated: 2,648 more chars]
