# Supplementary material for: Bias caused by sampling error in meta-analysis with small sample sizes
Source: PLoS One. 2018 Sep 13;13(9):e0204056. doi: 10.1371/journal.pone.0204056 (PMC6136825; doi:10.1371/journal.pone.0204056)
Supplement: S4 File — (ZIP) [file pone.0204056.s004.zip › results N = 20 theta = 0.2 tau = 0.5 sz = 20-30.txt]

"cohen.dl.theta" "hedges.dl.theta" "cohen.dl.cp" "hedges.dl.cp"
0.114270358707154 0.11010640265138 1 1
-0.0950461945457964 -0.0927183361523188 0 0
0.0878277631799277 0.0845389305227802 1 1
0.272960570163341 0.265105543938839 1 1
0.06899921570449 0.0665661164589441 1 1
0.26872923938543 0.263312197689177 1 1
0.00981156734971145 0.0107611306043933 1 1
0.0887529125209762 0.0875416578730808 1 1
0.119244687973953 0.114111176761582 1 1
0.183719674973796 0.178501563225094 1 1
0.120242609478245 0.118260345564337 1 1
0.207510807179427 0.202735240410296 1 1
0.240432156248504 0.235009335113387 1 1
0.104155158173643 0.100810346323863 1 1
0.543426779490499 0.529134252131995 0 0
0.107092907780607 0.10270225680126 1 1
0.318935406631737 0.310663052169617 1 1
0.0491889961314994 0.0466353832822906 1 1
0.303422991689894 0.293821181130873 1 1
0.415711303794652 0.404580310455361 1 1
0.415835406356746 0.403963068961744 1 1
0.109176234181329 0.10626584747502 1 1
0.363538004378714 0.35413284245525 1 1
0.313155894847656 0.304664185882216 1 1
0.126963242418844 0.121807085082013 1 1
0.176999322148914 0.173109771173497 1 1
0.152669592163435 0.147358537910465 1 1
0.294210283713277 0.286235702778943 1 1
0.319629797674426 0.309805678756813 1 1
0.281283764614488 0.274715148779094 1 1
0.413948512954151 0.403186761199873 1 1
0.133828191238547 0.131234777072602 1 1
0.0196453880616933 0.0194923415368084 1 1
0.392441055731122 0.38160895372416 1 1
0.481090567420631 0.466045846580459 0 0
0.22932337674372 0.221909477463225 1 1
0.136916727157671 0.134540971948438 1 1
0.448689825109381 0.437564311300249 1 1
0.201387764650606 0.196441797704128 1 1
0.289597578693443 0.281776947224144 1 1
0.198019321870523 0.192800227270032 1 1
-0.0258793130290431 -0.0260313803217699 1 1
0.227122202635416 0.221097989219474 1 1
0.369817090463312 0.358350614572439 1 1
0.103021594555857 0.100131549930162 1 1
0.0984185455053367 0.0960942503443365 1 1
0.344963960532402 0.333322496659643 1 1
0.295959503934285 0.286825928163322 1 1
0.00887179146382755 0.00887074068691851 1 1
0.263355295092335 0.256698473162101 1 1
0.242542553631181 0.234834637892023 1 1
0.040158695678509 0.0397113952329208 1 1
0.400075489300966 0.388187366997215 1 1
0.668327272912695 0.648118524841394 0 0
0.126587849930333 0.125585419404601 1 1
0.503770394894915 0.487205603289921 1 1
0.188380889366648 0.18299356189211 1 1
0.310035423671055 0.301147298354556 1 1
0.209628520328533 0.202110679460845 1 1
0.251099843560023 0.24631413186012 1 1
0.26383927185524 0.256344157097442 1 1
0.352669127834379 0.342997375042669 1 1
0.170059307664314 0.16526573341575 1 1
0.146901333499832 0.141648466853279 1 1
-0.00940681736145906 -0.0102842335533854 1 1
0.242261046295761 0.236899824822827 1 1
0.297238871558088 0.287574882175481 1 1
0.195853937947383 0.188780743182482 1 1
0.339768227325505 0.33007622038305 1 1
0.261250156266103 0.251472546295263 1 1
0.0951978803449478 0.0929793253777362 1 1
0.412385477514734 0.397248386676208 1 1
0.0471687025087391 0.0467612081241203 1 1
-0.0288749639830649 -0.0266340036552122 1 1
0.310328397987607 0.299890319429854 1 1
0.203806660383785 0.197288096755623 1 1
0.143196928062977 0.138435825840937 1 1
0.488380116688917 0.472517241124762 0 0
0.0267225406700136 0.0270174201266079 1 1
0.147149641481747 0.1431751056446 1 1
0.508804252584108 0.494336907519805 0 0
-0.0854317917906955 -0.082040147945135 1 1
0.354998707801479 0.34378140945596 1 1
0.321063812212122 0.312645421045263 1 1
0.227481794596161 0.219560597390641 1 1
0.156395923144846 0.150642273217228 1 1
0.446523483195477 0.434050838227875 1 1
0.293388284868229 0.284501326186092 1 1
0.1491285812104 0.145021013564409 1 1
0.167468549922126 0.164054953267824 1 1
0.215923961590637 0.210372383552751 1 1
0.210822941502447 0.204855821919118 1 1
0.152148535203439 0.147033271968691 1 1
0.320454327609139 0.310967280197044 1 1
0.198749702919255 0.195303741276229 1 1
-0.00259461598222413 -0.0015762826473947 1 1
-0.0385508037742914 -0.0370404097824538 1 1
0.302037308040967 0.293154296938599 1 1
0.216368183132998 0.210274739798406 1 1
0.073831250561372 0.0720933625364661 1 1
0.146663565730213 0.14321433674205 1 1
0.48981633910796 0.474262451022556 0 0
0.355455172661477 0.346172346754683 1 1
0.187619872941751 0.180590830468933 1 1
0.130636360548639 0.125701660124773 1 1
0.298078531451027 0.289528303173441 1 1
0.14398603774869 0.138398234866124 1 1
0.295620228865231 0.285853204008826 1 1
0.101974719044026 0.0985634638694485 1 1
0.113473995452623 0.109788289034682 1 1
0.337000054326147 0.327504184730583 1 1
0.403038649778874 0.390591228385247 1 1
0.106006773228923 0.103266007741146 1 1
0.354914401067091 0.345363576035361 1 1
0.275622063448434 0.266548334963371 1 1
0.229264335316823 0.221970039664807 1 1
0.590078287957558 0.573701114349939 0 0
0.303232454492405 0.296622545457748 1 1
0.301994669242386 0.293078804083036 1 1
0.0327627025110644 0.032107828113175 1 1
0.0789471907076051 0.0760301586588925 1 1
0.141226386649384 0.136197529278646 1 1
0.257516475943471 0.249923019608859 1 1
0.232306456202249 0.225821124681723 1 1
0.14901337574549 0.14664957458894 1 1
0.201297423439156 0.194227349300802 1 1
0.172764162657116 0.166991918135235 1 1
0.0415114816029086 0.0400637013314465 1 1
0.29919158827906 0.289740587155016 1 1
0.307622255424291 0.299980096823198 1 1
0.264749655455924 0.256514298189956 1 1
0.171253011344498 0.168134886103206 1 1
0.260989754079839 0.25314419297369 1 1
0.140247849077391 0.13712815266732 1 1
0.27312968612151 0.265808740723216 1 1
0.0502191083229965 0.0474877419263102 1 1
0.263426892671275 0.254674963205311 1 1
0.319178648314529 0.310074008487264 1 1
0.372993135823451 0.363153368424117 1 1
0.202850275538246 0.196689262792719 1 1
0.352166317475784 0.341762470472606 1 1
0.453993425155107 0.439829782667535 1 1
0.2286170335735 0.22033358049382 1 1
0.424238376823091 0.411867851064819 1 1
0.408804158291611 0.397542881502605 0 0
0.175583364096863 0.170192488007365 1 1
0.231269729799338 0.225581212643262 1 1
0.286995091533385 0.279995266260253 1 1
0.0689069183616433 0.0665701266769909 1 1
-0.0575978671964652 -0.0558050371702671 0 0
0.231354714216066 0.224166339709551 1 1
0.0853433130458826 0.0830557886040686 1 1
0.241910840112084 0.235090268246099 1 1
0.18166169730379 0.176370597249814 1 1
0.263869992589322 0.256440868528452 1 1
0.0943720146322631 0.0908436620210192 1 1
0.04416543538782 0.0420240537147227 1 1
0.1886133785848 0.182301187118574 1 1
0.12835850087573 0.123886052853884 1 1
0.181057210483317 0.176036797585556 1 1
0.273096123369299 0.265858140579902 1 1
0.339976980256482 0.33231359573417 1 1
0.154143537174616 0.150395798195825 1 1
0.330117364950147 0.319960585346785 1 1
0.211750296020527 0.205483537872971 1 1
0.111613772616622 0.109214317414542 1 1
0.601264183490246 0.582883453677166 0 0
0.247305934071244 0.24144267831396 1 1
0.399657956764912 0.386616597181009 1 1
0.013901473895385 0.0133518564533732 1 1
0.153038342402556 0.149706619930013 1 1
0.103224426894781 0.100584814678756 1 1
0.0122419047249969 0.0119214904180622 1 1
0.442068163400138 0.430413179396512 1 1
0.369365915055531 0.358478687337545 1 1
0.199274159345879 0.193969809431496 1 1
0.0417083234775023 0.0410561986045751 1 1
-0.00201752942973664 -0.00284917792777204 1 1
0.179538909788311 0.173527718508912 1 1
-0.0751278256522146 -0.0740190664709272 0 0
-0.115916207991101 -0.110852668778814 0 0
0.0980619037825389 0.0939518440622076 1 1
0.228584425035104 0.221343841703804 1 1
0.253006999693322 0.245181886042684 1 1
0.115505176713266 0.112049323730433 1 1
0.277422712218289 0.270845852469358 1 1
0.263197737421821 0.256590266246383 1 1
0.361401995699959 0.352565861244277 1 1
0.33006759111454 0.320362490520243 1 1
0.193109427861698 0.186888667007681 1 1
0.215519231160059 0.208144659872891 1 1
0.400607811738075 0.387423616734756 1 1
0.125662318230579 0.122465336936596 1 1
0.370387237884513 0.360046747787873 1 1
0.335340084720895 0.324903524918104 1 1
0.0862617305074425 0.083161965364342 1 1
0.236097184313155 0.230750198999598 1 1
0.00719746784666007 0.00762906882775915 1 1
0.147679902584483 0.143764975276557 1 1
0.584233396206608 0.566915454294089 0 0
0.0602989844872435 0.0586000200796905 1 1
0.0526061538841866 0.0521062471859212 1 1
0.212244791411897 0.204983551473999 1 1
-0.0306782630509443 -0.0315073958708445 1 1
0.0584281209808941 0.056465287410678 1 1
0.224918855762069 0.217570888804709 1 1
0.118294990282376 0.114171405843723 1 1
0.243074051154528 0.236123271925972 1 1
0.18159941731777 0.175851525746117 1 1
0.0232583576297089 0.0241607189901846 1 1
0.261075986464825 0.251948216124714 1 1
0.452739690749761 0.437566898065134 0 0
0.159208128443717 0.153977923263429 1 1
0.175410471336317 0.170744871205826 1 1
0.417875423757445 0.406150455681045 1 1
-0.0692326727561759 -0.068290697322481 0 0
0.187310805014671 0.180523685317742 1 1
0.231427445417151 0.224273901846169 1 1
0.222139557606653 0.215637096730298 1 1
0.471688598895797 0.457004026647739 0 0
0.133068453837606 0.129628004967213 1 1
0.180351165937558 0.17414123204492 1 1
0.0467782656563138 0.0460387315136603 1 1
0.277264969631798 0.269549278767402 1 1
0.117850287377281 0.114875137679747 1 1
0.278388344235776 0.268663312625599 1 1
0.409589365223505 0.397996705047257 1 1
0.0254648454678921 0.0239795523313647 1 1
0.318762030307859 0.309163022797917 1 1
0.14181712159114 0.13854839387701 1 1
0.372508753509537 0.361762160939275 1 1
0.237192373625958 0.231466891360115 1 1
0.372311968331029 0.362124774348387 1 1
0.248044291894216 0.23942503551555 1 1
0.215629297771455 0.20876647727536 1 1
0.162603478912172 0.158595147626001 1 1
0.232901926507527 0.225163327333801 1 1
0.13940856543001 0.134608345483289 1 1
0.44521606411059 0.431527918430748 1 1
0.256480266890776 0.250301722543405 1 1
0.196657138454364 0.191552607116261 1 1
0.37418276679189 0.363924800022947 1 1
0.1793472237448 0.172950179123849 1 1
-0.227547387293835 -0.219540510751238 0 0
0.090067970574319 0.0869431340980697 1 1
-0.0201284895190565 -0.0188186888841335 1 1
0.354072657366066 0.342965714428551 1 1
0.344489907864619 0.33540794863071 1 1
0.101311785645507 0.098044752673182 1 1
0.0244671978622052 0.0240247561763851 1 1
0.401303493229613 0.390501753068843 1 1
-0.000172774381972646 0.000610128313654794 1 1
0.0690296785684876 0.0666888409121695 1 1
0.475846148236578 0.462043129093553 1 1
0.3624555789623 0.352717059273936 1 1
0.358534208687159 0.350599154205344 1 1
0.4214796080375 0.407473096901256 1 1
0.0971578343887375 0.0958065967912949 1 1
0.336165148665934 0.32700714519839 1 1
0.244171512174867 0.237656574767493 1 1
0.216003000718259 0.209946638316462 1 1
0.27663049080444 0.267891153963662 1 1
0.149620928566514 0.146551395631641 1 1
0.23771435443824 0.227648356659969 1 1
0.0767743712387087 0.0751335250447734 1 1
0.212378311818756 0.203959737289567 1 1
0.158545725148395 0.154996945939611 1 1
0.212471162929787 0.206111074322526 1 1
0.119659671070609 0.116274773082296 1 1
0.097434783650826 0.0930652188545091 1 1
0.299716636669504 0.290104273226382 1 1
0.278366690285729 0.268959706470423 1 1
0.228684270133371 0.221935740015909 1 1
0.0527565297669389 0.0497020224359701 1 1
-0.0333490645801415 -0.0327681376011703 0 0
0.216223601494024 0.211177378614708 1 1
0.245747345661778 0.237363074089764 1 1
0.344420328827462 0.333778654112822 1 1
0.377537308398472 0.364815185234624 1 1
0.194982955765747 0.189013188662487 1 1
0.00654129402394669 0.00684618866812445 1 1
0.154461161911213 0.149572148006251 1 1
0.232551907935212 0.225699581076381 1 1
0.217106735769799 0.208448506664983 1 1
0.0251552130563018 0.0261380637954199 1 1
0.415867809588225 0.403018168980531 1 1
0.259448428515676 0.252542777628743 1 1
0.279173147242165 0.269082525222074 1 1
0.22385328558682 0.217530979916602 1 1
0.40009054910698 0.389038347355119 1 1
-0.0367214577655234 -0.0350459835415398 0 0
0.246423043249182 0.23959763696319 1 1
0.0688734469750236 0.0690626760413146 1 1
0.179118048466453 0.173412025140602 1 1
0.204194287905204 0.198910862224217 1 1
-0.0496648567223809 -0.0493529664539895 1 1
0.169095251700565 0.165060638556364 1 1
0.0101102926289981 0.0104726111174671 1 1
0.0747221666911737 0.0733108549096715 1 1
0.0813185025594611 0.0793637261775962 1 1
0.414921995890774 0.403589738895689 1 1
0.133160651018691 0.130613471319953 1 1
0.558263191235114 0.542130949390304 0 0
0.257052602444597 0.249291681058593 1 1
0.0202239056495742 0.019652193954244 1 1
0.395517075638655 0.385906675571573 1 1
0.0777149021277301 0.0742593181374752 1 1
0.299164227992289 0.291707647068906 1 1
0.123343945710814 0.120074895200634 1 1
0.286659162414427 0.279304596160826 1 1
0.234094940434236 0.228207953758185 1 1
0.233921391909393 0.226486158857703 1 1
0.364320332345185 0.355024264715588 1 1
0.0589323829664029 0.0572296273573883 1 1
0.410568006507999 0.396703572954049 1 1
0.137440432956497 0.133334563051451 1 1
0.163949560280537 0.157370241244187 1 1
0.156548349166234 0.152063371222157 1 1
0.0954325922162364 0.0937127707650449 1 1
0.165197913681883 0.160980438615849 1 1
0.246122738994077 0.239314691748521 1 1
0.229927794897645 0.223186726471011 1 1
0.319982293357281 0.309854435913522 1 1
0.327865357823479 0.318975835108821 1 1
0.149341557473318 0.144284374357474 1 1
0.378814343555565 0.367203548193999 1 1
0.144396775962363 0.140262648773216 1 1
0.266653876415631 0.258930959827149 1 1
0.397517612691638 0.383738127420012 1 1
0.229889401996104 0.223617297744671 1 1
0.169191967144695 0.164249139952623 1 1
0.146876520978668 0.141169983277852 1 1
0.277637222463237 0.269671463430027 1 1
0.308857651822749 0.300597219295889 1 1
0.0653994239976331 0.0628964339581717 1 1
0.181896613875009 0.175841718256336 1 1
0.190915634718199 0.185054398669382 1 1
0.234419994787411 0.227456299862321 1 1
0.295154891919743 0.286716923602085 1 1
0.203015560498639 0.196222171072199 1 1
-0.0175070834620294 -0.0164617464115004 1 1
0.288853351996369 0.278847412399081 1 1
0.06179472468033 0.0603771213837192 1 1
0.305384704695167 0.29569800618196 1 1
0.289229578077306 0.279589016297289 1 1
0.206763667113287 0.200283319979022 1 1
0.119801462080116 0.116877716852134 1 1
-0.0794263097303559 -0.0788346569570704 0 0
0.10531849267658 0.102507262090699 1 1
0.212114841277968 0.204948452163515 1 1
0.421473580204619 0.408467090635112 1 1
-0.0256955115370396 -0.026022735712772 1 1
-0.0616978201672076 -0.0601249555075987 1 1
-0.0170024989934879 -0.0167051633623065 1 0
0.118080195002744 0.114989137288879 1 1
0.0305008382423685 0.0291317350804403 1 1
0.212973599460426 0.2080416812311 1 1
0.235850765648696 0.227823850216717 1 1
0.129307928703149 0.124720115714181 1 1
0.164612681446077 0.159253061155576 1 1
0.0720094895710301 0.0706862231284419 1 1
0.343366552636856 0.332322156517289 1 1
0.199930841341369 0.193795428761722 1 1
0.11731614208652 0.113332966782931 1 1
0.0682410499949351 0.0648836035766833 1 1
0.12328466751207 0.118377797003033 1 1
0.287528627164588 0.278187407582582 1 1
0.192309032456579 0.185592371781947 1 1
0.353237467372726 0.341716330550951 1 1
0.0665561147661404 0.0648717064437433 1 1
0.126616448800262 0.12192895412825 1 1
0.292360285596136 0.285162321432775 1 1
0.189627708430785 0.184018455667215 1 1
0.0421429884825386 0.0400082617861916 1 1
0.152429727333959 0.149043878633022 1 1
0.222834503902135 0.217377976251058 1 1
0.203640681568946 0.19760096955052 1 1
0.185376462742572 0.181115152650792 1 1
0.0585900474758418 0.0573174903698846 1 1
-0.0751388466458782 -0.0709256326029242 1 1
0.300330119359489 0.290036774636521 1 1
0.305420803444438 0.296389114247745 1 1
0.382499293709814 0.372253880193829 1 1
0.077541982356259 0.0729213072561571 1 1
0.42609722464547 0.4140434270189 1 1
0.2466526987178 0.238919161467369 1 1
0.165781679196274 0.160063661274967 1 1
0.241982543112851 0.235585006164128 1 1
-0.150909229465912 -0.146010369333354 0 0
0.0540754225020877 0.0506241631966852 1 1
0.185275013083375 0.181181646919769 1 1
0.232577962059347 0.227396626658044 1 1
0.300130211843536 0.290690161850017 1 1
0.406466765906066 0.393800308508111 1 1
0.379310367637443 0.367604346154144 1 1
0.284926212396274 0.276255012018196 1 1
0.0153623674828456 0.01643725834525 1 1
0.170267870488789 0.165986610223489 1 1
0.542019768434914 0.524146225680515 0 0
0.147101600112201 0.143843179094647 1 1
0.118916596206107 0.114676337529233 1 1
0.176053021564326 0.169529382046512 1 1
0.178305149944651 0.174485729636082 1 1
-0.00511644228988898 -0.00573213699503031 0 0
0.145212564846064 0.13987781443909 1 1
0.344941917372675 0.335068152620937 1 1
0.16211239147744 0.157159965945449 1 1
0.469578205245701 0.453965466312346 1 1
0.157406514671459 0.152191492186391 1 1
0.589087336134547 0.572825033848103 0 0
0.489599187124322 0.475497812935921 1 1
0.444718008616072 0.43157186053972 1 1
0.39456957799363 0.381888447332208 1 1
-0.0417533835363369 -0.0427808568835601 1 1
0.219849029444177 0.212076723097438 1 1
0.27918974439514 0.271362766825634 1 1
0.147971621233228 0.142287737877447 1 1
0.149801927981945 0.144642964916668 1 1
-0.0193182906546406 -0.0192172736938655 1 0
0.000952879799705778 0.00054748529292175 1 1
0.0819590375504412 0.0773950212987493 1 1
0.482609359434109 0.468341873672683 0 0
0.303935360053601 0.294697171738844 1 1
0.140003043223379 0.135867489653926 1 1
0.161706421106478 0.156977343657328 1 1
0.191693035484254 0.187205521161727 1 1
0.30977394078665 0.301074063856853 1 1
0.14427762127668 0.141526719746579 1 1
0.345190645123816 0.33647593995419 1 1
0.365242735833329 0.355781790735452 1 1
0.169818918281019 0.165159964501109 1 1
-0.10236751479709 -0.0993279160361015 0 0
0.0585352233730142 0.0577918137229476 1 1
0.1350651326947 0.130791659502066 1 1
0.0815988015309172 0.0804278211627263 1 1
0.358604074289241 0.347592427606984 1 1
0.0401747401786146 0.0383219134908952 1 1
0.0218393894291341 0.0215483010419042 1 1
0.205700895892028 0.200157427340708 1 1
0.0511924954771406 0.0498891838319484 1 1
0.144692645136876 0.141305063565867 1 1
0.258142991537273 0.251693469294594 1 1
0.32804117338825 0.318873258563006 1 1
0.431729943711673 0.421776127139797 1 1
0.0520963331123919 0.0489417066415178 1 1
0.146579839786818 0.142486447404451 1 1
0.324199990401428 0.314508779567966 1 1
0.276249979781801 0.268494013068026 1 1
0.24682930799359 0.240738186093846 1 1
0.105140587825923 0.102812674167718 1 1
0.131451567387084 0.12594888863327 1 1
0.205406000044355 0.200326857530094 1 1
0.328184869632808 0.320368087975994 1 1
-0.00757680612162713 -0.00719617425231396 1 0
0.072549475191672 0.0700709684666658 1 1
-0.0365306717074582 -0.0337815848720938 1 1
-0.00671757699629696 -0.00731777911918268 1 1
0.284558026868162 0.277425701481914 1 1
0.138959959030986 0.13593585976042 1 1
0.193116971980313 0.188001261230988 1 1
0.160424979712423 0.156181833500385 1 1
0.313235332790514 0.304122259207892 1 1
0.149314519065008 0.144503322683159 1 1
0.374391922709421 0.361277890482891 1 1
0.457746876628582 0.445368097725296 1 1
0.222349509726362 0.214217119408592 1 1
0.293418356053126 0.284987449461803 1 1
0.0735148056021901 0.0710849696625967 1 1
0.122797904467646 0.120253091271812 1 1
-0.0320481404703251 -0.0299575105318794 1 1
-0.160271534176295 -0.154698457185003 0 0
0.372715565536369 0.364361802151313 1 1
0.452291433338806 0.438119456914705 1 1
0.336582031558338 0.326946582858266 1 1
-0.00912065671010949 -0.0079074223134216 1 1
0.221678738436868 0.216748609286873 1 1
0.220046092952569 0.21431416839049 1 1
-0.033469838672942 -0.0332481059843556 1 1
0.0996053185321771 0.0957759414263302 1 1
0.552653848524201 0.53640226193969 0 0
0.239823374382488 0.232142072933558 1 1
0.0368741295621796 0.0349854271041432 1 1
0.13399783665895 0.130739590669955 1 1
0.188040572034263 0.181932214294802 1 1
0.129135778529322 0.125983472712002 1 1
0.213890140929089 0.20753926580796 1 1
0.0741874041139217 0.0730602604873434 1 1
0.145164529009188 0.139860232993352 1 1
0.245449155371001 0.239381768359059 1 1
-0.00557174591015486 -0.0049713305361046 1 1
0.2832988251956 0.275416315673175 1 1
0.36083268061559 0.350296228290421 1 1
0.223439363570213 0.21660910328477 1 1
0.334677824566462 0.325863508852612 1 1
0.401854491156278 0.388596851412774 1 1
0.30603749194332 0.296569412147167 1 1
0.103447617691083 0.101256816793356 1 1
0.231424001469451 0.224956196654505 1 1
0.314332092212296 0.304114117341483 1 1
0.0854989899566579 0.0824329798782079 1 1
-0.0810373243927899 -0.0775160597994347 1 1
-0.112515715006911 -0.1092249756155 0 0
-0.0562327494699044 -0.0536426901967519 1 1
0.107501508996065 0.103790784759012 1 1
-0.0396628504513756 -0.0372216195244364 1 1
0.0105967969709924 0.0108950425721592 1 1
0.249037016332261 0.243394774800669 1 1
0.356665333642169 0.345562316888115 1 1
0.236710075356479 0.229673748265199 1 1
-0.0489659592679569 -0.0476550052308401 1 0
0.286038318325943 0.278824904911078 1 1
0.26892030283541 0.260414756495314 1 1
0.163370950621278 0.157710640222265 1 1
0.302407059271594 0.29340228840167 1 1
0.146306298395637 0.14065295052235 1 1
0.244577931990476 0.236679023857044 1 1
0.313886901404761 0.301894410153141 1 1
0.0928057320474372 0.0905323812172586 1 1
0.320557891640751 0.312324060160016 1 1
0.455660563877311 0.442787314747838 0 0
0.225415562544092 0.219182591000944 1 1
0.232643136448553 0.232248874687607 1 1
0.214623252042872 0.20687504842348 1 1
0.00505572037649966 0.00538805959486612 1 1
0.0768885980941108 0.0748856894666987 1 1
0.331607906591931 0.32256815781894 1 1
0.0173316436025108 0.0162265206589387 1 1
0.331034713634071 0.321525386223493 1 1
0.108151786432735 0.104925522790544 1 1
0.180704723578803 0.175152652271133 1 1
0.0464808706338522 0.0441432618181537 1 1
0.299685080008101 0.290199245304828 1 1
0.252552570018412 0.245786968415199 1 1
0.318156908833808 0.30773906156174 1 1
0.133633142179492 0.129368067436197 1 1
0.159209984812426 0.155284435413316 1 1
0.410002828407127 0.399456493222284 1 1
0.0395648387823087 0.0389397681712292 1 1
-0.0669556147480985 -0.0652215839474368 1 1
0.198674749266204 0.189174643372475 1 1
0.258278615426631 0.251856685142131 1 1
0.225669990400266 0.220660138861829 1 1
0.0965559199645575 0.0952705964987477 1 1
0.197276459730492 0.190757939181356 1 1
0.0786461306837132 0.07784037143739 1 1
0.184463787500092 0.175768773531143 1 1
0.151714718921408 0.147409983753551 1 1
0.328652906390725 0.318489290020028 1 1
0.143304689771523 0.13969183862693 1 1
0.132587522813908 0.128672934468511 1 1
0.0688918023730038 0.0658550623869646 1 1
0.447051244043209 0.432434420839536 1 1
0.127474042397649 0.12343391030181 1 1
0.550616254981122 0.534419561714085 0 0
0.113778665758664 0.109934567802115 1 1
0.0340678152158977 0.0352748610001745 1 1
0.157999424210519 0.155569272487632 1 1
-0.0268239076492622 -0.0256441649780199 1 1
0.313735534634615 0.303170904252225 1 1
0.155150091192879 0.149500150406299 1 1
0.213979846868864 0.209091308900211 1 1
0.120498607433041 0.116043065641482 1 1
0.266386184802363 0.258281037103372 1 1
0.0825352957604905 0.0792622902482499 1 1
0.381593306792348 0.37027843284231 1 1
0.310235345142982 0.300631586386393 1 1
0.315425736955365 0.305911054456732 1 1
0.519165212245928 0.502926768439402 0 0
0.404200974594372 0.391972243072342 1 1
0.120018786205876 0.115053453030711 1 1
0.306964082379101 0.298916187397376 1 1
-0.0640112904165438 -0.0620879282964886 1 1
0.148187446429507 0.144790379352311 1 1
0.23117938818948 0.225431415873045 1 1
0.331111072259827 0.322626042509669 1 1
0.206596103208838 0.20163499610169 1 1
0.0363760787188439 0.0339032832881961 1 1
0.0457107234754384 0.0449785981080328 1 1
0.145280462817554 0.142075257566197 1 1
0.399123230750705 0.386817527494907 1 1
0.109606300352094 0.105974275645273 1 1
0.0506901655794396 0.048731403343851 1 1
0.147046744906476 0.144121364585045 1 1
0.370666882607829 0.359472973938988 1 1
0.32612630204347 0.317196069485366 1 1
0.300504851847908 0.293389137867566 1 1
-0.110360754763805 -0.105935757290111 0 0
-0.0715293529607796 -0.069433605687196 0 0
0.205177200567111 0.198212720371318 1 1
0.158210804631583 0.152886565644944 1 1
0.141130427112677 0.136184728136397 1 1
0.156803090313986 0.152169753300898 1 1
0.214679902531145 0.209816637794577 1 1
0.404497937258944 0.392748445112273 1 1
0.159424315366324 0.15284898867607 1 1
-0.0101585406404807 -0.0100322199098161 1 1
0.122154326473481 0.119652001597689 1 1
0.240699578057577 0.233206380830697 1 1
0.207536466099506 0.201100940085707 1 1
0.299631461273119 0.289479206502127 1 1
0.330203792529364 0.320740496368991 1 1
-0.0212662561838179 -0.0184271297546095 1 1
0.250949516828232 0.245413020950513 1 1
0.105765227591015 0.102417553236092 1 1
0.234872030964101 0.228011403699857 1 1
0.0764745317107121 0.0737610841709004 1 1
-0.00818407278196213 -0.00881278191728805 1 1
0.321660859710965 0.312704827916028 1 1
0.362109657145526 0.350640167576662 1 1
-0.122735517689493 -0.120750706763144 0 0
0.410307669382769 0.39865102773665 1 1
0.142919184481167 0.13683348196452 1 1
0.177996412745202 0.172312989280296 1 1
0.241121141627331 0.235038497559344 1 1
0.117281129274357 0.114567114015624 1 1
0.265271826058658 0.25905919147374 1 1
-0.0084364579262321 -0.00797260391285419 1 0
0.324237129129477 0.315051553766361 1 1
0.304238352286864 0.294388942118418 1 1
-0.0980775245442749 -0.0948665598298113 1 1
0.160425434095759 0.154948348259511 1 1
0.34140383538304 0.331219538191495 1 1
0.204017163617197 0.197684054587461 1 1
0.260760185566097 0.253140941544435 1 1
0.405233055033417 0.392161074394188 1 1
0.360034837464474 0.349967345488887 1 1
0.461420826856016 0.449745175037342 1 1
0.224274063426093 0.217677365913458 1 1
0.381961199810208 0.37022226315753 1 1
0.0478689165240984 0.0491805365167414 1 1
0.122014527299153 0.117778311377217 1 1
0.331238578227788 0.321788260454729 1 1
0.218781265681146 0.21291594700444 1 1
0.284506625188083 0.27645268545055 1 1
0.401621691113585 0.390404619549066 1 1
0.121941193836899 0.117538496608262 1 1
0.326791537470947 0.317252709438422 1 1
0.106324989883238 0.102756186635866 1 1
0.301238077358599 0.293800624099028 1 1
0.167089949855886 0.162349890448924 1 1
0.156089979255785 0.152272279399266 1 1
0.242595446559161 0.235083720155857 1 1
0.639407306151746 0.62153647375163 0 0
0.25391018214652 0.244984360111051 1 1
0.252975229325843 0.244334494426522 1 1
0.025804941583728 0.0247939316881187 1 1
-0.0485182196822165 -0.0478825844493182 1 1
0.449886545092729 0.437774439898022 1 1
0.202476763232839 0.195453426332038 1 1
0.0394253151175374 0.0378684290910776 1 1
0.102017213489485 0.0999464802815762 1 1
0.230233519201616 0.224826765697744 1 1
0.288587583102134 0.276930248011251 1 1
0.403108842025142 0.392804415054974 1 1
0.221705244873352 0.215372282376373 1 1
0.116725180697498 0.112868979208023 1 1
0.185790021339974 0.179216436667182 1 1
0.0651965417031984 0.0641630463839392 1 1
0.154866510386144 0.149562482159028 1 1
0.225092400426426 0.217982984709867 1 1
0.233738080004916 0.225029845592471 1 1
-0.126009201903535 -0.121955254020867 1 1
0.245903320407051 0.239464576096497 1 1
0.318670403088784 0.309719619665376 1 1
0.31860655983034 0.310484849543492 1 1
0.229750664194533 0.223639597592647 1 1
0.183757044857334 0.177555433790894 1 1
0.203052698963302 0.198983974140349 1 1
0.497695231805046 0.481567921453255 0 0
0.134400967318813 0.131460668961354 1 1
0.174046685082271 0.169709069935499 1 1
0.242302666868149 0.23514062044249 1 1
0.172519470084046 0.164961214469309 1 1
0.185709833282728 0.181890464205268 1 1
0.00415819710944366 0.00391487465070205 1 1
0.545221043682743 0.527763307956283 0 0
0.208805745160926 0.203058707344976 1 1
0.397242460784575 0.38526437186447 1 1
0.231224915979035 0.224449986445576 1 1
0.363569408347717 0.351869274172201 1 1
0.231117533774159 0.223759850452635 1 1
0.278747788307274 0.270761589250803 1 1
0.334022013157305 0.323504142068779 1 1
0.0298291309135866 0.0303994061786507 1 1
0.345692681577919 0.334875356472662 1 1
0.2228982470841 0.2138266970314 1 1
0.100228163915994 0.0972747536171387 1 1
0.206876386281671 0.201473349706047 1 1
-0.00107693432635417 -0.00175061904648011 1 1
-0.0701700698232324 -0.0672526021922562 1 1
0.149436312856249 0.143600997922614 1 1
0.225608327373658 0.219045620632994 1 1
0.213201933164824 0.208055978731227 1 1
0.0901839653578322 0.0859436385913841 1 1
0.219885958391487 0.213049465366504 1 1
0.25100397178632 0.245073260679079 1 1
0.126728429129422 0.123051535410486 1 1
0.182712884285258 0.176243941772855 1 1
0.327180458477999 0.319033642503937 1 1
0.0442973530467556 0.0433281785620787 1 1
0.324722234973921 0.313434147019789 1 1
0.102527583210516 0.0970892810253774 1 1
0.500725988048899 0.484512252712464 1 1
0.189097449135568 0.181769162270707 1 1
0.280178476103471 0.271318148133097 1 1
0.394495102674142 0.382885597793072 1 1
0.224128619408565 0.217215361003916 1 1
-0.0405967012587286 -0.0396144740144316 1 1
0.362930899069636 0.349982098814254 1 1
0.345138064319875 0.335737993621861 1 1
0.187350326837263 0.18247571511989 1 1
0.101416523720319 0.0993187178272811 1 1
0.00511652751767509 0.00463675929273278 1 1
0.0466163251890329 0.0443351884379226 1 1
0.104409411374482 0.101879328756628 1 1
0.286629179798231 0.278601530009272 1 1
-0.148236671312209 -0.145344962995372 0 0
0.13822949764281 0.135271029057047 1 1
0.176926316864087 0.17153733980364 1 1
0.251585405669292 0.243822984721718 1 1
0.311794540019566 0.301222397915165 1 1
0.126046332841924 0.121348940082742 1 1
0.00328443845513606 0.00462910958958825 1 1
0.158530666828999 0.15416613023469 1 1
0.224148238438021 0.218476514970033 1 1
0.252210021963754 0.244632837240384 1 1
0.124303854493893 0.12123533704649 1 1
0.173291562612237 0.169414508284527 1 1
0.133959831542485 0.130756322757336 1 1
0.16617591672448 0.161251720004559 1 1
0.282884677997676 0.272287649583923 1 1
0.263212708194899 0.256276649196632 1 1
0.0647387716726332 0.0617468793466486 1 1
0.225267430662924 0.219025526688741 1 1
0.403245751299873 0.393245488977928 1 1
-0.0413033674997214 -0.0407356027053099 0 0
0.194472278384795 0.188382819351246 1 1
0.15031978565405 0.147440293212656 1 1
0.348151489260177 0.33879150801152 1 1
0.102534959160831 0.100792740203001 1 1
0.418952520429695 0.404840634226956 1 1
0.229746337032795 0.223888597283695 1 1
0.00569039266526542 0.00403318616479761 1 1
0.20945548219331 0.201848045412379 1 1
0.304458761656371 0.296504181307399 1 1
0.281700326671366 0.272228801775368 1 1
0.251172202490617 0.244352609204782 1 1
0.305784042736025 0.296348118891159 1 1
0.2702048354935 0.263474075046622 1 1
0.112961231107481 0.110010801288331 1 1
0.171776590401462 0.165707004083131 1 1
0.267594866902703 0.26118005061141 1 1
0.14337467553506 0.138535802380486 1 1
0.240192058414697 0.232203868579551 1 1
0.470986307151178 0.454603073068115 1 1
0.13191774565744 0.128044226193407 1 1
0.471983284731269 0.456655778937595 1 1
0.0148082157634753 0.0124753864049255 1 1
-0.0171844862865939 -0.0163044008851645 1 1
0.16826972140715 0.162268310784375 1 1
0.326561978802565 0.318714223123287 1 1
0.135842730181754 0.132539654901277 1 1
0.247679658680632 0.240242482497383 1 1
0.260682196384699 0.253689195006553 1 1
0.516524586126155 0.502915408082648 0 0
0.161194986830485 0.15586143589183 1 1
0.110081605412563 0.109060220240086 1 1
0.163290477859389 0.157791851671146 1 1
0.100915209153517 0.0963075745854769 1 1
0.0104703461943788 0.0115039996167005 1 1
0.217544822896001 0.211141773433229 1 1
0.125628179848315 0.121168917214707 1 1
0.245862704459496 0.238024034033241 1 1
0.370868203043905 0.360355366632529 1 1
-0.0464379767179212 -0.0452649036511267 1 1
0.0667890604937209 0.0648232529348698 1 1
0.431363952223932 0.417902339439752 1 1
0.164594680277441 0.159567997849458 1 1
0.114947232013061 0.111035381347996 1 1
0.104600325218248 0.0989424287141366 1 1
0.222306302365964 0.215559234695992 1 1
0.197685181660126 0.191231969903202 1 1
0.33398275182916 0.323101532485221 1 1
0.27464936503612 0.266971421766694 1 1
-0.167404513311541 -0.162614894398451 1 1
-0.0358016509360691 -0.0350011528202766 1 1
0.374567133590276 0.362416053240739 1 1
0.0536942403463348 0.0510092208566327 1 1
0.251335876411039 0.24310296163976 1 1
0.281512646169342 0.271969048357377 1 1
0.17570948657517 0.171488960465389 1 1
0.131118372139132 0.127323168800744 1 1
-0.017928202933077 -0.0161430235262456 1 1
0.398632132367128 0.387307216402902 1 1
0.520437896751715 0.506665421312355 0 0
0.306394709226289 0.296925811530125 1 1
0.382059555485982 0.370392321144733 1 1
0.0546981587994316 0.0533768265917632 1 1
0.0134886654752452 0.0141731995586481 1 1
0.103268723092941 0.1004649491066 1 1
0.346512124987211 0.335949619275415 1 1
0.274821221078896 0.26695069949491 1 1
0.270692227651862 0.262370637199954 1 1
0.38753501253964 0.375645903573564 1 1
0.105813424186633 0.102322865609033 1 1
0.31447408729676 0.304238825033492 1 1
0.0947616937049005 0.0924023181665888 1 1
0.267975638900518 0.259218862876582 1 1
0.445054148567307 0.431243849970594 1 1
0.287392279881332 0.278728592268994 1 1
0.0916065306470106 0.0886703008805997 1 1
0.283252699435803 0.275097195280626 1 1
0.253889039785933 0.243989400557782 1 1
0.202251112840192 0.197745515654242 1 1
0.199524475170357 0.193734210476434 1 1
0.22081270083808 0.213920760297345 1 1
0.267755744036468 0.257930646120024 1 1
0.162961019184328 0.158446722037438 1 1
0.415693263115603 0.404361592915403 1 1
0.264346824456645 0.257725296575428 1 1
0.260596816433771 0.253234126202196 1 1
-0.0723172843827987 -0.0711261488094506 1 0
0.279130920961524 0.271810779536156 1 1
0.0658125798190193 0.0636103030934791 1 1
0.243246130436813 0.235186108472218 1 1
0.171607507703595 0.165128582391414 1 1
0.0360936655849518 0.035613236368349 1 1
0.163078588624202 0.158660290014972 1 1
0.350743095193272 0.341700837856462 1 1
0.128955556767097 0.126724458194551 1 1
0.202141143917154 0.195745721236464 1 1
0.362441292798831 0.352727694958899 1 1
0.239242327877574 0.231112672196595 1 1
-0.0459032698252635 -0.0441450592819333 1 1
0.126256246195846 0.121885322805075 1 1
0.585833308968574 0.56856318385751 0 0
0.475148558877641 0.461411486618364 0 0
0.131492410044985 0.126124918631236 1 1
0.0838515280749425 0.0796855957523618 1 1
-0.0613951150293848 -0.0598497451309112 1 1
-0.00331464201561993 -0.00140491282512252 1 1
-0.0184214813706415 -0.0168940102940029 1 1
0.329242867807762 0.32110953857401 1 1
0.163086172773679 0.158206884216305 1 1
-0.108546518067191 -0.105624078219867 1 1
0.182037317299469 0.176284407203458 1 1
0.261393900401802 0.254415393815739 1 1
0.0209391696846417 0.0186582683153996 1 1
0.00269649643396499 0.00206633424073988 1 1
0.0300258017460732 0.0283192463444185 1 1
0.455344882306436 0.441451138281587 1 1
0.113914533524081 0.111146881593145 1 1
0.203141300166949 0.196625030174237 1 1
0.34066212321686 0.328338550415519 1 1
0.502143999156165 0.490220738471856 1 1
0.414139988864072 0.40215708255894 1 1
0.166523605487221 0.160111054741982 1 1
0.0230230075741519 0.0226205921586494 1 1
0.309902197582676 0.300854858676927 1 1
0.353997910982535 0.340466548121809 1 1
0.282100128742808 0.27261371760076 1 1
0.57004442156885 0.552440255646373 0 0
0.0857471177684357 0.0843292772996043 1 1
0.183002995112704 0.177260419454557 1 1
0.0562270755879129 0.0564430197384662 1 1
0.0857432212728996 0.0833747060347496 1 1
0.131831762281271 0.126848192830527 1 1
-0.0617680403286036 -0.0600927809649983 0 0
0.324089414126759 0.313119011756109 1 1
0.293991687764377 0.284024197918194 1 1
0.0456262322831511 0.0442454815390306 1 1
0.00210177713797057 0.00159040117253317 1 1
0.421077926725579 0.408659964129161 1 1
-0.107865203639507 -0.104136190280951 0 0
0.381169624742491 0.369650001590256 1 1
0.457613255603786 0.445842262376037 1 1
0.185358242440926 0.177950146548377 1 1
0.239659857809676 0.231484937203897 1 1
0.185436027250625 0.181166464340929 1 1
0.336335351816054 0.327048116294091 1 1
0.135103970105582 0.131346689006756 1 1
0.000126025990446752 0.00128979806517471 1 1
0.533949062285473 0.51905265003131 0 0
0.189827708047215 0.183347759752542 1 1
0.00469659485601476 0.00562069146849861 1 1
-0.00783992032462028 -0.00777265633445103 1 1
-0.0270141984099639 -0.0264672221607531 1 1
0.223762464186345 0.216293493777054 1 1
-0.0143013000091357 -0.0113884066924765 1 1
0.18930254300294 0.184169548349379 1 1
0.335964753150536 0.326358579942713 1 1
0.289555751548044 0.280250661801569 1 1
0.330858077403536 0.322109642000778 1 1
0.1797089254517 0.174749398282591 1 1
0.319577802752726 0.310169603767113 1 1
0.348881080549868 0.339034436028722 1 1
0.0171409454078026 0.0154099466261074 1 1
0.129835781217283 0.125889306966509 1 1
0.240112362629185 0.233220029013428 1 1
0.200575504772703 0.193654028798871 1 1
0.274438317183061 0.266034348402678 1 1
0.169326788896714 0.164791066652571 1 1
0.251345275919311 0.243791560149579 1 1
-0.0215574726456712 -0.0201757176771536 1 1
0.396997612244813 0.385982166677758 1 1
0.19236376488894 0.187329521149341 1 1
-0.00949573780703762 -0.00934485028330816 1 1
0.244786629964801 0.237075609897421 1 1
0.340658263714486 0.331197461274456 1 1
0.0302633263031727 0.0288966578980697 1 1
0.0202010103640784 0.0215895348157888 1 1
0.323628287581062 0.314080138850836 1 1
0.220355904223097 0.215307288713946 1 1
-0.136410188278803 -0.13225984852135 0 0
0.141441084006529 0.141455055402157 1 1
0.421972503196199 0.409153376822089 1 1
0.243034549834997 0.236051617621738 1 1
0.224008813574828 0.217316290234262 1 1
0.149449346228255 0.145622871416064 1 1
0.662806810212378 0.642288351191602 0 0
0.094320908027395 0.0923175867486134 1 1
0.241175405631374 0.234877817127732 1 1
0.168213225321657 0.163659464971913 1 1
0.13858162476898 0.133721322232325 1 1
0.0433269327806731 0.041220721640663 1 1
0.394205057100729 0.382020412376636 1 1
0.47879915503589 0.465960796588318 1 1
0.190214694421508 0.186189440854221 1 1
0.326144534900872 0.31788423533859 1 1
0.0306853570317205 0.0293471599346218 1 1
0.170265193681709 0.165778724801151 1 1
0.260061061725553 0.252936299971625 1 1
0.424716590011989 0.413374541344422 1 1
-0.0450949444287169 -0.0444367772269697 1 1
0.210523352135924 0.203686206313891 1 1
0.281970914814498 0.273267472651569 1 1
0.177584167132857 0.171647449597934 1 1
0.0542638074089341 0.0506966751874651 1 1
0.318255803297028 0.30718676837863 1 1
0.00644939939770253 0.0069899358454869 1 1
0.297792692123076 0.289687889592392 1 1
0.141081858093979 0.137996388782414 1 1
0.126275070390778 0.123881157797272 1 1
0.290820931401055 0.282382422854289 1 1
0.281269002527627 0.27539429274288 1 1
0.414336470526654 0.40346290438537 1 1
0.16403306254907 0.157995716493824 1 1
0.0951633142078675 0.0932390659174487 1 1
0.423582210494846 0.41155369540766 1 1
0.195726385320618 0.190361050333267 1 1
0.230704101921778 0.223268995420695 1 1
0.139784400692097 0.134826263108212 1 1
0.383862489830192 0.374909294794581 1 1
0.352324464860614 0.339998907113059 1 1
0.14735492905231 0.144827490229993 1 1
0.315317627761922 0.306492710438474 1 1
0.435752089765269 0.423130994625671 1 1
0.0499432740703412 0.0490256220265476 1 1
0.349333022071898 0.338854012805567 1 1
0.065829692389541 0.0627861449000826 1 1
0.262799093383364 0.255675481403252 1 1
0.149845793462701 0.145106393542188 1 1
0.117895031272655 0.11318274900083 1 1
0.291092255864846 0.284248055946891 1 1
0.323960069327093 0.314050814721208 1 1
0.482789804543274 0.468199182699046 1 1
0.41190924871217 0.399721088797169 1 1
0.0994951100301845 0.0980939889154826 1 1
0.165231741520664 0.160415938935964 1 1
0.275497115293807 0.267670358286114 1 1
0.260025596102311 0.251455271109373 1 1
0.33938958814594 0.328845549008463 1 1
0.0506258932202685 0.0487049252913552 1 1
0.258535797252163 0.250021691829532 1 1
0.131606275283142 0.129224657368033 1 1
0.159433724594604 0.154128078161167 1 1
0.241987261838792 0.236460856395883 1 1
0.328150853948937 0.318646671904026 1 1
0.397449743176484 0.386538720865256 1 1
0.338176146374121 0.326533239040045 1 1
0.343634143865919 0.332887557485114 1 1
0.350654098736099 0.341561553734367 1 1
0.183747415332525 0.178615088991753 1 1
0.122653170499924 0.119726959022358 1 1
0.246964680141559 0.241716888681551 1 1
0.429985294399985 0.416462858037762 0 0
0.110918856333984 0.107621468287034 1 1
0.0889947516307221 0.0865832849278609 1 1
0.0707067409253627 0.0690603533472835 1 1
0.397115083839623 0.386371477090565 1 1
0.235010921667266 0.228228331044027 1 1
0.0972256757318688 0.0930537581527649 1 1
0.130958761912812 0.12837319663911 1 1
0.113717428850443 0.111346772380813 1 1
0.0656805654204428 0.0644668378892963 1 1
0.316970559624174 0.307338194230863 1 1
0.00892562056456425 0.00871787539866731 1 1
0.134763933947888 0.132669544569123 1 1
0.323208832499076 0.311252256953949 1 1
0.07428036935126 0.0724571900523902 1 1
0.245257725752343 0.238598300446716 1 1
0.388960356880051 0.378092546613172 1 1
0.147073496771537 0.142314232014891 1 1
0.237445371727009 0.231370676646754 1 1
0.24391393152551 0.236893849909489 1 1
0.088382394347713 0.0833191479652934 1 1
0.122687190776505 0.118926502021017 1 1
0.362820450746999 0.353162821375193 1 1
-0.0258805578535628 -0.0240440813025499 1 1
0.273384040001053 0.26709965933897 1 1
0.28090040276197 0.273716428305522 1 1
0.564925190091204 0.548317081365302 0 0
-0.0218583676628115 -0.0205931160143706 1 1
0.213755444884293 0.207772579136823 1 1
0.39678770672456 0.38546374627679 1 1
0.451201421772824 0.438146186292305 1 1
0.101322636621758 0.098103027038777 1 1
0.430724341826596 0.419769283003209 1 1
0.124134413886852 0.118789335128974 1 1
-0.0346958433313215 -0.0330761358217714 1 1
0.320445882544908 0.312848970670496 1 1
-0.0937978667030482 -0.0904031427424449 0 0
0.045985195194747 0.0444732600696251 1 1
-0.0475659679440205 -0.0458234499523815 1 1
0.0759659154636863 0.073980536845141 1 1
0.541890927157587 0.524858595299897 0 0
0.243020193946512 0.236144449043258 1 1
0.105930283375712 0.100435441307227 1 1
0.093634087526097 0.0915081055045311 1 1
0.105289045277137 0.101356052108989 1 1
0.151693947075774 0.147880610555587 1 1
0.411371289694566 0.399337637795727 1 1
0.166397319346475 0.160574500915365 1 1
0.30962063737037 0.301141532752643 1 1
0.265703099853148 0.259290999671998 1 1
0.42469318232565 0.41118889828927 1 1
0.390644543086401 0.377825992703557 1 1
0.0175905937878332 0.0177129573535848 1 1
0.0270335083255408 0.0265826920946639 1 1
0.00715370523994847 0.00581045316328023 1 1
0.443449136574208 0.431590489579305 1 1
0.185936099888961 0.177931475167841 1 1
0.0286249097950803 0.0275153608841574 1 1
0.0976225520006761 0.0961494490649517 1 1
0.207525437243165 0.201471036294664 1 1
0.246919821909838 0.240100436889839 1 1
0.106362287518098 0.104838309091396 1 1
0.193934467856682 0.189284809113877 1 1
0.262507002363328 0.256596333150409 1 1
0.428014176839778 0.413738581545538 1 1
0.266382005328039 0.258642051461888 1 1
0.497119444387029 0.483047897984615 0 0
0.130635160790426 0.124989562273224 1 1
0.253766252407338 0.246293583352412 1 1
0.138439727687617 0.134704565834879 1 1
0.283437595973249 0.273338843294839 1 1
0.237367915818076 0.229967249685788 1 1
0.143986384171686 0.14154396251779 1 1
-0.0709749592150435 -0.0707499373518763 1 1
0.208598663267684 0.201715160499328 1 1
0.0733792617533871 0.0720995624869027 1 1
0.0910792324600532 0.0893336830563448 1 1
0.148444989086427 0.144632837919885 1 1
-0.0962456010832886 -0.0936020512169328 0 0
0.318430376615423 0.309178234349563 1 1
0.294946483814816 0.286244559525324 1 1
0.35049350515009 0.340408969444973 1 1
0.185479336117242 0.180380432490274 1 1
0.0786027961546009 0.0762380239165481 1 1
0.220879791558448 0.215543330589142 1 1
0.37864075815154 0.366826919043959 1 1
0.135911495809968 0.133952621495192 1 1
0.219055539124891 0.211412018604652 1 1
0.126052922144968 0.122460141358061 1 1
0.27771507685679 0.269331017682981 1 1
-0.214418363593172 -0.208517838256866 0 0
0.382912841831833 0.371804901804891 1 1
-0.0962669005079696 -0.0930666188841739 0 0
0.173690792453982 0.168361187281363 1 1
0.493864195820056 0.476429575661823 0 0
0.561979282051109 0.546050586036732 0 0
0.204764115705968 0.199779308832974 1 1
0.116635732346361 0.113751351409799 1 1
0.148583427178282 0.144967460343099 1 1
0.11644270127314 0.110805238725787 1 1
0.00868840791972731 0.00931491576647747 1 1
0.336315512899527 0.327926447186999 1 1
0.289028801559046 0.281525545268167 1 1
0.200121867060065 0.194955206869532 1 1
0.0539593718323535 0.0532365757601588 1 1
0.283279400728001 0.274924626919537 1 1
-0.00411120124189603 -0.00360703851604349 1 1
0.344171080266855 0.332277592314788 1 1
0.130647567349998 0.126322102902372 1 1
0.0366240647692229 0.0365982026199712 1 1
0.297868499257483 0.290126802779785 1 1
0.0932412536386799 0.0899571925940137 1 1
0.347041441554548 0.338313290079949 1 1
0.255338632058895 0.245963339943159 1 1
0.296111405832214 0.287936542994758 1 1
0.20068605227735 0.195727398226383 1 1
-0.0376367421345639 -0.0349183167171943 1 1
0.409744710806183 0.398664749882835 1 1
0.143446670468188 0.139735088486229 1 1
-0.000392726516464374 -0.000323351440291397 1 1
0.137707930092006 0.13388901092355 1 1
0.0985237658920428 0.09486018769405 1 1
0.108683310098105 0.104768128985865 1 1
0.315573696000779 0.305781298324552 1 1
0.312753270742745 0.30367515846943 1 1
0.34386281086621 0.334914608927025 1 1
0.241664240137859 0.233057757236335 1 1
0.0803508850187794 0.0788576479527549 1 1
0.201969491405207 0.195723816645803 1 1
0.41680671155414 0.406351281382955 1 1
0.197450323556426 0.190206044466416 1 1
0.209487357855455 0.203182758929839 1 1
0.181077218725073 0.17488238504153 1 1
0.250711636237074 0.243485267235394 1 1
0.1914068665502 0.18531866890953 1 1
0.124383355826252 0.120951292460258 1 1
0.0992671434835481 0.0950213000430058 1 1
0.196105624431767 0.18974469270831 1 1
0.158225608858523 0.154459588818601 1 1
0.383316502023089 0.372087780444027 1 1
0.305612551150323 0.296294312154455 1 1
0.159166332919364 0.156116113345977 1 1
-0.0532575492228064 -0.0520963692154086 1 1
0.311192063630564 0.303531128066519 1 1
0.377585612565472 0.368390610389553 1 1
0.193597790557714 0.189263222766205 1 1
-0.096028747686953 -0.0921768870149977 1 1
0.189496206024759 0.182588398953396 1 1
-0.0521699331538093 -0.0500081007531978 1 1
-0.0574809902203547 -0.0557799508118461 1 1
0.246147834265872 0.24068796752236 1 1
0.147947298683325 0.144221073342565 1 1
0.275444661562818 0.268297389386388 1 1
0.306782887485258 0.298005385953103 1 1
0.0786262069419269 0.0781593254767385 1 1
0.0633152062041979 0.0622911358230615 1 1
0.220723454454834 0.213614405577518 1 1
0.247293151598762 0.238657386192738 1 1
0.292260564540662 0.285789429480119 1 1
0.268880300050107 0.261981430307511 1 1
0.346351393505861 0.336031097352096 1 1
0.353049096311085 0.339912533030693 1 1
0.25002700291298 0.243271022349201 1 1
-0.0184789528004092 -0.0179446398449777 1 1
0.135320836532786 0.132202586304485 1 1
0.284655079285766 0.277236009406159 1 1
0.0946319437511601 0.0908749503960255 1 1
0.351324315380044 0.340897780479587 1 1
0.425253595392743 0.413253381424286 1 1
0.305681705534225 0.297329519011677 1 1
-0.0840613196295089 -0.0802228965691918 0 0
0.184884877842479 0.179727652444866 1 1
0.0834590709396127 0.0811964899615986 1 1
0.490768537751638 0.475677968548814 0 0
-0.00430063759284201 -0.00408549166246391 1 1
0.298367394013171 0.291467836062408 1 1
0.160280524640316 0.156141579129569 1 1
0.200673520299654 0.193801981627569 1 1
0.315107489332247 0.305871122867457 1 1
0.183425340638276 0.177857963663 1 1
0.360686775474893 0.350394976097324 1 1
0.211917299838926 0.205116317884252 1 1
0.352847265914111 0.342264708785785 1 1
0.0536152848113936 0.0530932901056418 1 1
0.368627433644266 0.357086616327323 1 1
0.125289103829249 0.12076403133552 1 1
0.114528203253604 0.111629863710679 1 1
0.271243082416063 0.262175183431182 1 1
0.465760008087426 0.453404493943803 1 1
0.0829065597988217 0.0827851959657396 1 1
0.0176130659980727 0.0153457068757623 1 1
-0.00368308473478733 -0.00232575593392407 1 1
0.186117924873008 0.17879249685959 1 1
0.148783078646275 0.143609007225166 1 1
0.135204691035293 0.131648233114565 1 1
0.228654956055134 0.221013552372012 1 1
0.388126113539031 0.378919528016933 1 1
0.174729408170092 0.170813069094712 1 1
0.217001740049233 0.211628202951453 1 1
0.233041064430468 0.225232639612905 1 1
0.243278448063314 0.236379590635947 1 1
0.17385973482934 0.167587098328263 1 1
0.505574973382113 0.492165723089516 0 0
0.450407724216336 0.43653471978416 1 1
0.153886070267043 0.149515849150388 1 1
0.298365474871228 0.29007083427676 1 1
0.00694841276054299 0.00856770715903238 1 1
0.293188297822753 0.283689313442469 1 1
0.450599980577149 0.436397760271474 1 1
0.334388255637715 0.32340054364641 1 1
0.296458254287005 0.287323161039722 1 1
0.239678886754229 0.231592959466128 1 1
0.245178938239957 0.238883118459129 1 1
0.393856623226353 0.380719719161146 1 1
0.176842958707165 0.169319612333209 1 1
0.00429911655657367 0.00507765642695639 1 1
-0.178463098742408 -0.173515502472833 0 0
0.348999066537418 0.337411832608435 1 1
0.362756471736189 0.352470473388192 1 1
0.285012236096136 0.277928511543943 1 1
0.204823128013784 0.199109836947638 1 1
0.219057431566792 0.211686851152118 1 1
0.176541853610861 0.172397703649657 1 1
0.0436698419547577 0.0410792712206488 1 1
0.219283027170047 0.211230854462192 1 1
0.122657344200405 0.118186485188243 1 1
0.490500554878098 0.476339709916646 0 0
0.128101510967972 0.124553797952433 1 1
0.046850524383916 0.0446123660243288 1 1
0.290280417502866 0.279869472017192 1 1
0.222729086848844 0.215400639394567 1 1
0.133214539221911 0.12865160273016 1 1
0.124326313305168 0.119415240758623 1 1
0.20870397182716 0.202349473979534 1 1
-0.0906365955667267 -0.0900333010320866 0 0
0.147954141734535 0.142798507032612 1 1
0.377387138394749 0.365266885386918 1 1
0.156094721018108 0.153254139222047 1 1
0.348873001230234 0.33945091227633 1 1
0.293259921224895 0.285195030871076 1 1
0.243610379289622 0.237486584964983 1 1
0.282616478304533 0.273693026713971 1 1
0.126292232760346 0.122821905084314 1 1
0.0728105514980116 0.0717485394626794 1 1
0.152547805999118 0.146477758883192 1 1
0.316348249123224 0.306737690843091 1 1
0.327914251205246 0.318512817234155 1 1
0.129134184417801 0.127041998396906 1 1
0.0490828816792802 0.0470307332846106 1 1
0.0504701336592017 0.0490824123958109 1 1
0.284702202924739 0.275128798266099 1 1
0.0136618804178403 0.0132194982030106 1 1
0.225702452920642 0.218177286383716 1 1
0.265674942383958 0.257700728403016 1 1
0.221660770678908 0.214777892933055 1 1
0.479342877949741 0.464231296782758 1 1
0.353478082554484 0.342970331991549 1 1
0.32542813665203 0.314447671590808 1 1
0.377924778912063 0.368021516630016 1 1
0.265068038704541 0.25714031670537 1 1
0.0961563717574323 0.0946988880214586 1 1
0.255090697935059 0.247536594389093 1 1
0.378465907278287 0.366412624242238 1 1
-0.199761439182438 -0.19456142113396 0 0
0.0109754510882533 0.0116028921987265 1 1
0.135614554103511 0.131965521831962 1 1
0.291529629148864 0.283875146495841 1 1
0.267144349445223 0.257859492959045 1 1
0.26095023617794 0.254398088674734 1 1
0.158239213826835 0.153836186956607 1 1
-0.0452543159892625 -0.0450667749756322 1 1
0.178476664785437 0.172634125056694 1 1
0.290590277193632 0.282580688248534 1 1
0.205621492314245 0.197658465903044 1 1
0.0129853463504975 0.0115448169419566 1 1
0.0483335693260609 0.0457038001865719 1 1
0.256271667930164 0.249368974886208 1 1
0.368845259525264 0.357224257046595 1 1
0.0859458400296442 0.0846532115734391 1 1
0.276351857454687 0.268235484821741 1 1
0.209323228894084 0.201511113581572 1 1
0.0823377967902769 0.0812079729391885 1 1
0.388269061695815 0.378794522691958 1 1
0.117975429551058 0.114957382607644 1 1
0.143426098965221 0.139708445717699 1 1
0.473227860314548 0.458179626983305 1 1
0.184050651154784 0.178612834696718 1 1
-0.0964380937993529 -0.0913989524503839 1 1
0.304631872627794 0.297026836380395 1 1
0.235375459696301 0.229946947354293 1 1
0.0990330197408243 0.0939187693607347 1 1
0.0727616790829617 0.0696240891380789 1 1
0.198216483348426 0.192923093062743 1 1
0.0569877221978658 0.0561268875326606 1 1
0.129043634064992 0.124303482471882 1 1
0.308395117492692 0.299871374677686 1 1
-0.0859276431240969 -0.0802405694584342 0 0
0.610341514490125 0.593773682280782 0 0
0.364434940759626 0.352804579181342 1 1
0.353871327041046 0.34280993011702 1 1
0.317760563985176 0.309772032171253 1 1
0.300846674683386 0.292578286695766 1 1
0.116892218235248 0.112938722197946 1 1
-0.0311549664965146 -0.0293400181588294 1 1
0.200663823004677 0.19612329534842 1 1
0.0890937805308704 0.0858587870075962 1 1
0.340825848507226 0.330418418455065 1 1
0.18658995297212 0.181109282827268 1 1
0.0991372067489015 0.0960877035315913 1 1
0.0469225880854193 0.0436695112568153 1 1
-0.0444490871779429 -0.0421987587771735 1 1
0.245065667829615 0.236838727638483 1 1
-0.0542500189639028 -0.0519485302690662 1 1
0.414101414997104 0.404969889397641 1 1
0.271204026251901 0.263407546810318 1 1
0.021632777403331 0.0199489691962477 1 1
0.216567789958841 0.209139865523584 1 1
0.114533475197837 0.111140308365203 1 1
0.0794589638094951 0.078421175194522 1 1
0.0569626735067199 0.0543020429613497 1 1
0.638906070907619 0.618271988499769 0 0
0.288094481507244 0.280537076106147 1 1
0.287295927827011 0.279232430334348 1 1
0.274928566028161 0.266714281357121 1 1
0.358715288629821 0.346409179819105 1 1
0.0600540773364533 0.0589263284522595 1 1
0.423707721922128 0.41047028628483 1 1
0.349128463941268 0.337914499350847 1 1
0.225613271566381 0.21861974797414 1 1
0.469210847771043 0.45438730152341 0 0
0.090482895981864 0.0914653600691404 1 1
0.275474478880078 0.268508175374827 1 1
0.095668163128478 0.0931881144184816 1 1
0.100524929142798 0.100259721596228 1 1
0.371079553164398 0.360051175198217 1 1
0.215085754592123 0.208013999987882 1 1
0.284838698157888 0.277340784201163 1 1
0.189752835121837 0.186025839440608 1 1
0.133583178802031 0.130259385654545 1 1
0.187342074362462 0.181713207566076 1 1
0.215155124721565 0.209738740045018 1 1
0.052212847672204 0.0497378990063475 1 1
0.257691839668822 0.251089409655537 1 1
0.19071732545249 0.186172542256552 1 1
0.15311456653444 0.148434667393735 1 1
0.0806522725649087 0.0771601617597439 1 1
0.0636360332431273 0.0612785837560615 1 1
0.259092624935676 0.25203887104646 1 1
0.191294956724954 0.186624573760947 1 1
-0.137432669998741 -0.132502753929606 0 0
0.0938223349728302 0.0900997457740301 1 1
0.132548916039627 0.130759510900893 1 1
0.0732461310288813 0.0705126393015803 1 1
0.23536164420962 0.227079997404249 1 1
0.316505263950458 0.307424541016669 1 1
0.20119359904804 0.195305148543628 1 1
-0.0427750073028768 -0.0402128784533401 1 1
0.604907229054382 0.587242342449327 0 0
0.329728732373765 0.320059125898205 1 1
0.0128693414573844 0.0133483315996158 1 1
0.144089076556352 0.140840884620531 1 1
0.309414646755115 0.300575435692698 1 1
0.272818560764618 0.264644664024269 1 1
0.106615886036634 0.104670496873211 1 1
0.184919651519389 0.179829120267934 1 1
0.0485645734255161 0.0481486213491724 1 1
0.158932638132801 0.154389058320133 1 1
0.228541456279013 0.220996674233239 1 1
0.174781674545945 0.171565171244199 1 1
0.437185739571252 0.422711056084844 0 0
0.379868860447987 0.366795845573067 1 1
0.389810666599328 0.378791795745998 1 1
-0.0603921913849516 -0.057601256769341 0 0
0.158186971183174 0.152095097780377 1 1
0.188017059983404 0.183149373262374 1 1
0.0831589404742467 0.0811770764921081 1 1
0.260208497382435 0.252441455122568 1 1
0.31156599189445 0.299994408703936 1 1
0.221616791133022 0.215576230661741 1 1
0.178199022799456 0.172317560992673 1 1
0.0299737233689424 0.0287109021887903 1 1
0.224568631067501 0.217861515815904 1 1
0.217321810661017 0.211768181131882 1 1
0.16165353833238 0.15813070655574 1 1
-0.00901430038654412 -0.00866335270635769 1 1
0.222432590345139 0.216035315487293 1 1
0.407515237713989 0.397291515315754 1 1
0.0133527406487284 0.0153316278434644 1 1
0.198076128185974 0.19088000317533 1 1
0.30249538117527 0.293192011260528 1 1
0.0417829010006096 0.0397867986259228 1 1
0.156909754736019 0.150929227121237 1 1
0.265047023863281 0.25921057049134 1 1
0.0462326296189514 0.0428741810399311 1 1
0.110612053475524 0.110693471329628 1 1
0.272150204517193 0.263719821104112 1 1
0.230724658759849 0.224097308370249 1 1
0.422676257190215 0.409626728922472 1 1
0.466313708035937 0.453854326854274 1 1
-0.0237922889950687 -0.0219103331436397 1 1
0.373772471475485 0.363199124653929 1 1
0.183290142078416 0.175554988818912 1 1
0.339744029458354 0.328324453872834 1 1
0.193982949675107 0.188540780656216 1 1
0.389798809248673 0.378302942224542 1 1
0.352539735364075 0.34145077458785 1 1
0.256149303705595 0.247745120857955 1 1
0.140320002839428 0.13443435447366 1 1
0.307964721663672 0.298108785828706 1 1
0.289024673575506 0.280115411643904 1 1
0.145233098242058 0.140394330205174 1 1
0.227821106116103 0.218838474978345 1 1
0.0807308826185315 0.0779788654298277 1 1
-0.0470593025496343 -0.0449872149107657 1 1
0.26905743204756 0.2621657188412 1 1
0.364114242802022 0.354169075891967 1 1
0.18725264586261 0.18096252331642 1 1
0.0216193425821887 0.0215453737177161 1 1
0.222899719823723 0.216896318683094 1 1
0.000990794104222262 0.000577242350027859 1 1
0.208297493794358 0.204033245143048 1 1
0.378478103174538 0.367290091927798 1 1
0.126706603555941 0.122886059131197 1 1
0.391183011154001 0.379207756816592 1 1
0.385359337836376 0.372927985211721 1 1
0.157120655935001 0.153713384777907 1 1
0.127744734897955 0.123012509222276 1 1
0.138070403867816 0.133935341633782 1 1
0.27925260971455 0.270620817761055 1 1
0.195301919768338 0.187208198056699 1 1
0.481237664553949 0.465874862458043 1 1
-0.0635885306893263 -0.0618157936512439 1 1
0.304166481351796 0.295283609619102 1 1
0.119228365739441 0.115388084297062 1 1
0.255130198505337 0.247434523588623 1 1
0.271420151538461 0.261515441416599 1 1
0.0718393487748316 0.0692297576295312 1 1
0.196184180160025 0.193063031678903 1 1
0.236010785268557 0.230990623266355 1 1
-0.0981721975126812 -0.0941185762076008 0 0
0.182785768328669 0.178654478950793 1 1
-0.0653069819276352 -0.0630933322386201 1 1
-0.00863941302737515 -0.00755707688460781 1 1
-0.0684021872097394 -0.0657659498865672 1 1
0.404403966597083 0.392562452701667 1 1
0.130499308096161 0.126100527435135 1 1
0.191186188014469 0.18439652641864 1 1
0.00291317061008645 0.00443464627320487 1 1
0.299446085429951 0.291175943957267 1 1
0.394858449757867 0.383842364707382 1 1
-0.00617638253051215 -0.00388051303281648 1 1
0.248237542344102 0.241736021092841 1 1
0.227154687089889 0.220240772072836 1 1
0.0879671767050829 0.0840888732683064 1 1
0.201656531751246 0.195260701190596 1 1
0.0109991071872673 0.0127165793458668 1 1
0.350713013138014 0.340120337634469 1 1
0.164585624952344 0.15757335362722 1 1
0.204344962257125 0.196709195910851 1 1
0.10564621510754 0.103384452388886 1 1
0.049311606516999 0.0483128807465352 1 1
0.365195577434378 0.353117644539913 1 1
0.225372255349449 0.220684307217027 1 1
0.0339582048786771 0.0319851779541306 1 1
0.125916024720294 0.122410725347422 1 1
0.0189962511063053 0.0186703109574072 1 1
0.278886993378107 0.269550540617636 1 1
0.111027487638296 0.108391525373032 1 1
0.330775258035839 0.322444215127065 1 1
0.0304265851317075 0.029731163112788 1 1
0.269707369606211 0.26160678718291 1 1
0.177672535614923 0.175257683590879 1 1
0.213008689311955 0.206759417250347 1 1
0.144164675220087 0.139416877036629 1 1
0.0826329490324767 0.0823302722874119 1 1
0.352143177329494 0.342790212984763 1 1
0.0353509163990273 0.0342045422804726 1 1
0.47935892763162 0.465188128774285 1 1
0.205165563929589 0.201297597854817 1 1
-0.0222960182394439 -0.0228187971760212 1 1
0.302250857265866 0.292526255333044 1 1
0.34783920301207 0.337465363611466 1 1
0.203596431409299 0.196455084224106 1 1
0.162092088795732 0.158157064650752 1 1
0.219254825578859 0.213235887881657 1 1
0.0506944710910376 0.0506547555548884 1 1
0.115867701557238 0.11134843493764 1 1
0.0601418220581058 0.0575165467000926 1 1
0.230537764980423 0.22445891338399 1 1
0.1574687083689 0.153517881149803 1 1
0.0688094863787239 0.0683793452281172 1 1
0.235581411210394 0.227832146399984 1 1
0.342020982808953 0.330751675860276 1 1
0.152519392550517 0.148871558666954 1 1
0.256781402257515 0.248850249397325 1 1
-0.0657419529407812 -0.0629248440041595 1 1
0.317652567728795 0.308661575916891 1 1
0.191478338585424 0.185826372500312 1 1
0.169130940020094 0.162240216815828 1 1
0.245616690054784 0.237300224324196 1 1
0.177021477079017 0.171731822028971 1 1
0.0359610234039477 0.0337900004001734 1 1
0.377973618346934 0.366538878070565 1 1
0.122681427243906 0.116872844315589 1 1
0.436904377624355 0.423868562660177 1 1
0.198369542690276 0.191702695448692 1 1
0.104948868622373 0.101517782419899 1 1
-0.05881506283966 -0.0572241836992043 1 0
0.185473952006183 0.180213773913121 1 1
0.398588106815508 0.387356494491029 1 1
0.371730703207271 0.362115007100687 1 1
0.0188689899378051 0.0175776600036357 1 1
0.0660411724393721 0.0645575484552257 1 1
0.271096581731419 0.263191692586727 1 1
0.145578526558725 0.140823744194651 1 1
0.149035002092123 0.145682325635894 1 1
0.258585220274099 0.251373966133899 1 1
0.258234688017637 0.250038951922718 1 1
0.344022935211132 0.335137363053634 1 1
0.371978336656994 0.362654351956261 1 1
0.231279291718476 0.223379502999631 1 1
0.147856132374854 0.144024268095749 1 1
0.175400503632282 0.170996459400948 1 1
0.18707254671785 0.1807181630122 1 1
0.221589386681882 0.216197864328458 1 1
0.00295523724544573 0.00224775483669035 1 1
0.361517862123251 0.351079485862617 1 1
0.140075120046714 0.136202241878211 1 1
0.407024850991713 0.395595933005632 0 0
0.220596867295124 0.214476040453511 1 1
0.379165978787308 0.371091657953431 1 1
0.310524815236604 0.302162050189697 1 1
0.103149828988825 0.100347615708098 1 1
0.108290721273734 0.106375267654887 1 1
-0.0919958845697654 -0.0888860789813967 1 1
0.134523640573208 0.130507413007399 1 1
0.271704109687541 0.261827373540346 1 1
0.175204728558209 0.16926360239647 1 1
0.271276852226055 0.263002668784701 1 1
0.218837865160863 0.212612430813926 1 1
0.0677917970941009 0.0666200226716264 1 1
0.399146896825669 0.387457297275055 1 1
0.33717556117298 0.326669473796539 1 1
-0.0477638130857048 -0.0449344004218785 1 1
0.118049863427936 0.114354878782993 1 1
0.102135756942602 0.0970734583185638 1 1
0.337332150885338 0.32882107756808 1 1
0.0412959263983766 0.0393978590149843 1 1
-0.0802040059664449 -0.0785642102159248 1 0
0.269190193017747 0.259986053005504 1 1
0.0379127445700022 0.0387143545086959 1 1
0.0969343356849072 0.0917278747759329 1 1
0.212828523084715 0.206713873126851 1 1
0.283386201924963 0.275939567109552 1 1
0.0927642976637096 0.0909460875498332 1 1
-0.00015140009438212 -0.00119423158713975 1 1
0.140039736175515 0.135674565233906 1 1
0.102406477691248 0.0993351368019417 1 1
0.589804680835404 0.570841672055769 0 0
0.203461593175969 0.197611600559427 1 1
0.251082583266225 0.242037005162137 1 1
0.226837527421333 0.2192930542377 1 1
0.234125940485246 0.22731563440195 1 1
0.313384052853333 0.304432190696757 1 1
0.342460637996813 0.332771912227622 1 1
0.524735209935187 0.509019647171969 0 0
0.324246915021783 0.314649402984803 1 1
0.219494245206638 0.213646834028737 1 1
0.0372806136159994 0.0351948618527982 1 1
0.252964465765115 0.246671689135546 1 1
0.211847089569374 0.20613032719462 1 1
0.19039796913792 0.185614929224839 1 1
0.246869481796265 0.238895546043803 1 1
-0.056071810492672 -0.0541087809953499 1 1
0.0483291716210623 0.0475943731638012 1 1
0.252478231499645 0.244824881079156 1 1
0.349552367361302 0.338661539591048 1 1
0.176629391880945 0.172109970695257 1 1
-0.0478283194994471 -0.0457103315113565 1 1
0.171864924756532 0.168640764622568 1 1
0.381755126005944 0.369927986565096 1 1
0.234679078463743 0.227333310073337 1 1
0.234759662885036 0.22788524247795 1 1
0.207239385996254 0.199874869722035 1 1
0.144790914253599 0.140968020298132 1 1
0.115280169145188 0.113264866953382 1 1
0.202776356266013 0.198180370095704 1 1
-0.00912214393886037 -0.0100608398451253 1 1
0.358297905405595 0.346177890818483 1 1
0.27013810125007 0.261142541664327 1 1
0.0976758835487188 0.0961202006444863 1 1
0.168935024127737 0.165827676165819 1 1
0.240173663697846 0.233999299009197 1 1
0.115650333279783 0.111416256639811 1 1
0.236167645022265 0.227411266099184 1 1
0.163269771793659 0.159284322080677 1 1
0.293199565674771 0.285170667314742 1 1
0.118049737526648 0.115191727572446 1 1
0.19720101317186 0.193137036488445 1 1
0.318922428528197 0.30791277019448 1 1
0.24343527505994 0.23626376139652 1 1
0.0500166272376973 0.0478709359345778 1 1
0.145046892856272 0.138708586445921 1 1
0.290549554930392 0.280883945857543 1 1
0.250072046579863 0.242103879891289 1 1
0.152328851336755 0.147252649389166 1 1
0.0302071852543219 0.0296795864744344 1 1
0.358420622477236 0.348845549024309 1 1
0.0206582925024756 0.0199500526652445 1 1
-0.141046073453311 -0.135575475826201 0 0
0.190015178719784 0.184647105836213 1 1
0.327380045317772 0.317383881786018 1 1
0.191785698775943 0.18361216363311 1 1
0.00693996236359579 0.00892035769303379 1 1
0.143148190589081 0.14028882713772 1 1
0.310276033376851 0.303571385600462 1 1
0.193851685037161 0.188673095882132 1 1
0.275916257663589 0.266626417504367 1 1
0.563053755849883 0.548075680768938 0 0
0.259718762987464 0.252707128029873 1 1
-0.0715175054168574 -0.0681992741410004 1 1
0.157946816172207 0.154545481660922 1 1
0.211771315624082 0.2065721430368 1 1
0.188524773099343 0.182218949995722 1 1
0.0973987828543703 0.0963655080107462 1 1
0.181532852348283 0.175526409638375 1 1
0.341117686545969 0.331221297909104 1 1
0.0526587318251235 0.0508261653757669 1 1
0.516763547335433 0.501783762748189 1 1
0.380259124709081 0.368830005288716 1 1
0.0837076085336143 0.081321480536467 1 1
0.217870957374794 0.210538119031451 1 1
0.106392790503894 0.10149865090145 1 1
0.1975226099012 0.191230807361613 1 1
-0.010466936768202 -0.0106165905569354 1 1
0.143154870952777 0.138645092548893 1 1
-0.0732633088718283 -0.0720878548764104 0 0
0.159893854228409 0.156210992420454 1 1
0.319060764306365 0.31144776529485 1 1
0.235246109262506 0.229496915135497 1 1
0.464091788280779 0.449744719877599 1 1
-0.09724942533027 -0.0934128009045398 1 1
0.144117087752756 0.140394733047038 1 1
0.00962712271245041 0.0102973334789706 1 1
0.209943774262025 0.204872013937216 1 1
0.286952177637859 0.279117498471168 1 1
0.324016033896464 0.316389577782337 1 1
0.0305389770160517 0.0314041681257317 1 1
0.354327779452173 0.343070705859196 1 1
0.368788620537962 0.357748550316394 1 1
0.209971902012458 0.203684461116867 1 1
0.304466657736039 0.295246452252389 1 1
0.286338826089731 0.276738373022557 1 1
0.594080490608648 0.576766824318877 0 0
-0.0567127686684372 -0.0553852914978953 0 0
0.0393836225275822 0.0369030226294415 1 1
0.122721016123479 0.118602329769845 1 1
0.168718369707359 0.164570606893746 1 1
0.2766406590111 0.268657160315346 1 1
0.200849069773635 0.19413890194358 1 1
0.207153485482561 0.201789628958609 1 1
0.428391524741166 0.414175372495625 1 1
0.284513815481055 0.276883652380318 1 1
0.218625270124168 0.21364108283527 1 1
0.133749023917705 0.131450058665206 1 1
0.0977883269349564 0.0943917539851901 1 1
0.0941886135131006 0.0940063059658763 1 1
0.121959702906932 0.116743289399461 1 1
0.372525950074933 0.361853884723534 1 1
0.330715800277896 0.322099090929839 1 1
0.185762207883489 0.17981472406114 1 1
0.0495220698170396 0.0479263009309225 1 1
0.505142871242703 0.49118202382963 0 0
0.0283017496065651 0.0274656105655712 1 1
0.0858932843265509 0.0841988328673952 1 1
-0.10682375762289 -0.103139289069043 1 1
0.208797389800341 0.201317634075753 1 1
0.355521539411657 0.344336114344527 1 1
0.407118482735566 0.39701912498986 1 1
0.320299466855614 0.312502044401057 1 1
0.318267989366245 0.309273181174839 1 1
0.174802099411144 0.169564313766435 1 1
0.422123686941373 0.408819149577964 1 1
0.251932975245998 0.245088894296998 1 1
0.0516253763007316 0.0498717267149534 1 1
0.292060981119569 0.284037902951139 1 1
0.419804997927592 0.408133149527897 1 1
0.197567458966834 0.19047465435721 1 1
0.208184572702934 0.203603771838186 1 1
0.363112644605313 0.353658859880916 1 1
0.308284686073052 0.299308403679417 1 1
0.0781411603895596 0.0777246809015619 1 1
0.523290921508896 0.509065912537772 1 1
0.363817462624856 0.354158984401326 1 1
0.504014605251305 0.494387617651336 0 0
0.186830519128441 0.181864091925331 1 1
0.2638317157835 0.255264362172773 1 1
0.129729622314039 0.125167836115256 1 1
0.309534861991244 0.299821552310494 1 1
0.317648593451035 0.308709151136242 1 1
0.0804304215391729 0.0792365023064386 1 1
0.24272938727925 0.233507188990883 1 1
0.299778864153343 0.291367632475932 1 1
-0.0784401866151758 -0.0780802190500901 1 1
0.044749018544152 0.0427688457079038 1 1
0.344073020261003 0.334298827513999 1 1
0.369090519222111 0.358900868346422 1 1
0.156681709739785 0.152150433397152 1 1
0.389204180398623 0.378445555707392 1 1
0.392517491076116 0.379681526938988 1 1
0.211006139086312 0.205099473413421 1 1
0.281194446356008 0.273779726627361 1 1
0.286099323087648 0.279124210168743 1 1
0.108555560257111 0.104845874103912 1 1
0.0198959153433303 0.0205618952063647 1 1
0.227625933752574 0.221380588438156 1 1
0.270459366101392 0.261446383479841 1 1
0.314172903322816 0.303226660201009 1 1
0.307414534174053 0.296263823825038 1 1
0.339872018482783 0.330622245920722 1 1
0.325220906593391 0.313672140502961 1 1
0.331444240968574 0.322966283815956 1 1
0.143580562076089 0.140558983391399 1 1
-0.00899363447752975 -0.00886201709978336 1 1
0.0925612110072348 0.0898897079854138 1 1
0.148120280257422 0.144062296455951 1 1
0.0991453965595654 0.0956623287929065 1 1
0.368589980552947 0.356475678902101 1 1
0.0592803985962203 0.0566095378580527 1 1
-0.0439643650619829 -0.0445263121448118 1 1
0.362554323312143 0.349695115335029 1 1
0.279788315727414 0.270459573403112 1 1
0.132183986809375 0.127826685632654 1 1
0.284860160784783 0.277189770834709 1 1
0.242849702373113 0.235939914768028 1 1
0.217646356498852 0.211169337647686 1 1
0.277764434553149 0.2705460285443 1 1
0.353446111553094 0.344058172594398 1 1
-0.0161983735333764 -0.0155271822646537 1 1
0.180197199232822 0.175153444135416 1 1
0.24804876075101 0.239507716676467 1 1
0.035414786774541 0.034852360080526 1 1
-0.17702760274432 -0.171894714852828 0 0
0.220753055013865 0.215114110104133 1 1
0.0416634199548805 0.0400091811971449 1 1
0.297721577557272 0.289788061120213 1 1
0.212535943336571 0.205008052407959 1 1
0.297099659930403 0.287567715476622 1 1
0.241188181700499 0.234744699769256 1 1
0.108994293659176 0.104015470123663 1 1
0.36349389417188 0.35337510235534 1 1
0.339511778258852 0.331912777602117 1 1
0.42053184393325 0.410575856761451 1 1
0.174344731583621 0.169362609751782 1 1
0.440968536403261 0.428051375701991 1 1
0.313182178823285 0.30471268144018 1 1
0.306529524697179 0.297204538247075 1 1
0.029039855720643 0.0288477360760521 1 1
-0.0950615293536511 -0.0927549157512817 1 1
-0.0740453026832145 -0.0740031615011521 0 0
0.141665680882242 0.138297528221249 1 1
0.00423578716582686 0.00402713106391674 0 0
0.0446020503664394 0.0418676931676177 1 1
0.170970801452083 0.164925735675591 1 1
0.0759335639197275 0.0737611521950364 1 1
0.307524493573471 0.297272083922895 1 1
0.173510517965341 0.168748442063378 1 1
0.337605667078738 0.327855756053862 1 1
0.617925966211172 0.597758072079037 0 0
0.17050099733424 0.164395453174068 1 1
0.384632189540231 0.373333628751471 1 1
0.150955585805719 0.146227849768585 1 1
0.0886587241116789 0.0854451845607966 1 1
0.137352354877307 0.132873830221504 1 1
0.481273358016501 0.466646437325887 0 0
0.316271377161199 0.307895397057257 1 1
0.185529293643813 0.181599989725768 1 1
0.257617151269577 0.249909714954962 1 1
-0.110465727502365 -0.108932955895137 0 0
0.309543179370169 0.302450613859356 1 1
0.186969529679616 0.184772453522591 1 1
0.291045864566312 0.283010821557083 1 1
0.0285989620080665 0.0271912895355742 1 1
0.188226117685723 0.182204327520381 1 1
-0.0525500716443955 -0.0523592329498881 0 0
0.248985875709019 0.240363460671685 1 1
0.214908179684132 0.209798689853904 1 1
0.308350659970964 0.297962873474283 1 1
0.130816956235292 0.127762018182599 1 1
0.208668565997605 0.203099202608651 1 1
0.356493834439051 0.347095428371925 1 1
0.196795951481437 0.192186322186333 1 1
0.113602570520022 0.111277010157086 1 1
0.12364269845699 0.118755787039914 1 1
0.112589480775529 0.109831062843639 1 1
0.29986947560447 0.290050728138549 1 1
0.160318504670144 0.155145503971366 1 1
0.158911286252826 0.155405309475829 1 1
0.346912159958405 0.335794757255888 1 1
0.275190090811172 0.266445405041962 1 1
0.264245119014703 0.257026378052187 1 1
0.274887840945806 0.268626099737727 1 1
0.189981219030731 0.182941986442903 1 1
0.321208373020045 0.310488776593576 1 1
0.0266089098353346 0.0268985765652208 1 1
0.0915235368588045 0.0885408991543884 1 1
0.284142583415513 0.274452548359767 1 1
0.275004302332663 0.269779164978037 1 1
0.42970179883804 0.418306635676152 0 0
0.04747721115002 0.0455834550296856 1 1
0.341734972552298 0.332226750164962 1 1
0.159654633614875 0.154265168110554 1 1
0.372779820368771 0.361559392779345 1 1
0.31234459529164 0.303351782479269 1 1
0.445888801672329 0.432338526983967 1 1
0.156917513933397 0.151648814035751 1 1
0.153883577473133 0.149472862193139 1 1
0.0519732377473006 0.0486379437398804 1 1
0.22822868266001 0.221935764339132 1 1
0.320302696043471 0.310469750828757 1 1
0.291183485953846 0.281813583517081 1 1
0.122475927607219 0.117789332596533 1 1
0.0214969116150802 0.0189972730783965 1 1
0.178582022901684 0.174271900271115 1 1
-0.16109727165335 -0.157391622508246 0 0
-0.00625337127541768 -0.0075150637742101 1 1
0.267266388404625 0.258549960930905 1 1
0.155249331353032 0.150612374593697 1 1
0.390909119366387 0.378098860267606 1 1
0.226366714830336 0.21908165507295 1 1
0.0552985329454993 0.0541586659686504 1 1
0.194896692353356 0.18897329142016 1 1
0.060216711015468 0.059065633073449 1 1
0.121063377500707 0.117043961643187 1 1
0.0802958319833148 0.0778045980880995 1 1
0.192281395598624 0.187776865128426 1 1
-0.0427786736487552 -0.0422894105205612 1 1
0.152469470393489 0.147424187173321 1 1
0.411437465954764 0.399909994989086 1 1
0.0114437506880907 0.0113972787078552 1 1
0.273513576778083 0.263471330575977 1 1
0.219813474070035 0.212262766117356 1 1
0.208319427630842 0.204127687166715 1 1
0.206562009116613 0.201187518199551 1 1
0.00427924604341903 0.00411340652618679 1 1
0.191342363514898 0.18673341417417 1 1
0.0718323175914068 0.068856078031599 1 1
0.108986044745282 0.105800104673259 1 1
0.291774326733127 0.28368972361249 1 1
0.265853525799186 0.25740879549402 1 1
0.159028627699258 0.155576854593094 1 1
0.135033044582417 0.130272906548183 1 1
0.238876406445461 0.232117170538387 1 1
0.278650836145481 0.268255460568098 1 1
0.300872477839163 0.293376358251509 1 1
0.0692329555946131 0.0658938396244448 1 1
-0.0698377617723027 -0.0675056061405347 1 1
0.254670599850699 0.246456372964053 1 1
0.0952823358180735 0.0935003091337923 1 1
0.107808775877447 0.103751924335521 1 1
0.0493578205577487 0.0486329135541886 1 1
0.427879337809764 0.413434468166831 1 1
0.363324858202125 0.353734389463489 1 1
0.332058591713796 0.320773484932489 1 1
0.247487591650895 0.240474040862449 1 1
0.351944902138198 0.342475077075857 1 1
0.051201615939388 0.0492958434360865 1 1
0.180015961638051 0.176018329910439 1 1
-0.00310307879092118 -0.00342373638478318 1 1
0.113015336416936 0.109823703257279 1 1
0.337963403831734 0.327929392178832 1 1
0.270341910953448 0.262931992429214 1 1
0.282180232813052 0.272792923626122 1 1
0.312866620691334 0.30509637195503 1 1
-0.0053817593161155 -0.00595786288538558 1 1
0.406110683151619 0.394957777106214 1 1
0.0708733311529129 0.0696280602965237 1 1
0.258804878639711 0.251380210352715 1 1
0.132793660039938 0.129901669264934 1 1
0.259513345388267 0.25143008261146 1 1
0.206826224404181 0.20028966314485 1 1
0.235054574485263 0.227589996317968 1 1
0.180782110396931 0.174070063482291 1 1
0.0619643515959561 0.0618973149701759 1 1
0.165975250102991 0.162559952969603 1 1
0.26921819123089 0.260034145642681 1 1
-0.015355331353704 -0.0145627629532025 1 1
0.0669334192491993 0.0668766605740155 1 1
0.305449101942392 0.296478776670092 1 1
0.366973246972514 0.35625966438489 1 1
0.101055635081471 0.0971515460433622 1 1
0.211626509461667 0.208101296814696 1 1
0.132525203701129 0.133425059901921 1 1
0.33492966993526 0.325013381593594 1 1
0.068085069871638 0.0648125132306888 1 1
-0.0229429265853136 -0.0236760253904843 1 1
0.377348070912201 0.367271611809523 1 1
0.264217599674652 0.255425163291419 1 1
0.0762740400616958 0.0723616849224261 1 1
-0.0455981351594593 -0.0444570322753242 1 1
0.0323742225436328 0.032070620639017 1 1
-0.0762945489073615 -0.0736378464799534 1 1
0.0668522099570223 0.0663725269809478 1 1
-0.0736946676063134 -0.0696553307347227 0 0
0.222042448069941 0.215100103595744 1 1
-0.0383350017262483 -0.0360709790969319 1 1
-0.0962729493170977 -0.0928464809482419 1 1
0.219560387956066 0.214066180876746 1 1
0.220068115894399 0.214647512666777 1 1
0.339926661090579 0.33127421780718 1 1
0.186867029618848 0.180861477726849 1 1
0.252378910527636 0.243463284521959 1 1
0.139150272559381 0.134129571467004 1 1
0.0188389191213739 0.0196898266456715 1 1
0.291976479476505 0.283932892616659 1 1
0.270209132823433 0.262687535752117 1 1
0.243182901068209 0.236504084599476 1 1
-0.0516955905954958 -0.0495956409576824 1 1
0.0359247065072819 0.0352622842901172 1 1
0.0328416759446138 0.0351653153809142 1 1
0.339168311089575 0.330812139130493 1 1
0.0121908862932975 0.0128483192315402 1 1
0.11926405352123 0.114322080049931 1 1
0.251721580361245 0.244268449007041 1 1
0.149622617590572 0.144944504806536 1 1
0.349517409190706 0.33948505354938 1 1
0.285003760599329 0.278219829311194 1 1
0.221168894943765 0.217594587740551 1 1
0.413815940948603 0.401333403757132 1 1
0.269209975986214 0.262316110232073 1 1
0.342604939958624 0.332186777906099 1 1
-0.0320776861536678 -0.0294146022007837 1 1
0.26985361348001 0.262596013552234 1 1
-0.0406342670487298 -0.0400072442650775 1 1
0.0596164188036496 0.0575423946920983 1 1
0.284327098182433 0.275491013271194 1 1
0.47533944542681 0.460302547234334 1 1
0.364772135717196 0.356063494180539 1 1
0.318846704169408 0.310151243937609 1 1
0.150060835364153 0.145520411754879 1 1
0.148570913164767 0.145159459957 1 1
0.233537154284315 0.224434161765852 1 1
0.242711615809397 0.235993191341825 1 1
0.134902301304388 0.130736573314902 1 1
0.188508399385336 0.183192080560618 1 1
0.0292153739177219 0.0271926154811595 1 1
0.0373782066995963 0.0368896981021045 1 1
0.394020040458341 0.38325858625173 1 1
-0.0276924960212756 -0.0267834233413928 1 1
0.321481553702899 0.313870726751375 1 1
0.0146864303103474 0.0164565454079551 1 1
0.124582183893054 0.118898082817907 1 1
0.259827158145623 0.251534694410867 1 1
0.249415421086191 0.242213644148062 1 1
-0.058684800229609 -0.058022776566006 1 1
0.20963092807556 0.205363437073771 1 1
0.0194407168150795 0.0203112095772772 1 1
0.344273362668131 0.33422731510324 1 1
0.00266943205697017 0.00330202718909241 1 1
0.320802505425728 0.310894817947351 1 1
0.151768643668379 0.148918566689026 1 1
0.172878088698705 0.167244213087612 1 1
0.202047777627059 0.196882791460825 1 1
0.382396266818689 0.370881358987918 1 1
0.158281124078358 0.154201548887869 1 1
0.0433931904858224 0.0410320896029559 1 1
0.225785465679492 0.218129869145634 1 1
0.144051969377087 0.140375670976716 1 1
0.289463375468768 0.2825489676301 1 1
-0.102489127367187 -0.0985490759643383 1 1
0.290383056080536 0.281062317824444 1 1
0.214345319482414 0.206800021175737 1 1
0.0561613102333792 0.0540144589887439 1 1
0.196468346509555 0.191956721514864 1 1
0.012257654062912 0.0120651767421196 1 1
-0.0282518999814597 -0.0263749827101541 1 1
0.475862826141421 0.461014646736502 1 1
0.0894557627383411 0.0881539117268285 1 1
0.0829858952004349 0.0805932889832495 1 1
-0.0139837568152731 -0.0124917070458442 1 1
0.262838232699392 0.254690918911548 1 1
0.189403071869575 0.184022835373374 1 1
0.300216552703261 0.292144347855383 1 1
0.291450768622626 0.284332730942884 1 1
-0.0420951553255284 -0.0410589066763588 1 1
0.0601078207487931 0.056954437893571 1 1
0.489858005944 0.477278000559639 1 1
0.0954146918877134 0.0916214555469084 1 1
0.381311684534322 0.371143004635186 1 1
0.26703476880935 0.259978084708519 1 1
0.0491044546861182 0.0482455972664648 1 1
0.258652780898248 0.250146276796599 1 1
0.135026545936196 0.127546050194311 1 1
0.179847805520988 0.173027962995529 1 1
0.126244592991732 0.124079766810983 1 1
0.110803026775121 0.108000512455074 1 1
0.135901412179599 0.131003151442187 1 1
0.282187413401197 0.272580788017182 1 1
0.215307251075888 0.20963603047689 1 1
0.610256136947247 0.591596882679606 0 0
-0.0828302534867357 -0.0807739050074407 0 0
0.390657617182601 0.378588555914509 1 1
0.0650771097381696 0.0643152378738538 1 1
-0.100338747536168 -0.0984558846394629 1 1
0.339378857626367 0.330006466228469 1 1
0.309652618697111 0.299764559982909 1 1
-0.00681793685275969 -0.00746043418543676 1 1
0.0745312930875078 0.0742332327648747 1 1
0.252838878494264 0.24658395337953 1 1
0.349788128700544 0.340151721545165 1 1
0.131362067217666 0.127650074229574 1 1
0.193004094738018 0.18799069081345 1 1
0.470259096000932 0.457095798434093 0 0
0.219989255009535 0.214875756894231 1 1
0.383842487257598 0.373628515062954 1 1
0.237985157303491 0.231198450940054 1 1
0.266419933762431 0.258483682264032 1 1
0.0413119668526576 0.040097969246063 1 1
0.101948138019884 0.0976552458978001 1 1
0.354231324116408 0.343620462757468 1 1
0.191440939632147 0.185380993504758 1 1
0.197392423617646 0.190688603982375 1 1
0.721073817906721 0.701066582095656 0 0
0.176854823567628 0.171930008529247 1 1
0.131040849949296 0.126626025383568 1 1
0.164163275386869 0.159978746616304 1 1
0.185181596080063 0.179696289000594 1 1
0.43731053311182 0.424802662751864 1 1
-0.0469257836642183 -0.0459351612410721 1 1
0.261422918164747 0.252879621837348 1 1
-0.00120043871620078 -0.000664598058500766 1 1
0.338583541677158 0.328979468598766 1 1
0.439253978161345 0.427016281703202 0 0
-0.00738286943102376 -0.00558219115578105 1 1
0.261004287081086 0.25147807554329 1 1
0.135458857941626 0.131625150777923 1 1
0.322842510590874 0.312376436412918 1 1
0.297838377247647 0.28899728841545 1 1
0.0042211444488003 0.00420906575514188 1 1
0.107748823902324 0.103754371253254 1 1
0.33973390767012 0.331280140605724 1 1
0.188487267516143 0.181921151768506 1 1
0.205192239281291 0.198667013229009 1 1
0.36103608621936 0.348913909126496 1 1
0.142128248031683 0.137748329809568 1 1
0.118654380390052 0.115196743242485 1 1
0.183274550089188 0.178398255330072 1 1
0.288201728007919 0.279271196329588 1 1
0.323682279767804 0.311348136276622 1 1
0.0736466853769011 0.0722815341271087 1 1
0.236116152334122 0.228188477965839 1 1
0.298919289032079 0.290397187521592 1 1
0.0723852344401427 0.068723415693735 1 1
0.474260610752626 0.460300815640983 1 1
-0.0174476607657732 -0.0177935265718167 1 1
0.275133410820332 0.264589719834027 1 1
0.200009047770228 0.192213114202903 1 1
0.151971010717223 0.148407475073181 1 1
0.303946836728465 0.294171199295454 1 1
0.117292642763503 0.112156342589271 1 1
0.120482023757768 0.115321687649713 1 1
0.137948484179683 0.133623024034349 1 1
0.179288315006399 0.17450026914368 1 1
0.230019369294003 0.222993675249383 1 1
0.23550331455268 0.230481376937266 1 1
0.0234748860035339 0.0226897809618122 1 1
0.231133194033293 0.224738133723899 1 1
0.230688180983441 0.224232700332318 1 1
0.119219611073312 0.115729901332474 1 1
0.106063422305947 0.103952764541086 1 1
0.074821569935431 0.0729689636606072 1 1
0.205695629090203 0.198738327873751 1 1
0.0965997257882334 0.0956429789065508 1 1
0.408290845911332 0.397233224300602 1 1
0.272911247261892 0.26567635022949 1 1
0.158378272101115 0.154356374586134 1 1
0.422989531493008 0.409972151168223 1 1
0.0152623050727242 0.0132670946324207 1 1
0.280441413661816 0.271677591628425 1 1
0.484167303381535 0.469216530029628 0 0
0.221554113613658 0.215632505428103 1 1
0.0691895634560058 0.0672179703101584 1 1
0.116255351934347 0.11241316320082 1 1
0.0907521681744694 0.088911352624961 1 1
0.328300337814142 0.31633789465868 1 1
0.319812036565728 0.311228646473535 1 1
-0.255895582932262 -0.24681336824271 0 0
0.227609784087072 0.22140980074385 1 1
0.363775839830068 0.353625390097585 1 1
0.133938822188672 0.129653946638926 1 1
0.309902344392233 0.29977802947562 1 1
0.240511881452346 0.234720554068996 1 1
0.307577326382928 0.300779593125821 1 1
0.291330582751106 0.280654962042472 1 1
0.221253000734801 0.213636209828947 1 1
-0.0300217461467285 -0.0272304370309408 1 1
0.19585657712602 0.190835662385022 1 1
0.142497807117805 0.137598699911089 1 1
0.366571878285146 0.355788424297277 1 1
0.371405031119479 0.360396142861608 1 1
0.166381477778168 0.16034725402746 1 1
0.137272907031407 0.131990727912222 1 1
0.242217762688349 0.236012687920961 1 1
0.166834779466765 0.160463929370447 1 1
0.137895170552116 0.133185764145681 1 1
0.126896934568588 0.124752481745771 1 1
0.271316894787495 0.261881713909713 1 1
0.170771568016673 0.165407449959908 1 1
0.452686056729471 0.439685443487301 1 1
0.333880570079161 0.321625945854429 1 1
0.218862838673725 0.214186037377946 1 1
-0.0309825188575091 -0.0297200113274719 1 1
0.38425547684498 0.372388705143038 1 1
0.396160977786445 0.385610022892351 1 1
0.3510818400034 0.341483185787959 1 1
0.148853672933379 0.145397055104317 1 1
0.186724250409691 0.18226426717032 1 1
0.170533878954442 0.166951725968025 1 1
0.0576598233610251 0.0551010075042485 1 1
0.297079002332594 0.2891262815778 1 1
0.263759300107717 0.256524766602114 1 1
0.226097111258805 0.221274030195789 1 1
-0.126797040022119 -0.12241439736734 0 0
0.320106016597668 0.311314386065199 1 1
0.298811407906388 0.287813297491621 1 1
0.174520807791472 0.168415040750575 1 1
0.0470782413913736 0.0458712536625313 1 1
0.214554124835376 0.209038182156219 1 1
-0.00258228404078215 -0.00386608352539712 1 1
0.460482862914128 0.447245785928092 1 1
0.236775772112992 0.229711961082211 1 1
0.260036818778686 0.253014954020976 1 1
-0.0297008751822178 -0.0288268340712029 1 1
0.33659393164671 0.326698355245012 1 1
0.302351800236303 0.291517663487173 1 1
0.245744862642062 0.239307342236576 1 1
-0.184398996583465 -0.179794514453772 0 0
0.542856093547205 0.528874909001736 1 1
0.511532162745288 0.496602035164395 0 0
0.111136198282662 0.107548027303129 1 1
0.152912771911588 0.147460653709138 1 1
0.493847020089813 0.478108935297034 1 1
0.295156289055902 0.286550545109295 1 1
0.0499701307226217 0.0473857817315501 1 1
0.211971934038057 0.204918690023634 1 1
0.229281862240957 0.223102872736715 1 1
0.366947166268198 0.355839506505485 1 1
-0.213485675202163 -0.207763541979367 0 0
0.292777775267113 0.283685827955293 1 1
0.289442228541384 0.280098476930565 1 1
0.377765965664846 0.365800297044467 1 1
0.015166995554721 0.0139402128260761 1 1
0.404166689833185 0.392724249146984 1 1
0.371295596705272 0.362229270907828 1 1
0.324224829728471 0.315660914306956 1 1
0.228095107757132 0.220097738112775 1 1
0.271008961972825 0.264385806401971 1 1
0.231938365836484 0.225697465767887 1 1
0.297596185437169 0.288778840533643 1 1
0.235860795394712 0.228544447150064 1 1
0.30433353669107 0.294420489092412 1 1
0.359386857723778 0.350045400224521 1 1
0.1590518952469 0.153222531012063 1 1
0.392186368113859 0.380713911505211 1 1
0.28115952100976 0.274588676843552 1 1
0.251469772079937 0.242413053215061 1 1
0.226363114493798 0.222368788228693 1 1
0.22076815887887 0.212572581089549 1 1
0.290047330299999 0.281985385248567 1 1
0.0481340819273672 0.0467247500184595 1 1
0.133838980732923 0.129915251415559 1 1
0.0326909917150371 0.030998649711734 1 1
0.00607814092480217 0.0066931945469828 1 1
0.200410223109903 0.19508807106737 1 1
0.704160468602921 0.682825634036338 0 0
0.147970676956847 0.143090503914749 1 1
0.342914351433446 0.331957284492838 1 1
0.216728152093217 0.211302691931893 1 1
0.433423416793733 0.422266977754113 1 1
0.301139880891607 0.292925597958435 1 1
0.0836338395566971 0.0818989999273788 1 1
0.346546254446154 0.335095750837067 1 1
0.298191096146654 0.290235631101752 1 1
0.293412654545334 0.284226358746418 1 1
0.527671521355212 0.511721389948025 0 0
0.109461418860688 0.107300505346047 1 1
0.172752310158063 0.167073412925386 1 1
-0.0368234739467886 -0.0366834545706836 1 0
0.265184898164977 0.257476636536979 1 1
-0.0330957586322305 -0.0326110775821435 0 0
0.248213017451166 0.242230452910944 1 1
0.141920187261806 0.138731276007296 1 1
0.0678338454546671 0.0646920477312566 1 1
0.179797471292673 0.176110479357843 1 1
0.24976906461047 0.244249651571111 1 1
0.22377368285798 0.218358641947671 1 1
0.177238023628643 0.173953438330433 1 1
0.300821847103963 0.292700594920784 1 1
0.597349161922763 0.580966585279787 0 0
0.256247342910155 0.24910017353045 1 1
0.353985005445092 0.34301958591541 1 1
0.103566188249086 0.101905044488617 1 1
0.241089283145088 0.234609303515415 1 1
0.25842616235852 0.252215065961621 1 1
0.175499315682155 0.168965322274806 1 1
0.016348540860546 0.0153765483692636 0 0
0.264364939432409 0.25637508846408 1 1
0.140876620033433 0.136039601765642 1 1
0.0479468013869014 0.0472462826287105 1 1
-0.00872854513403535 -0.00752636760291997 1 1
0.0946532042758239 0.0925121773801274 1 1
0.0555017165907071 0.0554030388587704 1 1
0.435153928281043 0.423411158917466 1 1
0.0224662350121057 0.0214427768306958 1 1
0.164630798559678 0.159899002429319 1 1
-0.00719819683204358 -0.00526640121850868 1 1
0.276315773258658 0.268872242494242 1 1
0.0606494025419145 0.0575190269778794 1 1
0.146399844528352 0.143744952022059 1 1
0.0656042201817109 0.0633139949981865 1 1
-0.0214970372121287 -0.0196758764227751 1 1
0.018286996687969 0.0160405839654428 1 1
0.146950093747067 0.143156532064763 1 1
0.273411078543059 0.266097805126755 1 1
0.237910341524545 0.230345277855806 1 1
0.272650647118085 0.26427078385654 1 1
0.41956775855656 0.408370638216146 1 1
0.167315667636338 0.163689514259993 1 1
0.111710223709204 0.109171188723009 1 1
0.185749748993525 0.179108816133881 1 1
0.264898859893923 0.257345548257739 1 1
0.0327257911354639 0.032689341080815 1 1
0.156845496226877 0.153140445196277 1 1
0.0599278599124953 0.0590444955019356 1 1
0.267267269205646 0.25938432412919 1 1
0.021462426639106 0.0203806603834283 1 1
0.310840136043428 0.300349300729657 1 1
0.254802401353861 0.245859958507712 1 1
0.0308349793386672 0.030811531218329 1 1
0.399189772413134 0.386483227209104 1 1
0.53242966408117 0.517457538096231 0 0
0.0493825145977413 0.047431075469133 1 1
0.253540104658639 0.247342188435939 1 1
-0.0759027132979713 -0.0732895229931427 1 1
0.281793256000659 0.27421539994828 1 1
0.0873598737080151 0.0866864231835385 1 1
0.241909308750087 0.234009722107997 1 1
0.0614089971572668 0.0579194495279154 1 1
0.392771204119958 0.383179001408493 1 1
0.0702066740795181 0.0681018939719476 1 1
0.288920335749222 0.280351906772666 1 1
0.234655268614769 0.227374965328836 1 1
0.0085868394358562 0.00722900836232203 1 1
-0.00578084440045753 -0.00347701349132545 1 1
0.280226183602511 0.270329018324977 1 1
0.127171827076914 0.121888837322138 1 1
0.165594694212587 0.160523525604559 1 1
0.197423913135695 0.190751564370574 1 1
0.322814322322333 0.311290982920019 1 1
0.154598230706479 0.150983925142404 1 1
0.341747923416783 0.331608162622603 1 1
0.153454157226011 0.149254880323119 1 1
0.083919804127394 0.0814351933732822 1 1
0.0478247937931054 0.0455067389516667 1 1
0.311999541656819 0.302699207343196 1 1
0.368094548132281 0.357765791726628 1 1
0.181860608642342 0.176045476626334 1 1
0.108900473310068 0.106415449756461 1 1
0.331671741981449 0.322309461738322 1 1
0.144303093561816 0.140701586662199 1 1
0.2357171674468 0.229819368023585 1 1
0.349740724370607 0.340779198690255 1 1
0.161969200092953 0.156560890531261 1 1
0.148279285817275 0.144172518080755 1 1
0.362548456142214 0.351136984494832 1 1
0.304778627891133 0.298230670849021 1 1
0.0968402520155883 0.0931871425828395 1 1
0.143633586111921 0.140711440921847 1 1
0.18137397587864 0.176419079184112 1 1
-0.0742348104528174 -0.0719646898382161 1 1
0.0145485327635482 0.0136356152543175 1 1
0.0982938181018412 0.0963474852903914 1 1
0.147283664724579 0.142833379006562 1 1
0.0222135785327675 0.0193054619392261 1 1
0.221524202185724 0.214584940531824 1 1
0.102036052978079 0.0972799274386977 1 1
0.165097792316785 0.160551680506591 1 1
0.312883875334853 0.303983489888106 1 1
0.230768032927268 0.222692511310246 1 1
0.150221719274581 0.147412402037693 1 1
0.274063616254893 0.2650469327302 1 1
0.204565444320453 0.198930498765921 1 1
0.135176289268613 0.132289546362966 1 1
0.180887686153822 0.174640269971634 1 1
0.445091506766947 0.431239256609008 1 1
0.0261066690135238 0.0237369231966111 1 1
-0.0106924854477256 -0.00983101582497286 1 1
0.134067588266967 0.131211466914199 1 1
0.329086405600246 0.318312878559217 1 1
0.237391487663433 0.231107564276047 1 1
0.423276787042105 0.411874158797238 1 1
0.0874199279934001 0.0838374168743718 1 1
0.145100175566951 0.141096317685217 1 1
0.297586359594967 0.289424654817731 1 1
0.209058680626551 0.202214683548741 1 1
0.195410088443 0.188812148777645 1 1
0.109553202249546 0.106415189891565 1 1
0.10577970440656 0.103807800432433 1 1
0.0877711420747138 0.0847145239293911 1 1
0.230471950126063 0.223309054681818 1 1
0.319467400424547 0.309980717971136 1 1
0.118702013273757 0.116047425242166 1 1
0.0348005965324077 0.0339243485805438 1 1
0.252917413043438 0.24640866108406 1 1
0.020364463561247 0.0187728890822225 1 1
0.174088442907337 0.168239602947061 1 1
0.100711083999863 0.0983481972042442 1 1
-0.0292934450728225 -0.0281501461070496 1 1
0.389068599126969 0.378515707271777 1 1
0.377544950775888 0.365625298931024 1 1
0.191702241903192 0.186322896262744 1 1
0.253287662464346 0.243719006178795 1 1
0.221226992987451 0.215909514673788 1 1
0.423281209107739 0.412942019956676 1 1
0.284613327303687 0.276930696551372 1 1
0.120647712033874 0.11804119898021 1 1
0.0896107584054085 0.088588460477717 1 1
0.265192210260197 0.258910305597525 1 1
0.164925106043201 0.159699562783135 1 1
0.35327656813105 0.34385538544971 1 1
0.0861788568896761 0.0836796804610336 1 1
0.0855803319757962 0.083927973397435 1 1
0.149836060874286 0.145102335520072 1 1
0.309503011144428 0.298895704022641 1 1
0.224346535123686 0.215729086479281 1 1
0.334858878670626 0.325789088405149 1 1
0.29278108765109 0.285035665468183 1 1
0.184286683177359 0.180151178744668 1 1
0.212127773984932 0.207246685306861 1 1
0.0585764344716041 0.0555023381247263 1 1
0.369769361513916 0.357786357145574 1 1
0.2209656106607 0.214669421328038 1 1
0.700406133667701 0.678680899570553 0 0
0.0991484104345596 0.0961672013516759 1 1
0.266859960176165 0.258988181618945 1 1
0.3207923209972 0.309911176358942 1 1
0.165648471971998 0.161733649336078 1 1
0.181305358464648 0.176312373458995 1 1
0.267947435749736 0.260918918408141 1 1
0.0797709508829373 0.0778513180717198 1 1
0.363660531747574 0.353066277597784 1 1
0.0231930934495591 0.021517816847658 1 1
0.422928376646243 0.409998255987954 1 1
0.163871987903658 0.158010379996701 1 1
0.313663438776984 0.305322635594101 1 1
0.071913017023877 0.0699162528005886 1 1
0.294996641789219 0.287592389279454 1 1
0.0411625274872849 0.0383164824519336 1 1
0.169055480866454 0.165529516008759 1 1
0.180833701431431 0.175379591644558 1 1
-0.0598327571854465 -0.0589345975593991 0 0
0.132205071008407 0.126463898868947 1 1
0.123899608182725 0.121626373261978 1 1
0.289617133340282 0.279883838331659 1 1
-0.0171391662247688 -0.0146015709119188 1 1
0.0173815980742699 0.0184715785036432 1 1
0.18492561062866 0.178902284233089 1 1
0.0655658281554186 0.0637002170876797 1 1
0.2087969516531 0.20085924808442 1 1
0.369004087226957 0.358679811414394 1 1
0.184089045734833 0.179194521954489 1 1
0.125086681461758 0.122851713529502 1 1
-0.00168877578976687 -0.00197820888385229 1 1
0.154467468276592 0.148586308307683 1 1
0.179874245948849 0.174710029158072 1 1
0.289154369901394 0.281342176442055 1 1
0.307547483664242 0.299266715865046 1 1
0.222244629835217 0.215679088758194 1 1
0.317696515175631 0.309629691080208 1 1
0.378176011262062 0.367214072833354 1 1
0.0767280031256576 0.0746457530935743 1 1
0.40172160341114 0.389245404885366 1 1
0.340700304336137 0.33008683833227 1 1
0.143442939457779 0.140318682748226 1 1
0.262954172047277 0.25596707076504 1 1
0.338228739685295 0.32828860620679 1 1
0.0292005099634998 0.0293334121076211 1 1
0.286954770692909 0.278390338875895 1 1
0.117801084134944 0.11462054576794 1 1
-0.0305156579834504 -0.0297526876211154 1 1
0.476928734427533 0.46321703387893 0 0
0.157530751698714 0.152240941141199 1 1
0.0382210468981817 0.0371364872732727 1 1
0.165542446014596 0.159972258695863 1 1
0.291807303414206 0.284169269388323 1 1
0.369014026728928 0.358685141800164 1 1
0.309760645885304 0.301765029106591 1 1
0.18976526057776 0.184039851094526 1 1
0.136116603975415 0.132704556450917 1 1
0.0903634292409038 0.0878922188231019 1 1
0.109451203998529 0.106982232847248 1 1
0.324010304429825 0.313425385561675 1 1
0.248717986606865 0.241448044067763 1 1
0.248483940743268 0.241024684220125 1 1
0.130435065920027 0.12605829774833 1 1
0.173650614100166 0.167348624687567 1 1
0.162731944217861 0.159974454387429 1 1
0.102143140833328 0.0984340708442719 1 1
0.321859689285129 0.311995834109667 1 1
0.210258219203294 0.204012920732008 1 1
0.306043994665112 0.293732267797774 1 1
0.293776086486804 0.286407352454449 1 1
0.249884689817912 0.243969432193381 1 1
0.262337598788576 0.253621608110503 1 1
0.153069058510641 0.147661545244443 1 1
0.0387408778385816 0.0368268019044611 1 1
0.162648906785879 0.156781088589128 1 1
0.168071000770442 0.162948625727075 1 1
0.224568369862937 0.217915691415379 1 1
0.00341590701178622 0.00334832308272322 1 1
0.322189288705554 0.312221565043687 1 1
0.286483534891786 0.278985891186819 1 1
0.238042228570155 0.230783079980009 1 1
0.113022944227657 0.107967528603452 1 1
0.0913016180735959 0.0894314476583871 1 1
0.053215594544637 0.0525465647602207 1 1
0.148943212316807 0.143058821345381 1 1
0.403911849866454 0.391422065551099 1 1
0.183172170763011 0.17585754109596 1 1
0.336620680715187 0.327439616599335 1 1
0.0752360557534437 0.0722997333959442 1 1
-0.0657940273423429 -0.0651976215717299 1 1
0.32519455778557 0.315518452807797 1 1
0.19698687556366 0.19157451720726 1 1
0.227170785941769 0.220510047033922 1 1
0.103477473821917 0.0998225000770184 1 1
0.519233298015703 0.50355481762004 0 0
0.0977877073676967 0.0941926544348755 1 1
0.0542107995226127 0.0508443398028744 1 1
0.0858470959539562 0.0819511072938387 1 1
0.125312122947468 0.121369773623327 1 1
0.188524613917603 0.18276065523881 1 1
0.125776604804676 0.122315321020018 1 1
0.0418549271897441 0.0389631069291696 1 1
0.246190158265477 0.238456219073691 1 1
0.25990981585409 0.252374833643407 1 1
0.1525910501465 0.14751162231257 1 1
0.145438318872695 0.141997678363767 1 1
0.225039635071082 0.219288151292289 1 1
0.0211629515348679 0.0190778580220719 1 1
-0.105075654925027 -0.100915100596492 0 0
0.273691981240196 0.264492496112536 1 1
0.161913357892449 0.157885828311767 1 1
-0.150429118127916 -0.1455084964039 0 0
0.15680811802564 0.151545662341443 1 1
0.287380646619268 0.278975127689938 1 1
0.288045628527323 0.280128755344173 1 1
0.292680442839671 0.285560642676963 1 1
0.198722446668421 0.194137246499021 1 1
0.285158788165493 0.276764165029684 1 1
0.116564396583011 0.111853022327631 1 1
0.232716541328543 0.226791633032714 1 1
0.277579343025697 0.267365588782555 1 1
0.268078983024945 0.258714954610421 1 1
0.222670301625355 0.213321193797201 1 1
0.256225383026713 0.25043436985223 1 1
0.138653881028177 0.135269908148931 1 1
0.242193315742476 0.234936369464714 1 1
0.123872299328717 0.12037587095188 1 1
0.31587586748468 0.307071601824266 1 1
0.283201128552971 0.27569095449077 1 1
0.260136535649927 0.252741196509272 1 1
-0.183767866688765 -0.176520577701858 0 0
0.250553589687463 0.242861226716677 1 1
0.461175131310315 0.44711051419358 0 0
-0.0785403398038291 -0.0772788944925532 1 1
0.176832849017292 0.17184693996395 1 1
0.233096413162859 0.228642579485915 1 1
0.121025985186457 0.118009152423756 1 1
0.316098659449116 0.307140742183456 1 1
0.215757587666206 0.209371623734746 1 1
0.243005791328043 0.236555211049236 1 1
0.241904515327139 0.235075288877656 1 1
0.309596493030143 0.299277181652197 1 1
0.352984315246562 0.343078519398662 1 1
0.352853563481041 0.342804816509647 1 1
0.254137338869446 0.246932940512658 1 1
0.2630949458878 0.255815214855399 1 1
0.392098969638159 0.381028039169402 1 1
0.260385721444669 0.253729135447886 1 1
0.461490163841053 0.447840618924051 1 1
0.00508903471539585 0.00366345806530803 1 1
0.661257764316644 0.640481530494259 0 0
0.23542033695469 0.229352113145847 1 1
0.0443945523627764 0.0422419056392297 1 1
0.117985939685597 0.112192335139248 1 1
0.404393197459814 0.390964411098551 1 1
0.225897532023886 0.21925148440721 1 1
0.201807350026426 0.195111583723405 1 1
0.125180559111647 0.122725693279204 1 1
0.166930173381295 0.161549748899419 1 1
0.162462051205076 0.156359455119094 1 1
0.1768078452015 0.171744006560759 1 1
0.181635000007879 0.175511340412674 1 1
0.194339524115903 0.189191717467481 1 1
0.195904869499486 0.191211690008189 1 1
0.237898737406044 0.231739769977182 1 1
0.0616886019603624 0.0595263830424288 1 1
0.363196632213304 0.35281432264784 1 1
0.107925984411848 0.105976997406826 1 1
0.552227056428958 0.535490328418589 0 0
0.200886007950884 0.195315316597958 1 1
0.164046357933903 0.159345106620779 1 1
0.0313945565760878 0.0294843139769486 1 1
0.0831875447361396 0.0788749360745846 1 1
0.241785394890324 0.236355719908299 1 1
0.0870702929331484 0.0845970791118633 1 1
0.499903075805505 0.48466224615121 0 0
0.276987725912744 0.268145974684289 1 1
0.0878538832069204 0.0856769021851062 1 1
0.339680171621131 0.332226061554377 1 1
0.135031537978217 0.132167633452655 1 1
0.230809662196091 0.224177895884388 1 1
0.109065536211366 0.10358046275149 1 1
0.182959734901063 0.176618463092258 1 1
0.108887756511497 0.10520652272595 1 1
0.227518537580558 0.218312757046146 1 1
0.152099867368599 0.148241008016846 1 1
0.0888002079383041 0.0849497837045927 1 1
0.219831858652271 0.214817146120744 1 1
-0.0314625894298659 -0.0304295636067501 1 1
0.217828637649291 0.210454466356898 1 1
0.319557723644092 0.30989127557798 1 1
0.349943652332309 0.340917111767585 1 1
0.0914785773649589 0.0886683383310207 1 1
0.365823196294714 0.354859053114314 1 1
0.126952261997804 0.122755393371812 1 1
0.29481434748079 0.285807283420139 1 1
0.0188732583981949 0.0197418344765554 1 1
0.268328026802221 0.260437824616109 1 1
0.0609589266535892 0.0587032522343469 1 1
0.382692959189837 0.370680820117264 1 1
0.250652474713825 0.244507179992058 1 1
0.059340738501056 0.0584429943978081 1 1
0.184682192643802 0.179926003049487 1 1
0.0795094436453128 0.0767825091488242 1 1
-0.0272368730978509 -0.0266528033995221 1 1
0.225999925404438 0.220430803781537 1 1
0.589795730998739 0.572494247840512 0 0
0.334312875919911 0.323825027996003 1 1
-0.112853296020638 -0.108697836777731 1 1
0.174432131158143 0.170327956436517 1 1
0.362153529710756 0.351381219843297 1 1
0.241172283945857 0.233869188162473 1 1
0.280572596566817 0.273979011973448 1 1
0.0481612310546456 0.0471431561877698 1 1
0.224254593940463 0.217323073841882 1 1
0.0322356530670904 0.0328962004747202 1 1
0.138143683207422 0.135349802394286 1 1
-0.00420577276698988 -0.00372912628214321 1 1
0.240990332042701 0.23355360625629 1 1
0.174213080195742 0.168261200910223 1 1
0.205748566638904 0.199947952840396 1 1
0.0919814661458692 0.0904112186280857 1 1
0.435707992195199 0.423545215846113 1 1
0.124860965584438 0.121312214044902 1 1
0.179870373056112 0.175307150266085 1 1
0.241592250920255 0.233800096423993 1 1
0.283213081762851 0.275803565526006 1 1
0.182255078641391 0.177239649427112 1 1
0.319213048417122 0.308035831984471 1 1
0.0830932013802698 0.0811955352592329 1 1
0.21720283448906 0.209536093114072 1 1
0.317921548280626 0.310298226948678 1 1
0.0725413017209826 0.0714996141062406 1 1
0.220827214465709 0.213777397423581 1 1
0.38757102917335 0.375371540773803 1 1
0.0523099158808222 0.0524264195210811 1 1
-0.0806696366013503 -0.079396359160148 1 1
0.0608863118887673 0.0600020973187407 1 1
0.220724004108505 0.214283762418422 1 1
-0.0601307832801147 -0.0590097452228798 0 0
0.188471625564844 0.182910671581425 1 1
0.394445354092789 0.383415763998083 1 1
0.231514063279355 0.225728623659224 1 1
0.032880796573049 0.0329915115563831 1 1
-0.122703059431465 -0.120909471640414 0 0
0.103551370259236 0.100491212099755 1 1
0.20121243078538 0.195930206983908 1 1
0.207520400824536 0.201296664566009 1 1
0.372000772485862 0.361223410207812 1 1
0.156748228047737 0.151828418654251 1 1
0.22112323205241 0.21509193485694 1 1
0.296314343297639 0.288534689199875 1 1
-0.0209271780338693 -0.0190613404434751 1 1
0.129911418246032 0.125164107000122 1 1
-0.0272547073813085 -0.0271034051072683 1 1
0.271664392200444 0.263686263279975 1 1
0.0738982442624459 0.07183274455629 1 1
0.165380159989918 0.159825350339299 1 1
0.173713953857475 0.167285308408579 1 1
0.28704334669692 0.280095743351478 1 1
0.224236918198537 0.218248747040125 1 1
0.176052441404092 0.170790891831487 1 1
0.0624788949237337 0.0603756975464596 1 1
0.257404988852623 0.251176952519451 1 1
0.313707554154411 0.302501181517023 1 1
0.0910196164307448 0.0886101648914705 1 1
0.294188772943227 0.285139384150955 1 1
0.0534584236299341 0.0525704868270666 1 1
0.276269624435636 0.268108833805765 1 1
0.245415076982626 0.237975455995308 1 1
0.0578656279741877 0.0557965494873055 1 1
0.0187743162904157 0.0191005204032392 1 1
0.295220658897842 0.285830717508391 1 1
0.307255808597807 0.299101104130077 1 1
0.0836741173395443 0.0825756659461229 1 1
0.0947275896189761 0.0931053817309348 1 1
0.423299198085324 0.410877802392666 1 1
0.0190501368278515 0.0172139928976773 1 1
0.0501723333959674 0.0483425941664129 1 1
0.265008391372036 0.257262705734794 1 1
0.442203465687662 0.429849564413845 0 0
0.398729070444712 0.386727145897584 1 1
0.163474671048973 0.158458118708066 1 1
0.267354682532011 0.259423750147921 1 1
0.156645506067786 0.151927180038606 1 1
0.0806767366035006 0.0782887882676024 1 1
0.232893879169451 0.225111547900053 1 1
0.332681866641751 0.324172779359492 1 1
0.256596746011933 0.250595052266375 1 1
0.145411762216364 0.141973031425159 1 1
0.16587511691896 0.161297270088921 1 1
0.311038688610032 0.301261797940941 1 1
0.290920523193945 0.284722680432904 1 1
0.210850233396321 0.202703906085587 1 1
0.467748123001539 0.453218384898294 1 1
0.47590798344998 0.461757194664899 1 1
0.313537607079951 0.30363742275786 1 1
0.411707165479586 0.398441142707264 1 1
0.269325289365152 0.261612949337043 1 1
0.044406944853991 0.0427035274274041 1 1
-0.309366567803006 -0.301217750649181 0 0
0.0807123414831834 0.0786443668801369 1 1
0.117246801551955 0.113349005986552 1 1
0.227158695366512 0.21857901363612 1 1
0.465985802456927 0.451536771535274 1 1
-0.0358507804180588 -0.0364547724060181 1 1
0.186556679898754 0.180485900473963 1 1
0.0947986983275088 0.0919120097297381 1 1
0.109750231249624 0.105701988157362 1 1
0.204946801359061 0.19793400267695 1 1
-0.0387346309852929 -0.0367649038467052 1 1
0.201092083959924 0.193699918541885 1 1
0.0985394824871299 0.095902047804294 1 1
0.453402313360552 0.439603917693976 1 1
0.293666373653052 0.285512350784783 1 1
0.49174031360031 0.478539705954573 1 1
0.166158442947441 0.161487411579402 1 1
0.340560336615568 0.328581115961327 1 1
0.108308481143378 0.106580275231489 1 1
0.339500090069357 0.329405086294807 1 1
0.0596936057573291 0.0560384520951667 1 1
0.257647620318346 0.251350443306199 1 1
0.159800266708843 0.157094535334332 1 1
-0.0511025725581653 -0.0484516079418471 0 0
0.119311714962309 0.116783544764817 1 1
0.0315248813979564 0.0309886373655315 1 1
0.146702573478459 0.142504856546469 1 1
0.252752083158804 0.245723990439583 1 1
-0.0795484952871757 -0.0778610459106541 1 1
0.190214497815764 0.184426830860341 1 1
0.207091966709743 0.201914168149385 1 1
-0.126255241656166 -0.121646918126606 0 0
0.164618880298592 0.158553152408517 1 1
0.311507261222145 0.303269651021453 1 1
0.479853003007438 0.464707785522665 0 1
0.183237929597162 0.178273472277815 1 1
-0.031475210016646 -0.0298876940778134 0 0
0.0983903519832054 0.096215291494949 1 1
0.100115048424669 0.0971103705714351 1 1
0.186777807417516 0.180231235382773 1 1
0.281211827804998 0.27450773732152 1 1
0.62701085322162 0.608271665396328 0 0
0.129111667154435 0.125870738143847 1 1
0.145115121387499 0.139771423938794 1 1
0.16642254442514 0.162336326984496 1 1
0.382844464384697 0.372012648040634 1 1
0.242200073048496 0.234987087462528 1 1
0.169472834734275 0.164493594415158 1 1
0.174217509306535 0.170636800064661 1 1
0.305269188145302 0.29634262665216 1 1
0.0626102543806459 0.0606373574154931 1 1
0.383161783823022 0.370673253594076 1 1
0.141130549267799 0.136926142353114 1 1
0.344351274386281 0.333911532516265 1 1
0.269414919749286 0.261278738119732 1 1
0.484573033343769 0.469679815112532 1 1
0.319916617110834 0.310245851307566 1 1
0.186258220986979 0.180863085572777 1 1
0.210547420881923 0.206200575148539 1 1
0.134820769835529 0.129768030794446 1 1
0.511607996188904 0.497170657464304 0 0
0.195335385883512 0.189968244185368 1 1
0.189531241565437 0.184544588220507 1 1
0.437221822206766 0.422784710608223 1 1
0.269811471009242 0.262094653709555 1 1
0.164767635892239 0.162311757901583 1 1
0.461177261556397 0.447779517405487 1 1
0.294067002629469 0.285988400648366 1 1
0.259332549360039 0.251398292514921 1 1
0.15432184450702 0.149528751077087 1 1
0.278380709352884 0.27027774104772 1 1
0.0776506072829704 0.0750485510339648 1 1
0.177798055333465 0.174466824759619 1 1
0.204917937712969 0.197616548303915 1 1
-0.0139694287419469 -0.0141593305199906 1 1
0.198928478429222 0.193554226733393 1 1
0.310340194291834 0.301485132110039 1 1
0.0320032548645016 0.0301205515250284 1 1
0.105807434160945 0.104537930934764 1 1
0.311898575757158 0.301885586341179 1 1
0.114148925650735 0.112106804970762 1 1
0.243482281217142 0.235830985997933 1 1
0.0549163062028783 0.0551074430628434 1 1
0.406846511111763 0.393171114818468 0 1
0.280280431606554 0.272086209203006 1 1
0.0103465631163156 0.00881890975806902 1 1
0.288098977334426 0.2803154364141 1 1
0.144566954823311 0.141621833770221 1 1
0.0332793999146587 0.031692283304202 1 1
0.388851760721332 0.37663629238306 1 1
0.383453272804159 0.373608323480131 1 1
0.399547205677106 0.387845540685305 1 1
0.15170547509681 0.14499741791312 1 1
0.222265082100422 0.214747636899235 1 1
0.0973559843576566 0.093896148437581 1 1
-0.0942402505283008 -0.0922487593389557 0 0
0.413622907807221 0.401174585471355 1 1
0.443796516647116 0.428842095533965 1 1
-0.0337238604643691 -0.0344246354822035 1 1
0.196037863319922 0.190478485960118 1 1
0.0264801935652915 0.0262532841285671 1 1
0.281250120481451 0.273305490988669 1 1
0.271570977405941 0.262699637479927 1 1
0.0106526391520008 0.0105727070632391 1 1
0.075343303251362 0.0716587576038734 1 1
0.041838332029181 0.0404955833143717 1 1
0.388447320825433 0.377576567005283 1 1
0.117676549620581 0.114652056492906 1 1
0.0242382324042189 0.0244334885095108 1 1
0.264331050802795 0.255993563241878 1 1
0.216700393782109 0.207896328514605 1 1
0.203634867510885 0.198391278782818 1 1
0.0737188517300304 0.0727863990573063 1 1
0.338941539517345 0.327229319850641 1 1
0.245448824122245 0.238354122784636 1 1
0.142818907878808 0.139288389965258 1 1
0.0361608664976559 0.0340456187477177 1 1
0.381472315472979 0.371816888821897 1 1
0.24786058128072 0.24010827809341 1 1
0.268575306297187 0.259158425763278 1 1
0.19331476640938 0.186744097179839 1 1
0.356122388117787 0.344496123547309 1 1
0.208248972283354 0.201770737183818 1 1
0.272945339906494 0.263348620689317 1 1
0.108910109409497 0.106344666659428 1 1
-0.115866191460535 -0.110815727736981 0 0
0.247835017736429 0.240419028175344 1 1
0.320413874080307 0.311356251646412 1 1
0.375908205483082 0.365613603238589 1 1
0.306857825418786 0.298985898949362 1 1
0.271527585919376 0.263669917742333 1 1
0.275054845444085 0.264689199938895 1 1
0.246800207477025 0.239339387116829 1 1
0.0477964172261518 0.0466857867806828 1 1
0.310695168556296 0.302556462202778 1 1
0.142310368564975 0.138994307244202 1 1
-0.0282420471871287 -0.0277825310089642 1 1
0.0783497267259583 0.0774310070509731 1 1
0.497104607315021 0.480761818682748 0 0
0.279995612302295 0.271495556648505 1 1
0.146396982050693 0.141588371807833 1 1
0.0648994401710092 0.064328256401181 1 1
0.137915388673076 0.135812099365014 1 1
0.0566323435222166 0.0543879155939304 1 1
0.191696692438808 0.186259758593071 1 1
0.184900135142209 0.178322528710618 1 1
0.0413979899264123 0.0394900550310422 1 1
0.236268028235806 0.229597004937549 1 1
0.448577211091665 0.43352486676721 0 0
0.290976388391145 0.282871489948511 1 1
0.209408576183888 0.203014733964789 1 1
0.409213533078632 0.397386801562035 1 1
0.27431019552951 0.266495507044019 1 1
0.355285828511687 0.345138053549826 1 1
0.255179390902334 0.249685542115169 1 1
0.270571511024855 0.262609558219475 1 1
0.113132636750055 0.108904164579865 1 1
0.331733900923935 0.321274900625416 1 1
0.183086643394238 0.17630845927446 1 1
0.164056157831686 0.158381545444708 1 1
-0.00992330039019131 -0.00986170135749577 1 1
0.215742750386062 0.209859161995547 1 1
0.286104060634967 0.278006179726414 1 1
0.0910352985354627 0.0865314992880166 1 1
0.249888835343463 0.241113227659843 1 1
0.295779256582228 0.287482807883667 1 1
0.193104872018407 0.186958137693941 1 1
0.40200428432758 0.388914109176605 1 1
0.0115173970739099 0.0107241269161436 1 1
0.000172451649448561 0.00168137001118441 1 1
0.241327533709502 0.232961426593482 1 1
-0.0728670702207304 -0.0724922977908013 1 1
0.153749575881747 0.148939203955145 1 1
0.336589895221785 0.328102980921791 1 1
-0.0903849916626489 -0.0892459668642703 0 0
0.35136269795764 0.342333427645605 1 1
0.265490726595546 0.258435225340093 1 1
0.252706154546864 0.245640894846951 1 1
0.377945487333307 0.367159487878855 1 1
0.322561290655503 0.310963586047395 1 1
0.275017445490907 0.26747638358079 1 1
0.169512089239724 0.166235437688207 1 1
0.401371443470395 0.390426162717559 1 1
0.0259922197494782 0.023793251606312 1 1
0.198982735260451 0.192712271049193 1 1
0.147298678373094 0.141897744868144 1 1
0.246482462195169 0.238035357268333 1 1
0.253057905537332 0.245187159180322 1 1
0.0441238843580688 0.0427642171698305 1 1
0.0777184400146626 0.0738517180721317 1 1
0.055017586085105 0.0537129224712893 1 1
0.33479153625323 0.324696835026175 1 1
0.251396341650959 0.242863941236599 1 1
0.223343636078388 0.218205085062671 1 1
0.353780276187891 0.343065588102739 1 1
0.213672321214708 0.208770050900999 1 1
0.139133448559315 0.13565445470751 1 1
0.0971658006943152 0.0938673637112928 1 1
0.168702194247693 0.164200759944459 1 1
0.269599098299898 0.260525646071462 1 1
0.152573201934675 0.149488764073315 1 1
0.165012919216521 0.155847362747635 1 1
0.274818370186343 0.263915621178866 1 1
0.308649888027237 0.298940836860624 1 1
0.262885590650989 0.255314378799023 1 1
0.0389272300609259 0.0384129091994345 1 1
0.0392790637790527 0.0380792195121331 1 1
0.308163281223817 0.298849672873309 1 1
0.524579423398763 0.510297506104361 0 0
0.0229676746132894 0.0217263469673817 1 1
0.198736330121665 0.191849307969319 1 1
-0.00939134014614592 -0.00926833257006463 1 1
0.41026718879978 0.400606656394225 1 1
0.35278957072955 0.34156607565425 1 1
0.347697217322563 0.339545322275464 1 1
0.109549369346959 0.106498922445121 1 1
0.313058117877357 0.304302587485641 1 1
0.0953556885197358 0.0938254334089561 1 1
0.440237196538261 0.425816926631417 1 1
0.0922026158848942 0.087886998080685 1 1
0.345431530785509 0.334062682196189 1 1
0.160904579906176 0.156624648843562 1 1
0.196827419061118 0.19208384612722 1 1
0.378793865825142 0.367583249731882 1 1
0.26671025401547 0.260397955132936 1 1
0.32958305302567 0.318857813657147 1 1
0.221872792081962 0.217722041192786 1 1
0.274984196843443 0.266416332859165 1 1
-0.0059402766566075 -0.00435109740611587 1 1
0.302115198193465 0.294438820504228 1 1
0.00585044195561708 0.00603071326455329 1 1
0.318594166840165 0.310029542208411 1 1
-0.114610708335539 -0.111085625433839 0 0
0.0143470338023173 0.0145704317821495 1 1
0.202069375298555 0.197132713037156 1 1
0.204424930368011 0.199473308261127 1 1
0.351921853738698 0.342113395397747 1 1
0.0145706347712839 0.0150619011032738 1 1
0.437234360627852 0.4253550380795 0 0
0.0468443721237029 0.0447537113327157 1 1
0.537146640516823 0.521421345394032 0 0
0.21787517588419 0.211578198468109 1 1
0.243268318478289 0.236451998813346 1 1
0.34604461846522 0.334974919665934 1 1
0.216294566691938 0.209679801985652 1 1
0.168365904438336 0.163368037133519 1 1
0.31327347693734 0.303482130472451 1 1
0.336951453782492 0.326411041929049 1 1
0.334491408478653 0.325306553807848 1 1
-0.0694165166019875 -0.0654461479125252 0 0
0.336530709860455 0.32751739438069 1 1
0.135106112332778 0.131194728338405 1 1
0.291370372497856 0.281065627822199 1 1
0.0965889137343185 0.0939622506354301 1 1
0.0962972037241421 0.0914817975307418 1 1
0.1395003536414 0.136164729827749 1 1
0.250400375116447 0.242842944811585 1 1
0.3174111091174 0.308353363732114 1 1
0.229407886320955 0.221587510741773 1 1
0.405429441272751 0.393766414979316 1 1
0.108956160449204 0.104597356240034 1 1
0.211111205825927 0.204636286762963 1 1
0.077288422152066 0.0753505423410244 1 1
0.212406336913026 0.206053203884679 1 1
0.233055245617536 0.223989111073444 1 1
0.180927823018267 0.175933612873879 1 1
0.293481306077572 0.284310638210779 1 1
0.103309911749891 0.10146736055927 1 1
0.0414814418928796 0.0389634997641356 1 1
0.225131007086348 0.217843598883963 1 1
0.26487580317227 0.257395789317996 1 1
0.18522940696664 0.180403346915966 1 1
0.06670283815023 0.0642964910074437 1 1
0.314752032766243 0.306885222340302 1 1
0.165000420293467 0.159050345553081 1 1
0.291192957214538 0.283397890387153 1 1
0.411197185627937 0.397820627638519 1 1
0.141539891528933 0.1355229419429 1 1
0.213867114764936 0.208569138289282 1 1
0.0705090003443 0.0690862784972918 1 1
0.197036235468378 0.189847977080498 1 1
0.139331237298838 0.134371314290773 1 1
0.1909072994778 0.184740209798042 1 1
0.0675550573018578 0.0655195580492654 1 1
0.241254987231961 0.234676202812401 1 1
0.048082842039279 0.048508374693529 1 1
0.339678496719292 0.32894663608329 1 1
0.191912960735982 0.186043288707987 1 1
0.399826692269935 0.387438567187831 1 1
0.0180727985676946 0.0167199024595999 1 1
0.235988440243172 0.228952540403195 1 1
-0.069152306042478 -0.0658104515156377 0 0
0.10115684663109 0.0981517940623738 1 1
0.36549467769083 0.356400295322964 1 1
0.2655703505816 0.258356655512212 1 1
0.415643169904228 0.404774940662288 1 1
0.367992249324323 0.358595317522213 1 1
0.139721144413953 0.136026377130074 1 1
0.125186898255214 0.121660475689957 1 1
0.0802157901716645 0.0774891320235579 1 1
0.239195940108405 0.23041540875122 1 1
0.306981633946602 0.295447048511149 1 1
0.326605058299806 0.317626918183769 1 1
0.0745636936150731 0.0742723743892488 1 1
0.0802362251237215 0.078517064723038 1 1
0.224129387283866 0.218626643963849 1 1
0.057759121853991 0.0560946939435393 1 1
0.346214580816504 0.337977621959014 1 1
0.114464152841897 0.112350596549843 1 1
0.338686184734296 0.327729410112941 1 1
0.284346579608943 0.27829429981495 1 1
0.234355662025008 0.22936416703658 1 1
-0.114292179599381 -0.109944682909459 0 0
0.137661769038118 0.13219594225252 1 1
0.317888390820289 0.307798782960391 1 1
0.220044308455239 0.213674586605798 1 1
0.0773716468206005 0.074033188360147 1 1
0.254901723122169 0.248697879498458 1 1
0.36353020708304 0.353938393336638 1 1
0.313300895362065 0.304932673458156 1 1
0.16806293206817 0.163474124941917 1 1
0.408207012653883 0.395740502600705 1 1
0.113254589050096 0.111946597714113 1 1
0.136108440860643 0.131921110083941 1 1
0.0790233865546755 0.0765945311332069 1 1
0.327901637824214 0.317123266588255 1 1
0.0347313961971025 0.0340987948771717 1 1
0.214825151291188 0.208080069954934 1 1
0.383733512005685 0.371978626810685 1 1
-0.0115269964709858 -0.0112505915589979 1 1
0.554659635075201 0.538214672677976 0 0
0.148103872165122 0.143545456531355 1 1
0.120848432321836 0.116876185794122 1 1
0.278813148300784 0.268669093078581 1 1
0.234744354704215 0.22811018966217 1 1
0.213874979813257 0.208050635074232 1 1
0.182623368582172 0.176722331520876 1 1
0.35500172030719 0.344798294485365 1 1
0.343743887223382 0.334483302777731 1 1
0.000611725524276323 0.000445353607956034 1 1
0.0516510374645992 0.0478223011766656 1 1
0.268594528846995 0.260971753021887 1 1
0.139161105444384 0.13504982019286 1 1
0.243784580912835 0.236999097829975 1 1
0.43082894980967 0.417303035571566 0 0
0.0220113874829571 0.0195537882693922 1 1
0.0529298029797861 0.0505193792470443 1 1
0.0486538330413107 0.0496801469819511 1 1
0.301762243066232 0.292183060322655 1 1
0.107438423028607 0.104028355352871 1 1
0.374036692110009 0.363587535464743 1 1
0.252830609329179 0.244578729043232 1 1
0.22124217711874 0.214899278861693 1 1
0.093439700552076 0.0916255321630944 1 1
0.29022942019912 0.280632790695373 1 1
0.0533641051101241 0.0521315264620169 1 1
0.140551714465489 0.133685290339516 1 1
0.055463268028793 0.0532674743004705 1 1
0.220527316538373 0.213702118463836 1 1
0.209319805220276 0.202856025718369 1 1
0.142248777883345 0.14059420704461 1 1
0.429574370557243 0.41807524251086 1 1
0.178494966183006 0.174529133568664 1 1
0.254051537403688 0.245964512140472 1 1
0.135454848121229 0.132594904697287 1 1
0.310323193725762 0.30035580095869 1 1
0.219511883271404 0.213401317499994 1 1
0.155338883731815 0.149618315787248 1 1
0.168797982764287 0.163236707024984 1 1
-0.0052224240745204 -0.00339962904889186 1 1
0.1996159430768 0.193362260635991 1 1
0.147627431939562 0.144718395254598 1 1
0.355402709493363 0.344404090837638 1 1
0.260975175090314 0.255685198029349 1 1
-0.130376123519128 -0.126918841018535 0 0
0.166722484110892 0.160170050339064 1 1
0.676643541207003 0.655061516171394 0 0
0.0722283335448734 0.0706953099739532 1 1
0.168183728671599 0.162784070927957 1 1
0.177833640274686 0.171520227206105 1 1
0.131614014579922 0.129182998138586 1 1
0.435575001481959 0.42387423146367 1 1
0.190032207542518 0.182861558122479 1 1
-0.118563960116646 -0.115300063621675 0 0
0.301497121185709 0.291130080871479 1 1
0.333444141550618 0.322287590451993 1 1
0.332041569251116 0.322837560069998 1 1
0.022256882098371 0.0217563545265464 1 1
0.101866106716275 0.0971633640393511 1 1
0.265195966526045 0.257153730604465 1 1
0.163709086308071 0.159841078633166 1 1
0.586292162645438 0.569089450207533 0 0
0.124207085732754 0.122145941968834 1 1
0.164618518506579 0.161066076882177 1 1
0.21418917005995 0.206377068273714 1 1
0.073570594990236 0.072634687925074 1 1
0.147849468342622 0.141950334350099 1 1
0.332013287085621 0.320160640980756 1 1
0.248888239021486 0.241763175899405 1 1
0.163814548728457 0.158566154010567 1 1
0.213437390916497 0.20660203523622 1 1
0.0725076695421732 0.0705495795001089 1 1
0.214390780559609 0.207835703944244 1 1
0.0971810561717327 0.0956763980186495 1 1
0.294637272870895 0.286877335106351 1 1
0.178803128290054 0.173209181085873 1 1
0.152730203377336 0.148590604464317 1 1
-0.177258879748 -0.171825759367923 0 0
0.305256868542972 0.295814152832187 1 1
0.118761888918631 0.115913876820043 1 1
0.315185546992478 0.305945871721986 1 1
0.192569036240817 0.185217508944429 1 1
0.00117212263731062 0.00120002897589913 1 1
-0.00886808609970804 -0.00817738811431573 0 0
0.0546482397776908 0.0522678509582033 1 1
0.457685385914503 0.444091776132757 0 0
0.0959782724102002 0.0916280413058553 1 1
0.363826933137407 0.351753444471715 1 1
0.323690059892883 0.314676774123992 1 1
0.106246103386036 0.103878777821519 1 1
0.115029345056547 0.109864809608319 1 1
0.135805784310659 0.131091400161062 1 1
0.112221608317154 0.109275116238302 1 1
0.273994643362848 0.26889088229973 1 1
0.343228187417293 0.3341011232442 1 1
-0.0802497248376433 -0.0783107491017144 1 1
0.363303824437653 0.350301500906156 1 1
0.185859790155671 0.180414894052062 1 1
0.156804874648276 0.1517383783561 1 1
0.0581017183054493 0.0547797916269417 1 1
0.278709869849479 0.269072840222506 1 1
0.299490866075157 0.289505889726762 1 1
0.257830768427131 0.250988815897089 1 1
0.100571985894994 0.0967381703094193 1 1
0.198475613705012 0.191757684165421 1 1
0.302074774456585 0.290849271598248 1 1
0.100271239732816 0.0977352586988637 1 1
0.174386134968056 0.169107915256008 1 1
0.148268251821036 0.144792447235099 1 1
0.248028183374459 0.239644263875024 1 1
0.0831715975433421 0.0806129974351814 1 1
0.186378466536139 0.182409309712486 1 1
0.638720172832142 0.619931998545103 0 0
0.213066891963947 0.207520385482101 1 1
0.0231761100770874 0.0224502120299047 1 1
0.0477602404181274 0.0455398720331499 1 1
0.301058381583151 0.291684287676108 1 1
0.118954100508439 0.116187422726162 1 1
-0.0235232050543384 -0.0227741117583791 1 1
-0.0226281413416109 -0.0210159382180604 1 1
-0.0207977292125771 -0.0197699699791013 1 1
0.263259337938321 0.25633514151195 1 1
0.265680817114822 0.256222580022331 1 1
0.056461678760134 0.0543140060208526 1 1
0.149962797250719 0.145802464567291 1 1
0.023032495853991 0.021288007159612 1 1
0.260086693069352 0.252755901386012 1 1
0.210206396069787 0.20474586651896 1 1
-0.106822174471688 -0.101214895732851 1 1
0.193989131890015 0.187587710485827 1 1
0.0556586716935598 0.0551498382455978 1 1
0.444447703896935 0.432597842182198 1 1
0.355894969645608 0.343980065705598 1 1
0.213287871187458 0.205893457224342 1 1
0.49302519123657 0.478421955609129 0 0
0.0562387824157635 0.0528639825773526 1 1
0.290510796868932 0.282213178751534 1 1
0.414567159921714 0.400215728271603 1 1
0.133439886136789 0.129727821267598 1 1
0.169094374674379 0.164161685117257 1 1
0.121966606378496 0.118956027734376 1 1
0.04656914994127 0.0461725134250107 1 1
0.317968907129765 0.308433500771361 1 1
0.360242865115131 0.35019865904942 1 1
0.0446039514027312 0.0424393481415589 1 1
0.189557541408378 0.18417967670574 1 1
0.285277185953951 0.279479717392224 1 1
0.289847973837304 0.280524274013142 1 1
0.243844301653525 0.236119516513128 1 1
0.341032637818624 0.330418412560618 1 1
0.31737117647349 0.305981664092328 1 1
0.348643166414618 0.337624686488016 1 1
0.337073870800976 0.327932578201551 1 1
0.316799440571196 0.306582636753673 1 1
0.310410107561048 0.300983870037706 1 1
0.0522885084702939 0.0511437461176352 1 1
0.0761704672068555 0.0730649222634842 1 1
0.113497661788177 0.110078831328497 1 1
0.160908513399526 0.156173344467304 1 1
0.188362118351867 0.182651002965589 1 1
-0.121423596035234 -0.118202716171292 0 0
0.136260509199655 0.132381232768922 1 1
0.308072133615704 0.29949610084256 1 1
0.411112218978151 0.398242634596446 1 1
0.180338368867652 0.174898558149769 1 1
0.196921870848517 0.191578446763827 1 1
0.11895330877405 0.114217067622654 1 1
0.130742440610601 0.128816431209789 1 1
-0.0421331786496715 -0.0400305187794097 1 1
0.147018590992816 0.142050146277912 1 1
0.217752089943159 0.211005732445787 1 1
0.0310130522665514 0.0306610126910143 1 1
0.305030209525956 0.297572930929199 1 1
0.0433417473550553 0.040669242001052 1 1
0.302349499374086 0.293949556706167 1 1
0.239662387558527 0.231227645619649 1 1
0.223438258474583 0.219122487075958 1 1
0.232926758370401 0.224267363108593 1 1
0.24294404833706 0.236938969500305 1 1
0.0106566640169782 0.0078388558181526 1 1
0.0590251364021765 0.0565054136976953 1 1
0.363936959039991 0.353392660904519 1 1
0.318396114884347 0.309414848810562 1 1
0.374139159756125 0.363065913085171 1 1
0.110227348952041 0.106517737142426 1 1
0.40283387846644 0.391938471122429 1 1
0.33224606012727 0.320496656763709 1 1
0.222480666704229 0.216700969086937 1 1
-0.115003693908964 -0.110922194094392 0 0
0.0784371130693929 0.0747534285877153 1 1
0.186574610575734 0.181832549267881 1 1
0.108580527070797 0.105385299188255 1 1
0.371482531279607 0.358877501714112 1 1
0.289280145061638 0.280466461557588 1 1
0.476904887654895 0.463555907259266 0 0
-0.00201604154730263 -0.00149850203605302 1 1
0.369319945025632 0.358275437785097 1 1
0.0521190410532042 0.0496283365124909 1 1
0.0126222741894321 0.0139990576655346 1 1
0.054108418494745 0.053574264593985 1 1
0.0457753540460737 0.0441705663491066 1 1
0.195157278904598 0.190732463884591 1 1
0.167250847644743 0.16185973437895 1 1
0.456244695684748 0.443850223862538 1 1
0.247907394196467 0.240480433333261 1 1
0.0441737077558087 0.0434567624754938 1 1
0.270842378623158 0.263411525484138 1 1
0.0444274868689023 0.0432472553321905 1 1
0.273802793824961 0.267158832960741 1 1
0.366655636315581 0.358153640284204 1 1
0.227618469731053 0.221554022771911 1 1
0.251318809612824 0.244157064087058 1 1
-0.0230219479610392 -0.0217226613645588 0 0
0.408074077907345 0.393566478305092 1 1
0.423615665555975 0.410614564140331 1 1
0.158347269268719 0.152279853362288 1 1
0.483401930033691 0.469251488435137 0 0
0.252185524596603 0.244147375501719 1 1
0.0693208141544471 0.0687885561062983 1 1
0.30514813337128 0.296122769672643 1 1
0.256534252474056 0.247591209857717 1 1
0.354790525693877 0.345844274570456 1 1
0.165226622117389 0.158233927194851 1 1
0.316670431142805 0.308804562888962 1 1
0.240318725271534 0.232226140877083 1 1
0.324683107051045 0.314557307181251 1 1
0.203939643240702 0.198019011933465 1 1
0.077065350391696 0.073692964517367 1 1
-0.0229050988919061 -0.0232186030552205 1 1
0.351251341805181 0.340625154437877 1 1
0.404030144632038 0.392482945347831 1 1
0.377828459166277 0.365823076978265 1 1
0.143929328481879 0.139380713329499 1 1
0.314952534369766 0.303566420196013 1 1
-0.0107504982896754 -0.0102428513715932 1 1
0.249960979330469 0.242743847431145 1 1
0.234242508902981 0.227916915675937 1 1
-0.00222403202025912 -0.0018627393297422 1 1
0.254453000526219 0.245795627936303 1 1
0.120830950849802 0.118561804950459 1 1
0.271415031073451 0.26292559941446 1 1
0.139071025803582 0.134582319926021 1 1
0.101583703106874 0.0978889464092238 1 1
0.175415008679582 0.170567792765791 1 1
0.123470055521355 0.120156022004544 1 1
0.368268451311637 0.357259035678079 1 1
0.075748629428373 0.0736683690626624 1 1
0.324342900080894 0.31435346157609 1 1
0.138655878645583 0.135897751726974 1 1
0.102239846254186 0.09786852998248 1 1
0.435939096034618 0.422767011962634 0 0
0.154827670550147 0.147867807116198 1 1
0.252259892113572 0.244497676164217 1 1
0.482841758195248 0.467760996000975 0 0
0.188825475383028 0.183381293091832 1 1
0.161106718603277 0.157307080803763 1 1
0.0440967640331606 0.044374968875992 1 1
0.396517911333699 0.38520687444832 1 1
0.404693132770807 0.395065507568388 1 1
0.289338324666831 0.280993969811897 1 1
0.0747566237466405 0.0721370189390332 1 1
0.0768565809957562 0.0740815038522163 1 1
0.109708276045801 0.108314349212531 1 1
0.188201373623002 0.18365541563623 1 1
0.117024528234734 0.113936813938788 1 1
0.409977247486132 0.398452833651495 1 1
0.0041759942354661 0.00493906595715283 1 1
0.221334727852826 0.213131413234388 1 1
0.096522939181405 0.0926451046387356 1 1
0.289835871819813 0.282716602870193 1 1
0.205758906363628 0.200302115182532 1 1
0.293857187863707 0.284300036900926 1 1
0.0488482293784818 0.047694565838721 1 1
-0.0113608851397668 -0.0117374819919674 1 0
0.139312621473743 0.137034497342863 1 1
0.264226496962995 0.257141377110711 1 1
0.247354709372666 0.239569303849098 1 1
0.362012092055615 0.351538824595595 1 1
0.377243327663342 0.367023068290924 1 1
0.0683453458013722 0.0647898217555777 1 1
0.228575145350064 0.220798755751877 1 1
-0.108918611734585 -0.107214912028455 0 0
0.177589762839849 0.173298720694052 1 1
0.299341498823486 0.291104957324113 1 1
0.199116450206747 0.192533360789598 1 1
0.282857964510583 0.275973143104994 1 1
0.182866354918318 0.177721157434307 1 1
0.0435705252944492 0.0433403378642876 1 1
0.33650808429774 0.325177582548544 1 1
0.190793052273632 0.184336310793293 1 1
0.300999001144069 0.291581762286854 1 1
0.262605520054929 0.255342176084552 1 1
0.141950536772486 0.138209566019279 1 1
0.328322985021617 0.319778640143601 1 1
-0.0165186674838968 -0.0157841402281044 1 1
0.181128659161741 0.17483578036098 1 1
0.184932386228001 0.180208966298658 1 1
0.244425743776035 0.237566845074762 1 1
0.182239772649946 0.176839957151163 1 1
0.422704318208027 0.41215472389675 1 1
0.359245241225857 0.348078616629126 1 1
0.266341306533708 0.259115137521463 1 1
0.312040574116641 0.302982412851071 1 1
0.250800115979004 0.242035330862374 1 1
0.160513646247239 0.153578773361517 1 1
-0.0323658741806311 -0.0318064827461381 1 1
0.115928463987343 0.111033214063976 1 1
0.327321640132422 0.316813337200903 1 1
0.3442414336956 0.33463208928082 1 1
0.101637639736015 0.099502250143678 1 1
0.379377994656422 0.36911690047511 1 1
0.253904984823374 0.245838229008769 1 1
0.108630634118795 0.103199823520583 1 1
0.16603004336348 0.161200976523913 1 1
0.0680389494107101 0.0671613365999158 1 1
0.177745847755921 0.172181486975727 1 1
0.101324779560247 0.097389866537244 1 1
0.0273519524560561 0.0277916130035213 1 1
0.122789047422057 0.120112101320743 1 1
0.355177061648167 0.344295524862408 1 1
-0.0259721668983296 -0.0240256252106406 1 0
0.255445797586578 0.248085818431082 1 1
0.239932219899328 0.232007823949643 1 1
0.502668122796329 0.488353046610506 0 0
0.0344677005210151 0.032717864387788 1 1
0.285851372628845 0.277542552506452 1 1
0.256648713385279 0.248287850550691 1 1
0.265945413871115 0.259399995803161 1 1
0.455844391365166 0.442401416923693 1 1
0.131374485644871 0.126047146772674 1 1
0.236039987579501 0.229301764125018 1 1
0.267882991827164 0.259177187193978 1 1
0.285883146457714 0.277773206703444 1 1
0.32001297283344 0.310481560949984 1 1
0.392484724327469 0.381628393939774 1 1
0.158731507118463 0.153893643721656 1 1
0.0768201695598381 0.0756133265398272 1 1
0.0859459418013558 0.081201213536675 1 1
0.167975576124013 0.161867157404545 1 1
0.345861022138695 0.335722435433834 1 1
0.326913279716415 0.315659960080887 1 1
0.384787231997585 0.374706668545985 1 1
0.316445678135261 0.307565710023056 1 1
0.501583945155452 0.487495617309039 1 1
0.0614739913423261 0.0606426327906967 1 1
0.2550742175175 0.249581439263695 1 1
0.383233374034551 0.373550090668498 1 1
0.164988817490248 0.159753840719478 1 1
0.234332585899416 0.226390290712389 1 1
0.292009610520367 0.284973803678147 1 1
0.157863493563526 0.154376191648757 1 1
0.199737944950183 0.19469672050192 1 1
0.28602336205025 0.279739253328317 1 1
0.12381943124809 0.120308245161073 1 1
-0.0870951300176507 -0.0841827956062531 0 0
0.228661156701651 0.222552910143266 1 1
0.401201854156247 0.38984096216321 1 1
0.0363813959050196 0.0347772013101448 1 1
0.275960425795858 0.268272852794862 1 1
0.00393560766473886 0.00364147722763486 1 1
0.0672628217947247 0.0658903928405724 1 1
0.0902806857781714 0.0880677480904059 1 1
0.396184754489976 0.384405467544187 1 1
0.425888702012948 0.41282666181021 1 1
0.316703281043813 0.307493633977417 1 1
0.180238643290084 0.174422468109771 1 1
0.352847535024171 0.341954639961179 1 1
0.195437459950208 0.189268460426223 1 1
0.338690172627727 0.329567358636611 1 1
0.104244176153486 0.101551337360694 1 1
0.241390922600717 0.234961999736152 1 1
0.0411114810819146 0.0408632340802531 1 1
0.314307127711293 0.305584943203627 1 1
0.304735651524934 0.29494873255876 1 1
0.207190592104252 0.202454784428034 1 1
0.0395221224015391 0.0388365844574968 1 1
0.0692698912517372 0.067526095735026 1 1
0.13725787574456 0.133394225162722 1 1
0.27463944172138 0.26686233670522 1 1
0.526451580360749 0.510019685069029 0 0
0.269774648756702 0.262614831378509 1 1
0.293128747317246 0.284034549420972 1 1
0.331294223558466 0.322364853795628 1 1
0.29073424431215 0.28300418231883 1 1
0.284051521829128 0.274844067467315 1 1
-0.034630381815939 -0.0335904595389555 0 0
0.157758241222394 0.154113510992137 1 1
0.324062320275273 0.314718434609637 1 1
0.0610549226359925 0.0589562730497938 1 1
-0.100628427053118 -0.0983220091281305 0 0
0.403914918443836 0.392314955090856 1 1
0.157800114345501 0.154501238590425 1 1
0.0598104916082456 0.0578416428793694 1 1
0.300194651625042 0.291495527561416 1 1
-0.0392204507478844 -0.0381884356787829 0 0
0.365616595997258 0.354313600363697 1 1
0.337369375608857 0.327374645932824 1 1
0.0628051369478404 0.0600822517440218 1 1
0.0968270167628023 0.0925114762979749 1 1
0.198763916863387 0.191942608431131 1 1
0.13841395456509 0.132123657340892 1 1
0.325871399578795 0.31626202465865 1 1
0.00409091714837624 0.00408727376417535 1 1
0.293709996147312 0.28477560758659 1 1
-0.102351376283231 -0.100014805643317 0 0
0.375090548588844 0.365442427155243 1 1
0.379229462730761 0.36779106239113 1 1
0.0716622214686715 0.0691157869533332 1 1
0.539288398889873 0.522366637607073 0 0
0.245337774164932 0.239670265325558 1 1
0.179688894513642 0.175317846509368 1 1
0.167826329070631 0.162782067876242 1 1
0.282822348872877 0.275428241654259 1 1
0.496054303129222 0.480236511358376 0 0
0.116126276691873 0.112774973928707 1 1
0.0018686069890536 0.0021313934836662 1 1
0.390090601112252 0.378516104300097 1 1
0.224673161268153 0.21890992126455 1 1
0.19972251087388 0.193577182678715 1 1
-0.0208110513892108 -0.0201429926727065 0 0
0.00785392202668843 0.00731691127162178 1 1
0.0293763298484665 0.02956563881458 1 1
0.239415332956417 0.233341441822945 1 1
0.209674013925309 0.201930601629741 1 1
0.243259368632642 0.236637102856122 1 1
0.266178356227296 0.258980851410761 1 1
0.213798862569058 0.206631120565211 1 1
0.320025108316296 0.311058737134918 1 1
0.16343704656188 0.157481998137129 1 1
0.447443893961873 0.433126779420879 1 1
0.159218594488843 0.154129873794826 1 1
0.0496219067507248 0.0463106241743146 1 1
0.141027386603544 0.13622518978544 1 1
0.150801384416953 0.146521287069681 1 1
0.315322565177585 0.30702160478945 1 1
0.264566177388047 0.253616231419789 1 1
0.262848033941844 0.253145747786126 1 1
0.259244958468923 0.251456398135674 1 1
0.152112361784007 0.148125991209226 1 1
0.129770179281652 0.125485666782082 1 1
0.322264444503313 0.314182235828775 1 1
0.227155039407526 0.221874439502657 1 1
0.06387524081046 0.0623460413713618 1 1
0.602185066606034 0.58299167602482 0 0
0.308179632129455 0.300309853406932 1 1
0.0975845423104375 0.0924932694067587 1 1
0.355380590544664 0.342595028178754 1 1
0.478780127900099 0.464823808423354 1 1
0.143580059844127 0.139002621949532 1 1
0.520922989787503 0.504806001816019 0 0
0.30021937438936 0.290028796593756 1 1
-0.0550384463092308 -0.0537117844966525 1 1
0.312164528537527 0.305749708075894 1 1
0.309799892510012 0.302109225695871 1 1
-0.0551217360415693 -0.0531973820734192 0 0
0.236175075943687 0.229275755529677 1 1
0.122944487751898 0.119864333473 1 1
0.147604886959405 0.143162361796353 1 1
0.353512177818063 0.345609668461275 1 1
0.0885203672422744 0.0866754956970393 1 1
-0.0089662776041281 -0.00677664213317349 1 1
0.15708122390772 0.151282817421568 1 1
0.245487577148823 0.237636840144758 1 1
0.0690119650098817 0.0666509485324801 1 1
0.28849487527655 0.277362958242281 1 1
0.0847384323132953 0.0825256344476555 1 1
0.180160683075049 0.178936719141448 1 1
0.270998829073811 0.262240626030271 1 1
0.00385977115480405 0.00374763925100372 1 1
0.419872102087637 0.407002918636865 0 0
0.0844723362072936 0.0825566154839681 1 1
0.192783820372614 0.187434279174809 1 1
0.2493702254575 0.242585799426809 1 1
0.282489174334242 0.274058103655379 1 1
0.044875082649827 0.0441824431206866 1 1
0.153745145761054 0.150153587788738 1 1
0.0875484429266233 0.0852658192597519 1 1
0.115635520493598 0.113107230006747 1 1
-0.0111785844387728 -0.0124794707796681 1 1
0.123610726171069 0.119732291531712 1 1
0.313825845465305 0.304852562895881 1 1
0.471120236407487 0.457737089708605 0 0
0.220655620408471 0.214684597076388 1 1
0.18240921215269 0.17586503144279 1 1
0.239702572726085 0.23039569822725 1 1
0.141234070918609 0.136665568733986 1 1
-0.0904662525689365 -0.0852562744090965 0 0
0.20025272815937 0.193951354126598 1 1
0.0938489397350667 0.0913415224166252 1 1
0.194760236043444 0.187380763574355 1 1
0.218846478821235 0.212135591606765 1 1
0.127969791959334 0.123710485560246 1 1
0.360111711072816 0.349186395056363 1 1
0.18474650440323 0.179081240456104 1 1
0.211430871340052 0.204509826551133 1 1
0.0998928048942484 0.096711783141007 1 1
0.252835854756931 0.243735951121319 1 1
0.355240496241883 0.345615283480364 1 1
-0.0796365682834778 -0.0749143609641031 1 1
0.0244594134975223 0.0235940978917379 1 1
0.457632746867188 0.444742585794777 1 1
0.118974292740442 0.116143996931228 1 1
0.172523782236265 0.167816183566989 1 1
0.220608869283735 0.212262711812426 1 1
0.160400514721724 0.156023535960227 1 1
0.133810160033058 0.129110541826375 1 1
0.208431867180029 0.203699415929143 1 1
0.136624837322026 0.13311169011894 1 1
0.279230614353668 0.272850871410396 1 1
0.344672788474109 0.334711910098599 1 1
0.279599193514401 0.272197797323085 1 1
0.13430079122682 0.130915860972178 1 1
-0.0708387704265666 -0.0684479951336275 0 0
0.332962903286058 0.323631341436801 1 1
0.171539691521324 0.165292402517468 1 1
-0.207873636656804 -0.202269867071533 0 0
0.227250624502699 0.220627274222209 1 1
0.158437423613376 0.154095503585394 1 1
0.239405771349233 0.230718673985993 1 1
-0.0510982153332817 -0.0486666560459804 1 1
0.246962783664662 0.241137524903728 1 1
0.307889429821257 0.299290204304777 1 1
0.40466827115879 0.39262001930044 1 1
0.287509813869537 0.278068649073571 1 1
0.22401141626943 0.218538374767983 1 1
0.0631120246344965 0.0608112724690209 1 1
0.264213965392765 0.258718353758654 1 1
0.190895710920266 0.184339404765392 1 1
0.220045367239359 0.21360131251028 1 1
-0.0369221803645753 -0.0310045256886861 1 1
0.363462576584008 0.353554879192461 1 1
0.218370265265288 0.210912527284987 1 1
0.299756355125913 0.291735171061468 1 1
0.161644239464645 0.159003403541266 1 1
0.112918041917367 0.109547965502296 1 1
0.289789392690843 0.282655365159236 1 1
0.172869132170475 0.167619281241668 1 1
0.0289709562456163 0.0262631058548173 1 1
0.123923667545487 0.118324844259276 1 1
0.225905166868171 0.219668967103955 1 1
0.192360856107173 0.186985245548924 1 1
0.0904562809906822 0.0875280257977379 1 1
0.16491223937457 0.15909525270707 1 1
0.202696614040773 0.196547884604821 1 1
0.145806631073882 0.140076975403144 1 1
0.208850602628967 0.202062882470181 1 1
0.0942233619116267 0.0899172251588961 1 1
0.0535550205421407 0.0523230196794297 1 1
0.135371052441715 0.131530194142578 1 1
0.219362035397888 0.212209009293727 1 1
0.23963562296873 0.231036290317047 1 1
0.141075143577519 0.135043200590907 1 1
0.0227886879775931 0.0227697328878409 1 1
0.186450128046378 0.182140871188663 1 1
-0.0490752330388818 -0.0471545782783733 1 1
0.397194155181655 0.384543965208348 1 1
0.080691964699224 0.0790611719002207 1 1
0.14229183771968 0.136989332744144 1 1
0.323845136579083 0.31479467214265 1 1
0.404353397023434 0.392780668999994 0 0
0.0197003081761382 0.0172536097986337 1 1
0.341781875931033 0.331105054464181 1 1
0.191838711405258 0.185405833906938 1 1
-0.0553442268785084 -0.0515357299214233 1 1
0.192814949862086 0.187068036134206 1 1
0.0824604419538396 0.0798744590369945 1 1
0.422783285552548 0.41010335790714 0 1
0.390168442881831 0.377041981424764 1 1
0.286108349583876 0.276441249241701 1 1
0.0970389954726037 0.09374453917754 1 1
-0.0561441604622923 -0.0550820154721269 1 1
0.179688462204915 0.173364650556218 1 1
0.0103483163041011 0.00982864380832893 1 1
0.36501273056169 0.353644599868742 1 1
0.129572124778135 0.125702394782006 1 1
0.288747307099229 0.281677432611023 1 1
0.365017431310372 0.355051618648411 1 1
0.0371939148801252 0.0372035690329922 1 1
0.254841834950828 0.249589082580671 1 1
0.295168051904357 0.286306553308546 1 1
0.217153555432527 0.213620073866221 1 1
0.112747088716405 0.108753529330031 1 1
0.428733407413693 0.416152480754429 0 1
0.132779621193451 0.127679083376706 1 1
0.323225126189414 0.314151438718416 1 1
0.289632722981595 0.280605516412025 1 1
0.157018446103511 0.152225805522076 1 1
0.175513504649923 0.169534193477497 1 1
0.0456711621000177 0.0432026413838482 1 1
0.00133271469994653 0.00178133303031607 0 0
0.0475624075469326 0.0460592146568565 1 1
0.342894507980807 0.332786146580354 1 1
0.320784921299885 0.310640552193115 1 1
0.204584271219259 0.199395793977487 1 1
0.114458456713373 0.111090994392867 1 1
-0.194671669491001 -0.188640471852657 0 0
0.320236593264897 0.311589620607607 1 1
0.0942903728097131 0.0930508066415514 1 1
0.446475443324753 0.432127013339426 1 1
0.232766843749787 0.224573060118241 1 1
0.265535880584105 0.258399000372588 1 1
0.298492157340674 0.290265926522413 1 1
0.0412950922297838 0.0414473272772023 1 1
0.275476154164614 0.267260620480302 1 1
0.33519249996158 0.32484251070546 1 1
-0.23184326561926 -0.225703672770186 0 0
0.497336934464969 0.48437285044135 0 1
0.515682141691308 0.499750555532558 0 0
0.0766027871698504 0.0741752740798869 1 1
0.407767504825831 0.395701189594587 1 1
0.159557781281002 0.154271280465044 1 1
0.0283974265971879 0.0272633248117348 1 1
0.194375897767761 0.191170814846323 1 1
0.0941820819200871 0.0926533124389484 1 1
0.129542732284872 0.124092411080138 1 1
0.442710811492773 0.429358775867285 1 1
0.267714026038568 0.258910589513389 1 1
0.033129218207416 0.0314293637144878 1 1
0.0729537805875758 0.0698889456568565 1 1
0.219677930921347 0.213921921415712 1 1
0.0857758641444642 0.0833266714455047 1 1
0.0934822034840347 0.0898443442078554 1 1
0.00838413656392129 0.00690075900328867 1 1
0.0544654710770846 0.0526617266843071 1 1
0.247659841446389 0.239702269617789 1 1
0.302325550724582 0.293939881226821 1 1
0.440693083694607 0.427914976589749 0 0
0.302327968144492 0.292718307751055 1 1
0.170050653794906 0.165845904966046 1 1
0.167537184371472 0.164198634363273 1 1
0.235696459734827 0.226888320429992 1 1
0.199527436006897 0.193020206374517 1 1
0.430743941521812 0.418742422156653 1 1
0.400546552854453 0.389040083241133 1 1
0.173924686265507 0.170253973047465 1 1
0.0855598655331696 0.0815988103877001 1 1
0.227147904500824 0.220656485361157 1 1
0.248132504176376 0.239697106427991 1 1
0.173163360459717 0.167747580466307 1 1
0.347261674646852 0.33517487861822 1 1
0.49938587583818 0.485692092787885 1 1
0.0373366849093922 0.0358378456607552 1 1
0.172713861538814 0.168061770148385 1 1
0.312613873612118 0.303696757097283 1 1
0.195110206124664 0.190047369333949 1 1
-0.112458503235213 -0.109181271387667 0 0
0.302794102724787 0.294306670036414 1 1
0.280012171105085 0.271376724349864 1 1
0.137709108366135 0.133736166043908 1 1
0.618997800050905 0.59978931699526 0 0
0.143652877863466 0.138343459335955 1 1
0.151604198553146 0.145214986234851 1 1
0.174852640446982 0.17096815597052 1 1
0.0573758992881723 0.0563754089225967 1 1
0.0256101765375274 0.0261069636375661 1 1
0.317746385234506 0.311440001238538 1 1
0.398586555380601 0.388412444788858 1 1
0.67782140049027 0.656428550181575 0 0
0.458261931655699 0.444418016639824 1 1
0.400700926322064 0.387360391318911 1 1
0.120539545893894 0.115948097928472 1 1
0.37982344261119 0.367930018547132 1 1
0.415844366892534 0.403004900274194 1 1
0.268049853257718 0.260083499161388 1 1
0.187658840350538 0.182537525194604 1 1
0.21785705131569 0.211952541944582 1 1
0.322128839527273 0.311112287963013 1 1
0.0180821355040256 0.0173438709386827 0 0
0.0967204520927692 0.0942773534213126 1 1
0.186627396267756 0.180940766866956 1 1
-0.0102274366145736 -0.012552982328073 1 1
0.292674694718689 0.283513404754821 1 1
0.358097756485416 0.348190023565286 1 1
0.193891423444172 0.188347939822802 1 1
-0.0122537833833531 -0.012049274729357 1 1
0.291117991390435 0.283193611474708 1 1
0.00456762791237377 0.00350199007041736 1 1
0.204377758158924 0.197819674034376 1 1
0.264104904485433 0.255487006203722 1 1
0.11981040724151 0.117088204564676 1 1
0.372882815302777 0.36445647042829 1 1
0.39079507439996 0.378041430821904 1 1
0.227562383325136 0.221513053404014 1 1
0.233875538036254 0.225405234471618 1 1
0.178377604034563 0.174008854267715 1 1
0.212315453069857 0.205104140013648 1 1
0.114959112103202 0.112053189410977 1 1
0.32159262169614 0.311520559851188 1 1
0.129458028052303 0.125147856784648 1 1
0.459699596910384 0.446161626048014 1 1
-0.143404727567705 -0.13927749610991 0 0
0.207287203115646 0.200510843137615 1 1
0.234669983048844 0.228451662081665 1 1
-0.0176151712789915 -0.0170307858317769 1 1
0.241205373105328 0.232907328776527 1 1
0.0948232135659347 0.0919106425675564 1 1
0.261670402702631 0.252782121120169 1 1
-0.0777268313583202 -0.0756617072227612 0 0
-0.0101954188314603 -0.0084341205999317 1 1
0.197428956082613 0.191722152707839 1 1
0.30392299847768 0.294406830595901 1 1
0.256242285835896 0.25045756451284 1 1
0.142118986142567 0.136325137322975 1 1
0.311401456087807 0.302467917547567 1 1
0.172109690285601 0.167101770398459 1 1
0.0249110054213297 0.0252385814774043 1 1
0.266614522984879 0.258915748165398 1 1
0.296424493773792 0.286726665741134 1 1
0.210938225722007 0.204127432293782 1 1
0.41823642478375 0.404555903541189 1 1
0.203681220727273 0.197436307005092 1 1
0.0814145765617835 0.0790269771974072 1 1
0.189228250947379 0.183818279021801 1 1
0.118782957683494 0.11357307126161 1 1
0.151735768710256 0.147193408457807 1 1
0.171405716780387 0.165695312343287 1 1
0.625074795985518 0.606924519446771 0 0
0.254482264538331 0.246407668870502 1 1
0.150787096142076 0.145870143279224 1 1
0.0895824786793947 0.0874437514217772 1 1
0.0578738926016196 0.0563495118695792 1 1
0.406815332532296 0.393029944759564 1 1
0.0403176169074305 0.0388191532496663 1 1
0.176244623796192 0.17121792649592 1 1
0.196110568490059 0.19071016622552 1 1
0.414853570577072 0.404117792743188 1 1
0.306187188700523 0.296693847627032 1 1
0.341556598712257 0.333312036395848 1 1
0.260761196843942 0.252364297864969 1 1
0.0250506713504482 0.0247190064459713 1 1
0.0580910487286397 0.055985244751109 1 1
0.194225873718465 0.185505380423082 1 1
0.228181773978347 0.222568050283021 1 1
0.108265506282736 0.106326075792508 1 1
0.199668356135537 0.193558883201095 1 1
0.0582880274258698 0.055077956878227 1 1
-0.196770752055218 -0.189360531189349 0 0
0.10875584225472 0.105747335236275 1 1
0.222753132480694 0.216405930217169 1 1
0.0613608825630436 0.0604318222600791 1 1
0.145507581170311 0.139286471067248 1 1
0.134531902719499 0.131558258416676 1 1
0.405887020297297 0.395736068506603 1 1
0.0364856860864419 0.0359560994948049 1 1
0.200056585051613 0.192866511947845 1 1
0.203093977347356 0.197769462616272 1 1
-0.0186618331408563 -0.0193612189737302 1 1
0.42241086149917 0.411401656952707 1 1
0.382474820305587 0.371379062777357 1 1
0.449598680114477 0.435224505499143 1 1
0.388124241452845 0.376306357402048 1 1
0.200691684297323 0.196545070401462 1 1
-0.0295072567293883 -0.0287360710543473 1 1
0.226127949102553 0.219739953836839 1 1
0.160729789239864 0.155231727060888 1 1
0.39480765769153 0.383002669059975 1 1
0.134337087448175 0.130957644331233 1 1
-0.229018102713522 -0.221300136214262 0 0
0.204657352584931 0.199218607240579 1 1
0.242353257017898 0.233984322826294 1 1
0.136669324846804 0.132604868001338 1 1
0.0589408535831819 0.0565091909262184 1 1
0.37277926754735 0.361911572918942 1 1
0.445903036010861 0.43226841900422 1 1
0.33106592213609 0.322052969761739 1 1
0.245832410620202 0.237243473682201 1 1
0.494990339174254 0.477994215039245 0 0
0.185563086865248 0.180202076854049 1 1
0.137666437031862 0.132751291646743 1 1
0.358904142848723 0.348120703341763 1 1
0.478214074179194 0.464490749003448 1 1
0.169595776754783 0.165696516120292 1 1
0.355195453291147 0.344775165682549 1 1
-0.0436572603594244 -0.043048189980265 1 1
0.396994006499078 0.383321500051671 1 1
0.31841841124447 0.310583108799251 1 1
-0.0695558539594843 -0.0681752337141351 1 1
0.257473004654695 0.251061332357897 1 1
0.399052330993805 0.388457194021572 1 1
-0.0927215868741768 -0.0915029292603988 0 0
0.350648019003415 0.34090424552469 1 1
0.0829613272346432 0.0809396136793812 1 1
0.123903252604087 0.120884945631878 1 1
0.149935007837341 0.144809447925114 1 1
0.26524199638561 0.256145252547169 1 1
0.404716669294504 0.394448274963771 0 0
0.110753877396599 0.107098429807884 1 1
0.227749508854104 0.221661544523476 1 1
0.118172386063476 0.11554239005089 1 1
0.270808801278921 0.263316181744948 1 1
-0.12128013097545 -0.117229386664568 0 0
0.224693429268227 0.219129058823554 1 1
-0.0571001282972382 -0.0549090733505939 1 1
0.282277066608766 0.273901966761753 1 1
0.0565248396693292 0.0556027705452982 1 1
0.133672975667263 0.129619345409736 1 1
0.348995211379499 0.340662539544185 1 1
0.574786872452467 0.556345369676348 0 0
0.0600682165723023 0.0577905579629818 1 1
-0.0300110049351081 -0.0274120283882605 1 1
0.271290227899036 0.262807516232194 1 1
0.386005353246854 0.375024757043205 1 1
-0.0803715071560861 -0.077702408395653 0 0
0.349041934234352 0.338580186527762 1 1
0.049692130599966 0.0479647074304928 1 1
0.1645264398096 0.158946627542183 1 1
0.510477440611742 0.496218792148163 0 0
0.257472043587134 0.247780363994331 1 1
0.172535850169276 0.167814364680027 1 1
0.104256964643688 0.100703952411485 1 1
0.372430569627136 0.361879667588142 1 1
0.200586754755012 0.194526096830888 1 1
-0.12946285895298 -0.124655595766998 0 0
0.258941797094818 0.252138794031742 1 1
0.263940614765758 0.257626129617692 1 1
0.0331747971897649 0.0317161777663024 1 1
0.224396904581679 0.218856536842455 1 1
0.282561623664331 0.274383113140384 1 1
0.0474769122420807 0.0467857873998886 1 1
0.307560266508242 0.299773583747195 1 1
0.215194613429638 0.209114523751311 1 1
0.270903470149665 0.26394996232966 1 1
0.366831176491495 0.356752932666211 1 1
0.125260226414989 0.122291457350046 1 1
0.319120429596379 0.310608510492414 1 1
0.6038356918937 0.587034957603495 0 0
-0.141780205490127 -0.136837923839134 0 0
0.0928152334031632 0.090912767617035 1 1
0.195951057812983 0.187812247562103 1 1
0.131637054296855 0.129201431970732 1 1
0.234220564067461 0.228420813728822 1 1
0.541252222076949 0.522881018416697 0 0
0.0722763064472704 0.0701138837030594 1 1
0.0561431984513186 0.0540115558458932 1 1
0.314983047301371 0.304971015278897 1 1
0.226296575502699 0.220124125945118 1 1
0.0598938664317038 0.0580788682784378 1 1
0.187111233360402 0.180455646734797 1 1
0.158807150728223 0.156055682794341 1 1
0.44704475495371 0.434067496310094 0 0
0.201986937477618 0.197254540516543 1 1
-0.0703007595655232 -0.067498389381548 1 1
0.379916523021514 0.367098860142312 1 1
0.304512498683341 0.295230836692609 1 1
0.126974170678636 0.121691617561787 1 1
0.307478322034708 0.299920522108488 1 1
0.21955437989926 0.213945121530827 1 1
0.292323326188371 0.2838888631571 1 1
0.189399629099062 0.183443390850084 1 1
0.327633800018395 0.318140901561403 1 1
0.154712813188174 0.15065662079652 1 1
0.398842868688625 0.387557146437873 1 1
0.311937312345074 0.303152914147824 1 1
0.485576010629392 0.472148841788113 1 1
0.20312932156522 0.196681532378595 1 1
0.138635470790447 0.134557265083091 1 1
0.219417489587335 0.212525539933181 1 1
0.31995056138773 0.310684279020087 1 1
0.199468416348276 0.194091536181394 1 1
0.0127549024177045 0.0123309159609473 1 1
0.153754246153852 0.150594813704385 1 1
0.141477932167579 0.136182017102444 1 1
0.241592103579163 0.235963639776225 1 1
0.110806692518342 0.107639532485956 1 1
0.297479983873645 0.288885254128419 1 1
0.100052688352655 0.0977949053282015 1 1
-0.051485522216188 -0.0484717509463007 1 1
-0.0156623590539384 -0.0147087394554415 1 1
0.346951769027631 0.338805821577698 1 1
0.321040630707039 0.311243127960675 1 1
0.406193586343823 0.395792371580171 1 1
-0.0468212336682595 -0.0474095822119463 1 1
0.499732764412003 0.484255760569435 0 0
0.255320959549357 0.247097453401966 1 1
0.387930128188742 0.376587600019855 1 1
0.343924023512656 0.334110714790018 1 1
0.171559188704761 0.165670930628559 1 1
0.147515331817876 0.142919232174632 1 1
0.24367375240032 0.235715009216459 1 1
-0.113862815117333 -0.110006604391946 0 0
0.283266690802742 0.27499007302733 1 1
0.138941973491208 0.135584893448764 1 1
0.154974899155773 0.149823542046471 1 1
0.147112215252781 0.143538235964881 1 1
0.553433202342841 0.53713879455715 0 0
0.120278951914816 0.117605724148736 1 1
0.291032689467415 0.283018237163908 1 1
0.226553663823057 0.219740475343262 1 1
0.12370250524301 0.120102778543923 1 1
-0.0144637734784791 -0.0134703411711906 1 1
0.267641320089665 0.260637554617406 1 1
0.0223856732985503 0.0209468372722517 1 1
0.126458197233769 0.123764071881294 1 1
0.233354320837195 0.226659395662832 1 1
0.473930337102877 0.460715412368732 1 1
0.122539600776608 0.116575866374676 1 1
0.454020284250666 0.439576800825452 1 1
0.24241912928974 0.233758793102899 1 1
0.381263928334546 0.368837831576895 1 1
0.274940277185292 0.265714208511872 1 1
0.371319749624781 0.360255819647893 1 1
-0.0621158730095154 -0.0593554176087459 1 1
-0.041782923768403 -0.0412150779103833 0 0
0.175138060080997 0.170505258723219 1 1
0.239935480281196 0.235014738454903 1 1
0.0815200785377593 0.0780849857707224 1 1
0.30020477159501 0.288060827368504 1 1
0.107822324532633 0.104866373349031 1 1
0.439156674525765 0.426591335544828 1 1
0.135023546605314 0.132407793187584 1 1
0.240264469051508 0.232359706680554 1 1
0.261574621910887 0.25391204005275 1 1
0.345510218069007 0.336658006818667 1 1
0.0992554212708132 0.0974432440855063 1 1
0.119821120290169 0.114649898702107 1 1
0.297961329696966 0.289466820629212 1 1
0.283963324143361 0.277321453312445 1 1
0.0555483994699353 0.0546303939612849 1 1
0.244382016007593 0.23847385340722 1 1
0.212149960894362 0.205858595343131 1 1
0.315170434394446 0.307256910251453 1 1
0.329900483250959 0.320865045152921 1 1
0.369353665582918 0.35780973839606 1 1
0.373867560028364 0.363167368220706 1 1
0.18479885624145 0.179535603409701 1 1
0.267037068550974 0.258394336103946 1 1
0.223942170356603 0.215646984039845 1 1
0.0837030651810542 0.0809965325821636 1 1
0.54205974866842 0.522663532856666 1 1
0.0800968582738965 0.0776011706087298 1 1
0.198876523971088 0.193557359556712 1 1
0.0323275592736326 0.0309031082256578 1 1
0.0903468072775607 0.0870413765177088 1 1
0.246033681211761 0.237402541039036 1 1
0.47278384088285 0.459850894780075 0 1
-0.0859746807067846 -0.08346017144248 1 1
0.287771700652382 0.27928913763122 1 1
0.266897100558816 0.260339288195087 1 1
0.206549782384212 0.199942881249922 1 1
0.250962617595003 0.245001373157869 1 1
0.22242533854289 0.216194116461386 1 1
0.174400840179314 0.171131450631494 1 1
0.199909584133367 0.194133902831288 1 1
0.456631477481703 0.444373500678074 1 1
0.203377732043537 0.196015406597519 1 1
0.215565976464611 0.208931050600995 1 1
0.0296008545635296 0.0286535843408153 1 1
0.104861151283932 0.103405900219718 1 1
0.281207982712791 0.272584358252537 1 1
0.000632233677046519 0.00132416345949861 0 0
0.0175848339175318 0.0169237302251736 1 1
0.27020284210328 0.262524565839085 1 1
0.653918661168799 0.635034800984208 0 0
0.449972651999985 0.43782379888932 1 1
0.124597866280917 0.121603658631773 1 1
0.31776133923747 0.307113974345868 1 1
0.385036095244422 0.374504110576209 1 1
0.0493825654752345 0.0473605864433258 1 1
0.458258664118205 0.444706763169912 1 1
0.102919172105537 0.0986214580783725 1 1
0.243725674827243 0.237692960567184 1 1
0.208480493386133 0.202138372823941 1 1
0.251182148545111 0.243864908079639 1 1
0.304105903625842 0.2940207834689 1 1
0.475924640747881 0.462099870219388 1 1
0.135581362621564 0.13070252245012 1 1
0.1830835085169 0.177964615668061 1 1
0.196652905033517 0.192353466164773 1 1
0.206843867742018 0.199438348042319 1 1
0.268169524806644 0.263073461245351 1 1
0.192977541420042 0.18787919607716 1 1
0.342166145636932 0.331362113226731 1 1
0.343485552306295 0.335046730210846 1 1
0.0282180413134382 0.027390029784482 1 1
0.397127686810027 0.385578906617272 1 1
0.167772939783416 0.162528152825711 1 1
-0.100228020838749 -0.0968019882858434 0 0
0.00852293905830696 0.00931115064961207 1 1
0.222535807145666 0.215222048144542 1 1
0.242580951386697 0.23609828267264 1 1
0.00592852618919661 0.00581119651738848 1 1
0.0965763868933055 0.0931992338949758 1 1
0.303308676814853 0.295065517507326 1 1
0.239971436472615 0.234088455245348 1 1
0.433201532694626 0.420544297581084 1 1
0.189775759755916 0.185025598085001 1 1
0.154234855001139 0.148040670399715 1 1
0.153333259368076 0.1478798428246 1 1
0.259980648740481 0.254183415080629 1 1
0.358960449687313 0.348877782420571 1 1
0.34031184030831 0.331746619434076 1 1
0.360917431672116 0.353024075257949 1 1
0.19803959846028 0.190479210279676 1 1
0.191873151127731 0.185200452226202 1 1
0.397083745670607 0.384726543491559 1 1
0.190560353738359 0.184426876654079 1 1
0.517642094271917 0.501087115989693 1 1
0.167938282977785 0.161556465360253 1 1
0.100169955865715 0.0969803409851673 1 1
0.119814670639056 0.114979853608084 1 1
0.0399248542257169 0.0373955811983162 1 1
0.188341477813111 0.181712884901905 1 1
0.387615505762646 0.376760706837416 1 1
0.340092746569529 0.329717221210743 1 1
0.18695573537772 0.181721830866525 1 1
0.309711598364409 0.301352956201367 1 1
0.104962869059792 0.101490367198851 1 1
0.136000045876818 0.133753374713451 1 1
0.116425479221639 0.113910846763692 1 1
0.410552739264569 0.397036075749936 1 1
0.051298296189155 0.0503351813853827 1 1
0.136894482154148 0.133134028166841 1 1
0.119826077499964 0.115902915805673 1 1
0.269809258728339 0.264491180542603 1 1
0.283703564851658 0.274758342708197 1 1
-0.298957533986233 -0.291683220136234 0 0
0.136713228035933 0.133683885166965 1 1
0.207634471734235 0.20146863205748 1 1
-0.0222518067943237 -0.022255232465141 1 1
0.296688136074962 0.286905842488087 1 1
0.29616456010699 0.288509163342415 1 1
0.360755220654 0.347389947985537 1 1
0.308065127031955 0.298179753387454 1 1
0.251500848494018 0.245102642557288 1 1
0.281385169621516 0.273252465145413 1 1
0.0744560452981978 0.0727008208675115 1 1
0.23974122029805 0.233808253253943 1 1
0.26052808384483 0.251803042027214 1 1
0.218811110267364 0.210166702246773 1 1
0.144605052672809 0.14031754871314 1 1
0.499980240161537 0.486646981299926 0 0
0.22423842351121 0.218233469384857 1 1
0.135295469676185 0.130654089295913 1 1
0.147963713034075 0.142182569318183 1 1
0.0846020668004417 0.0819521956591296 1 1
0.196027424245295 0.190837100655156 1 1
0.148797266940561 0.144318188925201 1 1
0.0520804474353526 0.0506585455612643 1 1
0.140293520371349 0.138583252953759 1 1
-0.0389876488371063 -0.0380483658344158 1 1
0.0249588514103845 0.0235749439211245 1 1
0.241530731377562 0.234736951318827 1 1
0.25583740486799 0.249586994771084 1 1
0.279486132712663 0.272389943842046 1 1
0.0843159780710745 0.0823679270892147 1 1
0.221817972158078 0.215456255415403 1 1
0.195023670109179 0.190145579099603 1 1
0.146810661026418 0.141623062404376 1 1
0.337441793110315 0.327092129668749 1 1
0.161774969877867 0.15713801611291 1 1
0.215068812965517 0.207865581829282 1 1
0.31894379707501 0.309309780498173 1 1
0.211876303199002 0.204270901023562 1 1
-0.0259603284487827 -0.0263658577460289 1 1
0.319138896963712 0.310266332514642 1 1
0.412957911627466 0.402982747446004 1 1
0.257477554012254 0.249453551294398 1 1
0.146996126324335 0.143842455682606 1 1
0.0898089130891398 0.087431322898034 1 1
0.156821750390026 0.151303105103622 1 1
0.111734340223816 0.108534972875848 1 1
-0.022650241266423 -0.0231189743575513 1 1
0.107657129841902 0.104583786630903 1 1
0.41294845264121 0.400674440737405 1 1
0.231770592984748 0.225234423368346 1 1
0.319641903502106 0.310306165178504 1 1
0.151281282195488 0.146299454445328 1 1
0.2283547843546 0.221525443318277 1 1
0.10317140772331 0.099966749713612 1 1
0.307911917761102 0.298782018118506 1 1
0.31478116561974 0.30556743873559 1 1
0.285732518826702 0.276023810020193 1 1
0.328997415915277 0.319414962516011 1 1
-0.0384519823175526 -0.035319160467328 1 1
0.305590905645763 0.295943342119826 1 1
0.0909518111710913 0.0881027853004726 1 1
0.205190711380314 0.199762506529329 1 1
-0.0160823760753004 -0.0171881377298491 1 1
0.177210001930781 0.172880304897801 1 1
-0.0847003570958423 -0.0835890927464146 1 1
0.473518234078654 0.462325436696432 0 1
0.100766515400832 0.0975583435151872 1 1
0.283941684234497 0.276377824792502 1 1
0.159802798032825 0.155779303086905 1 1
0.226728653722884 0.219661311031059 1 1
0.272830453627318 0.265406305302562 1 1
0.176559009356423 0.171199984958209 1 1
0.314023192912203 0.305636562772005 1 1
0.171745476977787 0.167514306574599 1 1
0.253571954500155 0.246428265954711 1 1
0.507696916575184 0.49451339874124 1 1
0.164187451482163 0.161019306671429 1 1
0.253369239566756 0.248880825791482 1 1
0.282577450928069 0.27282446634903 1 1
0.248280442069366 0.239758877853202 1 1
-0.163029550267708 -0.158121892677279 0 0
0.064475273320849 0.0621704129646598 1 1
0.360056706706449 0.350687329745136 1 1
0.135298252801018 0.131952544389089 1 1
0.266899510614223 0.257783394178857 1 1
0.102609520340183 0.0993305500269087 1 1
-0.0484565947681344 -0.0476944396996446 1 1
-0.106055703898407 -0.105950454744276 1 0
0.12573829704492 0.122351432296872 1 1
0.0946584338986087 0.0925535891311807 1 1
0.299250313053183 0.291171338313065 1 1
0.190399267782913 0.186095667127316 1 1
0.0102571185167742 0.010980873066357 1 1
0.220816182392758 0.214186681795412 1 1
0.255881844463242 0.248738330591809 1 1
0.263266883929202 0.255807036603626 1 1
0.169696196831649 0.164541131793248 1 1
0.0113951512465532 0.010838022145372 1 1
-0.0572568848278868 -0.055498682045893 1 1
0.0553432837073506 0.0538581202389575 1 1
0.0752748282401175 0.0738939655572076 1 1
0.113127969813026 0.109726710740185 1 1
0.112346133196573 0.110392287788274 1 1
0.134689387837523 0.128058030869741 1 1
0.264316079027454 0.256966125010536 1 1
0.431790511173167 0.418598425842403 0 0
0.332000528198683 0.32176869821228 1 1
0.322167412000934 0.312483608103633 1 1
0.140199079736262 0.133867329412757 1 1
0.393514272658682 0.381805187344461 1 1
0.290513652930949 0.283080187401137 1 1
0.228866727436964 0.223684783819734 1 1
0.263225469712771 0.25465381709613 1 1
0.148345981667577 0.145305799081034 1 1
0.433231388244208 0.420082357847687 1 1
-0.0444288671496526 -0.0432336236034717 1 1
-0.0390048136616248 -0.0396980688919627 1 1
0.130290077065133 0.125198855523537 1 1
0.238535899800733 0.232367886217701 1 1
0.401395481880074 0.390822054618044 1 1
0.0142453328308909 0.0131244762062422 1 1
0.265576082517944 0.258756022187409 1 1
0.527825259339319 0.512079381084185 0 0
0.1421854825505 0.138546150957028 1 1
0.265364593996523 0.25637496561088 1 1
0.0634036131051312 0.0618966942569258 1 1
0.10968041158707 0.106660109657786 1 1
0.35276417660197 0.341778737955965 1 1
0.0972332668906374 0.0947863759583091 1 1
0.303333603635589 0.29525518755516 1 1
0.0150280802091859 0.0137947858660312 1 1
0.294596740259721 0.286515560906153 1 1
0.415435677764194 0.403106893221326 1 1
0.352679843587696 0.342996038608422 1 1
0.039589236528235 0.03814637273086 1 1
0.392897903323085 0.381555790304177 1 1
0.187469028544695 0.182008818690383 1 1
0.40163854066196 0.388527283118824 1 1
0.429885948055862 0.416654637344147 1 1
0.279885578974617 0.27223516442919 1 1
0.370652372329026 0.358602609968892 1 1
0.452913642457201 0.438722699251958 1 1
0.333708893073585 0.328330432470913 1 1
0.0789568175434124 0.0752195481302136 1 1
0.292723619258918 0.28444074830066 1 1
0.276351131554843 0.268610204926862 1 1
0.392044204990872 0.37994072568231 1 1
0.00366900585345047 0.0045203467184151 1 1
0.197970727363948 0.192561913993026 1 1
0.0769616539237874 0.0741402914557794 1 1
0.0677479788645914 0.0661286983726449 1 1
0.0374298819531452 0.0353303591647089 1 1
0.262570420834348 0.253418096327345 1 1
0.115620653558859 0.113076432436306 1 1
0.299058237744614 0.290130600464912 1 1
0.278845082668354 0.272976211245932 1 1
0.284418386769425 0.2775224182892 1 1
0.158721019476467 0.154356433897396 1 1
0.286396119103372 0.277653383874478 1 1
-0.0808773950070455 -0.07802821539465 0 0
0.00198543075791596 0.00171540451736342 1 1
-0.0795800646105584 -0.0778094243567661 0 0
0.125563867075806 0.121326754859459 1 1
0.109152329914955 0.107369058327936 1 1
0.320614975793944 0.311284932309908 1 1
0.408848330966972 0.396659083453923 1 1
0.272059844353401 0.264654609433931 1 1
0.0992036826304202 0.0963067159648678 1 1
0.072418552982104 0.0713749187010997 1 1
0.00261591527242576 0.00213392136181783 1 1
0.170623499002356 0.165814997591121 1 1
0.264908267802898 0.256509866924321 1 1
0.114029721901552 0.112728320394083 1 1
0.155966036648102 0.149335764898675 1 1
0.118911983133828 0.116401363388905 1 1
0.635589987492018 0.613897916170673 0 0
-0.0333562833668676 -0.03147011937927 1 1
0.088119644934834 0.0866193577133454 1 1
0.263644045402869 0.255386308821522 1 1
0.0473369560436028 0.0464308943639449 1 1
0.309536775201658 0.299848262576133 1 1
0.247724853591172 0.241931631794465 1 1
-0.0214019072014748 -0.0215713791765227 1 1
0.3171281559917 0.305620234710271 1 1
-0.00407754216398808 -0.00385487584331405 1 1
0.0836518985132931 0.0813374078338951 1 1
0.275490991615196 0.267883009649006 1 1
0.191817971039425 0.186398794778569 1 1
0.22759310199085 0.222810263510105 1 1
0.323894684054036 0.313853024602906 1 1
0.332700363024774 0.322449875330805 1 1
0.0486577480070277 0.0472863174519824 1 1
-0.141098302944723 -0.136959148348773 0 0
0.501318805086961 0.485864487241882 1 1
-0.0157310736539936 -0.014023922077142 1 1
0.108821154145075 0.106188574220432 1 1
0.194155682068956 0.188093579133549 1 1
0.130154023349099 0.125441840125656 1 1
0.0891189384577893 0.0849575405308173 1 1
0.260811055022777 0.252546669799214 1 1
0.442737852366239 0.428663456995229 1 1
0.285147296625464 0.276599127415721 1 1
-0.0115835300472938 -0.0116812681961354 1 1
0.0060585467377202 0.00503661902918439 1 1
-0.0329163145514692 -0.0322576268656707 1 1
0.289599918410241 0.283435364503979 1 1
0.0654625810471243 0.0630483781836094 1 1
0.469103429255275 0.45620102111367 0 0
0.137147083433839 0.134769921331194 1 1
0.219251006980696 0.210793156047085 1 1
0.0502384970049755 0.0480265129525397 1 1
0.396800788251034 0.384307819332062 1 1
0.231527428448433 0.224940093689819 1 1
0.0667168000500628 0.0636457004499316 1 1
0.304929086830541 0.296513573318433 1 1
-0.0511421878386001 -0.0507842809836144 1 1
0.195424365052758 0.188434468814011 1 1
0.165718386965467 0.161111270740516 1 1
0.00822949518090637 0.00758744150582432 1 1
0.185722851571 0.181708784308996 1 1
0.127557524969717 0.12416913219514 1 1
0.274053202590625 0.265464278776618 1 1
0.282565152423936 0.276161689295742 1 1
0.28780876885138 0.278375119144143 1 1
0.0906546630536228 0.0905707667369895 1 1
0.0799295774864966 0.0783731854149765 1 1
0.285321875278518 0.276249970559826 1 1
0.254513730814065 0.246359538512391 1 1
0.251762263406008 0.243097720818592 1 1
0.272338353241779 0.264026256319283 1 1
0.465056404321058 0.451874587280272 1 1
0.256742496192345 0.247689457696643 1 1
0.146393569581901 0.143099946365013 1 1
0.192377220220562 0.186925635457432 1 1
0.219604736502074 0.212605413172658 1 1
0.361899801536578 0.351329807336117 1 1
0.368384769363739 0.357180225130455 1 1
0.275606562486827 0.268582427272227 1 1
0.219045775561325 0.214559626410784 1 1
0.280375093185101 0.271289613797147 1 1
0.271712907995601 0.263725064885394 1 1
0.0883160284819759 0.0863267850149749 1 1
0.396149096057245 0.385330086049709 1 1
0.2816149750517 0.271529591831349 1 1
0.288105942552572 0.280193486736787 1 1
0.419208431243328 0.40725170977384 1 1
0.234640196588639 0.227925738594688 1 1
0.0729507831534692 0.0700529434263675 1 1
0.512789148854358 0.498876609608759 1 1
0.355904452477965 0.346719564101018 1 1
0.27148511397669 0.264541723357089 1 1
0.335816963826511 0.324845004628369 1 1
0.168336198574597 0.163367247932296 1 1
0.425904986879136 0.412965907769111 1 1
0.131321239255548 0.126227121572518 1 1
0.200950131895923 0.195187440682575 1 1
-0.105742386399887 -0.103269077018978 1 1
0.220047034397615 0.213555400492025 1 1
0.417899751874806 0.405285544146269 1 1
-0.0835955113810007 -0.0820062497300111 0 0
0.0419896957494195 0.041414461130899 1 1
0.373839745547926 0.362699240879264 1 1
0.142464218153198 0.139844794856809 1 1
-0.11443595017588 -0.1100327478244 0 0
0.202842014276719 0.197007121542385 1 1
0.138878238982391 0.134099535292265 1 1
0.10594343121675 0.10148853322045 1 1
0.18588711706411 0.178701978712024 1 1
0.202248161754486 0.197262939497849 1 1
0.140174969531184 0.135273464170372 1 1
-0.204351662617067 -0.198986296466947 0 0
0.375298077031282 0.363952455076357 1 1
0.30562695507021 0.297020776472189 1 1
0.351180319548348 0.339827403224717 1 1
-0.164046888250872 -0.158651700139578 1 1
0.226647512591085 0.220475715767096 1 1
0.0403815181580352 0.0401814195963402 1 1
-0.045868410859773 -0.0448961002938401 1 1
0.250777506379054 0.243065660212235 1 1
0.184977715236196 0.179443284362163 1 1
-0.214365517875974 -0.207733535417699 0 0
0.174498104773848 0.169930220978303 1 1
0.00525033212924688 0.00669811436443103 1 1
-0.0190969859655281 -0.0193906793727412 1 1
0.203282042368222 0.198619395670423 1 1
0.0787010857334715 0.0770588312814554 1 1
0.218145011445271 0.212445760971111 1 1
0.258069081669187 0.252871648910927 1 1
0.445856563540768 0.433736111572258 1 1
0.33575210189623 0.325061316418344 1 1
0.258361020183738 0.252847583922054 1 1
0.289286234473563 0.279567070909458 1 1
0.171153000789023 0.166961689248815 1 1
0.153994106675249 0.149429965195421 1 1
0.45900697607579 0.44529439891045 0 0
0.345358761942603 0.336106545810694 1 1
0.383131977596271 0.371743505800666 1 1
0.0619392348894562 0.0587358297732621 1 1
-0.0351339052667975 -0.035182780979581 1 1
0.249217621694216 0.243466129919968 1 1
0.246067928540804 0.239056153456821 1 1
0.26022393829109 0.252050126539913 1 1
0.118407737175852 0.114172580547533 1 1
-0.0247036855916438 -0.0260514556036463 1 1
0.185459313188017 0.179812129764506 1 1
-0.229743147648275 -0.224288551311834 0 0
0.26333067773164 0.254996615178756 1 1
0.0227109696318802 0.0226520898639864 1 1
0.152436673624205 0.148840468616798 1 1
0.398355877587439 0.387139004781186 1 1
0.108712925881002 0.103858148155678 1 1
0.184112087601168 0.179827588299645 1 1
0.215222569801821 0.208390446946185 1 1
0.117787792581414 0.114838048773964 1 1
0.371768626391104 0.35911297354249 1 1
0.280794030056692 0.272832168200331 1 1
0.242637802020114 0.234365130593982 1 1
0.37418878063372 0.362667770287134 1 1
0.266232791960541 0.260503740278439 1 1
0.212190940935441 0.205591081603018 1 1
0.042803815620365 0.041240551988534 1 1
0.327619881078377 0.318642899707107 1 1
0.294144973732684 0.287378198058764 1 1
0.361622571622739 0.351473793376812 1 1
0.270960655111821 0.263211719127769 1 1
0.223417605835128 0.216143729620222 1 1
0.288351221380959 0.280266065910816 1 1
0.213360501134728 0.206936252426132 1 1
0.332203901228762 0.323262260390368 1 1
0.259712386885779 0.25224162997136 1 1
0.275554739308349 0.268292076090797 1 1
0.0676391297853812 0.0669278622616818 1 1
0.183772209069603 0.17875035413106 1 1
0.29779332666243 0.290281378269358 1 1
-0.018964206089919 -0.0162884446037821 0 0
0.00282291997616889 0.00222272950782493 1 1
0.0979241444330063 0.0940788265327291 1 1
0.20798009148731 0.203101435671422 1 1
0.0947128158406412 0.0915851115780536 1 1
0.333517488222102 0.321599601402463 1 1
0.0281667656604498 0.0269836333555293 1 1
0.20475192784905 0.198077836590432 1 1
0.203233014653208 0.199329063990261 1 1
0.10054346428802 0.097871795199117 1 1
0.285941517814988 0.280047001752155 1 1
0.347429883056511 0.338096434878813 1 1
0.120462672011514 0.115780670735664 1 1
0.330227336426325 0.319823806041714 1 1
0.192345856802154 0.186661314867667 1 1
0.258286350505022 0.251975735346644 1 1
0.250439934430917 0.242831727323632 1 1
0.217519738504508 0.21106138197881 1 1
-0.115119200738909 -0.112650294011577 0 0
0.314324073999678 0.303494264627673 1 1
0.0105246649129887 0.00850533974772137 1 1
0.0391138665178894 0.0398630756930883 1 1
0.189521693222694 0.183546998202261 1 1
-0.0450371671187154 -0.0443691137970742 1 1
0.181236631658003 0.176626040673305 1 1
0.444058706320327 0.432375578142884 1 1
0.268940399188778 0.261198868620246 1 1
0.0364852532712468 0.034474845211325 1 1
0.107878123104629 0.106809138611317 1 1
-0.179439304579041 -0.174017790215391 1 1
0.243132811742066 0.235763034835246 1 1
0.338275139100202 0.328163356145505 1 1
0.0493433838246407 0.0481655327855685 1 1
0.035122117140587 0.0332074684042537 1 1
0.100247102164356 0.0964006753619298 1 1
0.216836913581829 0.211331130045859 1 1
0.259882682991062 0.249948018689606 1 1
0.12547129185542 0.121299229384488 1 1
0.145064749642559 0.14145413278507 1 1
0.680004353391156 0.660089113475491 0 0
0.273818683278838 0.265826935439716 1 1
-0.038334052934426 -0.0371191390993207 1 1
0.101542289676232 0.0983172629619088 1 1
0.253304999656931 0.246404834248319 1 1
-0.0177894365069874 -0.0164156593526631 1 1
0.271808327656662 0.263940941853491 1 1
0.229735120680762 0.222195187137903 1 1
0.35276135495054 0.341010882735588 1 1
0.336939543860862 0.3262903556121 1 1
0.107891611384959 0.105115491583487 1 1
0.0221367918357623 0.0206969143225282 1 1
0.290753497959352 0.281893337910417 1 1
0.457965848161746 0.443980483143413 0 1
0.139459524886492 0.135891783934829 1 1
-0.125436600495071 -0.122969197054696 0 0
0.324486006662619 0.315171539504645 1 1
0.564348084597308 0.548578365282201 0 0
0.335170133501902 0.325398753918396 1 1
0.304151932489242 0.29441591508493 1 1
0.174312765017415 0.168805698428937 1 1
0.281051412401916 0.274449138465385 1 1
0.176558827316281 0.170624892975282 1 1
0.227780586920623 0.219595321302405 1 1
0.0118381137485806 0.0100037185470576 1 1
0.104378562607734 0.102215831103411 1 1
0.255225497504991 0.24724198529864 1 1
0.169843450563184 0.168091677970051 1 1
0.329535531628932 0.321042979594482 1 1
0.193019725020597 0.187075081954664 1 1
0.150504333961986 0.145279028160351 1 1
0.138982186643964 0.136058602841669 1 1
0.127084937301924 0.122543851599305 1 1
-0.120948705344311 -0.11808093873424 0 0
0.147540862124171 0.143148369367344 1 1
0.532007215612889 0.514983897097205 0 0
0.447975586515752 0.435233724288754 0 0
0.323128068242172 0.315771831533834 1 1
0.353611042362134 0.343373716088493 1 1
-0.0153994003106322 -0.0163655046594657 0 0
0.31463938814803 0.306078657057664 1 1
0.0807320214040051 0.0772790164051639 1 1
-0.0179813841330515 -0.0160172641001949 1 1
0.227391957659038 0.219184751131348 1 1
0.209997990204173 0.20188204837023 1 1
0.217253732928078 0.212160001369101 1 1
0.154537387067557 0.149531524345532 1 1
0.103400758624949 0.0994714729660525 1 1
0.21478155996966 0.209016017600893 1 1
-0.0678174455632923 -0.065971389543535 0 0
0.447664644082088 0.434370521202722 1 1
0.23442763801883 0.227566105002509 1 1
0.205162514196452 0.196935448579768 1 1
0.408675492274317 0.397384272566211 1 1
0.199408803809574 0.193684589589441 1 1
0.0498233491668703 0.0473428916726029 1 1
0.285394163378801 0.277403482203329 1 1
-0.0694554858995644 -0.0665728349860316 0 0
0.399187608290994 0.385916270952597 1 1
0.239771310790212 0.232738381099054 1 1
0.293513243041926 0.286079950678977 1 1
0.364941585337286 0.353662568508005 1 1
0.290267584622825 0.281761687951119 1 1
-0.0721648158334332 -0.070641644188184 0 0
0.0905503905769495 0.0863253833499553 1 1
0.224425446253619 0.217217110666166 1 1
0.328907525634775 0.320098186155186 1 1
0.315604116226989 0.306386616551222 1 1
0.331060987340935 0.320875494737826 1 1
0.456981442124904 0.444064595011912 1 1
0.318699915067512 0.311141943220681 1 1
0.126833286894366 0.124449220586595 1 1
0.27098709351487 0.263481393463645 1 1
0.253706544963339 0.248216092207994 1 1
0.166501416629808 0.161529332581491 1 1
0.286935873252811 0.279951728522648 1 1
0.339263605797786 0.330526340606428 1 1
0.248526102028963 0.240681071097794 1 1
-0.0318703237567242 -0.0287634145225261 1 1
0.0796182831121278 0.078021410398483 1 1
0.334782118907665 0.325912363547597 1 1
0.0335795417935958 0.0327729859377451 1 1
0.27585084827424 0.267486872531332 1 1
0.366938588377455 0.355782987560355 1 1
0.292880706470824 0.285299168774189 1 1
0.140973187181712 0.135114259432054 1 1
0.360509314836822 0.349802922142896 1 1
0.170034169709983 0.163880041775186 1 1
0.0230658170821072 0.0229734214855715 1 1
0.161048196478139 0.157469860812011 1 1
0.144172122527603 0.140681143472777 1 1
0.131044761326191 0.126910627944202 1 1
0.184060658542874 0.178954179777924 1 1
0.0193079909536825 0.0183107434269278 1 1
0.148265441872277 0.145614275149528 1 1
0.38744418156362 0.375640991142939 1 1
0.0476376380585109 0.0476692029166163 1 1
0.14823712309774 0.143810711978159 1 1
-0.029239340240612 -0.0288211193399701 0 0
0.178444726343333 0.17631608977435 1 1
0.0573963653393328 0.0534698772357637 1 1
0.342603907352987 0.333502211131301 1 1
0.272855649802255 0.264618943264188 1 1
0.148384059499266 0.143120319834626 1 1
0.285576805429995 0.276485839173618 1 1
0.211844273509766 0.204829220502873 1 1
0.337271324669663 0.328261956879815 1 1
0.0157332194886489 0.0162560743680298 1 1
0.11403236362097 0.111615948561589 1 1
0.110588243571465 0.10849297800947 1 1
0.176652161124952 0.171268563287741 1 1
0.0997580785184968 0.0975925603047297 1 1
-0.0436583510881502 -0.0418799432906525 1 1
-0.0255169504469833 -0.0249064907566608 0 0
-0.0631931841304012 -0.0616307330270884 0 0
0.0520753376913604 0.0516512331445756 1 1
0.150912387754808 0.145200036706458 1 1
0.505054270383871 0.489293069537886 1 1
-0.0118942160825399 -0.0118727667684835 1 1
0.131461648415269 0.126232171202828 1 1
0.138210107045323 0.135007261028191 1 1
0.18647016401753 0.179617674019482 1 1
0.409141278174313 0.397520926830407 1 1
0.195070752103199 0.188738876873431 1 1
0.228941719409173 0.223342666303884 1 1
-0.0882622360897622 -0.084428649289302 0 0
0.2237498045558 0.216747167844735 1 1
0.0947876073848407 0.0926227688150512 1 1
-0.128857792973874 -0.123152452711859 0 0
0.11976451958274 0.116559371456296 1 1
0.284306586957652 0.276280317930801 1 1
0.387542205978109 0.378026054623312 1 1
0.165458177263352 0.161322222712467 1 1
0.0193785436866619 0.0194233187115271 1 1
-0.0879949077992489 -0.0842187324959827 1 1
-0.021090448255097 -0.0220139383925923 1 1
0.175000885214589 0.169553375321001 1 1
0.237335287865639 0.230538989828164 1 1
0.165670314976139 0.16010776228239 1 1
0.165182337511026 0.160272085735999 1 1
0.170377167735663 0.165023905503803 1 1
0.446387136038089 0.43448433958926 1 1
0.200194882729344 0.196521103539756 1 1
0.30348459945091 0.29411288323966 1 1
0.23621278358769 0.229763762158837 1 1
-0.00163397713474057 -0.000919721462985549 1 1
0.209937305928104 0.203594917591102 1 1
0.243255132844136 0.235903821545532 1 1
0.01645496061525 0.0174937792025298 1 1
0.163038058014123 0.157847616413383 1 1
0.0556004673100708 0.0540115498671983 1 1
0.238526597257812 0.232434617425702 1 1
0.204308662069575 0.198815590455664 1 1
0.321861024235363 0.314165734037082 1 1
0.369308323019219 0.359186588258589 1 1
0.313351293835121 0.304489447222102 1 1
0.0913729330034199 0.0886182781351925 1 1
0.140472640244161 0.137042068290249 1 1
0.171301781148065 0.165316787211814 1 1
0.0887580040065167 0.0864391078803752 1 1
0.160593222532951 0.156261035954623 1 1
0.22323651594659 0.216998134316772 1 1
0.328249538040321 0.321372935754199 1 1
0.19639439095551 0.190511395740223 1 1
-0.0727463570379129 -0.0712034444504949 1 1
0.085483059510241 0.0836732267278407 1 1
0.416545301561102 0.402602763661542 1 1
0.340315878607727 0.328712696344493 1 1
0.169206806164689 0.165477450125435 1 1
0.232023436508938 0.225395731652598 1 1
0.163636211998918 0.159053491316588 1 1
0.289230564474106 0.280149264428665 1 1
0.32243917578526 0.313503311330518 1 1
0.367200816877055 0.356864309545391 1 1
0.185184124373735 0.179328848542478 1 1
0.207037675451921 0.201799807430746 1 1
0.414556270210297 0.402715232379437 1 1
0.0502811545838153 0.0471552560827479 1 1
0.200182622641482 0.19465837355387 1 1
0.0727575479628698 0.070770036604199 1 1
0.420172882632509 0.4090920478812 1 1
0.122637391074564 0.119378295316663 1 1
-0.0172374745885069 -0.0175840203150656 1 1
0.159851107035059 0.155816340309361 1 1
0.296791915903678 0.28795722485665 1 1
0.330443581327301 0.322078398885557 1 1
0.109954650794592 0.105793207150353 1 1
0.153970354825896 0.149774188494571 1 1
0.281407836935931 0.271607479489807 1 1
0.352284329803082 0.342488146425941 1 1
0.00664596442084564 0.00553190570806677 1 1
0.399980071678001 0.387355687844949 1 1
0.181321352672142 0.177355129226343 1 1
0.430407292990082 0.418902100460074 0 0
0.330512233215248 0.320239566731143 1 1
0.282461976708544 0.272023069124924 1 1
0.391746520362353 0.382035256426433 1 1
0.23967025582799 0.233176850168443 1 1
0.428494170602093 0.415127076464973 1 1
0.142316035399528 0.137675628772809 1 1
0.346601302624634 0.334242751289011 1 1
0.0409705349357322 0.0402518575436617 1 1
0.113605493631227 0.110112946037352 1 1
0.143277568742325 0.141102448250567 1 1
0.0632996351804316 0.0625399070773348 1 1
0.120636079647594 0.115676219083039 1 1
0.206952245913671 0.200072637804111 1 1
0.0349115766997232 0.0350493637739984 1 1
0.390066076102597 0.379194060378124 1 1
0.157864116226389 0.153319905202286 1 1
0.668545535501952 0.649486295496506 0 0
0.0539323493664988 0.0515588444192321 1 1
0.103485627189848 0.10091724169237 1 1
0.661313869574955 0.643141689326257 0 0
0.312306153256174 0.302364872524862 1 1
0.10830187685583 0.103065517068525 1 1
0.176044408030633 0.170260900392587 1 1
-0.00787606126892323 -0.00758136850954703 1 1
0.153470417255059 0.147427944050277 1 1
0.23978862206969 0.234207010647558 1 1
0.252882141523156 0.248114485546859 1 1
-0.0623219534871978 -0.0620688465011938 0 0
0.323559511766405 0.312083662055442 1 1
0.319877859790332 0.308776531826492 1 1
0.179886001283933 0.175552357719194 1 1
-0.184581890015526 -0.17926251784217 0 0
-0.0419790844663622 -0.0410933842401628 1 1
-0.042724788807061 -0.0397922657197407 1 1
0.245946480508163 0.237928009999965 1 1
0.172287083387255 0.168870366046706 1 1
0.149420797834193 0.144788938717318 1 1
0.211580010523703 0.207030131439521 1 1
0.291247991383346 0.283222917500396 1 1
0.217367496320454 0.211527374352145 1 1
0.423216125589193 0.412000700170535 1 1
0.0988241223434038 0.0966113019608977 1 1
0.168768925025211 0.164966226267787 1 1
0.313186075439747 0.302929431402531 1 1
0.0520228154141251 0.051319397499356 1 1
0.471058011389095 0.455771891875668 1 1
0.362114527827313 0.350879825359305 1 1
0.320378004908993 0.310540460996319 1 1
0.553892574733986 0.537864445553948 0 0
-0.0193400851126718 -0.0187056768762077 1 1
0.0597086575104734 0.0572187136384733 1 1
-0.0130773127587499 -0.0115987294425745 1 1
0.0811942656843642 0.0789637400405568 1 1
0.240554212292833 0.233700590696052 1 1
0.188802050787272 0.181905540522433 1 1
0.301653104566162 0.293519776933291 1 1
0.296335989717085 0.289287689143278 1 1
0.259601072632998 0.250357722212759 1 1
0.0966746997384062 0.0934414255683222 1 1
0.133933915211559 0.129469370339746 1 1
0.0618597370431718 0.0609141063373812 1 1
0.207083320069867 0.200127484751906 1 1
0.25126935631768 0.245963922390929 1 1
0.34382073913472 0.333283381516747 1 1
0.205394143289816 0.19784059716877 1 1
0.388763679486687 0.379000507230235 1 1
0.373121284115177 0.363028856798018 1 1
0.216514967010593 0.210702124324201 1 1
0.316877029826325 0.306645979640279 1 1
0.245346399806225 0.238747533946364 1 1
0.323455161055468 0.313748777421888 1 1
0.338060315561179 0.327173089643934 1 1
0.237269426725445 0.227622690050427 1 1
0.219061413454417 0.21138100599033 1 1
0.56278434360758 0.547077678798032 0 0
0.193722950966613 0.188488008745419 1 1
0.282049447857712 0.274747309878811 1 1
0.153892058937715 0.149906987590971 1 1
0.153577787379616 0.15013899685677 1 1
0.120550974009711 0.115664875536914 1 1
0.121649966582351 0.118803871332337 1 1
0.204091277161198 0.198906782936736 1 1
0.0665753861495946 0.0646563368788691 1 1
0.233363533585161 0.225734580952027 1 1
0.0162096162325333 0.0161178248147345 1 1
0.22260456916513 0.216698401980114 1 1
0.41885050967345 0.407725057312867 1 1
0.258120468369549 0.250965838780665 1 1
0.238118589609177 0.2319088821866 1 1
0.4006479959713 0.388983420432829 1 1
0.218699625545777 0.212863611087345 1 1
0.0878060283920237 0.0850613379226396 1 1
-0.00302066156879742 -0.00286010280281398 1 1
0.21933842578675 0.210732664133892 1 1
0.350615971575368 0.341605950233551 1 1
-0.0845752948824957 -0.0809088886818336 1 1
0.0279959540976922 0.0292733935107557 1 1
0.104724571232685 0.102857486669598 1 1
0.0190265198843049 0.0214679590915044 1 1
0.223468821235322 0.217439997151485 1 1
0.27557621297264 0.268002650237068 1 1
0.160673420419374 0.159346243610167 1 1
0.209864954290288 0.204441544924794 1 1
0.0659958888642618 0.0629789427753396 1 1
0.12341877459828 0.120498630346733 1 1
0.335381136542919 0.325114828492848 1 1
0.361631629775345 0.34800713785251 1 1
0.190648558441422 0.186804546265588 1 1
0.297630675140397 0.288803703967394 1 1
0.15422010330287 0.151390499713227 1 1
0.360978437750161 0.349717880235715 1 1
0.129399209942352 0.126377568729492 1 1
0.355061904739743 0.345036319685546 1 1
0.311230816328968 0.301980531755492 1 1
0.192256692609015 0.186661947281781 1 1
0.309938247751409 0.30048484248971 1 1
0.169316442479127 0.16375521458436 1 1
0.14207497425656 0.138327356316716 1 1
-0.111309425915114 -0.107684071198579 0 0
0.0633227098292036 0.060803139303348 1 1
0.283713988036408 0.27439014721845 1 1
-0.0531633259619736 -0.0515489222272804 1 1
0.22115601712039 0.214241316617637 1 1
-0.0354729627462793 -0.0344490614486562 1 1
0.37848789537977 0.368063345492292 1 1
-0.111577556706235 -0.109515244546994 0 0
0.394156934109525 0.382609811711023 1 1
0.0705980863036806 0.0685693847719025 1 1
0.186030845272787 0.18025345886495 1 1
0.365547631154915 0.355888721106223 1 1
0.0772587097161345 0.0769474766963945 1 1
0.247243858076636 0.240554915132533 1 1
0.203005500135977 0.196919422129379 1 1
0.165462977458138 0.158541090194502 1 1
0.159122099631635 0.154503180344021 1 1
0.0623464375708319 0.0606572074744305 1 1
0.332638078059676 0.320976883019894 1 1
0.12659869596778 0.122773637509995 1 1
0.263969200572082 0.256517627360782 1 1
0.139419353622599 0.137150963237724 1 1
0.0868365246641991 0.0859007682674447 1 1
-0.0618914806734844 -0.0588429756484131 0 0
0.204052149723211 0.196950185956745 1 1
0.176392506976344 0.170333826551678 1 1
0.0297699341114995 0.0286308991337311 1 1
0.138340170673451 0.135073778849649 1 1
0.293803755182303 0.285851789781921 1 1
0.0875594792302217 0.0873544808477356 1 1
0.100512336369128 0.0968100801161427 1 1
0.0590788184966505 0.0564072797034063 1 1
0.203114611700765 0.197722007929462 1 1
0.184441457347108 0.179589053273208 1 1
0.0505888978269402 0.0482677348317695 1 1
0.0822012694111286 0.0795794312547848 1 1
0.071022760787382 0.0689145129027276 1 1
0.261434215251783 0.254038929352487 1 1
0.254831745087173 0.247429747852583 1 1
0.257413441613202 0.248787307974327 1 1
-0.0348807828909189 -0.034806939997285 0 0
0.225774612039365 0.218626997929824 1 1
0.176223623057766 0.168978795060157 1 1
0.446116520392918 0.43278582696726 1 1
0.0138525797707065 0.0118651680429749 1 1
0.292641233004241 0.284815384414849 1 1
0.510026145704698 0.495335282666116 0 0
0.0133315100448751 0.0147669326888504 1 1
0.231440365549998 0.224667075620785 1 1
0.213501413500279 0.207121806152172 1 1
0.195636667896194 0.189319477437908 1 1
0.190900875176863 0.186037837960913 1 1
0.191437500855254 0.18538733438442 1 1
0.253474737553791 0.244842794978845 1 1
0.267307996330887 0.258441607147203 1 1
0.0690661901480353 0.0666187321415159 1 1
0.355478179726433 0.344767266352063 1 1
0.222305727574961 0.215855358741085 1 1
0.446203828388249 0.434296032609951 1 1
0.186897286041861 0.18178714087395 1 1
0.504046373989883 0.493023639149743 1 1
0.000658529231813962 0.000519838495412966 1 1
0.390768040922227 0.379629784474652 1 1
-0.0104350818483829 -0.00946651625834879 0 0
0.206400635338183 0.201404089764482 1 1
-0.00770429680465513 -0.00765216308026415 1 1
0.104469373952152 0.10022378591914 1 1
0.363108401432657 0.350997892059169 1 1
0.264229906257284 0.256367338561599 1 1
-0.0728579671841606 -0.0718341235645122 0 0
0.39875509663166 0.385781793092964 0 1
0.150550912554938 0.147916050277944 1 1
0.0156795360050103 0.0158038061591964 1 1
0.137774940362188 0.133350761136453 1 1
-0.0198654357887452 -0.0197772408428952 0 0
0.14276852089132 0.139489663533143 1 1
0.111181660268881 0.109619102498359 1 1
0.0703923734921319 0.0686130719965597 1 1
0.156318764151245 0.152365907587599 1 1
0.123268058060753 0.118922725837168 1 1
0.181934061212745 0.175744072414053 1 1
0.239378568613883 0.233255654271173 1 1
0.342331342298309 0.333497442028189 1 1
0.252594308512958 0.24401155022285 1 1
0.249595571749986 0.240746359952909 1 1
0.107807247630062 0.10398001362348 1 1
-0.068437207649638 -0.0674403763785813 1 1
0.230206379940047 0.222226090856858 1 1
0.572545131383615 0.554690883688351 0 0
0.165902924218635 0.161676276522957 1 1
0.246846760543933 0.239200339722172 1 1
0.298195995078872 0.290289150192362 1 1
0.129657186642996 0.127075921954587 1 1
0.329356993977236 0.320736945263682 1 1
0.0974381727342211 0.0939802738167779 1 1
-0.0562517002319147 -0.0538628314899331 0 0
0.13578140933983 0.132413076244506 1 1
0.515673558154491 0.500954661694096 0 0
0.411805182379284 0.397837155436194 1 1
0.0796720735724874 0.077074204516222 1 1
0.0792871706894525 0.0754081081287156 1 1
0.158690126362735 0.153271272681746 1 1
0.189573776748324 0.184023093255004 1 1
0.242356709420154 0.234388942114529 1 1
0.193826390304256 0.188272112065715 1 1
0.214919300674309 0.209231423747543 1 1
0.387046613132162 0.374833927312299 1 1
0.132900542092341 0.129205228522886 1 1
0.220114476316358 0.213384669530126 1 1
0.305319586163168 0.295535851878595 1 1
0.125252092924 0.121786239283064 1 1
0.654468897093759 0.634475667632496 0 0
0.15040345586175 0.145142993505874 1 1
0.0751689225142674 0.072819192403665 1 1
0.182933667788423 0.176457969063304 1 1
0.150401808875326 0.144860328719736 1 1
0.334815601034814 0.324647808929513 1 1
0.352050638517468 0.34098286310137 1 1
0.273788796625071 0.26717424370774 1 1
0.291033085368745 0.281383535527448 1 1
0.304790487640902 0.295612495125702 1 1
0.134639914711673 0.130883210511474 1 1
0.0157257752710172 0.0166376493153121 1 1
0.178155501633877 0.171053315089122 1 1
0.127224055376581 0.122512289628352 1 1
0.158045819229893 0.154441836314192 1 1
0.205193917271097 0.199933142702531 1 1
0.161961878309386 0.157506614685917 1 1
0.309786811314199 0.301743794552834 1 1
-0.150788912653901 -0.147631949960807 0 0
0.108700588156179 0.106559047986293 1 1
0.047041325976993 0.0456106422267733 1 1
-0.0039379945478101 -0.0040492298512699 1 1
-0.0488220329766219 -0.0483601319144779 1 1
0.118203433297866 0.113568122022569 1 1
0.28994570992418 0.28079202234491 1 1
0.136847857131563 0.132473652397865 1 1
0.153015062314066 0.149566122186775 1 1
-0.0102112475360255 -0.0095732701613951 1 1
0.273596222462014 0.265208049762577 1 1
0.250588140421035 0.24367487323149 1 1
0.26279427987008 0.256262354109186 1 1
0.16375100214984 0.158034938998886 1 1
0.537420236101192 0.522943031052827 1 1
0.210657328744209 0.204769891142068 1 1
-0.0833896411070286 -0.082352490255093 1 1
0.392948461774396 0.381975426964617 1 1
0.0855404405081751 0.0817405744778084 1 1
0.210704287923388 0.20521849839808 1 1
0.31969441360923 0.310251662750959 1 1
0.273814123683775 0.26609753420125 1 1
0.0948936455457224 0.0909474896461467 1 1
-0.0505074781876329 -0.0501733872344615 1 1
0.153231691215061 0.148696717200037 1 1
0.20833303609634 0.201949814912434 1 1
0.390517936747853 0.378568006337045 1 1
0.441945711161922 0.429873264068804 1 1
0.199767869591042 0.194403407799521 1 1
0.005957766536407 0.00621955104058314 1 1
0.391163804528198 0.379399677655897 1 1
0.36651480916671 0.358560849301615 1 1
0.0389021507115607 0.0382444194056707 1 1
0.2725408775797 0.262929948693027 1 1
0.241767973683854 0.234577592707415 1 1
0.236131662974085 0.229775640520166 1 1
0.338683916757286 0.329153116924355 1 1
0.208726474869474 0.201133527122517 1 1
0.274300827588095 0.268381496336975 1 1
0.193390331794511 0.186812216773841 1 1
0.392656769300716 0.383028523798034 1 1
0.228887060508455 0.221796947342447 1 1
-0.194705612977569 -0.188987229092032 0 0
0.318373901437413 0.311235077443754 1 1
0.216276762784973 0.210490532559013 1 1
0.309223921484997 0.299948963704954 1 1
0.299859168187878 0.289843459947046 1 1
0.303979273570813 0.294794098546939 1 1
0.123781618433654 0.120937418642158 1 1
0.087438865448663 0.0849091287174778 1 1
0.241502298775465 0.232576770577115 1 1
0.307801848200866 0.298297173472741 1 1
0.119365566745104 0.116130100270418 1 1
0.0848053281996077 0.0836293479458005 1 1
0.255202996745738 0.24656239583325 1 1
0.366499307248893 0.354974779756296 1 1
-0.0344667675587609 -0.0329679055611269 1 1
0.238399645951398 0.231971906412795 1 1
-0.0898075621912513 -0.0852940825495925 0 0
0.320502261206524 0.312413896918707 1 1
0.195790933430947 0.188469265864369 1 1
0.419115586100993 0.406109670603403 1 1
0.0617501087521957 0.0598099580362047 1 1
0.135286922294722 0.130204659540158 1 1
-0.0655685960209343 -0.0635023646105926 0 0
0.229874651392545 0.224257613525781 1 1
0.181650626185056 0.17668998950962 1 1
-0.0888732349131938 -0.0860809190724463 0 0
0.0844988836165784 0.0818183840575668 1 1
0.187252346138691 0.181834078868256 1 1
0.0557109650300604 0.054415851497115 1 1
0.231576923655262 0.225681015246387 1 1
0.286764756658697 0.277632053997899 1 1
0.0860589659129601 0.0831259066083017 1 1
0.213707090277655 0.209178349572169 1 1
0.148169567435641 0.142650568458064 1 1
-0.0569609043972648 -0.0548708210997569 1 1
0.0316121352887938 0.0301561170483641 1 1
0.335603594544621 0.324700197166109 1 1
0.222608633224472 0.217674880004369 1 1
0.195442563859983 0.190204601377462 1 1
0.420744472844637 0.40854242257068 0 0
0.0410517662467 0.0379856757026341 1 1
0.0311776814471105 0.0322501749911035 1 1
0.355998128462752 0.343494503922379 1 1
0.217207199476256 0.213699888762232 1 1
0.495531762559294 0.480510930484067 0 0
0.189035680932727 0.183526807980952 1 1
-0.0924425033738565 -0.089301342944984 0 0
0.134392062598745 0.132189026140406 1 1
0.221275553495534 0.215637277650213 1 1
0.138935365835919 0.134259660301955 1 1
0.268787686128127 0.263154270937661 1 1
0.244914225992191 0.238298512759073 1 1
-0.113103049985434 -0.110137948343334 1 0
0.236376917673956 0.229426447894245 1 1
0.141536225060063 0.136764632931359 1 1
0.0794954078634541 0.0806083750494649 1 1
0.00416148686653693 0.00229902218402026 1 1
-0.0229719992474335 -0.0223416157579501 0 0
0.220830786853074 0.213543319847228 1 1
0.0693235279086618 0.069198169103399 1 1
0.121105500581632 0.118077698521495 1 1
0.215476518820824 0.208389807349668 1 1
0.358264529806715 0.347541727042403 1 1
0.237101400444156 0.231325076633597 1 1
0.107188443735753 0.103560912432664 1 1
0.266092553797003 0.259854611237556 1 1
0.1447128731483 0.14003743306534 1 1
0.0505136353317675 0.0493273704100339 1 1
-0.00332415920476532 -0.0026080461834026 1 1
0.360644730076109 0.348657141297437 1 1
0.269516515556825 0.260747733784062 1 1
0.153144391916559 0.150138213872388 1 1
0.369666679853774 0.360395568312317 1 1
0.229914637497814 0.223479413673098 1 1
0.281087742793013 0.271341196418538 1 1
0.243710172455421 0.233486761039544 1 1
0.375237711246851 0.363312786024189 1 1
0.209999557329329 0.204433158880866 1 1
0.177055697815634 0.171042115630653 1 1
0.347572795147041 0.337874365206263 1 1
0.163231953827571 0.158764628331745 1 1
0.159956160368746 0.1544627851796 1 1
0.0728911067863915 0.0717515490812741 1 1
0.294861727167812 0.28836996678904 1 1
0.227187602529102 0.2213623848172 1 1
0.302812274474534 0.293648649433482 1 1
0.319487517366097 0.310031281984066 1 1
0.143958851306469 0.138735055974749 1 1
0.254734749976069 0.249028256753106 1 1
0.0419820355353888 0.0408410088238444 1 1
0.242545987394746 0.235805503912607 1 1
0.273343756745465 0.26433734779981 1 1
0.0620408470747213 0.0596158095588009 1 1
0.113174614594802 0.108787137551968 1 1
0.0218168763440357 0.0193592811680771 1 1
0.18961276185395 0.183311219355482 1 1
0.199313213839163 0.1917245865332 1 1
0.0659457184237759 0.0647580161294003 1 1
0.306004503045229 0.29832772268113 1 1
0.287748989444378 0.278646939393023 1 1
0.344880047164402 0.335856436836181 1 1
0.10884645779311 0.105179650859923 1 1
0.0481677463439684 0.0480506663752571 1 1
0.188149647647713 0.183106605854205 1 1
0.198731749011225 0.190727801146926 1 1
-0.0155534109386752 -0.0152722001934967 1 1
0.353868561703317 0.342534378087532 1 1
0.356998894059484 0.346583986758923 1 1
0.219331659117798 0.212795767100204 1 1
0.149358030244326 0.143326349154497 1 1
0.343968450257348 0.335383485205557 1 1
0.231603534371892 0.223812130741483 1 1
-0.0311945764426055 -0.0318826863190638 1 1
0.117671837709652 0.114096095182159 1 1
0.192610153557652 0.187007690154526 1 1
0.407035538516057 0.394591679164409 1 1
0.406800173465969 0.395441305862478 1 1
0.360737677020728 0.350074569663523 1 1
0.113363429327538 0.110803087899792 1 1
0.201651583571846 0.194706122134671 1 1
0.364326731065313 0.352828528327733 1 1
0.292953268080873 0.285369385660921 1 1
0.122980381768701 0.119900840524683 1 1
0.403033767927964 0.391159985786978 1 1
0.00808971857949017 0.00891562228381878 1 1
0.330876333368897 0.320660530642791 1 1
0.368567758018279 0.35739831219428 1 1
0.119392116587911 0.117065827373219 1 1
0.24694482565549 0.239304180559641 1 1
0.0808693617721358 0.0795924830307322 1 1
0.274375797277485 0.266615381576906 1 1
0.092432379133308 0.0898131788652799 1 1
0.217734328048205 0.21286313835347 1 1
-0.0209628407703634 -0.0201726580818438 1 1
0.484618665800186 0.472170228009992 1 1
0.269943657512198 0.263356403528073 1 1
0.435827514273872 0.423924015968731 1 1
0.284407175447795 0.276400655363793 1 1
0.31506374768027 0.306441634836562 1 1
0.0885567213659483 0.0839807991336089 1 1
0.0980342842435649 0.0934693062704209 1 1
0.19965033982387 0.193849188210265 1 1
0.18490007515338 0.179286394978275 1 1
0.0422430430143719 0.0415222810272118 1 1
0.14708448484946 0.144481875858876 1 1
0.175371782103711 0.170883793097367 1 1
0.19384127049555 0.187081995629783 1 1
0.294109005818979 0.285603448937224 1 1
0.198664346570354 0.192320978325855 1 1
0.0373102325503305 0.037372826037417 1 1
0.191341189875079 0.186845088551168 1 1
0.301746317523761 0.293456724780754 1 1
0.0258958740858222 0.0241282891991622 1 1
0.231975094845483 0.224660899460423 1 1
0.201542397261249 0.196697031106815 1 1
0.132134961609455 0.128586513621005 1 1
0.186481158977936 0.180609270719159 1 1
0.272110241988903 0.266100344493236 1 1
0.337498360968757 0.32837966028763 1 1
0.26115323110949 0.252236019248371 1 1
0.294412084543794 0.285698324614026 1 1
0.214008112438153 0.205781100483655 1 1
0.114462804378981 0.112409863002784 1 1
0.217483899189188 0.211224496751296 1 1
0.0318170417481021 0.0324336550756364 1 1
0.224554726086657 0.216443819586486 1 1
0.109137063517623 0.1062807506841 1 1
0.12843969396432 0.124038265544133 1 1
0.128358627712737 0.125835229100948 1 1
0.0952136020171816 0.0953659895599534 1 1
0.0476966496573692 0.0441298374481504 1 1
0.111335779375819 0.108179478371021 1 1
0.0485897381587102 0.0505352940250271 1 1
0.213404234568012 0.20729251775684 1 1
0.227698158986007 0.22073950492491 1 1
0.166675991998477 0.160139586785869 1 1
0.129685349473648 0.125812800157171 1 1
0.164844812355468 0.160256883991754 1 1
0.2005095067253 0.194409740476531 1 1
0.380943130658833 0.369664739828911 1 1
0.102922737142685 0.0993528777729287 1 1
-0.0358658722887704 -0.0345656129732838 1 1
0.376723019238273 0.366365795302911 1 1
0.0120136951547667 0.0121629218637539 1 1
0.264917131935673 0.257949167330436 1 1
0.288904876385588 0.278917706859335 1 1
0.377771404522528 0.367446211242348 1 1
0.0292107306445955 0.0292789255979271 1 1
0.0559962040238732 0.0547424350714538 1 1
0.276856621555364 0.267429128249443 1 1
-0.0249727207274184 -0.0241261067249714 1 1
0.0951599519510594 0.0915199093032729 1 1
0.108183237755371 0.105519456413078 1 1
0.0952150227057705 0.09327189772189 1 1
0.180011255767294 0.174402546272427 1 1
0.281744542797244 0.272700826293479 1 1
0.15106766022915 0.145260612208743 1 1
0.160722103294351 0.154868591721743 1 1
-0.0945514689256502 -0.0914249078863022 1 1
0.0833769455832492 0.080337950447578 1 1
0.388531021604426 0.377098680935931 1 1
0.287491422220742 0.280504753232728 1 1
0.0305839174440434 0.0310306830302619 1 1
0.261326603545311 0.254041669997608 1 1
0.118163910552643 0.11284994196899 1 1
0.0718337253949031 0.070847451722181 1 1
0.115526274546432 0.11268660076525 1 1
0.195694768151666 0.189698297217171 1 1
0.0970591284730977 0.0939777148590115 1 1
0.0595774018072774 0.0585280387964827 1 1
-0.0474580700218117 -0.0475553932333438 1 1
0.218681956528241 0.21230493334487 1 1
0.261520037708203 0.252203369572801 1 1
0.109251667183971 0.1060508508421 1 1
0.276279871027494 0.269607344671993 1 1
0.269579858581222 0.261183086716727 1 1
0.347928312113747 0.338866301798403 1 1
0.167645305796159 0.16210795392059 1 1
0.0834704223106138 0.081581555394593 1 1
0.617474605171002 0.598031933851608 0 0
0.270939950951413 0.26290077302414 1 1
0.0510990907846645 0.0503273609353282 1 1
0.310226995658005 0.299916930469145 1 1
0.152042274463047 0.149399847463294 1 1
0.0277259855611861 0.0276141895976572 1 1
0.303886524168342 0.292030334465741 1 1
0.168833687609447 0.164377203816283 1 1
0.046738376817516 0.0448125757448161 1 1
0.261833493960263 0.254549622789542 1 1
0.351668788397517 0.341319390612743 1 1
0.119636822114376 0.117963107998783 1 1
0.171586486628017 0.167527937211071 1 1
0.208454328688467 0.20159860825431 1 1
0.00170938991653759 0.000929670450490021 1 1
0.38595011856169 0.374765195033025 1 1
0.113130121947294 0.110517619732678 1 1
0.0260948273975992 0.0247579780124387 1 1
0.0196584215782899 0.0190718341437944 1 1
-0.00937753757465005 -0.0106455567429641 1 1
0.215957490027396 0.21231814801271 1 1
0.0999865127552789 0.0981204507943393 1 1
0.162236959026185 0.156713606139672 1 1
0.00902408697386509 0.0088871394162864 1 1
0.101324456575109 0.0972727125498104 1 1
0.209178004764382 0.201315562886098 1 1
0.287390217783155 0.280168925334043 1 1
-0.0253567527402167 -0.0230713832241633 1 1
0.0699155746234368 0.0678998171425167 1 1
0.260953636196431 0.253464496446075 1 1
0.00685578247733757 0.00884283065074364 1 1
0.104424596077479 0.101653369753126 1 1
0.24254217909751 0.238439187492293 1 1
0.232064633614633 0.22397968070941 1 1
0.154502338614356 0.148261182448902 1 1
0.36981741452709 0.35807567126357 1 1
0.232618522368374 0.2257518547994 1 1
-0.0732683933011853 -0.0725705266334359 1 1
0.101589372430417 0.0977093003703338 1 1
0.0412833896470141 0.0400100298097251 1 1
0.151371852127542 0.146128082580359 1 1
0.0770808380186668 0.0752167148866451 1 1
0.392490184171425 0.381429448255896 1 1
-0.0319546530586231 -0.031061541756792 1 1
0.201378121104779 0.196349069156 1 1
0.228327851291561 0.223732938348374 1 1
0.296335503457973 0.286730834631065 1 1
0.45916489445598 0.445280370882582 1 1
0.174520946717662 0.167299854936969 1 1
0.260331358296077 0.254435319924963 1 1
0.362333130226285 0.352457169673073 1 1
0.163022144191768 0.158891020886268 1 1
-0.11231348484379 -0.109705119180809 0 0
0.114545096158181 0.108970089155997 1 1
0.000941587602228178 0.000480240772570618 1 1
0.337321833099539 0.328061343908138 1 1
0.306745108189181 0.298969676306757 1 1
0.353090996651221 0.343048617846208 1 1
0.090892074213523 0.0878103215387402 1 1
-0.121785204279615 -0.116630141949474 1 1
0.128334862320479 0.123990673467103 1 1
0.114093063434407 0.112725692599701 1 1
0.0901703808420163 0.0868020246297131 1 1
0.269846442278911 0.260360089651719 1 1
0.112396172911521 0.107189344128848 1 1
0.122255579726832 0.115856348960722 1 1
0.406160726468383 0.393147461367164 1 1
0.137077446768293 0.134353071367422 1 1
0.360074519223228 0.34894960207692 1 1
0.0719987656048903 0.0690876348585281 1 1
0.0219934677846713 0.0218512228203427 1 1
0.205855307270596 0.201347551433361 1 1
0.291595136733096 0.281416089439065 1 1
0.168036344918532 0.161565497473774 1 1
0.205130876092806 0.200307268465738 1 1
0.0251906960903948 0.0256053466578098 1 1
0.406878214230978 0.394929099762045 1 1
0.250778072960117 0.243658307531158 1 1
0.168251745091404 0.16442445675123 1 1
-0.0212004924700131 -0.020047101663987 1 1
0.155551485881441 0.154592822682118 1 1
0.302711824238715 0.296465415038231 1 1
0.0683412095348849 0.0666074468902165 1 1
0.186428804047426 0.179195763008204 1 1
0.0747735941668968 0.0720456122760284 1 1
0.352979078806194 0.342646641762128 1 1
0.05796729585994 0.0559660364895066 1 1
0.0305488660845936 0.0287176238497715 1 1
0.102526664525387 0.0984791108456401 1 1
0.214351600806585 0.209610081038053 1 1
0.163838513776869 0.159169055085805 1 1
0.20708641466602 0.200035830745076 1 1
0.181728978817594 0.17575422290115 1 1
-0.0553696000059327 -0.0533428892258909 1 1
0.133679277193503 0.129531636811022 1 1
0.18305122980381 0.179410220744817 1 1
0.150505217876694 0.145385301958624 1 1
0.281311700446004 0.273807518441613 1 1
0.140590180911145 0.136947032623609 1 1
0.155737875413572 0.150934989529767 1 1
0.364659988993117 0.354097542601593 1 1
0.315632929176167 0.304615799130798 1 1
0.207919940169383 0.201924061911494 1 1
0.521858337958386 0.505550229060848 1 1
0.24986893698349 0.242284426807498 1 1
0.390620291418288 0.380480690101569 1 1
0.411330098772345 0.40038011733364 1 1
0.131150478024444 0.12734692533302 1 1
0.0820041988205326 0.0791078351246742 1 1
0.304406445361713 0.295591240557681 1 1
0.459257187168024 0.442847693913781 1 1
0.310047358791305 0.301705927999794 1 1
0.212717657720713 0.207299658594335 1 1
0.173936636733343 0.169703560056135 1 1
0.0375378439298071 0.0361602065180548 1 1
0.168559839612237 0.164053169652274 1 1
0.130857995206872 0.127906346387182 1 1
0.166738479150348 0.161214504203237 1 1
0.395692376306707 0.384139754288773 1 1
0.198871596192168 0.195448017210691 1 1
0.0883873824510613 0.0860105220280447 1 1
0.332803035774947 0.323102781652487 1 1
0.386362031041365 0.375504341988764 1 1
0.0652853227714256 0.0625881195565381 1 1
0.330736721707028 0.320523103403117 1 1
0.199247855419166 0.192738999233449 1 1
0.428182882795672 0.415938309464767 1 1
0.0479194869960529 0.0454063786100063 1 1
-0.00506191523358058 -0.00579738395703719 1 1
-0.0356190681641609 -0.0360261136711006 1 1
0.137519471404128 0.134892993830068 1 1
0.460209103937813 0.445094041042049 1 1
0.0750789745741476 0.0733196269412569 1 1
0.0189644398187939 0.0189081365916368 1 0
0.00985933963522691 0.0107382367810983 1 1
0.124191386436544 0.120606640464519 1 1
0.0840163912262301 0.0812408943889102 1 1
0.227154499552933 0.221703443241236 1 1
0.258114204375791 0.251580836415038 1 1
0.375357868373813 0.363321536178466 1 1
0.089765297416126 0.0844445496506413 1 1
0.310989125426012 0.301293374837152 1 1
0.0533665472406346 0.0543398464453641 1 1
0.123771995814433 0.119246596692233 1 1
0.187403557478954 0.180159789680504 1 1
0.231860136930155 0.227207868004201 1 1
0.107881768751721 0.102913640843381 1 1
0.248355006289529 0.241547630642682 1 1
0.346375573039843 0.335150318341762 1 1
0.0750162410742039 0.0734661778812883 1 1
0.436979484677832 0.425115512507601 1 1
0.220555607665966 0.213626293470641 1 1
0.199193642061284 0.194685612125338 1 1
0.32978488845022 0.321359883087005 1 1
0.400933168675572 0.390311487392545 1 1
0.358157619387172 0.348059646431351 1 1
0.0365572702695104 0.0348170686811154 1 1
0.115955058702095 0.111948741713309 1 1
-0.0974822912993551 -0.0946189583750765 0 0
0.146054939445035 0.141572325108375 1 1
0.387540818739769 0.375462950042015 1 1
0.119438677135813 0.116054019618196 1 1
0.197215864746899 0.192738487570624 1 1
0.0711656318822442 0.0684475064543014 1 1
0.19041097670022 0.186755545980393 1 1
0.176892893544358 0.171156124663979 1 1
0.233163240904549 0.226587211862243 1 1
0.280185155310826 0.274201963965619 1 1
0.264903023894179 0.257747943358704 1 1
0.122021072429118 0.117859943031711 1 1
0.37770050279929 0.366956944313651 1 1
0.569101182993439 0.552751195188088 0 0
0.337301132132109 0.327983019612899 1 1
0.328514781480774 0.318776972986711 1 1
0.361065734463616 0.351119132941944 1 1
0.484813374932443 0.470669892646682 0 0
0.210819685150087 0.205089070767453 1 1
0.0622652960446484 0.0617587187083619 1 1
0.236619733597713 0.230338625835641 1 1
0.286346163981646 0.278051542523668 1 1
0.0619462500094944 0.0598065873832695 1 1
0.272371376190729 0.262543932911324 1 1
0.099179151574566 0.0975804832308577 1 1
0.169194889571323 0.163698853956117 1 1
0.293294159402733 0.285313468023834 1 1
0.156188668930981 0.150417973265609 1 1
0.210687267574032 0.205483820932585 1 1
0.141862504859778 0.136999591463675 1 1
0.186346802704054 0.180132425913496 1 1
0.113668168953607 0.111046372989546 1 1
0.275552173477737 0.266782747001789 1 1
0.397389197387082 0.384432634540789 1 1
0.274756830145278 0.266874935112606 1 1
0.0608150807876889 0.0605052594287242 1 1
0.108917271795886 0.105057677538348 1 1
0.197329641400391 0.191523947197907 1 1
0.0883568999201942 0.0880638001560424 1 1
0.191242352123976 0.185437795482909 1 1
0.374288141230232 0.364899180738976 1 1
0.151686811810051 0.147104873791982 1 1
0.15121500864288 0.146994643334269 1 1
0.308049030776058 0.299073022060051 1 1
0.418477944210452 0.407374521065043 1 1
0.309780973770945 0.300985853021777 1 1
0.457165068895407 0.443757669262746 1 1
0.029057217210389 0.0283823747165425 1 1
0.204350778909156 0.200859022316345 1 1
0.312035554782051 0.304335824948424 1 1
0.102811109892535 0.100963748063189 1 1
0.0875536261128394 0.0847456077955658 1 1
0.0207253139987162 0.0199210858769333 1 1
0.276140892384417 0.267366172643513 1 1
0.179649808542426 0.174669300166444 1 1
0.162954196727473 0.158674580242237 1 1
0.217638270490533 0.211245420541921 1 1
0.174199301099051 0.170416369746245 1 1
0.202971516227109 0.196963831040183 1 1
0.125936573853313 0.12218096634789 1 1
0.265136063887584 0.259653785633512 1 1
0.196479421588221 0.18960704887013 1 1
0.254919668402386 0.247763775374422 1 1
0.381741008099118 0.368227488204794 1 1
0.146260856804654 0.141621524390635 1 1
0.20188019632757 0.193833078759754 1 1
0.228032601210875 0.221809531539425 1 1
0.20787901640107 0.202325730689077 1 1
0.119847518417071 0.115519041249945 1 1
0.0534607837408819 0.0517656226607696 1 1
0.382406707864055 0.371150499118278 1 1
-0.0515223772939093 -0.0503607322633475 1 1
0.0884402427607394 0.0860455900689983 1 1
0.0832747722049435 0.081375842918753 1 1
0.513607255669778 0.496639910935738 0 0
0.0808712154391356 0.0773089763036472 1 1
0.0817773934660692 0.0791334923998374 1 1
0.235047436979328 0.228555781371493 1 1
0.167816666151725 0.164325395214071 1 1
0.170057059873014 0.164230424976552 1 1
0.309758084963507 0.3009112240522 1 1
0.224882087243708 0.219108076418082 1 1
0.204485845745004 0.197147159483156 1 1
0.0307268374342449 0.0276736902214262 1 1
0.0672795952060866 0.0656602341567489 1 1
0.212088787904867 0.20420092592082 1 1
0.338854107470763 0.327993573676748 1 1
0.383265868439781 0.374185730440352 1 1
-0.15302793129981 -0.147075724121739 0 0
0.19015133075012 0.182472498211754 1 1
0.221250419001757 0.215310059452289 1 1
0.339095640173924 0.328929420219307 1 1
0.32746220613249 0.317850890017424 1 1
0.262794441892314 0.256172300728852 1 1
-0.0437295643330352 -0.0415676001702963 1 1
0.102819052680271 0.0992283840562572 1 1
0.104863138800767 0.100571740509471 1 1
0.320108511588905 0.309642111600284 1 1
0.373046665458048 0.362847260949488 1 1
-0.0131024646062343 -0.0135397838591534 1 1
0.0130349774450424 0.0122260292684889 1 1
0.23695857330473 0.229943079002376 1 1
0.327456240725177 0.317335655394792 1 1
0.438393888119109 0.425265376602728 0 0
0.287940164211598 0.280121174107328 1 1
0.236139662838373 0.229397431477918 1 1
0.291993276267069 0.28431731535285 1 1
0.116124892732487 0.112893176333575 1 1
0.217979426031994 0.21292843049773 1 1
0.142215792755916 0.137100791392067 1 1
0.458205544064257 0.445129064824599 0 0
0.250033959643743 0.241757840946144 1 1
0.224362934457787 0.217370548118615 1 1
0.304286719862776 0.297269532993727 1 1
0.0711033550779504 0.0678547098907476 1 1
0.258793331893949 0.251311687306123 1 1
0.0246745004093121 0.0244311718029387 1 1
0.10767346216499 0.104356832304933 1 1
0.532881352711235 0.514984068606714 0 0
-0.0040756371759909 -0.0051779373289805 1 1
-0.0137665003981684 -0.0131202503771148 1 1
0.0893291178931584 0.0855413548856698 1 1
-0.139879231209224 -0.13584417290775 0 0
0.150748183649567 0.147083443521475 1 1
0.338920451279677 0.327585905924745 1 1
0.230064015152176 0.223249156788605 1 1
0.0381013029883728 0.036850177205936 1 1
-0.0184505865332739 -0.0145284683452943 1 1
0.30292406456396 0.293204088020933 1 1
0.333698939384869 0.321940536019403 1 1
0.335035203634452 0.326449616635525 1 1
0.315713816732796 0.307786125869866 1 1
-0.0089598953081472 -0.00930228746861381 1 1
0.399304072217391 0.387799808856953 1 1
0.108082424664617 0.105460586875417 1 1
0.139415809277365 0.135025987520826 1 1
0.243908188364747 0.234896490163762 1 1
0.256157783033932 0.248463996475715 1 1
0.049214847904684 0.0464309194046287 1 1
0.329324172403614 0.319423728751723 1 1
0.0513286618731162 0.049292305580269 1 1
0.199487883575788 0.192098855598303 1 1
0.137599750083634 0.133834193332683 1 1
0.0713930488116337 0.0695779646117488 1 1
0.241943744975565 0.23569630608783 1 1
0.127281042064523 0.12440111394292 1 1
0.391450367070767 0.379398631782418 1 1
-0.0695321423307962 -0.0673104831441752 1 1
0.259943942342654 0.25257988549797 1 1
0.398212772447594 0.385239865755674 1 1
0.0920021215634162 0.0885770484642523 1 1
0.261452876881855 0.254724911676039 1 1
0.264597758847644 0.256271633532778 1 1
0.174124278182676 0.170119247550904 1 1
0.180403907780066 0.173946677362056 1 1
0.460183694731656 0.447647557306335 1 1
0.217689807260433 0.210312237069521 1 1
0.0102711295024858 0.0103762812754195 1 1
0.149819686778695 0.143590414354182 1 1
0.219808936997533 0.211192516751627 1 1
0.189671352005829 0.182735814443546 1 1
0.0123452804208301 0.0122460140507884 1 1
0.0875308387174073 0.0845097576160931 1 1
0.0526017957235592 0.0523401004666403 1 1
0.262743372175156 0.25575080501068 1 1
-0.0284617468850907 -0.0280806124651774 1 1
0.0430766265242118 0.0401388059623424 1 1
0.0389297335682132 0.0383830093804614 1 1
0.0591410347999338 0.0587340933321475 1 1
0.150036582585714 0.145483228660675 1 1
0.104241334698673 0.10067663601906 1 1
-0.0305068466829395 -0.0279218474949763 1 1
0.0568492483592662 0.0562176983910131 1 1
0.164153519972805 0.160172083448137 1 1
0.0871863615118023 0.0851270471848271 1 1
-0.0769862165881037 -0.0734730333586894 0 0
0.192349731061658 0.186633333869423 1 1
0.0778519986865271 0.0752643509110071 1 1
0.108687473071966 0.104557919246017 1 1
0.189490343760276 0.184101012285336 1 1
0.292021541143177 0.282934037009327 1 1
0.250088773128987 0.24337311319238 1 1
0.126205810496966 0.123316546903093 1 1
0.306375397486573 0.297771564093172 1 1
0.225581495975755 0.218079779876133 1 1
0.402290736326592 0.389303184664483 1 1
0.266506092516252 0.259886405743229 1 1
0.135869867603187 0.130579489673415 1 1
0.173065271927698 0.167946780911863 1 1
0.0583727180953282 0.0579626901595485 1 1
0.261203695163799 0.25310157775289 1 1
0.182923565927384 0.17808339196645 1 1
0.0733021794159656 0.0734856204640735 1 1
0.359288450384175 0.3473681204314 1 1
0.0868112091784295 0.0826270272342137 1 1
0.348848632510928 0.338687546911473 1 1
0.49630352746889 0.482763685538357 1 1
0.351055911273547 0.34098595086501 1 1
0.108657975696661 0.1060771417566 1 1
0.0434513856250602 0.0424536239457124 1 1
0.0243939887923003 0.0242638410129517 1 1
0.184171584331162 0.180572823391256 1 1
0.278943057486068 0.270318168740946 1 1
0.237274689903818 0.229622834680202 1 1
0.111998191398796 0.108145640266287 1 1
0.192334036031362 0.186175879796501 1 1
0.232271077772663 0.224360346683185 1 1
0.169057828791522 0.163616665798605 1 1
0.363169420201415 0.351551337539931 1 1
0.419118124440379 0.406334890852515 0 0
0.286810579960262 0.277749867415897 1 1
0.217728604590004 0.21155404450424 1 1
0.196713493400152 0.191183101133767 1 1
0.178652451139287 0.171274491322462 1 1
0.0738770272155641 0.0727478755953838 1 1
0.026971178154105 0.0266344608766018 1 1
0.225449234319482 0.22068335759012 1 1
0.193749636848923 0.188936648106329 1 1
0.266494267782395 0.258730576583347 1 1
0.208886739400523 0.202148778983569 1 1
0.137993335899586 0.134336913338087 1 1
-0.19081289420697 -0.184504977653024 0 0
0.40646162617232 0.393503951674007 1 1
0.203480124679465 0.19747148608899 1 1
0.19004789501876 0.18380509809961 1 1
0.206885122229685 0.201836413157911 1 1
0.27095219560227 0.263104080749219 1 1
0.21202671493487 0.206051777720457 1 1
0.115626790943072 0.113515673914318 1 1
0.299096700397933 0.290395340184093 1 1
0.0655446615329282 0.0632464642097935 1 1
0.473064763637722 0.461416502793425 1 1
0.0281051103689888 0.0265514999421208 1 1
-0.0224705907094776 -0.0220731035848632 1 1
0.341282812896364 0.330062124762519 1 1
0.304159756097835 0.294894740839188 1 1
0.0805566879279725 0.0783968758583685 1 1
0.264791686226444 0.255686425174172 1 1
0.184913477012805 0.179950143685089 1 1
0.117800186960674 0.114287467982363 1 1
0.198944613002832 0.191421920933007 1 1
0.0880089063999757 0.0874925437891767 1 1
0.539140098701528 0.522321247333147 0 0
0.114506536285944 0.112017819064725 1 1
0.196753475765465 0.191018132738613 1 1
0.405371556619659 0.394697151604886 1 1
0.084307531891362 0.0806485327691607 1 1
0.234724123370769 0.225656852553599 1 1
0.221602516927895 0.215738722774023 1 1
0.250593486951008 0.244849445578953 1 1
0.103524673126696 0.10176202219378 1 1
0.236673537855332 0.228066876414852 1 1
0.1471952377173 0.14281313852598 1 1
-0.0528378904278334 -0.0504604760407163 1 1
0.0332360943126482 0.0322282189632838 1 1
-0.163893117783038 -0.159460769895849 0 0
0.262065184896755 0.254560925934723 1 1
-0.0183646382276389 -0.0180227224181868 1 1
0.0686344587940244 0.0660627088702978 1 1
-0.0967123689052327 -0.0925558090706543 0 0
0.242499351516894 0.235060032523908 1 1
0.412525270771879 0.399244660208847 1 1
0.0219793506734561 0.0233852609214551 1 1
0.404917682871299 0.3905325112348 0 0
0.285590958588697 0.277511127503089 1 1
0.164454910630192 0.159086035241782 1 1
0.205238141060093 0.199356465186117 1 1
0.0954523628761363 0.0929702076244508 1 1
0.425666608188345 0.412475484675577 1 1
-0.0156928319496298 -0.0151160265836626 0 0
0.526861319479845 0.510120069749412 0 0
0.394876873735678 0.383429643704984 1 1
0.387909458586502 0.375200813511443 1 1
-0.0417009190503087 -0.0408453811189593 1 1
0.170038585671651 0.164637533852417 1 1
0.365720839672158 0.354164136656622 1 1
0.307526031777493 0.299651941764291 1 1
0.121948973894771 0.118382765332451 1 1
0.434810552914603 0.422529391972737 1 1
0.0905379979647451 0.0873087909492554 1 1
0.219961496054861 0.213681798223949 1 1
0.175081062668059 0.168443757115909 1 1
0.21754464439461 0.211628994146863 1 1
0.443243813688266 0.431266171461685 0 0
0.267340556396898 0.256004595263734 1 1
0.129385045737214 0.126585875072716 1 1
-0.115291263740208 -0.10930963325708 0 0
0.141599929705647 0.135833903189591 1 1
0.191605523881271 0.186189461971702 1 1
0.307780983801085 0.299473271837216 1 1
-0.0482511376990996 -0.0471240358217318 1 1
0.27152098356991 0.261730017243297 1 1
0.26549567890503 0.257631615455304 1 1
0.217485273618867 0.210383694796571 1 1
0.102520207438095 0.0987894494782085 1 1
0.156755711909879 0.152678780271943 1 1
0.121836232813371 0.120075329063855 1 1
0.264585771331496 0.25613544175032 1 1
0.352069637339653 0.341652221150125 1 1
0.445657517868427 0.433468121487589 1 1
0.460661857777599 0.448063147371299 0 0
0.248994390551945 0.240057491049483 1 1
0.0272012887113639 0.0266466235859774 1 1
0.0547217628593933 0.0531259785476081 1 1
0.247824044858701 0.241366945802121 1 1
-0.0331711334508569 -0.0325607286908642 1 1
0.377375831171153 0.363789595494734 1 1
0.0876872391537341 0.086731330993608 1 1
0.308326807522875 0.299477519241413 1 1
0.179914064797066 0.174307708683637 1 1
0.261380399805298 0.254071806027174 1 1
0.23800014217586 0.232433541170155 1 1
0.314464836278048 0.307318535984951 1 1
-0.040154109077099 -0.0395906247348813 1 1
0.30410738993578 0.294569365874046 1 1
0.381285532351927 0.369113880557348 1 1
0.300050628263309 0.290295064821195 1 1
0.418858077235051 0.406904538133411 1 1
0.257151944889559 0.251185900178418 1 1
0.663917753027286 0.641606307636359 0 0
-0.0146309660731317 -0.0142351687502987 1 1
0.190531870626691 0.184992568855991 1 1
0.304849778816253 0.295242462014238 1 1
0.122921630083477 0.119359892090304 1 1
0.342664757793312 0.333017685764852 1 1
0.0972656940498789 0.0963734647917815 1 1
0.182507660570265 0.177616517333516 1 1
0.30051012495788 0.292324158381596 1 1
0.133828715099421 0.128889904466199 1 1
0.310963662899864 0.299597969766881 1 1
0.218559371135776 0.211986932001312 1 1
0.264310785744391 0.255376601397332 1 1
0.338522129481995 0.328793159854024 1 1
0.208589741133993 0.201689524854631 1 1
0.394292185620029 0.382772703366541 1 1
0.320464120579532 0.309958390679901 1 1
0.253123356277892 0.24738666963959 1 1
0.399205687423018 0.387795213348408 1 1
0.140911021688641 0.135649766618134 1 1
0.249767005881629 0.243276802074239 1 1
0.424157216819686 0.410509284016309 1 1
0.320518619509307 0.309239171491809 1 1
0.295820540206207 0.288916733328079 1 1
0.0986422460386368 0.0950111798404649 1 1
0.256139907919264 0.249288003985688 1 1
0.24921196319319 0.239596548777253 1 1
0.184710256714423 0.179085535003961 1 1
0.60090224539735 0.585109458447385 0 0
0.342376462122152 0.333029004573724 1 1
0.234957405915825 0.22884724364986 1 1
0.234381474559046 0.227400036875992 1 1
0.3318365780269 0.321588102163323 1 1
0.311208170288456 0.30351013558402 1 1
0.349316004056874 0.340589971195926 1 1
0.225059260648593 0.21761843793348 1 1
0.241950669680818 0.234991653663273 1 1
0.345167181576566 0.336026347278873 1 1
0.458590347019076 0.445121383288213 0 0
0.210533754419507 0.204092804088572 1 1
0.105966678652395 0.104210482061585 1 1
0.267239797426672 0.261747853720142 1 1
0.0758602720380175 0.0751638036297757 1 1
0.163848222060345 0.159948098715208 1 1
0.0840724971005659 0.0813289689571583 1 1
0.33394017831101 0.325311457395246 1 1
-0.12940409220294 -0.126462807387084 0 0
0.0853363038775714 0.0820489140775068 1 1
0.122014521657602 0.119079274190263 1 1
0.224290043420004 0.217540085770278 1 1
0.165155274845366 0.160589905842668 1 1
0.412993745411499 0.40083253564624 1 1
0.0720942531634353 0.0702556635473598 1 1
-0.0889387526951699 -0.0885620598663693 1 1
0.131273020073748 0.126702319410301 1 1
-0.00769557150056865 -0.00639481163115312 1 1
0.356773397227112 0.345872977541515 1 1
0.309941823439857 0.299404496334915 1 1
0.218278963621394 0.210205959010437 1 1
0.0537430891897511 0.0521372690497936 1 1
0.223581241401418 0.215346124032969 1 1
0.148299372440726 0.144870789747086 1 1
0.345508966312109 0.333544895598215 1 1
0.284450012645691 0.276869788077685 1 1
0.299986923007649 0.291812961177368 1 1
0.22746114716118 0.219880683116284 1 1
0.0136685372351133 0.0133807260776501 1 1
-0.0556127552294947 -0.0534331590884613 0 0
0.135642608086007 0.12965638714086 1 1
0.142607744303318 0.140255695189541 1 1
0.209179746881189 0.202348665533919 1 1
0.534649736213631 0.519774097810597 0 1
0.257572099614966 0.251763238214052 1 1
0.192531725405441 0.186397713168 1 1
0.297481708179766 0.289173323203892 1 1
0.377667177530561 0.366786398783963 1 1
-0.00317481350040497 -0.00341049081053356 1 1
0.0923826130592168 0.0889460012288265 1 1
0.212316363585712 0.204719687823168 1 1
0.0875352259403784 0.0822765564254259 1 1
0.114208092071527 0.111428068953334 1 1
0.164944402090562 0.160727533101444 1 1
0.0679550189828391 0.0657788396799117 1 1
0.211232175967447 0.206079711522185 1 1
0.454649257883969 0.440171937223508 1 1
0.373490509388515 0.362948418083028 1 1
0.24263749775718 0.235111973209196 1 1
0.216518632027991 0.207724817508337 1 1
0.167617479575594 0.161709699769069 1 1
0.167726195783484 0.163265144705449 1 1
0.0963066047664687 0.0927764858019681 1 1
-0.0502940744915926 -0.0492387003201878 1 1
0.174399316011421 0.169946428600659 1 1
0.114896463326268 0.111158805687262 1 1
0.235865235690205 0.229389018884195 1 1
0.147149680142214 0.142302876511296 1 1
-0.0671358379016607 -0.0648461920863062 0 0
0.276575674007689 0.268212102680806 1 1
0.341138059323695 0.332343510586517 1 1
0.197556028231745 0.191506735209936 1 1
0.0780859423206604 0.0755205359878709 1 1
0.0182592853565284 0.0162405215186195 1 1
0.0833364260570117 0.0816834070090344 1 1
0.343951650172446 0.334127941796602 1 1
0.539518492590024 0.521452084075332 0 0
0.218450689449104 0.213652479967873 1 1
0.160826444258204 0.158518107823087 1 1
0.354734462735913 0.343819800180885 1 1
0.167848380475897 0.162329193873538 1 1
0.316673528527274 0.307802915851716 1 1
0.175291594694642 0.169174254757367 1 1
0.165378136641815 0.161213871282458 1 1
0.306660934241601 0.297309383051859 1 1
0.310664956018619 0.301151927565882 1 1
0.294680076309035 0.286576496757362 1 1
0.177835836367962 0.171327336811835 1 1
0.249225778478665 0.242625313018975 1 1
0.140139356398408 0.134900791180096 1 1
0.398054156026299 0.385471809064054 1 1
0.0837567354424823 0.0806469954101846 1 1
0.161996155465445 0.156271190508861 1 1
0.147539692864562 0.144320560613905 1 1
0.0580581344252936 0.0571038097406118 1 1
0.37773593234554 0.368503597025025 1 1
0.0250678963416353 0.0250077559122315 1 1
0.31646946305956 0.306242608066459 1 1
0.223384982211162 0.218105720652335 1 1
0.289512429817435 0.282443885349044 1 1
0.22093062471561 0.213764114838085 1 1
0.192118140039239 0.187465061737535 1 1
-0.0352979923736039 -0.0325524527139506 1 1
0.349790461256376 0.341007119713653 1 1
0.098835829536345 0.096180681857851 1 1
0.234118650971756 0.228506197301108 1 1
0.0800127449373459 0.077491750429869 1 1
0.289262882649469 0.279271477491013 1 1
0.33032590216771 0.319477592685826 1 1
0.0907941839426205 0.0875866109853117 1 1
0.0805599650999617 0.0787817880621287 1 1
0.31829078368551 0.308075661246494 1 1
0.0815502305057598 0.0804817241848374 1 1
-0.0619449414010025 -0.0614051877786286 1 0
0.273930548898063 0.267061659779967 1 1
0.157628866272449 0.152646169775768 1 1
0.217024541056754 0.207837372603865 1 1
0.203311648497323 0.19778304734934 1 1
-0.0857202670952281 -0.0837206639589423 0 0
0.24501383179405 0.238644107443523 1 1
0.19823118984645 0.190627469607107 1 1
0.175641078420819 0.169139912657044 1 1
0.0563051868051012 0.0549792300025015 1 1
0.0901560841153478 0.0875774231936546 1 1
0.118559515843634 0.114543475866867 1 1
0.118649781451655 0.111771066448813 1 1
0.000989247528381979 -0.000610643568983948 1 1
0.088495208434636 0.0847984929034619 1 1
0.203843362723191 0.198812275888915 1 1
0.12957394450061 0.125769968700364 1 1
0.227299928035961 0.220503988407737 1 1
0.200919166156722 0.195341831365665 1 1
0.235423359400922 0.230706813694614 1 1
0.405473715006856 0.393224944435647 1 1
0.0761019680990617 0.074059653672055 1 1
0.330666433216562 0.31978618650728 1 1
0.317113537238049 0.308587805440359 1 1
0.158604878485966 0.152991565925558 1 1
0.019346778094623 0.0185417450686272 1 1
0.202811924703274 0.195634483535547 1 1
0.307648512342802 0.299568872885553 1 1
0.207973578764996 0.20179608162572 1 1
0.193908362247057 0.187701084196859 1 1
0.127069964291379 0.123645991063179 1 1
0.205167089458884 0.198573243127714 1 1
0.0735212138802732 0.0712991950576325 1 1
0.164663355760916 0.159288249536507 1 1
0.297806986324399 0.288992634955495 1 1
0.0057571219335645 0.00560164193215459 1 1
0.0638216596164334 0.0642543120069676 1 1
0.269362939636582 0.260543975291479 1 1
0.317412157415811 0.309843862491207 1 1
0.0478801388075876 0.0479445042851254 1 1
0.1379894498883 0.132908963536763 1 1
0.314888231665987 0.306218943252248 1 1
0.237160696506245 0.230002119628697 1 1
0.217135509847396 0.211008674325332 1 1
0.210607686932608 0.204558441600121 1 1
0.128211458581685 0.123863207723807 1 1
0.357051373345261 0.347899484346606 1 1
0.297668681444437 0.290343636073466 1 1
0.202440443622138 0.19711949157019 1 1
0.372207347884728 0.360799133578932 1 1
0.274378168681341 0.267601251643116 1 1
0.0660212651547616 0.0627092151552035 1 1
-0.202713975292893 -0.195883737689404 0 0
0.298952972130195 0.290247442530501 1 1
0.300104801722965 0.294317641382093 1 1
0.386828782475293 0.375639627563694 1 1
0.243099792464369 0.235792212748831 1 1
0.298912869629649 0.291551515339591 1 1
0.43127895697913 0.418222593253848 1 1
0.160442010878597 0.156509750589779 1 1
0.0948987164497342 0.0911039878836614 1 1
0.391038073979172 0.379765906033716 1 1
0.141761440726031 0.1382753110943 1 1
-0.081738402211004 -0.079645295415307 0 0
0.213171777410785 0.204682870341546 1 1
0.323915834936391 0.314797895913712 1 1
0.117431525909081 0.115767323597058 1 1
0.154458072224533 0.149530603120305 1 1
0.582190639537819 0.563599501855417 0 0
0.254799377424406 0.249234070519194 1 1
0.202545097262837 0.196428829786995 1 1
0.0652325857819538 0.0635419966101863 1 1
0.292911004968497 0.284351114561461 1 1
0.0857105445093859 0.08369750066476 1 1
0.172456812987185 0.166090081817194 1 1
0.0254575382351616 0.0248765446641487 1 1
0.277544363954593 0.267383295711663 1 1
0.258299726105233 0.249807858944158 1 1
0.243762624991938 0.236107762367896 1 1
0.143010364158942 0.139518780726928 1 1
0.384271313319749 0.371314763822139 1 1
0.205292890366667 0.199524383338584 1 1
0.0794179598342835 0.0783256072678303 1 1
0.137628555132214 0.134652391306629 1 1
0.0291699800761273 0.0291669222282891 1 1
0.0459625323662465 0.0459886523206128 1 1
0.0536317396786111 0.050908341981926 1 1
0.250593781167083 0.24261919098014 1 1
0.322504336984046 0.313130318372302 1 1
-0.103977912894252 -0.102215656558874 1 1
-0.159236197184907 -0.154130333223676 0 0
0.377217428753434 0.365098156162933 1 1
0.34423828443001 0.333037182499971 1 1
0.380104524658763 0.367881923566642 1 1
0.00803798645486756 0.00768984478571186 1 1
0.185933626149447 0.181897513100226 1 1
0.256226614089256 0.249117442503222 1 1
0.153852131087514 0.149730972893508 1 1
0.23620101884158 0.229469691528272 1 1
0.235420486499513 0.228535749346905 1 1
0.161074330538965 0.15569949729652 1 1
0.329444506688785 0.319745345589686 1 1
0.258887415717822 0.250208022892731 1 1
0.257099343796469 0.250498617835188 1 1
0.0645168516748235 0.0636301209950229 1 1
0.171615289126521 0.166208930036216 1 1
0.414037560967771 0.400693734870562 1 1
0.0686767809655935 0.0666387791928024 1 1
-0.147584392482445 -0.142700123115182 0 0
-0.00586870918492904 -0.00687878104632487 1 1
0.272446851814727 0.263954457500785 1 1
0.097903974341285 0.0945406684869854 1 1
0.283083553565301 0.274779540095919 1 1
0.0788374674975564 0.0770195710057965 1 1
0.349014424575116 0.339928694709036 1 1
0.188874748149351 0.183656799124888 1 1
-0.151642339006662 -0.148786172090212 1 1
0.150086597306971 0.144303452390485 1 1
0.350380577938987 0.340540883913345 1 1
0.278865211495792 0.270463540867494 1 1
0.444897099500702 0.431208723631748 1 1
0.182566545540374 0.177579379933554 1 1
0.417841026489963 0.405611280839242 1 1
0.117734486647648 0.114228936940492 1 1
-0.0341724546120296 -0.032264403875346 1 1
0.335665473403235 0.328277798759353 1 1
0.160624497973704 0.1557120963802 1 1
0.0342387975748045 0.0331000265756581 1 1
0.142159690822252 0.137854241510446 1 1
0.0736551355431165 0.0708682627431849 1 1
0.208093173865201 0.204451011622334 1 1
0.334564251174614 0.322612369685634 1 1
0.158019000374015 0.154528467893434 1 1
0.19834304847307 0.19183306060807 1 1
0.184613466784047 0.178641290464613 1 1
0.201391533359947 0.194412482655847 1 1
0.151857091024018 0.147209681374971 1 1
0.11712195707923 0.112284520622804 1 1
0.0963556054969995 0.0948389366350695 1 1
0.0970148083960503 0.0929808543958247 1 1
0.072956945641216 0.0712185120830109 1 1
0.0309875053178694 0.0294986536805086 1 1
0.145268081219159 0.141465143669686 1 1
0.0517887679758103 0.048616399271004 1 1
0.095523856649226 0.0905494490103414 1 1
0.116322501646033 0.112759953750964 1 1
0.0796169776803385 0.0777905536193208 1 1
0.077760265729072 0.0763101524663151 1 1
0.345420931205957 0.335428312232737 1 1
0.224181835234254 0.217286292918933 1 1
0.38351271026646 0.373372957892824 1 1
0.124443687348193 0.12129385497579 1 1
0.311605778377908 0.303243683057545 1 1
0.261701791967986 0.252105889989334 1 1
0.0481294183526465 0.0449808475492241 1 1
-0.031964263779502 -0.0285749060595028 1 1
0.126036910769032 0.122322439370362 1 1
0.421046859189959 0.408731154328056 1 1
0.141873926514229 0.137056247103736 1 1
0.0401608297347506 0.0404885157054268 1 1
0.200980223197768 0.195158350364607 1 1
-0.0666456942444989 -0.0640182378631797 1 1
0.551854453406579 0.537964663044954 0 0
0.10866888383658 0.105093077511462 1 1
0.0927858239014391 0.0903501503533061 1 1
0.102920564184115 0.0996528754262311 1 1
0.495542730940864 0.480522153549881 1 1
0.436226828093538 0.421721070647031 1 1
0.234173880272201 0.227990116942494 1 1
0.25040004242766 0.242236854874886 1 1
0.213968524552838 0.20723468649637 1 1
0.316604950840281 0.306376080830727 1 1
0.419872864304607 0.408154352042938 1 1
0.0211929504072909 0.019241028772266 1 1
0.217038132282967 0.211514733365304 1 1
0.327640926518059 0.316028605442235 1 1
0.117192715936736 0.115199998168734 1 1
0.377023596427834 0.364899809346487 1 1
0.12790913515755 0.123771426173281 1 1
0.236958793798288 0.229904617844729 1 1
-0.199059386217919 -0.190588431591774 0 0
0.140770610929273 0.136858485806719 1 1
-0.0840681855920134 -0.0818992235066457 0 0
0.342589307637259 0.333304850626909 1 1
0.180107489194582 0.176474925082902 1 1
0.368673128378129 0.358838342343995 1 1
0.280021976084243 0.27197940488894 1 1
0.21784832206823 0.210545611673385 1 1
0.0321829341430988 0.0323403392281253 1 1
0.261579905716059 0.255305208498939 1 1
-0.0382469011635451 -0.0365351778680764 0 0
0.373536786597187 0.362220235370338 1 1
0.321953180191434 0.312838772598497 1 1
0.198782627742965 0.193916696340531 1 1
0.259629240433398 0.251549653629596 1 1
0.341431196266822 0.330688176352964 1 1
0.0393610390196563 0.0378716656544679 1 1
0.0503257064743898 0.0483532850640615 1 1
0.105455769846148 0.102406686164273 1 1
0.206897542677859 0.200417677748347 1 1
0.148541916087309 0.144289076077563 1 1
0.251679087822311 0.244834191990475 1 1
-0.1553913074641 -0.150630276126337 0 0
0.144503780640089 0.139513275451979 1 1
-0.0352529161153399 -0.0334940856272145 0 0
0.0736647397528329 0.0703509917373275 1 1
0.18359249067385 0.177982533099243 1 1
0.0694007727367073 0.0668613946432478 1 1
0.129565295675099 0.125276059872185 1 1
0.0414511008901253 0.0414484636251513 1 1
0.192928554881021 0.187615952147 1 1
0.395165682008724 0.385262522667596 1 1
0.19435821341889 0.191371959482511 1 1
0.0460795474011818 0.042676178065817 1 1
0.146188221360175 0.141909952824159 1 1
0.219432208167916 0.211952196448347 1 1
0.223275262066624 0.215959077394189 1 1
0.162710695829651 0.157278297477381 1 1
0.429224921797848 0.417249273008771 1 1
0.348077826254695 0.338067322988107 1 1
0.00941354416938859 0.00925169630222595 1 1
0.204683589935337 0.19920271930915 1 1
0.342630944991548 0.332565470522937 1 1
0.318953630769128 0.309909894036193 1 1
0.213009548274884 0.206122771224672 1 1
0.305747107934918 0.299013238239035 1 1
-0.229761628950389 -0.221654499845976 0 0
0.28404244708193 0.275347062432246 1 1
0.121440664433459 0.117841749745893 1 1
0.244550777684717 0.238432224241051 1 1
0.253655725231746 0.24652274711955 1 1
0.173089123788786 0.166980893736175 1 1
0.266992733351273 0.258420930508259 1 1
0.238495656064413 0.231061982770887 1 1
0.142060328494448 0.138124880661248 1 1
0.0841382392065862 0.0825034086113779 1 1
-0.0184126416617181 -0.0167891623399002 1 1
-0.137514113733429 -0.133836210415503 0 0
0.0802928367416695 0.0764304548382964 1 1
0.272892027589649 0.263497826189146 1 1
0.43149533542387 0.419208355262933 0 0
0.110439429889945 0.107352856081736 1 1
0.108851908286165 0.106878937561781 1 1
0.425430916804488 0.411527256645587 1 1
0.0543881121300432 0.0515844004815843 1 1
0.139353252979969 0.136848353566694 1 1
0.371183582957188 0.361042531003979 1 1
0.222677781429197 0.216663640366578 1 1
0.217082415523611 0.211036653820125 1 1
0.425587073294755 0.412940535178689 1 1
0.277798107863289 0.269350259640069 1 1
0.188766366203065 0.181758586793578 1 1
0.220253270437457 0.214179196939021 1 1
0.16740261203188 0.1630361777333 1 1
0.510965915365319 0.494578726007316 0 0
0.220959113318611 0.213849768873794 1 1
0.266774667151978 0.260463698111652 1 1
0.285972347255765 0.27800030858061 1 1
0.246834475214024 0.24070276156073 1 1
0.0678092670905931 0.0663625142415904 1 1
0.286421332007235 0.279116458131296 1 1
-0.0369185084530521 -0.0356614621535459 1 1
0.0316475117655686 0.0316258142264522 1 1
0.1593868777954 0.153749772166924 1 1
-0.0131170017797451 -0.0126022626974367 1 1
0.103922535095224 0.0999221468106011 1 1
0.353910768478901 0.345165913501497 1 1
0.204544782001294 0.200451623964252 1 1
0.0127454180583385 0.011816658398714 1 1
0.178589197954956 0.173422820244741 1 1
0.111346843909052 0.109473055666509 1 1
0.42848140017837 0.416367741029768 1 1
0.235379940035827 0.226969157193875 1 1
0.305301362624138 0.296530747930309 1 1
0.13178201141382 0.127737917064217 1 1
-0.108750547539145 -0.105264847755789 1 1
0.318780837601508 0.310411152121598 1 1
0.318378319263571 0.308432721304617 1 1
-0.0176376917675014 -0.0141285812762164 1 1
0.127682411353994 0.123583100723947 1 1
0.173239435902196 0.170100468598197 1 1
0.298922762335961 0.29158658463953 1 1
-0.217321361912462 -0.211104999304444 0 0
0.165272537261531 0.159273224416285 1 1
0.13434468818789 0.131788083750058 1 1
-0.0307876787772019 -0.0295327868264154 1 1
0.21089992805388 0.204950537025983 1 1
0.243372261923876 0.235859000009101 1 1
0.322080016776667 0.312444625753673 1 1
0.0685767991984503 0.0661608208536342 1 1
0.024881370708471 0.0246107125301391 1 1
0.272243154854922 0.263739699352898 1 1
0.344093866591241 0.334988743446115 1 1
0.208649897904827 0.203218096778217 1 1
-0.030666573369622 -0.031685017715555 1 1
0.182054453784319 0.178030288970758 1 1
0.256950034382331 0.248048371261778 1 1
0.250326405678114 0.243683749886844 1 1
0.429396013828288 0.417145352655204 1 1
0.164871939574688 0.159226276409402 1 1
0.256461121168113 0.248954936644973 1 1
0.236915812545394 0.229416763017686 1 1
0.263018735164309 0.255261618661804 1 1
0.152610262487328 0.147922549006034 1 1
0.297019911775146 0.286596482773125 1 1
0.080045094065675 0.0789072467792308 1 1
0.197112083591387 0.190521566629681 1 1
-0.0521080883932961 -0.0484371339945961 1 1
0.114279485960304 0.109753768412464 1 1
0.00795755670831469 0.00749852432700547 1 1
0.20467718009757 0.199038311095373 1 1
0.105128029212297 0.103903238210609 1 1
0.321332511662416 0.31314258419596 1 1
0.259164116472059 0.250735092072531 1 1
0.157624441946611 0.15292752934764 1 1
0.116117686508952 0.112564748091171 1 1
0.0699865403714603 0.0693755269721014 1 1
-0.155557831040497 -0.151978029433335 0 0
0.160304288496378 0.155493384458573 1 1
0.156353157271477 0.150936901334323 1 1
0.283401168229237 0.275679504061741 1 1
0.338399637629015 0.328747765067443 1 1
0.108205663120797 0.104149245575292 1 1
0.0239705153219191 0.0256215570658572 1 1
0.245921220147941 0.237962220208207 1 1
0.244100376206657 0.238022366049494 1 1
0.226384363657981 0.219672193731268 1 1
0.274693340499808 0.267243666202243 1 1
0.117585417290518 0.112588066863794 1 1
0.113273743492061 0.111074754130918 1 1
0.262975419100593 0.255952932063875 1 1
0.205350767519368 0.19839693123597 1 1
0.362444868115421 0.352667417745443 1 1
-0.0161427644288143 -0.0149252882651614 1 1
0.199998392894464 0.194663570248083 1 1
0.27422242545766 0.265299044364336 1 1
-0.186835052908145 -0.182854312546875 0 0
0.296082269325581 0.286326960429403 1 1
-0.0845621683741604 -0.0809854799870641 0 0
0.175549813462904 0.170958167330705 1 1
0.230545164147507 0.223231523568729 1 1
0.480698488108116 0.466683644600186 0 0
0.235178217467606 0.228633912775178 1 1
0.406022948541564 0.39544753079747 1 1
0.575140122475902 0.558627621022248 0 0
0.323773913410522 0.31284624446924 1 1
0.0707529840066388 0.0696587569134565 1 1
0.301835617499048 0.293743249590754 1 1
0.249394790147293 0.241751521689785 1 1
0.21209839535456 0.206890283412441 1 1
0.230151905397077 0.224116507615605 1 1
0.134695384987798 0.129890363787357 1 1
0.212660721126696 0.206602687062133 1 1
0.0842896456388928 0.0822984712477274 1 1
0.209947189462094 0.204605096885855 1 1
0.334088840680629 0.323860215827151 1 1
-0.0393969142715601 -0.0388289571236973 0 0
0.375070934914139 0.365575431773166 1 1
0.280115495957846 0.270241142811756 1 1
0.290582592495109 0.280780338307189 1 1
0.125588038837191 0.12211972812985 1 1
0.217205125590589 0.208644059423224 1 1
0.205573013023882 0.201376823892363 1 1
-0.0512197660425704 -0.0509325477852101 0 0
0.197834650631846 0.191418890566785 1 1
0.291195703758661 0.281235110025677 1 1
0.123973348253111 0.119140131194918 1 1
-0.16211254309557 -0.158409769853188 0 0
0.20494471897661 0.199592780084603 1 1
0.345668025978661 0.335846434372686 1 1
0.371441552805766 0.362270039810715 1 1
0.206163649757807 0.20072314320481 1 1
0.247882650463065 0.238729223592573 1 1
0.188101311288701 0.182508187239471 1 1
0.310621285089875 0.299487342874664 1 1
-0.0706880932967507 -0.0683360291088966 0 0
0.0115480399909502 0.0130032654112769 1 1
0.277109542171018 0.270380677854146 1 1
-0.0203393147156416 -0.0206124176925075 1 1
0.0429141533433976 0.0434209005489515 1 1
0.197436775432776 0.191488797429373 1 1
0.245429761594785 0.238490290768248 1 1
0.265979689857537 0.258567137470922 1 1
0.221751847218547 0.214217637239376 1 1
-0.110163113578914 -0.107456181840278 0 0
0.141949518881125 0.137463522239568 1 1
0.216880670610198 0.210378449304543 1 1
0.335932781578551 0.326142120847973 1 1
0.135570645309542 0.129938496741863 1 1
0.0521844998294127 0.0505217871682459 1 1
0.228472778289145 0.222064114959188 1 1
0.0660051590980312 0.0657039665316449 1 1
0.160007376621791 0.154625843507556 1 1
0.236452984040803 0.228859586352124 1 1
0.356828490290859 0.346909769110693 1 1
0.337522458824064 0.32486832056658 1 1
0.120764997939774 0.116564180776381 1 1
0.370288749759171 0.360096527703268 1 1
0.219017876589426 0.213145749151989 1 1
-0.0406959020542452 -0.0397781995116969 1 1
0.162730206485652 0.157699425594584 1 1
0.307352811561589 0.297025182911164 1 1
0.281670699933632 0.272843374158012 1 1
0.288162404339269 0.281883477993073 1 1
0.158067075279251 0.154065114571894 1 1
0.294843071501367 0.286261812905676 1 1
0.0276482075735161 0.0269666238390493 1 1
0.302401886336786 0.294532091379792 1 1
0.279258458025515 0.270421910285358 1 1
0.339560907087672 0.329186101237196 1 1
-0.0287796787041573 -0.0258241273353007 0 0
0.170975820578756 0.165145762181503 1 1
0.342692646160686 0.332253924766075 1 1
0.492084603031092 0.478096622431849 1 1
0.208291878031396 0.201922762975994 1 1
0.120586871023066 0.117671137243258 1 1
0.24279847052081 0.235358996394691 1 1
0.266070876518891 0.258565897243544 1 1
0.37754152398636 0.366232745217996 1 1
0.376334581326928 0.36466412687321 1 1
0.115163783203118 0.112195802691633 1 1
0.12335318684837 0.121889443597336 1 1
0.0888749914509111 0.0843939098027584 1 1
0.084170063375654 0.0808775382557652 1 1
0.194451189281532 0.187919734624522 1 1
0.263240764987167 0.256825244736517 1 1
0.27869537206237 0.269241947661737 1 1
0.336684483038835 0.326807379693713 1 1
0.112698898522465 0.109960146576551 1 1
0.13228031965462 0.128973647631659 1 1
0.00873256448448021 0.00863091534307568 1 1
0.186500982192358 0.179256462645354 1 1
0.137772392300973 0.133544198473823 1 1
0.248018429026301 0.241058207413222 1 1
-0.0805955656893599 -0.0786716238440096 1 1
0.14414773330937 0.139091259461653 1 1
0.346106484974689 0.336794732872143 1 1
0.418765336569096 0.404249643497962 1 1
0.116328354069693 0.111414636044276 1 1
0.244102870628765 0.237122450118542 1 1
-0.0510126650580926 -0.049966742476782 0 0
0.36891373011868 0.356676809862851 1 1
0.189110470956785 0.183615222535766 1 1
0.265028907759156 0.256859724604147 1 1
0.174762579195517 0.169130554674882 1 1
0.103593288929068 0.0999799403844926 1 1
0.100026217635238 0.09744262951118 1 1
0.114577690609973 0.112666418589777 1 1
0.0447088769745125 0.0440162519576724 1 1
0.0637728130403934 0.0636961199127555 1 1
0.0422326343177338 0.0421740546493035 1 1
0.337788093551971 0.327820104005015 1 1
0.203258944579302 0.196458387438329 1 1
0.0606483822330993 0.0596093506605586 1 1
0.338823522397836 0.330080389555147 1 1
0.104635856651271 0.101516298927442 1 1
-0.0508857270715344 -0.0490351406214108 1 1
0.164974463569599 0.160449754568605 1 1
0.163177490086288 0.159003484044796 1 1
0.179322822474831 0.174296077019365 1 1
0.272314160048599 0.264305152521576 1 1
0.0413937083315423 0.0401695314249179 1 1
0.368110667318792 0.357783628165907 1 1
0.221639402247496 0.215670360806485 1 1
0.100006685981426 0.0968278817620151 1 1
0.358750773123607 0.347892305539395 1 1
-0.0364633985268596 -0.0346293105203015 1 1
0.163571392669202 0.158897667359228 1 1
0.20800228328992 0.201339995847057 1 1
0.0281256034617184 0.0281521309595589 1 1
0.0906470476142359 0.0895545948767339 1 1
0.485055174638984 0.47118189100428 1 1
0.061379247833922 0.058945923737999 1 1
0.204982503416925 0.19779622394698 1 1
0.185471672853237 0.179536533214629 1 1
0.180604508088352 0.176757756733172 1 1
0.208567757801803 0.201052612781757 1 1
0.321194242592909 0.311313356510232 1 1
0.07649604116721 0.0735361500287156 1 1
0.102642208869659 0.100053606404541 1 1
0.192740180754493 0.186621146524637 1 1
0.0959253583720834 0.0936769447432953 1 1
0.0871756908379804 0.0823328986289255 1 1
0.257631936294661 0.250039520316641 1 1
0.450135297348273 0.436985589658066 1 1
0.368410100905711 0.357525494244765 1 1
0.297771166321039 0.289277003674778 1 1
0.180370489270936 0.176282086577591 1 1
0.0527997979177245 0.0504788819368414 1 1
0.230216589193899 0.223321394951966 1 1
0.247087346925372 0.239346270425463 1 1
0.0862487403297816 0.0849488922710118 1 1
0.204809693668059 0.199202805256953 1 1
0.185725009414397 0.17996167412049 1 1
0.123941540695453 0.119114349384981 1 1
0.118345164309932 0.113280097703941 1 1
0.206169337589395 0.200664595149356 1 1
0.00330370542797026 0.00232829043129071 1 1
0.0814812486669048 0.0780241050306545 1 1
0.338629251786925 0.329130467353216 1 1
0.326773971011064 0.315817640142749 1 1
0.241514288222514 0.234032048499097 1 1
0.327980624726863 0.317644275672712 1 1
0.0661211500881478 0.0633820375996683 1 1
0.357843648925346 0.346735622986844 1 1
0.468719600297251 0.454019901897629 1 1
0.408237964086101 0.395983620635824 1 1
0.206315375801715 0.199273887783752 1 1
0.216398297207074 0.210175866732822 1 1
0.162670280263987 0.157547377811109 1 1
0.139344997408252 0.136342582289559 1 1
0.169251628400904 0.164352518690536 1 1
0.229728496224701 0.225172077173141 1 1
0.139807489938124 0.135737300704178 1 1
0.308169825817888 0.297834579732313 1 1
0.0803707778322734 0.0766619179218598 1 1
0.227145647872817 0.219588659983644 1 1
0.543796505653174 0.529782259134795 0 0
0.11353628901854 0.110533046100374 1 1
0.114863578341443 0.108459820309527 1 1
0.392150892231782 0.380568899922527 0 0
0.192477132575033 0.187368555798226 1 1
0.221011570756717 0.214113027475127 1 1
0.0793817113572763 0.0776444790862139 1 1
0.0868796916784908 0.0842236480537267 1 1
-0.00981102070669067 -0.00853776116471914 1 1
0.184568517139884 0.181885921443077 1 1
0.382628277209383 0.370212544149733 1 1
0.0078589959026381 0.00636420033927267 1 1
0.302894229426942 0.292179549647345 1 1
0.345757775573071 0.335723178285975 1 1
0.416109129276366 0.404720862319053 1 1
0.0512932402183277 0.0470872867858314 1 1
0.386152960216276 0.372280903452365 1 1
0.303793338705096 0.294462461461829 1 1
0.255154336695127 0.248806387406858 1 1
-0.169172524172951 -0.163454746005883 0 0
0.266004884190325 0.257588624936226 1 1
0.158430516692048 0.15438028769125 1 1
0.0580351331302119 0.0549146847012813 1 1
0.232279935779345 0.226516965396831 1 1
0.115467534926613 0.1111837384921 1 1
0.234069309426995 0.227851255272685 1 1
0.0380652752260649 0.0369559934398107 1 1
0.249331920785906 0.242264607337054 1 1
0.113938577139762 0.10993127619262 1 1
0.121510122969898 0.117432009273026 1 1
0.371695984835918 0.361217844575577 1 1
0.239534049839811 0.232858957922215 1 1
0.417302724588588 0.404655112484031 1 1
0.204272774401358 0.198474286229838 1 1
0.345637384010316 0.335100754206535 1 1
0.131268826213749 0.127601359150845 1 1
0.274695074748885 0.266164328680584 1 1
0.163731847710538 0.156945333918706 1 1
0.343363967866313 0.333090058963766 1 1
0.47195215740231 0.458858457439612 1 1
0.0144225063376208 0.0145024612729088 1 1
0.0630159356322839 0.0616244929646925 1 1
0.097205228457941 0.0937547369936779 1 1
-0.155735454138285 -0.150375309755518 0 0
-0.114196713466524 -0.111582002875631 0 0
0.134656645735837 0.13216484767433 1 1
0.338913278399624 0.328232125640907 1 1
0.174636074821017 0.169355900103709 1 1
0.211480606031322 0.204687137287343 1 1
0.361475620793035 0.349264828994392 1 1
0.370857887336894 0.360036299201759 1 1
0.274111696320962 0.266746296208275 1 1
0.0239924456990982 0.0238183542801076 1 1
0.403273083104572 0.392811384859786 1 1
0.086688706682396 0.0851706188463706 1 1
0.215729383484886 0.210274530162062 1 1
0.222001758211619 0.216253990423507 1 1
0.385694342152262 0.375950301762172 1 1
0.24367387261807 0.23513371426397 1 1
0.181122992208505 0.175299396587863 1 1
0.0923276975688216 0.0895557363245255 1 1
0.379714888792682 0.36966584802272 1 1
0.312924914467397 0.30291842374107 1 1
0.215847574602837 0.210838877473208 1 1
0.000337762319809282 0.00230480948116583 1 1
0.142848368885198 0.139925219832182 1 1
0.349319667018825 0.340180616999122 1 1
0.28412867598627 0.274220645291282 1 1
-0.0242429372283596 -0.0248764357902424 1 1
0.0925713112075652 0.0911261526172453 1 1
0.29158873080497 0.283960271266372 1 1
0.186078242000755 0.179173649971927 1 1
0.0936227500928789 0.0936844434999736 1 1
0.347908416947499 0.339004837708345 1 1
0.414190759809161 0.400990226578109 1 1
0.30640076000463 0.297116667101856 1 1
-0.00681461404424 -0.0065813669615301 1 1
0.185118803979143 0.178037302494985 1 1
0.0673630127507202 0.0672635790264445 1 1
0.246252198672897 0.240627299703077 1 1
-0.00934113520720309 -0.00929253337865164 1 1
0.125845127523675 0.122285393686782 1 1
0.239841651111934 0.231977293538508 1 1
0.23915328608836 0.23172009154277 1 1
0.378480436749594 0.367574299229828 1 1
0.18038302593639 0.174155533733016 1 1
0.17009740905563 0.165159799584757 1 1
0.188765903483628 0.182186614638517 1 1
0.456924185690092 0.444896753540837 1 1
0.309362331902674 0.297928791600073 1 1
0.0862519494445056 0.0834430265395209 1 1
0.149489349800687 0.146765751862119 1 1
-0.0726213803024677 -0.0697006297291166 0 0
0.380504448860104 0.368978838019834 1 1
0.0984500596604178 0.095561283662412 1 1
0.263070432375427 0.255645694827041 1 1
0.278016492863133 0.27151084443419 1 1
0.134276078114695 0.132094503133795 1 1
0.243304663145547 0.236896806416597 1 1
0.164865890493782 0.160654647297463 1 1
0.256548332620185 0.249599872137444 1 1
0.226487545428573 0.219013659481475 1 1
0.291689923804346 0.281333216897539 1 1
0.200103469231667 0.19451564932809 1 1
0.126392813179106 0.121898682620596 1 1
0.00928255116300202 0.0083764192938184 1 1
-0.0562068218181579 -0.0531412481610882 1 1
0.394362114271518 0.378805544575696 1 1
-0.0264003094041952 -0.0261186395127494 1 1
0.169616401820961 0.165440321639601 1 1
0.357008755440981 0.346875443368072 1 1
0.327981897285393 0.317315571221165 1 1
0.594645713965781 0.577702366298274 0 0
0.349859835426572 0.338765909768197 1 1
0.343638669829149 0.334089880739706 1 1
0.312240296363966 0.301734307514818 1 1
-0.027705902504665 -0.0301260289619443 1 1
0.326196679090962 0.316024593162431 1 1
0.0720893092821406 0.069919507400093 1 1
0.199850780147612 0.193564793035884 1 1
0.321691637428357 0.313839116546866 1 1
0.0404877235797049 0.0378584561985854 1 1
0.24052384386134 0.234016888654355 1 1
0.157729472211799 0.153496434648472 1 1
0.37842013267172 0.367817880123935 1 1
0.0960028886659887 0.0941270638303452 1 1
-0.0635735381185268 -0.0620652233180819 1 1
0.188416699887188 0.184004596637906 1 1
-0.00906295558501381 -0.00827827174437648 1 1
0.299948973342434 0.292644149564815 1 1
0.295090441703517 0.285939318353593 1 1
0.227074710830303 0.221403604785253 1 1
0.360212516824652 0.349341062326357 1 1
0.324222156555895 0.314348579236992 1 1
0.0266289434633106 0.0268366053918009 1 1
0.122655947800985 0.119509016206318 1 1
0.219581849815475 0.214295554102386 1 1
0.169258461973703 0.163242455401683 1 1
0.177702969419209 0.17199465518324 1 1
0.229432174668681 0.223153126873189 1 1
0.330886040630796 0.32130042339783 1 1
0.00171008593687862 0.00180981977641986 1 1
0.0235225436404063 0.0234431025241117 1 1
0.26124275226758 0.255270152151113 1 1
0.309528875095258 0.301801950832459 1 1
0.160041866693965 0.152725512106609 1 1
0.332915978065338 0.323191607173338 1 1
0.385566854002232 0.374343943877393 1 1
0.0033679173208318 0.00180514901089288 1 1
0.115196882360419 0.113249073270304 1 1
0.419011132867656 0.406038651942437 1 1
0.512252057265329 0.49900080866474 0 0
0.222018299802037 0.215856531765467 1 1
0.167528025890576 0.163995704744784 1 1
0.015992132388404 0.0169045336418724 1 1
0.110721172464387 0.108750751227728 1 1
0.458956179981371 0.446638600287648 0 1
0.295814270338593 0.287352637168872 1 1
0.0473627365700259 0.0466669638381162 1 1
-0.0181744909651051 -0.0180317162267743 1 1
-0.0910753121041319 -0.0868238632816709 0 0
0.34810069145019 0.339705976633409 1 1
0.113160692140874 0.110584436083688 1 1
0.323567174921781 0.316394768352198 1 1
0.35217681978591 0.341539390313799 1 1
0.144635337438652 0.139929396527291 1 1
0.227887663298957 0.219792769277359 1 1
0.32582870745461 0.31669143978958 1 1
0.401079468479492 0.389409012511082 1 1
0.00288533830217395 0.00149518316734049 1 1
0.252498933274982 0.245495153697391 1 1
0.23018313723441 0.221850452507446 1 1
0.211793882469023 0.204297234591388 1 1
0.403896306317918 0.391795749470801 1 1
0.188719236053824 0.183956278336118 1 1
0.212840854092687 0.206289488033979 1 1
0.414452057922811 0.402171062709816 1 1
0.24959960317086 0.241836638826819 1 1
0.127149631480546 0.124569553964487 1 1
0.105769966317306 0.102200400271191 1 1
0.120287563701423 0.118298129091584 1 1
0.212438385622547 0.206859796348215 1 1
0.284630466124656 0.273733319703292 1 1
0.153206125963553 0.14724478304044 1 1
0.448830170753057 0.434892937236281 1 1
0.0707932103648515 0.0674737250312971 1 1
-0.408442923379643 -0.395577099771679 0 0
0.0162851554182031 0.0169457387822379 1 1
0.216337588637956 0.211691554975786 1 1
0.167735000739272 0.163228835970826 1 1
0.241856839875694 0.235543769404124 1 1
0.251974989892651 0.244645304155163 1 1
-0.0220174288336762 -0.0204735576494285 1 1
0.150625116049368 0.1457158306296 1 1
0.211203668898748 0.205251845988266 1 1
0.191172221307585 0.186703294761324 1 1
0.0195993320323665 0.0203056435368573 1 1
0.151526092748589 0.145184849604817 1 1
0.290462486016181 0.28078527513876 1 1
0.0936151286289387 0.0883675076887806 1 1
0.140357060614749 0.135878145423517 1 1
-0.00693558414068502 -0.00761560254663637 1 1
0.115357771398471 0.113243241812798 1 1
-0.0214855451503273 -0.0200282497186475 1 0
0.143510153077033 0.13873663111816 1 1
0.00891579195437868 0.00826423077835566 1 1
0.107107465783 0.103600592017638 1 1
0.171311595670562 0.165410146475435 1 1
0.209241937605201 0.204617388094213 1 1
-0.166869751269289 -0.161324849816965 1 1
-0.150470420690432 -0.146657031184116 0 0
0.164427988367624 0.158810412612466 1 1
0.163197374557047 0.157103113897398 1 1
0.329028580204021 0.319344682206318 1 1
0.324940485049282 0.316284081617957 1 1
0.300420554300184 0.29138085604933 1 1
0.344353398774181 0.335357470246368 1 1
0.131686163813236 0.12788822012219 1 1
0.430435807994932 0.417416089969397 0 0
0.00782208225826336 0.00675419004942179 1 1
0.162754325055024 0.157512646369658 1 1
0.373201249848527 0.360751017136049 1 1
0.161964174356259 0.156619899094576 1 1
0.215257315430133 0.20694076788911 1 1
0.121457829595573 0.118093711652443 1 1
0.0990989539380703 0.0967199007930424 1 1
0.0360329390316627 0.0335519430932552 1 1
0.0691110052853972 0.0639440377709897 1 1
0.179484313397038 0.173662878501496 1 1
-0.163483461189821 -0.158679978674014 0 0
0.147509222666675 0.142995840219478 1 1
-0.0741470332994929 -0.0720142234396219 0 0
0.0969211679004714 0.093656670270096 1 1
0.129109966917496 0.12472544487136 1 1
0.0844686570645491 0.0828394020560122 1 1
0.138763078114269 0.135606733574803 1 1
0.183815717849316 0.181004456026858 1 1
0.188897792734382 0.184598865244515 1 1
0.274187837505161 0.266636044285215 1 1
0.196606351590337 0.189893110340333 1 1
0.440365326866658 0.427385756327683 1 1
0.063310473953853 0.0621653576324142 1 1
0.0203109752790525 0.0197201828002383 1 1
0.209105620681935 0.201877150951723 1 1
0.277623496249243 0.27038296542608 1 1
0.0892018201813829 0.0866427989968135 1 1
0.288136313151745 0.280559483166345 1 1
-0.0138140093046552 -0.0139380555981224 1 1
0.596917539312732 0.579741899341024 0 0
0.257326445992096 0.249788637841196 1 1
0.294721478602416 0.286111779153846 1 1
0.174285226782716 0.169574198567487 1 1
0.0392334928536516 0.0379057902320308 1 1
0.262782891651217 0.254877227746186 1 1
0.379718426321076 0.36675519312064 1 1
0.306425985708438 0.298381591322364 1 1
0.419854138483143 0.408057169576971 1 1
0.607104386354227 0.587620231894756 0 0
0.0455540052048373 0.0435782329122463 1 1
0.27463114207154 0.26693708132889 1 1
-0.0585077574228735 -0.0566950650274111 1 1
0.0897519882168608 0.0866512103659256 1 1
0.0654712258040597 0.0634360655083386 1 1
0.357343523016609 0.34643878009783 1 1
0.0669614572729117 0.0655640448839971 1 1
0.334297964171037 0.324909842882667 1 1
0.466387831593942 0.45086287627197 1 1
0.20194893797796 0.196235168637611 1 1
0.398714410061883 0.385602948763792 1 1
0.124682065232899 0.119285265164574 1 1
0.174110254955701 0.168754572411273 1 1
0.322728094816905 0.314264508547896 1 1
0.232178472407943 0.225512813113649 1 1
0.198877267556977 0.194209738566774 1 1
0.0775097015431662 0.0769022881284612 1 1
0.194700306314535 0.189946027014974 1 1
0.450017267266509 0.436879333350717 1 1
0.0842873237564243 0.0833093385457481 1 1
0.250477652553828 0.245278645547174 1 1
0.189752440574638 0.184100415393509 1 1
0.627884103954251 0.611656361223424 0 0
0.0773404530466805 0.0770187088906201 1 1
0.300925739140592 0.292703649927414 1 1
-0.0895228218188269 -0.0892411440142955 1 1
0.140972545373551 0.137446045050685 1 1
0.27870234141632 0.271464967732378 1 1
0.149479884643054 0.146049140237548 1 1
0.0445162150098841 0.0432546123011062 1 1
0.31767109938414 0.309041611772123 1 1
0.211864902336591 0.205297525625819 1 1
0.0175757048154365 0.0167522189900396 1 1
0.0919296448052605 0.0874532499707763 1 1
0.385179382039384 0.374923109348175 1 1
0.0330321312707328 0.0326528738630934 1 1
0.00650353522287455 0.00526371370153866 1 1
0.0591231973829195 0.0567055700535553 1 1
0.101685608197919 0.098302195630178 1 1
0.353660286677736 0.344432167685519 1 1
0.00981458660453997 0.0107823559537787 1 1
0.299696103531221 0.289667991088793 1 1
0.243231874802213 0.23704786450823 1 1
0.356335475105268 0.346162996768793 1 1
0.301679581459531 0.293149549740617 1 1
0.299679270747908 0.290290571855695 1 1
0.0284143507071781 0.0275608314869692 1 1
0.123618529856471 0.121312505911861 1 1
0.400238264483328 0.389857120847984 1 1
0.0240882706959487 0.0244283133980155 1 1
0.275892747757052 0.269166003040725 1 1
0.248191852967373 0.239813471823133 1 1
0.120771391288342 0.116376082347043 1 1
0.156612342694094 0.150571898391638 1 1
0.157856323997785 0.152658697421642 1 1
0.271243931426151 0.261696348686188 1 1
0.141505920991549 0.139008609866377 1 1
0.131642843455013 0.129711642153526 1 1
0.123978512008018 0.120874691177685 1 1
0.0601731677064087 0.0593832949027774 1 1
0.252833636086747 0.245287784145166 1 1
0.328253866254375 0.318477560768567 1 1
0.178937751560602 0.175303131334234 1 1
0.188832333045314 0.183699901303929 1 1
0.0208927016608273 0.01992821413983 1 1
0.0321610881852617 0.0319581071169006 1 1
0.237016285379469 0.228308066651479 1 1
0.34462049597309 0.333954465383962 1 1
0.380912823832989 0.369886389047937 1 1
0.388851270663005 0.37778888310612 1 1
0.178317679075752 0.17155498198294 1 1
0.0628965670873599 0.0611411387783816 1 1
0.162025081364577 0.156532862586007 1 1
0.0500464899679347 0.0488595632242247 1 1
0.000745076943577238 0.00143618714568083 1 1
0.371598734533658 0.363001995375245 1 1
0.192073552392341 0.187002150297245 1 1
0.431017838600532 0.419522425776023 0 0
0.34016489044743 0.330184461868237 1 1
0.323432564927748 0.315545559391959 1 1
0.0467699428548314 0.0443943621048414 1 1
0.309033585905385 0.299370106451811 1 1
-0.190240387493239 -0.185058057694043 0 0
0.213583146957812 0.204671460526959 1 1
0.304492590435904 0.29417951039015 1 1
0.124874946361985 0.120594990908087 1 1
0.300379608392065 0.293628031519423 1 1
0.159608896496764 0.154674507529058 1 1
0.473620339771577 0.457946597920395 1 1
0.180023488626331 0.174720193451655 1 1
0.1812851342 0.175042075829491 1 1
0.380699839555045 0.370488195872344 1 1
0.2596341742316 0.252896789347547 1 1
0.595282684700389 0.577072721084027 0 0
0.314156201795032 0.304935394748853 1 1
0.168871357959897 0.164988349641181 1 1
0.25165115850439 0.244367244090954 1 1
0.257678871378566 0.249773303302844 1 1
0.379459967962612 0.370217778868366 1 1
0.366008617559815 0.355397155897367 1 1
0.309470801287974 0.301333834068182 1 1
0.0195688377713583 0.0208994993236694 1 1
0.273722212892658 0.266773931419251 1 1
0.285833992245596 0.27690984581545 1 1
0.125916668743283 0.123943648129265 1 1
0.0400867784449182 0.0401429212546627 1 1
0.223839103932508 0.218560036998435 1 1
0.173652487116758 0.169572632020831 1 1
0.223245412337818 0.21679750930256 1 1
0.138810804721025 0.135122640658518 1 1
0.300253839519729 0.291204418816192 1 1
0.102961683871241 0.100106755676436 1 1
0.15186244866348 0.149550837288688 1 1
0.164077231462002 0.158540741476569 1 1
0.188893153446894 0.184717944713878 1 1
0.146593126979979 0.142105332515961 1 1
0.18975436617928 0.184319054710936 1 1
0.313575237027036 0.304901240787015 1 1
0.13585804897674 0.130666077684627 1 1
0.174808400773783 0.167669269738608 1 1
0.138266731592505 0.134290855754108 1 1
0.154189837758828 0.148726766035962 1 1
0.0994882620900489 0.0951919176076316 1 1
0.375309095429919 0.36398078179541 1 1
0.180713034490154 0.175251387126625 1 1
0.302665419678339 0.294210885785693 1 1
-0.0661840103076655 -0.0636025718259324 1 1
0.098496597036125 0.0959837581314294 1 1
0.257713065319966 0.250811267631759 1 1
0.204527231171037 0.198628512478536 1 1
0.187706696840036 0.181834839382261 1 1
0.101452244714314 0.101610334318894 1 1
0.215482015096092 0.207772000553195 1 1
0.160492885954507 0.154506453563421 1 1
0.465015938479656 0.447683099487173 1 1
0.150612988656906 0.145759735560383 1 1
0.0252774201984059 0.0255076366546397 1 1
0.434725088426464 0.423106282491083 0 0
0.188859000904405 0.183549277636388 1 1
-0.252356564176624 -0.244315712568764 0 0
0.184774300581702 0.179850557082762 1 1
-0.00718588161028617 -0.00744842748967689 1 1
0.288976341271754 0.279881801860201 1 1
0.154378942796345 0.149338438824379 1 1
0.39959480382953 0.387857908956915 1 1
0.0637614587263605 0.0634740834582116 1 1
0.331354398274104 0.320212485759514 1 1
0.116538627063875 0.114073218072662 1 1
0.205230685319444 0.198112024300529 1 1
0.143225963052069 0.139329841089974 1 1
0.285738575659051 0.277943759502512 1 1
0.212451495696137 0.206085160768168 1 1
0.0848967065584949 0.0823335504376406 1 1
0.0415987706323467 0.0396686782124631 1 1
0.23888438225238 0.231744918655586 1 1
0.0185775192645887 0.0165960530166529 1 1
0.457592024674341 0.441940415165934 0 0
0.109697791307376 0.10624867318002 1 1
0.162631637000851 0.156425497266763 1 1
0.336993352037451 0.327298968881129 1 1
0.338776219662866 0.329526799604105 1 1
0.180680971243812 0.175210472448599 1 1
0.336893791083964 0.32732988477755 1 1
-0.0669738940020539 -0.0651025325062017 1 1
0.219691086350537 0.214622913471432 1 1
0.316209355627624 0.305095150039455 1 1
0.326293176400731 0.317623037639392 1 1
0.0694964110242054 0.0647100746531605 1 1
0.141042156905997 0.135200466204805 1 1
0.0749424181664244 0.0723105299342749 1 1
0.16806672414968 0.163505493231591 1 1
0.234363676364 0.226039339009886 1 1
0.351831057563762 0.339990798798495 1 1
0.111697243664733 0.110080602833108 1 1
0.149895999276523 0.146561864610324 1 1
0.333461569620413 0.320661424980269 1 1
0.371986045381814 0.360906737623702 1 1
0.25011430534535 0.242360633702263 1 1
0.132213330255079 0.12832604101252 1 1
0.195375917378496 0.189362103539037 1 1
0.0375538221256368 0.0364680112096799 1 1
0.185865329863462 0.179355002540727 1 1
-0.00255297127500431 -0.00182500679974121 1 1
0.16291109596993 0.157666612916875 1 1
0.164744666757384 0.16038315183002 1 1
0.0985334952417225 0.0951158439115479 1 1
0.265289545846947 0.257460026807047 1 1
0.283274435927173 0.274281922943719 1 1
0.0594563617949403 0.0556049436592467 1 1
0.173838340447492 0.169141117511165 1 1
0.239409974058542 0.23299786082774 1 1
0.0526560963309573 0.0510000926626366 1 1
0.355993575452119 0.344518020116463 1 1
0.212076979551142 0.20605839027446 1 1
0.160110199266499 0.155852894484668 1 1
0.178875876368853 0.170906028301072 1 1
-0.0405569770451277 -0.039250539240991 0 0
0.164698596190204 0.159421598340465 1 1
0.357203649959454 0.345929606797113 1 1
0.169179248948086 0.165347520902199 1 1
0.105787841950553 0.101370478863592 1 1
0.277332661514288 0.26928684343225 1 1
-0.0263463525959121 -0.0253603663034717 1 1
0.0848748386191352 0.0835987411539494 1 1
0.126916178280339 0.124554373435393 1 1
0.144541616908577 0.140711225687773 1 1
0.0657528338363868 0.0621409953564504 1 1
0.268971966989028 0.261452845293003 1 1
0.0022914006964594 0.00173036821009773 1 1
0.210290516883807 0.204125425651423 1 1
-0.0368329632845494 -0.035649643614731 1 1
0.144169326246498 0.13965152239652 1 1
0.290129672339869 0.280805068649082 1 1
0.186400173544975 0.179633170654415 1 1
0.221455232216292 0.215521366948764 1 1
0.348865011851791 0.338832809946908 1 1
-0.0574147163952107 -0.0553134627639008 1 1
0.183157338416017 0.176780842703213 1 1
0.320791702639618 0.310143180458193 1 1
0.100275455602481 0.0974568914572021 1 1
0.160260106605047 0.154534931091489 1 1
0.174998966465957 0.170872997110266 1 1
0.415394336740765 0.402376932050591 1 1
0.392609292418557 0.381543341663921 1 1
0.133417321812349 0.130140272940679 1 1
0.440960093575101 0.429319948911713 1 1
0.524999864323405 0.507408986255943 0 0
0.18461136793966 0.178508356379406 1 1
0.138931493626388 0.134842551304369 1 1
0.115343288088504 0.113401205158294 1 1
0.593658908894884 0.576277721159445 0 0
0.186503573663031 0.179699524105245 1 1
0.349551772597455 0.341481704273717 1 1
0.321540124951391 0.312133450475343 1 1
0.30314779329973 0.293101172081873 1 1
0.29215472154 0.283769669664605 1 1
0.308339702563865 0.298040126293982 1 1
0.306315242178978 0.296972402361517 1 1
0.102724835049664 0.100255949905121 1 1
0.374367084018545 0.362808362565512 1 1
0.193817674285354 0.187649281591531 1 1
0.0508035782528941 0.0488985855206393 1 1
0.0964168927474519 0.0940874410443206 1 1
0.062401850803651 0.0620677813127642 1 1
0.257804789214821 0.250230855544639 1 1
0.409666774171315 0.397901709481693 1 1
0.372843914980792 0.362311912595279 1 1
0.466240879015844 0.454150188068884 1 1
-0.194355478951366 -0.186787980503398 0 0
0.225298091061161 0.219033753341094 1 1
0.105279280563996 0.101968879630263 1 1
0.169696356075358 0.164324423549384 1 1
0.410150683309836 0.398240436581765 1 1
0.502873954217443 0.487571047086256 0 0
0.0620065284365747 0.0585232502199042 1 1
0.489271769231894 0.473872351509516 0 1
0.378289585918289 0.366963580449974 1 1
0.289872375944485 0.282150405519716 1 1
0.30746095143149 0.298581037747153 1 1
0.278996326172759 0.270935900866671 1 1
0.00571872401055775 0.00377001330145655 1 1
0.342784949811658 0.332407588017821 1 1
0.270995937758892 0.262818569136243 1 1
-0.117081059096891 -0.113578388263754 1 1
0.182788460109082 0.177629118127769 1 1
0.232810447109275 0.226684926396403 1 1
0.163849313030054 0.160711550318741 1 1
0.210671974541118 0.203842740939584 1 1
0.217982589873244 0.211355171918315 1 1
0.414002557509744 0.402005520172859 1 1
0.229346868132099 0.224107936851116 1 1
-0.107799504952938 -0.105259364205958 1 1
0.157501788711123 0.154059068495762 1 1
0.347928084178683 0.337128519437323 1 1
-0.00813460636529371 -0.00804783533794292 1 1
0.158012648800937 0.152624771665556 1 1
-0.0306357335633575 -0.030507584857924 1 1
0.212014430770957 0.205988261383341 1 1
0.121122625055231 0.117602260626005 1 1
0.27574767459993 0.267119390339195 1 1
0.1504603630932 0.145778116911399 1 1
0.255497394764899 0.246944380954446 1 1
0.166798036251466 0.161384146326918 1 1
0.179879937577584 0.175100913115824 1 1
0.103580280758591 0.10013711338423 1 1
0.315667031386906 0.308224816114448 1 1
0.135634961807339 0.131296443760122 1 1
0.0885642189846731 0.0877924016139096 1 1
0.188952402637197 0.182592031960305 1 1
0.264927592942988 0.257239434865609 1 1
0.221150602049472 0.21575974544202 1 1
0.113273042316789 0.111213454613806 1 1
0.0038063201930917 0.00264500010058706 1 1
-0.076596862680763 -0.0739446622765852 0 0
0.215607839167414 0.209075968182792 1 1
0.160869256584469 0.155021499925792 1 1
0.329912824182435 0.32066011157874 1 1
0.337552598427163 0.326910379592615 1 1
0.152054689457398 0.14683451227628 1 1
0.290750102091104 0.28202834180063 1 1
0.229213570759716 0.223569400347813 1 1
0.239729465517211 0.233369237065012 1 1
0.173826819246716 0.16702929139756 1 1
0.201125640962465 0.195151818980683 1 1
0.169651041079372 0.163603612712626 1 1
0.433023054438716 0.418813592582542 1 1
0.441185076606223 0.428545697907285 1 1
0.234506622049503 0.226931595807205 1 1
0.136867980954882 0.133150972557294 1 1
0.361978369122036 0.351568590522094 1 1
0.39462418909894 0.384437641643505 1 1
0.200466292241341 0.194996742280698 1 1
0.173501547769074 0.167392353592331 1 1
0.157100592156613 0.153151172949039 1 1
0.32588651880614 0.315325328059485 1 1
0.00971243072350452 0.0088344795743584 1 1
0.210877361499641 0.20562023562916 1 1
0.233220623440393 0.226759844959933 1 1
0.0504263743053696 0.0484258417759322 1 1
0.116763774709914 0.111517684720451 1 1
0.165257947211858 0.161223030474588 1 1
0.265589850424328 0.256059903485428 1 1
0.686038966332056 0.665837880672296 0 0
0.271522729237002 0.262888555057173 1 1
0.248510385031178 0.241374291036865 1 1
0.0511961408707791 0.0503308673496168 1 1
0.165323678507017 0.160129900554524 1 1
0.262620845453739 0.254135611502444 1 1
0.399883256494133 0.388826561715619 1 1
0.263879660617468 0.256087266024524 1 1
0.324882603647147 0.315196904652502 1 1
0.425579032037604 0.411705295751224 1 1
0.201087841757555 0.194183609562556 1 1
0.0876976640968845 0.0857798693413652 1 1
0.130645755259233 0.127814152313311 1 1
0.375782716837931 0.362506692044096 1 1
0.133723218644717 0.129194688314228 1 1
0.269302649201509 0.259768246751348 1 1
0.234676172645821 0.227655326042548 1 1
0.267363673642948 0.260186478356821 1 1
0.30816173331291 0.298035194731008 1 1
0.261474267405721 0.254599987004861 1 1
0.42944051325701 0.41645707348091 1 1
0.254623945030399 0.245717445591721 1 1
0.0912956935211083 0.0882312156506494 1 1
0.0122668046502611 0.0121863943327477 1 1
0.232813791092236 0.225426944049979 1 1
-0.0464458826335281 -0.0467047735717181 1 1
-0.0532846871276305 -0.0507925537306221 0 0
0.195520652212028 0.190977726361288 1 1
0.278537063414288 0.269445858507544 1 1
0.319890532459375 0.30942107386885 1 1
0.0462145244915475 0.0454202804280189 1 1
0.169727914573968 0.165549257825577 1 1
0.348942568600585 0.337432250997527 1 1
0.319487163273037 0.310753946511658 1 1
0.22886300830461 0.221385173175789 1 1
0.192729844874217 0.187242972734958 1 1
0.18625579528608 0.179111419987277 1 1
-0.0638593292294309 -0.0615892908011694 0 0
0.0984831365298303 0.095323792276969 1 1
0.187104777261238 0.182176785701063 1 1
-0.0426557433000933 -0.0428745493191906 0 0
0.283184563549881 0.274519655049441 1 1
0.15663696992546 0.153051579988084 1 1
0.400520188463034 0.388210792779688 1 1
-0.162260305464819 -0.15770019816316 0 0
0.0495690765213065 0.0492958561426616 1 1
0.256061906602656 0.249127079934867 1 1
0.217207080227446 0.211068052376186 1 1
0.457985324323298 0.444492028977293 1 1
-0.0299706430360931 -0.0313199349398603 1 1
0.193727626302438 0.186886333311541 1 1
0.0935231089350469 0.0921051096795032 1 1
-0.207826960665773 -0.200504534600555 0 0
0.362175346244083 0.352333726686669 1 1
0.125844572133833 0.123286548992139 1 1
-0.034226977851667 -0.0344402753854279 1 1
0.0354494440028826 0.0348948345132606 1 1
0.309251111438823 0.297908206727597 1 1
0.21712069368767 0.210141644523206 1 1
0.275520262762261 0.266269684935063 1 1
-0.232994983900645 -0.226660080934552 0 0
0.269769404711994 0.26112401305689 1 1
0.0947122954828716 0.0912753861104943 1 1
0.379794710303784 0.36910002639099 1 1
0.246103011016169 0.241006274728277 1 1
0.244120903145129 0.237394865294963 1 1
0.0428323384935767 0.0407777904646537 1 1
0.0426468515501541 0.0407323136878853 1 1
0.23812904321322 0.230288882096212 1 1
0.220678052963844 0.214824860092568 1 1
0.0988344421347051 0.095270771296722 1 1
0.197492119503722 0.192220753516396 1 1
0.0860184152658937 0.0850082300058458 1 1
0.150585466700971 0.146626075302467 1 1
0.207013581185289 0.200895833730516 1 1
-0.020411550290237 -0.019327948843372 1 1
0.00563061602849586 0.00489963210483098 0 0
0.320294998599558 0.310946289974921 1 1
0.0137901836764703 0.0146304522099043 1 1
0.0917386414567222 0.089565428859615 1 1
0.36500825374681 0.353850456767516 1 1
0.182910498030097 0.176507603700596 1 1
0.334393352252799 0.324900122863356 1 1
0.378079462485051 0.366029610412917 1 1
0.411105335721348 0.399551084349122 1 1
0.122215834377833 0.120777097077766 1 1
0.175045194498491 0.168844946174275 1 1
0.155401704863311 0.147950769508742 1 1
0.184787511642826 0.178779628591956 1 1
0.0998544992232345 0.0959067130509176 1 1
0.201511564578289 0.197613810592418 1 1
0.288423168894773 0.278615810699009 1 1
0.290137583432691 0.281662251524456 1 1
0.139059933741398 0.132846581883144 1 1
0.392804091010716 0.379095224031265 1 1
0.382601982926661 0.370774998788214 1 1
0.386532480375652 0.375343478340636 1 1
0.35618177086767 0.345917339344199 1 1
0.297944104978122 0.288086029782387 1 1
-0.0916313382855431 -0.0899969645111399 0 0
0.164983714785322 0.160498753816431 1 1
0.32005513758323 0.312014130145196 1 1
0.267733078230196 0.261964456372141 1 1
0.316993038207128 0.308644251542908 1 1
-0.0301211779008301 -0.0295287085795562 1 1
0.275682668103424 0.268274556307697 1 1
0.299201496164291 0.290451784911298 1 1
0.24956561008809 0.242569797369202 1 1
0.185234314410383 0.178950416594608 1 1
0.450089670443507 0.436299223102145 1 1
0.0383536456567343 0.0366166611529597 1 1
0.0349228400244063 0.0337083219787901 1 1
0.30846812070439 0.299792066137215 1 1
0.1554216991274 0.150329174047192 1 1
0.0700465994274328 0.0693207209393233 1 1
0.258004068463573 0.24968224197772 1 1
0.378351748090718 0.3680434028939 1 1
0.282671865896822 0.27430267649863 1 1
0.368040425967746 0.356810771009555 1 1
0.392504858631676 0.383726106145145 1 1
0.104095005450947 0.100918515963784 1 1
-0.0598551314363669 -0.0571848824475977 1 1
0.34608841367047 0.333996664916271 1 1
0.092077713302494 0.090178204769113 1 1
0.384682120056044 0.374159904178518 1 1
0.158174151314402 0.15344393062864 1 1
0.100446754871292 0.0951381200003035 1 1
0.275582393304583 0.26797490510037 1 1
0.175520229267867 0.171227108481136 1 1
0.25657840574231 0.248035795444878 1 1
0.23596344034771 0.229793233311144 1 1
0.306932223239198 0.294144706184436 1 1
0.0562220841997632 0.0563702173550086 1 1
0.283794246914333 0.277237579701369 1 1
0.0309387346879421 0.0285222769285517 1 1
0.305898669043805 0.296363038535231 1 1
0.204269230833289 0.197782475751216 1 1
0.183738145938026 0.178037032409561 1 1
0.0982446980359395 0.094225618253385 1 1
0.478828987189191 0.465122878336692 0 0
0.365880834374238 0.354442050017425 1 1
0.162592824827877 0.158749677487241 1 1
0.150043565448085 0.14612254385274 1 1
0.314021288488996 0.304207961433584 1 1
-0.07320935675301 -0.0720798965825036 1 1
0.179116843298853 0.174180241492045 1 1
0.0469493766208651 0.0448997796586629 1 1
0.249169769017678 0.241567082649305 1 1
0.0637935563869536 0.063564881042961 1 1
0.261637951122933 0.254368020032842 1 1
0.14830476950259 0.14303881730158 1 1
0.214998380167895 0.208465416530361 1 1
0.209088950943433 0.201272589480802 1 1
0.428125194863544 0.417716336538392 1 1
0.105305805362266 0.102203799854546 1 1
0.313922287832502 0.304649444677784 1 1
0.048792972205937 0.0479650002897001 1 1
0.307305542905333 0.298934166364241 1 1
0.160597667322157 0.154954403719501 1 1
0.113942671964903 0.111173662599771 1 1
0.268319954540123 0.259261204888338 1 1
0.235430354267389 0.226678817695452 1 1
0.144288309352464 0.13896328161616 1 1
0.188765310019601 0.185629977280586 1 1
0.240332680187507 0.233381780506732 1 1
0.261091940260315 0.253894730736724 1 1
0.41744295009647 0.405195806137105 1 1
0.225554942704985 0.218284634579452 1 1
0.202120491513082 0.196528334859052 1 1
0.15126043785259 0.147154035598823 1 1
0.0857044451545912 0.0840563295956375 1 1
0.0839065317094869 0.0796552729253114 1 1
0.250758517892473 0.244102071843337 1 1
0.324427871705034 0.314490237142838 1 1
0.331932182552067 0.321697170992938 1 1
0.0519449839280647 0.050824874625137 1 1
-0.101715423777366 -0.0988122544355538 0 0
0.492330653762099 0.47799003067731 0 0
0.178043132642149 0.172335340265257 1 1
0.436709025726745 0.423882603382252 1 1
0.367498066853756 0.35525915234946 1 1
0.365535533489221 0.354002834844709 1 1
0.2743388201046 0.266583991127566 1 1
0.471270172669052 0.458086436613917 0 1
0.358218475417982 0.346783102619082 1 1
0.180922851970188 0.176283036618509 1 1
0.170905055756937 0.165656612801704 1 1
0.342335724165389 0.33159494387359 1 1
0.212478386579095 0.207327098877948 1 1
0.0983316915395379 0.0954898934648781 1 1
0.165006787679147 0.160827034044748 1 1
0.236644918975822 0.231031009612679 1 1
0.125958855405994 0.122221789073675 1 1
0.199138004484651 0.193874977306686 1 1
0.0708332226638184 0.0695672642002214 1 1
0.207561469395457 0.201540037801924 1 1
0.171493858187231 0.166616794580992 1 1
0.471516088689466 0.45525553525522 1 1
-0.0126574531850066 -0.0124533998074552 1 1
0.313964265582574 0.304722251251464 1 1
0.348263436162874 0.335830835658869 1 1
0.100107420361504 0.0966059008524666 1 1
0.401212140563677 0.389374153300464 1 1
-0.0362537656978209 -0.0337645955143565 1 1
0.273830935118264 0.265205097241058 1 1
0.282352965745469 0.27300259154789 1 1
0.379464041896244 0.369900875321161 1 1
0.234304564514311 0.227098427417125 1 1
0.144949297178083 0.140636322125221 1 1
0.0949951663803096 0.0919716038176301 1 1
0.116496705384646 0.113701436293643 1 1
0.134513431540405 0.131315591856358 1 1
0.111020018253945 0.10790992469595 1 1
0.227623851459301 0.219605367584801 1 1
0.249602761681806 0.242953219227756 1 1
0.124274549502199 0.120347799471394 1 1
0.233708047184821 0.226547536464031 1 1
0.187242231944129 0.18209416608207 1 1
0.149602288242092 0.146657575029437 1 1
0.298020767020371 0.289110223547511 1 1
0.16166395037898 0.15553136354661 1 1
0.169314533028742 0.163099891224152 1 1
0.465061581699005 0.452727367804897 1 1
0.195214390906181 0.189269538512163 1 1
-0.00266624443252501 -0.00303428234534174 1 1
0.279589090262989 0.272562329268181 1 1
-0.111733014661711 -0.109220013373843 0 0
0.0320581034814121 0.0320206395501959 1 1
0.366414083808469 0.356396760731307 1 1
0.238986832919368 0.231532927658745 1 1
0.0468844136446744 0.0442049653409258 1 1
0.0879525599039708 0.0874450211362339 1 1
0.251442329296543 0.245571958016259 1 1
0.200850580693741 0.19338032533691 1 1
0.256487753549995 0.25166463918739 1 1
0.0883197680622819 0.0878911050530622 1 1
0.294214977626454 0.283918417171021 1 1
0.208711915499848 0.205622057072958 1 1
0.207989536585581 0.203281451669989 1 1
-0.0238652550748515 -0.0245402401045563 1 1
0.0380289332625949 0.036123732928626 1 1
-0.104973832122978 -0.101128682025614 1 1
-0.0368526904116018 -0.0356501428743247 1 1
0.403064944156864 0.393113342648449 1 1
0.261783514792281 0.254008547704012 1 1
0.254906724389456 0.24750388929173 1 1
0.441382247947768 0.428591715769233 1 1
0.120305564240548 0.115391410934987 1 1
0.12238653560322 0.120215352434856 1 1
0.0850096982028308 0.0826814912763165 1 1
0.0257187360990971 0.0251883728974311 1 1
0.500213741411066 0.485617228931573 1 1
0.000608580749647687 -0.000827520812800565 1 1
0.297974069403548 0.290268472889137 1 1
0.13178232984052 0.126384778564946 1 1
0.19319843264431 0.187042345907427 1 1
0.330285949583026 0.321204624824177 1 1
0.255981749317988 0.249749496282837 1 1
0.196903513269207 0.189773734934563 1 1
0.314233039827068 0.307263240551517 1 1
0.023361227484136 0.0217359815648844 1 1
0.143226740002062 0.139263634508667 1 1
0.307224048165375 0.298626637488889 1 1
0.0356548340072669 0.0366625186233043 1 1
0.0550773149882783 0.0513159790816526 1 1
0.119638997827526 0.114817582939772 1 1
0.287209275057303 0.279295163504708 1 1
0.179823926151889 0.174424356549041 1 1
0.184313935216012 0.179084465134985 1 1
0.089852275299495 0.0866925497905014 1 1
0.353846355056308 0.345451545865862 1 1
0.297467892900293 0.288206981657014 1 1
0.0738186650343108 0.0704955277807333 1 1
0.369109357327434 0.359166563536589 1 1
0.270510178414881 0.261958306817942 1 1
0.195643773602658 0.190354145949845 1 1
0.358960597014389 0.348961334748408 1 1
0.286330535259395 0.276857734752535 1 1
0.20413910896196 0.198223035524462 1 1
0.170374610596086 0.16314701161609 1 1
0.050289499391979 0.0501953121483029 1 1
0.23188721749125 0.223516345853295 1 1
0.273277496710824 0.265211436696867 1 1
0.192710593955591 0.185957981472524 1 1
0.145971527046595 0.14351207401154 1 1
0.0878268879726871 0.0857086260690435 1 1
0.267087947949735 0.258643435718805 1 1
0.386541820597097 0.375350480849384 1 1
0.0519517625686781 0.0519885141299735 1 1
0.134397191525732 0.129665508535083 1 1
-0.0289210599288039 -0.0276669687867696 1 1
0.306043035834764 0.296234684842698 1 1
0.077416475640483 0.0757037154316365 1 1
0.17380818031397 0.169420621080011 1 1
0.0975670153187637 0.0947050710048589 1 1
-0.073203933664485 -0.071536220683751 0 0
0.2547923777498 0.247519652340393 1 1
0.395622416429746 0.384180784425424 1 1
0.302868527987482 0.294027869085374 1 1
0.280930783974654 0.273569320969479 1 1
0.337191308862571 0.327837227349531 1 1
0.174873943939285 0.171623278089497 1 1
0.300044617954358 0.292812884031685 1 1
0.0789910784929113 0.077017989544146 1 1
0.0981166184891149 0.0951577796752329 1 1
0.336673000607218 0.327165669328599 1 1
0.48701244431448 0.472178696830532 1 1
0.239507090373004 0.232340187172892 1 1
0.00717584795760654 0.00743381807874515 1 1
-0.115122963259347 -0.112125574461832 0 0
0.00625037945078285 0.00670470345064321 1 1
0.174352170299556 0.169390258743794 1 1
0.192771745137676 0.186407854502352 1 1
0.428109357141762 0.414033581446785 1 1
0.202953786523242 0.196876787925526 1 1
0.162641705294994 0.156096342063087 1 1
-0.13211072064534 -0.127966581616301 0 0
0.161997942068601 0.157676573015272 1 1
0.221269292961844 0.214371888204258 1 1
0.189453535310908 0.18442891631427 1 1
0.236118486736561 0.231509075210992 1 1
-0.0110627222402807 -0.00994315372381287 1 1
0.200285589923144 0.194269203257097 1 1
0.341678897280481 0.32923814912665 1 1
0.225140279019125 0.218401421062579 1 1
0.209976527763858 0.204704660202191 1 1
0.0302660638361357 0.0294915336421797 1 1
0.253291805821081 0.247133241308501 1 1
0.207427624404931 0.200364675559565 1 1
0.354237053199487 0.344529854841028 1 1
0.0637008341593065 0.0617827389455596 1 1
0.25823445038296 0.251181133470338 1 1
0.26988271800681 0.26101399052032 1 1
0.259651495816922 0.253282906394528 1 1
0.371054005496611 0.359907327903475 1 1
0.203223060117233 0.196533738980591 1 1
0.0983851477921363 0.0962223794856871 1 1
0.11671646936529 0.11102621218558 1 1
0.0676084956561862 0.065596280994418 1 1
0.25793667979944 0.248362420829776 1 1
0.316496785440156 0.305702100313487 1 1
0.296913455115336 0.28858785391887 1 1
0.126638637944824 0.124716726380433 1 1
0.223111988231344 0.216680226741784 1 1
-0.0283052761444375 -0.0283078539826797 1 1
0.111521144949637 0.108540171862354 1 1
0.215619629888345 0.210083767725038 1 1
0.269239610149422 0.259150030718305 1 1
0.139837317058664 0.136351677038055 1 1
0.0581762541081364 0.0585555771998081 1 1
0.193929865077454 0.18686284779342 1 1
0.0167594419116937 0.016578882680877 1 1
0.241672262619949 0.234016637809211 1 1
0.0630749692574259 0.0610859222159322 1 1
0.344911107288296 0.334460165757407 1 1
0.249506988987409 0.242773460434885 1 1
0.159390833512696 0.155349490297769 1 1
0.19396495820114 0.188177233957197 1 1
0.417576354600415 0.402462870830077 1 1
0.39629911336409 0.383963914648217 0 0
0.402287314490476 0.389861557131722 1 1
0.0759610622720339 0.073150872227471 1 1
0.0861454375202284 0.0833355230371461 1 1
0.422178903880041 0.410063984388161 0 0
0.321543816130911 0.312918286320822 1 1
0.229572436857484 0.222969917530632 1 1
0.549313682278201 0.536283265674528 0 0
0.316024804791251 0.308124041540049 1 1
0.0952368596669172 0.0917720322156317 1 1
0.17539494264855 0.17014531619913 1 1
0.135594396569934 0.131685944310159 1 1
0.395962811918711 0.384747028868845 1 1
0.192747470535137 0.185726250380562 1 1
0.12072501790686 0.116491671038338 1 1
0.445513547552771 0.43400598173522 1 1
0.440885417496903 0.427646712642079 0 0
0.0337394159056035 0.032792382887751 1 1
0.492098750686598 0.478604270861233 0 0
0.0625911929059344 0.0599220894063417 1 1
0.206473243426952 0.199782473280354 1 1
0.339178350870148 0.327799413856352 1 1
0.0627906062758081 0.0605325399476264 1 1
0.0605346472228644 0.0616442455408092 1 1
0.237605343048818 0.233002741390894 1 1
0.359857723323269 0.349821725856662 1 1
0.123246079139471 0.118814856894168 1 1
0.375597283775862 0.363893864116479 1 1
0.0699797711440149 0.0682628521116414 1 1
-0.0194340599840639 -0.0198667290014111 1 1
0.277880857713582 0.270416546498672 1 1
0.441251961965044 0.429338497082673 1 1
0.158728107372964 0.152976947085601 1 1
0.14485353666683 0.139254869398148 1 1
0.34114507031946 0.333292809030956 1 1
0.109064961735882 0.107687660894058 1 1
0.159956584344559 0.156105357302802 1 1
0.0866672676490343 0.0825390503511138 1 1
0.342926071076288 0.334272458201721 1 1
0.344778655380365 0.335844671085266 1 1
0.0830470709063627 0.0793664023952788 1 1
0.34466719743803 0.335061095137655 1 1
0.246338361290809 0.238460501603932 1 1
0.307611723426762 0.299188900283796 1 1
0.132021016729511 0.129113129359234 1 1
0.397024186735978 0.385452811176667 1 1
0.262379049832507 0.255255608651286 1 1
0.406752569183714 0.393281734860298 1 1
-0.0938166860177647 -0.0924128996481515 0 0
0.44790661903941 0.435192897936774 1 1
0.245155455036531 0.239201823311007 1 1
0.232481930649466 0.224240534051057 1 1
0.366285500144235 0.355986979887003 1 1
-0.223432279958989 -0.21635337902666 0 0
0.423459692944619 0.410044809500149 1 1
-0.0398159448500136 -0.0377669596649251 1 1
0.408402730883909 0.396838715089997 1 1
-0.0619970987067015 -0.0589707418162432 1 1
0.155636491645458 0.152112595268636 1 1
0.241296768495942 0.234178838810482 1 1
0.260603956526802 0.253482513396921 1 1
0.20777410449204 0.202619285457301 1 1
0.0151794842622843 0.0148106751666112 1 1
0.148419024503308 0.143475117115312 1 1
0.207596354736288 0.202619332236822 1 1
-0.0688048382871389 -0.0658238929838489 1 1
0.208727971466356 0.202518276755374 1 1
0.332518567286903 0.323903421534311 1 1
0.245282826902541 0.236361609787848 1 1
0.159177814160069 0.154789199880716 1 1
0.29883662938439 0.290564948633155 1 1
0.246833346389035 0.240736119199249 1 1
0.180392353157276 0.175434698342739 1 1
0.306526555816806 0.297164360856736 1 1
0.388647708178517 0.376998193166153 1 1
0.122813672766658 0.119663667281998 1 1
0.128420539754135 0.126145850083908 1 1
0.370815481248947 0.360462829330967 1 1
0.133370913675121 0.129285184888268 1 1
0.298212443754104 0.289326855264454 1 1
0.273174792504581 0.265395263827066 1 1
0.220919897352801 0.212913726337539 1 1
0.160357886962094 0.153859258707775 1 1
0.200672746746742 0.194027800013072 1 1
0.157327529046187 0.152936937482394 1 1
0.213826602576784 0.207409831295369 1 1
0.112102056975616 0.107548172763071 1 1
0.265642739127109 0.25871267577733 1 1
0.207759866678189 0.20157617019232 1 1
0.211787469736347 0.205450159805708 1 1
-0.00884545834949865 -0.00791487777788907 1 1
0.10999338679418 0.107188967253905 1 1
0.301704707890492 0.294251546792724 1 1
0.309181108341512 0.30114164521583 1 1
0.250414789533514 0.243094175901146 1 1
0.351999140248981 0.341761020154906 1 1
0.196845577332846 0.190738793337503 1 1
0.351721250854381 0.343303136917639 1 1
0.149034610177001 0.144001960958594 1 1
0.0565100211978422 0.0542797024978788 1 1
0.213890856184864 0.207365384093077 1 1
0.164913077773527 0.159030365546221 1 1
0.187511274898862 0.182338365472314 1 1
0.229836835216002 0.223158390055982 1 1
0.405613454682041 0.392604237082559 1 1
0.268825807421501 0.260428910148442 1 1
0.105001140807978 0.10182091873399 1 1
0.0968976359077449 0.0934045935054788 1 1
-0.0253317259151474 -0.0240605976732442 1 1
0.183472109813796 0.178704058333124 1 1
0.175212579691381 0.172626279584646 1 1
0.122718660127124 0.119148391048208 1 1
0.372271014824825 0.362827297069099 1 1
0.0326314607513687 0.0325931665433889 1 1
0.0879630210433237 0.0839011239942439 1 1
0.185934966017957 0.180517839278409 1 1
0.523257355497248 0.507051823989211 0 0
-0.210516985480034 -0.204729420080141 0 0
0.00180834726345168 0.002535016203443 1 1
0.337495153773601 0.327136538844253 1 1
0.329528305727679 0.32088416098952 1 1
0.197926537719954 0.189917670094448 1 1
0.122506110705279 0.120024863600026 1 1
0.160727216104513 0.157098958973376 1 1
0.541572712502098 0.526916006084708 0 1
0.164148770560281 0.159230923791882 1 1
0.0384092014580793 0.039488085655458 1 1
0.51672546570787 0.500759711176625 0 0
0.196736662866377 0.190289892546233 1 1
0.0130809133469922 0.0121672598516716 1 1
0.11071197680555 0.107265182032624 1 1
0.216022914311803 0.211113486370273 1 1
0.345373488383956 0.333309558698497 1 1
0.114907556631762 0.109902352096748 1 1
0.0285348957117737 0.0284947393760706 1 1
-0.138304041099568 -0.135054731900136 0 0
-0.00932154574032685 -0.0105905405581869 1 1
0.0855978100993602 0.0845425238311182 1 1
0.0527286679726012 0.0530773024417881 1 1
0.312680521849341 0.302713133050836 1 1
0.15166913979548 0.149073112943231 1 1
0.0939111478850653 0.0927078585951708 1 1
0.389891576663152 0.378529415854733 1 1
0.443044560712821 0.428900432048747 0 0
0.274586729079714 0.267802400628817 1 1
0.146903218989939 0.142684405053877 1 1
0.127643602387459 0.122777680521402 1 1
0.222052324527457 0.216276621049861 1 1
0.102509661671416 0.0987597610591207 1 1
0.107777936919694 0.10416831995014 1 1
0.177891486120515 0.170532436486958 1 1
0.0153218429653814 0.0143246280849506 1 1
0.339449484757608 0.329890259207998 1 1
0.474843381237156 0.462599869206139 1 1
0.243395877132611 0.235996433709563 1 1
0.176330650040358 0.171532993784792 1 1
0.00755979902211718 0.00784414540189639 1 1
0.140580861966697 0.136700482967597 1 1
0.400141541428924 0.386077825991155 1 1
0.339073376581982 0.32979390582118 1 1
-0.0388279091307927 -0.0379644078908025 1 1
0.0565761645466755 0.0547921993872569 1 1
0.256365048931675 0.249321293596154 1 1
0.199520927528269 0.194646520892842 1 1
0.145526016163216 0.140989202201075 1 1
0.483805814923483 0.468107024374041 1 1
0.201692668546574 0.197358701568406 1 1
0.226192732892613 0.220050919171047 1 1
0.0764085630918878 0.0745540942383084 1 1
0.143521388432646 0.138500499537628 1 1
0.293445265882561 0.284798473909511 1 1
0.170303302400444 0.165305615637001 1 1
0.334796650000931 0.325687639600752 1 1
0.235689420268668 0.228319219379381 1 1
0.120683448926767 0.118442702314115 1 1
0.0404135772969356 0.0401415988452389 1 1
0.242809702532503 0.234979182823498 1 1
0.376973535052943 0.363970441605956 1 1
0.372679556424715 0.36102536715795 1 1
0.131468167995223 0.127221999172886 1 1
0.276960324143063 0.267368835329177 1 1
0.297487292410149 0.2875868570968 1 1
0.488860807120922 0.476546133817235 1 1
0.0770657186610152 0.0731400972883129 1 1
0.201414459676864 0.19627458800222 1 1
0.080749911212131 0.0791841336831882 1 1
0.61672499490853 0.600386139550289 0 0
0.30555222479466 0.295203310267735 1 1
-0.223639808186162 -0.217622242980832 0 0
0.326920426105035 0.317018358479141 1 1
0.120167065088085 0.117741607494207 1 1
0.200093613148655 0.193986806680446 1 1
0.183127723539161 0.178001221086506 1 1
0.226693813023267 0.218803754799539 1 1
0.267866909184256 0.259500503110092 1 1
0.316145326332322 0.305736167773754 1 1
0.230548685937143 0.223765861718005 1 1
0.346468321966234 0.338156237662844 1 1
0.0412475064402722 0.0410788246049372 1 1
-0.0991420612216047 -0.0967639085627855 0 0
0.27115556329058 0.262896289472209 1 1
0.0243631918840461 0.024186758177344 1 1
0.148496610453461 0.145197669506321 1 1
0.115437213184001 0.110913430762436 1 1
0.145821806211722 0.142090209146886 1 1
0.0953416031498152 0.0923636924456015 1 1
0.0935408949840467 0.0896421789342977 1 1
-0.106140829683275 -0.102978468442573 0 0
0.129646556757181 0.125320911402279 1 1
0.170716607455772 0.165210068817919 1 1
0.0971323324361313 0.0949488951630819 1 1
0.171830263125916 0.167783721717112 1 1
0.235832406443668 0.227752306517515 1 1
0.269017298716553 0.260412837567988 1 1
0.194423019204738 0.187547877091296 1 1
0.198906339431905 0.194362545637555 1 1
0.316827608770322 0.309569936110172 1 1
0.14684698154001 0.142445038214173 1 1
0.337584919954425 0.328663943465579 1 1
0.162740964196286 0.158363437358573 1 1
0.155374791179537 0.150766532709177 1 1
0.266351472817169 0.259744817288605 1 1
0.368901276263616 0.357072628872499 1 1
0.521968902553966 0.508181572475563 1 1
0.37542292273258 0.363433522607245 1 1
0.247373356743467 0.239326216044108 1 1
0.435139686480225 0.421502333172946 1 1
0.0279316718353724 0.0262286925212311 1 1
0.114508070064654 0.112815020013607 1 1
0.261311524708857 0.254559788335906 1 1
0.210374831572928 0.203504556078832 1 1
0.155198919555398 0.149684892783289 1 1
0.389224663417369 0.37686165217636 1 1
0.0564239322114504 0.0536167349636095 1 1
0.252371418249849 0.244751220557663 1 1
0.412405239231142 0.39876058651341 1 1
0.296628441411431 0.287241470655647 1 1
0.472760958348121 0.458786369508302 0 0
0.212001109339432 0.204059077520067 1 1
0.385227958931017 0.372731184163325 1 1
0.443596155577641 0.430214368437966 0 0
0.171255556899156 0.166184611001782 1 1
0.080600927043584 0.077682016033052 1 1
0.165059320667214 0.160062300852627 1 1
0.0426499317539407 0.0414648806996971 1 1
0.210175025833302 0.206373978030072 1 1
0.441674554349124 0.428820755670574 0 0
0.13378560333839 0.131221805977241 1 1
0.433237333427481 0.419269431081541 1 1
0.290147413630254 0.282191083598342 1 1
0.292273432056033 0.284836765227997 1 1
0.108439418552205 0.105314773992671 1 1
0.303929359495016 0.294351539988307 1 1
-0.152284515675192 -0.14828673507174 0 0
0.151174170649459 0.147357275226612 1 1
0.00969768905476238 0.00895293990789472 1 1
0.0935775752589648 0.0911447119309865 1 1
0.187624542313721 0.181572484409377 1 1
0.222868482180087 0.215177568229059 1 1
0.192076674723119 0.187213092029536 1 1
0.268320436281349 0.262229598239619 1 1
0.196590292206533 0.189688359394414 1 1
0.332774198236436 0.322793856054442 1 1
0.424953720221166 0.410676324176125 1 1
0.157711440359556 0.153471890629847 1 1
0.395468194855435 0.384211680427674 1 1
0.0238703944281705 0.0230767596167387 1 1
0.245250377096067 0.236419450767909 1 1
0.177216620442298 0.170655505335791 1 1
0.182251676832325 0.176000353908566 1 1
0.280565163783666 0.274147541064964 1 1
0.249150457490111 0.242680748523315 1 1
0.366852361918849 0.357173134350243 1 1
0.297232867212437 0.2871576603326 1 1
0.0990824788077669 0.0979618909016666 1 1
0.281643586013279 0.271591907096104 1 1
0.133068188305981 0.128600793933911 1 1
0.220838795056904 0.212640006418584 1 1
0.0920024287732207 0.0900483476397065 1 1
-0.096500421626025 -0.0925607014554196 0 0
0.13648955850825 0.131687480676315 1 1
0.231097319243024 0.223689164345153 1 1
-0.0855341764690693 -0.0827774289079534 1 1
0.236242663741405 0.227861194393846 1 1
0.253919378850898 0.246900974026103 1 1
0.0662035896271147 0.0643802022357 1 1
0.0999596319749204 0.0966712178548943 1 1
0.314707072045838 0.306987671789799 1 1
0.285463919959937 0.279565740681232 1 1
0.153458344569232 0.150911647375668 1 1
0.0737010271558071 0.0711228461470945 1 1
0.136178792626062 0.132058102826967 1 1
0.028406488996974 0.0263192910818219 1 1
0.349996916395433 0.339356668080024 1 1
-0.0394819587766548 -0.0388849239760242 0 0
-0.0114675408921103 -0.0136891780443463 1 1
0.110748031955182 0.108053199394156 1 1
0.162501180298013 0.156644227701573 1 1
0.217032603919482 0.211355551519463 1 1
0.0677854121672206 0.0679959794946693 1 1
0.259700926637275 0.250699100712304 1 1
0.228362294960171 0.222208049472186 1 1
0.147947571425391 0.14388178157463 1 1
0.0919231991529593 0.0891115173269384 1 1
-0.0101938132819046 -0.0106203071436726 1 1
0.185788459286504 0.182602832321443 1 1
0.252819451026083 0.245116753817862 1 1
0.329965997288793 0.319916482872496 1 1
0.599014503543869 0.581628352075841 0 0
0.166127170440329 0.161759270201566 1 1
0.41311064764774 0.400317519687437 1 1
0.436037956287099 0.423399977276977 1 1
0.245405934517426 0.238867063807318 1 1
-0.0435414085312256 -0.0419429601843914 1 0
0.216071826370823 0.210958777057783 1 1
0.302797071102413 0.293794560412927 1 1
0.153576547181768 0.149126899097812 1 1
0.123789096490682 0.119895971397689 1 1
-0.0284898222218513 -0.0291518377407834 1 1
0.240562860980612 0.232933673652235 1 1
0.241591358406687 0.234530378620371 1 1
0.0535523744262751 0.0518454937958013 1 1
0.221407544848592 0.213250835160814 1 1
0.20896009133449 0.203482369253714 1 1
0.150578242781256 0.147909776494741 1 1
0.0819661125276024 0.0791517346855446 1 1
0.27622323637757 0.267673750645073 1 1
-0.0253578778635128 -0.0251645893945131 1 1
0.370390638855245 0.360650879010987 1 1
-0.0709446789753258 -0.0684906145228384 1 1
0.0680196999367088 0.0656109824640216 1 1
0.0885394482643842 0.0861935368868847 1 1
0.327145585787384 0.314872135433487 1 1
0.159502060538965 0.156010084369813 1 1
0.164829275455659 0.160003358065973 1 1
0.188686331897191 0.183427414912151 1 1
-0.0621921298032678 -0.060748066279805 1 1
0.0779693247567742 0.0749608825328889 1 1
0.25953490143609 0.251783475925042 1 1
0.298178798559471 0.288611007152193 1 1
0.232218032900746 0.224725133009321 1 1
0.0677977253756261 0.0660648114578801 1 1
0.00668270373915714 0.00632591834333846 1 1
0.255976269377775 0.248984942406387 1 1
0.265888838385431 0.259773609946163 1 1
-0.0178930905522206 -0.0175315631964862 0 0
0.313023381423561 0.303449573828468 1 1
0.311462893606099 0.303007847060445 1 1
0.100333009003473 0.0995204922889572 1 1
-0.0787463595180147 -0.0763922122976265 1 1
0.232666534086803 0.225109778831954 1 1
0.146602254513854 0.142795294586164 1 1
0.222765817434687 0.21467858787582 1 1
0.107268139369794 0.103063415325262 1 1
0.295241526172797 0.286952304008289 1 1
0.0560645479353475 0.0548138274384895 1 1
0.148344226393213 0.144744122115005 1 1
0.375344168302151 0.364665834585349 1 1
0.368476470994346 0.357211471662792 1 1
0.258852857019788 0.251841873266734 1 1
0.205917024484098 0.19919351723892 1 1
0.0625331506855222 0.0601653783905703 1 1
0.0804125118872398 0.076351244881563 1 1
0.0363503433508555 0.0353798725791628 1 1
0.260614867730886 0.252114208456775 1 1
0.342932522989585 0.333384743494495 1 1
0.394358641309207 0.382264019671688 1 1
0.198724946308956 0.191290315464749 1 1
0.032317004676009 0.029777876756113 1 1
0.344231132543104 0.332000536896776 1 1
0.524813380829697 0.507959276331732 0 0
0.326559158789122 0.31771628329631 1 1
0.0467057861408273 0.0449796411810308 1 1
0.544474971908742 0.530619913580198 0 1
0.0897233431807972 0.0875915071081993 1 1
0.327589128160199 0.318332088438389 1 1
0.242463190390826 0.235016112928181 1 1
0.108702366177732 0.105233659678287 1 1
0.0113801032016889 0.0116698821463811 1 1
0.077907470030421 0.0779969080107873 1 1
0.306317575211564 0.295145528403846 1 1
0.157525329619334 0.154239659674143 1 1
0.24191857322657 0.23382336743919 1 1
0.365645385846942 0.356177994262396 1 1
0.229522096841358 0.224195870479413 1 1
0.258509057007365 0.249112029187241 1 1
0.275580458199507 0.268177822253288 1 1
0.288388331297093 0.280396947464688 1 1
0.0833789485757443 0.0797902044793277 1 1
0.221258477603607 0.212798673649752 1 1
0.184596945648867 0.178544059443442 1 1
0.00068320956688428 0.00115690933329282 1 1
0.317661993925427 0.308470351710673 1 1
0.427169516646264 0.412071255935929 1 1
0.0477597277660487 0.0470681393475114 1 1
0.356686594430424 0.34476358681221 1 1
0.116475395206344 0.111857638885705 1 1
0.258651750251983 0.251750222381787 1 1
0.0720427271728378 0.0692358927833203 1 1
0.160299431849728 0.15438278839828 1 1
0.131242241219996 0.128243403103341 1 1
0.0210967662329867 0.0206868390268292 1 1
0.460763910800655 0.447090473603437 1 1
-0.00565115374114831 -0.00598116829382444 1 1
0.333118415667235 0.323870538207359 1 1
0.153854485118191 0.149180723020899 1 1
0.365586403607737 0.355686955605276 1 1
0.275199672030023 0.267003337677043 1 1
0.330548735107819 0.320981680278769 1 1
0.268565366700027 0.262790835013051 1 1
-0.0373234458647646 -0.0357670621406724 0 0
0.013970645160539 0.0137380225103784 1 1
0.0358947007891428 0.0365924577818433 1 1
0.390781681125059 0.379914615776211 1 1
0.51260532958006 0.498038897248145 0 0
0.236310212199055 0.228170793906734 1 1
0.197801883031334 0.193965591737184 1 1
0.14983507118143 0.145137439550582 1 1
0.147543126140062 0.142830109755618 1 1
0.0366721922660828 0.0340562696774743 1 1
0.0789106672596112 0.0760348977015137 1 1
0.408510456278399 0.39707220401038 1 1
0.508352700763053 0.492816903019744 0 0
0.334468260537214 0.324530113400762 1 1
0.153117299039952 0.14931253752094 1 1
-0.00122476625606838 7.25439910963365e-05 1 1
0.257871328869305 0.252949394466517 1 1
0.148719347891442 0.143077592084597 1 1
0.182353800758164 0.178665859141968 1 1
0.0304906978385603 0.0290550618882031 1 1
0.276001963823711 0.2684889135832 1 1
0.555012839073186 0.537001066009376 0 0
-0.11172513871317 -0.10706851569305 0 0
0.0978440673479374 0.0947687734730861 1 1
0.179865918418214 0.172480980547146 1 1
0.106588692316405 0.1045378529172 1 1
0.0659564781100658 0.0634375178687454 1 1
0.135047280765761 0.131223258496781 1 1
0.290045067622581 0.279181262340838 1 1
0.313334574948019 0.303281775336335 1 1
0.165417505061879 0.160426422478376 1 1
0.319464574766093 0.312011722810948 1 1
0.404962996554864 0.39203689820819 1 1
0.374497048651731 0.361052476398195 1 1
0.085765099024768 0.0832518215843126 1 1
0.0800083164844356 0.0788347646839596 1 1
0.182615133095423 0.179560263995618 1 1
0.288187958632049 0.279730435935862 1 1
0.0257854682095761 0.0245608614582824 1 1
0.38876417676826 0.379109457377608 1 1
0.222983606892465 0.218088652654111 1 1
0.148855054114034 0.143726668158983 1 1
0.139774266531899 0.134130918002646 1 1
0.108990035692052 0.107325212929832 1 1
-0.00523262330005653 -0.00274906694663723 1 1
0.236626748699523 0.230125879436891 1 1
0.257896088583365 0.250573593615855 1 1
0.0445622605507792 0.0443794548801944 1 1
0.347839280417755 0.338113648809874 1 1
0.191697629846359 0.184748695966642 1 1
0.327402331701481 0.318716790547687 1 1
0.268439687464669 0.261101601760828 1 1
0.203146807311895 0.19685458957498 1 1
0.234103984363173 0.228504234996122 1 1
0.0292035538722287 0.0279152378278563 1 1
0.179942239172462 0.174026732154326 1 1
0.29708783744715 0.287615755715343 1 1
0.0985344034587969 0.0947238860308244 1 1
0.172563538675383 0.166954215062269 1 1
-0.00661759116715149 -0.00573186683072752 1 1
0.277357698798434 0.268281405146362 1 1
0.250395214435972 0.243162469523687 1 1
0.344169676779358 0.334247025718691 1 1
0.275460486612562 0.268370057660589 1 1
0.194079136660409 0.187516420948786 1 1
-0.0760919107404512 -0.0745008326487797 1 1
0.148865727337855 0.145544206390947 1 1
0.416492035810037 0.404530547511402 1 1
0.749728687926722 0.727699790209396 0 0
0.209691388736994 0.203019713311164 1 1
0.38471757115862 0.374906714185084 1 1
0.00284344579580566 0.00296792231204614 0 0
0.200142647415451 0.194200611850792 1 1
0.388072693785778 0.375598978181125 1 1
0.443103146674182 0.429788753226773 1 1
0.0815669508363733 0.0796227721218261 1 1
0.273447022913758 0.266566438557758 1 1
0.233986925743397 0.227547853977433 1 1
0.210592703878338 0.204285514662746 1 1
0.110800147386843 0.106579492746745 1 1
0.541570098312341 0.524136768666707 0 0
0.192290754207481 0.18680186180489 1 1
0.380526814806125 0.370778608272067 1 1
-0.0911419999342516 -0.0876461364860825 1 1
0.285448131236187 0.278997699969611 1 1
0.00451228722630139 0.00532375391627346 1 1
0.0658929183958369 0.0634571412674827 1 1
0.332202365638182 0.322797841089847 1 1
-0.00113331248912275 -0.00186954466800251 1 1
0.348568243784224 0.339752319752607 1 1
0.178434271564212 0.174480723439261 1 1
-0.00691613342860362 -0.0074757151620684 1 1
0.0734484871499904 0.0726449689083292 1 1
-0.00527798850564872 -0.00464766430780674 1 1
0.40966009837738 0.397379959486761 1 1
0.254667592681102 0.249262010566551 1 1
0.257382638621204 0.251769009807356 1 1
0.284890628945276 0.275903182843188 1 1
0.239699371804494 0.232817557587629 1 1
0.187033117770516 0.17951378538051 1 1
0.225055255988591 0.218918826397649 1 1
0.104726456300963 0.101194385465814 1 1
0.272706607295858 0.263486812633732 1 1
0.0752401783605465 0.0726269175806233 1 1
0.24610798589572 0.241182106534089 1 1
0.165549254044656 0.159470626399077 1 1
0.332719594152651 0.322176308723182 1 1
-0.0364674360873309 -0.0341448416097306 1 1
0.23142476170758 0.22434059327233 1 1
0.105441670618116 0.103047680195461 1 1
0.239677399247737 0.234021093221305 1 1
0.111281911013062 0.109725508090535 1 1
0.470975340347714 0.457128929542199 0 0
0.162269621795157 0.158093692630139 1 1
0.164484261082853 0.16002636046972 1 1
-0.0160859171050019 -0.0158795315226298 1 1
-0.0499256803709781 -0.0494905574070753 1 1
0.307652061500677 0.298071973384247 1 1
-0.0978238597460274 -0.0958706453399977 0 0
0.0891622314669193 0.0864719809250185 1 1
0.0322028614615859 0.0323305892619549 1 1
0.150583780552493 0.144829604473117 1 1
0.350255950075931 0.340059052731668 1 1
0.116606378490585 0.112978681413262 1 1
0.208722378361003 0.203312630736713 1 1
0.189336548429672 0.184580042027205 1 1
0.151792063593301 0.147481162060768 1 1
0.436010595912429 0.42328534043313 1 1
0.128207226502426 0.124248062596195 1 1
0.158081630242054 0.155117013901552 1 1
0.246215495046604 0.239463980361076 1 1
0.189774988945058 0.182826592570094 1 1
0.222898777529861 0.214467119581796 1 1
0.00147272379972832 0.000187863416521114 1 1
-0.0914922529589835 -0.0898507936183197 1 1
0.465777637108427 0.452999900725987 1 1
0.0315720796109826 0.0326296760785301 1 1
-0.0884433153729777 -0.0861575077063729 0 0
0.238337191324646 0.231678453351434 1 1
0.213783435655625 0.209283480143308 1 1
-0.127595043472897 -0.122133382894535 0 0
0.224522360955484 0.219063654959817 1 1
0.291392439999193 0.281875660022388 1 1
0.337742647820729 0.328455280845398 1 1
0.136955703346543 0.131564627103155 1 1
0.223444947270047 0.215900154062157 1 1
0.508643017132109 0.491929503291709 0 0
0.178104787676058 0.173915329728619 1 1
0.111113596069307 0.107397761070422 1 1
0.0664025042938635 0.0639330402362352 1 1
0.136669205243766 0.131554231792549 1 1
0.22802676327523 0.219919909773021 1 1
0.255780329054579 0.246861226380801 1 1
0.270253273518245 0.260879067587364 1 1
0.255812357798455 0.249734198329284 1 1
0.30592031508488 0.297243511454866 1 1
0.0312239231465455 0.0307275339924196 1 1
0.41147906629946 0.398697880166293 1 1
-0.0181799816683665 -0.0190891074210049 1 1
0.0565056286441485 0.0535164731827378 1 1
0.232205855318061 0.226401779739942 1 1
-0.0330101798074153 -0.0325478477810392 1 1
0.033687690461538 0.0319122613386022 1 1
0.367126794379076 0.35527193592317 1 1
0.193700817221874 0.188585118462274 1 1
0.0719039965033291 0.0700373427678361 1 1
0.415218927915709 0.402658059755891 1 1
0.473513457371034 0.459932054457852 1 1
0.442247856497226 0.428428238520664 1 1
0.326553773175532 0.317548339479247 1 1
0.426796035013537 0.414083606674465 1 1
0.25470558942427 0.248634027691189 1 1
0.310422351530679 0.301265112871174 1 1
0.221145418948355 0.216977973957378 1 1
0.320711303937886 0.311571053018258 1 1
0.392725774394656 0.382494161725063 1 1
0.213138061128814 0.204999779725529 1 1
0.159707694701248 0.154137092247057 1 1
-0.0615579290928367 -0.0572821888867013 1 1
0.212990066330158 0.207417882110242 1 1
0.0592542317326408 0.0565589514667585 1 1
0.232159783101598 0.224431513824335 1 1
0.268730798625051 0.261583919698474 1 1
0.208351528738587 0.202224114217308 1 1
-0.0735996526730325 -0.0701386867108632 1 1
0.191990626158002 0.184937168545728 1 1
0.186557957140095 0.180462263524079 1 1
0.291289540051281 0.285480737045943 1 1
0.233292456681543 0.226300191285049 1 1
0.324148574758355 0.313467752041031 1 1
0.189364784400569 0.184981582988825 1 1
0.17828022807553 0.172527624532501 1 1
0.0356225798726772 0.0347302016858845 1 1
-0.113991748803128 -0.109859586207949 0 0
0.174878774548916 0.17162929703998 1 1
0.18332704784984 0.177894443000837 1 1
0.193265225982687 0.188317840817009 1 1
0.180761161127166 0.177312313963572 1 1
0.00947773336749162 0.0079289867351265 1 1
0.0881174824755903 0.0872231180217629 1 1
0.198233752521327 0.193662431026671 1 1
0.445544213481101 0.434056677681969 1 1
0.244941853571128 0.239155440166453 1 1
0.26572014745398 0.2590932999899 1 1
0.377732335508727 0.366450371144721 1 1
0.0200092792454074 0.0191334656932975 1 1
0.245635638985424 0.238916945600692 1 1
0.195094468270721 0.189631890548829 1 1
-0.0398388142977468 -0.0385915045571257 1 1
0.260436675767416 0.254497781566339 1 1
0.404742855203338 0.393424507155286 0 0
0.10776693292832 0.105226573804889 1 1
0.0513211534645495 0.0485347519123737 1 1
0.155125722251682 0.151222399568553 1 1
0.247611971237328 0.239882283123365 1 1
0.04858792077007 0.0474503702667374 1 1
0.030952657818037 0.0316149547453878 1 1
0.000213539404829651 0.000224188791837252 1 1
0.220999074044548 0.214953315365045 1 1
0.194204315559732 0.190972247576621 1 1
0.288913946618098 0.279970041269724 1 1
0.260369714785961 0.253030360158586 1 1
0.169525472637752 0.163357209692407 1 1
0.0367383077152146 0.0385131800623966 1 1
0.260281900033477 0.253143757978963 1 1
0.18166178590934 0.176116878980799 1 1
0.136412243924146 0.132442219233049 1 1
0.438769382781227 0.427169593084145 0 1
0.333472204313933 0.323288348612963 1 1
0.326937814712647 0.317442633315074 1 1
0.00705637444242975 0.00670361595992241 1 1
0.277218927728153 0.26771827408494 1 1
0.0782474953856652 0.0747008927989961 1 1
0.0500766099821789 0.049870398691332 1 1
0.349928437748653 0.340441040678435 1 1
0.290276294985339 0.283245226471353 1 1
0.192729630519571 0.186693608080199 1 1
0.228705858024521 0.222745292474025 1 1
0.470583995953655 0.456818218035791 0 1
0.0569664722481985 0.0552574734945449 1 1
0.278511337899127 0.270806441841977 1 1
0.273876680260063 0.265863241907951 1 1
0.248490357303868 0.240820764163021 1 1
0.320519096355689 0.311186496648535 1 1
0.132268573966809 0.12709691955081 1 1
0.441117499562509 0.426901262202464 1 1
-0.0282092748293344 -0.0280751635037982 1 1
0.43813086497115 0.422623166450842 1 1
0.0328430048327151 0.0327211624387371 1 1
0.154614389216641 0.151298365183176 1 1
0.155366046296674 0.151923479713906 1 1
0.0884003144852677 0.0845011018335059 1 1
0.261573229097056 0.253598235603034 1 1
0.185479973094941 0.181469592367798 1 1
0.344103554615663 0.33365679920163 1 1
0.0985964765028786 0.0955781769360323 1 1
0.212019944783354 0.204912119498457 1 1
0.231966979072237 0.226680150504978 1 1
0.0248526286957476 0.0243219358262584 1 1
0.152295769075518 0.148493004755283 1 1
0.208650277044082 0.202201467560987 1 1
0.181906582261415 0.176528350458368 1 1
0.298284764911163 0.289601356667171 1 1
0.158535041904867 0.153144467652008 1 1
0.397265690466942 0.382740357081189 1 1
0.381538665066989 0.370373688886274 1 1
0.2594778804712 0.25262087242315 1 1
0.208287267843339 0.202835204592039 1 1
0.177265225221491 0.172692222727786 1 1
0.27204082638276 0.262949317224104 1 1
0.100272868755978 0.0979533775511102 1 1
0.260101066562859 0.249767015761419 1 1
0.371884637525035 0.359841967768293 1 1
-0.0793898506890365 -0.0778615283455126 0 0
0.198478437211781 0.191531106568418 1 1
0.46065370370744 0.446795962388722 0 0
0.277712688513381 0.268162597813065 1 1
0.387852493651267 0.374274156529477 1 1
0.118108888091314 0.115388773087184 1 1
0.267876090364207 0.258035590684094 1 1
0.0364485870615874 0.0340457586804858 1 1
0.356587918833315 0.346603218633942 1 1
0.176562802432775 0.172740861050444 1 1
-0.0989716155066722 -0.0967366316370043 0 0
0.199920131563619 0.19494460116046 1 1
0.0990241020237999 0.0977767095931883 1 1
0.504464654269935 0.491516821475008 0 0
0.129990165630688 0.125997933256935 1 1
0.431572509036801 0.418435941237834 1 1
-0.109062987339318 -0.106012553224545 1 1
0.279672306843347 0.269229306525962 1 1
0.304704845550102 0.293343334588479 1 1
0.146026963917627 0.141671351580931 1 1
0.107408152689071 0.104396364405818 1 1
0.420329759436903 0.409265507290136 1 1
-0.0263843480896556 -0.0244811948917725 1 1
0.469570338866056 0.455070869436642 0 0
0.134281704404134 0.130126159092453 1 1
0.442040082583203 0.428961588737521 1 1
0.405156560879832 0.393977257987533 1 1
0.237040678218318 0.22923073301184 1 1
0.0850794893199472 0.0827208842191674 1 1
0.122614987382575 0.120277505983874 1 1
0.320165104631347 0.309290878161092 1 1
0.198307675222431 0.192776616612536 1 1
-0.174454698708764 -0.169925261591396 0 0
0.437106573146661 0.4252091637321 1 1
0.152361698404549 0.148655176720054 1 1
0.43517340760267 0.424505925452451 0 0
0.587413494037628 0.570386188976204 0 0
0.305655107085622 0.296391578394219 1 1
0.447023918996335 0.433608896392943 1 1
0.213023468893313 0.206167906126133 1 1
0.272697041237919 0.26458959317144 1 1
0.40039634206474 0.389276803785052 1 1
0.157679221954954 0.153681310955568 1 1
0.276534827726253 0.268141563822334 1 1
0.301659194004981 0.292243426575458 1 1
0.452362444892287 0.438600358633453 1 1
0.299398351393746 0.290416201080353 1 1
0.244446525879758 0.239524192916522 1 1
0.455979339902769 0.444879453359583 1 1
0.144633237946463 0.141081670296899 1 1
0.235750489121918 0.226853732649719 1 1
0.228861650567877 0.221303540158447 1 1
0.26853083900954 0.261115336514435 1 1
0.319630810762807 0.310347993163425 1 1
0.13645377700327 0.134441200053666 1 1
0.403567988850369 0.391735718402011 1 1
0.282033359103567 0.274123938138932 1 1
0.0504470022549741 0.0485729760448309 1 1
0.0942597623587437 0.0896108195517753 1 1
0.117725015197436 0.116389813587789 1 1
-0.0406651071591966 -0.0396729663437649 1 1
0.0932117624430675 0.0897666938629593 1 1
0.210427509441927 0.203549989184288 1 1
0.536352277472931 0.518951561266694 0 0
0.116436402947999 0.11457028335795 1 1
0.0851944434310178 0.0823997147445502 1 1
0.2756751360801 0.267958441247469 1 1
0.447109679507252 0.435058354368583 1 1
0.355139140423951 0.34538211902514 1 1
0.398175581750026 0.387056012236329 1 1
0.278194463291472 0.269653277421582 1 1
0.0316023437326049 0.0316217825015093 1 1
0.255507521993567 0.248087251662294 1 1
0.208334776078403 0.202009734028667 1 1
-0.00810433765407477 -0.0071526567860284 1 1
0.291421998133592 0.283337421620701 1 1
-0.00931111302616056 -0.0101007321364382 0 0
0.289878132629333 0.280551022376486 1 1
0.314343805583173 0.305332498294233 1 1
0.138079296983695 0.1339731489715 1 1
0.213732799020862 0.207304820411448 1 1
0.382479658003596 0.36910377167283 1 1
0.165439274111512 0.161052451806016 1 1
0.464085906477673 0.450228990231113 1 1
0.23661076623527 0.228515754007987 1 1
0.088875443246763 0.0846367428820648 1 1
0.0914215448408477 0.0900664836955858 1 1
0.403686175077631 0.389671625067172 1 1
0.327375585383629 0.318738961544185 1 1
0.183435712626406 0.177950737263207 1 1
-0.0107316202626602 -0.0119879606493283 1 1
0.0742391530938875 0.0694170639194822 1 1
0.370666941451 0.360619598874465 1 1
0.0683882607519528 0.0643343417192229 1 1
0.32822115392828 0.318625640225655 1 1
0.23786649787345 0.229203012421569 1 1
0.228218943732484 0.222129151485945 1 1
0.294707796946236 0.285972725402145 1 1
0.199871676259115 0.198318566665998 1 1
0.310065753128937 0.302225517936959 1 1
0.299926539800852 0.291211337106235 1 1
0.181557126516524 0.176307281854893 1 1
0.159297621978618 0.155292499220554 1 1
0.284559559293791 0.276361046467866 1 1
0.456092656263939 0.443149041498911 0 0
0.15388407279383 0.148176105148975 1 1
0.169569931820102 0.163437024367512 1 1
0.131212564199 0.12773416586137 1 1
0.173586030276193 0.167695420586493 1 1
0.00671105576098633 0.00723640776150868 1 1
-0.0390979857447539 -0.0361178897327002 1 1
0.23051101446743 0.222153905646035 1 1
0.40022800247987 0.388722645815635 1 1
0.148137068718365 0.144778093480814 1 1
0.3790132067856 0.367064556124614 1 1
0.233545929481563 0.227338089764354 1 1
0.142506506724337 0.138303004709036 1 1
0.459718213118337 0.446122628922673 0 0
0.31230119289447 0.301226319102774 1 1
0.180190497416772 0.17450319001498 1 1
0.0733370758130013 0.0726941688738065 1 1
0.169012792724851 0.160860958447043 1 1
0.0422305741716332 0.0419569647552666 1 1
-0.0428106717410013 -0.0414370573161084 1 0
0.155160234037199 0.149163880292781 1 1
0.159397949861295 0.15468144410998 1 1
0.323048408787128 0.314592429595535 1 1
0.141031955135707 0.135921722296244 1 1
0.251365866942005 0.243826091591891 1 1
0.117422307684629 0.114845962076312 1 1
0.155035324015689 0.150876523237231 1 1
0.0109014477946437 0.0114420604816682 1 1
0.26700946930709 0.259788432400804 1 1
0.0143554594296424 0.0132289735883753 1 1
0.0933908835730769 0.0924872991819959 1 1
0.16749534644383 0.160515691666196 1 1
0.306723315628487 0.298759210894385 1 1
0.162058949882541 0.157940953045589 1 1
0.273135870127065 0.263291782693996 1 1
-0.0765891515817684 -0.0750492175681823 0 0
0.158098243513538 0.152924356670445 1 1
0.449333937951197 0.436729565713922 1 1
0.0325944670778282 0.0315175026031713 1 1
0.333867151894315 0.322935920063272 1 1
0.201808001632824 0.196974798002677 1 1
-0.181338498540267 -0.177520788571857 0 0
-0.0398670819795673 -0.037795644164507 1 1
0.281853041704214 0.272994305125132 1 1
0.444690712561062 0.430053168243708 1 1
0.105912411166067 0.101222715692084 1 1
0.182371687501569 0.176669928818328 1 1
0.132238304156544 0.126990233940992 1 1
0.23280220839807 0.226386247445859 1 1
0.0538368601614255 0.0521574472990476 1 1
0.211751046392953 0.204975192834171 1 1
0.299294691495549 0.289143314354058 1 1
0.154946810265384 0.148543868221054 1 1
0.389051739022046 0.378618614448507 1 1
-0.00406981782695299 -0.00452805107939744 1 1
0.572150621158899 0.554742532214085 0 0
0.107299607276174 0.1033727098236 1 1
0.102193100407816 0.0992652648108309 1 1
0.277431492222872 0.26819363502643 1 1
0.0940923385355718 0.0920064951992482 1 1
0.0635397848800934 0.0610594730523572 1 1
0.195745800522064 0.191048545154757 1 1
0.131996828580683 0.127559616794637 1 1
0.0638831419583523 0.0612223703797455 1 1
0.236948051690533 0.230868662388899 1 1
0.485196130064782 0.471938127491803 0 0
0.358556001883154 0.349808209880737 1 1
0.344678798039328 0.33306311415735 1 1
0.047580949532623 0.0462385561034158 1 1
0.243715364495207 0.237639231913935 1 1
0.317689344428155 0.307709797939839 1 1
0.0128791477428715 0.0124659196476752 1 1
0.326893955124846 0.31597012039828 1 1
0.193074091618628 0.188200735838324 1 1
0.051395495933309 0.0481850067846453 1 1
0.386461637236464 0.374108215149529 1 1
0.264208848085632 0.255125379644611 1 1
0.196129977666503 0.191221453235181 1 1
0.105778086587395 0.103823767782222 1 1
-0.0231356053315595 -0.0233710319035473 1 1
0.140254699601688 0.136593473884914 1 1
0.0925123919604322 0.0897782405408898 1 1
0.271326717910115 0.262986187138342 1 1
0.211302681727268 0.20531663884522 1 1
-0.00452235149541996 -0.00392931485143332 1 1
0.0380052153822608 0.037723167226409 1 1
0.113818764424157 0.110398038916286 1 1
0.368105498846787 0.356380384363916 1 1
0.0174833886145541 0.0187576475925706 1 1
0.117936381002545 0.116657867451079 1 1
0.342150820085674 0.333482564927092 1 1
0.277443104080071 0.267977225376471 1 1
0.32105655668427 0.311584555058362 1 1
0.102289820036639 0.0995028229087751 1 1
0.51125696341176 0.495004490127672 0 0
0.193930152826198 0.186653478947908 1 1
0.217842394114091 0.210908961155571 1 1
0.0990504200416943 0.0960745550084634 1 1
0.351305844848348 0.341313016591514 1 1
0.328217761310588 0.318484698088285 1 1
0.00932365681800767 0.0100580373177593 1 1
0.279410761236067 0.2715944240249 1 1
0.209523049485833 0.204131696867091 1 1
0.119750637165874 0.114856762923429 1 1
0.265440314721672 0.258334566649359 1 1
0.0896534994171991 0.0863512752221542 1 1
0.334502139241653 0.323763776132503 1 1
0.207577019691724 0.201789345774878 1 1
0.0574575523573953 0.05680890879184 1 1
-0.0468785121637316 -0.0457676388293052 0 0
0.128928255454237 0.127261909518528 1 1
0.476074389844782 0.461297882250752 0 0
0.132503748682118 0.129772971219949 1 1
0.277019984995086 0.269811868788277 1 1
0.196527665209404 0.191530819353373 1 1
0.0953207493485296 0.0908796083605918 1 1
0.200999817722787 0.196255288143202 1 1
0.124579071917628 0.120462489444603 1 1
0.165554043456139 0.160244850643003 1 1
-0.0028966145680311 -0.00459567435848399 1 1
0.208501747610462 0.203069997826869 1 1
0.43316838153458 0.418326574010621 1 1
0.176058046200708 0.170416808535533 1 1
0.00378792157060422 0.00409647263604284 1 1
0.302429049777796 0.293636447027193 1 1
0.278845840243957 0.270771804925535 1 1
0.167046155980111 0.16225092417268 1 1
0.385393330119691 0.375128139541999 1 1
0.0985705058279928 0.0958028925680615 1 1
0.0672029483086731 0.0657656818164064 1 1
0.0964644388779111 0.0916256962894545 1 1
0.0709114370562987 0.0691701022554541 1 1
0.429941638921959 0.415744766748935 1 1
0.0880556099841479 0.0859622184747619 1 1
0.100546254476914 0.0955192936616332 1 1
0.318924567188616 0.308218208437616 1 1
0.374942122863691 0.363041360247814 1 1
0.0630419865112831 0.0611494057936868 1 1
0.0690225143320145 0.0672238534310624 1 1
0.293150780736579 0.285927504135798 1 1
0.0284894079008729 0.0277038100585946 1 1
0.0591784790620044 0.0583178734237241 1 1
0.0684166353918669 0.0678130036424456 1 1
0.163270608739887 0.159762876386312 1 1
0.187166867602708 0.179943336041458 1 1
0.0768533732130045 0.0736917190125579 1 1
0.168105348194325 0.165058198528087 1 1
0.163546035356483 0.159228658494595 1 1
0.0699969136454378 0.0667569930696559 1 1
0.411754852052511 0.399925513017524 1 1
0.228126591041283 0.21950785529354 1 1
0.435267180755391 0.422224761743171 1 1
0.304018559844628 0.293660885899255 1 1
0.183871665056999 0.17825344555695 1 1
0.356410601269523 0.344668567569244 1 1
0.350056777893158 0.33941508280123 1 1
-0.130004765312247 -0.127276238961765 0 0
0.238474269473684 0.231959921494446 1 1
-0.0609427011486789 -0.0604007599419238 1 1
-0.0640222013659617 -0.0615212871941564 1 1
0.0318558931254911 0.0304122754582502 1 1
0.295708480127913 0.287580776462639 1 1
0.216675834681553 0.211012721000133 1 1
0.0949506402676121 0.0919539706582192 1 1
0.365172554531033 0.354826248611988 1 1
0.386431053275773 0.374493947812649 1 1
0.463535768898974 0.450562836357645 0 0
0.195072872846717 0.191055526026249 1 1
0.271550221352711 0.264873819682472 1 1
0.205869042426697 0.198608879605029 1 1
0.184311798303691 0.178817870069948 1 1
0.169565441529369 0.162927965430235 1 1
-0.016607087907589 -0.0171950497405169 1 1
-0.0364882661359979 -0.0378367240782222 1 1
0.220570385611121 0.213654981196718 1 1
-0.0200574352687779 -0.0183693728208948 1 1
0.0760121521980909 0.0729122991080199 1 1
-0.115698272735066 -0.111562391247651 0 0
-0.0467747394776815 -0.0458673588235086 1 1
0.377453385541749 0.366567241473373 1 1
0.196967098734533 0.191423660621145 1 1
0.136836882605657 0.132686042560398 1 1
0.0608290917035764 0.057062096683221 1 1
0.287701274248783 0.277175310956769 1 1
0.276082886631791 0.267995360849554 1 1
0.0736264481911778 0.0717499296054593 1 1
0.266136391910652 0.257181693814509 1 1
0.217453012003908 0.210130929814179 1 1
0.301035436607524 0.294194797935795 1 1
0.187003515541451 0.180817540774401 1 1
0.107304368929175 0.103052972238849 1 1
0.5920684811705 0.575943071991454 0 0
-0.0691109608483626 -0.067903441183422 1 1
0.21885511577439 0.212193466316717 1 1
0.282021668656047 0.273170301350848 1 1
0.276435717895619 0.26628603537795 1 1
0.0691743622322011 0.0661753865892455 1 1
0.341784502805074 0.332526380687547 1 1
0.221361598938488 0.213355566373138 1 1
0.20605932462829 0.199882424805192 1 1
0.125485248315098 0.121300518876479 1 1
0.0441143197963156 0.0418850631030593 1 1
0.35810872530105 0.347014736352935 1 1
0.259165963498814 0.252128556300641 1 1
0.424008099073573 0.411171200629394 1 1
0.27060409375638 0.262849873753128 1 1
0.0381368423686786 0.0368638710556321 1 1
0.352294497427948 0.34202250530869 1 1
0.399635690508848 0.386731912267361 1 1
0.229345822056088 0.224160368992878 1 1
0.253322124999435 0.2438656849064 1 1
0.151095850422999 0.147211251586654 1 1
-0.00912822867295978 -0.0102495868594121 1 1
-0.0652076291785936 -0.0616335787468036 1 1
0.180363217041198 0.173528218488208 1 1
0.0594603447663785 0.057642643444016 1 1
0.424748038590808 0.414559801480767 1 1
0.124841535850882 0.122087482122903 1 1
0.269292733704703 0.261610938000811 1 1
0.243300766522672 0.236553880219301 1 1
0.0859268770867069 0.0858223418675367 1 1
0.233237377930934 0.226151449195432 1 1
0.209393157910972 0.203146619786925 1 1
0.268417457583607 0.258760373756411 1 1
0.269576127690892 0.261491183599253 1 1
0.0672367155763853 0.0665649881292408 1 1
0.14049136772956 0.1367551924399 1 1
0.458572693089638 0.44530045797399 1 1
0.340601605100147 0.328875637019496 1 1
0.135115767684181 0.129278198201718 1 1
0.529020453544471 0.513982099853082 0 0
0.128488894448483 0.128006957014518 1 1
0.127821376705013 0.124636238778373 1 1
-0.135655812477288 -0.131012909961086 0 0
0.206775667127624 0.201295085156601 1 1
0.121550449912001 0.118874884628499 1 1
-0.0296277309471151 -0.0291847797160364 1 1
0.0810353869631087 0.0782597069477177 1 1
0.0960316725033781 0.0940796905333639 1 1
0.134411121163691 0.130966249988953 1 1
0.310627534365402 0.30247616561452 1 1
0.225217832727964 0.217861866754695 1 1
0.26880158318267 0.261758623456298 1 1
0.405462266934813 0.394480005061553 1 1
0.273163275595245 0.265463979768947 1 1
-0.0017587479764412 -0.00127220670609544 1 1
0.130940764150485 0.129661024408009 1 1
0.233402261052868 0.227490194733639 1 1
0.091355530027197 0.0880170547897083 1 1
0.266683129313377 0.259046326716623 1 1
0.412443732713647 0.40116632369844 1 1
0.102502074346383 0.10054629924632 1 1
0.179109365972263 0.174007491831831 1 1
0.250109328057779 0.241612262714821 1 1
0.31936495890553 0.311570187759172 1 1
0.309083386764763 0.300239012285138 1 1
0.190745264856709 0.183772918920194 1 1
0.15965809139792 0.15545318075959 1 1
0.0336300715498161 0.0340260259419232 1 1
-0.0400013284020643 -0.0396434205667147 1 1
0.402094512667576 0.391663159300928 1 1
0.125921171253057 0.120926838303777 1 1
0.109382538392634 0.107260677630085 1 1
0.152464502249028 0.149807944338735 1 1
0.145063225746878 0.14127220593317 1 1
-0.0753115007957117 -0.0736882478460474 1 1
0.0628023227905606 0.0617118606447439 1 1
0.354688459564619 0.344373808573758 1 1
0.15059683483798 0.145480461636515 1 1
0.201071154021344 0.196612445308448 1 1
0.340778980364048 0.334997460878108 1 1
0.492664403499893 0.476808543756907 0 0
0.14042868092601 0.136368914686903 1 1
0.288509405993686 0.279312423116308 1 1
-0.0259041186790872 -0.0240148127201213 1 1
0.241897436186725 0.233083371291476 1 1
0.280464341152486 0.270971726905739 1 1
0.229900048336891 0.222635389407901 1 1
0.176793290209394 0.170655081942525 1 1
0.215356137285868 0.209679295014755 1 1
0.0402667275270432 0.0383450505137739 1 1
0.126240635541685 0.122066412309939 1 1
-0.0353259467216996 -0.0337924143415585 1 1
0.086832509627803 0.0846053008899053 1 1
0.329287719448906 0.318835398879399 1 1
0.36279414904845 0.352348697503706 1 1
0.496021813261197 0.482533679157001 1 1
0.140392724503152 0.137603575854896 1 1
0.191028804261182 0.186393886691448 1 1
0.28698723211576 0.278592468749529 1 1
0.0629427858988562 0.0602604229257624 1 1
0.225688890711241 0.21814961251263 1 1
0.321553452090119 0.313668348866056 1 1
0.0322820580312139 0.0303385883078343 1 1
0.318994733018785 0.309911970363739 1 1
0.133710695923442 0.129942581029817 1 1
0.213824239912804 0.206491402277388 1 1
0.415617390659564 0.404945325471376 1 1
0.300541137480792 0.290239252115197 1 1
0.206672413627494 0.200613639528869 1 1
0.166689937435931 0.161331566542544 1 1
0.292640702377729 0.285028253963687 1 1
0.526592144944109 0.509434559934435 0 0
0.338712502213025 0.328087458175219 1 1
0.461208717115323 0.44843539635981 0 0
0.138571588206144 0.134315709703989 1 1
-0.0176521280386863 -0.016685161495852 1 1
0.11599590102905 0.113150256936008 1 1
0.549982980861811 0.532585378046336 0 0
0.0645505908630032 0.061481470242641 1 1
0.0901852887482587 0.0858787615746893 1 1
0.134461588049604 0.130361002628361 1 1
0.0705653963440824 0.068382733900286 1 1
0.115054308255625 0.111803332979497 1 1
0.0467825672701546 0.0469831907061843 1 1
0.21542204707183 0.2078449171243 1 1
0.359266274069408 0.349314280190897 1 1
0.305654304385163 0.296656992862747 1 1
0.0982928184593725 0.0944174796004825 1 1
0.25605416902163 0.24916246252236 1 1
0.369612926573171 0.356228537474662 1 1
0.179805160161941 0.173871424039162 1 1
-0.0661759193334012 -0.0658443534104756 1 1
0.0367356946295653 0.0362846589582121 1 1
0.258380095345973 0.250455318634335 1 1
0.0460782412353543 0.0460113108500967 1 1
0.461736757436431 0.449162724011043 0 1
0.212582867775569 0.207714596313327 1 1
0.378585994356373 0.367533501760578 1 1
0.146386612797259 0.140754839210661 1 1
0.0967059572904382 0.0926657879247718 1 1
0.232193401143599 0.225657002867017 1 1
0.0470193023285404 0.0465258796639588 1 1
0.14456692831229 0.140959500573864 1 1
-0.0914739008295568 -0.0885540577818368 0 0
-0.0450133982368422 -0.0436962338462671 0 0
0.0219030133672756 0.0214126387642816 1 1
0.27693254600959 0.270238995899565 1 1
0.212688262661726 0.206214640544638 1 1
0.154529527636463 0.150005422779309 1 1
0.3963250940536 0.385486952981863 1 1
0.0492671808810336 0.0486735985472853 1 1
0.3075788673303 0.298244301018822 1 1
0.387677682599555 0.378316199844979 1 1
0.132897199162333 0.127668368351635 1 1
0.289312418685717 0.279916160476112 1 1
0.220773489274962 0.216044186867742 1 1
0.142094368280626 0.139709605169415 1 1
-0.00340391971191929 -0.00335130334942065 1 1
0.132197391234078 0.129516152784249 1 1
0.343710464062097 0.333855254082892 1 1
0.348466374956234 0.337074515140261 1 1
0.151344697436415 0.147327255842488 1 1
0.280183783554884 0.273026647465158 1 1
0.324285303869554 0.314227949896326 1 1
0.287537046869115 0.280497184816819 1 1
0.0937623522419837 0.0920099278219324 1 1
-0.0224445633721401 -0.0212857622563457 1 1
0.173520608465176 0.168126441582913 1 1
0.154809818336394 0.150716357717173 1 1
0.0142097408426297 0.014393575037804 1 0
0.167241736391668 0.162192604809125 1 1
0.328014252536696 0.318399828057387 1 1
0.306289966926602 0.297629622489052 1 1
0.28864036242274 0.278744313778762 1 1
0.117961990203453 0.113088047088225 1 1
0.201155614578907 0.193844257725546 1 1
0.0251247314318073 0.0255188294812836 1 1
0.314830129995579 0.305382158343774 1 1
0.134060710370729 0.130189993920663 1 1
-0.168734829114233 -0.163256330301501 0 0
0.27710111901149 0.267010792825658 1 1
0.538182197773824 0.522180832824098 0 0
0.196048082673834 0.189358069650861 1 1
0.240470053949575 0.234430736458808 1 1
0.312630320526715 0.304214275382221 1 1
0.231458805344342 0.226598664643648 1 1
0.344479377092814 0.334299009416129 1 1
0.421455221193036 0.409581924426747 1 1
0.130678038593904 0.126334252027412 1 1
0.227324585535766 0.220776722301877 1 1
0.173785901474837 0.169801427076029 1 1
0.0373620527992456 0.0358793084005386 1 1
0.404946465732006 0.392811558039867 1 1
0.478661479323331 0.464331237983108 1 1
0.182992534863921 0.177539915177576 1 1
0.395925205085309 0.384550238697954 1 1
0.138724914133907 0.133361461819586 1 1
0.187230521927119 0.181956908817892 1 1
0.282761287180747 0.275293859343779 1 1
0.127565057902342 0.123386334518799 1 1
0.183425264621667 0.17629078689725 1 1
0.281010030569753 0.27356075037214 1 1
0.553635685803081 0.537597272248401 0 0
0.401555725265436 0.389703462014549 1 1
0.272375526477903 0.266732796363697 1 1
0.145609179717643 0.140752816031767 1 1
0.184087729750789 0.179069864065088 1 1
0.26930732496014 0.260380595467126 1 1
0.185181266610276 0.179987765667148 1 1
0.396234381763331 0.382869653849897 1 1
0.12812106985993 0.124596729242269 1 1
0.194779204064118 0.189939121017889 1 1
0.29378416140818 0.285967502684321 1 1
0.100956613608994 0.0995648331150679 1 1
0.383435929720383 0.372264171325554 1 1
0.0309523610727741 0.029194693232276 1 1
0.277464898414047 0.270448493938733 1 1
0.258704303304399 0.252359715249743 1 1
0.129462350494211 0.125467676896392 1 1
0.321288878765759 0.313277012046672 1 1
0.173863581994086 0.169661150659914 1 1
0.300965412165117 0.292761264633215 1 1
0.409318893880145 0.398627409975251 1 1
0.265834879173789 0.257328136905945 1 1
0.190568988337 0.18414733703519 1 1
0.436924230813162 0.425554725412579 0 1
0.187855652557243 0.181108882343379 1 1
0.237986408431234 0.229566133569349 1 1
0.427589751213663 0.414585998109567 1 1
0.0835384851555359 0.0809235664178505 1 1
0.302619016592634 0.293398187188017 1 1
0.291906309747229 0.282701997699457 1 1
0.407826602002978 0.394926555106269 1 1
0.352669063923411 0.339293054873936 1 1
0.016719214771027 0.0148546497302195 1 1
0.214874561979179 0.208473511263964 1 1
0.275162639535741 0.267211299811064 1 1
0.297693428113695 0.288280086586327 1 1
0.10603739222392 0.103049781676597 1 1
0.253371047000946 0.245765512901975 1 1
0.227974006816975 0.220886570212206 1 1
0.302630228492973 0.291285766254856 1 1
0.298829405802892 0.290595542668805 1 1
0.30042652910451 0.290141938785492 1 1
0.187709849544499 0.182829529764304 1 1
0.101940526639827 0.0995672549559723 1 1
0.0572676452153537 0.0546775882503594 1 1
0.305878595965251 0.298063757780302 1 1
0.364733161347387 0.352515777690766 1 1
0.222683337348007 0.217183728701515 1 1
0.0450068709352481 0.0431499364858957 1 1
0.384931619223043 0.373671603149325 1 1
0.0489035136691748 0.0477158405300049 1 1
0.343959621300138 0.333806218952293 1 1
0.159915852539224 0.156505309047136 1 1
0.244239867885241 0.238030923036096 1 1
0.169772003703269 0.16486870028484 1 1
0.201680580847666 0.197150115615881 1 1
0.171776311398001 0.16894211121584 1 1
0.31517635022736 0.305658121604066 1 1
0.307128952441293 0.298050024698283 1 1
0.167028683594716 0.161621328267816 1 1
0.366272624525401 0.354655966276555 1 1
0.19776607186851 0.191316245319211 1 1
0.622239264781497 0.603808056318731 0 0
0.181428509236141 0.175583773413415 1 1
0.0171712178369737 0.0181441637171295 1 1
0.29323048920121 0.284818792990808 1 1
0.480290902210449 0.466994946104964 0 0
0.253129320040841 0.243567578168053 1 1
0.2346708299219 0.226617104434877 1 1
0.121364401829837 0.119061662477311 1 1
-0.122824448528077 -0.119251843754092 0 0
0.161916105012374 0.157304185658535 1 1
0.0729159882603348 0.0701826497449081 1 1
0.111438390799989 0.109628498344345 1 1
0.149517988589455 0.146209863673439 1 1
0.239070621975347 0.230563884420421 1 1
0.209570258191054 0.204803300652986 1 1
0.0603712910407069 0.0595061791218328 1 1
0.288582509361012 0.281496522266267 1 1
-0.0301065286426785 -0.0276616341376345 1 1
0.178464641795367 0.172056324265257 1 1
0.210961356802776 0.204087197663164 1 1
-0.0306758233566894 -0.0309126209064676 1 1
0.313128771992651 0.304249562763521 1 1
0.0986525967142632 0.0959554227702798 1 1
0.176376030232884 0.169415320688746 1 1
0.272702360003769 0.263281628926066 1 1
0.279228205899212 0.270637975981576 1 1
0.229422548038238 0.221742351316377 1 1
0.408874884744032 0.396254907315603 1 1
-0.097627600645059 -0.0967796371736286 0 0
0.403357485450685 0.391324234305168 1 1
0.199328784671448 0.19641527288692 1 1
0.287720773374858 0.278472753906891 1 1
0.382799100586688 0.372143974750837 1 1
-0.0448571170471242 -0.0436169515070776 1 1
0.362795806690856 0.351088541271258 1 1
0.115675572532447 0.110795537305475 1 1
0.485896378124129 0.471747485354836 0 0
0.0587932449670055 0.0594600024320143 1 1
0.265386320610489 0.254638010984403 1 1
0.361168101337293 0.348883880911908 1 1
0.232795271655649 0.226710412606891 1 1
0.331335475932532 0.32051776780377 1 1
0.266860840228987 0.259668317745665 1 1
0.220343059832071 0.213475811553914 1 1
0.164969370942706 0.159498254056089 1 1
0.232810371347293 0.225090798826847 1 1
0.178338705008493 0.173589315536266 1 1
0.207199900356725 0.201657741206998 1 1
0.052614859278316 0.0516335008804502 1 1
0.300539145950996 0.290471407031639 1 1
-0.0491027797282821 -0.0473635957654355 1 1
0.233625998946364 0.227889076692025 1 1
0.194203314973512 0.189189292138204 1 1
0.365910428699689 0.35414650473034 1 1
0.249107176853201 0.242203098609375 1 1
0.319882048338501 0.309506553014754 1 1
0.0784066976899623 0.0753964174819033 1 1
0.194455574420073 0.189250655690795 1 1
0.0769664541390549 0.0746509292396151 1 1
0.333971072714878 0.322141008412566 1 1
0.362803775916242 0.34997440117075 1 1
0.410271441642966 0.398380782213483 1 1
0.238214300874515 0.230777515566573 1 1
0.106484628137654 0.100871643440192 1 1
0.198350133010402 0.190229972468719 1 1
0.284819014859166 0.277391900852884 1 1
0.100305693925967 0.0970677903549687 1 1
0.10835015753865 0.103674040682227 1 1
0.236575654751509 0.230030711828072 1 1
0.190834344244225 0.185483260230681 1 1
-0.0280488275550217 -0.0274039998625677 1 0
0.159647276151035 0.156046478552427 1 1
0.325792706477278 0.316976729912904 1 1
0.110618504159751 0.107279389560829 1 1
0.321407842699714 0.312909790813987 1 1
0.252860362516397 0.247224071097309 1 1
0.270876010733512 0.262901954931177 1 1
0.344521795485236 0.335919261112814 1 1
0.193243312612127 0.188434657067633 1 1
0.341937789149024 0.332541370674223 1 1
0.334656356034043 0.324086111536962 1 1
0.292266434163803 0.284220411216402 1 1
0.0550968087460561 0.0537477618729583 1 1
0.147209014982359 0.14421486298002 1 1
-0.133708329202407 -0.12814532470887 0 0
0.302686212920693 0.294192010990024 1 1
0.327213622512826 0.318439575341938 1 1
0.289859710516605 0.282807979069769 1 1
0.191215521307791 0.186978656483914 1 1
0.470129581645626 0.456749726669368 0 0
0.0712391953715037 0.0685602062741571 1 1
0.121762494911257 0.118628001535359 1 1
0.138671048823886 0.135085924201696 1 1
0.17409216435089 0.169167393451128 1 1
0.386145213616651 0.373582402000747 1 1
0.496592737967504 0.483248786812012 0 0
0.0597386947549781 0.0574710726215128 1 1
0.296043230927098 0.286501359802974 1 1
0.0315478568740237 0.0283413438750918 1 1
0.00526002429862163 0.00537534067952959 1 1
0.344373782310277 0.335807966394743 1 1
0.295770233091735 0.284003280101761 1 1
0.471700864146008 0.457640181329669 0 0
0.16800123632627 0.162668640132579 1 1
0.254601327114259 0.248167547041386 1 1
0.0352848716423558 0.0340097014164839 1 1
0.238268432644499 0.23087101169231 1 1
0.208008676043596 0.203859039779274 1 1
0.20056384713522 0.194369549992583 1 1
0.382631324777561 0.371022468732274 1 1
0.12804115424988 0.123592911301363 1 1
0.191872926708337 0.186470312562269 1 1
0.096255801792409 0.0932742492160117 1 1
0.359519458409118 0.349945999121729 1 1
0.107782428688653 0.105188097693949 1 1
0.271856811859196 0.263543184128308 1 1
0.20122110792172 0.195452207839836 1 1
0.272585509235858 0.263587828741196 1 1
0.0580188379916097 0.0560820952055601 1 1
-0.0387512129842145 -0.0381388596257904 1 1
0.313889207973498 0.304542322947374 1 1
0.515126977988808 0.500144509064861 0 0
-0.0726540656278497 -0.0719591427828603 1 1
-0.0424007105283969 -0.0421426558525204 1 1
-0.023610055560243 -0.0244467481113869 1 1
0.24003598967652 0.232637832610805 1 1
0.337314537258749 0.327394524589429 1 1
0.26343446247658 0.255696256416482 1 1
0.329702072373425 0.320975553141363 1 1
0.2252280364856 0.217539573772182 1 1
0.103260891580788 0.101608239576529 1 1
0.208624012830184 0.202223789611156 1 1
0.222240935283485 0.215500564512281 1 1
0.408470866411042 0.399124309971907 1 1
0.472903854825307 0.457105805264704 1 1
0.139802204582744 0.134753010463399 1 1
0.0987497046594076 0.0942112787584905 1 1
0.0052461685140963 0.00515570533121163 1 0
0.0943168398938919 0.0918826797845427 1 1
0.431655423192658 0.418974033641536 1 1
0.435204943581906 0.422217873965625 1 1
0.317251509978101 0.306933917494165 1 1
0.196343595131199 0.191220754136615 1 1
0.328323531368774 0.318471446703383 1 1
0.0197639183550376 0.0202004960358443 1 1
0.029664303736444 0.0278680660905597 1 1
0.0795997550017379 0.077267375056547 1 1
0.278649079716639 0.270899998870458 1 1
0.0166077548396735 0.0161573239126597 1 1
0.150502964766993 0.145681034904661 1 1
0.298089513085129 0.289457274166708 1 1
-0.0315356483078326 -0.0299428408223118 1 1
0.065889802253201 0.0647885262736958 1 1
0.249732736261998 0.242912744163763 1 1
0.05892816435249 0.0572291291879455 1 1
0.327207608915055 0.318633158387363 1 1
0.0382015382072791 0.0377944905382849 1 1
0.137340367728709 0.132820840380426 1 1
-0.0319393210923705 -0.0333118981409781 1 1
0.0681137206661551 0.0663599581295505 1 1
0.0742136985192511 0.0709091368767538 1 1
0.0918240719219004 0.089998636286264 1 1
0.265374113521535 0.257348024689178 1 1
0.189615124657544 0.184713220885932 1 1
0.143271963944538 0.138441959188383 1 1
-0.422077622795566 -0.409529192218859 0 0
0.294616085268076 0.286521321050803 1 1
0.403119712102479 0.392592468529846 1 1
0.230904771418992 0.224598702337025 1 1
0.117136996072682 0.115188179777531 1 1
0.135403095303824 0.132046012886583 1 1
0.0801374430177155 0.0787653672898804 1 1
0.17742437325975 0.173278174231205 1 1
0.30419424706253 0.295877838203841 1 1
0.252571190370355 0.243408682937053 1 1
0.259429242395414 0.253557518653911 1 1
0.352111753518121 0.343318138374098 1 1
0.361570986417127 0.350216539744813 1 1
0.431185042288144 0.418429235861236 1 1
0.0438966893110861 0.0435996061610455 1 1
0.0320752797409006 0.0310253450818694 1 1
0.0768740419696746 0.074090774141639 1 1
0.28712513418706 0.27695189861079 1 1
0.316793383445632 0.307127177012569 1 1
0.0518663441567679 0.0504265380091546 1 1
0.392380853800874 0.382106911244226 1 1
0.289930956104543 0.282148219186945 1 1
-0.12880807634538 -0.126125866849113 0 0
-0.148135458781034 -0.14269997070976 1 1
0.165379481518528 0.160891646732712 1 1
0.478635871366571 0.465243099318621 0 0
0.296124439792043 0.286617296388518 1 1
0.286158698149268 0.277996879354371 1 1
-0.0890638268271377 -0.0862212275899848 1 1
0.225364725059975 0.218935702853544 1 1
0.216421905425555 0.210228669062465 1 1
0.176554524271001 0.170031358908473 1 1
0.147810224533566 0.144164571387015 1 1
0.115174863648081 0.111741377923773 1 1
0.19672260460406 0.191418379510445 1 1
0.240185730608994 0.232707136754072 1 1
0.150796318071402 0.146654639768113 1 1
0.299805679145414 0.291228818042529 1 1
0.210035591133617 0.202270300279088 1 1
0.242270630614936 0.238431819957518 1 1
0.300206365814163 0.29408143578349 1 1
0.14241061023166 0.138892152791545 1 1
0.460677873456939 0.445231193516979 1 1
0.0130842221783046 0.0122653881756311 1 1
0.248639767983448 0.24037150420587 1 1
-0.442854631323869 -0.429870368677604 0 0
0.231664132315662 0.225298822278622 1 1
0.203938516561293 0.197769427456555 1 1
0.165778228675395 0.161795286427798 1 1
0.142068208366229 0.138008311378993 1 1
0.116250491403642 0.114002731827028 1 1
0.152479875926416 0.14654921051758 1 1
0.137382591968498 0.135189441609327 1 1
0.105178816619053 0.102222775835648 1 1
0.0156098069682968 0.0143850833896005 1 1
0.13825034022073 0.134239751435563 1 1
0.0562327762514053 0.0543972400110546 1 1
0.101435841121313 0.0990815518382381 1 1
0.312720776868706 0.303869079298075 1 1
0.328191484830911 0.317850517438395 1 1
0.438871339869243 0.428733761884728 1 1
0.274453281930617 0.267668172991791 1 1
0.299105743777771 0.289740008322022 1 1
0.220940247804431 0.213776345474642 1 1
0.325747232689903 0.316198461516 1 1
0.224403932835224 0.218500658705069 1 1
0.112557936654369 0.106841278471381 1 1
0.097023491093873 0.0937973017532061 1 1
0.316152232576391 0.306485646345719 1 1
0.28422394567749 0.276738277569265 1 1
0.395378166935785 0.381928689893225 1 1
0.263792722599839 0.255378486988164 1 1
0.130302897222316 0.126325498790213 1 1
0.0139307047716548 0.0138697727610148 1 1
0.289766516180361 0.2818016686976 1 1
0.18572235297333 0.180287050623475 1 1
0.364027248976635 0.352453327585272 1 1
0.287138624808459 0.27853200707267 1 1
0.347724333205859 0.337320611070263 1 1
0.287413442248021 0.279939211248558 1 1
0.484098266796509 0.468948905769475 1 1
0.0340112057756656 0.0324448073229347 1 1
0.337909796415311 0.32838013262284 1 1
0.134046272155126 0.128953527695292 1 1
0.166738225111943 0.161477560401252 1 1
0.172888079797729 0.167175870276589 1 1
0.326514338391905 0.317901962626196 1 1
0.408577828585541 0.397160824919534 1 1
0.33676505258969 0.326081720247316 1 1
-0.0736032320352278 -0.0713494127980522 1 0
-0.0383367664165524 -0.0382777036544655 0 0
0.106365121963359 0.103304442715457 1 1
0.0558170113954512 0.0537975413927654 1 1
0.128991262373549 0.12543516303164 1 1
0.258503902919887 0.252609828426293 1 1
0.184322841623206 0.179445420422716 1 1
0.282421040759423 0.275719326968859 1 1
0.215465184531587 0.209662605420484 1 1
0.474465008596102 0.459337348244988 1 1
0.0760517836692043 0.0797232165490326 1 1
0.49631237526373 0.480106404258573 0 0
0.26075498014119 0.253076922613316 1 1
0.0165135898699097 0.0157132358805468 1 1
0.28468129537247 0.276195107664915 1 1
0.34536123260368 0.335871092412002 1 1
0.310788309104239 0.303016930242508 1 1
0.131142933124386 0.127946157789787 1 1
0.245899989824744 0.239781962887718 1 1
0.166492403381396 0.161076158609049 1 1
0.205330861449834 0.199725797223338 1 1
0.566789991171695 0.549876835881497 0 0
0.35400643935077 0.344983863869237 1 1
0.321466310729475 0.313160476762642 1 1
0.251537888969518 0.245142671549053 1 1
0.360742313162643 0.350106354322259 1 1
0.340575976039368 0.330085069141539 1 1
0.227028462201941 0.219298091882078 1 1
0.353007255422098 0.340930420312321 1 1
0.13939679782816 0.135274563181405 1 1
0.213286896616121 0.206811276657911 1 1
0.0717988621076028 0.0684974484974098 1 1
-0.015874168418298 -0.0149288351636677 1 1
0.290119414761602 0.284061230618672 1 1
0.318213483238387 0.31108313085873 1 1
0.129132265253099 0.1268722248728 1 1
0.314039420252729 0.304485589464052 1 1
0.177827440813903 0.173682661195489 1 1
0.212497907153618 0.206246572331415 1 1
0.0641848075030599 0.0624101983888555 1 1
0.415985796968083 0.40361925248203 1 1
0.337961258202997 0.328112633415235 1 1
0.182531113365594 0.179006002035646 1 1
0.486116331204456 0.472124243026888 0 0
0.0972524903075435 0.0936098817449443 1 1
0.262014778406122 0.253700922021861 1 1
0.170339073620077 0.165377779003162 1 1
0.407115638331228 0.393721364893431 1 1
0.124577860476252 0.122821440450623 1 1
0.131169349565493 0.12832680786463 1 1
0.537167705112912 0.521551202711123 0 0
0.230220762877589 0.224188982951531 1 1
0.0108311082822827 0.0103881073855566 1 1
0.205304160224883 0.20049830502449 1 1
0.335021010441767 0.326887870785547 1 1
0.123452892775849 0.120321670567107 1 1
0.0237006885499862 0.02404787105745 1 1
0.397134701158929 0.383750409776249 1 1
0.245096249415593 0.237387986297609 1 1
0.117662128862782 0.115245580756408 1 1
0.119718496486058 0.116472395680842 1 1
0.27485333233336 0.267304823490947 1 1
-0.0655080912276782 -0.0646036900557535 1 1
0.223405474564325 0.21540908361955 1 1
0.190759033005465 0.185268816904954 1 1
0.055909538617792 0.0552237206460424 1 1
0.0954968808653461 0.0937254701213262 1 1
0.0811734530523253 0.0791041040557868 1 1
0.373280309610394 0.361723383446251 1 1
0.466831546304661 0.452858536903384 1 1
0.470176857621993 0.457460841741049 0 1
0.266532231562311 0.259378261156819 1 1
0.1211166906013 0.118052274133496 1 1
0.21258628664452 0.205075741614311 1 1
0.170207720111738 0.166272617641845 1 1
0.252907254352638 0.247230533491584 1 1
0.244618410794436 0.237977984264046 1 1
0.367694622291412 0.35795681337647 1 1
0.128995425384197 0.125311749517405 1 1
0.108356714805857 0.104089504050376 1 1
0.268235068964322 0.260376242832959 1 1
0.270090721180381 0.26025270222589 1 1
0.0160745076757275 0.0132099892722927 1 1
0.130555880843775 0.128629148276488 1 1
0.541164865268217 0.525023831520914 1 1
0.112272769830259 0.10924165413272 1 1
0.230412053742242 0.226437934054314 1 1
0.22160282117547 0.213035536519528 1 1
0.141645972989553 0.135182495138579 1 1
-0.0391635623395628 -0.0359738588569943 1 0
0.242079515054657 0.235848829154246 1 1
-0.0597647807667945 -0.0589145553787617 1 1
0.10000160654734 0.096577217904849 1 1
0.332338089487902 0.321980441719534 1 1
0.234158217554649 0.228373870932251 1 1
0.213051868258483 0.20827543704163 1 1
0.184742480826189 0.179689321494509 1 1
0.217163754033135 0.210898932093732 1 1
0.15352305828227 0.147981370366367 1 1
-0.0357400078043314 -0.0334170598399976 1 1
0.0881255731187774 0.0837835604108049 1 1
0.150190618152168 0.146343633551002 1 1
0.0637840017679328 0.0638353221418682 1 1
0.343840495218953 0.333680499620168 1 1
0.0992516020556059 0.0964045591388277 1 1
0.325639740282752 0.317066124642664 1 1
0.126292610826983 0.121833586151226 1 1
0.127793402937968 0.122837009062433 1 1
-0.105372603786308 -0.102293155338136 0 0
0.256306619084038 0.249713019687276 1 1
0.204824247040899 0.197409514185401 1 1
0.0270109141540473 0.0258283797530852 1 1
0.0427056717463043 0.042215131527925 1 1
0.187963600352135 0.18130300519094 1 1
-0.220651310858448 -0.21400455967999 0 0
-0.0296436765736985 -0.0285908063889368 1 1
0.00852760298407497 0.00939475628252766 1 1
-0.102081960515872 -0.0985579920808468 0 0
0.194454552082347 0.188407803114356 1 1
0.253056703409916 0.245168913781293 1 1
0.164582723897434 0.158841423353582 1 1
0.0612971726339021 0.0591892601504049 1 1
0.248474254761923 0.242364614533029 1 1
0.304361171315128 0.295380210500323 1 1
0.272861891940713 0.263461341817783 1 1
0.244564017701703 0.238305967548207 1 1
0.0908989213370593 0.0896894712294814 1 1
0.288525674738642 0.278612835840714 1 1
0.362132457464962 0.350752261460868 1 1
0.205261463822429 0.199064511167129 1 1
-0.0661212942063338 -0.0656282529085093 0 0
0.328951633274735 0.320130057974561 1 1
-0.000388248947381483 -0.00133674923613902 0 0
0.419960754903001 0.406537400127476 1 1
-0.116732190170711 -0.11374061738862 1 0
0.177315884482415 0.171154062013563 1 1
0.198879825254478 0.193147343745531 1 1
0.0446197074837739 0.0439768915939115 1 1
0.702230332825721 0.677895529682643 0 0
0.118450334014715 0.114709433027341 1 1
0.0507551002702034 0.0498462921128199 1 1
0.194326722921486 0.189847107188518 1 1
0.371150613006752 0.359358593712817 1 1
0.225827972442706 0.219120991995702 1 1
0.189707950811695 0.185315145947948 1 1
0.177642068952309 0.173048595796318 1 1
0.271410489722106 0.262863217330914 1 1
0.220923312924855 0.211800724813361 1 1
0.424386925368618 0.412886691375157 1 1
0.0897494694065227 0.0873664030399509 1 1
0.266432691491278 0.26060596859257 1 1
0.222894292181831 0.217361794074119 1 1
0.422816485726904 0.41226313908838 1 1
0.259344702466647 0.251803424183557 1 1
0.0701038704350075 0.0663564511261504 1 1
0.177863892167749 0.172767124576764 1 1
0.0643160619817192 0.0620219255009093 1 1
-0.0123884640752662 -0.0128303036485586 0 0
0.0165004089606641 0.0175905391153296 1 1
0.132147340808035 0.127696027873065 1 1
0.0548891105922392 0.050967640020391 1 1
0.378135871051439 0.367942124891675 1 1
0.124146238137732 0.121625440980289 1 1
0.215279439164368 0.208649951042678 1 1
0.268773365499103 0.26076674083956 1 1
0.356166464163846 0.346065107497377 1 1
0.250935354692415 0.242303959015157 1 1
-0.211255564279351 -0.205090675058864 0 0
0.418033614581266 0.405860562060597 1 1
0.393028926705818 0.382043855331686 1 1
0.218673166605439 0.213181892122142 1 1
-0.135509949879803 -0.133096845378533 0 0
0.294859926939597 0.287344189663936 1 1
0.188997188953549 0.18306070953761 1 1
0.251154322652921 0.24308709560967 1 1
0.252961943622057 0.246319715992961 1 1
0.0859238964400412 0.0841752174475227 1 1
0.262181091788975 0.254457939887677 1 1
0.265726354719602 0.258593690598 1 1
-0.0389417674895081 -0.0365243362472107 1 1
0.0367218317022607 0.0351354817041209 1 1
0.341557349318773 0.331561149787715 1 1
-0.0202620755705582 -0.020703118410662 0 0
0.219799004350763 0.214585184033633 1 1
0.312620895023726 0.303179882222337 1 1
0.183226009368222 0.176391164487642 1 1
0.208036234583988 0.202553432018455 1 1
0.338372018370266 0.328151172388046 1 1
0.11134843891579 0.109028106996938 1 1
0.081747843213654 0.0803474164060721 1 1
0.182913053296658 0.177867050620283 1 1
0.364071935924268 0.353544670459047 1 1
0.203034344275534 0.197328484337712 1 1
0.196910981713689 0.189292470761899 1 1
0.339214630439411 0.329644356029258 1 1
0.21193276808186 0.205093569994652 1 1
0.443316897580936 0.431167358809819 0 0
0.300255605481759 0.290627742856679 1 1
0.126313045135625 0.12270354880223 1 1
0.250034713797369 0.242792529257932 1 1
-0.00487703593054591 -0.00275439560724626 1 1
0.419581145336142 0.407738765817801 1 1
0.293906784258076 0.285917606231545 1 1
0.335331428689902 0.325062459544284 1 1
0.379535353446095 0.368937065015509 1 1
0.121885043468967 0.118185165139669 1 1
0.265891231732583 0.258893473048079 1 1
0.237811180995544 0.230682237502523 1 1
0.223354151207702 0.215365139769503 1 1
0.155266023698367 0.150994570545986 1 1
0.018737869628444 0.0182231379896371 1 1
0.0750058437300765 0.0711695785122657 1 1
0.198057579872049 0.192671530285678 1 1
0.128519790012208 0.124134960908377 1 1
0.145011182782372 0.14122068634053 1 1
0.234911737807877 0.227150207819739 1 1
0.197464640932703 0.191218198247435 1 1
0.194738464310056 0.188469126215388 1 1
0.479627558864055 0.465561824268219 1 1
0.24660053120228 0.238715789660645 1 1
0.0481570331012774 0.0462213626479198 1 1
0.337294643344105 0.327722813752283 1 1
0.259363602864607 0.251548673472633 1 1
0.0794630894126522 0.076406580149908 1 1
0.510190117366554 0.492453551023957 0 0
0.23391270080361 0.225937459261272 1 1
0.172272790519934 0.168232571005767 1 1
0.215075252874715 0.207596879147412 1 1
0.361053591191489 0.350181896687653 1 1
0.166092540541528 0.158750746701586 1 1
0.0832874643586193 0.0815962144941117 1 1
0.057502659019344 0.0568517769003814 1 1
0.0913398274663097 0.0886026429321 1 1
0.498004328069827 0.484831614844726 0 0
0.0450468729515248 0.0438449324059822 1 1
0.0416103709724579 0.0394563098809563 1 1
-0.0665541248405438 -0.0643820094174708 0 0
0.0391587437058258 0.0384955204603248 1 1
-0.0221816478022421 -0.0216124890275795 1 1
0.392293964927647 0.3812129792586 1 1
0.187700861537447 0.180526114975217 1 1
0.0479430119096775 0.0462956832218099 1 1
0.229813010015964 0.223340485387262 1 1
0.27065137896892 0.261837027227933 1 1
0.186019583332023 0.179700140934648 1 1
0.590311553531171 0.574305355481297 0 0
0.31322087548044 0.304997862993987 1 1
0.297433855825837 0.288559103893203 1 1
0.299458318641529 0.291335631197666 1 1
0.262222999185202 0.254476176848525 1 1
0.134428312239797 0.131437441011178 1 1
0.455228809936053 0.442842246510103 1 1
0.0450640938961885 0.0416975855432976 1 1
0.0667404127925793 0.0626665400297375 1 1
0.219449889805518 0.212914043513187 1 1
0.0199928445188437 0.0208214572647255 1 1
0.440983016225678 0.429063737249112 1 1
0.35262697654094 0.341473943581966 1 1
0.134342078019491 0.132047736351687 1 1
0.149979507447222 0.145307856769614 1 1
0.193896490334596 0.18797809752111 1 1
0.0848831657130926 0.0810178824545561 1 1
0.276411262760114 0.267223513460529 1 1
0.218164612578163 0.212274789810462 1 1
0.0387818636793487 0.0371620072990168 1 1
0.329517175915547 0.319198526963775 1 1
0.381030939412229 0.371800226417307 1 1
0.251781477776749 0.245309810827432 1 1
0.290607487851649 0.280723114347165 1 1
-0.0383471381445572 -0.0372585371923668 1 1
0.356447635254898 0.344258079761428 1 1
0.567061377571214 0.550728334583914 0 0
0.0244875150689831 0.0255361004874084 1 1
0.343499064482608 0.334219901207542 1 1
0.311616877221597 0.302207857133733 1 1
-0.0131399648545555 -0.0123254719983455 1 1
-0.0384368175530707 -0.0375920074907214 1 1
0.3300940815921 0.321918974211161 1 1
0.098042200916304 0.0948039801172145 1 1
0.14469137323284 0.141256364381264 1 1
0.237344142178333 0.229436730251285 1 1
0.010903234113485 0.0114541709717185 1 1
0.0653310005634652 0.063058833874107 1 1
0.423966737584983 0.412455706110797 1 1
0.0851899835543307 0.0834787574020846 1 1
0.519134516583247 0.503684796757981 0 0
0.13388602760604 0.130517767139361 1 1
0.212025637996625 0.205044755908043 1 1
0.24791400963403 0.240580344902323 1 1
0.143199706553287 0.13810623026017 1 1
0.201984820746189 0.196151157361196 1 1
0.034038952107766 0.0337552229361329 1 1
0.342763633740604 0.335473597757993 1 1
0.269354102127165 0.262790496080554 1 1
0.1777668970491 0.172580046620493 1 1
0.294011272979313 0.285464485566289 1 1
-0.126545441371641 -0.123793084740829 0 0
0.0730453853860731 0.0694567662275939 1 1
0.229941851279258 0.224348507108939 1 1
0.363709240249741 0.353112765130956 1 1
0.226120051181968 0.218473199150486 1 1
0.141337293253222 0.134940344528374 1 1
0.10627553644521 0.103480927666914 1 1
0.0990321675559126 0.0966080842780096 1 1
0.0742474719849103 0.0709064947723989 1 1
0.17216837654347 0.166731273445881 1 1
0.188136044130891 0.180346481193834 1 1
0.22502664504212 0.218885026685645 1 1
0.185545876149799 0.180947495915549 1 1
0.223439536253104 0.21882975108346 1 1
0.15267871252144 0.14681310874375 1 1
0.036785775386163 0.0356188920520647 1 1
0.210337017743172 0.205176173989931 1 1
0.0324330603929503 0.0318469686078779 1 1
0.152131633172998 0.146686051842694 1 1
-0.100271575417004 -0.0973844753540742 0 0
0.237876598790078 0.230007487517604 1 1
0.412039894432215 0.399529299235585 1 1
0.197219704720954 0.193833588235355 1 1
-0.00217101954285009 -0.00259282256052935 1 1
0.198819972479742 0.192630317689009 1 1
0.168598010684338 0.164228585511102 1 1
0.0948355254161036 0.0905554614287589 1 1
-0.0612433931048027 -0.0594728601368312 1 1
0.307695713058576 0.299246297112004 1 1
0.343059618152817 0.333367306866466 1 1
0.0607255525014192 0.060667895465306 1 1
-0.128665312340177 -0.126930768636087 0 0
0.238943991811055 0.232305622510257 1 1
-0.0230357064418461 -0.0236046340075849 1 1
0.012320550644254 0.0134744591082751 1 1
0.23129049634399 0.22570825620085 1 1
0.22257848970758 0.21425248668172 1 1
0.251754014840723 0.243798979763427 1 1
0.188366807406401 0.183084638287519 1 1
0.0934791330041194 0.0909502329647947 1 1
-0.0368279248622388 -0.0338570400099842 1 1
0.218537707803304 0.211352828107056 1 1
0.0782920438614638 0.0752307889231477 1 1
0.0682050835811505 0.0658424240797552 1 1
0.149901307184924 0.145190565223313 1 1
0.257553563595097 0.250569731834582 1 1
0.326736077379676 0.319205343275459 1 1
0.0847475241618271 0.0810802318468606 1 1
0.198840559309276 0.192113694659683 1 1
0.382372306472509 0.370596827808401 1 1
0.0831714269675958 0.0822897774853785 1 1
0.322392209342142 0.312892494249051 1 1
0.139464346183449 0.136181170015908 1 1
0.0573988342031515 0.05617235093477 1 1
0.0531689966563799 0.0508413890333239 1 1
0.248160557345161 0.2394753938271 1 1
0.173519532314433 0.167951909222502 1 1
0.161934958566465 0.155083534667761 1 1
0.0932706103280605 0.0907496518548692 1 1
0.0300785402148792 0.0301017962392337 1 1
0.0971370628266316 0.095168916314464 1 1
0.127897074591977 0.124780722564593 1 1
0.0742960335973927 0.0730515274713028 1 1
0.350864489919912 0.341715001060178 1 1
0.219127016112618 0.214044232702495 1 1
0.215637452055289 0.20871289614517 1 1
0.236992602908706 0.230756829863434 1 1
0.21316517329146 0.207236770653742 1 1
0.0783354808305484 0.0756674593661317 1 1
0.284295356258802 0.273996496912136 1 1
0.357501768536552 0.346624367156847 1 1
0.447838261680567 0.435362299469818 1 1
0.312970648483906 0.302348413965244 1 1
0.264835539717127 0.257823953285646 1 1
-0.0133789866111882 -0.0142280335892122 1 1
0.42514836015044 0.412243032335984 1 1
0.361769340504347 0.351489680361279 1 1
0.345094465478134 0.335232384773936 1 1
0.354380537723009 0.343912283398224 1 1
0.216674361344792 0.210377053273123 1 1
0.249902525431721 0.241097023938905 1 1
0.111058499451682 0.107932445347877 1 1
0.359721503430151 0.349358859426999 1 1
0.123499341335725 0.118956030991929 1 1
0.149966204127242 0.142938534096699 1 1
0.21653528895197 0.210331058219631 1 1
0.166686873393963 0.160012030468014 1 1
0.478030224558537 0.46529476124132 0 0
0.0743238030400987 0.0715797807482178 1 1
0.237515107803063 0.230743889777919 1 1
0.163615026127058 0.157464558480796 1 1
0.196871691290954 0.191374088658218 1 1
0.48009617480548 0.464370391811883 1 1
0.363131581285304 0.35065445659044 1 1
0.180041316383628 0.174610723044141 1 1
0.121406332358269 0.118222059702077 1 1
0.220388462982447 0.214234062698972 1 1
0.368788161848209 0.357186639975526 1 1
0.453113533415823 0.440102622110335 0 0
0.415659658999264 0.403512321341832 0 1
-0.0736030608854814 -0.0714682215138088 0 0
0.0897257932853632 0.0885782825903495 1 1
0.330017324661424 0.32057013564435 1 1
0.0857005441362733 0.0845526834389656 1 1
0.249354930838718 0.244587689575718 1 1
0.115730598661284 0.114873370394692 1 1
-0.0401334125234291 -0.0392621968203463 0 0
0.090928051518152 0.0882142226731306 1 1
-0.00687875505246412 -0.00712945304967703 1 1
0.422897089413101 0.409373399154597 1 1
0.249341938897521 0.241636794865811 1 1
0.368518133907295 0.355882942480841 1 1
0.0957060936408421 0.0939928859989626 1 1
-0.0255109189507999 -0.0244457411330893 1 1
0.161172896559243 0.156811293347769 1 1
0.194412077808317 0.187378195531838 1 1
0.336295697101154 0.327654761491556 1 1
0.068828696207334 0.0667815529765051 1 1
0.372231308201305 0.359915208243318 1 1
0.118757030761187 0.115936440437881 1 1
0.246619559875737 0.238659872959137 1 1
0.143710655489625 0.138778697028225 1 1
0.192292747248563 0.186948195287437 1 1
0.311079056740056 0.303010675312378 1 1
0.0500535777065909 0.047892942026476 1 1
0.178896510032944 0.173777746789017 1 1
0.274155341972112 0.267021780059342 1 1
0.469745661797176 0.456076030296612 1 1
0.0777420157052991 0.0772534010522595 1 1
0.255959537250153 0.250848362014816 1 1
0.346599565909339 0.337338084299347 1 1
0.153290094180288 0.149320356896743 1 1
0.236857939055996 0.228362874432092 1 1
0.162917588859964 0.157000407669591 1 1
-0.0600291087303596 -0.0575659222633036 1 1
0.456298005900072 0.444325706351515 1 1
0.10525473665521 0.103333290404134 1 1
0.289555908016645 0.281158110650633 1 1
0.327377058770538 0.31874094703072 1 1
0.179925452086617 0.174806231619364 1 1
0.131830749987581 0.129454826255998 1 1
0.488746901886277 0.47552860409493 1 1
0.252043204489231 0.243761752565092 1 1
0.38946903396743 0.378920830609898 1 1
0.123907081435704 0.119693693341389 1 1
0.138140106432725 0.13322330575824 1 1
0.353597745606666 0.343370085958362 1 1
0.104051689872287 0.101803753809724 1 1
0.0713719590904689 0.0705113165861151 1 1
0.257446451230408 0.249821240682291 1 1
0.0233238299109464 0.0241059877066266 1 1
-0.010296135579767 -0.00963795503990069 1 1
-0.0276612553378544 -0.0283704539824555 0 0
0.207361975384361 0.201030865574921 1 1
0.230634053325813 0.224548794165904 1 1
0.21163058409786 0.206362464060825 1 1
0.393181026592138 0.381430885046826 1 1
0.240347508233374 0.233450759551969 1 1
0.193948859003693 0.187782987950504 1 1
0.111302521490797 0.108307112541782 1 1
0.280356806496784 0.272937058886338 1 1
0.0793101029748906 0.076412590916985 1 1
0.19622336646177 0.190733521153431 1 1
-0.185976466071059 -0.179617019958551 0 0
0.156275837340682 0.150672138316466 1 1
0.362093583634287 0.351801539899685 1 1
0.351229675406623 0.339911565233424 1 1
0.498895532856467 0.48491879814145 0 0
0.0287197049618853 0.028658336001604 1 1
0.196125774737167 0.189369421881199 1 1
0.100176528122666 0.0975896436395235 1 1
0.313377516901049 0.303309532883452 1 1
0.139694527308327 0.134992632093683 1 1
0.34579481083044 0.335680535428297 1 1
-0.0955803087099387 -0.0923128272932666 1 1
0.0982027295117056 0.0939411000571851 1 1
0.191922400127794 0.184693103276453 1 1
0.274429040031672 0.265894877588963 1 1
0.00219475794131028 0.00313537083584814 1 1
0.272400445604592 0.264032287168093 1 1
0.213284616499334 0.20621719364236 1 1
0.1586218285014 0.15417504337412 1 1
0.0446352230263875 0.0430382118824914 1 1
0.257544884939345 0.249926567701517 1 1
0.0460000977800221 0.0445829772007014 1 1
0.107279301643222 0.10380811971015 1 1
0.480789828057515 0.470266852162277 1 1
0.195562084491893 0.18966130497727 1 1
0.00340727098043631 0.00386755691966851 1 1
0.184969981191731 0.179474374869999 1 1
0.0109678984132341 0.0110808407842772 1 1
0.178859512225998 0.17366914747965 1 1
-0.0855791130243012 -0.0822564430078377 1 1
0.105154134493752 0.101517678238403 1 1
0.549559901658314 0.533231306038535 0 0
0.310284536818233 0.300637061619998 1 1
0.102335966170266 0.100066383811779 1 1
0.122474802229349 0.120268794871343 1 1
0.278164235499961 0.270802360180083 1 1
0.101834239724941 0.0974427486555971 1 1
0.250329852841678 0.241984012156162 1 1
0.221086866178866 0.214304132092357 1 1
0.176616302516734 0.172511612188274 1 1
0.118330118406702 0.115195035956389 1 1
0.264998380664213 0.257095974466845 1 1
0.42274496886741 0.409338138841429 1 1
0.163366811053414 0.157943736725813 1 1
0.211321262693427 0.207715177750732 1 1
0.205694114460102 0.201641858111233 1 1
0.271418400834254 0.263414704325146 1 1
0.13361284823988 0.129907823239079 1 1
0.274527361799208 0.267559806518059 1 1
0.124364071639639 0.119319247020592 1 1
0.242387862090616 0.236438543315161 1 1
0.171840589366828 0.166552488104935 1 1
0.357533303469606 0.34833127181434 1 1
0.232815287296023 0.225245807803346 1 1
0.095551366878621 0.0927071529244124 1 1
0.309037036639172 0.299863414567305 1 1
0.337519329177335 0.32530483601344 1 1
0.46952177137428 0.453082115958476 0 0
0.246379434916096 0.241065838884577 1 1
0.101997331992426 0.0981381236606828 1 1
0.0854184608864147 0.0823666285784693 1 1
0.154641263672025 0.150074315472221 1 1
0.322188485779404 0.312035276705116 1 1
0.40270089254521 0.391100899030127 1 1
-0.0075708576161578 -0.00785882335774904 1 1
0.0792842313658204 0.0768243823398617 1 1
0.282268026762498 0.273927305797308 1 1
0.410935751105316 0.398312962849334 1 1
0.131757556515829 0.129525036400961 1 1
0.401955892974536 0.390781551319586 1 1
0.257663493860418 0.248733822229073 1 1
0.337753321938019 0.327212328929273 1 1
0.0239569568477963 0.0236456649389533 1 1
0.10412393089861 0.101445968425353 1 1
0.177219773436098 0.173530316657598 1 1
0.3389521334064 0.327748767286959 1 1
0.26261857265923 0.256393306124302 1 1
0.134108919586727 0.129373542161843 1 1
0.0648780467462206 0.0636897966145588 1 1
0.249412164304686 0.241702303483461 1 1
0.106656231933509 0.102664343217957 1 1
0.412028747262609 0.400269396447431 1 1
0.301267844533676 0.293335563720952 1 1
0.229526067116445 0.222226007508521 1 1
0.0695979402561306 0.0671736446781189 1 1
0.522799155632966 0.50944584758262 0 0
0.271492331342674 0.264981657000028 1 1
0.0382733029491923 0.0360880411866754 1 1
0.0682047683654356 0.0662984500166362 1 1
0.216928590944326 0.211181298491858 1 1
0.371758989895532 0.363191547690098 1 1
0.21261122448433 0.206077133093399 1 1
0.237033345253595 0.227753218126891 1 1
0.155378469590145 0.149030547135441 1 1
0.237400781001149 0.230563991662514 1 1
0.244748763488497 0.237609434451881 1 1
0.21372287103564 0.206819751724625 1 1
0.222383104212971 0.216091020146184 1 1
0.309298301559482 0.299485810459703 1 1
-0.0124974191070734 -0.0125423520648211 1 1
0.0551221544337019 0.0535781779633835 1 1
0.105767151295289 0.101751309639096 1 1
0.360595251845592 0.349860194251578 1 1
0.110351949105155 0.10591607028551 1 1
0.196369155390447 0.190549966880663 1 1
0.257718318649499 0.249335338960353 1 1
0.152938173543482 0.148475547397951 1 1
-0.0581601306420932 -0.0573844218879725 1 1
0.0141847861900704 0.0142594425004431 1 1
0.596834079129348 0.580103883344441 0 0
0.0724050671436405 0.0713517549733104 1 1
0.171313467601458 0.167417469197743 1 1
0.242172927015331 0.233692082922663 1 1
0.12672516146313 0.12181236788369 1 1
0.426744200664629 0.414534907427036 1 1
0.370613515326472 0.360822885204487 1 1
0.138722997183868 0.134051533560342 1 1
0.399714837463774 0.38714750682806 1 1
-0.022144346741144 -0.021753992449196 0 0
0.340349184090141 0.329957877270243 1 1
0.314987623634247 0.305113195819759 1 1
0.151218927230432 0.144981218454831 1 1
0.153041567902686 0.150737889043417 1 1
0.334055729515597 0.324197998000262 1 1
0.0935031695576845 0.0892907131105915 1 1
0.145271155734889 0.142057267113364 1 1
0.142306490212624 0.137056283326459 1 1
0.350960326756342 0.341560871477304 1 1
0.213718778750921 0.207636377166299 1 1
0.285477508266014 0.27698369536884 1 1
0.264664631118397 0.258203793259214 1 1
0.0650724723192397 0.0618823846241948 1 1
-0.0719789663502602 -0.0696755872945486 1 1
0.33217354813003 0.325224276730963 1 1
0.0283215657574845 0.0263863540221353 1 1
0.354804299983422 0.345103476781585 1 1
0.129973819511116 0.126275963497441 1 1
0.00773693464819351 0.00762098526036398 1 1
-0.00577168129495543 -0.00456052143935924 1 1
0.0536683830966101 0.0526399505292319 1 1
0.355238650442123 0.346253041033482 1 1
0.183094102382947 0.176006259834389 1 1
0.0537769317673782 0.0508458778059239 1 1
0.330315309797039 0.320874207702216 1 1
0.410772573628485 0.400450385059251 1 1
0.400176515942657 0.388313558748464 1 1
0.214588052201044 0.208853388571538 1 1
0.138776317876405 0.134004435147464 1 1
0.287484387192746 0.278851561297202 1 1
0.0252005574930459 0.0233315002127829 1 1
0.298629332948984 0.290973130417913 1 1
0.0983240586505443 0.0970074908241659 1 1
0.224690034423465 0.218172518447725 1 1
0.220089631721879 0.211309171951882 1 1
0.147457764898715 0.144314213935617 1 1
0.220699030716622 0.216109764385938 1 1
0.359850657344001 0.343217066455732 1 1
0.0220367272266971 0.0228185221248425 1 1
0.0699281618872531 0.0677914227906896 1 1
0.357624203111368 0.347598609500381 1 1
0.145549326103295 0.138588877463299 1 1
0.0270695805512531 0.0255695366396886 1 1
0.151107766649344 0.146402598206767 1 1
0.143526203122352 0.138728965028944 1 1
0.0743508351220944 0.0736028697615124 1 1
0.169538388475548 0.164695615357621 1 1
0.300954355775013 0.291231775802884 1 1
0.20519564654389 0.197383282975914 1 1
-0.0133937915844185 -0.0123711155302773 1 1
0.0571033344240538 0.0577739286679092 1 1
0.31108383334133 0.301342398558707 1 1
0.263115261537816 0.256562842994996 1 1
0.213822123244759 0.207046369879157 1 1
0.0430784310143684 0.043124127285716 1 1
0.29804072909566 0.287008462319109 1 1
0.135928505322643 0.131213463625416 1 1
0.237622495196455 0.230683049908294 1 1
0.303503017710202 0.294751879325413 1 1
0.0633449905077993 0.0626869606230972 1 1
0.274191458147889 0.268328210720194 1 1
0.298676162906429 0.288795883799672 1 1
0.348851283525809 0.336949201156442 1 1
0.460678111234678 0.448644381857049 1 1
0.304635908074332 0.296181487663448 1 1
0.203675779309185 0.198333188301905 1 1
0.0654796451716695 0.0626469263139435 1 1
-0.0736761558666955 -0.0713906073814596 1 1
0.197520461590151 0.192679835605112 1 1
0.44667214947338 0.433611221962523 0 0
0.4078146319582 0.397363050483004 1 1
-0.092235149261899 -0.0895248997370676 1 1
-0.0305015533505304 -0.0290992260934022 1 1
0.282079528960725 0.274882012347544 1 1
0.203884734170473 0.199586678472 1 1
0.151966632121252 0.148763658415044 1 1
-0.0319046493198238 -0.0310757236518935 1 1
0.303927433783907 0.295434473011106 1 1
0.261259873676916 0.25353782186203 1 1
0.420574564501815 0.408804529343169 1 1
0.101798210959756 0.0981828189069856 1 1
0.527355884873726 0.511438723198007 0 0
0.197919002541954 0.189445625413503 1 1
0.157646407638772 0.153860530988483 1 1
0.216703969105357 0.20900744388528 1 1
0.423876412261651 0.411098757600217 1 1
0.163551125639553 0.158087625787197 1 1
0.201681412632728 0.195908175310155 1 1
0.138665632084292 0.135294841677306 1 1
0.278150299818008 0.269515959743345 1 1
0.0583139318558597 0.0565250686012736 1 1
0.166541973948296 0.162132770987376 1 1
0.289829966626915 0.282794489597443 1 1
0.0855532129085211 0.0817345137219631 1 1
-0.0403292414161317 -0.039792830963119 0 0
-0.0167142586482652 -0.0140602813643171 1 1
0.222130466092823 0.215268226648397 1 1
-0.0122212274892327 -0.01093644329105 1 1
0.0331208232103921 0.0326244116800596 1 1
0.246633279875375 0.238570251699563 1 1
0.108686091205092 0.106262162011948 1 1
0.369307761806007 0.358412593687894 1 1
0.19975833543077 0.194097160306309 1 1
0.131123638151246 0.128805486437448 1 1
0.356738517083201 0.344888165672953 1 1
0.228097660118277 0.221208895088021 1 1
0.140368689298663 0.136763446306612 1 1
0.259658747579046 0.251938897432812 1 1
0.186605109283642 0.180092083538658 1 1
0.318879163551041 0.310443557591638 1 1
-0.0944515530926781 -0.0925753174049548 0 0
0.244447542225153 0.236679650066861 1 1
0.346145997543094 0.336669077711684 1 1
0.302497028760247 0.292763907769821 1 1
0.164737384732917 0.161070975770419 1 1
0.243306740110206 0.23570707193159 1 1
0.0252761692232408 0.0260366740977398 1 1
0.296096820514681 0.288856640761228 1 1
0.307968800825371 0.300148748026748 1 1
0.303195176649076 0.296068098162334 1 1
0.135187005828939 0.131478298577398 1 1
0.213354975674897 0.205700237052734 1 1
0.193598822082328 0.187420379426354 1 1
0.331323880398457 0.32247720698485 1 1
0.602129403782136 0.585832723051788 0 0
0.279728883197041 0.271866629427227 1 1
0.156516940690327 0.153623201213254 1 1
0.309253759198456 0.300468111024604 1 1
0.309666439563601 0.300725832761848 1 1
0.478310604439154 0.466526201213961 1 1
0.121119988513314 0.118811983858629 1 1
0.232268394164157 0.226454955988595 1 1
0.180438074680756 0.175102652923154 1 1
0.0534482350408721 0.0516816612877452 1 1
0.532609426583532 0.518250326125212 0 0
0.218891620081906 0.211601739253075 1 1
0.254132893662053 0.246125690923266 1 1
0.446413514620645 0.434157938698959 1 1
0.133477565913445 0.127975158700239 1 1
0.30810799430215 0.298226383133156 1 1
0.074575161460762 0.0737457228347369 1 1
0.105941933784832 0.101370656537514 1 1
0.251527990525884 0.242694316607119 1 1
0.137891850945731 0.133989372576364 1 1
0.16201367519603 0.158554780254055 1 1
0.0829776200042632 0.0811867564732952 1 1
0.217237995643057 0.212912507347642 1 1
0.329267427846902 0.320014961145526 1 1
0.31937975514484 0.30920261116268 1 1
0.349366536751439 0.339084116753061 1 1
0.0887134862834274 0.0872608055446704 1 1
-0.0325585303304481 -0.0319170931727977 1 1
0.138361175211412 0.135092199496625 1 1
0.386033542241108 0.376229304822434 1 1
0.097235429719353 0.0952023479892413 1 1
0.214169890325107 0.207027011812422 1 1
0.180927105226284 0.176585285325685 1 1
0.299915931706131 0.29167844602661 1 1
0.145775336897221 0.140276411480649 1 1
0.284432244604656 0.276690610144732 1 1
-0.0104063744133243 -0.00967020741048316 1 1
0.195604344471261 0.189923057948416 1 1
-0.00402056764353646 -0.00461297533027415 1 1
0.125609216134892 0.122659465207401 1 1
0.0630698337722313 0.0612425485970679 1 1
0.252506746070187 0.24622016189645 1 1
-0.0429130369355104 -0.0415441972424307 1 1
0.278673687462107 0.271449760845992 1 1
0.398955879142289 0.387379423355973 1 1
0.0793381163864811 0.0774082297790458 1 1
0.226190884704302 0.221617048695035 1 1
0.0974372052787496 0.094253954990105 1 1
0.259093793384605 0.249921233664577 1 1
0.0378030195954524 0.0356501527276544 1 1
0.138679527523363 0.134333625680728 1 1
0.145994238635585 0.142620592396325 1 1
0.413883080737583 0.401634110018678 1 1
0.253310056212203 0.246179142126695 1 1
0.212632005820861 0.206471528064729 1 1
0.209220566377087 0.201670799159104 1 1
0.228787319967305 0.223606336504359 1 1
0.246255762932657 0.238594077492297 1 1
0.255531889669232 0.248603020294348 1 1
0.180532026172355 0.176351912339978 1 1
0.192338423713828 0.187234052221249 1 1
0.162081497213008 0.157761135288672 1 1
0.529861626994746 0.514212562530571 0 0
-0.0515919011597855 -0.0500887782416631 0 0
0.420450578963113 0.407277328225958 1 1
0.199960384658153 0.1937534569017 1 1
0.261044625260218 0.251384773817348 1 1
0.306344341793277 0.298058870430456 1 1
0.207293141137693 0.200684703786652 1 1
0.124011792671849 0.119576269190656 1 1
0.333084583290073 0.325169434372328 1 1
0.351358449183774 0.341352729877381 1 1
0.259120475449146 0.249812369574117 1 1
0.3765385877113 0.366307696804382 1 1
-0.0239080744673883 -0.0231319983743617 1 1
0.212444052566886 0.206969920210324 1 1
-0.0669048226870646 -0.0647731013562103 1 1
0.229997364488538 0.223372687657618 1 1
0.126803685784264 0.124022997258231 1 1
0.353577589400657 0.343241392170503 1 1
0.192096230851264 0.186442167678157 1 1
0.435653407625903 0.423566992390124 1 1
0.00406119323975835 0.00211560138951533 1 1
0.334782857316475 0.325729145999792 1 1
0.171780457171952 0.165875102031555 1 1
0.239441599159727 0.233473090728525 1 1
-0.0545538484631179 -0.0544044197329139 0 0
0.116539265029764 0.111687802200289 1 1
0.298658614478877 0.291251776140209 1 1
0.282543779795168 0.273719812318952 1 1
0.346316657856264 0.336922694423696 1 1
0.142413110417745 0.138709753462431 1 1
0.0950452184197623 0.092063293229383 1 1
0.106798774899355 0.103648286989723 1 1
0.196526305931536 0.190782048505486 1 1
0.138494943199988 0.135786824654552 1 1
0.251826617188965 0.244312439685407 1 1
0.256981246375157 0.249036096136302 1 1
0.113858025844413 0.109882460097536 1 1
0.171207974434586 0.164826197580363 1 1
0.0474811217219549 0.0454957043851522 1 1
0.283566759570555 0.274588475614941 1 1
0.200827577990549 0.195002420419988 1 1
0.1295938942873 0.124057281708022 1 1
0.260150892415442 0.251743735977932 1 1
0.203711539916051 0.19838393252553 1 1
0.489585742586095 0.475877478835121 0 0
0.175609599254085 0.169732797879085 1 1
0.0627799857021741 0.0593855783757601 1 1
0.311661067682915 0.303278800295785 1 1
0.156237937521581 0.152410049422108 1 1
0.190895165154639 0.182025868592225 1 1
0.232252470573043 0.226165180668142 1 1
0.0292110083073577 0.0280437078846126 1 1
-0.00412417079168029 -0.00326592572424999 1 1
0.45037950833602 0.436770599141434 1 1
0.372887789828721 0.364590843616474 1 1
0.238448341901313 0.232061644655717 1 1
0.433206120564649 0.41837198084869 1 1
0.159227365406091 0.153845387932838 1 1
0.44314591480767 0.430776923025384 1 1
0.204448349271409 0.198945492006997 1 1
0.0727890982254044 0.0705820172398024 1 1
0.213512875377933 0.207033248937108 1 1
0.192449925792457 0.186864659512351 1 1
0.287584232312592 0.278858788001127 1 1
-0.02536441253585 -0.0237445723225521 1 1
0.185251989666695 0.17903613917208 1 1
0.20223016696994 0.196551576028875 1 1
0.265866830713543 0.258742163235727 1 1
0.360416637472537 0.349402234900191 1 1
-0.0593383497154698 -0.0582853041382669 1 1
0.139082263352145 0.13483057629312 1 1
0.231297182668253 0.22472438253148 1 1
0.154292764012885 0.149156238184566 1 1
0.387921182857959 0.376426602484713 1 1
0.0656261636333287 0.0643663433549283 1 1
0.295345850595719 0.286003657025662 1 1
0.122353664092732 0.120151357810353 1 1
0.0061200087158922 0.00712895167231469 1 1
0.0821848705976957 0.0803039384957038 1 1
0.170202902571325 0.164660748910524 1 1
0.174680776386472 0.168969334671664 1 1
0.175337898145623 0.172605484995858 1 1
0.423964991034106 0.409989914000463 1 1
0.113823569281489 0.111721402550345 1 1
0.436541806857172 0.424199944178016 1 1
0.229505813455058 0.221950969431946 1 1
0.157855875632272 0.150491454871036 1 1
0.224880118004765 0.218487451418897 1 1
0.146494566481469 0.142952640787644 1 1
0.205508450510671 0.198657878932572 1 1
0.059787572882767 0.058575021096463 1 1
0.16504343880581 0.160327562660153 1 1
0.246443645563795 0.239748009401557 1 1
0.150919068150964 0.147728592808769 1 1
-0.0617015703369623 -0.0617689387983117 0 0
0.289167605747538 0.281740860330374 1 1
0.255866046627071 0.24901234370443 1 1
0.0413958083704479 0.0404559427934854 1 1
0.0846369963604209 0.0827628723396319 1 1
0.394046686293691 0.384016382388653 1 1
0.17899606882146 0.172247096723968 1 1
0.338403471696825 0.32740099435636 1 1
0.168548530707259 0.164722032138891 1 1
0.139963564186283 0.135912539997796 1 1
-0.042985630723021 -0.0414565245200528 1 1
0.47497994667326 0.460443151513529 1 1
0.104805656240697 0.100684322419833 1 1
0.176110061508106 0.171083155092053 1 1
0.51573153153948 0.50102802189816 0 0
0.220663471729971 0.214770938791344 1 1
0.489398557276853 0.475483396373845 0 1
0.0448308634114558 0.0426539188042648 1 1
0.182540874072097 0.177145630888508 1 1
0.175541636661487 0.170823372560042 1 1
-0.0285256683125163 -0.0288813084119532 0 0
0.122634568001019 0.119860508301427 1 1
0.403704670244948 0.392132570232667 1 1
0.113845905058837 0.109538432188184 1 1
0.243258873476031 0.235286662256472 1 1
-0.0307515765528756 -0.0297676734905317 1 1
0.0398008342208617 0.0376613844576781 1 1
0.338635016953091 0.327257964618544 1 1
0.130044373723529 0.126603893826316 1 1
0.0731865076619903 0.071394771078108 1 1
-0.12937541672381 -0.124810088782146 0 0
0.232612154816332 0.223744425027783 1 1
0.16982744826946 0.167398990606415 1 1
0.191364775177248 0.185732945563948 1 1
0.104625297315601 0.0995484190116087 1 1
0.385584518226439 0.373391088909222 1 1
0.0331989243258404 0.0322115317300141 1 1
0.125004469547647 0.121131895767242 1 1
0.273585995175847 0.266633469132531 1 1
0.266233524528559 0.259168790202795 1 1
0.124409408054656 0.12111331224941 1 1
0.183426822451949 0.177385495795312 1 1
0.146895277011417 0.143938347199088 1 1
0.250131724444052 0.241843310001509 1 1
0.124409335242257 0.121129083097921 1 1
0.191363140089218 0.185078501812816 1 1
0.0291898413173773 0.027328240768541 1 1
0.0482213441572933 0.0474515377179009 1 1
0.011124857675651 0.00909073606233639 1 1
0.367787900281206 0.357856654411083 1 1
0.110634038255193 0.108979399626055 1 1
0.0693269706621581 0.0668838273746747 1 1
0.27853003433546 0.271060531526097 1 1
0.519487034406935 0.501703572562659 0 0
0.108709209125763 0.100399481448519 1 1
0.215018669072588 0.20920182209187 1 1
-0.0136692823056309 -0.013389409302722 1 0
0.0287042598437273 0.027908690232559 1 1
0.00568952583721192 0.00496261188302438 1 1
-0.0154523745927585 -0.0144432224459918 1 1
0.0020524161207025 0.00223498717766821 1 1
0.323096428893379 0.313757335272757 1 1
0.196914822334181 0.189539591429955 1 1
0.324390440125807 0.314316842530132 1 1
0.533537341137219 0.517705933858483 0 0
0.33321438912852 0.323583425099758 1 1
0.401690508037031 0.38851390404138 1 1
0.665917337483199 0.646322037044805 0 0
0.00825778214855648 0.00700241025076876 1 1
0.17829601183358 0.17280510080348 1 1
0.0978322282372304 0.0953733058181068 1 1
0.0866531663440094 0.085377716975118 1 1
0.238427977104298 0.229392861050363 1 1
0.164086046187251 0.161532764149798 1 1
0.242477246003861 0.235817023314636 1 1
0.138272834343143 0.135559465116472 1 1
0.0324278224016331 0.0304289898392235 1 1
0.141385205629033 0.137240809723768 1 1
0.137189686216777 0.131883148833014 1 1
0.158981972327449 0.156707897250817 1 1
0.159283584499617 0.155525393392176 1 1
0.318248789848136 0.308903041125836 1 1
0.20784447242374 0.201922320592702 1 1
0.349493576116543 0.341048744663439 1 1
0.331791600836503 0.322941875109453 1 1
0.269992756097225 0.262785774528326 1 1
-0.0360592310823308 -0.0368652987322887 1 1
0.359859560429021 0.351513288378395 1 1
0.170380715522224 0.164343810798912 1 1
0.176676249032518 0.170780081076863 1 1
0.209905153232075 0.204061400418427 1 1
0.306900740260435 0.295878922133479 1 1
0.454592920781622 0.44272104273807 1 1
0.132756102873198 0.129924516445421 1 1
0.101997987626463 0.09929193599875 1 1
0.104741001931323 0.100867801608173 1 1
0.24697871034975 0.240626133248531 1 1
0.233466452983954 0.228454382935482 1 1
-0.0948094863089272 -0.0916117780424788 0 0
0.222474655246216 0.215313316674227 1 1
0.220321990261141 0.21239254519374 1 1
0.00243395279146692 0.00228609366767063 1 0
0.342827373230704 0.331944398262929 1 1
-0.229439361500817 -0.223069576554312 0 0
0.168324072679101 0.164406528689049 1 1
0.019175074068194 0.0190955906108925 1 1
0.201936763561649 0.196485598931901 1 1
0.223720665020928 0.218260475755426 1 1
0.363294861820119 0.352101483178142 1 1
0.141197016971277 0.137452798352894 1 1
-0.0113694954497347 -0.0108386662810858 1 1
0.52729364334665 0.513791811730047 0 0
0.396980688364087 0.385597413270927 1 1
0.0502904000852319 0.0503671353156343 1 1
0.239811234416898 0.232882916297827 1 1
0.12370433141506 0.122019282731505 1 1
0.279884683199175 0.27197209242773 1 1
0.591816736781825 0.574814219449546 0 0
0.285074886599347 0.277023216843672 1 1
0.0223977070783719 0.0211717585378016 1 1
0.252267175533943 0.244468437037867 1 1
-0.0312444766892798 -0.030058588382372 1 1
0.29423589576664 0.286212460048373 1 1
0.262035953884203 0.254357881812776 1 1
0.198120589635827 0.192853887699594 1 1
0.409122625496556 0.398085852790478 1 1
0.499990751413985 0.485027476133225 0 1
0.232577921485533 0.226482815967971 1 1
0.157333796037796 0.153843311570183 1 1
0.393917430341516 0.383281913323348 1 1
0.340407781395875 0.331105242487527 1 1
0.0641897891779824 0.0634493038034883 1 1
0.221731587950217 0.213996337809962 1 1
0.0983142214717919 0.0961205754224614 1 1
0.375063231305951 0.365696764652096 1 1
0.0592444068219405 0.0588679526097346 1 1
0.257613701618473 0.249838465317701 1 1
0.228338660020992 0.220038745688189 1 1
0.110726079105708 0.106958250550271 1 1
0.340906656633847 0.33014794232588 1 1
0.0261139839764276 0.0236484660781311 1 1
0.0711600643875817 0.0684108820824365 1 1
0.105846362635711 0.103481286762117 1 1
0.232935265793071 0.225332060011235 1 1
0.340900680185322 0.331075814785786 1 1
-0.093913722017362 -0.0907314415667548 0 0
0.0996946710279459 0.0961430781518989 1 1
0.269304064535255 0.261546321452175 1 1
0.142750462112729 0.138157669758954 1 1
-0.102019652668142 -0.0983140636882512 0 0
0.189017720060626 0.183437395218469 1 1
0.249064540414503 0.243317172408416 1 1
0.195070953326833 0.1895994134331 1 1
0.081396792807338 0.0796467408629812 1 1
0.00683923325507335 0.00489171215365772 1 1
0.132184953890085 0.12885661886785 1 1
0.341901089795783 0.331873273645885 1 1
0.187458810665095 0.182884710125585 1 1
0.384433973010032 0.373816373070287 1 1
0.226782559966949 0.219618321221168 1 1
0.06471429456455 0.0621937346804652 1 1
0.0492176823956376 0.0520856446161707 1 1
0.204307538658007 0.198251857316721 1 1
0.0365508356573529 0.036673740450078 1 1
0.257309432967212 0.247795866870581 1 1
0.418475961125168 0.405670503068752 0 0
0.358695393651805 0.348662390847805 1 1
0.249176016810327 0.242680985559365 1 1
0.42699345884215 0.414004338362941 1 1
0.164033271466802 0.15626739800569 1 1
-0.0168914749906663 -0.0147453528885045 1 1
0.085453958204548 0.0811507543106958 1 1
0.248477408147698 0.242638246252373 1 1
0.314732170040173 0.305139765831803 1 1
0.232255625992072 0.226954235307448 1 1
0.0622600541394051 0.0605571288546365 1 1
0.250359066517369 0.243309563818576 1 1
0.344316951106221 0.333371666166262 1 1
-0.0049907505045003 -0.00530760846330709 1 1
0.153491571671222 0.151997147101263 1 1
0.0686811279032007 0.0667377286835782 1 1
0.0505121829416153 0.048418729625606 1 1
0.0810210220825252 0.0792811901200245 1 1
0.115368252632941 0.112201058182311 1 1
0.329754770564828 0.319598995768065 1 1
0.298462647200758 0.288783253376046 1 1
0.109539254388177 0.106630819267738 1 1
0.21825952266097 0.210050252128745 1 1
-0.0525521000409513 -0.0520710543760199 1 1
0.212564289403502 0.207436376410675 1 1
0.110161311390287 0.10771822186658 1 1
0.150612413584874 0.146317877246568 1 1
0.26242120455501 0.254530115832102 1 1
0.226905814509126 0.219720591077439 1 1
0.0973244189562071 0.0951666502926467 1 1
0.321645989375023 0.31139585792306 1 1
0.145327446437427 0.142266096806578 1 1
0.125683455187817 0.12320732981484 1 1
0.50562705086707 0.491630800235202 0 0
0.0114051089236191 0.00925089312555484 1 1
0.112669171506302 0.108936032993426 1 1
0.167314631610589 0.162761158418724 1 1
0.496923652929622 0.482714815528085 1 1
0.361042086430519 0.351727882962146 1 1
0.0936142252479819 0.0896445429194527 1 1
-0.0540654583211762 -0.0514601007316313 1 1
0.165780582420186 0.161640497627694 1 1
0.234720592717757 0.226696491970493 1 1
0.232260384928292 0.224208948591655 1 1
0.153802309577266 0.148234673728129 1 1
0.0521788740069775 0.0484719083307974 1 1
0.208914423010938 0.202049282607455 1 1
0.343241287662597 0.334020547678148 1 1
0.316585486757012 0.308390504663822 1 1
0.307853721962053 0.297607968912206 1 1
-0.0710759443275631 -0.0704030852812806 1 1
0.167976121361069 0.162720858025765 1 1
0.343892504228741 0.334398708455629 1 1
0.0330664882969382 0.0325312512937039 1 1
0.330169196175972 0.321542528713591 1 1
0.371063602690889 0.359296630015992 1 1
0.130477156253871 0.125988404748935 1 1
0.287174728429302 0.279797930234924 1 1
0.120110249829161 0.117383815016083 1 1
0.208458030222658 0.202983820250635 1 1
0.252143842763993 0.243921217633002 1 1
0.0899654559280802 0.0887244913821681 1 1
0.177415573530634 0.170417993310732 1 1
0.112345751524113 0.109583239557207 1 1
0.31722419978174 0.308096691099183 1 1
0.150043885168096 0.144458384539145 1 1
0.285176317062474 0.277638357854849 1 1
0.190634308002437 0.184921480224075 1 1
0.1503492531075 0.146044153830726 1 1
0.303913985640297 0.296621188312846 1 1
0.180747529517497 0.175060071478688 1 1
0.333951427770527 0.324996426507642 1 1
0.204827422232526 0.198846327009826 1 1
0.30789802911846 0.298247908948311 1 1
0.19447862340312 0.187981164297187 1 1
0.204910925983029 0.199412637808635 1 1
0.11754106601013 0.114530965240793 1 1
0.439397583346099 0.428368970390689 1 1
0.151273667882509 0.146522982917028 1 1
0.571962853063261 0.554956646180908 0 0
0.149745025427292 0.144145159580499 1 1
0.593185589529346 0.574069631334548 0 0
0.295037329062934 0.285451422350287 1 1
0.175369674273654 0.169829234232235 1 1
0.306222478600725 0.296200366797094 1 1
0.0194132697311644 0.0192853037411126 1 1
0.459514869011072 0.447250830632798 0 0
0.227258608441807 0.220763758793663 1 1
0.376854255421586 0.365305054588248 1 1
0.14899659382863 0.143328477408705 1 1
0.0509257359268655 0.0503112771694587 1 1
0.118171261140051 0.114150380326107 1 1
0.369945814255048 0.357708807789501 1 1
0.325195911854574 0.31514481119009 1 1
0.557642652815758 0.542094922915851 0 0
0.440663808485749 0.430322295266697 1 1
0.264331597969593 0.257786882763461 1 1
-0.00636941480704657 -0.00638974770968555 1 1
0.253706370071404 0.246586234770066 1 1
0.417393902083793 0.405134231478185 1 1
0.204439884097262 0.197962048371702 1 1
0.337113442706627 0.328546848632634 1 1
0.285252046957545 0.277934680307446 1 1
0.251487640521976 0.245355010482282 1 1
0.376870419787412 0.365375465744753 1 1
0.123847395515455 0.120131008225042 1 1
0.102163953268721 0.09855297881989 1 1
0.199782257535605 0.194931582608406 1 1
0.398812927556497 0.387824109909807 1 1
-0.200434704860162 -0.195208467688571 0 0
0.232522190110863 0.227159030644604 1 1
0.0389122929012111 0.0381171287697031 1 1
0.199528060211642 0.194019721155743 1 1
0.155363147288871 0.152337803538062 1 1
0.127574395236751 0.124034767629543 1 1
0.0567677115255861 0.0538541317207906 1 1
0.215435605994464 0.209679572981122 1 1
0.130414600051487 0.126347664995157 1 1
0.213978789765946 0.208289019981046 1 1
0.278768257735137 0.270260218336316 1 1
0.171247661556647 0.165753122310106 1 1
-0.0206525203056941 -0.0203028572089959 1 1
0.24555626819988 0.239890809889753 1 1
-0.0274004432794867 -0.0261128866394332 1 1
0.224229084214215 0.218982296997625 1 1
0.342724194264291 0.334522003227511 1 1
0.367911791420407 0.356242659519665 1 1
0.151600790579633 0.147529032228056 1 1
-0.0534899556991778 -0.0516988531546558 1 0
0.0473955650625597 0.0476114649829421 1 1
0.124131755127348 0.118721616177423 1 1
0.228424758233759 0.222314977295837 1 1
0.253500863686963 0.246154620932425 1 1
0.182605004874406 0.176959657593904 1 1
0.218628081967178 0.213328553287763 1 1
-0.0161143074250632 -0.0158683277600435 1 1
0.157805370597715 0.151774792158763 1 1
0.0250065975909482 0.0249848642449481 1 1
-0.040089107786122 -0.0412060513821018 1 1
-0.0658260449815431 -0.0638953254201119 1 1
0.106622336204713 0.103972516008714 1 1
0.289886167770678 0.282432754790445 1 1
0.180281693341273 0.175511201396652 1 1
0.302619303995319 0.294007725483895 1 1
0.279603689408291 0.270925743047793 1 1
0.331813876115003 0.322426453774376 1 1
0.313894011989688 0.304050402162525 1 1
0.249604595845465 0.239986701408764 1 1
0.39066089854896 0.378132775759596 1 1
0.147794544857168 0.143398803595731 1 1
0.139804799916639 0.136506328958391 1 1
0.30298244275539 0.293465860155575 1 1
0.256887930050452 0.24885201082856 1 1
0.246663793252818 0.24018561913555 1 1
0.0419103675310806 0.0403592759919697 1 1
0.0699484702552392 0.0678949223375626 1 1
0.0100282604579194 0.0101860511096192 1 1
0.38534361422685 0.373993829127751 1 1
0.15645055871921 0.152122193673562 1 1
0.10490078004245 0.101764968687959 1 1
0.253579003703577 0.245280828185809 1 1
0.213890130700361 0.207943207041621 1 1
0.39193031934963 0.378789974331028 1 1
0.186707740493759 0.181982234317169 1 1
0.12405740345271 0.120827474959094 1 1
0.275007624617521 0.26717812515317 1 1
0.23103491920462 0.223755038931292 1 1
0.106535242490742 0.104353506313969 1 1
0.286699631968521 0.278123695934377 1 1
0.235787009025047 0.229076642383883 1 1
-0.0414133807392996 -0.038584828547077 1 1
0.206057520633816 0.201421795475812 1 1
0.0810349456956481 0.076671878319098 1 1
0.117514713547395 0.114313271687846 1 1
0.24854669748175 0.242764411334349 1 1
0.342295653572886 0.332146147437067 1 1
0.320374050474162 0.30928288162492 1 1
0.28974155323437 0.281257802806012 1 1
0.149628186554829 0.146110547050049 1 1
0.057891368809372 0.0566102729429725 1 1
0.107658888547218 0.105799578673368 1 1
-0.0780728845009921 -0.075246620100878 0 0
0.290579700181143 0.281873322351889 1 1
0.183467059622119 0.17665716861771 1 1
0.216693261569729 0.211373095736813 1 1
0.191831462572576 0.184848405945978 1 1
0.399459213331113 0.388155572348301 1 1
0.177808454918689 0.173082011850565 1 1
-0.0296245217227207 -0.0304464595168584 1 1
0.0201009405254725 0.018962058788443 1 1
0.136927497775142 0.133050025836663 1 1
0.441956116653652 0.430085414969382 1 1
-0.0786064533361037 -0.0767096312393372 1 1
0.199644921214988 0.19263574249591 1 1
0.189617722251112 0.182738285336324 1 1
0.297306090801882 0.287505114230462 1 1
0.264350815426319 0.256740309535796 1 1
0.232149797059861 0.224860807970439 1 1
-0.0404432588575234 -0.0371936642083491 1 1
0.319480785539669 0.309940595344106 1 1
0.133689204554051 0.128954370293627 1 1
0.183378893563261 0.178148621560952 1 1
0.274034583871335 0.264403643816139 1 1
0.0394426538094043 0.038044381249055 1 1
0.158131860831378 0.153923278481923 1 1
0.284178099731559 0.274454224262987 1 1
0.134658295676009 0.130288226749347 1 1
0.176344631943973 0.169182329306612 1 1
0.307165943694251 0.296533699606863 1 1
0.367478631752075 0.355660844374412 1 1
0.217818873422655 0.211490229092701 1 1
-0.0927609378829447 -0.0908079494609488 0 0
0.122322927181853 0.1179385414729 1 1
0.277347070435402 0.268585364741765 1 1
0.396010115099953 0.384383972432204 1 1
0.0277499440699011 0.0270444978524277 1 1
0.153527352322695 0.14821584614859 1 1
0.333204120264318 0.323665383390493 1 1
-0.030264290320202 -0.0287374953889068 1 1
0.136983017983056 0.132563734161235 1 1
0.20399638301427 0.195853475831719 1 1
0.287471026981861 0.277498373559914 1 1
0.11763982833892 0.114484111391747 1 1
0.291473174837989 0.282965934054638 1 1
0.328214145164553 0.318274131475625 1 1
0.117273843594726 0.114130361332014 1 1
0.621532487817821 0.603999252129643 0 0
0.260563946116756 0.251482826154577 1 1
-0.024683718547841 -0.0236026441328414 1 1
0.0504315382521566 0.048025354829576 1 1
0.250612447350384 0.24339719692999 1 1
0.385858094423267 0.377590863395857 1 1
0.215630295502415 0.209080793961822 1 1
0.139414477553706 0.138005117246111 1 1
0.184121119313977 0.177675619429456 1 1
0.192788512097899 0.18713084073543 1 1
-0.0170119003903804 -0.0158060935336154 1 1
-0.0184191215733634 -0.017479892970924 0 0
0.0965144021502746 0.0937818220046805 1 1
0.045876410541984 0.0436123184676304 1 1
0.434587066213099 0.421916336841604 1 1
0.0313342557724481 0.0297015214449272 1 1
0.318201121684865 0.30892731595052 1 1
0.366592689775307 0.355819010741551 1 1
0.249334836702433 0.241403258162828 1 1
0.332338558556637 0.322257025795101 1 1
0.269444370652155 0.261066409792079 1 1
0.172254666493162 0.165675399813255 1 1
[truncated: 4,525 more chars]
