# Supplementary material for: Bias caused by sampling error in meta-analysis with small sample sizes
Source: PLoS One. 2018 Sep 13;13(9):e0204056. doi: 10.1371/journal.pone.0204056 (PMC6136825; doi:10.1371/journal.pone.0204056)
Supplement: S4 File — (ZIP) [file pone.0204056.s004.zip › results N = 20 theta = 0.2 tau = 0.5 sz = 30-50.txt]

"cohen.dl.theta" "hedges.dl.theta" "cohen.dl.cp" "hedges.dl.cp"
0.0937667486492236 0.0924711506020014 1 1
-0.0193272869078079 -0.0184871750382502 1 1
0.183859560139778 0.180107354880449 1 1
0.285462815169821 0.279949623122425 1 1
0.0469253767198699 0.0455746475941917 1 1
0.390112578633137 0.384059334516339 1 1
0.159172151571183 0.156647243800901 1 1
0.0150700056796125 0.0152086006737632 1 1
-0.0512229711273286 -0.049638120214255 1 1
0.344430326000209 0.338178824658747 1 1
0.191997209974427 0.188764108177824 1 1
0.328425288541614 0.322221933216233 1 1
0.224134837835588 0.221008385240501 1 1
0.274640479480538 0.269371204417018 1 1
0.485028719243645 0.475960461800509 1 1
0.19082817412185 0.187511868912076 1 1
0.171505654167292 0.16907127165392 1 1
0.0827998802823092 0.081920577105503 1 1
0.0712835975445911 0.0692691310604362 1 1
0.150723227166928 0.14738328755369 1 1
0.216627995712937 0.212167383182137 1 1
0.240880433833459 0.236430912595931 1 1
0.374435406625915 0.368264453711908 1 1
0.103207580673646 0.101343205505798 1 1
0.173970606626201 0.169919383148234 1 1
0.334756339271913 0.328751216831089 1 1
0.22500118042277 0.221197290656043 1 1
0.0921332412775201 0.0904216928040969 1 1
0.307815028391934 0.301450445608687 1 1
0.0175875282996374 0.0187406787278455 1 1
0.305285216219096 0.29970015801255 1 1
0.100209588621478 0.0997940005106671 1 1
0.206845012012905 0.202921844222312 1 1
0.373219995211751 0.365280973167646 1 1
0.27618391174371 0.271922726331754 1 1
0.00435959200317358 0.00397182042841815 1 1
0.101558570065709 0.100889510221815 1 1
0.339143870753367 0.33338470499357 1 1
0.396873898894465 0.390523971820098 1 1
0.298165326833961 0.29245203268838 1 1
0.285225945124315 0.280936858635398 1 1
-0.126910033357995 -0.12449468451723 0 0
0.320251114458389 0.313143742267418 1 1
0.326365084751373 0.320659752332493 1 1
0.150548210946907 0.148492641154133 1 1
0.0479798872369052 0.0470512882740729 1 1
0.308689184605404 0.301994511220001 1 1
0.34343026239628 0.336564316640081 1 1
0.15739972681106 0.153922580173245 1 1
0.290543101493659 0.284985844570091 1 1
0.16050758407221 0.15689049799218 1 1
0.175271747292779 0.171784109104343 1 1
-0.0120487252118812 -0.0113967586347531 1 1
0.429409617227147 0.420958530368915 1 1
0.155409421120875 0.153410912900968 1 1
0.472466594302751 0.463183723386801 1 1
0.0653885847380614 0.0632590604389317 1 1
0.292682934762653 0.286779255326223 1 1
0.193236279869288 0.189652981676428 1 1
0.168932080759963 0.166885068150464 1 1
0.209835729489128 0.206207213540152 1 1
0.102951692425279 0.101534841558151 1 1
0.213407207388531 0.208858477581451 1 1
0.154828447847782 0.15165677201562 1 1
0.0730096817717024 0.0713772645844725 1 1
0.372932510006638 0.366060572852359 1 1
0.433715338128591 0.425802037389849 0 0
0.280609439932116 0.274054695100101 1 1
0.0718515496109706 0.0701755774655739 1 1
0.180173482607706 0.175909548455389 1 1
-0.00566948803346722 -0.00488376122660712 1 1
0.324752119449751 0.316950224905626 1 1
0.199135242190911 0.194874154524616 1 1
0.0956835417874257 0.0943972568883185 1 1
0.268468471557898 0.263399266518581 1 1
0.0739475175486103 0.072200847967904 1 1
0.0508736645821826 0.0502788150956425 1 1
0.342318741371291 0.335746421260439 1 1
0.160819115563134 0.158306362904603 1 1
0.0313111189149144 0.0307540044101597 0 0
0.401160192760491 0.393046576302779 1 1
0.160177134318408 0.157556727824576 1 1
0.234147478888918 0.230444041341114 1 1
0.476672340216483 0.468186213712211 0 0
0.158041361360384 0.154775539797361 1 1
0.141311983879027 0.1384829063227 1 1
0.16531946335526 0.161570710859368 1 1
0.31737297083778 0.311513107781674 1 1
0.21043622165749 0.20637217021768 1 1
0.298083653335778 0.292006757180189 1 1
0.242768762897994 0.238389039690936 1 1
0.270711986512963 0.266203485516799 1 1
0.0858065784421046 0.0839210550265869 1 1
0.344121974085308 0.336971712604879 1 1
0.152442320997246 0.150493232014118 1 1
0.218216583513111 0.215774065373888 1 1
0.153177878825531 0.149776619154086 1 1
0.225165160097034 0.220898925725279 1 1
0.292271237831674 0.287521403195665 1 1
0.00267409740030979 0.00224771161052394 1 1
0.37501732949157 0.368674169443759 1 1
0.308849472458926 0.304090764045887 1 1
0.217395472378361 0.212573272710612 1 1
0.247805154475037 0.243920621775474 1 1
0.174026417338954 0.170077737472842 1 1
0.183066980893698 0.179882933954248 1 1
0.0436437285470504 0.0418211614176359 1 1
0.179356215383736 0.176101605693549 1 1
-0.0387092972181207 -0.037804694089712 1 1
0.0916981412635907 0.0899681878175081 1 1
0.221967047580209 0.216955637316095 1 1
0.297324216098046 0.29178749864978 1 1
0.315008377320923 0.309098187364725 1 1
0.32566620325783 0.32009466460303 1 1
0.245772381617784 0.240823236519924 1 1
0.415384168342821 0.406844261220231 1 1
0.2810535844029 0.275032213657526 1 1
0.162954204929449 0.160060376175702 1 1
0.131220805299789 0.128201863208852 1 1
0.0447599946486204 0.0441356552448094 1 1
0.1520059777946 0.149245770531743 1 1
0.252536818035636 0.246703553180601 1 1
0.202891551938754 0.199008570067595 1 1
0.205204770381464 0.201575620373261 1 1
0.0514119832500579 0.0506906148404946 1 1
0.300918584212803 0.294929248215422 1 1
0.183596296098097 0.180398641710292 1 1
-0.0295525369773061 -0.0285842618260373 1 1
0.219318506852566 0.214783119682807 1 1
0.156226151791575 0.153980728294284 1 1
0.0902729718500783 0.089682038211768 1 1
0.494434784029367 0.485169953238085 0 0
0.154197811857796 0.151433577700303 1 1
0.125656952703119 0.123859224609806 1 1
0.147944341344286 0.145384568424737 1 1
-0.0577129893188786 -0.0576125902238863 0 0
0.290328083054542 0.284984338007371 1 1
0.129455562068971 0.126433765411825 1 1
0.331949562543689 0.326778209932799 1 1
0.371963680887168 0.365399745124759 1 1
0.243285524826892 0.237778698843981 1 1
0.498798304781271 0.488470424656635 0 0
0.162430479145262 0.158336771220597 1 1
0.53046986418107 0.519754026355234 0 0
0.464608768062451 0.456218502014609 0 0
0.139907197967343 0.137150253806313 1 1
0.113155197578891 0.111216334610913 1 1
0.337888781864409 0.332305056620148 1 1
0.174694014506552 0.172154074143479 1 1
0.0149373474691893 0.0149272315121969 1 1
0.218626593146025 0.214390988762098 1 1
0.349941539209341 0.34334361137937 1 1
0.267911234265553 0.26248213610137 1 1
0.201481810289615 0.196504742179917 1 1
0.200182113999616 0.197174851792126 1 1
0.171899101369079 0.16840018919536 1 1
0.209058188989025 0.204692572987978 1 1
0.21348502543383 0.209908746361488 1 1
0.106549743288568 0.104078998058039 1 1
0.192389707718309 0.189320539309636 1 1
0.244242361298804 0.239330140768834 1 1
0.193990594767693 0.191095151232158 1 1
0.124088948576611 0.121808854041943 1 1
0.3778108430384 0.370394524431948 1 1
0.090873411045266 0.090232090566564 1 1
0.0911437580206231 0.0888047525792653 1 1
0.777465719526198 0.761492944690414 0 0
0.355012640698528 0.348991323318591 1 1
0.340214137820193 0.333481825411437 1 1
0.0831117360542058 0.0811275280038901 1 1
0.139595184096965 0.137798365007603 1 1
-0.0240920587519844 -0.0231202436348261 1 1
0.191607298709098 0.187450766789925 1 1
0.392598855913356 0.384611404037372 1 1
0.417142777155846 0.409489617538003 0 0
0.202677324196981 0.198457708766021 1 1
-0.0354474154531111 -0.0340555659727285 1 1
-0.08895606871412 -0.0873113202463411 0 0
0.216712263603281 0.212434957690558 1 1
-0.0500181865712314 -0.0495893488445093 1 1
0.0515019157375123 0.0512080589641897 1 1
0.0380279140148623 0.0378977184040134 1 1
0.307457255945813 0.302235895881544 1 1
0.20705167120461 0.2043014988834 1 1
0.137021222458503 0.135075171832432 1 1
0.271170251708865 0.266504173910671 1 1
0.345874228181913 0.338923690411586 1 1
0.154809767859157 0.152256038543369 1 1
0.338097329880067 0.33188421928188 1 1
0.318184651827262 0.312248942433552 1 1
0.214734108420398 0.211373736830327 1 1
0.267825753075739 0.263341293873711 1 1
0.0517096591631389 0.0503499755400274 1 1
0.533851326064652 0.5232480782529 0 0
0.374991679618519 0.368624092267472 1 1
-0.0444723715029154 -0.0438382090746639 1 1
0.017835649878006 0.0182928429256162 1 1
0.0712403926005925 0.0695378704883553 1 1
0.363502412166348 0.355768844938123 1 1
0.451376374988657 0.443364069489407 1 1
0.153736848655956 0.150004794506823 1 1
-0.113455266372458 -0.111307562515159 0 0
0.456548425264465 0.448629531923205 0 0
0.00904861359263631 0.0081812723243207 1 1
0.105201695023725 0.10278562718792 1 1
0.135215681631153 0.132441610001754 1 1
-0.0081287698562745 -0.00841125117856914 0 0
0.349786229456789 0.343246426560031 1 1
0.217206861778255 0.213835516195319 1 1
0.0377760630426286 0.0376884211206371 1 1
0.3930285148653 0.384853162143888 1 1
0.582236934720788 0.570839346377175 0 0
0.147031534191075 0.144916464040646 1 1
0.260506412956776 0.254768861250213 1 1
0.247224043822636 0.24254856119213 1 1
0.0761963103978971 0.0742416288833948 1 1
0.284111910681878 0.278547897198463 1 1
0.373584377399579 0.366215155283108 1 1
0.075522916324527 0.0743297412732764 1 1
0.563593758837522 0.552516614883694 0 0
0.136083480138694 0.133208966046105 1 1
0.274690311575738 0.269794135173048 1 1
0.148779946677116 0.145967662904024 1 1
0.384932971902215 0.378109156429488 1 1
0.274967418259106 0.270542660453458 1 1
0.203719966804597 0.199016233073415 1 1
0.34715219162517 0.340911181785771 1 1
0.0543029663707581 0.0530142609941979 1 1
0.244037392449802 0.239101007465258 1 1
0.253372347502866 0.248867363269874 1 1
0.354629532346703 0.347083890848505 1 1
0.125717797010416 0.123400806219398 1 1
0.277300106323464 0.272761372480222 1 1
0.250650452965605 0.245633754598043 1 1
0.272837179351966 0.268007471849465 1 1
0.271964319880793 0.267682849664928 1 1
0.0623746340521574 0.0617540881802679 1 1
0.252364299368896 0.248280099224987 1 1
0.492074122069673 0.482656551388789 1 1
0.157412859870313 0.154846709175364 1 1
0.0838669189686371 0.0825045639241748 1 1
0.218648647885459 0.2146133098017 1 1
0.344329547356809 0.336378025065415 1 1
-0.0284226813269093 -0.0272123957868226 1 1
0.0622115313356641 0.0608845125544236 1 1
0.0517459140778624 0.0517818629383632 1 1
0.239182830038371 0.235152452860223 1 1
0.373514108918333 0.366601548596119 1 1
0.233374600560827 0.229277688008383 1 1
0.154660033227746 0.151760757944836 1 1
0.307489639722177 0.30165132790285 1 1
0.190579283710619 0.18608677739728 1 1
-0.00407252606395241 -0.00505183044930013 0 0
0.437360351435105 0.428913665642139 1 1
0.259549709448521 0.255038056515566 1 1
0.246054938349203 0.242429242597445 1 1
0.225908673128056 0.221410819698454 1 1
0.236706070443331 0.233025358337893 1 1
0.386534124175675 0.378858638426995 1 1
0.160727545420359 0.15858728805216 1 1
0.087912736296677 0.0867382953847321 1 1
0.301371738999694 0.295836757545719 1 1
0.270031558119382 0.264146256498778 1 1
0.269883321462329 0.263931138950829 1 1
0.197223435114782 0.192819114076166 1 1
0.115740456085834 0.11358246298482 1 1
0.149550135421472 0.147752812344005 1 1
0.256038420196676 0.251292187639888 1 1
0.0126451468221183 0.0124861125047217 1 1
0.174543069080308 0.171113986149856 1 1
0.219649713825187 0.215185756366475 1 1
0.285743731721817 0.280048974212006 1 1
0.129597763321495 0.127832727871845 1 1
0.283078670162057 0.277488961386033 1 1
0.122890831515943 0.120172556080054 1 1
0.344898090825411 0.339173536936555 1 1
0.273302951483333 0.267890028966247 1 1
0.0562595240956497 0.0550200222335375 1 1
0.330518032683029 0.32372965442905 1 1
0.285498066222117 0.279404267514981 1 1
0.0485922437547793 0.0470612428909963 1 1
0.270489180967187 0.266151956577346 1 1
0.323393500487267 0.317634889157959 1 1
0.269748802379604 0.263829335074364 1 1
0.0449824142766025 0.043784642845583 1 1
0.310793425715526 0.305251788881443 1 1
0.191994811803143 0.188077989135433 1 1
0.310454367285757 0.304310563612731 1 1
0.0317191553398497 0.0317928205110268 1 1
0.146463123512594 0.143735745582892 1 1
0.201557300077825 0.198288732506678 1 1
0.325303995419315 0.31899276349646 1 1
0.158483379777475 0.156883306454693 1 1
0.244817712932723 0.23897366275143 1 1
0.170197160985588 0.167832454699691 1 1
0.0211116111517205 0.0208247154790022 1 1
0.324421487826987 0.31783053881348 1 1
0.13159035723895 0.129669499087774 1 1
0.240575786660871 0.23597349277726 1 1
0.194649182423696 0.191104633250726 1 1
0.38880039910485 0.381577525749414 1 1
0.201440661855965 0.197228840041863 1 1
0.30639678048774 0.301670043359489 1 1
0.14758770234469 0.145121151404206 1 1
-0.000903590214367096 -0.00019105253759574 1 1
0.438667307735285 0.431529382739743 0 1
0.103342263070417 0.100453839792129 1 1
0.292191454425658 0.287062310476796 1 1
-0.0143386147474223 -0.0136277030889205 1 1
0.19670751668352 0.193595406327592 1 1
0.10136945761875 0.100744447126273 1 1
0.301081823952593 0.295067877616877 1 1
0.392718380933718 0.385520342886667 1 1
0.115590168060402 0.114092868239811 1 1
0.198104646621228 0.194155148382444 1 1
0.133960119116053 0.131846338039588 1 1
0.210246258927829 0.205961857551323 1 1
0.268013553902014 0.263296122557247 1 1
-0.11401645527788 -0.110927625163151 0 0
0.187427567858212 0.183750698432305 1 1
0.187303311767239 0.184567544333623 1 1
0.0256225955826242 0.0251668493148494 1 1
0.370021998489848 0.362551426528086 1 1
0.502842151028125 0.494016092842928 0 0
0.270066301021681 0.264661937564307 1 1
0.357420892948904 0.350383335087297 1 1
0.177720290820245 0.173524117071121 1 1
0.280438240706458 0.274481706578279 1 1
0.220679400962722 0.215938815571224 1 1
0.228168015446362 0.224071923457087 1 1
0.180634094033774 0.177820690323334 1 1
0.191497168912531 0.187487475765995 1 1
0.211182891062128 0.206914667447723 1 1
0.459141679990621 0.451660160539731 1 1
0.123454241622665 0.120421239496296 1 1
0.299773404721214 0.293496599827559 1 1
0.250764019314586 0.246033457237183 1 1
0.202022184292186 0.19751457684528 1 1
0.384090082390888 0.376573293149323 1 1
0.278185495178329 0.273034611759058 1 1
0.202485533440378 0.198935775441441 1 1
0.371007704404366 0.364482722735221 1 1
0.00652464903007341 0.00649302831732797 1 1
0.278099965700453 0.272497399722316 1 1
0.277555497081507 0.271786400832352 1 1
0.395235741180923 0.388452430652096 1 1
0.140485238904265 0.137497370431204 1 1
-0.16495125290998 -0.162283549433207 0 0
0.118835842162245 0.116522723783959 1 1
0.379327187578992 0.372379520669362 1 1
0.442157889433243 0.43422082352663 0 0
0.00488373814525227 0.00465986875170599 1 1
0.126565001139639 0.124253179912011 1 1
0.0543425569189409 0.0531214804498455 1 1
-0.0871978040195236 -0.0858810341620977 0 0
0.101906128530886 0.0997281995362544 1 1
0.170588392510283 0.168064823689173 1 1
0.240812069162033 0.235946664579509 1 1
0.169664808693834 0.166423755600969 1 1
0.106102008861484 0.103504657328283 1 1
0.129202278748653 0.126742326353122 1 1
0.463701743842581 0.454665819684952 1 1
0.217883881561313 0.213951670666977 1 1
0.0992634887847504 0.0972645222833185 1 1
0.152766397206271 0.150024893470709 1 1
0.142331438958498 0.140909209665974 1 1
0.195899837833022 0.191245922869837 1 1
0.271302982879815 0.266402415835722 1 1
0.243162923256918 0.239338474125623 1 1
-0.0135956490272266 -0.0132506088039053 1 1
0.02312557360265 0.0217192112978732 1 1
0.172927877956401 0.170126062276209 1 1
0.3965994201047 0.388632218803664 1 1
0.302966159003352 0.297303057472973 1 1
0.25231016744872 0.247850916161594 1 1
0.30787533677332 0.302692056278372 1 1
0.151536549200379 0.148993092728238 1 1
0.126582546847601 0.124162571674509 1 1
0.210125018256907 0.206327540846885 1 1
0.259445424995685 0.25509273997017 1 1
0.321485292697636 0.314671661831513 1 1
0.247125606877391 0.243410656701288 1 1
0.327079252855565 0.321109954506318 1 1
0.0889809844183408 0.0865930672260834 1 1
0.242984849392038 0.238295074568594 1 1
0.0921867002664527 0.0896017734136417 1 1
0.0220519380499249 0.0201321416645975 1 1
0.248903382154277 0.24471829169865 1 1
-0.0636959699189978 -0.0623811437222588 0 0
0.165780890106994 0.16176278263912 1 1
0.0739627460484761 0.0738140020023973 1 1
0.460852785330003 0.452701400894563 1 1
0.290763230269568 0.284686428515177 1 1
0.165641581033535 0.161550855810743 1 1
0.403012273080441 0.394221385121366 1 1
0.153852271393273 0.150830092628503 1 1
0.109239417240479 0.106601264580669 1 1
0.230594128912163 0.225301545169677 1 1
0.335134769346853 0.328015446012668 1 1
0.15100657850517 0.148427607666664 1 1
0.260494313593353 0.255717119028373 1 1
0.0331936298959178 0.0317612132963219 1 1
0.372186589402486 0.365188314389352 1 1
0.0763298422829239 0.0751579565454767 1 1
0.125523124367235 0.122869306744172 1 1
0.277637050593324 0.272474739563077 1 1
-0.0470272907957657 -0.0468246617435748 1 1
0.400719042996886 0.392559429040059 0 0
0.152936664808166 0.149809621014692 1 1
0.480828289015678 0.471240991073986 0 1
0.473912964313775 0.465798554806226 1 1
0.231686393391145 0.226654550091497 1 1
0.0140250189467193 0.0136582238337686 1 1
-0.00370821631393048 -0.00489523859448693 1 1
0.334135528992529 0.3279397864954 1 1
0.282389135945036 0.27732989829354 1 1
0.35269049764761 0.345983551612638 1 1
0.293876803131623 0.287806397002737 1 1
0.118532524203948 0.116445458217241 1 1
0.134011855108807 0.131557699602942 1 1
0.117587782681526 0.114922774597559 1 1
0.21952896803262 0.21560556847838 1 1
0.266327166507483 0.261267961225319 1 1
0.218024732709927 0.214106234198813 1 1
0.168770362514547 0.165958869888721 1 1
0.268294747971676 0.262764509811468 1 1
0.465450501120049 0.456720521408603 0 0
0.208198368356587 0.203821959594962 1 1
0.236415980296773 0.233220553208119 1 1
0.309535212038001 0.30501473418362 1 1
0.128876609610174 0.126171427935689 1 1
-0.0602477902843791 -0.0587681019540465 0 0
0.111690224200451 0.109629372858522 1 1
0.359316980997838 0.352766914523188 1 1
0.122327354693222 0.119450613139513 1 1
0.131009415047858 0.12741050000042 1 1
0.0228682299190621 0.0218953287823248 1 1
0.0540102899060838 0.0530634444983182 1 1
0.101626243405068 0.10007799818801 1 1
0.0535213183940398 0.0520322365094882 1 1
0.032808375903494 0.0331228032577424 1 1
0.150127717821355 0.147602857845516 1 1
0.14774725134151 0.145748029293563 1 1
0.268782809618768 0.265074411011005 1 1
0.327840979723761 0.321946698909531 1 1
0.133971724697569 0.131532119309315 1 1
0.064154714380323 0.0636382487446926 1 1
0.362113685797195 0.355909791903979 1 1
0.273187072011741 0.267740428588252 1 1
0.0676223402632695 0.0664654271728337 1 1
0.176198265856461 0.172667685740464 1 1
0.113931289312601 0.11134623485916 1 1
0.35635261754054 0.350127427050463 1 1
0.0920831922842231 0.0898269795644997 1 1
0.0803059525721818 0.0793601953599042 1 1
0.0747490335993158 0.0743793613661261 1 1
-0.0683562643240738 -0.0665911953474953 0 0
0.258889518790974 0.254705245332253 1 1
0.133440981368323 0.131528044994345 1 1
0.294678194762905 0.289932915473343 1 1
0.120727919291667 0.11816583344126 1 1
0.261073467431398 0.254914804915602 1 1
0.292936905918618 0.287198717080586 1 1
0.240027619869753 0.235218091919712 1 1
0.359642773602775 0.35356123293434 1 1
0.325780195432801 0.319707436440415 1 1
0.198872672952921 0.196020786660179 1 1
0.00591993578069615 0.00579403810543146 1 1
-0.0830644383903112 -0.0815207635461948 0 0
0.0311204163901313 0.0302754710143781 1 1
-0.199992256373559 -0.196766059916629 0 0
0.435580885998903 0.428128085135481 1 1
0.321880210951749 0.316145904165105 1 1
0.268982337947022 0.264088804468453 1 1
0.161168726959889 0.158559315143212 1 1
0.0911325076447338 0.0890952674738855 1 1
0.142717149579977 0.140446666015378 1 1
-0.0384356778112105 -0.0376333552284788 1 1
0.259790398065811 0.254918034581076 1 1
0.308974645977707 0.303141400739828 1 1
0.24573201846194 0.24056967396968 1 1
0.0994207745497959 0.0975619415556472 1 1
0.119672704407279 0.117776103147555 1 1
0.0793167941147466 0.077864086703281 1 1
0.056252901584614 0.0554881518253463 1 1
0.0220624060566247 0.0210463244948102 1 1
0.168921275279136 0.165955081905959 1 1
0.246518649718658 0.241677089850849 1 1
0.0885510608100474 0.0870056622260621 1 1
0.12555910571422 0.123407818347837 1 1
0.282877132926219 0.277851109582006 1 1
0.410294063456873 0.402446188902329 1 1
0.0703252557501211 0.068871505528051 1 1
0.172338412289409 0.170066398951113 1 1
0.250184554755608 0.245262010066977 1 1
0.256822165235831 0.251970176450067 1 1
0.234627625686615 0.230541807439084 1 1
0.150298051808022 0.14832934328689 1 1
-0.00282252739987254 -0.00252341915081942 1 1
0.213981156331973 0.2104394170577 1 1
-0.0238200116177328 -0.0226119816253825 1 1
0.0580360205779576 0.0564539405371695 1 1
0.0493376919722796 0.049150961260676 1 1
0.151375222893005 0.148232231609585 1 1
0.128321797835058 0.12617107504485 1 1
0.16827548774481 0.165287546402275 1 1
0.306923105702486 0.301641229714439 1 1
0.261417476501791 0.25704891985928 1 1
0.21775367781184 0.213345046990868 1 1
0.223297041721682 0.218747192160346 1 1
0.158908284570813 0.15538836929672 1 1
0.133009089873799 0.13019398376506 1 1
0.153245851407684 0.149263300132791 1 1
0.321243127872324 0.315344990008739 1 1
0.211871709583054 0.207727197665917 1 1
0.246351955995909 0.241827225427624 1 1
0.284341012989649 0.279092514383022 1 1
0.326369115433371 0.319535304428718 1 1
0.267717594203403 0.263128213171271 1 1
0.36839423145383 0.361555991074148 1 1
0.203640210152271 0.198714376344222 1 1
0.273830609980119 0.268332158585858 1 1
0.24570774476542 0.24059758932513 1 1
0.153174616226629 0.150418045274487 1 1
0.189625865934366 0.186385872015012 1 1
0.29230170260722 0.286855438321136 1 1
0.0931525540654505 0.0919404433168568 1 1
0.174885923140285 0.171244340629423 1 1
0.0949405367621997 0.0933219516663771 1 1
0.255796391454163 0.251142330542298 1 1
0.0798401062428027 0.0778533607026393 1 1
0.2512120843414 0.245851994280518 1 1
0.248513329728085 0.243440559366592 1 1
0.161749033425873 0.158135416690311 1 1
0.144208236162398 0.141206898814651 1 1
0.0380660958335862 0.0374991083660302 1 1
0.56854608514001 0.558653690469383 0 1
-0.107273818641347 -0.105451300489441 0 0
0.0552942679603019 0.0538246472873183 1 1
0.0621752773717624 0.0602497364302404 1 1
0.377460456661541 0.371596129569894 1 1
0.24793162437062 0.244231925209901 1 1
0.30290885434707 0.297713977827379 1 1
0.236321568366015 0.231544925778051 1 1
0.243827534406021 0.241060998400875 1 1
0.0822353130016177 0.0800166155491852 1 1
0.0592060871823452 0.0570661707220839 1 1
0.21871290730101 0.214242174814325 1 1
-0.100224964650646 -0.0983356924812785 1 1
0.043497707234262 0.0428314310787278 1 1
0.0706714954705158 0.0691783637754367 1 1
0.240467624254494 0.235241493152289 1 1
0.331832871093298 0.325690691597267 1 1
0.51802363602027 0.507968377473639 0 0
0.0323980048316745 0.0317678591137082 1 1
0.0985951671452616 0.0981228577033613 1 1
0.369351154818234 0.363011316574655 1 1
-0.0875447390013191 -0.0858573828857875 0 0
0.400822020235759 0.39230234107373 1 1
0.147433173691572 0.144696406585008 1 1
0.355897825409961 0.350075883540813 1 1
0.196175665725908 0.191772355187459 1 1
0.159336840609651 0.155791822813521 1 1
0.0432290012324016 0.041999660298903 1 1
0.352350896515816 0.346188356498006 1 1
0.284343223274099 0.278936701329608 1 1
0.115425588416957 0.11275167711239 1 1
0.382925366819598 0.375574620291306 1 1
0.369938602678008 0.363038159210465 1 1
0.134176545117135 0.130408706689819 1 1
0.102366732998779 0.100292822971624 1 1
0.027842988193952 0.0271758723461969 1 1
0.101025932703947 0.0991577720011718 1 1
0.123657467175988 0.121935499178144 1 1
0.34775888994127 0.341208826929719 1 1
0.117933434547241 0.115809961747782 1 1
0.220273121109079 0.215631995428627 1 1
0.0190518809026917 0.018468977901133 1 1
0.00580304334049912 0.00718083507325815 1 1
0.42637536964112 0.418129500776736 1 1
0.106111731942581 0.103715157357098 1 1
0.196518885282179 0.192534556437334 1 1
0.251211954081761 0.246579561387416 1 1
0.449921601915404 0.441560808755194 0 0
0.183003223787355 0.179893805780888 1 1
0.262420859730312 0.257462019178932 1 1
0.194712262291034 0.191167593940429 1 1
-0.0853064969411332 -0.084095083499538 0 0
0.197287204473682 0.192467174978544 1 1
0.229141232166845 0.224588728837447 1 1
0.143313661686077 0.140798252954324 1 1
0.320086813404817 0.314627154526382 1 1
0.0647168204661684 0.0634202210866791 1 1
0.399508241386132 0.392420129734112 1 1
0.259320144878792 0.254274026764269 1 1
0.17495151202219 0.172294525244441 1 1
0.165508064770737 0.162021420043217 1 1
0.186197110980969 0.182223377777313 1 1
0.372953688049803 0.366036296324873 1 1
0.240263582654315 0.235304320958816 1 1
0.23466053723463 0.229835976529171 1 1
0.100648761763174 0.0985838334574559 1 1
0.22549128608226 0.221325907010709 1 1
0.140312636793872 0.137283061293675 1 1
0.140283848968277 0.138106099418399 1 1
0.265053853491055 0.260043938587711 1 1
0.162615164472465 0.158581037796472 1 1
0.143209478170553 0.141536839295194 1 1
0.171963824476733 0.168696958632835 1 1
0.0213360545186818 0.0205030413492003 1 1
0.440234544767283 0.432189163751633 0 0
0.0899751810617676 0.0872062746187061 1 1
0.345156492523406 0.338467208240413 1 1
0.211932482892266 0.208965326321194 1 1
0.290697098350834 0.284884570079538 1 1
0.29508529183561 0.29013255640972 1 1
0.0148406678294054 0.0141639364509557 1 1
0.270298087151402 0.266028431289782 1 1
0.198487633205246 0.195154259303974 1 1
0.137854368091811 0.134865681816827 1 1
0.284813786562985 0.279174959074691 1 1
0.422853933634214 0.414710532642866 0 0
0.27486691375987 0.26917333791717 1 1
0.237590771346193 0.233293831535214 1 1
0.283809498596236 0.278629265898245 1 1
0.254997744943321 0.250939597686856 1 1
0.161880790159931 0.1585077066931 1 1
0.401038495422757 0.393665110653709 1 1
0.367449422372382 0.359939487146557 1 1
0.0840817068461806 0.0839134791701442 1 1
0.284603443957223 0.27923168984936 1 1
0.345006172413704 0.338569446290454 1 1
0.288037666653611 0.282360054981909 1 1
0.202091022417814 0.198867751407269 1 1
0.518691036492711 0.508758668255734 0 0
0.0712654707116981 0.0704674774168368 1 1
0.323587544663892 0.31738148904499 1 1
0.106483542092296 0.10484669698151 1 1
0.163759231006173 0.160822916672736 1 1
0.144795641421987 0.141865885881194 1 1
0.0648830901290245 0.0644186003950584 1 1
0.25397033727356 0.249331598259836 1 1
0.448442823240257 0.440989030825565 0 0
0.282274789201536 0.27622358660474 1 1
0.165043943545424 0.161827370610538 1 1
0.086407056531068 0.0851574114564912 1 1
0.128043480940187 0.126005899750425 1 1
0.38635957529909 0.37998992996288 1 1
0.132061424972287 0.129636304207144 1 1
0.0982698889539831 0.0963059054159604 1 1
0.320308084889916 0.314500215166618 1 1
0.144195149847256 0.141922608678104 1 1
0.176699845658067 0.172675942070542 1 1
0.163268316323873 0.160324104656814 1 1
0.358273631137393 0.350885746899137 1 1
0.0985523785460903 0.0963478413061134 1 1
0.176658632687133 0.172523443731712 1 1
0.110854783744131 0.108939083389108 1 1
0.278418191506487 0.274422022361212 1 1
0.103237414846686 0.101113942892434 1 1
0.247272641608959 0.241800230869876 1 1
0.0163493497485792 0.0160855470475761 1 1
0.332049452393629 0.326597095465741 1 1
0.208209194917136 0.205716515359354 1 1
0.310897936970507 0.306322516843712 1 1
0.157782675564979 0.155741056030437 1 1
0.205477192594079 0.201209070962665 1 1
0.27455051313835 0.271403951877609 1 1
0.232752114915987 0.226926022785531 1 1
0.2238410850618 0.220584620583211 1 1
0.344623900103708 0.338124148938397 1 1
0.105998118909808 0.104242320765112 1 1
0.0593708357667066 0.0574306818331957 1 1
0.312666028994296 0.307030927454448 1 1
0.00297930332011519 0.00220171596498711 1 1
0.443909363276637 0.43484929817961 1 1
0.00519814954808191 0.00549479385338313 1 1
0.288372448439864 0.283586325731885 1 1
0.0922381706427394 0.0914351617824577 1 1
0.374088085964711 0.368270893727692 1 1
-0.0751145183514196 -0.0738120049214705 0 0
0.125216840045278 0.122735999225397 1 1
0.123468597559255 0.121124469129717 1 1
0.000723711045017991 0.00087273515695236 1 1
0.197043427741737 0.192756130640689 1 1
0.276216835497741 0.269184877402935 1 1
0.161950495732858 0.158978808256248 1 1
0.105263892801887 0.103322391394255 1 1
0.0353665627989257 0.0339452144535398 1 1
0.132432152890385 0.13051304327847 1 1
0.101774715180883 0.0997474731803665 1 1
0.383384338517087 0.377212799890865 1 1
0.244410022653155 0.240437495125214 1 1
0.127842762537406 0.124654682454285 1 1
0.347350673568409 0.341112951217619 1 1
-0.000937900232845355 -0.00115745366618169 1 1
0.0982674263535064 0.0960809804712248 1 1
0.24046443785101 0.235729812740225 1 1
0.312593174811853 0.307367226809911 1 1
-0.0414963539893276 -0.039851881522458 0 0
0.315364388109336 0.309274765394537 1 1
0.273328087376889 0.267171010791502 1 1
0.443987307126797 0.434907142582997 1 1
0.28617582378935 0.279688092500561 1 1
0.356477922011204 0.349986399406086 1 1
0.335217500262481 0.328387997744886 1 1
0.00355986537217539 0.0021549842094301 1 1
0.198028561236207 0.193552983937108 1 1
0.489122050500692 0.478770781666347 1 1
0.101010544266431 0.0997295922700821 1 1
0.216893662429542 0.212410499704784 1 1
0.124693719365608 0.122463608249833 1 1
0.0989724349933272 0.0963401294212376 1 1
0.0759699386333367 0.0742900027975064 1 1
0.263796795678249 0.258260658719387 1 1
-0.062203099531058 -0.061007653837235 0 0
-0.0360824983934021 -0.0360514001514442 0 0
0.264777145547803 0.261791824430436 1 1
0.273368100117098 0.268691926600962 1 1
0.30779797199406 0.301681384690289 1 1
0.301507748969904 0.295283328691558 1 1
0.180036702889675 0.176288364590222 1 1
0.0798289694255989 0.0783431546216037 1 1
0.145027979288017 0.142672778803905 1 1
0.185090696792622 0.181902642499451 1 1
0.359806407918707 0.352952487223724 1 1
0.126115059044822 0.124808992605325 1 1
0.308610737649444 0.302462440562199 1 1
0.281734420746661 0.276513863318945 1 1
0.112797327888741 0.111265846734873 1 1
-0.00178629453872636 -0.00213073789559814 1 1
0.0141824511389237 0.0144856329000964 1 1
0.0874114866701714 0.0840063626725781 1 1
0.10187164559173 0.0995727671545994 1 1
0.464572197507312 0.456459802498034 0 0
-0.0203519768079025 -0.0206219136668062 0 0
0.363452747622584 0.356080091798692 1 1
0.109120304660646 0.106666239573173 1 1
0.173522531839791 0.170461330553232 1 1
0.0844302555133402 0.0834849820539213 1 1
0.253128115691279 0.247069512054532 1 1
0.257655577930928 0.252383545055288 1 1
-0.0972890534387237 -0.095783580362381 0 0
0.118685753037771 0.115313369491975 1 1
0.284470004346443 0.279785116743782 1 1
0.216328085727238 0.211373637898275 1 1
0.22960413773835 0.226453702794174 1 1
0.454958825101848 0.446465072699994 1 1
0.266240296929127 0.260919270376766 1 1
0.060467508881785 0.0602357175684128 1 1
0.213393143801887 0.208370411929206 1 1
0.27228271475194 0.267188465599612 1 1
0.198202165510933 0.194095224721438 1 1
0.316480879248508 0.310672174143619 1 1
0.234846156527644 0.229646050631277 1 1
0.094042451234061 0.0927119296045681 1 1
0.530330822025654 0.52003759941518 0 0
0.0550887169758817 0.0533394187894907 1 1
-0.0143598611200156 -0.0139268011281577 0 0
0.0579131083149145 0.0555506491580046 1 1
0.106550381369896 0.103531980276363 1 1
0.135154353328979 0.13246705663666 1 1
0.0894428386460046 0.0877588424124779 1 1
0.201417868798988 0.198143328475194 1 1
0.355721959091961 0.350194265319292 1 1
0.151585880131033 0.149086417030724 1 1
0.255020377218926 0.250766491490786 1 1
0.228852541249311 0.22359070203634 1 1
0.146376847652164 0.1431783918461 1 1
-0.0266655839155671 -0.0258813105845627 1 1
0.0769401782930359 0.0756863702692676 1 1
0.394307699498041 0.386395171038356 1 1
0.319394554616592 0.314063076703414 1 1
0.333457676024121 0.326848471814791 1 1
-0.177508500073416 -0.174493825357916 0 0
0.0472497370439934 0.0461210120733025 1 1
0.274682845818498 0.27005903656835 1 1
0.191820232586274 0.188205473275349 1 1
0.107676576074086 0.10488154108316 1 1
0.194793629044867 0.190320101218934 1 1
0.0908594073571577 0.0895631777302743 1 1
0.139236958210306 0.136963366477497 1 1
0.259415671980513 0.254349777769261 1 1
0.400376717485307 0.392581152069919 1 1
0.0268153015491974 0.0269034130347427 1 1
0.0666973812921507 0.0656409794460135 1 1
0.384797202762482 0.376940093884384 1 1
0.0524421939440272 0.0511789156663468 1 1
0.327239126112547 0.320913245128507 1 1
0.257092743636848 0.252164555935181 1 1
0.229964405861866 0.22600207751135 1 1
0.153465275050566 0.151461316215299 1 1
0.0622727353056138 0.0618214108154276 1 1
0.683803128517155 0.671004163290252 0 0
0.419388594495574 0.412197721012999 1 1
0.121682579300056 0.119323631428402 1 1
0.297313450395041 0.291415350820762 1 1
0.0435258888870818 0.0431646367341549 1 1
0.107803778236575 0.105868581080231 1 1
0.0969012750177196 0.0958873637590198 1 1
0.281193910943029 0.275470381437066 1 1
0.204846049028257 0.201967363819315 1 1
0.151910115988547 0.148912024126843 1 1
0.217305546137202 0.2130674739231 1 1
0.279774126534464 0.274740187892843 1 1
0.2191412295034 0.21469691286533 1 1
-0.0405508188581442 -0.0397545193046005 1 1
0.294803668589522 0.290097566344661 1 1
0.424298583587088 0.417427021678561 1 1
0.233212353272885 0.229678098102801 1 1
0.15176506763192 0.149133199334588 1 1
0.328815039500679 0.322829248516014 1 1
0.288038000157211 0.282070225462458 1 1
0.13573607714408 0.133226843509605 1 1
0.165834900519884 0.162540596502984 1 1
0.155646097966586 0.15256969124916 1 1
0.382461699965098 0.373684468646837 1 1
0.176371076818669 0.173417544171994 1 1
0.214686557077579 0.211529804369598 1 1
0.122438845345523 0.120379115906271 1 1
0.237515660347505 0.233819014973155 1 1
0.111394795717599 0.109577452863667 1 1
0.335550016092923 0.329403610100625 1 1
0.251184428220254 0.2459181774066 1 1
0.282341069595692 0.276849481924527 1 1
0.277002980202498 0.271836441253731 1 1
0.0907813309972828 0.0889699022136623 1 1
0.322426208403265 0.316453261733282 1 1
0.383983466209724 0.376154310120248 1 1
0.378555792758875 0.371338165370997 1 1
0.188674604380133 0.18597980129707 1 1
0.491650007494673 0.483054795631579 0 0
0.00845266978347996 0.00819202852297752 1 1
-0.115029461707142 -0.112595714008517 0 0
0.347912996414437 0.34057126300099 1 1
0.551508891844601 0.541549633007195 0 0
0.416249480546793 0.408399564264028 1 1
0.16403748266853 0.160519043822391 1 1
0.178990673035169 0.174803855300905 1 1
-0.09127039262492 -0.0885589605710845 1 1
0.100510432453796 0.0994581645950484 1 1
-0.015952419293988 -0.0145007547611321 1 1
0.369531255890535 0.362732750518783 1 1
0.174869907223269 0.172163279145533 1 1
0.0338966652811884 0.0337208931723482 1 1
0.28389657700372 0.279315095534931 1 1
0.318184079845366 0.312132594832302 1 1
0.351490306166523 0.345160452912905 1 1
0.201350481363839 0.197192460567541 1 1
0.129983659165933 0.127919119259583 1 1
0.278830795679368 0.273096367067061 1 1
0.0515379021367078 0.0511302027410149 1 1
0.276424103053451 0.271729940723564 1 1
0.18320173111539 0.179682487060504 1 1
0.494454988521622 0.485826247846989 0 0
0.252176248978741 0.247910788660532 1 1
0.0416514290760211 0.0398077912118141 1 1
-0.0478495156327633 -0.046413085547688 0 0
0.315732006820596 0.309376543408256 1 1
0.358941982352102 0.351123714186017 1 1
0.188412938716529 0.184434589811168 1 1
0.400254848404878 0.393274006980182 1 1
0.0657930171358908 0.0644732427203022 1 1
0.122760825322779 0.120963076742518 1 1
-0.218702593851621 -0.21410382803177 0 0
0.0436237754409457 0.0433133255725767 1 1
0.119752003053486 0.116174281126036 1 1
0.0977378687714808 0.0957326738213509 1 1
0.239866083486534 0.234114582657816 1 1
0.417646472811609 0.409314767651548 1 1
0.314631875570771 0.309091466565543 1 1
0.0215211608379704 0.0203989961756293 1 1
0.318643255719243 0.312781973194792 1 1
-0.0287245562894601 -0.0281839389251953 1 1
0.24357236483756 0.238462136492307 1 1
0.401493905328549 0.394189098753876 1 1
0.28845808834487 0.282260706693118 1 1
0.344865210603468 0.337981525891978 1 1
0.324679118302169 0.320226555577394 1 1
0.144310538380572 0.142392849762105 1 1
0.162836677241496 0.159354866813248 1 1
-0.0241542636494705 -0.0229032199017243 1 0
0.203084627008112 0.199816379681235 1 1
0.13857917713018 0.135777477184627 1 1
-0.0807362091284222 -0.0789424929919459 0 0
-0.0060849094828511 -0.00690663903710171 1 1
0.0762241181369014 0.0751745601350732 1 1
0.192067162537309 0.187581036361772 1 1
0.136421371786199 0.134183990154047 1 1
0.136658709788389 0.134006338322439 1 1
0.17389868153076 0.171313697289525 1 1
0.493373518116204 0.48372763837874 0 0
0.309366517342054 0.30381077992744 1 1
0.0971027652374011 0.0953757523168891 1 1
0.29671041558831 0.291265598035282 1 1
0.316725996903013 0.310782441089942 1 1
0.136013819104753 0.134599130895922 1 1
0.306190059765118 0.300436955983926 1 1
0.186182309806513 0.182432272044212 1 1
0.170682083785015 0.167446870044905 1 1
0.306686605936702 0.302356943842317 1 1
-0.0283213491009986 -0.0276284388033664 0 0
0.309170826414115 0.303380280811432 1 1
-0.0438821745975961 -0.0422810578661044 0 0
0.235083338419057 0.231167352578965 1 1
0.23679534926962 0.232436231948063 1 1
0.167665506619803 0.164005034666191 1 1
0.23575004291925 0.230898306546886 1 1
0.25812783105039 0.252647679595643 1 1
0.258208887032539 0.252988162544405 1 1
0.0802025675172586 0.079055287192631 1 1
0.155425671041761 0.151835223954119 1 1
0.48840683286178 0.479363466145571 0 0
0.0684033220995748 0.0672321593010724 1 1
0.138458932016344 0.137213095999283 1 1
0.372090807715957 0.364188316611127 1 1
0.266251598561561 0.261258212317187 1 1
0.252595996757718 0.247648167030596 1 1
0.24485550335217 0.240769967352413 1 1
0.438911182238106 0.430400457530336 1 1
0.00533574870769501 0.00604150342738786 1 1
0.0782180840546028 0.0772528434393318 1 1
0.241207980399681 0.236472222744913 1 1
0.110116178415046 0.107966643021704 1 1
0.0825255120811847 0.080900780639183 1 1
0.283544437800958 0.277889136110412 1 1
0.43069521635699 0.422752212765154 1 1
0.181208935846862 0.17820912073188 1 1
0.266907797779516 0.262322197686148 1 1
0.193559521323339 0.190347875227256 1 1
0.0415823610622358 0.0413116834323583 1 1
0.230102048809287 0.225800127704545 1 1
0.341464641387433 0.3358036148358 1 1
0.0719760990788986 0.0699417260392104 1 1
0.137157607003729 0.134100184558436 1 1
0.302676590213594 0.296710927117727 1 1
0.2662918763218 0.260480968704914 1 1
0.16829400071072 0.164425019352678 1 1
0.42473774215795 0.416261251981553 1 1
0.0501078582416409 0.0490730166238174 1 1
0.357346776271266 0.351198369799619 1 1
0.109153558861501 0.107459280762269 1 1
0.245413013123697 0.240806384666876 1 1
0.374191190553518 0.367913444289963 1 1
0.219482791138108 0.216756021250793 1 1
0.422575903034815 0.414046488979804 1 1
0.0807292988733501 0.0790130087087207 1 1
0.126869969529166 0.125098421964672 1 1
0.327993014418326 0.320804330057871 1 1
0.218934141217666 0.215771462338875 1 1
0.222376305478798 0.217277814870739 1 1
0.288209153979671 0.28208909626239 1 1
0.365245190612224 0.359297179341551 1 1
0.292448188470039 0.286138809443416 1 1
0.147811737683553 0.145109118969949 1 1
0.214090165154983 0.210282779916891 1 1
0.369315512584206 0.363212596146355 1 1
0.195288388622512 0.192225424763158 1 1
0.357652764418913 0.351294122633234 1 1
0.194931714037988 0.190958809222863 1 1
0.0777208402547871 0.0758038605306278 1 1
0.166902937128079 0.163239997819012 1 1
0.121449369096983 0.119917173466603 1 1
0.262821680305209 0.258108877405503 1 1
0.222392296424951 0.218073664512364 1 1
0.382454115426214 0.37540351665091 0 0
0.368451196050785 0.361059282220721 1 1
0.171020396351134 0.168441690928377 1 1
0.192581483775447 0.189719657624396 1 1
0.304129896791935 0.297619083475417 1 1
0.160090089131875 0.156830174365905 1 1
0.165610194413912 0.16294817159548 1 1
0.118822576329845 0.115434073253762 1 1
0.407454539970896 0.399175020143574 1 1
0.0563070780804937 0.0558672798259823 1 1
0.0632754687324453 0.0617368163084 1 1
0.201376566110677 0.198206490609498 1 1
0.0552160527702874 0.0541858386833707 1 1
0.486069404859946 0.478209647876252 1 1
0.160399586402303 0.157471629138161 1 1
0.283828643996066 0.277988292546396 1 1
0.358143855760894 0.351520760388275 1 1
0.287234632958166 0.28199595846716 1 1
0.195327465809981 0.191340087823558 1 1
0.189867017744184 0.186000383211281 1 1
0.283403644949139 0.277435213849381 1 1
0.298301719979703 0.293072309162817 1 1
0.122818812750404 0.1212929591133 1 1
0.142719012475585 0.139496714513548 1 1
0.30557027164639 0.300069789182007 1 1
0.254407912813839 0.249204318921837 1 1
0.127369707096198 0.124509582414247 1 1
0.0588642693821886 0.0583932242563117 1 1
0.103968332045217 0.102002365811632 1 1
-0.0525294430310481 -0.0515468448973783 0 0
0.268477092257897 0.263344778262347 1 1
0.204615731854435 0.200560279640484 1 1
0.224087652401816 0.220289076631687 1 1
0.270977016558664 0.265412752657741 1 1
0.23120067102488 0.226881454102238 1 1
0.235167683289325 0.231008093446634 1 1
0.378434844191311 0.371517908728136 1 1
0.207463034831637 0.203263756786821 1 1
0.243607703317351 0.239718965026102 1 1
0.451441429134469 0.442588233918475 0 0
0.21931947858387 0.213490148201317 1 1
0.0562266609807925 0.0545643616557041 1 1
0.416950717286086 0.409705097986387 1 1
0.131610077910309 0.129391517835237 1 1
0.326816539962348 0.321079861025905 1 1
0.245677191886966 0.241416302206664 1 1
0.460369823958939 0.451946676765948 0 0
0.0262756989534934 0.0267835045302908 1 1
0.113010969127971 0.111268095180018 1 1
0.191260035582016 0.187779318867811 1 1
0.353355058703101 0.346914467831832 1 1
0.192427665294433 0.188688561344639 1 1
0.317940172410251 0.311805444965369 1 1
0.0132154061304972 0.0120470960806061 1 1
0.209987540185918 0.205728440302275 1 1
0.361790404741252 0.354592469452092 1 1
-0.0298198897826584 -0.0296046417739243 0 0
-0.0894684303660279 -0.0875794711383054 0 0
0.195229303460292 0.192180046902574 1 1
0.0286919320837662 0.0276173999166893 1 1
0.316173067798261 0.31029769665242 1 1
0.294584709195737 0.289296437564047 1 1
0.200725638817595 0.195999949110259 1 1
0.0602001261449561 0.059705631509079 1 1
0.13929558186339 0.136921834508615 1 1
0.154251730354655 0.151284969329703 1 1
0.446468217638277 0.438346735602179 1 1
0.194443412238549 0.190902800906303 1 1
0.343952677128919 0.336384310951238 1 1
0.14372908210628 0.142337606714453 1 1
0.407262457750071 0.399687162973996 1 1
0.269436409975395 0.263547842907552 1 1
-0.0740481778221511 -0.0724565145766786 0 0
0.196180683747621 0.192130599692152 1 1
0.192592416286198 0.188872318199392 1 1
0.322729020205368 0.316113859259524 1 1
0.150714826360175 0.146646929613134 1 1
0.077789179792617 0.0754811370830009 1 1
0.136510195672175 0.134263359263078 1 1
0.156436038395568 0.153665851065532 1 1
0.24822543185716 0.244771787781732 1 1
0.377429758207807 0.371634396857097 1 1
0.0908254154936165 0.0890435178147458 1 1
0.146757550518664 0.144360286187719 1 1
0.20048203929925 0.196297109529502 1 1
0.172508736146411 0.169675131126183 1 1
0.507013129912086 0.497805930214771 0 0
-0.062753663806718 -0.0617699564998968 0 0
0.232142942667604 0.227868420266192 1 1
0.143302436109409 0.140367613343381 1 1
0.236785234297149 0.231845158552607 1 1
0.478752529756735 0.470985549182607 1 1
0.265634771250286 0.26018086194244 1 1
0.0910475549922084 0.0892404858110625 1 1
0.241819004914386 0.235962858195678 1 1
0.22283895532825 0.219040423678474 1 1
0.179342195983613 0.175669395411701 1 1
0.0363072510765221 0.0357854199560293 1 1
0.0897365126088606 0.0873469689388305 1 1
0.072340070194753 0.0708711739208063 1 1
0.411887427158343 0.403396269603727 1 1
0.240307977916374 0.235997369092967 1 1
0.0938222418176169 0.0931157523415209 1 1
0.0273462486241473 0.0272512898845938 1 1
0.196414939442714 0.193440389104485 1 1
0.239753378761457 0.23618633027831 1 1
0.389842323719861 0.383975896913035 1 1
0.229893045369494 0.226014713836627 1 1
0.156496078359649 0.153583258076026 1 1
0.292041479083109 0.286649436037878 1 1
-0.0808433144512533 -0.0801706320284615 0 0
0.203332008612177 0.199836403322438 1 1
0.143598368365142 0.141034805546078 1 1
-0.0246730294544985 -0.0233638733005971 1 1
0.268420363828056 0.26227374112904 1 1
0.344908480654237 0.337942040923238 1 1
0.216146131486211 0.212857234242443 1 1
0.118028538409002 0.115792682363538 1 1
0.147567420263575 0.144649935011636 1 1
0.202813119689837 0.198341458752742 1 1
0.049408905075873 0.0488665152485175 1 1
0.292817023312909 0.288402611818139 1 1
0.327359843540164 0.321429864594968 1 1
0.378011736128228 0.369450294706145 1 1
0.195292987752606 0.192153854809713 1 1
0.2320612875874 0.228036964666232 1 1
0.100755944422029 0.0988556348739018 1 1
0.271159508886811 0.265790378747327 1 1
0.125588681353606 0.123432336655217 1 1
0.117932212305534 0.116590857504277 1 1
0.294725245285286 0.290441130106904 1 1
0.206543313525268 0.202780383686868 1 1
0.19140187209489 0.188594823348962 1 1
0.210220032411289 0.205555702328288 1 1
0.351690969610479 0.345164706705539 1 1
0.331216324485262 0.325903023752699 1 1
-0.0768809656468295 -0.075254964078011 1 0
0.370411662784787 0.363870704795734 1 1
0.137418372051657 0.134892819506207 1 1
0.0767904213121918 0.0753132089767549 1 1
0.249576233070402 0.244995291705233 1 1
0.193185996628831 0.188341624789949 1 1
0.0316428162216621 0.0310877760963967 1 1
0.340882614859806 0.334698681271073 1 1
0.0912056360990173 0.0903311913866679 1 1
0.262434845844572 0.258271800129464 1 1
0.262510705878775 0.257219933258001 1 1
0.219292409720342 0.215375997421297 1 1
0.196950157291171 0.193204637232578 1 1
0.225152771452365 0.22152622760968 1 1
0.202904116723521 0.198801723642969 1 1
0.0900147001814548 0.0883182058935224 1 1
0.210100301541776 0.205892632793814 1 1
0.169246989297704 0.166081514647649 1 1
0.0650554512796811 0.0635832934701647 1 1
0.107051879730005 0.105455081878086 1 1
0.172581463725888 0.167816827310014 1 1
0.155103197485605 0.151787727236863 1 1
0.1519847643156 0.149038308307122 1 1
0.166912369746195 0.164568735574802 1 1
0.267579396084888 0.262986106218258 1 1
0.128171990527307 0.125561042797196 1 1
0.0920952115479034 0.0896234559202149 1 1
0.106426327462266 0.104399773187235 1 1
0.148004646591312 0.145910427606011 1 1
0.154393943378842 0.151629157373597 1 1
0.0435827246201165 0.0433619155947544 1 1
0.144044003710387 0.140069529766935 1 1
-0.0235884583391777 -0.0220341226472437 1 1
0.110260459136723 0.109029218527243 1 1
0.239456249252919 0.236022274437659 1 1
0.104251760315623 0.103619012906215 1 1
0.120033917417505 0.118668492167006 1 1
0.289799247001403 0.284925087270337 1 1
0.14297821637331 0.140102135847712 1 1
0.224272366044329 0.221196117574243 1 1
0.353950857330881 0.34707761188838 1 1
0.333689106215354 0.327244495279356 1 1
0.278922534035944 0.273434047850638 1 1
0.258593855760937 0.254094063200284 1 1
0.151415270516346 0.148689930577794 1 1
0.282878257154112 0.275910502793002 1 1
0.263198001301104 0.257747532565967 1 1
0.115963588348756 0.114637562253418 1 1
0.263177475464292 0.258620273195949 1 1
0.408411935566147 0.400805218781367 1 1
0.228419466961725 0.224275753160826 1 1
0.138588455678879 0.136344187520487 1 1
0.533423629287501 0.523167204564682 0 0
0.340284209686834 0.333100723391256 1 1
-0.0261245322456865 -0.0253809381089213 0 0
0.256147555883454 0.251401745222961 1 1
0.139367261755169 0.137330245550444 1 1
0.358778902861656 0.351966673446548 1 1
-0.132305935407206 -0.129638725116954 0 0
0.222669286275117 0.218623718360031 1 1
0.0753159836070912 0.0736058845698671 1 1
0.190168121098712 0.186416499906631 1 1
0.112774900996764 0.110616864935361 1 1
0.249050615994227 0.243963268820994 1 1
0.343023112868105 0.33756851286378 1 1
0.125397201426697 0.123023980943178 1 1
0.23639929834165 0.23235123983676 1 1
0.127256619480966 0.124781394148715 1 1
0.356735441197931 0.349438376985271 1 1
0.184628032611572 0.180677199474379 1 1
0.123894726895707 0.121944950333698 1 1
0.127246939490148 0.124932408779225 1 1
0.230436505763607 0.226386275778068 1 1
-0.0691965349468338 -0.0672736937147551 1 1
0.076671973060229 0.0748565029493267 1 1
0.103059883446036 0.10201285455139 1 1
0.264151179673918 0.258985512019663 1 1
0.261950800638722 0.255486013898852 1 1
0.212958992564555 0.20908972225732 1 1
0.180094195966641 0.176477908805277 1 1
0.188229107983566 0.184663774765989 1 1
0.24826038559613 0.243886168251446 1 1
0.305128282709864 0.298847492630296 1 1
0.329903478013487 0.323290867094614 1 1
0.206344432108237 0.20283060547141 1 1
0.20675254680339 0.20292223349017 1 1
0.608846166953992 0.597927092599407 0 0
0.351130769863617 0.344907441073945 1 1
0.169631374682269 0.165610012697102 1 1
0.172987194146772 0.170646300763873 1 1
0.0250874803792265 0.0257746974086062 1 1
0.377167531335073 0.370064222802002 1 1
0.377740181766538 0.370558665210483 1 1
0.314280625874919 0.30733692470132 1 1
0.171394578474342 0.167621428882695 1 1
0.275501483198985 0.269243579987062 1 1
0.271829164070075 0.266934345452539 1 1
0.301958352537625 0.295856878015597 1 1
0.131785544929085 0.128426400600559 1 1
0.297377156880661 0.292526773809205 1 1
-0.100940613991934 -0.0987673921037723 0 0
0.411392457890567 0.403044503060131 1 1
0.309655190671112 0.304018993891389 1 1
0.205365477322765 0.201988501421356 1 1
0.0679424561811758 0.0672009890973294 1 1
0.278346957852568 0.273229832198952 1 1
0.266135189245228 0.261719326616308 1 1
0.00484948820861892 0.00474109949980082 1 1
0.0180747679702727 0.0173521408770774 1 1
0.0589246452817173 0.0571844001257054 1 1
0.190502326750545 0.186907407838864 1 1
0.229384387590956 0.225345062243624 1 1
0.0691932716901524 0.0669938272876085 1 1
0.136491047259443 0.134736709588975 1 1
0.151999067580867 0.149322222027338 1 1
0.219406387965208 0.215224086592001 1 1
0.184527327591237 0.180973734063301 1 1
0.221211256600822 0.217606447185066 1 1
0.225493130204352 0.22158796592585 1 1
0.433217990621094 0.424563699120113 1 1
0.369853888147338 0.362401494836732 1 1
0.119896945951393 0.117246624659656 1 1
0.325362094238265 0.319129088282795 1 1
0.43547491261727 0.426751699210903 1 1
0.144744468952909 0.142070907725487 1 1
0.327824401992801 0.321833457574051 1 1
0.0835614041098117 0.0820241337069966 1 1
-0.00320691000070008 -0.00332741908095367 1 1
0.157630794860376 0.15400351749386 1 1
0.322016727728127 0.316484637727332 1 1
0.343990038981786 0.337582277209737 1 1
0.156520262501238 0.153765312058405 1 1
-0.055966405668943 -0.0555843566742186 0 0
0.0227329141385082 0.0223358181122958 0 0
0.268463184340284 0.263211994855493 1 1
0.0159446847727934 0.0164458165334321 1 1
0.189304146395728 0.185628330535637 1 1
0.400700274605979 0.392728348395454 1 1
0.170273226328243 0.166715774242045 1 1
0.198815848004605 0.194722408577309 1 1
0.319877270389706 0.314684685592224 1 1
0.200632808703714 0.196680685318998 1 1
0.338569751743779 0.332864266919277 1 1
0.0674879768542374 0.0666982778173327 1 1
0.0752197667302303 0.0744203218032022 1 1
0.216658261827611 0.212539721135163 1 1
0.112628324617215 0.109995930722102 1 1
0.0407875724599005 0.0402355722767528 1 1
0.0603249751108819 0.0583306983916186 1 1
0.317748171817737 0.313071956772666 1 1
0.167526757639502 0.164576634234746 1 1
0.307215502748918 0.300739712196369 1 1
0.204559183415056 0.202060278669333 1 1
0.317361040030313 0.312281123637786 1 1
0.0401465355115261 0.0397429604409705 1 1
0.13023853711517 0.127611422972973 1 1
0.292151054696792 0.287076481189222 1 1
0.210420199980306 0.205335039853463 1 1
-0.0586035826833605 -0.0577922607511883 1 1
-0.0109210740723413 -0.00987704403605339 1 1
0.456876978811758 0.449259657770145 0 0
0.171581696793214 0.167917421392338 1 1
0.102765405230018 0.101636460526222 1 1
0.301076494512002 0.295104935231197 1 1
0.171821858452793 0.168117642592549 1 1
0.105045793902413 0.103892847386077 1 1
0.358828849882756 0.352398622346913 1 1
0.091517591664367 0.0898614314526626 1 1
0.141280195178174 0.139159707959623 1 1
0.365914456092154 0.358915128262018 1 1
0.115197011534948 0.113061433562648 1 1
0.0617444010801649 0.0603529545551419 1 1
0.274638211427719 0.270888929892359 1 1
0.152025991594098 0.14958145876901 1 1
0.0809862450203889 0.0786269800480603 1 1
0.261470991745883 0.256368400163263 1 1
0.236302585029826 0.232212071512343 1 1
0.148143578494766 0.145720411800288 1 1
0.199002581317142 0.195180301228186 1 1
0.207102507024144 0.203677617049963 1 1
0.0606608059600419 0.0599231111658951 1 1
0.483203291311718 0.475067314274988 0 0
0.322844196383461 0.31712016143811 1 1
0.213973803414626 0.20970372475688 1 1
0.354848630713622 0.347304288019068 1 1
0.469843340669274 0.460666128944017 0 0
0.098231235989294 0.0957246889721574 1 1
-0.040035102772292 -0.0396738095375448 1 1
0.123369205184542 0.121124375439707 1 1
-0.0285181919196629 -0.0280661711656116 1 1
0.207483854934325 0.203400970749534 1 1
0.306100520413939 0.300130861062795 1 1
0.0466796521665042 0.045975956706549 1 1
-0.0100223441262745 -0.0101563582170101 1 1
0.114875611501644 0.111645543834432 1 1
0.317082011540528 0.311140411005344 1 1
-0.0275876810292949 -0.0272382986629637 0 0
0.293097725249241 0.288099593187844 1 1
0.32448145625068 0.317988295117604 1 1
0.00115738274031768 0.000475500004369453 1 1
0.29063711003532 0.283961044325311 1 1
-0.06499185866224 -0.0633640233492636 0 0
-0.0627883860934028 -0.0607646798799927 0 0
-0.0248228411308551 -0.0255060290575592 1 1
0.32282507490773 0.316216941863187 1 1
0.19215676761422 0.188061431863743 1 1
0.274544064803101 0.270034297267741 1 1
0.274940172913281 0.269412493325037 1 1
0.423383140906069 0.415053035803661 1 1
0.0018688625952594 0.0020566495797661 1 1
0.413891923789459 0.405422325978757 1 1
0.525876817801991 0.515893032779714 0 0
0.33981273603262 0.333229885139844 1 1
0.483176567731972 0.474023198376347 1 1
0.0729119213530541 0.072188341075775 1 1
0.355385216420048 0.349259287322484 1 1
0.102186718714846 0.100025542583476 1 1
0.271235296250101 0.266666420692265 1 1
0.338366249330355 0.332459771034328 1 1
0.15679194170472 0.153194367804267 1 1
0.480149480778759 0.4716952704218 1 1
0.127527149739802 0.125119534355174 1 1
0.0953737917234059 0.0931959346382769 1 1
0.24611505064986 0.241400672111097 1 1
0.322588251984958 0.317079853115477 1 1
0.220713557326196 0.217591935805347 1 1
0.226138179972358 0.221421963534319 1 1
0.157481739068982 0.154836949311126 1 1
0.0252567351074619 0.0250460789667899 1 1
0.0428998986303257 0.0414248405195392 1 1
0.21614611564312 0.211947630330453 1 1
0.259664554393272 0.255627162134808 1 1
0.160174508285475 0.157925446286322 1 1
-0.0599256280982024 -0.0589549788864648 0 0
0.133740062316483 0.129805663853143 1 1
0.119697204594467 0.118739357536614 1 1
0.0379921626048944 0.0363373313321433 1 1
0.0147383561490777 0.0146583266842607 1 1
0.124920305896347 0.121883513781613 1 1
0.235277109424889 0.230616779618952 1 1
0.127002867733362 0.124927834110754 1 1
0.431901692514846 0.423899819967814 1 1
0.220807220098581 0.216711458505979 1 1
0.0598630895364941 0.0588284625280262 1 1
0.0596924162982993 0.0591644689553855 1 1
0.445594335787831 0.43771032585646 1 1
0.263508091067168 0.259269804190376 1 1
0.341529366976967 0.334054429480373 1 1
0.0998130785125761 0.0987722761515507 1 1
0.24678847816936 0.243283329155424 1 1
0.331762538956293 0.325266828012816 1 1
0.250458059989046 0.245768916497265 1 1
0.130866538411687 0.129281915883885 1 1
0.362925857351195 0.355301812871977 1 1
-0.0903274706894429 -0.0876761120128412 1 1
0.173399940732892 0.170686056419545 1 1
0.106007362089771 0.103508543360107 1 1
0.148444073858164 0.144387057118921 1 1
0.156649171994847 0.154234229248839 1 1
0.123574453126044 0.12225096119084 1 1
0.111317726186667 0.108107742607079 1 1
0.327946585113623 0.321135274574817 1 1
0.269805856754189 0.265261179640559 1 1
0.291819541680675 0.286027172834585 1 1
0.101482671653294 0.0984582740494661 1 1
0.0465001272062827 0.0453564302149563 1 1
0.039052566180745 0.0396727668152351 1 1
0.187840231793869 0.184080438698865 1 1
0.142174900237918 0.139525620431869 1 1
0.240049266640985 0.235226046902833 1 1
0.68767303210828 0.676194666739134 0 0
0.108894566001685 0.108197657929163 1 1
0.00403030848132878 0.00335572768073995 1 1
0.228903322534535 0.224356365713969 1 1
0.0457450054602523 0.0456544616076785 1 1
0.302600019277722 0.296489800957098 1 1
0.389388628463919 0.38158837106777 1 1
0.0440617045949843 0.0434285884931597 1 1
0.151415992041997 0.148982376345287 1 1
0.417726424456265 0.410411264605663 1 1
0.277490119333889 0.272457219491974 1 1
0.433758800983297 0.425674660614626 1 1
0.355911425998512 0.349395041635165 1 1
-0.0516715603745186 -0.0505820193047885 0 0
0.265786844081449 0.261529193684397 1 1
0.200534837608196 0.195826199489813 1 1
0.111444861253309 0.108465204580858 1 1
0.112771416102394 0.112118791322772 1 1
0.222044000164334 0.217149251153905 1 1
0.291396081962391 0.285993129824927 1 1
0.315947916372401 0.309580471959093 1 1
0.0995225557467054 0.0972569964247957 1 1
0.355955226963387 0.348854460472953 1 1
0.0943420611255419 0.092829745553054 1 1
0.126256051762789 0.124562761739389 1 1
0.290087786737576 0.282647398643285 1 1
-0.0636077897295548 -0.0624910567127283 0 0
0.0132118031348202 0.0139992453191495 1 1
0.29615735273524 0.290754578747444 1 1
0.377095878866496 0.370161962747776 1 1
0.1190605076047 0.116843503836288 1 1
0.131635926717204 0.129465426663326 1 1
0.217482696362463 0.213853238368489 1 1
-0.00129329158809601 -0.00186695399941034 1 1
0.128966632066193 0.126727022643572 1 1
0.295078250400284 0.289518219335457 1 1
0.138646499521446 0.135877418473717 1 1
0.232694844576981 0.227962380567609 1 1
0.374400055626908 0.367206869522467 1 1
0.0722618155512809 0.0717489048559626 1 1
0.049281459383044 0.0472591109234746 1 1
0.231861575532976 0.228217623197532 1 1
0.427053203898025 0.418286966225015 1 1
0.0260558445064709 0.0237673679271509 1 1
0.463593980423617 0.453624370739724 1 1
0.15993315809369 0.157238307804085 1 1
0.131316391158061 0.128958732287445 1 1
0.249396543632331 0.24527377004737 1 1
0.236378905849965 0.232272915128494 1 1
0.365657074609508 0.357966473172962 1 1
0.102174002926723 0.100036356539595 1 1
0.167002530868753 0.164459998041062 1 1
0.203972387839483 0.201004124379028 1 1
0.0901705536636932 0.0887713215246572 1 1
0.189949853040328 0.187077500772838 1 1
-0.0753205431484109 -0.073952161744152 0 0
0.0266725424631017 0.0267362390165567 1 1
0.0788812483521854 0.0779060572219147 1 1
0.35881442144877 0.352302294019985 1 1
0.167999879427348 0.164694436167692 1 1
0.259067493996771 0.25458178637479 1 1
0.113044860328584 0.110486481150693 1 1
0.102781251712864 0.100358301678722 1 1
0.300027571730575 0.295350104667119 1 1
0.0447050642593181 0.0452539972365582 1 1
0.12876101648311 0.125972740734584 1 1
0.299204469767187 0.293521971204386 1 1
0.404423000526054 0.396665078190838 1 1
0.352659718342024 0.345960113324208 1 1
0.219769279969884 0.216658531717322 1 1
0.245163389609179 0.241070636874333 1 1
0.17711868980256 0.172058777133888 1 1
0.149926748284279 0.147139843076809 1 1
0.0364187884783013 0.036233559324108 1 1
0.0749572390213742 0.0732961832770689 1 1
0.198463683096511 0.194762202553485 1 1
0.508238553785967 0.498559128923175 0 0
0.0681822236887357 0.0674487676263934 1 1
0.211044529571799 0.207314484228526 1 1
0.200108518274769 0.196006330081051 1 1
0.388831772792297 0.381041183009522 1 1
-0.175164498854846 -0.171753017069059 0 0
0.380035918002163 0.373158054693372 1 1
0.0411150354163152 0.0404627352452241 1 1
0.211682003393881 0.207547459645122 1 1
0.286244526760598 0.28155415103808 1 1
0.243952674136849 0.239742161353261 1 1
0.319744832784997 0.314266184217469 1 1
0.149512761054919 0.14703590631189 1 1
0.163079837437644 0.160455763735956 1 1
-0.00688860162873563 -0.00698462647963682 1 1
0.359746096301562 0.353348564081703 1 1
0.269705070053751 0.265068547758331 1 1
-0.0222076419864987 -0.0224229567634472 1 1
0.311475629381655 0.304646757259129 1 1
0.304009733144686 0.29903482950418 1 1
0.0798853792842596 0.0784204085550952 1 1
0.133212153864705 0.131197691703404 1 1
0.209290911881195 0.205845918791923 1 1
0.0114500792591135 0.0124043967587724 1 1
0.212990460789732 0.208932464078439 1 1
0.128701099944573 0.125970051954806 1 1
0.181489472754202 0.177908251225504 1 1
0.265811024509171 0.261163333043826 1 1
0.0906988732769594 0.0896548987148238 1 1
0.193935714089765 0.189908531660302 1 1
0.308136360151168 0.301837962609165 1 1
0.294808644510141 0.290129814954762 1 1
0.168411300305829 0.164299988222264 1 1
0.146979414657758 0.144938556057365 1 1
0.421011648496071 0.413452778885189 1 1
0.314524075214221 0.308916264023216 1 1
0.11634389430367 0.113107769978583 1 1
0.239503657406951 0.234618020094365 1 1
0.16993813045023 0.166987181412954 1 1
0.127310347437551 0.124545830641845 1 1
0.407792267652199 0.399517187573712 1 1
0.249420805413925 0.244000496231774 1 1
0.405816848646531 0.398521969238048 1 1
0.228276073288012 0.223642892090719 1 1
0.213481783311859 0.209242323263776 1 1
0.0119522549660083 0.0122678894772619 1 1
0.185828871809591 0.182146850551532 1 1
0.202864709991862 0.199801842608217 1 1
0.0366509407140122 0.0369324173240456 1 1
0.149146665426165 0.145727759108408 1 1
-0.0296582730110515 -0.0283241440661766 0 0
0.175863374001722 0.173259418917522 1 1
0.149087274908193 0.146771386091691 1 1
0.247426434972658 0.243366284206132 1 1
0.216739779278647 0.212800525121079 1 1
0.177598552458531 0.173465180893509 1 1
0.368857828881195 0.362339406671292 1 1
0.186471729112693 0.183252914987412 1 1
0.200549188583337 0.196754199011684 1 1
0.296024181284572 0.290974385270221 1 1
0.0761557392300368 0.0748216393891129 1 1
0.449863397683719 0.440300378721418 0 0
0.288744914225989 0.283202033591941 1 1
-0.0409144905167992 -0.0405417562083668 0 0
0.140318948176702 0.136953241772461 1 1
0.0703493757366542 0.0689938658744745 1 1
0.176121230853064 0.172746277338717 1 1
0.214603474554062 0.210647375123625 1 1
0.361594724415298 0.354479663318453 1 1
0.133414577197719 0.13140612744708 1 1
0.0986761669441754 0.0973914839962745 1 1
0.225591507494698 0.221448753498174 1 1
-0.0753220880284508 -0.0735841553084819 1 1
0.119920202785545 0.116730565078809 1 1
0.291027138001781 0.284268870858074 1 1
0.242842074101593 0.238341409665363 1 1
0.325177899397174 0.319087764415733 1 1
0.157858877308091 0.154522242693501 1 1
0.0691459528940915 0.0683645318313118 1 1
0.467046637584201 0.457763051199783 0 0
0.37284655683857 0.365511744677472 1 1
0.0987099326200563 0.0960662083355373 1 1
0.255703689371699 0.250871793927877 1 1
0.233626205785819 0.228103693710353 1 1
0.30241173102337 0.296532701263487 1 1
0.0692247081630963 0.0673547091637011 1 1
0.170603583538433 0.167749593350065 1 1
0.338539428455887 0.330856354226831 1 1
0.148878280354849 0.14666965812711 1 1
0.0395432945213646 0.0380675402953409 1 1
0.294395709541936 0.288745249708704 1 1
0.190256004339734 0.187417575322026 1 1
0.0474003171095786 0.0468547922901556 1 1
-0.10368580613085 -0.101521750323767 0 0
-0.188867514844878 -0.184932433010699 0 0
0.01535370104571 0.0142105546418265 1 1
0.402942713162809 0.394052716805226 1 1
0.273747001395722 0.268151681784651 1 1
0.233158832792426 0.228543931024596 1 1
0.254997997426635 0.24983372566374 1 1
0.245138983524601 0.240679919290074 1 1
0.341348168162846 0.335144151727296 1 1
0.35237534091001 0.345863431114625 1 1
0.54344105702825 0.533812663684647 0 0
0.399212649325814 0.391471036848258 1 1
0.22019976105307 0.216060311558857 1 1
0.0985868725209414 0.0975161251812133 1 1
0.277704055967674 0.272884888053883 1 1
0.219428993567589 0.215657472451791 1 1
0.210409613480814 0.206845500385244 1 1
0.179941657463848 0.176811727123812 1 1
0.185986116469935 0.182375587726348 1 1
0.147277696850791 0.144324781282934 1 1
0.27432052924368 0.26917944579251 1 1
0.27099721446008 0.266265568896471 1 1
0.352936507403024 0.345999114005389 1 1
-0.0125714711823474 -0.0115335789309241 1 1
-0.0542621613925435 -0.0521513988522363 1 1
0.254738482370482 0.250059503851845 1 1
0.0918821780234709 0.0902809002897965 1 1
0.204634414317164 0.20147199902021 1 1
0.171855418574359 0.16731156384029 1 1
0.218134782798876 0.214330837387801 1 1
0.22580350555761 0.221842807995044 1 1
0.0465420317308183 0.0455687490228505 1 1
0.0530579478426362 0.0513838174911123 1 1
0.288025464652763 0.281798878469564 1 1
0.100082238999045 0.0973514537742725 1 1
0.198492690318797 0.195323402701538 1 1
0.222338268239193 0.218259939317793 1 1
0.162501482624013 0.159939311453303 1 1
0.0336577497100152 0.0332325700102496 1 1
0.219836405408317 0.215133932039057 1 1
0.280819519063518 0.275796234219068 1 1
0.41586826589452 0.408000073086046 0 1
0.0456282602360972 0.0454228921612205 1 1
0.246664115472942 0.241282334170316 1 1
0.302641978717746 0.296846753456568 1 1
0.113354911731144 0.110335582223933 1 1
0.202134187431246 0.198234910003546 1 1
0.0650941241725464 0.0628629086610171 1 1
0.364692808500665 0.35764796300493 1 1
0.335725044472701 0.329155384862729 1 1
0.201109182154548 0.19742734161085 1 1
0.246132679123947 0.241223168864442 1 1
0.417200399117629 0.410846900475081 1 1
0.290329620417599 0.284728761025375 1 1
0.0633954165692235 0.0624432227473066 1 1
0.12789638209992 0.126643372047894 1 1
0.196438756741093 0.193964791886472 1 1
0.059254344180955 0.0571212559452925 1 1
-0.205186826542234 -0.200223129023786 0 0
0.145710999710413 0.144260959131953 1 1
0.352995466072024 0.346978096042537 1 1
0.199039934151951 0.195537704523826 1 1
0.231323924813799 0.227215594193645 1 1
0.406631224696338 0.400118435888294 1 1
0.349002820153115 0.342871020901914 1 1
0.0954860478962189 0.0942901918374546 1 1
0.108020590225411 0.106840888370635 1 1
0.298382438781733 0.293837729479092 1 1
0.413623818601903 0.405435109605662 1 1
-0.0261910342947058 -0.026562412609056 1 1
0.258835456534606 0.254711363616147 1 1
0.236842520942947 0.231651506116315 1 1
0.072182586725669 0.0701266181587611 1 1
0.447036061152768 0.438508985352943 1 1
0.373625351316172 0.366703912184956 1 1
0.18625545546357 0.183530564743465 1 1
0.198148413397767 0.194640725344083 1 1
0.213590853169537 0.20910383279415 1 1
0.249882863338701 0.245717674099291 1 1
-0.111037349107788 -0.109536590766023 0 0
0.252031172375358 0.248344682503526 1 1
0.0688029242073393 0.0670005647708179 1 1
0.136831396362779 0.133899942800436 1 1
0.325764769281045 0.320318292155047 1 1
0.288965846901469 0.283462443505304 1 1
0.316148254794096 0.310032827366864 1 1
-0.172338368932472 -0.168690173845708 0 0
0.0621899895901906 0.0613253032029871 1 1
0.257369257787253 0.2523221906548 1 1
0.318518850864504 0.31175727747842 1 1
0.161847032972713 0.15924938935641 1 1
0.0964746792945372 0.094647252231631 1 1
0.0665404550912837 0.065403524729581 1 1
0.20025555851364 0.197080975569957 1 1
0.32992933815136 0.323612185697062 1 1
0.0999014573098987 0.0978891395810938 1 1
0.457851190326891 0.450018128466457 1 1
0.216634515902665 0.211639220316436 1 1
0.249583005532917 0.2449658745647 1 1
0.0399052267981771 0.0388332786943538 1 1
0.224942929700879 0.220045345204743 1 1
0.208870628535229 0.203899309484111 1 1
0.192607927181056 0.189129095277088 1 1
0.193370305184223 0.189662201361038 1 1
0.329536661381903 0.323968447961465 1 1
0.296632457731238 0.291793479200752 1 1
0.460736824957746 0.45076316401281 1 1
0.163453834858113 0.161113736134077 1 1
0.18155111102832 0.178337346806059 1 1
0.441070471745117 0.433632408069201 1 1
0.0789874170711062 0.0760565619442443 1 1
0.100769584853495 0.0988391323618779 1 1
0.102005603782808 0.100449846793979 1 1
0.296705970071252 0.291546674440985 1 1
0.200936347335439 0.197423623098969 1 1
0.151850979191924 0.148760278116283 1 1
0.0623593232737721 0.0606274636782832 1 1
0.332030945833892 0.325377736937997 1 1
-0.0216266230423776 -0.0210932008205448 1 1
0.0519176589386592 0.0506371422349859 1 1
-0.114270971623219 -0.111766985186836 0 0
0.110169985214212 0.108350774344499 1 1
0.218937737479267 0.214359925126027 1 1
0.220046091139476 0.2174662447569 1 1
0.355180777304828 0.348610595696188 1 1
0.172492918227813 0.169306355793183 1 1
0.0685857886306382 0.0673091570454279 1 1
0.43800996309489 0.42950828251106 1 1
0.32690397481323 0.321118670220806 1 1
0.0482940110242332 0.0473828426452278 1 1
0.260736764870218 0.25579292559291 1 1
0.247406113904512 0.243197998023391 1 1
0.335346789807329 0.328399587956438 1 1
0.287752902904944 0.282465267441624 1 1
0.440558448770983 0.432546757546152 0 1
0.28962747838261 0.2844062917246 1 1
0.0917736534011055 0.0895771477744231 1 1
0.503662994440797 0.494072375358483 0 0
0.470951178778752 0.462815418851049 0 0
0.443468272486948 0.435956417218004 0 0
0.283287543282815 0.277843953782843 1 1
0.253658255785344 0.24896740596976 1 1
0.303727357949902 0.297865602051826 1 1
0.420984827790959 0.413768254941122 0 0
0.219350094301955 0.214453935987739 1 1
0.169369589111743 0.16570936119958 1 1
0.206472740713126 0.20200067644495 1 1
0.161979616104714 0.159510238139569 1 1
0.093386596213776 0.0909454682942013 1 1
0.139608098174672 0.137010390461363 1 1
0.261923072910114 0.257007057995132 1 1
0.37035266672595 0.363964764411444 1 1
0.194916084759444 0.190893291526948 1 1
0.464178541592183 0.456048421415705 0 1
0.39235384840734 0.384685886370543 1 1
0.208256489196846 0.204037072120278 1 1
0.342796634382044 0.336672010638054 1 1
0.148928989823498 0.147310888127691 1 1
0.108642399980853 0.105667110895478 1 1
-0.161054558737918 -0.157926476779885 0 0
0.20588720085065 0.201237037841983 1 1
0.178208937406078 0.174928111550294 1 1
0.11672234394824 0.114081290675716 1 1
0.0995545097792444 0.0970076537703656 1 1
0.158280700636034 0.155351596947998 1 1
-0.0380901737757195 -0.0371787218048932 1 1
0.412813143084254 0.405585526457928 1 1
0.130107801245189 0.12852047871595 1 1
0.0147657942611487 0.0146565743696583 1 1
0.0263234154945375 0.0254770747967228 1 1
0.198390418033764 0.194439601019764 1 1
0.164995870081673 0.161398839572955 1 1
0.236885931526193 0.232007252769859 1 1
0.187721991290433 0.18482845392949 1 1
-0.0421008694465045 -0.0416362941039515 0 0
0.348009370696922 0.340522052813507 1 1
0.313818941534928 0.307252599569196 1 1
0.250987712754886 0.246184520700066 1 1
0.249056359825607 0.244116352004575 1 1
0.126149099882771 0.124171085101676 1 1
0.205164460535204 0.201114834673696 1 1
0.0943815275415315 0.0923253075580487 1 1
0.33880951754985 0.333242855159935 1 1
-0.113152302193931 -0.111309186609813 0 0
0.135618694268634 0.132745251769562 1 1
0.18309073327263 0.179489554841944 1 1
0.0941044282406681 0.0920839213434047 1 1
-0.0112458334783221 -0.0111793663261044 1 1
0.322439606765742 0.316382651037778 1 1
0.171346648128277 0.168390882270847 1 1
0.413091996520492 0.406671573674174 1 1
0.096430731119942 0.0939097608777149 1 1
0.300668900775119 0.295315608971727 1 1
0.321214310554796 0.31585580105008 1 1
0.160527622927299 0.157887012176939 1 1
0.212114598112563 0.208619622673255 1 1
0.181790342676668 0.179000764061143 1 1
0.519313343787531 0.510336509614424 0 0
0.322128374295238 0.315935200364018 1 1
0.519632070540305 0.509368725625985 0 0
0.479364682314656 0.470557361725423 0 0
0.247343424562915 0.243800895101024 1 1
0.22120415045836 0.217405699668796 1 1
0.0792383967982664 0.0777615830380328 1 1
0.00388101251094359 0.00257302141450103 1 1
0.168331586636682 0.165319882484447 1 1
0.143731932602982 0.139983062136176 1 1
0.112516137490426 0.109739577343149 1 1
0.114076768558028 0.111189167508125 1 1
0.0250363608982408 0.0252456564529626 1 1
0.151760612224835 0.149179374020926 1 1
0.227711115263757 0.224420492768777 1 1
0.284915848346865 0.279624587900061 1 1
0.448543797890701 0.439434028786443 1 1
0.173032827843933 0.169360026508059 1 1
0.289593238830282 0.285433747841647 1 1
0.181271512297069 0.177776200589787 1 1
0.228386974320819 0.223981712585862 1 1
0.189939090628752 0.18605227610393 1 1
0.367275485798381 0.361269419087075 1 1
0.180940925815384 0.177555827973342 1 1
0.0308550202606457 0.0316752157016623 1 1
0.493060563628003 0.483812112794799 1 1
-0.0820757969183189 -0.0814125764471879 0 0
0.264732887992542 0.260040303485835 1 1
0.185931824987831 0.182672134982308 1 1
0.183169013765546 0.179604364554505 1 1
0.194658438777159 0.190859680196855 1 1
0.207727108879224 0.203085326164105 1 1
0.090996555068454 0.0880825207639001 1 1
0.322853057847835 0.317465092313965 1 1
0.395902980438833 0.38842696236765 1 1
0.586233790871471 0.573601341635257 0 0
0.171609358750965 0.169002874637134 1 1
0.0519236760919341 0.0512966857883361 1 1
0.266737047708929 0.262873586423301 1 1
0.399284631515353 0.392629782387282 1 1
0.25872513958757 0.254369801344552 1 1
0.198019184117431 0.194457457418994 1 1
0.0746776347492187 0.0737943794645037 1 1
0.351275561788367 0.344213341588697 1 1
0.170854404192685 0.168019670904371 1 1
0.175224930576677 0.172850252699004 1 1
0.215933330553866 0.211371129512162 1 1
0.262030277936708 0.257025299862541 1 1
0.402811267480088 0.395620332986991 1 1
0.187679799109078 0.18500794072223 1 1
0.313572983493716 0.307332824358279 1 1
0.194461045581697 0.190692915268066 1 1
-0.0334483084802491 -0.0325246124237271 0 0
0.0784994590924939 0.0765879548064514 1 1
0.276269070656473 0.271411308259235 1 1
0.444911489614974 0.438599080992722 1 1
0.189051365101575 0.186329106607986 1 1
-0.0570859573669266 -0.0554442432490706 1 1
0.218528085118861 0.214432681678185 1 1
0.27065730980735 0.264898649447835 1 1
0.313173254274161 0.307472245412362 1 1
0.175093216868266 0.171683000065553 1 1
0.310426962158298 0.304525834829565 1 1
0.26039903833956 0.255752749954613 1 1
0.288083199160317 0.282525026246639 1 1
0.140323194613507 0.138440464934541 1 1
0.159130879962934 0.157015314881534 1 1
0.307148650446 0.301307460695395 1 1
0.179350784479584 0.176237017416521 1 1
0.141545873716244 0.138401236041056 1 1
0.0429884578334788 0.0417825273637435 1 1
-0.00672446601787573 -0.00622255285875205 1 1
-0.0902510399638121 -0.088501828483253 1 1
0.11305494225046 0.109961448848752 1 1
0.342941251123887 0.335740698879274 1 1
0.0639790809993415 0.0635005312999465 1 1
0.261683985903643 0.25711918810919 1 1
0.176210899830357 0.172973035866037 1 1
0.0815445347705061 0.0806066745175023 1 1
0.116684555128398 0.114058257976057 1 1
0.0607080629459337 0.0589786606544838 1 1
0.00828410259134064 0.00782621050207324 0 0
0.0705782234146928 0.06880914847083 1 1
0.237076395055058 0.232866692246546 1 1
0.0540279871659678 0.0526195545504685 1 1
0.410960840498535 0.402988462022705 1 1
0.311848392447305 0.305802157575141 1 1
0.122426438556004 0.120362796627312 1 1
0.151095591793394 0.147994672726674 1 1
0.00426962190731337 0.00417664959380208 1 1
0.156539393008336 0.153923146123095 1 1
0.206636988251353 0.201987369421826 1 1
0.0566368496359893 0.0549507678634549 1 1
0.172302684794403 0.169485680956506 1 1
0.254329421845477 0.248525787479696 1 1
-0.0078424254342613 -0.00838939520338472 1 1
0.297516158674215 0.291845148689528 1 1
0.28073046612097 0.275715404597842 1 1
0.160024395476095 0.157249832053783 1 1
-0.0233399122375917 -0.0233896397119074 1 1
0.135098134169287 0.133014333500943 1 1
0.207177936917281 0.203508244192203 1 1
0.260407905584824 0.256634583695232 1 1
-0.0139018520015664 -0.0139475083156046 1 1
-0.0611707403736024 -0.0600257456992002 1 1
0.202790256475369 0.198757683605429 1 1
0.216539097476461 0.212499071222948 1 1
0.258498768803542 0.253968004988533 1 1
0.171534276205087 0.168149713133178 1 1
0.633951739031502 0.621209270819715 0 0
0.288924572612712 0.283884382958737 1 1
0.206505156916823 0.202132389668119 1 1
0.234862602800041 0.230113234142375 1 1
0.3450765859509 0.338148796142363 1 1
-0.0105913803968351 -0.0106170129887217 1 1
0.149402787195296 0.146454190529706 1 1
0.200260044236626 0.195363420164829 1 1
0.400225521054641 0.392263137863022 1 1
0.100443507430734 0.0987271267849803 1 1
0.238314173900823 0.233388785131023 1 1
0.289510529647116 0.283852049646392 1 1
0.130895183093243 0.128691683019343 1 1
0.0733530672593814 0.0723526648146973 1 1
0.2793802849963 0.275597892790934 1 1
0.122221461459167 0.120390966448782 1 1
0.145702069691842 0.14346072693756 1 1
0.0559114464863618 0.0555658215432757 1 1
0.163409285041364 0.159470387196893 1 1
0.0297277266961011 0.029506240600409 1 1
0.373484650239899 0.367007068207001 1 1
0.252463606409248 0.246887351500077 1 1
0.0859972292595565 0.0846724409864886 1 1
0.150957501068004 0.147956324228703 1 1
0.162199287248707 0.159287910283525 1 1
0.198524111710073 0.193846087582984 1 1
0.240292699499114 0.236958996141631 1 1
0.188418219802868 0.185111075450017 1 1
0.058181361985775 0.0575185826857313 1 1
0.110560033698302 0.107018956122426 1 1
0.0872768997938579 0.0858266416871393 1 1
0.0958555632133601 0.0942460720866585 1 1
0.244632012369179 0.240075642597852 1 1
0.151330204059235 0.14740836774197 1 1
0.0693486099002758 0.0675761632390116 1 1
0.253332391818194 0.249077370987367 1 1
0.342067507291594 0.33491552289284 1 1
0.224590767988266 0.220659664541143 1 1
0.0829541685653645 0.0826285366180857 1 1
0.0981458381165089 0.096538934958659 1 1
-0.121905545582149 -0.119382141916545 0 0
0.217428413476512 0.214509951452908 1 1
-0.0830150010521696 -0.0813220180922851 0 0
0.273478115312605 0.267902001745091 1 1
0.114316343037749 0.112432317263414 1 1
-0.0373186649899148 -0.0368182381467254 1 1
0.0300293592515402 0.0295944005874939 1 1
0.245614469087205 0.241315344741699 1 1
0.386268639852502 0.379720397895609 1 1
0.191684190867051 0.188235924260541 1 1
0.120954776051888 0.1185834896561 1 1
0.069345626950143 0.067305865919759 1 1
0.10544825857744 0.104025102174262 1 1
0.0905901268589507 0.0886896343797423 1 1
0.209359380283568 0.205932734014986 1 1
0.196695357003083 0.193048501349341 1 1
-0.0567830853590923 -0.0552133224481306 0 0
0.0269671825806253 0.0264230423394715 1 1
0.0415924890505504 0.0423169001944215 1 1
0.28352702175521 0.27872736504216 1 1
-0.0871114929061949 -0.0851418694721618 0 0
0.271227766964899 0.267099712942013 1 1
0.0811540248644157 0.0798821497705025 1 1
0.215075761545291 0.211904723544749 1 1
0.478356508746661 0.469916731262552 0 0
0.336540884656693 0.32989935240178 1 1
0.109806058713424 0.107618672101543 1 1
0.309516273547643 0.304359059449179 1 1
0.187530422682767 0.184894164790622 1 1
0.342276033725752 0.335531039673558 1 1
0.177375277908067 0.17517627142485 1 1
0.214394569688933 0.210669229945229 1 1
-0.00222052306542026 -0.00360841411870513 1 1
0.10810241452962 0.106702533437035 1 1
0.154634243959698 0.151881718558769 1 1
0.537737733716555 0.526584265443832 0 0
0.222666770393248 0.218537285764435 1 1
0.348999769865294 0.342348346092218 1 1
0.330503005400611 0.324093489814964 1 1
0.214394400576145 0.209712335765749 1 1
0.285276876850839 0.278609029904429 1 1
0.125980791045933 0.124604460201101 1 1
-0.0199613460515849 -0.0199847764555835 1 1
0.312531941559396 0.30654379131706 1 1
0.169624432803185 0.165573316989559 1 1
0.0852095481969097 0.0839723420086997 1 1
0.366142332012327 0.358772933169964 1 1
0.132700937756788 0.131228075995821 1 1
0.263236080093707 0.258366874534618 1 1
0.0845393781762401 0.0835034700936338 1 1
0.144186516137697 0.140395028252293 1 1
0.0778713784506669 0.0759611165702879 1 1
0.0411897866102888 0.0407021772543008 1 1
0.0123993299014691 0.0119645964721999 1 1
0.236080339776814 0.231864805056052 1 1
0.0457593887424211 0.045528681213765 1 1
0.255223451663674 0.251195273105626 1 1
0.16853907980307 0.165040949665164 1 1
0.472580221542145 0.463797222147151 1 1
0.327047930999458 0.32116863772866 1 1
-0.00978958733890906 -0.0102499999038182 1 1
0.122257451514168 0.120177930278019 1 1
0.335005483645669 0.327987132151489 1 1
0.0678102161438618 0.0673468760666044 1 1
0.00724236773975269 0.00734507203280439 1 1
0.348123626261217 0.341903983699704 1 1
0.15692770690356 0.155362725622633 1 1
0.319903926446837 0.3143128468829 1 1
0.0781336496762891 0.0770631617092318 1 1
0.337899977636297 0.331107542321627 1 1
0.308347568246562 0.30230673819399 1 1
-0.0581874469534332 -0.057110165807522 0 0
0.104294827034916 0.102375776353856 1 1
-0.152482987711037 -0.149146425576546 0 0
0.241161674397691 0.23509477285455 1 1
0.429955269685464 0.421166530728619 1 1
0.0205753438240228 0.0199358282085971 1 1
0.190905340913923 0.187519816661574 1 1
-0.0443785110602999 -0.0430097697729476 0 0
0.146170063551648 0.142382125658283 1 1
0.100400931269822 0.0986048238163418 1 1
0.391792648026351 0.384454172861021 1 1
0.321560279764146 0.31667314084205 1 1
-0.000338673263909132 -0.000755193666213863 1 1
-0.0913122125409751 -0.0896190353558378 0 0
0.361822095115583 0.355576601467044 1 1
0.254356482923554 0.249302532402196 1 1
0.334894184987355 0.329518390378813 1 1
0.214947762490906 0.212064708107692 1 1
-0.0010765553301373 -0.000625597161394639 1 1
0.244657367539746 0.240107651077561 1 1
0.184777298210291 0.180387975026097 1 1
0.0858422088562144 0.0833511978630985 1 1
-0.0304287854033756 -0.029816988896425 1 1
0.12676574976676 0.124931783211651 1 1
0.0820668605635095 0.0799246203463765 1 1
0.228282115138723 0.223517449426731 1 1
0.024185297003114 0.0237601338861038 1 1
0.30714273742697 0.301142304654531 1 1
0.0999085339896835 0.0978536073552057 1 1
0.370448195982123 0.363401468584458 1 1
-0.0239237888502617 -0.0235052671268497 1 1
-0.0137797027313103 -0.0126274481077776 1 1
0.35901310491006 0.352072526077179 1 1
0.122228179173852 0.119190365152714 1 1
0.0869897365214469 0.0850061455827717 1 1
0.0421848711120945 0.0415028463125485 1 1
0.215361118715831 0.211734151840401 1 1
0.251979815921974 0.247187905778752 1 1
0.271774137708271 0.266579335550903 1 1
0.123142976275766 0.121235616593257 1 1
0.344304605849538 0.337773556713017 1 1
0.163633588366331 0.160754964745281 1 1
0.214115734581702 0.210651089503871 1 1
0.316666984991785 0.311005535137964 1 1
0.161474578159867 0.159120819959756 1 1
0.0372343191293746 0.0368110266270961 1 1
0.0276719169053743 0.0276181218817322 1 1
0.246429095164899 0.242323496549891 1 1
0.0688325354770841 0.0678763259604571 1 1
0.119395895938215 0.116928159036495 1 1
0.580450078220405 0.569796068293873 0 0
0.344999394963287 0.338438812112844 1 1
0.256511727461865 0.250987087164046 1 1
0.326396618540815 0.320732353993817 1 1
0.160616460917514 0.15799657207363 1 1
0.366434946283876 0.359677354263979 1 1
0.177787853938099 0.174644167060118 1 1
0.083051450080531 0.0812538100022551 1 1
0.00315722996346022 0.00329192023428211 1 1
0.314412607222485 0.308310745844977 1 1
0.160917700456091 0.157625513037775 1 1
0.0827417050963817 0.0820674987474673 1 1
0.292482787672428 0.286968487199344 1 1
0.104290448439529 0.10230758092043 1 1
0.220790916954114 0.21574099373646 1 1
0.475676068895503 0.46634233624967 0 0
0.224171160996557 0.218825483764284 1 1
0.0247328273292349 0.023121338652144 1 1
0.277671861586871 0.272977499911648 1 1
0.20577575667578 0.201823441067046 1 1
0.141768514959844 0.138358862838287 1 1
0.312001094461529 0.305308103820709 1 1
0.336537164290766 0.329658762093396 1 1
0.406851583628803 0.399745078847148 1 1
0.216087039529083 0.213052437494818 1 1
0.361660040992048 0.353858218021586 1 1
0.274718658712633 0.267836370243973 1 1
0.044677376209346 0.0443072132230748 1 1
0.104200958484667 0.102175901021571 1 1
0.253524869488273 0.24889448363614 1 1
0.253681416038347 0.247946475273213 1 1
0.295704784099363 0.289120975816669 1 1
0.189642942925299 0.185390251476264 1 1
0.43941012309087 0.42975301221545 0 0
0.318662664193769 0.311859377639902 1 1
0.034864560902027 0.0343350005159508 1 1
0.290940975790274 0.283940501551693 1 1
0.103933405571656 0.102549502243196 1 1
0.18947045874266 0.185639123762587 1 1
0.211333268705105 0.207565021936778 1 1
0.0984863595649467 0.096188252493127 1 1
0.247750263071824 0.24321983916713 1 1
0.0909550606939116 0.0900270343819016 1 1
-0.0112459784621003 -0.0110944176440657 1 1
0.171738763477088 0.168495610552123 1 1
0.135699303101284 0.133364370947097 1 1
0.124998710064392 0.122205110432099 1 1
0.147927725442481 0.144844571803221 1 1
0.0414727158938777 0.0413049810656061 1 1
0.241120031533256 0.235981495347025 1 1
-0.168707565512518 -0.166444144979394 0 0
0.412527870302307 0.404889857806986 1 1
0.301206385437392 0.295781141497744 1 1
0.109057352646695 0.107435211264374 1 1
0.358551661026976 0.351814305013747 1 1
0.011737355176988 0.0112017682918785 1 1
0.348495084999578 0.342000051398541 1 1
0.353901683445268 0.347461098754604 1 1
0.196984604116813 0.193167208670033 1 1
0.284928954508911 0.278882689461984 1 1
0.214485668472597 0.210257709233333 1 1
0.144254972613384 0.141414037595514 1 1
0.240895350287337 0.236693202944961 1 1
0.258509064087509 0.25437359948793 1 1
-0.108174580256145 -0.10640437173251 0 0
0.211724953796574 0.208463411093129 1 1
0.320965508922802 0.315480390007378 1 1
0.203100875092602 0.199087118842892 1 1
0.511432633631229 0.500871290809488 0 1
0.200798910655367 0.197772515120453 1 1
0.232718785884071 0.229160224084289 1 1
0.251917165572921 0.246536559369394 1 1
0.222508536253732 0.217662812637041 1 1
-0.0697777150898089 -0.0681277168063539 0 0
0.0507752226986261 0.0501332460126847 1 1
0.144943625113962 0.142223962317171 1 1
0.175109721089038 0.172134792359111 1 1
0.365050278948582 0.358262445244585 1 1
0.202361975763194 0.197934518275767 1 1
0.204233148858115 0.201064019865568 1 1
0.145227011154337 0.142121014227283 1 1
0.15735376131232 0.153868238889523 1 1
0.175122492245307 0.170755958679784 1 1
0.231567961499995 0.227112674675205 1 1
0.320976803914565 0.314328948402245 1 1
0.122766445076302 0.121101463596074 1 1
0.129012987755476 0.126539359056216 1 1
0.467201106039318 0.457301134825049 0 0
0.368970551325656 0.361705303655337 1 1
-0.0136371156693621 -0.0130294872933482 1 1
0.304121084741077 0.29677356300549 1 1
0.300846909610467 0.294901487846889 1 1
0.350462514759172 0.344081517733693 1 1
0.149861040415689 0.147455536429769 1 1
0.138304733501469 0.135562297203108 1 1
0.158845603001923 0.157092675830529 1 1
0.116235503036887 0.113279869856357 1 1
0.220281169187944 0.216870227695454 1 1
0.338274158811374 0.331906850720663 1 1
0.205748848115523 0.202123928825355 1 1
0.0124402154372569 0.0127127688241775 1 1
0.46300853604397 0.453701486812268 1 1
0.236513649157214 0.230520640856218 1 1
-0.0695127982798735 -0.0688352237908278 1 1
0.146544733416021 0.143315196055276 1 1
0.158720657459033 0.155664897801155 1 1
0.0461497487581167 0.04479469743456 1 1
0.505262081602374 0.496802705859469 0 0
0.197707930318719 0.19392020500179 1 1
0.465236636609088 0.456753747009368 1 1
0.172704768523149 0.168241514010665 1 1
0.177218635462924 0.173832711926993 1 1
0.252221018170875 0.2478635212414 1 1
0.133826007710356 0.131467078866435 1 1
-0.00999324449971019 -0.0112149424605053 1 1
0.434075628437717 0.426467465508191 1 1
0.0606227529632882 0.0598062895497381 1 1
0.100452447506696 0.0975303387711535 1 1
0.0615880782697621 0.0602080401197342 1 1
0.306578537904631 0.29994616673702 1 1
0.282386767034996 0.278050898251875 1 1
0.140381994201496 0.137336835320186 1 1
0.175261120364627 0.170638399817637 1 1
0.149928429415144 0.147458160150533 1 1
0.254464650505408 0.250129739556689 1 1
-0.0372759788079132 -0.0371377253187447 1 1
0.107094162397613 0.105445305910568 1 1
0.178785565297543 0.174854913445932 1 1
0.30511232403474 0.29757007685347 1 1
0.116080265667492 0.114489492470996 1 1
0.420795962648007 0.413262670691583 1 1
0.160915062681211 0.158205276827023 1 1
0.167773729629311 0.165461361950355 1 1
0.092637042802294 0.0905186155676104 1 1
0.234879845038333 0.230708935695233 1 1
0.296548248941813 0.291764165831262 1 1
0.383591284212374 0.375997414199909 1 1
0.235842157472089 0.23140518035843 1 1
0.383601564295158 0.376611033296744 1 1
0.186027826527846 0.182429831471464 1 1
0.157953323577268 0.153924534319559 1 1
0.364870101128317 0.35838898783389 1 1
0.145148121070779 0.143048924226678 1 1
0.263434304617156 0.258105680286708 1 1
0.283095653852862 0.279082372513324 1 1
0.210720633620859 0.205529463790407 1 1
0.224044406300211 0.219177847189866 1 1
0.198068544375003 0.193792200991572 1 1
0.0505288199986795 0.049235843395165 1 1
0.281358412171384 0.275331808177768 1 1
0.321786217447539 0.316217875265284 1 1
0.236820948814364 0.232249282636353 1 1
0.547572530429763 0.537510513043492 0 0
0.135975406430981 0.133149400756186 1 1
0.334996040558783 0.32835737423185 1 1
0.265873383024531 0.26081064947382 1 1
0.485557247922356 0.477180856935218 1 1
0.399927624587932 0.393499822913394 1 1
0.189100759711246 0.185942472588019 1 1
0.338269106523224 0.331497381156686 1 1
0.25761839615885 0.253538273863169 1 1
0.221110827689343 0.216611102357535 1 1
0.398477460411774 0.390757134440483 1 1
0.147541633494105 0.144542099842077 1 1
0.156671772399195 0.153198033468535 1 1
-0.0406418413415015 -0.039810995423365 0 0
0.280687630075311 0.27613997610158 1 1
0.108090914891193 0.106448343654478 1 1
0.12640766487761 0.124958510512188 1 1
0.30346000739537 0.298219749373789 1 1
0.098832853764739 0.0965593840689534 1 1
0.254395083724969 0.250367512156029 1 1
0.121045629237968 0.11891539552782 1 1
0.0506809200464426 0.0495999789540958 1 1
0.171063877722646 0.168531548414382 1 1
0.298705214338735 0.293834388363856 1 1
0.128685285227645 0.127243055180681 1 1
0.26902363327321 0.264071303348498 1 1
0.160518332206709 0.15679299321596 1 1
0.221818765353258 0.218445877397301 1 1
0.243599950251089 0.239742616237815 1 1
0.23430561568093 0.230054419266331 1 1
0.160724732645703 0.157636751369725 1 1
0.177536147031501 0.175083948361428 1 1
0.36519549800629 0.357798966293799 1 1
0.12357653841383 0.120616116287324 1 1
0.0233953385923781 0.0219513942641413 1 1
0.180407686566525 0.177208186260743 1 1
0.148598995287704 0.145730608755294 1 1
0.205197633829779 0.201563218066194 1 1
0.226581281781841 0.222931208588637 1 1
0.242771120261076 0.238419528652409 1 1
0.126896480503561 0.12531252358907 1 1
0.076978232920813 0.0764055938418015 1 1
0.238651332476054 0.23564505886811 1 1
0.000982395037447951 0.000637941431886967 1 1
0.246729186864024 0.242004223417825 1 1
0.102955959313875 0.101352391904232 1 1
0.187258639484236 0.183905079166173 1 1
0.0288791274966359 0.0284410211680979 1 1
0.0449593655952038 0.0442837733025294 1 1
0.20661516985634 0.203096412696952 1 1
0.0404181260168434 0.0395516222202429 1 1
0.161482764184167 0.158586461204049 1 1
0.469362966454339 0.459993502042974 0 0
0.170574069005899 0.167676915500496 1 1
0.0751337326679154 0.0741677014354688 1 1
0.209264668850809 0.205218167047419 1 1
0.449837231101908 0.442400887433749 1 1
0.263321359470951 0.258912632792848 1 1
0.217636704121675 0.213208180000335 1 1
0.275658042497565 0.270702558347163 1 1
0.216245934198388 0.211830302076494 1 1
0.351689350689516 0.346014028103813 1 1
0.238855933788917 0.234044626242269 1 1
0.20783783960099 0.20336298551431 1 1
0.269792825430139 0.264863440380601 1 1
0.327274511488257 0.322016112155188 1 1
0.448285714082304 0.440341355064496 1 1
0.179043229836702 0.175551728029027 1 1
0.185150246421664 0.182277054357661 1 1
0.173987378427024 0.171561425944349 1 1
0.183085312126422 0.180056090829178 1 1
0.102722728322044 0.102255167003488 1 1
0.179867006956068 0.177144536886616 1 1
0.150887653258771 0.148564138171899 1 1
0.219826084205314 0.215577747945187 1 1
0.255493970513574 0.250637307559175 1 1
0.185026084295473 0.18141425117867 1 1
0.321366132598769 0.31492834525926 1 1
0.0807574050727565 0.0794460922281955 1 1
-0.0193039545138086 -0.0185831701598632 1 1
0.111080294200667 0.108682845728645 1 1
0.383375482071046 0.376666908160837 1 1
0.118584672381983 0.116996656704209 1 1
0.210270409276637 0.20558596991265 1 1
0.203163104653993 0.198705449538822 1 1
0.0776814646208951 0.0765334818643949 1 1
0.0814953184323914 0.0800107228202 1 1
0.032055323869458 0.0309831612613298 1 1
0.288455521445823 0.283518827306169 1 1
0.0331521526839792 0.0322733530551507 1 1
0.157022202219792 0.154041971707379 1 1
0.314613291325827 0.309142670851546 1 1
0.147347927090738 0.144979363963094 1 1
0.168495495340065 0.165812554727751 1 1
0.332267607647758 0.327883283018184 1 1
0.23530425040364 0.231475711189085 1 1
0.111696393996288 0.109665711468399 1 1
0.0248782902485445 0.0250193277909813 1 1
0.122428078630575 0.120476380574842 1 1
0.210081282743838 0.206761491238672 1 1
0.237940617730629 0.235021590335108 1 1
0.18191257738008 0.179078300324447 1 1
0.207060857746265 0.202974178707925 1 1
0.175277365091613 0.173848914644955 1 1
0.239962871270256 0.235487618509836 1 1
-0.237443437032783 -0.23360993123424 0 0
0.134715027073646 0.133162322194195 1 1
0.186122916755676 0.183205468571394 1 1
0.109007953872421 0.10688142665492 1 1
0.107443057991735 0.104432811626572 1 1
0.241084437011696 0.237381928999318 1 1
0.275834488134918 0.269499217337555 1 1
0.387060760934947 0.3800006794342 1 1
0.144317777910579 0.141385932242444 1 1
0.283839099890944 0.277205159428704 1 1
0.162477851975301 0.159183282458763 1 1
0.255012530700104 0.249440432073488 1 1
0.266137103046682 0.261208000248926 1 1
0.0817598428505851 0.0802127480985267 1 1
0.289979808815328 0.284022183146685 1 1
0.110173034669672 0.107563395362774 1 1
-0.0667553228737149 -0.0664361191971878 1 1
0.00701647166585876 0.00630881866131819 1 1
0.492089014229987 0.483230353096356 0 0
0.231678572070124 0.227254810984434 1 1
0.350703742402135 0.344084928109901 1 1
0.409437087474445 0.402837886993346 1 1
0.172795931953049 0.169538809502704 1 1
0.180046383977495 0.176984212704838 1 1
0.149389291394303 0.14704751980153 1 1
0.103947111129874 0.102127008870757 1 1
0.217757588614299 0.213925645324477 1 1
0.243390885533997 0.238838721982955 1 1
0.33848351935799 0.33223059754404 1 1
0.0501970315386006 0.0492615851817199 1 1
0.243764799040585 0.239338798298177 1 1
0.216533025114223 0.212446866016819 1 1
0.0593083686846948 0.0586649770553156 1 1
0.174846559444664 0.1709703035454 1 1
0.160571510415414 0.157555890666915 1 1
0.115107916678914 0.11198837064309 1 1
0.225666291290265 0.221345230793666 1 1
0.18266247137582 0.178395415967103 1 1
0.0972073672931663 0.0955312603240667 1 1
0.300816402984117 0.295484686186653 1 1
0.253098902402908 0.248356121852917 1 1
0.101421498093051 0.0992198182369133 1 1
0.364077979890391 0.357263927555276 1 1
0.281477757305928 0.276963851625724 1 1
0.366665056226787 0.359309444243751 1 1
0.172103292790107 0.168271524152804 1 1
0.228098475397265 0.224252257395709 1 1
0.0748250046831105 0.0729363833255563 1 1
0.438467270033845 0.430768600579098 0 0
-0.102733439943026 -0.100794930927216 0 0
0.258874075889292 0.254123535359331 1 1
0.186453217044587 0.182056182594454 1 1
0.0966739736361158 0.0951498696700847 1 1
0.113466549319931 0.110659602745672 1 1
0.147672570901168 0.144445843421348 1 1
0.0629739997356262 0.0610585931649377 1 1
0.255091085551623 0.250363768570789 1 1
0.248577285181146 0.244234434050467 1 1
0.142931943071325 0.13972303634047 1 1
0.0829209192382228 0.0828806014211357 1 1
0.013530291505521 0.0127482820070931 1 1
0.32726860209533 0.32062593287975 1 1
0.19258908555004 0.18772570900644 1 1
0.514057096048692 0.504772195973215 0 0
0.104352915764017 0.10199672054759 1 1
0.23053713855528 0.226160548438895 1 1
0.266797231921365 0.261352686233494 1 1
0.0604211166129426 0.0591930556571375 1 1
0.181686955010382 0.178398117797196 1 1
0.273405975742236 0.266944644273499 1 1
0.0815724128955736 0.0799191679983117 1 1
0.32935008791829 0.323022245371652 1 1
0.0969003337171729 0.0945297297854717 1 1
0.347453368729202 0.341269312900861 1 1
0.207536820881732 0.203656080095439 1 1
0.35850185867005 0.352194022152102 1 1
0.177205917571001 0.173174824391189 1 1
0.33275426705588 0.325671904070119 1 1
-0.00322698109726446 -0.00315350994181403 1 1
0.200102199324435 0.197446933562754 1 1
0.231695496911983 0.227771444827561 1 1
-0.0292925148642759 -0.0283264488078738 1 1
0.044896991681722 0.0433446790387112 1 1
0.137646186264387 0.135089777448297 1 1
0.0712596778767941 0.0698180644135351 1 1
-0.103962248606733 -0.101765268475065 0 0
0.150331727281853 0.147545475240433 1 1
0.173592709665934 0.170985211216494 1 1
-0.00650425370509869 -0.00628831134496785 1 1
0.0439414747161997 0.0429166811846483 1 1
0.449124145079266 0.441170534510178 1 1
0.2147363909156 0.211652957808231 1 1
0.181014445315298 0.178192745479331 1 1
0.0778970315737956 0.0776975658911081 1 1
0.200574148089871 0.197100577379187 1 1
0.269559685719027 0.265361134895371 1 1
0.0998436701167278 0.0976813320661382 1 1
0.346856706775814 0.340993015544588 1 1
0.140343175329162 0.138040194342375 1 1
0.314134275906483 0.308852197448334 1 1
0.286365520342414 0.281286015466724 1 1
0.194323492335217 0.191324445290094 1 1
0.157791577930769 0.154734162317739 1 1
0.174492774864158 0.17049053099899 1 1
0.322227121835314 0.316867812623063 1 1
0.232650850204665 0.229162291630108 1 1
0.316446725166599 0.309499663379301 1 1
0.24074690333991 0.236926300705516 1 1
0.360757272855618 0.354649182805297 1 1
0.158283929365491 0.155254316917946 1 1
-0.0804303446122599 -0.079169490111703 0 0
0.326009437528545 0.319766920644682 1 1
0.220827710776733 0.217001607012343 1 1
0.0901727845577798 0.0893051378520112 1 1
0.232009638828016 0.227521798107685 1 1
0.221771983505308 0.21849253972849 1 1
0.345566294089902 0.339289207586126 1 1
0.0979292270414708 0.0959560144696303 1 1
0.186161954451073 0.182139006242722 1 1
0.103335957527126 0.101849381631896 1 1
0.197090583309466 0.193697378977101 1 1
0.0358434104233501 0.0353904279757865 1 1
0.30971508680671 0.304048124426139 1 1
0.0979399382678615 0.0967101156410144 1 1
0.226567614946968 0.222318848338405 1 1
0.233436598872138 0.228628326536201 1 1
0.209710116336026 0.204778852156511 1 1
0.0923333700463876 0.0912876804969991 1 1
-0.0258245588069227 -0.0261266101042407 1 1
0.251962105510464 0.247142086388171 1 1
0.124815055347107 0.122981110231333 1 1
0.108412523726486 0.10647914259313 1 1
0.326692901964129 0.322058281844569 1 1
0.348481949726655 0.342324884353079 1 1
0.253351930020924 0.248859368145825 1 1
0.351469534272899 0.345395855282283 1 1
0.0473901393899467 0.0461961983280709 1 1
0.245297114810172 0.24068026859246 1 1
0.296651113282821 0.291257287200302 1 1
0.301161101154509 0.295579669175933 1 1
0.0399890972987261 0.0400969181193527 1 1
0.216455391463477 0.212162803619294 1 1
0.253159594700993 0.248406573506998 1 1
0.171362228724746 0.167721140803194 1 1
0.0398643592242616 0.0390593936672253 1 1
0.0425074941587999 0.0422527749862645 1 1
0.165669281595965 0.162774208999909 1 1
0.178476501138894 0.17455194420565 1 1
0.35054615009417 0.344110028504896 1 1
0.159821292338364 0.156018863792265 1 1
0.244157326013154 0.239468286557077 1 1
0.0726699371913012 0.0720002369043054 1 1
0.0262545872099259 0.0263006568675926 1 1
0.284315148432562 0.278706361226575 1 1
0.247121885845701 0.241721505475061 1 1
0.390484197544326 0.383839198406736 0 0
-0.0227698251717293 -0.0220823349164208 1 1
0.433204798729353 0.425530173961966 0 0
0.0846807132549968 0.0829788405263831 1 1
0.0730008761804333 0.0705174393742528 1 1
0.190772339031812 0.187387190444884 1 1
0.282472613303472 0.276292162310394 1 1
-0.0623167447591333 -0.0614531227951761 1 1
-0.0520664601228496 -0.0513180133400018 1 1
0.142757593805001 0.139644178168585 1 1
0.191916625712999 0.188228808120066 1 1
0.230464277704793 0.226389608315929 1 1
0.245627768879454 0.241227396936073 1 1
0.21529532137267 0.211347212087148 1 1
0.192036936760848 0.187947861342544 1 1
0.0556878211310749 0.0549040878563165 1 1
0.0722103032131897 0.0714043016252798 1 1
0.130488213251839 0.127422673913811 1 1
0.240488976464156 0.236343861169776 1 1
0.170088749482867 0.167359793573048 1 1
0.187864816037063 0.184106535963349 1 1
0.549324199436791 0.540121416632179 0 0
0.362098768075462 0.355584322081166 1 1
0.327153581650119 0.320690820453978 1 1
0.192857112793639 0.189164876215739 1 1
0.288951629656392 0.282763022875596 1 1
0.163060764296581 0.159636131034503 1 1
0.116132841158623 0.114288182692553 1 1
0.33422822423452 0.32687090130219 1 1
0.242524966678657 0.237103464892954 1 1
0.242512424369093 0.236968728421111 1 1
0.256578071612217 0.252537275044021 1 1
0.1392671261301 0.137250239250449 1 1
0.151850276345136 0.148435087954723 1 1
0.203098562629874 0.199913813427389 1 1
0.126805772194659 0.124392524544256 1 1
0.14220924169596 0.139288035327679 1 1
0.228934912679967 0.224616705587107 1 1
-0.223325750039272 -0.21814500548176 0 0
0.30220232891789 0.297563244546992 1 1
0.306780368953662 0.301505566029879 1 1
-0.0865873098057452 -0.085951682015713 1 1
0.235771532414157 0.231987904867592 1 1
0.257727626779303 0.253200656190305 1 1
0.0815166138504379 0.0805264606508068 1 1
0.338039628660919 0.331940126132407 1 1
0.253302777638084 0.249489308966617 1 1
0.165691192099743 0.163229584205974 1 1
0.123773677266773 0.121465176961394 1 1
0.242982840286522 0.237776286484397 1 1
0.384658888977757 0.377302328262949 1 1
0.204827772799217 0.200590619075102 1 1
0.249823988505665 0.245590912843726 1 1
0.276532399768547 0.270584091647179 1 1
0.36636020509222 0.359449637365935 1 1
0.249934895524748 0.244975252365334 1 1
0.40909245874806 0.401595722905342 1 1
0.0337326985216182 0.0327723330830637 1 1
0.342497012825689 0.335907221795344 1 1
0.155494311201617 0.153057763576396 1 1
0.115829387495321 0.113877383679268 1 1
0.0606955456642526 0.0580284439597167 1 1
0.442929317716365 0.434784144199607 1 1
0.0297687573204396 0.0299752531508818 1 1
0.296046676724123 0.289457413858349 1 1
0.353236648586852 0.347655387651145 1 1
0.192402652980939 0.188544302555898 1 1
0.234742309397327 0.2298025728645 1 1
0.0667540194742329 0.0656045330351318 1 1
0.352538967260853 0.345086415824773 1 1
0.166230297340187 0.163996111437769 1 1
0.248118949702823 0.242799968558523 1 1
0.194270617138206 0.191127027684078 1 1
0.121131648666224 0.117920747815108 1 1
0.144836026086262 0.142470257020117 1 1
0.038521529794394 0.0387891447637378 1 1
0.321250852786333 0.315970115332778 1 1
0.143563100404297 0.141014764425496 1 1
0.289305202973547 0.283641328232025 1 1
0.235117789235927 0.229365588653117 1 1
0.064054982646862 0.062869593454881 1 1
0.241721803439225 0.237843401148617 1 1
0.196839600054045 0.193348625124185 1 1
0.502777947903067 0.494198595589842 0 0
0.22062694564698 0.216310476997915 1 1
0.123395688140234 0.121468598994966 1 1
0.419057508957282 0.412623647833372 1 1
0.140011968098242 0.138511547822259 1 1
0.174451982744419 0.171358318457811 1 1
0.104225698643692 0.100975199916851 1 1
0.0389072859107205 0.0378821047369149 1 1
0.0562798765935052 0.0550742443407757 1 1
0.174227148556861 0.17072428432412 1 1
0.279163430368858 0.274376138992975 1 1
0.225084626416195 0.221267491122706 1 1
0.296702503178557 0.29181987477879 1 1
0.003348220894495 0.00362537935671013 1 1
0.345494595104398 0.338460913376262 1 1
0.165965233855656 0.162511964618009 1 1
0.331538091649461 0.326416552603305 1 1
0.109742370692677 0.108160071876588 1 1
0.0968140577245411 0.0955358110977747 1 1
0.115913767409263 0.113473389607595 1 1
0.118323216898498 0.117056709077919 1 1
0.188236138762287 0.184668315811491 1 1
0.201676660508033 0.198374765046658 1 1
0.0169864082407715 0.0164522185356249 1 1
0.255389098942154 0.251019580718289 1 1
0.264486166284054 0.260354323877527 1 1
0.176716486938067 0.173313565453086 1 1
0.254614891026952 0.248930554418401 1 1
0.134469679093735 0.132368950521847 1 1
0.321489248866557 0.315270905970114 1 1
0.166760669430247 0.164105333566349 1 1
0.39391985286178 0.38721456539448 1 1
0.329785945930262 0.32382774139484 1 1
0.22821211800851 0.223211954062749 1 1
0.185352563796465 0.181966664106252 1 1
0.234316266659753 0.231084338606647 1 1
0.2054695257154 0.201153413346513 1 1
0.352348594091937 0.346398457060204 1 1
0.0582508621805253 0.0577466405040194 1 1
0.25978173614446 0.254942608338538 1 1
0.12362736765343 0.122778406282659 1 1
0.180857988810631 0.178465477812269 1 1
0.222929852356805 0.218443917927343 1 1
0.343907854511806 0.337554721351572 1 1
0.263213417488752 0.25816295057426 1 1
0.240011693410591 0.235284605614382 1 1
0.147627508401033 0.145278565475542 1 1
0.501162114051562 0.492304911634614 0 0
0.0176247673869981 0.0183522632157605 1 1
0.19772470486275 0.194852360959458 1 1
0.272958421067294 0.268097115752287 1 1
0.221649934650981 0.218332667775391 1 1
0.274939562771649 0.270739986897765 1 1
0.257548628667929 0.252400707124839 1 1
0.265516382410818 0.259883946072793 1 1
0.217224297048989 0.212423548940567 1 1
0.475222679344683 0.467143787787237 0 0
0.167602508268853 0.165958462554648 1 1
0.301686896769463 0.295214750272597 1 1
0.324052630756262 0.318190757482308 1 1
0.0786906967402094 0.0772512417714293 1 1
0.0703739706182315 0.0692744648036666 1 1
0.188306750837181 0.185005142968889 1 1
0.399669228709835 0.392175254657242 1 1
-0.00833898626212135 -0.0077224491449798 1 1
0.182452261935405 0.178910307780751 1 1
0.192237953565903 0.1887116120271 1 1
0.0552822539435049 0.0544432508286217 1 1
0.0207902535395786 0.0212165081228993 1 1
0.0423081416341668 0.0402784522013286 1 1
0.169878903700417 0.167613335180009 1 1
0.195094726665429 0.191725471598828 1 1
0.257664102928295 0.252830805728467 1 1
0.396143319695712 0.388349479618802 1 1
0.251476710318456 0.246878457192054 1 1
0.241501222157968 0.236580153893694 1 1
0.150135856896821 0.14779139156737 1 1
0.201943376902764 0.198633597621329 1 1
0.254068489719503 0.24897969331064 1 1
0.10267662907999 0.10100589872708 1 1
0.15857862989911 0.155229981374323 1 1
0.192199093082578 0.18898062976345 1 1
0.175663790297477 0.172158461546171 1 1
0.275157929494435 0.269796977471572 1 1
0.085008715412795 0.0836780726799933 1 1
0.0441160941986882 0.0440515236742479 1 1
0.1922837280274 0.188348914931959 1 1
-0.0191678714772345 -0.0187874533794982 1 1
0.21471648397537 0.210974579316221 1 1
0.14993253854333 0.145190729386881 1 1
0.0288963791029539 0.0284735833581706 1 1
0.285619836202303 0.280051137790872 1 1
0.0144234125847367 0.0150276441864069 1 1
0.233338881440247 0.229578136419203 1 1
0.325176237869028 0.318481960922771 1 1
0.133626018660341 0.130220518791725 1 1
0.147599740547685 0.145955658814443 1 1
0.387818436879757 0.380867728476706 1 1
0.291693345941249 0.286009081961445 1 1
0.187977926747796 0.184667435500207 1 1
0.129936519745104 0.127276097114596 1 1
0.236883195941168 0.232273556596448 1 1
0.120995903531432 0.118947906889538 1 1
0.174389198963885 0.171106552807838 1 1
0.150734807190768 0.148284584476267 1 1
0.210870023944606 0.207038994685814 1 1
0.128598448507246 0.125473283746841 1 1
0.0585799936065766 0.0575877354319976 1 1
0.249873681565568 0.245879892566342 1 1
0.165286155945368 0.163148862764375 1 1
0.0336290422439383 0.032939537875798 1 1
0.154413537093914 0.150904886058021 1 1
0.488748463756873 0.480317254039977 0 0
0.309428677932309 0.30440896342927 1 1
0.143561399370709 0.141810329515835 1 1
0.111908059318545 0.110009105954028 1 1
0.317093273726748 0.310950751388847 1 1
0.248686484881031 0.244886734020119 1 1
0.249654115406033 0.243910071986895 1 1
0.345650606198564 0.33909970250508 1 1
0.276602551589255 0.271264035062592 1 1
0.240795023642789 0.235292212102314 1 1
0.51242582902402 0.502998770189857 0 0
0.188210364105646 0.184551618110062 1 1
-0.175718338266476 -0.173101744062485 0 0
-0.0875977577081054 -0.0859740021360479 1 1
0.0975573846901524 0.0965577922194014 1 1
0.0131667325309386 0.0125158757711714 1 1
0.123218334962297 0.120157812375048 1 1
0.283669355665628 0.277428441036988 1 1
-0.0473327675298944 -0.0467835014784446 0 0
0.0748463394531649 0.0732277260823042 1 1
0.199785120562114 0.195762098307722 1 1
0.182413703162684 0.178537647231168 1 1
0.243814427308407 0.238400223306145 1 1
0.099223774944095 0.0984018703264998 1 1
0.215742393190084 0.211253739805465 1 1
0.210225786978276 0.207114327675137 1 1
0.212392469526614 0.208949919150319 1 1
0.198049986584501 0.194548746596842 1 1
0.470123731488041 0.463056708860139 0 0
0.183948252914712 0.180290833507767 1 1
0.560100457628338 0.549264275953891 0 0
0.261808077864468 0.256872183829515 1 1
0.358002883143879 0.351404570004075 1 1
0.017244721934662 0.0180263860966227 1 1
0.00274821464692516 0.00267999554394482 1 1
0.165205164247656 0.162658297610668 1 1
0.259523376863978 0.2542502053056 1 1
0.243582718106752 0.239110343741686 1 1
0.0643738398002588 0.062739439344297 1 1
0.120418374549258 0.118474479204585 1 1
0.150473971157027 0.147761251604722 1 1
0.111283864206603 0.108967021275365 1 1
0.0740957069716433 0.0722247711176856 1 1
0.264215145484572 0.2601693550873 1 1
0.123562777133499 0.121837481291583 1 1
0.118568736879571 0.116116434782338 1 1
0.353892696067448 0.348107212319313 1 1
0.378678422225365 0.37111784708687 1 1
0.268988442261086 0.264873711905382 1 1
0.130612652497375 0.128711829917553 1 1
0.188205833254398 0.184858205767245 1 1
0.141645666199938 0.139111594964463 1 1
0.153248821115441 0.14961401484716 1 1
0.21626941753563 0.212046786211231 1 1
0.555817297184848 0.545388820520713 0 0
0.215149009392738 0.211199543780005 1 1
0.137525676233598 0.134490023873424 1 1
0.227912878854679 0.224204580330615 1 1
0.252964195198667 0.247946260812221 1 1
0.183566199484369 0.180542395594328 1 1
0.103508442537825 0.10114497848058 1 1
0.0986895037763452 0.0973866568275647 1 1
0.298010483754861 0.292302198426666 1 1
0.0412911111041507 0.0404283767274101 1 1
0.198863899352634 0.195229811704043 1 1
0.202812406309118 0.198743706042585 1 1
0.253240217660346 0.249167810289015 1 1
0.221358463234871 0.217196992917274 1 1
0.36860028814965 0.361386196998931 1 1
0.220932463452388 0.216155229861975 1 1
0.122453787497369 0.121189137964513 1 1
0.0050502379341822 0.00646191021721165 1 1
0.114636300150903 0.112283350609914 1 1
0.466292334679484 0.458841255580491 1 1
0.190061165470232 0.186818361891695 1 1
0.136920014104627 0.135000434812253 1 1
0.572063110815943 0.560780018938311 0 0
0.242033010733775 0.236807080570941 1 1
0.0939881600481711 0.0928988679358302 1 1
0.411504813670442 0.403776611117174 1 1
0.237733743615318 0.233840707834935 1 1
0.274600694982185 0.268732665762588 1 1
0.301316762848822 0.296426632934457 1 1
0.433553016464904 0.426095427700487 1 1
0.324464401320167 0.319066966055152 1 1
0.194520143365406 0.191212151707281 1 1
0.083711058052735 0.0809662348164416 1 1
0.117455537273096 0.11504833473965 1 1
0.165776915472544 0.162265810697194 1 1
0.227188454483585 0.223558349015575 1 1
-0.0117053050204345 -0.0120203944743856 1 1
0.380804155312985 0.373935504246702 1 1
0.346283610391704 0.340117173792775 1 1
0.232746545255565 0.228821838592873 1 1
0.204147445893338 0.20012235961012 1 1
0.117735923735686 0.115383200574905 1 1
0.317437604271484 0.311692374118543 1 1
0.247042012015797 0.241639633189833 1 1
0.0253645373078944 0.0243741450839634 1 1
0.225153493464106 0.220905705380865 1 1
0.371254123719209 0.364885460324383 1 1
0.0675266992344023 0.0667864998208731 1 1
0.295125838285533 0.288667565584023 1 1
0.267299987992904 0.26272337037693 1 1
0.366075922062156 0.358386603326021 1 1
0.0678640833578198 0.0655119533075647 1 1
0.244331997572953 0.239518452292308 1 1
0.199047495422479 0.195442506949465 1 1
0.00180773207221202 0.00121922086919231 1 1
0.258831485707364 0.253727528151364 1 1
0.187321663288621 0.1827721088082 1 1
0.036739553022753 0.0360543970147793 1 1
0.169747852412701 0.166872045768662 1 1
0.263854167284168 0.258514510370385 1 1
0.17436142541 0.171535323951671 1 1
0.227075818372018 0.22290395037072 1 1
0.132136082971694 0.130356095323993 1 1
0.0405109488565408 0.0398120900455602 1 1
0.305520701677198 0.299083012213846 1 1
0.285350426939864 0.280079167259074 1 1
0.151748927320786 0.149862517410082 1 1
-0.00721261232691614 -0.00690604065426673 1 1
0.280828568451569 0.276001949584506 1 1
0.067854330652115 0.0655281848690274 1 1
0.323327075088539 0.318485948406134 1 1
-0.138655490891122 -0.135656651719804 0 0
0.277173699874954 0.271504893777253 1 1
0.161999125761925 0.158061985413009 1 1
0.0673598481196829 0.066685762293661 1 1
0.170255415664407 0.166386072655356 1 1
0.45361919116774 0.446185662231853 1 1
0.210149319519569 0.206565265456862 1 1
0.255658759627979 0.25082366701194 1 1
0.283407213363689 0.278838028755314 1 1
0.201113649245735 0.197298164342145 1 1
0.23604656362139 0.23127261185661 1 1
0.17230380574472 0.168137996618462 1 1
0.0316940360031981 0.0314945137446494 1 1
0.147496190956536 0.145790523968583 1 1
0.14824844009853 0.145527792261639 1 1
0.258972892792909 0.254203180275192 1 1
0.194927442435561 0.191362466259362 1 1
0.248452708519676 0.244623147543671 1 1
0.259795498279958 0.254963342328725 1 1
0.27558845557761 0.270000758757283 1 1
0.173837752226506 0.171026058857322 1 1
0.156813332440721 0.153825825269443 1 1
0.192188188092489 0.189126764327482 1 1
0.125346676053076 0.123097664424088 1 1
0.0960499028866027 0.0935732490379526 1 1
0.127776094826528 0.12536696553178 1 1
0.262551031394153 0.257612957669702 1 1
0.302249552262156 0.29674907040841 1 1
0.236117424212802 0.231357980886222 1 1
-0.0724868908068055 -0.0708655023168163 0 0
0.1844151280757 0.181644734350031 1 1
0.0450857848010923 0.0441873363515616 1 1
0.233973800285607 0.229650573632483 1 1
0.286665222094883 0.281317766498516 1 1
0.113067742881455 0.110909495610909 1 1
0.253855419218159 0.249332433539439 1 1
0.358999017218538 0.351981135891848 1 1
0.509808299321504 0.500056339490293 0 0
0.232564461210348 0.228788139937381 1 1
0.288490497265949 0.281419685949402 1 1
0.162625368604815 0.159858712442059 1 1
0.368550624763472 0.360701999123505 1 1
0.325149032587755 0.318800638980983 1 1
0.310621923568449 0.304692203363883 1 1
0.0510217655307054 0.0498084510785304 1 1
0.459021923090289 0.450296934574536 0 0
0.271262888487328 0.266189852687935 1 1
0.00970333244091979 0.00871913990567654 1 1
-0.0262776077163231 -0.0246310679319893 0 0
0.116956586986206 0.114667450298837 1 1
0.212910235989138 0.209186077404962 1 1
0.174259765545932 0.170517381661511 1 1
0.349058925161138 0.341639515577452 1 1
0.36818023510914 0.360628253102798 1 1
0.456405169704116 0.448761458726573 1 1
0.354249493877661 0.347397189679042 1 1
0.0591290310410591 0.0576939951533484 1 1
0.165402573039492 0.162261827195798 1 1
0.27013768653823 0.264352680813632 1 1
0.128993343380589 0.126171840174199 1 1
0.0985083776439379 0.0961141409088181 1 1
0.454870547669238 0.446917980247493 0 0
0.0271167127828134 0.0262248671666705 1 1
0.231215412981021 0.227300720811493 1 1
0.228581283643235 0.225218732551029 1 1
0.255652090789226 0.251162291201969 1 1
0.430049842584765 0.421657337709173 1 1
0.255150185028643 0.249284905721905 1 1
0.458529380279924 0.449474922100353 0 0
0.350083490938507 0.343406808325927 1 1
0.191303964752259 0.187294239764321 1 1
0.0925599954447093 0.0898360518736852 1 1
0.275803106599427 0.271336737213093 1 1
0.171268470018595 0.168202392246064 1 1
0.299647542342774 0.293761764625394 1 1
0.388577334934803 0.380644288880222 1 1
0.177338030376643 0.173974407007426 1 1
0.224418199606536 0.219143047392099 1 1
0.098878380276802 0.0968562475759121 1 1
0.420977387949667 0.413473516068647 0 0
0.125712594536189 0.123621877431409 1 1
0.19818249340239 0.194577164572814 1 1
0.240656555604243 0.235749163845945 1 1
0.158603576977737 0.156314841573788 1 1
0.00571074552890117 0.00514626786582066 1 1
0.116382684599627 0.113596818513277 1 1
0.0581985803499411 0.05796637833227 1 1
0.227892103348917 0.223437742863323 1 1
0.136941543502021 0.135326908624107 1 1
0.161314281994608 0.157830845695799 1 1
0.451712905179371 0.441825520069275 1 1
0.395276376735349 0.387021115142908 1 1
0.119177918610069 0.117054910960153 1 1
0.0114313150138768 0.0125208919139233 1 1
0.210691325594112 0.205870779730225 1 1
0.277598971627723 0.272421472673798 1 1
0.489073453535349 0.479887586447749 1 1
0.0396183694059898 0.0388126732061987 1 1
0.248350425357253 0.244108558012238 1 1
0.311882581522077 0.306871619739275 1 1
0.297557472487457 0.29283439015089 1 1
0.351699547089331 0.344579125890632 1 1
0.384829009430554 0.378087434946656 1 1
0.0273748833065606 0.0258399687450964 1 1
0.293755812722016 0.28722958272168 1 1
0.13950861336399 0.137102604584612 1 1
0.45582834142131 0.446242619697497 0 1
0.251267310498729 0.247061907217109 1 1
0.288027939413309 0.281511884871858 1 1
0.228040467278171 0.223385534362894 1 1
0.18762187354201 0.184151858588651 1 1
0.422801530035095 0.415694531462712 1 1
0.361442921381001 0.355447859514175 1 1
0.104431188619173 0.10210197390529 1 1
0.134223886680568 0.132665882820112 1 1
0.224752186934836 0.220276298636406 1 1
-0.014407818111413 -0.0135360670802891 1 1
0.293667919201286 0.287857161662078 1 1
0.0226882186208858 0.0215297002935477 1 1
0.25511190762824 0.250147470958587 1 1
0.138354723529638 0.13635159957236 1 1
0.193753047681176 0.189457327652748 1 1
0.170390956495455 0.166996989480237 1 1
0.212076080796741 0.209023379311419 1 1
0.43123396719245 0.422680780125527 1 1
-0.0658373934542629 -0.0644667762924917 1 1
0.415035748369754 0.408763758104091 1 1
0.14334912094293 0.140733797537071 1 1
0.354486173054407 0.348497634492879 1 1
0.0708285627832045 0.069415224388359 1 1
0.0795042564765057 0.0783126504540931 1 1
0.168254916194897 0.164961817091406 1 1
0.282610374636266 0.277193694169842 1 1
0.00155344752778585 0.0013130394644786 1 1
0.303687825722719 0.296746804499269 1 1
0.445851526042354 0.43736424353756 1 1
0.321498918121131 0.315588067299739 1 1
0.0235092691906289 0.0232869804232126 1 1
0.295461625875759 0.290193005175927 1 1
0.0406663058297808 0.0401381578263656 1 1
0.245224014502734 0.240372549247964 1 1
0.176527608850683 0.172549361582884 1 1
0.0684673843998788 0.0674212765088116 1 1
0.294412007476577 0.289437129385447 1 1
0.23347521920533 0.229349636240739 1 1
0.146067374441568 0.144368283540035 1 1
0.452138415524955 0.44387677611648 0 0
0.214162777656956 0.210450758241484 1 1
0.115744124440737 0.113607075033188 1 1
0.0246834928852392 0.0232211385301059 1 1
0.0800107741674762 0.0781999464068035 1 1
0.0652496320032729 0.0635448548204948 1 1
0.306624463130906 0.299409163219468 1 1
0.132651573777575 0.129713995475667 1 1
0.406203726107781 0.398303368100865 1 1
0.0862681908028297 0.0841226783411568 1 1
0.151754192959945 0.148307421048568 1 1
0.326622033254114 0.3206770713247 1 1
0.241917583989809 0.235948911974768 1 1
-0.0108576165876019 -0.0106380637325598 1 1
0.211275855561775 0.207257798287992 1 1
0.372919311416516 0.366228592543878 1 1
0.278928122555266 0.273244850974693 1 1
0.294647368237556 0.289765037001096 1 1
0.386696289039345 0.378799505651905 1 1
0.18792723442443 0.183908367446873 1 1
0.14592999315458 0.143692385015886 1 1
0.283802630489196 0.278825935386257 1 1
0.0572165791065247 0.0562887763381332 1 1
0.273111949979081 0.26675674180918 1 1
0.194267723457816 0.189580907678948 1 1
0.141216168336639 0.138990038016508 1 1
0.246914641689623 0.24294816875272 1 1
0.0456916375772176 0.0457243881187382 1 1
0.321803966966349 0.316479181101639 1 1
0.0414347831352991 0.0406953264047523 1 1
0.247740599687541 0.243595480949774 1 1
0.19339681699508 0.188994100477526 1 1
0.315548862416465 0.309630265586446 1 1
0.077610946668868 0.0764881503628104 1 1
0.0458913756808906 0.0446368132982544 1 1
0.335564843790279 0.329540947297721 1 1
0.193354656869204 0.189778025770563 1 1
0.477019244887925 0.468295236691978 0 0
0.223948322528407 0.219238809777222 1 1
0.127802435039448 0.124917697932695 1 1
0.357201222144657 0.350657227672189 1 1
0.113609491785767 0.111924487106479 1 1
0.438852683613887 0.430040181146956 1 1
0.300828209101847 0.294430889430922 1 1
0.336489775822145 0.331040963838115 1 1
0.104058162152192 0.102901897264089 1 1
0.29107827881861 0.286127939161125 1 1
0.262682802477539 0.258746822982703 1 1
0.205145961850523 0.201256125771684 1 1
0.35921144840783 0.353388729670924 1 1
0.0985760493565676 0.0959989464661851 1 1
0.309172073381791 0.302551336479647 1 1
0.113514062740802 0.113037756701786 1 1
0.392151973202866 0.384725754620397 1 1
-0.0130829965348252 -0.0118906597942582 1 1
0.141116866584701 0.137816742008228 1 1
0.125443935831416 0.123110041047147 1 1
0.181951349024756 0.179326029127906 1 1
0.083476516110169 0.0823737843225434 1 1
0.206856266062267 0.203076828705262 1 1
0.104507687275482 0.102684004872027 1 1
0.191062267389558 0.188000487304986 1 1
0.125906446163491 0.123750061808609 1 1
0.472617055490189 0.462926640294322 0 0
0.207564797850032 0.204719748752885 1 1
0.212445394640944 0.208183306522457 1 1
0.0164829370976088 0.0166216207736464 1 1
0.349514845845425 0.342447449360218 1 1
0.0265652223447859 0.0263680255912222 1 1
0.202585554271809 0.198738001053459 1 1
0.349912073588953 0.344038426111477 1 1
0.108319669654629 0.106415207060668 1 1
0.43287315565619 0.424791174778168 1 1
0.272077038720187 0.266754246417434 1 1
0.23320089716858 0.228898534756474 1 1
0.0879806607826837 0.0866767651471567 1 1
0.373428953215399 0.367375338246796 1 1
0.307674212763145 0.301720600933012 1 1
0.146130110815769 0.144146958187749 1 1
0.367511933799977 0.361549889251006 1 1
0.248152675814931 0.242911837752698 1 1
0.203713058008717 0.20012942265824 1 1
0.249343914343496 0.242948476760209 1 1
0.14836128364918 0.146084096663491 1 1
0.26607817050165 0.26050251993821 1 1
0.21741795192451 0.214284846435695 1 1
0.359828249497711 0.35285901299802 1 1
0.143263716795137 0.139845424590773 1 1
0.153230615705824 0.149979064886366 1 1
0.219054990859485 0.215251170429161 1 1
0.374023892471918 0.366579311617542 1 1
0.0541876677459696 0.0530551626529295 1 1
0.324806075910253 0.317561125202832 1 1
0.049212053576601 0.0484638855349137 1 1
0.223198924850589 0.219209952012997 1 1
0.257394989326304 0.253148205088881 1 1
0.230146392624523 0.225739234046125 1 1
0.111943456105079 0.109768762139843 1 1
-0.169184622401971 -0.166472374038605 0 0
-0.0617412965378611 -0.0605858898832625 0 0
0.212243597401411 0.208070339839377 1 1
0.0802515223605357 0.0772454400189081 1 1
-0.015961899407342 -0.0165950566370011 1 1
0.444342786111995 0.436903238170659 0 0
0.217198782320981 0.214052164626953 1 1
0.366140397866845 0.358892394186484 1 1
0.224725415678028 0.220796018525068 1 1
0.263671233076434 0.258636850337364 1 1
0.203837574255532 0.200101115181594 1 1
0.0860509279885069 0.0845676000959871 1 1
0.204252224842626 0.200410322484788 1 1
0.0802538334961175 0.0793620749878469 1 1
0.210433609526902 0.207294827523908 1 1
0.150617798412161 0.147908445408887 1 1
0.37818512767561 0.371524518836369 1 1
0.0465813536101678 0.0465898072547165 1 1
-0.102510733566472 -0.101437347275831 0 0
0.22435798589402 0.219327897908116 1 1
0.243912835671532 0.239209037267421 1 1
0.0168533468456676 0.0167054384640743 1 1
0.0490628909052671 0.0475959141981698 1 1
0.177475813246635 0.174389831773094 1 1
0.346397657063183 0.340030739893193 1 1
0.325643297784975 0.319655272710858 1 1
0.193892017549383 0.189782140552939 1 1
-0.0497185299784575 -0.0493140080237274 0 0
0.357652389800631 0.351242419862625 1 1
0.36472350929038 0.357396768787217 1 1
0.34148112513393 0.335107447338194 1 1
0.0821585454761378 0.0802723629909711 1 1
0.179871198238821 0.17584548266885 1 1
0.198493106872582 0.194597495215951 1 1
0.26068874734372 0.255694645953765 1 1
0.485006541925784 0.475830034556504 0 0
0.34539921688055 0.338933900450917 1 1
0.247640689776249 0.24244014297818 1 1
0.305784372783692 0.299655670997865 1 1
0.0883157497221494 0.0864855061741192 1 1
-0.0531557143907217 -0.0530430083581846 0 0
0.34133511799416 0.334246451695432 1 1
0.261813186980955 0.256221316487645 1 1
0.0754597343958426 0.0738884870662597 1 1
0.246906882808742 0.242182796596873 1 1
-0.0754182921719508 -0.0739279699515238 0 0
0.297580891346325 0.291520656723627 1 1
0.301749690326869 0.295002531176501 1 1
0.308692034471165 0.303223952638573 1 1
0.11053218021372 0.108913317997972 1 1
0.098903260025427 0.0975915782321777 1 1
0.0554923446214737 0.054096703810968 1 1
0.347556795192104 0.339957346716822 1 1
0.23044547895142 0.225708679405338 1 1
0.285165529672997 0.279710527624018 1 1
0.110880234241687 0.108542551333632 1 1
-0.190750704404181 -0.186893141851516 0 0
0.202116007132788 0.19830620074468 1 1
0.0847316945203196 0.0827745513826042 1 1
0.300626295681112 0.294021786604482 1 1
0.161059506322168 0.157371705031803 1 1
0.233577965425525 0.228809445474007 1 1
0.171499003672588 0.168801719744327 1 1
0.0335079403135569 0.0335953824961498 1 1
0.258352919570777 0.25450152648225 1 1
0.250505666262845 0.245661018809089 1 1
0.141257495550644 0.138373353358673 1 1
0.209932445188498 0.205128820997558 1 1
0.395772612242532 0.388761369314984 1 1
-0.156378737385094 -0.15391461738722 0 0
0.097354739948029 0.0942396134204849 1 1
0.0417982389299314 0.0406655624307434 1 1
0.247290670016981 0.243141152843192 1 1
0.0697632586894146 0.0682667792115631 1 1
0.0637359386099114 0.0621778624941183 1 1
0.317138579592283 0.311242377371462 1 1
0.269811552232518 0.26490269796024 1 1
-0.00134065573063971 -0.00148830741221442 1 1
0.179241212118166 0.175980249926718 1 1
0.217077297383658 0.213384786797795 1 1
-0.116570061388638 -0.113435915758612 0 0
0.19120548754629 0.188476665156091 1 1
0.214754879439403 0.210498709688417 1 1
0.238728091693188 0.233644492641165 1 1
0.26956294802179 0.26453637594843 1 1
0.200709326976186 0.19659884174977 1 1
0.678983346199409 0.666710840527333 0 0
0.393330432774233 0.386695013363984 1 1
-0.0371342468659904 -0.0375696299306195 1 1
0.0955815113203997 0.0936142923813293 1 1
0.10406667575816 0.101823603267069 1 1
0.113162187790504 0.111702725563958 1 1
0.0216929078119194 0.02130826250639 1 1
0.0118027244479123 0.0114748420198436 1 1
0.165684245629632 0.163786429562989 1 1
0.364249939738582 0.357233880191927 1 1
0.130697725633056 0.127452240598414 1 1
0.0250245863822866 0.0241025378709068 1 1
0.0637401630147845 0.0626825635582336 1 1
0.225092476042826 0.220028215395869 1 1
0.075148814856878 0.0746370785926343 1 1
0.271219380527602 0.265887031189958 1 1
-0.0865461044989716 -0.084048042662325 1 1
0.278732089752231 0.274047622586075 1 1
0.0999584012464778 0.0979165021370982 1 1
0.321927918189083 0.315790377183753 1 1
0.303897311410154 0.29802627763588 1 1
0.0852918613699725 0.0835158344461314 1 1
0.367383069505422 0.359931870520166 1 1
0.0139033431741836 0.0129393761585231 1 1
0.249373080954372 0.244548581210926 1 1
0.386824855927652 0.378249510203304 1 1
0.125869859811147 0.122911446615441 1 1
0.003207514532962 0.00311838668269592 1 1
0.226259733385913 0.22135331435413 1 1
0.0571017498497488 0.0555827531001409 1 1
0.0636391084687951 0.0631658517473178 1 1
0.273424372312426 0.268470532286302 1 1
-0.102975845543534 -0.10160875963498 0 0
0.42261391687296 0.415138189112578 1 1
0.121743209239761 0.119878267763168 1 1
0.164128565655396 0.160503238495794 1 1
0.346046656760048 0.33931377977825 1 1
0.16951800490761 0.16629645978551 1 1
0.219643803594449 0.214391960374634 1 1
0.253877372849874 0.249233010198367 1 1
0.245161944840541 0.240902534843895 1 1
0.360881929039999 0.353175232040986 1 1
0.293836767113168 0.288685486884854 1 1
0.151071144210475 0.149139083657812 1 1
-0.0193564193676393 -0.0197209545343651 0 0
0.249925303140155 0.245803409403465 1 1
0.233807392669031 0.229735634557696 1 1
0.298386260789214 0.292081649863716 1 1
0.00824115379568203 0.00851900967981982 0 0
0.192387319055225 0.188812387272393 1 1
0.397516806461962 0.389851336950694 1 1
0.355268023953195 0.348359126780194 1 1
0.0468751829775027 0.0462351756367789 1 1
0.136567391732504 0.134285086011072 1 1
0.0371647203302262 0.0370907337637736 1 1
0.0695607044076453 0.0683218331318574 1 1
-0.0583152510427194 -0.0565883385852759 1 1
0.361244900587965 0.353880084054792 1 1
0.158973060626524 0.156435919417083 1 1
0.161015978927998 0.157805365336397 1 1
0.20075325476285 0.197178174280427 1 1
0.136969648461625 0.134281289370303 1 1
0.255946545710867 0.250625791634534 1 1
0.108733835706368 0.105798835576464 1 1
0.114440546220592 0.113522821774909 1 1
0.245041704345392 0.239616531987114 1 1
0.215829505574415 0.211624387455993 1 1
0.100803938443114 0.0981350524055833 1 1
0.0898129469985528 0.0883990082974085 1 1
0.37030518816265 0.36359899035452 1 1
0.290409785198258 0.284972400823666 1 1
0.370749015425147 0.363391013339949 1 1
0.0127049108901008 0.0131889921082751 1 1
0.22789917201411 0.222699249558004 1 1
0.18627748956988 0.18221357316565 1 1
0.233426145002369 0.229484060682694 1 1
0.0565321366866957 0.0550035945779214 1 1
0.159477915036912 0.155742641615707 1 1
0.196709306246992 0.192387616577665 1 1
0.0065076486375994 0.00526983258569363 1 1
0.267424944853677 0.261529066464704 1 1
0.271132216997944 0.26602066109688 1 1
0.419628798407741 0.4123053351511 1 1
-0.00636725816295174 -0.00585728497039365 1 1
0.158165942341924 0.155050442096641 1 1
0.00832144906751178 0.00823591189524929 1 1
0.118914037239906 0.116149100986783 1 1
0.110338537580998 0.108447883345631 1 1
0.314339957479143 0.308958343593941 1 1
0.14131500481141 0.138545295173274 1 1
0.325687349447155 0.319737027367109 1 1
0.153735953111131 0.15119529064405 1 1
0.234002573247757 0.229394071569539 1 1
0.256349810585481 0.251581250983266 1 1
-0.00473642860915819 -0.00460795167609804 1 1
0.251294728065921 0.246092089921784 1 1
0.279394484068784 0.274814196084022 1 1
0.286329962869947 0.281082961378263 1 1
0.140247188798831 0.138461319669358 1 1
0.240043293125128 0.235466371938801 1 1
0.098237471220844 0.0972229420880599 1 1
0.174208799742384 0.17043550352644 1 1
0.256659077487229 0.250584278855111 1 1
0.1475636263697 0.144831332778749 1 1
0.520686675661484 0.509697145864928 0 0
0.13897002712922 0.136655405615342 1 1
0.0766180262176055 0.075217285273226 1 1
0.325393235593656 0.320619380777964 1 1
0.258431143237869 0.253851068010542 1 1
0.318857954533228 0.312130156063962 1 1
0.105885331361937 0.102882971804308 1 1
0.310366738893889 0.305059963184962 1 1
0.365344746065158 0.357946725261626 1 1
0.51891839256103 0.509038883673684 0 0
0.411530894932742 0.403725256194993 0 1
0.276173119549504 0.269780245656645 1 1
0.195411962524893 0.191111612071688 1 1
0.215376186731621 0.212398100615876 1 1
0.27595396177091 0.271086709990631 1 1
0.217615368358068 0.213456340122045 1 1
0.317302208583625 0.311668739211324 1 1
0.3010089583929 0.295346626491034 1 1
0.254009101523809 0.248783865884716 1 1
0.235550091791501 0.231309681898095 1 1
0.205462309714264 0.202128012273006 1 1
0.0306258246517272 0.0304051509516281 1 1
0.146545067784275 0.144055561257868 1 1
0.301385153429773 0.296549384051122 1 1
0.0873395753684197 0.0859021384814261 1 1
0.159986336181713 0.156469291987744 1 1
0.21581287604205 0.211881100382833 1 1
0.0435458082494641 0.0424903529570716 1 1
0.218171097188683 0.214100934633856 1 1
0.262383463351065 0.256830182311551 1 1
0.20154462309978 0.197095277789806 1 1
0.273430527401614 0.267884966161746 1 1
0.1091979779786 0.10689919716947 1 1
0.119951362908829 0.117215220467763 1 1
0.36879787341103 0.361920487374338 1 1
0.242486749638717 0.237494212143158 1 1
0.081130910120884 0.0792107115922212 1 1
0.328882998537695 0.323002333691929 1 1
0.232556107233188 0.227139013722467 1 1
0.217141619654594 0.213398806247265 1 1
0.193341243483913 0.190153515834145 1 1
0.294107606147119 0.288563636510551 1 1
0.39682669598187 0.389617858111817 1 1
0.0736409318225505 0.0725709804443674 1 1
0.027020829012881 0.0268605754529351 1 1
0.111739216607801 0.109803195492044 1 1
0.166859317252185 0.164478257692309 1 1
0.0830349992200035 0.0816976720384429 1 1
0.0499193683060565 0.0488101455461614 1 1
0.379704954024609 0.372822278112487 1 1
0.249682133965013 0.245200501110757 1 1
0.18557760021997 0.182054472617029 1 1
-0.0174804438072553 -0.017407897198924 1 1
0.116281561191956 0.114959465887687 1 1
-0.0333064602123435 -0.0322909167723699 1 1
0.0699285543585685 0.0679529657114594 1 1
-0.0817961462348323 -0.0793597121885344 0 0
-0.0438401520554208 -0.042470418928894 1 1
0.100883102814031 0.0996411946694581 1 1
0.22990969381344 0.225795342013152 1 1
0.349063805450675 0.342341499393443 1 1
0.173699538865375 0.171243725803528 1 1
0.366825921745011 0.360056314180446 1 1
0.217687506689633 0.212719137252311 1 1
0.288291233016918 0.28299211786151 1 1
-0.109970203143155 -0.108265295098611 0 0
0.0756349675975863 0.0737436283959 1 1
0.28310521076152 0.278386894602803 1 1
0.134482804983558 0.13257831811764 1 1
0.352871693578006 0.345752990480346 1 1
0.289034622155776 0.283534066810691 1 1
0.122412215644811 0.120807941649937 1 1
0.304490279753397 0.298380279023053 1 1
0.137506512720569 0.135256022054297 1 1
0.329681664956279 0.322760868627468 1 1
0.0437012523911861 0.0428272394601205 1 1
0.19039902126514 0.187035021493401 1 1
0.361640453591521 0.355277186264146 1 1
0.0109581873329769 0.0110921196331858 1 1
0.198047486105356 0.194559947947029 1 1
-0.0333639384182182 -0.0330605562106411 0 0
0.160388335145176 0.158018611522959 1 1
0.238608580749833 0.235422107934581 1 1
0.421585999210498 0.41450198204886 1 1
0.267397213690948 0.263539447934009 1 1
0.395913504778164 0.388382192941328 1 1
0.326445132925506 0.319738525538108 1 1
0.304739896711576 0.298935595876683 1 1
0.248608783403404 0.243614685288137 1 1
-0.0180004355954846 -0.0172724817518008 1 1
0.180774294882848 0.175779776879198 1 1
0.327974095884569 0.321575475759207 1 1
0.101073064814182 0.0995313073385381 1 1
0.100881984982341 0.0977245495962586 1 1
0.265220872941039 0.260155135116116 1 1
0.20682767215162 0.202121064978213 1 1
0.173252671802401 0.170256011923067 1 1
0.396146280084299 0.388420775674434 1 1
0.00660509403730331 0.00681185642247025 1 1
0.13132585551476 0.128713047928299 1 1
0.155382068342494 0.152277348428985 1 1
0.176259176950966 0.173036828684063 1 1
0.202090070064377 0.199057266812257 1 1
0.287072785353708 0.282116761347236 1 1
0.148192732508037 0.146022162655704 1 1
0.279425142281869 0.274206923545078 1 1
0.243065116048948 0.238108095565405 1 1
0.516843691619981 0.50669725664018 0 0
0.0403425349490476 0.0397057680468425 0 0
0.363176640549803 0.356656065680717 1 1
0.249883898664236 0.245165168608687 1 1
0.0672807599834412 0.065504423396172 1 1
0.421101069694827 0.414010100574775 1 1
0.0604254067130366 0.0594381316035718 1 1
0.325805797435361 0.31915417301189 1 1
0.119574488541725 0.116021153777938 1 1
0.273688796985911 0.268775928703631 1 1
0.348715993974617 0.342129690163137 1 1
0.161130372666825 0.158374590550567 1 1
0.305088271389134 0.299024162132811 1 1
-0.105261018606763 -0.103050314857159 0 0
0.174927706843901 0.171936990428677 1 1
0.166398044524762 0.162932956426594 1 1
0.197514431903602 0.195739408985103 1 1
0.324165172303562 0.317204206528331 1 1
0.511855629453439 0.503707753427708 0 0
0.327861151861394 0.321557464969641 1 1
0.20881216598579 0.20512391853471 1 1
0.0828965262073991 0.080820621831865 1 1
0.206418334351255 0.203328840608575 1 1
0.386792658962992 0.380060910240946 1 1
0.174843428620643 0.171571601376792 1 1
0.33129883569402 0.323932247207176 1 1
0.282536938659563 0.277717652108654 1 1
0.116507303997725 0.115383133121247 1 1
0.110028249759465 0.108234335535852 1 1
0.235038792098326 0.2313266416898 1 1
0.235348692386787 0.231050879106883 1 1
-0.120027129479214 -0.11832736193142 0 0
0.209741650155674 0.205411234797178 1 1
0.332067395991274 0.325379245698598 1 1
0.13698174760683 0.134404272153008 1 1
0.19460061112872 0.190814727677567 1 1
0.0331461416186362 0.0327181506843468 1 1
0.087677694498102 0.0875948032839415 1 1
0.20510351029899 0.201064398881217 1 1
0.191089021019787 0.187135281432602 1 1
0.471161455829988 0.461391070239981 0 0
0.17046029482761 0.166893996302471 1 1
0.152512657695632 0.149907330087455 1 1
0.279553767638644 0.273594875385218 1 1
0.262879248771776 0.257233016761155 1 1
0.277497411655778 0.272209771924336 1 1
0.103755929476264 0.101526600276485 1 1
0.273539237739718 0.269270608022765 1 1
0.0840984105899163 0.082351373157795 1 1
0.38407275101853 0.376947021757995 1 1
0.157987087981484 0.154902045841541 1 1
0.116666006793523 0.114788418890257 1 1
0.0262354601291488 0.0259224951378406 1 1
0.0765448289443474 0.0755586542095957 1 1
0.0937173639238556 0.092692356852384 1 1
0.382275555170654 0.374369579499105 1 1
0.261246873295923 0.255440596552017 1 1
0.199696288810672 0.19626133670952 1 1
-0.059722802066378 -0.0591341109773276 1 1
0.362746149125444 0.356825795341631 1 1
0.261697231027315 0.258078625642325 1 1
0.18041401482333 0.176826397451605 1 1
0.195096868272631 0.192142453579085 1 1
0.202983664024536 0.199833059274828 1 1
0.175831640536889 0.172392356051636 1 1
0.0161989067658959 0.0154979034731354 0 0
0.00857776085541898 0.00831000162780027 1 1
0.369492124268027 0.363329863292904 1 1
0.232553661952447 0.228404016795669 1 1
-0.0997932554021008 -0.0981556414527359 0 0
0.418900802835644 0.410856123725796 1 1
0.0243620852781976 0.0244302754527616 1 1
0.393939532831424 0.385702156655435 1 1
0.434974694699348 0.427094293707252 1 1
0.078532749510032 0.0768230645154647 1 1
0.0866307081472124 0.0848853807049275 1 1
0.140087137579266 0.13763890004813 1 1
0.235755448063983 0.231096814012711 1 1
0.457297815001806 0.449372313360586 0 0
0.0536919927221774 0.0518546365923479 1 1
0.151529654505615 0.147370218700106 1 1
0.0471944546087263 0.0456467176923207 1 1
0.387529073453753 0.380621905548124 1 1
0.334478168321162 0.327944175277991 1 1
0.153397478865492 0.149642970934351 1 1
0.371689591927658 0.364664414722875 1 1
0.240394086167548 0.236112403183201 1 1
0.017221853631437 0.0170507986641569 1 1
-0.0364014252111352 -0.0354067273893004 0 0
0.188348128166545 0.18454218008689 1 1
0.454557097275313 0.446592468738683 0 0
-0.0725345440747581 -0.0714417280689242 1 1
0.0235238311977583 0.0227055945222355 1 1
0.270354466082343 0.264236555884575 1 1
0.206238899444978 0.203518624006928 1 1
0.284596784174885 0.279018986672026 1 1
0.256770237962429 0.251516718704897 1 1
0.00171958754258773 0.000764285676092255 1 1
0.249498305315788 0.24545874883369 1 1
0.217872059017608 0.213486468050888 1 1
0.304849163190772 0.299178209307085 1 1
0.189455539086778 0.186605718650239 1 1
0.198470808761691 0.19443214875164 1 1
0.0955475512717595 0.0936401665836932 1 1
0.239987850514468 0.235926517490722 1 1
0.155910439169426 0.152829989637986 1 1
0.242797427499046 0.238022436852645 1 1
0.265580056531604 0.259556633629867 1 1
0.181481291241024 0.177838163655596 1 1
0.118245574972614 0.116450730926806 1 1
0.242679029831641 0.239071212985089 1 1
0.117363009619846 0.114551031918696 1 1
0.169893430590223 0.165763740531522 1 1
0.160915150435757 0.156894086067628 1 1
0.252215598946727 0.247684202506372 1 1
0.122192292771296 0.120096608114082 1 1
0.273646703629843 0.268160951299093 1 1
0.243147571651156 0.238182876934264 1 1
0.250819125087558 0.246376306501985 1 1
0.0484207070322629 0.0474735249146406 1 1
0.374151560470688 0.365721407085565 1 1
0.418558196810881 0.41163660727784 1 1
0.0660258005725991 0.0639522166877705 1 1
0.216322785507463 0.211543268019519 1 1
0.303844602035299 0.297162240703693 1 1
0.176527222994403 0.172273787701383 1 1
0.359576627289565 0.352081503068865 1 1
0.22202448748884 0.217175340311729 1 1
0.029954402653354 0.0293816465623893 1 1
0.14468269827269 0.142009926162052 1 1
0.384006615877376 0.376872612967203 1 1
0.0365248674733927 0.0360143073182079 1 1
0.387910018547965 0.381541569446131 1 1
0.310489477406856 0.30429958044378 1 1
0.109927326034439 0.107171349235544 1 1
0.475554672476354 0.467606247498152 0 0
0.28814087941216 0.283589964411071 1 1
0.0521343810226545 0.0504215898266363 1 1
0.150399406816655 0.147655968111586 1 1
0.210499423542542 0.206188057024007 1 1
0.228753244857924 0.224905860889131 1 1
0.135413050433171 0.132705964169769 1 1
0.13520947561415 0.133677903799205 1 1
0.144180139963677 0.141547381254701 1 1
-0.0784044449397594 -0.0772752796230135 1 1
0.0797682604827704 0.0781699561515532 1 1
0.314047578210217 0.308258934564582 1 1
0.23489009679979 0.230623699077014 1 1
0.306393233340334 0.300916534658785 1 1
0.462242528083596 0.454210672751732 1 1
0.0970162416396342 0.0945168244524991 1 1
-0.0238097491898546 -0.0235204909633535 1 1
0.24144755298507 0.237795900473381 1 1
0.008049003728385 0.00794770848025849 1 1
0.183506926654693 0.181010431813355 1 1
0.0303936399315935 0.028655022223356 1 1
0.120401763262214 0.116986284968592 1 1
0.106635447576143 0.105341878483877 1 1
0.283417343554286 0.278944781552943 1 1
0.220053478733132 0.215797244354445 1 1
0.307968561796547 0.301951078818196 1 1
0.170896905827777 0.167153756980755 1 1
0.240386941039017 0.234772108392486 1 1
0.0363390581763094 0.0356241513439757 1 1
0.0556694792643181 0.0545060304091271 1 1
0.190551674086944 0.187048237138908 1 1
0.185662426082888 0.180816809743072 1 1
0.158990489444075 0.156832159142354 1 1
0.226130141982811 0.220581797674643 1 1
0.307513765416969 0.302156735331927 1 1
0.14780087926058 0.144682613837603 1 1
0.302409110178468 0.295578419287582 1 1
0.138936286924819 0.13543473102004 1 1
0.150384262316266 0.147545311552438 1 1
0.272143415343194 0.26616802737897 1 1
-0.0671884632624175 -0.0642695168491248 1 1
0.0991544330328153 0.0979671212256782 1 1
0.325060627640281 0.319489711311341 1 1
-0.0123431130040292 -0.0121602048724249 1 0
0.235272279480629 0.231112436369201 1 1
0.260834900071494 0.255901242935021 1 1
0.191634947406221 0.188479054927036 1 1
0.0696651596125827 0.0673579820590648 1 1
0.401125007216045 0.393525479255624 1 1
0.200018971097469 0.19642556712036 1 1
0.42465673150816 0.417840392661086 1 1
0.186288123304567 0.183535737531937 1 1
0.0982359988983257 0.0973486682444364 1 1
0.180020197431876 0.175559792045451 1 1
0.18809868093679 0.183817567758448 1 1
0.215268862920186 0.211019182576515 1 1
0.153909364049417 0.151424350176552 1 1
-0.0808694705221635 -0.0794076446999171 0 0
0.232404399495364 0.227598397098257 1 1
0.102481305617035 0.101385100114168 1 1
0.233229508847968 0.228783476791596 1 1
-0.0995521506275004 -0.097229991350811 0 0
0.305482955386042 0.299749765208034 1 1
0.212774244594049 0.209063411506654 1 1
0.315588588892766 0.310155594855137 1 1
0.206744347482216 0.202447641704502 1 1
0.278910060148656 0.273438253087995 1 1
0.0972536236615075 0.0951242144415329 1 1
0.0939249570252878 0.0923033139176575 1 1
0.267980634403288 0.262467780787495 1 1
0.163013824547659 0.160035690155438 1 1
0.141727836048535 0.139521838554786 1 1
0.298626887977959 0.29253226929474 1 1
0.182457627689254 0.178631383253866 1 1
0.202240823377446 0.199717295072799 1 1
0.235183580627038 0.231359688702177 1 1
0.13542061582894 0.132587098278389 1 1
0.174098007921606 0.170854761085267 1 1
0.101124860731914 0.09966403597387 1 1
0.0584152691925713 0.0575509904967489 1 1
0.0842822653282973 0.0824305271642785 1 1
0.128238534504495 0.125500583559123 1 1
0.0867253968730877 0.0859636705322392 1 1
0.0927003135287661 0.0903688620719913 1 1
0.388519652664936 0.380905805603999 1 1
0.214411750324822 0.209505980729671 1 1
0.155933027224047 0.152074120594531 1 1
0.045225844269358 0.0443057427767729 1 1
0.0464894936194796 0.0460355760900555 1 1
0.180318067165443 0.1763939541543 1 1
0.172770576020436 0.169712861620386 1 1
0.283887657747274 0.278672906325948 1 1
0.142258313451023 0.138346887300232 1 1
0.0980696749008753 0.0950999489074931 1 1
0.0963322577643925 0.0949284034857541 1 1
0.222516403356792 0.218460087605823 1 1
0.00805383358049248 0.0085171655739774 1 1
0.349137147249573 0.342731033048847 1 1
0.0528723189974199 0.0512778376190103 1 1
0.313380804843296 0.307152593258119 1 1
0.314831905749613 0.309064088933471 1 1
0.372485352849844 0.364606444399706 1 1
0.115415072651991 0.11241496944568 1 1
0.363409032774635 0.356481237392826 1 1
0.263652037111271 0.258484094601126 1 1
-0.177256593691028 -0.173174618576737 0 0
0.24986553224536 0.24524911616788 1 1
0.148480943228012 0.145131111117022 1 1
0.259736871508334 0.255453186650116 1 1
0.292849690379287 0.286968981104378 1 1
0.4078027012306 0.399760066924879 1 1
0.304617857516861 0.29839036730926 1 1
-0.00435960907007111 -0.00465708495717492 1 1
0.163854192498846 0.1609874760816 1 1
0.174689729865191 0.172214050382913 1 1
0.355831436344331 0.348721062433725 1 1
0.142451902026799 0.139266081319324 1 1
0.372103947698002 0.365691019938893 1 1
0.214734591378349 0.211109104168691 1 1
0.18149815015644 0.177271561606934 1 1
0.247328665287606 0.242814711786097 1 1
0.414395533857691 0.407530408256184 1 1
0.130640647791045 0.128841671420785 1 1
0.0494251686963749 0.0471850429862182 1 1
0.315861866419787 0.310103534854676 1 1
0.156897210695485 0.153625662452971 1 1
0.352561479298043 0.34540961208282 1 1
0.346783688018561 0.339773616309479 1 1
-0.0152842581910885 -0.0153459381316769 1 1
0.123271586085258 0.121464074249689 1 1
0.128806783189034 0.126617201759324 1 1
-0.0735111624067172 -0.072575619615244 0 0
0.242815598679983 0.238315651982264 1 1
0.336289139521459 0.329819728061601 1 1
0.265543627024587 0.26031064058001 1 1
0.0544134546612006 0.0534118135893531 1 1
0.0590551261758312 0.0581471014736407 1 1
-0.0125847252491937 -0.0120563630758123 1 1
0.227873830102612 0.22426622555624 1 1
0.0245489293932484 0.0242519441365912 1 1
0.381283690914994 0.373988687188733 1 1
0.0431198620773364 0.0416755831977538 1 1
0.17986936951731 0.177002173744824 1 1
0.22991740440262 0.22634554407907 1 1
0.246820077447151 0.242840433205312 1 1
0.311950092664914 0.30626499454166 1 1
0.295833841114679 0.290452294838034 1 1
0.0874456970987067 0.0867548831785652 1 1
0.266315626507054 0.262148540913916 1 1
0.294799144838312 0.289267648886275 1 1
0.136883160722607 0.133770229177233 1 1
0.376075474730976 0.368233941693347 1 1
0.0702269123944323 0.0690497865207903 1 1
0.0614687511098748 0.0603638343128872 1 1
0.105642091646944 0.104143897867924 1 1
0.126312733524548 0.124050702856378 1 1
0.27979175909739 0.274986321080682 1 1
0.370485553720007 0.363671152328314 1 1
0.0995454653756535 0.0977387615567494 1 1
0.0573484823308447 0.0552754520950863 1 1
0.0851269160843051 0.0827882736935499 1 1
0.354157795969408 0.347598981369553 1 1
0.275162293652388 0.270166075226731 1 1
0.127645776371455 0.12485442765072 1 1
0.215864046864157 0.211109302691056 1 1
0.118610362421982 0.116720672087729 1 1
0.205610037866892 0.20119147837383 1 1
0.125639330077926 0.122830211125087 1 1
0.37805251944248 0.371021957756809 0 0
0.17944408885275 0.175414346262312 1 1
0.228755865677045 0.224992884025134 1 1
0.0605021173335834 0.0598217468081572 1 1
0.248055517715071 0.242971527311927 1 1
0.186295618655298 0.18304421929954 1 1
0.436379607267859 0.428342640681449 1 1
0.326259163909504 0.3196872691463 1 1
0.127051946879041 0.124744303604386 1 1
-0.0632426504925583 -0.0623870755154608 1 1
0.209343231004806 0.205691508505694 1 1
0.334216242701935 0.327760286322342 1 1
0.24382162130681 0.238577810679466 1 1
0.230542019485608 0.225561806264157 1 1
0.302300613230364 0.297429660599599 1 1
-0.190305205584893 -0.186477891425892 0 0
0.189523613949722 0.1863851470259 1 1
0.325339295512953 0.318981761386864 1 1
0.186688238885534 0.183129147258769 1 1
-0.0593106832715846 -0.0581773278169099 0 0
0.283287212808307 0.278347713979546 1 1
0.254612305678689 0.249422697870778 1 1
0.167185398544928 0.16429701430446 1 1
0.492476926466006 0.483110820559086 1 1
0.00934398624619954 0.00896286163604819 1 1
0.0110355452527359 0.0100530742683046 1 1
0.105411351488434 0.103374449417726 1 1
0.135618289883506 0.133752299121884 1 1
0.246920072355926 0.243005949235124 1 1
0.165856796847216 0.16305327185873 1 1
0.358769805250422 0.352140493830339 1 1
0.391009565426848 0.3827982220337 1 1
0.394356903819446 0.386781100063498 1 1
0.399710950740304 0.39180567224517 1 1
-0.0422651057159446 -0.0416727730761874 1 1
0.117818875353475 0.115500753110809 1 1
0.214486117129709 0.209655557816426 1 1
0.25107873839798 0.245505047198789 1 1
0.0117412213485564 0.0103426610027613 1 1
0.380973063906858 0.374369428596501 1 1
0.254219687979601 0.250699003308975 1 1
0.0638683509537225 0.0631127707843308 1 1
0.125541955149816 0.123445139872046 1 1
0.221150517862079 0.217343879064039 1 1
0.105907710476315 0.102185217250114 1 1
0.330524896004289 0.323884080366005 1 1
0.385952415208298 0.378695079090337 1 1
0.220118146015566 0.215767599396372 1 1
0.163384306615984 0.160021551836244 1 1
0.107813471641506 0.106058843489371 1 1
0.0980319484448502 0.0966543589327528 1 1
0.32847097552065 0.322719995166499 1 1
0.0763937018381994 0.0745619182485926 1 1
0.247570538025574 0.242797971599337 1 1
0.234152207654687 0.23059150673729 1 1
0.395809705807763 0.388780964186528 0 0
0.111699864177598 0.109835841417762 1 1
0.133694146340175 0.130591220723403 1 1
0.153950532294902 0.151959511884065 1 1
0.260297162523614 0.255387528009982 1 1
0.102949582646293 0.101266834873037 1 1
0.271444384953164 0.266276936341538 1 1
0.261813046750966 0.256807715004932 1 1
0.321144296838435 0.315066991259946 1 1
-0.0515078856503859 -0.050705436736873 0 0
0.0502666308843787 0.0488282851545326 1 1
0.28769509800372 0.283028797254168 1 1
0.0885365866577464 0.086278175962023 1 1
0.398226832528955 0.390569550517856 1 1
0.180253699950576 0.177821995863889 1 1
0.170666336517062 0.168017267551888 1 1
-0.075688026425772 -0.0751390057849234 1 1
-0.0295830194511969 -0.0291780577435896 0 0
0.202001904742662 0.197746474048315 1 1
0.444695639469469 0.436377849157345 1 1
0.167215238690947 0.164271290656927 1 1
0.290373324728307 0.284732889768147 1 1
0.377627978409126 0.370519136192046 1 1
0.413100635403856 0.404985443374954 1 1
0.0215983032014207 0.0208442740264359 1 1
0.142193997575815 0.139548820170509 1 1
0.217488454333095 0.2136023953109 1 1
0.227841302891942 0.223136170520344 1 1
0.302284621586694 0.296503768956111 1 1
0.0225360487210614 0.0231081332398969 1 1
0.191799496670911 0.18808169701886 1 1
0.186465733404308 0.183022231229567 1 1
-0.0648446286187795 -0.0647080758687031 0 0
0.116602953853061 0.113899465612723 1 1
0.0833255898688809 0.0808516311201955 1 1
0.43123065627972 0.423361023494647 1 1
0.0167885323985812 0.016442341147996 1 1
0.23645776738234 0.231948959108016 1 1
0.0269480500662633 0.0264404203892435 1 1
0.0980686094550188 0.0955434791429567 1 1
0.499121893419457 0.488966157555914 0 0
0.198179922700401 0.194525243151269 1 1
0.0750982152853385 0.0728276812677103 1 1
0.136276925220987 0.135083125025636 1 1
0.357960286664791 0.351651043444834 1 1
0.11305258003918 0.11007498089299 1 1
0.269515345842369 0.264967891854222 1 1
0.161645542055376 0.158330804905954 1 1
-0.169826444421217 -0.166108004164151 0 0
0.0112290055498946 0.0108766718104884 1 1
0.123106197310271 0.119890069537459 1 1
0.208235995919834 0.205004784046467 1 1
0.212397681219105 0.208441318801903 1 1
0.0866096878874889 0.0853098945733052 1 1
0.210404011268272 0.206302287010217 1 1
0.120022812677806 0.118630156039209 1 1
0.160862993352381 0.158463997742015 1 1
0.196742884325616 0.192799041886566 1 1
0.0839178270871062 0.0823438015069293 1 1
0.265105676666098 0.259374170385825 1 1
0.274164443476978 0.269535282810908 1 1
0.230594469648764 0.226736223592527 1 1
0.1036571996403 0.102199556969285 1 1
0.280946826423239 0.275405714557653 1 1
0.225661508435185 0.221599005511375 1 1
0.102961029163582 0.100702664426289 1 1
0.427837154363978 0.419500112694335 1 1
0.286770184809445 0.280967378280567 1 1
0.381650005581681 0.37396371415622 1 1
0.402022513057365 0.394859244383579 1 1
0.0918710892247366 0.0906162655238952 1 1
-0.039832313857334 -0.0378726114907452 1 1
0.342409032327073 0.336241908333376 1 1
0.0413739142692127 0.0416850191778668 1 1
0.339033828255123 0.332687901429141 1 1
0.224500811576681 0.220285757475269 1 1
-0.143924894275408 -0.140373441597359 0 0
0.184681790633515 0.181976220421848 1 1
0.282936591486852 0.276833141588505 1 1
0.129263391775001 0.126409051592159 1 1
0.0377106297871787 0.0370985851605054 1 1
0.284031830423668 0.278948461902189 1 1
0.214262549638105 0.210159064873456 1 1
0.391786602646304 0.384146307566222 1 1
0.284074443727188 0.279258646110252 1 1
0.455899662861156 0.44659038312789 1 1
0.165773770506862 0.16332419697607 1 1
0.12596972429448 0.12420575710048 1 1
0.132299631986498 0.130292633822526 1 1
0.443786382537823 0.436212331296366 0 0
0.12874112839653 0.12634782628293 1 1
0.133667093404873 0.131625363257881 1 1
0.156700347537713 0.15320487451633 1 1
0.456875077544659 0.448041454781526 1 1
0.256900044520631 0.252667032540938 1 1
0.103259032074595 0.101072292673867 1 1
0.225953733644318 0.222700793682734 1 1
0.262702939309065 0.258084056228789 1 1
0.0362934502161048 0.0350912276338967 1 1
0.197026595904977 0.193996329223582 1 1
0.0296661946078581 0.0282850168489742 1 1
0.343203972180193 0.336284296633871 1 1
0.193151223624555 0.189253353600911 1 1
0.289802429503802 0.28554506881638 1 1
0.177255621455416 0.17348555018818 1 1
0.149816792043546 0.147515063254852 1 1
0.232196571289252 0.228391978286293 1 1
0.300309948178653 0.294518354097664 1 1
0.261301332771431 0.257020688455288 1 1
-0.130613550883646 -0.129117401880714 0 0
0.261946947947978 0.258001033921573 1 1
0.0865328857429172 0.085236316260909 1 1
0.451712921430219 0.443710599547587 1 1
0.249664955604327 0.244916717617255 1 1
0.245487946797177 0.239807917473195 1 1
0.135900353437682 0.13321257602935 1 1
0.361117202043025 0.353601328055305 1 1
0.122883569633789 0.120039321910587 1 1
-0.0432893963037123 -0.0423645961560748 1 1
0.326145749357575 0.319489157829332 1 1
0.22466546812937 0.220621924527676 1 1
-0.256920063125677 -0.252173054002767 0 0
0.213209211788143 0.208806548611224 1 1
0.1676095911734 0.163534823819392 1 1
0.356786792849773 0.349896211288534 1 1
0.29012202896913 0.284353143343792 1 1
0.347203909764295 0.340531718662748 1 1
0.226381766441498 0.222060823986728 1 1
0.0642178255036718 0.063432094466052 1 1
0.158313930839737 0.155332757835918 1 1
0.274467676775716 0.268847275169894 1 1
0.11117573766312 0.108907459639883 1 1
0.101936615135277 0.0999920237011864 1 1
0.240848705690524 0.236094631137529 1 1
0.119497322845831 0.117405465124636 1 1
0.226209979859532 0.222709842241065 1 1
0.237185835033607 0.232632003053044 1 1
-0.0169871140382462 -0.0166470542487805 0 0
0.197597332206889 0.193591315639859 1 1
0.197331778867539 0.193908086435866 1 1
0.348739188324852 0.342887056209192 1 1
0.343598417152181 0.337668989162884 1 1
-0.0807198352775608 -0.0791281991101477 1 1
0.0222685478523545 0.0227827826827332 1 1
0.461642508263933 0.453570379313253 0 0
0.0239140634391116 0.0234879579816392 1 1
0.244544073813248 0.240378313680724 1 1
0.199109726689696 0.194661950644657 1 1
0.0129299340169445 0.012516916571055 1 1
0.0648395512622512 0.0645162385837804 1 1
0.523617949577184 0.512995118435756 0 0
0.0711001827312817 0.0699559287910541 1 1
0.0057665407025943 0.00635471964104502 1 1
0.251876466504691 0.246475371256466 1 1
0.117020159337998 0.115406316555928 1 1
0.0560089980733711 0.0551438389605653 1 1
0.0739166032914679 0.0721421162346959 1 1
0.213849533914935 0.20947954600687 1 1
0.518798559124606 0.509440718439729 0 0
0.125228129437919 0.124132359787402 1 1
0.016957336888457 0.0158923593786775 1 1
0.227801118205395 0.223663535970601 1 1
0.168152438160169 0.164430983170234 1 1
0.205494899244894 0.201594230614876 1 1
0.093742244461248 0.0921035990312015 1 1
0.398849669969152 0.391416115837352 1 1
0.147518561120595 0.144796666321497 1 1
0.335058734479747 0.328880180586606 1 1
0.38317660489923 0.375937591591583 1 1
0.1809076018094 0.177680619781388 1 1
0.513123185783363 0.502844791815748 0 0
0.260387954613479 0.255869539469414 1 1
0.166214940564712 0.162973862574481 1 1
0.282442156625039 0.276938236248264 1 1
-0.0589439509357717 -0.0571766422032784 0 0
0.279570935509042 0.274829546200366 1 1
0.397315890256801 0.389585031896909 1 1
0.253925324417775 0.250000685969771 1 1
0.0748353427470761 0.0728854348969162 1 1
0.207749013392152 0.204039680490782 1 1
0.171562378626474 0.167905733413467 1 1
0.421045671233135 0.412665324888897 1 1
0.243317025002749 0.239902453383032 1 1
0.380044687345997 0.37355782067176 1 1
0.171591228309829 0.168352853589157 1 1
0.185239775199793 0.18225369392583 1 1
0.154537856085948 0.151667220771471 1 1
0.217699692533031 0.214298459040816 1 1
0.219651916630412 0.216092867159477 1 1
0.435088111225088 0.427872875968111 1 1
0.0904469176436863 0.0882027466856517 1 1
0.45193821770985 0.443240287607898 0 0
0.168153510970195 0.165179750034556 1 1
0.512153786477097 0.502261313029854 0 0
0.480849313077365 0.472477280185228 0 0
0.179741218567147 0.175525628489713 1 1
0.0547227116849047 0.0537170121709959 1 1
0.192365098387469 0.188249687398236 1 1
0.0821095476151837 0.0803508364565677 1 1
0.453531912797506 0.445522211202914 1 1
0.160913430951396 0.157695844720154 1 1
0.319375878301989 0.312384123364468 1 1
0.296297819148199 0.290530100023083 1 1
0.594564475306345 0.58298150567959 0 0
0.200255542367164 0.197161960400575 1 1
0.320533958707643 0.315073779175545 1 1
0.162060541435061 0.159644965776301 1 1
0.18142917299519 0.177641044022563 1 1
0.0725668267888621 0.0720844540427662 1 1
0.248585980623382 0.244610387389948 1 1
0.099168653426066 0.0968518973802077 1 1
0.315026638550105 0.310074476754556 1 1
0.335909671307306 0.329279810303305 1 1
0.377090955365716 0.370057926702006 1 1
0.186368241139566 0.182414805929495 1 1
0.256764507364488 0.251130545602922 1 1
0.188989639136044 0.184974201471385 1 1
0.267266631406953 0.262006974647683 1 1
0.122546036580615 0.119697895112393 1 1
0.440183242170206 0.431960912889821 1 1
0.115054137099343 0.112426111630388 1 1
-0.048267134300156 -0.0476321936594237 1 1
0.144573254549775 0.141820363006986 1 1
0.246329110578517 0.242533032559351 1 1
0.108066590159813 0.106216300956858 1 1
0.1977828001275 0.193500339639857 1 1
0.351078108430976 0.344231948921401 1 1
0.271916380883315 0.267085817844641 1 1
0.111397029425679 0.110003386959633 1 1
0.105283816170204 0.103707202235001 1 1
0.153491215341181 0.151381387250209 1 1
0.229618142867165 0.225041363406652 1 1
0.158498952117587 0.155395152929863 1 1
0.274101332802625 0.268804763009031 1 1
0.0718185062862377 0.0703910812280787 1 1
0.286010928627876 0.281948852971298 1 1
0.116312293609344 0.114846002362567 1 1
0.160298625149391 0.158512995638531 1 1
0.200251688924986 0.196577245514865 1 1
0.354287099386464 0.348072975996744 1 1
0.311625448281263 0.305193946900149 1 1
0.184299284718183 0.181105422777221 1 1
0.365190914149191 0.358099616927852 1 1
0.162806404722307 0.160156120483336 1 1
0.296521078896502 0.291024723941152 1 1
0.312972379722317 0.306934391972777 1 1
0.253573838114573 0.248803256047716 1 1
0.545976951725614 0.534241080703831 0 0
0.307193513519844 0.301738337518166 1 1
0.201604818880521 0.198051841920193 1 1
0.029794737949951 0.02955327969167 1 1
0.156208197867414 0.152651888974637 1 1
-0.0553101594971721 -0.0548948229643722 1 1
0.218470819431546 0.214321379522713 1 1
-0.118941311350841 -0.116769275036397 0 0
0.205577694681651 0.202729780332936 1 1
0.304609722032626 0.299637537386309 1 1
0.0515133462117704 0.050195963644557 1 1
0.222049458916174 0.217912353685087 1 1
0.253688614279399 0.249130350148561 1 1
0.253334958668047 0.249721625817374 1 1
0.319212452728401 0.313690133746477 1 1
0.535174808122577 0.526210655146125 0 0
0.44245406866755 0.433756766666885 1 1
0.173014200148192 0.1699522691057 1 1
0.0397405885012925 0.0396022398339182 1 1
0.106529530256693 0.105556646647674 1 1
0.293716242294121 0.288692983050638 1 1
0.258891499435963 0.25392485903436 1 1
0.271272358663191 0.266783752586756 1 1
0.293299224142087 0.288328375037692 1 1
0.32217098873923 0.317178436069875 1 1
0.343542287943654 0.337932921082008 1 1
0.124080203410919 0.121816335205658 1 1
0.128354605160795 0.125241831358307 1 1
0.145570727222098 0.143836476433819 1 1
0.176559265963014 0.172644901596685 1 1
0.267919046993191 0.263238481723172 1 1
0.0752044669995181 0.0739489002810997 1 1
0.205168903394482 0.202025493943461 1 1
0.117450571038631 0.115207445604141 1 1
0.165040539240274 0.161999330519644 1 1
0.131369802272273 0.127535305330192 1 1
0.377663772055879 0.370381932543093 1 1
0.104827037283588 0.102042674579799 1 1
0.131631947246827 0.129048036574192 1 1
0.0434928785965851 0.0423169950122537 1 1
0.218800191860917 0.214715319663551 1 1
0.372334377930718 0.366061449569498 1 1
0.202667448843225 0.199345947497377 1 1
0.303482650655585 0.297809604323662 1 1
0.338937608750052 0.334161246050485 1 1
0.0336096868367261 0.0331107251595604 1 1
0.463405218570461 0.455505805485733 1 1
0.129230310324476 0.126998145589823 1 1
0.332510646483908 0.325914773435224 1 1
0.0681306392387002 0.0664425812215936 1 1
0.101071379409292 0.0988632053180946 1 1
0.248833980754694 0.244089671322179 1 1
0.0693441262044158 0.0673886304115066 1 1
0.114672925487334 0.11256862980742 1 1
0.270183911797274 0.263923714181736 1 1
0.211028618157764 0.207963354676706 1 1
0.295144506670579 0.289282664384144 1 1
0.386830520735011 0.379970545799803 1 1
0.185302993749266 0.181604068291071 1 1
0.220251309220686 0.214962832233719 1 1
0.381844486621765 0.375171707263774 1 1
0.18810048737572 0.185619732579581 1 1
0.351078438492498 0.345173651675366 1 1
0.284293750666904 0.279225857454509 1 1
0.279281347478103 0.273760433904449 1 1
0.26349351068893 0.259152711752064 1 1
0.509828875308672 0.498794974660277 0 0
0.280053810293487 0.274532839929654 1 1
0.478834089048229 0.46927729286766 1 1
0.30098361796139 0.294772318148676 1 1
0.127174356616142 0.124713616894914 1 1
0.163638569743167 0.160292158634842 1 1
0.0345547615955191 0.0339592287249945 1 1
0.19360983781889 0.189918528462826 1 1
0.354128682641593 0.347667849529974 1 1
0.302950330765029 0.297123764926427 1 1
0.23057632230801 0.226474582063322 1 1
0.200635953924251 0.19729888713457 1 1
0.108831320200877 0.106101901939669 1 1
0.0402145765193615 0.0403819593114581 1 1
0.234862407877681 0.230346766143476 1 1
0.270185937011132 0.265505557790644 1 1
0.0729372462830945 0.0714809431808175 1 1
0.108853822650899 0.107529601595255 1 1
0.147494482417033 0.14506235520685 1 1
0.542035532712826 0.5326720629063 0 0
0.156990712321343 0.153784709857961 1 1
-0.0473757872438967 -0.0473429605327679 1 1
0.181148706151433 0.178178366403961 1 1
0.0017924997970004 0.00148151049780916 1 1
-0.0757752253857999 -0.0748017553203594 0 0
0.37074124203043 0.362456113914505 1 1
0.144935438226626 0.143326608117522 1 1
0.219541959399407 0.214464232146188 1 1
0.0197649562609579 0.0191528270520519 1 1
0.311139646814375 0.305384696538076 1 1
0.160062505261521 0.15665180071505 1 1
0.0223609918690558 0.0221047307643804 1 1
0.262327022119087 0.257310289150837 1 1
0.148292381813271 0.14560608718334 1 1
0.15085495776472 0.147376273392289 1 1
0.38257633033209 0.375403693328783 1 1
0.345699441026709 0.339600191623563 1 1
0.228162579849673 0.223910783670383 1 1
0.193283047432723 0.189337444876979 1 1
0.194927912902632 0.190239216060667 1 1
0.22143506259553 0.217733795470428 1 1
0.156789542326087 0.153991868675594 1 1
0.0796051621677401 0.0780662064042308 1 1
0.170258561316369 0.167309578543725 1 1
0.0671592259093289 0.0665038271780166 1 1
0.20714105440422 0.203653992827582 1 1
0.187902067349619 0.183295961069305 1 1
-0.0238594685274104 -0.0235131540657132 1 1
0.167614881515907 0.165104425382849 1 1
0.311499233872486 0.305277050490531 1 1
0.191048049255201 0.187571895090627 1 1
0.123417464999902 0.120883174338083 1 1
-0.0334054722782002 -0.0321965318088733 1 1
0.198420021878274 0.194553348114493 1 1
0.27117493077822 0.265940667181947 1 1
0.0680573104132419 0.0673929499181138 1 1
0.0500682435958997 0.0496273793545864 1 1
0.376528749020376 0.369536945973045 1 1
0.205531848916257 0.200022932819374 1 1
-0.0377798464916651 -0.0374938770908522 0 0
0.197405625828684 0.194069075950726 1 1
0.3071669312448 0.303046375674805 1 1
0.180608033493771 0.176499060021442 1 1
0.377829874209199 0.371028972133151 1 1
0.206388140982986 0.202655042253149 1 1
0.0027615930994911 0.00160366872290958 1 1
0.0528243303398572 0.0533678133856587 1 1
0.0153304748090164 0.0149700285643223 1 1
0.295882092040261 0.289427960525037 1 1
0.594633625123545 0.583064929434756 0 0
0.167441695847979 0.164210283859176 1 1
0.201063611095997 0.197168771084863 1 1
0.102911932008755 0.101091055567736 1 1
0.245885016477964 0.241526400398945 1 1
0.0596853985905953 0.0587037301351083 1 1
0.268388832128286 0.262947387933258 1 1
0.186717930278275 0.183674725294917 1 1
0.33319343936964 0.32594944393736 1 1
0.262823735416488 0.25776605901162 1 1
0.168440769861116 0.166498901652118 1 1
0.526661503088029 0.516324476818317 0 0
0.224020791966733 0.220401912226972 1 1
0.121387389113017 0.117960877903542 1 1
0.145444610654358 0.141600070380871 1 1
0.306374415397184 0.301314830263128 1 1
0.16536793547788 0.161354407176717 1 1
0.381081376668273 0.374974719339696 1 1
0.133115345422793 0.130371510230704 1 1
0.056055091479345 0.0539817693081253 1 1
0.122244673266283 0.119626176659214 1 1
0.116216599623894 0.113715497323914 1 1
0.452666066905842 0.444107855441702 0 0
0.10180302816015 0.0997250669942906 1 1
0.287314134351674 0.282571603891233 1 1
-0.172607568114711 -0.168225742251642 0 0
0.322984756661156 0.316663149351093 1 1
0.404749157564149 0.39708963843915 1 1
0.234765646394745 0.230835107432976 1 1
0.198688546210845 0.195884360569059 1 1
0.0948044519616961 0.0933983181521277 1 1
0.390493338737494 0.382966203734662 1 1
0.21799777944373 0.212718975116016 1 1
0.161807115562392 0.157708873244364 1 1
0.456353970603055 0.448510169546199 1 1
0.170658657063931 0.168421931173379 1 1
0.344793586936515 0.336966975304826 1 1
0.441521429979297 0.432378625601931 1 1
0.216718011504304 0.21191898361742 1 1
0.150964417520682 0.148452635692333 1 1
0.178790853698765 0.175084216234674 1 1
0.295283824406932 0.289737002824274 1 1
0.345753893949701 0.33952384981866 1 1
0.274468879628533 0.269957077812074 1 1
0.157398844396581 0.155717250258962 1 1
0.228069758189215 0.223818773548678 1 1
0.25614309232259 0.251232559242972 1 1
0.242082452876018 0.237984148421334 1 1
0.0399321871437839 0.0379022449831237 1 1
0.167520957876703 0.164087971879166 1 1
-0.0283596313243674 -0.0279923536483435 1 1
0.108234745343357 0.106414256233054 1 1
0.156799628985169 0.153891551728012 1 1
0.287783429671641 0.281877923754701 1 1
0.257385236877803 0.253354517081384 1 1
0.161800782508724 0.158330259231763 1 1
0.459387976830798 0.451176736491718 0 0
0.325643264064978 0.320147865009313 1 1
0.457606324906414 0.448903812837136 0 0
0.333946516414153 0.327603620570366 1 1
-0.0269765321878929 -0.0278073264455669 1 1
0.379941328915586 0.373475814965141 1 1
0.280335303025932 0.275435474355914 1 1
-0.0106128645036747 -0.0106105503756597 1 1
0.383889328412574 0.376729844184083 1 1
0.337199568368479 0.331850547410457 1 1
0.214851747137624 0.210819157409264 1 1
0.0976615497174549 0.096052338606103 1 1
0.178614971538159 0.175511391327622 1 1
0.0812201077485215 0.0797103773780009 1 1
0.281129558884516 0.276706003439597 1 1
0.182871767193893 0.17911288657661 1 1
0.159899082983873 0.156183443830387 1 1
0.173847759870279 0.171164692957998 1 1
0.274801939071242 0.269605880956472 1 1
0.155318427465488 0.152802696989561 1 1
0.163069992496167 0.160094172814739 1 1
0.00732597947917397 0.00657855513524779 1 1
0.289997707892621 0.284532773496081 1 1
0.333288197186298 0.327535360459182 1 1
0.10087627074687 0.099430381086932 1 1
0.204515563201908 0.201891335757383 1 1
0.0429764849352228 0.0418162786055718 1 1
0.253424253534626 0.248736687457694 1 1
0.436630081817584 0.427930728910654 1 1
0.255247596025183 0.251044684955281 1 1
0.153124248255669 0.149080985292567 1 1
0.376860554272018 0.370365134658189 1 1
0.171700691115969 0.168545044858781 1 1
0.221741932934392 0.217668911187534 1 1
0.23635774128167 0.231683643074049 1 1
0.28636088635143 0.281133607010726 1 1
0.28328666556818 0.277642145292127 1 1
0.544880819773246 0.533730879185822 0 0
0.321672679883384 0.31599500465371 1 1
0.0251206953347899 0.0244562954357948 1 1
0.253005561251344 0.247221310064085 1 1
0.0585171917708586 0.0571001235796291 1 1
0.283307481979637 0.278068943063266 1 1
0.0510838610416758 0.0510521489246737 1 1
0.0259756950243867 0.0255926421362632 1 1
0.100400139064634 0.0973943362366571 1 1
0.191288643386787 0.187760108736783 1 1
0.0871741643710756 0.0859674374266544 1 1
0.218321590256305 0.21402080167585 1 1
0.169162566509195 0.165891857365429 1 1
0.340840569268118 0.33438613861993 1 1
0.282709773612883 0.278004494707864 1 1
0.280688933647416 0.276544470272381 1 1
-0.0754604818172797 -0.074215388704571 0 0
0.315916807137279 0.309926513891028 1 1
0.109765555939893 0.108310997548667 1 1
-0.0383470950453806 -0.0373680739560274 0 0
0.0229441062733444 0.022909366248819 1 1
0.0552964561225425 0.0530294231234727 1 1
-0.00969911070880596 -0.00955550569505481 1 1
0.386474192192881 0.379368710154794 1 1
0.391910262375478 0.384216808802062 1 1
0.22511993780284 0.221975433226602 1 1
-0.0825226759175183 -0.0803855760111743 0 0
0.0215019913246111 0.0212316767246713 1 1
0.236630660945521 0.232771467815468 1 1
-0.00800260806602916 -0.00699830616147914 1 1
0.155554880486131 0.153034893502852 1 1
0.295450124097404 0.290546613841939 1 1
0.270874997506566 0.26624679560715 1 1
0.1022078671426 0.101124765914807 1 1
0.575249005188393 0.56426220787053 0 0
0.179308381614719 0.176542492309909 1 1
0.0479071737460426 0.0476485436433745 1 1
0.194450668382342 0.191167169379609 1 1
0.11258809194402 0.110107222879511 1 1
0.16946842441872 0.166782854059439 1 1
0.453470592187395 0.444535392749189 1 1
0.0278013701821138 0.0262127533573024 1 1
0.21917151377714 0.214175405499965 1 1
0.242768440673434 0.237531826158179 1 1
0.163126177984552 0.160149150004955 1 1
0.14436033676825 0.141857287961788 1 1
0.223846147999618 0.218550957041122 1 1
0.099155029433552 0.0980335644920357 1 1
0.187430493010716 0.183972352705453 1 1
0.244108537141029 0.239607694630602 1 1
0.145683939551926 0.142790914741186 1 1
0.0153747324558169 0.0138370392371357 0 0
0.43793816551601 0.429555428061559 1 1
-0.0129727156769563 -0.0126938081775229 1 1
0.055554975295995 0.0545020717809699 1 1
0.27461143371641 0.269026947987461 1 1
0.0569725735212636 0.0552689821231862 1 1
0.161631828239969 0.157977874095922 1 1
0.276664627508482 0.270806737763227 1 1
0.193975497664093 0.189919413973428 1 1
0.216707633689647 0.212969117970714 1 1
0.0488046746828326 0.0482527851561995 1 1
0.261208950849845 0.255907806262695 1 1
-0.0411886072975695 -0.0408811730536247 1 1
0.277249376670812 0.271812340924521 1 1
0.0112464150945952 0.0107524741845858 1 1
0.590445826530621 0.579457970183484 0 0
0.166650696513689 0.164213307940699 1 1
0.159900161653987 0.156413294462204 1 1
0.0828698540144325 0.0809632505811006 1 1
0.327626425391377 0.321563381969692 1 1
0.153417346237017 0.15041095044824 1 1
0.0585226558214694 0.0566961051042876 1 1
0.343407916287136 0.337328948035722 1 1
0.0753399081889485 0.0749495799389336 1 1
0.330080505893761 0.323296828483779 1 1
0.221340610011965 0.217201983683547 1 1
0.00217844440515219 0.00227507627774637 1 1
0.262625349973424 0.257831147419963 1 1
0.141919053298535 0.139019417957406 1 1
0.270938899600802 0.26501021160958 1 1
0.181317392302164 0.178679165094253 1 1
0.15279739102154 0.148864744198042 1 1
0.097623161674387 0.0952250038726545 1 1
0.14073402979106 0.138040937416253 1 1
0.23510366807922 0.23110459260903 1 1
0.29718329549478 0.291880139653507 1 1
0.240067437689231 0.235552304544374 1 1
0.16749999779568 0.164259746092002 1 1
0.386362168901284 0.379442222162139 0 0
0.274238795222967 0.268664026503574 1 1
0.231527429308754 0.227214733912601 1 1
0.369977521653743 0.363317141958434 1 1
0.115643688995391 0.112667585437382 1 1
0.341840102611067 0.33570908836895 1 1
0.359872950091135 0.352845882694504 1 1
0.0879675578106226 0.0867577071583721 1 1
0.194069012740695 0.191142586620158 1 1
0.41796132757373 0.410726556940927 0 0
0.0804085019068387 0.0787809150487656 1 1
0.221804503568231 0.2176206969254 1 1
0.187077442498407 0.183610700032284 1 1
0.171559471525826 0.168775592497359 1 1
0.231272820678874 0.227776832296695 1 1
0.355120946100823 0.348378411907486 1 1
0.189369387420789 0.1855256005326 1 1
0.231838555051294 0.226908936542302 1 1
0.441196539266315 0.433265723681954 1 1
0.264273322614664 0.259978815572806 1 1
0.323580725193123 0.317880942512863 1 1
0.200600582035209 0.196698495354132 1 1
0.296401808015494 0.291306552859191 1 1
0.251637650582481 0.246053977106631 1 1
0.0880652140737722 0.0863733422591063 1 1
0.100385910660545 0.0992135534560016 1 1
0.00209919620459246 0.00207477377717709 1 1
0.0924476649864122 0.0898490203924648 1 1
0.303321318050029 0.2963901625499 1 1
0.0761597550279417 0.074802662484201 1 1
0.072053196712145 0.0713201093727001 1 1
0.326919783639086 0.320161385511056 1 1
0.311838271697753 0.306506495571491 1 1
-0.0329351101653313 -0.0325273856852022 0 0
0.0977660472244974 0.0952069817778848 1 1
0.262168389894639 0.257392138976932 1 1
-0.0271053170615916 -0.0274861620374158 1 1
0.163653957284616 0.160010923193748 1 1
0.20085807719465 0.197006588610949 1 1
0.214194187075669 0.210146932581939 1 1
0.0619758504025784 0.0607112882125062 1 1
0.240171161525368 0.234959753881558 1 1
0.276264051813756 0.270395950347612 1 1
0.304609435330344 0.298019601445269 1 1
0.0742898399693713 0.0732296095840066 1 1
0.39726126018857 0.389803155855241 1 1
0.0976497255862045 0.0955522522098703 1 1
0.332237687963959 0.326305563141149 1 1
0.397436091700149 0.389176368532412 1 1
0.216986003241133 0.212749407222765 1 1
-0.0841750403418523 -0.0819910886374146 0 0
-0.0275696078674599 -0.0267415383103844 1 1
0.165479650534353 0.162816872560744 1 1
0.248426224639241 0.243752191414424 1 1
0.136635650514953 0.134559382902056 1 1
0.187072408522622 0.18437227514204 1 1
0.369972809688533 0.361931127332297 1 1
0.152518070746536 0.148582636565735 1 1
0.210788097464603 0.206340182892192 1 1
0.179212792640351 0.175434275120426 1 1
0.13485865755678 0.132793253049768 1 1
0.100743092770293 0.0994753902469174 1 1
0.324811641920281 0.318560770437651 1 1
0.0796689398492594 0.0783720754716436 1 1
0.241481639847625 0.236967507766507 1 1
0.288064496866685 0.281996537723472 1 1
0.318127932130535 0.312084957667196 1 1
0.203369265612683 0.199764918377104 1 1
-0.0886952084753224 -0.0867884138008792 0 0
0.353772343692439 0.348697757822837 1 1
0.199442816897863 0.195565285490473 1 1
0.134307281318543 0.131519499180716 1 1
0.0940807291984379 0.0918389713201518 1 1
0.113608827235438 0.110684366517948 1 1
0.243260840856854 0.238461183088186 1 1
0.0853815890252265 0.0825661746687034 1 1
-0.0854394360724949 -0.0835886035890021 0 0
0.0238029050589949 0.023464533722435 1 1
0.080997647601394 0.0799323241423018 1 1
0.317080549927464 0.311036780629936 1 1
0.25765442507848 0.252929685831266 1 1
0.351606967422424 0.345230217973046 1 1
0.185350622125728 0.181598367294259 1 1
0.255091088895723 0.249564783078236 1 1
0.485858567244039 0.476314277365745 1 1
0.27541477065222 0.270049712902453 1 1
0.370989403819559 0.363994024129367 1 1
0.230441011343104 0.226417453798502 1 1
0.312897170170056 0.307815687481631 1 1
0.106797906521312 0.104901714032879 1 1
0.0858744618244064 0.0842651912581411 1 1
0.445123895881216 0.436154116884589 1 1
0.382611775348888 0.375631928856573 1 1
0.353599062354788 0.346400049040945 1 1
0.469912567008555 0.461706240644959 0 0
0.270654881686409 0.265440956447146 1 1
0.22606467816587 0.22234426884853 1 1
0.192483517080711 0.189286062061829 1 1
0.17781086589209 0.175287395698088 1 1
0.322800711693822 0.316268134206144 1 1
0.391027210407501 0.38391214982903 1 1
0.281583811600237 0.276517607130432 1 1
0.213665744165354 0.211160587720854 1 1
0.203669290741563 0.200004711519757 1 1
-0.0140068506647483 -0.0123679716418741 1 1
0.00246770901790834 0.00157619189646553 1 1
0.0576899510445853 0.0569215235036883 1 1
0.158445892677848 0.156163750126334 1 1
0.292470787071185 0.287449555875582 1 1
0.129772355055998 0.127092705379477 1 1
0.0406415749710021 0.0403601947581501 1 1
0.271312991099678 0.265775350856433 1 1
0.472396519881323 0.464514691807076 1 1
0.160548078633622 0.157289804267153 1 1
0.0201133855097762 0.0192046936243542 1 1
0.225495806001687 0.221354565261236 1 1
0.351783077028482 0.344919990058292 1 1
0.449157246158188 0.439913079748039 1 1
0.110977162273997 0.109000332700249 1 1
0.150348125672269 0.148207181817973 1 1
0.267843792225265 0.262526385034782 1 1
0.248771862231819 0.243240971855702 1 1
0.072469164032999 0.0706995190651938 1 1
0.0957101136170508 0.0932060475167041 1 1
0.0107569995716111 0.00994564474823312 1 1
0.0927718885871959 0.0923595789535565 1 1
0.198134870595084 0.19499298059379 1 1
0.155808050491536 0.151877105843942 1 1
0.26469835205734 0.260211848915376 1 1
0.323477231248897 0.318051566639214 1 1
0.345173726856972 0.338632657448844 1 1
0.12257277246034 0.119462241962638 1 1
0.202337816594358 0.199099318655838 1 1
0.0959758694187828 0.0950753740454803 1 1
0.223552303376215 0.220122625830004 1 1
0.261675103275676 0.255411306437357 1 1
0.24495711091793 0.240862810350012 1 1
-0.0137891491973507 -0.0133650961766946 0 0
0.240405006094061 0.234911747677629 1 1
0.241335332450002 0.23700794408078 1 1
0.187669418899802 0.183921430699927 1 1
0.176549500321912 0.173340530930203 1 1
0.204599601621732 0.201189500980229 1 1
0.574177703330065 0.563831774443503 0 0
0.150067742018274 0.146495760085843 1 1
0.00541932668146354 0.00607607609818743 1 1
0.115957670848938 0.11315481545715 1 1
0.167847443697663 0.16395778044426 1 1
0.244639402930235 0.238831084290863 1 1
0.164133232529136 0.161246780087151 1 1
0.377068935796736 0.369402210651641 1 1
0.32068645852463 0.313627166855646 1 1
0.266064688263619 0.261272484861958 1 1
0.0936002645508131 0.0923613641884978 1 1
0.15441794955424 0.152126536339859 1 1
0.426855479822039 0.418033991248894 1 1
0.267080504061246 0.261948667473738 1 1
0.273355390999393 0.268274201844675 1 1
0.068387367066954 0.0671695506600478 1 1
0.0428410428319132 0.0429845175472867 1 1
0.567294078334965 0.556217282764988 0 0
0.319453179727197 0.314178884290658 1 1
0.149713609701505 0.146965084879945 1 1
0.101520887698616 0.0997138157473031 1 1
-0.0976764431456789 -0.0953438728575675 1 1
0.19322884124751 0.189594236569905 1 1
0.0786273423823412 0.0765533867639284 1 1
-0.0110657892823734 -0.0118462502167739 1 1
0.173297595578473 0.171096684633669 1 1
0.142595308716544 0.139806413187751 1 1
0.0479539463279684 0.0470676264718998 1 1
0.375541483331772 0.368852576777695 1 1
0.130191717207627 0.127426631220723 1 1
0.192754981030319 0.189290050000859 1 1
0.227432988663417 0.223719360448569 1 1
0.21503186031182 0.210821905356622 1 1
0.150435824841235 0.147660665421676 1 1
0.255591011403404 0.251419399264946 1 1
0.462189044707328 0.453411569099398 0 0
0.365499284731998 0.358011140785471 1 1
0.390399221442208 0.383839117260085 1 1
0.321796515771516 0.315655331599257 1 1
0.0251753269400628 0.0241235844964003 1 1
-0.0123499363787928 -0.01224388617798 1 1
0.133259980187146 0.129987847188072 1 1
0.168571558857669 0.16654790478146 1 1
0.144287662820436 0.14103321725674 1 1
0.145354766051566 0.142048956491549 1 1
0.30476719308408 0.299621913406974 1 1
0.0693839618987311 0.0686453381016536 1 1
0.167302268782439 0.163563244562974 1 1
0.257856614215912 0.253251198440795 1 1
0.0474750970985501 0.0470017483154368 1 1
0.42200969751975 0.413529738770688 1 1
0.127382578819389 0.125088717517074 1 1
0.175336600441408 0.17212774704688 1 1
0.337160184515909 0.331890705987638 1 1
0.14991567798075 0.147329187582765 1 1
0.116336613577512 0.113467047391022 1 1
0.223661072725953 0.219585276314078 1 1
0.0197761901549 0.0206471329960102 1 1
0.382570159571574 0.375119429907422 1 1
0.267397656137223 0.262710768614862 1 1
0.268413852003351 0.264496694544794 1 1
0.263386589080892 0.25825042251745 1 1
0.123761480213408 0.122209534849794 1 1
0.0967385420500588 0.0949168701295672 1 1
0.227906287028983 0.222708682652108 1 1
0.115868115871888 0.113061699026435 1 1
0.467894114316148 0.459217542733608 1 1
0.113072721088099 0.11042280723348 1 1
0.246695437091756 0.241743093470621 1 1
0.528751473250136 0.518983774615175 0 0
0.29130077580785 0.286803108466264 1 1
0.211761802457015 0.208718706480137 1 1
0.256599211792583 0.252231018654928 1 1
0.17243252070971 0.170022540344686 1 1
0.221052524251966 0.216514227846669 1 1
0.32796784733916 0.322572757463907 1 1
0.254247500299199 0.249498263766324 1 1
0.237330654816846 0.232996154297488 1 1
-0.00173788431755684 -0.000614163755380814 1 1
0.286679601676333 0.281713252192586 1 1
0.250851833104163 0.247129242695799 1 1
0.0450675647504811 0.0437818391429493 1 1
0.164739436061337 0.161492250010757 1 1
0.337030353835223 0.330001879351902 1 1
0.344835880352745 0.338166126436419 1 1
0.137461488031074 0.134041502061057 1 1
0.266521900500538 0.262122330831562 1 1
0.274586157315814 0.269647166262487 1 1
-0.158184404280176 -0.154503860335386 0 0
0.23394578687258 0.230165005553314 1 1
0.127568488300833 0.12468992205075 1 1
-0.0150626181899316 -0.0151342347548594 1 1
0.0436365271455592 0.0427534123035389 1 1
-0.0499082606970574 -0.0487669075023866 1 1
0.291546511912532 0.286703960705286 1 1
0.234998638186433 0.230797335894515 1 1
-0.0882271524021972 -0.0861232535142859 0 0
0.294481279328424 0.289554387311621 1 1
0.157973910835605 0.154985506693649 1 1
0.32027958103983 0.315971911955468 1 1
0.16193344007841 0.157890182659385 1 1
0.202938543101099 0.199272432723448 1 1
0.271479954279602 0.266239147711834 1 1
0.161993750551985 0.158978360184256 1 1
0.124437625216068 0.12185151696777 1 1
0.113536658564711 0.111729406858311 1 1
0.280713027512461 0.276159608052598 1 1
0.142652711830576 0.139890884835806 1 1
0.0888556922142986 0.088251402320874 1 1
0.113028547308768 0.111186770895534 1 1
0.277455763901089 0.272907811679633 1 1
0.164770922320806 0.162320523380713 1 1
0.0127541669702538 0.0121786443617355 1 1
-0.115049143435554 -0.112805414745976 0 0
0.156586014327694 0.153863805830111 1 1
0.134074552948543 0.132428504836571 1 1
0.0110376304430181 0.011222815478068 1 1
0.65624104163301 0.643768371411011 0 0
0.0521449170336334 0.0508679457888327 1 1
0.133349832072974 0.130720180844615 1 1
0.226918579894785 0.223907595541828 1 1
0.134918760674102 0.132594969844585 1 1
0.28474942907972 0.278630359985998 1 1
0.157359183958059 0.154869317187861 1 1
0.22308518951226 0.21948346425564 1 1
0.0919021329939569 0.0898389864120427 1 1
0.235519946384973 0.23061129554597 1 1
-0.0146646303203469 -0.0140944800322271 1 1
0.221717185152509 0.217901337854521 1 1
0.0623271411373674 0.060852929510698 1 1
0.213888787652285 0.210528999399464 1 1
0.354886511932434 0.347922246653885 1 1
0.220279185039607 0.217123497241634 1 1
0.0214924991534476 0.020969388321475 1 1
-0.130772537433206 -0.127176002599686 0 0
-0.05932502501078 -0.0587254895053938 0 0
0.222976314832175 0.218550661058719 1 1
0.296316599471284 0.290670337660572 1 1
0.313405514802563 0.307005381881072 1 1
0.0679938710085092 0.0658945691570919 1 1
0.182723459154255 0.178949639551529 1 1
0.384631388147707 0.378548857085431 1 1
0.270823310254713 0.26687478284129 1 1
0.0694569688051405 0.068108336199647 1 1
0.120626998364583 0.119490782926777 1 1
0.0123906618330576 0.0120011221476965 1 1
0.112369347883717 0.11034051894225 1 1
0.213866878540021 0.209350978565798 1 1
-0.00357860254587987 -0.00340010283127623 1 1
0.0084594070854161 0.00861244477332477 1 1
0.0232458885745059 0.0233808663466085 1 1
0.0725707761946711 0.071955657854141 1 1
0.171070670478499 0.16752856157951 1 1
0.348811596983331 0.342876819597245 1 1
0.191866476725688 0.188124644393315 1 1
0.342565687862859 0.336383921005886 1 1
0.108138739124647 0.106397376424189 1 1
0.301135705839972 0.295618374087666 1 1
0.10876831742294 0.106919386529452 1 1
0.173864747567654 0.17013807360326 1 1
0.102764338077025 0.100057262667476 1 1
0.303285440345953 0.297690837121199 1 1
0.202583922831927 0.198838907472258 1 1
0.166074128377163 0.163085488909376 1 1
0.0467859838760385 0.0450804473955831 1 1
0.0472290937519543 0.0459744887285752 1 1
0.317099466788783 0.310863042433385 1 1
0.499929804642229 0.490280843223144 0 0
0.124474187030813 0.122342491112579 1 1
0.260410532175761 0.255248485161365 1 1
0.0906749047646398 0.0895316215836834 1 1
0.486913088323012 0.478298984874725 0 0
0.310239317876259 0.303821661462369 1 1
0.444241932781011 0.43476856042018 1 1
-0.0130799897863712 -0.0128743215087866 1 0
0.16341168111475 0.160610209737983 1 1
0.320146467213446 0.313236465725228 1 1
0.250269062408398 0.244206268605267 1 1
0.143865405829386 0.140710352216109 1 1
0.137078326549108 0.133594776424888 1 1
0.335364305187408 0.328275043960466 1 1
0.159820056877417 0.156766398493082 1 1
0.143022058862001 0.140048795504305 1 1
0.169233041813747 0.166018846578359 1 1
0.240997468678038 0.235935438572284 1 1
0.395865774336833 0.388075016344285 1 1
-0.00443895231490782 -0.00499100437918919 1 1
0.378600494972559 0.372257856055166 1 1
0.292036920650103 0.28624945014187 1 1
0.234648345517233 0.231273118803952 1 1
-0.0161836448722295 -0.0158046358311639 1 1
0.368757514364901 0.362388762433337 1 1
0.0310907190565122 0.0312791737228936 1 1
0.401572405880369 0.395194637882145 1 1
0.109218460336996 0.107878932482421 1 1
0.226635674749987 0.222353069962901 1 1
0.601455064539007 0.590665209774941 0 0
0.118008522927664 0.116263634954767 1 1
0.38946984239158 0.382411303170266 1 1
0.227839932120276 0.223587232836635 1 1
0.418271182881044 0.409148283989265 1 1
0.139341806459628 0.137444427526493 1 1
0.411268613748408 0.40411768849915 1 1
0.140162382828175 0.138861415459771 1 1
-0.107661702654272 -0.105137666362191 0 0
0.345326883094646 0.338488072113734 1 1
0.103557737430879 0.10197187273103 1 1
0.0531727757584884 0.0534010748542576 1 1
0.10054547339296 0.0982841660320623 1 1
0.00909087664441865 0.00937232111931853 1 0
0.370972012138872 0.364545897556106 1 1
0.143165617113388 0.141325268887316 1 1
0.147846865534193 0.14449800462503 1 1
0.40214192423219 0.393912621052489 0 1
0.275532959961321 0.270907704230423 1 1
-0.0574604846961674 -0.0569835649378458 0 0
0.187693039974356 0.183788161855965 1 1
-0.00157453409909544 -0.00168455087123248 1 1
0.167629544452647 0.164117039571521 1 1
0.267863141084739 0.263013074114185 1 1
0.110561294926121 0.10907480641075 1 1
-0.0381998337500147 -0.038654846731461 0 0
0.262512601279721 0.257637929224939 1 1
0.453289963716053 0.444192239521935 1 1
0.116621400519855 0.114421858255714 1 1
0.0663770385145893 0.0652408467336999 1 1
0.0297233565335315 0.0288936362746067 1 1
0.277892692962376 0.273089493845083 1 1
0.338077314887859 0.33216564453253 1 1
0.0734938359850497 0.0725200032710921 1 1
0.116437833809989 0.114149117250118 1 1
0.339659038470154 0.333639307701984 1 1
0.310657453119711 0.305444595249606 1 1
0.228577025249186 0.223816998534065 1 1
0.527954480049992 0.518670356629648 0 0
0.264822189010639 0.2592389918476 1 1
0.249144100186822 0.245593249788495 1 1
0.282176018265619 0.276514712128874 1 1
0.159085138852209 0.155931571019587 1 1
0.513743154123826 0.503391597761184 0 0
0.358710758092993 0.350969374850221 1 1
0.206825535397699 0.202876731377196 1 1
0.428123877629757 0.420083543064795 0 1
0.028021823853882 0.027032810481475 1 1
-0.0685167395603013 -0.066894446687539 0 0
0.0680773028131096 0.0663899501377512 1 1
0.139633878467523 0.136910597148312 1 1
0.377904929092416 0.371238302062385 1 1
0.114453850180411 0.111975160359484 1 1
0.240992365483029 0.237289185775347 1 1
0.195534050544254 0.192310619210428 1 1
0.276092648354028 0.271265779729908 1 1
0.147666352408382 0.145896287476233 1 1
0.141402937782002 0.138285623973761 1 1
0.0762941190246842 0.0752704319015415 1 1
0.306368820184637 0.300965128875867 1 1
0.230858248771366 0.227649248199107 1 1
0.23562614130762 0.230879316244435 1 1
0.0679755704454393 0.0657703493764833 1 1
0.336519513988918 0.330819641989833 1 1
0.307552131928503 0.302457606560664 1 1
0.38142124443049 0.374814691896141 1 1
0.322874268535429 0.316497708314046 1 1
0.232012549087662 0.228238638154717 1 1
0.144069841790692 0.140824301577314 1 1
0.4263046810083 0.418045770001914 1 1
0.232620680520116 0.227561639973704 1 1
0.282094266291432 0.277029639456573 1 1
0.38153149194047 0.3745905642865 1 1
0.29770053262972 0.292427516767406 1 1
0.216940874047127 0.213490575838403 1 1
0.0727939401350805 0.0717371584888116 1 1
0.180891286354737 0.178592545184887 1 1
0.213992712681447 0.208959391077831 1 1
0.290331147080791 0.285086608193218 1 1
0.271639933224479 0.266674810984874 1 1
0.0890988077808682 0.0869332733653884 1 1
0.220753103412553 0.215830218651947 1 1
0.0992826571173135 0.0974380135831228 1 1
0.187080354850133 0.183864997910708 1 1
0.268599442870345 0.264083273157535 1 1
0.253901163654227 0.25040138839315 1 1
0.168338275137696 0.166119122838446 1 1
0.425718094285754 0.417448665770131 1 1
0.2056620122235 0.20195258792848 1 1
0.0930120761704842 0.090860609415995 1 1
0.0892411069851083 0.0876836881536847 1 1
0.362010693652402 0.354577932848249 1 1
0.277189694984278 0.272211146947371 1 1
0.0504471190181859 0.049331294379148 1 1
0.151080013060829 0.148143390975572 1 1
0.159189831150373 0.156306976213418 1 1
-0.0762728926534755 -0.0740906260692963 0 0
0.376418419792121 0.369850850895552 1 1
0.179687167969861 0.176780086718917 1 1
0.162320080419283 0.158863192785928 1 1
0.33168817265877 0.326516592702681 1 1
0.179701744619137 0.177307456312989 1 1
0.371770365775062 0.364651127893216 1 1
0.236031072676984 0.231588612226708 1 1
0.338306683387473 0.330770641782977 1 1
0.0150184793085069 0.0157626234448461 1 1
0.267949792002934 0.263601245406585 1 1
0.0971591268523918 0.0960599873622108 1 1
0.446784624710175 0.43830230493612 0 0
0.234123561756974 0.230198425349255 1 1
0.198046347902614 0.193914259489417 1 1
0.187721603266025 0.18399978036476 1 1
0.163341809397892 0.160256316700865 1 1
0.274143903317313 0.26873373196711 1 1
0.299066379157764 0.292537368558672 1 1
0.00577594705986795 0.00595027544057612 1 1
-0.0509978623789849 -0.0497775531848124 1 1
0.0794258944213199 0.077839981237635 1 1
0.243092879790049 0.237942311097365 1 1
0.0649534922542334 0.0633717285126318 1 1
0.188058940953814 0.183639351630355 1 1
0.135606972860205 0.132885127452394 1 1
0.269440937067389 0.264400048047389 1 1
-0.0996327640442587 -0.0979716423294682 0 0
0.202125242652152 0.197863405090302 1 1
0.118040647301434 0.115996605041118 1 1
-0.104758364196113 -0.102954036969876 0 0
0.307183780231578 0.30159584793938 1 1
0.136684670795934 0.13475914627136 1 1
0.343300144941677 0.337350725123661 1 1
0.219045433660715 0.214603625647432 1 1
0.158427714343388 0.155155763787519 1 1
0.0644438673952993 0.0630515321676804 1 1
-0.064136760023213 -0.0625526448093525 1 1
0.259952778721256 0.255220212443323 1 1
0.0890096675051123 0.0874669967474078 1 1
0.266590709763659 0.261583715282542 1 1
0.252138175967316 0.247703808940524 1 1
0.18226655065212 0.17943592395443 1 1
0.177872591702617 0.174446640596064 1 1
0.371869199850853 0.364945431219853 1 1
0.216012813803254 0.211618433987455 1 1
0.178697762351517 0.175525924367518 1 1
0.123390004596524 0.121305201236461 1 1
0.264431405265311 0.260015414192729 1 1
0.0785696127610705 0.0768267700924849 1 1
0.0887327224080517 0.0883469696947978 1 1
0.0984354445430005 0.0970819295899916 1 1
0.223746550510843 0.219776098801074 1 1
0.16320751951351 0.160054568131673 1 1
0.0818579067597551 0.0806832108337724 1 1
0.283300364873822 0.278037228918582 1 1
0.0121464496295516 0.0124148432949363 1 1
0.165580027654641 0.162186986341823 1 1
0.273542695609767 0.268525220756931 1 1
0.221959811590582 0.217380647475402 1 1
0.0526022212448418 0.0507707809543635 1 1
0.283384506770214 0.277307684933513 1 1
0.348158814506495 0.341424753293534 1 1
0.28479548661654 0.278676025851006 1 1
0.142881435460125 0.138893213624644 1 1
0.35478898630228 0.34830169598583 1 1
0.390285363254544 0.383242845387 1 1
-0.130424214297842 -0.126711055161913 0 0
0.163734514337285 0.161060913548259 1 1
0.311719974232026 0.306003728343365 1 1
0.15720497852919 0.154440176337715 1 1
0.0536137453890003 0.0526832354777854 1 1
0.109207954864952 0.106952435536979 1 1
0.249375924050451 0.244846797806204 1 1
0.345260222224635 0.338761424681258 1 1
0.059968963328336 0.0588618898190252 1 1
0.207276439302909 0.203712209347747 1 1
0.224290531434691 0.219644281080692 1 1
0.405346478781903 0.398841519789974 1 1
0.316144386710049 0.31070438724013 1 1
0.317053475663073 0.311259892745287 1 1
-0.0462075516683055 -0.0451090495631144 0 0
0.414230773791732 0.406307237957051 1 1
0.178200673683298 0.174866284114845 1 1
0.0185626413705032 0.0174569506209031 1 1
0.0869503562879932 0.0849845128205766 1 1
-0.017099629925057 -0.0162300724009936 1 1
0.249867165741996 0.245172331349732 1 1
0.136335062811908 0.133223666121973 1 1
-0.0322810399152098 -0.0316651423289288 0 0
0.317066738331506 0.31100256101724 1 1
0.156335419778201 0.15319191998153 1 1
0.125672841516842 0.124011918358176 1 1
0.0766555643395488 0.0746699039690743 1 1
0.0213130936334556 0.0201245750830415 1 1
-0.00166154085086016 -0.000647906868304255 1 1
0.261935786198485 0.257123196314001 1 1
0.271091835272922 0.266299368935268 1 1
-0.0678968792101541 -0.0660275690592559 1 1
0.0724270071566636 0.071176180617189 1 1
0.316911129035257 0.30970762627591 1 1
0.0503067801277066 0.0500824082230983 1 1
0.158177485668722 0.154365347028507 1 1
0.252278896574431 0.247530453107359 1 1
0.415250955628145 0.406655471252708 1 1
0.219664296691831 0.214793672157288 1 1
-0.0619405985219672 -0.0610721772956866 0 0
0.251612839053588 0.246284909429844 1 1
0.405805927083866 0.397325677769488 1 1
0.324262264528577 0.318826112381832 1 1
0.344577269990729 0.338077344441403 1 1
0.186240793967913 0.183254157226515 1 1
0.150645005337442 0.148014860028203 1 1
0.199768999583318 0.196643902584632 1 1
0.0835645722223214 0.0810792120150891 1 1
0.0615826741515411 0.0607896943959653 1 1
0.196148310950355 0.192517847628806 1 1
0.327984057633471 0.32093248162142 1 1
0.368808960361911 0.360730967716603 1 1
0.101340620419451 0.0997290211983698 1 1
0.143516247318401 0.13968110455628 1 1
0.146571575197741 0.144108992174903 1 1
0.170114123972145 0.166510060105677 1 1
0.229464209494722 0.225600877547949 1 1
0.237213990990982 0.233280477112735 1 1
0.057601377524927 0.0574711575374469 1 1
0.360560663846771 0.353773239126013 1 1
0.103232240528312 0.101736535828445 1 1
0.130135601761606 0.127058124636476 1 1
0.416725722842193 0.408059617683637 1 1
-0.0189458951716257 -0.0185095404178382 1 1
0.461617756443304 0.452065314998644 0 0
0.0348967647733993 0.0348994660926681 1 1
0.102513831329231 0.0999118373326316 1 1
0.176839710155876 0.173419824221081 1 1
0.0600113866522643 0.0580382859777389 1 1
0.394853962943845 0.387997665549688 1 1
0.241563659066438 0.23747062265955 1 1
0.348634854187333 0.342524675246885 1 1
0.253721070511884 0.248269039365817 1 1
0.23643474148962 0.231824087001397 1 1
0.252500394949327 0.247493331723852 1 1
-0.00848719755084613 -0.00819556782859378 1 1
0.174753414639321 0.171155986075256 1 1
0.144420494955265 0.140939671203742 1 1
0.121609465202247 0.119936202137106 1 1
0.141292904056657 0.138132687172953 1 1
0.271181134443556 0.264301238710434 1 1
0.391943093890638 0.384989371211054 1 1
-0.0654469960047614 -0.0652254990260664 1 1
-0.0174608682631098 -0.0163274542806075 1 1
-0.00280348406851817 -0.00281219960153063 1 1
0.127350074597187 0.124396559676445 1 1
-0.0646851741038575 -0.0636637563948568 0 0
0.0716117950066994 0.06930478372918 1 1
0.337548667223032 0.331853772584505 1 1
0.192602084455145 0.188249986443089 1 1
0.224014430519342 0.220056431016979 1 1
0.17691425835745 0.173700701950555 1 1
0.280420840890793 0.275401583590374 1 1
0.0947445555315953 0.0929003581107681 1 1
0.325090949639425 0.318447933216951 1 1
0.0903742121770271 0.0893765794441171 1 1
0.216727533919077 0.212933792332772 1 1
0.236941373901646 0.232061938286498 1 1
0.0203040003057037 0.0195684313511857 1 1
0.376558538555965 0.369403451236093 1 1
0.204098215850448 0.199998471998459 1 1
0.14286187421583 0.14062494367164 1 1
0.118433176826322 0.116287156358205 1 1
0.124757511362932 0.12244046132966 1 1
0.189985401000548 0.18571383693246 1 1
-0.0286387637967948 -0.0286018891867145 1 1
0.310598315968795 0.305556671189846 1 1
0.265321699552022 0.260583640890306 1 1
0.285584021184487 0.280110272837765 1 1
0.231102540122653 0.226558870424553 1 1
0.156368246157937 0.153537509154881 1 1
-0.0452386150716618 -0.0437315129685655 1 1
0.3554324775568 0.348886207342854 1 1
0.208775507204633 0.206283226695576 1 1
0.0418845395394423 0.0407591764810543 1 1
0.101060967023949 0.0988092139335279 1 1
0.286721457804086 0.281576554478112 1 1
0.105943902526659 0.104306176166467 1 1
0.267963361441779 0.263127185926719 1 1
0.081931324692184 0.0802444440986576 1 1
0.199322270406218 0.195752520602114 1 1
0.233030171600597 0.229095965564031 1 1
0.434642385329613 0.426836202226979 0 1
0.0690200930834404 0.0675244848735003 1 1
-0.0304767435408691 -0.028908734566654 0 0
0.284776438773597 0.281729360522645 1 1
0.0855977460141723 0.0847671835938903 1 1
0.38793902454807 0.380065900685204 1 1
0.13559269977532 0.132878057603155 1 1
0.210377771862161 0.205897173597185 1 1
-0.0679680182101478 -0.0662254128659259 0 0
0.150479929283609 0.147783055342256 1 1
0.264718504928045 0.258853027579003 1 1
0.354858816678419 0.348916661974545 1 1
0.0946888115069412 0.0925984298199518 1 1
0.169474192337002 0.167072327192439 1 1
0.0489277304725211 0.0483703086739218 1 1
0.294836854009188 0.288457033650817 1 1
0.0332508504972923 0.0322287346934533 1 1
0.115435798056101 0.114413874622835 1 1
0.0340858849619126 0.0346523914343523 1 1
0.20102857700292 0.198199207348927 1 1
0.178915355366633 0.174956162748938 1 1
0.288234326232868 0.283097259809187 1 1
0.127841098662821 0.125979722050893 1 1
0.0361475469701003 0.0357432328359649 1 1
0.228997214645169 0.224943331926528 1 1
0.183574659509008 0.181056536318571 1 1
0.215956119061828 0.212721392339099 1 1
0.189678286638516 0.186317699827798 1 1
0.114016802513323 0.111890062952445 1 1
0.228857216937296 0.225618710370213 1 1
0.0908914398519036 0.0886102422023156 1 1
0.134783093152161 0.132369133685503 1 1
0.150026484072974 0.147711446716482 1 1
0.0976485197145152 0.0963946903349569 1 1
0.172489620357052 0.170692741427627 1 1
0.134139655452962 0.131813966098423 1 1
0.161225278970423 0.158020477745841 1 1
0.0812327268490845 0.0792112014538046 1 1
0.312880122855199 0.307107148949636 1 1
0.196866548821208 0.193993947453704 1 1
0.340622946058181 0.334808493897972 1 1
0.197753002871074 0.194987853134056 1 1
0.169364636684882 0.166610833894191 1 1
0.283191801099988 0.278255104839284 1 1
0.39290936067968 0.38494617674768 1 1
0.196080747918253 0.191743570385392 1 1
0.423106839526322 0.415400400187197 1 1
0.0535154245777096 0.0523832970910697 1 1
0.0581935038797602 0.0573390661015061 1 1
0.23742642793497 0.234683130986201 1 1
0.257214167473174 0.253199916118467 1 1
0.256258757955825 0.251507405869132 1 1
0.139203767676861 0.136610520601605 1 1
0.253536950714543 0.248026973588006 1 1
0.106620580066208 0.105011249408629 1 1
0.296058827598495 0.290735681734282 1 1
0.190281219922685 0.185500353612056 1 1
0.159104441008673 0.15585839076639 1 1
0.0996823818723052 0.0974085530492423 1 1
0.140810911931902 0.138337118015267 1 1
0.372416241474664 0.365357976369469 1 1
0.225355772460954 0.221141030806708 1 1
0.202271697693244 0.199442794133139 1 1
0.262878456304762 0.257977957466477 1 1
0.333936465116278 0.328306224786784 1 1
0.194549470886828 0.191058964574201 1 1
0.0421848288969332 0.0410342427698085 1 1
0.238029943152001 0.234518464080124 1 1
0.267660694715649 0.262972766271369 1 1
0.357409058747609 0.351529451239756 1 1
0.0908829480194801 0.0896133441309371 1 1
0.222992325432771 0.218156604385776 1 1
0.0734364443520801 0.0719770788532861 1 1
0.0709040919275735 0.0701326322479715 1 1
0.378980846366259 0.37097983050752 1 1
0.282813335739515 0.277805554868368 1 1
0.100924423494369 0.0996617672434341 1 1
0.307124673736567 0.300512784086393 1 1
0.268248420483392 0.262702313230158 1 1
0.317998404457262 0.313062746638105 1 1
0.274438192798223 0.269089060864622 1 1
0.313257332588664 0.308310797249634 1 1
0.0132845445136641 0.0124379912905277 1 1
0.273964861146614 0.267605065936174 1 1
0.0249079847773762 0.0248535156530595 1 1
0.227378238781996 0.223047211131296 1 1
0.305595373481863 0.299547180897841 1 1
0.171104320342371 0.167423734305614 1 1
0.162498157606983 0.159890929035544 1 1
0.186746643201925 0.183549320344891 1 1
0.306006857212208 0.3005124785615 1 1
0.282736703538835 0.276974124790796 1 1
0.0761847872512143 0.0745600030550691 1 1
0.320281054508597 0.313545573898313 1 1
0.149407526825321 0.14665399389893 1 1
-0.0258194985484432 -0.0255863794778016 0 0
-0.0680902930455102 -0.0670258038010965 0 0
0.273228308310326 0.266922033651767 1 1
0.204262545528358 0.200078637132596 1 1
0.226524689952397 0.222290437962818 1 1
0.345128696082982 0.339253398563148 1 1
0.17993906217611 0.176460108890099 1 1
0.385913688926935 0.37939674310141 1 1
0.156193182669112 0.152957507581005 1 1
-0.0086138700501598 -0.00865816059982791 1 1
0.490545457195274 0.48157651255856 0 0
0.151096560564799 0.146947789732102 1 1
-0.130775695360797 -0.128729877291077 0 0
0.29303136597927 0.286603131940143 1 1
0.438295138871461 0.430752364367046 1 1
0.190374012967815 0.186192177677777 1 1
0.221018675002008 0.216346401757977 1 1
0.289931233983519 0.285403658963431 1 1
0.207149282343873 0.202757008036335 1 1
0.0469292302103677 0.0454465930056143 1 1
0.164831986877503 0.161362779783286 1 1
0.236685025525288 0.231754559353124 1 1
0.35131724890853 0.344355161497571 1 1
0.136051637092086 0.134427728252476 1 1
0.258975049154609 0.253810471505129 1 1
0.247188798993154 0.243692229513787 1 1
0.231993784717085 0.227065377965228 1 1
0.491775147844378 0.482138096614804 1 1
0.187142459666476 0.184391967812735 1 1
0.321018160010363 0.314853213792186 1 1
0.289044921128695 0.283700593320506 1 1
0.0876697284391889 0.0865961672455933 1 1
0.408831616612416 0.401363230089717 1 1
0.244825020581095 0.240276266908006 1 1
0.231729367699437 0.228293197468546 1 1
0.333947667767892 0.326150265686973 1 1
-0.102545084306778 -0.100559709879491 0 0
0.282062460162107 0.277873400665672 1 1
0.174366844558689 0.170066445792026 1 1
0.287675841166573 0.282014890909128 1 1
0.0615833427600371 0.0609038492215214 1 1
0.293388552390724 0.288444805656098 1 1
0.343052717606599 0.336644516617739 1 1
0.348519865449611 0.341925226035129 1 1
0.558083500562833 0.547426895503491 0 0
0.316946631213892 0.31177451344318 1 1
0.0325625454742546 0.0306715876134169 1 1
0.144406758872668 0.14100141828345 1 1
0.4297274623116 0.421760497388943 0 0
0.201105829293843 0.197201585112643 1 1
0.228612498578021 0.223311713976899 1 1
0.276081742601301 0.271256723292213 1 1
0.0975598068420398 0.0961057857094409 1 1
0.25780284621819 0.252309916396442 1 1
0.15295578136715 0.149897047244808 1 1
0.10817899794962 0.105612897052702 1 1
0.0192689718225524 0.0191907914055426 1 1
0.303410712747543 0.298151779235037 1 1
0.426831676433739 0.419437820492726 0 0
0.12803025593512 0.125743131685848 1 1
0.339673463309427 0.333496118274617 1 1
0.000607032619442624 -0.000155226794445126 1 1
0.0877307380876104 0.0859328397487173 1 1
0.29672780213759 0.291340350456405 1 1
0.250466152619667 0.246687679057611 1 1
0.292542102009896 0.287990761103486 1 1
0.312660544055108 0.306406290833548 1 1
0.203958615563726 0.199666979298055 1 1
0.150946971906649 0.148140377533754 1 1
0.198240319165339 0.195035065398181 1 1
0.389003878880762 0.381765199770009 1 1
0.0130914241274687 0.0131683011043648 1 1
0.233919418601342 0.228925077619324 1 1
0.225799900130969 0.221780770515253 1 1
0.268506281791759 0.263725124692749 1 1
0.11405497807744 0.112532833087483 1 1
0.106306146182706 0.104214541273937 1 1
0.136120660061949 0.133958929774145 1 1
-0.0689070659389489 -0.0667941588800655 0 0
0.0229868732862708 0.0232707433118055 1 1
0.216272242229395 0.212564014810252 1 1
0.179216460205169 0.176687805874795 1 1
0.04722830406278 0.0468980269649172 1 1
0.24553652879838 0.240893856884559 1 1
0.108241225481259 0.105571320925868 1 1
0.161769161949631 0.159588260695464 1 1
0.32324784848453 0.316855353761523 1 1
-0.0795608703721169 -0.0790946516105739 1 1
-0.0356463753504151 -0.0352367588826732 1 1
0.462955608182252 0.454214048945435 1 1
-0.136719539765158 -0.134336513492571 0 0
0.246987360007909 0.242248260000144 1 1
0.251307977731696 0.245587993135987 1 1
0.29856258164922 0.293556540539885 1 1
0.100686376402824 0.0992765357612645 1 1
0.157922857868763 0.154518055580722 1 1
0.205921677744678 0.201804604232722 1 1
-0.0412204096275855 -0.0404027275374327 1 1
0.0759078771252637 0.074096545353796 1 1
0.119603042906182 0.116682528718441 1 1
0.165585335107008 0.161993920791367 1 1
0.349228198451511 0.342529364626264 1 1
0.327546945001678 0.321336366624057 1 1
0.285458156887434 0.279829536681294 1 1
0.144623696647526 0.141341106451323 1 1
0.0255771442989719 0.0254255056392826 1 1
0.165526041027982 0.162300542644674 1 1
0.478211217899502 0.469824148072949 0 0
0.298252096198737 0.292773912599989 1 1
0.0696823654559278 0.0691697334141482 1 1
0.357689646571073 0.350776791970966 1 1
0.222876755711463 0.217370647493348 1 1
0.170712996925117 0.167821338296975 1 1
0.0273503430354201 0.0268628118889249 1 1
0.183910039477396 0.180043932894062 1 1
0.32492859573554 0.31783180481664 1 1
0.0866415503518332 0.0849846628352404 1 1
0.0769285275860082 0.0746776244163748 1 1
0.0807750669952244 0.0791061955119877 1 1
0.19889617216945 0.195344599235749 1 1
0.137821515056841 0.135371639872282 1 1
0.285093499507515 0.280441822033523 1 1
0.231590074228776 0.22701479608972 1 1
0.205683739438624 0.202643868688006 1 1
0.090650016855468 0.0883041851400853 1 1
0.121955642265075 0.119618136762922 1 1
0.297542712179836 0.291728681468997 1 1
0.162593869793656 0.159321497950075 1 1
0.276623035282379 0.271695143976116 1 1
0.2321876989995 0.228248581040501 1 1
0.405219789315873 0.397661356345211 1 1
0.235803496193188 0.232616878231847 1 1
0.366478678426124 0.359076202222538 1 1
0.135293047174196 0.132332626538957 1 1
0.0182070392003818 0.0176934041843544 1 1
0.191095625868653 0.188046523380092 1 1
0.200460992284994 0.196493648441828 1 1
0.239866975920023 0.236251682306374 1 1
0.125754587467018 0.124255670391324 1 1
0.422654396370128 0.414207100328607 1 1
-0.0508068385048953 -0.0496510533504605 0 0
0.529449157949964 0.519394977678043 0 0
0.0399063766172631 0.0394736338614553 1 1
0.197445551595768 0.193010053831823 1 1
0.128526565577346 0.126207936507169 1 1
0.0872784596715739 0.0849192751034332 1 1
0.184852566159886 0.181440429536682 1 1
0.0589433685648664 0.0585404208517522 1 1
0.0186607295557495 0.018324921222353 1 1
-0.011201629022955 -0.0103994140029822 1 1
0.100933628656134 0.0984140177340079 1 1
0.0890171534690405 0.0872132582255419 1 1
0.275514555384881 0.270948174853211 1 1
0.11799040945354 0.11622602105719 1 1
0.12160208219675 0.119133279952789 1 1
0.259728258099118 0.254912172623881 1 1
0.0286037006291416 0.0289524901525285 1 1
0.115265187769173 0.112745112006118 1 1
0.284612397010837 0.281033675991999 1 1
0.266821777727367 0.262163319537077 1 1
0.213496878196189 0.208762474007617 1 1
0.257466292788836 0.252333082447406 1 1
0.14693363797774 0.144144650519982 1 1
0.0717250510472185 0.0692555045817814 1 1
0.225009219426264 0.220843089431765 1 1
0.25296943551881 0.248167817364873 1 1
0.0890020334341177 0.0875172868224359 1 1
0.216940814576253 0.212409575112421 1 1
0.321087078225432 0.315515196407433 1 1
-0.00238938205165764 -0.0019780802009736 1 1
0.0779484270498264 0.0767473690262908 1 1
0.130100481085124 0.127909420969734 1 1
0.31406474773621 0.308698966220889 1 1
0.263820275674294 0.25789974981772 1 1
0.140564605656309 0.136861507367135 1 1
0.244191332983256 0.240710788158987 1 1
0.359739694459114 0.35349762496898 1 1
0.302704087759802 0.297809316394298 1 1
-0.0650814072509003 -0.0633192732311995 0 0
0.232265663987421 0.227372102399371 1 1
0.0167709754762859 0.0157606203816432 0 0
0.324977624012589 0.31954595638014 1 1
0.20532161672145 0.201348353057363 1 1
0.321791913825032 0.316392633004651 1 1
-0.0136882949239743 -0.014573266997997 1 1
0.0733704915357112 0.0722546458195269 1 1
0.156351427487449 0.153909305223769 1 1
0.135767245755534 0.133640365890801 1 1
0.278208089169531 0.272539124056984 1 1
0.25418180349972 0.249458990071545 1 1
-0.0434655160293992 -0.0434438407769987 1 1
0.0824272047717023 0.0798841728423217 1 1
0.257903371194642 0.253202306555451 1 1
0.31717581607897 0.311297794220984 1 1
0.459767333194786 0.451081778996389 1 1
0.0764761875242574 0.0748728498698468 1 1
-0.173454404892901 -0.17030597220161 0 0
0.32167095179442 0.315967934510172 1 1
0.202906266870596 0.198622089329463 1 1
0.111995668457978 0.109951563753519 1 1
0.167867740279887 0.165294922887027 1 1
0.0651904543879833 0.0639792756804039 1 1
0.388591875022662 0.381826350496656 1 1
0.137694814334284 0.134991913233632 1 1
0.227820343569571 0.22472463811304 1 1
0.0266336215374555 0.0260151392760873 1 1
0.0398691512136967 0.0395566332773182 1 1
0.453877415582995 0.447269194067403 1 1
0.302212876733262 0.296761374794993 1 1
0.13312434922015 0.130242150818825 1 1
0.241509072732346 0.236561991407399 1 1
0.424378517836161 0.416667960451383 1 1
-0.038413715645168 -0.0381635764680417 1 1
0.135216829208567 0.131747776386955 1 1
-0.0484805628671989 -0.0482450934420132 0 0
0.359230272428306 0.352619734785983 1 1
0.290320561495985 0.285165104276706 1 1
0.241488132065966 0.236574723350426 1 1
0.219061163227179 0.215214662639373 1 1
-0.0473007354929528 -0.0464501913180304 1 1
0.164930401847699 0.161504127542687 1 1
0.143896226295468 0.14197072305174 1 1
0.257072186248119 0.252382243963014 1 1
0.21542909481133 0.21137285109153 1 1
0.231117668385101 0.226984336699457 1 1
0.337175756298147 0.331557560486861 1 1
0.350563459661429 0.344512409499303 1 1
0.166707729143365 0.162807510408609 1 1
0.224370926972122 0.221169454567001 1 1
0.472811233228917 0.463576531477998 1 1
0.154880747668909 0.150667903905985 1 1
0.314795832025488 0.309092608153738 1 1
0.420974695867984 0.413363392944961 1 1
0.0993695060599885 0.0968817817611076 1 1
0.0549338048126316 0.0546002821359707 1 1
0.333127066566019 0.327178146713319 1 1
0.299746626404539 0.292969477745223 1 1
0.337885148449739 0.331981473703379 1 1
0.23255881595492 0.227821521330747 1 1
0.191614018711281 0.187332414738051 1 1
0.14047343535708 0.13829149843757 1 1
0.345964498289413 0.339567907594943 1 1
0.0676518998135944 0.066652629135258 1 1
0.292542867197006 0.287259068860008 1 1
0.234019489143602 0.229423517547264 1 1
0.151162101753472 0.149162850334566 1 1
0.133413150591544 0.131042534878866 1 1
0.216230047923604 0.212429966317466 1 1
0.230215973051827 0.226553093752297 1 1
-0.0179151272710637 -0.0174890973983643 1 1
0.215349103133429 0.210931784365784 1 1
0.118566556320349 0.115321542657472 1 1
0.322952742380275 0.316355173905121 1 1
0.126785795072581 0.123911965235838 1 1
0.131357889724572 0.128209155715676 1 1
-0.0518642444332366 -0.0510893055681437 1 1
0.251442449293434 0.246763806557998 1 1
0.281803789933703 0.275763336756993 1 1
0.0444511242738257 0.0438892413282142 1 1
0.0988290724882018 0.0972758669408123 1 1
0.173782895712806 0.169574731486508 1 1
0.0797257107469952 0.0791999348680167 1 1
0.121638024618911 0.119148040151746 1 1
0.122182258117787 0.120439020888998 1 1
0.214494464201906 0.211066917953828 1 1
0.444395737765063 0.435250164057619 1 1
-0.00542038478912181 -0.0052650519333364 1 1
0.137946381415827 0.136033273668947 1 1
0.125218332346469 0.12419491617042 1 1
0.163443760745428 0.160185096218407 1 1
0.0921082347082198 0.0890018201068813 1 1
0.264173318864415 0.260148126243321 1 1
0.177260204345029 0.173166083243243 1 1
0.286543269720867 0.282064026886702 1 1
0.329037900816877 0.322489301813494 1 1
0.177841897561184 0.175188373352938 1 1
0.115885060878459 0.113450715038134 1 1
0.154157832035565 0.151572137647093 1 1
0.364865387039528 0.35859177093708 1 1
0.418014978526438 0.409917093613936 1 1
0.331454908341408 0.325943440434157 1 1
0.276328151200153 0.271581390705959 1 1
-0.0637851197737058 -0.0626128450821097 0 0
-0.0248720486311457 -0.0257065109714595 0 0
-0.164841780759508 -0.162086347466918 0 0
0.0795886749177141 0.0779608232167255 1 1
0.217300807170878 0.213118380786573 1 1
0.129618138130131 0.12856999895771 1 1
0.288444888553409 0.283748153838372 1 1
0.166223009057391 0.163093786367282 1 1
0.131528327487993 0.129138372887437 1 1
0.178743703471743 0.175891630162813 1 1
0.209583651133353 0.205809580086211 1 1
0.425630354198649 0.418723590763439 1 1
0.307358702931832 0.301312573180756 1 1
0.184077274093528 0.181047099268376 1 1
0.174453018058501 0.171125507899264 1 1
0.517346354335192 0.508391867932736 0 0
0.272628279019396 0.268150802392813 1 1
0.318790202370799 0.31290284477124 1 1
0.334770233172791 0.328695422537146 1 1
0.245839411485527 0.240076264689157 1 1
0.402935722553323 0.394966826662736 1 1
0.0530680170946113 0.0529066180931075 1 1
0.0529944563209472 0.0529888668857571 1 1
0.295713102961447 0.289966157244185 1 1
0.124426505392857 0.122554334168031 1 1
0.448105589041399 0.439458519545502 0 1
0.226244981668137 0.223034157013599 1 1
0.167179709895081 0.164497518186667 1 1
0.385284487183556 0.377434630056755 1 1
0.166407778249551 0.163231382601698 1 1
0.177930818392896 0.174759487064159 1 1
0.373364485846343 0.366056233195945 1 1
0.175312572195007 0.172469259889261 1 1
0.209085766198528 0.205448670144844 1 1
0.327705009077702 0.32237111928248 1 1
0.398256184024363 0.390092051562245 1 1
0.104413785680436 0.10308182531118 1 1
0.182263363068169 0.179803453081428 1 1
0.144108271313193 0.14165226697306 1 1
0.273384742139154 0.26843084934301 1 1
0.12285596890057 0.121785158242973 1 1
0.325239991834107 0.318705953438741 1 1
0.428086682768985 0.420730705335232 1 1
0.131861490537753 0.129346099593105 1 1
0.084168636854063 0.082698183352217 1 1
0.165507579009131 0.16236888474982 1 1
0.26506910953038 0.260770672983044 1 1
0.0937117795659607 0.0922496316920182 1 1
0.417955661376689 0.411122659723199 1 1
0.0820156756209306 0.0809154931147893 1 1
0.100738546387164 0.0983407258430393 1 1
0.269608423613159 0.264403618868226 1 1
0.200122264921532 0.196796798327958 1 1
0.0736772011492528 0.0729423609422585 1 1
0.0544970085351355 0.0530010708568836 1 1
0.186473328793958 0.182789857238964 1 1
0.167323642791159 0.164658409046696 1 1
0.0985646027645556 0.097136982241958 1 1
0.121319980921491 0.119128879691423 1 1
0.119671758061794 0.11743154293956 1 1
0.126167426482615 0.12366930528809 1 1
0.049121546206864 0.0483684923146674 1 1
0.383569503680706 0.376618354850458 1 1
0.0829896697317979 0.0813745576883149 1 1
0.290913056139713 0.285517094281296 1 1
0.252206846776194 0.24682098042158 1 1
0.160315023707686 0.157406777729599 1 1
0.126685274205084 0.123924223925738 1 1
0.230229145819625 0.225098957955354 1 1
0.213034659004144 0.209668831427538 1 1
0.00270709571241312 0.00298493124696042 1 1
0.218372443615919 0.214089428104442 1 1
0.423962454846325 0.416183151921237 0 0
-0.135814170622907 -0.132731052932479 0 0
0.284200899392747 0.278231325750634 1 1
0.375302817761244 0.367782614650676 1 1
0.487380980701972 0.477625221003221 0 0
0.241036460579192 0.236301615811639 1 1
0.203143222300957 0.199367232241428 1 1
0.143217142819872 0.140923962313587 1 1
0.121264658771178 0.119469645367132 1 1
0.20325036207967 0.199988235954607 1 1
0.20381296301118 0.199631705953246 1 1
0.186547074803801 0.183908691436544 1 1
0.0982234698858722 0.0954208754165103 1 1
0.0292014043642288 0.0280325406373447 1 1
0.171908979981159 0.168703787317553 1 1
0.136716636511213 0.134125128246674 1 1
0.190944998760133 0.187058172220197 1 1
0.296556051300459 0.290619904081057 1 1
-0.0937009249689699 -0.0912593271798282 0 0
0.143473440769848 0.139589578410112 1 1
0.201468652029761 0.197405010982455 1 1
0.272248986241042 0.266839701431249 1 1
0.367992515005846 0.361667012397397 1 1
0.280042159941292 0.274981911354403 1 1
0.0693691390737333 0.0690123838932709 1 1
-0.0411313003958719 -0.0406830053353771 0 0
0.18284762488429 0.18010556391475 1 1
0.219851135493053 0.21559439401858 1 1
0.434361105138491 0.426497058621884 1 1
0.13045751445364 0.128141175823187 1 1
0.125913610993405 0.123169696449396 1 1
0.278041683839905 0.273470958680164 1 1
0.338630822314463 0.332653132367798 1 1
0.346150271121675 0.339836508334556 1 1
0.221600872531244 0.217235769956736 1 1
0.451587057960595 0.443362316485339 0 0
0.271602967008515 0.265786018203879 1 1
0.187202062724018 0.183745041079839 1 1
0.373701363270952 0.366867942479626 1 1
0.052363046413002 0.0517252119354246 1 1
0.368899149971854 0.361939699757954 1 1
0.14396190271173 0.141284669822326 1 1
0.214249874333938 0.209522059612518 1 1
0.251997717401047 0.248309861512183 1 1
0.112585549592901 0.109789765565999 1 1
0.227130626836341 0.223422471117261 1 1
0.0643631303028446 0.0636891304948524 1 1
0.118045643583848 0.115488501829534 1 1
0.487218808721014 0.477598141755045 0 0
0.011315138642061 0.0117648153539162 1 1
0.0647832287186287 0.0629439913916171 1 1
0.233384234080612 0.228269328877306 1 1
-0.0196679040211758 -0.0189324317787054 1 1
0.219285717546007 0.215173387041042 1 1
0.165942190139381 0.162590090436078 1 1
0.248063727517379 0.242720704488453 1 1
-0.123371590544392 -0.121602474652787 0 0
0.0241056001610472 0.024555488850404 1 1
0.284108634459862 0.277978715078566 1 1
0.266897724599426 0.261931460865848 1 1
0.221695335728122 0.218345938556682 1 1
0.316656950480919 0.310710852540436 1 1
0.165303027688474 0.162979649587922 1 1
0.300500416882174 0.294759966734918 1 1
0.256879671101905 0.252437538578276 1 1
0.111440096817576 0.109234094768938 1 1
0.240458571043409 0.235738146630821 1 1
0.346578394321912 0.340747658312003 1 1
0.0390228461435662 0.0382531575597632 1 1
0.285385242477959 0.280269372552148 1 1
0.0640550143644852 0.0623592648657899 1 1
0.282471451925611 0.275912330642763 1 1
-0.0251896821746937 -0.0241467367876065 1 1
0.123701875725138 0.120759534944542 1 1
0.238475968080418 0.234749113078079 1 1
0.0367938695207473 0.0357198375049034 1 1
0.384582120681304 0.377055719521826 1 1
0.0346714559147125 0.0340873985083727 1 1
0.184385136652344 0.180755132120961 1 1
0.354724443094325 0.348186093181514 1 1
0.222123131317895 0.21792500513972 1 1
0.138802833409135 0.136663950467431 1 1
0.227248657237457 0.223668951664165 1 1
0.188203555102956 0.185263819962474 1 1
0.275637139842059 0.2696348492349 1 1
0.488064557700395 0.479833269767172 1 1
0.220359889935285 0.215217216331901 1 1
-0.10356497861692 -0.100971182567415 0 0
0.138457192681656 0.13460248196419 1 1
0.313415404496469 0.307295653482057 1 1
0.232230744593675 0.227743649825101 1 1
0.0602376200450573 0.0584997498401015 1 1
0.130429588500243 0.127863710691022 1 1
0.28051156448642 0.276168638358228 1 1
0.362433736345069 0.3559092594877 1 1
0.0646554704875934 0.0635423851397874 1 1
-0.0323930860905 -0.0317006396500927 0 0
0.137002023189207 0.134276049014457 1 1
0.0589208288447065 0.058634982094632 1 1
0.167314868225956 0.164363255876666 1 1
0.0186315427285112 0.017637996035216 1 1
0.119088238953068 0.117607027634816 1 1
0.150981143298821 0.14872179963428 1 1
0.145763861279975 0.14359205671122 1 1
0.0985022371138248 0.0975135665692587 1 1
0.0140267705091223 0.0148245322594327 1 1
0.0698737364473868 0.0682598624340969 1 1
0.0198266682240147 0.0190608491806864 1 1
0.157338759898352 0.154365069315656 1 1
0.259721856147668 0.255618645993284 1 1
0.288814194258233 0.283404993260706 1 1
0.243974706611262 0.239044580508687 1 1
0.23782238500624 0.232823872671807 1 1
0.189398309959196 0.186159057393999 1 1
0.375879344757563 0.369194929001927 1 1
0.238909038347206 0.234266466624736 1 1
0.160740665089835 0.157282679288144 1 1
0.296993183834954 0.290788442642093 1 1
0.180668301427298 0.177775431050555 1 1
0.202063043929288 0.19871478429697 1 1
0.187327090661291 0.183753650769392 1 1
0.0727789184054114 0.0706693227433339 1 1
0.318129552700648 0.312839527447608 1 1
0.282099043822305 0.276297334638517 1 1
0.11322552704015 0.110388599269261 1 1
0.398001671086035 0.390417039381723 1 1
0.308862868812876 0.30360102976752 1 1
0.329413789893414 0.323618844052108 1 1
0.362198144909406 0.355367755139767 1 1
0.293672734901456 0.287469911455358 1 1
-0.0825239341836398 -0.0802495907158164 0 0
0.432345351682153 0.424598825105808 0 0
0.234212578905439 0.230159485034982 1 1
0.289068033598219 0.28377635345329 1 1
0.154434487171767 0.150396808269413 1 1
0.361952495129764 0.35511858136977 1 1
0.116683339159947 0.113844616327044 1 1
0.201456956265722 0.198023061589092 1 1
0.314946132123299 0.307622833966804 1 1
0.401071116148253 0.393762822838217 0 0
0.435805009149319 0.427497516067741 1 1
0.202303184816556 0.19786309112963 1 1
0.336899052552681 0.330628089955924 1 1
0.302294615292987 0.296830108447626 1 1
0.224651483371395 0.220016614830217 1 1
0.0706234309002679 0.0695239597609767 1 1
0.222189815955951 0.218864682499686 1 1
0.263974095225048 0.258762860511759 1 1
0.274112088650636 0.269183457408082 1 1
0.224010426728465 0.219383719384363 1 1
0.350461927128107 0.344035434986287 1 1
0.0403609837891537 0.0405476767912752 1 1
0.416899130924176 0.408548126461848 0 0
0.302896081887113 0.29750612333522 1 1
0.0653290888237996 0.0648557092185751 1 1
0.265658146860476 0.261467644253605 1 1
0.0925488494781093 0.0909946814735282 1 1
0.277958970594626 0.273277069124239 1 1
0.192557198822757 0.189995068692069 1 1
0.137193466912605 0.134989619101246 1 1
0.154650354362763 0.151922657886734 1 1
0.242273524998523 0.23793600270741 1 1
0.0350735979665518 0.0346322645414869 1 1
-0.0067622818079767 -0.00757713473949359 1 1
0.185967674742905 0.182402396303718 1 1
0.36717774976033 0.360842660351041 1 1
0.188795127695327 0.185641551566749 1 1
0.328853842427053 0.322498363457199 1 1
0.284800685551108 0.279348503388685 1 1
-0.170370123463341 -0.167335734241546 0 0
0.369753757419424 0.36240549019028 1 1
0.103513313517885 0.102756135767847 1 1
0.359485984565572 0.351527809321441 1 1
0.164796840426654 0.162120465622287 1 1
0.215412523663907 0.211502877679548 1 1
0.491837953185738 0.483692802330604 0 0
0.220773296467738 0.215468462074192 1 1
0.13219743615873 0.128964410204392 1 1
-0.106980865679421 -0.105323633178716 0 0
0.291696596366113 0.284832985040357 1 1
0.0966055016380996 0.0948866258457036 1 1
0.280044062084737 0.274265947071493 1 1
0.217673794217146 0.213525178961755 1 1
0.0641406015569589 0.0629311698760869 1 1
0.125249801043165 0.122908604793047 1 1
0.063344622901391 0.0626615813330029 1 1
0.277178112697728 0.271596637380206 1 1
0.134576721732182 0.131608474174131 1 1
0.303943119955343 0.297600424743704 1 1
0.0777662219380946 0.0771431557514434 1 1
0.383063854220514 0.376626330674889 1 1
0.378917913086977 0.372607823135717 1 1
0.033189887840655 0.0326379129057542 1 1
0.265707023173609 0.25994466782434 1 1
0.363443577574212 0.356530135458498 1 1
0.193365658010915 0.189122085783078 1 1
0.181393091453328 0.178457847183573 1 1
0.125218604995568 0.123382048455677 1 1
0.190622939159615 0.187000663138489 1 1
0.123387326298371 0.121002329070513 1 1
0.534441559504431 0.523752045992435 0 0
0.307378999396728 0.301463255234419 1 1
0.251465053994821 0.246813526836867 1 1
0.0296629835431162 0.0286940767756916 1 1
0.259336456361484 0.254671677629984 1 1
0.366115584327406 0.358710572656924 1 1
0.352140573068703 0.346589927708225 1 1
0.234830128193304 0.23062113893311 1 1
0.314041342582613 0.309705973545007 1 1
0.114536227235499 0.111842954411388 1 1
0.166309593695197 0.163126818611762 1 1
0.360083450523216 0.352795138978998 1 1
0.346378160507301 0.339439753605172 1 1
0.263965097724633 0.259339240762411 1 1
0.185251758663975 0.180899074107603 1 1
0.114073027754416 0.11194013092658 1 1
-0.0410264694155301 -0.039213134877372 0 0
0.264633494083498 0.2590832674476 1 1
0.110283088708238 0.107730423002807 1 1
0.263999627485016 0.258418054740663 1 1
-0.0557434590209687 -0.0542193609154094 1 1
0.222819118067542 0.218418418718627 1 1
0.0637912164021403 0.0625448376878747 1 1
0.224158490100075 0.219595089543678 1 1
0.17756765425333 0.174006541717679 1 1
0.197141759832038 0.19313047391333 1 1
0.162582930778492 0.160223775887584 1 1
0.185671246400041 0.182232282427252 1 1
0.251268358154252 0.246634008869691 1 1
0.328578525280556 0.322896084980345 1 1
0.293100655787732 0.287933858591997 1 1
0.258729403667785 0.252851335034844 1 1
0.159923657257322 0.156697936421856 1 1
0.136815376166411 0.134579805650558 1 1
0.255005480946644 0.249970584520539 1 1
-0.0950432783305036 -0.0930473998571193 0 0
0.368461153895416 0.360933815179184 1 1
0.109994169971822 0.107312768128357 1 1
0.16885615613523 0.165388081098124 1 1
0.133828590797143 0.131391615895859 1 1
0.205507285126634 0.202068709003415 1 1
0.327289037740552 0.321723085292899 1 1
0.288006228234741 0.283666511897131 1 1
-0.0573237566277344 -0.0573035866727951 1 1
0.314199066173203 0.308991949811116 1 1
0.354640027129761 0.347905604791129 1 1
0.22543672930091 0.220143015869929 1 1
0.252886023542739 0.248463248668561 1 1
0.393948973048904 0.387122938334747 1 1
0.565052595598694 0.553575148663979 0 0
0.116999847590134 0.11465109437945 1 1
0.294073209163637 0.28882144826936 1 1
0.227544628003494 0.223656888331367 1 1
0.30332033019891 0.297462941065354 1 1
0.323739055218391 0.317731978905979 1 1
0.267747603591038 0.263120279623457 1 1
0.111558310624915 0.10960292849115 1 1
0.206999893376578 0.203247584006272 1 1
0.186624647402139 0.181962885537744 1 1
0.345046600862976 0.337949570264672 1 1
0.144632288057296 0.141361463567595 1 1
0.24460731381181 0.23982373205273 1 1
0.174301535495218 0.171442093342033 1 1
0.305247376504668 0.299262298983783 1 1
0.551090080000047 0.540547959644553 0 0
0.242970605942622 0.238262401189783 1 1
0.283268778211468 0.278129841593946 1 1
0.37685026395524 0.37024780834289 1 1
0.214171781442249 0.20940005131747 1 1
0.536377496636099 0.526528024992285 0 0
0.34793357234808 0.340867409538755 1 1
0.118241890877777 0.115807130370921 1 1
0.296437533773804 0.29088752762272 1 1
-0.0374937424874472 -0.0372250762082206 0 0
0.0390507823145149 0.0387677910631134 1 1
0.245930655740208 0.240068960404669 1 1
0.125278702336951 0.12315929518393 1 1
0.405971701943475 0.39930773822615 1 1
0.290315775620314 0.285220745705038 1 1
-0.0625762658827467 -0.0608804440237391 0 0
0.187566686081675 0.183666923388045 1 1
0.292256277859743 0.286271817032819 1 1
0.150017312375182 0.14796821649473 1 1
0.261217363985931 0.256007862032227 1 1
0.180812137034119 0.17682284884839 1 1
0.181452137049163 0.178158983726272 1 1
0.141138289403087 0.138873950841659 1 1
0.38597299351895 0.379088906932036 1 1
0.303660320586606 0.297733181329891 1 1
0.192098626693057 0.18958733401516 1 1
0.340660791964053 0.334784341754265 1 1
0.00780501736380185 0.00822444107604219 1 1
0.0787248175086531 0.0772307730566834 1 1
0.186437408631756 0.182634167977667 1 1
0.178229806932196 0.174574236364615 1 1
-0.0201246491898131 -0.0205782203998013 1 1
-0.00931833895269861 -0.00912913660227269 1 1
0.0794221934476317 0.0777708255702266 1 1
0.113791505301525 0.111748746202798 1 1
0.182105897182223 0.177941765501882 1 1
0.39523994667018 0.387914282708257 1 1
0.218971646785591 0.214913509619732 1 1
0.219219581418518 0.213931947582412 1 1
0.155457154151538 0.152078984460819 1 1
0.0857569897586076 0.0832773116363316 1 1
0.109877671626207 0.107755147896066 1 1
0.203490323853403 0.198342671863382 1 1
0.251295704025463 0.246056523320992 1 1
0.112748275233111 0.110350998286819 1 1
0.31319308861254 0.306895087439275 1 1
0.161074898893328 0.15797653591212 1 1
0.279411309062663 0.273958675985998 1 1
0.295035905911004 0.290124118787018 1 1
0.17181864041345 0.168642266661703 1 1
0.134943983196809 0.131909296629209 1 1
0.123699852304485 0.121207576884472 1 1
0.000889120791550419 0.000776488327628781 1 1
0.160046486705364 0.156142544821069 1 1
0.349079684900133 0.342767072772714 1 1
0.198380676194692 0.194233810010185 1 1
0.374334559248087 0.367728252779986 1 1
0.460131361858666 0.45251195876032 1 1
0.123576379566562 0.121254809988367 1 1
0.455706504312463 0.447010768605765 1 1
0.2661943505362 0.261309354652837 1 1
-0.0818991029628362 -0.0805748230860968 1 1
0.31368967848789 0.307802921028392 1 1
0.170623787864962 0.166722430054365 1 1
0.147598471648283 0.143034796682467 1 1
0.0151232777223545 0.0147851861574638 1 1
0.294590418924715 0.289340699198034 1 1
0.24067663402994 0.236181665260484 1 1
0.286911307379362 0.281681950546975 1 1
0.448605900980465 0.439966297447878 0 0
0.517941729502807 0.508867440280621 0 0
0.15789537328538 0.15368210536284 1 1
0.27385614691739 0.267487299322709 1 1
0.245598394967451 0.239878462681506 1 1
0.0167873570443297 0.0170774277675116 1 1
0.193351152692226 0.189655293911969 1 1
0.0608191941486269 0.0599568055857695 1 1
0.226180258591034 0.222000236380232 1 1
0.259899415822191 0.254052929831881 1 1
0.25033787109254 0.245472269465786 1 1
0.0715204742234068 0.0696705928068694 1 1
0.049162633695387 0.0485547479721069 1 1
0.172004501944888 0.168305400829404 1 1
0.0900892799378274 0.0886731641060889 1 1
0.0822143133017188 0.0804486450338713 1 1
0.18762155391765 0.184446261143135 1 1
0.0476709036502125 0.0457018986819416 1 1
0.197885954161343 0.194181523467208 1 1
0.162151276528009 0.159255780269643 1 1
0.165063508131257 0.16058186490461 1 1
0.0612249345647172 0.0608121293686298 1 1
0.217580373160588 0.214336739053951 1 1
0.197231416453105 0.192929716729781 1 1
0.125751127966102 0.123591665606953 1 1
0.294720888022286 0.288801033170735 1 1
0.378406258843121 0.371222190188315 1 1
0.183058877336112 0.180400009578328 1 1
0.241750820072432 0.23613800628295 1 1
0.192049640212327 0.188968172443691 1 1
0.190086071929471 0.186229302750718 1 1
0.0995610048568335 0.0975917576622119 1 1
0.175953622917036 0.172882773366006 1 1
0.263692688348041 0.258734858062085 1 1
0.284341605437653 0.278900863553178 1 1
0.0622613157313152 0.0601795622448172 1 1
0.189549770021901 0.186149414998496 1 1
0.123086152349893 0.120739267338261 1 1
-0.0339540436413264 -0.0323060094233901 1 1
0.274678670251186 0.269602941070214 1 1
-0.0255455710472132 -0.0248979745020279 0 0
0.313712461585914 0.307224937260719 1 1
0.2067642100654 0.202667498045886 1 1
0.284351555532187 0.278874151457996 1 1
0.343107403981961 0.335913419854302 1 1
0.104705102344944 0.102725514435009 1 1
0.101512107706149 0.0997470581316287 1 1
0.256133521037046 0.252071753957515 1 1
0.013835575161403 0.0140279042169012 1 1
0.240271443208459 0.236900065274056 1 1
0.207351021573186 0.203346822211933 1 1
0.13119655557688 0.128540650778589 1 1
0.173142752109424 0.169396007582508 1 1
0.0670522673255874 0.0659748779297087 1 1
0.145982650265048 0.143772119532556 1 1
0.227382856237637 0.223026532738172 1 1
0.156237599779349 0.15472388516078 1 1
0.0323567683382879 0.0312781008672975 1 1
0.187889053029986 0.185760691963831 1 1
0.192274097580724 0.188565472433402 1 1
0.204252747362552 0.20035538745855 1 1
0.237662162353605 0.232717968354902 1 1
0.0857375359079019 0.0844394707161941 1 1
0.153138463558268 0.151267005728273 1 1
0.269957386830715 0.263065754992592 1 1
0.130236403356587 0.127216381826376 1 1
0.105033114751187 0.103303751565325 1 1
0.168018901948231 0.164384486978308 1 1
0.00876794636193185 0.00872785850637012 1 1
0.342640127694158 0.335816309671288 1 1
0.203559477482851 0.199630183581466 1 1
0.111561765069882 0.109448312819754 1 1
0.0653753102114406 0.0644707574911164 1 1
0.0810031955856926 0.07974741259275 1 1
0.254450618089366 0.249666392108201 1 1
0.110705912194457 0.107880427286455 1 1
0.386189532500998 0.380172871309322 1 1
0.497479919258506 0.487635255359959 0 1
0.106406709883987 0.104123523720625 1 1
0.219236514931859 0.215694129711069 1 1
0.347258958107774 0.341322842816249 1 1
-0.0493540723559645 -0.0488979647720486 1 1
0.0111123174626264 0.0101694408297984 1 1
0.152217749139501 0.148248895230718 1 1
0.257556080808042 0.253234078188906 1 1
0.0780358906173591 0.076512009566767 1 1
0.20952081125055 0.204812394785316 1 1
0.125258389596097 0.122588567769358 1 1
0.220033465871594 0.215651599837574 1 1
0.120690294320809 0.119675456546571 1 1
0.243095718336949 0.238560860407373 1 1
0.223993310151769 0.21951447754317 1 1
-0.161087595182558 -0.158111681996114 0 0
0.145009143848413 0.143241425219189 1 1
0.0409092133511932 0.0406002521843472 1 1
0.359207696653933 0.353526897034791 1 1
0.0753972114419337 0.0749424251526172 1 1
0.0639071312033569 0.0627301664492562 1 1
0.164560124981561 0.161508719860482 1 1
0.21765189796951 0.213017822068577 1 1
0.228447437483486 0.224179458272136 1 1
0.21173466414966 0.208175167382083 1 1
0.131428239747574 0.128860655540632 1 1
0.215864935895621 0.212177214207845 1 1
0.12627945189177 0.123567622701362 1 1
0.178308901524571 0.175276313443865 1 1
0.251379060214381 0.246690040346548 1 1
0.191248873016916 0.188479354876679 1 1
-0.0469264524020942 -0.0462114459053517 1 1
-0.110211176617923 -0.108165508144904 0 0
0.253924586531609 0.249597189386873 1 1
0.479527260959589 0.471363260061884 0 0
0.290546675637381 0.285822932613413 1 1
0.403800281146085 0.397056122374499 1 1
0.362248611038747 0.354969204009269 1 1
0.314287437397556 0.308288543910572 1 1
0.195170399319068 0.191707913792419 1 1
0.276232919142757 0.269775919558706 1 1
0.367870540961561 0.361642871989129 1 1
0.193145884491665 0.189812782099413 1 1
0.268936634183266 0.262944077288863 1 1
0.135534393506872 0.131269271640994 1 1
0.263609960503844 0.259024233983471 1 1
0.259161147214897 0.25495774777143 1 1
0.365954149744904 0.359077338006411 1 1
0.522658905191822 0.512115162712884 0 0
0.296331889296528 0.291463849989566 1 1
0.128457900049439 0.126135652767155 1 1
-0.0382558934515822 -0.0378342073423122 0 0
0.316254114982707 0.310149541547846 1 1
0.19447514181316 0.190680902681996 1 1
0.226361571074626 0.222063666974018 1 1
-0.0426267264025458 -0.0421836238015308 0 0
0.412169221866193 0.403717885264966 1 1
0.386794342135745 0.379227651713546 1 1
0.169437966530802 0.166922779809242 1 1
0.186053143361603 0.183084691975149 1 1
0.174608695432952 0.170293284730829 1 1
0.146101746845897 0.141853753560704 1 1
0.291249762435905 0.286636751240138 1 1
0.341505180299097 0.335758523318701 1 1
0.14857409202382 0.146358213589349 1 1
0.165199856448464 0.162705082464904 1 1
0.123262249682269 0.120923695431474 1 1
0.257733024209216 0.252600668282845 1 1
0.286687980747769 0.281209615827219 1 1
0.0317903792078431 0.0308728103684839 1 1
0.165518222578931 0.161467175648042 1 1
0.228042192119315 0.223874323229534 1 1
0.160189434374507 0.156349409744387 1 1
0.329063321688571 0.3231360770694 1 1
-0.00621176844699889 -0.00661706757489538 1 1
0.123902830375898 0.121184344910748 1 1
0.205282740965216 0.201570898951041 1 1
0.0125900910195638 0.0117202936546923 1 1
0.102553526230084 0.101506609840558 1 1
0.418224430300679 0.410426074000817 1 1
0.111130053253014 0.108487816890484 1 1
0.401271168776243 0.393364448651395 1 1
0.381804535055075 0.374125822428477 1 1
0.104194004355625 0.101869232616084 1 1
0.18996438083895 0.187193971369145 1 1
0.20543239810454 0.201726663905408 1 1
0.220518567216583 0.216335255209846 1 1
0.223773041312358 0.219431026880028 1 1
-0.0166376244614066 -0.0164286552833453 0 0
0.16984035332757 0.166201843243944 1 1
0.238482190094867 0.233140738200642 1 1
0.111268656143544 0.109427119819285 1 1
0.341163566219937 0.33518805722246 1 1
0.255941372125661 0.251835318675418 1 1
0.232150450278998 0.228818372078015 1 1
0.228591107677207 0.22402490471672 1 1
0.0515857294593087 0.0497191083783379 1 1
0.0339555344963571 0.0326703026784556 1 1
0.306749924359952 0.301062218487842 1 1
0.174137346402346 0.17125387010715 1 1
0.348705474341607 0.341596321598741 1 1
0.211719714625496 0.207998103058234 1 1
0.353444976754121 0.346603630521122 1 1
0.0890326859933858 0.0873812316300982 1 1
0.0177228792891782 0.0185435867673472 1 1
0.229344143238242 0.225487306375661 1 1
0.177525888095449 0.174014620308582 1 1
-0.070775439238498 -0.0703637470583809 0 0
0.339784864699255 0.333135122066335 1 1
0.168050809478691 0.164466877056622 1 1
0.0276159118488003 0.0273429789444174 1 1
0.30340164909521 0.296852123460167 1 1
0.0939216598415043 0.0932876165656297 1 1
0.0603195858017751 0.0591252552524545 1 1
0.224498342736543 0.220196023474519 1 1
0.124186696195086 0.121367287255897 1 1
0.266568032413671 0.262024526353376 1 1
0.146798179913599 0.142272212809343 1 1
0.12346052312562 0.121286392651869 1 1
0.0802373638569599 0.0779925514386715 1 1
0.178833542628597 0.175914299188373 1 1
0.123553004235586 0.120478413604492 1 1
0.165793056450313 0.1623283230664 1 1
0.0368845969778449 0.0357611816716313 1 1
-0.059100125312751 -0.0583912999761586 1 1
0.121955745029682 0.119664801986528 1 1
0.105823788632844 0.103257819010102 1 1
0.0753934121363189 0.074593432086805 1 1
0.105798393922156 0.103670041331551 1 1
0.327866562247148 0.322125478793925 1 1
0.182375118951116 0.179823350110134 1 1
0.145586129666273 0.142954365433201 1 1
0.407366197633238 0.399401145149728 1 1
0.35024203909644 0.341887293509929 1 1
0.240803147657394 0.235681663345059 1 1
0.124105022940877 0.122724211611925 1 1
0.321540901341045 0.315176336343844 1 1
0.190184453542048 0.186057963173777 1 1
0.224939737890951 0.221064347187891 1 1
0.0741946956366122 0.0737004327836993 1 1
0.230175488628006 0.225499265827845 1 1
0.246344619685258 0.241014520312555 1 1
0.362551881926582 0.355727142863217 1 1
0.175574051716916 0.172680786851055 1 1
0.326225801417199 0.319680263006848 1 1
0.185355178943324 0.181741526182177 1 1
0.509066122244112 0.499735559515356 0 0
0.303525909540309 0.297496807934961 1 1
0.173008122758463 0.170131255186707 1 1
0.448603152052933 0.438624539606561 1 1
0.304419682436264 0.298613300365121 1 1
0.305415240951165 0.298822455096518 1 1
0.33078330063527 0.325083837400796 1 1
0.160032274296859 0.156461820205322 1 1
0.0844854036626277 0.0831090563802564 1 1
0.310054816468094 0.303773687666072 1 1
0.117256506027255 0.114919383577171 1 1
0.242636380384779 0.237565541307865 1 1
0.217096982966431 0.212800788320924 1 1
0.180427640742023 0.1774515877064 1 1
0.0558023885572464 0.055658197122733 1 1
0.201021238817216 0.198406047871383 1 1
0.00551263003905438 0.00543287744814035 1 1
0.462787520111963 0.454389662482714 1 1
0.097582997594502 0.0954639188536165 1 1
0.27354271201453 0.269530803384425 1 1
0.361936792715205 0.355647639025565 1 1
0.328828293523183 0.322384800295535 1 1
-0.0197446378666341 -0.0199824854133885 1 1
0.295031595334602 0.290217779374267 1 1
0.185999575809006 0.182835436722623 1 1
0.372990065770969 0.366499278463375 0 0
0.451260334460614 0.442459742115272 1 1
0.38911104527155 0.381731254466439 1 1
0.19757505637015 0.193924425281183 1 1
0.481877616805634 0.472242151133796 0 0
0.118479531917702 0.116073544809989 1 1
0.0427853891921057 0.0415611010203908 1 1
0.117972020679331 0.116580741136121 1 1
0.285846291186986 0.280329923594757 1 1
0.274029453873728 0.268596429302302 1 1
0.339755201992816 0.333516043931297 1 1
0.0120187842267372 0.011921401043206 1 1
0.00878947365252258 0.00833982040260157 1 1
-0.0104339173182192 -0.0103765446248443 1 1
0.154257907705685 0.15074321681971 1 1
0.0972983024464801 0.0951517199469431 1 1
0.187027024346845 0.183698231886105 1 1
0.148068072442027 0.145650554580922 1 1
0.0752973046758757 0.0746071105372737 1 1
0.39727941137602 0.38979540185529 1 1
0.428305890388826 0.421346031706705 1 1
0.169645535137732 0.166962911552779 1 1
-0.0880724616488833 -0.0869864706777235 0 0
0.164702245173519 0.161870404411185 1 1
0.250403922503029 0.245731926479213 1 1
0.298346215460047 0.291867517456795 1 1
0.0923004199953175 0.0902593017978462 1 1
0.251979459710432 0.246545291474571 1 1
0.352062485684353 0.344972936534875 1 1
-0.0154240637196299 -0.0141090756252831 1 1
0.302406614995368 0.296430427894687 1 1
0.341278692203558 0.334353035949318 1 1
0.228738853536893 0.224600509674309 1 1
0.352294067031412 0.345755898617571 1 1
0.317843108089854 0.312474882954369 1 1
-0.120037513080281 -0.118128815441016 0 0
0.142556084482565 0.139887136166184 1 1
0.288365712316969 0.282355738059379 1 1
0.072109230060101 0.0713405271986518 1 1
0.274413097972014 0.269605065309002 1 1
0.287627226480943 0.282225176085068 1 1
0.118801424846808 0.117026776964384 1 1
0.218426845852827 0.214305911031432 1 1
0.204481192054787 0.199943084934385 1 1
0.0823662670636705 0.0811365654132785 1 1
0.18775533304201 0.18431602203541 1 1
0.140565269126862 0.137476356862051 1 1
0.16970979724096 0.167036162548618 1 1
0.227827872184508 0.222563087413446 1 1
0.370315102188774 0.362993613455987 1 1
0.147563088864153 0.145740935337273 1 1
0.0252593229054556 0.0251217493534657 1 1
0.340898715574091 0.333715089806088 1 1
0.161878014964349 0.158239752581672 1 1
0.242069434479002 0.238610347522728 1 1
0.37645417943649 0.369311796126571 1 1
0.075857815018052 0.0743521867136806 1 1
0.164351123818798 0.160925443941719 1 1
0.586465266109024 0.575404214716764 0 0
0.187382008723393 0.183395736975423 1 1
0.303215959285308 0.29700066192745 1 1
0.390781500171081 0.383259087106962 1 1
0.062607671369189 0.0619228567873579 1 1
0.374466312705405 0.367647284336697 1 1
0.159871025646564 0.156728594619689 1 1
0.401073298525698 0.393872127320878 1 1
0.367688525206107 0.361273964019112 1 1
0.243064855823003 0.239297957675594 1 1
0.118849905932902 0.117249748620559 1 1
0.144157796175564 0.142214683622543 1 1
0.180440410935807 0.177193010174226 1 1
0.0145639031633694 0.0142420408621248 1 1
0.218845572503476 0.215191210181443 1 1
0.0900520177316495 0.0878561880492903 1 1
0.132667524332027 0.130428539486226 1 1
0.322184887283834 0.316461426833983 1 1
0.136967208770858 0.13445787518785 1 1
0.0734723842109364 0.0715656474958563 1 1
0.220281498903453 0.215494319676661 1 1
0.229854117277918 0.226344123846009 1 1
0.196053959707343 0.192250364129612 1 1
0.266385050027093 0.259452426298698 1 1
0.475664842779117 0.465986336244296 0 0
0.229881340588415 0.225007217028837 1 1
-0.0463885448683874 -0.0445636069685098 1 1
0.217688218212637 0.214222297424253 1 1
0.355614426028184 0.3497444293977 1 1
0.297031969884825 0.292024879545521 1 1
0.137363142263429 0.134160457758467 1 1
0.133641406383894 0.130941725972371 1 1
0.244096064928561 0.240486148249195 1 1
-0.140218153914079 -0.137911251787028 0 0
0.259694999035799 0.255309158100394 1 1
0.205535936643022 0.202717051307641 1 1
0.146061037533467 0.14338371927302 1 1
0.309592750342519 0.303115863470025 1 1
0.279843796134401 0.274491448604277 1 1
0.297187357916647 0.290013572951377 1 1
0.090968962737027 0.0887546090537923 1 1
0.221504278889484 0.218099354241876 1 1
0.325068970108938 0.319026230539076 1 1
0.341685475028582 0.335083369383206 1 1
0.217481349760965 0.214156929422641 1 1
0.100303348733429 0.0980486519697628 1 1
0.211162010256047 0.206968968999043 1 1
0.180100242584424 0.176382850072246 1 1
0.214325623799337 0.210755432110566 1 1
0.213064368358718 0.209325297483283 1 1
0.0701241468160156 0.0687023599841867 1 1
0.28810371259321 0.283595857989385 1 1
0.113243571486834 0.110687299253822 1 1
0.264817661470934 0.259862435075204 1 1
0.301866152959396 0.296249625767058 1 1
0.495824958158165 0.486634978598916 0 0
0.291025664454301 0.285520722312322 1 1
0.134528851514935 0.130994314307795 1 1
0.0628051785286908 0.0620811813461452 1 1
0.0715833895493691 0.0696363780125652 1 1
0.0794893439822031 0.0776176236070431 1 1
0.225168448513464 0.221191196347426 1 1
0.133507395773046 0.13220672300566 1 1
0.217407021644994 0.214080223875471 1 1
0.230139952959182 0.225927080249839 1 1
0.210800490033567 0.206428873400423 1 1
0.197526997861543 0.194157528289481 1 1
0.077572439198415 0.0763040607301237 1 1
0.042819659339054 0.0411424208853572 1 1
0.151064559636943 0.148376144861216 1 1
0.119405116713074 0.116134436322889 1 1
0.203831574978839 0.19958361030512 1 1
0.340274400690744 0.333987810212754 1 1
0.239201481903178 0.233937739182337 1 1
0.147627607303177 0.145773382310824 1 1
0.235731395614828 0.231092243436016 1 1
0.388020846751479 0.380531399273236 1 1
0.248287655789247 0.244197181338599 1 1
0.240630768902585 0.236033389321489 1 1
0.201906670533738 0.198080885469828 1 1
0.170465449452072 0.1670923113193 1 1
0.253690321283487 0.248950121614945 1 1
0.282319874045975 0.276989738024424 1 1
0.364127199025553 0.35769622083323 1 1
0.0509570663798702 0.0508561217456487 1 1
0.261257301820307 0.256948735589822 1 1
0.297052346180061 0.291020209929175 1 1
-0.0176334275354153 -0.0174949475602217 1 1
0.236043050907897 0.229852734892264 1 1
0.0224898499078473 0.0223293136105785 1 1
0.213268890588263 0.210486766874547 1 1
0.257112067819034 0.25258971627993 1 1
0.245941708397059 0.242084585597804 1 1
0.241536119735334 0.236616265397829 1 1
0.327779930859411 0.321815617736469 1 1
0.496647482156552 0.48802474242966 0 0
0.369338880819241 0.361588981843922 1 1
0.24152620871631 0.236648313296524 1 1
0.344433688782343 0.337963476380814 1 1
0.0572043483168425 0.0569380024448538 1 1
0.237383080425918 0.233397225394054 1 1
0.245989116935673 0.241569512223038 1 1
-0.001747369495967 -0.00175488016835773 1 1
0.302550735348045 0.297209599178752 1 1
-0.0583662922869309 -0.0569337376359121 1 1
0.368620230284643 0.361472819973956 1 1
0.41784998287508 0.409030243892398 1 1
-0.018231269052693 -0.0176560705925015 0 0
0.234052530693179 0.229884509727669 1 1
0.141994826858531 0.139250993535482 1 1
0.321740986499817 0.31465942751451 1 1
0.165516823373004 0.163096674366832 1 1
0.233440897244763 0.22727633871971 1 1
0.180873327766792 0.176833004744066 1 1
0.0934073424936466 0.0910933048059331 1 1
0.180347241681675 0.176644310185211 1 1
0.274199185176141 0.268258138538907 1 1
0.122219958910582 0.120278302957491 1 1
0.0126675035971752 0.0117539832302645 1 1
0.370595680212764 0.364377107661439 1 1
0.341462085647854 0.334420650470096 1 1
0.354607987197457 0.348913324569155 1 1
0.0845045486909143 0.0827468949712639 1 1
0.295553920265749 0.289632294938233 1 1
0.272024687092215 0.267117890882767 1 1
0.295978573461993 0.289836683286048 1 1
0.220932088921183 0.217157168510572 1 1
0.21596334524762 0.210409218231874 1 1
0.294258287618073 0.289279311873375 1 1
0.283699360854049 0.278587736559014 1 1
-0.00961435690310883 -0.00904369565174286 1 1
0.209487944464795 0.205409145382409 1 1
0.167390397951559 0.164266553908578 1 1
0.279242407870997 0.27453596255155 1 1
0.167480727224141 0.163513463929745 1 1
0.157555609475882 0.154178824432691 1 1
0.305586164815129 0.300248706207692 1 1
0.271320676603057 0.266426961658713 1 1
0.226284178947014 0.222802546080124 1 1
0.338928375795475 0.332498037165204 1 1
0.141243187428319 0.138928013145937 1 1
0.204850961849424 0.201313807400457 1 1
0.348154240192761 0.342425791716064 1 1
0.130036310231083 0.127715669068153 1 1
0.244335081754178 0.23957060689036 1 1
0.108249945372116 0.106749498600792 1 1
0.278599035292707 0.272603265115558 1 1
0.295009173554599 0.290504214924147 1 1
0.424665258076238 0.416330355037682 1 1
0.346406915272888 0.340343482231974 1 1
0.144267572213385 0.141493571993189 1 1
-0.00761523160830114 -0.00806664864148152 1 1
0.188446500805008 0.183948253399984 1 1
0.300740915529447 0.295924215263933 1 1
0.35134932580447 0.345309819707378 1 1
0.327531819957925 0.321772404654868 1 1
0.153574024344613 0.15123315113975 1 1
-0.110093287312004 -0.108650661691271 0 0
0.45765101195192 0.449268822293278 1 1
0.260786152042889 0.255948640741523 1 1
0.310992650952717 0.305718549694742 1 1
-0.0573736824551009 -0.0567920811574069 0 0
0.311532925821181 0.306231506494331 1 1
0.363010119312363 0.356328672089131 1 1
0.383474452192122 0.377145980658108 1 1
0.266720002105839 0.261417032235448 1 1
0.165056330502588 0.161730559751295 1 1
0.325399586819323 0.318595071824173 1 1
0.180037117092749 0.176866357145083 1 1
0.32757596160943 0.32125982964881 1 1
0.168943079420663 0.165489924001453 1 1
0.316697798393815 0.311196636930607 1 1
-0.0118461482720822 -0.0100678168713343 1 1
0.0260188306970479 0.0251772241298529 1 1
0.0967210820779699 0.0954912782614912 1 1
0.147374182245175 0.143818880491646 1 1
0.127815734225074 0.125953108268144 1 1
-0.000683679350927821 -0.000466895721670444 1 1
0.281585046718951 0.276632362782543 1 1
0.1786417796314 0.174902252174087 1 1
0.19066128734868 0.187887983880463 1 1
0.059141449728324 0.0578387624538076 1 1
0.233245127554679 0.22841134192841 1 1
0.211201320740259 0.206643191548695 1 1
0.386068684661179 0.37815530466966 1 1
-0.0825578804093562 -0.0812273792381776 1 1
0.0573584585292765 0.0564209768049839 1 1
0.219613427811901 0.215963606958881 1 1
0.499543215271366 0.489831836302003 1 1
0.162827506274118 0.159329902784355 1 1
0.193819703448953 0.191265822617677 1 1
-0.0726019610012351 -0.0714226695366871 0 0
0.260831548423012 0.255746309030207 1 1
0.235346833754787 0.230942111109226 1 1
0.230874061367376 0.22682696729261 1 1
0.386906537512797 0.379999871707716 1 1
0.26266470832502 0.257949619564002 1 1
0.166360346655699 0.163651172858468 1 1
0.0357430676941605 0.0357736496330627 1 1
0.0308841852804592 0.0290557623785051 1 1
0.1769113864686 0.174726703679039 1 1
-0.0700521108570011 -0.0693396494747773 0 0
0.347652514864434 0.340745283619479 1 1
0.257070556190197 0.252307033524114 1 1
0.0918474050555678 0.0906455672376042 1 1
0.37505196640626 0.368070929721183 1 1
0.201473807779933 0.198401696829799 1 1
-0.113007932394672 -0.110811975349352 0 0
0.265422636213299 0.26135539246843 1 1
0.0770698926045093 0.0760159577311191 1 1
0.406634362753289 0.399786601920893 0 0
0.281118626123567 0.276265642323152 1 1
0.0605952525194095 0.0586465219765919 1 1
0.27495303559475 0.268732977194361 1 1
0.268597068971857 0.263356529891229 1 1
0.283715224804946 0.278474160764377 1 1
0.180945737698216 0.177226816470397 1 1
-0.139344527829195 -0.136224290106562 0 0
0.195176951745015 0.191565436259962 1 1
0.205016026717541 0.201094101410689 1 1
0.0682335270821645 0.0671627049136297 1 1
0.293013539810543 0.288024473927135 1 1
0.339069433929566 0.332900078464288 1 1
-0.0455777105546481 -0.0445576344369401 0 0
0.279445215648198 0.274179574296885 1 1
0.256551333026455 0.25176865336374 1 1
0.23382117208863 0.230215038149541 1 1
0.31092612640763 0.305585806265016 1 1
0.127202926353853 0.124598735697717 1 1
-0.0930673873975296 -0.0911492696312451 0 0
0.0785968412336681 0.076966617868826 1 1
0.207472975333723 0.203657536561691 1 1
0.0948717425549057 0.092414610221049 1 1
0.106048036873256 0.103611322073139 1 1
0.369161176145733 0.362097644022304 1 1
0.408313033746314 0.399943713843943 1 1
0.314278273117438 0.30811525954467 1 1
0.328861995076656 0.323784121568711 1 1
0.120424224769899 0.117877016184865 1 1
0.0813106164751837 0.079790325876116 1 1
0.289103851618772 0.283595257247609 1 1
0.188680861624987 0.185589208218319 1 1
0.205125961817183 0.200738512105214 1 1
0.336849432370782 0.331381462267017 1 1
0.43653873743557 0.428401758976988 1 1
0.124411970232388 0.121697687629978 1 1
0.108300716563614 0.106013589351853 1 1
0.126545079626764 0.124261486960814 1 1
0.111436124416837 0.109803728380245 1 1
0.00250991961750154 0.00251280799269366 1 1
0.150515584236693 0.148048732269726 1 1
0.255980041788501 0.250593211951449 1 1
0.152042213980356 0.149848214412294 1 1
0.290712532554454 0.284901074481127 1 1
0.0813529847897793 0.0792788617416109 1 1
0.234207146354122 0.229205626546595 1 1
0.384958371104423 0.376831372662427 1 1
0.396448768678521 0.389882149735249 1 1
0.0532618509355117 0.0524784888121831 1 1
0.167633524797491 0.163859648326901 1 1
-0.00744643690667958 -0.0071179577447681 1 1
0.0857860284133032 0.0840174744692989 1 1
0.12849629909126 0.125775783331522 1 1
0.275751952498373 0.271320847160958 1 1
0.312837575990768 0.306632141987855 1 1
0.195318461090546 0.191781078841586 1 1
0.131845449548047 0.128787799227006 1 1
0.280538264096553 0.274948442696904 1 1
0.419319115166578 0.411999273666884 1 1
0.240508158405933 0.236115380778183 1 1
-0.00292851221305891 -0.00385601888686097 0 0
0.323994435140977 0.317088658244889 1 1
0.214840601678254 0.210783261185841 1 1
0.250612973156875 0.245798248548991 1 1
0.2343042888979 0.229793804724499 1 1
-0.0304291000909705 -0.0304453853840211 0 0
0.1657288633676 0.163658903835347 1 1
0.194426298020776 0.191115546928261 1 1
0.367661955674399 0.360149043797901 1 1
0.131940857031096 0.128982624279123 1 1
0.140206228139242 0.137171759298565 1 1
0.278790616241999 0.274748997866523 1 1
0.330470305274115 0.324985529920849 1 1
0.126194097872994 0.124405346815815 1 1
0.410764651478316 0.402322092572428 1 1
0.141386909186364 0.139082719855637 1 1
0.191574452904484 0.188606881909781 1 1
-0.0756426202297269 -0.0738772903557738 0 0
0.359991382417306 0.353199440165434 1 1
0.18918675759984 0.186169952097247 1 1
0.109278236558645 0.106526304212766 1 1
0.278052892586 0.272433836285715 1 1
-0.0229229005202919 -0.0221590694598407 1 1
0.195647968473147 0.191549557144206 1 1
0.107954710494699 0.105895444740712 1 1
0.371932881504448 0.365799711571845 1 1
0.0414117486993929 0.0396965955480868 1 1
0.190123927000314 0.186595712112873 1 1
0.263750990696667 0.258864974065206 1 1
0.242785475569641 0.239054066778186 1 1
0.275179791303182 0.270184127943142 1 1
0.262893116488833 0.257449562810579 1 1
0.275038099872654 0.270130511086526 1 1
0.0452310244124031 0.0448033474956013 1 1
0.453514327502424 0.444206408092928 0 0
0.20735857246256 0.202915856511152 1 1
0.387690404464645 0.381091971149543 1 1
0.269179611207225 0.265040402160247 1 1
0.0859810822704511 0.0845270802664962 1 1
0.0163110670622901 0.0161692520999637 1 1
0.123559587966847 0.12147128415245 1 1
-0.0392972126922999 -0.0387947975145193 1 0
-0.0624355695303989 -0.0614925652968769 1 1
0.394795136471001 0.387858484906776 1 1
0.32268777460567 0.316704447744977 1 1
0.0596259547156266 0.0587898065408735 1 1
0.286499406435115 0.279633703790506 1 1
0.307414211597846 0.300650289110859 1 1
0.308855312059989 0.302721060808679 1 1
0.0890666973262744 0.0878407955526574 1 1
0.183244324356583 0.180326182372829 1 1
0.23161957676431 0.227664176169719 1 1
0.267234906096493 0.261901239616748 1 1
0.205221048683794 0.201981502674704 1 1
0.231141889669758 0.227579704122221 1 1
0.375146100671477 0.368568065633412 1 1
0.133988685803454 0.131676164342335 1 1
0.132498099742653 0.130182860065856 1 1
0.131358720023365 0.128951685477768 1 1
0.546163114512857 0.536611396365203 0 0
0.224567534131291 0.220988838202834 1 1
0.316334064790121 0.311354756232468 1 1
-0.0239102467478315 -0.0230752225046074 1 1
0.273892244383749 0.269118003774118 1 1
0.170708989986665 0.168051146753753 1 1
0.00899898204013707 0.00945299643194523 1 1
-0.138150843062288 -0.136225380578103 0 0
0.114916399043136 0.112897644406033 1 1
0.376907976079788 0.369210937251286 1 1
0.22630790282934 0.22188973916282 1 1
0.11565085511038 0.114444535630164 1 1
0.108868908494318 0.106980006207147 1 1
0.325806876988483 0.31950209087118 1 1
0.237994499711534 0.234483835611021 1 1
0.0596272175217119 0.057654753397956 1 1
0.309126679913833 0.303005229047964 1 1
0.0522423935070097 0.0512949843163438 1 1
0.222693881618938 0.219498222263199 1 1
0.019231402162373 0.0190842775116396 1 1
0.0562486657397174 0.0559609414245799 1 1
0.21795999727843 0.214110868318077 1 1
0.387061169248792 0.379394061358264 1 1
0.259756980822153 0.255236002857611 1 1
0.112071791077342 0.10906077429831 1 1
0.314531236927932 0.309019198793595 1 1
0.145255198144281 0.142762120648621 1 1
0.369966075016242 0.363109485894019 1 1
0.253190290774281 0.24846733914274 1 1
-0.015601903453207 -0.0155005076104432 1 1
0.123336456848952 0.121735819565285 1 1
-0.1090100971318 -0.106976847188612 0 0
0.0872539765691384 0.0855077389221502 1 1
0.039841459425372 0.0393109755928311 1 1
0.0545793021297766 0.0533830476822864 1 1
0.257207264752043 0.253177552093912 1 1
0.123668247991372 0.122013131531888 1 1
0.227548877716904 0.22432394100161 1 1
0.152396309699222 0.14949800539714 1 1
0.18473262718043 0.180263125239229 1 1
0.160562225468927 0.158460368261565 1 1
0.437060942294369 0.429004758595013 1 1
0.169264485177197 0.165664415783963 1 1
0.0886415468162616 0.0862756314487156 1 1
-0.0923607312657988 -0.0912307065565567 0 0
-0.0309331004449973 -0.0303010881102132 1 1
0.220940937419797 0.21658228579409 1 1
0.142108896541242 0.138700373022406 1 1
-0.00620108984470599 -0.0051835448485878 1 1
0.475314042333002 0.466936385002724 0 0
0.224158338404988 0.218816782501303 1 1
0.430630282816884 0.422984407542444 1 1
0.251178378070277 0.24601107328797 1 1
0.318046276758041 0.312098181715762 1 1
0.356674210794923 0.348558702964429 1 1
-0.27403368564259 -0.268821603147058 0 0
0.233142011886523 0.229032842029146 1 1
0.0385355459092372 0.0380522161923306 1 1
0.328132148021024 0.322321640388508 1 1
-0.0280690066345478 -0.027401199356641 1 1
0.212905178038912 0.208207356000347 1 1
0.24033966517482 0.236243596474694 1 1
0.0926415006601402 0.0911411811443233 1 1
0.439837564428849 0.432815779598248 1 1
0.00593159626026019 0.00535244805840428 1 1
0.0370569146964594 0.0362863526963693 1 1
0.167568465850837 0.164454969301276 1 1
-0.0207299057188622 -0.0198358131390428 1 1
0.277263238346416 0.272145523698415 1 1
0.365859005088599 0.359468792641923 1 1
0.204951179097176 0.201264034205373 1 1
0.356045488256451 0.349693216542454 1 1
0.276138816148258 0.271654321026672 1 1
0.0859940526270295 0.0845284322490865 1 1
0.108534007956313 0.106452218993433 1 1
0.27289581865305 0.268955460267992 1 1
0.502352249656317 0.491721480398082 0 0
0.210890443061762 0.206543367920019 1 1
0.0638559189962 0.0635052415152771 1 1
0.229084419596165 0.224470154868041 1 1
0.0226358712852586 0.0227101036946701 1 1
0.23051604464705 0.226409695060389 1 1
0.239815296908193 0.235412528540191 1 1
0.295794509872962 0.291137920512437 1 1
0.252207592372432 0.245940644819965 1 1
0.171643099829898 0.168717474453294 1 1
0.254480780160576 0.250942931807016 1 1
0.0919384386485305 0.0895066209954641 1 1
0.238016876209155 0.233095056907713 1 1
0.149800377831671 0.147734980902165 1 1
0.328432533075249 0.322380097585335 1 1
0.329162454940736 0.322917030028498 1 1
0.137590304014755 0.13525398101046 1 1
0.0406628144633204 0.0403939408839071 1 1
0.00553374852509981 0.00546790152138143 1 1
0.242687246441504 0.238390126292209 1 1
0.344182498790895 0.33708642226583 1 1
0.0841109127283164 0.0819625564357428 1 1
0.149541462587251 0.146027571368641 1 1
0.217821140191528 0.213406360956618 1 1
0.264862251789047 0.259463734067784 1 1
0.179984308257073 0.177242258884513 1 1
0.0855212374299869 0.0834182814358982 1 1
0.318151738687587 0.311788638741833 1 1
0.131835786465167 0.12976585891939 1 1
0.122621224257152 0.119791081536554 1 1
0.253613923128267 0.249251181688543 1 1
0.434339693370392 0.425987512281341 1 1
-0.0189877926555429 -0.0189250590870677 1 1
0.241950101053479 0.237022995088854 1 1
0.376997824309128 0.369643803816459 1 1
0.212449259273736 0.208156494362007 1 1
0.218288005722997 0.21452465551135 1 1
0.186415501259758 0.183511662932004 1 1
0.131724808633108 0.129039550594873 1 1
0.34009923520862 0.33360346181613 1 1
0.178324809657091 0.174657301025427 1 1
0.170441924061537 0.167856343932858 1 1
0.459847198205992 0.450746240390205 0 1
0.0537089928088969 0.0527597194700452 1 1
0.513924425605563 0.505153151831133 0 0
0.157817373277885 0.154407426129431 1 1
0.0857917192714475 0.0837664874175114 1 1
0.420894338252157 0.413222156501652 1 1
0.380705208575257 0.372900431320449 1 1
-0.301329055846965 -0.295483654891821 0 0
0.348374834485774 0.341429286827554 1 1
0.193855120212428 0.190870870194553 1 1
0.217977204358011 0.214436360639143 1 1
0.381688291939408 0.374172886525116 1 1
0.34084485754379 0.333721904591486 1 1
0.0822120667104145 0.081680133079212 1 1
0.179603345223281 0.17632004638819 1 1
0.164136180159068 0.15985359716505 1 1
0.158267453471291 0.155610616748735 1 1
0.31838961512465 0.312991554065828 1 1
0.1910581318967 0.186388243896319 1 1
0.20825569112238 0.204568767412274 1 1
0.0760707800639523 0.0745243381300175 1 1
0.255194749212856 0.249955421144937 1 1
0.255050879069872 0.249967968165986 1 1
0.0827023921064749 0.0819839400251475 1 1
0.101495369465669 0.0993165033634339 1 1
0.346613088207885 0.340097263823802 1 1
0.0959842494974608 0.0941050356422245 1 1
0.171034024660865 0.166943893180171 1 1
0.146740404244968 0.143957434866375 1 1
0.163142977069796 0.160342259773528 1 1
-0.0407218429375535 -0.0402750860490157 1 1
-0.0558244488750868 -0.0550018510686353 1 1
0.278554966489235 0.273618265306703 1 1
0.212920367467402 0.20881368426416 1 1
0.117047416918649 0.114305563839622 1 1
0.387153253844161 0.38092064782171 1 1
0.287438444286242 0.282129482678525 1 1
0.459902950673472 0.451636953025057 1 1
0.174262674972867 0.170497717732004 1 1
0.24267894681856 0.238340056717302 1 1
0.185844913293812 0.181643642095144 1 1
0.2048501073277 0.201955813626542 1 1
0.239278600470495 0.234215367359051 1 1
0.130067028069678 0.127664708256621 1 1
0.165932487095266 0.162600820720503 1 1
0.0718447820198747 0.0701250810655135 1 1
0.129250281972176 0.126755162320542 1 1
0.0357471233876566 0.0344019196813117 1 1
0.0661038911850611 0.0633197483049174 1 1
0.170100715243552 0.167275460049663 1 1
0.00880003764399691 0.0091655200244574 1 1
0.226316726298764 0.2221490795614 1 1
-0.00189236599209687 -0.00161161320900093 1 1
-0.0355573170704008 -0.0354097055277377 0 0
0.0618562269038588 0.0605577139489137 1 1
0.243807342945796 0.23941834113884 1 1
0.302636011870971 0.297188000868119 1 1
0.176492676069044 0.173967218773657 1 1
0.00256636006349215 0.0019773691964182 1 1
0.231327356927249 0.226513874100538 1 1
0.152328903887797 0.148609096443884 1 1
0.342337241521499 0.335484235112607 1 1
0.172203698034284 0.16887960277091 1 1
-0.0967085525488433 -0.0956444432960758 1 1
0.198294924970899 0.194592666397834 1 1
0.411282466959421 0.404519382358824 1 1
-0.0693917663560736 -0.067571225697714 0 0
0.14845720957781 0.146522314526713 1 1
0.0894778502955497 0.0872205094659019 1 1
0.398412319552999 0.390952998840906 1 1
0.456303306401495 0.447992141583765 1 1
0.248741703999248 0.243963598530351 1 1
0.224053313357837 0.220438981945877 1 1
0.0954709079202662 0.0945885071424826 1 1
0.217758865415316 0.214624627159802 1 1
0.258618822080143 0.253867759430256 1 1
0.486249387542126 0.478098276097318 0 0
0.0968049138726102 0.0955403331267888 1 1
0.427672504059174 0.419712408917763 1 1
0.0824074649971265 0.0799890307485006 1 1
0.245374736216764 0.241575186321224 1 1
0.1424005962706 0.139783078307546 1 1
0.147359301358608 0.144245289855154 1 1
0.169793455634828 0.166062325955262 1 1
0.0543093307868663 0.0525796686255288 1 1
0.0411311165087942 0.0408527549550947 1 1
0.311960602478409 0.305587316319751 1 1
0.336761454245359 0.330510489908047 1 1
0.258111013898142 0.253084862878176 1 1
0.238703119885068 0.234262675398341 1 1
0.123134979372187 0.119778441065494 1 1
0.315004827264204 0.308065129089253 1 1
0.358585809332454 0.352708883602118 1 1
0.310250428572746 0.304132578360592 1 1
0.246043845889875 0.241982845527751 1 1
0.0825900397048258 0.0817607452682907 1 1
0.248884802664099 0.244400823368366 1 1
0.198475431340855 0.19449901960447 1 1
0.0664353906534533 0.0660971541929332 1 1
0.292618967892666 0.28811106294571 1 1
0.182951161584864 0.179304537021438 1 1
0.611046111244977 0.600615046760192 0 0
0.20017289321499 0.197265046810835 1 1
0.299105001376114 0.293752180630989 1 1
0.0708941987653835 0.0700943171146339 1 1
0.293474316022938 0.288075516134992 1 1
0.336647656456363 0.330107898797978 1 1
0.31623157181728 0.310411328286388 1 1
0.0750159819489768 0.0737469190530074 1 1
0.102926193834936 0.100227490397805 1 1
0.15459916162828 0.152479155119476 1 1
-0.0425100510803544 -0.0414707420406345 1 1
0.0891899676675044 0.0872311802610736 1 1
0.337118029907412 0.331603870798208 1 1
0.170339475060686 0.166205283247639 1 1
0.145132224731272 0.142672481744183 1 1
0.042833542033974 0.0416683198175251 1 1
0.0987013758069568 0.0962634657121935 1 1
0.338767985715062 0.332580171835841 1 1
0.291389492678955 0.28613847469842 1 1
0.20234387448124 0.198047561282054 1 1
0.466730035147932 0.457842328142017 0 0
0.142373598895658 0.139571610509451 1 1
0.421059474965249 0.413606717515156 1 1
0.331361751990879 0.325453624384449 1 1
0.22326186456878 0.21940321586659 1 1
-0.0958994904004419 -0.0933267183020568 0 0
0.12872832302867 0.127367816159546 1 1
0.0325395376037099 0.0326777171820877 1 1
0.207162866522396 0.203875920559499 1 1
0.407443861228987 0.399473325666274 1 1
0.122733673054463 0.120162248308991 1 1
0.147266872571438 0.143975022324185 1 1
0.199359411190613 0.196016293042832 1 1
0.232567578503024 0.228238844432786 1 1
0.0452729090262864 0.0449343791764751 1 1
0.112465691127624 0.10984502197687 1 1
0.260974868152957 0.256694854169049 1 1
0.136108550583822 0.133743429380556 1 1
0.163868516968744 0.160721035850669 1 1
0.134321140745479 0.131877326717415 1 1
0.356485492418767 0.350648059774353 1 1
0.29569975163807 0.290470403547058 1 1
0.250183889504384 0.245183287501881 1 1
-0.0242530562162042 -0.0247208571309046 1 1
0.215068377995971 0.211519574420292 1 1
0.437088898131279 0.429325724686692 1 1
0.313903819762457 0.307315204909595 1 1
0.338214007830469 0.332451515846217 1 1
0.174631564314208 0.171633397212819 1 1
0.173651912564074 0.171583529595545 1 1
0.148816432765348 0.144934683326637 1 1
-0.0287783663982199 -0.0276887705855947 1 1
0.0732438845074965 0.0714162307858622 1 1
0.218047306285185 0.214701210476943 1 1
0.159151596175834 0.156049656143274 1 1
0.346392668734954 0.340768460369551 1 1
0.297978231101546 0.292530867904307 1 1
0.299167306289057 0.294343309610226 1 1
0.000299032165609909 -0.000152889946838649 0 0
0.473123499898844 0.464861900980228 0 0
-0.0245732355321628 -0.0245475147105655 1 1
0.162258015055871 0.158282963360962 1 1
0.339904029494762 0.33372710164874 1 1
0.152854964875263 0.148511657753094 1 1
0.36450981900234 0.358008477302915 1 1
0.139271706372901 0.136393072933951 1 1
0.415040629345682 0.407136036711064 1 1
0.0782240045221697 0.0766651266013348 1 1
0.247580692441595 0.242734794728462 1 1
0.219855277093629 0.214544520156367 1 1
0.167757381006237 0.165122797837453 1 1
0.306398400841372 0.300050545233033 1 1
0.405765275362232 0.397467775094421 1 1
0.352416234718756 0.345807237778236 1 1
0.194830168625132 0.190416515643298 1 1
0.14943761919736 0.147004122009426 1 1
0.291275983604175 0.2871109820701 1 1
0.417692226539492 0.409800063256672 0 0
0.173158504972713 0.17030701287846 1 1
-0.226717760462354 -0.221903166602961 0 0
0.326047587096288 0.319551985430524 1 1
0.0544263975354415 0.0537648305069569 1 1
0.136836688673326 0.134925736034114 1 1
0.267216364118092 0.262122844372159 1 1
0.393236328270201 0.385549450608602 1 1
0.339455896368483 0.334201241528913 1 1
0.21061013175363 0.206143857788901 1 1
0.206549454801926 0.202758219418695 1 1
0.207084464007591 0.203351148015956 1 1
0.171563753561247 0.168377449991042 1 1
0.251149798415831 0.248150544060005 1 1
0.257397107037397 0.25235088291 1 1
0.178439167766745 0.175655050042939 1 1
0.0801283579269651 0.0782433819828981 1 1
0.226012761827346 0.22183561617456 1 1
0.155912959269565 0.153822331392659 1 1
0.0606401749437296 0.058747025946341 1 1
0.271379066174804 0.265104886985665 1 1
0.360135104476249 0.352684140666537 1 1
0.435100158838599 0.427347768527354 0 0
-0.0858586722570505 -0.0827560518362616 0 0
0.314106908066683 0.307701482504843 1 1
0.103505495760133 0.10143221014075 1 1
0.295142995007416 0.290105746814223 1 1
0.0816353757330805 0.0802307742060097 1 1
0.212144153360748 0.208247480322395 1 1
0.202139856208462 0.198599560942065 1 1
0.351334727897295 0.344793634156584 1 1
0.043191498393948 0.0416802374225008 1 1
0.23630678647527 0.231770212785383 1 1
0.206514933447116 0.202097822235646 1 1
0.267644702198023 0.262529398624584 1 1
0.317753888928397 0.3112754737266 1 1
0.139023639777587 0.136154011828531 1 1
0.0798230706847309 0.0779904653076175 1 1
0.17637006058686 0.173474873867394 1 1
0.14008468331669 0.137615576134412 1 1
0.0277551046456751 0.0271307726558039 1 1
0.143336844484219 0.141341974015491 1 1
0.105717540559358 0.103499142627564 1 1
0.275976416961462 0.270017290697977 1 1
0.0947819286509552 0.0926709140348691 1 1
0.38452972023847 0.377927384418054 1 1
-0.0461282440813017 -0.0442928366291042 1 1
0.234192751734674 0.228490333454456 1 1
0.0256581693701932 0.0255097536767957 1 1
0.443943017295578 0.435841364500516 1 1
0.299986489204306 0.294927388664465 1 1
0.247422450201715 0.243502060062838 1 1
0.305336353608668 0.299664058220206 1 1
0.0938032607493373 0.0921363308385826 1 1
0.119567276111647 0.117011775560477 1 1
0.30512293153294 0.298919553927697 1 1
-0.0306493587509184 -0.0305439975817839 1 1
0.277525818637104 0.272317123682418 1 1
0.298548074188562 0.293686714588381 1 1
0.20013515159984 0.19536302207218 1 1
0.198285885465284 0.194683035465141 1 1
0.22932327472271 0.224559700274769 1 1
0.15212537902412 0.149214176090433 1 1
0.40518166245885 0.39734251363339 1 1
0.0885673538376419 0.0868515859359629 1 1
0.296972918679292 0.292367521816708 1 1
0.297671969594881 0.291236893238739 1 1
0.322675307682101 0.317561442021414 1 1
0.125237156826457 0.123369759783069 1 1
0.173454202498722 0.169988509227676 1 1
0.167484306111823 0.164392662247539 1 1
0.154400770944458 0.151255118514826 1 1
0.326565102302697 0.318853105621292 1 1
0.261777509262861 0.257719570351622 1 1
0.308072090849907 0.303716798316285 1 1
0.135298949814971 0.133506765198076 1 1
0.242630145839399 0.237431684046027 1 1
0.096792539527267 0.0951521320310738 1 1
0.062257717664101 0.061731979722847 1 1
0.227910483241722 0.223527134678106 1 1
0.0776844003637522 0.0762130008368867 1 1
0.00221345675876605 0.00185423573766147 1 1
0.293486844124603 0.287214650502084 1 1
-0.0180187157881243 -0.0176418077037739 1 1
0.181329678080939 0.178884893887104 1 1
0.103879694871872 0.102418129226359 1 1
0.349112541795513 0.342043414080034 1 1
0.224753226481557 0.220152454703338 1 1
0.349500351205034 0.343431250922764 1 1
0.0220108429099467 0.0203661913435302 1 1
0.148463611220948 0.145995043265025 1 1
0.401385715200444 0.393166312387512 1 1
0.0664048173366721 0.0646830552470585 1 1
0.405795729935726 0.39769665036958 0 0
0.245674222690229 0.241279501774643 1 1
0.330314185206257 0.325170103961459 1 1
0.215442423983425 0.210226933740496 1 1
0.121629095341951 0.119246311955972 1 1
0.13453157604247 0.132051904746801 1 1
0.0434707922808929 0.0423222703871688 1 1
0.218895801613236 0.21498713745002 1 1
0.166203587882159 0.162064535975887 1 1
0.184981348100541 0.180481029866319 1 1
0.124259859207263 0.121233992280217 1 1
0.0210384135395066 0.0212586576899233 1 1
0.235580287770675 0.231732021562024 1 1
0.232719009996838 0.228889457113648 1 1
0.156018711579134 0.152877863975404 1 1
0.272747232309455 0.268019291129149 1 1
0.16774356010388 0.163070232458413 1 1
0.366501521836851 0.359805272956674 1 1
0.124462767570647 0.121477380321326 1 1
0.172025977352702 0.169074043127845 1 1
0.122650799797982 0.120691390905894 1 1
0.15794693648822 0.15485790150707 1 1
0.0138032318951401 0.0139402189579046 1 1
0.357733989773558 0.351520233575796 1 1
-0.0310622552133621 -0.0301791123395779 1 1
0.144880024996258 0.142255971130299 1 1
0.463262681132933 0.453476337178105 1 1
0.175980585001629 0.172463977550915 1 1
0.195673569687202 0.191164026539814 1 1
0.112652153389649 0.110545712707134 1 1
0.154911994624566 0.15252541160455 1 1
0.266803665847865 0.260251295859175 1 1
0.090286690833405 0.0883806651061331 1 1
0.369514315556805 0.362987615684637 1 1
0.449370728512962 0.440184893795627 0 0
0.139116110628393 0.136603744374579 1 1
0.154731683095085 0.151416729593985 1 1
0.123737272326946 0.121169568968053 1 1
0.202724904237709 0.199484863621644 1 1
0.346297015329742 0.338565918387187 1 1
0.645840998318916 0.635403890008222 0 0
0.211221397815565 0.207899872945612 1 1
0.241893360324335 0.236321059405993 1 1
0.438505837680676 0.429666098380664 1 1
0.171785079272949 0.169024411785754 1 1
0.156775799051104 0.154952036102124 1 1
0.151906904105446 0.149615564548731 1 1
0.314961836554995 0.308160595874763 1 1
0.0793476825061107 0.0776250797404451 1 1
0.0298781588783722 0.0294283031523276 1 1
0.0766672535118748 0.0751971751746159 1 1
0.158717161772602 0.155293306393487 1 1
0.0735896137196924 0.0715727437044579 1 1
0.461327805953316 0.453013019770695 0 0
0.228500121661608 0.224430661077459 1 1
0.499056876154592 0.490069849678137 0 0
-0.018650665452455 -0.0175307833371179 1 1
0.142516313709827 0.140791113164931 1 1
0.312429925473176 0.306330821469294 1 1
0.0793247113344299 0.0776945098939105 1 1
0.273557232887552 0.268929920648941 1 1
0.438842091440196 0.430120723570675 1 1
-0.00820249532276999 -0.00869308594908595 1 0
0.425905771900833 0.417869287350471 0 0
0.255721827543336 0.251066083368613 1 1
0.21849683852222 0.213929975342957 1 1
0.189044192045832 0.185098097704574 1 1
0.231960768117683 0.22784723101601 1 1
0.0851562157377416 0.0830542631417635 1 1
0.117958811638319 0.114971691967216 1 1
0.258136310749105 0.252703868503879 1 1
0.015700385093622 0.0155842302893559 1 1
-0.0476326360017666 -0.0466598805188166 1 1
0.0871242758632616 0.0852417196492314 1 1
0.123986393635103 0.122855852356768 1 1
0.161637323205704 0.157611253999145 1 1
0.0839715879034388 0.0823329730785962 1 1
0.275584226517299 0.270450657560266 1 1
0.319068031608678 0.313399589905679 1 1
-0.214838042095343 -0.210884532721115 0 0
0.108967431416633 0.106444462673102 1 1
0.287723584131829 0.28234973821988 1 1
-0.00311338759314379 -0.00272480782611111 0 0
0.191814832090062 0.188671905559472 1 1
0.167057165824251 0.164266452452136 1 1
0.275573984684093 0.270735834611372 1 1
0.307580420676261 0.302171357523665 1 1
0.370919232448448 0.363107838431691 1 1
0.0978534245252421 0.0968230441208626 1 1
0.146677613733297 0.143070585736295 1 1
0.193258220637654 0.189776429515722 1 1
0.19457262530838 0.191182898611969 1 1
0.168223953664763 0.164805555769693 1 1
0.119730831764474 0.118378943540391 1 1
0.137394609031292 0.135167398929122 1 1
0.187673487367224 0.18431829532294 1 1
0.272002999652932 0.266617901104193 1 1
0.166999774263186 0.163982144863771 1 1
0.349410303278423 0.342643409223172 1 1
0.0337098526140727 0.0332477008568792 1 1
0.00707280747574101 0.00687559593460876 1 1
0.200901934805105 0.197041061990123 1 1
0.194491514375209 0.190841921507242 1 1
0.203120721889825 0.198928308580069 1 1
0.255746298411626 0.250671118039526 1 1
0.242783929526167 0.23881974506142 1 1
0.189776248248268 0.186242348423147 1 1
0.173555918589593 0.170172992179773 1 1
0.350222313938511 0.343116470762315 1 1
0.28910577964387 0.282683915204124 1 1
0.195342762767761 0.191468650371823 1 1
0.164365247330471 0.161630831466961 1 1
0.280914631096185 0.274165352322895 1 1
0.473192890228075 0.463351237805976 0 0
0.364316857162922 0.357781809241523 1 1
0.164181588387745 0.161042278277956 1 1
0.316539022484602 0.311338094086407 1 1
0.367202233964193 0.360320524463534 1 1
0.263442038177674 0.258216243928217 1 1
0.268510622677278 0.263606401275924 1 1
0.138228860930187 0.135154638193263 1 1
0.0686961965312946 0.0676926649659218 1 1
0.449990196402199 0.441526432097943 1 1
0.0663438295138112 0.0647791870960453 1 1
0.272696320226075 0.267789112475138 1 1
0.137578206491029 0.135018716620356 1 1
0.0207167101359892 0.0198617554025199 1 1
0.16377244896676 0.160869510185724 1 1
-0.012532768362103 -0.0125619541430682 1 1
0.213172450033411 0.208058171278211 1 1
0.414021599323579 0.405500527326283 1 1
0.199115911697029 0.195291840819958 1 1
0.338738208150434 0.331436237803211 1 1
0.22263142317809 0.219110674728867 1 1
0.146368653149945 0.143750510554786 1 1
0.301547554085066 0.295137124068717 1 1
0.317693868163661 0.313146067743324 1 1
0.203252254888155 0.199345225179653 1 1
0.368382592927336 0.36202930193034 1 1
0.252326948861797 0.247196595036917 1 1
0.199534367602753 0.195828772523953 1 1
0.120480588505187 0.117859945438626 1 1
0.271270784809782 0.266556377936901 1 1
0.260544251561341 0.255373898442882 1 1
0.149478700402331 0.147160958982901 1 1
0.198680633409111 0.194702184454822 1 1
0.0672404806297269 0.066491196882624 1 1
0.27798347267128 0.272803482407838 1 1
0.252661080118222 0.247602187669653 1 1
0.0878692253329203 0.0866740882490033 1 1
0.303857297625996 0.297958442762404 1 1
0.279257437242241 0.273491880252508 1 1
0.0757788684440193 0.0744205680402234 1 1
0.196371204937181 0.193026065468975 1 1
0.39599969297483 0.388218298882044 1 1
-0.140899186335211 -0.138299499472012 0 0
-0.052465807410225 -0.0511705886601262 0 0
0.122868503154563 0.120556770574861 1 1
0.242669790878993 0.238441786784237 1 1
0.265968828468266 0.260926100562444 1 1
0.204445187569866 0.20187717811621 1 1
0.156640826299621 0.154161497299822 1 1
0.260568393934166 0.256146973331766 1 1
0.434887879645687 0.426733666430384 1 1
0.294976975888839 0.28901145959597 1 1
0.113130339726085 0.111762468833832 1 1
0.246955537584849 0.24205690991448 1 1
0.0294284772647603 0.0288574060519726 1 1
0.0955031770621283 0.0940703201345003 1 1
0.14820859912999 0.145509839827903 1 1
-0.2133835070899 -0.210198803671783 0 0
0.247877221050361 0.242885169204429 1 1
0.137538118372023 0.135290055144188 1 1
0.376692291240729 0.37016409762332 1 1
-0.0318508618670149 -0.0314857275988423 1 1
0.0354018461102227 0.0352506582103695 1 1
0.384207072602098 0.377829565768722 1 1
0.054334726081309 0.0538682900613427 1 1
0.506782992149331 0.497132230648039 0 0
0.0319194038440398 0.0304868644249937 1 1
0.217305759644709 0.214124950063664 1 1
0.0590352385283799 0.0594443564045723 1 1
-0.105647348201563 -0.103341745611213 0 0
0.486746794554994 0.478227623424971 0 0
0.0569881140638875 0.0568237499701311 1 1
-0.085259200396486 -0.0835278500557236 1 1
0.131936470893803 0.129112916630057 1 1
0.245264964301252 0.239578966152091 1 1
0.223340915443642 0.218945652779047 1 1
0.260630617590588 0.255860513898119 1 1
-0.0501292730684879 -0.0499455783059976 1 1
0.15885676158712 0.15539130716855 1 1
0.256471901965923 0.251354474209701 1 1
0.237244305958562 0.23343134151299 1 1
0.0699134911480533 0.0689284494958132 1 1
0.280901191742031 0.275122206038568 1 1
-0.00129910893059578 -0.00296195711994848 1 1
0.0127469469800959 0.011824441736849 1 1
0.183836489075192 0.180686264655186 1 1
0.129430897089379 0.128048026999984 1 1
0.293174634392019 0.28789344259135 1 1
0.27826551077894 0.273602981729723 1 1
-0.0462248338315763 -0.0450464708061727 0 0
0.319659470645688 0.314232987931006 1 1
0.177967595267951 0.174749000262915 1 1
0.018475496830697 0.0182383012816709 1 1
-0.0500086281756217 -0.0496789025150614 0 0
0.351826696993652 0.345170389503367 1 1
0.0547509099913133 0.0545222731348634 1 1
0.0742615853361388 0.0726168666726064 1 1
0.438483957388001 0.4309861682361 1 1
0.235810876225494 0.230434617894069 1 1
0.321698145548212 0.316242332370126 1 1
0.117786690219653 0.115261233309452 1 1
0.354070633014885 0.348018182841336 1 1
0.114691808414779 0.113210031459122 1 1
0.0753719300706692 0.0733278949772247 1 1
0.113402602672955 0.110418349749859 1 1
0.3133077504639 0.306955077195361 1 1
0.131802261402646 0.128669650329739 1 1
0.31880558681536 0.313160053219549 1 1
0.225013837383672 0.220151762200078 1 1
0.278909049965647 0.273391838831741 1 1
0.150874416444678 0.147547119212519 1 1
0.279360891857032 0.274366641962369 1 1
0.255954225534427 0.251708668196918 1 1
0.249571829256803 0.245312980664593 1 1
0.286259526272689 0.281009265889713 1 1
0.17914667064575 0.176379972953648 1 1
-0.102748772246194 -0.101251846946695 0 0
0.276016149643471 0.271098230229878 1 1
0.363952471025028 0.357302199400032 1 1
0.170046779879947 0.167280641052617 1 1
0.154385548252323 0.151747828199077 1 1
0.0332031320634368 0.0326389572228825 1 1
0.144978836755214 0.142561479983494 1 1
0.324487877551478 0.318238420881048 1 1
0.239393624019228 0.235400585480352 1 1
0.21195528920007 0.208365854007885 1 1
0.437054127837148 0.428928764515899 0 0
0.0529587463458587 0.0516901650691096 1 1
0.146126822401518 0.144114085143627 1 1
0.201718519831942 0.197927769843175 1 1
0.125851688461944 0.122961879753185 1 1
0.209931440931554 0.206155867584331 1 1
0.263130624993945 0.257913226487545 1 1
0.210288535956038 0.208194491021428 1 1
0.211252809015302 0.206565209728472 1 1
0.313499495434202 0.307433453157688 1 1
0.232066405894014 0.228516291863884 1 1
0.134934966726748 0.132914093745982 1 1
0.0919501008711915 0.0901730137675514 1 1
0.343245963759528 0.335938351416771 1 1
0.238061632258727 0.234039249827991 1 1
0.3513885503066 0.345549950885423 1 1
0.0788811671821854 0.0771906766935272 1 1
-0.0233002341502914 -0.022938371797313 1 1
0.248529711892946 0.24402412646626 1 1
0.080325219280434 0.0783566163787739 1 1
0.0844215508083641 0.0818168805114451 1 1
0.245411359814843 0.241113265653806 1 1
0.167158466333273 0.162519323586268 1 1
0.321967661208695 0.315721260698428 1 1
0.263030951566452 0.258087175517225 1 1
0.149322585193134 0.145743060479427 1 1
0.211359543280659 0.208052203957395 1 1
0.197041673572584 0.192679524075991 1 1
0.271352838180037 0.265994505641205 1 1
0.239479848872509 0.23450409622117 1 1
0.399900831906579 0.392255602074488 1 1
0.442156860712302 0.434232643391459 1 1
0.0986031919921981 0.0972090675980729 1 1
0.309895879978237 0.30362576531648 1 1
0.214078658387424 0.210456897894333 1 1
-0.0526914244858825 -0.0518732979033099 0 0
-0.00801455825019088 -0.0077321068331578 1 1
0.247854456279919 0.242830002473232 1 1
0.287424134392252 0.281913102124601 1 1
-0.0308679855248914 -0.0300102797362998 1 1
0.120511779467961 0.117953346582462 1 1
0.112675499136623 0.109654060135492 1 1
0.134691144739845 0.131818000697757 1 1
0.326597166202763 0.319307730846418 1 1
0.364220727778595 0.359579756031321 1 1
0.186352737349125 0.183606862968527 1 1
0.219603501161773 0.214996611161719 1 1
0.262732410770468 0.257839284046816 1 1
0.291356790786675 0.285583523833302 1 1
0.184990361006702 0.181160683752714 1 1
-0.0241512843962266 -0.0230140922800924 1 1
0.154272590960129 0.15027061287859 1 1
0.22683260275472 0.222022099699851 1 1
0.172311496302805 0.169239320616478 1 1
0.136739346190825 0.134474411428153 1 1
0.142830559893919 0.139811657700454 1 1
0.205341782045769 0.201566745688308 1 1
0.247926734376084 0.24318286971957 1 1
0.138710416675871 0.136860784715352 1 1
0.120493407915126 0.118989418332447 1 1
0.0909820174632496 0.0897373567364848 1 1
0.227062669062772 0.223038912105486 1 1
0.0595147353380924 0.0576766369923978 1 1
0.410429797111529 0.403396079717222 0 0
0.414929340295088 0.406365395506347 0 1
0.214151614761538 0.210216117729773 1 1
0.17017639446941 0.167703002420703 1 1
-0.115344536254843 -0.113378389603017 0 0
0.225395160479333 0.220934899940663 1 1
0.0432362320159451 0.04142506920073 1 1
0.361909723212025 0.354818644679468 1 1
0.321177012649913 0.315378004388624 1 1
0.244146379397229 0.240221146687811 1 1
0.327074149195628 0.321495107717947 1 1
0.384100143284677 0.377285891289709 1 1
0.196248121472435 0.192603444910205 1 1
0.217435993529215 0.213874326978642 1 1
0.183122766481959 0.17934758286652 1 1
0.325804662246248 0.319827512027006 1 1
0.207672793604035 0.203075099411443 1 1
0.155740314801746 0.152748565756486 1 1
0.199496799036761 0.196332776866055 1 1
0.152208443753903 0.14919568182074 1 1
0.181913520781808 0.178280662020483 1 1
0.174208668921592 0.171537607915943 1 1
0.215781252540633 0.212212603736728 1 1
0.00631943301314649 0.0062545725452994 0 0
0.146457379506709 0.14455467190965 1 1
0.1555588983218 0.152040449451967 1 1
-0.0991580998893371 -0.0977153827624074 0 0
0.146759309464064 0.14426579300777 1 1
0.276972954321549 0.270497195285139 1 1
0.29220440929124 0.285879600278191 1 1
0.402640685808033 0.394684046153836 0 0
0.208495406910233 0.204939170684465 1 1
0.372377535827468 0.365250774076376 1 1
0.18642101592173 0.182583029158143 1 1
0.342737120203865 0.336232147715847 1 1
0.158890657668795 0.156056787895962 1 1
-0.0185119315756194 -0.0182100380504453 1 1
0.0426293352657457 0.0418751466156514 1 1
-0.053340814927207 -0.051764156999857 0 0
0.0253597915801291 0.0246987342461286 1 1
-0.0333344063747773 -0.032336900664983 1 1
0.116944964697887 0.11419014594751 1 1
0.0888835065240713 0.0871219472613859 1 1
0.246330283121013 0.241960252515386 1 1
0.346449884135158 0.341072275070199 1 1
0.210040741678182 0.20661551979678 1 1
0.31343707411473 0.307426801405837 1 1
0.15376865434853 0.15068104994047 1 1
-0.0251119518136135 -0.0247320654650865 1 1
0.142379363269415 0.139386205976507 1 1
0.415500721466581 0.407840752348948 1 1
0.223377019881313 0.217867292881384 1 1
0.156243650103714 0.152845317132648 1 1
0.295654087602467 0.290150476708004 1 1
0.0528599060337491 0.05159605612777 1 1
0.0634488660403798 0.0629252725396796 1 1
0.340383389650231 0.334170897551083 1 1
0.0427314172893606 0.0420185183698911 1 1
0.0387785199475203 0.038354209703951 1 1
0.180293074450475 0.178165016276072 1 1
0.414865163626785 0.407041723304174 1 1
0.320746386384775 0.314240799435182 1 1
0.362804648520344 0.356627523596787 1 1
0.219120732410899 0.215938635409542 1 1
0.346655838177439 0.340499914749445 1 1
0.0372098725842982 0.0370239205355345 1 1
0.0924504176266248 0.0920915304888079 1 1
0.0813199665737408 0.07956304123395 1 1
-0.134045626076999 -0.131491877162079 0 0
0.0483117008762895 0.0481848062722754 1 1
0.124242312398871 0.121505961150663 1 1
0.26422551687806 0.25935546362412 1 1
0.132875789972569 0.131141474781658 1 1
0.344207244040211 0.337528482069429 1 1
0.220757672433503 0.216995985951546 1 1
0.14992605767989 0.146799637036282 1 1
0.00984287263092829 0.0103475850555375 1 1
0.203775250781243 0.200166247236403 1 1
0.0924782302703968 0.0904359630566655 1 1
0.346890774927909 0.340742507419706 1 1
0.00835522756653903 0.00733068189262311 1 1
0.154849651410288 0.152408065827512 1 1
-0.034511912385118 -0.0346707258431067 1 1
0.182058662665907 0.178769680037649 1 1
0.274839752669816 0.269953156555452 1 1
0.351676470221534 0.346541511780897 1 1
0.230479431515025 0.224987145759661 1 1
0.182060058893551 0.179050496608726 1 1
0.0360265777131748 0.035431051629207 1 1
0.190661237565876 0.186717156566707 1 1
0.120323330544533 0.119523783687888 1 1
0.0702228894485212 0.0692350000318383 1 1
-0.134313436367712 -0.131714394816255 0 0
0.10634907660297 0.104300512106202 1 1
0.123410167622864 0.121768311727526 1 1
0.258649991230139 0.254003918283798 1 1
0.184541542461676 0.181179646989581 1 1
0.251891104140026 0.248362749810485 1 1
0.311906063519124 0.307032339424132 1 1
0.374280944524563 0.367074506797066 1 1
0.19732612696672 0.193036637497437 1 1
0.249921860644271 0.245254621674199 1 1
0.160363806582735 0.157494154936172 1 1
0.251438075490555 0.247200218251147 1 1
0.287761654341339 0.281540922142229 1 1
0.167216813848701 0.16519482099533 1 1
0.1987111815661 0.194665157260501 1 1
0.120629998306455 0.118123417204993 1 1
0.260983441848865 0.255901626294475 1 1
0.041833542023057 0.0399405949667772 1 1
0.240342983517804 0.236860637216003 1 1
0.209072739598556 0.204578053257311 1 1
0.355770142656626 0.349314850408015 1 1
0.108593479073892 0.106778722277517 1 1
0.191266898858727 0.18654671178784 1 1
0.471465569205555 0.462687043599092 0 0
0.00186647981331446 0.00215580140700114 1 1
0.0905103051924539 0.0875207379699006 1 1
-0.170306230336453 -0.165849312565423 0 0
0.310263476278381 0.304625342117651 1 1
0.140211675461392 0.138601060528913 1 1
0.250953841909016 0.24701380861929 1 1
0.196068322504811 0.193061429835733 1 1
-0.0381728268882216 -0.0374538738453338 1 1
0.237766613334166 0.233717830230581 1 1
0.230738426064064 0.227636323173879 1 1
0.292405360291868 0.2870757884146 1 1
0.16654071342159 0.164553804080059 1 1
0.198420131590266 0.194667281716668 1 1
0.197259474380671 0.193916733069338 1 1
0.167965947137774 0.165616153581099 1 1
0.167173010863347 0.164970056475622 1 1
0.192722279351624 0.189333327181777 1 1
0.235372374131607 0.23118038847155 1 1
0.536401351141566 0.524997995761512 0 0
0.201590090102761 0.198689133354812 1 1
0.00745415455643451 0.00748298334382945 1 1
0.0717739296747597 0.0709770760353096 1 1
0.171632291269448 0.168659411816093 1 1
0.220991372884766 0.2165437520443 1 1
0.173325451674507 0.170752776543077 1 1
0.373330991252488 0.364250923176142 1 1
0.0724054837482988 0.0713030919298456 1 1
0.29760813409194 0.290970660149214 1 1
0.0105363583260605 0.0114204347185966 0 0
0.278111373098986 0.273107145458764 1 1
0.252297536604854 0.247123437775147 1 1
0.123453039345746 0.12093112937957 1 1
0.207029482552193 0.204838411775577 1 1
0.341304636735843 0.334744531030344 1 1
0.285558982296828 0.279961572975548 1 1
0.0932350552278496 0.0913511933930774 1 1
0.39372105477937 0.387152087340384 1 1
0.0901430755978854 0.0886095806705119 1 1
-0.038317574357822 -0.0381825976486384 0 0
0.287175150841353 0.282764182222432 1 1
0.170070112275617 0.166229664064965 1 1
0.366459336438977 0.35961479581842 1 1
-0.0918837081297615 -0.0906677833636448 0 0
0.393433019876851 0.386472016395744 1 1
0.357593167261526 0.351649253605835 1 1
0.306450392444993 0.301055773299882 1 1
0.281521066093849 0.275860211811618 1 1
0.331180664006433 0.325129161173364 1 1
-0.0585527396789845 -0.0576876753335881 0 0
0.204685458016843 0.200445707037886 1 1
0.175129036940991 0.172227390805182 1 1
0.305551012374104 0.299313065590425 1 1
0.285698242169236 0.279458984486226 1 1
0.361820551389059 0.355066755173592 1 1
0.228483031445106 0.223848360753641 1 1
0.132816350264386 0.130595721582703 1 1
-0.106548989310722 -0.104414147521124 0 0
-0.0650421850564995 -0.0634543258891389 1 1
0.0959764978429674 0.0945093602251457 1 1
0.257459350032201 0.250809056311395 1 1
0.170581271024821 0.168226796270193 1 1
0.0642920152363452 0.0623742189081965 1 1
0.190072581564826 0.186711888359573 1 1
0.152378729927605 0.150101648348591 1 1
0.005322852562461 0.00478291646335867 1 1
0.171147201108268 0.16797359002018 1 1
0.244995001285651 0.241553109723309 1 1
0.171930617959092 0.168966772218383 1 1
0.235340405294741 0.23124049746682 1 1
0.211799463756875 0.208035527655942 1 1
0.440283308245755 0.430663112962383 1 1
0.466307168615853 0.457740029386318 0 0
0.238033377180151 0.234186296907798 1 1
0.0326241199618251 0.0322850143928951 1 1
0.225708216688316 0.220633501689035 1 1
0.285998832497975 0.280881533359671 1 1
0.120529488974314 0.118457148991256 1 1
0.378614491864223 0.371263047713916 1 1
0.329569719731746 0.324299690718522 1 1
0.219633126268388 0.216061816730431 1 1
0.111413925506106 0.108433836191861 1 1
0.12450240228465 0.121481528498631 1 1
0.303536209405696 0.297789997258352 1 1
0.408038777848813 0.400569464500067 1 1
0.0926228131473226 0.0909008136813097 1 1
0.239308221626058 0.235180403948242 1 1
0.285701084001426 0.280262631557604 1 1
0.370667601289054 0.363659223789593 1 1
0.138783627236641 0.135757772966148 1 1
0.415746267854004 0.407020064044155 1 1
0.282762849535811 0.277335589012817 1 1
0.187027492522845 0.183733764066506 1 1
0.269602935842727 0.263454491814433 1 1
0.217021614696596 0.212636172784825 1 1
-0.012479400963145 -0.0125390378311008 1 1
0.0906691085221389 0.0893769541782351 1 1
0.296748039081778 0.291116581025636 1 1
0.0693161301103388 0.067450799533407 1 1
0.417157941567496 0.409420238854187 1 1
0.318847241192347 0.312913984392497 1 1
0.117662184154293 0.114637253842594 1 1
0.402540579110699 0.395263926881182 1 1
0.290300268199052 0.284087366773205 1 1
0.3581113535436 0.350964754460738 1 1
0.214268125989659 0.20999284151214 1 1
0.128485694853621 0.127861736167243 1 1
0.00273987042646418 0.00286678161927351 1 1
0.294512499377981 0.289841804402359 1 1
-0.050479639389108 -0.0495608043996203 0 0
0.333378157427697 0.328015586078093 1 1
0.297672153926664 0.292661762205953 1 1
0.0432764862045784 0.0424350813402884 1 1
0.00402115590929164 0.0039596690006251 1 1
0.34396008935105 0.337137986087976 1 1
0.177764380378913 0.174466343893787 1 1
0.0805703890971487 0.0798167680915952 1 1
0.602782778089296 0.591195212096426 0 0
0.201011570568088 0.197762139299349 1 1
0.236309703561541 0.231993582113166 1 1
0.0122512274795469 0.0102369124574503 1 1
0.486743413224785 0.478632605842307 0 0
0.220984212112246 0.21706716168792 1 1
0.142689803799331 0.139155629518001 1 1
0.29519166551463 0.290124411244262 1 1
-0.0970280743974312 -0.0956377413731493 0 0
0.317920206475891 0.311199311252831 1 1
-0.0285116192956211 -0.0271878248999482 1 1
0.259810021023257 0.255321510805264 1 1
0.0510478526355145 0.0500928328792788 1 1
0.18208281851869 0.179940443778884 1 1
0.302943753542944 0.298142017641889 1 1
0.386788850805468 0.3802233313367 1 1
0.17363884126933 0.170988648584157 1 1
0.191456124341771 0.188204673868553 1 1
0.107324525844395 0.105414534890931 1 1
0.287871613039352 0.282373679833222 1 1
0.031731490769969 0.0318950661419377 1 1
0.168777935696437 0.16563493591833 1 1
0.353349962617074 0.348062764610229 1 1
0.285953358819043 0.28042329617782 1 1
0.0448034911753275 0.0437906696549211 1 1
0.330501374025646 0.324073427893826 1 1
0.127808847551005 0.126126106905551 1 1
0.266989735641397 0.262188419240363 1 1
0.399161821408339 0.390472291342424 1 1
0.395497359845445 0.387364906196252 1 1
0.343284526052529 0.337030069189503 1 1
0.282237724608308 0.276790030618662 1 1
0.207958779917512 0.204362613097634 1 1
-0.0218182756968839 -0.0219237175740705 1 0
0.352747579908485 0.344872237822884 1 1
0.289020301460626 0.283503340145899 1 1
0.337194169151515 0.330394995871304 1 1
0.0258422021706171 0.0249585433871251 1 1
0.217890426689787 0.21286130313998 1 1
0.103463454918832 0.101685426585782 1 1
0.117567228367868 0.114557104121834 1 1
0.224217035458054 0.219907077600601 1 1
0.25347634916388 0.248653346166417 1 1
0.201589536872974 0.198601440808806 1 1
0.348999588686822 0.342237733132451 1 1
0.0028913964336312 0.00406761690438959 0 0
0.194130886048469 0.190413913792211 1 1
0.112636487958617 0.111298513817253 1 1
0.389565207291514 0.381896289847356 1 1
0.172678918490718 0.169671205913711 1 1
0.35868918387667 0.352132594849437 1 1
0.198561832924477 0.194752458714026 1 1
0.364586824166504 0.358051786835942 1 1
0.191110121351299 0.187105368384857 1 1
0.196095066383091 0.192314487535499 1 1
0.25585232986698 0.251734855478472 1 1
0.272143296652941 0.266537213052535 1 1
0.118583851554914 0.115866662329274 1 1
0.190889002411199 0.18694106509849 1 1
0.374876604910147 0.366935793794602 1 1
0.214917068408001 0.211178248211147 1 1
0.125917994478599 0.123889676469062 1 1
0.232837393914143 0.228047753901954 1 1
0.0851078223927989 0.0841556071965742 1 1
0.133498313044192 0.131717239240412 1 1
0.101088060348374 0.09901648049443 1 1
0.24812413206074 0.243225960424042 1 1
0.257914735015382 0.253296919099309 1 1
0.105426353412143 0.103421830370878 1 1
0.275100114219804 0.269097035087931 1 1
0.259980756181863 0.2552398393111 1 1
0.209244500102297 0.204366243525079 1 1
-0.0482480126907495 -0.0469814411040632 0 0
0.0973154296013687 0.096297777880298 1 1
0.207586016087468 0.203602363321694 1 1
0.238287029607359 0.234123387062948 1 1
0.0608199231255284 0.0590297979521324 1 1
0.173898191330264 0.170143657541185 1 1
0.201544275478587 0.198750745507811 1 1
0.448223135319638 0.440520976909202 1 1
0.287165032348436 0.282068896004338 1 1
-0.0217127123489528 -0.0211887652616271 0 0
0.300711114519754 0.295916213716256 1 1
0.0530757384180091 0.052569586097433 1 1
0.078407498034622 0.0776319340861538 1 1
0.469372219555997 0.460778646850578 0 0
0.11093669786395 0.109164478234369 1 1
0.332383360201218 0.324963023360624 1 1
0.446082210878659 0.437486082180993 1 1
0.14944577193156 0.146056266166759 1 1
0.154592027072415 0.151080351630227 1 1
0.143490225509977 0.140644651237239 1 1
0.0175574084071385 0.0180461770885166 1 1
0.156775625974559 0.1548067024337 1 1
0.306481374046452 0.299372568271422 1 1
0.358812400526777 0.35294435472043 1 1
0.24416878728379 0.239872067669279 1 1
0.18650846519018 0.182891029677717 1 1
0.253777686023959 0.248664631313246 1 1
0.0918689100699151 0.0905754277397907 1 1
0.106931791733754 0.105043016483357 1 1
-0.0859298946728169 -0.083849665076169 0 0
0.278632070798491 0.274158909135431 1 1
0.323043391357439 0.316508604008545 1 1
0.0327199669151642 0.0314812952820635 1 1
0.105906782966767 0.103807913894032 1 1
0.02356804370119 0.02309120339066 1 1
0.164941311708706 0.162187341913711 1 1
0.475660016271946 0.467093337928469 0 1
0.150162003472348 0.146340416094703 1 1
0.0336978677989381 0.0330434743076973 1 1
0.0917108542355048 0.0901440060383261 1 1
0.0594768950204756 0.059131148008342 1 1
0.0029499850824797 0.0030768698824231 1 1
0.15258776734335 0.149769008126012 1 1
0.218085520018356 0.214615701190004 1 1
-0.00318336803815809 -0.00269959900891545 1 1
0.321272631230058 0.315396795431032 1 1
0.370875945599271 0.364234209320284 1 1
0.217587688725544 0.21366462074527 1 1
0.395740766354674 0.38811920719717 1 1
0.245985119988764 0.240640859227699 1 1
0.147211055608499 0.144567757815132 1 1
0.0404113486656562 0.0400711592351328 1 1
0.120053863411564 0.116973865956713 1 1
0.220694188393071 0.216769694095298 1 1
0.219864586496718 0.216213440829845 1 1
0.345919307686092 0.338172235638837 1 1
0.333039455037224 0.326413900666913 1 1
0.100513665144135 0.0994323210056747 1 1
0.0338474367747427 0.0336958200872294 1 1
0.24880821283879 0.244677706133954 1 1
0.413320029959505 0.40471084715411 1 1
0.324417701082298 0.317306281514358 1 1
0.148291513942074 0.145229594729504 1 1
0.360024523594277 0.352418878044026 1 1
0.189590753501565 0.186364884755559 1 1
0.332707777853277 0.327330319647074 1 1
0.0755212492160058 0.0738114544709305 1 1
0.162583270170072 0.159999079255887 1 1
0.0645211579557541 0.0642945913506763 1 1
0.369014681609426 0.36309761038709 1 1
0.175476629485308 0.170856641537877 1 1
0.116372687527294 0.113981826350917 1 1
0.403333940393777 0.396378510369221 1 1
0.288617451260613 0.283692946654131 1 1
0.0716504049072342 0.0704815050454635 1 1
0.23170022415471 0.226774476978362 1 1
0.265602095337476 0.259654938354516 1 1
0.336521112304338 0.330041594569518 1 1
0.294816004703422 0.288258912244086 1 1
0.343830441041432 0.337559665868079 1 1
0.382880247944818 0.377285700806043 1 1
0.350371848026553 0.34322372910081 1 1
0.0935277991369555 0.0921989624814688 1 1
0.33231226463603 0.326822245256901 1 1
-0.0142578838845916 -0.0134496819010889 0 0
0.110960940859885 0.109031865623286 1 1
0.106342705882706 0.104038874105249 1 1
0.0991082325025778 0.0974817942037413 1 1
-0.0454675514438566 -0.0443679982763356 1 1
-0.0489620807064005 -0.0484880566014187 1 1
0.123616186394941 0.121914827732767 1 1
0.0249083761520603 0.0242786023286791 1 1
0.325095848172788 0.318428992967784 1 1
0.0704911199689916 0.0699346150145454 1 1
0.0873800888320274 0.0866984648972764 1 1
0.185549861475775 0.181523075674972 1 1
0.385972641073823 0.378227272589533 1 1
0.256856157679754 0.251410085205584 1 1
0.254178477838797 0.250071175239958 1 1
0.203371056812259 0.200321555050965 1 1
0.195630489620393 0.193378990852382 1 1
0.28611545343143 0.281214954544679 1 1
0.244082935797859 0.239930131688954 1 1
0.223656130213027 0.218799020591403 1 1
0.339179154254347 0.332940864174161 1 1
0.191587032231646 0.188520037793211 1 1
0.498766472183256 0.488873194594702 1 1
0.352565783687864 0.345690804281063 1 1
0.0882248515726573 0.0874141257508989 1 1
0.401498963988291 0.393945760168285 0 0
0.208422919640289 0.203755017449205 1 1
0.114731677546688 0.113203852453455 1 1
0.082245872109395 0.0811025110053177 1 1
0.30819552781174 0.302198164306421 1 1
0.181523701725298 0.177751060919353 1 1
0.304935960089713 0.298693401695025 1 1
0.0205064700264353 0.0197568360720231 1 1
0.301493532045455 0.295420174111411 1 1
0.467498172948209 0.457472974583835 0 0
0.239315393250553 0.234704655155371 1 1
0.412057808932114 0.403751914349292 0 1
0.346216676909439 0.339731455736689 1 1
0.20684775955821 0.201632504991037 1 1
0.319101877958597 0.312712486986846 1 1
0.206512915129286 0.202300776127282 1 1
0.128538420011848 0.125428912416541 1 1
0.128340557385075 0.125977679542117 1 1
0.227573509414664 0.223223811936257 1 1
0.266585215303828 0.261499690610079 1 1
0.176975196443491 0.173884385826666 1 1
0.185922070949895 0.182483191977495 1 1
0.270276253545537 0.265356446297012 1 1
0.304596359617637 0.299150314027057 1 1
0.234558758348293 0.230800370096292 1 1
0.156637099021282 0.15411055965995 1 1
0.242620205957458 0.237468359341844 1 1
0.0132194252795987 0.0134425783357983 1 1
0.26857803827227 0.262965334574842 1 1
0.0129738199236809 0.0122953770209537 1 1
0.261940430194636 0.257419395387354 1 1
0.0947983085620631 0.0925922137725464 1 1
0.198226147641498 0.195162300351436 1 1
0.465074291771893 0.457034424586604 0 0
0.0980827337580892 0.0968044781250018 1 1
0.218580832184884 0.214390416904401 1 1
0.142569924839056 0.139318168811292 1 1
0.35486171457068 0.347949121237981 1 1
0.18210691924752 0.177601898540439 1 1
0.151836301483096 0.148639660044328 1 1
-0.0203288139839471 -0.0194219635582782 1 1
0.112893095073366 0.110726599725406 1 1
0.112826372902041 0.110579225611175 1 1
0.0844386191683422 0.0818094074628525 1 1
0.131187484345114 0.128291894824512 1 1
0.32794986377792 0.322462946070308 1 1
0.207479324947111 0.204512807482366 1 1
0.314158410588947 0.308652860092786 1 1
-0.0829978088726349 -0.0812973514735146 0 0
0.33336227291439 0.326119245726156 1 1
0.185247074113335 0.182422959055624 1 1
0.194182628474653 0.190589050305153 1 1
0.102322116406093 0.100645124015035 1 1
-0.10360392878092 -0.101429603044781 0 0
0.18661364627442 0.183641840499199 1 1
0.318006293946348 0.311702473564492 1 1
-0.177262494711743 -0.174041110245768 0 0
0.0997433320616465 0.0968925683845483 1 1
0.262887944297895 0.258123883644303 1 1
0.186773157899153 0.182393292621882 1 1
0.0227716026646754 0.0219258660805446 1 1
0.175525491832325 0.172562011069495 1 1
0.0690464772907263 0.0679773685646528 1 1
0.00206174294033413 0.00306203222658487 1 1
0.0542962831583292 0.0524263341466483 1 1
0.0242001714502783 0.0243304308586131 1 1
0.0386750992580083 0.0371061759974673 1 1
0.240360012355371 0.236648079695976 1 1
0.20374813034056 0.200343743693113 1 1
0.114860890519013 0.113067507282125 1 1
0.1725772682492 0.168896710719258 1 1
0.248078226395625 0.243518353377177 1 1
0.182644127461202 0.179019895843086 1 1
0.146623183152585 0.144826516038616 1 1
0.212406498406074 0.207080557228288 1 1
0.277711001754647 0.272238664272379 1 1
0.138491436806928 0.135435160281375 1 1
-0.155770870003891 -0.153380453853748 0 0
0.235845402201197 0.231280011841443 1 1
0.157129029230433 0.154423508007832 1 1
0.145366870652124 0.141328021624987 1 1
0.471510301686502 0.463482157422953 0 0
0.354519457588912 0.34911685626182 1 1
0.371479399748234 0.364759516308542 1 1
0.336388631193663 0.33092149566876 1 1
0.3438595022058 0.337697891081842 1 1
0.309915054659488 0.304903604781835 1 1
-0.0381021451474934 -0.0365832927232114 0 0
0.261381144519882 0.256802901504914 1 1
0.47389368045833 0.465330434605102 1 1
0.24544654504335 0.241552231709151 1 1
0.294122880129263 0.288378348455498 1 1
0.106548911273367 0.103673498407147 1 1
0.183582237825396 0.179361625728964 1 1
0.144503560276079 0.14191815251562 1 1
-0.00763713516402349 -0.00782872823328395 0 0
0.204454351262918 0.200144685785366 1 1
0.411321338063093 0.403586553006162 1 1
0.32359364605181 0.318295152637822 1 1
0.0978025634048944 0.0957868814157907 1 1
0.236630177089554 0.232333679305385 1 1
-0.0152868294210141 -0.0155065748863262 1 1
0.311839225351989 0.305915989008679 1 1
-0.0728898215761848 -0.0721537365833399 1 1
0.140726624017896 0.137719021936957 1 1
0.124756680675849 0.122165694303258 1 1
0.193449784175228 0.188880823852643 1 1
0.111306541677235 0.109628226872681 1 1
0.240441006836375 0.236229374051221 1 1
0.190590834403937 0.18660893287815 1 1
0.0591017009031013 0.057977537267653 1 1
0.03709824941706 0.0353039402490859 1 1
0.248770142652896 0.244016140316045 1 1
0.170745384467723 0.16653656212931 1 1
0.172632725914906 0.169038649180043 1 1
0.305881294693542 0.299468531224224 1 1
0.0140930537074091 0.0140155806490787 1 1
0.14601752065611 0.142923095825825 1 1
0.204032132726485 0.200457916174851 1 1
0.0433290215598511 0.0423354111596097 1 1
0.420106677349765 0.411760862429787 0 0
0.232870638025146 0.229983884798976 1 1
0.055776638403625 0.0552404629861664 1 1
0.111784465395692 0.110250318267259 1 1
0.0974056244838026 0.0948203609390316 1 1
0.21826415632962 0.214399165631252 1 1
0.168314211495955 0.164551401385721 1 1
0.154542008417558 0.152392010932898 1 1
0.230495124116368 0.226821947077566 1 1
-0.0631201536413841 -0.0619551152474155 1 1
0.125797447400192 0.12330597347077 1 1
0.247320174828799 0.241937997210799 1 1
0.265372770955882 0.259931614883917 1 1
0.382978598600096 0.375517350207433 1 1
0.117735108910291 0.115170917997809 1 1
0.276636868942448 0.271346996002315 1 1
0.180131287212006 0.175365311073177 1 1
0.135085306220429 0.131914042651361 1 1
0.160245830911187 0.156555479477975 1 1
0.429525285383566 0.422143459370311 0 0
0.116177699499209 0.113457603540541 1 1
0.277385820311054 0.272233746018891 1 1
0.0857675945970242 0.0830644662211507 1 1
0.315128233113156 0.309229078364176 1 1
0.40522164735545 0.397142200714383 1 1
0.195765880524598 0.193152843434815 1 1
0.186073280723186 0.181999792086539 1 1
0.461678480568297 0.454068887460995 1 1
0.0848354986485464 0.0832793462906459 1 1
0.171078340736627 0.168513930919262 1 1
0.155274177658055 0.152035778502356 1 1
0.100784518580863 0.0990009420459761 1 1
0.0418405034620073 0.0413670113851245 1 1
0.0933472946980707 0.0919020796364787 1 1
0.227132655702456 0.222234342253742 1 1
0.153689250140926 0.150164775371696 1 1
0.201704177759346 0.198037887585419 1 1
0.39533757926133 0.38844401949309 1 1
0.257536809278993 0.252975687728361 1 1
0.108476880945806 0.107038414322684 1 1
0.192463431303355 0.189319287010474 1 1
0.10022301124697 0.0986991049565251 1 1
0.0483079963477452 0.0467640161173043 1 1
0.30527095745759 0.299827212179834 1 1
0.310359426980501 0.303973738733888 1 1
0.179617817752908 0.176139522456703 1 1
0.0608669839817826 0.0604824416748429 1 1
0.23811863750613 0.233256315319609 1 1
0.0994804457863676 0.0967346335219435 1 1
0.296403557981371 0.290797080023325 1 1
0.0214782669085939 0.0207402309604824 1 1
0.265337790683444 0.260662107336939 1 1
0.0730913492608152 0.071226129534977 1 1
0.179790257088287 0.175790270700332 1 1
0.213015234775411 0.209088358391307 1 1
0.218126679029216 0.213060505888828 1 1
0.3615420965676 0.354518230768986 1 1
0.10948277429547 0.106794196026559 1 1
0.126005510565921 0.123914164268088 1 1
0.320200736942291 0.314258235071386 1 1
0.307200208814667 0.302218607850617 1 1
0.23526449409296 0.23100190853991 1 1
0.197208604872866 0.193598519135663 1 1
0.286817552220482 0.281204546880173 1 1
0.225639140410865 0.221806784263263 1 1
0.120165876938402 0.117724917789367 1 1
0.145925668460874 0.144132135276143 1 1
0.341857864803973 0.335101715482268 1 1
0.4677608412647 0.459723846462401 0 0
0.156090041798051 0.152659162618856 1 1
0.252103302998574 0.248484173016983 1 1
0.341678355076388 0.334509861194411 1 1
0.223894017306183 0.219299188190908 1 1
0.0825954434814987 0.080083323707378 1 1
0.0308090522115819 0.0297922365907435 1 1
0.492679079313434 0.484055578107313 0 0
0.323801516368042 0.31687940074959 1 1
0.265624967768496 0.26084744150776 1 1
0.169096869305035 0.165975805952192 1 1
0.224214919408478 0.219968218147792 1 1
0.192806206291145 0.190664034403125 1 1
0.0614637059358063 0.0598862164094569 1 1
0.0949535978554318 0.0938200563363877 1 1
0.0330678849008778 0.0323676863487748 1 1
0.203088756223866 0.19942891780077 1 1
0.516716196430056 0.506443309281018 0 0
-0.0126344877130187 -0.0130406604489507 1 1
0.0925395060697575 0.0911047266223038 1 1
0.139079747970655 0.135679006082274 1 1
0.22265515157652 0.219082795840231 1 1
0.123828406257024 0.121855615876035 1 1
0.209298268089788 0.205740118638382 1 1
0.266024807543234 0.260240555439687 1 1
0.239369307273777 0.235097517529066 1 1
0.0312710290621087 0.0304985250806229 1 1
0.368283156489106 0.361588226252554 1 1
0.471883999995193 0.463915446574239 0 0
0.273312335520797 0.26702600096019 1 1
0.18349473158878 0.179008403305376 1 1
0.203649425392482 0.200257512290861 1 1
0.27947874001292 0.274013139608192 1 1
0.331978174021425 0.325857471941482 1 1
-0.0118247566670369 -0.0120409302509867 1 1
0.335915763060227 0.330489554908921 1 1
0.216297479198653 0.213590282491338 1 1
0.117182221141157 0.115293840008997 1 1
0.0658095400625146 0.0637463032579203 1 1
0.337122341301484 0.332135632511254 1 1
0.0822514353172368 0.0809304282177978 1 1
0.306130344803788 0.299801011126092 1 1
0.281430062831099 0.276860753269347 1 1
0.0570421889163091 0.0557052476135526 1 1
0.312628522990589 0.305894009976952 1 1
0.331062314840533 0.324453053194127 1 1
0.322151572471831 0.316460307464672 1 1
0.136940892739046 0.134859690776165 1 1
0.317815782687414 0.311321308672258 1 1
0.377893923512118 0.371507794867465 1 1
0.102554956040235 0.100648144771074 1 1
0.220170814168364 0.216909241625717 1 1
0.425576528728352 0.41676361021141 1 1
0.103273509781137 0.101267917468281 1 1
0.0550000446001974 0.0528573089752042 1 1
-0.000764331695608314 -0.000448985304953815 1 1
0.298691458100357 0.292210827976892 1 1
0.366580850595809 0.359619317426041 1 1
0.0716025269598934 0.0697514189195239 1 1
0.25831644311606 0.253911245204382 1 1
0.35880610956154 0.352347028120832 1 1
-0.031965671890723 -0.0323752788034832 0 0
0.194786032024609 0.191929136910451 1 1
0.137351465938407 0.134429439339678 1 1
0.652422224810668 0.640225327764595 0 0
0.0478587746624267 0.0469152599263008 1 1
0.251945561133002 0.247810845068201 1 1
-0.159505996994057 -0.156058797224331 0 0
0.231777027642983 0.227598460164838 1 1
0.432272165016077 0.424568190627675 0 0
0.374251557847795 0.366842561202275 1 1
-0.0681348642577402 -0.0670542764482635 0 0
0.311940983849489 0.306382570768514 1 1
0.0333826006206639 0.0324025938760848 1 1
0.273771420896036 0.26871324792557 1 1
0.0379695859947736 0.0366305324513133 1 1
0.375382001486331 0.36841659571275 1 1
0.170203258299733 0.167469037332924 1 1
0.41174615973603 0.404109310810684 1 1
0.2049399639001 0.20180166104469 1 1
0.446354985026374 0.438297381687499 1 1
0.147732843441902 0.146080986257726 1 1
0.188305940197129 0.183943093443447 1 1
0.186269639583548 0.183339433045224 1 1
0.0792177673845893 0.0765739633581146 1 1
0.310943711536991 0.305472084772156 1 1
0.267357034069275 0.263050118192007 1 1
0.199556400979648 0.195656289923268 1 1
0.227439548999408 0.2236993364459 1 1
0.0835821277529014 0.082098023928859 1 1
0.244074099324203 0.23979986126612 1 1
0.213052614324996 0.210331496321346 1 1
0.225972784902764 0.222427612698948 1 1
0.168050074057316 0.163371452714229 1 1
0.241771220172691 0.236580003891263 1 1
0.302922143123511 0.296868045839211 1 1
0.268898490500327 0.264075624117915 1 1
0.357918877622818 0.351871269318296 1 1
0.293880093505129 0.287911283655638 1 1
0.187242556955526 0.183149988409769 1 1
0.168978315877637 0.166898030762389 1 1
0.321093580632338 0.315401591537627 1 1
0.330285293391005 0.323940340628307 1 1
-0.0102440969419036 -0.0102977474688261 1 1
0.0680663872959619 0.0669309454777854 1 1
0.0583080259189368 0.0572278071357783 1 1
0.239259962134799 0.234726736581038 1 1
0.0411611890332027 0.0409177714442201 1 1
0.39338076497787 0.386756554054296 1 1
0.230016728559304 0.225582013102728 1 1
0.341843116801625 0.335330538592767 1 1
0.124193806797589 0.121752241007946 1 1
-0.105791979840453 -0.104464357164893 0 0
0.333893144117909 0.326756735392871 1 1
0.0181429060718788 0.0173193816859981 1 1
0.0735617186435981 0.0723941203839122 1 1
0.199206718902203 0.196321370398942 1 1
0.325339522343123 0.318757573948248 1 1
0.25273110121178 0.24815525635935 1 1
0.117207415899154 0.114570111723337 1 1
0.236089021909166 0.232157968975465 1 1
0.114842609467936 0.113344281065693 1 1
0.197814099614353 0.194763678336597 1 1
0.339570427160571 0.333361473738063 1 1
0.23231694958578 0.227554320525512 1 1
0.252691416795871 0.248430394752195 1 1
0.160722568696198 0.157187259649541 1 1
0.0350864083418701 0.0330862023570243 1 1
0.102678240847169 0.100662865824986 1 1
-0.0952831063240545 -0.0937346549678142 1 1
-0.0260098357604032 -0.0260510653542022 1 1
0.35502404419387 0.348078121097917 1 1
0.0736537572067567 0.0722155694738996 1 1
0.0703130263688737 0.0689764849300171 1 1
0.310612172069659 0.303793958886943 1 1
0.234198004029832 0.230023170043449 1 1
0.142200894812144 0.139559727992592 1 1
0.332413042367299 0.326636806040588 1 1
0.361862825782047 0.355697683269351 1 1
0.367663603731511 0.361629248172351 1 1
0.179549669031532 0.176065861517071 1 1
0.166653430824745 0.163551961816462 1 1
0.336949396236355 0.330117977975873 1 1
0.182105385462675 0.178302451915015 1 1
0.0894590752585685 0.0865401197163114 1 1
0.091200289971484 0.089236966276235 1 1
0.0300941812859083 0.0293694239463331 1 1
0.152897104310341 0.149726796900867 1 1
0.563150196846619 0.551310970148556 0 0
0.270934245836938 0.26616459084654 1 1
0.101511246281599 0.0996825941837016 1 1
0.233613706317569 0.229750320495789 1 1
0.192226273956441 0.187960479967836 1 1
0.350270202541111 0.342698424445547 1 1
-0.174022648396568 -0.169948492265711 0 0
0.116026336091545 0.112976255665402 1 1
0.260105391447127 0.256284459321018 1 1
0.0344638229097905 0.0335777028942304 1 1
0.150420599641705 0.148033747351487 1 1
0.446687294060322 0.437337497809917 0 0
0.104188224899676 0.102963830180441 1 1
0.0651759675760042 0.0635626864038517 1 1
0.249358633259003 0.244832150645555 1 1
0.734367362901586 0.720153641558334 0 0
0.358501400145825 0.35131128728297 1 1
0.298583697448093 0.293586954004668 1 1
0.313482251310927 0.307265143871695 1 1
0.248869738247443 0.244343820205051 1 1
0.160822458205418 0.157528349440399 1 1
0.134980355949384 0.132773123087003 1 1
0.307357632239409 0.30159560722758 1 1
0.152453854021431 0.150196510007839 1 1
0.154539478951633 0.151623203926257 1 1
0.412982604492788 0.404494276800841 1 1
0.0959166165624256 0.0949886064371471 1 1
0.099185044124493 0.0970456619395791 1 1
0.188026774315529 0.18453820300096 1 1
0.265881243173605 0.260942720017301 1 1
0.378328594504163 0.371041533716183 1 1
0.0858874740175211 0.0840564865651775 1 1
-0.08063577590873 -0.0783907691966292 1 1
0.33281581764678 0.325925463187406 1 1
0.169544084179158 0.166896940923832 1 1
0.119528215984486 0.118439651204911 1 1
0.131419134487804 0.12850712559122 1 1
0.286903684309395 0.280394370798619 1 1
0.21895774097793 0.215532699001467 1 1
0.387170781184912 0.380352572487136 1 1
0.16121531758697 0.158656888226705 1 1
0.0638259910404717 0.0632413507994731 1 1
0.246190754412695 0.241769350571765 1 1
0.206217444077682 0.20213514831782 1 1
0.265732122577356 0.260544006559968 1 1
0.0737590505156119 0.0725580360881276 1 1
0.114963787381583 0.112551537317613 1 1
0.22806948479002 0.224188732869604 1 1
0.119751962609494 0.117241429406546 1 1
0.241051641713829 0.237988329218034 1 1
0.282641039235971 0.277906476943888 1 1
0.250322405703599 0.246144930813189 1 1
0.292946084981422 0.28811763838289 1 1
0.0488010796812151 0.0483149343040278 1 1
0.201140058201206 0.19688148168127 1 1
0.177624848033042 0.173769553475152 1 1
0.144865335666701 0.142309970943993 1 1
0.39958144830904 0.391590014193543 1 1
0.393332462688041 0.38616313230208 1 1
0.109026252824731 0.10721143280473 1 1
0.168650657406151 0.165080556934742 1 1
0.207142045053886 0.203695464108757 1 1
0.200030448961555 0.196413369519799 1 1
-0.171475609279107 -0.167935888837067 0 0
-0.0467760238865125 -0.0455764451002614 0 0
0.00146874935670831 0.000783928708923548 0 0
0.123234087388228 0.121154293940496 1 1
0.290618559887866 0.285427049563975 1 1
0.476892260910132 0.4679857983997 1 1
0.254238012694199 0.249278610010984 1 1
-0.00981147621640656 -0.00993130721612823 1 1
0.0159539699661577 0.0167002185702246 1 1
0.211230035668544 0.206872294006371 1 1
0.199764021904874 0.195239727160032 1 1
0.308322187682948 0.30289550880757 1 1
0.422416720223095 0.415534562711363 1 1
0.170264643058853 0.166645886986985 1 1
0.387492023799427 0.380170432013211 1 1
-0.0235962805748478 -0.0233519630000422 1 1
0.292019664945909 0.285968842300676 1 1
0.075408391132334 0.073393111840925 1 1
0.0613231661420102 0.0603696074869124 1 1
0.454711327150502 0.447191514418169 1 1
0.220724903377956 0.217440517134914 1 1
0.108490673569357 0.106445233718901 1 1
0.139713417815848 0.137487286670314 1 1
0.317113227115255 0.311429311747173 1 1
0.0648638895171107 0.0634486965765884 1 1
0.513264167651522 0.504310604199612 0 0
0.28787687426112 0.281546220078608 1 1
0.276570857588177 0.271092203177862 1 1
0.151826339246459 0.149316955388563 1 1
0.181512119173833 0.177477007495086 1 1
0.290691020777176 0.284935854308207 1 1
-0.0966975687770511 -0.0953122806465151 0 0
0.335590578998773 0.329216934745665 1 1
0.040825129812428 0.0404576503257925 1 1
0.103680182170642 0.101643596490396 1 1
0.26874143719931 0.26322802602007 1 1
0.264924775164076 0.260614546276429 1 1
0.259983542739304 0.254590806681932 1 1
0.320585510247879 0.31455400139603 1 1
0.246850327579805 0.241684654079978 1 1
0.254901994833867 0.249925222197138 1 1
0.294003938090564 0.288092684286517 1 1
0.233235455767671 0.229652104859323 1 1
0.0398267170400742 0.038040530113992 1 1
0.204972684617564 0.201862208820887 1 1
0.269360813145751 0.263857839481781 1 1
0.319152910348174 0.313350738619475 1 1
0.379495730068934 0.371835700951925 1 1
0.0383897797347366 0.0376621518017806 1 1
0.276493994528485 0.270585560166535 1 1
0.260439911306207 0.256091352309071 1 1
0.089524272470161 0.087302172182805 1 1
0.314129754025719 0.30830214712952 1 1
0.381463014961423 0.374340205800377 1 1
0.279972466566997 0.274329512710405 1 1
0.211698604553995 0.20810687625968 1 1
0.146507208139515 0.142448134789723 1 1
0.499406844523662 0.490055100430146 0 0
-0.168125399083181 -0.165979051615597 0 0
-0.0219926783768398 -0.0220151745945153 1 1
0.349054439388714 0.342874886915679 1 1
0.293451343493487 0.287044938948046 1 1
0.288966488434515 0.282098108780611 1 1
0.185316645417215 0.181794850157192 1 1
0.178049661399812 0.173528050344368 1 1
0.030553531608008 0.0296785533582254 1 1
0.187109111097155 0.183212921847027 1 1
0.162368448506239 0.159710930100195 1 1
0.00308067841952907 0.00217578049323073 1 1
0.413690553759089 0.405637280324098 1 1
0.0744281994976365 0.0742418945357815 1 1
0.189584593209651 0.186128966279449 1 1
0.0431225730019622 0.0420458030623846 1 1
0.292071190840662 0.286735211247738 1 1
0.0355062919126194 0.0348514645941064 1 1
0.234856963244357 0.229413050375423 1 1
0.511794506394333 0.50078238512334 1 1
0.102617507794966 0.100293634763187 1 1
0.179179364897777 0.17552782707581 1 1
0.259914913165365 0.255319378615048 1 1
0.0794785746237675 0.0784195363325871 1 1
0.484537511619502 0.4755091773984 0 0
0.159181130145697 0.155316810646717 1 1
0.356878510873173 0.34990564483286 1 1
0.244675589704256 0.240466833524347 1 1
0.218736282056015 0.214903585008987 1 1
0.133061990702934 0.130992537570811 1 1
0.119512408545337 0.11702586091251 1 1
0.379542874960453 0.372139016064852 0 0
0.357017174060906 0.350429407663716 1 1
0.0558587284715143 0.0545504504439227 1 1
0.387206068758367 0.380386171793933 1 1
0.193115159349839 0.189945297526931 1 1
0.407978021727198 0.401668568400223 1 1
0.252745113851173 0.248971283412479 1 1
0.35964461137595 0.352293408682683 1 1
0.334452210631462 0.328333794017475 1 1
0.231322094975735 0.226411631799474 1 1
0.276038801235795 0.271260669114881 1 1
0.41236277143117 0.405393478849873 1 1
0.268415524302953 0.263375429586268 1 1
0.270421584317671 0.265410054982986 1 1
0.272508272035879 0.266689624468183 1 1
0.25093871884598 0.246190791614888 1 1
0.325533332029776 0.318789263932885 1 1
0.284141886758208 0.279060415447546 1 1
0.218325061895069 0.214928680349051 1 1
0.156104356762016 0.153610683180463 1 1
0.223934295810386 0.219565527545073 1 1
0.196609253507458 0.193318935164293 1 1
0.334248873870391 0.328046136795635 1 1
0.327763672667687 0.321483606002325 1 1
0.105146701004942 0.103578674429849 1 1
0.343367594318639 0.336149824483575 1 1
0.120942187385413 0.118745450744125 1 1
0.0401681125036931 0.039527875493269 1 1
0.240522519743059 0.234704866285905 1 1
0.221244206799531 0.217526432974174 1 1
0.100956906837191 0.0990185018084178 1 1
0.0789971375041985 0.077331104192125 1 1
0.206427501488865 0.20277041895848 1 1
0.397037893932722 0.390019582841339 1 1
0.21307314482692 0.209873100843505 1 1
0.0828959402667205 0.0809760323939515 1 1
0.208725762779456 0.204510511266416 1 1
0.360141808175772 0.353293147675735 1 1
0.234830837568246 0.230967170037056 1 1
0.212407915840855 0.208662723449075 1 1
0.0172190517992874 0.0170210033375157 1 1
-0.0545916624248675 -0.0526919938074816 0 0
0.110160977186772 0.108174096922627 1 1
0.120519589277776 0.118307650315709 1 1
0.100654754173203 0.0991920180296553 1 1
0.119426401781515 0.118172157753265 1 1
-0.0576487703828811 -0.0572282940485179 0 0
0.243956160887438 0.239524582077605 1 1
0.253765166315079 0.249496031093247 1 1
0.142243010324231 0.139439447151146 1 1
0.0851809556715176 0.0839724122077283 1 1
0.324677592556449 0.317885254591288 1 1
-0.0390369820111372 -0.0378007373484084 0 0
0.387576090619948 0.379854668272923 1 1
0.169429319669925 0.166175473053929 1 1
0.20808568736093 0.203472240658751 1 1
-0.118224043363874 -0.117073805837689 0 0
0.287044288187497 0.281854453059355 1 1
0.349446373369911 0.342095440877347 1 1
0.0971977578314075 0.0951760169171754 1 1
0.047622118444976 0.0461235617616638 1 1
0.264300174394242 0.258569632854852 1 1
0.171992516250611 0.16947156810183 1 1
0.170947965729586 0.167438430445596 1 1
0.254940536199297 0.250695633692943 1 1
0.307930705210826 0.302681672967632 1 1
0.342805075453926 0.336157597598702 1 1
0.291290018042165 0.285920418327732 1 1
0.244589236718141 0.240045823232384 1 1
0.154532442284431 0.151858114504304 1 1
0.188878690883373 0.184658711106894 1 1
0.170205327374769 0.168288874429183 1 1
0.102287338079204 0.100785545811248 1 1
0.161600972829983 0.158130478433719 1 1
0.0418456802768321 0.0408094633895228 1 1
0.114089012897191 0.111315524235469 1 1
0.219016849703739 0.214282279758832 1 1
0.19762551517813 0.194194440757044 1 1
0.0317605460446892 0.0307224319949323 1 1
0.236567008335083 0.232536771799063 1 1
-0.00409523287926224 -0.00367209070170959 1 1
0.29359606573675 0.287712599812396 1 1
0.418029566969839 0.410739063536691 1 1
0.147220058596188 0.144786421449309 1 1
0.317847127211159 0.311398892547612 1 1
0.0508359057518303 0.0504367804804295 1 1
0.194388073149892 0.190336766361319 1 1
0.388755425461351 0.380633590876615 1 1
0.336910702736554 0.329868006891972 1 1
0.261004892478728 0.25629931294568 1 1
0.102393034495032 0.100221720310048 1 1
0.266167294059169 0.259147944563878 1 1
0.129323993556543 0.126505183198765 1 1
0.053813432171203 0.0520270769245273 1 1
0.133976684753316 0.130552458211318 1 1
0.0434852850336952 0.0420059770553135 1 1
0.229298921072937 0.225522636468129 1 1
0.117368382357851 0.115292946251144 1 1
0.159171338552478 0.156003017188057 1 1
-0.112794956796137 -0.11028257131857 0 0
0.134599343441399 0.132244149348101 1 1
0.111652972511998 0.109452957406593 1 1
0.115855158294573 0.113351541435159 1 1
-0.0108844886577269 -0.0110882283143519 1 1
0.208104429960455 0.204904075588061 1 1
0.0724004988970231 0.070912771518461 1 1
0.300847514640921 0.296033279769897 1 1
0.438190206065363 0.430109328430486 0 0
0.222744091792902 0.218156851316662 1 1
0.0136612858099167 0.0136549584141311 1 1
0.23553386401168 0.230935839326199 1 1
0.323286954344176 0.317346470829958 1 1
0.0334244860632043 0.0328669131081752 1 1
0.235288899613302 0.23030778046405 1 1
0.168523541805987 0.166651241724609 1 1
-0.128762626765897 -0.12696346429492 0 0
0.11497862020219 0.1127356091782 1 1
0.199349192200967 0.195497644943231 1 1
0.324287946618145 0.318119977308066 1 1
0.175268989407619 0.171421421572304 1 1
0.257432072270031 0.251964389695795 1 1
0.0458319961772171 0.0446695736076731 1 1
0.116491106133379 0.114764867430393 1 1
0.0179520906382317 0.0183966359386372 1 1
0.28031397412508 0.274830932473219 1 1
0.214433424231189 0.21027194371477 1 1
0.251496227365122 0.247209684092387 1 1
0.416406189839296 0.408664955639576 1 1
-0.200535335606515 -0.197194695730049 0 0
0.493351629253472 0.482797160462751 0 0
0.087798873645908 0.0854486675738417 1 1
0.200597377329423 0.196375581847858 1 1
0.217176238189668 0.212986178493167 1 1
0.171000200700471 0.168151686697487 1 1
0.0582668402034214 0.0574549193247788 1 1
0.279232220686692 0.274676335890824 1 1
0.19708498555602 0.192843035788251 1 1
0.0151641497068687 0.0154885274486941 1 1
0.250175289098353 0.244984796287496 1 1
0.410078217468279 0.402115501084939 1 1
0.300119169537984 0.294916750051506 1 1
0.367964462120194 0.360229322160747 1 1
0.0288945587233939 0.0287347844206988 1 1
0.16504770271456 0.161561394745192 1 1
0.187509747601335 0.182967841108117 1 1
0.255594464352067 0.250521056184197 1 1
0.215481638657647 0.210552710689919 1 1
0.0975080710011629 0.0952858309327333 1 1
0.0154473000790985 0.0149516127036418 1 1
0.215195919974504 0.210249871850444 1 1
0.120018990253424 0.116492409736921 1 1
0.212231633570154 0.207691611185634 1 1
0.0713322712725302 0.0702046428614821 1 1
0.0891714308888727 0.0870193166019003 1 1
0.0449323567821961 0.0432265281757719 1 1
0.0803997680069392 0.0792066040853186 1 1
0.224106478352412 0.220251259100349 1 1
0.0729696360949441 0.0707909106104429 1 1
0.0599091585049654 0.0599758068719862 1 1
-0.0883363260045488 -0.0869606111519323 1 0
0.171163071091326 0.167513805001757 1 1
0.33644503869966 0.330216031510352 1 1
0.141275992585835 0.139665380357929 1 1
0.0198436047374721 0.020840437074568 1 1
0.316354619857878 0.310779049176595 1 1
0.191372375450055 0.186880470550219 1 1
0.462978587111528 0.454907970804471 0 0
0.120444870930202 0.118320394729321 1 1
0.518575009336903 0.508758641890299 0 0
0.25255418072957 0.247864918626643 1 1
0.319206108724042 0.313093153070195 1 1
0.12573756301165 0.122484756386591 1 1
0.410760091771266 0.403063006946087 1 1
0.31174187937141 0.306173890440042 1 1
0.166430487931308 0.163115398874006 1 1
0.232137250448405 0.227741677578573 1 1
0.21525761222635 0.21101731332864 1 1
0.0410192839938867 0.0393633665534756 1 1
0.259358248332826 0.255066342847699 1 1
0.0787121124979835 0.0769913619057047 1 1
0.504342544630665 0.494396235499056 0 0
0.201786105485547 0.197706302568267 1 1
-0.0583134489284984 -0.0577498553719969 1 1
-0.045888288559145 -0.0446263845660439 0 0
0.0515989296847162 0.0516702039429777 1 1
0.450596053138283 0.442280600282624 1 1
-0.10968244283105 -0.107264722554495 0 0
0.332510984296203 0.32754755069699 1 1
0.288809151387811 0.283763343348474 1 1
0.0839396287992766 0.0819083456686616 1 1
0.203003719109832 0.199881876361298 1 1
0.215908137161936 0.211330418551774 1 1
0.188969416102971 0.18480017492429 1 1
0.106475351914765 0.103725101437855 1 1
0.164037870669989 0.161226821673073 1 1
0.518704094935968 0.507705799002135 0 0
0.110831975468477 0.107904407833908 1 1
0.0312544741705976 0.030566434823625 1 1
0.379499389649205 0.372023255790661 1 1
0.0553860596129372 0.0546105959389272 1 1
0.259988793238328 0.254293381746983 1 1
0.300005925055577 0.294616262027633 1 1
0.125861482281505 0.12341291146322 1 1
0.205516269081169 0.201712540741516 1 1
0.142633331975603 0.139249569290824 1 1
0.154598598994604 0.151629683967919 1 1
0.366352667718269 0.359075702019682 1 1
0.00693084943973015 0.00698294556065114 1 1
0.116885462671669 0.114092243021011 1 1
0.378417880459457 0.369997166772353 1 1
0.241357035203382 0.237118344590503 1 1
0.180158300127052 0.176901855050866 1 1
0.147115873393298 0.145013210029211 1 1
0.233837834633897 0.229826973911 1 1
0.0749472132850499 0.0728759609858603 1 1
0.0586077476194223 0.058395929398884 1 1
0.166083202831663 0.163535580633197 1 1
0.30259692464564 0.297278408291307 1 1
0.332774672831412 0.326006734765469 1 1
0.373913226339533 0.366609278034186 1 1
0.296861050685537 0.291887554141218 1 1
0.222973379258683 0.219264810985376 1 1
0.0981604720785038 0.0954531940606 1 1
0.291712564607954 0.286154417830954 1 1
0.352745357502336 0.34541688862121 1 1
0.230348881350856 0.225543776280209 1 1
0.0654959241830143 0.0639448964795655 1 1
0.213350438330201 0.20911820511295 1 1
0.445502098512589 0.436490213370558 1 1
0.340378569568109 0.333913283617083 1 1
0.0135000724298872 0.0134599959116112 1 1
0.339754627781944 0.333217161160103 1 1
-0.00974623838578477 -0.00959005684145003 1 1
-0.0304891366528109 -0.0307530213796427 1 1
-0.070442673915308 -0.0693711207388742 1 1
0.241654632799616 0.236828998120046 1 1
0.174379001274456 0.170951825749861 1 1
0.224956626526862 0.220792255234081 1 1
0.169149106202356 0.166077097222395 1 1
0.474165747732037 0.465232531895569 0 0
0.25693815415547 0.252344272807406 1 1
0.399172997539577 0.391586461685881 1 1
0.17672104114252 0.173360481839776 1 1
0.365616952356123 0.358085909827949 1 1
0.0856260574786968 0.0839470980853688 1 1
0.232293295361227 0.227973779220427 1 1
-0.165438716571481 -0.163219929452765 0 0
-0.0192803657011636 -0.0197214316173364 1 1
0.257708888741561 0.252673313365048 1 1
0.161547133830632 0.158617210798205 1 1
0.330206915366448 0.32409172818606 1 1
-0.0514193777743723 -0.0499186759745364 1 1
0.128169987504616 0.126185288349224 1 1
0.284239665185364 0.279562746383516 1 1
0.282329007936172 0.276592890620242 1 1
0.100416875894593 0.0984300063904997 1 1
0.0157164773653099 0.01559725929003 1 1
0.102936178333573 0.100543047574658 1 1
0.306716299247378 0.301135415531944 1 1
0.124449477070465 0.121730901830441 1 1
0.280825231177074 0.275923164707531 1 1
0.0875120329307832 0.0850816556438706 1 1
0.274003069663517 0.268708037345388 1 1
0.180481540641861 0.177542338599704 1 1
0.223206775379767 0.218442289848438 1 1
0.283006765623259 0.278567212653553 1 1
0.0489886327189149 0.0480957266886916 1 1
0.188677754366839 0.186433884156057 1 1
0.291602061125912 0.286337285722158 1 1
0.181184845887865 0.177310024587704 1 1
0.150695258752595 0.147814264325227 1 1
0.269945075946685 0.264948426341812 1 1
0.278002892488795 0.272728350470394 1 1
0.0819730060453195 0.0802859679416023 1 1
0.139469334440779 0.136216191797858 1 1
-0.0109145829720027 -0.0106941523550586 1 1
0.326501010984888 0.320335608787248 1 1
0.195467769087985 0.19296975430729 1 1
0.214397133173676 0.209718228600379 1 1
0.505769398829924 0.495289267450501 0 0
0.140829046336281 0.138314187458861 1 1
0.368038827349018 0.361552417415597 1 1
0.172637588881615 0.169724283042852 1 1
0.317751066255908 0.311479487565646 1 1
0.242972196572543 0.237655862995526 1 1
0.247668531216715 0.243836732826075 1 1
0.159453062128221 0.156392294297598 1 1
0.0220822190220548 0.0222493812550196 1 1
0.322520142654946 0.316821410743187 1 1
0.318855622175132 0.311767033461245 1 1
0.507653987708779 0.497851354309079 0 0
0.0846560679050177 0.0831869032066388 1 1
0.416023161193402 0.40841794624842 1 1
0.380841986338732 0.374341746116131 1 1
0.309573322499621 0.304735001825228 1 1
0.222770280755801 0.218442249359586 1 1
0.223852591628779 0.219952844353799 1 1
0.238017349713321 0.23224432281094 1 1
0.221713133690946 0.21740091210241 1 1
0.000928798214912985 0.00106119409339704 1 1
0.181345593933526 0.178247103413905 1 1
0.103723542222237 0.10207898795535 1 1
0.230980549107536 0.226093612085772 1 1
0.199985897568143 0.19576121474635 1 1
0.314458122956961 0.308058707490618 1 1
0.0873332487670718 0.0860520421269824 1 1
0.371016156846847 0.364091103449489 1 1
-0.004077022993255 -0.00382905366574855 0 0
0.285898808494334 0.280456610621503 1 1
-0.166451507014396 -0.163518065735172 0 0
0.107830788376717 0.105648823969262 1 1
0.00859128467778843 0.00813769564563444 1 1
0.206505971215359 0.203067552874323 1 1
0.0976605145623927 0.0954098813555509 1 1
0.255081724302737 0.251036427528345 1 1
0.0537934021284015 0.0520938911800367 1 1
0.173685887618521 0.17063133297627 1 1
0.0569577597982468 0.0561217050524868 1 1
0.189137325650814 0.18590817722088 1 1
0.243677949073727 0.239067801584185 1 1
0.077863755084158 0.0769216692922836 1 1
0.408616116405623 0.401727475304774 1 1
0.223135891688611 0.218186876629131 1 1
0.366490395256637 0.360064097093348 1 1
0.470299770922102 0.461573479521189 1 1
0.0893720575893702 0.087430739125336 1 1
0.0843695671440282 0.0812038961730632 1 1
0.232889456811854 0.228286817595592 1 1
0.399929736052838 0.393164935175884 1 1
0.244387143198957 0.240247933991449 1 1
0.242966709295978 0.237674996185331 1 1
0.126090966036998 0.123602760545793 1 1
0.102065279568896 0.100402700216895 1 1
0.00402250756671256 0.00365151630005327 1 1
0.533389832922021 0.524731085059236 0 0
0.189262486886806 0.185710201841265 1 1
0.109589822279798 0.107539269666865 1 1
0.24620526674945 0.241981270289523 1 1
0.271118641945779 0.266474059125359 1 1
0.0240583387418904 0.0240581035107753 1 1
0.215820277889842 0.212764508535845 1 1
0.454776604563848 0.446629684522411 1 1
-0.0169008182264799 -0.0169648261340295 1 1
0.199074341055472 0.196436932818774 1 1
0.34852235163722 0.344151929106258 1 1
0.244543882386319 0.240157480161753 1 1
0.131057141286766 0.128377526068646 1 1
0.247200514270823 0.242422310167297 1 1
0.0396277051695362 0.0399669665852461 1 1
0.182054393520606 0.177979955065867 1 1
0.217028176429241 0.212330389133736 1 1
0.30435837791179 0.298379056774779 1 1
0.0658898327132656 0.0647286618395675 1 1
0.270343117649855 0.266285877943178 1 1
0.136199361742761 0.132452937208029 1 1
0.126514894450493 0.123738402939576 1 1
-0.0549154331301987 -0.0530831308135886 0 0
0.0787873955761434 0.0773481102099789 1 1
0.401712694743621 0.394096309234529 1 1
0.282693838642224 0.278707721674681 1 1
0.390316486040122 0.383314482908127 1 1
0.235422817728728 0.23195111586532 1 1
0.185630183834283 0.182640016510726 1 1
0.245218637734522 0.240304050887274 1 1
0.275677915544237 0.270619507655611 1 1
0.122951297139565 0.120469011938437 1 1
0.380354175276798 0.373469774523261 1 1
0.246166358327724 0.24135507711809 1 1
0.327511016804152 0.320702316561746 1 1
0.110367717575095 0.107901652413649 1 1
-0.00713937841510049 -0.00668026309381506 1 1
0.380288495657821 0.373866327721 1 1
0.304029274243445 0.297484414454237 1 1
0.116500149356181 0.114292718115065 1 1
0.189769429460971 0.185639067115645 1 1
0.1696276078226 0.166474371071337 1 1
0.388410428574566 0.380064807355446 1 1
0.246478490681282 0.241362365639596 1 1
0.513915900023621 0.505018829783523 0 0
0.109479992082396 0.107105275829351 1 1
0.0515095023655783 0.0512168360013211 1 1
0.443594456248 0.435619469850697 1 1
0.651423964529845 0.639063235897802 0 0
0.145184673926648 0.141852832438599 1 1
0.178686896111537 0.17476900683112 1 1
0.120006063121986 0.117265780253464 1 1
-0.0585878792698958 -0.0580232240271639 1 1
0.334921969052846 0.328799529934614 1 1
0.0793021686051353 0.0788944682205257 1 1
0.17263261336067 0.168298378028794 1 1
0.174870049054851 0.173032995777012 1 1
0.207718939284377 0.202959307303205 1 1
0.0232218677694489 0.0230192512131039 0 0
0.46046351801653 0.452802304430116 0 0
0.290147866905669 0.283127611329557 1 1
0.338335105898841 0.332755258343312 1 1
0.0595242988133723 0.0581665115192972 1 1
0.0101073042186686 0.0101166876936796 1 1
0.37478187953208 0.367812637352138 1 1
0.260200461584488 0.255197146108259 1 1
0.429771410335933 0.42261480310309 1 1
0.0647146888646567 0.0640822625999694 1 1
0.390030481725832 0.382229195709153 1 1
0.249083552193631 0.243746013157117 1 1
0.105244160354816 0.103684544244162 1 1
0.0236359866555666 0.022391314139733 1 1
0.34374575937652 0.338043762974004 1 1
0.122007660343503 0.119410841149393 1 1
-0.100304558418692 -0.0987621997947446 0 0
0.0317555370275834 0.031425724946298 1 1
0.186617004013279 0.183504512312822 1 1
0.216750083713267 0.2130869135178 1 1
0.0951348264646831 0.093125303789139 1 1
0.265843656703699 0.260270062846828 1 1
0.334873371640106 0.329361613361352 1 1
0.13733594117849 0.13473165667027 1 1
0.313016775172227 0.306828245936792 1 1
0.241395169213163 0.238033869717796 1 1
0.215234326362338 0.209658077955459 1 1
0.33608752780454 0.328755013142337 1 1
0.131397892285069 0.129204490593452 1 1
0.164679150880815 0.162073900588561 1 1
0.276475033146059 0.271152574601421 1 1
0.190576690205267 0.187397067255898 1 1
0.338693585031636 0.332103021507227 1 1
0.303886446507206 0.297456844019465 1 1
0.157785528176495 0.154780878148204 1 1
0.367322469298496 0.361477951704879 1 1
0.410799869586509 0.403138550892612 1 1
0.168559167343173 0.166175046582609 1 1
-0.0689040028276084 -0.0669463428165007 0 0
0.0529794904806132 0.0520728760818659 1 1
0.32458855457311 0.318775297532142 1 1
0.232075722237889 0.227287553554903 1 1
-0.0298810716898861 -0.0291661720563912 1 1
0.172140571804085 0.169362630168919 1 1
0.269173584321084 0.263802171464795 1 1
0.485106713987977 0.476511061280516 0 0
0.239900328298909 0.235277499563686 1 1
0.222443308003762 0.218044904597692 1 1
0.131500543109969 0.128550367750174 1 1
-0.113889149874607 -0.11115828842802 1 1
0.375656686852714 0.369046726271494 1 1
0.171651243209289 0.168354801851669 1 1
-0.0172074268008948 -0.017065916862131 1 1
0.262519738937945 0.256689803853901 1 1
0.312902073911725 0.307327028132843 1 1
0.0561688302647251 0.0545981343066562 1 1
0.234184701213569 0.229727027442821 1 1
0.181297694404792 0.179283547475205 1 1
0.260827008533067 0.256204150868217 1 1
0.292839151263547 0.287183917526594 1 1
0.297770271453476 0.292486114460356 1 1
0.147422600394503 0.144975433675817 1 1
0.277437843444967 0.271404852489901 1 1
0.338016945512943 0.332635146437142 1 1
0.0206525546707471 0.0208880809745438 1 1
0.437760523591623 0.430375191073295 0 0
0.268199227268358 0.263045340566072 1 1
0.235759720338391 0.23133496583011 1 1
0.249227758408042 0.244927799862636 1 1
0.0621781662285264 0.0598576665866639 1 1
0.205603380447623 0.201392417518492 1 1
0.188006440559542 0.185260178357824 1 1
-0.0131218910739351 -0.0127274736195449 1 1
0.194395541083982 0.19012080148077 1 1
0.295411607033284 0.28970826136618 1 1
0.361942149961413 0.355317695943036 1 1
0.38191592513693 0.374905143828736 1 1
0.23498826722674 0.230831995409146 1 1
0.146286133502821 0.143526732241708 1 1
0.1639764251719 0.160308766495228 1 1
0.291122881405511 0.284342974943765 1 1
0.112374996192432 0.110399091326321 1 1
0.349762786951756 0.342903052780254 1 1
0.164356955441203 0.161540442123108 1 1
0.366077600224183 0.35892117103588 1 1
0.333432913093788 0.32791312862746 1 1
0.153672501178021 0.15042704887577 1 1
0.32706321105211 0.320790923931295 1 1
0.266572629907299 0.26156577378382 1 1
0.106775752072032 0.105186784918435 1 1
0.250549068619605 0.245816112833081 1 1
-0.0344550476820529 -0.0340908749957479 1 1
0.110092108410563 0.10851822049103 1 1
0.199372891244895 0.195414085948366 1 1
0.289935469625119 0.28418241376347 1 1
0.148073918968739 0.146543558834087 1 1
0.255989800808176 0.250886591635951 1 1
0.113488356914578 0.111851381452563 1 1
0.37349340599228 0.367801984751489 1 1
0.0872074457030199 0.0855408036942871 1 1
0.265075664299882 0.259762983495257 1 1
0.442934939412344 0.433570084770193 1 1
0.0740456579133278 0.0731148660071913 1 1
0.332138499804437 0.326780049383145 1 1
0.384595235315216 0.377332517292862 1 1
0.274439964572847 0.268730212657946 1 1
0.37801834048501 0.369689872636437 1 1
0.115954142958206 0.114225063986235 1 1
0.450766199919303 0.442131614553597 1 1
0.386172720577202 0.378840385040362 1 1
0.277021963819718 0.272050220935463 1 1
0.186530410110011 0.182941812972273 1 1
-0.0554142583057081 -0.0544521614681562 1 1
0.27197843446786 0.266957893276886 1 1
0.432598689239081 0.423173678666231 1 1
0.207446185739981 0.203083839985534 1 1
0.382364462388218 0.374250313151921 1 1
0.0454601846252103 0.0438072270393782 1 1
0.337086375396753 0.330757182815783 1 1
0.0551929866726598 0.0545959714700853 1 1
0.318146342376804 0.313174795271241 1 1
0.136361171045187 0.134416192937364 1 1
0.255025082166226 0.250630439170723 1 1
0.175526207440659 0.171871642878209 1 1
0.134985680652912 0.13299877456485 1 1
0.0399314066953904 0.0397825857296827 1 1
0.284147628986637 0.277795773052726 1 1
0.0456048173497107 0.0449315316623951 1 1
0.380530083608872 0.373805270904208 1 1
0.281738677182863 0.27737115815667 1 1
0.197600590129547 0.194355970097921 1 1
0.155861943066927 0.153214562224408 1 1
0.259381379783035 0.253562464584221 1 1
0.427457611357896 0.419215595086177 0 1
0.340161310791328 0.333295386262979 1 1
0.2413253108782 0.235776388926194 1 1
0.0214852993649719 0.0208108597266729 1 1
0.441802918419248 0.433876151767606 0 0
0.137837003967222 0.135227797925021 1 1
0.014162843399006 0.0149750166107534 1 0
0.0564379282846509 0.0565297213012418 1 1
0.384914787737652 0.378368214045843 1 1
0.0826669017478752 0.0805020981081552 1 1
0.382975854788394 0.376288556912459 1 1
0.0988104429161625 0.0976384343864373 1 1
0.129437628044222 0.126944164300629 1 1
0.054823230780708 0.0531314856947106 1 1
0.00595988644711971 0.00499666374759471 1 1
0.195300275491221 0.192033984221431 1 1
0.389972041956648 0.382715664720751 1 1
0.379607294105246 0.37230704318572 1 1
0.0324795606537937 0.0327400874187441 1 1
0.0909358341417879 0.0899707815423549 1 1
0.357037476934879 0.35095106840966 1 1
0.032412498894746 0.032548224469673 1 1
0.131940456450698 0.129446388538935 1 1
0.0697260594337982 0.0677171722632161 1 1
-0.184211925979075 -0.181261214165777 0 0
0.297263896569664 0.290966370313271 1 1
0.0958800103093631 0.0940223330073 1 1
0.2548048529469 0.248844563325609 1 1
0.165393520278819 0.162252028553629 1 1
0.208596467121467 0.204093003394955 1 1
0.219034210026074 0.215123715055663 1 1
0.465539683812126 0.45648266422056 0 0
-0.13877863416663 -0.136591619730615 0 0
0.408495535582181 0.400791364205751 1 1
0.177362009865478 0.174794890875871 1 1
0.341898476278991 0.33562975308285 1 1
0.332743168222965 0.326629906416111 1 1
0.0422092299208867 0.0413692563083703 1 1
0.189708489500347 0.185731292366553 1 1
0.106540432824821 0.103984431922651 1 1
0.285769168685342 0.280112841983108 1 1
-0.00128037245828336 -0.000730276096370677 1 1
0.293267917076596 0.286641383917787 1 1
0.351558881560295 0.344978468406675 1 1
0.128734856402563 0.126651608000597 1 1
0.21847299448338 0.213655814289269 1 1
0.135784991936508 0.132832646847661 1 1
0.150643522581191 0.147984525973791 1 1
0.178746811070341 0.175690719116005 1 1
0.17644067009631 0.172763396332292 1 1
0.156730483924765 0.154178878559143 1 1
0.255815142610915 0.251284689520157 1 1
0.0704778849532453 0.0700005058701701 1 1
0.257752262510965 0.252449658818002 1 1
0.167532433816382 0.164113824179609 1 1
0.178551666395205 0.17602640708827 1 1
0.240683011771048 0.236079962048237 1 1
0.334204141517079 0.328087953758788 1 1
0.235384750758923 0.231240559348859 1 1
0.213606227282399 0.209405500435637 1 1
0.271180670179527 0.265124602850937 1 1
0.100689691611487 0.0990609751676902 1 1
0.200508379045209 0.197190730500655 1 1
0.271703410964235 0.26609606221916 1 1
0.422230014802558 0.413336344008384 1 1
0.220653428337506 0.216089965207832 1 1
0.182849481878848 0.179563438190348 1 1
0.242733735022827 0.237518678453085 1 1
0.295692327521015 0.289232921218059 1 1
0.251247044876978 0.2468140080803 1 1
0.12482037424285 0.121950893853565 1 1
0.203722206535854 0.199438983435813 1 1
0.497783156794354 0.487637738746702 0 1
0.426434055867742 0.418463655515843 1 1
0.00741457661955295 0.0079653791215247 1 1
0.135792313256774 0.133971125325915 1 1
0.300277729062417 0.29453670487519 1 1
-0.10116571109042 -0.0985601096069475 0 0
0.21862860363671 0.21537504122243 1 1
0.292170152904073 0.287065537327574 1 1
0.397375116944103 0.390231281655964 1 1
0.317902715721033 0.312555381249198 1 1
0.145921625418757 0.142970081072156 1 1
0.246708971254754 0.241883257972948 1 1
0.346258167666163 0.338602299812416 1 1
0.330248301495405 0.324360682317214 1 1
0.309074363805492 0.303253095574816 1 1
0.18431460988565 0.180822472424621 1 1
0.0912979463844541 0.089988916857414 1 1
0.271255292722386 0.266306719213864 1 1
0.336417835695006 0.33064318187387 1 1
-0.0133932558358781 -0.0131275850767345 1 1
0.0406400766794441 0.041013836419366 1 1
0.182471286410953 0.179933991778461 1 1
0.221644709669269 0.218147630408067 1 1
0.048544759030014 0.0477145799788423 1 1
0.160872976947758 0.158109806000271 1 1
0.190488430402865 0.186101156542669 1 1
0.324110431645095 0.317038737927282 1 1
0.274949240349939 0.270455857475484 1 1
0.115141827852048 0.11247928414286 1 1
0.431857324942782 0.424404223768871 1 1
0.282495131924379 0.27584460191062 1 1
0.0349410419721691 0.0332555187113984 1 1
0.270486270535875 0.266323168400013 1 1
0.286120904129506 0.278750883263029 1 1
0.397371942294088 0.389884794979737 0 1
0.068360257278042 0.0664940143820971 1 1
0.186173634668365 0.183312047241192 1 1
0.016333244118397 0.0170146052538581 1 1
0.244464383414955 0.240045322908454 1 1
0.168855081719222 0.166593384397447 1 1
0.0333590863895486 0.0319107257537204 1 1
0.220984382993645 0.216012003785332 1 1
0.0861912635491744 0.0842848999738731 1 1
0.282348263944258 0.277347361942945 1 1
0.121236490732995 0.119621075760916 1 1
0.380669075835609 0.373175965103309 1 1
0.220851662373444 0.216371318655858 1 1
0.231928870096034 0.226210661181178 1 1
0.212399486320943 0.208519066985821 1 1
0.153454967128558 0.15040051172011 1 1
0.0512765671318562 0.0490419018177729 1 1
0.0301354551271872 0.0294158839948287 1 1
0.275793260510084 0.270501980510473 1 1
0.319456344972869 0.31324637884308 1 1
0.0791024697999902 0.0778820544302078 1 1
-0.0254924996724068 -0.0252896220137895 1 1
0.110022813647577 0.108197322272003 1 1
0.238218198715012 0.234108859883705 1 1
0.0753614750015296 0.0738738068075533 1 1
0.226672048911722 0.222846574292251 1 1
0.360727841046394 0.354882391910344 1 1
0.296369416543979 0.290410547190865 1 1
0.12282671569121 0.120387360347635 1 1
0.202164111967303 0.198966686223669 1 1
-0.0175994317215165 -0.0178924018129692 1 1
0.365568574179472 0.359765026866137 1 1
0.37636985453219 0.369152445240832 1 1
0.163187108224726 0.159705375928534 1 1
0.407852678866651 0.398041125884675 1 1
0.0660466716885719 0.0656520944643262 1 1
0.226316056510375 0.222633354342335 1 1
0.309762381272644 0.303726128199578 1 1
0.276619623171395 0.272442711035898 1 1
0.369741558924375 0.362174432206493 1 1
0.100964755506473 0.0989241231514904 1 1
0.187126078569508 0.183660126580144 1 1
-0.0144223403414243 -0.0135907934226686 1 1
0.167156430660905 0.16410039914916 1 1
0.175702650662744 0.17271003645185 1 1
0.171289677185185 0.167114961050611 1 1
0.0842897717756173 0.082091363961025 1 1
0.0374260256568709 0.0364022524523726 1 1
0.361509815675327 0.355190331866095 1 1
0.11104728007476 0.110256379121254 1 1
-0.0198041681304474 -0.0194543353367052 1 1
0.27356195721094 0.268124831097823 1 1
0.165535386574044 0.162064979026665 1 1
0.421807448040035 0.414411538813495 1 1
0.286203795772935 0.280914896601575 1 1
0.0435475094877063 0.0420899689557484 1 1
0.0959206530378453 0.0935878512467705 1 1
0.0596202047760166 0.0584412578331996 1 1
0.0385223534209301 0.0371866831359398 1 1
0.240771992010927 0.236223458821224 1 1
0.383885768039616 0.376009047962613 1 1
0.286300933001488 0.281421533335236 1 1
0.333099236175487 0.327308452538076 1 1
0.0329663039316034 0.0329516583867815 1 1
0.21006114684367 0.206447599392221 1 1
0.55410187875554 0.545418272809962 0 0
0.242082583042982 0.237586522141263 1 1
0.0206980931916867 0.0212717302558387 1 1
0.0867173483898261 0.0857737979652706 1 1
0.0122497121956139 0.011359862680745 1 1
0.249949645744365 0.244878162006556 1 1
0.229215092568187 0.225814436808562 1 1
0.416166459390729 0.407673079532565 1 1
0.416442972349699 0.409740477520706 1 1
0.484490329743637 0.475579201740187 0 0
0.328996354973065 0.322878235028501 1 1
0.358999764597409 0.352486256007184 1 1
-0.0155911352320708 -0.0151776139853924 1 1
0.246161026651096 0.241016371599027 1 1
0.108141057843034 0.106389225699472 1 1
0.28085894803681 0.275607807214737 1 1
0.289977928378951 0.284674159577173 1 1
0.000179708370942569 0.000265836152117033 1 1
0.488470031930998 0.480188890416885 0 0
0.373126768510481 0.36756932437452 1 1
-0.0790008011410569 -0.0779297836399897 0 0
-0.08011919817261 -0.0790822155433095 1 1
0.0737426417888968 0.0732859889531152 1 1
0.26655030880801 0.262243996940157 1 1
0.248630465472721 0.244058091408398 1 1
0.188836894780407 0.184598535052415 1 1
0.0505848374948361 0.0495361479951431 1 1
0.231947235283082 0.227393101695251 1 1
0.240015203735094 0.235458305652103 1 1
0.20815531819728 0.203885386768165 1 1
-0.0140416401219918 -0.0135448955842116 1 1
0.0487372716791127 0.0479948671019703 1 1
0.247652053071537 0.2430150397903 1 1
0.161863056655941 0.15955610396777 1 1
0.171024374455737 0.167361979869998 1 1
0.484160306458146 0.47522114118833 0 0
0.260510607500852 0.255435298914174 1 1
0.200575171640173 0.197539324182382 1 1
0.317117674472312 0.312166259609451 1 1
0.13743078619241 0.135475137109642 1 1
0.274013737468946 0.269023975965458 1 1
-0.0386361331961521 -0.0385530050920402 1 1
-0.0214135658233425 -0.020946578856233 1 1
0.0225303191930334 0.0215433367807715 1 1
0.182629020907835 0.178697834791956 1 1
0.417510052367522 0.409510379585151 1 1
0.23422699614758 0.229270369755445 1 1
0.280859923100456 0.275861490826487 1 1
0.194452082793535 0.191534644297878 1 1
0.269082535425522 0.263091252105413 1 1
0.272029770868897 0.268412261233113 1 1
0.0744352655711449 0.0735631423918031 1 1
0.0366211344863658 0.0356620068136943 1 1
0.0715979858029801 0.0697040786418339 1 1
0.253049775659068 0.247147171921042 1 1
0.0939813889951711 0.0930523899764296 1 1
0.243239167989262 0.238909926490419 1 1
0.32179540748889 0.315214106666012 1 1
0.310720262454401 0.305773879535157 1 1
0.204232067954284 0.200522854583879 1 1
0.182807115170938 0.178710229919147 1 1
0.262592512857709 0.257137117370009 1 1
0.157608622864298 0.154601728052335 1 1
0.195494187667095 0.191837408714897 1 1
0.0422457803924249 0.0414296593920078 1 1
0.0469139033846909 0.0469951092213053 1 1
0.269180335038229 0.263980126408641 1 1
0.448598769755105 0.440345572333223 1 1
0.430938430991795 0.422244762834583 0 0
0.225714901017395 0.221273123300707 1 1
0.0826741200663325 0.0810584768573035 1 1
-0.00767180581063288 -0.00625442746433952 1 1
0.226166551602713 0.221764114557857 1 1
0.174060115080391 0.170926209263338 1 1
0.275603525089539 0.269323586218902 1 1
0.150533651758571 0.147918291073466 1 1
0.447494028763882 0.439483336603691 1 1
0.217213089851396 0.214020888733097 1 1
0.310153692878425 0.303133130481294 1 1
0.106390422360695 0.103544660035788 1 1
0.364381151980526 0.35763528811658 1 1
-0.110040485656246 -0.108633608892414 0 0
0.200952995988055 0.196642654287335 1 1
0.238983282832472 0.235392030152536 1 1
0.524692550388925 0.515307876949984 0 0
0.299717990679381 0.294708377432322 1 1
0.176708620419373 0.173339831416727 1 1
0.0580554654826255 0.0575990941897654 1 1
0.0336598501090092 0.032987366366686 1 0
0.207516216464343 0.203278546143711 1 1
0.0418184568205378 0.0413193684002074 1 1
0.069336186002446 0.0679882295697759 1 1
0.123000586857565 0.121764720414413 1 1
0.14321263089269 0.140652528889423 1 1
0.286071799162948 0.280898415921309 1 1
0.255346847542538 0.251332945588852 1 1
0.308671296822862 0.302940688243819 1 1
-0.00612363143066853 -0.00487150777889971 1 1
0.523092751596618 0.512887711138442 0 0
0.357398260454508 0.351200409657093 1 1
0.237702093697059 0.232841174590611 1 1
0.236207990148626 0.233164571800765 1 1
0.260885464910578 0.256124022041795 1 1
0.38325305412019 0.376664017637006 1 1
-0.0150990037812372 -0.0146974569537174 1 1
0.288838093511737 0.284028912166783 1 1
0.324596360645071 0.319110413008321 1 1
0.328073923780682 0.322313694015122 1 1
0.579999707558843 0.568252451943798 0 0
0.397640748087464 0.390647221890397 1 1
0.203109215484831 0.200307528965323 1 1
0.09224395674536 0.0902611165394468 1 1
0.34925321751732 0.342807719198493 1 1
0.1139712107658 0.112150870375505 1 1
0.190039628236774 0.185834358300298 1 1
0.141450776672428 0.138733942989629 1 1
0.139663145840665 0.137187388069994 1 1
0.0283742602066447 0.0279990896098767 1 1
0.165474323158773 0.161453598591571 1 1
0.12085671217895 0.118749809678407 1 1
0.274673728443088 0.270847378045741 1 1
0.135831595691047 0.134230294386867 1 1
0.180998401938432 0.178156269552132 1 1
0.256013985079976 0.251029440350689 1 1
0.177385893746276 0.174586450857248 1 1
0.249071695361031 0.244506980119599 1 1
0.018893624416347 0.0180760017425839 1 1
0.265075768334129 0.260231552683113 1 1
0.234819380234249 0.229960517902184 1 1
0.18162819245272 0.178764698107401 1 1
0.285688777530437 0.27962831385642 1 1
0.125892923905173 0.122937769345643 1 1
0.295792206533767 0.289847151478868 1 1
0.156250580166107 0.15308684572258 1 1
0.179965760706871 0.176329379794363 1 1
0.405483152721514 0.398440951039288 0 1
0.113151008823261 0.111925510941859 1 1
0.526596610630623 0.51712529857372 0 0
0.10977748578999 0.108069223083638 1 1
0.0265200442037888 0.026438529618174 1 1
0.115578028116017 0.11419767651555 1 1
0.409321954421019 0.401925880811084 1 1
-0.0350130881473384 -0.034380542416646 0 0
-0.154730344391592 -0.151191934485863 0 0
0.378737830021045 0.371693713750388 1 1
0.195160239681799 0.191350598797906 1 1
0.197883340896669 0.194847404714847 1 1
-0.035097487692162 -0.0349264283109 0 0
0.0798098596062365 0.0782669279398822 1 1
0.186901461864075 0.183412825867313 1 1
0.341079234499353 0.334645836284961 1 1
0.371097593107262 0.363745137983633 1 1
0.104594000543452 0.103246954446677 1 1
-0.0390515073142425 -0.0381198249526915 1 1
0.1722456555834 0.16972137254168 1 1
0.21833899345832 0.213509600920884 1 1
0.431730001930387 0.422886989534421 1 1
0.475128837858768 0.466612768170385 0 0
0.272093947573115 0.267314356797451 1 1
0.086502067579499 0.0852034205778577 1 1
0.18872430670265 0.184885293315417 1 1
0.186671280486032 0.183582659600863 1 1
0.190969951963513 0.188108987911792 1 1
0.180008692676546 0.176205128370779 1 1
0.219944030543871 0.217238662664394 1 1
-0.00178482314031549 -0.00225451465274933 1 1
0.125481026182473 0.122738988169094 1 1
0.343503464015731 0.336373982265952 1 1
0.241010338570425 0.235780892091455 1 1
0.09668440311587 0.0934066775044855 1 1
0.280425214710706 0.276137443014916 1 1
0.523478824795968 0.513643246925063 0 0
0.191774734926817 0.188096786155376 1 1
0.215842699918697 0.213234696655254 1 1
0.226156171444933 0.220863900276007 1 1
0.240817511699656 0.236237662488857 1 1
-0.102460006548306 -0.0998540597049436 0 0
0.192219058999164 0.188701806941466 1 1
0.0742499452491024 0.0722336212030044 1 1
0.240601018899925 0.236116131404466 1 1
0.233298635213768 0.228645531209709 1 1
0.0522966851836685 0.052262749754263 1 1
0.152277060818707 0.149995664514268 1 1
-0.0435027824526598 -0.0425095331005667 0 0
0.177245594394505 0.174021690612788 1 1
0.0821220482347197 0.0801337430091807 1 1
0.0395833637085582 0.0386398810210495 1 1
0.0977204360458383 0.0962390836313986 1 1
0.281991108764665 0.277180671376302 1 1
0.150394357973628 0.147483455932216 1 1
0.230526995727012 0.22585230111867 1 1
0.196822211100083 0.193179124865372 1 1
0.243385866089742 0.239707629499347 1 1
-0.0494967907747965 -0.0493798467558201 0 0
0.256330383151249 0.250609360515751 1 1
0.168706057962235 0.166046556929497 1 1
0.327140666414845 0.321436432133912 1 1
-0.0403693176988012 -0.0395178149437327 0 0
0.268459207329073 0.262958118687889 1 1
0.354453674998321 0.348273105978161 1 1
0.369637531002557 0.362340225370635 1 1
-0.153356721672638 -0.150778624774787 0 0
0.0290385184144304 0.0282813697471867 1 1
0.225185872389374 0.220729974601209 1 1
-0.135830145919501 -0.133939784768533 0 0
0.114166138777855 0.112052397282664 1 1
0.228033901684761 0.222848853094524 1 1
0.193485328538426 0.188787492928038 1 1
0.00445541186356656 0.00455296098038096 1 1
0.341133287613839 0.335489279405619 1 1
0.287592797306397 0.282286982187503 1 1
0.359241890483503 0.35204169382418 1 1
0.333799611699097 0.328444162938233 1 1
0.157025674787392 0.154008850650372 1 1
0.165468261838474 0.162156487707522 1 1
0.204825914343848 0.201530722626789 1 1
0.129665609140591 0.126761104376244 1 1
-0.0515532817049779 -0.0507547029678589 0 0
0.27510048362641 0.27007946298947 1 1
0.136990409635689 0.133285305267092 1 1
0.444915565543036 0.436328350162072 1 1
-0.00364960732211273 -0.00398312127318722 1 1
0.121446903652642 0.118888229310665 1 1
0.299452034955893 0.294478749448828 1 1
0.0798714804944945 0.0787150285497125 1 1
0.468167777172008 0.459082309283109 1 1
0.0833330153050976 0.08142139329969 1 1
0.170665021209186 0.168163854917408 1 1
0.155193416010827 0.153416299744818 1 1
0.315383056636269 0.309467025453647 1 1
0.267868094748473 0.262586116788537 1 1
0.264966538781812 0.259561748228156 1 1
0.138597959326142 0.135584616449961 1 1
0.335690155124096 0.3293509034528 1 1
0.167415380691904 0.163861241976845 1 1
0.249612669455489 0.244809108241773 1 1
-0.0107672364039635 -0.0101499517707261 1 1
0.390887878757311 0.384844355949864 1 1
0.217554494457912 0.213066393824313 1 1
0.351185688122752 0.344568656565323 1 1
0.0930554285233239 0.0915382321512053 1 1
0.0300230739769766 0.0289895891832685 1 1
0.124091809872588 0.12189891962638 1 1
-0.0330297471565015 -0.0320560223792153 0 0
0.272623253282667 0.266375988049398 1 1
-0.00105620272668783 -0.000642488677336812 1 1
0.0572498301895543 0.05518413083207 1 1
0.130672026402905 0.12681317115644 1 1
0.37534065368762 0.36794206431477 1 1
0.0706843751189101 0.0697652355996486 1 1
0.0901003781435962 0.0879517394124443 1 1
0.264179952093527 0.258856106265409 1 1
0.394697022669845 0.387627999563402 1 1
0.132814859213509 0.129374751573895 1 1
-0.15562452782032 -0.153286486007739 0 0
0.375429467843482 0.368837864586186 1 1
0.378517878693208 0.370816329923817 1 1
0.213002977392457 0.209683515713317 1 1
0.00624670018342644 0.00566069600263485 1 1
0.37421600511438 0.367626368411286 1 1
0.219217464970232 0.215411773233425 1 1
0.353468898490067 0.346539033816477 1 1
-0.0436615110475216 -0.0431084885427742 0 0
0.129513793388181 0.127854964408007 1 1
0.323149045674619 0.31690810692686 1 1
0.238522481963931 0.233731772742458 1 1
0.105905080759646 0.104007081301373 1 1
0.226306951436712 0.222295790666095 1 1
0.206140419698459 0.201884773634904 1 1
0.0552208531657791 0.0538369162294718 1 1
0.269871797891082 0.264511349180162 1 1
0.365087885063874 0.357918531650886 1 1
0.333100418074472 0.326418858326598 1 1
0.243715698751149 0.239818370025744 1 1
0.178115831709022 0.173935434305538 1 1
0.0391101789997814 0.039446235196618 1 1
0.0264493869584507 0.0263000891107219 1 1
0.0532629381474474 0.0525419760448157 1 1
0.215473217401386 0.211265703632752 1 1
0.220579183996568 0.217117589563974 1 1
0.139734510401376 0.136804370731757 1 1
0.302671273581605 0.296954877918212 1 1
0.232925844367073 0.229053743701987 1 1
0.347116361802486 0.340248384030824 1 1
0.101466117123252 0.0992592542391489 1 1
0.109167830290279 0.107060442970524 1 1
0.0817201669763598 0.0797220540110058 1 1
-0.0222225399190669 -0.021342821091672 1 1
0.279972320515046 0.274444727820228 1 1
0.300976442897167 0.296047812207109 1 1
0.285943876028136 0.280642103260234 1 1
0.394298710781865 0.387259905444072 1 1
0.259369544481774 0.254649953505232 1 1
0.322833480447974 0.316725571974202 1 1
0.139360554548133 0.137191497080621 1 1
0.311695692982985 0.305107545994522 1 1
0.11880176256759 0.116919801262189 1 1
-0.15252166215927 -0.14961283915368 0 0
0.178371866608272 0.174472180599799 1 1
0.255094770358094 0.250293625103619 1 1
0.15622206045537 0.151821984143037 1 1
0.214879095092415 0.210935978863244 1 1
0.174543178273787 0.171011046003725 1 1
0.327650199075933 0.321264486678955 1 1
0.201477055722006 0.197557756821785 1 1
0.431336352418761 0.422865100829685 1 1
0.162212865579334 0.158802286325535 1 1
0.333478781516288 0.327365005287595 1 1
0.237229458386894 0.233349544242412 1 1
0.298965612485819 0.293071473841067 1 1
-0.0338134979676545 -0.0343195655021574 0 0
0.463766421059803 0.453900400630358 0 0
0.255567116717502 0.249825344143647 1 1
-0.0171715951682418 -0.0154421860565697 1 1
0.279921648241181 0.273673556422359 1 1
0.265946150905857 0.261281308629276 1 1
-0.0261122327093932 -0.0260549892656509 1 1
0.0461881416576967 0.0454723052757313 1 1
-0.125668921972266 -0.123169986503328 0 0
0.200330196779229 0.197084697860083 1 1
0.405220624755914 0.398719752263681 1 1
-0.0681824855215143 -0.0669003759839229 0 0
0.0311575501850637 0.0294831310633453 1 1
-0.130726250360256 -0.128024017778496 0 0
-0.0839998096607217 -0.082940455670376 0 0
-0.134086602481376 -0.131092726200398 0 0
0.422274318830447 0.413821327192826 1 1
0.15823738948332 0.155132248343749 1 1
0.222111987925263 0.217109154641688 1 1
0.303013098415888 0.296921994420903 1 1
0.263250965214929 0.258622402480635 1 1
0.245889061975981 0.240463584074599 1 1
0.375212048814017 0.368649990622654 1 1
0.185273501504531 0.182178409802518 1 1
0.152275623219896 0.148251387571178 1 1
0.381906360073005 0.375398742698786 1 1
0.382605898650521 0.376259943999001 1 1
0.172099925781878 0.16878142728514 1 1
0.632219793225717 0.621020870362162 0 0
0.0663777381888815 0.0645824198189022 1 1
0.239063034420064 0.234386504067902 1 1
-0.0124406490533867 -0.0124308546113148 1 1
0.114507502553446 0.111924394837441 1 1
0.336533166638811 0.329218823807394 1 1
0.326897709433259 0.321586779108471 1 1
0.236011528669567 0.232511226988753 1 1
0.251596086805618 0.246289060577837 1 1
0.129092402340093 0.126963849450316 1 1
0.134421754883018 0.132168848852644 1 1
0.186271337406229 0.181627262756109 1 1
0.254406633127812 0.248619741017372 1 1
0.143617379223183 0.141296797847695 1 1
0.219945496482312 0.215802373786143 1 1
0.230060331561965 0.22635003497179 1 1
0.297712900084917 0.292132684450751 1 1
0.263234005547352 0.25772660404366 1 1
0.0305389143065406 0.0292549362899805 1 1
0.164066760398917 0.160140694674287 1 1
0.337946232360408 0.332075691179413 1 1
0.213620775002182 0.210210959394854 1 1
0.306092871191445 0.300874563612911 1 1
0.175072670968627 0.17187657659842 1 1
0.0837845581107032 0.082148507825842 1 1
0.0177415853597179 0.0170579363151319 1 1
0.206370292307965 0.203258904104684 1 1
0.14738584120648 0.145012468225777 1 1
0.318323986214983 0.312702525897523 1 1
-0.0408304370566314 -0.0407007265893298 0 0
-0.0297298279027784 -0.0285045114419908 1 1
0.1366764898337 0.134624521663014 1 1
0.28758142529495 0.282436751483076 1 1
-0.0250028141689455 -0.0240411445723192 1 1
0.455852809191377 0.447514848584587 1 1
0.199750035018974 0.196612943339855 1 1
0.330178898410938 0.323065814862433 1 1
0.283545927459789 0.27833337682587 1 1
0.281343959104677 0.27593600404857 1 1
0.280334668166889 0.275100180291028 1 1
0.228831189249971 0.224417298235901 1 1
0.386675213027588 0.380746249132106 1 1
0.156933270859287 0.154057272888117 1 1
0.0200505374060801 0.0200342299068426 1 1
0.347197685877711 0.340547909688862 1 1
0.123527897806617 0.122169447044791 1 1
0.0776720429623159 0.0755626545488251 1 1
0.260059561183203 0.255811731837745 1 1
0.169874449605885 0.166751266723548 1 1
0.346774368926255 0.33931679031593 1 1
0.229374555059258 0.224459945972688 1 1
0.314012107239505 0.307682536410037 1 1
0.154973081094326 0.152427656834252 1 1
0.194713815365604 0.19049017568528 1 1
0.0536002844984005 0.0535802499567535 1 1
0.233202895537923 0.22780596308387 1 1
0.0476084722478879 0.0470176144618516 1 1
0.307655009074541 0.302393386620208 1 1
0.389549355797154 0.383978551065742 1 1
-0.0498087281460535 -0.0492071385973659 1 1
0.0538100600013886 0.0524416360190116 1 1
0.221516715628182 0.217414595765571 1 1
0.228122206082654 0.224008054926037 1 1
0.18316280496751 0.178894241243023 1 1
0.132821564923665 0.130532976451388 1 1
0.171249922532056 0.16762594517889 1 1
0.384461061992643 0.377652250198424 1 1
0.32226295297521 0.317803383541025 1 1
0.100403644553364 0.0981436641784063 1 1
0.229728288281117 0.225594140270842 1 1
0.197772170249264 0.194198125963118 1 1
0.0766632640131578 0.0754034651928763 1 1
0.118614928016364 0.116372013315373 1 1
0.300310042719374 0.295569770886375 1 1
0.340997119661036 0.33464615702523 1 1
0.357905785929312 0.351540320020993 1 1
-0.138262716185218 -0.136073107735458 0 0
-0.0289616672218956 -0.0279347408635129 1 1
0.149760768814904 0.146250203928979 1 1
0.0928952136949604 0.0910108943890083 1 1
0.304799176095922 0.300100611614171 1 1
0.26939807369808 0.263533713497045 1 1
0.229681488944897 0.225757676171049 1 1
0.272611630561309 0.267214588439606 1 1
0.145922635581941 0.14327806112738 1 1
-0.0999093040517957 -0.0973852996118571 1 1
0.102596462630568 0.100275484068858 1 1
0.135663299792813 0.133326499977083 1 1
0.190902558944835 0.186491636670206 1 1
0.277396368995301 0.27323825427181 1 1
0.00319011753297484 0.00312276918175742 1 1
0.325805309920799 0.319783924624799 1 1
0.0647776894986396 0.0639518417556238 1 1
0.123664118971948 0.121479821113561 1 1
0.275519057385707 0.271102306366908 1 1
0.201809825201926 0.198677704882737 1 1
0.265882563595942 0.260625448078442 1 1
0.155460054054844 0.152948130399302 1 1
0.0934576423636438 0.0916045952701598 1 1
0.17788536689078 0.174263488153524 1 1
0.275234209203023 0.26973757510065 1 1
0.252329504056383 0.24745014161444 1 1
0.103633439210236 0.100852561193678 1 1
0.0591748776997993 0.0582329573717117 1 1
0.128400048029478 0.126015214178689 1 1
0.107958762212807 0.10659046848699 1 1
0.127612607310774 0.124899537966448 1 1
0.126288952394233 0.12484892917783 1 1
0.464225899105183 0.456840041992267 0 0
0.195042208887214 0.190916224250266 1 1
0.185215782265987 0.181522675724118 1 1
0.29551005642938 0.291109399163336 1 1
0.112580407966734 0.110662278649107 1 1
0.0872646117548914 0.0854762593079651 1 1
0.32842321838031 0.321678858601184 1 1
0.405214804600992 0.397302421361862 1 1
0.496952641640167 0.488360237462871 0 0
0.218389180071985 0.214111346351696 1 1
0.358538066858438 0.351808648247413 1 1
0.031309307821107 0.0302729439831493 1 1
0.322698647889995 0.3178206168955 1 1
0.380638908952667 0.374600959942229 1 1
0.238171695791519 0.234517117912684 1 1
0.308204607999471 0.303619209822077 1 1
0.296100651921758 0.290383439132651 1 1
0.291904706506648 0.286478835863169 1 1
0.194807071493049 0.190690793244939 1 1
0.232307193005546 0.227524735390735 1 1
0.169578084212791 0.166209746656477 1 1
0.0710088179668681 0.0695490699122298 1 1
0.178410193443038 0.175022732322368 1 1
0.299803021268161 0.293322605770225 1 1
0.382422727225274 0.376252664605828 1 1
-0.0223909849576107 -0.0231501883069795 1 1
0.456338287839018 0.447366393394734 1 1
0.233246682111695 0.22778222116762 1 1
0.232705858908527 0.229179348578931 1 1
0.460419370109753 0.451115514321575 0 0
0.32719164191198 0.320133637430139 1 1
-0.0658201913902244 -0.064931370461804 0 0
0.157378880282534 0.155052071781944 1 1
0.187602208588673 0.183875179775613 1 1
0.136281287585446 0.134061330997902 1 1
0.423440317950092 0.415928604236572 0 0
0.339652704437629 0.333125797510102 1 1
0.000649435310643723 0.000499831485086417 1 1
0.109330475894341 0.107777971701834 1 1
0.331844700750688 0.325657807543915 1 1
0.0708857469501377 0.0690675049626164 1 1
0.24980511614918 0.244934045434613 1 1
0.126388481760536 0.12535507129866 1 1
0.0616036605826792 0.0602426002866753 1 1
0.131804194894777 0.129475709458749 1 1
0.0909941572035336 0.0896429967692003 1 1
0.612727086218894 0.600479945108054 0 0
0.36217904596131 0.355654294021717 1 1
0.196140276715904 0.191435419857073 1 1
0.0120326361169793 0.0126567085026377 1 1
0.11944305317718 0.117448621805816 1 1
0.0985155078049606 0.0968947936129354 1 1
0.219770443351336 0.215244271208911 1 1
0.389034887813855 0.381325314242091 1 1
0.0567331196955236 0.0557191683967103 1 1
0.222188324072888 0.21721909708974 1 1
0.103262888144972 0.100989967201929 1 1
0.217069006007225 0.213069371797565 1 1
-0.0137055472557752 -0.013274947797003 1 1
0.18566558307275 0.182954347619646 1 1
0.134599353428439 0.131983549803049 1 1
0.067757659941289 0.0667583699588282 1 1
0.223956057015827 0.220087110011933 1 1
0.119294563587945 0.116912304146859 1 1
0.445727962026779 0.437396414607705 1 1
0.0328306110226967 0.0337192644357131 1 1
0.248917604642021 0.245186139863478 1 1
0.528827661550759 0.519100782343847 1 1
0.12812794649492 0.125959995883183 1 1
0.0590961756993812 0.0573136553288589 1 1
0.285542938341123 0.279420792490109 1 1
0.0169198675374402 0.0160504321032781 1 1
0.34245166105198 0.336261548739109 1 1
0.266110888212056 0.261218220584844 1 1
0.22587168706715 0.221934383615189 1 1
0.248945173039574 0.244772727042866 1 1
0.188742019092769 0.185208357246283 1 1
0.294126498459736 0.2891170231312 1 1
0.112847691673194 0.1107451868236 1 1
0.25887157237388 0.253976589724693 1 1
0.231842091919008 0.228159969531714 1 1
0.168004399801149 0.164767595380227 1 1
0.24852304616466 0.244930772352636 1 1
0.371331626943995 0.364629404752927 1 1
0.149454084911486 0.146485500973653 1 1
0.181494689057649 0.177712132621263 1 1
0.253827440518835 0.249519978326318 1 1
0.237558152566897 0.23405249054708 1 1
-0.0210126574360688 -0.020671250374782 0 0
0.151212055734601 0.147151893016362 1 1
0.231997645124846 0.226638682520303 1 1
0.186136856800942 0.182794638596284 1 1
0.260342514546014 0.256586851078563 1 1
0.350634281111914 0.343820039717211 1 1
0.215681688147431 0.211613533258443 1 1
0.218446783658354 0.213166308905459 1 1
0.184905918247824 0.18128558277114 1 1
0.234788905165831 0.230366916763029 1 1
0.130119851911266 0.128878962716002 1 1
0.393207001547037 0.385738369971943 1 1
-0.0468374839054821 -0.0456463404242872 1 1
0.259293976599967 0.253632172051824 1 1
0.102663308097224 0.100738099869912 1 1
0.384560963716681 0.377297422356474 1 1
0.360865955377096 0.35412937850118 1 1
0.241402424089948 0.236861656902137 1 1
0.271500548832912 0.265461761913885 1 1
0.193386448232574 0.190410391928869 1 1
0.200251126830719 0.196339771293496 1 1
0.0398841318325206 0.0391102390124908 1 1
0.190301815500741 0.186606069172352 1 1
-0.121942987339182 -0.119102462706675 0 0
-0.0737442297467452 -0.0723486351697581 0 0
0.237803949343386 0.235128685674732 1 1
0.290427299881533 0.285522212401781 1 1
0.1903890744196 0.187584398599761 1 1
0.269818990047346 0.265066239599338 1 1
0.434870947238842 0.426793311825672 1 1
0.235028455906403 0.231045804770157 1 1
0.0435702611165743 0.0431267389186856 1 1
0.41991237628278 0.411078575330842 1 1
0.211556323253362 0.208101047009978 1 1
0.17355601243726 0.169558174599244 1 1
0.45778718734375 0.450851398600472 0 0
0.215449457796229 0.211124723467052 1 1
0.0627733179504228 0.0617962884740091 1 1
0.130840142912638 0.127499592614412 1 1
0.267696328986298 0.262641177585395 1 1
0.255115758009672 0.250424007429092 1 1
0.140269324067007 0.137523119096441 1 1
0.0741573677347958 0.0716085970541565 1 1
0.573576835661694 0.563527153383779 0 0
0.235897816840946 0.231571407915473 1 1
0.111853309088889 0.109687610456464 1 1
0.186063951363343 0.183164724110237 1 1
0.397819011808671 0.390454804643172 1 1
0.198778772164844 0.194384869302957 1 1
0.119571836761786 0.117503423309505 1 1
0.0587030383503229 0.0578713305821564 1 1
0.205045583609145 0.201933864278545 1 1
0.10569179785285 0.103151775461276 1 1
0.301608651140188 0.295761946739821 1 1
0.395445633495255 0.387107417267798 1 1
0.058265907430621 0.0574596302035115 1 1
0.349721081234848 0.343620278681738 1 1
0.265011694318796 0.261254015867063 1 1
0.333495922405673 0.327140288543355 1 1
0.315904114780013 0.309594791780244 1 1
0.286598398722536 0.2825787278957 1 1
0.312168410497726 0.306127991783798 1 1
0.263959397739639 0.260482625323432 1 1
0.00779138787017039 0.00769335045685864 1 1
0.39198656293316 0.385037294475567 1 1
0.324630034143723 0.318958290744146 1 1
0.129703168744862 0.127301556898175 1 1
0.252766926145502 0.24767524295277 1 1
0.319672826233694 0.312806569235179 1 1
0.259078920367922 0.253631296085068 1 1
0.192880136726652 0.189526497244457 1 1
0.186531646705632 0.182109123015149 1 1
0.0145320585719144 0.013987093177263 1 1
0.190329968209845 0.187240965362237 1 1
0.224381431297159 0.21991567941638 1 1
0.257818496876526 0.252486208956026 1 1
0.22372685844005 0.218957537389121 1 1
0.210393788449086 0.205955311005111 1 1
0.375291081706693 0.368452884423378 1 1
0.172921713482051 0.169886394662945 1 1
0.194811692175041 0.191655300844693 1 1
0.391606218936178 0.383465732240022 1 1
0.332184243645646 0.324675917360169 1 1
0.27704524852899 0.271774446277542 1 1
0.239916574153391 0.235545349823113 1 1
0.299704674844354 0.294887276228967 1 1
0.312308183789492 0.307512148596802 1 1
0.248595239083345 0.243715676448523 1 1
0.365514092849519 0.359201281080268 1 1
0.045178600214394 0.0445331531581578 1 1
0.140306616084949 0.137733791115499 1 1
0.190001059443993 0.187964181243728 1 1
0.132288717263817 0.129444894453975 1 1
0.366714845976995 0.360254758871028 1 1
0.191820417704124 0.188990585482494 1 1
0.262319516391649 0.257511821980384 1 1
0.0725446970563922 0.0713490958908296 1 1
0.24863162692569 0.244912397213799 1 1
0.127831422731284 0.126073907016158 1 1
0.125806502390473 0.122645464086624 1 1
-0.110291759565534 -0.107087560402171 0 0
0.275926055624799 0.270424827001424 1 1
0.330803261031496 0.325458744698204 1 1
0.48576693574841 0.475849599563332 1 1
0.166987507307437 0.163477086728386 1 1
0.124569438813742 0.121306201019802 1 1
0.222022064836802 0.218308430036789 1 1
0.0609784573167558 0.0600095634838613 1 1
0.144556154591879 0.141086638193025 1 1
0.296492035595997 0.290733034110043 1 1
0.120049016933847 0.118003157688463 1 1
0.0690644422110339 0.0669297325582048 1 1
0.105848084832224 0.103361185552526 1 1
-0.00110532742175471 -0.000667960585442029 1 1
0.238769204062345 0.23347951901054 1 1
0.0583312568766333 0.057165281403656 1 1
0.224312306977091 0.220696256238405 1 1
-0.034372941997046 -0.0341697861515184 1 1
0.212968628349419 0.208783982698575 1 1
-0.0352935025639477 -0.0349131087626763 1 1
0.0326287299377638 0.0316397812881018 1 1
0.468178137416969 0.460672922961329 0 0
0.0179618173935933 0.0184594471137162 1 1
0.278078848926667 0.272998855172838 1 1
0.3985198562954 0.390633781741781 1 1
0.0886163991057685 0.0865712073377382 1 1
0.351206630420744 0.344697884048949 1 1
0.391446937762502 0.384842446266848 0 0
0.218897055931166 0.214543832812654 1 1
0.113650864698681 0.111366517580206 1 1
0.0350951555316388 0.0341455313205324 1 1
0.350030099778468 0.343530334853121 1 1
0.321948707243354 0.315690807529791 1 1
0.257886118674028 0.252481742909947 1 1
0.318414708832344 0.312707607471559 1 1
0.310807345245376 0.305646383319043 1 1
0.0243402253065873 0.0234494516055321 1 1
-0.01443720193455 -0.0124371649272783 1 1
0.315721353940877 0.309880888804721 1 1
0.348014694786724 0.341685627954022 1 1
0.109853178896785 0.10897145199408 1 1
0.0555920391807373 0.0539409626496106 1 1
0.291277143192619 0.286770589000323 1 1
0.233668490707582 0.228522499644579 1 1
0.0531205427694934 0.052084175751286 1 1
0.204714393283875 0.201731788188946 1 1
0.0483822078389774 0.0463157814267366 1 1
0.228107726918565 0.223873036778629 1 1
0.0929494067698265 0.091023672781068 1 1
0.218394325565385 0.214401443915928 1 1
0.0474208844085645 0.047496806742055 1 1
0.0832663127939015 0.0820304695319382 1 1
0.303714020336981 0.298773847373142 1 1
0.350249357604216 0.342902583655676 1 1
-0.019714459215654 -0.0192814693532441 1 1
0.365881704892958 0.358500936498247 1 1
0.29038390706415 0.285135420600151 1 1
0.43513470647651 0.426802811589618 1 1
0.162958103884919 0.160399213420495 1 1
0.0708985232009142 0.0690922211110177 1 1
0.0927585620816801 0.0904705868870068 1 1
-0.0424466369132017 -0.0420927780491173 0 0
0.367553512885257 0.362268291671767 1 1
0.080863027358092 0.0799907817434891 1 1
0.213150406236477 0.209353960982122 1 1
0.287613856374457 0.281608899740156 1 1
0.139032945785331 0.136732959266162 1 1
0.378132739362017 0.371414350321329 0 0
0.399141657874546 0.391661955428604 1 1
-0.0776808024141907 -0.0763993019935953 0 0
-0.203204083026046 -0.199093607562863 0 0
0.292417243942459 0.287826847376404 1 1
0.165900181839785 0.161497310422117 1 1
0.24931195562003 0.244431083190706 1 1
0.202860557129333 0.198876972046856 1 1
0.273460336481464 0.268279075349494 1 1
0.299086321242512 0.293842264573947 1 1
0.151822305546446 0.14936466479851 1 1
0.258136688027117 0.252953455361773 1 1
0.149511193085192 0.145956466966003 1 1
0.268137412114669 0.263235381742995 1 1
0.0824549579147276 0.0817561735060996 1 1
0.0493075631127379 0.0479846540247673 1 1
0.102245917324474 0.100418857304196 1 1
0.246816656791266 0.242942026942473 1 1
-0.00748119297829491 -0.00790324406065264 1 1
0.277917972074577 0.271348823809808 1 1
0.289935766400201 0.284991159295735 1 1
0.243304212725422 0.238797156334431 1 1
0.294509423866939 0.290143847144576 1 1
0.0708964066274941 0.0702258316358334 1 1
0.0581913369903793 0.0582284456734582 1 1
0.337012227187493 0.330465213045979 1 1
0.262159083113774 0.256711023934797 1 1
0.325347410211359 0.319457897897424 1 1
0.300804588067991 0.295515895395054 1 1
0.05946585383831 0.0595859224314892 1 1
0.101163597203336 0.0998845984012262 1 1
0.124775417872859 0.122547674487384 1 1
0.0725186682817306 0.0706229866197876 1 1
0.42597734869615 0.417327001479323 1 1
0.234430537451678 0.229970213809787 1 1
0.0571526615079861 0.0562616929160175 1 1
0.128127664099055 0.1255195131456 1 1
0.267085689087381 0.262475130087884 1 1
0.279749277579825 0.27511665393233 1 1
0.00627614476730899 0.00674904368580933 1 1
0.0282547446149277 0.0268238305083398 1 1
0.267824947666372 0.262458452070148 1 1
0.244015536100042 0.239001303641946 1 1
0.458304860604932 0.449548457847428 0 0
0.117713861286127 0.114673168436065 1 1
0.195353348330601 0.191676344156382 1 1
0.223768364259808 0.218298640519276 1 1
0.211271118064027 0.207086116392031 1 1
0.146263508396951 0.143138175380353 1 1
0.232526804141408 0.228052412225143 1 1
0.0571282697907821 0.0563859558459674 1 1
0.293812864468626 0.287943942693738 1 1
0.229717917928649 0.225956178656821 1 1
0.205257244882516 0.201599445950215 1 1
0.0521506587013497 0.0512226377272429 1 1
0.152458614560038 0.149543922323957 1 1
0.270889979908699 0.267410780443786 1 1
0.130419809024666 0.126697050902194 1 1
0.122651633750346 0.11974944083516 1 1
0.0181432881605655 0.0183370783851002 1 1
0.0461695778240413 0.0449748929381227 1 1
0.0848790602092971 0.083237243679879 1 1
0.101025522630624 0.0992282652462262 1 1
0.149901740646965 0.146821597989505 1 1
0.148475965579351 0.146407880801122 1 1
0.245775150797076 0.242009359147125 1 1
0.198898561719831 0.195816699542355 1 1
0.148527316496555 0.145875341533529 1 1
0.272007310815393 0.266538626903396 1 1
0.360776119881137 0.353015062700398 1 1
0.0862049373624648 0.0846532938302598 1 1
0.124929911971243 0.122163821051012 1 1
0.184853879497537 0.180847318060046 1 1
0.23197043319362 0.227813489947987 1 1
0.0474110919133865 0.0457060953822763 1 1
0.276905143363467 0.271567328631235 1 1
0.376403764572412 0.369604630564358 1 1
0.357803916670419 0.350880723116861 1 1
0.0414509522486556 0.0418938062344481 1 1
0.18542400938369 0.181772099466274 1 1
0.159376301950789 0.156884974312785 1 1
0.399306463917906 0.391426449460197 1 1
0.134086052510494 0.131430189662003 1 1
0.25617499119667 0.252250369760141 1 1
0.142887500357158 0.140507118625032 1 1
0.259816788392084 0.254402132259326 1 1
0.242579315078396 0.23745566402562 1 1
0.298127596327752 0.29263306511902 1 1
0.470342950946305 0.462305200724771 0 0
0.316336893509827 0.310273021080398 1 1
0.160855482671123 0.157938546975376 1 1
0.463248506703739 0.454668954275694 0 0
0.369693407796732 0.362827538060567 1 1
0.342945829359818 0.336997227314548 1 1
0.276471549373426 0.2706611322868 1 1
0.316991468555223 0.310434238186137 1 1
0.0756119089676261 0.0746071932936664 1 1
0.04116655622422 0.0399526469458032 1 1
0.265332408076609 0.260829319913402 1 1
0.262441237246864 0.257694255534803 1 1
0.138970300912746 0.136190401852177 1 1
0.406912878672265 0.400593451577614 0 0
0.310078323420898 0.303305792729206 1 1
0.264625382624553 0.259691130726557 1 1
0.0786120641732279 0.0766197798328633 1 1
0.0357437034653956 0.0347114610294022 1 1
0.284561562011006 0.279506640991149 1 1
0.0999045226417499 0.0979383216222931 1 1
0.220150514705158 0.216763291952277 1 1
-0.0274278552350716 -0.0259960247051531 1 1
0.113115572730888 0.11152370954211 1 1
0.498953591269349 0.490822144092062 0 0
0.191828783987899 0.18843860112605 1 1
0.128901308916895 0.126031406221213 1 1
0.129938841560923 0.128063930483693 1 1
0.180380081981572 0.177765395465793 1 1
0.222076165653395 0.218197371771507 1 1
0.217731687295339 0.215039367480265 1 1
0.0163361819609818 0.0172641166964462 1 1
0.131115484961401 0.128987169702255 1 1
0.18522728530635 0.182153845782204 1 1
0.282276031643292 0.277605045707643 1 1
0.167045503124454 0.16408750234786 1 1
0.284442303307221 0.279538519985285 1 1
0.243251779391262 0.238429681233513 1 1
0.15136759894848 0.148678996423774 1 1
0.0234749696139047 0.0229604403396312 0 0
0.124642276502773 0.122171291811395 1 1
0.201923506019858 0.198986198358464 1 1
0.228586428170707 0.225375158494068 1 1
0.101984678631117 0.100533964416479 1 1
0.424403021867052 0.416266082427256 1 1
0.455830117085499 0.448455867878169 1 1
0.14654232083835 0.143891070813004 1 1
0.220763174147111 0.217783156071642 1 1
0.24606726608673 0.241258712957428 1 1
0.255674032652374 0.250573730082862 1 1
0.153373150973017 0.150539392464569 1 1
0.179610085040073 0.17592001517306 1 1
0.154264690470863 0.152316038719083 1 1
0.216340937508341 0.21286481652667 1 1
0.375084623053551 0.368952260047861 1 1
0.110386343956807 0.107797918150608 1 1
0.257253193438959 0.251622350925128 1 1
0.272209455122499 0.267904513584065 1 1
0.0614735766768031 0.0603148271213988 1 1
0.434874371063333 0.426292511493678 1 1
0.25232460064174 0.248103632324146 1 1
0.104822548229212 0.103695914670882 1 1
0.0332926905784842 0.0322886982587305 1 1
0.462579689053889 0.455102337902102 0 0
-0.0392913402773814 -0.039199821196447 0 0
0.351883240081973 0.345349009343684 1 1
0.134472228220092 0.132176528506414 1 1
0.129919280227382 0.12685764528862 1 1
0.126258467719763 0.124339230519318 1 1
0.108710892079659 0.107383398305563 1 1
0.182810688758105 0.17896840182843 1 1
0.310363018953617 0.306010553396952 1 1
0.261111454349138 0.255892521866341 1 1
0.292690721574376 0.287415546755465 1 1
0.527029864151107 0.516947636694417 0 0
-0.0951478681307763 -0.0937069915609163 0 0
0.0113442004012216 0.0114288075850453 1 1
0.0988045879167459 0.0978390401345828 1 1
0.220747773090274 0.216487131821409 1 1
0.165795570020463 0.163086217600413 1 1
0.345269003065081 0.33763652907467 1 1
0.0771375759427316 0.0756988115247439 1 1
0.283384110932786 0.278311818943279 1 1
-0.0189498068942864 -0.0184450015608076 1 0
0.276716728993725 0.271368985418337 1 1
0.307499952438468 0.302040458025711 1 1
0.226305408797375 0.223286811159044 1 1
0.0948314429081084 0.0914053016963507 1 1
0.0888207739527689 0.0866370608438846 1 1
0.320860534667133 0.315056804969461 1 1
0.199228407831413 0.195832387728683 1 1
0.315125384516855 0.309775922056736 1 1
0.196144251569666 0.191712231054019 1 1
0.117440349375409 0.115066684565902 1 1
0.167534392805166 0.165238086615313 1 1
0.042424767369267 0.0423430456013836 1 1
0.0772438671593087 0.0757729848397441 1 1
0.232503039122877 0.227262821135524 1 1
0.101029549427839 0.0981494077242644 1 1
0.171556648504657 0.168485967972369 1 1
-0.0733745413746597 -0.0723787623249554 0 0
-0.0760945460544092 -0.0747315752747091 0 0
0.169947330978406 0.165647901675716 1 1
0.128436999215088 0.126091466190489 1 1
0.0689929145554313 0.0671009926628249 1 1
0.397879553500887 0.389547039712519 1 1
0.0998857050289267 0.0982142542413091 1 1
0.334502196820421 0.327953087543111 1 1
0.345280439736851 0.338565979110437 1 1
0.0370684186950917 0.0355668587359825 1 1
0.276460121361464 0.271707839718704 1 1
0.320174307634838 0.313485415645293 1 1
0.249857470850852 0.2438157008724 1 1
0.308912119887307 0.303919832280906 1 1
0.152012522646065 0.149983828005566 1 1
0.0602590291836502 0.0587716629542492 1 1
0.444347523736933 0.435553728042111 0 0
0.276554161309925 0.270893956783245 1 1
0.0687177263708299 0.0679516432952165 1 1
0.194473058094033 0.190590674031236 1 1
0.0492113423855461 0.0484130125126849 1 1
0.459340773714306 0.450711962631272 1 1
0.205376731022959 0.202588702169304 1 1
0.0940033151478726 0.092109728074225 1 1
0.0614616708910995 0.060162768382999 1 1
0.207900303443982 0.203299093475253 1 1
0.31806962255596 0.311653951169926 1 1
0.0629982709142679 0.0618023508742692 1 1
0.346658415267217 0.340479645406835 1 1
0.109368405300327 0.106913505532641 1 1
0.431472416939423 0.423672876238084 1 1
0.230202599960142 0.226376144799412 1 1
0.0417602309155033 0.0401647807797195 1 1
0.167336441084224 0.164168190635245 1 1
0.375136228248592 0.36778957381446 1 1
-0.0136095055088122 -0.0134775108695873 1 1
0.203799634026741 0.199372497615039 1 1
0.147452726262046 0.145003513862164 1 1
0.277100125873373 0.271996702077775 1 1
0.132830846018031 0.130668321870994 1 1
-0.209118154957151 -0.204325097333746 0 0
0.0718725138578736 0.0703445593641749 1 1
0.0954326105045283 0.0934255869479452 1 1
0.15113966706145 0.147489278420406 1 1
0.205281307433182 0.202535590439314 1 1
0.609833006377997 0.597932363004834 0 0
0.124670215345612 0.123258011242559 1 1
0.464280403029149 0.455574142315985 1 1
0.100918107807496 0.098081185057875 1 1
0.17223425971231 0.167632635823175 1 1
0.286334952952253 0.281584814939632 1 1
0.12306594464398 0.120848108315759 1 1
0.0490306811523882 0.0478501971006403 1 1
0.225424275260869 0.221380503483142 1 1
0.180645680779371 0.176557818971416 1 1
0.2366761264773 0.23274271853674 1 1
0.121556475424526 0.119664479826331 1 1
0.0720629084874557 0.0700162902237855 1 1
0.253275005800096 0.249069919421446 1 1
0.236792939212628 0.232504526076563 1 1
0.13558199284803 0.133002603080966 1 1
0.130574357401069 0.128196279368987 1 1
0.213600039817117 0.210267961193914 1 1
0.350908580266483 0.343516644152839 1 1
0.274180166386414 0.267649693304556 1 1
0.0560507044054803 0.0551270894926158 1 1
0.331357734314619 0.325672117962818 1 1
-0.145757270518174 -0.143336467135492 0 0
0.356959589876073 0.349019698957764 1 1
0.0958662146434991 0.0945897689841191 1 1
0.142024217177458 0.139872881748405 1 1
0.27874857323345 0.273569914941701 1 1
0.214959149272192 0.211035192819522 1 1
0.589320847428583 0.579056901936731 0 0
0.0501864670016955 0.0491545254235857 1 1
0.273925350745802 0.268546842345041 1 1
0.184000656804643 0.180011618979536 1 1
0.0521474281835716 0.0506525072665799 1 1
0.0945281048789332 0.0932590868222579 1 1
0.261309972389417 0.256440486539844 1 1
0.124322524206404 0.122024631513565 1 1
0.221371536321908 0.217226049061517 1 1
0.0727036494657972 0.0705532955236254 1 1
0.0755169140393894 0.0744272386703661 1 1
0.334080417085929 0.326539104269643 1 1
0.0816047004743499 0.0802090201931567 1 1
0.317234952241841 0.311735690352613 1 1
-0.0117299722047297 -0.0116362504799808 1 1
0.186275169975306 0.181751129210552 1 1
0.13590918610265 0.132493461024417 1 1
0.195160608492089 0.191776963441569 1 1
0.0521512321253767 0.0507425038822886 1 1
0.29839443650805 0.292866749072254 1 1
0.0641645019902868 0.0621568755015894 1 1
0.149241116438641 0.145902099216405 1 1
0.422474187304425 0.414155320724024 1 1
0.0526037632470821 0.0522630437217233 1 1
0.102657276058645 0.0993070724099451 1 1
0.105817535935173 0.103800001037628 1 1
-0.0470782374323891 -0.0454885057147186 1 1
0.327365640441845 0.321210585536674 1 1
0.209512101408253 0.205049123846133 1 1
0.100845169579322 0.0991225533854877 1 1
0.0942707745389024 0.0928096170284353 1 1
0.0405399397904374 0.039841653654443 1 1
0.177372368670505 0.173832334453477 1 1
0.419649947935521 0.412051512721031 1 1
0.319158871755155 0.313141990746937 1 1
0.220402213259014 0.217029892135187 1 1
0.120932124127482 0.118662353591475 1 1
0.403179070465741 0.395325056651151 1 1
-0.0590065009911932 -0.0578641342060904 0 0
0.127473466816028 0.125610795381219 1 1
0.0118311705315089 0.0116737627938293 1 1
0.15284398641134 0.150058959842369 1 1
0.0968111174786363 0.0939780629095279 1 1
0.24954578775258 0.244010111479987 1 1
-0.114813695436317 -0.112839645041732 1 1
0.330057910466874 0.324597021093765 1 1
0.170227689419976 0.166831279670284 1 1
0.189765582460316 0.186139427082617 1 1
0.373187222636354 0.366065930186686 1 1
0.284018568599706 0.278887848652448 1 1
0.339299829805174 0.332034952600925 1 1
0.592447789773011 0.580621751956732 0 0
0.217015043567712 0.212685309770301 1 1
0.0689146569026467 0.0674129614520439 1 1
0.179724254409429 0.176120563212587 1 1
0.147373182955842 0.14519375170365 1 1
0.209705351404533 0.205126732143417 1 1
0.277848479222843 0.273587007868628 1 1
0.0639120543293962 0.0626847518683688 1 1
0.402539219331696 0.394214096799059 1 1
-0.163070137844992 -0.159923377843758 0 0
0.0535471335411672 0.0527125978183853 1 1
0.169298993134492 0.165507902159585 1 1
0.380446320111752 0.374513081207916 1 1
0.0761610354109042 0.0752018201778339 1 1
0.150517935791618 0.147363866740291 1 1
0.194154738257968 0.19023475963344 1 1
0.252210497981691 0.247666521453845 1 1
0.231567545827317 0.227189047665935 1 1
0.239197747977036 0.233998121078735 1 1
0.173052934672922 0.167674615947245 1 1
0.298712290245486 0.29341147346486 1 1
0.32878897408527 0.322233320172137 1 1
0.124996880763745 0.122102153158564 1 1
0.150364470420896 0.147916935394299 1 1
0.453970715649457 0.444582539273074 0 0
0.436025676627326 0.428473615295923 1 1
0.0246216634004031 0.02477474208477 1 1
0.246742734362914 0.241872573079237 1 1
0.336756572198536 0.330446479084608 1 1
0.152786370111918 0.15100366459515 1 1
0.135815177781037 0.133480269770549 1 1
0.0128008467669173 0.0117468083734768 1 0
0.269677451172076 0.263727868528015 1 1
0.343385755557742 0.336232394366362 1 1
0.0958385269886791 0.0943971012741176 1 1
0.418954288960598 0.410470584812832 1 1
0.16057955883596 0.157703041132636 1 1
0.313396971849219 0.307644059382732 1 1
0.194608226655552 0.191245347290285 1 1
0.121886730593824 0.119863728584269 1 1
0.181624944958758 0.177708422189269 1 1
0.419021410211608 0.41070800931541 1 1
0.27128962532257 0.265982113854918 1 1
0.0284868817159851 0.0268569943997838 1 1
0.4460401778234 0.437767891754679 1 1
0.403824692631264 0.396239913355978 1 1
0.0920387688431583 0.0909847662452411 1 1
0.160792180784971 0.158261574631505 1 1
0.256544525149204 0.252802353683364 1 1
0.053365036969877 0.0524956890557617 1 1
0.406586374491662 0.398793670779475 1 1
0.287477171821795 0.28235155381184 1 1
0.262034815517996 0.256657179883056 1 1
0.26524446996568 0.260928118930047 1 1
-0.0332196496000157 -0.0326439054420849 1 1
0.149961154664121 0.147684231412012 1 1
0.302945113856929 0.297742291438385 1 1
0.331454351441233 0.3250049494554 1 1
0.206656446008489 0.202315243692635 1 1
0.252023776856083 0.247337387050474 1 1
0.0849829171489191 0.0835747996895813 1 1
0.287222084749642 0.281152834536877 1 1
0.26833222914557 0.262997336171165 1 1
0.146640239562894 0.143747490418937 1 1
0.0225784139648576 0.0226569383035579 0 0
0.197360492009784 0.193458944560052 1 1
0.254846200293518 0.249330804899151 1 1
0.405949711938425 0.398349334668624 0 1
-0.0972191595146298 -0.0954947281401369 0 0
0.147091942814967 0.144811671996317 1 1
0.0754574920312544 0.0743991151654654 1 1
0.131740127415061 0.128431557484293 1 1
0.202873498641952 0.199426704714918 1 1
0.129790909539596 0.128268605754674 1 1
0.358025056270412 0.351166725338826 1 1
0.197334882769931 0.194435149624904 1 1
0.32010061554565 0.313803835272841 1 1
0.512609170269837 0.503923177533689 0 0
-0.0242303995273421 -0.0243850392524013 0 0
0.177640379236618 0.175480590413822 1 1
0.322521350416957 0.317133832202321 1 1
0.144134214167257 0.141733205336031 1 1
-0.0879658539283138 -0.0870659338803568 0 0
0.311727276092483 0.306312795370014 1 1
0.177847184011878 0.174933385065299 1 1
0.00106880300627408 -0.000524878680132446 1 1
0.267532383454293 0.263191655414094 1 1
0.0143999235273139 0.0130679188119804 1 1
0.113791341268875 0.112089102123438 1 1
0.49669693818963 0.487827987091219 1 1
0.252576929276601 0.248691094232496 1 1
0.29152339011305 0.286060005577127 1 1
0.223269605531541 0.217939148839738 1 1
0.0220521838336033 0.0205482675715327 1 1
0.163619469767584 0.161667703999721 1 1
0.156700153051934 0.15398010024963 1 1
0.0692467772403098 0.0684098105946197 1 1
0.387660335433622 0.380294824303342 1 1
0.255492466430585 0.250311181595387 1 1
0.320153862469029 0.314255453767467 1 1
0.25979814690634 0.255107916427055 1 1
0.399674402136337 0.391076335271916 1 1
0.175308918218262 0.171897833065957 1 1
0.0537855841073277 0.0535793898118911 1 1
0.127309736154477 0.12442238639131 1 1
0.276280043272716 0.271486456592725 1 1
0.424084652616795 0.41542267812693 1 1
0.177617160827598 0.174199085399513 1 1
0.0597847449191644 0.0587828655500066 1 1
0.395877132216588 0.387792168971411 1 1
0.285269074930606 0.280217106276424 1 1
-0.0439039209514581 -0.0432492596972794 1 1
0.18939613690095 0.186686338500123 1 1
0.0241252952270106 0.0233819899252858 1 1
0.150244961888015 0.14763448805068 1 1
0.206119086572435 0.20266536241419 1 1
0.141853532884694 0.139668233003386 1 1
-0.0643184690087167 -0.0630790221915875 1 1
0.306398876614732 0.300403044384215 1 1
0.198749011948242 0.196187365919579 1 1
0.380231964975012 0.372827357084575 1 1
0.129218175199559 0.126482834226386 1 1
0.186182203157086 0.182701655937773 1 1
0.224181265988235 0.220673376428344 1 1
0.162042316206639 0.159656117334589 1 1
0.161353797172054 0.15850754591832 1 1
0.216732385571275 0.212543353813201 1 1
0.141816350171559 0.139672353512481 1 1
0.322108122415457 0.316042221456342 1 1
0.201795277825442 0.198451058973503 1 1
0.262164429468777 0.258308554530254 1 1
0.541194863805055 0.53168985657742 0 0
0.179308930797671 0.175301435199718 1 1
-0.0028240077701354 -0.00273053730630163 1 1
0.109609403326555 0.108288077012294 1 1
0.27988634928542 0.273662829002456 1 1
0.103652665084133 0.102210777801055 1 1
0.368738866419309 0.361589393282306 1 1
0.0131152040507974 0.0132784757424074 1 1
0.307285531682943 0.301884573241807 1 1
0.145116829998773 0.14247795087606 1 1
0.132933834158077 0.130460728051779 1 1
0.406553657803526 0.398643626590016 1 1
0.136051437967228 0.131972414618188 1 1
0.276604266867318 0.270761276047637 1 1
0.367028249539985 0.360129801474989 1 1
0.224751971855606 0.220955866858323 1 1
0.0331223403750738 0.0315593292610361 1 1
0.159847564713534 0.156600818466227 1 1
0.182941123292293 0.179543501201753 1 1
0.225077359894835 0.221075407882023 1 1
0.041681073983697 0.0402495159954308 1 1
0.430955104968449 0.422536907029181 0 0
0.391230212871588 0.384122231665078 1 1
0.186637459858791 0.182831984149674 1 1
0.368962993774818 0.361296143553503 1 1
0.0671080217319581 0.0661856536824756 1 1
0.0991468433803867 0.0970680273005518 1 1
0.179836842011871 0.176455992096377 1 1
0.0370625006316259 0.0368175873843671 1 1
0.0563395266371967 0.0555497743729464 1 1
0.0340875488644501 0.0341935506976688 1 1
0.303085133033094 0.297220247776588 1 1
0.220269987601914 0.216768285427615 1 1
0.443986552811325 0.43519707409585 1 1
0.289572289192196 0.284520166960749 1 1
0.275612613151509 0.269949759279886 1 1
0.325918076769558 0.320919675673629 1 1
0.155185709599585 0.15189299662708 1 1
0.332864282478826 0.326468782584406 1 1
0.219494944766306 0.215306070517448 1 1
0.182143644790293 0.179120214977572 1 1
0.218836024842116 0.213918365976972 1 1
0.158827674064136 0.156231286593762 1 1
0.145932981380099 0.143905498456262 1 1
0.374114863717287 0.368223979288023 1 1
0.113429104849621 0.110637894827854 1 1
0.283928181649732 0.278666328367121 1 1
0.163590425575101 0.161272728022391 1 1
0.368398500622143 0.360630479243086 1 1
0.141810286975193 0.13953923270937 1 1
0.00101725156269426 0.000112242539664121 1 1
0.443365897112471 0.435620627543546 0 0
-0.0196963204662681 -0.0193038462423886 1 1
0.350999777882113 0.34431942035514 1 1
0.267964284464744 0.263641991231527 1 1
0.31877375545168 0.312618095101361 1 1
0.0611930756696851 0.0600426308630035 1 1
-0.141124301872158 -0.13852566231059 0 0
0.107368976295289 0.10577767085744 1 1
0.325719938984136 0.319475961360487 1 1
0.0675068291173456 0.0668100783222957 1 1
0.305641201045231 0.300095230730792 1 1
0.423646770218066 0.41663619655397 1 1
0.347481615456809 0.341980915153728 1 1
0.0584981227642686 0.0572042520199727 1 1
0.42404638830088 0.415824850631952 1 1
0.291383552391666 0.285054300886041 1 1
0.245744396658741 0.240727901173304 1 1
0.391995580079348 0.385487302841489 1 1
0.135931370687602 0.133416530621146 1 1
0.324097480863985 0.317731507527594 1 1
0.363956783279884 0.35742735757078 1 1
0.103859166669561 0.102442066427825 1 1
-0.0181044432261904 -0.0170267454222141 1 1
0.101312858732709 0.100581856598121 1 1
0.328964506593362 0.323131807125623 1 1
-0.0968441801329194 -0.0948130567046564 1 1
0.357513369260628 0.350756138177413 1 1
-0.0307617849310801 -0.0303199382521178 0 0
0.214826442450918 0.210664802851648 1 1
0.195706950106656 0.192039859962793 1 1
0.209331240055586 0.205500995162515 1 1
0.101495504505598 0.0994038979662379 1 1
0.188101486395382 0.184390118660829 1 1
0.359965666981375 0.353400277761315 1 1
0.321353477168504 0.315432792017874 1 1
0.240693385668253 0.23563221954195 1 1
0.30311750553849 0.296276711442398 1 1
0.0735910412775208 0.0724993056382447 1 1
0.254351098861066 0.24986889414253 1 1
0.0696904609771702 0.0684282332153627 1 1
0.174126369431875 0.171623881161254 1 1
0.191730028446439 0.188908469662919 1 1
0.205707146205603 0.202032173206913 1 1
0.0844161172225199 0.0823147293313307 1 1
-0.0221558091783022 -0.0222110131121241 1 1
0.210953842064405 0.207876833689219 1 1
0.0567329169555839 0.0548019398434612 1 1
0.119671995979348 0.117376002797509 1 1
0.252500110147505 0.247610080756208 1 1
0.0791338150653491 0.0777883148694761 1 1
0.227985527835516 0.224545231165823 1 1
0.151512365953601 0.148781966989268 1 1
0.205537227057121 0.200827249374529 1 1
0.113276110839355 0.111334592035654 1 1
0.216798554258119 0.211407168294291 1 1
0.0988222276147695 0.0962628023918249 1 1
0.0659723287614723 0.0649094213013019 1 1
0.187467124272521 0.183772190256482 1 1
0.20563139884381 0.202069123289199 1 1
0.422745358116539 0.414917343108169 1 1
0.0941641368354276 0.0921564837019568 1 1
0.358174020570045 0.351119469497226 1 1
0.369837422717682 0.363284793399994 1 1
0.177402953091589 0.173041168420328 1 1
0.390516538074255 0.382723756764954 1 1
0.151560080502695 0.149194346448032 1 1
0.143758119064121 0.142100624980349 1 1
0.442186221392882 0.434004119306332 0 0
0.120588205147697 0.119144116616977 1 1
-0.0840234690346175 -0.0824514511370248 1 1
0.0799996650671768 0.0784502427142746 1 1
0.0339545331685399 0.0335477415809677 1 1
0.125417836763432 0.123124568809722 1 1
0.305088625199843 0.299351673233144 1 1
0.161350943766069 0.158315595462203 1 1
0.352712718584183 0.345863901779897 1 1
0.202771619461176 0.198019971874173 1 1
0.064683980014961 0.0637690839660481 1 1
0.288408627100003 0.283135245737672 1 1
0.280658266074449 0.275747196354709 1 1
0.0934236320884727 0.0922916096165182 1 1
0.146828356718234 0.143786801928921 1 1
0.368124449009034 0.361101988916404 1 1
0.127662795437815 0.12621491455716 1 1
0.20587360317091 0.2011749850291 1 1
0.0635472840096047 0.0620227863543869 1 1
0.0722826069761852 0.0713708504436548 1 1
0.180107433507335 0.177645293730089 1 1
0.0792157819557298 0.0770343429212678 1 1
0.200630540108108 0.197090291986393 1 1
0.174003594665587 0.171485278119175 1 1
0.119750350742343 0.117428492086808 1 1
0.177549743740176 0.174313555681064 1 1
0.33302441050983 0.32592966307006 1 1
0.218032870829298 0.213294452417462 1 1
0.0927936325554067 0.0915678586895065 1 1
0.240153669135508 0.236610011017167 1 1
0.0364737924577838 0.0352963075308643 1 1
0.384735904292458 0.377344929271026 1 1
0.157168865119441 0.153779582851598 1 1
0.231741608833404 0.227820305596254 1 1
0.173220428184014 0.169642409701143 1 1
0.350379206088855 0.344453688057289 1 1
0.266749527438997 0.261885080896406 1 1
0.0529469936668399 0.0513942081745747 1 1
0.142936775517941 0.139832729962554 1 1
0.170437730776832 0.167008878447645 1 1
0.157027183606908 0.154536040443244 1 1
-0.0165363505893503 -0.0160343041888364 1 1
0.274423441527803 0.268991005831096 1 1
0.114343619919405 0.111449911751461 1 1
0.220426156895002 0.21625862880294 1 1
0.418752128540057 0.410747084837535 1 1
0.196697993826834 0.193195432976566 1 1
0.0189087992106573 0.0192769536732195 1 1
0.15484034548487 0.152781872745648 1 1
0.264887857615814 0.259797227905398 1 1
0.292254288447817 0.286836903723217 1 1
0.320875402336654 0.314807443710605 1 1
0.20832016651993 0.204419947637932 1 1
0.119333082851619 0.116434434516118 1 1
0.58294274239423 0.57191785209364 0 0
0.175238568861922 0.171994317315638 1 1
0.0153937135256595 0.0147557880321072 1 1
0.393841895631421 0.386961368488559 1 1
0.385195606249742 0.377233914028105 1 1
0.351906827050842 0.345394840404496 1 1
-0.161660049401381 -0.159493436814756 0 0
0.190977829973594 0.186957573328491 1 1
0.257684329863451 0.252351772652375 1 1
0.346963669502488 0.339961521593951 1 1
0.159066199417509 0.156018617302543 1 1
0.204974697234327 0.201760399527435 1 1
0.414024612686903 0.406678174104345 1 1
-0.0436843733506476 -0.0417001015985871 1 1
0.128054151359992 0.125486251837867 1 1
0.368701757301936 0.360878868832191 1 1
0.281774962133004 0.276734502730519 1 1
-0.116049486113901 -0.113595181912496 0 0
0.149067536161249 0.146655339226191 1 1
0.347707704524913 0.3417998680991 1 1
0.290808683032518 0.284969219857108 1 1
0.771206157551878 0.756495213192258 0 0
0.177767782258824 0.174024732077675 1 1
0.0728518588262577 0.0723132624625436 1 1
-0.0413810301891432 -0.0409287969136414 0 0
0.261130128919477 0.256634301791738 1 1
0.392579245489907 0.385237516544265 1 1
0.202443897247843 0.197738764860224 1 1
0.18917704461774 0.186336440885019 1 1
0.193799188106529 0.189897074366798 1 1
0.209109481575911 0.205094743032266 1 1
0.106692026700128 0.104361348664151 1 1
-0.121926018856806 -0.119993868129624 0 0
0.153855408465141 0.151125387201525 1 1
0.051134389466548 0.049167165484665 1 1
0.354023709847999 0.347598116429279 1 1
0.110244160205608 0.108857574317916 1 1
0.238431174905784 0.234713065129509 1 1
0.357560738988309 0.351081271200496 1 1
0.281302310847679 0.276802272912191 1 1
0.266026954253146 0.261463289296302 1 1
0.366508890936896 0.359351355410216 1 1
0.211244386119047 0.206658602014963 1 1
0.238718596221938 0.23409798957372 1 1
0.171687708797589 0.168161900650569 1 1
0.214322802644419 0.209901030717034 1 1
0.326039842057554 0.320344180939552 1 1
0.292336319243907 0.287584765788015 1 1
0.272833093382964 0.26717903154558 1 1
0.38016119656948 0.372792100886126 1 1
0.225862465758487 0.222365606452752 1 1
0.273361453103201 0.26693279207663 1 1
0.103344554469366 0.101834362224073 1 1
0.146415177428416 0.144220919628209 1 1
0.18603629302322 0.182279095501569 1 1
0.310711741656091 0.304614248998558 1 1
0.201446086179366 0.196823943663254 1 1
0.289764824033455 0.284905442756815 1 1
0.129486583960628 0.127485214299337 1 1
0.072923548749573 0.0716194160802766 1 1
0.126190726160295 0.124135646612285 1 1
[truncated: 3,798 more chars]
