# Supplementary material for: Bias caused by sampling error in meta-analysis with small sample sizes
Source: PLoS One. 2018 Sep 13;13(9):e0204056. doi: 10.1371/journal.pone.0204056 (PMC6136825; doi:10.1371/journal.pone.0204056)
Supplement: S4 File — (ZIP) [file pone.0204056.s004.zip › results N = 20 theta = 0.2 tau = 0.5 sz = 5-10.txt]

"cohen.dl.theta" "hedges.dl.theta" "cohen.dl.cp" "hedges.dl.cp"
0.102167844917848 0.0617542266324436 1 1
0.299185397510431 0.297094860260435 1 1
0.550383159388816 0.505896210811357 0 1
0.175617935224989 0.150933917583417 1 1
-0.0261540085099204 -0.0092852743620945 1 1
0.265993133534584 0.253179417546998 1 1
0.323810758216012 0.30102793798798 1 1
0.248473768505515 0.23770909465285 1 1
-0.233014706928922 -0.205712366723625 1 0
0.55222156860166 0.507481170668614 1 1
0.36064428575016 0.330202079777147 1 1
0.224795295902613 0.215076417920826 1 1
-0.0228914821209427 -0.0356691728238345 1 1
0.353267244612214 0.294511463590235 1 1
0.586099971409237 0.530165612442947 0 1
0.102530068517399 0.0576335705865589 1 1
0.293387718445072 0.264969387980247 1 1
0.214639746575986 0.200006255861863 1 1
0.281845552945977 0.259411309645652 1 1
-0.0142208850626258 -0.0121779146403151 1 1
-0.0424704243006778 -0.073340338238623 1 1
-0.00459647932552173 -0.0180860066579838 1 1
0.451746316809867 0.420035437838059 1 1
0.111291693955966 0.0638695390866357 1 1
0.104151133080354 0.0825206903605641 1 1
0.259964645686299 0.239765051480395 1 1
0.427426207919743 0.38071260394928 1 1
0.149217820354172 0.143509297623455 1 1
-0.233051091784927 -0.225002107165521 1 0
0.0087573552539302 0.00257015457973552 1 1
0.188078947687579 0.170665714089633 1 1
0.154298901969984 0.176317287157186 1 1
0.0769033361222849 0.00598335529757563 1 1
0.538126005328033 0.500948998738643 1 1
0.135091623609625 0.131204184182416 1 1
0.0167232211428699 0.0087330206015875 1 1
0.140167321822734 0.114905052799799 1 1
0.0694246921942294 0.0632453141765729 1 1
0.264614617972046 0.21116356010888 1 1
0.120842905359464 0.109599212181169 1 1
0.4429984612323 0.408519799905418 1 1
0.265685156785036 0.239638164648939 1 1
-0.0177121077066425 -0.00796368645912687 1 1
0.243470766459 0.22557921923024 1 1
0.0231161371165953 0.049821008491274 1 1
0.0752382813160121 0.0853839761658887 1 1
0.248355672632184 0.210566689600979 1 1
0.185729629029085 0.142651481756828 1 1
0.186815522411293 0.155001186967729 1 1
0.126224512669175 0.0929946064823597 1 1
0.278162367027617 0.253335532785976 1 1
-0.221945535681824 -0.256948259800841 1 0
0.0224974128730023 0.0144339113644626 1 1
0.468248477003303 0.446558333310138 1 1
0.231891594144222 0.195745152454543 1 1
0.501104003085423 0.465396659075869 1 1
0.0787112148395501 0.061403140907346 1 1
0.309340627229053 0.258557584510732 1 1
0.124115379953926 0.129187321303925 1 1
0.219866209465814 0.182449611604481 1 1
0.0334668804039906 0.0340577998389049 1 1
0.206528045761622 0.195416230066675 1 1
0.204254667567479 0.167884168962613 1 1
0.157026463697505 0.146519781218499 1 1
-0.0379507747280118 -0.0276191044112642 1 1
0.310749479456148 0.297212308411311 1 1
0.597428559236643 0.537591842768392 1 1
0.195998962615506 0.161590736934085 1 1
0.00652281245142319 0.0145472482727952 1 1
0.180643854054547 0.177066890693636 1 1
0.0776733733559161 0.0514995794823646 1 1
0.282475916536695 0.246691330089708 1 1
0.0376941110134472 0.0280044977519805 1 1
0.1424339166056 0.116321456294893 1 1
0.228512517435994 0.199209484646804 1 1
0.0825402104541314 0.072019391167454 1 1
0.177664303304727 0.166800731143823 1 1
0.350711830703799 0.359707191996051 1 1
-0.112484918339937 -0.0680982356417668 1 1
-0.0704286416474555 -0.051015997043375 1 1
0.68746817406562 0.624138536554642 0 0
0.142835295034766 0.132656615927971 1 1
0.387509063828919 0.357673623900719 1 1
0.543310718048971 0.462289794257826 1 1
0.187968574561981 0.173647417150741 1 1
0.290563636075357 0.24501299244316 1 1
-0.0632811620966832 -0.0624306869612633 1 1
0.287484684392938 0.27273399245599 1 1
0.362549847293036 0.321574625498804 1 1
0.292296709569947 0.255655379982065 1 1
0.176094808658813 0.182820019052297 1 1
0.308998261353762 0.278687443190603 1 1
-0.063669766414168 -0.0372044393948242 1 1
0.458298798826409 0.386272256917868 1 1
0.236055888231683 0.206553663836246 1 1
0.313137875307544 0.294391563256521 1 1
0.176110285953033 0.149607062837246 1 1
-0.13055451259443 -0.117723253264489 1 1
0.269576569927986 0.252531681884676 1 1
0.0537353133422192 0.0367134684708615 1 1
0.407505938019639 0.377581854987646 1 1
0.378232600829162 0.343171266152275 1 1
0.292363587549565 0.246698380379904 1 1
0.0738783041753923 0.0840868961738034 1 1
0.0620638259980668 0.0331212535191792 1 1
0.100535033918434 0.111740753353498 1 1
-0.170003251160584 -0.145824546264208 1 1
0.246940024283406 0.235225374373516 1 1
0.122640449956908 0.116497434897088 1 1
0.0760535526953229 0.0680398139670146 1 1
0.439835226204126 0.406471610702786 1 1
-0.113480956520958 -0.0569470533234196 1 1
0.212266428704079 0.212387552116392 1 1
0.473134122384809 0.43657143659195 1 1
0.00357926316441596 0.00833170956480579 1 1
0.151605953017804 0.161514733866864 1 1
0.380432141838039 0.329249554393559 1 1
0.134335745139866 0.140302342392502 1 1
0.274331605487748 0.235978180648141 1 1
0.202132036460353 0.186072073016437 1 1
0.0595849455479208 0.0454924483069914 1 1
0.153308310868994 0.133564589793488 1 1
0.321043129267922 0.264920503383387 1 1
0.390786561261313 0.356231133455994 1 1
-0.0810162304628536 -0.0641227109620802 1 1
0.375135852479026 0.314349009063526 1 1
0.0971120387947077 0.0624092723731099 1 1
0.0164490529384176 0.0144288599119513 1 1
0.285888270714284 0.24344040283787 1 1
0.413351244621567 0.398551221471762 1 1
0.203891580348755 0.191879891480024 1 1
0.515748874708758 0.460811147191172 1 1
0.0167135668201076 0.0042659407986015 1 1
0.314373742772065 0.287065989725904 1 1
0.0886635350731507 0.067001176438417 1 1
0.224464653143707 0.22605286500289 1 1
0.380246955980581 0.334468578657726 1 1
0.0889066463571317 0.117673181058008 1 1
0.288597418561852 0.277046635302256 1 1
0.137907143074837 0.114237653719151 1 1
0.133887651264654 0.115663582218866 1 1
0.398783304491142 0.375400214887428 1 1
0.139935918444126 0.122050161346102 1 1
0.645728518344275 0.587778923524914 0 0
0.399769188739883 0.354824092809152 1 1
0.310656210889317 0.283628263040313 1 1
0.0687885509572101 0.0741513908744858 1 1
0.396940022656277 0.350934718568856 1 1
0.0715971737588163 0.0797024094356735 1 1
0.0883216564692447 0.101467472664616 1 1
0.188744694856814 0.17052085466657 1 1
-0.0117673506062572 -0.0115406438672761 1 1
0.273310637359738 0.264641974476362 1 1
0.242704283177676 0.195120739567481 1 1
0.15128566159782 0.154158501805788 1 1
0.111065674952599 0.138705861608511 1 1
0.271053687438569 0.273913770057512 1 1
0.292289330743571 0.270686740985172 1 1
0.300383239337835 0.265715489607932 1 1
0.227060339734812 0.201812837635943 1 1
0.145402222021027 0.158098522452767 1 1
0.598737268702396 0.554499674549824 0 0
-0.0149516907342085 -0.0131000618106515 1 1
0.142247455594587 0.121585455879023 1 1
0.0856538731257011 0.0684039566826435 1 1
0.199137241799614 0.191825199273757 1 1
0.804992344065023 0.722233467609756 0 0
0.1558624157073 0.153665342490063 1 1
0.423271441731396 0.375840241012705 1 1
0.0709501867791178 0.043106893685275 1 1
0.55467074229995 0.523701939576758 0 1
0.0870308450621532 0.0948184830686288 1 1
0.395721114066085 0.351733409502746 1 1
0.528433781875324 0.476873768408146 1 1
0.396995974654849 0.340442538578174 1 1
-0.0413483266937363 -0.0319288791075441 1 1
0.17953625198264 0.17718597617944 1 1
-0.035712015568699 -0.0511130945950409 1 1
0.125113867348155 0.105718961730494 1 1
0.057703286586817 0.049095516374367 1 1
-0.0246340959183767 -0.0400109961134169 1 1
-0.0666074985333058 -0.061482460197534 1 1
0.275920092816364 0.259272573748986 1 1
-0.0952993122754503 -0.0784505593242367 1 1
0.288753336597127 0.25909705075233 1 1
0.236879050085149 0.217783935361053 1 1
0.107816060214494 0.126381494116857 1 1
0.321974906161816 0.294987975357403 1 1
0.524241951850591 0.463521626422173 1 1
0.156397856852526 0.156704701137483 1 1
-0.0620534572342038 -0.0508474602645653 1 1
0.310132078187317 0.315422823518829 1 1
0.00548508145345395 -0.00753429479663327 1 1
0.446646023996551 0.415766767857277 1 1
0.202611523248186 0.190974299448493 1 1
0.426161046759487 0.391166406288534 1 1
0.00193740339122883 8.80327700580226e-05 1 1
0.0913450838669402 0.126764657306749 1 1
0.187821718500952 0.222521849812091 1 1
0.292420595260045 0.265964905239591 1 1
0.415051872113339 0.36079182161219 1 1
0.101350880511177 0.0957618812946165 1 1
0.418001212283653 0.398097125617526 1 1
0.187512395985233 0.192810222338208 1 1
0.128155848773176 0.0850323922366 1 1
0.463437330570544 0.420030724759207 1 1
0.0852555704359619 0.0774831837326357 1 1
0.32497915340847 0.304834334773323 1 1
-0.0294536338783383 -0.0239907877874499 1 1
-0.136998130895534 -0.139137122089453 1 0
0.20612016237945 0.20093575917843 1 1
0.237583460115955 0.222436573371343 1 1
-0.0821876048151114 -0.0631689378651125 1 1
0.226960341429294 0.224614702123638 1 1
0.0489299535307537 0.0448044586610128 1 1
0.146192828233429 0.15484348281522 1 1
0.141828053811829 0.102360918672437 1 1
0.0723335219656656 0.0588244889982095 1 1
-0.190458766547526 -0.177142557500813 0 0
0.369133326932388 0.324531430037539 1 1
0.310028394573055 0.274865842212172 1 1
0.0385670795598612 0.0349423631725009 1 1
0.157882689068421 0.145762595686584 1 1
0.452632729176571 0.406055632997624 1 1
0.288545480795699 0.286847927076314 1 1
0.101806361137778 0.110968807486552 1 1
0.433079370392339 0.3839498359945 1 1
0.193523435034625 0.161197651586855 1 1
0.223257555796312 0.239338112623703 1 1
0.228091619620282 0.220658299796167 1 1
0.371660552234104 0.332917459546177 1 1
0.339291912855786 0.321532448058845 1 1
0.439360566764213 0.378531068665877 1 1
0.0274328588970595 0.00126682019947862 1 1
0.240187837970143 0.241677100097483 1 1
0.170636652637581 0.173205155486487 1 1
0.109767346072668 0.101986969384786 1 1
0.269850993996182 0.240471122253436 1 1
0.313150007607163 0.277116543912991 1 1
0.0690266839380818 0.0495389627010272 1 1
-0.037825790770028 -0.0507518995278653 1 1
0.343280513236186 0.328741515150773 1 1
0.309729727838575 0.300867050604169 1 1
0.524445280466944 0.474195401950092 1 1
0.349091554514601 0.323900058408942 1 1
0.0137977602937588 -0.0102528685110076 1 1
0.295750025340608 0.257890116797935 1 1
0.354534453761598 0.338683512824973 1 1
0.031214769319598 0.0181181995297801 1 1
0.143505834624686 0.147587568195909 1 1
0.542154152174555 0.490022069086675 0 1
0.0600851243973789 0.0709005621658232 1 1
-0.167856431176917 -0.164967205812583 1 0
0.496328145061703 0.472622335437629 1 1
0.548441580768777 0.466293730305602 1 1
0.219866561061918 0.22129583064557 1 1
-0.107399961308548 -0.0725862221109061 1 1
0.255490590386952 0.241877469870985 1 1
0.380631870260897 0.319728117474354 1 1
0.0168053692191369 0.0305998402953889 1 1
0.302956307169076 0.306490215247344 1 1
0.294983819970035 0.240594789080597 1 1
0.126064672063589 0.101132673507123 1 1
0.300098060026034 0.262485070115757 1 1
-0.017843991280896 -0.035527599067874 1 1
0.326365538702418 0.305415384029249 1 1
0.311111674665087 0.283191219076826 1 1
0.110839097991406 0.0940066482209703 1 1
0.130369510696387 0.113447068843748 1 1
0.0982695203098027 0.113651491557244 1 1
0.239211786231844 0.204820182746452 1 1
0.437230619797001 0.396374945429759 1 1
-0.0114354123806296 0.0106450795750825 1 1
0.12143263678834 0.113936434454297 1 1
-0.0488321992370277 -0.0611612979077256 1 1
0.224249331291899 0.186881188968391 1 1
0.263690607143392 0.224874606556651 1 1
0.239949848575164 0.207041715632404 1 1
0.397680094328298 0.374726153369757 1 1
0.232334735939568 0.19515316287597 1 1
-0.0784652870589788 -0.0522237057319249 1 1
0.315399401756741 0.298196030727516 1 1
0.464265122322143 0.397292690769529 1 1
0.398862048736813 0.356925887005094 1 1
0.263282915787283 0.269645622997553 1 1
0.212180884177603 0.193015869691187 1 1
0.334476055541557 0.3080211529306 1 1
-0.0211166362221423 -0.00552746480356669 1 1
0.234523329302799 0.209700018927175 1 1
0.226988950894526 0.18119382454265 1 1
0.183960703642739 0.174861248466086 1 1
0.261773333797108 0.237121864052109 1 1
0.0534874455803703 0.0556195826417806 1 1
0.45497489052098 0.407552783321697 1 1
0.388623810319275 0.351125944385899 1 1
0.272195672739609 0.237410015072912 1 1
0.146230011899116 0.100188388396452 1 1
0.243084032073575 0.196392943427334 1 1
0.161076675555635 0.152530355549489 1 1
0.355242067822219 0.329937324551546 1 1
0.336691481030974 0.332178279631345 1 1
-0.113714341681487 -0.0883409451535228 1 1
0.517170332113726 0.471474681448129 1 1
0.209317339490214 0.176454399896886 1 1
-0.174484531086641 -0.140513118056701 1 1
0.140229528746688 0.144592141975977 1 1
0.0858232927046737 0.0871162773259689 1 1
0.368615329762179 0.346738465936362 1 1
0.0199178620768943 0.0307466997295392 1 1
0.641890218285321 0.543756801540767 0 1
0.352374767944295 0.3282362262562 1 1
0.379471055765059 0.36727745893294 1 1
0.523745603819726 0.465981178520996 1 1
0.296339024860171 0.28503066849809 1 1
0.308975326435646 0.274432991144841 1 1
-0.0472669550986977 -0.0529727168381634 1 1
0.123903383544868 0.108598348765374 1 1
0.148687416470097 0.171017668394823 1 1
0.0651839149503161 0.0343220872173791 1 1
0.219711201241825 0.178278634024478 1 1
0.204513104565481 0.187610960002296 1 1
0.290686286639751 0.260108867561964 1 1
0.0289823792292668 0.0103644451884643 1 1
0.459542291338171 0.401787832991501 1 1
0.445975177319655 0.407470221132258 1 1
0.28706982148302 0.270258764864962 1 1
-0.0332113132439924 -0.0403941131638332 1 1
0.244824256596819 0.24119851765914 1 1
0.388187474746633 0.356000883125302 1 1
-0.0215695711965979 -0.0070362813183321 1 1
0.0813825306568784 0.062099669885784 1 1
0.243037254361171 0.228133906715655 1 1
0.122575142077955 0.07893806707126 1 1
0.232319045560596 0.235926683836379 1 1
0.164394229771803 0.13160106099401 1 1
0.258977397777804 0.221829773720383 1 1
0.265842882422418 0.242919775888644 1 1
0.328896726204859 0.304031018299279 1 1
0.6485075552337 0.575069640762155 0 0
-0.0562935699492876 -0.0875699642394534 1 1
0.098674795340015 0.108321759835076 1 1
0.120233674286341 0.106962044997186 1 1
-0.0895894706780418 -0.0742113424949243 1 1
0.241316843352488 0.228676536917811 1 1
0.0595357430778096 0.0512301512830437 1 1
0.321741627939623 0.301198075653928 1 1
0.00362992992483632 0.00475218758977865 1 1
0.0233216896333603 0.00329418745723912 1 1
0.276580027789639 0.230676048473604 1 1
0.284740949765698 0.250028169605317 1 1
0.298425453077941 0.261792987166827 1 1
-0.226841824185042 -0.203382559399403 0 0
-0.178680553772398 -0.136709774972612 1 1
0.0929275614960932 0.084264214100985 1 1
0.110017416970863 0.1093636244653 1 1
0.106900207609765 0.120184370468642 1 1
0.318040205562894 0.29106126898774 1 1
0.175080041041188 0.169575654246396 1 1
0.159905716067202 0.150716273008748 1 1
0.162873966336643 0.132034913493083 1 1
-0.0988157730132738 -0.0859338970053777 1 1
0.259251989778303 0.232143014876971 1 1
0.244559058954698 0.228040380759744 1 1
0.286606382539826 0.258759572294728 1 1
0.304701568482918 0.291993649862381 1 1
0.158023715082637 0.146289442426062 1 1
0.547113061164682 0.471821562368857 1 1
0.200183832002033 0.178021900175897 1 1
-0.0199844478378114 -0.0117422011711763 1 1
0.0159773866952265 0.00905416421472788 1 1
-0.0808076583592726 -0.0638115508374008 1 1
0.191540412480173 0.156408436748255 1 1
0.0942220472597511 0.0802098775906249 1 1
0.339501797669165 0.322597937990143 1 1
0.18547742244034 0.164011772278444 1 1
0.410378261423887 0.366649988023323 1 1
0.691718143357769 0.627508886381694 0 0
0.143826330523368 0.115894648810823 1 1
0.233218083286048 0.211132281787055 1 1
-0.0288214136865258 -0.0160001830979297 1 1
0.284146097350352 0.235363359728473 1 1
0.128756560849653 0.0971045710001794 1 1
0.484850829612983 0.434080885622465 1 1
0.431707217038227 0.401087284365019 1 1
0.638533732974047 0.570644307569342 1 1
0.217026929623927 0.196680678069541 1 1
-0.0285298088903243 -0.0292953187784102 1 1
0.171663624576865 0.164708430469236 1 1
-0.0345744015427186 -0.0329268834974398 1 1
0.046838444604972 0.0286882932892488 1 1
-0.122270277010487 -0.0866496734901638 1 1
0.196223788385155 0.169172129666651 1 1
0.00635175990876184 0.0291652425296323 1 1
0.0784931788178212 0.0826075647739878 1 1
0.229424730795891 0.199284655206733 1 1
0.169809915872904 0.140850907860637 1 1
-0.0825837415638891 -0.0930506664985931 1 1
0.10745856398991 0.0969775603184912 1 1
-0.0105027478812932 -0.0437565698419148 1 1
0.236420578234876 0.228698738536093 1 1
0.342329452959266 0.302417732575343 1 1
0.0224879474230577 0.0216900724683351 1 1
0.181733953624092 0.173252355739199 1 1
0.00722294042302491 0.0245972545466601 1 1
0.159337523834232 0.137846363641018 1 1
0.319640849449063 0.289026798706609 1 1
-0.271985894685389 -0.241229119816542 0 0
0.170826146866918 0.164723598300108 1 1
-0.257334089450263 -0.237430393488691 0 0
0.433553797132455 0.432696883074942 1 1
0.245258109582635 0.248269443293218 1 1
0.309010347122899 0.303364034915894 1 1
0.414983228427099 0.415503475485519 1 1
-0.180326507871092 -0.184553455713287 1 0
0.319372661775915 0.250182579220318 1 1
0.111987082518549 0.0779018818421361 1 1
0.409372088625173 0.354414623420873 1 1
0.0549948279151004 0.0545805169313033 1 1
-0.151482645052798 -0.138679052589284 1 1
-0.0914409798197873 -0.0507759310001641 1 1
0.150198077125268 0.162970082340842 1 1
0.242248474286372 0.238882429581924 1 1
0.0618259883528093 0.0767107214452794 1 1
0.302194303973183 0.287829873346913 1 1
0.25416742941312 0.22777603382624 1 1
0.254367148416723 0.217300952765658 1 1
0.358237941798494 0.319783418189037 1 1
-0.159563157369403 -0.168805230860935 1 1
0.395409801804567 0.382392483573543 1 1
0.253177921596885 0.236529893166907 1 1
0.00946887477828447 0.00117338028790027 1 1
-0.164289027128631 -0.155777950997621 0 0
0.296587720029062 0.27193193914306 1 1
0.0733169129022217 0.109778852143594 1 1
0.148542108181237 0.129171481390758 1 1
0.444430234554868 0.405028213073053 1 1
0.149963217755996 0.138280050144644 1 1
0.202722985557898 0.200696414140769 1 1
0.156325491231557 0.143799002159174 1 1
-0.151901450820153 -0.147466746274367 1 0
0.0407069870844802 0.043765264037432 1 1
0.0675363170858151 0.0691456460337242 1 1
0.410674908651282 0.385695325238035 1 1
0.121704287027627 0.129694294119863 1 1
0.311569818304013 0.254671735461504 1 1
0.189475940314805 0.183079172397914 1 1
0.196473076415097 0.198618235388282 1 1
0.14281648437863 0.122191953670258 1 1
0.33586233858309 0.292777158283987 1 1
0.0340625213109863 0.013831900811657 1 1
0.130923408379364 0.178074011961292 1 1
0.317642405093306 0.304773671084803 1 1
0.496860052034325 0.461250545289473 1 1
0.00629317430516377 -0.0111288470133587 1 1
0.0467781723619694 0.0382640352813081 1 1
0.134459975027136 0.133476855805785 1 1
-0.00419880743246864 -0.0309938680912354 1 1
0.150868011601442 0.141041075038698 1 1
0.365151200128324 0.329228944973076 1 1
0.367320065712581 0.340218316783841 1 1
0.26836706476781 0.227414233453381 1 1
0.234896784072055 0.224550007391151 1 1
0.170955511991534 0.178208350267547 1 1
0.206008051878947 0.169841204799259 1 1
0.314672370941958 0.280596184336266 1 1
0.233170548253995 0.195917571540865 1 1
0.220593946562834 0.204061607196075 1 1
-0.12444462255055 -0.141256773938307 1 1
-0.0270324245775278 -0.0374996170462928 1 1
0.235020817139666 0.281833528703394 1 1
-0.0922772278966369 -0.0910632381775449 1 1
0.286420549436453 0.256130788481807 1 1
0.341904030121155 0.325125258870036 1 1
0.160970008958329 0.151315008679439 1 1
0.0328152164176183 0.0534706257949274 1 1
0.0884936298726245 0.0716901962784636 1 1
0.173707908233454 0.154530239426513 1 1
-0.122437454088181 -0.131403739164918 1 1
0.228711060722802 0.206968958745311 1 1
0.254231279777799 0.237499453085401 1 1
0.107994636771995 0.123191568054007 1 1
0.109278890436763 0.0837315212807869 1 1
0.0671626415530418 0.0862391307636059 1 1
0.0336824318475313 0.0403360110265064 1 1
0.341785991093623 0.311956942315731 1 1
0.145569282242408 0.142840783664227 1 1
0.166916868765548 0.153956970650634 1 1
0.296583006847925 0.238183215181959 1 1
-0.0356355197006644 -0.0358940065583407 1 1
-0.0213021051007812 -0.0297136665608616 1 1
0.343888715328591 0.304297300811055 1 1
0.171251467971897 0.149871330870488 1 1
0.304568822440914 0.28566948407907 1 1
-0.0211604536678442 -0.0113053706848144 1 1
0.44382030962904 0.424916618639634 1 1
0.458010959307668 0.416449464780154 1 1
0.193630425277532 0.152377444796505 1 1
0.265272693678916 0.234008501104434 1 1
0.258865089375837 0.205646643440579 1 1
0.216019152456909 0.181090167954065 1 1
0.0658684340029587 0.0648463096777856 1 1
0.347637031850882 0.319202050879311 1 1
0.269671030368748 0.243808987193713 1 1
-0.0166023062879373 -0.0381753696199995 1 1
-0.116043648126473 -0.0839881034246295 1 1
0.294261508852101 0.284150480016251 1 1
0.133905524845654 0.115252265315655 1 1
0.420720317676215 0.365374233410849 1 1
0.0153297513155639 0.0113371708568232 1 1
0.195982563109559 0.179224389754842 1 1
0.143400131422628 0.113320290826671 1 1
0.0690943186597082 0.0710360775621084 1 1
0.244088172111841 0.213820022937749 1 1
0.263954249928549 0.247213435414043 1 1
0.155113030023209 0.121428864895886 1 1
0.18496951888153 0.131224307439958 1 1
0.658700815540902 0.561887691023683 1 1
0.326681773601611 0.285739654269325 1 1
0.0389967594536036 0.0494112551292967 1 1
0.519958757271737 0.447424536362692 1 1
0.378649888423005 0.346601845518278 1 1
0.29514032391853 0.28704013420892 1 1
0.180820284964104 0.165355057259813 1 1
0.200690301020308 0.183677936858781 1 1
0.0738969692778141 0.0768157355447555 1 1
0.157733559327149 0.13897321058446 1 1
0.0205383914756706 0.0383527402112959 1 1
0.316123711171768 0.245990984765716 1 1
0.336203091813712 0.320390243436077 1 1
0.304620670408062 0.287525085346243 1 1
0.000500338897883354 0.00374786058770012 1 1
0.167937743547513 0.143820476415023 1 1
0.445811426485946 0.419014832863747 1 1
0.224090449346192 0.211437469537937 1 1
0.038592040121661 0.0543501956488225 1 1
0.124064960329797 0.127416781711035 1 1
0.0550268036452005 0.0461461483842549 1 1
0.0165908789469076 -0.00281408831443729 1 1
-0.0552184249663531 -0.044174376975103 1 1
0.20163943130926 0.191861661850714 1 1
0.276703385988623 0.252383656858564 1 1
0.350460523931637 0.327057077051762 1 1
0.121379829836041 0.111119864387404 1 1
-0.00453920071890957 0.0228470438976126 1 1
0.50509207257079 0.462265246701692 1 1
0.323760627653698 0.301499887483132 1 1
0.376372195939329 0.344449175519383 1 1
0.183908162407321 0.171344110342038 1 1
-0.178446296587349 -0.172640238486187 1 1
-0.0722927793393643 -0.0553932751394741 1 1
0.0769631023861374 0.0725981282859996 1 1
0.422478972336878 0.389700872411803 1 1
0.284915272486608 0.257849619384096 1 1
0.29471060459349 0.267259485903915 1 1
0.210368193119355 0.167815782015039 1 1
0.204451114656072 0.186117068639063 1 1
0.351293376229671 0.325440807195322 1 1
-0.261254324194465 -0.24977483755906 0 0
0.469217723075023 0.403936313724976 1 1
0.130852768561193 0.1258345988957 1 1
0.234025979368943 0.225130640034357 1 1
0.0238240971202909 0.0337117157289201 1 1
0.0519359182285894 0.0494951960424391 1 1
-0.0269004960994217 -0.0542588670358108 1 1
0.504646730806551 0.466370263452935 1 1
0.120228182222503 0.103041339887614 1 1
-0.155157032597926 -0.141003861537457 1 0
0.54498502275513 0.502070254941182 0 1
0.245507747308688 0.207610130445935 1 1
-0.0777691788936979 -0.0648734782227783 1 1
0.379441753882488 0.360094567656396 1 1
-0.103702303591659 -0.0823430041225161 1 1
0.0834260953409619 0.0559643567556765 1 1
0.325852924961715 0.293047524536296 1 1
0.398630638641238 0.392170402770633 1 1
0.21370237431861 0.15308993640094 1 1
0.10946967332273 0.119255286474268 1 1
0.285300328204117 0.269642557393348 1 1
0.0861999784688132 0.0955858572457464 1 1
0.268121997048373 0.228452981109492 1 1
0.183412605440123 0.153431651617002 1 1
0.0299305834269063 0.0196572297345645 1 1
0.127839818662009 0.116393798738019 1 1
0.64354607124135 0.575620848315898 1 1
0.0848422003504251 0.0704376984773944 1 1
0.00618150467884144 0.013093847387437 1 1
-0.118402554258804 -0.0947739161603095 1 1
-0.353406181776402 -0.312686797818457 0 0
0.0440975472264124 0.0301597049250355 1 1
0.312200425578678 0.274225913121338 1 1
0.37459214144821 0.34285875472852 1 1
0.0530887869592074 0.0503289480151652 1 1
0.0723346219870697 0.0845708588941958 1 1
0.38615601194889 0.30592713908563 1 1
0.241557013797065 0.214586185233227 1 1
-0.000636021720896073 0.0185517360196467 1 1
0.413069686882332 0.367928701995631 1 1
-0.0675173396657849 -0.0469663643713571 1 1
0.0948752339064965 0.0885874262684976 1 1
0.518221632869289 0.468286502908247 1 1
0.33091478204543 0.308576476306893 1 1
0.161118120632715 0.164529629344665 1 1
0.311479895487553 0.313361081439295 1 1
0.0961384495903812 0.0675796841383471 1 1
0.29429627144646 0.281723150998513 1 1
0.108876127403755 0.117361381375724 1 1
0.012243009283829 0.00460178068287567 1 1
0.107680710390401 0.101795074766793 1 1
0.141134670549989 0.131477022737614 1 1
-0.134976792878188 -0.137298596357119 1 1
0.108122043750374 0.126987449739989 1 1
-0.125227344260458 -0.128666458177856 1 1
0.114303176067236 0.128276301405438 1 1
0.197898717325979 0.181013515307245 1 1
0.0827171081951488 0.0814313445338748 1 1
0.401203132926633 0.385295095491281 1 1
-0.229362186531302 -0.215209043058073 0 0
0.550582119545169 0.520429729316069 1 1
0.498958123437024 0.431727849241803 1 1
0.126323218241365 0.131705289029637 1 1
-0.0257267027474848 -0.0232027261764093 1 1
0.340858500497668 0.294635574790925 1 1
0.1114359558444 0.091832776454201 1 1
-0.030960842335087 -0.0335872387524025 1 1
0.192790126856486 0.186452954314777 1 1
0.292706330530333 0.265098112927615 1 1
0.318929362891028 0.239876343786739 1 1
0.338378161202334 0.301318894608322 1 1
0.218171417542907 0.170413497200345 1 1
-0.00935178104664453 -0.00181939533979607 1 1
0.396796380985597 0.362581409487605 1 1
0.265543433414204 0.261112923770468 1 1
0.0523250838493109 0.0536906956792702 1 1
0.309995745118468 0.278133020861647 1 1
0.555929317381295 0.497500088398653 1 1
0.258909865188986 0.226723945555453 1 1
0.191662977981275 0.213529433202862 1 1
0.0243049686944555 0.0534564115038323 1 1
0.390147590626596 0.378965884265408 1 1
0.388257599039377 0.337642811651757 1 1
0.136001660733186 0.121338052880472 1 1
0.245213454913266 0.223278541757334 1 1
0.541058167080309 0.498849073946686 1 1
0.387556510744551 0.344747892515543 1 1
0.118403738360811 0.105695803384582 1 1
-0.164361088401324 -0.151445820511718 0 0
-0.0825198541028433 -0.0764357025803396 1 1
0.267899501020905 0.245518071880958 1 1
0.343221206559901 0.300646177510561 1 1
0.0548423599524469 0.0438424609005619 1 1
0.349348279479081 0.318855592765904 1 1
0.344505723456281 0.280173206697002 1 1
0.237351944105218 0.176478821104034 1 1
0.0887882848275297 0.0972956849075066 1 1
0.148693366567264 0.11887627095995 1 1
0.0840396985226825 0.0467557627735749 1 1
0.0276734990907592 0.00060204458543086 1 1
0.106865337686415 0.124703681826826 1 1
0.343034970534107 0.2912075458415 1 1
0.379133628658964 0.338641521153576 1 1
0.0889572659489711 0.0817416241660755 1 1
0.177134054671768 0.150154079665092 1 1
-0.0598988515235307 -0.0477665907331133 1 1
0.142802332464752 0.141194276809307 1 1
0.269148754076835 0.220977595091099 1 1
0.496724845109814 0.444574668876442 1 1
-0.0186152524941924 -0.0132488482653397 1 1
0.361558969812217 0.326692759938514 1 1
0.361073271226806 0.303038183725887 1 1
0.125369561674328 0.100537476585518 1 1
0.201901597643627 0.209792028075926 1 1
0.156452791476608 0.132780038108146 1 1
-0.0198510322605373 -0.0365905840595519 1 1
0.0813584953327714 0.0581612211177825 1 1
0.13266264007054 0.121232625204777 1 1
0.665402653220083 0.59763545559838 1 1
0.140584877542545 0.133027670864673 1 1
0.353183607416789 0.343826924061813 1 1
0.142237859327361 0.143550430814383 1 1
0.192577399938425 0.186095273953535 1 1
0.0105801594909003 0.0153713987449871 1 1
0.0560925920787743 0.0912873310520988 1 1
0.25357021797542 0.243824751434035 1 1
0.130397528175442 0.123351319573546 1 1
0.334140646423153 0.300004210033727 1 1
0.121488227360431 0.166785985284364 1 1
0.109651587649676 0.101151742649456 1 1
-0.0971015923397341 -0.0822984914900383 1 1
-0.0147318289854601 -0.0265336850850893 1 1
-0.00217722389060815 -0.00636849254297439 1 1
0.23740337426 0.215261126300441 1 1
0.338248856111578 0.325226433144249 1 1
0.166573707159001 0.12594234501081 1 1
0.143362019003069 0.174795357188166 1 1
0.21238432237092 0.189884251995153 1 1
0.322211674471342 0.279053407299329 1 1
-0.208750613880944 -0.199059433452071 1 0
0.394247299280035 0.36772019502805 1 1
0.25796071289428 0.248155557073509 1 1
-0.0776342657042011 -0.0612859787489042 1 1
0.0356698392667561 0.039820636048754 1 1
0.258255626653273 0.229960482584686 1 1
-0.101893421054695 -0.104860564838506 1 1
0.276219229160022 0.242958243423984 1 1
8.95926026570487e-05 -0.014376853307118 1 1
0.210198070422145 0.192634635256568 1 1
0.271503083412666 0.240286434319172 1 1
0.0970153226509819 0.0831603438069814 1 1
0.401714362421653 0.348759382923087 1 1
0.108511177225362 0.0970185778380697 1 1
0.249316537509717 0.237003426652776 1 1
0.0416803493129886 0.0503263887354364 1 1
0.106704014562083 0.0843055995991204 1 1
0.343749204239274 0.313670070651986 1 1
0.179370806661587 0.164989731389724 1 1
0.0715111170294624 0.0603720178118879 1 1
0.110571366999641 0.0997566820457063 1 1
0.15384877667766 0.131456917411424 1 1
-0.00158052013427137 0.00339460610706908 1 1
0.0391408679683713 0.0382276417563969 1 1
0.461859076457862 0.41492252315961 1 1
0.172784303372615 0.171275915812349 1 1
-0.175954945193217 -0.173854741536826 1 1
0.118552297933749 0.143197408246811 1 1
0.102107069910257 0.0910875777120797 1 1
-0.1577417103065 -0.140144572983421 0 0
0.561202219685378 0.474808460089562 1 1
0.199017329989463 0.175537290885331 1 1
0.288238703340583 0.242945857891071 1 1
0.0653306398362023 0.0531508352948712 1 1
-0.116593201536401 -0.113106463921085 1 1
0.160428892522044 0.148429414970596 1 1
-0.110800150215606 -0.113202502426775 1 1
-0.238056832073644 -0.19499091994007 1 1
0.199755503344465 0.195682652395967 1 1
0.205718926322882 0.174981872352367 1 1
0.56868619911302 0.51230072124264 1 1
0.0332037655259273 0.0252278342202011 1 1
0.396930723137623 0.368094891246009 1 1
0.239522909294127 0.238123296744389 1 1
0.233984870732125 0.212762107552121 1 1
0.214028955068473 0.182273076471256 1 1
0.295895683138623 0.260003939227409 1 1
0.0776174640343798 0.0574236549186856 1 1
0.767182453588745 0.701451254883309 0 0
0.231362107947249 0.190585503466114 1 1
0.657031925876108 0.604590138358369 1 1
0.277914360546905 0.252762212144715 1 1
0.125402839081989 0.121914401225745 1 1
0.199568057262718 0.191848259737924 1 1
0.233817177192993 0.196805494201086 1 1
0.0123980131563604 0.0233896875615899 1 1
0.111740493746555 0.125359577761644 1 1
0.285985539750558 0.254048557591151 1 1
0.148328725354552 0.13661014569437 1 1
0.202526153290707 0.177578139887553 1 1
0.0557448338735889 0.000347483248844028 1 1
-0.207365338963657 -0.165215397418674 0 0
0.210872359369111 0.170106768631349 1 1
0.155853687809389 0.139135890921699 1 1
0.391900169650971 0.362928248274647 1 1
0.224506926181439 0.176687910826929 1 1
0.225491144613609 0.214301945682406 1 1
0.231175670624386 0.23076741792411 1 1
0.210606626453477 0.225178297072996 1 1
-0.0443736344264104 -0.0389456019473437 1 1
0.295036182398754 0.247567597574225 1 1
0.0644921656383037 0.0573817505734143 1 1
0.15174937514471 0.129797002620187 1 1
0.073760562954995 0.0473236779482865 1 1
0.427849219931851 0.383409856463277 1 1
0.446615041940265 0.421677180112158 1 1
0.402304804181398 0.380465612916804 1 1
0.258346963886968 0.243322695040148 1 1
-0.134321440173942 -0.120393600628178 0 1
0.239961196706194 0.222600979203059 1 1
0.233251405577543 0.226021384752109 1 1
0.312504502831119 0.273862572847116 1 1
-0.144232038104053 -0.114437082150661 1 1
0.251265789249866 0.226489367857707 1 1
0.269222296255096 0.240661005276537 1 1
0.257091543725736 0.222883026890812 1 1
0.229966459713016 0.213608029832417 1 1
0.25625073689106 0.207332941732009 1 1
0.0750736001461338 0.0648458791689804 1 1
-0.153529218517385 -0.174260305119286 1 0
-0.261083311696445 -0.246714381067205 0 0
0.214817696519979 0.20818004641221 1 1
0.168816358280341 0.14485926123825 1 1
0.233501365992958 0.217263997037938 1 1
0.319322339916015 0.302650871479554 1 1
0.235379811120359 0.227130193924796 1 1
-0.0372437355191304 -0.037348718330548 1 1
0.56435143609889 0.519959832227385 1 1
0.456697477509218 0.416987497226227 1 1
-0.0832284128563044 -0.0796516323493296 1 1
0.25871274457471 0.224357408448445 1 1
-0.0667382784012191 -0.0739649736514172 1 1
0.0304105619214891 0.0463328128480179 1 1
0.101110870860823 0.0868352556157775 1 1
0.289913293531154 0.255898301542232 1 1
0.173013846216055 0.156846737733347 1 1
0.0552732478946971 0.0508088005373586 1 1
0.309218159203996 0.26115060959964 1 1
0.0577085253872435 0.0414709859496073 1 1
0.254394242438649 0.227233387254896 1 1
0.0463341805035896 0.0528739996721532 1 1
0.352397377353861 0.335893787702701 1 1
0.600559839996429 0.579558181996596 1 1
0.368208261663615 0.349300475885192 1 1
-0.151691999254637 -0.134605650855839 1 1
0.402753904243907 0.379031340344527 1 1
0.188011237152224 0.157151342674547 1 1
0.220245336094504 0.180312430217092 1 1
0.243133489664086 0.231122040501515 1 1
0.303078516053809 0.287866802894625 1 1
0.0417004938818251 0.0255389949503141 1 1
0.355027324600936 0.321356948431704 1 1
0.592943819344235 0.535031609475942 0 0
0.0737765098274578 0.0963215042458799 1 1
0.243673677862027 0.222249846812038 1 1
0.0760211542408101 0.0788542405630546 1 1
0.105148772603632 0.0749057361797133 1 1
-0.195325723194456 -0.156550581603786 0 0
0.378138955175424 0.341587369625572 1 1
0.274011072064815 0.254764260616357 1 1
0.135161798645758 0.119139298280261 1 1
0.305126692766238 0.286075794894705 1 1
0.501318597526603 0.467999199859854 1 1
0.0493129415993017 0.0532223955564688 1 1
0.204301555619409 0.171813228931364 1 1
0.308204296295461 0.289626813052107 1 1
-0.0943223270134143 -0.0697322547400432 1 1
-0.0893085893940296 -0.0699386277017535 1 1
0.446928478081444 0.429794434970189 1 1
0.328178292788636 0.314425391783802 1 1
0.332988381676408 0.323758100538534 1 1
0.0316516669528377 0.0124833358462534 1 1
0.205913719490904 0.184375339024257 1 1
-0.187628028042548 -0.175181245062388 1 1
0.0990673027673692 0.0830825895563215 1 1
-0.174303686670613 -0.145358343172704 1 1
0.298692436620702 0.232275468654318 1 1
-0.0865969803600056 -0.0867692551310651 1 1
0.101858337094277 0.101074760433979 1 1
0.327192202922999 0.291813014773603 1 1
0.295603185346869 0.28920609031374 1 1
0.376988797423637 0.346040878530869 1 1
0.181570711873948 0.176273659089818 1 1
0.0176584312755852 0.0498406200470754 1 1
0.314479485553608 0.270993099081235 1 1
0.0777406612500171 0.0696901045395153 1 1
0.299962091765078 0.266246225802047 1 1
-0.00648246445817425 0.0178628177195233 1 1
0.347276480782713 0.315674648599827 1 1
0.185002786275304 0.153001664316416 1 1
0.169776028958035 0.157754048608495 1 1
0.114506919787683 0.0602851716805015 1 1
0.18991331526132 0.185214554627896 1 1
0.576209546621444 0.529484478536768 1 1
-0.134609574257204 -0.138285633215191 1 1
0.137670894642121 0.102597311842137 1 1
0.0154521289496162 0.0151881009313362 1 1
0.133648719901903 0.104962296221267 1 1
0.0581629639417636 0.0608673725148676 1 1
0.0331650191658211 0.0490600185954528 1 1
-0.0880253800074113 -0.124036004623325 1 1
0.023639221638301 0.0178661544277356 1 1
0.0872347787127992 0.118792466241541 1 1
0.277801171508123 0.244467187672372 1 1
0.189080533148355 0.191834444776502 1 1
-0.0627388352557812 -0.0526311220066023 1 1
0.222834684832688 0.234111553489983 1 1
-0.232481159058642 -0.219403896867572 1 1
0.367068129975411 0.338850497347223 1 1
0.156342745010481 0.14805242532841 1 1
0.347678675078733 0.307633008272236 1 1
0.0618401774949737 0.0538801753427516 1 1
0.40039181112217 0.359968321151204 1 1
-0.0901314340834291 -0.0756413433120111 1 1
-0.0792962979996001 -0.0789978020755043 1 1
-0.139042486294733 -0.13018768838643 1 1
0.0871713499902193 0.104707489582936 1 1
0.430989837961803 0.409256419408746 1 1
-0.121140649214105 -0.115642041449426 1 1
0.101437360490131 0.101762565486379 1 1
-0.183716316136732 -0.171728649641771 0 0
0.223831110839489 0.199949736154152 1 1
-0.0128480555600802 -0.024124089461567 1 1
-0.100360462906215 -0.0730171206716531 1 1
0.198854864398473 0.181629060590967 1 1
0.802877521458774 0.698628371860526 0 0
0.077549791040035 0.0401467554920293 1 1
0.240169277487025 0.228359563498949 1 1
0.26780656067494 0.273771153673783 1 1
-0.141487005367451 -0.161315295136427 1 1
0.0107922372326736 0.00627823703573194 1 1
0.213934428961715 0.214388925871006 1 1
0.350387297436102 0.332643242759472 1 1
0.112076798608791 0.0645234863456274 1 1
-0.0486063088251649 -0.0772492499351595 1 1
0.35529214384882 0.306102581764663 1 1
0.160815586885059 0.151410742057731 1 1
0.00123583605351926 0.00425197989859478 1 1
0.149563797638187 0.153506500420997 1 1
0.303372951350524 0.279442841731504 1 1
0.085401104469696 0.0546130319590234 1 1
0.228482126794201 0.195749782791711 1 1
0.436359226309118 0.40500470843819 1 1
0.204536296159727 0.180368804878746 1 1
-0.0875975984883995 -0.0863377164940498 1 1
0.203077028798795 0.164344795854176 1 1
0.387803070070188 0.345300410994341 1 1
-0.111474966733982 -0.102108427007648 1 1
-0.00669997125121739 -0.0131701052874113 1 1
0.487259659205266 0.413709177385922 1 1
0.188128358443987 0.171588707393256 1 1
0.390668338934232 0.305853815429494 1 1
-0.199382807383526 -0.187602667046955 0 0
0.169379449674857 0.145305577315408 1 1
-0.0612831390596006 -0.0374851937232209 1 1
0.207861616723944 0.208698074555493 1 1
0.179069629858391 0.178300893512381 1 1
-0.0140903140328025 -0.0090512815419218 1 1
0.170024567879511 0.139796733488766 1 1
-0.0482517290962822 -0.0359622331546611 1 1
0.193431680266001 0.185454262984271 1 1
0.430055799302636 0.403589816200139 1 1
0.0219282654696233 0.0301146411690895 1 1
0.218189225606243 0.198761401735415 1 1
0.229128762870108 0.202136921157024 1 1
0.294305465934539 0.262674572690161 1 1
0.540967889915819 0.497233758587151 1 1
-0.0639088886209566 -0.0576483061932079 1 1
-0.0271191318665512 -0.0226962204334493 1 1
0.145280511614367 0.133936033283786 1 1
0.183308478784751 0.172607065035768 1 1
-0.111807152638182 -0.0907617306987264 1 1
0.403252286719402 0.362437158812573 1 1
0.0408140480836839 0.0269592133555712 1 1
0.220315483876698 0.183547267484054 1 1
0.0134508775344555 0.0182966181865944 1 1
0.193711496153583 0.173755590861869 1 1
0.750269007059936 0.70009259085825 0 0
0.350266196766979 0.303513254899906 1 1
0.321778722933578 0.289397570878104 1 1
0.117128548890354 0.100743813293165 1 1
0.19248522658177 0.184999115090196 1 1
0.102675806167037 0.0818910539367704 1 1
0.232376570344836 0.20426549566803 1 1
0.0795248741473875 0.0411545894987778 1 1
0.0606042385716488 0.0386030821359553 1 1
0.432219943294788 0.400101816316826 1 1
0.166784863979326 0.167894972357319 1 1
0.259332774656482 0.224805071902693 1 1
0.443247113312008 0.416966403711243 1 1
0.195572008594028 0.190575212521486 1 1
0.269857676222014 0.232882226185789 1 1
0.294033450640502 0.26465550965899 1 1
0.348121910582637 0.312481499198386 1 1
0.0314612876857889 0.0425765336951145 1 1
0.286348668223085 0.260621922796345 1 1
-0.0514363427827404 -0.0490919060135842 1 1
0.656067067906514 0.5813716851387 0 0
0.0729939409828796 0.0641755216243718 1 1
0.554654372906143 0.505361881334425 0 1
-0.0541560518434637 -0.0498046453886 1 1
-0.624428332330262 -0.550355359719639 0 0
0.0198231528216643 0.0628510238250661 1 1
0.117902113114323 0.0944181450500921 1 1
0.0111072684861519 -0.00668248280760333 1 1
0.0682122815380342 0.0725786990485358 1 1
-0.122151509047735 -0.102111208490635 1 1
0.213320690412375 0.195992905156902 1 1
0.138818015860441 0.124915963366009 1 1
0.203897527762603 0.173330493542442 1 1
0.271654212109929 0.230416331375241 1 1
-0.240836026691595 -0.228785981672279 0 0
0.458822524995815 0.428441785165421 1 1
0.401294560442894 0.342237281549095 1 1
0.118418715404004 0.131327193160434 1 1
0.493642026308395 0.457221341193932 1 1
0.0663388743641965 0.0907569938779117 1 1
0.177874733567239 0.183622966299092 1 1
0.167178947427953 0.14646548375837 1 1
0.492896856627631 0.470692373646185 1 1
-0.0217055199052923 -0.0284825086865562 1 1
0.200355190400055 0.186095987585037 1 1
0.303297922826388 0.241495764087726 1 1
0.294700226257178 0.235822250252105 1 1
0.564639925679431 0.472042037746033 1 1
0.241453049151617 0.217671478836222 1 1
0.00877822600155506 0.0155805203769337 1 1
-0.18101937395931 -0.149246601638342 1 1
0.142136436178683 0.132255518040551 1 1
0.118593030227005 0.0971107054986314 1 1
0.060315408490556 0.0495179050359229 1 1
0.167552530337098 0.171322497382404 1 1
0.0169691681557438 -0.00260897365220036 1 1
0.158800414777254 0.160353935974299 1 1
0.176382049734526 0.116037109800375 1 1
0.329397601549094 0.296709396988291 1 1
-0.0304319257200316 -0.0322589658560777 1 1
-0.0888803459898577 -0.0434086746657937 1 1
0.32301756834902 0.2963276621388 1 1
0.225485941624188 0.195716595854694 1 1
-0.0218521412416636 -0.0303786539084014 1 1
0.224305119268234 0.194839663226035 1 1
0.0247464300230919 0.0230619287054872 1 1
0.284679392814896 0.270788042962945 1 1
0.0429521577058562 0.067509083428625 1 1
0.27866195652296 0.278115107933343 1 1
0.0366372896264774 0.0378749444313499 1 1
0.241425707120636 0.234508402754753 1 1
0.416289518872689 0.39910549634615 1 1
0.238081261703267 0.229960980440746 1 1
0.279594075318558 0.259609906707906 1 1
0.406597348011237 0.371746252217903 1 1
0.201600760960301 0.193311024382028 1 1
0.291951513405285 0.260129598194018 1 1
0.305574477485066 0.277731556326481 1 1
-0.114758926130727 -0.0922702131636054 1 1
-0.0788382825922312 -0.0652939234054651 1 1
0.0473915840953816 0.0515831505935304 1 1
0.13462614268644 0.124115949458839 1 1
0.476275144555886 0.462216902896955 1 1
0.0257372216918542 0.00693345384934844 1 1
0.0145103662850598 -0.018641057500206 1 1
0.0896503373830704 0.104665043290615 1 1
0.332037123903962 0.295288352994916 1 1
0.0147261679729325 0.0181894334902232 1 1
0.457591278969741 0.398120060494601 1 1
0.271543603737247 0.238995370144698 1 1
0.346555325791093 0.336509913569162 1 1
0.160374354883433 0.146846930043033 1 1
0.418721123325033 0.368843416533289 1 1
0.204662582717138 0.16554937044443 1 1
0.0144297830629419 0.0285247797162342 1 1
-0.062214959582991 -0.0364477920277307 1 1
-0.00139236214024123 -0.00778579856232395 1 1
0.468694861785099 0.427305461123336 1 1
0.0815273877121869 0.0951856176980277 1 1
0.296943604938098 0.26638996178334 1 1
0.110034819879373 0.113272673601011 1 1
0.150543157046316 0.140013591428815 1 1
0.0337030289450824 0.0350146076052891 1 1
0.137182518437362 0.107164790372416 1 1
0.183966429208869 0.168983111328552 1 1
0.193662599712457 0.185426372112688 1 1
0.427543583899585 0.426339055630279 1 1
0.184479806190539 0.174404032129121 1 1
0.388338027887547 0.366092344443809 1 1
0.261326191489729 0.239794173265792 1 1
0.0316815667866401 0.0438152746847034 1 1
-0.016767392174331 -0.0197047222042034 1 1
0.454194664992738 0.458938394940932 1 1
0.381585184272106 0.350408309290916 1 1
0.110583508666498 0.11269113415027 1 1
-0.103117866558563 -0.0931224706615504 1 1
0.212085158033486 0.190766892745 1 1
0.249600460976377 0.234544938713499 1 1
-0.259374038537413 -0.254010908626386 1 1
-3.55643331607404e-05 0.0112794171141918 1 1
0.301721766874808 0.25341497232107 1 1
-0.0643170025910031 -0.0578622276477814 1 1
0.16030452146999 0.189846072340275 1 1
0.455811666305406 0.39226371596115 1 1
0.116528030973476 0.0781491754266643 1 1
-0.240898334177298 -0.227358738124881 0 0
-0.0191469260533863 -0.0249546319673781 1 1
0.28632617691114 0.281306584771025 1 1
0.265584883408114 0.239001529008982 1 1
0.0949091095062577 0.091952543694076 1 1
0.33420848452669 0.304314376460016 1 1
0.126812561994893 0.0917316550490477 1 1
0.0737371820655899 0.07203350561455 1 1
0.303592055158348 0.256855403868478 1 1
0.0541515046927382 0.0493713385232839 1 1
0.120690722899552 0.142478102362859 1 1
0.0450692068136789 0.0480069356545807 1 1
0.344380416621615 0.30080617910867 1 1
0.262416958169496 0.235435985114347 1 1
0.367868756406248 0.384421177117839 1 1
0.0665279003074088 0.0274185837495562 1 1
0.0258917115889371 0.00838809891484023 1 1
0.119739273928204 0.101670186381571 1 1
0.275399001517803 0.247505869614588 1 1
0.221653901549328 0.224298587927939 1 1
0.0783053214157094 0.0502330671304223 1 1
0.218649771919492 0.171940151291771 1 1
0.463277663070012 0.428202141773028 1 1
0.247386838012572 0.2029169499425 1 1
0.401793467597075 0.343694807623296 1 1
-0.073558349430545 -0.0562900626524785 1 1
0.27165514713306 0.233828634107504 1 1
0.231954560866533 0.175929806245527 1 1
0.150249172104323 0.132915519052301 1 1
0.329380200380957 0.332142151988413 1 1
0.585645434977648 0.553360796995822 1 1
0.227253256317954 0.229822011352605 1 1
0.453334318119117 0.405583474558449 1 1
-0.541868642726787 -0.503034185094934 0 0
0.212143363107373 0.198379242291913 1 1
0.308999665909752 0.280544528753075 1 1
0.0148761420786203 -0.00299704858048486 1 1
0.0648187871201421 0.0483839388651834 1 1
0.0286970941788888 0.00382475824181521 1 1
-0.008352348221128 -0.0115254238089616 1 1
0.48072585978304 0.42248011452271 1 1
0.0663048388631206 0.077853306025895 1 1
0.43736381674766 0.420806224162216 1 1
0.273784545299533 0.275657251326269 1 1
0.144117615398079 0.0811619683437192 1 1
0.335646162482552 0.306428833655709 1 1
0.490591221854859 0.460843040906177 1 1
0.0876396577638789 0.123994975192544 1 1
0.171884833052609 0.170508676132245 1 1
0.233931464950367 0.199217649043124 1 1
0.232663605478569 0.209004705549736 1 1
0.0739898137063722 0.0798972006745975 1 1
0.0525599335373687 0.0811324272919132 1 1
0.34787417513839 0.302640407917125 1 1
0.218307337428668 0.177879097795694 1 1
0.534397036197254 0.464846774349169 1 1
0.3887997401257 0.354603524870251 1 1
0.290534092448538 0.262827217987936 1 1
0.383928110640456 0.327617488405139 1 1
0.029313993027437 0.0337790077382892 1 1
0.168636077487667 0.139883851046051 1 1
0.48957385052107 0.450599283516305 1 1
0.175675632924251 0.171285496775662 1 1
0.0909554181770876 0.0956296803579561 1 1
0.141476915876243 0.120249098450784 1 1
0.0370858057025759 0.0129030722839014 1 1
0.0747068014230735 0.101267935589051 1 1
0.388861766023061 0.353741056494697 1 1
0.235813511951321 0.167818139747837 1 1
0.233304181284885 0.200401810768729 1 1
0.202325807244976 0.187219334182235 1 1
0.339674759263308 0.340411088593921 1 1
0.391724843238909 0.361462067658401 1 1
0.190646659065388 0.153158895514199 1 1
0.318063688992164 0.284682994307371 1 1
0.16405061770605 0.143945198261164 1 1
0.55170891166253 0.500194168846181 1 1
0.0832477928395924 0.0840165028306893 1 1
0.489268799762798 0.433876131460097 1 1
0.418472533061988 0.385615199150579 1 1
0.370617491969861 0.34571557065569 1 1
0.229347782667201 0.190597814158853 1 1
0.280781322813044 0.26174026299188 1 1
0.197792562250914 0.170224834575298 1 1
0.464285364661076 0.443901839021961 1 1
0.314170625392971 0.282573609882429 1 1
-0.00628758305743953 0.0215629577443384 1 1
-0.00949330010793583 0.00435041727724876 1 1
0.14620670478144 0.146015166410201 1 1
-0.136171766020125 -0.115895799417001 1 1
0.554639153833315 0.506181609921356 0 1
-0.195651376660748 -0.180116090669516 0 0
-0.0368905184593962 -0.0541318557034854 1 1
0.0339613840812033 0.0211141255691136 1 1
0.142163589425874 0.0993217905642495 1 1
0.0983212919375379 0.086612820785963 1 1
0.365824215246841 0.325359605635062 1 1
0.393383450205421 0.368882389522688 1 1
0.263907550208254 0.221300149534415 1 1
0.129589468583989 0.125670059690949 1 1
-0.0995097852409614 -0.099618201360988 1 1
0.33158103117774 0.305325858891306 1 1
0.240051974905236 0.188913027736135 1 1
0.215562142239132 0.203552914091 1 1
0.356921871343123 0.338306223273437 1 1
-0.109109548355443 -0.130694563829502 1 1
-0.0886852509433084 -0.0760029841086647 1 1
0.194970758185689 0.164289590555149 1 1
-0.0678601101218548 -0.0476446288065364 1 1
0.159206501465178 0.151804689618021 1 1
0.665169014137878 0.603323281001262 0 0
0.230585816518647 0.195679270734342 1 1
-0.250971959730323 -0.223573634261409 0 0
0.292997770029529 0.216536959240278 1 1
0.0341550777491458 0.0424854778470177 1 1
0.63304546259842 0.560614514270929 0 0
0.372212254374261 0.340609300165058 1 1
0.366840383783922 0.351315832818368 1 1
0.0496327829994134 0.0333619793940318 1 1
0.280144670528573 0.253939783749193 1 1
0.430343322245743 0.385238871497043 1 1
0.0373643794428403 0.0232755930267388 1 1
0.346786583607868 0.32532715622471 1 1
-0.158756702554933 -0.149242192602749 0 0
-0.0126771532533805 -0.00612441653669837 1 1
0.442886004912171 0.418654734236409 1 1
0.0594788012906332 0.0492053180408003 1 1
0.105560723518127 0.10872707136272 1 1
0.240388191732427 0.218145771050705 1 1
0.0547328904673367 0.0509545917281806 1 1
0.136328517933129 0.123095184428438 1 1
0.0708182022451196 0.0419699241648479 1 1
0.140259552225391 0.136962744359403 1 1
0.144718459907152 0.135659417093372 1 1
0.72220908526495 0.61703547024536 0 0
0.224219552036225 0.194034542903122 1 1
0.0416273783662984 0.0409867779312352 1 1
-0.0571442353217108 -0.0531933359032125 1 1
0.325411448084082 0.279933490134344 1 1
0.42533812389568 0.387840800228518 1 1
-0.0504200299722937 -0.0403593443709494 1 1
0.214598365541687 0.193107997449198 1 1
-0.0171256708155872 -0.0546304495316968 1 1
0.137096763198058 0.151882278085266 1 1
0.457056206966037 0.40933856408437 1 1
0.148082261236586 0.102623690647684 1 1
0.396895487363407 0.350349765305239 1 1
0.589519194110448 0.541164949440806 1 1
0.371167323104366 0.348384584898647 1 1
0.21549198065569 0.192687259553866 1 1
0.183800365281137 0.169460411982274 1 1
0.000915526345403483 -0.0158077557298027 1 1
0.292977408357605 0.308779767657221 1 1
0.137443869056453 0.160724130569199 1 1
0.0200007024118757 0.0114503920302067 1 1
0.238142081919555 0.20439587986629 1 1
0.210680209309937 0.20503159127962 1 1
0.302239982685804 0.246121649879202 1 1
0.206060433949592 0.238074256945315 1 1
0.159283661469565 0.158888753127472 1 1
0.304574862160001 0.275255615373305 1 1
0.0306750570094771 0.0336780735461669 1 1
0.207903972289634 0.207224166988151 1 1
0.592651790153381 0.527611859438995 1 1
0.246445065236478 0.220657241116666 1 1
0.178287420550555 0.151902247288654 1 1
0.137525391160435 0.121162980038833 1 1
-0.201740467959667 -0.186025141206307 0 0
0.170146836158575 0.161153583156049 1 1
0.397834075673603 0.372277311723206 1 1
0.513094182822942 0.449889480455014 1 1
0.29191414044459 0.304826788815224 1 1
0.361135087896823 0.329948420807679 1 1
0.187051185672219 0.183220433060998 1 1
0.351799587296572 0.324437238503107 1 1
0.307146638980221 0.280988002430429 1 1
0.236718846222713 0.224294028520704 1 1
0.0470817041659384 0.0572323623056712 1 1
0.18350739525994 0.152899546520672 1 1
0.40508029376832 0.36094632615402 1 1
0.337369881802296 0.302397389204231 1 1
0.172172818277923 0.160713370732258 1 1
0.233600785188478 0.196964787768366 1 1
0.0357892450400625 0.0227024983771279 1 1
0.0491177889275637 0.0491112719611679 1 1
0.0321614574337728 0.0200060050219764 1 1
0.0579267165261946 0.0480132215891459 1 1
0.127594172449258 0.100751082193709 1 1
0.329632494523457 0.292246879702755 1 1
0.129777900390286 0.135738930916625 1 1
0.0627383880391685 0.0985800846009061 1 1
0.0403121587572038 0.0383784462917701 1 1
0.365729088355066 0.353216430021321 1 1
0.475705502787579 0.425249765104768 1 1
0.0278518450017475 0.0361706666829554 1 1
0.282742030260137 0.284212194832314 1 1
0.622584449522609 0.581977372895492 1 1
0.205533368414972 0.17673355031037 1 1
0.193098972982157 0.188306202305344 1 1
0.466169695742107 0.443148837574913 1 1
0.121306098501987 0.113448597875558 1 1
0.168887961234138 0.168338709883321 1 1
0.706251858533903 0.623517981293973 0 0
0.219237328076769 0.174095370557582 1 1
0.040249065848638 0.0417946350509924 1 1
0.448044785637956 0.418804108161916 1 1
0.150236626703911 0.130794081327735 1 1
0.587388747978648 0.540373860321912 0 1
0.223302568603228 0.197304620094166 1 1
0.174188660005124 0.137929413499917 1 1
0.0811804547411814 0.0755185287136453 1 1
-0.000666399321993416 -0.0101293264246189 1 1
0.259384896248064 0.251023843225933 1 1
-0.135147655244646 -0.148447159380821 1 0
0.89349157040656 0.82217612851969 0 0
0.484951533738418 0.422884420254402 1 1
0.279533757225693 0.268506652572465 1 1
0.492591688668867 0.473117221036196 1 1
0.371601147270311 0.333110475427195 1 1
-0.0340287883316216 -0.0426905365093872 1 1
-0.217702790054551 -0.193235562952518 1 0
-0.074312644556278 -0.0635657841460553 1 1
0.219302644648803 0.162424584655096 1 1
0.103360912276665 0.0888173127486402 1 1
0.0228017990575409 0.0127388142075404 1 1
-0.0783917629202867 -0.0768739638805157 1 1
0.0122248617471873 0.012935257385218 1 1
-0.135736023178452 -0.13460840229734 1 1
0.40259800620514 0.365016168290191 1 1
-0.157543710629237 -0.162173428275433 0 0
0.307406472128758 0.271917449771624 1 1
0.278658902349646 0.251052019926951 1 1
-0.0380223053413013 -0.0507292559378303 1 1
0.668079834439599 0.594343794851573 1 1
0.472992091962168 0.422601104006079 1 1
0.117438292195581 0.110589491979025 1 1
-0.000510251209699365 -0.00398149449696766 1 1
0.312561275825924 0.263359282676416 1 1
0.342440749667431 0.297179838238822 1 1
0.673369907702985 0.594757061672494 0 0
0.26674185470079 0.268936441109629 1 1
0.79221043678047 0.693101355360664 0 0
-0.00882029660973883 -0.0344760191272292 1 1
0.268481156759466 0.262880795066289 1 1
0.0771219751469829 0.0893790657936112 1 1
0.27405540754354 0.249849329256934 1 1
0.329090266673148 0.270453010816303 1 1
-0.0749367763115035 -0.0604688257296391 1 1
0.325722586469444 0.311199169805558 1 1
0.0333501058784648 0.0292021464210111 1 1
0.330211771719385 0.310755805616474 1 1
0.265126927711879 0.268700841359923 1 1
0.100077950913149 0.0806099101989065 1 1
0.634995736177312 0.577717723348242 0 0
0.288322265283675 0.265847620674882 1 1
0.359010434015384 0.318404647302015 1 1
0.515294531670554 0.437252329720604 1 1
0.172255656284782 0.173467596018231 1 1
-0.254263014091563 -0.218357850977448 0 0
0.195787323684826 0.17159220454437 1 1
0.126590608233503 0.13442155111009 1 1
0.204526779125624 0.209974693421325 1 1
-0.0471734625082132 -0.0291363060628708 1 1
0.0188715832912055 0.00908989448652578 1 1
0.218354319704068 0.20756913118306 1 1
0.207404803364853 0.169111014391091 1 1
-0.0176964212946013 -0.0363390854895694 1 1
0.140612622208859 0.121189672024378 1 1
0.266477259736203 0.251908799014833 1 1
0.010054705309802 -0.00345049377609324 1 1
0.356131421143257 0.312987503214404 1 1
-0.0271617971902815 -0.0224508712830342 1 1
0.143842244164445 0.108282834155223 1 1
0.0745772929736519 0.0719429156630887 1 1
0.287769477948737 0.271169160095124 1 1
0.0301480088834831 0.0585382778433472 1 1
-0.00210848289476682 -0.00604944046566478 1 1
0.0092465859363719 0.0129972713509866 1 1
0.439660281864026 0.386503511563712 1 1
0.497838724246885 0.477917410417981 1 1
0.141772832258205 0.157807189074568 1 1
0.00971672416129349 0.0210910076854753 1 1
0.296781215085263 0.281536036593688 1 1
0.17400740302672 0.153867764555233 1 1
0.0853758486014883 0.0761159739767866 1 1
0.211648112745615 0.19594330490933 1 1
0.230374424486944 0.210893700761504 1 1
0.251154993014024 0.228863294675806 1 1
0.348512410433913 0.334082474591134 1 1
0.151427228336042 0.127519386541063 1 1
-0.13142254789321 -0.123123811569167 1 1
0.159725352787506 0.139557474792665 1 1
0.140099758383627 0.126478631052539 1 1
0.261970490970616 0.248384757252923 1 1
0.205941834943983 0.171900049170948 1 1
0.484337297256575 0.43136217015969 1 1
0.281933826176585 0.217637277747907 1 1
0.274818663888289 0.276012423857538 1 1
-0.0885548646597103 -0.083818524190242 1 1
0.0843288374460378 0.0880677531803777 1 1
0.440410280353194 0.40165717784076 1 1
0.176718336426471 0.134632611980422 1 1
0.465906020153719 0.473917352279439 1 1
0.560615998535575 0.478501539672611 1 1
0.427731040404665 0.393236501552914 1 1
-0.154431282488971 -0.12857973226748 1 1
0.259692396902443 0.236491616063208 1 1
0.0228284499223456 0.02312702469154 1 1
0.0930514837467782 0.103744391158929 1 1
0.126766058477281 0.112261266125133 1 1
0.435047879629672 0.382523104014456 1 1
-0.0123553127486682 -0.0250836600638194 1 1
0.581526655044894 0.518921008419462 1 1
0.108726681611802 0.123852604689785 1 1
0.687744580645373 0.634651445297442 0 0
0.370648798838814 0.346617382579327 1 1
0.198165133583247 0.18121700844155 1 1
0.181278851288179 0.18536463985999 1 1
0.190637564542424 0.157146010350319 1 1
0.314150314535619 0.270237525508855 1 1
-0.0509669762122784 -0.058525851415971 1 1
0.53922705702401 0.503195738447643 1 1
0.508407519630563 0.474414940374186 1 1
0.494682667346859 0.425323364959863 1 1
0.035644163613996 0.0102343284685938 1 1
0.135831897618641 0.150256743525211 1 1
0.177861187027473 0.142726055825097 1 1
0.316649522415037 0.270463073070469 1 1
0.344206167728562 0.341614568424254 1 1
0.0101060043340562 0.000528350250334438 1 1
0.456173462747165 0.426062838553269 1 1
0.14917652994558 0.14343426665683 1 1
0.149647897892192 0.162032502804316 1 1
-0.00762279363210354 -0.0570423887248797 1 1
0.215280900675909 0.187826290385639 1 1
0.242803093548813 0.211468816057051 1 1
-0.0553226172378009 -0.0509208848137308 1 1
0.12053727351578 0.111673196912832 1 1
0.247260983723767 0.228104130475777 1 1
-0.0695051942312262 -0.0673449264139 1 1
0.56904386766119 0.537519773909123 1 1
0.196675746918458 0.192206283008959 1 1
0.180504931286746 0.150881998532177 1 1
0.0341936089747653 0.000480928502474828 1 1
0.226488153217569 0.220355494786147 1 1
0.489841685907148 0.436090774147301 1 1
0.103302940445398 0.0746710115613497 1 1
0.417661559907162 0.39989783837711 1 1
0.134111830486859 0.14063834200516 1 1
-0.110726095397569 -0.0568421609523533 1 1
0.0886274679041578 0.0976238181943878 1 1
0.0470496704001806 0.0273274243354325 1 1
0.233891919270274 0.213386489820921 1 1
0.203533964144987 0.18689469191261 1 1
0.396190762228852 0.380981516382486 1 1
0.466066781244746 0.386607418487435 1 1
0.160271507575013 0.136052691581813 1 1
0.274025419929453 0.258960720783867 1 1
-0.0601376275010233 -0.0752297814877629 1 1
0.134651921727024 0.125463493981314 1 1
-0.0438126982748387 -0.0381370062761012 1 1
0.208432821233101 0.198032019553224 1 1
-0.0633777643700292 -0.0797003423623986 1 1
0.0398040609737255 0.0336769755196453 1 1
0.173470296816617 0.155845545452044 1 1
-0.0534046192878179 -0.0349671186052783 1 1
0.268594931626614 0.23598167797571 1 1
0.126570466568537 0.131248660878738 1 1
0.000673914116008156 -0.00146465559033898 1 1
0.433305980314459 0.357670287121056 1 1
0.287525512140821 0.270982850947533 1 1
0.233403784804069 0.201551334038958 1 1
0.0364975891495698 0.0642962151435972 1 1
0.382554661371573 0.346668814390542 1 1
0.363271070055963 0.329734226329613 1 1
0.0740428518810617 0.0364576771256657 1 1
-0.293396481199819 -0.273362540777005 0 0
-0.156339338118063 -0.150012561967018 0 0
0.370822666518152 0.347574491721539 1 1
0.398305182984272 0.35382011274929 1 1
-0.0437306748395439 -0.018463237507885 1 1
0.190870396020996 0.182025011675467 1 1
-0.114967544627513 -0.154971061093572 1 1
0.342722793374748 0.326778802133455 1 1
-0.00935874971870177 -0.0188906643756819 1 1
0.243307863172535 0.245788973523389 1 1
0.44616290168048 0.425666041770521 1 1
-0.0363594940395323 -0.0478166600672569 1 1
0.216003269280505 0.213199456471299 1 1
0.243228766052499 0.228188148476722 1 1
0.312341965120293 0.308914418584557 1 1
0.309829304542096 0.277849178049491 1 1
0.311253409405019 0.278037369167152 1 1
-0.082393585915919 -0.0719474619259355 1 1
0.491341809058349 0.486326568998674 1 1
0.246104517906622 0.235105056127685 1 1
0.240435924485863 0.165645050116324 1 1
0.0580497135507972 0.0760320509842311 1 1
0.276416191266596 0.219713067801001 1 1
-0.253162754555812 -0.225700130176728 0 0
0.403147639895611 0.335033376099584 1 1
0.178293447006295 0.167240527112868 1 1
0.361612664666985 0.316849136801026 1 1
-0.177353070524389 -0.137293054142861 1 1
0.32698336935858 0.288082299217375 1 1
-0.0810898267374815 -0.0391978968860476 1 1
0.300446560651202 0.287944308978598 1 1
-0.217993835334664 -0.161577696970699 1 1
0.323744484658102 0.294817898953719 1 1
0.188381200500245 0.160004344773645 1 1
-0.125817898579846 -0.110156150339933 1 1
-0.00496109952631256 -0.0244272701688193 1 1
0.686244690484426 0.641583827441387 0 0
0.349779772011401 0.30627086999067 1 1
0.554492480971217 0.501630906203249 0 1
0.175167894959229 0.18054403546263 1 1
0.320073345750798 0.274325241334738 1 1
0.510281315393315 0.486315139884996 1 1
-0.157221768186981 -0.156232768320153 1 1
0.488069706881301 0.433586082376595 1 1
-0.091719294263026 -0.0750760455392175 1 1
0.207324345379452 0.179068054074085 1 1
0.328507867148934 0.307170477220203 1 1
0.0532544964629324 0.0380165874076106 1 1
0.0309335746138902 0.0265013970615905 1 1
0.0784504019018368 0.0927443450784704 1 1
-0.055982003979928 -0.0461456067707905 1 1
-0.0417119224113169 -0.0179725356446259 1 1
0.306258729883696 0.281222772059523 1 1
0.010692791666527 0.0225552521529543 1 1
0.108420606362811 0.11875069209272 1 1
0.349628215305759 0.308127421476821 1 1
0.368814829934784 0.374824207683634 1 1
0.155491576592704 0.154317477821612 1 1
-0.0365448500904521 -0.0264739383329073 1 1
0.483142373866411 0.435528295787847 1 1
0.358028513398297 0.318623302844627 1 1
0.154679721108925 0.148158015839204 1 1
0.160572620423237 0.141171170792601 1 1
0.249757363508995 0.262541147718799 1 1
0.556796952673103 0.504584573108829 0 1
-0.0134104344157769 -0.0161113209747137 1 1
0.24712908576724 0.218166691986686 1 1
0.135314005436416 0.124933586399131 1 1
0.121658993817846 0.113831389295483 1 1
0.172662154634538 0.147054453381323 1 1
0.424220278625488 0.413119272907028 1 1
0.272394984047914 0.234985432044668 1 1
0.184865671193881 0.189234054085573 1 1
0.145768812676241 0.118260185039037 1 1
0.109533991631465 0.0791891387505127 1 1
-0.0488295641523971 -0.0406021047385831 1 1
0.195860094961492 0.171623114576558 1 1
0.361122624523236 0.306839340712466 1 1
0.269296417943002 0.238983494893714 1 1
0.499773140978994 0.477534894871528 1 1
0.307189854707382 0.278398744013686 1 1
-0.133022712532779 -0.108389581771537 1 1
0.647313017867382 0.584856250280542 1 1
0.0968457071605437 0.0758096108301927 1 1
0.155909148002513 0.158277670408939 1 1
0.285322115359977 0.25490506379113 1 1
0.284221316784713 0.224893724589997 1 1
0.0447565928906404 0.0275801586662038 1 1
0.0472553826435416 0.0311543905880203 1 1
0.0860229022908129 0.0794886661056114 1 1
0.342423407919853 0.304955325880616 1 1
0.11005886226634 0.116482434330137 1 1
-0.0331928954833935 -0.0345958021356567 1 1
0.352807082200827 0.314947960749171 1 1
-0.256102861398723 -0.224524136057516 0 0
0.103958446342021 0.0915753228087749 1 1
0.00838188075597943 -0.000280311122297219 1 1
-0.0137969583435887 -0.0223379469722798 1 1
-0.0849608447868656 -0.0779265155208969 1 1
0.242535754125193 0.242923567358626 1 1
0.0366947438693149 0.0197487730132207 1 1
0.297318563418851 0.240269571457926 1 1
-0.0836084528721194 -0.0858185495357953 1 1
0.0410621402105903 0.0309988613111132 1 1
0.417949745458199 0.390638374045106 1 1
0.104237754851302 0.104808327590745 1 1
0.367833075123803 0.351657256549871 1 1
0.340324328844407 0.283882799039635 1 1
0.336257997214709 0.316063649009127 1 1
-0.26116950872458 -0.247399625148007 0 0
0.536784774172218 0.476723993797595 1 1
0.346039442461968 0.329831513770594 1 1
0.495268838221077 0.452540675141481 1 1
0.235704035581506 0.224301816916755 1 1
0.0433220306498419 0.0320379550980561 1 1
0.113426014832083 0.124687153284679 1 1
0.198625264117378 0.213520591630318 1 1
0.104356100619204 0.109850234681351 1 1
0.205363321350507 0.177306136656731 1 1
0.455477996708809 0.417938550672491 1 1
-0.0667027710371314 -0.0718754089852918 1 1
0.109425943465866 0.107388625312945 1 1
0.362480074701966 0.34974590989183 1 1
0.301855110069252 0.292007357471979 1 1
-0.00227223241970589 -0.0231419982058701 1 1
0.0564078045978253 0.0592927136877842 1 1
0.154561171560303 0.131653752348773 1 1
0.299002549634272 0.279689778089905 1 1
-0.305445971811819 -0.281902922197123 1 0
0.363176784059347 0.319114345648821 1 1
0.0653003475183855 0.0643966692740143 1 1
0.0526244915160298 0.0490029095480347 1 1
0.385216534723784 0.347263080982237 1 1
0.582222595559561 0.489423484728792 1 1
0.0730203730056892 0.0642170385852605 1 1
-0.138152688642177 -0.137067805210893 1 1
0.227453565048446 0.197670024715005 1 1
0.267828632137043 0.223853514939354 1 1
0.0403649782944537 0.032027472800247 1 1
0.408593073141936 0.391167145038764 1 1
0.588529545774197 0.498155065064072 1 1
0.234447358920992 0.204625238515746 1 1
0.244397902859158 0.237113624519428 1 1
0.118881977069487 0.098861788221192 1 1
0.0629455736811549 0.0876662068297071 1 1
0.501572237481282 0.457344957842919 1 1
0.245719953051875 0.238644142424982 1 1
0.270866353925633 0.242765441542328 1 1
0.693471690337244 0.641543182695441 0 0
0.250553385611238 0.213377263813855 1 1
0.12185815366484 0.114479234437726 1 1
0.0668758726481361 0.0894117417241384 1 1
0.386499395419737 0.323904906026255 1 1
-0.0058910539561898 -0.002681151400159 1 1
0.10064578220529 0.111564551410273 1 1
0.244503562900311 0.240102006766751 1 1
0.516059370405091 0.46691200995559 1 1
0.0872898115753478 0.0782642638339724 1 1
0.0590186229810757 0.035136119683781 1 1
0.150693924557284 0.153731773004792 1 1
0.187590093342655 0.176109236777217 1 1
-0.105080586974794 -0.0774084298557671 1 1
0.09125395858311 0.0823117336585877 1 1
0.0558411416450015 0.0468609054446244 1 1
0.230541902991879 0.224135872336157 1 1
0.200113431550961 0.185209616881065 1 1
0.354679876269324 0.330142542611729 1 1
0.508660329767302 0.454529343904582 1 1
-0.0161825127504608 -0.00535683993287905 1 1
0.203968099256776 0.190205521611696 1 1
0.111671258968083 0.10344251452643 1 1
0.246802257808423 0.228735947339824 1 1
0.158984289331745 0.137741832026707 1 1
-0.0217623180448707 -0.0270768177611879 1 1
0.221146108203269 0.206097967272072 1 1
0.191301343111112 0.182930261984547 1 1
0.121280048648032 0.11679360314413 1 1
-0.287114138072564 -0.246630239406513 0 0
-0.0758945932206825 -0.0559550118760301 1 1
0.230759581636526 0.191054162333375 1 1
0.12911908269774 0.12299653192487 1 1
-0.106221961172548 -0.0600148683705781 1 1
-0.362402524000095 -0.329606198255946 0 0
-0.036972157519168 -0.0451515847095664 1 1
0.475091105397234 0.418655719101635 1 1
-0.036145806779974 -0.0389042486030209 1 1
0.222081438979975 0.19327968836381 1 1
-0.0020604098001562 -0.00842248194049115 1 1
0.0158931752526471 0.0710399963818217 1 1
-0.109688284581651 -0.0999432449982398 1 1
0.277462812714505 0.228124728795005 1 1
0.169367189874886 0.115513325195734 1 1
0.479518404996201 0.445870009349868 1 1
0.61215364234613 0.602737924987358 1 1
0.169239210351116 0.157630906781467 1 1
-0.103831954469371 -0.0824729757961914 1 1
0.291830750254982 0.251977794142018 1 1
0.203176256570243 0.178932114360798 1 1
0.00450404636404039 0.0100404664221414 1 1
-0.00250663140914627 -0.0091894879182776 1 1
0.17306967640769 0.171531219463241 1 1
0.171131373308009 0.177839076345246 1 1
0.243230212965246 0.178648686408558 1 1
0.0480306669764498 0.0333244931071634 1 1
0.429570586845842 0.396266518645136 1 1
0.421246569252857 0.373288379350325 1 1
-0.0367203284981105 -0.0450911824110419 1 1
-0.332701949805556 -0.319613992847803 0 0
0.309310622167905 0.262078312872007 1 1
0.234966354996228 0.207349934907272 1 1
0.0267158236072542 0.0617173401304656 1 1
0.0536998365376013 0.0668160364320331 1 1
-0.00177773809292923 -0.000465670757573998 1 1
0.296151156393962 0.269597489616913 1 1
0.265391166247972 0.250743138741044 1 1
0.159029555550377 0.0986040016929648 1 1
-0.278123075865523 -0.243445609172995 0 0
-0.0581442131064482 -0.0215503385206042 1 1
-0.121229646114855 -0.114234672337668 1 1
0.566631448186277 0.53355616311437 1 1
0.398294374497623 0.354593505166735 1 1
0.136064215724667 0.128292758148787 1 1
0.175782512584907 0.127896219727572 1 1
0.549423854206173 0.497691319544737 1 1
0.240027631664532 0.231039254905152 1 1
0.143723237675421 0.144094104853894 1 1
0.381060943720849 0.340782854522061 1 1
0.581704184075969 0.508475857579817 1 1
0.247170214671048 0.231017884198702 1 1
0.190290049762183 0.178071636424541 1 1
0.444612330795345 0.412866764116658 1 1
0.0969813636076951 0.113733968667561 1 1
0.0336278751374499 0.0574821881977952 1 1
0.455832343614978 0.423187217757504 1 1
0.507716391675608 0.454592470848688 1 1
0.509745954309494 0.471700698141461 1 1
-0.0414520851551368 -0.0594108449888831 1 1
0.162972066326602 0.132647383075905 1 1
0.32346530828408 0.29260185348143 1 1
0.0852851599184895 0.111784837257913 1 1
0.410008265299905 0.378521544798751 1 1
0.197865611943351 0.177458352902065 1 1
0.238387268525536 0.242773093474501 1 1
0.474728360558261 0.463457014161032 1 1
0.0578651989132967 0.0474343101258542 1 1
-0.138510481331588 -0.207188526849299 1 1
0.144171332490682 0.126788852654126 1 1
0.345488515206576 0.314755652320496 1 1
0.0165058118691802 -0.00120957946666003 1 1
0.51617852860301 0.460204396125287 1 1
0.408751508291715 0.370916989634784 1 1
0.440576068532538 0.419591480577073 1 1
0.653346567194145 0.585809770475369 1 1
-0.0781680697057409 -0.0700154146934845 1 1
0.177544903817182 0.135769206924764 1 1
0.0747069947670278 0.083816007893262 1 1
0.465010139932576 0.408177900606917 1 1
0.316724727827566 0.250395247975599 1 1
0.537876207255555 0.487324583757475 1 1
0.167821235925466 0.159120306340195 1 1
0.239411467554257 0.221716459035401 1 1
-0.0334110808698578 -0.0349335060110626 1 1
0.336065498544381 0.321366993950004 1 1
0.0241682283730836 0.0329298474208645 1 1
0.0169004762659566 0.0242547682088612 1 1
0.0834196285173449 0.0674429456809073 1 1
0.0977099857347255 0.0861219261885007 1 1
0.0574018427977186 0.0455540723356739 1 1
0.146386125592702 0.143388571741276 1 1
0.278865590626893 0.266967138878233 1 1
-0.149493739091579 -0.148389970258631 1 1
0.120636416678641 0.126196088500483 1 1
0.380932265545781 0.361520944252357 1 1
0.234551881258139 0.2261044981705 1 1
0.0319030722271973 0.0288705625599965 1 1
0.128409391043891 0.120927631134777 1 1
0.300896884834714 0.269328548139487 1 1
0.196694289277595 0.197010519401088 1 1
0.438342201449511 0.396758023338834 1 1
-0.155486241129644 -0.153490587147843 0 0
0.276800391994544 0.244298688108939 1 1
0.0614128117643593 0.0852288129843276 1 1
0.140001290727014 0.115045285065925 1 1
0.091608236995634 0.121149197250057 1 1
-0.111861437928833 -0.0872131818748759 1 1
-0.162596909703164 -0.149886994385505 1 0
0.0691279702341654 0.062355097062423 1 1
0.0648562917300248 0.0537183613330085 1 1
0.434015477746702 0.386062971838514 1 1
0.449132735496102 0.407219520685362 1 1
0.188962477118858 0.146296011906852 1 1
0.472811888665355 0.395514821915659 1 1
0.445751434870995 0.384483152908103 1 1
0.213013391635061 0.195350845150207 1 1
0.262119314109115 0.244617384053792 1 1
0.143287311402377 0.142459429877478 1 1
0.610467402887088 0.558812029550879 0 0
0.180628140069771 0.15455093878675 1 1
0.0481950003844156 0.0584892293425327 1 1
0.286991336533008 0.238154456488472 1 1
0.0530895361922233 0.044116352116034 1 1
0.561181263825384 0.491757839711229 1 1
0.0495031210197193 0.049659576218013 1 1
0.446214048396862 0.414510435083466 1 1
0.143768767220531 0.127264016872287 1 1
-0.0276096268343678 -0.0293578370271771 1 1
0.369652106926032 0.325555143346079 1 1
0.00818110794586939 0.0502423592145352 1 1
0.188301890901838 0.184585592808418 1 1
0.642726985242139 0.571342439307443 1 1
0.113889915051895 0.131217887817344 1 1
0.28127091610471 0.255789218696122 1 1
0.286554870012712 0.266140097669138 1 1
0.268509792074669 0.237407754531357 1 1
0.26771450819236 0.227415420488828 1 1
0.155213100693188 0.118223706529054 1 1
0.121841243086498 0.12188579303898 1 1
-0.0095795191874702 0.00818910700003645 1 1
0.536270772095601 0.483375541412174 1 1
0.132093629388699 0.125865145525617 1 1
0.327169665066875 0.29958122726748 1 1
-0.0210012202537966 -0.0352883696130131 1 1
0.313218593028875 0.278399215415837 1 1
0.183751542893893 0.168665265752992 1 1
0.513461802285918 0.479734020917592 1 1
-0.231308510213702 -0.201755213988773 0 0
0.676239733229318 0.598882349411782 0 0
0.25104503045223 0.233510460193449 1 1
0.555303767407864 0.518085584297513 1 1
0.243182592242095 0.236055966530358 1 1
-0.00851773450521467 -0.00687308687610363 1 1
0.187256343183604 0.197952576616772 1 1
0.609714348707858 0.542284907574775 1 1
0.412216918927175 0.379440281917098 1 1
0.118860095260256 0.107905843215356 1 1
0.0573273052588696 0.0644350642026133 1 1
0.345206286648508 0.321316255372927 1 1
0.124663118090436 0.123038151356224 1 1
-0.128066886444563 -0.0896397503104728 1 1
0.318109729300226 0.300389912021103 1 1
-0.0327753561835784 -0.0413160088689178 1 1
0.198087624969588 0.176100833679192 1 1
-0.0637515252772175 -0.0206622153166421 1 1
0.490876244556225 0.444150116644349 1 1
0.17156519861292 0.144655170152275 1 1
-0.207050892300984 -0.187779301068277 0 0
0.227772407054459 0.187190681671837 1 1
0.224194293651673 0.219164116903387 1 1
0.346801910379497 0.287594163573817 1 1
0.335519037568639 0.318619102497899 1 1
0.251768517372597 0.269540201867043 1 1
0.268452704174409 0.228682333831465 1 1
0.245159117848715 0.21564801576691 1 1
0.366142819216044 0.334369695278906 1 1
0.316191081379908 0.27732592176437 1 1
0.526674762825958 0.489216640559453 1 1
0.266555143213177 0.243840215426614 1 1
0.144615562146904 0.119576308948654 1 1
0.415653879043221 0.396778243346079 1 1
0.0421245585833456 0.0402444891875359 1 1
-0.0164223744812236 -0.00223714986466103 1 1
0.142861606125862 0.145435061330457 1 1
0.171007189248941 0.152242524186625 1 1
-0.224312025615276 -0.202964313632293 0 0
0.0595625377737308 0.0426375144657391 1 1
-0.1377602974682 -0.143278954788945 1 1
-0.0780474803667928 -0.0295390991850877 1 1
0.115967916988191 0.105136223228801 1 1
0.00204811126183166 -0.0161129148840308 1 1
0.145956507299456 0.113913623244618 1 1
0.268914900505121 0.261897464268876 1 1
0.211866034234901 0.196844821492706 1 1
-0.0638738717171536 -0.0666635267236327 1 1
0.1283303611619 0.121355805075427 1 1
0.103816783592572 0.0852356509410737 1 1
0.111010667407977 0.10148085493827 1 1
0.208082066464037 0.140993064990606 1 1
-0.00917467993271242 0.00670513799011134 1 1
0.305754036546451 0.272198384514379 1 1
0.303184899476625 0.322282821391009 1 1
0.515514661488899 0.458678936997085 1 1
0.360843116514001 0.310582698368732 1 1
0.102330588235508 0.108734312534077 1 1
0.299318713296475 0.284436406831802 1 1
0.303702485041359 0.268611271563179 1 1
0.0936481027166817 0.102602901920077 1 1
0.0494264708686444 0.0556809415746652 1 1
0.0127415083075787 0.0180640043607885 1 1
-0.0402129206256327 -0.0473873513046307 1 1
0.416417080176503 0.378696954892672 1 1
0.224644109365067 0.219022821307946 1 1
0.0178486684171075 0.00739375468723379 1 1
-0.0991446112843013 -0.0915228074503042 1 1
0.432441219911619 0.376324519524109 1 1
0.276707580495823 0.244941323161884 1 1
0.0591995426957025 0.0433436797238137 1 1
0.02961578021558 0.0103992108332944 1 1
-0.1399472182175 -0.128426678651867 1 1
0.411585938319424 0.384862432449666 1 1
0.116295205343679 0.100518109408208 1 1
0.246240195200045 0.206668454306673 1 1
0.0151842155001906 0.000819927506660634 1 1
0.44256766409964 0.370422893604651 1 1
0.00806149999062693 -0.00113889366359537 1 1
0.255099771153704 0.238708150330353 1 1
0.372675459984526 0.310426651920713 1 1
0.294410150455398 0.267410949133365 1 1
0.0843584555057467 0.0888878842116283 1 1
0.24371978886187 0.224404412343724 1 1
0.229174592603577 0.226940805966714 1 1
0.399736017938726 0.354834958956873 1 1
0.297428999817083 0.278633322888866 1 1
0.382112164423649 0.355108224488412 1 1
0.239274182258962 0.22771839191394 1 1
0.0568963771443128 0.0748161584466642 1 1
0.329256664980956 0.26950761596656 1 1
0.426428929071417 0.395602117400545 1 1
0.44475357800464 0.395891592144693 1 1
0.0438091419107276 0.0619533544386525 1 1
-0.0600080101999504 -0.0779666325913422 1 1
0.0714316557488229 0.0788513757456662 1 1
0.313553500084157 0.260154247194371 1 1
-0.0218595802526849 -0.0215437760795037 1 1
0.303539064669801 0.280651737343077 1 1
0.261427398938029 0.263264288092673 1 1
0.124692707205018 0.123912211970983 1 1
0.238657079395399 0.214820743783936 1 1
0.294017612894127 0.260903615808112 1 1
0.158993597445606 0.150297254072001 1 1
0.475778621647308 0.452793740239597 1 1
0.0561858786555781 0.0289060157854561 1 1
-0.21306055520907 -0.207965016951173 1 0
0.167052972492237 0.140323024487515 1 1
0.330898525248255 0.306493047616185 1 1
-0.034805490914857 -0.0158965165712379 1 1
0.216287128296241 0.192891605684308 1 1
0.0598989722860685 0.054968452891982 1 1
0.44829864441135 0.411590352946459 1 1
-0.0834332753228237 -0.0474265024355128 1 1
0.09146902405854 0.124610818822719 1 1
0.0837827250349181 0.0982579361903787 1 1
0.0274029277459225 0.0345475089154354 1 1
0.17611490798088 0.14643039428372 1 1
0.201118543622255 0.193377161091598 1 1
0.0140335925027944 0.032003922588222 1 1
0.489094017929373 0.428104955466359 1 1
0.194878225826061 0.188751384512014 1 1
-0.0999421030867053 -0.121148779941435 1 1
0.3322770364802 0.281078176715296 1 1
-0.0167218230253117 -0.0365111233463215 1 1
0.12758778044208 0.115996279185632 1 1
0.152501156733802 0.112419153474371 1 1
0.313135238508022 0.287872539323984 1 1
0.466613028683942 0.437757079877356 1 1
0.226311211256515 0.195173311666968 1 1
0.0898049196494369 0.108723660941098 1 1
0.515321041988847 0.459430839861335 1 1
0.553527662830856 0.496155707746275 1 1
-0.181569023726791 -0.153437418674774 0 0
0.339401273285823 0.335198827143553 1 1
0.0601454566856118 0.0650937796743329 1 1
0.187895061232226 0.164451106865916 1 1
0.254665501173315 0.222175178575693 1 1
0.419939030028881 0.390496595511688 1 1
0.00757523663511055 0.0146464678946965 1 1
0.044241986897005 0.0460628902491962 1 1
0.190722243171189 0.191871995378711 1 1
0.211910297444242 0.196726829799869 1 1
0.109333304174161 0.105480296854985 1 1
0.349840142578231 0.314272638087878 1 1
0.393390358180965 0.364984317362037 1 1
0.117351871213582 0.0988881044016562 1 1
0.18979381296006 0.191057831670707 1 1
0.266865485317209 0.240077441335274 1 1
0.137901973205493 0.142873288017365 1 1
-0.000306953864511093 -0.00203242032852297 1 1
0.177171852417484 0.184003713490194 1 1
0.41775876541035 0.411560029859201 1 1
0.432651556087751 0.40359255579674 1 1
0.262049568289685 0.25485440533885 1 1
0.225531758832943 0.217737846564328 1 1
0.327215592086136 0.302932482123791 1 1
0.41353655962891 0.342807699049985 1 1
0.146619066880183 0.147435841564305 1 1
0.207984484135333 0.204159125341037 1 1
0.0669459257104358 0.061418912339945 1 1
0.174359429400112 0.141788649046415 1 1
0.0479308921582054 0.0547174903466092 1 1
0.373168077098152 0.344058439359838 1 1
0.0274714672068424 0.0323483455962122 1 1
0.252482434787211 0.229667965603059 1 1
0.111215797131845 0.0783432644890526 1 1
0.101231152042852 0.0799930302550495 1 1
0.10547815149844 0.085626213100837 1 1
0.322684873612367 0.252052952859416 1 1
-0.298729701392869 -0.250480106904618 0 0
0.270311756351166 0.253669765148445 1 1
0.168370770925305 0.14048497828198 1 1
0.308381709832908 0.270273204816657 1 1
0.289552665444893 0.251394293737853 1 1
0.656918338114299 0.591593028276101 0 0
0.234321566988197 0.204262614104018 1 1
-0.188020799271685 -0.186288840840668 1 0
0.20231943924383 0.160613986570432 1 1
0.206295333596503 0.179472625721483 1 1
0.162312144179232 0.15768071941017 1 1
-0.0811646188112404 -0.0742950378656352 1 1
0.160689285445168 0.160309826502784 1 1
0.148977749624014 0.136849899408118 1 1
0.515538131441086 0.473196793028402 1 1
-0.0946212997828692 -0.0714074749006886 1 1
0.491610589918336 0.417344053586933 1 1
0.27311460828851 0.252229488056635 1 1
0.0112538082530868 0.0149115855833242 1 1
0.209453594114977 0.172853402110744 1 1
0.0901041258522077 0.0863418229297719 1 1
0.142761643183876 0.132540701730204 1 1
0.433000133203607 0.413379046411642 1 1
0.0807791793489662 0.0763117772208849 1 1
-0.112325970662436 -0.101180185699218 1 1
-0.0559824166658432 -0.0527877677849381 1 1
-0.0928350732088907 -0.0939172640707488 1 1
0.0804360555112001 0.0565976298774718 1 1
0.359923970480885 0.337723288811198 1 1
0.160467714929287 0.168357614111535 1 1
0.151119954217819 0.148238775099633 1 1
-0.0493083425189143 -0.0355633246251471 1 1
0.385365375892264 0.317448707039955 1 1
0.188803527405757 0.158311692227106 1 1
0.0529601704316782 0.0567743040800971 1 1
-0.0294876472177622 -0.00509441482057628 1 1
0.0903356904799857 0.0884446816155821 1 1
0.157155367977002 0.170191052174936 1 1
0.100759064900245 0.0815343835954305 1 1
0.334350434054562 0.316794925010538 1 1
-0.165659815221834 -0.147261477667732 0 0
0.166849283518873 0.150821102661547 1 1
0.266923547942208 0.253848283495392 1 1
0.336927448134673 0.28503364666913 1 1
0.323764309477876 0.288718696786806 1 1
0.287348393417896 0.259337187945995 1 1
-0.0965071122112818 -0.0912230478333676 1 1
0.415695188905823 0.376890885361634 1 1
0.0348364086463659 0.0109686790021608 1 1
0.124268531989187 0.10794086556479 1 1
0.394309554077564 0.345503161581178 1 1
0.199009813052505 0.167190140471764 1 1
-0.0365022092448686 -0.0339613414699377 1 1
0.177507631225581 0.160045467740643 1 1
0.0548862628688941 0.0784542331685721 1 1
0.0459916066746261 0.0332496975397489 1 1
-0.0641574152508481 -0.0433335004550442 1 1
0.178081255451989 0.170910449349486 1 1
0.194765507057873 0.186392059682584 1 1
0.0973582018450464 0.0903361449109235 1 1
0.307677582732524 0.261071280247072 1 1
0.279287163175478 0.220607101047655 1 1
0.447635320939776 0.387406148881786 1 1
-0.00124060378927331 -0.00156197337447748 1 1
0.16887867488099 0.139849109856512 1 1
0.356064500136103 0.254177554883121 1 1
-0.0611688343778279 -0.113825871212717 1 1
-0.0935557219934593 -0.0876228690041384 1 1
0.420039807720415 0.402710221718904 1 1
0.369389752390107 0.358645750248504 1 1
0.323802242803286 0.299353943683063 1 1
0.0796811980775027 0.0597929149420812 1 1
-0.0609786472311773 -0.0778003628520173 1 1
0.786056694441924 0.726336877048201 0 0
0.260152151161549 0.229319439087498 1 1
0.103992899789378 0.0815628085376822 1 1
-0.147887110055213 -0.116457519200938 1 1
0.54248006714196 0.472509047822384 1 1
0.358785651197192 0.340963838174095 1 1
-0.163670336214913 -0.147810591998827 1 1
0.190585392656549 0.201161274770266 1 1
0.133488821227983 0.154514632362532 1 1
0.0849473256569415 0.0703888614677157 1 1
0.442900898006758 0.386120495990356 1 1
-0.197784784550356 -0.201187270598447 1 1
0.221142880255047 0.247142721182221 1 1
0.644709163465774 0.592279109845804 0 1
0.311264559411069 0.290164958059553 1 1
0.194410995816099 0.16663302202556 1 1
0.0416059573000439 0.0269150100426185 1 1
0.102630603443565 0.0748642847725016 1 1
0.164390066646174 0.147123536256308 1 1
-0.117181846158766 -0.0988722552822232 1 1
0.294318159047241 0.245654254070142 1 1
0.1392976484018 0.125125716389696 1 1
0.18427639162927 0.202252564473186 1 1
0.0915695322921412 0.0862389948854949 1 1
0.313453469269293 0.295999195061391 1 1
0.0413855271149223 0.0474673693610595 1 1
0.518071238080493 0.478870348532898 1 1
0.0477309698924476 0.0580623157092149 1 1
0.411177746689331 0.369719138077993 1 1
0.0971251354313586 0.0885400576554215 1 1
0.156568505469439 0.172680606913397 1 1
0.257599673718109 0.236150710316287 1 1
0.230641493797725 0.213609717477734 1 1
0.238279680453716 0.221230466507936 1 1
0.0503221169857956 0.0369730509553282 1 1
0.152851580833681 0.132271604969308 1 1
0.322646029222598 0.290696705189865 1 1
0.207735738447744 0.181284614621235 1 1
0.0945457805839246 0.0881852246064565 1 1
0.192706026094384 0.184645952892087 1 1
0.126750880358856 0.131725610469721 1 1
0.485725526178018 0.445863224343531 1 1
-0.00364682812436196 -0.00618964396453885 1 1
0.0158048048288827 0.0227669846853193 1 1
0.16786716856825 0.144189544866055 1 1
0.0010467442345952 0.0080155552538094 1 1
0.103687598557761 0.111495109020844 1 1
0.193454281212628 0.171574803997312 1 1
0.241034409677156 0.233981087591704 1 1
0.387668024058298 0.359120549036613 1 1
-0.0770110141813192 -0.0347380768934848 1 1
0.459614348292256 0.410261141210813 1 1
0.551489531064516 0.501811751262159 1 1
0.38311252937553 0.341015375789454 1 1
0.241585423898998 0.214326542464106 1 1
0.154580130716256 0.127137568202201 1 1
-0.106866013636888 -0.0949438076479683 1 1
-0.103008028473141 -0.0788005461886147 1 1
0.330087610455331 0.300186841175398 1 1
0.184752232464882 0.15733029406906 1 1
0.142916445896992 0.124114576935792 1 1
0.560845864498 0.512379692659879 1 1
0.16425192132504 0.144721389202679 1 1
0.305426772572651 0.277206750208649 1 1
0.172948688287162 0.154885138455431 1 1
0.539148268374015 0.458304978781363 1 1
-0.115143165790346 -0.10897503077323 1 1
0.0786892562358795 0.0594391350528018 1 1
-0.0680837351921107 -0.0742977270456569 1 1
0.113714568184161 0.0853563851913961 1 1
0.119964420215175 0.090911587048499 1 1
0.129860502489215 0.114644870617511 1 1
0.592916359227495 0.561482386279172 1 1
0.121331993774912 0.132990176548819 1 1
0.226627107296399 0.185074636181121 1 1
0.207283665814569 0.188910013101749 1 1
0.0720229960074689 0.027582741822332 1 1
0.00574287911221139 -0.00590085757698553 1 1
0.50221587958649 0.481999330081058 1 1
-0.137490074384335 -0.144221178359612 0 0
0.290964993285491 0.260188651512495 1 1
0.127289672301514 0.139434730437273 1 1
0.0480584555266697 0.0292265170471516 1 1
0.534929767301192 0.485581729481594 1 1
0.181725909216367 0.226475250458486 1 1
0.259773836610509 0.263442584731741 1 1
0.236436322072102 0.237397188199869 1 1
0.382829586638861 0.340533612293107 1 1
0.121495784043505 0.108260306415591 1 1
-0.443526097451987 -0.357938033704032 0 0
0.0467352842958924 0.0618202021930192 1 1
-0.256258536830924 -0.22301108468974 1 0
0.466052724297757 0.427586511663343 1 1
0.351392638885449 0.324633935912075 1 1
0.507303563492865 0.465798430107741 1 1
0.237976832223529 0.226989792956512 1 1
0.185382855344452 0.152827671231464 1 1
0.0197897352423998 0.00131592392387148 1 1
0.179280780513274 0.144797871725592 1 1
0.383992904040066 0.354736391862969 1 1
0.275113303705546 0.264078890026033 1 1
-0.100597622520764 -0.0685362766244715 1 1
0.312367202419704 0.300229692476843 1 1
0.219614175777252 0.181101748744424 1 1
0.473986804572312 0.446574530888896 1 1
0.202091225370432 0.186490259654698 1 1
0.271668910103705 0.259401270669411 1 1
0.31978748011875 0.293332336623598 1 1
0.223929642326377 0.210181705913308 1 1
-0.0296086672351837 -0.0338094490262754 1 1
0.130705616443185 0.137223080927221 1 1
0.270612837238549 0.239731568614078 1 1
-0.359606756125265 -0.326887301863401 0 0
0.157891399770179 0.160559865567922 1 1
-0.0386051392431159 -0.0717754263335991 1 1
0.30789938079423 0.290312617201735 1 1
-0.0319991038754815 -0.0113202077602816 1 1
0.0679674032117537 0.0821317705433873 1 1
-0.0323972778460851 -0.0366809942817049 1 1
0.15769070967299 0.131931534247265 1 1
0.133606717222815 0.101774684668693 1 1
0.280208082232402 0.272943527393232 1 1
0.290073972576068 0.298526008468541 1 1
0.325646399585778 0.288686973761524 1 1
-0.122372018807964 -0.105951822499554 1 1
0.0381099628525576 0.0439127719305214 1 1
0.150264417578234 0.136666122719954 1 1
0.0908377676067691 0.0630585108820693 1 1
0.113000015881827 0.119629619552004 1 1
0.371672208925899 0.331035513278717 1 1
0.263566554406713 0.250917383381304 1 1
0.565725498917202 0.513260274468476 0 1
0.388022410944908 0.338064714333321 1 1
0.323144461088767 0.303076186866467 1 1
-0.0654904407077606 -0.0341839620531713 1 1
0.0224014402149226 0.0379485373312637 1 1
0.27104743018629 0.254786526271722 1 1
0.158701207120814 0.15520586318199 1 1
0.390366417129291 0.352584197570752 1 1
0.0123719461693599 -4.4445336904838e-05 1 1
0.306502128567869 0.271936583253055 1 1
0.280772141722844 0.242284105852375 1 1
0.065566485128483 0.0431994059298655 1 1
0.0963536325224537 0.105881706288096 1 1
0.34469086970957 0.311778262742933 1 1
0.337213606750739 0.307986089326062 1 1
0.00223071129527234 -0.00156354616668696 1 1
0.0634005338951884 0.0898655874940863 1 1
0.23636959856159 0.225441761661328 1 1
0.0203151500581138 -0.00572518180718759 1 1
0.359110019414748 0.322861136285641 1 1
0.425240195628847 0.355698885795461 1 1
0.545383012199786 0.512624249130262 1 1
0.170377525541087 0.167624941192143 1 1
0.147006539397777 0.129006071382651 1 1
0.522301016454464 0.475075789349371 1 1
-0.0724421050512678 -0.081081826822463 1 1
0.405319267775503 0.367482990297392 1 1
0.372542129656463 0.342795303591675 1 1
0.364867825328415 0.322544003563187 1 1
0.253173218532263 0.247419610316163 1 1
0.511327177113469 0.455815042286253 1 1
-0.0913570629246877 -0.0798784581238243 1 1
0.102632944217746 0.0994672536217119 1 1
-0.141393435800078 -0.100734098492099 1 1
0.373148597603871 0.34440786366219 1 1
0.297292185240853 0.291470834628191 1 1
0.332457142696388 0.312487360360589 1 1
0.436618612841989 0.409881822398638 1 1
0.199153103757583 0.168576500052296 1 1
0.354302493951255 0.305062787694919 1 1
0.602760292862421 0.557994627045454 1 1
0.220053829310832 0.194454885196431 1 1
0.0910873531878541 0.0848362589716347 1 1
0.237199235275823 0.221788129120398 1 1
0.410046965837315 0.362711589005742 1 1
0.256179466584234 0.2407036556219 1 1
0.299378297803592 0.271730003555548 1 1
0.107709055676124 0.0839765786847678 1 1
0.541214841635758 0.464010991538944 1 1
0.0691988163196082 0.0928871402320053 1 1
-0.318930805717101 -0.292202159677366 0 0
-0.0208627179814926 -0.0133707304160105 1 1
0.0504154204952292 0.0373500380626776 1 1
0.141768081821095 0.129638461076788 1 1
0.272367847008241 0.2525211790554 1 1
-0.0233973552625128 -0.0144124631987281 1 1
0.243729430128309 0.227756104457325 1 1
0.0620547128238804 0.038094797853287 1 1
0.135850535225905 0.117548237582552 1 1
-0.202135862140482 -0.235276681809545 1 0
0.139865094111613 0.150653473667524 1 1
-0.0438341055784565 -0.0190549383945288 1 1
0.405087282762644 0.362793319277334 1 1
-0.165369175019127 -0.178496571934168 1 1
-0.0507272917203995 -0.0528996643042911 1 1
0.28365739671385 0.280474662133665 1 1
0.0422974852503466 0.0380510490532754 1 1
0.251239671116221 0.225727941668031 1 1
0.334820908486524 0.310057233607537 1 1
-0.0451437187366416 -0.0183785024646105 1 1
0.00594664499592593 0.0127363142331074 1 1
0.386197892212317 0.35617746905214 1 1
0.322197118576062 0.308666469860321 1 1
0.249411032379079 0.208665040547923 1 1
0.115243313336285 0.105686140256481 1 1
0.235576254885362 0.219406243638227 1 1
0.147237233471105 0.106366163764416 1 1
-0.02968727363296 -0.0306973123157864 1 1
-0.133208555603141 -0.117072726314376 1 1
0.183981113014403 0.161613213283233 1 1
-0.100312601958418 -0.0962195612690775 1 1
0.0381148195293151 0.0475267122435158 1 1
0.372554327063024 0.35248166840551 1 1
-0.0396968673177648 -0.0228326463493779 1 1
0.396681849690659 0.352197452762228 1 1
0.0981166744267376 0.105761537986909 1 1
0.218069407496329 0.205361844402184 1 1
0.352567715534465 0.288864149594633 1 1
0.269344153120005 0.227292791252071 1 1
0.181887482800603 0.155541973530409 1 1
0.398922861338368 0.36781685339888 1 1
0.348356237553818 0.339664017125305 1 1
0.00926966520625484 0.00341582985903984 1 1
0.500361987692399 0.450261975341829 1 1
0.157570148198714 0.112517579340905 1 1
-0.151065341459268 -0.153074419578666 0 0
0.298354594893918 0.268960493924791 1 1
0.260414414215181 0.228888356785758 1 1
0.0244279600109422 0.0100451137481134 1 1
0.439016502505273 0.40124272494986 1 1
-0.0116180756334986 -0.00768964533068687 1 1
0.0183525350755007 0.0269232855617701 1 1
0.0616124642727689 0.0585624651635302 1 1
-0.00528953361511515 -0.0218363217506444 1 1
0.202537785437381 0.143795555673276 1 1
-0.0149633052033026 -0.0213050522918202 1 1
0.267420880776553 0.242527713840782 1 1
0.0911425704797546 0.102315786549904 1 1
0.0896339919300436 0.0754301456571086 1 1
0.202585000131746 0.187440704027825 1 1
0.401872334060458 0.381091990605738 1 1
0.126280094615438 0.132999869605058 1 1
0.177126351674847 0.176044524121417 1 1
0.405772250366055 0.371116819694655 1 1
0.0493953026218112 0.0172522495420528 1 1
-0.0373372507112065 -0.0257011887033559 1 1
0.38551125235934 0.363773535348308 1 1
0.156547782870344 0.149124426039475 1 1
0.164201610552293 0.119668552178017 1 1
0.20744567292535 0.210768707819255 1 1
-0.0259511519711254 -0.0132588188237675 1 1
-0.029328090047733 -0.0612104352800825 1 1
0.127227927054371 0.0850353013245182 1 1
0.273178081618223 0.250582749185052 1 1
0.068190539999071 0.0963561186160073 1 1
-0.0752743671912993 -0.0826002011299008 1 1
0.309862022257539 0.275784940474133 1 1
0.207225438798835 0.20339539495446 1 1
0.164716897345916 0.140164422347087 1 1
0.572244801111859 0.508556680292529 1 1
0.16107307356519 0.146398641299739 1 1
0.045218269986381 0.048443634110806 1 1
0.269715893596872 0.257247751294834 1 1
0.3112814004226 0.286612184783827 1 1
0.00111774031708364 0.00190129490579364 1 1
0.116450126221893 0.0964571577377328 1 1
0.101040132324006 0.0732608718102537 1 1
0.173957140027063 0.174105434911301 1 1
-0.0353415532343186 -0.0488590490471608 1 1
0.339527605084062 0.279900575121871 1 1
-0.15242953951201 -0.127668524990286 1 1
0.797096659354079 0.714839921846883 0 1
0.397473903223685 0.350839326941441 1 1
-0.0497445033077389 -0.0503623684018972 1 1
0.152095206639927 0.132965289327841 1 1
0.122173200039874 0.137331194834707 1 1
0.0104110499440146 -0.00296013181926445 1 1
0.183986537690337 0.153512157030302 1 1
0.133405869583093 0.127115440688757 1 1
0.209369451783079 0.184536202848067 1 1
-0.0729552655168795 -0.0543231545962982 1 1
0.272137843969407 0.255962864252073 1 1
0.239802802232951 0.22471804325416 1 1
-0.124906411956559 -0.0992744573758787 1 1
-0.0200655161719119 0.0138142454123636 1 1
0.252314315975274 0.236695909816794 1 1
-0.394255242203073 -0.350288921104157 0 0
0.098199396318148 0.129815275021237 1 1
0.315259896218266 0.287578424485281 1 1
-0.0416576326363447 -0.031403729993018 1 1
0.272428009731471 0.262343307901462 1 1
0.538975718373544 0.479944431910172 1 1
0.212057844693525 0.205814897987261 1 1
0.117151328921587 0.13139212503855 1 1
0.0965428079087395 0.0687652332496176 1 1
0.20038432665275 0.201212061286303 1 1
0.22313454061905 0.272410924758016 1 1
0.0398222776023285 0.0394952729694373 1 1
-0.0146995445916874 -0.0162384020151788 1 1
0.50397797398822 0.476777606549139 1 1
-0.0174939308770535 0.0042269379098107 1 1
0.150931932046399 0.125427083793208 1 1
-0.0384735519139931 -0.0240090607103407 1 1
0.128721924713215 0.16189477542262 1 1
0.100371458421984 0.119470733284998 1 1
0.315961915238073 0.280715245639865 1 1
-0.188443884440291 -0.137935463889141 0 1
0.258234084605434 0.244873627040242 1 1
-0.117092466281117 -0.100113086401319 1 1
-0.0768350629359967 -0.0594303291278881 1 1
0.178333807675643 0.18659935463054 1 1
-0.116643093899021 -0.103955859437374 1 1
0.155982718008571 0.130851807421324 1 1
0.256224179921706 0.225603092905175 1 1
0.328400997436265 0.299393561153878 1 1
0.0395282112260321 0.0582311558841001 1 1
0.0988017766620087 0.131277050759659 1 1
0.257703373757567 0.246779793735329 1 1
0.0750839655773834 0.0677046870535259 1 1
0.226655798262091 0.215575808229035 1 1
0.157997875156597 0.152518143402114 1 1
0.204672135116311 0.190043792863654 1 1
0.144483354199794 0.118061391649155 1 1
0.145728266507457 0.123595726601385 1 1
-0.0564545376959871 -0.0856648438045 1 1
0.0941699687690847 0.0979234229876628 1 1
0.492212536178378 0.41885028270275 1 1
0.0782474799127758 0.0569565870655174 1 1
0.350199577797367 0.31231321174372 1 1
0.387773076691983 0.370639696540282 1 1
0.428260075654956 0.39406218579849 1 1
0.355161643613646 0.302416979832217 1 1
-0.0430416990883262 -0.066376377014134 1 1
0.252088434317711 0.218428540205514 1 1
0.0966302806073269 0.0762720491628594 1 1
0.133054888885074 0.101460442782765 1 1
-0.0209433386979365 -0.0282544722784042 1 1
0.220697708351829 0.187504379473651 1 1
0.303461139302273 0.246981514929644 1 1
0.271952618292075 0.234248255641163 1 1
0.221328664391898 0.235533210810907 1 1
0.378459223058843 0.343593512709435 1 1
0.12646914110325 0.128827386461302 1 1
0.1003855666353 0.0847175376525928 1 1
-0.0420811155591735 -0.0489398768735006 1 1
0.048698247631138 0.0519908352764572 1 1
0.274516699564075 0.263208524137483 1 1
0.0822884063978248 0.0785473968084027 1 1
0.559267992691012 0.518868129742327 0 1
0.227073278396946 0.228758460725458 1 1
0.598309311603036 0.567087409777815 1 1
0.403036327314985 0.375244854368656 1 1
0.125136256137688 0.118767207802362 1 1
0.298178766113562 0.278760630954606 1 1
0.164212787626385 0.139621260086055 1 1
0.596138636121746 0.554272638265476 1 1
0.315287243989262 0.289161840974201 1 1
0.0893675350788775 0.0670570281499307 1 1
-0.0330737986167901 -0.00661311872735192 1 1
-0.127188259067361 -0.120742769044226 1 1
0.419402921795029 0.36390545104955 1 1
0.0635801748133712 0.0912511204905312 1 1
-0.0943728420754808 -0.116685569970238 1 1
0.338036437939399 0.29077072067656 1 1
0.0369773076117949 0.0169900584098282 1 1
0.143028180736593 0.126072872393162 1 1
0.0308949487901555 0.040805093883538 1 1
0.277133099716214 0.262627924724518 1 1
-0.0952313606550938 -0.0932128887781259 1 1
0.0511561161144377 0.0619175281541932 1 1
0.239635441225312 0.223035121288643 1 1
0.052324266417582 0.0388477371989221 1 1
0.131431820575048 0.110109862985224 1 1
0.466182683841725 0.460926166917216 1 1
0.313671951849003 0.324095394109835 1 1
0.272361789079318 0.237287315600669 1 1
-0.0883844071710946 -0.0998312919484536 1 1
0.054084645784173 0.0564004818482565 1 1
0.365143372126209 0.343104501719974 1 1
0.108849579348749 0.155010932775564 1 1
0.298524847794958 0.269416767891275 1 1
0.442647252647394 0.388458208052631 1 1
0.270721246160486 0.269803872216105 1 1
0.651918417564613 0.583262082975714 0 0
0.395617952641114 0.358978328060723 1 1
0.102081033478521 0.0843316792336354 1 1
0.175382093193345 0.149887378460056 1 1
0.0884281720966334 0.0696392575852158 1 1
0.0591533039599711 0.0683775796394071 1 1
0.384713113018271 0.344668208961488 1 1
0.314686808497711 0.297431469983192 1 1
0.212310368838381 0.195215377782793 1 1
-0.0508448049269677 -0.0149795342575845 1 1
0.230691990876984 0.21476397116945 1 1
0.197837217229359 0.185836541660128 1 1
0.0280375012458711 0.0208156566376202 1 1
0.210173733621236 0.213947964483439 1 1
0.0887581508557128 0.0993502509353152 1 1
0.257348410555692 0.22279248644391 1 1
0.0388600405445041 0.0197611451718356 1 1
0.236908000992985 0.221883179734584 1 1
0.205237060003837 0.172038703146739 1 1
0.0487198119689514 0.0425958716921386 1 1
0.165611046012978 0.159504807471884 1 1
0.574327797768082 0.533813681116446 1 1
-0.0439589059544957 -0.0408928274080684 1 1
0.566942822834342 0.53559071921202 1 1
0.00254662823972597 0.00267122957493729 1 1
0.381052404446756 0.343826286529356 1 1
0.120120211347584 0.131818444639663 1 1
0.147696514295322 0.131008096329903 1 1
0.147017179114351 0.143105262811474 1 1
-0.00884011018921831 0.0105884614924696 1 1
-0.0510002464226376 -0.0426255779576061 1 1
0.254982178827599 0.213494265820739 1 1
0.0956752759242433 0.0987409601753441 1 1
-0.0916154874363648 -0.108315402188441 1 1
0.230234159264512 0.218258750827216 1 1
0.050444799726112 0.0388204204459677 1 1
-0.0277870969754369 0.00111887443840831 1 1
0.112209346064654 0.124208643627205 1 1
0.0034172131566962 0.016101045169989 1 1
-0.107792353260482 -0.0941845500753519 1 1
0.0212825366414022 0.0112215173080496 1 1
0.0927568407956467 0.0684530272996438 1 1
0.155761005734049 0.148613945183829 1 1
0.475528526485701 0.416513214904406 1 1
0.405232190129799 0.371274303473353 1 1
0.189356958238337 0.174812850013861 1 1
0.130979693234537 0.117490434605154 1 1
0.237517999331124 0.202001742059444 1 1
0.207173720183877 0.166380742460573 1 1
0.15460034835463 0.152416141747977 1 1
0.235964082216878 0.217345986790205 1 1
0.690429591905354 0.623817543337426 0 0
0.33134964932629 0.281520927971155 1 1
0.12839596113279 0.108966664764032 1 1
0.0789101762605864 0.0935584613641962 1 1
0.114552537276997 0.0950742887546886 1 1
0.285346348348467 0.266652718986914 1 1
0.0182434662835259 0.024217279913813 1 1
0.422104148555199 0.378023901695428 1 1
-0.159892474863583 -0.11840770185228 1 1
0.208927701291775 0.161725845138753 1 1
-0.15906890019679 -0.11732015578366 1 1
0.236224062139858 0.221133688852042 1 1
0.17964289292879 0.142840040765995 1 1
-0.0918142657853935 -0.0750966390568246 1 1
0.210804410368924 0.18199277382083 1 1
0.0956125859716126 0.0935580102592375 1 1
-0.0542876714672354 -0.0603557217160093 1 1
0.335476231193637 0.280965836496914 1 1
0.163002781306027 0.1366103359289 1 1
0.27533933419132 0.266420379577905 1 1
0.171751646883495 0.134337921913942 1 1
0.229555005051691 0.204335765320969 1 1
0.497649548297795 0.438707917534678 1 1
0.305895685575457 0.255941446166668 1 1
0.16172099834182 0.145872502244524 1 1
0.0802595264642417 0.0571814740270222 1 1
0.650765422246285 0.540746395939078 0 1
0.485339829117423 0.423820313042827 1 1
0.242791391681588 0.200691482722634 1 1
-0.249647860447027 -0.206888649936453 1 1
0.511409876239302 0.486740303194635 1 1
-0.0661139012035897 -0.0573250402828324 1 1
0.0900967338370439 0.0664950224464537 1 1
0.117060093248339 0.100876746693285 1 1
0.432396599409144 0.401472550701753 1 1
0.179487150354868 0.163311541180644 1 1
0.408637275816093 0.388025870970606 1 1
0.0927394219878305 0.142642675173728 1 1
0.0650113002565997 0.123678410945235 1 1
0.225323388221341 0.185202864780211 1 1
0.261760637589707 0.238273229735333 1 1
0.378678038067271 0.375310743601526 1 1
0.147189868045395 0.142609309996504 1 1
-0.000161820962777656 0.0190634885207297 1 1
0.253243091420099 0.215251101441933 1 1
0.388341128020923 0.344283614986067 1 1
0.309556105576546 0.293255345276509 1 1
0.265854793156141 0.267319893451748 1 1
0.33330294926741 0.279542337207835 1 1
0.00227378529013461 -0.00427550800330474 1 1
0.423678155493231 0.3816830857717 1 1
0.000582537862394622 0.0211657884846117 1 1
0.0352325375288146 0.0194428695431945 1 1
0.010849936276949 -0.000823555866978102 1 1
0.0195825933383264 0.0383272242050238 1 1
0.235606129220844 0.196213573610454 1 1
0.153988629288751 0.135344036819577 1 1
0.359823163370052 0.352868477187587 1 1
0.169587814600835 0.139334114159833 1 1
0.153922348084665 0.150563620784405 1 1
0.138958594532577 0.116783885507765 1 1
-0.0710884012950758 -0.0891041431940964 1 1
0.106611027234632 0.0696893438445118 1 1
-0.159734011586009 -0.159049964703589 1 1
-0.0703843421387968 -0.0622574143672865 1 1
0.176915007833921 0.167119252568251 1 1
0.265067495493133 0.215541093937537 1 1
0.151819606499171 0.135586795516735 1 1
0.16404240098942 0.15840806767153 1 1
0.274029740303413 0.238168745618799 1 1
0.0901280015295361 0.107773975049865 1 1
0.341160441504143 0.331051059786635 1 1
0.342417343341603 0.313741309485307 1 1
0.0812975576276428 0.0818349369737242 1 1
-0.0596967994559691 -0.0462211180862787 1 1
0.136144696752126 0.134855884498939 1 1
0.576510091159979 0.53330390610693 1 1
0.140455853267173 0.117777939738391 1 1
0.109099829089846 0.0914270650655982 1 1
0.287930814916245 0.278955087775723 1 1
0.292854898583951 0.247194127721436 1 1
-0.0428185058450965 -0.0516592274380619 1 1
0.189501485310041 0.145118430913344 1 1
0.0932038466601871 0.0825010491422816 1 1
0.0238353257526191 0.0434282770317948 1 1
0.255072536031762 0.247201005831699 1 1
0.346178671366976 0.320155558922327 1 1
0.341249263469195 0.294375048030085 1 1
-0.00223991451164518 0.0067769525666625 1 1
0.144759294137013 0.119561797938723 1 1
0.245614242870297 0.248778949040042 1 1
0.112917415966336 0.0943143123833864 1 1
0.175314313391041 0.160738756359955 1 1
-0.101807621409266 -0.0991217524826716 1 1
0.300952134725061 0.238396311003835 1 1
0.0806021195039248 0.0800224637624791 1 1
0.16235388039098 0.175738476795731 1 1
0.0954659718915257 0.0485398975164465 1 1
0.465347959882291 0.43078826967773 1 1
0.115203355656088 0.112269296370915 1 1
0.231825387140821 0.19645737551983 1 1
0.422019078939415 0.38894178493121 1 1
0.332543438859859 0.249256053099569 1 1
-0.0508604092252301 -0.0305098931492529 1 1
0.462809873222584 0.427777413856143 1 1
0.346153423079645 0.304610755546366 1 1
0.45212753467184 0.40974245214561 1 1
0.322369652273715 0.306488588513498 1 1
0.615989744926224 0.559215345339324 0 0
0.065881571225499 0.0414257837768272 1 1
-0.0262366928962786 -0.0187366229640347 1 1
0.460192485116028 0.423203240552226 1 1
0.42518683590601 0.38432173990208 1 1
0.163060672907295 0.144680853228789 1 1
0.414952960628036 0.375537505399766 1 1
0.250316781242911 0.224750129152963 1 1
0.14986746134917 0.147994474512347 1 1
0.0367374174639254 0.0375118548861674 1 1
0.471755313011226 0.44383776754828 1 1
-0.276479460849057 -0.222787394236315 0 0
0.365719463877112 0.337194772457833 1 1
0.412625050664219 0.362024433840918 1 1
-0.156194785257451 -0.134334792235775 1 1
-0.0937774214618559 -0.0839564330701464 1 1
-0.188904558351879 -0.189414452112314 0 0
0.210786548127185 0.20250524785535 1 1
0.263600765778135 0.256809120829491 1 1
0.363618041085366 0.317669584978368 1 1
0.284677257464266 0.237343971654638 1 1
0.189974548274676 0.175983932588715 1 1
0.301091189258285 0.276254794480998 1 1
0.19744106094922 0.176516114613568 1 1
0.269380481919755 0.252081412708165 1 1
-0.0284373489262145 -0.0249336575373317 1 1
0.0645309799760521 0.0515347836308711 1 1
0.263759928395249 0.245336765453013 1 1
0.313947447286375 0.294224107993593 1 1
0.296320768394459 0.270474454640461 1 1
-0.116044692537433 -0.0895677469667583 1 1
0.463601814122632 0.43316763309763 1 1
0.171041511074128 0.161561602645739 1 1
0.324266496675696 0.293955253309525 1 1
0.175468685363182 0.143744115370842 1 1
0.148777791144918 0.172757739593494 1 1
0.301636766134815 0.320225602737873 1 1
0.481012312185157 0.449171459303808 1 1
0.362553831897725 0.346549435251758 1 1
0.290081344724705 0.272474884206353 1 1
0.023974271938293 0.0153180164473986 1 1
0.57360655596192 0.530901785373081 0 1
0.226608874731556 0.203142233060429 1 1
0.332013408807687 0.283535702338258 1 1
0.215989115496114 0.199869816922033 1 1
0.334538032794416 0.28775673378002 1 1
0.134439261333314 0.109749589684211 1 1
0.536927127442685 0.508683452001436 1 1
0.240239482183177 0.20956742217961 1 1
0.13460665720721 0.137613032011368 1 1
0.0829957785875267 0.074267246047819 1 1
0.168309739599341 0.170761258628036 1 1
0.146271478033615 0.119043279659658 1 1
0.364860673265392 0.350304611356815 1 1
0.156081586604239 0.118616245749216 1 1
-0.122896594913404 -0.090409550586121 1 1
0.355389545498055 0.31548325401908 1 1
-0.056826442509892 -0.0610221336544603 1 1
0.201848886644555 0.172856957845076 1 1
0.230400040672907 0.220436188590785 1 1
0.250361744438707 0.233937303619204 1 1
0.261939712027976 0.235280641457424 1 1
0.0106077150923067 0.0208142427950066 1 1
0.286639818260537 0.299905981006725 1 1
0.306491807681801 0.292891697316737 1 1
0.11768169697776 0.125933109705941 1 1
0.367936179354141 0.330092438828774 1 1
0.139468990133807 0.125828790084283 1 1
0.133928997566727 0.132514786347806 1 1
0.170234973496065 0.135141870872173 1 1
0.388442976193645 0.342481823380135 1 1
0.0371503016061661 0.0281073850302683 1 1
-0.0399810075990772 -0.0342029945861512 1 1
0.0820890409748252 0.0728479186959995 1 1
0.0556359283235122 0.0496004613282676 1 1
0.42222400609852 0.370703693462875 1 1
0.0781179383067916 0.0731150793851534 1 1
0.0913822234081427 0.107789249856748 1 1
0.0822521318575858 0.0755140849748953 1 1
-0.0810810426334955 -0.0750789258645567 1 1
0.173180257969916 0.170690225024535 1 1
-0.121500734776645 -0.096078756703506 1 1
-0.242166972496578 -0.202758425201839 0 0
0.144987098579904 0.120645308040177 1 1
0.210654877219176 0.173557964054128 1 1
0.365945447882793 0.337076594998654 1 1
0.428589925843503 0.362816895571253 1 1
0.448848067054878 0.428118659040994 1 1
0.396307153394772 0.326538684087219 1 1
0.66808347971244 0.592338151693686 0 0
0.467302175413347 0.459890478553001 1 1
0.182687968363679 0.171868649888943 1 1
0.244804511709366 0.219756933170304 1 1
-0.00563318434712327 0.0101052178861501 1 1
0.105699871433363 0.106924029935275 1 1
0.102734365041432 0.105957581706126 1 1
0.30088957112499 0.273535625540711 1 1
0.0161430473672914 0.0211203791545453 1 1
-0.0705729880418508 -0.060903239458773 1 1
0.0915419175702223 0.0778052490922753 1 1
0.0499477347191679 0.0428030688535136 1 1
0.0143762057791597 0.000102456988085427 1 1
-0.0735551214806437 -0.0625671075055024 1 1
0.12773317575077 0.0975115049304103 1 1
0.236308458895784 0.227112595900162 1 1
0.263101460693492 0.241052090697808 1 1
0.539268713099349 0.486702399134861 1 1
0.241359920804306 0.233748244020281 1 1
-0.0379000264229125 -0.001632429010232 1 1
-0.00717349967022796 -0.0239519810032582 1 1
0.171565373906576 0.158535805260107 1 1
-0.128929286978363 -0.143878237467825 1 1
0.268564258497485 0.248999666172712 1 1
0.429009126804357 0.379948248351322 1 1
0.0276958624915612 0.0274404711773375 1 1
0.538185184162068 0.479699433807388 1 1
0.428055221778501 0.3985116772441 1 1
0.080003747275321 0.0619246523102291 1 1
0.432337771336519 0.39368982938078 1 1
0.14688897441423 0.14725041006989 1 1
0.0454213232829652 0.0448028628588836 1 1
0.211594265577277 0.152730167787696 1 1
-0.0863811728297094 -0.0744071084181176 1 1
0.393475658807533 0.35865921965537 1 1
0.0855832950545919 0.0814635535500495 1 1
0.594590947822361 0.554671481114863 1 1
0.287069183232491 0.258610668554824 1 1
0.434488914479124 0.429864408338628 1 1
0.173682830672741 0.157329316996038 1 1
0.130088063117926 0.124279998270001 1 1
0.23408805469996 0.222927898384848 1 1
0.163382061192355 0.164660097496791 1 1
0.329173078112608 0.285610002360186 1 1
0.422606629006354 0.373306897818831 1 1
0.0832283442224128 0.0791956734968595 1 1
0.277568254259742 0.250560701490079 1 1
0.0272780202330414 0.02472225718983 1 1
-0.0236549539129925 -0.0144364832544611 1 1
0.276184411088792 0.258831340431105 1 1
0.150328756152084 0.140948826083396 1 1
0.141405318834399 0.122727793249716 1 1
0.437013279844054 0.389780184034406 1 1
0.289953013560788 0.262374682759346 1 1
0.432084848009038 0.392151799736389 1 1
0.111440379883141 0.0804973388049325 1 1
0.173827665745983 0.159417093719186 1 1
0.235109415650774 0.214899701621298 1 1
0.254029707815008 0.238967379285952 1 1
-0.0682156282184302 -0.0437788362252848 1 1
-0.197594750096073 -0.182996867950212 1 1
-0.0126758426892441 -0.0156898439094787 1 1
0.501072703837409 0.455856782611959 1 1
0.30931392813706 0.289205884271043 1 1
-0.154004856715754 -0.139987242197355 1 1
0.0662438665481262 0.075637793887603 1 1
0.254338467951862 0.242394181378795 1 1
0.00831173496350109 0.00595272603715729 1 1
0.263212376991079 0.224380345757995 1 1
0.183349907754357 0.168600966847044 1 1
0.273491432288314 0.249645115724845 1 1
0.316460855326327 0.27941630173856 1 1
0.447603437348692 0.394708615511192 1 1
0.447553330396606 0.410659735569594 1 1
0.308095436630826 0.283559045892952 1 1
-0.0353722722096817 -0.0508402507216058 1 1
-0.0524089407937141 -0.0537980737734306 1 1
0.056986329903823 0.0321507239596585 1 1
0.0387470406025977 0.0502754655058166 1 1
0.442941827934621 0.393293713898137 1 1
0.180804709028006 0.183889588903038 1 1
0.172589820589524 0.152220103461968 1 1
0.163511615457314 0.141510278113207 1 1
0.229577886645481 0.213203728795664 1 1
-0.0444519646352371 -0.0476968380641989 1 1
0.475016125263559 0.404030619049442 1 1
0.190819176191601 0.183615480654638 1 1
0.353725833782203 0.304880580202678 1 1
0.166734130669753 0.138712924717941 1 1
0.152824526345745 0.141025259245394 1 1
0.439269468909322 0.415099706950984 1 1
0.181757100612433 0.150802951262552 1 1
0.625975939007352 0.544225434737927 1 1
0.112286360701145 0.0974188094765961 1 1
0.229973652475035 0.236494062942668 1 1
0.0359078498401127 0.0412431900084971 1 1
0.445957570904771 0.432572345335789 1 1
0.152577607109253 0.132776144653691 1 1
0.274522816828883 0.276638124729549 1 1
0.109219053513819 0.108907649769583 1 1
0.252464415557326 0.231953242098612 1 1
0.397833399786699 0.344063360074337 1 1
0.418350565523688 0.367087469891218 1 1
0.295269003968126 0.284203273123953 1 1
0.346179978280501 0.303294923732938 1 1
0.270917591691649 0.258671583109654 1 1
0.146540382377 0.120344567521304 1 1
-0.177846802182568 -0.184078114316763 0 0
0.125356702640643 0.111432431601461 1 1
0.126227516232443 0.115356736408625 1 1
0.384682327928485 0.363744977321718 1 1
0.390434171713315 0.353129494465895 1 1
0.384116731567664 0.339433644557446 1 1
0.568245172272288 0.507618811750406 0 1
0.13879465653499 0.113642620418071 1 1
0.222297105062351 0.177412322111057 1 1
0.131948310831372 0.127855416415468 1 1
0.390181957649026 0.365119570056441 1 1
0.0910752486367077 0.0915298777048768 1 1
-0.163473294497425 -0.160999574781259 0 0
0.554134000588397 0.504958321168714 1 1
0.120264205756026 0.120396949357828 1 1
0.4893179259156 0.40807986759116 1 1
0.426173114836878 0.374396713572913 1 1
0.184633332303993 0.178598141077893 1 1
-0.198062584455914 -0.139656962509608 1 1
-0.0668877448079616 -0.0615597037589645 1 1
0.113654522240648 0.120559672106932 1 1
0.328862241323333 0.2791032420444 1 1
0.0423962185624251 0.0296828365411884 1 1
0.324082322810756 0.276315915601237 1 1
0.211134956907712 0.178796557693916 1 1
0.413059936834808 0.345702776401931 1 1
0.341244788518844 0.31210940526288 1 1
0.375815366208539 0.354624996592872 1 1
0.0749490142532923 0.0716106249268198 1 1
0.335206726430681 0.293317047026458 1 1
0.102632737394627 0.101812265215927 1 1
0.23884409218114 0.229498960803697 1 1
0.0821777761266625 0.0958309718937467 1 1
0.163033870587558 0.179772235906883 1 1
-0.00478612089900141 0.000343351768026516 1 1
-0.207580455686348 -0.177675130785682 0 0
0.137381835376901 0.115431206281969 1 1
0.0907682661455231 0.0796416710116892 1 1
0.375855861353135 0.342402440146733 1 1
0.121556708728427 0.103375872308467 1 1
0.278616492255866 0.264081963773939 1 1
0.336627776901098 0.30792184759059 1 1
-0.0464563453911447 -0.0232436685576043 1 1
0.511365628410102 0.467557974732313 1 1
0.030289940051553 0.0626137778872152 1 1
0.404044363196614 0.364306089525973 1 1
0.31260716064854 0.296341776703268 1 1
0.0572980096190472 0.0569329765904132 1 1
0.284215817136345 0.260135447389725 1 1
0.188502208217242 0.169960777989819 1 1
0.0728541980284724 0.0267739433195397 1 1
0.0357813841404927 0.0210218808002339 1 1
0.399138054916727 0.364606966646139 1 1
0.203153072803097 0.177054481382963 1 1
0.021446852513614 0.0364606842887029 1 1
0.130467284739597 0.11029758420483 1 1
0.260895617546705 0.246325505814999 1 1
0.23535291507551 0.231657115452228 1 1
-0.110961531595066 -0.101810507286963 1 1
-0.168780018656533 -0.0905475672122254 1 1
0.482644283162816 0.420412400003267 1 1
0.197285336374155 0.185223196911681 1 1
0.160844836828212 0.121662983914744 1 1
0.415616317874678 0.379145578672561 1 1
0.170115438572927 0.14796892199926 1 1
0.00395073493071613 0.00639039933448288 1 1
0.0811722129339712 0.0782065227640582 1 1
0.423670799371124 0.39101047333085 1 1
0.231338654076705 0.201853454021991 1 1
0.409344897441652 0.375881011656481 1 1
0.70094240344972 0.646723886785975 0 0
0.0813261405209117 0.0702868024709908 1 1
0.0937479913140551 0.125210039746428 1 1
0.168057095374206 0.161911488824267 1 1
0.334897550216639 0.311307863195852 1 1
0.300522769319218 0.288020487469901 1 1
0.0845905605483823 0.0777639848115288 1 1
0.128598106217848 0.161776794640714 1 1
0.0980348825021629 0.0866812655109936 1 1
0.0852431254243087 0.0917976248482853 1 1
0.337199145279188 0.329646029000118 1 1
-0.0838159722925754 -0.0684789719090042 1 1
0.0164544526988194 -0.0212576700299065 1 1
0.253422641199721 0.23038921010234 1 1
0.451060960615162 0.440056627360171 1 1
-0.303097048545595 -0.247977355728921 0 0
-0.124199914351404 -0.104020000154549 1 1
0.153288863977064 0.128772108124166 1 1
-0.0163343136292649 0.00562079956317479 1 1
0.0517849314724901 0.0612302318873789 1 1
0.258732600035676 0.21486687588002 1 1
0.0366446208640732 0.0263821466643442 1 1
0.638946969814833 0.590151010122317 0 0
-0.0507348128344884 -0.0238797881981618 1 1
0.443375308627924 0.394531519568534 1 1
-0.14210031341938 -0.0869343328718446 1 1
0.221034985869377 0.190093416250549 1 1
0.00233858413173177 0.038918257827692 1 1
0.0377073435069996 0.0527314745939323 1 1
0.438009457285499 0.384127239576573 1 1
0.485398880529623 0.433307167867113 1 1
0.335562574305595 0.34024466698803 1 1
0.424875385397895 0.363965910532637 1 1
0.227160836972123 0.197221916375398 1 1
-0.15887925605778 -0.141229884146508 1 1
0.512477029874629 0.456444935860694 1 1
0.0893136664886333 0.0662428509267303 1 1
-0.0574310989236908 -0.0684790605746476 1 1
0.22971095171814 0.210890862727332 1 1
0.263717088418178 0.230742988215093 1 1
0.305856448714089 0.269418092741624 1 1
0.233899922902195 0.200331451062972 1 1
0.292401505187708 0.276735704927249 1 1
-0.121385191844917 -0.10098854876404 1 1
0.328145233569398 0.293158463313385 1 1
0.063576019190297 0.063672720531139 1 1
0.377767510834544 0.355386440733907 1 1
0.302718294692178 0.278559154522387 1 1
0.293859433385899 0.261290859220143 1 1
0.08992327654197 0.0795656615409004 1 1
0.223676866098046 0.210137468426145 1 1
0.0188060778492322 0.0303392211030957 1 1
0.134271643064176 0.114259601713085 1 1
0.418453788979926 0.38110844810313 1 1
0.561192829763839 0.506196441542902 1 1
0.185079650770489 0.171890786756987 1 1
0.118032683801451 0.0925684967870917 1 1
-0.192497872714333 -0.168949940751644 1 1
0.220361633814436 0.191540922032897 1 1
-0.00593369479991539 0.014365011683802 1 1
0.0283923795448424 6.28387435938627e-05 1 1
0.0684200689163115 0.0767931560152979 1 1
0.0091376923825383 0.0117544474303655 1 1
0.226818629617456 0.198992818838527 1 1
0.432220753658812 0.391438859081024 1 1
0.124945399154068 0.110835861608447 1 1
0.0944532701005433 0.109279945658415 1 1
0.116487546197287 0.0814507643468939 1 1
0.22122647255244 0.203627803613895 1 1
0.117035809796142 0.0924959063532098 1 1
0.156571014305659 0.117965776666685 1 1
0.479834241778342 0.474183847175286 1 1
0.138370331253872 0.127168277492348 1 1
0.200305834968765 0.182018837003977 1 1
0.232855540988413 0.220466852970207 1 1
0.380908189675885 0.334362626509242 1 1
0.297948718087086 0.26987299986538 1 1
0.0686152005654959 0.050987203313719 1 1
0.0362419472098443 0.035835459188709 1 1
0.469896565150667 0.438591889942304 1 1
0.488137622421873 0.4544791038136 1 1
0.639137930331872 0.590340523040239 1 1
0.328253366418606 0.295845469228321 1 1
0.230539698988743 0.243617624936187 1 1
0.190697128270168 0.172268921214857 1 1
-0.000962544411641793 0.00541562436934 1 1
0.170502470385238 0.161603756678777 1 1
0.119170266755311 0.0820351338031046 1 1
-0.0100876061257416 0.0148203734720295 1 1
0.287960815924209 0.289418087306834 1 1
0.354365350235014 0.338419832517705 1 1
-0.104561132128401 -0.0574699997867558 1 1
0.377632403690385 0.354309770238313 1 1
0.156012584938866 0.136370359065338 1 1
0.319821147243437 0.288888465945171 1 1
-0.102757537512447 -0.107691778006787 1 1
0.467134986862552 0.440491359957397 1 1
0.094569917327769 0.107655474061163 1 1
0.194628149791167 0.162626207131582 1 1
0.335696721092602 0.311831254990519 1 1
0.507471556926869 0.454810777012999 1 1
0.258482984110065 0.247356681552036 1 1
-0.0567479237836387 -0.0458066771971494 1 1
0.239003503414763 0.222970347496258 1 1
0.0259557787629547 0.0313532988004261 1 1
0.293841960689383 0.26987236615676 1 1
-0.000707907776348306 0.01504120432214 1 1
0.376682328184283 0.34278635029132 1 1
0.253388481284734 0.243719820092791 1 1
0.0756361684987651 0.0631825117551071 1 1
0.16628761252749 0.138023601449901 1 1
0.564180670007843 0.478875122049962 0 1
0.0704749574580814 0.0783124738512045 1 1
0.341918294908803 0.300083682693881 1 1
0.351568322848466 0.304068002009727 1 1
0.0850165430473532 0.101131884809014 1 1
0.0812666193570198 0.0833730362563327 1 1
0.244600683901698 0.221786521523119 1 1
0.0751939139731609 0.0797365863000792 1 1
-0.0704169939503548 -0.0896680119715551 1 1
0.115876492343229 0.115866920124281 1 1
0.228781659123819 0.208533465103907 1 1
-0.0986179800644086 -0.0572384583978952 1 1
0.349062522491652 0.32247487172402 1 1
0.29231952963635 0.274681161838988 1 1
0.344538962427496 0.319232629309424 1 1
0.390733665689672 0.359791953709564 1 1
0.549872564633393 0.453281114652556 1 1
0.046152734383313 0.0716658820503595 1 1
0.0281185011054252 0.0139414829274683 1 1
0.112394513846974 0.11000359611591 1 1
0.0519493094799971 0.0330254938903635 1 1
0.185474973531396 0.171678827100969 1 1
0.386679045122518 0.327576209697816 1 1
0.494154833555202 0.440439907738383 1 1
0.126974389236251 0.136574120611695 1 1
0.51589029438505 0.491691455170567 1 1
0.123186229029581 0.0753362819035141 1 1
-0.138208400328629 -0.12523714117663 1 1
0.168123418344018 0.160369700174491 1 1
0.692124298904151 0.599860327335518 1 1
0.274150519663209 0.268816556262136 1 1
-0.0988772063084142 -0.0783472386257922 1 1
0.334448932693034 0.301962343124637 1 1
-0.023096848226333 0.00137889314619709 1 1
-0.216301156742454 -0.189611056981654 1 1
-0.174670580896176 -0.184452908967927 1 1
0.248033799579842 0.22558149734649 1 1
0.408962514792836 0.36105748130137 1 1
0.159423374802409 0.129015235057537 1 1
0.328080037688062 0.324823301302329 1 1
0.15208253535397 0.152826607329865 1 1
0.360861482205027 0.335962356493405 1 1
0.217493343452727 0.182392870201064 1 1
0.671134421508897 0.607451897729782 0 0
0.172994627932602 0.123376139360731 1 1
0.596434938510204 0.556776945631935 0 0
0.00393131486425155 0.00273377222188792 1 1
0.371708812674576 0.358314747271938 1 1
0.199944574592148 0.168122360357098 1 1
-0.0270944239801866 -0.0214092707653816 1 1
-0.1593859785706 -0.120321058265968 1 1
-0.0603182118101882 -0.0580022773405778 1 1
-0.108901836670701 -0.104007645100539 1 1
0.121928762321069 0.106585371931595 1 1
0.179745668323606 0.166490348064219 1 1
0.421047695937979 0.394624131285525 1 1
0.282634503051311 0.221814220743223 1 1
0.335172395171549 0.307201135068998 1 1
0.317589844927051 0.295034284949644 1 1
0.322445094902274 0.290610240744898 1 1
0.20338720444147 0.215080610330201 1 1
0.0583575319485961 -0.00559873756092609 1 1
0.216961654462266 0.204718792054094 1 1
0.0410023208590755 0.0406627218649282 1 1
-0.23982022940056 -0.22242775342681 0 0
0.145382291989588 0.131739428170629 1 1
0.248385929371051 0.265818933293623 1 1
0.121796190227503 0.113964594137339 1 1
-0.266806277796748 -0.207147676599373 1 1
-0.062495749696978 -0.0281386688733355 1 1
0.292751544886364 0.271999505705146 1 1
0.264490813818444 0.239023340265127 1 1
0.298225455608151 0.272044329334051 1 1
0.226785339947968 0.182918145061086 1 1
0.121404816548638 0.102261067545214 1 1
0.313850798180296 0.255953035604152 1 1
-0.0133207684495579 -0.00442128146648689 1 1
0.403422437196805 0.35592288043484 1 1
-0.197240390887141 -0.179759975869152 1 0
0.277783913266305 0.244342663152877 1 1
0.862471484899307 0.795409396883977 0 0
0.229059083281289 0.190594610444335 1 1
0.400239708440947 0.363795333750984 1 1
0.0223457979887057 0.0390160653140105 1 1
0.0911237428284545 0.0834299955895276 1 1
0.489439133727828 0.432834935848838 1 1
0.586350721316491 0.547951435463795 0 0
-0.00422043072574991 0.0071738456353633 1 1
0.264616749871254 0.240017717540776 1 1
0.335019319989361 0.320041349294261 1 1
0.266198451436738 0.241112207750656 1 1
0.122140403631073 0.126296892424722 1 1
0.0304236883898258 0.0213205406800902 1 1
0.416539873356556 0.398348653569647 1 1
0.0746682301765897 0.0679745012700528 1 1
0.344519021935588 0.323957508832271 1 1
-0.190290200370963 -0.166683673172027 1 1
0.195478783872373 0.163317722790426 1 1
0.327049230879853 0.281895097973632 1 1
0.123605925469252 0.101608356817601 1 1
-0.0430567953236244 -0.0469435452073615 1 1
0.277404449338112 0.259013431307892 1 1
0.0532279540463478 0.0723195383161819 1 1
0.543785770500197 0.513854033194707 1 1
0.138391679850044 0.114507136516347 1 1
0.332668275377364 0.299270127002997 1 1
0.0432951218178231 0.0198131889248352 1 1
0.0430515783473493 0.0564954844586895 1 1
0.341207638310078 0.314010627910676 1 1
-0.164120193141385 -0.153916488841562 1 0
0.271270952201916 0.221336065624907 1 1
0.198784590351454 0.162301650721398 1 1
0.271301204841984 0.256397561645992 1 1
0.461280549750529 0.424548019394447 1 1
0.131268713130814 0.131026750953765 1 1
0.0565629664172687 0.0497472782300153 1 1
0.0414363522555838 0.0423594304244661 1 1
0.199070182121909 0.189158593257571 1 1
0.498691879582026 0.437323359170233 1 1
0.336451382586364 0.299775626479782 1 1
-0.295954026703254 -0.254904870984764 0 0
0.203585804278705 0.189350030765564 1 1
-0.174724211545132 -0.159773707523716 1 1
0.145450473980222 0.12088317311797 1 1
0.240238250929976 0.226335405477668 1 1
0.120325778860657 0.086243375566844 1 1
0.519053136864134 0.465417470262125 1 1
0.21770875736601 0.193800053818769 1 1
-0.0433552286584271 -0.0506044101951009 1 1
0.177165599840371 0.137912929280289 1 1
0.425830010153422 0.395134106372238 1 1
-0.0876149661352944 -0.0680060387744933 1 1
0.241067160558879 0.230031197128592 1 1
0.141950311080735 0.105933658870384 1 1
0.153786886530108 0.138412570472586 1 1
0.187426933441858 0.175104771380525 1 1
0.245181044977864 0.283322114827552 1 1
0.562589494194274 0.519631930040467 1 1
0.51682074229162 0.496799074482313 1 1
-0.112046262858784 -0.106698362345731 1 1
-0.0134694207269255 -0.00475244219154368 1 1
0.30599184132075 0.287011328410963 1 1
0.487144457506828 0.447745593528916 1 1
0.0182434855382642 0.0134815216750876 1 1
0.0236406756077274 0.0118570261922914 1 1
-0.0259479696726205 -0.0412187862102634 1 1
0.358418178264931 0.348521769264101 1 1
0.304960142157025 0.259852430997644 1 1
0.0109607502045711 -0.0060395310008108 1 1
0.0730512205431962 0.0552333629424534 1 1
0.0684223094193184 0.0627645881633683 1 1
0.114473210307961 0.10009929042094 1 1
0.357326255941451 0.333198747662453 1 1
-0.0281550848150533 -0.0318034794489327 1 1
0.220488376289807 0.208092904882687 1 1
-0.0756760700360056 -0.0923826998081236 1 1
0.166919606079998 0.152779059282133 1 1
0.357770018887859 0.321202329675059 1 1
-0.0035775888527187 -0.0249584110261915 1 1
0.374307761305052 0.352137093915753 1 1
0.135166073570835 0.134404873950263 1 1
-0.117336152496502 -0.133187985204563 1 1
0.313695722096927 0.313640129660458 1 1
0.0517554829084062 0.0338875947211591 1 1
0.157096771731314 0.135189921952212 1 1
0.310283237031677 0.322734727516092 1 1
-0.149401453802616 -0.126729402448823 1 1
0.0890641616147755 0.0831329769921609 1 1
0.28370043180653 0.264728283067321 1 1
-0.0747197431749074 -0.0388591208250765 1 1
0.456176174101549 0.415607798761307 1 1
0.186277923471809 0.162599500282841 1 1
0.361823461225498 0.318494030641124 1 1
0.449910756560722 0.403182113192608 1 1
0.362093729714241 0.32913156645837 1 1
0.318299497927336 0.280679227591468 1 1
0.465924649698647 0.414215083223583 1 1
0.521305411992649 0.479310423877586 1 1
0.110407652208629 0.113659067072556 1 1
0.436451964558234 0.363847865222755 1 1
0.114507286071025 0.100218301800083 1 1
-0.144586966213872 -0.126925294100113 1 1
0.245293757350218 0.214982928107296 1 1
0.509161571690441 0.473708205310343 1 1
-0.0469974045090369 -0.0295769351857067 1 1
0.197183065285276 0.16184744990362 1 1
0.190952378796929 0.172664844760231 1 1
0.344804011480241 0.298364830730788 1 1
0.132788051073252 0.140698744197623 1 1
0.146973508430205 0.137550580255043 1 1
0.198812522793243 0.192554317292994 1 1
-0.046257353035299 -0.0528683747405194 1 1
0.239725305608128 0.215504972418943 1 1
-0.242647181578884 -0.235110799398965 1 0
-0.220971080328827 -0.160300483275732 0 0
0.322493285488015 0.297111448554016 1 1
-0.125480387824321 -0.135206177487119 1 1
0.334411947319965 0.305082186126252 1 1
0.275822868268897 0.233213093599578 1 1
0.154326739446485 0.145470913380739 1 1
-0.0213020023284873 -0.0301995932168803 1 1
0.166128769451695 0.178061518820517 1 1
0.430616064109441 0.379857015869955 1 1
0.172987711706043 0.217870514765329 1 1
-0.216277949901967 -0.152790793561564 0 0
-0.0198103765979351 -0.0172222005440567 1 1
0.11106140216064 0.109127812693816 1 1
0.209015443025217 0.192743827693503 1 1
0.38891107856236 0.345067539397113 1 1
-0.0888948711379469 -0.0852369185420492 1 1
0.0805092032809294 0.0924005973407673 1 1
0.178011617020969 0.165179389933258 1 1
0.359106365460572 0.330915623314971 1 1
0.0422238695652689 0.0500312587907581 1 1
-0.0843397265923348 -0.0811057437048703 1 1
-0.0414872238612798 -0.0394197861462041 1 1
-0.0478886024391747 -0.0484399393962346 1 1
-0.145210447308155 -0.0518661302029632 1 1
0.119859058510708 0.103433902853808 1 1
0.382423542366887 0.345748113255681 1 1
0.0689812348264709 0.00511107851231589 1 1
0.082907915996081 0.0670708590503075 1 1
0.00709845184658547 0.0183658358070775 1 1
0.138778525651893 0.0965820466253138 1 1
0.199257453799687 0.167882899050154 1 1
0.11872754287601 0.0757162457531953 1 1
0.0872542278456928 0.0908196180883328 1 1
0.141134005056523 0.115323294815305 1 1
0.139827718636523 0.119450301001073 1 1
0.0897949856211876 0.0997573356197663 1 1
0.481803316379185 0.462009923307998 1 1
0.268316855571992 0.23843229885926 1 1
0.108593822866372 0.0883663077523481 1 1
0.699904988042065 0.655678005182207 1 1
0.485703680254697 0.446989303780409 1 1
0.0541583108045924 0.0317695617130096 1 1
0.21699842938392 0.209175701795395 1 1
0.138131245281935 0.119399495308889 1 1
0.062574140103932 0.0473627673803751 1 1
0.318598295792732 0.270256717880626 1 1
0.014970475976954 0.0321294968794743 1 1
0.215888947097642 0.188484913949534 1 1
0.110385100141694 0.0923920469194301 1 1
0.0513899422048635 0.0715172806206129 1 1
0.419771288748551 0.385739765485288 1 1
0.280795684542383 0.270873765606243 1 1
0.209569313193235 0.195681461633351 1 1
-0.153146354033868 -0.160069074143349 1 0
0.322218141957567 0.351007481312481 1 1
0.23588026588463 0.19638335340392 1 1
0.455079519211383 0.396082464773057 1 1
0.387494144677599 0.340090726757076 1 1
0.107576686842247 0.120674220172534 1 1
0.186362280313896 0.172081293540601 1 1
0.111305389968953 0.0848995852922686 1 1
0.389847987555181 0.34932745932924 1 1
-0.0651289276820387 -0.0530646654103996 1 1
0.275594339871656 0.256094172253262 1 1
0.403269928365048 0.385058599807295 1 1
0.0799300852680932 0.10105782693986 1 1
0.18230825736547 0.151982556365137 1 1
0.0084894090777145 -0.0273542073247429 1 1
-0.135099216023091 -0.143740037570494 1 1
0.237400010604468 0.213353400494847 1 1
0.486772781912155 0.483502852181423 1 1
0.31455717823917 0.276412549829313 1 1
-0.0010509083270465 0.0768279546153642 1 1
0.109923668294077 0.107269983232736 1 1
-0.0210150402439065 -0.0341525118290956 1 1
0.155408632183935 0.155802749694329 1 1
0.230391915274387 0.215460720620324 1 1
0.103753014684763 0.0891223767037594 1 1
0.30758552569246 0.271920008341909 1 1
0.121753413512622 0.127650874148493 1 1
0.1950619369545 0.204944599635316 1 1
0.287258396388685 0.26995126060304 1 1
0.0469530164823399 0.0557692472764376 1 1
0.312348396837613 0.285143951855023 1 1
0.274105089069014 0.231927924435546 1 1
0.301763152110003 0.267345807891452 1 1
-0.059726643854005 -0.0690546347177526 1 1
0.351344870223808 0.308486980846096 1 1
0.0781681928624819 0.0578512094299263 1 1
0.237437044657844 0.216252200999833 1 1
0.621460781479827 0.551964793942959 1 1
0.123520384633857 0.095385286719289 1 1
-0.118788018407046 -0.15970308384782 1 1
0.173910828710333 0.140002374410748 1 1
-0.0605128322656962 -0.0335890391859127 1 1
-0.0788947234637863 -0.0674252604409061 1 1
0.560068112827077 0.499523402234444 1 1
0.0331808637527804 0.0179605978416952 1 1
0.342316943432433 0.292113449957615 1 1
-0.0793775417535134 -0.07993435466151 1 1
0.529266283321174 0.488877138363106 1 1
-0.209156962163772 -0.183652439231797 0 0
-0.201860318444868 -0.197349251426946 0 0
0.504691537260583 0.456084356689577 1 1
0.0636080740868782 0.0625876510655825 1 1
0.242430975087736 0.249167290699596 1 1
0.113182915543389 0.121529010204839 1 1
0.154202145623196 0.157585455811036 1 1
0.0824452910487035 0.0565481546219166 1 1
0.324560559245172 0.279622477787821 1 1
-0.0919667333845574 -0.0876524223528935 1 1
0.322239077072825 0.299571065981913 1 1
-0.108915321516181 -0.071162380316091 1 1
0.0719477240911266 0.0692948658653963 1 1
0.271319164023387 0.251512829342789 1 1
0.0616935707715597 0.0479018441288119 1 1
0.449626812983067 0.392234015732307 1 1
0.183269112055401 0.164771778173753 1 1
0.0779887354977231 0.0694740759557584 1 1
0.335435168411877 0.30378658010411 1 1
0.255318481487498 0.218911835552775 1 1
-0.0827770700034938 -0.0824926704247721 1 1
0.352804488166337 0.327824760230419 1 1
0.113700970677193 0.076834375098786 1 1
0.354148766879027 0.313161595599302 1 1
0.276391096435816 0.295629927975546 1 1
0.338169632923013 0.294642379187055 1 1
0.0684849938440781 0.0463734960183209 1 1
0.00385205207670433 -0.0377620976377792 1 1
0.0287404890558354 0.0171812451446307 1 1
0.115734389341015 0.10412160182766 1 1
0.230549715965224 0.200994026841016 1 1
0.232297844067143 0.191143957838727 1 1
0.348094075064833 0.295347131441494 1 1
0.076777000835202 0.0763970843273464 1 1
0.13441799593273 0.155842202668063 1 1
0.092084934382163 0.103768552372461 1 1
0.157535085010794 0.118834925086577 1 1
0.768139590857998 0.71217723560232 0 0
0.209669789561628 0.214309598725421 1 1
0.0617960977959024 0.0564120585797374 1 1
0.0769638570319981 0.0775209863428986 1 1
0.446468554834911 0.418195637576483 1 1
0.208386268335379 0.210157089188855 1 1
0.322660956301387 0.311105013548255 1 1
0.305424826579106 0.306712934635596 1 1
0.264197835732034 0.23843256998792 1 1
0.0477471121707892 0.0414940607072665 1 1
0.0425214341762051 0.0515056603393241 1 1
0.386241549607217 0.345954039355181 1 1
0.167570756415258 0.163457877114572 1 1
-0.0147605365558969 -0.030285607654673 1 1
0.0415812974539838 0.0336064781173631 1 1
0.390506921967923 0.348545262186384 1 1
0.220765151830244 0.212361111877385 1 1
0.350154728687506 0.327070550911868 1 1
0.297879898462849 0.24353618435408 1 1
0.216486908686839 0.187256178112442 1 1
0.0576238374843999 0.0557429360588716 1 1
0.570174359710542 0.538031433896182 1 1
-0.19196570533095 -0.184595225244106 0 0
0.125479355481112 0.121811409693708 1 1
0.0014363540449259 0.00184018614442176 1 1
0.428343107735517 0.410157815923304 1 1
0.436124819043563 0.401008748574037 1 1
0.508654976172937 0.469608451364233 1 1
0.431037086591497 0.386621308297933 1 1
0.122646329534522 0.113985112984703 1 1
-0.111250419952236 -0.0999306495865655 1 1
-0.00634654950254045 -0.0219315958413183 1 1
0.0435930995791109 0.0370399334547918 1 1
0.276976603669947 0.230759676059527 1 1
0.48899245535047 0.446315127830167 1 1
0.236401558039521 0.206916614246059 1 1
0.212634530210916 0.229427421230999 1 1
0.0319027229529315 0.0444457979748471 1 1
0.0401288879647403 0.0368088900212936 1 1
0.411950559431901 0.390834604361382 1 1
-0.117167508213647 -0.0892966761455933 1 1
0.590441882406613 0.516661274669986 1 1
0.197369638333487 0.187961954647097 1 1
0.122277848916191 0.111921504710849 1 1
0.21336910005357 0.242765296098369 1 1
0.324764394592053 0.285230119457537 1 1
-0.0820179096016156 -0.0627416480907789 1 1
0.226030642055 0.217348250824921 1 1
0.509986571302352 0.459505464893571 1 1
0.113497696926951 0.0975254202377882 1 1
0.0896165427896753 0.0824484417880933 1 1
0.288130156566113 0.256246572955072 1 1
0.0874040256955322 0.0663229564700327 1 1
0.194115392155984 0.177901721920997 1 1
0.15407970941312 0.146604530255858 1 1
0.00360917313923968 0.0252535913901025 1 1
0.491403680041189 0.413397521201776 1 1
0.111887043259189 0.179456010814894 1 1
0.00610136287882745 -0.000199969297183369 1 1
-0.187777891405092 -0.177528966365924 1 1
0.303974917665907 0.251003681843118 1 1
0.463342418445866 0.419103583399215 1 1
0.197172367880364 0.175626585258555 1 1
0.45224022513113 0.399144924840068 1 1
0.175286260162673 0.164820421030239 1 1
0.278175544080232 0.30638449242816 1 1
-0.0616257590214826 -0.0637724954868932 1 1
0.185347493409733 0.169210442305526 1 1
-0.0185143303058066 -0.0151792550654534 1 1
0.180461749866857 0.155898507414648 1 1
0.0740049861492241 0.0611479782944251 1 1
0.405785088630483 0.363561160018344 1 1
0.532302739466807 0.469902216944309 1 1
0.348522926045281 0.316174283360868 1 1
0.314072142939436 0.298521950799046 1 1
0.392023112306377 0.355589270740275 1 1
0.137498974535387 0.124617295764306 1 1
0.0353659406436461 0.0356520054069778 1 1
-0.0394671398076309 -0.0298847470409363 1 1
0.278538515270726 0.258600786450442 1 1
0.226325514517672 0.218555964395615 1 1
0.252218962926794 0.243392771945336 1 1
0.0728782903723776 0.0791082414055433 1 1
0.396522427354995 0.376853346389069 1 1
0.181714061768594 0.134557710287997 1 1
0.331623585288881 0.309396985625025 1 1
0.490584466682998 0.468065570958342 1 1
0.164955413158492 0.145262382050612 1 1
-0.058193039447416 -0.0644874203781369 1 1
0.318735591337634 0.294413788377532 1 1
0.322744605433478 0.298542446084084 1 1
-0.0623638464025942 -0.0656095927430715 1 1
0.0985879365605032 0.0914255042399461 1 1
0.178151218786574 0.197338612076911 1 1
0.545956987293811 0.505112287599264 0 1
-0.198490161907127 -0.177056472573494 1 1
-0.0228851223426529 -0.0310805257345676 1 1
0.577763509935803 0.505734584062944 1 1
0.206607086781822 0.184452021540157 1 1
0.195017657590883 0.184442771224466 1 1
0.444792530188986 0.383537100563747 1 1
0.473178081174827 0.411366978669391 1 1
0.250346249978274 0.24635062753892 1 1
-0.163211633976733 -0.155858170282292 0 0
0.395507993545813 0.371052647051397 1 1
0.49232131229628 0.455608070830399 1 1
0.413017305060448 0.390920775481925 1 1
0.352915552378269 0.339206170472007 1 1
0.315056972269568 0.315194880980941 1 1
0.491001884195833 0.453146509488702 1 1
0.306935642708994 0.3049172436304 1 1
0.250490899508604 0.231967502174401 1 1
-0.0900179854668866 -0.0901287937430179 1 1
-0.123207472840627 -0.106402575972201 1 1
0.217989664099062 0.22032625719424 1 1
0.198057606376642 0.171949560641983 1 1
0.10467835577291 0.100810798997604 1 1
0.231509484079645 0.213668851053623 1 1
0.201760388835763 0.181515261833853 1 1
0.287561994547506 0.244809853243704 1 1
0.117624294483741 0.13128157201782 1 1
0.00306682213464832 0.00535333601725356 1 1
-0.0697721991549022 -0.0611230128064483 1 1
0.160979866301022 0.121674078958857 1 1
0.0137814105511851 0.0306658860117952 1 1
0.382188921458945 0.35400658488512 1 1
0.612340504931315 0.576303049374896 1 1
0.335483418500984 0.298747115568353 1 1
0.21682442999175 0.176635911876251 1 1
0.126979971145884 0.104737908592603 1 1
0.131925193381464 0.134221459848573 1 1
0.39979125448728 0.368101307368928 1 1
0.0601360828412183 0.0721278456836048 1 1
0.0348889543423651 0.0194074446535942 1 1
0.209859655958357 0.206730951665553 1 1
0.048522008288811 0.0470278469718222 1 1
0.553983884271323 0.490026642616959 1 1
0.282424049223125 0.257619480360578 1 1
0.329048360756191 0.313161910784434 1 1
0.230616509380387 0.225669321487052 1 1
0.011696308778935 0.0132803842525759 1 1
0.705909376852651 0.614890721671163 0 1
0.552414961378977 0.559749871729878 1 1
0.0658718203459281 0.0539868537149072 1 1
0.0623933804806904 0.0658669934117066 1 1
0.0996798600112589 0.0992440302935867 1 1
0.339818639490561 0.299460648952144 1 1
0.20929227311942 0.194227335200171 1 1
0.433053359468239 0.365106920933623 1 1
0.208451132735875 0.187645818447957 1 1
0.197784975066998 0.162444490769633 1 1
0.513011812282681 0.493056424537372 1 1
0.170180015647518 0.144661801418679 1 1
0.0869370189349291 0.0680922578884574 1 1
0.224829797388738 0.205370013441774 1 1
0.228406600603909 0.212033356077058 1 1
0.292282282629362 0.277766884318202 1 1
0.0295334297381162 0.0532461424425979 1 1
-0.0283524640966419 -0.00737357733577609 1 1
0.123100043181011 0.140310662015181 1 1
0.421568512857829 0.429468448842542 1 1
-0.213458986932673 -0.193907062754026 0 0
0.229242312222688 0.221497661142805 1 1
-0.0736714508803674 -0.0608337424274319 1 1
-0.0345470182279663 -0.0158727032803786 1 1
0.366955734601219 0.35135872589696 1 1
0.149635539113331 0.122518875839977 1 1
0.371716127595976 0.336539526681787 1 1
-0.0116657929088978 -0.0249513933447306 1 1
0.170746973416887 0.151207613802839 1 1
0.0325428136890009 0.0303984875761617 1 1
-0.178939479288377 -0.146314440626988 0 0
0.269781100775562 0.264178609939347 1 1
-0.00541300063137066 -0.00157778730911469 1 1
0.359315531978012 0.315672429486003 1 1
0.178986046617634 0.150111984253311 1 1
0.405096013216441 0.379585223588124 1 1
0.0150310748419033 0.0185444428097576 1 1
0.16611585801764 0.145559187752119 1 1
-0.0872072051984464 -0.0441251435478735 1 1
0.481467584477697 0.430267754965944 1 1
0.0246415277740435 -0.000337643942498522 1 1
-0.0466347716663872 -0.0617636225506466 1 1
0.125821342741125 0.152638331916523 1 1
-0.0153527369235924 -0.00201121203666686 1 1
0.277547668596715 0.252705761362216 1 1
0.243310046985364 0.222642701219475 1 1
0.505779497420061 0.419833855993008 1 1
0.15730611178874 0.16794075002805 1 1
0.482495553101259 0.411659316767805 1 1
0.326135282809204 0.302383908222483 1 1
-0.0690140537140508 -0.0685284197825179 1 1
0.0460570801978678 0.0295352413802615 1 1
0.221480386741587 0.201503051077727 1 1
0.20311185564056 0.18262872493119 1 1
0.292289986734938 0.251487659879174 1 1
0.341229206927017 0.297989726678151 1 1
0.234317333200228 0.212203285892046 1 1
0.106982471762677 0.0677647952369307 1 1
0.514133714205868 0.472549641057551 1 1
-0.0940251068866557 -0.0875016499576842 1 1
0.233303589891382 0.228647558122474 1 1
0.285112506109389 0.265558219819804 1 1
0.0935825334698337 0.107305968346766 1 1
-0.209573573008824 -0.202142446395413 1 1
0.18958262533797 0.193057903274196 1 1
0.196549853628673 0.190949892175469 1 1
0.272448211169133 0.225506759843485 1 1
-0.125015593967221 -0.11359295101873 1 1
0.411074596803396 0.364273496800773 1 1
0.260841330415851 0.232066965690184 1 1
0.167229940549196 0.170619371640131 1 1
0.12945482246837 0.116798815008962 1 1
0.10369438699028 0.0767494030492743 1 1
0.213529469344623 0.175662102154352 1 1
0.114851308788437 0.107724055667201 1 1
0.613158323248857 0.578576419287446 1 1
0.355357655997288 0.327079324644892 1 1
0.180444316031169 0.160049573264586 1 1
0.229285503723765 0.20169244291574 1 1
-0.083282649663651 -0.0968515440867013 1 1
0.188566945089538 0.171610203087787 1 1
-0.0223526618825259 -0.00543268092327231 1 1
0.34570006738787 0.321897929732136 1 1
0.211512456590536 0.203255179780514 1 1
0.281234809082495 0.243438974062379 1 1
0.342765391128821 0.32553657502956 1 1
0.035017056831137 0.0321106099173769 1 1
0.2036117633298 0.169389688626657 1 1
0.169895578316992 0.148700144945293 1 1
0.0594676692003929 0.0543097890539002 1 1
-0.245071882760974 -0.224371241292066 0 0
0.177322001916892 0.180361697654025 1 1
0.278256379654896 0.278249116633483 1 1
-0.258327481823413 -0.242639903946302 0 0
0.385305537183444 0.362029455282448 1 1
0.307578372246934 0.279694473050112 1 1
0.197297976199522 0.180087744277525 1 1
0.222231001876924 0.186915422363283 1 1
0.0878056069034585 0.101604697226304 1 1
0.217913978709902 0.182186484219203 1 1
0.350489702368599 0.320291970815451 1 1
0.335763877574613 0.323878073813831 1 1
-0.115005627142538 -0.106442958147252 1 1
0.0911828901970135 0.0808868266179079 1 1
0.151616954278745 0.0819207956520046 1 1
0.20292103190029 0.18440359126921 1 1
-0.0361077237592994 -0.0178102796427447 1 1
0.0975800356384796 0.0725588494624063 1 1
0.202602678966928 0.178167879295972 1 1
0.162599804514245 0.134792230471493 1 1
0.393148200388583 0.34651646589018 1 1
0.416284866761278 0.391801305811851 1 1
0.0468613790546789 0.0757917248500337 1 1
0.490222143893047 0.433696068325608 1 1
0.219650668923721 0.188513675893182 1 1
-0.0590085397396176 -0.0304748242404309 1 1
0.117397115049127 0.0795607741097769 1 1
-0.000885094909203729 -0.0296870770940116 1 1
0.360959799550242 0.315157270167795 1 1
0.281252561353523 0.259305661915529 1 1
0.0732095235717972 0.047991871843594 1 1
0.452269294108155 0.409931231123193 1 1
0.0609988835331722 0.060006159645455 1 1
-0.0775776307749665 -0.0538321132884784 1 1
0.150864685123267 0.12780224664104 1 1
0.480882822368641 0.418412875321915 1 1
-0.329158618589676 -0.305177998297863 0 0
0.384433046291883 0.402235318467712 1 1
0.222490194366529 0.218629197650133 1 1
0.275198136810158 0.272969409204487 1 1
0.418139408761981 0.384209161296638 1 1
0.251306092159864 0.237973105310705 1 1
0.14455095569339 0.134034267558141 1 1
-0.22619374266399 -0.196311804343567 0 0
0.644635529923351 0.585221405207144 1 1
0.170895815787619 0.146946999413898 1 1
0.258801306989881 0.230476862184735 1 1
0.838642954911864 0.744664659342974 0 0
0.057425617894999 0.0600588147649287 1 1
0.0682790701245787 0.0551606044993772 1 1
0.0723627754351057 0.0967418311452746 1 1
-0.193111474427784 -0.137174753034445 0 1
0.389541179601466 0.361106230086433 1 1
0.477171308931804 0.456985204639606 1 1
0.097828293330546 0.0557405968155382 1 1
0.205509135343751 0.174751925857799 1 1
0.278836610181849 0.265734681351568 1 1
-0.0976518159263702 -0.0745731053504579 1 1
0.374938918578322 0.336759909187144 1 1
0.0536103208156901 0.018400735546349 1 1
0.854234640205914 0.75178965757771 0 0
0.266378764874928 0.265757103713087 1 1
0.319029067632276 0.264300905821603 1 1
0.265309812963295 0.235138336145921 1 1
0.155696498732447 0.141700680606629 1 1
0.520713600812559 0.492618962005933 1 1
0.321496282494429 0.294502892321672 1 1
0.420548117968475 0.370135507656964 1 1
0.325626730331852 0.2549488254139 1 1
0.172120579278707 0.177115915078698 1 1
-0.260058308319577 -0.231808500297974 0 0
0.23191813717722 0.186666256485088 1 1
-0.0428164703510274 -0.0513660394275651 1 1
0.119729268034448 0.097586350456724 1 1
0.269233809771298 0.240944068492235 1 1
-0.136507328774941 -0.114953137176994 1 1
0.421103616084054 0.386300984809979 1 1
0.244021796448069 0.222303533547284 1 1
-0.0508306744248557 -0.0643540586728324 1 1
-0.39057232045653 -0.343325064636035 0 0
-0.109185200055358 -0.0968968752635829 1 1
0.221815528740616 0.215941946812764 1 1
0.418643273113041 0.406749260944634 1 1
0.270319765078907 0.234484822110417 1 1
0.0831101766884661 0.0953663423311373 1 1
-0.114401318202349 -0.10002403032628 1 1
-0.138416872124907 -0.119009375424848 1 1
0.161976866798645 0.136556824694699 1 1
0.213022288579147 0.181177278863615 1 1
0.070194978750589 0.0592747745182444 1 1
0.0965566606299121 0.120620338194195 1 1
0.0667136750115973 0.0800230677728255 1 1
0.232357174466702 0.222617079806591 1 1
0.288200026744138 0.252915204869122 1 1
0.120051233672417 0.117139217413845 1 1
0.0273047548545447 0.0218069144509833 1 1
0.124325417725619 0.11501998098196 1 1
0.300211162761902 0.252213074473377 1 1
0.416041454860305 0.382253777809395 1 1
0.315021513464533 0.270779640779766 1 1
0.262124456317934 0.266202840118375 1 1
-0.0128171058981504 -0.0257926010703099 1 1
0.486182324879645 0.445638379731096 1 1
0.262625367954738 0.203907897121403 1 1
-0.0273174136182102 -0.0166663199562731 1 1
0.490729191084176 0.434711939148837 1 1
0.700920649140938 0.666739765716649 0 0
0.063515528759512 0.0135116441674375 1 1
0.033458936135051 0.0301687598791517 1 1
0.04460233008566 0.0232879480202588 1 1
0.228085348921129 0.19511793283378 1 1
0.461348855840295 0.409522064044648 1 1
0.177130179271021 0.155355658310262 1 1
-0.128016319004255 -0.119878371267808 1 1
0.123011746460242 0.109871397589566 1 1
-0.115309426581134 -0.102778472534929 0 1
0.0935135956871065 0.0772290026413627 1 1
0.0539453370048979 0.0541048978429709 1 1
0.386356857986979 0.361970307085637 1 1
0.419526549957423 0.418456541413763 1 1
0.304376713511355 0.286561984634221 1 1
0.459453493314812 0.409298759493483 1 1
-0.0734448027446535 -0.107472518294911 1 1
0.34032824242852 0.299068918945575 1 1
0.271103517409398 0.291752256352535 1 1
0.0289940413258312 0.00695200115686357 1 1
0.323227666322519 0.295382781552303 1 1
0.279260311053266 0.241728617446644 1 1
0.277039306015445 0.272423888383573 1 1
-0.0160733305363686 -0.00378855001906453 1 1
0.0249156728969766 0.0126385071349589 1 1
0.100313402501795 0.0907077139696104 1 1
0.251323415193731 0.208905058680118 1 1
0.0698767467154515 0.0527169883163541 1 1
0.362668379774098 0.340600721412349 1 1
0.232829262782932 0.203083360253086 1 1
-0.0725097135474082 -0.0709301426963241 1 1
0.136429518308669 0.13570530187263 1 1
-0.120047652124621 -0.109868520087084 1 1
0.0745916260007208 0.0811471686715417 1 1
0.253047115637268 0.219974846587769 1 1
-0.187433732528615 -0.173634759495284 1 1
0.17760134430882 0.218885507583719 1 1
0.202736751069836 0.173614861100696 1 1
0.029113408360859 0.039746162711032 1 1
0.41635015402519 0.360658281194508 1 1
-0.0227272949812426 -0.0192176262085073 1 1
0.124509566605642 0.12210105679841 1 1
0.162208177120575 0.158498641899385 1 1
0.363906395092726 0.340619393544456 1 1
0.0211503800579624 0.0255802873901751 1 1
0.317130539255617 0.28309037011548 1 1
0.164482603759044 0.132082211872155 1 1
0.18039867201504 0.153014811572012 1 1
0.0854268777690603 0.0702019717817173 1 1
0.169517578117627 0.118454673958492 1 1
0.0634851932310442 0.0506660650439423 1 1
0.0555514559677845 0.0755207533669573 1 1
0.104553773692457 0.0923945046322136 1 1
-0.124922354218901 -0.118078464713822 1 1
-0.168181266944336 -0.149840660699043 1 1
0.306466459702415 0.294783558351016 1 1
0.426712484588378 0.370693003449174 1 1
0.27418355023587 0.247114992287103 1 1
0.301669496079127 0.277247418448641 1 1
0.0115093880546401 0.0214713913864379 1 1
0.277565944672213 0.258260827005211 1 1
0.348177210249555 0.294135500507447 1 1
0.156723913636495 0.164614618047393 1 1
0.358689570256988 0.299575735240621 1 1
0.390199447607468 0.35754815084997 1 1
0.286734108946254 0.257171801699579 1 1
-0.0291575996451057 -0.0127593572101837 1 1
0.245716525652649 0.204205758051822 1 1
0.192444149749881 0.153305360446359 1 1
-0.205053583343522 -0.15711998998875 0 1
0.11826448372426 0.109489912645475 1 1
0.204677160773028 0.179886489782971 1 1
0.229386286469606 0.212020203358789 1 1
-0.0915280677839915 -0.0628926671837558 1 1
0.0116902017071496 -0.0278756038870166 1 1
0.101652534255304 0.0648373228660537 1 1
-0.332837665518899 -0.24072126727384 1 1
0.216571883389833 0.224948474982628 1 1
0.191339295701462 0.137093695197073 1 1
-0.00278033291299411 0.00942108876009947 1 1
0.278659293231179 0.257938192065566 1 1
0.146641081279559 0.133752815968235 1 1
-0.0222087915824404 0.0141922613403077 1 1
0.419234157291668 0.375270522233702 1 1
0.213489670840677 0.183054191097438 1 1
0.0207494874763399 0.0231996118869593 1 1
0.124786468591762 0.11121704012947 1 1
-0.0372358635139562 -0.0455655216197933 1 1
0.379063615974659 0.340487735873679 1 1
0.244246037521472 0.212428884210803 1 1
-0.21697272855769 -0.18410203569817 0 0
-0.0307163415297091 -0.0193485796327302 1 1
-0.0598693870583944 -0.0569487631520261 1 1
0.00420144741245938 0.0125239695977258 1 1
-0.0761772032714428 -0.0575535841219061 1 1
0.00596060499014613 0.0112231343563242 1 1
0.337234494107468 0.294002858697417 1 1
0.44462930051696 0.398072913191757 1 1
0.29262996129632 0.260882985419763 1 1
0.414754847448404 0.360895547088811 1 1
0.254250815207217 0.217003697816793 1 1
0.113417942263509 0.114466047073267 1 1
0.135169335503097 0.116707395736168 1 1
0.615895781335989 0.568621633356108 0 1
0.317923755580465 0.271841424398534 1 1
0.192035141013383 0.162362085684281 1 1
0.380920114058584 0.311633908069125 1 1
-0.061712226117617 -0.0672434367792635 1 1
0.126643206906486 0.125283943842885 1 1
0.491736488409603 0.4626256687889 1 1
0.532642418400395 0.461936815639624 1 1
0.333095619993508 0.342525661172285 1 1
0.16294611950972 0.141820490875711 1 1
-0.071583319203595 -0.0793126509986556 1 1
0.362607173628285 0.357097798040899 1 1
0.150663309611614 0.126440931775593 1 1
0.248774966230267 0.198505492853253 1 1
0.0371650639090136 0.0340877374866024 1 1
0.479337414179405 0.432895973442083 1 1
0.198971459161662 0.179082987702657 1 1
0.224966737547308 0.22148357704268 1 1
0.483821034154145 0.437461306270621 1 1
0.196117637998392 0.167587135091645 1 1
0.52485319669412 0.491675927547426 1 1
0.197376459596497 0.186353501293778 1 1
0.248555828964486 0.236809391434802 1 1
0.448009897866651 0.421463926840832 1 1
0.464467043150579 0.423300007812802 1 1
0.103848891543232 0.0793693164933579 1 1
-0.146815424017018 -0.133034096939346 0 0
0.617634188146422 0.463877742489611 1 1
0.274425671794532 0.244486950463425 1 1
-0.227658598886651 -0.220918338085066 0 0
-0.126328480506868 -0.0949973620605825 1 1
0.164594975240389 0.190267199029781 1 1
-0.116431815858555 -0.0906481612149634 1 1
0.351598287602497 0.329703674151652 1 1
0.311617097803515 0.279346459582815 1 1
0.557135537221259 0.521728555257653 1 1
0.092984334509028 0.0707930219584467 1 1
0.406277883545022 0.371668522263922 1 1
0.0253989864394119 0.0279287115692759 1 1
0.356433012410504 0.337201586385289 1 1
0.226541074013154 0.207813113530362 1 1
0.353872713325291 0.314914625416559 1 1
0.448466335928844 0.411078073994502 1 1
-0.082252385297565 -0.0885128244571531 1 1
0.240310571112771 0.230798058229805 1 1
-0.229220908773481 -0.234851935978119 1 1
0.526946426058295 0.466323171261061 1 1
0.166738112593733 0.143078440836197 1 1
0.147437647474583 0.143055562912862 1 1
-0.112382941978809 -0.0832146906205651 1 1
0.576486197191938 0.529682349294686 1 1
0.183388125241253 0.16500706748522 1 1
0.0503293113472023 0.0596334631810217 1 1
0.146766193190619 0.131251907079354 1 1
0.242035017119208 0.204535355636981 1 1
-0.110196695970657 -0.08894187707035 1 1
-0.0484801376484191 -0.067109541526771 1 1
0.206571028852358 0.204386964546912 1 1
0.239050215521255 0.20841115095779 1 1
0.149676544379309 0.140638213084757 1 1
0.310273196026859 0.254740367006378 1 1
-0.0215661897766795 -0.0188449580084045 1 1
0.417121126321275 0.385446670602248 1 1
0.242167037067245 0.211282584729617 1 1
0.390709506199172 0.350149816455952 1 1
-0.175795986841948 -0.167911517151017 1 1
-0.223867854862562 -0.201821417534839 0 0
0.290554828844501 0.246021134767068 1 1
0.128465149785441 0.135607645699292 1 1
0.349459775028629 0.324607284935582 1 1
0.263136075835007 0.261536448616247 1 1
0.0103621872646912 0.023054651829954 1 1
0.262108293724793 0.256793219495336 1 1
0.353600548405409 0.295839985265616 1 1
0.121883904757716 0.104261422573992 1 1
0.46976229498849 0.428319060887631 1 1
0.0466998183970473 0.0496460213925424 1 1
-0.372013518038742 -0.33968605545145 0 0
0.231879942546669 0.2118743508524 1 1
-0.0683612393786887 -0.0182925921510415 1 1
0.131730531356698 0.139320467654313 1 1
0.237353336231643 0.25443205499596 1 1
0.0316748825458307 0.0382447822684688 1 1
0.151089775298817 0.150812250564949 1 1
0.624351624195594 0.559942908861351 1 1
0.148489075400332 0.138599357176477 1 1
0.177450714926523 0.165783287981198 1 1
0.379209161927349 0.345145159700174 1 1
0.282599847167009 0.218351906286249 1 1
0.0979157090114244 0.0965136090006256 1 1
0.170116899816421 0.145344310601766 1 1
-0.023266824615354 -0.00749507884497155 1 1
0.672360458872069 0.646752701908866 1 1
0.25177138458711 0.245661899651214 1 1
-0.0197200916978769 -0.00574213225788954 1 1
0.161812228465579 0.112228944152593 1 1
0.329303231676507 0.292765066092847 1 1
0.146692895362184 0.125918779118609 1 1
0.108332097665906 0.0954368758957703 1 1
0.252023414808209 0.232584719358334 1 1
0.0480411215367185 0.041416291381099 1 1
0.25679719285689 0.258845613770582 1 1
0.285161540055135 0.2823435239306 1 1
-0.000108942887310821 -0.00142716410702554 1 1
0.397018521814189 0.363032615865297 1 1
0.150480462358799 0.117834258338804 1 1
0.0876864388355355 0.0813538950354454 1 1
0.360571592948648 0.320549900279842 1 1
0.142530261415695 0.109184200601348 1 1
-0.0653353359038492 -0.0625261238754211 1 1
0.561395738680773 0.500063450425525 1 1
0.240738074608267 0.221612165791287 1 1
-0.166691036148524 -0.14069966465093 0 0
-0.0518102634513305 -0.0596536841093444 1 1
-0.0969904692708518 -0.105564559579082 1 1
0.458051380787913 0.405852256126923 1 1
0.0870420294301536 0.0782107277975209 1 1
0.204087174298857 0.177467806013619 1 1
-0.198493992321114 -0.191946646876755 0 0
-0.0709604713802783 -0.0666202396932535 1 1
-0.180509428623325 -0.170066179880444 1 1
0.201647157880661 0.162404922952712 1 1
0.099866059821673 0.102799008166136 1 1
0.476501948496791 0.425513811756228 1 1
-0.101469824482256 -0.0906061009385347 1 1
0.369184547512001 0.309106005856903 1 1
0.0681671112383012 0.0855296817226178 1 1
0.739320848429441 0.684965899271382 0 0
0.21336272104081 0.198367936908435 1 1
0.228515587879685 0.185843976530143 1 1
0.4349563359474 0.394560968937141 1 1
0.0492427702431604 0.0480048268582983 1 1
-0.27851628103493 -0.24068295567505 0 0
0.596553350749809 0.570625447940451 1 0
-0.219024976918775 -0.193075353485479 0 0
0.410342855887034 0.359784394849035 1 1
0.17783835967896 0.150106116801039 1 1
0.42273925057036 0.406561514758633 1 1
0.494344040626921 0.463808570959519 1 1
0.397426658344715 0.347696931235037 1 1
-0.105296819334578 -0.116427193200799 1 1
0.197072177019029 0.159343699950815 1 1
0.173942509508603 0.157713471104487 1 1
0.280212300133318 0.243183923152644 1 1
0.0867378517505585 0.0698007153025123 1 1
0.453221154242719 0.445099818656434 1 1
0.108772994943591 0.0965335876066303 1 1
0.205093125756136 0.187964847596091 1 1
0.304815055962471 0.245866912413491 1 1
0.142148725642591 0.137291104408515 1 1
0.225452182604905 0.220662101275091 1 1
0.0254503537249986 0.00845462691033739 1 1
0.210072499541873 0.191710351966445 1 1
0.223764393783707 0.200219274759252 1 1
0.128183716559728 0.102684359755833 1 1
0.0948572741651339 0.0645329179860633 1 1
0.468406475474911 0.440818900599625 1 1
0.207220899913033 0.192055122641427 1 1
0.104444486339342 0.11826994717966 1 1
0.407899587979001 0.36721510280027 1 1
0.425790125671514 0.387151094898661 1 1
0.501333634435947 0.45636377122201 1 1
0.0392265550469596 0.00298882696058982 1 1
0.220659116710926 0.182806573690078 1 1
0.408613241950631 0.337694389610842 1 1
-0.130092852422363 -0.122868517954157 1 1
0.242078041236827 0.236547939125658 1 1
0.268411018698956 0.253472683320344 1 1
0.370452875877707 0.337742264714574 1 1
0.0218786464309281 0.0154917786516141 1 1
-0.0203374223622182 -0.0117580560025454 1 1
0.0914801179728467 0.0984266614274959 1 1
-0.0220193078853807 -0.00219186413690676 1 1
0.365021193986639 0.338915918561274 1 1
0.642088907307324 0.611692521521902 1 1
0.414383913160081 0.384349023848505 1 1
0.119996344885326 0.12208771680151 1 1
-0.100574216815722 -0.0462469125060592 1 1
0.541015871339115 0.510137738885465 1 1
0.130930388603642 0.123899361420305 1 1
0.166180584292715 0.135334860984456 1 1
0.51949677634472 0.465280245973455 1 1
0.363740313839633 0.312664977996158 1 1
0.480507150944504 0.418351581583406 1 1
-0.312845134903366 -0.28035396702005 0 0
0.0910162757703941 0.0795842171712842 1 1
-0.0028956116553409 -0.0003900607284789 1 1
0.150120632060539 0.135000199409582 1 1
-0.191458364312993 -0.174576514843008 1 0
0.139492415272526 0.156605276345002 1 1
0.637564095607685 0.574419787759117 0 0
0.373780835333135 0.319714327580545 1 1
0.133424047835718 0.123345142106147 1 1
0.415426680449862 0.363278561943118 1 1
0.074186968769427 0.106521656181352 1 1
0.248990729296048 0.195190219387134 1 1
0.0986685866414464 0.0804731390694293 1 1
0.47529277065718 0.404399289527171 1 1
0.106733968917985 0.112184937633124 1 1
0.0720829250148636 0.0401253400309409 1 1
0.0481529986542847 0.0679175927912472 1 1
0.307986429860856 0.288423711989641 1 1
-0.124191069243262 -0.114386103549328 1 1
-0.282138801221284 -0.246737969638875 0 0
-0.00192800176034507 0.00998018675061985 1 1
0.458769544339713 0.416576793310301 1 1
0.401402290995375 0.362471852393919 1 1
0.101283044972713 0.0498663167114389 1 1
0.170244120138552 0.163019691048406 1 1
-0.0612448418719405 -0.0678942653628052 1 1
0.129072708841566 0.12197265538617 1 1
0.267358641205124 0.217567245603061 1 1
0.0695223716232276 0.0549740193398443 1 1
0.139761674167485 0.134476055621474 1 1
0.414943000554985 0.414992819107618 1 1
0.0379505138543055 0.0364833633316684 1 1
0.211736044751907 0.170949154507023 1 1
0.555196171653096 0.522420892196131 1 1
0.285120802480816 0.259658047878949 1 1
0.579453576915458 0.548648425909229 1 1
0.136015755401358 0.111746349522321 1 1
0.351168561475799 0.325671538751274 1 1
0.278827837926296 0.26821894173129 1 1
-0.21804399368285 -0.140714206964832 1 1
0.336069123126062 0.319928605972095 1 1
0.348098164252357 0.316621239948882 1 1
0.0870087864927565 0.0797219710854407 1 1
0.580445552236256 0.524397233535236 1 1
0.0492838027451984 0.0302795779750875 1 1
0.386544840459078 0.349305091908056 1 1
0.0996825843008032 0.0804568379121277 1 1
-0.0668136365833872 -0.0736691133166363 1 1
0.0312192708493533 0.0273128580414888 1 1
-0.0619673690371976 -0.0560313899016207 1 1
0.0937610466168542 0.0821831513405882 1 1
0.25722513329359 0.207745732933616 1 1
0.218251791165855 0.204375329612287 1 1
0.0743957129192956 0.0719310932375283 1 1
0.133738056541902 0.12933074746685 1 1
0.174159834412911 0.144190944336322 1 1
0.170981770481215 0.142481370670819 1 1
0.192968882053069 0.145229114322568 1 1
0.0193261614778934 0.0293623227850763 1 1
0.348661023789305 0.330880362427859 1 1
0.463830787238436 0.441809026969398 1 1
0.264442019497851 0.269656850605419 1 1
0.227006859507039 0.205251173589011 1 1
0.230858381838345 0.228317758859729 1 1
0.272140463390268 0.221875690128712 1 1
0.667321808833072 0.564567456436845 1 1
0.144979178867931 0.127139521980564 1 1
0.310589697397178 0.259264337239822 1 1
-0.0255046092864004 -0.0330258812851531 1 1
-0.110182060025196 -0.100604034111865 1 1
0.0271768906149591 0.0356343164291799 1 1
0.343607010608546 0.307489350614729 1 1
0.332289173140556 0.310543027548005 1 1
0.280849296176504 0.249812865214478 1 1
0.380578475261443 0.33474283000035 1 1
-0.0742356335034857 -0.0832921827041214 1 1
0.453597205669477 0.421685289306297 1 1
0.432107754184812 0.39528048003029 1 1
0.145241719043057 0.115564973909394 1 1
0.07494816073971 0.0649966410979776 1 1
0.154523281366227 0.146227176919458 1 1
-0.0542061791184562 -0.0428233191813107 1 1
0.38405748153748 0.340921277586558 1 1
0.0157655812658389 0.0151452939914069 1 1
-0.0102882458926217 -0.00179203100215018 1 1
0.24959639144972 0.217463884464978 1 1
0.221637695410095 0.220714737097896 1 1
0.0591552747345214 0.0190773274302998 1 1
0.18527620078102 0.158814615243687 1 1
0.00824155016282883 0.0173990297208396 1 1
0.0699630427577412 0.0426384219394883 1 1
0.233310075794757 0.196498183976105 1 1
0.522928732786883 0.439797436499844 1 1
0.166229500419396 0.146760944385086 1 1
-0.192941346978046 -0.149962072154192 1 1
0.344380010849808 0.292474384776974 1 1
0.238530696293713 0.248863878383185 1 1
0.567366436091801 0.520630748580936 1 1
-0.044840383713066 -0.0412822472248355 1 1
0.384222418494346 0.386586986793889 1 1
0.266840473416473 0.287566943394534 1 1
0.38980049921207 0.353764308150178 1 1
0.117545188275552 0.120119315286839 1 1
0.0282541096484678 0.0441067804666648 1 1
0.130344397194473 0.116466752525115 1 1
-0.170944301591045 -0.15460620457638 1 1
-0.0870399603371051 -0.0905669612124518 1 1
0.175695904841442 0.157143504295694 1 1
-0.0193564198111249 0.0263229866247377 1 1
0.1416188214543 0.115528982597822 1 1
0.0234911473866252 0.0259388599144147 1 1
0.125148891625524 0.116390615916471 1 1
0.358237762902133 0.328083279691775 1 1
0.259261017126943 0.252023239675577 1 1
0.194837578953093 0.166664128170892 1 1
0.0944096814801719 0.076799503332552 1 1
0.153551990193548 0.156170374702778 1 1
0.3094467218993 0.291755278358361 1 1
0.366356313739798 0.334745137928838 1 1
0.0579076318019448 0.0569046159671705 1 1
0.465320957426453 0.417359322227541 1 1
0.221811434738017 0.206065264640854 1 1
-0.0427501385523769 -0.0316826494352936 1 1
-0.0137671905017206 -0.0212321519347509 1 1
0.554333971226848 0.500287919277524 0 1
0.369696203751774 0.355448077679143 1 1
0.289849915777837 0.258833266645965 1 1
0.233578483161201 0.217068177207104 1 1
0.0944811437937679 0.0702895202490416 1 1
0.310383889425431 0.289667759143399 1 1
0.185879797339378 0.161283339284527 1 1
-0.034340545391403 -0.0284870271791004 1 1
0.683677518298656 0.617768196990459 0 0
0.133666291484487 0.135452025504458 1 1
0.352414135256024 0.275676496774663 1 1
-0.0613159089941489 -0.031712808581927 1 1
0.32243218406406 0.310909546400774 1 1
0.0205152540421489 0.0326471126422925 1 1
0.251192745328966 0.258194522997645 1 1
-0.00244030880171727 0.0169507432013459 1 1
0.467073856669323 0.438455447662637 1 1
0.0683724447752074 0.0706689942540893 1 1
0.279002755736313 0.262326464109857 1 1
0.347028144851635 0.343292614882652 1 1
0.525146426927068 0.487140485807098 1 1
0.316797652026146 0.346415350375504 1 1
-0.168336110370168 -0.149030978549097 1 0
0.208921825433212 0.18271097650756 1 1
0.00962062146177078 0.0209150464054427 1 1
0.0564584575196394 0.0727908156564047 1 1
0.177844416312919 0.164071620654128 1 1
0.101542077075677 0.0964958577188485 1 1
0.152833884894588 0.121518638405072 1 1
0.175794713402879 0.146063028145016 1 1
0.512791076255008 0.469386431792474 1 1
0.0935922797844128 0.0804730793043048 1 1
0.539713737812395 0.505303162167666 1 1
0.263282704596389 0.243205385503556 1 1
0.189129466255805 0.163328175493117 1 1
0.678881051905408 0.604935616962305 0 1
0.129507584438415 0.120721127761138 1 1
0.126000542080959 0.130221151128272 1 1
-0.0542522006226957 -0.0692014904323857 1 1
0.0812384368906573 0.11455304628317 1 1
0.337271742745911 0.335751392997448 1 1
-0.256548316273935 -0.23469247257819 0 0
0.134771594581174 0.124670997299038 1 1
0.071074449906295 0.0832470452880032 1 1
0.0641104939381987 0.0229390938782874 1 1
0.271509230986724 0.255314498403682 1 1
-0.0153767514977164 -0.00117950592670357 1 1
-0.0027477437862849 0.00646769720092673 1 1
0.141286681485684 0.134496762628434 1 1
0.0874993334218276 0.0971346172422854 1 1
0.456408473452886 0.435194476270639 1 1
0.0476756915840975 0.066314248626052 1 1
0.303807968012757 0.297989711948247 1 1
0.190543045711173 0.173412843735884 1 1
0.288559354868556 0.261854733098648 1 1
0.175766250427657 0.170298367357769 1 1
0.0463279179224995 0.04437974183213 1 1
-0.199396741861238 -0.161795192397954 0 0
0.160852491816518 0.150541363659001 1 1
0.35639124607371 0.32282173819495 1 1
0.0112864710187792 0.0143205396339375 1 1
0.142472394476138 0.13067227225188 1 1
0.245045665417209 0.226319665792597 1 1
0.314118270786825 0.262003197011067 1 1
0.423828986357121 0.380780307400033 1 1
0.399713247774112 0.39230273989723 1 1
0.390665259256051 0.342481372593293 1 1
0.219150568155192 0.190914791555265 1 1
0.00155613490607658 0.008793389756886 1 1
0.227242164544733 0.19536658230137 1 1
0.0452506934792583 0.0480048069400506 1 1
0.118821694220913 0.102889003508173 1 1
0.432880932070537 0.404885344775441 1 1
0.193812928988106 0.194230472484256 1 1
0.149209766932765 0.133957238264359 1 1
0.250495631350276 0.229832865797185 1 1
0.157437655845381 0.146676001882693 1 1
-0.127975005608174 -0.129626967214664 1 1
0.402067137829273 0.356630951327204 1 1
0.412063630791752 0.372845439687106 1 1
-0.000852265801067016 -0.00815678157194821 1 1
0.371951161794715 0.34934215616185 1 1
0.829234478853523 0.74121773995967 0 0
0.289533342257261 0.27307324159211 1 1
0.219055525979676 0.194781854314559 1 1
0.50364780025899 0.469884684791581 1 1
0.277010603408028 0.284016083034989 1 1
0.286923782411624 0.236930856731016 1 1
0.289258256775708 0.252586288325988 1 1
0.198501615564606 0.166977562108456 1 1
-0.283937814421631 -0.261940419830074 0 0
0.0152118990664417 -0.015646981330775 1 1
0.295567034367437 0.276448029114465 1 1
0.177492445217664 0.150488244125531 1 1
0.0487586871904453 0.0148661927114297 1 1
0.466924639344685 0.432987960473764 1 1
0.13791206407229 0.12160060440748 1 1
0.290640709848486 0.249704506324628 1 1
0.0624630906071826 0.0553442020635492 1 1
0.352898486808039 0.304611110361051 1 1
0.453029167121303 0.430048809984908 1 1
-0.0022459872234676 0.0240238889878505 1 1
0.380276156045954 0.36745950565305 1 1
-0.143760343824901 -0.131771572823478 1 1
0.235392766917708 0.166424506852952 1 1
0.428185756834586 0.386434081695608 1 1
0.287997749195294 0.279147770795059 1 1
0.299529958455434 0.264866833484772 1 1
0.225513993966817 0.208357770971077 1 1
-0.0402108224192196 -0.0392189070309325 1 1
0.0791200701080589 0.0750438029867004 1 1
0.17366862203056 0.165608561904563 1 1
0.600143252622926 0.543644724880771 1 1
-0.0454386618645301 -0.041751355707614 1 1
0.237360639994616 0.181158069004178 1 1
0.484086404918757 0.443670279833742 1 1
0.546239241650823 0.504594026339137 0 1
0.124576953287815 0.124665383203802 1 1
0.258110365687868 0.239870558155867 1 1
-0.226175154755953 -0.174336546669832 0 0
0.173352564556551 0.181585102075187 1 1
0.140931805075155 0.118133872472913 1 1
0.203864250867907 0.19941307307561 1 1
0.445917276377154 0.415498511977139 1 1
0.0727783040855483 0.0697865458413852 1 1
0.0483490637053174 0.0303488177229594 1 1
0.267863231432295 0.236722829016141 1 1
-0.343373991248767 -0.308484094155449 0 0
0.418906256375599 0.387886288906411 1 1
0.00202195320285498 0.0041051278450672 1 1
0.261811571990204 0.22873473863286 1 1
0.225323131794795 0.208600267792372 1 1
0.523323135494552 0.454499139710753 1 1
0.15137172951371 0.126770034158943 1 1
0.293011756473815 0.272688175732092 1 1
0.340392290020661 0.333142444063389 1 1
0.128329475898999 0.102964061941284 1 1
-0.060635967642822 -0.0546862847468655 1 1
0.16308534169204 0.162489195751226 1 1
-0.0975755328626003 -0.0982434489968757 1 1
0.0503836673241162 0.0345420767366925 1 1
0.261093334681347 0.23251518915621 1 1
-0.137030864417495 -0.124103447314171 1 1
0.478475331785016 0.39965678822007 1 1
-0.047139406821146 -0.0348014367690801 1 1
0.19093074680456 0.163726722829204 1 1
0.0514424281875037 0.0677368705647418 1 1
0.282372225374405 0.27299049721141 1 1
0.105846990814833 0.0911769135889496 1 1
0.572361943241533 0.51709670018129 1 1
0.0128247791923154 0.0246602287046664 1 1
-0.100024920233297 -0.0694214419644484 1 1
-0.351289850821732 -0.322375493379252 0 0
0.482720160641003 0.449422874348196 1 1
-0.014485874919242 0.0119834054963092 1 1
-0.00191787613739553 -0.0151132775774572 1 1
-0.0388954222681612 -0.0289275862641937 1 1
0.193867255720152 0.2302974770162 1 1
-0.0622243894729943 -0.0567805751895599 1 1
0.0652552176148832 0.0735021371027081 1 1
0.278689508753638 0.260794539204642 1 1
0.116669864899502 0.132156308483485 1 1
-0.194374011436765 -0.186562378370646 1 0
-0.191388002030704 -0.17123275737887 1 1
0.0542010882433407 0.0284406235962996 1 1
0.235537161913725 0.208545109859903 1 1
0.131759440528006 0.14397036727222 1 1
0.270184323586189 0.258862729159489 1 1
0.176219854495234 0.152145483523241 1 1
0.322701150024713 0.301828281692369 1 1
0.135490874578395 0.131918758090828 1 1
0.386732907472908 0.346151252049742 1 1
0.106166315055213 0.0822649875143942 1 1
0.15377866220131 0.140251073176481 1 1
0.158272902292672 0.139559571989705 1 1
0.160342520325985 0.162091757465736 1 1
0.107470729514525 0.0733549976538621 1 1
0.30827054849417 0.289819252646528 1 1
-0.0644912880876335 -0.0666620325579754 1 1
0.146237171735259 0.138612525551131 1 1
0.557701994133436 0.497185882548928 1 1
0.285394254632729 0.276366109668387 1 1
0.241952860666867 0.221216123163629 1 1
0.117816527248743 0.133243372331363 1 1
-0.0741895761202388 -0.0743586740762346 1 1
0.160491520000978 0.142628930734937 1 1
0.0344584154014865 0.00595218553230929 1 1
0.147351585671588 0.125761112294286 1 1
0.513813816245214 0.495817642855368 1 1
0.185058079966798 0.171262895401932 1 1
0.479162875256466 0.453486360797143 1 1
0.297215523685978 0.255137439129019 1 1
0.45196170723076 0.413744055085705 1 1
0.416011691513664 0.383744797472183 1 1
0.436908493715759 0.394672574018366 1 1
0.269365956869959 0.2200048592884 1 1
0.305751223348203 0.265071185316134 1 1
0.054841537493527 0.0184524474389089 1 1
0.424999394232817 0.402942014738466 1 1
0.544184922021722 0.480971901157294 1 1
0.133942635090935 0.120458044070722 1 1
0.0295790996824232 0.0300032788802479 1 1
0.0520100763773548 0.0544025747017776 1 1
0.138893406969016 0.106928310963731 1 1
0.117768440476462 0.127329614282192 1 1
0.215712429591065 0.191065635169287 1 1
0.249661806010114 0.240477926005905 1 1
0.233368801145962 0.189973350764465 1 1
0.0700757375644226 0.0492396884558025 1 1
0.226099140126945 0.20446756674115 1 1
0.0617894900037041 0.0624686890880247 1 1
0.151116721044094 0.158204688766204 1 1
0.028387978156114 0.057302250754534 1 1
0.116013993765524 0.0681410263595227 1 1
0.156630631939697 0.148609101012197 1 1
0.361835866378154 0.345718110720193 1 1
0.195210420841703 0.175201435505304 1 1
0.110591190645636 0.0928374723752717 1 1
0.187229255959109 0.162089710279647 1 1
0.333433962942281 0.325749809739831 1 1
0.243134641637931 0.213170501481481 1 1
0.607927748616157 0.578278034279922 1 1
0.0317157771832134 0.0173737066636583 1 1
-0.0500355302464304 -0.0553660609403565 1 1
-0.127839463601952 -0.114114641031782 1 1
0.0464839644337321 0.0422066061749907 1 1
0.0719044232754132 0.0704092931709015 1 1
0.267879170807048 0.238703572333619 1 1
0.318739964890389 0.303283552662574 1 1
0.313176386376918 0.283091814777532 1 1
-0.132917473739159 -0.121335574212791 1 1
0.326896211254493 0.291351201379914 1 1
0.0148226572232865 0.0267756127086012 1 1
0.291707204945685 0.298057647298731 1 1
0.358577210210737 0.35180711657552 1 1
0.612846427480086 0.545008666197661 0 0
-0.014252702135921 -0.0109805837056528 1 1
-0.0210345396145612 -0.0191951157822781 1 1
0.17336058658085 0.158033583985152 1 1
0.207564034937644 0.184643219395503 1 1
0.199448008290841 0.180017816711109 1 1
-0.132915435868003 -0.118906279951592 1 1
0.0832103174056585 0.0626748745914602 1 1
-0.0740050617603133 -0.0598802096851849 1 1
0.217536740547133 0.202559650642855 1 1
0.334730039988551 0.324305317791414 1 1
0.567383322527402 0.493124358740547 0 1
0.174836022855538 0.158007004121982 1 1
0.612133773349106 0.547674258238144 0 1
0.693184644439202 0.621869713174972 1 1
0.516583917110761 0.509768128325053 1 1
0.112896900641624 0.103640930424022 1 1
0.279855715035699 0.259000323856786 1 1
0.189465684840431 0.18803842273642 1 1
-0.0607165389328687 -0.0533473151973499 1 1
0.243329508443532 0.203325288772345 1 1
1.05287421226554 0.950481830745456 0 0
-0.372579250652249 -0.337959176372726 0 0
-0.0129025332628064 -0.0258038667773361 1 1
0.37572078806315 0.321087407999463 1 1
0.285606811725864 0.246492890069291 1 1
0.0996420080167277 0.0809118884694006 1 1
0.0164890073879517 0.0187016745889644 1 1
-0.30001962034849 -0.260209712339549 0 0
0.326017204430537 0.283468295287574 1 1
0.0702358021023304 0.0780568706168853 1 1
-0.0862436331198533 -0.0810641362726685 1 1
-0.0444902156355774 -0.0488612475273915 1 1
-0.0583565318194089 -0.0156399349942681 1 1
0.166629021602824 0.137556336571864 1 1
0.618327067817976 0.553268612988139 1 1
0.143389759764756 0.125788250823018 1 1
0.394580031056107 0.314705734520231 1 1
0.280239731274266 0.244428350675929 1 1
0.614584775018323 0.563190233683541 0 0
0.494806671985105 0.476775390849292 1 1
-0.27024641809566 -0.257099880021551 1 1
0.0744300264592881 0.0720429900184987 1 1
0.544638178715193 0.531447285855252 1 1
0.107194724606233 0.0918008827760779 1 1
0.219327432885952 0.198644222804096 1 1
0.387359621489594 0.369467770598191 1 1
0.197494137618467 0.172661859941502 1 1
-0.0738971351843287 -0.0686659490448723 1 1
0.40332860677306 0.389999417539815 1 1
0.181802683729138 0.166309650345687 1 1
0.00235000739683016 0.0331529077779621 1 1
0.32637402012079 0.313106524881552 1 1
0.317833011449376 0.292390588737761 1 1
0.136589682266841 0.127035594860354 1 1
0.385115792803695 0.330855497313593 1 1
0.137742899117879 0.129584408009701 1 1
0.046213295398561 0.0475753563468915 1 1
0.197893124161435 0.205350444903268 1 1
-0.116787149565352 -0.114767561530322 1 1
0.148859077701734 0.144231890326785 1 1
0.17485038370564 0.165938436204594 1 1
0.566241431021643 0.51063152516557 1 1
0.199070231775873 0.164158215798395 1 1
0.248033266918264 0.225345577304128 1 1
-0.074577972890503 -0.0639881562764784 1 1
0.311475301926622 0.263980571518763 1 1
0.564841342564579 0.523551966972348 1 1
-0.175574700731703 -0.141927472599988 1 1
-0.119840157131614 -0.0730405615077546 1 1
0.225087673087649 0.199561823656129 1 1
0.22191540502609 0.214016622543215 1 1
0.193705235413356 0.189269647135365 1 1
0.298175037758234 0.244407084154825 1 1
0.162567005204183 0.19009194757318 1 1
0.616795350479808 0.55550273072976 1 1
0.252112318187172 0.266247701969012 1 1
-0.32563743490885 -0.301606808428926 0 0
0.0983472575253838 0.0787964092798741 1 1
0.170254748683645 0.119805734897123 1 1
0.442749315914455 0.403086240990037 1 1
0.0367277785447582 0.0566543381864019 1 1
-0.180416034079203 -0.188898471293548 0 0
0.332068075706914 0.287664269918611 1 1
0.21519682461835 0.186831115193328 1 1
0.352883662600414 0.33759929787914 1 1
0.100051096431872 0.0798609870532936 1 1
-0.1643509979885 -0.126083783959522 1 1
-0.21565903296909 -0.219613672627777 1 1
0.144472120931751 0.130176245505969 1 1
0.121805586933944 0.116698484736725 1 1
0.227878719152938 0.194955747741466 1 1
0.151293987197844 0.0996404748096634 1 1
0.26419147858476 0.233817620834201 1 1
0.0704197569176695 0.0600397950333506 1 1
-0.324358712992806 -0.253054699236513 0 1
0.387655212729773 0.327438246758422 1 1
0.138359856208946 0.134189612575871 1 1
0.310196884180259 0.335206626064328 1 1
0.364276974325749 0.355492620964851 1 1
-0.267387559233701 -0.254027867943851 0 0
0.325412663842019 0.277212011354726 1 1
0.173894818332785 0.147981870937393 1 1
0.315269576519867 0.263670893110923 1 1
-0.0339481011107566 -0.0434918204167723 1 1
0.26797019396495 0.262917199675018 1 1
0.191041277446676 0.145372528304332 1 1
0.371753467126854 0.312744114692591 1 1
0.0431754045702706 0.0493595003191948 1 1
0.153172296535781 0.103319015406951 1 1
0.352145425370505 0.338000357584015 1 1
0.420602040255147 0.404077403754706 1 1
0.221774515330283 0.189064369865474 1 1
-0.0729520460609999 -0.0376503408848825 1 1
-0.160763768964614 -0.133041076741904 1 1
0.448827256037382 0.394587824680578 1 1
0.205474291606566 0.159657616006543 1 1
0.174181509549972 0.161747665834093 1 1
0.122991176900405 0.104652483986244 1 1
0.197987530684644 0.191194817516567 1 1
0.32780389452788 0.296962118993164 1 1
0.0724489894374126 0.0671080475174357 1 1
0.0228759085235125 0.00695767493975495 1 1
0.325410241011865 0.317859194436836 1 1
-0.124814469736244 -0.103103074836003 1 1
-0.0105367646598688 -0.00480182021327195 1 1
0.335102990827523 0.302570617515482 1 1
0.161862243801986 0.143208114776005 1 1
0.224552769130716 0.180441268275353 1 1
0.412859369129935 0.365859573909406 1 1
0.205666455252503 0.193881285086963 1 1
0.153730092784301 0.147681572978543 1 1
-0.0369156828240714 -0.0296397274291136 1 1
0.466717175494821 0.425770444119198 1 1
0.310024284492137 0.285488388134249 1 1
0.349353280196886 0.322752351744909 1 1
0.167096598617776 0.176202543110613 1 1
-0.0502964362952603 -0.0643698689599932 1 1
0.0450668226291467 0.0313998555423612 1 1
0.178495061694564 0.156403853826206 1 1
-0.0048457592598053 0.00247930426787971 1 1
0.304849811945431 0.278005942379149 1 1
-0.0416596637182414 -0.0304486536890919 1 1
0.0805186930160183 0.0787363021068162 1 1
0.118017875875944 0.104056282654593 1 1
0.246533022817628 0.218456977216752 1 1
0.324648926023005 0.291075285666292 1 1
0.197926485286098 0.179653405177109 1 1
0.463827009766864 0.434862110309386 1 1
-0.0548833286310721 -0.0465137347511327 1 1
0.0127496097495633 0.0364682789355182 1 1
0.255102201344851 0.239205133936398 1 1
0.230989047644899 0.224937234668807 1 1
0.262406301582199 0.273179334777437 1 1
0.196131548170434 0.180231467257045 1 1
-0.125604547272803 -0.111917244211993 1 1
0.272977841196252 0.243229345395456 1 1
0.0730514102284396 0.0863792355383196 1 1
0.11379827790014 0.121821021004891 1 1
0.539174866294725 0.503300478063731 1 1
0.273304787818812 0.231632768977357 1 1
-0.12879915137938 -0.108413186691671 1 1
0.402877218192552 0.366298773956137 1 1
0.0642926416969396 0.0660843686550565 1 1
0.273021391566295 0.242292772772085 1 1
-0.0463382158024475 -0.0485469114853038 1 1
0.623687898732636 0.569304679925103 0 0
0.397244227560271 0.375189747923044 1 1
0.63281332596168 0.545216189874121 0 0
0.336001079653017 0.320498248983237 1 1
0.665754999441841 0.619270013641228 0 0
0.204106835893719 0.171991060393116 1 1
0.228215985301331 0.198623717433709 1 1
0.304087785833022 0.291286609487948 1 1
0.529770548818023 0.504977837340453 1 1
0.384232805773067 0.366161310012653 1 1
0.172735233453852 0.174037075835905 1 1
0.289272304647652 0.271263134622362 1 1
0.35585553401147 0.314947991731955 1 1
0.153749677454754 0.133338547717034 1 1
-0.0870298686527304 -0.068374606295522 1 1
0.309773536880646 0.256824552677603 1 1
0.354012351756213 0.337125139562259 1 1
0.125623756514814 0.130198469295719 1 1
0.140174466115995 0.145618918644176 1 1
0.286266922864473 0.237161958577134 1 1
0.14090745221907 0.136202946563276 1 1
0.0298062363286884 -0.00395600589126718 1 1
-0.128978951675685 -0.0967997964174912 1 1
0.157062645073605 0.137980678068152 1 1
-0.176857221060601 -0.150500635612232 1 0
-0.00643509229528677 -0.00974031433437087 1 1
0.0645168521841774 0.0594631017208715 1 1
0.378458132700871 0.336860814763507 1 1
-0.212879710074213 -0.181636209050006 0 0
0.292887610208179 0.284212138945958 1 1
0.0304342701815565 0.0315472631920036 1 1
0.239572905193217 0.247432842970293 1 1
-0.0357520294280857 -0.0460476209411838 1 1
0.330641694547993 0.325917422686281 1 1
0.0160893022436142 0.00675410268279125 1 1
0.123148946737552 0.119049160917314 1 1
0.227604065605792 0.206240855991625 1 1
0.162642063607411 0.154532082518224 1 1
0.623590641739862 0.564716879122523 1 1
0.123444297606803 0.113085198528695 1 1
0.25123906182164 0.226984001911349 1 1
0.168659586118559 0.150505732460768 1 1
0.141776381400022 0.13809549977753 1 1
-0.0191918337216676 -0.0430483716727063 1 1
0.223421041038754 0.196453814248268 1 1
-0.10290546885486 -0.0783808956208644 1 1
0.141331381211095 0.154862381792053 1 1
0.0915241750124385 0.0803775652727628 1 1
0.149370869632844 0.0957810209488413 1 1
0.412579466219445 0.396381354754473 1 1
-0.142932578033954 -0.118994062528775 1 1
0.163215727826235 0.14821040211637 1 1
0.349686196701929 0.317446345015882 1 1
0.158232402485833 0.120540255929417 1 1
-0.0154231729331391 0.00723971291190773 1 1
0.12957733801355 0.112643979607183 1 1
0.562019300381921 0.513805125190586 0 1
0.216143017875243 0.210963362560083 1 1
-0.0422878477876691 -0.0355504325137134 1 1
-0.259085786905147 -0.239690130232213 0 0
0.154907411725967 0.137077128010022 1 1
-0.00539356985527448 0.00638957146900336 1 1
0.219649957977873 0.211730390120675 1 1
0.349170008754149 0.312130388499112 1 1
0.453822754479374 0.406975267455706 1 1
-0.188827366840928 -0.172202585480317 1 1
0.0577761937641426 0.104696693354878 1 1
0.0288557252730127 0.0225880500181472 1 1
0.457723864024301 0.400278596831268 1 1
0.153885383946161 0.133059359150923 1 1
0.404473145565192 0.360804506016514 1 1
0.0820713780586946 0.0783101486103441 1 1
0.317220531695618 0.290171793714993 1 1
0.0185249684811235 0.0144905514281198 1 1
0.124903892957341 0.120824420564482 1 1
0.467763504609142 0.439623334937698 1 1
0.489744459269172 0.455354341056939 1 1
0.119076120608191 0.14030506276272 1 1
-0.170118749301864 -0.1548924334651 0 0
-0.0185730984828344 -0.0113388418312821 1 1
0.0735260395158638 0.0662088512338354 1 1
-0.0444430925798116 -0.0304086716258176 1 1
-0.103816594963101 -0.0934567609187976 1 1
0.204471033936746 0.183205476226706 1 1
0.175052059547498 0.172595593867325 1 1
-0.0169835145757569 -0.00414539709495979 1 1
0.402031825469765 0.358081943290364 1 1
0.465500542501957 0.43499973026846 1 1
-0.0562410741433929 -0.0380310190970955 1 1
0.225115376594388 0.205569094959773 1 1
0.170005224172381 0.160845264779013 1 1
0.0419645897830211 0.0545612804045687 1 1
0.29667739522375 0.246826289648327 1 1
-0.0132648540540439 -0.00669730047137735 1 1
0.341777654246834 0.296400495042072 1 1
0.296531704934151 0.241585846289092 1 1
0.00909612298831684 0.010239189229889 1 1
0.129594010805895 0.125422621816341 1 1
0.458992404473065 0.425319337841177 1 1
0.212931961558368 0.198463179255908 1 1
0.33136705522464 0.266039632070357 1 1
0.309056092711788 0.288675302145798 1 1
0.0532812523368367 0.0501471631265773 1 1
0.42948396412272 0.403082428829221 1 1
0.217231950796597 0.201772165213159 1 1
0.640251504249375 0.553686414606216 1 1
-0.113059073509066 -0.0995996916291665 1 1
0.147958734626575 0.125928160952071 1 1
0.392012661496455 0.356654374593533 1 1
0.242524730520174 0.212510784842581 1 1
0.113144823963676 0.117409257839767 1 1
0.166735405892008 0.124162916820896 1 1
0.489527959725279 0.423427738311901 1 1
-0.0449340044137024 -0.0377732752953062 1 1
-0.164463904954808 -0.172662108904133 1 1
0.287984510512293 0.264386223897083 1 1
0.438436406025696 0.403970385471416 1 1
0.26028893392969 0.198227391436109 1 1
0.00956697308143428 0.00602059694677113 1 1
0.392642882195587 0.38377356222106 1 1
0.41479497259247 0.386779983317048 1 1
0.588175428050868 0.542759836973165 1 1
-0.0107807684700524 -0.00105917535343014 1 1
0.257091699152535 0.259253130558537 1 1
0.188100308577816 0.175481320680414 1 1
0.271233713930616 0.24282798008519 1 1
0.42354070268406 0.418164184722214 1 1
0.279562701638405 0.28560228677498 1 1
0.211282792770984 0.196506708155451 1 1
-0.136216543931128 -0.113032645846237 1 1
0.569929966349308 0.51057662450754 1 1
0.225545821677124 0.19678274286515 1 1
0.248865461793403 0.230659342429473 1 1
0.0972200672027107 0.0796858980713432 1 1
0.159420917673481 0.127902249689297 1 1
0.339023454862287 0.289711348911643 1 1
-0.0491478866826046 -0.0212776979612828 1 1
-0.166834325371096 -0.160538102054941 0 0
0.465475960196524 0.414559081677652 1 1
0.0399167415246106 0.048220308100945 1 1
0.342924524528064 0.31733423593185 1 1
-0.0919430935728968 -0.0968102584118482 1 1
0.129760239181046 0.119090768594069 1 1
0.041115968961798 0.0197913532382265 1 1
0.285128901621451 0.266584881717288 1 1
0.187542606161894 0.194957751268821 1 1
0.384407344873432 0.35505926912436 1 1
0.174741194801826 0.124097965723662 1 1
0.113935905963788 0.0832920605434515 1 1
-0.108861034539896 -0.0871165770598019 1 1
0.366257051681979 0.324891992799822 1 1
0.436292983957934 0.38267660801138 1 1
0.136093948312456 0.135278451315289 1 1
-0.111135605176202 -0.10734218885018 1 1
0.37212865895448 0.312553905497428 1 1
0.268044846953993 0.240950249495415 1 1
0.443188181431463 0.420412867763455 1 1
-0.0132862006088256 -0.00950762302795942 1 1
-0.0359703284663761 -0.00204738787696804 1 1
0.118268251825361 0.101851014292638 1 1
0.335640050817781 0.295732202944675 1 1
0.0871592822745366 0.0612202976877052 1 1
-0.108115675775663 -0.0791189894847057 1 1
-0.146322677584269 -0.125316579018682 1 1
0.36308453997738 0.33560443236927 1 1
0.162118840777715 0.147235618770724 1 1
0.46754956887616 0.451663705269203 1 1
0.125238622097303 0.207541178765725 1 1
0.23239127120919 0.209284161867271 1 1
0.160437775828863 0.13783780425741 1 1
0.3594241894903 0.345207433383608 1 1
0.0790075549427333 0.0773189449200934 1 1
0.384444797889001 0.345550512703237 1 1
0.197200547869404 0.182262159350803 1 1
0.413872152497692 0.358980043395343 1 1
-0.0848011814404263 -0.0824360392584425 1 1
-0.306279151430273 -0.273542414820191 0 0
0.570864856351663 0.489901019379082 1 1
0.168207529922242 0.123947436130161 1 1
0.25708650496603 0.192212334093359 1 1
-0.00845397206501595 -0.0024684324256139 1 1
0.290096761055216 0.287622522978214 1 1
-0.0887541526861856 -0.0612655275186174 1 1
0.344563281811163 0.390575090319827 1 1
-0.0355043094818985 -0.0523961808352375 1 1
0.137837555119255 0.119859052764717 1 1
0.0868266823536545 0.0846397900068709 1 1
0.255882071241022 0.256133568817197 1 1
0.248767749404799 0.233196189704868 1 1
0.41860856782462 0.375125426850417 1 1
0.0185625465766005 0.0256588796163155 1 1
0.284182072240984 0.253413553866539 1 1
0.430021441528446 0.4014732281187 1 1
0.202497860460815 0.199234964057134 1 1
0.339365459982383 0.283331760269526 1 1
0.414549882064709 0.401067474535012 1 1
-0.0130244466328062 0.0380223438321953 1 1
0.416260726917121 0.378622370808608 1 1
0.199934521758086 0.165757706446376 1 1
0.451915855419388 0.443708879746983 1 1
0.467306105892487 0.439061479133027 1 1
0.285499125443327 0.259960901545041 1 1
0.177932962061512 0.16594561749931 1 1
0.282843261437511 0.258581450162267 1 1
0.111855553385786 0.107155502045608 1 1
-0.279534119456784 -0.245682113178765 0 0
-0.316997140465587 -0.266517663917875 1 1
0.579512527523814 0.519404387869353 1 1
-0.00415196131348185 -0.0255682986682247 1 1
0.296752496252578 0.244091477937107 1 1
0.0582423075117722 0.075847333159872 1 1
0.175373665280042 0.167530860852857 1 1
0.352498152560314 0.324828538607281 1 1
0.312750746868828 0.285458322562057 1 1
0.267230361565785 0.265107843626069 1 1
0.147240857988865 0.14554135826785 1 1
0.0520331724420499 0.017002821956849 1 1
-0.12267865508037 -0.0997130750549071 1 1
0.125855316164642 0.108413370494753 1 1
0.300620445082373 0.274577050185826 1 1
0.432434466388144 0.422922978810682 1 1
0.0169192902751878 0.0295547965736843 1 1
0.0101984961158389 0.0345033561611053 1 1
0.410447591607801 0.395534818091372 1 1
0.0309882845254171 0.0282605937466402 1 1
0.28669160062735 0.266594053311636 1 1
0.391402012102294 0.335818180741078 1 1
-0.201679086535184 -0.161343533794595 1 1
-0.0152393697370473 0.00819232744821004 1 1
0.48484439698211 0.448882640753986 1 1
-0.107887313926322 -0.091351633139642 1 1
0.366521876034164 0.353241894606515 1 1
0.36538764758581 0.371263970394166 1 1
0.141292472038712 0.119922827258444 1 1
0.124966614032666 0.110843032199844 1 1
0.209475438468385 0.177525970301931 1 1
0.349410202528867 0.322986744881695 1 1
0.146674542103071 0.140464198215847 1 1
0.108091950852485 0.0975957388126273 1 1
0.126764936948897 0.107357042271275 1 1
0.422704328763421 0.367512305311667 1 1
0.102501086448279 0.0795147506639022 1 1
0.017664557262725 0.000379442113178639 1 1
0.207711987645663 0.18227744856906 1 1
0.0840844570996443 0.0828392084928855 1 1
0.300847941909095 0.271781721110792 1 1
0.37373909009885 0.310626862656083 1 1
-0.0434843925460073 -0.0434079475168827 1 1
0.156748552674708 0.18019091597567 1 1
-0.0486057778616956 -0.0438178886091568 1 1
0.0482633582610764 0.0165829544703201 1 1
-0.0314154338371165 -0.0345766070566433 1 1
0.185752495103432 0.17784547240692 1 1
-0.167450129316487 -0.157039752982448 0 0
0.0852260159031261 0.0560530510497312 1 1
0.106481369571288 0.126844060313535 1 1
0.18092665056951 0.121455348793714 1 1
0.0711230478838813 0.0732268734465567 1 1
0.352680639405653 0.324402751927696 1 1
-0.0285795299917205 -0.0117191242176125 1 1
0.0206223049721215 0.0286996066939312 1 1
0.0931628585438321 0.110775375491929 1 1
0.123216511742367 0.120895891773981 1 1
0.368457376536119 0.32669945451776 1 1
0.4960644591973 0.461728691063642 1 1
0.251960058418757 0.206481403584291 1 1
0.131247669324982 0.102630753708334 1 1
0.0210432531476529 0.0212498231276285 1 1
0.233825256379185 0.218663092204265 1 1
0.155515358311742 0.132448729750378 1 1
0.0387179907493278 0.0243609197293942 1 1
0.0134199684567717 0.0234968241360991 1 1
0.119813375803447 0.117903546418721 1 1
0.0754279932490384 0.042007018999634 1 1
0.252114209114071 0.228061354240171 1 1
-0.207445903680687 -0.16588072933176 1 1
0.237016097700645 0.229719691851886 1 1
0.272481806266756 0.242334851488127 1 1
0.0114983061180069 -0.0033247347877618 1 1
0.27439081793499 0.244685566576722 1 1
0.0473439073763243 0.0326398425956632 1 1
-0.0711364957460001 -0.0404503771328833 1 1
-0.0821547128209259 -0.0378807284894566 1 1
0.422641295739434 0.382085426468931 1 1
0.436616882541166 0.392970545082184 1 1
0.237309233015069 0.196201955471356 1 1
0.295946354039194 0.250021036480847 1 1
0.0914611651690354 0.0597989921863367 1 1
0.111590469963177 0.130483389980087 1 1
-0.0623017378373302 -0.0625034112621113 1 1
0.397875540595838 0.366311659266996 1 1
0.269588885650954 0.242907071734995 1 1
0.394974720539575 0.350065224794401 1 1
0.17609498182319 0.154395073261426 1 1
0.000881152161715691 0.0158965099202453 1 1
0.160504584365355 0.148458817689347 1 1
0.146826667165201 0.1363757171391 1 1
0.457591390626764 0.426377387838841 1 1
0.273340371915599 0.258141583539969 1 1
-0.0454205508372793 -0.0424769819830955 1 1
0.246916484016764 0.22725690737078 1 1
0.210560385411105 0.144609094524774 1 1
0.331393372641701 0.317994086280927 1 1
0.49392211911768 0.453160878111867 1 1
0.505963546437223 0.494130878392768 1 1
-0.0225661425911657 -0.0221903229838125 1 1
0.0719012600368469 0.0768324009012305 1 1
-0.105966127026112 -0.121451772242196 1 1
0.577871112306724 0.508045354780073 1 1
-0.0303219222585703 -0.0301957923279174 1 1
0.0365290374152399 0.0277784989527785 1 1
-0.13132384981441 -0.107047651529294 1 1
0.151538737219583 0.152907527638615 1 1
0.110243192801 0.092689364210403 1 1
0.147534352238428 0.131237813574461 1 1
-0.0162251242913338 0.0134212913574319 1 1
-0.00724034307790484 -0.0198258176585558 1 1
0.113889875983478 0.0959047846976635 1 1
-0.0406315781699589 -0.0200273941380399 1 1
0.0285781919977478 0.0580574166897355 1 1
-0.00908043665298204 0.0033856449824644 1 1
0.139458401749174 0.107330331139674 1 1
-0.0575487064205129 -0.0398739066063115 1 1
-0.0325199870772992 -0.0300556333101731 1 1
0.296055676389765 0.253840412198236 1 1
0.272776142486966 0.22970753255308 1 1
0.076852577915157 0.0606500030363365 1 1
-0.0657347951160542 -0.0398811706560995 1 1
0.324622189166672 0.275218267962658 1 1
-0.0646116359207721 -0.0806186145052535 1 1
-0.0397636719208403 -0.0363003592888919 1 1
0.118824398697181 0.129536432490492 1 1
0.472913136467884 0.49236083132405 1 1
0.0933140077978918 0.0770015118550251 1 1
0.271316122475138 0.256689228386481 1 1
0.385761777561404 0.353331842221426 1 1
0.317610635397801 0.288854488149271 1 1
0.386208657012079 0.347786772957728 1 1
0.209597258801058 0.178581931242834 1 1
0.0876984652165859 0.0790466284512542 1 1
0.117858307201821 0.103026026487523 1 1
0.534892017225607 0.476149828049583 1 1
0.45415425149787 0.418827493233309 1 1
-0.156694920302183 -0.141779676186202 0 0
0.172476666698905 0.158772979699013 1 1
0.37123521238994 0.342533221757655 1 1
0.399995917252114 0.368054073237893 1 1
0.192132373077102 0.176630827189441 1 1
0.139600203726088 0.109178612008591 1 1
0.0899070493640082 0.0832488825475086 1 1
0.505473511599068 0.46453886122163 1 1
0.237502357827677 0.209488597992205 1 1
0.332174614051364 0.302560756210371 1 1
0.137522399900032 0.120004819473822 1 1
0.187969903569012 0.187593482269109 1 1
0.176195504007857 0.195386755636781 1 1
0.096168208928797 0.0894439260974516 1 1
0.16206167171553 0.132623911068748 1 1
-0.0166808328168021 -0.0297914024585276 1 1
0.281756676394499 0.294015292277506 1 1
0.141569812760863 0.128180578445524 1 1
0.325882882338401 0.299964225747406 1 1
0.43605222853709 0.391702234069676 1 1
-0.181438585852275 -0.161982588693731 0 0
0.300993298162126 0.291603924133269 1 1
0.397906848996658 0.360426729928858 1 1
0.11397714630514 0.12399439730713 1 1
0.0978630475749757 0.0709649735369828 1 1
0.2212225745354 0.170138126785584 1 1
0.44753780036163 0.407120114750958 1 1
0.0742844098811246 0.0589818939915346 1 1
0.613395189763367 0.575391131359398 1 1
0.412604053222925 0.399154910611378 1 1
-0.184664856900277 -0.179020775695663 1 0
-0.232532735720804 -0.192604046520501 0 0
0.267847586220569 0.237852501750528 1 1
0.0849472004351803 0.0856826370787026 1 1
-0.191287441074997 -0.179175858158375 1 1
0.261036717136561 0.217657087789451 1 1
0.298289788303873 0.276432179684368 1 1
0.176990008422533 0.196925911140019 1 1
-0.0558524610365202 -0.0574798248215978 1 1
0.37751167166202 0.354620558419091 1 1
0.290481081311775 0.270139476438272 1 1
0.0760195079700121 0.0698661014213054 1 1
0.403848498471065 0.337907142080319 1 1
0.303116682068186 0.273733054946287 1 1
0.277137960397866 0.243828530489255 1 1
0.0650424992009062 0.0603504786616858 1 1
-0.136047368509581 -0.12807090107126 1 1
0.277476672173751 0.226777253213758 1 1
0.251234304017348 0.223793322007453 1 1
0.189611835607603 0.178985358286413 1 1
0.52253567940574 0.470232578561188 1 1
0.06333803457693 0.0283880985265919 1 1
0.132838276827318 0.118298783857984 1 1
0.22205725807341 0.23512304800875 1 1
0.240687403336624 0.2280804626352 1 1
0.254122051257128 0.23728984330103 1 1
0.41420319695369 0.370233888672589 1 1
0.457093530696758 0.411981044930074 1 1
0.168890213562053 0.17278986735041 1 1
0.0963490767666254 0.0813903372632739 1 1
0.51474873108348 0.475731257608424 1 1
0.392577087366862 0.370712772600725 1 1
0.046408331541164 0.0410582337969598 1 1
0.36826672152866 0.325505016644108 1 1
0.467196777239594 0.420674663628427 1 1
0.317857464951341 0.285942645678897 1 1
-0.00895604530755996 -0.0135333625520257 1 1
0.486174746672734 0.465340928743985 1 1
0.1842993311343 0.166040740309543 1 1
0.0161230476211659 0.0195339202953412 1 1
0.303411675579452 0.279466886264219 1 1
0.160068893148201 0.152929917214875 1 1
0.371200116222767 0.325317506258662 1 1
0.215382974720118 0.212221851464898 1 1
0.238836838294483 0.212200613466419 1 1
0.407211366388579 0.363081478211424 1 1
0.312559007117706 0.274727726198153 1 1
0.409139389215239 0.343195177309934 1 1
0.0730765032658379 0.0798649555268167 1 1
0.147255743787625 0.127208219803009 1 1
0.308406351686826 0.261823562735336 1 1
0.00754104451648133 -0.0129575298172115 1 1
-0.0268649267372028 -0.0201266355788818 1 1
0.18470501805189 0.136933804294018 1 1
0.2976420245704 0.292803914912567 1 1
-0.0842801645080094 -0.0521602724699608 1 1
0.174979022354034 0.154796637986093 1 1
0.433196043637809 0.396917266193292 1 1
0.0606594600063705 0.0677143492328472 1 1
0.220164936400967 0.197195862098439 1 1
0.201626627274369 0.183548901453516 1 1
0.585545353097996 0.530570016841678 1 1
0.169389611037478 0.141642677432556 1 1
0.393732531655226 0.34254917366871 1 1
0.276578437338376 0.250642683341958 1 1
0.0986315664531312 0.105761460981145 1 1
0.208888945933545 0.180443570633835 1 1
0.0386253582358712 0.0252429269489199 1 1
0.128676596066951 0.0827173531655471 1 1
0.218846809906456 0.189749198030412 1 1
-0.0559108972341628 -0.0366074680751879 1 1
0.0777724296574507 0.0614726136674227 1 1
0.257292039266225 0.242203429433081 1 1
-0.0893698159140124 -0.100800338902855 1 1
0.181889838149526 0.181762240366763 1 1
0.200631677789367 0.178368821537036 1 1
-0.0317372794453177 -0.041941450639128 1 1
0.34702406586079 0.309592386906801 1 1
0.440198061179636 0.393873830814472 1 1
0.54857712951547 0.506275609177312 1 1
0.289518393869727 0.264922472214906 1 1
0.339720426768289 0.300125867257004 1 1
0.309874140460377 0.285126821780966 1 1
0.218673583892378 0.216232446355668 1 1
0.298577394829656 0.248598523763555 1 1
0.287518996374924 0.272517160229058 1 1
0.379860144243176 0.343990238146521 1 1
0.0605515362827309 0.0506626772410103 1 1
-0.129584304889845 -0.115655224788513 1 1
-0.0165900283277152 0.00325436416076988 1 1
0.00962372131979749 0.0146838601900518 1 1
-0.0634872310150776 -0.0469931228555322 1 1
0.0669314557796091 0.0665044953633878 1 1
0.278659629912968 0.262508315932214 1 1
0.232817369509584 0.214977571283278 1 1
0.132449386754527 0.0991892478196861 1 1
0.222813867934966 0.191990618248388 1 1
0.181431327099852 0.162046283257822 1 1
0.165017164403152 0.164694956510674 1 1
0.192336664656862 0.181644281781246 1 1
0.286054193057233 0.260746202197543 1 1
0.226556539920751 0.18957032942636 1 1
0.337828175844724 0.314200671207037 1 1
-0.196666999371046 -0.188539446270543 0 0
0.426295295691009 0.424250804822601 1 1
0.306958906419996 0.259680183950138 1 1
0.204899046349039 0.210840094413552 1 1
0.181365445222408 0.14111307794875 1 1
0.129734809416944 0.0910185539370659 1 1
0.0805490853560733 0.0850858591476359 1 1
0.20758794162024 0.199716376528777 1 1
0.489695064375939 0.476814884937709 1 1
0.0893310695897895 0.0480864773713771 1 1
0.104483284543076 0.117841290893208 1 1
0.646378043926528 0.57110232407076 0 0
0.287240313831071 0.261876234271193 1 1
0.0918552452362884 0.110262741755719 1 1
0.170483808676109 0.160775203408926 1 1
0.338451439034073 0.292818470700053 1 1
0.312517937174003 0.294047818587247 1 1
0.175143481924324 0.160118326778051 1 1
0.248724380149273 0.223297401141797 1 1
0.0100220088040147 0.0222132102352355 1 1
0.13310184035682 0.127861728236943 1 1
0.186627744299166 0.174230759806355 1 1
-0.0737591428130184 -0.0386418769591424 1 1
0.331501236354084 0.29887020642818 1 1
0.168724092926491 0.144213225404831 1 1
0.137995508861219 0.111683726877311 1 1
0.177236139404966 0.159178680140742 1 1
0.232036231813209 0.237575110783734 1 1
0.150326073004844 0.16211454361754 1 1
0.127868783217258 0.144101147197397 1 1
-0.0962205711608645 -0.125658297738586 1 1
0.00631506339669906 0.00407797248370928 1 1
0.369305767831822 0.334166866333613 1 1
-0.154381430928457 -0.14665166718335 0 0
0.0845616308733787 0.0851476897104665 1 1
0.309319178835991 0.259973185838159 1 1
-0.211070503522176 -0.191997783558317 0 0
0.188349954438291 0.173299682533533 1 1
0.199585531666738 0.185268855808124 1 1
0.236076165706063 0.183822735058989 1 1
-0.0621226609057738 -0.0278228906986824 1 1
0.0528181532069617 0.0447151829150129 1 1
0.320598405522396 0.287969288055236 1 1
0.431401823996265 0.403021416765564 1 1
-0.27125980219023 -0.244874391717431 1 0
0.365051012663559 0.33785359789726 1 1
0.3324725942702 0.310844879091517 1 1
-0.159512395528285 -0.153430982016437 1 1
0.432481107518382 0.410585104597956 1 1
0.498435517555973 0.483138405353172 1 1
-0.0463193208262476 -0.0518246819424516 1 1
0.210506445236623 0.192292220365407 1 1
-0.121584098631753 -0.110730171712068 1 1
0.254289880997266 0.241356798044702 1 1
0.445510420006549 0.388779654519408 1 1
0.34359322241405 0.262207975557384 1 1
0.0953048655262249 0.0874821631181656 1 1
0.142049548031927 0.160074815308389 1 1
0.326076358217816 0.285795639832901 1 1
0.590657491809048 0.539163882812901 1 1
0.401792557341956 0.361347135319519 1 1
0.139920218619579 0.13374121506107 1 1
0.613846736241379 0.545293426651184 0 0
-0.183756929583532 -0.187412795686171 0 0
0.321482828294048 0.331521311832678 1 1
0.148008188038286 0.141923000411752 1 1
-0.0779218038442748 -0.0613290051815814 1 1
0.275861354215051 0.246152393234837 1 1
-0.0918252142597156 -0.0887518991403012 1 1
0.454262862106466 0.384947180598939 1 1
0.244587179312004 0.230955473889576 1 1
0.417183565023262 0.38527551974015 1 1
-0.0591493708822514 -0.0549804829152537 1 1
0.593773280794283 0.526004718968939 0 1
0.102834317831354 0.0922848086056706 1 1
0.337045752935163 0.310766029551495 1 1
0.420626323238242 0.358145880796136 1 1
0.258016186368083 0.217662187533513 1 1
0.000427732998460845 -0.0269586835393284 1 1
0.175048721514771 0.15695223108267 1 1
0.429531887347534 0.374157250471612 1 1
0.0887977703370775 0.0888973712671495 1 1
0.0220025639823622 0.042051301778721 1 1
0.316315736340311 0.281609384422667 1 1
0.509786042593439 0.487190761851314 1 1
-0.270073775609207 -0.264046465759282 0 0
0.133608743665415 0.118855875501009 1 1
0.25222040118738 0.249728008685865 1 1
0.362454129557301 0.333578090260723 1 1
0.428809056297747 0.462282787432163 1 1
0.499811027264751 0.454772037955947 1 1
0.0325168424750445 0.0146285348592046 1 1
0.22898345303493 0.211206049699936 1 1
0.199047830431794 0.171435672698431 1 1
0.26950532832769 0.237331085696218 1 1
0.151466851723091 0.136944121660787 1 1
0.195809162032337 0.159319090580507 1 1
0.157451263693982 0.127992077870643 1 1
0.521885857521216 0.473818334151803 1 1
0.257974409080462 0.225665611292922 1 1
0.0784799820889283 0.0708480421135766 1 1
0.320144319443421 0.278107587189373 1 1
0.393061578291855 0.368609759856333 1 1
-0.118663807382297 -0.103407232325184 1 1
0.0191515766889374 -0.00188355104359926 1 1
0.309856902457217 0.259911800605573 1 1
0.352776636837857 0.315976494717424 1 1
0.35239152040085 0.330031677377997 1 1
0.000402629517358536 -0.0160060020188011 1 1
0.237105041790858 0.229645534904524 1 1
-0.036178040258243 -0.0277900857145357 1 1
0.18079738950773 0.127711687309419 1 1
0.281368927181623 0.233562391700907 1 1
0.198292169031545 0.18395416446733 1 1
0.115460911101801 0.100239888642347 1 1
0.299158936954464 0.260075003205412 1 1
-0.150653672697499 -0.160582477184051 1 1
-0.172218715912156 -0.156111572710222 0 0
0.406133426660911 0.364501660884038 1 1
0.203618696185266 0.183217682849687 1 1
0.159870761226331 0.14218983827585 1 1
0.431457101407101 0.375000833145306 1 1
-0.208236652834062 -0.172726254670837 1 1
0.562300093939577 0.52095239737627 1 1
0.0691432695918786 0.0529178206802217 1 1
0.408410913604166 0.368455128649111 1 1
-0.096855539767014 -0.101936211405575 1 1
0.128645118806978 0.0865437560248357 1 1
0.120969695916163 0.0715885991501743 1 1
0.179995203955513 0.140093906441129 1 1
0.0727436709211214 0.0941979073698204 1 1
0.115151798054997 0.136087020517835 1 1
0.263831777452685 0.237413639909404 1 1
-0.168487375978118 -0.159417939800327 1 1
0.127158598089054 0.104335434869236 1 1
0.202582417115563 0.163652653199207 1 1
-0.0507444432104555 -0.0613622864669842 1 1
-0.00969750244986671 -0.0568761108546269 1 1
0.0179792438079542 0.00320944136646852 1 1
0.340222062512686 0.308973484112165 1 1
0.602112862455876 0.550998247201668 1 1
0.0265299680695941 0.0389489618967462 1 1
0.255033510253646 0.224883901121803 1 1
0.162031669396722 0.120248986660217 1 1
0.278808442850685 0.265977389471646 1 1
0.11401715678581 0.119096458741651 1 1
0.342711313378772 0.294026229685138 1 1
0.136757529579726 0.115989922568118 1 1
-0.0204815185171612 -0.00832364873829162 1 1
0.0353153315281779 0.0375047807063952 1 1
0.00816889640399582 0.0105538594152284 1 1
0.144411196423974 0.118242700110702 1 1
0.220161517976961 0.182894491917862 1 1
0.179135295755744 0.1582657884115 1 1
0.091498604322642 0.0648410012811423 1 1
0.472451910189711 0.427942127277852 1 1
0.0414578915108765 0.0675954295580871 1 1
0.143297588552853 0.133696070832962 1 1
0.438416881708161 0.400041115978502 1 1
0.217274966810672 0.202809229967659 1 1
0.256017209525237 0.226828398854165 1 1
0.173609952514599 0.155814049542938 1 1
0.347206398795776 0.341961130375759 1 1
0.212976746048875 0.205738888536261 1 1
0.427239953797131 0.379282948815183 1 1
0.203561143187847 0.230843082340494 1 1
0.202698002540216 0.210756423135673 1 1
0.0803043112025184 0.0511658704271215 1 1
-0.083779589192275 -0.095830247730691 1 1
0.251000054866743 0.239582289725399 1 1
0.0960499793862832 0.10043850723297 1 1
0.423568105877263 0.361926012611535 1 1
-0.348488978082485 -0.32612731068871 0 0
0.491014590998832 0.415907617132317 1 1
0.218830374802882 0.186810486384853 1 1
0.0631378203776705 0.037563012130885 1 1
-0.183350806095469 -0.132154076338109 1 1
0.00203497225166156 -0.0121444163416348 1 1
0.044916425519145 0.0504879581647333 1 1
-0.196503476797042 -0.176585982696372 1 1
0.118423639970501 0.145285598598956 1 1
0.00198333108730776 -0.0204332449146677 1 1
0.0807081771311304 0.0989517539906866 1 1
0.0910874014308431 0.0991082752502905 1 1
0.278409520912851 0.273684111846906 1 1
0.299438960907038 0.268854211202847 1 1
0.0291397344500008 0.0267138522481847 1 1
0.145191239214543 0.122687147448692 1 1
0.277012364323841 0.257566778881502 1 1
0.263517530996672 0.231987312184492 1 1
0.461102793850893 0.430508588207518 1 1
0.48080830535827 0.440907305662377 1 1
0.0195082639742174 -0.00698813771490341 1 1
0.0582111990759291 0.0415388671430796 1 1
0.0514161023078714 0.0394345843426839 1 1
0.124079592126828 0.110947884664743 1 1
0.427980705012583 0.393251642475792 1 1
0.161999449526545 0.137724558105654 1 1
0.18649360260582 0.167331127261908 1 1
0.064897424827304 0.0846684958710196 1 1
0.285087744290771 0.252494067486275 1 1
0.0269321039075584 0.0241827414489281 1 1
0.419936818525216 0.386068341876321 1 1
0.181864417422855 0.193302227827801 1 1
0.449805391861015 0.391617472803174 1 1
0.0261383394939974 0.0190222941661784 1 1
0.0790494349289914 0.0909306686040114 1 1
0.384255596642929 0.378018838684722 1 1
0.338027763079234 0.292299159084279 1 1
0.200678567091208 0.196692460731968 1 1
-0.13790661819451 -0.128186521408031 0 0
0.00854828132491026 -0.00016385610864943 1 1
0.285098904970094 0.272590559022789 1 1
0.072728754076625 0.0267632596888989 1 1
0.391196121012013 0.367611817538919 1 1
0.123948019769999 0.105611214327394 1 1
-0.0854907652849978 -0.0565931921446115 1 1
0.0978586779359022 0.124598600721604 1 1
0.207636779651335 0.194440110537054 1 1
0.235440855756406 0.236734884540495 1 1
0.199048794417304 0.193825322238608 1 1
0.141354058588024 0.140781635201208 1 1
0.0652038226399509 0.060807860221235 1 1
0.307281763534985 0.25836145959768 1 1
0.23011345292567 0.238237854252428 1 1
-0.0407234826532222 -0.00573999658620648 1 1
0.390579452496868 0.360983202959274 1 1
-0.12319139102523 -0.11769813379588 1 1
-0.122701732532369 -0.0967948800982869 1 1
0.413641972503519 0.389452537870482 1 1
0.276787924284627 0.245828844033914 1 1
0.164137990605822 0.158395112016314 1 1
0.183447368092552 0.167402950922901 1 1
0.039835458289284 0.0434493039602161 1 1
0.219852181454105 0.207378619695847 1 1
-0.109241221634348 -0.101910563394508 1 1
0.0622868014202459 0.0763506422112556 1 1
-0.181773910418978 -0.140868493675853 1 1
-0.142297993570891 -0.0795852820947732 1 1
0.622050368483263 0.565370198350759 0 0
0.545903544657998 0.518805381188078 1 1
0.165033428550634 0.17863511164915 1 1
0.254757623723156 0.244629845736507 1 1
0.0477781531449033 -0.0192690960364223 1 1
-0.0222966789154718 -0.0509477649919424 1 1
0.461486989829215 0.395597632123029 1 1
-0.0244905429156792 -0.0206880540568283 1 1
0.542359116690389 0.490860817273271 1 1
0.273050026361071 0.252217554963218 1 1
0.342272920028503 0.324534165263581 1 1
0.317517548344501 0.28677834330044 1 1
0.105464183098322 0.0847453215479765 1 1
0.307200962473403 0.260618275477847 1 1
0.297680967434457 0.282545788908728 1 1
0.0446055295032199 0.0215794199442326 1 1
0.204240285295977 0.185497486071995 1 1
0.385445523087282 0.37532971217171 1 1
0.293939094288724 0.247173217844655 1 1
0.2736541776843 0.241782476560487 1 1
0.0803482458656055 0.0565179892741191 1 1
0.0740615937181819 0.057120812908336 1 1
0.270931696446887 0.26418775198012 1 1
0.340155366164056 0.268091829809171 1 1
0.294971316410264 0.29387834197682 1 1
0.124048532485772 0.11493275617231 1 1
0.0977511250663809 0.0649486315232718 1 1
0.0056473206878721 0.00624298634470743 1 1
0.0959680119804225 0.103193352852754 1 1
0.24430490794374 0.191034943475888 1 1
0.300355165553231 0.279834254099421 1 1
0.298407143159419 0.284305249619323 1 1
0.127035045352425 0.122479012589217 1 1
0.13074003757937 0.119560032883223 1 1
0.214360399101818 0.199454286988021 1 1
0.230201655496068 0.208787883709064 1 1
0.388231512966085 0.33262300193877 1 1
0.0412952161663314 0.03276232346589 1 1
0.140637059019283 0.133880015581373 1 1
-0.0959303609334876 -0.0860289794072241 1 1
0.34911467645524 0.317244125995889 1 1
0.101022686794776 0.0894442452993397 1 1
0.0186619684214605 0.0145184643463936 1 1
0.414060700055399 0.390945001640903 1 1
0.449558411463987 0.373924614256935 1 1
0.431278737762696 0.414827666084184 1 1
0.070335328693898 0.0769771424051473 1 1
0.311666757055774 0.295161610704895 1 1
-0.132344324424367 -0.113003730428236 1 1
-0.0318653118528201 0.0127169225710857 1 1
0.681207649981664 0.635840946128507 0 0
0.188780793915124 0.17747625307944 1 1
0.204353154910546 0.179814964036558 1 1
0.160050108434332 0.152561446669336 1 1
0.256086686107774 0.238729162939188 1 1
-0.0392694439875609 -0.048801473859941 1 1
-0.0921223916341334 -0.0778902494142548 1 1
0.376828790948499 0.343582802559832 1 1
0.43830056270688 0.388111866173211 1 1
0.0422317508080916 0.0289954726922761 1 1
0.187639455735698 0.177585555168574 1 1
0.0269691013324352 0.0315580010885229 1 1
0.180867033715571 0.153934518288196 1 1
-0.0616891906125259 -0.0668920462656644 1 1
0.322105176163681 0.286511394421954 1 1
0.267254914461564 0.270763836657326 1 1
0.522084439457936 0.469540674315365 1 1
0.271583165586866 0.242385689369404 1 1
-0.0120030862190746 0.0141466941479971 1 1
0.261091258671654 0.242823083614154 1 1
0.114047482522435 0.112326986026523 1 1
0.488425268079507 0.423519809784121 1 1
0.151215953701904 0.1423552024315 1 1
0.36105189350763 0.31979759027578 1 1
0.512466787159912 0.445566817939615 1 1
-0.0400782580597068 -0.0402910136078361 1 1
0.123507965297725 0.107539983269138 1 1
0.0301623248124858 0.022774292024701 1 1
0.226303507242604 0.201458612974209 1 1
0.345532528654886 0.322591538643415 1 1
-0.0806225327299577 -0.0471944391295154 1 1
0.190981272267638 0.180579931866128 1 1
0.174841239529839 0.173476617778216 1 1
-0.0353261759403257 -0.036112098443777 1 1
0.304880524140263 0.274281930084175 1 1
0.183734627110508 0.185153545794395 1 1
0.023270096722494 0.044589295652116 1 1
0.317680896068421 0.287634719683928 1 1
0.157562507351607 0.134834363864147 1 1
0.174111481906378 0.169214331530388 1 1
0.385111247716926 0.348800074882892 1 1
0.294870857337281 0.223396392541912 1 1
0.142222545525331 0.119673046660363 1 1
0.335772793884358 0.308368193620275 1 1
0.159778829896349 0.14595447000975 1 1
0.162511885716818 0.127291306268803 1 1
0.0174173557010101 0.0250922665336667 1 1
0.397105004413905 0.346299123640427 1 1
0.172575971302758 0.152478968198095 1 1
0.336288698365718 0.314590257255946 1 1
0.524989225055126 0.470377796886065 1 1
0.243149927706065 0.242985983710008 1 1
0.0465467256077794 0.0281573342400827 1 1
0.160683159238723 0.12862572765377 1 1
0.166771814861496 0.139650394860592 1 1
0.150416500359251 0.129595930919964 1 1
0.306611966759672 0.280950842619793 1 1
0.0949500182725464 0.0892262752149324 1 1
0.291069140387692 0.258575790236135 1 1
0.276109336978619 0.23873710795424 1 1
0.43071923328755 0.378280956848925 1 1
0.319026721223401 0.267688363895743 1 1
0.276979294069914 0.240801204558716 1 1
0.0551842941025127 0.0417133006040744 1 1
0.293221474550091 0.260363857621512 1 1
0.147693824645677 0.127203018253714 1 1
0.293439051276702 0.247724427578992 1 1
0.514666918343757 0.457091972484437 1 1
-0.0687615219818627 -0.0685989102320283 1 1
0.276939887232213 0.226152031423863 1 1
0.453886254163269 0.418012090021587 1 1
0.232079334656198 0.213912543203468 1 1
0.026169600971392 0.00665427484721261 1 1
0.44827341483837 0.437063875477038 1 1
0.251613507591784 0.216896375256266 1 1
-0.299163449151727 -0.247677604897526 0 0
0.423125824664876 0.412495292911402 1 1
0.538144617456622 0.509128467105177 0 1
-0.0628894907762335 -0.00376666759453173 1 1
0.174756065972383 0.154477777578936 1 1
0.432039499455749 0.398510904618659 1 1
0.274663504886162 0.259142973297451 1 1
0.0406475607001057 0.0596027551999701 1 1
0.0328359361978823 0.0319994397033474 1 1
0.056380915148809 0.0507488783221217 1 1
-0.0117546809366925 -0.0300987074688548 1 1
0.0154573130799751 0.0316530369690094 1 1
0.279574725206411 0.289451331603445 1 1
0.265610266109071 0.233580729047787 1 1
-0.0912328774180094 -0.079128160939304 1 1
-0.00381228889366034 -0.0018239862130395 1 1
0.392326431873245 0.377975464033304 1 1
0.219754992833642 0.200855364030805 1 1
0.176135328819869 0.139752594941079 1 1
0.201340376330922 0.172273339184925 1 1
-0.106544518592225 -0.157921761068167 1 1
0.279587433718666 0.247585470653618 1 1
0.511772116861375 0.477385829010059 1 1
0.0188024006913939 0.00398696193533459 1 1
0.361296496907422 0.333714109775903 1 1
-0.105721689976316 -0.0949633411003204 1 1
0.435003805160536 0.40752467169561 1 1
-0.0017178327289795 -0.012183353544276 1 1
-0.0222026057521084 -0.0350491280834825 1 1
-0.0489780342595108 -0.0498154974477338 1 1
0.041090718758861 0.0570658808017473 1 1
0.07508715064998 0.081443478185727 1 1
0.15753148701875 0.146876839861029 1 1
0.223963856735087 0.185537611674356 1 1
0.0779294848523535 0.0574543974008825 1 1
0.146115487952629 0.136435354582937 1 1
-0.0502287053796864 -0.0519148060071311 1 1
0.213461429457606 0.190589555961714 1 1
0.0712055624233134 0.0739805383326136 1 1
0.578889630878521 0.518922849328614 1 1
-0.0114216844658255 -0.0269567781276522 1 1
-0.0959208085945998 -0.0875655447210907 1 1
0.277607869886439 0.277974330167172 1 1
0.392904312187172 0.369677817498238 1 1
0.344228168493978 0.317153321485785 1 1
0.239887653634448 0.225262846106149 1 1
0.0612100535856134 0.0644478921182482 1 1
0.161229367629957 0.164073381977196 1 1
-0.0220154711397014 -0.0220913386412031 1 1
0.176860432299405 0.174860822947205 1 1
0.307681484078187 0.271057698356118 1 1
-0.0540464033655563 -0.0549012193897684 1 1
0.34289018461773 0.29837432323622 1 1
0.408179297425349 0.382705761758104 1 1
0.307813663516423 0.27388871803672 1 1
0.594846832520259 0.533260714017701 1 1
0.247941976131224 0.227881443250704 1 1
0.301612038059983 0.297773365152564 1 1
0.401929059888288 0.374466099939541 1 1
-0.0264183125450392 -0.017807585645779 1 1
0.346773538646197 0.299735985708394 1 1
0.0398135525116533 0.0680977015579829 1 1
0.0684247457669989 0.107419281439284 1 1
-0.14474172301666 -0.117337711125082 1 1
0.159890570397486 0.143987679771145 1 1
0.24877682932372 0.213869192923946 1 1
-0.0320968160225926 -0.0178485077073791 1 1
-0.00314650437032494 -0.00242041792305042 1 1
0.141329496020803 0.0994058021425107 1 1
0.312792782033142 0.287846302933133 1 1
0.468871693367957 0.426484218982047 1 1
-0.270302004109802 -0.242747585305499 0 0
-0.0377644677301448 -0.0356782337242109 1 1
0.231011274884683 0.187911672927271 1 1
-0.248919410951821 -0.220239135568605 0 0
-0.0269098698507295 -0.029347441890065 1 1
0.385649962358236 0.352536192871662 1 1
0.065360724265933 0.0245608653632969 1 1
-0.0305453505671295 -0.0380798879756316 1 1
0.088615129638513 0.0924019020313677 1 1
0.0660095839802534 0.054324747951488 1 1
0.575866000827359 0.517145301714483 0 1
0.183215221511668 0.163022902240161 1 1
0.162176287370094 0.143093734414539 1 1
0.225405745767918 0.223058414488718 1 1
0.169045496156335 0.17456684290118 1 1
0.069185675812242 -0.0325974959594503 1 1
0.211186036470743 0.187331279740566 1 1
0.119714796701344 0.103875791549795 1 1
0.0520629180575939 0.0501737815187602 1 1
0.49586090829908 0.440864671884263 1 1
0.180151444892085 0.178566102823739 1 1
0.0423511969032142 0.0644553749075853 1 1
0.187304941218321 0.177973356894924 1 1
0.0176995409724652 -0.0031628915197209 1 1
0.158254888509149 0.140132766304782 1 1
0.541535435547083 0.496404131674498 1 1
-0.0834093757768115 -0.0757726221990129 1 1
0.319595715766963 0.283332137140585 1 1
-0.0813031543503034 -0.0506124721019433 1 1
0.0199548049544163 0.0254725664800918 1 1
0.339631491056796 0.286460706169764 1 1
0.209002278954291 0.179180587292671 1 1
-0.0157938814230041 -0.00401684139568626 1 1
0.500951386369678 0.453233482582253 1 1
-0.0105441192084889 -0.0104309445207534 1 1
0.136979242058005 0.134946838135679 1 1
0.467973892916504 0.437405437327264 1 1
0.18807731159184 0.183529031297667 1 1
0.147646165990214 0.149394247747394 1 1
0.142896582915661 0.115259430441799 1 1
0.466711717917063 0.425249713830254 1 1
0.0267906159890578 0.0167509627927353 1 1
-0.245862827439464 -0.216891890949906 0 0
-0.188390699554385 -0.156879168167285 0 0
0.235411847460382 0.214354458431353 1 1
0.350908938814865 0.309735570084028 1 1
0.105187019720675 0.0915530036651907 1 1
-0.175295940416852 -0.190304672167967 1 0
0.1425845555549 0.12315266989402 1 1
0.229260080049542 0.215313247852102 1 1
0.283489620123497 0.269227094959665 1 1
0.152180732791893 0.127234393282765 1 1
0.228417888852463 0.241157302616192 1 1
0.315580027987239 0.290257628316239 1 1
0.269822422156961 0.238261579698552 1 1
0.0984086442869389 0.0986582773574281 1 1
0.0322620239118426 0.0346419056179208 1 1
-0.0952914449816824 -0.0914800561782673 1 1
0.243354325376454 0.226690615788684 1 1
0.653816348253555 0.592919705558309 0 0
0.358853419099344 0.338886956775322 1 1
0.321725735444748 0.286777422159783 1 1
0.323996844481857 0.309494334024045 1 1
0.349377622358232 0.298976694763429 1 1
0.104471989747592 0.0994150190874404 1 1
0.502847710670609 0.458318064486949 1 1
0.247994891958945 0.234001146006269 1 1
0.250569233037117 0.219337428571556 1 1
0.141739214985412 0.1430394463438 1 1
0.229575163017768 0.206835731305487 1 1
0.129384074576934 0.122385948991428 1 1
0.021290102861845 0.00665175511329426 1 1
-0.0148048315320572 -0.017762274621111 1 1
0.189796641221449 0.153974522860389 1 1
0.0656238190689849 0.0467426318433752 1 1
0.0629317148178511 0.0433403329811389 1 1
0.420606899080555 0.374661500955707 1 1
0.358091411416137 0.330537262815013 1 1
0.337497037853865 0.337581474713689 1 1
0.235927106665107 0.223492160778454 1 1
0.245166984956113 0.234682048163217 1 1
-0.193375342477575 -0.178669912861766 1 1
0.678430948193534 0.623017400518776 0 0
0.248168167559191 0.218302533643484 1 1
-0.0468407424008735 -0.0367786672404527 1 1
0.0617764878406117 0.0110428643322798 1 1
0.206080202066353 0.174201890869343 1 1
0.30797467057024 0.272323776702324 1 1
0.049540586161943 0.0382773169687108 1 1
0.365341868457858 0.341033588038523 1 1
0.316872447182126 0.283339799975162 1 1
0.429534544500577 0.396118927750981 1 1
-0.168181369931098 -0.149391538104158 1 0
0.174538982439867 0.180959040900504 1 1
0.286924955135235 0.25504874196784 1 1
0.376925093763589 0.335664116282375 1 1
-0.0435143152641962 -0.0326965455596407 1 1
0.516810932682428 0.465915562549643 1 1
0.463580754116575 0.423907557666528 1 1
0.543350425225876 0.471418921133323 1 1
0.212246979402876 0.197041769884941 1 1
0.0938449910872708 0.100317675653129 1 1
0.191620823535862 0.178390807323696 1 1
0.550432351705025 0.515293715990948 1 1
0.186501825706343 0.164442191770708 1 1
-0.00273294721336213 0.00466427471444788 1 1
0.320212109802238 0.300930861785764 1 1
0.100544292566244 0.0741749046519633 1 1
0.271979436792332 0.253210602633502 1 1
0.0505642609639064 0.0436370660806424 1 1
0.302611931499732 0.310302558652829 1 1
-0.177778194404954 -0.172103386774656 1 0
0.33478437472614 0.316484616989333 1 1
0.0152370431103914 0.0146066461677003 1 1
-0.125161175103505 -0.117143738283991 1 1
0.369689663999626 0.343095654653378 1 1
0.281691730011209 0.259613204233605 1 1
0.0953537268801772 0.0921632001654088 1 1
0.266150926312957 0.226640577277469 1 1
0.00871007411565333 0.0167618051641339 1 1
-0.14129021621213 -0.126371151621196 1 1
0.519636335449789 0.461211999699451 1 1
0.183998585292195 0.18967873793721 1 1
0.383038372427769 0.330951891711213 1 1
0.146792182322784 0.127951017795584 1 1
0.0360197755457918 0.0419855185986411 1 1
0.409082367859861 0.379212480736338 1 1
0.0825551920738764 0.0835324101304835 1 1
0.186749175153475 0.16897405307567 1 1
0.00560688120430936 0.00959559142364156 1 1
0.285105704032476 0.27228767155941 1 1
-0.0297051177187511 0.00554376160795737 1 1
0.207390553325348 0.169564677740393 1 1
0.112803824805507 0.0857883707991392 1 1
-0.0415446377157316 -0.0252724722745324 1 1
-0.0854068332652266 -0.0803551280056125 1 1
-0.221505805614346 -0.19889780907064 1 1
0.00855569427871425 0.025582602468585 1 1
-0.129351114460856 -0.141899362984584 1 1
0.456532446028096 0.384910303051704 1 1
0.144246958714047 0.12398870845326 1 1
0.182438023193448 0.189969702113021 1 1
0.40352235844519 0.367970447301682 1 1
-0.079731391359712 -0.0449703549563877 1 1
0.130493053898496 0.124622781393045 1 1
0.415014983018555 0.503015196322854 1 1
0.0042787684076822 -0.00367962237755866 1 1
0.165125570439292 0.162544490865655 1 1
0.446437599393814 0.40698890599782 1 1
0.216035288087888 0.197836271722134 1 1
-0.0751244597379041 -0.0637493487071826 1 1
0.479868630743488 0.453061646155422 1 1
0.24135113857988 0.221827145630305 1 1
0.123448378374149 0.155767899561044 1 1
0.28147884471435 0.269722034310366 1 1
0.0866069759396845 0.0775838639722969 1 1
0.171539028869221 0.162835483848042 1 1
0.43826864117222 0.400607575798756 1 1
0.320836119804329 0.293969795891389 1 1
0.326511425325633 0.331431211453424 1 1
0.193480459018687 0.178101725759569 1 1
0.168487969625068 0.198353017830254 1 1
0.110296115750216 0.092462725623092 1 1
0.387418840729657 0.368217655294673 1 1
0.409970671674177 0.370500485651257 1 1
0.0540342648603559 0.0356687295053204 1 1
-0.301670789148447 -0.264316307051524 0 0
0.149389888619916 0.137845671493623 1 1
0.477984475650825 0.427997214998166 1 1
0.356254987719708 0.285758876166539 1 1
0.337042000711348 0.310934664454468 1 1
-0.20199220299553 -0.168888652219789 1 0
0.130115358187084 0.133889559308328 1 1
0.477978237428825 0.446719117940626 1 1
0.00253480382247513 0.0278729279535626 1 1
0.0165554054471646 0.0130571605212915 1 1
0.201852655752071 0.190954099591512 1 1
0.0706605368385889 0.0684119975572312 1 1
0.338551396885328 0.290181046620678 1 1
0.300745395534496 0.269625930193161 1 1
0.379553881696918 0.362082310690361 1 1
0.268304873829574 0.253349317208045 1 1
0.442669305333254 0.395757999684174 1 1
-0.142413167886937 -0.135242537883452 1 0
-0.0743131651944277 -0.0861699982624646 1 1
0.0505973439918114 0.0390646023069866 1 1
0.173311759184241 0.158133363634683 1 1
0.745195196175452 0.714043755936485 1 1
0.0328239294269988 0.0260252061385705 1 1
0.106090500976458 0.0938771937989619 1 1
0.0663788211118406 0.0848374844731945 1 1
0.207196063164634 0.206370514102286 1 1
0.400850100543846 0.359543249635696 1 1
0.158618861853394 0.125085940020822 1 1
0.314073086655315 0.273023368330291 1 1
0.289238400566789 0.287728545717358 1 1
0.289015751058451 0.256981540123014 1 1
0.124374700150304 0.110499608635153 1 1
0.30653661315032 0.272934723277918 1 1
0.3845318198612 0.33724486674424 1 1
0.588027713571106 0.526208290142314 1 1
0.124394374269476 0.0552137990909656 1 1
0.292804542181445 0.280374852613883 1 1
0.0302633620519156 0.057318354261006 1 1
0.152296565719601 0.131121436218988 1 1
0.236793981584073 0.213067020039574 1 1
0.0983170422870056 0.116986696626969 1 1
0.260369606388462 0.229257473430181 1 1
0.0441280941363964 0.0519819462437257 1 1
0.0434606866115207 0.0150588070463725 1 1
0.208387108388261 0.192126318137552 1 1
0.152202291991284 0.140335554942156 1 1
0.295476411052741 0.255663858944496 1 1
0.146761312936842 0.120522222514892 1 1
0.163377790450139 0.161168273807191 1 1
0.328063663679478 0.290267136151688 1 1
-0.00281337287615488 -0.00187958163093231 1 1
0.310937574091597 0.267338946415417 1 1
0.0600651408835997 0.0496470760806087 1 1
0.0117538873697093 0.0188143862662393 1 1
0.590843278739335 0.55874864351372 0 0
0.103344543544815 0.113008502041645 1 1
0.0749205862669159 0.0574149734618944 1 1
0.305524837119327 0.286705755364514 1 1
0.0713451115912711 0.0912549129484314 1 1
-0.121773357939704 -0.119989152861383 1 1
0.150500490204579 0.165582416746772 1 1
-0.00417509593708632 -0.013884513830035 1 1
0.676774321588958 0.62923662456282 0 0
0.478394582276815 0.433465785136584 1 1
0.166120311517358 0.155749824072169 1 1
0.104884399555659 0.100968516632351 1 1
-0.0557068487303127 -0.0496836342268075 1 1
0.284028479407635 0.275399443629518 1 1
0.563145877540516 0.491181424661824 0 1
-0.0142830320679309 -0.0610084862058694 1 1
0.219628882872251 0.172103025141869 1 1
0.230974789755758 0.21176726461475 1 1
0.191156012259338 0.166877818177498 1 1
0.275061044328362 0.24332908302603 1 1
-0.33585026385625 -0.318415898725729 0 0
0.0846404809023676 0.0694574012172933 1 1
-0.0215475129430698 -0.0139879117371641 1 1
0.0359803428587763 0.039932452895044 1 1
0.629695669682173 0.543877525229927 1 1
0.295703371001266 0.264487366422114 1 1
-0.311101593925374 -0.244593783653078 0 0
0.055341889420501 0.0552848494147266 1 1
0.150795083759186 0.165599946257429 1 1
0.201060182312254 0.179129900509943 1 1
0.240172448467203 0.206547229772906 1 1
0.467525816814955 0.408597430844064 1 1
0.262573130935698 0.234927206862307 1 1
-0.0527127881790909 -0.0779645923477467 1 1
0.298529523048406 0.282339021213917 1 1
0.0658490438194136 0.058369062031791 1 1
0.402845872547884 0.367458268563979 1 1
0.209240540533498 0.179705338919755 1 1
-0.0385673877671949 -0.0142469553947835 1 1
-0.064952904644738 -0.0395997505846368 1 1
-0.164681203554926 -0.150159645969252 1 1
0.166742426984148 0.142621212207548 1 1
0.0533531926924534 0.0415685919577451 1 1
0.305647951585444 0.276910013822133 1 1
0.319013888419734 0.293326868809848 1 1
0.148457663874489 0.122231760021605 1 1
-0.0772328296745658 -0.0294207811295104 1 1
0.00162876910911052 -0.00853466646464411 1 1
0.352621233265379 0.328140112510294 1 1
0.0731134289646748 0.0641579237363203 1 1
0.337418508988919 0.303989796647024 1 1
0.262166581859579 0.221598163919655 1 1
0.0494963386083494 0.0481194514513664 1 1
0.19999934487727 0.1742629748424 1 1
0.531583880929863 0.517913147674357 1 1
0.544003474070498 0.497225029462117 1 1
-0.150457635069504 -0.143023660431143 0 0
0.255533735732769 0.270322243535253 1 1
0.0743668869422566 0.0842328245003403 1 1
0.306262111842114 0.250678732296988 1 1
0.254795326766597 0.246074240000476 1 1
0.285906523350148 0.271930603843321 1 1
0.259431015825017 0.26717009382421 1 1
0.109237466819062 0.111722264949177 1 1
0.246951284414265 0.225896127796564 1 1
0.155216216448004 0.106468724521885 1 1
0.232458031044907 0.206198310180972 1 1
0.126934984003325 0.117815329702011 1 1
0.297064170345989 0.245155731077836 1 1
0.0812523211355953 0.0822838630254521 1 1
-0.127023032253636 -0.110367150164165 1 1
0.0639818362820283 0.0796644248009267 1 1
0.288258823320293 0.269244981656004 1 1
0.16806867392224 0.15984919981077 1 1
0.0772877990605755 0.0612054147158522 1 1
-0.192475384595969 -0.176528283987855 0 0
0.137174447744923 0.0872515269254019 1 1
0.407802332600438 0.412931345874713 1 1
0.294016493243341 0.26113225581343 1 1
-0.182766455515181 -0.172411188784922 0 0
0.0339507116067948 0.0170016929665092 1 1
0.154697485905055 0.111373251991715 1 1
0.0445019797100739 0.0478484729330018 1 1
0.257578340585168 0.234094254006905 1 1
0.40188390773285 0.331727874217455 1 1
0.196409010261529 0.174058572746919 1 1
0.405851039041177 0.37759795129131 1 1
0.329674164851373 0.299823663552952 1 1
-0.0620949718623993 -0.0398583914437425 1 1
0.430528242705042 0.386342043174336 1 1
0.217905163295574 0.18261121113236 1 1
0.230600706966581 0.203009868434232 1 1
0.0869645897838474 0.0382293667770663 1 1
-0.0830422852151181 -0.0507868169133029 1 1
0.392470685117362 0.34388074196592 1 1
0.018656359448266 0.014949947917255 1 1
0.232301175681607 0.19287541745591 1 1
0.459004792931262 0.409366510725507 1 1
0.503096883185049 0.459007655024138 1 1
-0.0110877317754709 -0.0145579301629907 1 1
0.339863647661359 0.35870379538912 1 1
-0.211002716695117 -0.216856986719407 1 0
0.171433011415135 0.162037300935711 1 1
0.339159477135563 0.317047477017942 1 1
-0.233934070888154 -0.203621900888327 1 0
0.131593432988341 0.118609755530356 1 1
0.370601605177791 0.364023743255122 1 1
0.526545311604107 0.478456715979643 1 1
0.128023816495769 0.104521803196527 1 1
0.264575940724561 0.241636250316166 1 1
0.109581950879661 0.0994163545288865 1 1
0.454017050635253 0.413846449454044 1 1
0.22827235314778 0.185157314148624 1 1
0.303394293765312 0.252996178766583 1 1
0.207805023120133 0.18232883138313 1 1
0.0272748460122632 0.0606181235353317 1 1
0.239250498043655 0.207495617985044 1 1
0.52946791053408 0.51138793644779 1 1
0.209669629781077 0.166758940655053 1 1
0.493210929283804 0.436441760401921 1 1
0.0834041240154442 0.0864072081995831 1 1
-0.136328279710596 -0.127153320997042 1 1
0.0150240222170704 0.0287638524677849 1 1
0.130259451422952 0.162417378575384 1 1
0.269323989454068 0.241129605274251 1 1
0.298370687576915 0.268020629280927 1 1
-0.0394770441080955 -0.116140408284812 1 1
0.359584788628398 0.319110345069481 1 1
0.38514183683485 0.31174945866657 1 1
-0.00554877430164361 0.00390593296599827 1 1
0.114335897894826 0.121324383992696 1 1
0.328909846117684 0.290411450100886 1 1
-0.0440613383888038 -0.00788575019975291 1 1
0.230743777920796 0.231476059192754 1 1
0.225190757785591 0.204948197400475 1 1
0.430668517246656 0.39081930734297 1 1
0.393629830267365 0.377658482993371 1 1
-0.0943475520312114 -0.0892143653565474 1 1
0.15105129945868 0.140332794029505 1 1
-0.113961861344785 -0.0948156945269817 1 1
0.226327849759787 0.181342243707184 1 1
0.410500728091246 0.368533211329038 1 1
0.235325316222935 0.172060018470685 1 1
0.299117381212851 0.264299906762834 1 1
0.126627660719151 0.156996828163684 1 1
0.0342825331436358 0.058381570518306 1 1
-0.157400666768822 -0.159623705427306 1 1
0.0554788685561322 0.0312695859250335 1 1
0.033763987533712 0.0386563805907463 1 1
-0.0430087574124314 -0.05778576535861 1 1
0.184239709135338 0.142089762908059 1 1
0.283686296884326 0.267925971246174 1 1
0.319392671760489 0.296667420125814 1 1
0.0171265020930745 0.0352269366160212 1 1
-0.0151950966497213 -0.00255221501096038 1 1
0.48463091873239 0.430130047442357 1 1
-0.0549453490633655 -0.0292272004825092 1 1
0.10414660307213 0.097979348653441 1 1
0.0817631354843972 0.0505958102185201 1 1
0.23576148026173 0.195881073803922 1 1
0.151041464002034 0.136668716029596 1 1
0.157680405593847 0.103502444886832 1 1
0.150271850782041 0.129479685871394 1 1
0.214841155908444 0.173562132757472 1 1
-0.0276343919448548 -0.0541422086995706 1 1
0.00495426271686277 -0.0169520242279659 1 1
0.208249082299188 0.179103623649936 1 1
0.447370495304826 0.401962950619635 1 1
-0.0158798595075526 -0.015273361880614 1 1
-0.0481337894713475 -0.0388797344182808 1 1
0.307554668574201 0.246558334545039 1 1
0.254231748795593 0.22660492988484 1 1
0.00320951172906572 -0.00408059587954052 1 1
-0.11414230650823 -0.10698077130216 1 1
0.233330177034039 0.151208456335316 1 1
0.402162282415761 0.365571449786967 1 1
0.240700736765646 0.21722363566556 1 1
0.386231777624197 0.333209428841802 1 1
0.324566529940277 0.303975701982266 1 1
0.0989434098557302 0.0887713465148655 1 1
0.303780880370191 0.279348341043306 1 1
0.0169552075969874 0.00450370923814093 1 1
0.419572824674262 0.414497506035796 1 1
0.117948820563748 0.101018647137748 1 1
0.230602447331325 0.196036622267739 1 1
-0.0162372585199806 -0.0224016417984086 1 1
0.193096298985282 0.17001988038351 1 1
-0.00938911397115751 0.00436950506263499 1 1
0.00897885927770253 -0.0056300884323402 1 1
0.245679133668933 0.213819067919516 1 1
0.384944945370361 0.366700785689648 1 1
0.229493011888183 0.204841196827367 1 1
0.153427771566454 0.134971823651767 1 1
0.654097845976744 0.584779276438386 0 0
0.15262840932353 0.129600312473829 1 1
0.128416373046941 0.139448343707125 1 1
-0.160476677523698 -0.156682544783494 0 0
0.0514431545969033 0.0493272589274367 1 1
0.243813580714148 0.230742164879925 1 1
-0.074303767335726 -0.142034623321347 1 1
0.321464573981076 0.291953508662829 1 1
0.150185131361678 0.144349530216689 1 1
0.162246018492608 0.156270036774381 1 1
0.152894488528839 0.159077786369786 1 1
0.185761802818659 0.186963299488858 1 1
0.108300852446713 0.108547137683818 1 1
0.284578646401461 0.234793580221995 1 1
0.0524070446616925 0.0326757555469687 1 1
0.211926391797748 0.207330626808362 1 1
0.21597635868698 0.18899352324827 1 1
-0.0734123910090313 -0.042803517273831 1 1
0.0327337289623471 0.0310028628488668 1 1
0.121570989538949 0.110842559948944 1 1
-0.0103062759366147 -0.022349300002573 1 1
0.148883733209653 0.125715521774443 1 1
-0.195567066267951 -0.199244427017606 1 0
0.0946307315480302 0.101227240179896 1 1
0.194723894758731 0.195835526378521 1 1
0.202079277938533 0.189192347989521 1 1
0.148939015061745 0.159774302481462 1 1
0.562758659027874 0.488491283573284 1 1
0.126146580725861 0.124818753974344 1 1
0.328304724137147 0.299467806680021 1 1
0.341484468607473 0.297167187692013 1 1
0.144778858763018 0.13143169115556 1 1
0.128402883357727 0.116831417217844 1 1
0.221389181306351 0.206970467663819 1 1
0.248724859285777 0.185073680653551 1 1
0.221493308983538 0.205585505877345 1 1
-0.0816153930940221 -0.0804658957632965 1 1
0.536903328345706 0.49367529846956 1 1
0.215674372364526 0.193802003220294 1 1
0.164720421322029 0.141327678728596 1 1
0.0840205476431886 0.0682148416190813 1 1
0.224609767682414 0.187325925320443 1 1
0.0906748343232816 0.111993298822296 1 1
0.18346874588344 0.161488910328759 1 1
-0.0309507511661339 -0.0115349707843401 1 1
0.110471827850702 0.109789127180426 1 1
0.0534905421546971 0.0422734780283293 1 1
0.340798450982037 0.332973864730306 1 1
0.239021344067175 0.203577339630098 1 1
0.0780804419021966 0.0791758883239596 1 1
0.414870392868233 0.385239765751477 1 1
0.210709700862731 0.18907864894316 1 1
-0.053923353815948 -0.0222409007372453 1 1
0.362474600249557 0.328475712285494 1 1
0.260525602579747 0.235326671485537 1 1
-0.152417225563666 -0.146599348171573 1 1
0.152678322887924 0.134344843704706 1 1
0.173128860516846 0.156704545169451 1 1
0.307961037763883 0.287501440298578 1 1
0.311075473758885 0.267292779178477 1 1
0.193558194162741 0.188636668038042 1 1
0.160525370651775 0.160082769999821 1 1
0.335056470232401 0.307258059560085 1 1
0.0363597180775132 0.0322005655861648 1 1
0.25472154494484 0.218482009369257 1 1
0.396922161735188 0.353514326162944 1 1
0.0251197609034838 0.0239995196798933 1 1
0.141257010834718 0.112891674028615 1 1
0.0334996401672221 0.0850774070587114 1 1
-0.0654709813396082 -0.0598096201691843 1 1
0.205313926929731 0.198654295808279 1 1
0.151572980308287 0.123614677583866 1 1
-0.00879266233636425 -0.0060692844477622 1 1
-0.135374485489663 -0.15307379240476 1 1
0.0658222105397225 0.0384121235139648 1 1
-0.17805970627247 -0.165064383812135 0 0
0.135474469287291 0.130858298314239 1 1
0.321295979348074 0.293239215728414 1 1
-0.0418736309043117 -0.0431678460717631 1 1
-0.110020500510311 -0.101972136822527 1 1
0.0888344318716845 0.0664194145191965 1 1
0.199360908572063 0.20122278708059 1 1
-0.0782416390151871 -0.0832222993157634 1 1
0.250751733691853 0.214821074415362 1 1
0.296410184843951 0.255960638264191 1 1
0.0263119108064461 0.0286531082516265 1 1
0.262606030660734 0.249673914630322 1 1
-0.116326469273353 -0.077027263792941 1 1
0.091968815570348 0.102126847165666 1 1
-0.272144476034537 -0.285116411333968 1 1
0.445749610252078 0.413720104186135 1 1
0.101445994966808 0.0801120514963248 1 1
0.013636162148656 0.020120905337709 1 1
0.204139834031068 0.186539328141174 1 1
0.592086702612676 0.507742738565234 1 1
0.17348034943344 0.151277433723035 1 1
0.15742348354954 0.156706133879244 1 1
0.718113726203467 0.631982627893195 0 0
0.562198743059654 0.550603113677936 1 1
0.0927788678634827 0.0745505248442385 1 1
0.256259070371082 0.250313425131832 1 1
0.0844457269953928 0.0973050479195158 1 1
-0.0926804908600453 -0.0801089529318769 1 1
0.252186355954993 0.226148161825172 1 1
0.0400534581296431 0.0522872207293365 1 1
-0.267167370013075 -0.246027676850074 0 0
0.21044618372869 0.209137269787041 1 1
0.326879261436276 0.299825452939084 1 1
-0.20736900375383 -0.152690490667983 1 1
0.299205087163364 0.263779255854854 1 1
0.0354908681918788 0.0212346608378928 1 1
0.310173619280589 0.270261131084061 1 1
0.00714107590981162 0.0184176013455793 1 1
0.394226008093347 0.357584288377366 1 1
0.274740538586761 0.271804527086628 1 1
0.544054518829146 0.481124877445325 1 1
0.139871035738168 0.154239395126769 1 1
0.285763551099071 0.252337651946794 1 1
0.15504763857954 0.149161281585027 1 1
0.151730740470683 0.153756626874402 1 1
0.0865647395642229 0.0877389108328689 1 1
0.302874392083858 0.276618996888287 1 1
0.0208206059400006 0.0444547853812595 1 1
0.210801117594742 0.179313325846599 1 1
-0.0388366091738117 -0.0476508818022115 1 1
0.045825188016402 0.0304992672116339 1 1
-0.151534806779985 -0.138543578466649 0 0
0.16601805509934 0.141874901634226 1 1
0.205699435492889 0.200008361009387 1 1
0.428695282641643 0.422780726280423 1 1
0.191470851499527 0.159244479645735 1 1
0.175641944769423 0.127948981970285 1 1
0.0416154041552084 0.0452808131371397 1 1
0.105466144738185 0.0785156849083131 1 1
0.197778648622409 0.170808452683067 1 1
0.044841318886658 0.0437767899082305 1 1
0.252844919261279 0.216286849683506 1 1
-0.0311623447695272 -0.0151003513968315 1 1
-0.189343880902042 -0.138058454990832 1 1
0.508268252772487 0.476953390870708 1 1
0.278236717590351 0.253230205899268 1 1
0.137923108080824 0.113451677516172 1 1
0.36571849276503 0.331303631310764 1 1
0.17356338173804 0.161504711941016 1 1
0.16014450954727 0.154285753642595 1 1
0.0730386068988072 0.0749510400174822 1 1
0.122941482434535 0.111424662236648 1 1
0.15076697991216 0.138967261810627 1 1
-0.00698818869943585 -0.00733676564771386 1 1
0.21713008406189 0.198487762389924 1 1
0.477510721807857 0.440335303330384 1 1
0.27403319264685 0.232099027586573 1 1
0.122750887076637 0.128304080184449 1 1
0.361425373836512 0.348679130328167 1 1
0.0778284004291388 0.0622336346187693 1 1
0.476791913921067 0.430010963187516 1 1
0.0416483964137348 -0.0475945192141016 1 1
0.151514115357778 0.139747604287293 1 1
0.172669497595629 0.145060014284943 1 1
0.390679918597162 0.348238264071427 1 1
0.188992416370498 0.177114552503623 1 1
0.344696650808788 0.304057430700349 1 1
0.302750692164221 0.303872111377669 1 1
0.10454599034282 0.0957181660278916 1 1
0.155563655012136 0.128140836831388 1 1
-0.100945172685111 -0.0820185819003628 1 1
0.275423972954853 0.241216493806553 1 1
0.261598196051912 0.216610806776179 1 1
-0.0574494143565317 -0.0437476344694709 1 1
0.19270925567066 0.18609240473989 1 1
0.252775645380458 0.22327579723598 1 1
0.306139267480365 0.269214521422412 1 1
-0.0563153602350103 -0.0418198493607148 1 1
0.391759353962347 0.365932359985173 1 1
0.368400445659392 0.363534881561243 1 1
0.106779974375587 0.087861196219057 1 1
0.0446353323079332 0.059973719791064 1 1
0.542012826222581 0.478447865184967 1 1
0.0167244538119194 0.040806766217351 1 1
0.334464900668354 0.326050733649684 1 1
0.53378355405617 0.468421672061326 1 1
-0.000811219089672695 0.00194504479797846 1 1
0.297723161575046 0.260953045679854 1 1
0.072179472218176 0.0658691906617629 1 1
0.375950102230011 0.364771539065088 1 1
0.528071357044533 0.487930058299004 1 1
0.322168862230013 0.292532529139282 1 1
-0.221191017166994 -0.202595559961674 0 0
0.306867638567144 0.282163527142939 1 1
-0.11080056700172 -0.110472506891651 1 1
-0.0377041193140097 -0.0383845243247526 1 1
0.230468974957934 0.220821681358992 1 1
0.1202729124905 0.0967376547736747 1 1
-0.0287035938096164 -0.0160929196237619 1 1
0.414339722322322 0.385026994759828 1 1
0.10073614114431 0.0754239119510308 1 1
-0.00850608792029579 -0.0272035299539188 1 1
0.23729844353262 0.252519238562646 1 1
0.250807610715265 0.238124346078123 1 1
0.124676576042168 0.1076253571705 1 1
0.461486764312485 0.459358411778147 1 1
0.166169608547515 0.147077294526442 1 1
0.239718229201082 0.212123888449165 1 1
0.0281004105018687 0.00493991526901678 1 1
0.024946798215933 0.0283618247951304 1 1
0.172860431105885 0.186144851789788 1 1
0.221494765971987 0.209520148252934 1 1
0.29014419015443 0.237083526811733 1 1
-0.0755293225911233 -0.0725414204305293 1 1
0.0612054167484156 0.0560583612674975 1 1
-0.20870583368731 -0.180893058227527 1 1
0.23120840256889 0.196192854987428 1 1
0.229242890183244 0.175207595238686 1 1
-0.159495021738682 -0.12610447692564 0 1
0.253858994940869 0.239847870630303 1 1
0.372746664766963 0.334092104839299 1 1
0.442462152058596 0.372614670365112 1 1
-0.0376501212292051 -0.0232757094236778 1 1
0.136454458416037 0.118338300252198 1 1
0.337685615681272 0.305129948484806 1 1
0.534562683426739 0.507415983573827 1 1
0.254235780690455 0.222909791016168 1 1
0.116167315091273 0.097690340975342 1 1
0.00712960671439908 0.0168995592936073 1 1
0.0163089478462395 0.00277199525857375 1 1
0.000642228005347906 0.00833041245407554 1 1
0.434998246320818 0.388222924734947 1 1
-0.0330670839199873 -0.0255627283407523 1 1
-0.0816354457378242 -0.0966394687372889 1 1
0.120080319999679 0.137811748259844 1 1
0.275466721923178 0.232562146372232 1 1
0.166872816438181 0.133624916786963 1 1
0.655804356039361 0.58380153663812 0 1
0.00524133877749175 0.0151094403568301 1 1
-0.0352496441899085 -0.0196098105667421 1 1
0.150104274474198 0.132947060142047 1 1
0.109230857167001 0.0949426468694414 1 1
-0.0828342600574953 -0.0669415499591488 1 1
0.17238123361279 0.165647815713063 1 1
0.170955738025593 0.140529130134351 1 1
0.159989967903207 0.150673348243948 1 1
0.361875486026707 0.3605843191975 1 1
-0.125374871489488 -0.119824069049911 1 1
0.336606412381694 0.325421935150722 1 1
0.147869194168367 0.13435102753234 1 1
0.168719341944032 0.121215974874091 1 1
0.0752437023350869 0.0942143394622165 1 1
0.116299423569746 0.115001704621754 1 1
0.203705510820414 0.233501608887105 1 1
0.0285297633675279 0.0171425377769288 1 1
-0.10133955471574 -0.111053629221275 1 1
0.166628853040201 0.178502245145638 1 1
-0.107616733637444 -0.0787123935726404 1 1
0.405394395462131 0.401511981307377 1 1
0.407286588519817 0.378912439975809 1 1
0.207826187339062 0.214322762637517 1 1
0.2752008727677 0.25194942929353 1 1
0.185716302314827 0.156170885978021 1 1
0.440068976166759 0.409776804362223 1 1
0.34514496823976 0.307116911329998 1 1
0.800378909415586 0.735582122330877 0 0
0.271009600473099 0.248695333303977 1 1
0.334078646004019 0.320388010522481 1 1
0.291609008021235 0.293356479790011 1 1
0.276794885679587 0.265252203498332 1 1
0.102472152004742 0.12063584244541 1 1
0.278648029189986 0.256751027245972 1 1
0.328958039057179 0.274229800137604 1 1
0.0706541470890303 0.0771848063135705 1 1
0.645023412203715 0.604009807572266 0 0
0.272214704285672 0.247483247235483 1 1
0.0862359105962432 0.0954593100937312 1 1
0.560136476426314 0.510393141092984 1 1
0.375225366213458 0.340962073073221 1 1
0.109665825924543 0.105546346937827 1 1
-0.172561332123268 -0.158088017361523 1 1
0.1916879273393 0.163799732508185 1 1
0.257746612163329 0.237995112427408 1 1
0.107278434976292 0.109995767643424 1 1
0.103037213874306 0.0775122807483888 1 1
0.299758495121122 0.265211726069404 1 1
0.0882865850691334 0.0919601256718021 1 1
0.351126103776088 0.282379239864975 1 1
0.181394388799462 0.163579056745178 1 1
-0.171024223144898 -0.149396934451132 1 1
0.260660443882243 0.224685082880201 1 1
0.248536660781252 0.228331798480561 1 1
0.0980305304266213 0.0866258874568332 1 1
0.0849372156224647 0.0769892874952901 1 1
0.212035331750824 0.158127588060408 1 1
0.0767467440149556 0.053741646389638 1 1
0.0607093945383703 0.0507782677340171 1 1
0.348812654955358 0.322298166252015 1 1
0.255788888286125 0.228213644415493 1 1
0.0977971697637354 0.0562157512739595 1 1
-0.253644586953899 -0.229599834266091 1 1
0.0709489047243652 0.0876821147073079 1 1
0.251189461223614 0.218920122481637 1 1
0.316925397303621 0.289548739634175 1 1
0.044837061984201 0.0920623541186461 1 1
0.321217804247842 0.30447762706761 1 1
0.0511251263614703 0.0450698967371919 1 1
0.114314666418063 0.0935380950447195 1 1
0.0247055249305357 0.0310046688855481 1 1
-0.0630933531772737 -0.0518948742818264 1 1
0.563938370793574 0.516708721933501 0 1
0.0259706834669023 0.0233383371946869 1 1
-0.0377906843151658 -0.0192297743145421 1 1
0.173942014447987 0.16439098029275 1 1
0.131176257130664 0.110817940266242 1 1
0.401226634541236 0.382348461468262 1 1
0.195559070692187 0.158121998733272 1 1
-0.0189020152533789 -0.0194773540722073 1 1
0.274656352610653 0.244316188572022 1 1
0.401988177470859 0.367434716045611 1 1
0.105804796766385 0.0684877927879016 1 1
0.180290123272618 0.164187575447105 1 1
0.379563969217493 0.407346057842688 1 1
0.42006788316401 0.351259363976288 1 1
-0.0607879464769098 -0.037716664608719 1 1
0.371469646767414 0.342191688071518 1 1
0.00110489355731038 0.0150127605061443 1 1
0.137120810523923 0.138222144961347 1 1
0.171562438245922 0.189265258695981 1 1
0.0559227160645874 0.040767577010775 1 1
0.519657993359922 0.477032981126508 1 1
0.424694748720657 0.382626477535626 1 1
0.36003312206097 0.323233652642848 1 1
0.80443545591027 0.673818068645936 0 0
0.0132961290079785 0.00273890237217041 1 1
0.151411066666827 0.145745352108687 1 1
0.180335633333144 0.171949887133433 1 1
0.163274892365893 0.16787434137042 1 1
0.193549615743068 0.174626192086449 1 1
-0.314840931570265 -0.279797158791176 0 0
0.162145289769013 0.167105999922843 1 1
0.26750091305222 0.240523234822325 1 1
0.218916860291646 0.222815001115507 1 1
-0.343412656526792 -0.302960614226549 0 0
-0.0221115308039828 -0.00345450993760027 1 1
0.147085559562389 0.148099325260373 1 1
0.210837740457505 0.196359409132941 1 1
0.335722937746392 0.286521165832328 1 1
0.19612174154367 0.161525819291428 1 1
0.354646039926471 0.325349440957141 1 1
0.183849036566016 0.172213748270765 1 1
0.046712731394356 0.0580475173492518 1 1
0.503989621540509 0.459195387504068 1 1
0.347451827528822 0.311175163361673 1 1
-0.16498882192295 -0.118110626299432 1 1
-0.284041437154728 -0.25335346841074 0 0
0.100628012412588 0.106468591961474 1 1
0.159200308245614 0.144489909714014 1 1
0.289233490955449 0.193668958373826 1 1
-0.214469951353024 -0.1960772335275 1 0
0.344275011482745 0.309487827445584 1 1
0.064559581169688 0.0764109434393979 1 1
0.0242955089219383 0.0485528586160887 1 1
0.382978934505438 0.331614080450111 1 1
0.450508024000784 0.399887459884443 1 1
0.113060267946057 0.111434400080967 1 1
0.181834865369209 0.176756739635568 1 1
0.108558998638771 0.0943984492757629 1 1
0.125102233737704 0.106463454215935 1 1
0.237007477772671 0.218522701134138 1 1
0.56744031596813 0.496218395133191 1 1
0.0304504799944853 0.0344013484761403 1 1
0.296441732191208 0.243411150905708 1 1
0.0661533595147383 0.050634902820394 1 1
0.531916137002524 0.447639563483259 1 1
0.362052371128634 0.346466208121217 1 1
0.141039566009168 0.151039513629485 1 1
0.358769584259458 0.331211034083274 1 1
0.283540404666298 0.255276548586531 1 1
0.269881134688453 0.246806577771405 1 1
0.186431928804724 0.192948157583714 1 1
-0.0296547849331558 -0.00456387164035272 1 1
0.0401204421592834 0.00828463493063395 1 1
0.114777285651275 0.10249133214334 1 1
0.33132180129833 0.299566186462781 1 1
0.135691959424983 0.101647162667425 1 1
0.519021215134992 0.462700770475923 1 1
0.373523245599802 0.376339113706687 1 1
0.169769558098514 0.118699395781781 1 1
-0.113821777344721 -0.114220954183968 1 1
0.218712742477227 0.174919503100091 1 1
0.243909018633983 0.217548893675841 1 1
0.127439454581117 0.0839683888281617 1 1
0.350968966775161 0.316349638345671 1 1
-0.32762091749051 -0.311237191342106 0 0
0.143949896849981 0.132973195940688 1 1
0.0424717627445135 0.0676735808463736 1 1
0.470503038438239 0.43188787048118 1 1
0.134377941537826 0.128940464612432 1 1
0.104551719321538 0.102799422825596 1 1
0.0684832491805793 0.0492441766486679 1 1
0.687494439527987 0.645365330692001 0 0
0.1146428189716 0.11100689121548 1 1
0.44089697069164 0.411977552046248 1 1
0.588178937766037 0.525570115237024 0 1
-0.071241036294631 -0.0446511877905137 1 1
0.11526398665572 0.0904295539485249 1 1
0.30141838828119 0.287529247369602 1 1
0.396268947339827 0.344045719167084 1 1
0.452125970170502 0.399440088072711 1 1
0.462751601036638 0.448338894626159 1 1
-0.0867119034430528 -0.107707864958787 1 1
0.513680174509064 0.461530806265933 1 1
0.481055952561891 0.46310011293895 1 1
-0.0601683361940107 -0.0417155402074988 1 1
0.187210991115357 0.160009702803516 1 1
0.550480616821494 0.531249838751934 1 1
0.312432773217499 0.275778522446141 1 1
0.105017557457093 0.0968369375429019 1 1
0.0359328846757837 0.0304124306621435 1 1
-0.0413226978508103 -0.0410766263395059 1 1
0.200903069160803 0.199433353884663 1 1
0.294989719894817 0.287435468076021 1 1
-0.0819717274086606 -0.0782025700951334 1 1
0.0729263533793169 0.0566427055150534 1 1
0.43306180080552 0.397995903374813 1 1
0.0764448643672953 0.102401171423696 1 1
0.11747720507058 0.0856988511501592 1 1
-0.107491758831654 -0.0955521671563874 1 1
0.257137847704915 0.222433661437127 1 1
-0.0476909364905118 -0.0461428646474793 1 1
0.280940512982111 0.264859845924606 1 1
-0.0325976094648373 -0.0320619042411186 1 1
0.0638374655233555 0.0463879906561648 1 1
0.144197827962965 0.123509107299296 1 1
0.186172108601303 0.160166064323014 1 1
0.122757939655878 0.0956835641054204 1 1
-0.160338977081868 -0.1911208896345 1 1
0.348809405105278 0.324217717133965 1 1
0.377409884912937 0.329453986880757 1 1
0.121358092432313 0.0876198119561481 1 1
-0.00194707856020802 0.00752613919136608 1 1
0.0346068871534683 0.0322163269845752 1 1
-0.0222244201450477 0.00589518486776625 1 1
0.113080278964147 0.0995175988557914 1 1
0.445129900402147 0.425185982033202 1 1
0.00886636514727434 0.0192119517793118 1 1
0.415054241668687 0.361162861651159 1 1
0.0485127508200767 0.0508810605190915 1 1
0.48650019443518 0.431729911005809 1 1
0.30989594384177 0.280279090559192 1 1
0.405596859995001 0.382290006532873 1 1
-0.0775880875224089 -0.0653499753653953 1 1
0.328007193510645 0.300159337552633 1 1
0.00410823923101335 0.0143221502802623 1 1
0.0490549520380245 0.0521819341188758 1 1
0.163597402512585 0.154010601133658 1 1
0.0699021910111034 0.0588025086340297 1 1
-0.0020618806799454 0.00224826039117818 1 1
0.208557638337109 0.206162434651066 1 1
0.482763984476941 0.449629536072044 1 1
0.189531624642305 0.142187920027691 1 1
-0.155030770457417 -0.109025249199488 1 1
0.119568408139396 0.0984377906444657 1 1
0.376994868512608 0.361027182575559 1 1
0.215626372245769 0.1706008974714 1 1
0.231269632192526 0.167849051112442 1 1
-0.0175362210739967 -0.0160816095009178 1 1
0.111967679000253 0.106867538722877 1 1
0.0317673440886528 0.014648462684596 1 1
0.520813800839394 0.46548055703355 1 1
-0.286163077843732 -0.236432490760263 0 0
0.136697889066115 0.123256307730378 1 1
0.226784141389682 0.226830082151779 1 1
-0.0411302474935172 -0.0653825083035789 1 1
0.500058766854582 0.447273762914987 1 1
0.226918045350047 0.224015002489713 1 1
0.386118733981171 0.332225959932408 1 1
0.305124481703081 0.273809376131351 1 1
0.279332934878959 0.273028236579705 1 1
0.508035210183863 0.444856925650301 1 1
0.213698850593163 0.20884359925673 1 1
0.223734380152985 0.201794667643928 1 1
0.0912319108751276 0.0728052941655531 1 1
0.221844352672379 0.197454418948239 1 1
0.000522260688346526 -0.0128218538835619 1 1
0.49598927615842 0.444992143007417 1 1
0.0531462796397567 0.0400145294138256 1 1
0.241618176281328 0.199434312784642 1 1
0.340360675086195 0.305553573859388 1 1
0.181660441902354 0.188906738556503 1 1
-0.149162724985258 -0.137092806377276 1 1
0.0787206057927951 0.068580678607369 1 1
-0.206546220239766 -0.196580625156544 0 0
0.0472674801677871 0.0434079568792559 1 1
0.48921427596697 0.451984329073334 1 1
0.167446791849939 0.156299428083503 1 1
0.194277962311751 0.175716952712222 1 1
-0.217993311386865 -0.173072501201454 1 1
0.37147627999294 0.324605368283422 1 1
0.409011084526506 0.344360380841131 1 1
0.0401370027855862 0.0396831189009603 1 1
-0.00989229665697729 -0.0264648406103596 1 1
0.561398718249793 0.512025555024294 1 1
0.278915411149172 0.253931769245283 1 1
0.265297374090427 0.248307619592199 1 1
0.100587968982992 0.106317439408018 1 1
0.222078733170337 0.197775070064108 1 1
0.195568666542727 0.15060488678693 1 1
0.0476407290048825 0.0339703482417669 1 1
0.202927101232326 0.140082779996357 1 1
0.177468012170953 0.125692321388863 1 1
0.222870282910649 0.216796599712311 1 1
0.673593346972555 0.619740781971039 1 1
0.0286244621711995 0.0331182816867201 1 1
0.0227046280532004 0.0167293713005007 1 1
0.264267746074077 0.206460967760749 1 1
0.136435461622575 0.122464461696481 1 1
-0.0421667046380863 -0.0349456736867322 1 1
0.39500032020908 0.408330998317515 1 1
0.247147492261981 0.221741682461689 1 1
0.30114692501679 0.280948131580533 1 1
0.38647342903662 0.360474449239188 1 1
0.0157982391623489 0.0400272946395938 1 1
0.457393595715718 0.411101429612899 1 1
0.518804672194168 0.478275081255571 1 1
-0.11148921655865 -0.117593470168938 1 1
0.212346684944712 0.196781275424796 1 1
-0.00682770790264758 -0.0154812200523187 1 1
0.406744274846041 0.371027072294926 1 1
0.177745270764397 0.148711351872541 1 1
-0.0889116551742235 -0.101590737671914 1 1
0.340474904199008 0.308546824049447 1 1
0.285017624621679 0.244044005566334 1 1
0.113978537113382 0.100225404858497 1 1
0.340785333482327 0.306558895599601 1 1
0.604297505031262 0.549511657085843 0 0
0.240447421646421 0.224498768755111 1 1
0.444124552580372 0.384283380163513 1 1
0.0961032929896065 0.0754321458158149 1 1
0.252233731887606 0.230025560339239 1 1
0.0647495675285984 0.0945945626407175 1 1
-0.16270252129676 -0.165282024504305 0 0
0.191554651950201 0.191697777205286 1 1
-0.0646836457661904 -0.082408565779761 1 1
0.147678391645093 0.18626423738558 1 1
0.104958014315363 0.0961662074225224 1 1
0.314519790736775 0.265515216142409 1 1
0.201352919430873 0.189315571287565 1 1
0.275653655585875 0.263221472914932 1 1
0.29863563700972 0.277650715640152 1 1
0.523329964102739 0.466371013255641 1 1
-0.00821818719683146 -0.0170889554202956 1 1
0.224614276371114 0.19758946678606 1 1
-0.0955430375071205 -0.0912013000001412 1 1
-0.133530674166969 -0.110724411696324 0 1
-0.0489316243489984 -0.0613187754426802 1 1
0.359361825525784 0.312359109657267 1 1
-0.126414085961336 -0.128938234512561 1 1
0.363055562947577 0.334348313802922 1 1
0.359427147374699 0.342863487845041 1 1
0.403315574689481 0.402063762530973 1 1
0.490552789102537 0.452529621571694 1 1
0.245174900873806 0.197161048322812 1 1
0.204176545081624 0.185946645174528 1 1
0.164435665779971 0.161333353717993 1 1
0.0085798670443348 0.0180411831489352 1 1
0.455435206579413 0.398964930312812 1 1
0.018273503135551 0.0154622875935884 1 1
0.240959227331797 0.219226490467833 1 1
0.351243574884125 0.33474469891007 1 1
0.212451678319362 0.184036303703633 1 1
0.0735680681555631 0.0831989255497902 1 1
-0.144149171667726 -0.130296951293127 1 1
0.375207730262881 0.339502439276076 1 1
0.163036967322599 0.165575345574038 1 1
-0.161246944100831 -0.161696276320238 1 1
0.119689570663581 0.0886226326116548 1 1
-0.146272178828462 -0.131313589745242 1 1
0.27482638309188 0.252067725147739 1 1
0.225699882327103 0.223211959152475 1 1
0.276570567716121 0.253622144523426 1 1
0.529772083867051 0.468392486576648 1 1
0.355266967414458 0.322595009272692 1 1
0.123161614880489 0.134739235877737 1 1
0.515049397689972 0.486384762890924 1 1
0.50729191828182 0.398551358068544 1 1
-0.200511924745468 -0.186124154442225 0 0
0.320764541462272 0.280724098935899 1 1
0.178798248601624 0.168889480444965 1 1
0.148864462998032 0.153938736510214 1 1
0.252495991581968 0.227936276794692 1 1
0.311058024586582 0.261935731395307 1 1
0.21898215090132 0.201274765716464 1 1
0.367540927003992 0.334552171022986 1 1
0.0953936412202407 0.0776686017772038 1 1
0.206203096955107 0.17897643978505 1 1
0.485541418856744 0.437212239017355 1 1
-0.0623702455077382 -0.0701513806728555 1 1
0.124079194263114 0.107581966778983 1 1
0.0529332575134134 0.0321916922086708 1 1
0.338803672409888 0.322753619938871 1 1
-0.0851104898122338 -0.0871103745350154 1 1
0.199961383843115 0.161831953339666 1 1
0.267511122754571 0.215613285420841 1 1
-0.0628301237734161 -0.0559737253114589 1 1
0.475816008972637 0.438786558045746 1 1
0.393972766873404 0.33233181899505 1 1
0.19226199054355 0.171096221344681 1 1
-0.0838010485532826 -0.0819479177313681 1 1
0.0425634080516062 0.019334281861051 1 1
0.147736896907241 0.127200881149205 1 1
0.183225519726637 0.21010099572737 1 1
0.179679085887645 0.160484353897978 1 1
0.363254957215271 0.316481605324109 1 1
0.425641700196498 0.372076814049711 1 1
0.202336124628605 0.198785841660286 1 1
0.0544203974201174 0.0520517666897435 1 1
0.451501764994582 0.403231593762851 1 1
0.0605959646247473 0.0441735518481581 1 1
0.278346654460391 0.240611784334145 1 1
0.102437881136854 0.0991622969585642 1 1
0.19413159889087 0.15824771951736 1 1
0.191259097184914 0.204187298809475 1 1
0.374787977288153 0.345584638087716 1 1
0.580187356260893 0.521833723375536 1 1
0.342283654764329 0.302794255076653 1 1
-0.0293244603851317 -0.0295117432103689 1 1
0.0218248254961956 0.0214357107464016 1 1
0.161808598496575 0.147253248309091 1 1
0.34589801857791 0.304379814479474 1 1
0.338175326305799 0.328248594088667 1 1
-0.388753948781701 -0.370855262966697 0 0
-0.174829151878524 -0.138486318809351 1 1
0.250188662819279 0.222043376862467 1 1
0.043734692124011 0.0456965558125539 1 1
-0.137844877590558 -0.132134375057972 1 1
0.262417040762273 0.219128493902019 1 1
0.309525841856426 0.28172646967011 1 1
0.0977247742813583 0.0830495734622817 1 1
0.198902718064181 0.15686394520419 1 1
0.00250159945235872 0.00938910142725895 1 1
0.184047132451076 0.18877817129658 1 1
0.41199050567459 0.374575053738921 1 1
0.0941841520608439 0.0910405841332954 1 1
0.167061332160879 0.154114398808733 1 1
0.0939098850844348 0.0864877995640895 1 1
-0.0262951583435799 -0.022659771942241 1 1
0.252445019336141 0.233736679475378 1 1
0.0275256125191574 0.012378005201352 1 1
0.443386463713635 0.387053980834052 1 1
0.260894300819615 0.236343490417773 1 1
-0.194915784056148 -0.181620796852149 1 1
0.00350205046242909 0.0078635357862909 1 1
0.450475945759638 0.39707913452628 1 1
-0.120727753846979 -0.0911133255197487 1 1
-0.0806819410368925 -0.0635863322025507 1 1
0.16611115965412 0.146275256185549 1 1
0.202382717514157 0.187945732092207 1 1
0.274899549220191 0.246787125302501 1 1
-0.345869502984236 -0.311884670785163 0 0
0.102588184012679 0.0947947680737842 1 1
0.0990387619907624 0.0884418450050203 1 1
0.300693920638115 0.275211062812449 1 1
0.141477965859899 0.122564110364649 1 1
0.337188773265559 0.322307722302114 1 1
0.315698423425881 0.283261352817192 1 1
0.469418458697496 0.400719756843929 1 1
0.454983292319617 0.429917162201483 1 1
0.0648272093224933 0.0669735208291658 1 1
0.1970247733579 0.192022535853529 1 1
0.153541446294362 0.139569853193954 1 1
0.100623013447989 0.0987721456985589 1 1
0.135622631118296 0.136542128502189 1 1
0.174643743977513 0.153565194102023 1 1
0.17668905582123 0.14599198376419 1 1
0.135575579246103 0.113679818560631 1 1
-0.0967729362017656 -0.0774714154839188 1 1
0.0846885525985277 0.0678458664793118 1 1
0.0823674650082446 0.0841595084531888 1 1
0.376676266644436 0.324046484084398 1 1
0.215049128967297 0.196898439135428 1 1
0.160985969057589 0.128055899823376 1 1
-0.256070034403955 -0.214765150104121 0 1
0.348143306770147 0.302144283435521 1 1
0.0651707642667567 0.0685060734119054 1 1
-0.00344580196712112 0.00498176678316144 1 1
0.156095374325832 0.164052084493095 1 1
0.787473358400178 0.704631026901087 0 0
0.379215170629938 0.312641182238573 1 1
0.0245626201502572 0.0242295024072825 1 1
0.0624770788650702 0.0619430994124665 1 1
0.0957590776100979 0.0423664992650456 1 1
0.0667266683913569 0.0551352203376732 1 1
0.237118646260078 0.225505583482791 1 1
0.120407023501936 0.0991263317109988 1 1
0.0266907796977051 0.0206589946665362 1 1
-0.231129780029714 -0.20149846922398 0 0
0.440980195250213 0.390759894918661 1 1
0.558195324996809 0.499450275263978 1 1
0.317723545529696 0.265103418068966 1 1
0.0161340013683865 -0.00296613659528011 1 1
0.414706668450687 0.367480054318975 1 1
0.515311246970083 0.490757367201382 1 1
0.411893423153154 0.366280596447568 1 1
0.104563081347968 0.113197169221973 1 1
0.04097133253763 0.042940699141006 1 1
0.485177618804474 0.430758851920591 1 1
0.0766403470746746 0.0662466094909012 1 1
0.346558624174457 0.269702693093095 1 1
0.0301385066737589 0.030692837005713 1 1
0.229205516115768 0.187400041455065 1 1
-0.0311399809108667 -0.0320045065803394 1 1
0.0630407646153019 0.0649918234090576 1 1
0.219434333357999 0.217207449505349 1 1
0.613452945198473 0.560808566453898 0 0
0.308506903712952 0.286180103996313 1 1
0.343675430183386 0.299257779950931 1 1
0.0925361508981174 0.0907123393349594 1 1
0.358621289508544 0.364472228522535 1 1
0.266798306425821 0.243430563736377 1 1
0.529946925959859 0.502772512480993 1 1
0.43351388295677 0.408969448406465 1 1
0.0230723297286193 0.0121412085084929 1 1
0.230070403319638 0.183464169338018 1 1
0.340632272806121 0.288778923484901 1 1
0.115605404135857 0.0949024912337774 1 1
-0.0718040311330367 -0.0570805185570295 1 1
0.238279134502915 0.21864150797917 1 1
-0.0430771398878797 -0.0419380842995328 1 1
0.285640399863789 0.274492830119288 1 1
0.0696094885138754 0.0592543995593156 1 1
0.447865411729213 0.398850005898254 1 1
-0.073947263162102 -0.0796706931012002 1 1
0.17262536971558 0.140957744136195 1 1
0.233890342879272 0.239708276046906 1 1
0.0772210592658306 0.0902810667152484 1 1
0.148987454423221 0.144151573956644 1 1
0.390118661078442 0.373114643303296 1 1
0.257269758743141 0.238731727634299 1 1
-0.0448431568129795 -0.0379769135367476 1 1
0.230196106242675 0.209747490327203 1 1
0.216078287838095 0.191295210770708 1 1
0.128813143039986 0.124378805256353 1 1
0.31521408826597 0.286467006987294 1 1
-0.184451657724237 -0.142254449885966 1 1
0.187416664849817 0.144457388697105 1 1
0.374113672527529 0.331052747492871 1 1
-0.00319728403711505 0.0125387082282525 1 1
0.337625044307442 0.306260863193904 1 1
0.202502850839843 0.178167146787565 1 1
0.456826421456358 0.403390211978498 1 1
0.142758816177932 0.146743064406616 1 1
0.509021116269503 0.447560451954302 1 1
0.102605049406199 0.0942826235108551 1 1
-0.0529076643651068 -0.060391690871241 1 1
0.179074304572887 0.175943107135055 1 1
0.019288244350671 0.0131902140129397 1 1
0.259786091993718 0.248035073901779 1 1
0.242103164332558 0.204306951344252 1 1
0.287543796808288 0.25454838419705 1 1
0.00333700463297408 0.0364048148645551 1 1
0.205599143247854 0.195481419775854 1 1
0.353274659225942 0.297913902802746 1 1
-0.00306674256968299 -0.0240960235764595 1 1
0.238559504522921 0.236831088761951 1 1
0.188601566004378 0.182761628801444 1 1
0.369366548220684 0.33202576573201 1 1
0.116567802532815 0.0972004734404201 1 1
0.204279816643635 0.183874555436845 1 1
0.506282561369194 0.462028534193838 1 1
0.151946541132489 0.11883710296776 1 1
0.237694648865864 0.167527464881669 1 1
-0.0455338441715603 -0.0621586976208075 1 1
0.141126334542623 0.135496528570498 1 1
0.261370635425354 0.221348409510506 1 1
0.560601530674037 0.502166141296531 1 1
0.564981284486814 0.495806300480495 1 1
0.316362155522227 0.291374830413097 1 1
-0.0783557327411956 -0.0568438717808624 1 1
0.0443981037641811 0.0722118281441047 1 1
-0.219669456722826 -0.186523032745276 1 1
0.188467581057705 0.184157159626519 1 1
0.19898193093423 0.204898535177936 1 1
0.405263464049089 0.376878311766535 1 1
0.0719939459221897 0.0655118329611258 1 1
0.321070847706837 0.294530158598555 1 1
0.203992826672364 0.186023400967904 1 1
0.0362110957390702 0.0393002442669747 1 1
0.240306566201559 0.216580057618463 1 1
-0.154975882998027 -0.1313485094674 1 1
-0.00462084893834491 -0.0262584541634392 1 1
-0.00273728001125964 0.0199468857614542 1 1
0.0854986176626294 0.0801296342049774 1 1
0.239374177652679 0.233028929376661 1 1
-0.233143578796884 -0.217328315557008 0 0
0.449785892208277 0.393791439105665 1 1
0.102692450187197 0.118397521803711 1 1
-0.0220744416965377 -0.00664115787733337 1 1
0.156998938321316 0.125268763204118 1 1
0.127334731074119 0.105592605938374 1 1
-0.131033323468991 -0.125479414165597 1 1
0.00645839003219716 0.0186806116301006 1 1
0.353726228661554 0.315494928440183 1 1
0.126299146131653 0.105575216235965 1 1
0.032004954331662 0.0430913133393671 1 1
0.257990131246136 0.250047228135856 1 1
0.63838711297673 0.58163167123249 0 0
0.0996509481065781 0.104534770619676 1 1
0.00861714027386793 0.0112310932521803 1 1
0.352513646296961 0.327812189939568 1 1
-0.0906276069180838 -0.0774326490758072 1 1
0.138081769638782 0.119443210644523 1 1
0.0213017948659745 0.0122260268285744 1 1
0.210861543849492 0.221630540303992 1 1
0.323740808418089 0.32647718215092 1 1
0.243015588902017 0.22365129899595 1 1
0.123752921820572 0.116578367308359 1 1
0.386298329888848 0.353536264377887 1 1
0.260631774566198 0.172320221928241 1 1
0.210249421633554 0.169841176149536 1 1
0.119387772272572 0.131378873253441 1 1
0.231588404082537 0.218600961208885 1 1
0.241999400800902 0.218478531931423 1 1
0.00494266511839528 0.0134664983053851 1 1
0.0881719059168327 0.037373235690179 1 1
0.277382251165221 0.24276949593466 1 1
-0.064721081162713 -0.044842631259118 1 1
0.378707849915293 0.335311859178881 1 1
0.607577732544141 0.538352176183088 0 0
-0.267075021126526 -0.231192577249142 0 0
0.398570045162899 0.359992729836907 1 1
0.0108042089495998 -0.00222822908664011 1 1
0.328711857867487 0.305961540987259 1 1
0.171940470664233 0.146208079503221 1 1
0.52303385519996 0.490059072812053 1 1
0.401155790467346 0.367730798551357 1 1
0.598970617722956 0.552861091415551 1 1
0.404890892426242 0.358263936890947 1 1
0.313869115207691 0.299731012053685 1 1
0.11827903937886 0.11807725230809 1 1
0.247914460095831 0.232559814967661 1 1
0.0837817438460904 0.0641453304278364 1 1
0.174824166341183 0.138849043138164 1 1
0.290119586727781 0.277763108352292 1 1
0.341883407270438 0.309863662869475 1 1
0.0437688878100168 0.0530234435540646 1 1
0.0581421474622769 0.075542440657991 1 1
0.042143941081261 0.0428774724948392 1 1
-0.0712444312868634 -0.0784059669165702 1 1
0.130832837833687 0.10524427163195 1 1
0.0518348249583981 0.0279456203237982 1 1
0.155971094721997 0.148706215860883 1 1
0.176301475123767 0.16214203944509 1 1
-0.0624740194510897 -0.0471580059982592 1 1
0.32569466198781 0.305382487468495 1 1
0.056620255375486 0.0580936603075416 1 1
0.156380891219958 0.124602437347008 1 1
0.504093906016022 0.441700541716911 1 1
0.0706764820875185 0.0566833808490439 1 1
0.14623558582743 0.133315863835324 1 1
0.295593942939787 0.255657856919599 1 1
0.283459014152023 0.261133364972029 1 1
0.0266940726745011 0.00936136662555788 1 1
0.539385375088156 0.46643544385688 1 1
-0.173557311244413 -0.117580012536245 1 1
0.0281484137439084 0.0314554645493744 1 1
0.0761152448656336 0.0493066528170403 1 1
0.320798585390407 0.280932185280688 1 1
0.141015794424183 0.122504734384856 1 1
0.346517547515145 0.30938975782277 1 1
0.01647548067857 0.019802386950529 1 1
0.367903139398055 0.347679515763969 1 1
-0.159413567247399 -0.150743674479113 1 1
0.225721911826177 0.197404318096724 1 1
-0.0332315385689437 0.000332501758244659 1 1
0.0816646576494497 0.0372305113829145 1 1
-0.0748833872728137 -0.0765271637812952 1 1
0.111395847252655 0.150254183598323 1 1
0.544076818360856 0.467165331425465 1 1
0.0465474377689818 0.0474399650927576 1 1
-0.0259020323200626 -0.0133054880137383 1 1
0.42384863528383 0.382000674378258 1 1
0.535443129922901 0.486014766958436 1 1
0.115082360016296 0.122050464734544 1 1
0.155007668259404 0.151389206977426 1 1
0.0557137824291367 0.0380520351847361 1 1
-0.10640405976341 -0.112082367920887 1 1
-0.0348102511839995 -0.0308826723926523 1 1
0.415376991983228 0.327217493998916 1 1
-0.354026870310023 -0.316721937063498 0 0
0.125277458284363 0.120989703046295 1 1
0.100118192935201 0.101023184104213 1 1
0.0495081568181791 0.0500444952737238 1 1
-0.175010511019931 -0.143182297172276 1 1
0.370364122103198 0.328503887692945 1 1
-0.279395474564005 -0.234373149965617 0 0
0.142236064812537 0.130438202253352 1 1
0.26378520828301 0.254459457044049 1 1
0.275251904448733 0.239675500318423 1 1
-0.153185262875652 -0.128392637707424 1 1
0.0793751067079267 0.0273239122193907 1 1
0.771026622217442 0.681369089733311 0 0
-0.0525438624179621 -0.0511227532612757 1 1
0.00794887059643798 0.0399649247512749 1 1
0.129903767934047 0.0925301763412187 1 1
0.156082363410135 0.107680539661086 1 1
0.0281982640611813 0.0157966957490331 1 1
0.0775245025682952 0.0879826729249252 1 1
0.14155039253714 0.139184907023106 1 1
-0.155738737906567 -0.145136187360739 1 1
0.0701144763568968 0.0852686607529187 1 1
0.254049136924296 0.249419864864596 1 1
0.384709007502601 0.340936262951593 1 1
0.0604245062516546 0.0468669787443756 1 1
0.396267762740464 0.386656038678374 1 1
0.158283705089938 0.161162493023584 1 1
0.626939842926773 0.564061056130821 0 0
-0.0752114328550658 -0.0741206278417702 1 1
0.0925334897805735 0.0954538886810656 1 1
0.50177056723537 0.458287452842356 1 1
0.128419051552746 0.10588193312499 1 1
0.0459059505722559 0.0624011477724717 1 1
0.4879466097398 0.443171141326692 1 1
0.194808723376877 0.168854503083459 1 1
0.458093048789634 0.429586615328971 1 1
0.231185177252513 0.204500058687579 1 1
-0.00168848511028331 -0.00552699951699594 1 1
0.167906661019358 0.147106476840306 1 1
0.12199371154663 0.115891550060046 1 1
0.604110776364981 0.552293754888784 1 1
0.206577789313119 0.201162427110382 1 1
0.12605259428234 0.102441714156564 1 1
0.0973884497482452 0.0695236932817424 1 1
0.417273041732117 0.389901703676341 1 1
0.510340738597372 0.446411790013292 1 1
0.204696604246524 0.193400932641602 1 1
-0.102430418327115 -0.0959388548483212 1 1
0.558766138301505 0.502353076704052 1 1
-0.025820479217667 -0.0248454205427832 1 1
0.541446513923799 0.484312284337811 1 1
0.0419175196257123 0.0467440261965189 1 1
0.21157398094838 0.204893886757464 1 1
0.495910998751719 0.430074083033861 1 1
0.223500230632884 0.228388889769675 1 1
0.253632376133862 0.243065834183207 1 1
0.419509645096577 0.381616462940252 1 1
0.18564957971455 0.152618992806661 1 1
0.0990640907986085 0.074709634072067 1 1
0.0522272591934744 0.0505694630253312 1 1
0.481512507784726 0.436228482989069 1 1
-0.0386250491049673 -0.0173642053371227 1 1
-0.102599962729318 -0.102472060986064 1 1
0.500621657351707 0.455010850604175 1 1
0.341255353597789 0.298513395275095 1 1
0.550518688048898 0.486208449845159 1 1
0.288315808858114 0.25812998049017 1 1
0.247358977235888 0.280922436128148 1 1
0.337514366865807 0.290871881951631 1 1
0.0948277816219615 0.0974462711554077 1 1
0.179389792829082 0.160194200895381 1 1
0.749648964768759 0.686440426282029 0 0
0.303864312982942 0.249242021161481 1 1
0.471241180328044 0.419803951550674 1 1
0.587019801435679 0.5663367967617 1 1
0.245475833259699 0.228444817833188 1 1
0.225641564312871 0.209331705865123 1 1
0.244626132947201 0.234223977014663 1 1
0.396446813514505 0.373003847238643 1 1
0.411174023256432 0.35609269867296 1 1
0.300580329141793 0.27912542556773 1 1
0.0782996218742283 0.0610174898873295 1 1
-0.00409666897272985 -0.00290041351998913 1 1
0.21420721891561 0.161196064838636 1 1
0.370739248422015 0.356718924343656 1 1
-0.00552106163455057 0.00768999848080364 1 1
0.134013708701454 0.11591631562964 1 1
0.412050570481631 0.374521341539106 1 1
0.131525625914971 0.12740955290275 1 1
-0.224312134797774 -0.217051244846053 0 0
0.428940618044364 0.394114999874812 1 1
0.480098492656831 0.415754352041621 1 1
-0.0441261153373128 -0.0457716696433889 1 1
0.359088047457735 0.343795514751611 1 1
-0.0655072798285574 -0.064975241322033 1 1
0.475553839217635 0.422914183911869 1 1
0.40777197915852 0.389933413113911 1 1
0.211591200579564 0.193184191362729 1 1
-0.114487049865974 -0.0919764536787046 1 1
0.384977454693653 0.346683456546332 1 1
0.312346121707774 0.278857280463518 1 1
0.111543015933927 0.115945547899181 1 1
0.0227560915392718 0.0269204870742949 1 1
0.288175708089203 0.260624848702637 1 1
0.283125084855574 0.230910089445137 1 1
0.535641470348236 0.504569474780219 1 1
0.184876732080866 0.151853214755476 1 1
0.150754322062517 0.111768297826516 1 1
0.382578152977804 0.340114203679893 1 1
-0.322698834014789 -0.288610544671522 0 0
0.0842970865517284 0.085637167189338 1 1
0.156808086825321 0.167917280001107 1 1
0.00545140854960736 -0.00451297270141857 1 1
0.264171372911489 0.218366859635156 1 1
0.3139216304642 0.279901940018576 1 1
0.00910154018861763 0.0277130167879879 1 1
0.25691754914671 0.241279772594922 1 1
0.226950359192821 0.205828259489671 1 1
0.216842119902402 0.204926101243382 1 1
0.132074657461134 0.126997389155419 1 1
0.157703130631198 0.148074334409492 1 1
0.231189584495611 0.20505513162681 1 1
0.293226890665555 0.252411817220918 1 1
0.559892746616124 0.515249763167366 0 1
0.408723741934571 0.385509163712336 1 1
0.473021525703563 0.443502398400948 1 1
0.155001649291015 0.131922939846114 1 1
0.440282037170971 0.399331426123744 1 1
0.341538237287461 0.299016478372695 1 1
0.402689091376445 0.354218000381288 1 1
0.383767108136452 0.320447242067363 1 1
-0.0322381947060224 -0.0359678924343634 1 1
0.483477224736962 0.454576384390819 1 1
0.0421218669517257 0.032820575760737 1 1
0.0825375501569217 0.0759301765994623 1 1
0.250146981138904 0.198011139527218 1 1
0.27558409661555 0.227793078440845 1 1
0.0850378553785324 0.0570187628413543 1 1
0.0050220627753702 -0.0144787808535244 1 1
0.131671890293836 0.134270915242548 1 1
0.232801013318582 0.265921915670903 1 1
0.38371127605994 0.337410624312027 1 1
0.402192848988465 0.345497959771203 1 1
0.174590919136929 0.161780797992961 1 1
0.227986335019772 0.220883582774851 1 1
0.236043761764695 0.203958999620919 1 1
0.168549439078729 0.180525349445367 1 1
0.339732478741729 0.31526279785553 1 1
-0.0375965165064846 -0.0217597581387517 1 1
0.0747986441436555 0.0667323028982566 1 1
0.114252104002287 0.135464883584763 1 1
0.322525195109717 0.293666308526465 1 1
0.402832858132194 0.329905518904519 1 1
0.158599883476313 0.131829638164786 1 1
0.0397098374595405 0.0527819425363085 1 1
0.745709529394028 0.676470192951709 0 0
0.261003247124859 0.263569712087769 1 1
0.382111614987688 0.34748558143995 1 1
0.191383803164899 0.165746693753526 1 1
0.0755017559149728 0.0644497167386312 1 1
-0.0632852469150238 -0.0787210024570757 1 1
0.25899895250594 0.22002124611667 1 1
0.123323439078175 0.110619237901107 1 1
-0.211043690494805 -0.170124755465073 1 1
0.323904009752434 0.272638071823621 1 1
-0.156652311146313 -0.112650536011611 1 1
0.304037706289748 0.277852215069744 1 1
0.176788777516188 0.179512339821655 1 1
0.294889167384361 0.254515587604663 1 1
-0.137277240564014 -0.135178780359769 1 1
0.33384053925541 0.294310602353622 1 1
0.253328910296374 0.230368456446491 1 1
0.204161445812213 0.202769272632967 1 1
0.363128035222593 0.345174685615624 1 1
0.179810701080918 0.154096038775563 1 1
0.0958982294423076 0.0886572323282373 1 1
0.233037545268645 0.230724116958994 1 1
0.0848036928771345 0.0592966057343924 1 1
0.297870849246788 0.239467577897647 1 1
0.195977423133125 0.185283693996106 1 1
-0.346059758064618 -0.306729598391427 0 0
-0.10353018938761 -0.106613134529528 1 1
0.167856862964119 0.174653897738898 1 1
0.444830365855482 0.403836529939699 1 1
-0.116514761481102 -0.116862544538907 1 1
0.375386119355298 0.367157022314219 1 1
0.394312638557402 0.370458240374453 1 1
0.220548942144319 0.201882922829423 1 1
0.307597565418539 0.270476198488553 1 1
-0.0119605611371098 -0.0294097586691881 1 1
0.184968268364823 0.153696071237062 1 1
0.151396144545168 0.0952154542622089 1 1
-0.0760938247839368 -0.0814152728347471 1 1
0.488821609009809 0.435247574991602 1 1
0.113994861611942 0.105684023208973 1 1
-0.273587352223261 -0.247303828870767 1 1
0.0703111588034372 0.0564925322702158 1 1
0.40867889657 0.365835276795493 1 1
0.297322369167584 0.252692129155963 1 1
0.485821473209376 0.431686721637386 1 1
-0.223724257420136 -0.229091655936208 1 0
0.337960418189317 0.322359537960999 1 1
0.14380797868704 0.120930877204138 1 1
0.27382576888423 0.262189081961295 1 1
0.0834659760080953 0.0667890673634954 1 1
-0.0726988028668492 -0.0584257331003941 1 1
0.184947769363453 0.124655521062178 1 1
0.178288908926645 0.168750856261312 1 1
0.0845569301168993 0.079302001051715 1 1
0.140609642219048 0.134533364410427 1 1
0.0848689155157751 0.0594028960499736 1 1
0.0496205735787753 0.0354953347077873 1 1
0.149060967088664 0.151393822475547 1 1
0.238318726695766 0.210742113545163 1 1
0.141291339714952 0.137565851757144 1 1
-0.0418584450585587 -0.030089710095713 1 1
0.0208617525499786 0.00839588837847781 1 1
0.285267362583687 0.246590872441172 1 1
0.0821145003252002 0.0634473276995063 1 1
0.367647005513792 0.343181258297845 1 1
0.586736860102779 0.5591007699629 1 1
0.394462172132233 0.369505589408062 1 1
0.445433548570305 0.40084174834007 1 1
0.40098665432873 0.372076938858069 1 1
0.33346904819306 0.313493386301854 1 1
0.10576779561531 0.103134050465235 1 1
0.141025065889242 0.112213528797578 1 1
0.141296584512026 0.131314344980546 1 1
0.104857145572858 0.0867365594775211 1 1
-0.0467255345339649 -0.00462929778804803 1 1
0.557036349550478 0.532802881622063 1 1
-0.133938792366478 -0.116200679474199 1 1
0.24245933819731 0.213108694518942 1 1
0.412439129535782 0.37449184514352 1 1
0.364104753903515 0.302423101968575 1 1
0.189862060875666 0.168488638229358 1 1
0.180050064073238 0.174984539262494 1 1
0.616986373755027 0.544174128488814 1 1
0.048770270084493 0.0700128698141068 1 1
-0.378761949097015 -0.321994821304588 0 0
0.20819194921547 0.225558581055596 1 1
0.248383517148207 0.244837921443502 1 1
-0.00366098476456352 -0.0322276600014333 1 1
0.341082024339992 0.289509529350789 1 1
0.156071684086163 0.130931339173812 1 1
0.576375659371221 0.520727567958402 1 1
0.455626699716398 0.414406568080168 1 1
0.198191091153422 0.175824614681185 1 1
0.247649147694017 0.217318013024563 1 1
0.507863803953992 0.453869718922172 1 1
-0.108300409700839 -0.105001835718273 1 1
0.173729696440285 0.168861647932321 1 1
0.154520102949911 0.13273378413637 1 1
-0.0837018269799968 -0.0998411502718542 1 1
0.330726459182975 0.289685159049838 1 1
0.133067110199361 0.119640109868627 1 1
0.449838704021369 0.41270573503515 1 1
0.321535064795738 0.331503320587609 1 1
0.119427274000504 0.0406753331134221 1 1
0.446617244984031 0.444637221165202 1 1
0.157088545824412 0.144589436981089 1 1
-0.0613288787074614 -0.0576226347220008 1 1
0.545658985345134 0.495428233382542 1 1
0.498209649643796 0.464150620082447 1 1
0.329931194152418 0.2994043405854 1 1
0.0121356036080695 -0.00174049770459784 1 1
0.427536589303426 0.335857664492779 1 1
0.382781040587829 0.379751986988959 1 1
0.0260507267267154 0.00713773673224419 1 1
0.173507758553564 0.158744041622814 1 1
0.315982835852089 0.300485540094571 1 1
0.154382902314854 0.154328090224465 1 1
-0.193827770243797 -0.180507789866483 0 0
0.254149909787838 0.230863009184752 1 1
0.0822088218755667 0.0843350093534136 1 1
0.385113866225342 0.333228851176891 1 1
0.167205437739454 0.126130363517077 1 1
0.200663926634673 0.148080212991704 1 1
0.408225371420916 0.374408960151389 1 1
0.385054935579423 0.371964018232785 1 1
0.0681892503460605 0.0576742172707876 1 1
0.188340399998035 0.155099225703703 1 1
0.128784076788246 0.120188086679428 1 1
0.460148922123717 0.434828270400312 1 1
-0.209059420151716 -0.176747823797698 1 1
0.229954229776819 0.234322147040243 1 1
0.171636664244203 0.155867194762234 1 1
0.203208791330396 0.16750220542142 1 1
0.229215728769796 0.214882454766476 1 1
0.0797536649448189 0.062758494873052 1 1
0.455305731572588 0.407138582711323 1 1
0.159393997534272 0.143981245124516 1 1
0.400077949189901 0.406077249275147 1 1
0.43126974926184 0.397351219061442 1 1
-0.0966965140430683 -0.107839736861812 1 1
0.265768281124787 0.242088095662168 1 1
0.182316071621397 0.168718368461557 1 1
0.218016443875207 0.180156153783983 1 1
-0.0161554561838186 -0.0104847914314565 1 1
0.0544995021241774 0.0723107231381673 1 1
0.40800714288839 0.408030617285836 1 1
0.32181333608889 0.283178685090084 1 1
0.134229136759036 0.113435050163862 1 1
0.172043121289142 0.15696410933436 1 1
0.052405499924781 0.0636743059049269 1 1
0.422409257434907 0.386302944436436 1 1
0.397455751912985 0.378613284809145 1 1
0.184382046560629 0.162502162053912 1 1
0.25845090659195 0.246736232053987 1 1
0.247135443094947 0.209508751750754 1 1
0.539781185704164 0.479453890485569 1 1
0.238465034285135 0.225748390627429 1 1
0.541561337474706 0.504780979704905 0 1
0.507800149898575 0.446577069225804 1 1
0.114201150802962 0.151504343820229 1 1
0.301487193880095 0.265208545723082 1 1
0.0419596335945192 0.0302881031703879 1 1
0.368556542017069 0.351695081878079 1 1
0.260185563429395 0.236201923183639 1 1
0.293457316372719 0.282558439361209 1 1
0.295187763064914 0.256975785580641 1 1
0.122067612159269 0.098635844314298 1 1
0.582003018767179 0.501535689953895 1 1
0.301513752451523 0.278628873878507 1 1
0.261951184091402 0.266636002697729 1 1
0.0481870313557601 0.0641799655763096 1 1
0.13855548254399 0.113230777576653 1 1
0.270819157401289 0.231668622142313 1 1
0.0825456289507926 0.0885475433165585 1 1
0.165872675300993 0.152637468777619 1 1
0.0150270881999374 0.017816719989939 1 1
0.175737020481041 0.199501528455231 1 1
0.037258247975883 0.0119565939407144 1 1
0.41449133208681 0.395788329919157 1 1
0.11136994466431 0.0960175517769386 1 1
0.204947844722818 0.175302410757207 1 1
0.226398110853658 0.224830826128813 1 1
0.428257716050756 0.384407015196541 1 1
0.0246535742947299 0.0162383781641357 1 1
0.163940075066934 0.148131585598216 1 1
0.427001317635104 0.365576489805789 1 1
0.165445048732212 0.178289969413987 1 1
0.0921028676301631 0.0947806985491371 1 1
0.0969549683534656 0.0940378970291094 1 1
0.20260070321588 0.201482103386367 1 1
0.462735579314984 0.441204656176727 1 1
0.233008628617276 0.197018266307978 1 1
0.532932968880036 0.48550429527005 1 1
0.0776279822568992 0.082552583593033 1 1
0.0865128749863817 0.0499007026611199 1 1
0.391749863879298 0.355785718050235 1 1
0.220223881159306 0.193920282915774 1 1
0.0871554625056195 0.077989294422901 1 1
0.319499143956739 0.307933896793398 1 1
0.133720984305984 0.111180348761129 1 1
0.053620934353089 0.0456149379607444 1 1
0.107255169792681 0.111262148760553 1 1
0.143310456749565 0.104898752540949 1 1
0.390194884596819 0.373620042307088 1 1
0.0842232895731775 0.0684778926333041 1 1
-0.0391094945770171 -0.0264192801642914 1 1
0.0558302760512905 0.0627629368493823 1 1
0.401584093972768 0.377216062174359 1 1
-0.00584058930372387 -0.00242705173602014 1 1
0.0195818389823332 0.0287898574267565 1 1
0.000577390278602909 0.0129484432048495 1 1
0.304123358323292 0.276356294937438 1 1
0.322549560130476 0.301617344095205 1 1
0.358404440268918 0.310421759917109 1 1
0.162480494905457 0.140688774841354 1 1
-0.0255964687112752 -0.0276681489992592 1 1
0.318188376563196 0.313892371853322 1 1
0.134158720340408 0.11539811226189 1 1
0.286456246965521 0.247469006314724 1 1
0.237806397804486 0.228275105687739 1 1
0.358243605238844 0.337920525943459 1 1
0.17119877469485 0.132551159753186 1 1
0.11730515284085 0.109158233337457 1 1
-0.00895609827281248 -0.0121045153580471 1 1
0.232631719884286 0.164518511347885 1 1
-0.140043377778181 -0.130738654604576 1 1
0.0545212468556829 0.0459753963560785 1 1
-0.0161891030510957 -0.000156835637242895 1 1
0.262500081134041 0.23619288289301 1 1
0.0143215483814764 0.0156508123838353 1 1
0.0984431240799691 0.0868733248006796 1 1
0.0425447887768327 0.0293429964506436 1 1
0.403589766524419 0.353028715182837 1 1
-0.011760242945987 0.000816977064886534 1 1
0.119246022429022 0.113632742319018 1 1
0.185519249055476 0.146598627480032 1 1
0.518670868019795 0.475975386373223 1 1
0.112891301233765 0.0424143424046839 1 1
0.467831363965517 0.409987022191668 1 1
0.0266389678933694 0.0204828254695365 1 1
0.477537668575368 0.440957977814929 1 1
0.176591828045941 0.165480772166865 1 1
0.352438862284233 0.31114434562931 1 1
0.275526800714425 0.237100980878918 1 1
-0.0546117979639226 -0.0362554652996149 1 1
-0.204324098506877 -0.201305573262223 0 0
0.140676312564551 0.126634698312123 1 1
0.0552879898125137 0.0738478647266204 1 1
-0.312903502056737 -0.284590846357271 0 0
0.0851969536183673 0.0658388716865969 1 1
-0.0997052830303158 -0.0809374211483134 1 1
0.222378210259609 0.218571945653056 1 1
0.167693398023755 0.159740994222009 1 1
0.269498687085143 0.216540966411331 1 1
0.0611059185486825 0.0560713596575774 1 1
0.574605977881888 0.51326603495752 1 1
0.250688867773274 0.222115425128797 1 1
0.150763487048978 0.143284311510932 1 1
-0.00247201519162589 -0.00553568719920662 1 1
0.0203278009205644 0.00817436755193585 1 1
0.351019677463672 0.320119551849156 1 1
0.322260347933125 0.296128519017994 1 1
0.00397449985323268 0.0132321739660734 1 1
0.031873935032948 0.0598858748264927 1 1
0.162901284933151 0.137408741348806 1 1
0.187227395996472 0.187595730517546 1 1
0.134657177567757 0.11110378016028 1 1
0.28907677598531 0.270686167160068 1 1
0.40101649218919 0.369581486436016 1 1
0.363156247869328 0.334551658612847 1 1
-0.101801659917003 -0.062564092046196 1 1
0.150390214261507 0.11883925843331 1 1
0.177720837886185 0.138982493193351 1 1
0.079012637820083 0.0775157616613962 1 1
0.219256889548377 0.172303751314272 1 1
0.275482624426538 0.231899176186298 1 1
0.257839231932608 0.226573570666616 1 1
0.188826868988957 0.178442292706906 1 1
0.26666593404989 0.247128736136781 1 1
0.0862331762514852 0.0917064241146285 1 1
-0.366450077923519 -0.319764603733478 0 0
0.307838074215776 0.291186628914392 1 1
0.0717166777098625 0.0756645176306932 1 1
0.465583517499897 0.468769171248007 1 1
0.250547824620267 0.149958450004788 1 1
0.0703945076035799 0.0801171777604499 1 1
0.267017030328755 0.260272055005227 1 1
0.314800006592772 0.274360487231618 1 1
0.0951527460307446 0.087993908813995 1 1
0.177687746283314 0.126908613109649 1 1
0.395259187554038 0.358683136252497 1 1
0.658643307111864 0.577825350575749 0 0
0.34798691945431 0.299988168426207 1 1
0.261469815977151 0.226205313486447 1 1
-0.305066615204992 -0.255643026081073 0 0
0.0959014120179989 0.0914938369470066 1 1
0.35342493552299 0.32217549163805 1 1
0.161769318799922 0.180283526579029 1 1
0.114683491338047 0.106881381855849 1 1
0.287930497501643 0.273470209378518 1 1
0.121549249539427 0.103359119308392 1 1
0.356841278958045 0.319519812759026 1 1
0.542687130997943 0.472526039693829 1 1
0.240843263685727 0.22064864045553 1 1
0.0213456089077559 0.0190912328750659 1 1
0.314073320274167 0.295029110495343 1 1
0.455421610296778 0.413636741180664 1 1
0.144437250511733 0.148023756652719 1 1
0.360563533539021 0.29738688332775 1 1
0.32501774059818 0.291363674147223 1 1
0.481472858595519 0.442479819063159 1 1
0.24013953693801 0.228879639119357 1 1
0.215120611500108 0.206646957746321 1 1
0.116196189656467 0.132782958600773 1 1
0.0886445948287017 0.0952549719575534 1 1
-0.160589566063426 -0.141428057289665 1 1
0.18530870649784 0.17720340358457 1 1
-0.00623661026642343 0.00179509750410042 1 1
0.0466445540784954 0.0347637430491163 1 1
0.304972986058164 0.25908558430166 1 1
0.27605933154555 0.252219505645752 1 1
0.163743571010611 0.119446021616627 1 1
-0.0281292612811434 -0.0178735775298709 1 1
0.177488200716602 0.173228114813061 1 1
0.231649135066666 0.209415621793033 1 1
0.23968432613395 0.234475472541848 1 1
0.303734461063846 0.274324319041708 1 1
0.135793455152972 0.121279949316543 1 1
-0.139139037442831 -0.115153739312735 1 1
0.328597041942534 0.29000047173721 1 1
0.0250565058434577 0.0458053343109067 1 1
0.332128525622796 0.320590752315161 1 1
0.0433442255884841 0.0358349749181021 1 1
0.218884176054928 0.211964689237885 1 1
0.0303901729565784 0.0601397978820159 1 1
0.156724183206229 0.141028275055506 1 1
0.211170939651436 0.201626182314022 1 1
0.175294362485964 0.152414391407504 1 1
-0.0500244906276344 -0.0235751379182867 1 1
0.22379579970032 0.230352721812056 1 1
0.0830372211626924 0.0859312609117073 1 1
0.0599320887395872 0.0653930765696568 1 1
0.391386655777499 0.36563214239124 1 1
0.502587541019664 0.432175047285705 1 1
0.451267939404447 0.42153262556615 1 1
-0.0151821593236577 0.0255000106054239 1 1
0.379408766885454 0.348386014209252 1 1
0.118369836199263 0.10890396147764 1 1
0.705248046705056 0.640040439695653 0 0
0.100582980618563 0.0862399422847068 1 1
0.338859548881916 0.314528028157144 1 1
0.282418469251215 0.296200330940236 1 1
0.60943085776723 0.539063397193242 1 1
-0.0998389299563011 -0.0824005190417523 1 1
0.086611854079707 0.100087574635051 1 1
0.212896010940499 0.194629122343189 1 1
0.247824455979749 0.226280672855195 1 1
-0.175091365836478 -0.169485492600898 0 0
0.288001602544796 0.265541465311498 1 1
0.374369475004706 0.348901669975988 1 1
0.238088122110745 0.217506906116171 1 1
0.0182094289881232 0.0161554721547778 1 1
0.390953930422946 0.35936436197415 1 1
-0.0184072462336177 -0.0149359217943706 1 1
0.0640075717511654 0.0456501580275793 1 1
0.139101813067462 0.10084566455567 1 1
0.147342460776788 0.127344055332098 1 1
0.247498343495169 0.214740335592922 1 1
0.00731329052720232 0.0161411513406438 1 1
0.28203150543975 0.265514914328156 1 1
-0.0122206112204702 -0.00528656452743799 1 1
0.906738716110941 0.794675105199084 0 0
0.207631670156059 0.229376100456508 1 1
-0.0106790154037884 -0.00688126350748043 1 1
0.481855368706416 0.448708336170021 1 1
0.11629909204118 0.130388457077101 1 1
0.12722265651093 0.10723063699464 1 1
0.351233513546273 0.318758462548719 1 1
0.162781982312292 0.154397648299147 1 1
0.00391058499250705 0.0164009190502656 1 1
0.527038764635117 0.493214844103059 1 1
-0.252328556243484 -0.215809859653481 0 0
0.378557533118529 0.351819301345793 1 1
0.075392143653589 0.0880871039173283 1 1
0.205652101294394 0.177958139285472 1 1
-0.0887293548832767 -0.0672614572071252 1 1
0.345642860542032 0.307054806999465 1 1
0.525880078289212 0.479525792129309 1 1
0.239822370831849 0.232990713033788 1 1
0.381484733644089 0.36281493581294 1 1
0.236009104548999 0.227593378191799 1 1
0.101879026985877 0.0897060687935314 1 1
-0.0786159276351601 -0.077673479925685 1 1
0.752448158088099 0.686282535507199 0 0
0.156263363962727 0.146938527717181 1 1
0.137067923782073 0.142940524604474 1 1
0.249219000963026 0.244807027690151 1 1
-0.282784584624269 -0.254405441936433 0 0
0.0971352423311184 0.0740292616931695 1 1
0.000965462818257793 -0.0117078249724775 1 1
0.148199872142553 0.132817362059792 1 1
0.310533413855608 0.2796118302832 1 1
-0.0631375987092734 -0.080487800624612 1 1
0.204874626299576 0.183977536754081 1 1
0.0907998423036339 0.0856495358621783 1 1
0.573684677607212 0.531147309924569 1 1
-0.000476377881326278 0.0113239938810163 1 1
0.0590508834491039 0.0479417391566619 1 1
0.351099705064014 0.339131211294646 1 1
0.40187625068286 0.367218561933743 1 1
0.23264955093261 0.197637019989448 1 1
0.583498466008184 0.512587260906326 1 1
0.153010265301155 0.151402251421534 1 1
0.149523863304952 0.117659605486801 1 1
0.479434478017089 0.455899124513307 1 1
0.00693637571602725 0.0230368018083409 1 1
0.140045505182399 0.138997301230573 1 1
0.768855406054143 0.719311505635754 0 0
0.168408666813167 0.161776687713009 1 1
0.189386765271602 0.183430923118155 1 1
0.219744084955286 0.231252271337415 1 1
0.299930357228174 0.291248606304319 1 1
-0.0905182691049322 -0.0856507891913769 1 1
0.305115413514552 0.305767995743542 1 1
0.28790075284522 0.267018756411346 1 1
0.160436205277953 0.124948169492324 1 1
-0.0629473253236584 -0.0548386021226315 1 1
0.141603919662954 0.130599014990664 1 1
0.153468877655946 0.129638498749564 1 1
0.188998807310357 0.17051444870537 1 1
-0.184182503390017 -0.166901344300789 0 0
0.196179380683724 0.180768552589438 1 1
-0.00100869761439805 0.0161353397824213 1 1
0.323575421237357 0.274449899525123 1 1
0.303033756158927 0.259810891456704 1 1
0.0892982917529108 0.0771193310910838 1 1
-0.080808697670698 -0.0687707385837824 1 1
0.249784182107444 0.226839827047206 1 1
0.472220305077095 0.407601388250288 1 1
0.390925568066443 0.342660576058001 1 1
0.343474032296278 0.308223226316921 1 1
0.405180723402017 0.365228879189048 1 1
0.428181415301197 0.384069288717474 1 1
0.0996705496216289 0.0722531875703838 1 1
0.312193058221397 0.281250528925303 1 1
0.283117167684392 0.239030027172088 1 1
0.204507475261189 0.177833652110442 1 1
0.125075184786161 0.121666406245699 1 1
0.445874029245861 0.401058210443996 1 1
0.322251731947083 0.292884781773097 1 1
0.0535597587957372 0.0715968727505041 1 1
0.0963923731762133 0.0808661892882085 1 1
-0.0204460655264637 -0.012845380700933 1 1
0.450172462948772 0.39928811593507 1 1
-0.0728270644169909 -0.0658423027147192 1 1
0.181880283664393 0.159518519211823 1 1
0.293591127767595 0.241401164782728 1 1
0.0102833024908489 0.00999585606700909 1 1
-0.0507659311740407 -0.0324316442248548 1 1
0.362408787989613 0.317818869196328 1 1
0.691419055563969 0.608135366732394 0 0
-0.280935362847825 -0.269103128283178 0 0
-0.227157615269592 -0.205465395043716 1 1
0.517453436106585 0.448519073136461 1 1
0.291048872886316 0.262997227365933 1 1
0.191043648264685 0.169636141418192 1 1
0.420984199507222 0.404400844969586 1 1
0.0129742976623459 0.0304111083201193 1 1
0.623234035271664 0.573839849572289 0 0
0.0809075340390733 0.0514574557260664 1 1
0.178190446119226 0.145782618505955 1 1
0.479355744409034 0.448020460282388 1 1
0.0446430916869923 0.05541541625336 1 1
0.236846576319746 0.204034112800516 1 1
0.326494411806582 0.308384665433268 1 1
-0.0235148765009781 -0.00365491569826543 1 1
0.506278915293384 0.47255021766458 1 1
0.0941997656764246 0.0980776907857701 1 1
-0.0993741126230862 -0.0752454524267598 1 1
0.242913875895855 0.220794716077653 1 1
-0.0625250769590403 -0.0441954928514398 1 1
-0.43069463212252 -0.339442803028568 0 1
0.275616376159781 0.234274751374737 1 1
0.447889066444282 0.38282494815095 1 1
0.270877994462625 0.240729051094023 1 1
0.501704791121292 0.434658779593682 1 1
0.247147671034138 0.236977739357821 1 1
0.220494499153527 0.170112385755533 1 1
-0.0340938018052789 -0.0195286966866676 1 1
0.197102192759444 0.184930010993769 1 1
0.119109338967255 0.121784968566782 1 1
0.520644073734005 0.478377368429828 1 1
0.204414766634583 0.183040012455281 1 1
-0.182472097094928 -0.188893525757446 1 0
0.260770778739918 0.230525796260785 1 1
0.236514009773989 0.266982572457536 1 1
0.0073293847864334 0.00924532949296471 1 1
0.0747400252072404 0.0706061646286317 1 1
0.442266713577378 0.372203890315817 1 1
0.209325782341756 0.211339911987383 1 1
-0.450185238214855 -0.403929840199973 0 0
0.136183098669082 0.134845726082729 1 1
0.125281994128758 0.106100148342171 1 1
0.155921727401376 0.14906479995328 1 1
-0.139290100200405 -0.14023404446279 1 1
0.0129523714937522 0.0215950233005214 1 1
0.39870307312166 0.366731687296359 1 1
0.253370884393548 0.219970979623205 1 1
0.0157662487763837 0.00543814493244682 1 1
0.588198872349599 0.540761198094989 0 0
0.470191662399104 0.406793339523423 1 1
0.146412955615538 0.14942590700228 1 1
0.244391361380438 0.229006622764141 1 1
-0.00787342772856832 -0.0190418217433171 1 1
-0.0906242944353439 -0.0740580299426818 1 1
0.60635638986196 0.527895477891599 1 1
0.332897838887032 0.366870782045296 1 1
0.319574120646188 0.282382912166923 1 1
0.0573715699861554 0.0642409052250835 1 1
-0.0440137557385284 -0.0278743178665251 1 1
0.259198608190606 0.237364556837675 1 1
0.593843370979302 0.534052560123515 1 1
0.242955240814254 0.209164563380227 1 1
0.150680269574368 0.144756410944952 1 1
0.709779664166751 0.664903958339299 1 0
0.16776111050517 0.155473768115063 1 1
0.281907119829602 0.239184254789678 1 1
-0.000916701477950761 0.00876406343134365 1 1
0.0835323320138825 0.0888651890121428 1 1
0.0262188959520682 0.00795842056655529 1 1
0.388756905317725 0.361542569000532 1 1
0.341573450583896 0.284621414136954 1 1
0.0668343952392649 0.0658385165066364 1 1
0.0955797118323969 0.0627951574763467 1 1
0.463486028251885 0.399861853195646 1 1
-0.138995271325559 -0.138641236669429 1 1
0.106936496928369 0.104343314338605 1 1
0.136233377107435 0.123916407499811 1 1
0.602616705332876 0.575479740803664 0 0
0.200597245078836 0.172161562754622 1 1
0.0963149017564833 0.074273474169637 1 1
0.379531201734394 0.361892109804664 1 1
-0.0193699125151762 -0.0196843235846727 1 1
-0.139346568238179 -0.110945553352946 1 1
0.256716810677714 0.238440614063065 1 1
0.311003718352344 0.257600094313588 1 1
0.337231217202573 0.32166347222164 1 1
0.0364805629459559 0.0711296717259618 1 1
-0.0799659531536195 -0.0946904579057882 1 1
0.48906797785828 0.436661540463805 1 1
-0.152381175693346 -0.156246832481869 1 1
0.0485858576462454 0.0421441142180887 1 1
-0.145427992443504 -0.13784537148168 1 0
0.142852998083146 0.125729456653082 1 1
0.201743405913519 0.172148940909571 1 1
0.0636699671317697 0.0629982485582263 1 1
0.124190480062827 0.0957862911612242 1 1
0.126310681513976 0.0848637775687677 1 1
-0.0102835227991922 0.0119852686511739 1 1
0.382990437583949 0.347119738064434 1 1
0.41723345499223 0.389706411303004 1 1
0.00926628061110883 -0.0256412471678144 1 1
0.467440375505461 0.410275958735896 1 1
0.253397406509418 0.234726354928761 1 1
0.277599175264025 0.223066086609784 1 1
0.399214719271834 0.36961725416743 1 1
0.531239948056438 0.492061405494986 1 1
0.206349598545999 0.18917859661843 1 1
0.222355102227291 0.195127000200595 1 1
-0.0509599462756229 -0.0489433809257873 1 1
0.414933930057311 0.374894829296417 1 1
-0.0841426716016595 -0.0897822868891189 1 1
0.0611443574423877 0.0466340257581375 1 1
0.150561723072279 0.154002431024818 1 1
0.369117044216913 0.366769998433793 1 1
0.265811770792413 0.246180615531346 1 1
0.220068838441909 0.211866912067736 1 1
0.0297587716004448 0.0434381855359576 1 1
0.117451658390526 0.123541560113739 1 1
0.450648745567569 0.383249455080238 1 1
-0.0135275186968175 -0.00960042156190806 1 1
0.427570947265829 0.369540868219181 1 1
0.496427896774215 0.477153317208534 1 1
0.373255398521254 0.343538958021262 1 1
0.281984465252895 0.227499878149024 1 1
-0.0288449406132768 -0.0266334013261587 1 1
-0.0308371120280273 -0.0192370738963272 1 1
-0.0814454653044761 -0.0855173768244704 1 1
0.191887276667921 0.14829916744767 1 1
0.0687916618692816 0.0573396717713082 1 1
0.536643217447174 0.48351297663803 1 1
0.242013243128095 0.19428509119752 1 1
0.37438382773728 0.381637444771259 1 1
0.378931368786796 0.349717265956959 1 1
0.324471489622772 0.32658310712544 1 1
0.145311523272187 0.144520211086693 1 1
0.223472634504002 0.223804503633681 1 1
-0.360500800249711 -0.325178598981132 0 0
0.367480625088855 0.362784104552013 1 1
-0.15100738272626 -0.14592263756325 1 1
0.0371879366640453 0.011390880688214 1 1
0.0818578630187382 0.0797411625750218 1 1
0.348046292703853 0.318579629220135 1 1
0.422912381920579 0.398514191960607 1 1
0.303897323203801 0.256792610771215 1 1
0.18840504519138 0.163881301828595 1 1
0.252971502891729 0.201911349404682 1 1
0.00450632559848835 0.0141838770619271 1 1
0.347741488641053 0.323655040709254 1 1
0.20876113121014 0.194056214369287 1 1
-0.102385056399695 -0.0478594408361361 1 1
0.0443924984777897 0.0460248170358559 1 1
-0.0666547460779423 -0.0245659443132092 1 1
0.0858280779142178 0.0662394028033106 1 1
0.327894485947922 0.313048177952631 1 1
0.149806416710127 0.133642978328137 1 1
0.31896263496744 0.294039583559977 1 1
0.35141866208731 0.315118802036354 1 1
-0.140626178717694 -0.107304924895344 0 1
0.148321340811535 0.125170147642064 1 1
0.209626931647939 0.164050274960648 1 1
0.177600775614323 0.131923882052199 1 1
-0.204861056761865 -0.146302381979057 1 1
-0.490357234833772 -0.430597943637461 0 0
0.181852778886538 0.161903689505754 1 1
0.608348371643884 0.523105246707368 1 1
-0.375312030727581 -0.335007347282859 0 0
0.244055738747027 0.204586696247678 1 1
0.100350608308293 0.0952770974745331 1 1
-0.0333461888612136 -0.0394498294227851 1 1
0.0306079004764114 0.048355922395177 1 1
0.436827039102559 0.415548322835583 1 1
0.348463839559408 0.292712334337115 1 1
0.633684948617071 0.573741465017392 0 1
0.278240685855292 0.266476553732233 1 1
0.118053799877372 0.100263606105427 1 1
-0.217631113753786 -0.208616416690535 0 0
0.181425063531058 0.16132517554442 1 1
0.215758119181667 0.167917324288798 1 1
0.121374688074865 0.115424490192031 1 1
0.0846349807474428 0.0667055726005103 1 1
0.369685029969177 0.337822370430185 1 1
0.101168004998748 0.0618780833810641 1 1
0.122243020833707 0.106572277911942 1 1
-0.0552220514920214 -0.0510087715944766 1 1
0.0676241314820624 0.0588463162485678 1 1
0.391328441848421 0.329755858236074 1 1
-0.249484250484786 -0.216801832507067 1 1
0.216670945875275 0.188077601071606 1 1
0.404986793776026 0.36335369795053 1 1
0.0589250792840342 0.0600422984689473 1 1
0.54372169231447 0.49488496645448 1 1
0.313027233857811 0.268810275935348 1 1
0.438795730488263 0.40518621711682 1 1
0.545513691844101 0.506857035382974 1 1
0.396269676226313 0.367946751146616 1 1
0.118802732892798 0.0836511046127508 1 1
0.230112625664271 0.214625907742592 1 1
0.525309542247323 0.491567602015592 1 1
0.18550823755314 0.163701964950155 1 1
0.537767625215542 0.483845427163719 1 1
-0.0719506911124034 -0.0344616369815546 1 1
0.0756181419092658 0.0542373945211194 1 1
0.171495263966289 0.163191461718684 1 1
0.242096521698639 0.221190046972348 1 1
-0.0780548186197079 -0.0722063463753382 1 1
0.268151592950646 0.195018961049287 1 1
0.462956228870184 0.414879692508186 1 1
0.283976989878014 0.244570167615965 1 1
0.154867056789681 0.142005285090666 1 1
0.134799893022441 0.106027812900432 1 1
0.301950497580161 0.260775565764244 1 1
0.392711947826857 0.370009360369574 1 1
0.0776359845343801 0.0796465529585408 1 1
-0.139746752982868 -0.144353802640643 1 1
0.143340435578738 0.14155712213609 1 1
-0.0115612960813474 -0.000868623765773971 1 1
0.0714766353255225 0.0779551368132391 1 1
0.257414343661012 0.260204849757239 1 1
0.44145589723088 0.383558412233835 1 1
0.0478507103220591 0.00420348888396058 1 1
-0.274220005906743 -0.284471977911848 0 0
-0.209025874735501 -0.167147927775385 1 1
0.161547386760445 0.136237713215504 1 1
0.269981444146123 0.201775798834053 1 1
0.365305288337417 0.321138097960017 1 1
-0.109530188509796 -0.119547216428515 1 1
0.042718246303927 0.00574929914002026 1 1
0.171475057935689 0.174615791592327 1 1
0.0838547319595497 0.0949510647060157 1 1
0.170316141428205 0.161317966879412 1 1
0.435750540408865 0.410944676724431 1 1
-0.0344322138483153 -0.0395925754897951 1 1
-0.0550750436004941 -0.0474730926923592 1 1
0.193616019896523 0.18727658628995 1 1
0.154755269515224 0.132391494138574 1 1
-0.110492998699073 -0.0774660803778008 1 1
0.126557805027969 0.095552149659432 1 1
0.130038291548411 0.131841343200116 1 1
0.160336983740095 0.141434924770322 1 1
0.161202577859095 0.163615358555444 1 1
0.379358624204248 0.356171810289479 1 1
0.188725060374276 0.176850492699176 1 1
0.296268069610853 0.282809538800288 1 1
0.302360698260489 0.300610056133684 1 1
-0.0455852253357355 -0.030390772419377 1 1
0.0986053201950958 0.0928018469941326 1 1
0.199996682978759 0.172976047094596 1 1
0.165221363874425 0.14195777828208 1 1
0.510826817194809 0.489683302214529 1 1
0.167570945705006 0.146093203162174 1 1
0.00751296921469162 0.0333012187701753 1 1
0.320885068827659 0.296253601577829 1 1
0.348258323352228 0.330471592373579 1 1
0.533649082068151 0.479833843753826 1 1
0.302684866166181 0.296774576590094 1 1
0.190432318160584 0.167839593504554 1 1
0.167153064711688 0.171134429094122 1 1
0.0806238805399072 0.0765355552846581 1 1
-0.114227811585687 -0.0951533335660399 1 1
0.223513411227883 0.187223233767726 1 1
-0.210315557305824 -0.184878183982008 0 0
0.216068047572226 0.197820825424391 1 1
-0.15327482904078 -0.146797984244168 0 0
0.219013443209233 0.191294543988573 1 1
0.0758220306398683 0.0665805282056599 1 1
0.429896140773768 0.43225978060164 1 1
0.480647905016023 0.439733188874675 1 1
0.297625228626717 0.235134248486906 1 1
0.344195220374776 0.326045214484509 1 1
0.206324856082304 0.211452021743095 1 1
-0.0621581968522363 -0.0661631336138222 1 1
0.0745975775001035 0.0822713865211047 1 1
0.366283261320575 0.351105589354382 1 1
0.183677000540006 0.160140318983273 1 1
0.0406544873612968 0.0297263932573801 1 1
-0.138391917410657 -0.117175103421161 0 1
0.242014048070935 0.203068147400963 1 1
-0.177461772189341 -0.148425947829396 0 1
0.0461802644767031 0.0232577534635964 1 1
0.0360106607404841 0.033228623171563 1 1
0.0186122643338568 0.0207276040732598 1 1
0.323823773935431 0.278480692578764 1 1
0.299519520943678 0.277801987175571 1 1
0.0354517349329474 0.0275900861052478 1 1
0.00492656476487954 -0.0207562986837789 1 1
0.203715680253053 0.17825585351548 1 1
0.208045063625822 0.175764469458806 1 1
0.0435932208426929 0.0466469464929287 1 1
0.106999761538943 0.106735769481951 1 1
0.79772293068194 0.695070392821906 0 0
0.336596937573388 0.299218518590086 1 1
0.193885140364357 0.15587968891762 1 1
0.315448690155242 0.276057102938769 1 1
0.109954145925391 0.0979270824718636 1 1
0.188935732014084 0.175740802969143 1 1
0.396134786547445 0.357319823454028 1 1
0.516200692690554 0.464147375900678 1 1
0.439565508661711 0.40593499979625 1 1
0.286155264138515 0.252699255436025 1 1
0.289141587666262 0.268194699404222 1 1
0.35384703965052 0.336854823065807 1 1
0.0441769938015964 0.0468124243062745 1 1
-0.194327555978926 -0.197540575501442 0 0
-0.351671392592007 -0.347210561843647 0 0
0.501868774435812 0.442602339074487 1 1
0.414496732954036 0.432436174071699 1 1
0.443350268265432 0.403277901819846 1 1
0.143790638046964 0.130894363118837 1 1
0.0865893545939332 0.0779931417981346 1 1
0.344503290858076 0.350446012265802 1 1
0.130554007221359 0.113954901971004 1 1
0.106271500267628 0.0931210026816356 1 1
-0.138357997555663 -0.132828561030549 1 1
0.367705106104165 0.344653360028343 1 1
0.440370285287565 0.407926271774814 1 1
0.0754035418393797 0.101412312294107 1 1
-0.0970135964572701 -0.0944766127499887 1 1
0.0269034341510539 0.0592402039373076 1 1
0.424726803082228 0.394811410388947 1 1
-0.101130489759505 -0.0779413281447638 1 1
0.158174409581185 0.133935337564992 1 1
0.351977220354763 0.291653514002782 1 1
0.249257618341059 0.208261828091119 1 1
0.387723351043085 0.346855586002465 1 1
0.403002606947864 0.361207331716427 1 1
0.320501175638468 0.299015827160206 1 1
0.147565480408564 0.0987250523337464 1 1
0.156165365984912 0.147033445619656 1 1
-0.0903595262979944 -0.0775959479489012 1 1
0.0694183383082859 0.061341688730657 1 1
0.28215033442684 0.252214506812303 1 1
0.11308320612811 0.0834051381114166 1 1
0.449605249813317 0.398754611215516 1 1
0.295900973689883 0.276206955171377 1 1
0.313098680663822 0.268483606632838 1 1
0.252563590146673 0.23527359418492 1 1
0.285736331973359 0.265018917408707 1 1
0.15966418452293 0.132423369235709 1 1
0.542250444489107 0.463317551699727 1 1
0.26815738745272 0.24755263314239 1 1
0.0855812643074932 0.0836770216769938 1 1
0.0500119523290113 0.0401986114660531 1 1
-0.114551567148095 -0.105400078708626 1 1
0.0678341760373442 0.0527529167809561 1 1
0.212661786701648 0.198434430032298 1 1
0.67870122579061 0.6167874452221 1 1
0.457685095711243 0.412681021704348 1 1
0.291861207090941 0.272734695698695 1 1
0.0869061995212135 0.0939463968208076 1 1
0.573870948847543 0.548631922272955 1 1
0.220086945393572 0.213071505410904 1 1
-0.134881905033235 -0.107324810013345 1 1
0.0184290881302248 0.0166696807964968 1 1
0.0681850125044139 0.0783477648245206 1 1
0.32560419654446 0.312013874725116 1 1
-0.0726324669611398 -0.0695233812680777 1 1
0.291837573328579 0.270137707772434 1 1
0.219921854210464 0.194799452561451 1 1
0.0941127578806739 0.1003919406259 1 1
0.11942180041055 0.100388029554357 1 1
0.192448110714584 0.178880965263136 1 1
0.678540196087646 0.597567436407349 1 1
0.0516042740094769 0.067750813706586 1 1
0.169416498356529 0.151930482704261 1 1
0.0443524324544436 0.0286740483078125 1 1
0.121869022636656 0.106975671772672 1 1
0.29082552308548 0.26641112303198 1 1
0.375892487477433 0.314680521861751 1 1
0.468408348778162 0.431087197087526 1 1
0.274856808620507 0.264936460665103 1 1
0.0821635851930285 0.0718375071990042 1 1
-0.0140845577496267 -0.00432665563181087 1 1
0.0843250093811121 0.0650675112670866 1 1
0.320014241073506 0.285850369662675 1 1
0.444115714621383 0.382319775813121 1 1
0.558885957079457 0.51979599351261 1 1
0.144470950023265 0.107932772500238 1 1
0.413502513325026 0.371645993608434 1 1
0.0641364893654389 0.0385941378259716 1 1
0.148081446182224 0.144979641257046 1 1
0.207164025601891 0.185787633165536 1 1
0.170184590526823 0.150485065449571 1 1
0.354883516692269 0.311923458703582 1 1
0.448248042954732 0.391876682561877 1 1
0.100737642690456 0.0985865729910492 1 1
-0.168068937619128 -0.113781409315286 1 1
0.0686063071933038 0.0779115985579076 1 1
0.40436170741571 0.349319801769523 1 1
0.247656091462896 0.221419458643972 1 1
0.101223337767569 0.0785605053748737 1 1
0.0916299237122059 0.0722458835693327 1 1
0.31664625812149 0.289551742542057 1 1
0.217484247360717 0.175201775711899 1 1
0.38426238570281 0.346086949333187 1 1
0.552619632923021 0.511470661081547 1 1
0.0635448323923631 0.0381000111223369 1 1
-0.04018770462941 -0.0215789892078001 1 1
0.216906617977047 0.198103154006362 1 1
0.169846983662232 0.156882780197025 1 1
0.286548436485822 0.26949204399112 1 1
-0.20275917796788 -0.165256145552631 1 1
0.215537031364095 0.179619504240838 1 1
-0.0220225532540053 -0.00128550072346957 1 1
0.200950114038996 0.182906939932233 1 1
0.0157352108090237 -0.0123171098125136 1 1
0.163988710117007 0.143127359702864 1 1
0.261269227581299 0.259418092109117 1 1
0.342867257560128 0.323110469684324 1 1
-0.149529681002439 -0.126350095782769 1 1
-0.0234805400370519 -0.0480600476200073 1 1
0.284818714732707 0.269680754344387 1 1
-0.242831281349095 -0.212891725549443 1 1
-0.0511596168918632 -0.0394036438294121 1 1
0.266477779550689 0.246846439523013 1 1
-0.0187177893165947 -0.0434839657753234 1 1
0.231514350897379 0.245002855536732 1 1
0.368776437637473 0.328494187711889 1 1
0.435968176866374 0.385786253952382 1 1
0.543512910046477 0.502610690073219 1 1
0.0322587739899426 0.0450898333076847 1 1
0.415602708139634 0.395761519888633 1 1
0.0384134592591592 0.0562653981261349 1 1
0.176067826555008 0.178928949557796 1 1
0.259659520082717 0.250435783697988 1 1
-0.104116473683535 -0.119790599775196 1 1
-0.00200861662572867 -0.0123873664316516 1 1
-0.209007785924176 -0.19369447346715 1 1
-0.23358616118273 -0.185866788487778 1 1
0.400461569731053 0.387849410285908 1 1
-0.114981928804684 -0.0876086623960033 1 1
0.198171712893334 0.150000263037788 1 1
0.298256570313297 0.266991006539003 1 1
0.181396764492406 0.169380592632008 1 1
0.241868205169148 0.231064379721717 1 1
0.0956437916846917 0.0963981409494469 1 1
0.285591115814459 0.282219424829256 1 1
0.261789485427853 0.246911126129751 1 1
0.253113017572017 0.252480275821572 1 1
0.111282063283227 0.109017404388101 1 1
0.292290181389682 0.270393736310237 1 1
0.379115785470723 0.351248361666284 1 1
0.215710464774162 0.181400532360561 1 1
-0.145077412545531 -0.132383927521935 1 0
0.217898751785491 0.225995773867973 1 1
0.291131624661701 0.258703287915582 1 1
0.337062906226516 0.319744071344384 1 1
-0.0666558227518268 -0.0670271666959472 1 1
0.135240715811627 0.117231087408138 1 1
0.136187805205934 0.144118981329956 1 1
0.227174612133472 0.191891112132807 1 1
0.518366564278604 0.465203556620718 1 1
-0.268129213610619 -0.221847294081933 1 1
0.314075521260621 0.281902555929484 1 1
0.557547639046328 0.501515388593508 0 1
0.198763321315245 0.186208435298036 1 1
0.134510428483837 0.111585569838462 1 1
0.206837591489433 0.199263262694859 1 1
0.227012311172169 0.217465900358479 1 1
-0.163372302906463 -0.159924983005669 1 1
0.402556913912718 0.358215419869575 1 1
0.475237943689894 0.412181390512597 1 1
0.215155125800157 0.179369405254041 1 1
0.110662598680995 0.100852453151058 1 1
0.16906719456884 0.153516848737217 1 1
0.0554670222708284 0.0424125812626472 1 1
0.230060708322001 0.196230745268399 1 1
0.141214904296729 0.130932081606829 1 1
0.412486245758226 0.389675920844286 1 1
0.127263836216119 0.115282907721684 1 1
0.0325498704127785 0.0359646369982597 1 1
-0.129556364890505 -0.122083537735968 1 1
-0.0681223940554278 -0.0355622302011867 1 1
0.334691368938485 0.290006097251977 1 1
0.237914685496095 0.182049600267821 1 1
0.190335764914265 0.187192374137383 1 1
0.250719797232274 0.215606929714535 1 1
0.0782360993330246 0.0388621550552389 1 1
0.211787300850049 0.20245559259222 1 1
0.266504988240722 0.241095918424609 1 1
-0.0180460685200919 -0.045841088671649 1 1
0.0815110933498297 0.0667261975477552 1 1
-0.0267583446538747 -0.0267440952087403 1 1
-0.0985220058886309 -0.116992288770355 1 1
0.193648713088696 0.182078496378596 1 1
0.280559438049539 0.256112679354872 1 1
0.166064608719851 0.165996996972749 1 1
-0.00701314600720401 -0.0185750028719558 1 1
0.141606245447871 0.113325381734722 1 1
0.0848277151770769 0.0542345798907384 1 1
0.496554148902402 0.432798208979487 1 1
0.36262882263731 0.334532070711838 1 1
0.0283583730068005 0.00669196872095781 1 1
0.244550629222565 0.204345048503837 1 1
0.0897834559884031 0.0980844665660144 1 1
0.58312837584356 0.538554309252628 0 0
0.0184403326781723 0.000894122288351188 1 1
0.28001916512948 0.273634528517546 1 1
0.37985731658925 0.334610491885305 1 1
0.0100804554917826 0.0420445665361715 1 1
0.36367936650112 0.327830542908648 1 1
0.000398891493957044 0.00562764880720631 1 1
0.101287940356406 0.0946036364316946 1 1
0.121477224139822 0.114057901377732 1 1
0.137668538865597 0.111312175152292 1 1
0.204478188231541 0.193605920591215 1 1
0.273126374145525 0.259963381632169 1 1
0.253696541069242 0.221943470489305 1 1
0.0543725676794583 0.0348071737406739 1 1
-0.248803969710408 -0.205938120441787 0 0
0.338948422449035 0.292624613349236 1 1
-0.122987613171181 -0.100918907836436 1 1
-0.0877572655342217 -0.066977735567331 1 1
0.422993784493625 0.354563918983828 1 1
0.201087996912743 0.172973657118678 1 1
0.502734448133314 0.453067634086248 1 1
-0.0603324481100151 -0.0511819916312331 1 1
-0.152904266885769 -0.129627909893056 0 1
0.167756897803297 0.154324839867204 1 1
0.0516994160441829 0.0691010256336243 1 1
0.351195307854665 0.326293331695496 1 1
-0.0721169956314916 -0.0696313729955437 1 1
0.229039183773279 0.259696960170382 1 1
-0.0591732409168479 0.00354685478127916 1 1
-0.146551300587224 -0.0926094739552269 1 1
0.412365270301983 0.370765653722188 1 1
0.115831424695104 0.113811496806475 1 1
-0.0433029691161022 -0.033909086123562 1 1
0.711207825723894 0.636969576776425 0 0
0.417772653082964 0.381234473871782 1 1
0.341724098675654 0.322395203524725 1 1
0.236034371524019 0.223778270308656 1 1
0.00164060533645564 0.00977350373970443 1 1
-0.173842393310637 -0.157691390811742 1 0
0.224028964719198 0.231363874498154 1 1
0.442790928718627 0.384724747647649 1 1
0.358797698634864 0.291122089165258 1 1
-0.175817741250846 -0.173549777871237 0 0
0.052537105232776 0.047676513417924 1 1
0.286646577535988 0.321107690333986 1 1
0.249860986688065 0.245091512751011 1 1
0.457396044580748 0.391996783830685 1 1
-0.00402673659174699 0.00265754070625873 1 1
0.206115431180796 0.177010435041209 1 1
0.451668915070251 0.417695266359651 1 1
0.350227498191717 0.30874368517451 1 1
0.409861689507776 0.371857517760408 1 1
0.41363635523864 0.378133078884984 1 1
0.108097972514153 0.107016070329475 1 1
0.201564369239165 0.183899332282752 1 1
0.167362427049085 0.14857019618197 1 1
0.0919711123771052 0.0817010923632926 1 1
0.0941599877110044 0.0598609057908247 1 1
0.518713497594031 0.467958277290027 1 1
0.308346019800516 0.254312508168767 1 1
0.300528793743649 0.24351884710502 1 1
0.525483614567597 0.464556958976884 1 1
0.149971679139191 0.107563287173609 1 1
0.186552277048227 0.192653420478041 1 1
0.356394076775827 0.333425117252423 1 1
0.386038866894403 0.354165756989438 1 1
0.0038415437250869 -0.00305393012694529 1 1
0.459482580990323 0.419629454043657 1 1
0.0645635548316914 0.101925786142707 1 1
-0.0604097841864315 -0.0354091735647171 1 1
0.409108736473512 0.360768725625021 1 1
0.625795680711976 0.579921383633666 0 0
-0.138644359673636 -0.128609544239453 0 0
0.117969617823358 0.0880533892942536 1 1
0.36227495158802 0.339813377991551 1 1
0.0816113946851993 0.0546703346216391 1 1
0.342325932439251 0.313939602062252 1 1
0.163752436570936 0.147434030263811 1 1
0.281243826774758 0.246477374890486 1 1
0.232275188697794 0.183023117420822 1 1
0.163680742606383 0.157376939303218 1 1
0.0840637625881539 0.11755099851003 1 1
-0.12659724496805 -0.115492462353293 1 1
0.395779321683574 0.34257011829387 1 1
0.247521820767779 0.222812438944408 1 1
0.0971753903200797 0.0790086457529798 1 1
-0.0965458567242072 -0.087754175103397 1 1
0.383864907522222 0.353815440226162 1 1
-0.0643712707697148 -0.0598423070912919 1 1
0.391334068465802 0.36193067244758 1 1
0.118387804048154 0.0973171801457467 1 1
0.197369868559386 0.150995084815446 1 1
0.167999262448497 0.153803114238896 1 1
0.255249520220325 0.220339107405341 1 1
0.0656289003186128 0.0683117140378326 1 1
0.368681066880591 0.33465477476344 1 1
0.111675678121176 0.0829128070271412 1 1
0.20370872033558 0.214252102099032 1 1
0.659396040947363 0.613228215941355 0 0
0.236293759348812 0.239391692088292 1 1
0.200793811086378 0.179308807353931 1 1
0.109074876906265 0.0658228531596912 1 1
0.287407660476618 0.255858988609456 1 1
0.266520443671466 0.249299147546405 1 1
0.0365089283315258 0.0219543781903433 1 1
0.199444651890672 0.188199222946843 1 1
0.292335751490337 0.29096950542755 1 1
0.263440430586129 0.251979574387507 1 1
0.449352462092221 0.415254289499739 1 1
0.301974623747737 0.310514603265931 1 1
0.264069542481905 0.242997622894827 1 1
0.133093036724188 0.126494673159734 1 1
0.165655409059924 0.169412947925707 1 1
0.323875908550618 0.28198672413316 1 1
0.089476513074755 0.0770108247524803 1 1
0.360516889251894 0.328680616255155 1 1
0.19257259954112 0.183208715922545 1 1
0.383804296732946 0.369025177689681 1 1
0.462034566693052 0.412227106465136 1 1
0.122320918266353 0.146127355256083 1 1
0.173727405102699 0.165997203179575 1 1
0.195334474954172 0.190437174927435 1 1
-0.0897294215430823 -0.0841337787675681 1 1
0.560215897345242 0.479511443143453 1 1
0.11279895942045 0.106779446301084 1 1
0.38697283995962 0.343022088456197 1 1
-0.0373077642766417 -0.0321428871940628 1 1
0.235088488480225 0.221766917789241 1 1
0.178870873361112 0.167847712248518 1 1
-0.0667310240257296 -0.0754265678132002 1 1
0.172193812870344 0.165344719892512 1 1
0.00160559449792097 0.00623128641072085 1 1
0.199217794533834 0.182824711999094 1 1
0.22294175167154 0.216926970445864 1 1
-0.0613584202984274 0.00412486707934329 1 1
0.348410549986409 0.311382875396119 1 1
0.492976897172872 0.437490848467252 1 1
0.208080939540053 0.18155045703973 1 1
-0.0263095710243575 -0.021661258738625 1 1
0.243269922581963 0.243952540970828 1 1
0.398812729268615 0.361771197774333 1 1
0.17959308942635 0.153897983512465 1 1
0.0994404445099465 0.0878429270309055 1 1
0.262052567021501 0.243887831870528 1 1
0.581636581249127 0.537711130678917 0 0
0.494667369547078 0.444237849664081 1 1
0.0988254605783968 0.0989107969438788 1 1
0.212862467591861 0.199512262722738 1 1
0.320309015287448 0.312140548097313 1 1
0.204238263923694 0.184777568034629 1 1
0.61192231382949 0.548699261465786 1 1
0.202991883450688 0.209884512590286 1 1
-0.136580946378832 -0.106775934207558 1 1
0.242840879572909 0.197568204720187 1 1
0.0996215170413751 0.0978595344442268 1 1
0.122455705465035 0.123056757748025 1 1
0.0384325205365673 0.0267188070515735 1 1
-0.19080549521159 -0.176091605569662 0 0
-0.233674600242044 -0.223695539033633 0 0
0.300196979568332 0.236948320933509 1 1
0.167425795064398 0.148891018326526 1 1
0.161665850955112 0.150762038695021 1 1
0.0587710481248705 0.075484676196183 1 1
0.193355088030832 0.179203225422835 1 1
0.4311599694365 0.395047014624708 1 1
0.0898066026573665 0.0675361304420635 1 1
0.0898402936637587 0.0898345532787344 1 1
0.245844732909508 0.238447853153539 1 1
0.327519838635535 0.309050649190732 1 1
0.0886881769775707 0.0957612392950763 1 1
0.417647032492945 0.382056865006276 1 1
0.358543537066163 0.309864673814665 1 1
0.147866966649453 0.154104286764535 1 1
0.0385214555033768 0.0778369104247034 1 1
-0.0863683365301613 -0.0900550810660682 1 1
0.138025598834068 0.116274560887506 1 1
0.245286586449587 0.217918298887415 1 1
0.204193626099743 0.192788857192917 1 1
0.191404667840251 0.179939646775154 1 1
0.147266588904361 0.136439504906862 1 1
-0.0651926367332369 -0.0328968182865602 1 1
0.000765368601561907 -0.00694327367616126 1 1
0.139550270691197 0.103024912316375 1 1
0.299088596700664 0.283240824460916 1 1
0.21291586434076 0.168232929013322 1 1
0.0561322547047764 0.0525412763515525 1 1
0.623126800085738 0.603995809546295 1 1
0.0372258782089106 0.0740393805648419 1 1
-0.0339455234809161 -0.0217461794674786 1 1
0.62817029467827 0.549855361261462 0 0
0.317421312404848 0.263368338445324 1 1
0.331063579396027 0.309227004861648 1 1
0.044836417476861 0.0475606376675384 1 1
0.333638055446538 0.303425246334211 1 1
0.15576099109462 0.122874633587712 1 1
-0.0678865146323686 -0.0476762941378261 1 1
-0.0348847912357394 -0.0426189109803538 1 1
-0.122528170126694 -0.105225458818257 1 1
0.21565393919577 0.194886000844992 1 1
0.221752855101427 0.207820431182589 1 1
0.0475508246569613 0.0468628692054011 1 1
0.182042954137379 0.192475940699428 1 1
-0.0964452403246208 -0.0917276906409345 1 1
-0.0678944887883221 -0.0603484509266279 1 1
0.241152357676646 0.194631632882228 1 1
0.186417396186878 0.172094629232364 1 1
0.218002492041107 0.192094815603192 1 1
0.0246076148106109 0.0497293468164347 1 1
0.230650344027076 0.22990296123883 1 1
0.37576513350037 0.348180565886101 1 1
0.14114983647428 0.103149682010877 1 1
-0.343801514267939 -0.322793412561787 0 0
0.143670510313779 0.132580704422623 1 1
0.178537302977198 0.179856790174938 1 1
0.10855821275317 0.0844357521659013 1 1
0.249167631300448 0.212362107627767 1 1
-0.128730578902427 -0.132710471031903 1 1
-0.152718834857689 -0.140506090219733 1 1
0.260592397755705 0.234359753266976 1 1
0.0998923983817193 0.092920320744727 1 1
0.301724866725993 0.262519793198064 1 1
0.223468787012733 0.201407486773601 1 1
0.277354069495596 0.262263099428938 1 1
0.510477644936918 0.441726643878309 1 1
0.0200193556233351 0.0195499229792204 1 1
-0.14147182423936 -0.138853821675876 0 0
0.365694550014954 0.337948815441121 1 1
0.0797935494108661 0.0614194012951564 1 1
-0.199560595200464 -0.191557031687603 0 0
0.393164114764092 0.356649599308551 1 1
-0.154168959378541 -0.125468374665114 1 1
0.444475366563138 0.394726089826311 1 1
0.208082327423092 0.172576194609817 1 1
0.161171664334963 0.117311837717101 1 1
0.352088956915287 0.339400521323408 1 1
0.255573561368258 0.21679535313344 1 1
0.302536014612986 0.275823145017088 1 1
0.0680950820206715 0.0599241580948564 1 1
0.162514265831026 0.172946296936704 1 1
-0.0268815927488825 0.0035906799090482 1 1
0.267254981406012 0.23436692164839 1 1
0.208340796526844 0.188015207312534 1 1
-0.000830509902788839 0.00765219022918183 1 1
0.238906782440993 0.223025019329203 1 1
0.114107075939999 0.0788255728917211 1 1
0.022466599530199 0.0405224851575033 1 1
0.269644870065856 0.241684532022114 1 1
0.561441967376421 0.501262264006944 1 1
0.264891236415037 0.276308311675676 1 1
0.119445001817173 0.107123165451274 1 1
-0.137749875658734 -0.136735590131614 1 1
0.221704932416631 0.194437784335231 1 1
0.300228619236823 0.25917835266834 1 1
0.300646209260584 0.26964686391891 1 1
0.244194371298173 0.208506500979066 1 1
0.350176166080245 0.353373850280918 1 1
0.386491960938294 0.344416016447679 1 1
-0.269961565423936 -0.242350131636717 0 0
0.137622301656576 0.139648124901057 1 1
0.229151021709341 0.217428470435618 1 1
0.0915617878571896 0.0817590993237065 1 1
-0.115350682288754 -0.144248160715504 1 1
0.109565975245689 0.103136823228778 1 1
0.361137812693359 0.309947949902778 1 1
0.467611094446556 0.399753133573902 1 1
-0.155401632115281 -0.138602285533413 1 1
0.619282754511007 0.577251779427976 1 1
0.201422954025128 0.199490631959142 1 1
0.326493642596286 0.293586284765669 1 1
0.0272938480321741 0.0333705679354894 1 1
0.449720768092599 0.416798491253209 1 1
-0.0940048448815749 -0.0926308786143268 1 1
0.150005691962613 0.145080089278749 1 1
-0.0499648373010782 -0.0381736499567701 1 1
0.0136447513188655 0.0219195119809402 1 1
0.391630422977615 0.36477945914144 1 1
0.142191114659509 0.161870873487964 1 1
0.159129408420978 0.159719807999428 1 1
0.405132614479528 0.380063436947364 1 1
-0.159571394739796 -0.158865752272319 1 0
0.0284167191705342 0.0329425776842211 1 1
0.36322465889509 0.315993618750257 1 1
0.23525048710632 0.206744957085071 1 1
0.264246350287289 0.215027651551652 1 1
0.0161426223163949 -0.00101800102002311 1 1
0.0714257589752633 0.0668870356988168 1 1
0.266983829311831 0.224496320390459 1 1
0.203139913919674 0.178139074139458 1 1
-0.301341739807174 -0.279486173303053 0 0
0.610816877230974 0.562462470476942 1 1
0.378781260700483 0.335989116892845 1 1
0.198164230883272 0.17938124654378 1 1
0.383604218057522 0.33762640226559 1 1
0.108348805833786 0.100122854117059 1 1
0.64118660926321 0.562435064666929 1 1
0.324392445239486 0.296664965272938 1 1
0.405220701704871 0.36424804026564 1 1
0.435673645653083 0.368695532254241 1 1
0.134302930074227 0.106925879763421 1 1
-0.0435022959480116 -0.0186280654852443 1 1
0.372300335985661 0.331214946961877 1 1
0.297810608899246 0.290758504849989 1 1
0.34564119438413 0.331209099210384 1 1
0.569464733479035 0.505869086959357 0 1
0.586580059264443 0.509312110413738 1 1
-0.0488406151315582 -0.0219942713140917 1 1
0.245926348452656 0.19139164653556 1 1
-0.116730799492284 -0.133021739373391 1 1
0.540192111738632 0.493758615849454 1 1
0.397979762579895 0.370588305282948 1 1
0.049083922641546 0.0319511604052055 1 1
0.29351137878522 0.282206693689642 1 1
0.0689365381106457 0.0833634063541518 1 1
0.036494059438658 0.0540213962396821 1 1
0.107192999096101 0.104415083354492 1 1
0.112886183213674 0.115011394870256 1 1
0.16598538190175 0.143986362534899 1 1
0.0143220510972312 -0.00147052362186226 1 1
0.0315779578660322 0.0294163615484764 1 1
0.175835822933619 0.158054284366039 1 1
0.427757203379257 0.381146316453698 1 1
-0.122614124640792 -0.118783575618729 1 1
0.221878232067955 0.19651123491255 1 1
0.102831815491819 0.120511128075033 1 1
-0.02043304044396 -0.0543274041684835 1 1
0.271322024112111 0.252551686023814 1 1
-0.189542907116688 -0.177218174369624 0 0
0.279480480633741 0.2564157037947 1 1
0.461617636050735 0.425450388178533 1 1
0.328041358037845 0.296353171666005 1 1
0.354118371454578 0.345471346277874 1 1
1.0732138504427 0.943508844798025 0 0
0.171170536800589 0.150559188293082 1 1
0.373211484259735 0.35122048568727 1 1
0.0661372582573501 0.0668114196440258 1 1
0.0908564252327748 0.0752886894558672 1 1
0.077139385197632 0.0819961798552871 1 1
0.439565196021417 0.381118479384496 1 1
0.352808304869735 0.328853934853654 1 1
0.0938993796621621 0.0713026676622821 1 1
0.011294507339709 -0.00988513294951281 1 1
0.42869229228169 0.402953770616346 1 1
-0.0177016296408042 -0.00125673785311319 1 1
0.0264786153089954 0.00848654262740121 1 1
0.475864703712635 0.429118592517557 1 1
0.283588431109934 0.250401647451046 1 1
0.0462089091762605 0.0412715409422675 1 1
0.268732447143235 0.237154989065596 1 1
-0.358869431546247 -0.264494112127082 0 1
-0.148989800072939 -0.093288758450837 1 1
0.488740523155154 0.45678609775237 1 1
0.118256142395634 0.113513327230069 1 1
0.179229073553903 0.16190664913457 1 1
-0.123501894744532 -0.101891692759495 1 1
0.126040658510101 0.137772871029589 1 1
0.467443537949217 0.429678840152106 1 1
0.12660927475953 0.124826376638834 1 1
0.326817720000131 0.301326736455169 1 1
-0.0900548987552505 -0.0968366627867193 1 1
0.415032476195083 0.363033976650887 1 1
0.418909977535786 0.394771233587385 1 1
0.0023160484722715 -0.0337153268954622 1 1
0.489826873925466 0.419565826420958 1 1
0.0905309729493471 0.0772809391856127 1 1
0.274609374956839 0.246714106698387 1 1
0.0736052470051935 0.0467599962027915 1 1
0.219821993239714 0.211856319932681 1 1
0.478827710939446 0.447805548792103 1 1
0.0692676614713722 0.0344463662366681 1 1
0.112680737792163 0.132558829959926 1 1
0.116089000180284 0.101832358008599 1 1
0.100075069388524 0.130575127134871 1 1
0.495962234104885 0.427402260115073 1 1
0.326657559226528 0.29514621605588 1 1
0.227676053295941 0.197490772049086 1 1
-0.0157626922308917 -0.00340363647398402 1 1
-0.0575548959919692 -0.0542701155364034 1 1
0.410979696869505 0.362240936723465 1 1
0.132346083882039 0.0988909316590988 1 1
0.165596323559691 0.167904122867213 1 1
0.391305620534689 0.353891007170371 1 1
0.194761349534664 0.18289785958978 1 1
0.199668681153124 0.17698351862957 1 1
0.072426444747466 0.0731626080152949 1 1
0.381129370750824 0.33783405471089 1 1
0.395501904637635 0.354648414889556 1 1
0.259875007161857 0.226760044244953 1 1
0.164828083479273 0.143946076786424 1 1
-0.154570912895904 -0.149024061781218 1 0
0.0686167957573554 0.0889045073320593 1 1
0.110711133129805 0.0903934531497791 1 1
0.715259073680411 0.650505721275294 0 0
0.483152772763763 0.452065192619078 1 1
0.111808433621347 0.114081765594697 1 1
0.279776370305922 0.300957115268816 1 1
0.362253366198638 0.326944709057293 1 1
0.41483514355423 0.397170172261869 1 1
0.273673319674976 0.257347681534218 1 1
0.0697998593127918 0.0920930000287766 1 1
0.121759315680538 0.0929121143406661 1 1
0.192863703866604 0.173968050854169 1 1
-0.0465246785930482 -0.0439737333210881 1 1
0.054176263331274 0.0788900539030715 1 1
0.151644354642478 0.137719525252749 1 1
0.143817646548494 0.133977778099687 1 1
0.0196368335843438 0.038857725864566 1 1
0.55576532045336 0.483615328783888 1 1
0.140741527647047 0.127896335553547 1 1
0.407124076468117 0.3675492278926 1 1
0.0449588906036403 0.0373321654652397 1 1
-0.0813656770878199 -0.0524607593039678 1 1
0.145472400663327 0.124089790873511 1 1
0.200859808397174 0.191157946665337 1 1
-0.319062721579464 -0.294290842736939 0 0
0.237577651153594 0.22201271745032 1 1
0.501818824307029 0.444341686638968 1 1
0.513251027197613 0.471822558634727 1 1
-0.0765997009082794 -0.0289964134378298 1 1
0.20250795765065 0.180519439524444 1 1
-0.187502176944385 -0.157407411385256 1 1
0.245625251723123 0.231677418008808 1 1
0.0280562936306027 0.0712360470087232 1 1
0.0719707161422759 0.0508812458631614 1 1
0.281877032630826 0.265988505466184 1 1
0.337506825635662 0.286692125320544 1 1
0.323634352180356 0.278254024945585 1 1
0.384786866642096 0.357134376235018 1 1
0.335479804820973 0.315756204188834 1 1
0.309962569363458 0.252024399811832 1 1
0.478932910289465 0.432106691294052 1 1
0.339342269536568 0.333341019735054 1 1
0.201342418606903 0.186792785260853 1 1
0.304004972967096 0.304165443766777 1 1
0.155231096159657 0.157186339494459 1 1
-0.0776995283490065 -0.0524945446657002 1 1
-0.105523528264028 -0.0725915980046352 1 1
0.555254000113158 0.490077695436016 1 1
0.28467950397147 0.273906444622542 1 1
0.35610420581477 0.30281688317723 1 1
0.30827084566911 0.284012182192785 1 1
0.345345146169568 0.310345985823642 1 1
0.317160687966692 0.306484722898754 1 1
-0.0202584003132603 0.0113119202794671 1 1
0.290045333363588 0.261273834153149 1 1
0.0974662179123069 0.0788307087289793 1 1
0.146838453602762 0.161732026861378 1 1
0.217974469522382 0.209867435404589 1 1
0.577727977330383 0.495964230760926 1 1
0.247895818079144 0.224297890243807 1 1
0.232967105860917 0.210525446101436 1 1
0.209995132142575 0.188464846775368 1 1
0.292267513159171 0.265329211798748 1 1
0.499619200152264 0.412929345947052 1 1
0.481687483369318 0.426348682441099 1 1
0.130643742563629 0.109233082934929 1 1
0.0790978905071857 0.0845097410865824 1 1
0.0962253581393447 0.101038783290946 1 1
0.131928059926891 0.132424082848813 1 1
-0.266717613772571 -0.249818612492431 0 0
0.129904902556452 0.119445565653003 1 1
0.602759568483313 0.577004218876402 1 1
0.163196838719141 0.154848706876595 1 1
0.186127302936731 0.14925510100478 1 1
0.206323878197962 0.208797575050237 1 1
0.0114164058555119 -0.00421171554746413 1 1
0.175459047991254 0.171212839151678 1 1
-0.00372608132647446 0.017104167393631 1 1
-0.127592931404643 -0.106584476668286 1 1
0.351147878065648 0.303790475298495 1 1
0.441666144362025 0.378538551311952 1 1
0.456538542296626 0.398176160447827 1 1
-0.0407483466570899 -0.0344135899723769 1 1
0.0509954025832116 0.0548218537436693 1 1
0.280956795974217 0.257607276580486 1 1
0.374400008243921 0.318749312205567 1 1
0.346691524322093 0.311738123341859 1 1
0.0344491869420434 0.0423422978104595 1 1
0.2302781822674 0.220459390738024 1 1
0.185270848575232 0.175177283262294 1 1
-0.115014650258072 -0.106652668857244 1 1
0.456706928314268 0.446988761624317 1 1
0.228187121961158 0.209248640437195 1 1
0.246587282115706 0.219959917710877 1 1
0.476056835803299 0.42434422842041 1 1
0.338532878612624 0.374370431927722 1 1
0.0404028829838053 0.0331382280546899 1 1
0.0308713959582342 -0.00791604774238444 1 1
0.177036675411471 0.177898057029749 1 1
0.303115559295544 0.279897541633212 1 1
-0.0505051737305876 -0.0398004262050976 1 1
-0.01057394973508 -0.0123237784420873 1 1
0.0356138038113169 0.035101501333415 1 1
0.284775122199074 0.269941357709977 1 1
0.376866096322542 0.363088794292012 1 1
0.201286939074686 0.183978242770754 1 1
0.613234905566822 0.574427857429842 1 1
-0.0198378351999063 0.00267782022317542 1 1
0.176926617255784 0.157902770712421 1 1
-0.221469635723111 -0.218643506658452 1 1
0.159748350062087 0.138291894492393 1 1
0.109294556513821 0.110220182354352 1 1
-0.00284501519844872 0.0141659977703547 1 1
0.363601100500609 0.340507168966895 1 1
0.237793974624162 0.236202041869359 1 1
0.241502771186912 0.229643584981041 1 1
0.225957540713429 0.205095042053433 1 1
0.115355594745769 0.0921630543698305 1 1
0.504717913303187 0.457794533662565 1 1
0.363094961575595 0.348758992236807 1 1
-0.0788785466055566 -0.0978965226053137 1 1
-0.087538732939057 -0.0993391161829542 1 1
0.0991090923415345 0.0795811071596134 1 1
0.0682004812185159 0.0714806649089795 1 1
0.0736701572422604 0.0891185034911 1 1
-0.0950152865694356 -0.093121374340239 1 1
0.187121334983267 0.188240403818233 1 1
0.661081660560249 0.591856661705372 0 0
-0.215781150232262 -0.212805383868347 0 0
0.430862895828338 0.384964250262819 1 1
0.257049310099852 0.222209208965068 1 1
0.102215230702724 0.0938739344867321 1 1
0.378913059728914 0.32229861579544 1 1
-0.0574075675494517 -0.0528722216602283 1 1
0.25489078454528 0.226619460171889 1 1
0.517428897877846 0.450356472801844 1 1
-0.0461869637055078 -0.0451015380562187 1 1
0.171447996704349 0.168307124091114 1 1
0.698821304866331 0.63056429247099 0 0
0.34674914522226 0.303735068693464 1 1
0.469246505178608 0.440996902070921 1 1
0.381353222712814 0.337823090130133 1 1
0.201784492420685 0.173772024788158 1 1
0.0740081407400412 0.0812244782547083 1 1
0.028152163402126 0.0354783141450264 1 1
0.0850984161636339 0.103954508626706 1 1
-0.153015837898182 -0.117810351791511 1 1
0.048723375513917 0.0366614629811357 1 1
0.0924661487090932 0.0899366167297942 1 1
0.16753444558459 0.169532092590355 1 1
0.298434830838236 0.276457815676128 1 1
0.296448850255265 0.281155738278057 1 1
0.499482402846133 0.449992633729762 1 1
-0.0174843592500948 -0.0363825796710711 1 1
-0.153581569847871 -0.127424670726277 1 1
0.381374809620347 0.342208334436337 1 1
0.272609119739972 0.256212437411897 1 1
-0.194173464383056 -0.193710851390616 1 0
0.566863357155692 0.519323644251134 1 1
0.357267137676238 0.349369572747134 1 1
-0.00913581511712548 -0.0350646781242467 1 1
0.433398122180799 0.387803032817507 1 1
0.525200616497101 0.49302111783845 1 1
0.217020179159872 0.198732772353385 1 1
0.299263883708599 0.288002733450796 1 1
0.187719048998201 0.160210584482108 1 1
0.210971233405185 0.166452897440835 1 1
0.193371723282783 0.189195248107482 1 1
0.166143632035253 0.158078563433792 1 1
0.0648756056962746 0.0590947599165053 1 1
0.439597475670862 0.406120589301458 1 1
0.113676766873504 0.0862071235649585 1 1
0.224356106905399 0.19746703450394 1 1
0.526796035018665 0.492832626296203 1 1
-0.0936734907325884 -0.109790858754808 1 1
-0.036361495506255 -0.0430672468090528 1 1
0.152115472685708 0.109874729837106 1 1
0.421450824917961 0.384284343010449 1 1
0.294117139209491 0.278278035592125 1 1
0.44460215301108 0.423041666340366 1 1
0.425018877781724 0.371780798350521 1 1
0.086273920940284 0.0914039862328885 1 1
0.0623440337401045 0.0603903269359839 1 1
0.0648742016185939 0.0601542892099205 1 1
-0.05036139780004 -0.0306104872808089 1 1
0.260193194082192 0.22802686540222 1 1
0.0584796307433561 0.0566913397484121 1 1
0.172947421576797 0.150815477100127 1 1
0.25481378887301 0.235214486371206 1 1
0.394449273127704 0.344617016236013 1 1
0.425299722019827 0.396632022256128 1 1
0.32156273055153 0.298200116165705 1 1
0.254603129900265 0.22240920956532 1 1
0.218284978315194 0.185498484062448 1 1
0.194481323296914 0.193827286257846 1 1
0.0842863317695643 0.0966735428596533 1 1
0.232534601952971 0.220189332670664 1 1
0.165260065791649 0.148792209361101 1 1
0.367025233583213 0.330989995974571 1 1
0.0362932944385459 0.0367349590909328 1 1
0.298054518459739 0.251416528095674 1 1
0.197727061417555 0.176797112093117 1 1
0.242867886681803 0.199708337069683 1 1
0.331759513212817 0.307957128740986 1 1
0.211148690081861 0.199940161779391 1 1
0.276707344833773 0.230355526720729 1 1
0.351718202844212 0.365804386803315 1 1
-0.319747018541589 -0.332757910326462 1 0
0.33024190958181 0.308001748284924 1 1
0.146546674519559 0.138444742156136 1 1
0.297392535653779 0.260398880467271 1 1
0.266106056722338 0.272878890581331 1 1
0.103177611730938 0.0797052063093621 1 1
0.315607950536518 0.283199920939687 1 1
0.395370767058612 0.364521376931855 1 1
-0.169388244764137 -0.138312342851915 0 0
0.290823402632241 0.249799775537013 1 1
0.158220622475461 0.168539716090921 1 1
0.22507075590898 0.208453017095536 1 1
0.155561304943853 0.130138155949052 1 1
-0.0414941724232854 -0.019102149405193 1 1
0.422037119171633 0.359798054264273 1 1
0.0782028820819762 0.0961118402954553 1 1
0.26926336065634 0.244209145935539 1 1
0.359627632425593 0.323187804355002 1 1
0.0143456380237449 -0.00218319018695792 1 1
-0.189437185568209 -0.147236881617943 0 0
0.201145114899079 0.201253062338823 1 1
0.0491809454821117 0.0524962608377929 1 1
0.286207360811894 0.245004913019168 1 1
0.0744937304792872 0.0664471548825137 1 1
-0.134587749244963 -0.115220687571135 1 1
-0.381435654391686 -0.319565214851783 0 1
0.239576480491643 0.217068665652829 1 1
0.00798199505269691 0.0100826342186052 1 1
0.202615271269199 0.212586639029246 1 1
0.00254094093476694 0.00918163093129524 1 1
0.253032297663619 0.221581253522326 1 1
0.253968850238767 0.22577020907072 1 1
0.246014756074015 0.201796922442966 1 1
0.0617734814111003 0.0794411169473094 1 1
0.216132446097535 0.191116245004689 1 1
0.544723861371877 0.514736273701068 1 1
0.195615853200875 0.169444587288722 1 1
0.161786067220811 0.145460060053322 1 1
0.117962433907772 0.11538948591791 1 1
0.474916485599228 0.420309060018914 1 1
0.208843520027638 0.202639665502662 1 1
0.382860709127867 0.338513545842561 1 1
0.103109701359936 0.0627630578056445 1 1
0.146813125186186 0.137995016958321 1 1
0.276674103988585 0.237277586240725 1 1
0.0549133728276136 0.0679483383127606 1 1
0.0321454890770317 0.0421921524705936 1 1
0.624297463393366 0.579750607939229 1 1
0.634261508236856 0.573967208347928 0 0
0.308466574813558 0.267933660707959 1 1
0.10770631830855 0.105590967375908 1 1
0.252210134769699 0.234445875530221 1 1
0.282564895399464 0.273663022364516 1 1
0.359063392252572 0.298692372355872 1 1
-0.111844679160304 -0.118076319893366 1 1
0.000166024037947819 -0.0122452419490343 1 1
0.0146245108296504 0.0445962419025999 1 1
0.227651527283154 0.208005574884218 1 1
0.337272676478687 0.31969117025188 1 1
0.020747525842987 0.00194442408901684 1 1
0.218281484438314 0.211129191796463 1 1
0.289145159416926 0.266336169023788 1 1
0.616875172190579 0.535075212185174 1 1
-0.0227264425421795 0.00785957017433643 1 1
0.241021085733713 0.237299796181671 1 1
0.133621042087264 0.154166533732368 1 1
0.427941106467689 0.400043161509515 1 1
0.150923064296183 0.122237415413692 1 1
0.00503511510879693 -0.0192875961607512 1 1
0.350530973357936 0.34060800184214 1 1
0.147440182480953 0.133255247967214 1 1
0.255715268268682 0.233146266078759 1 1
-0.198629526212039 -0.195689417922181 0 0
0.438743730644544 0.356987268830836 1 1
0.293765813978942 0.272269589022299 1 1
0.428296005607295 0.396588408827777 1 1
0.0554762905156565 0.0283842138265158 1 1
0.197717958977755 0.18716395277944 1 1
-0.0831987821339739 -0.0500159858610461 1 1
0.399399367968514 0.360126794859882 1 1
0.125203321065156 0.10848774738751 1 1
-0.0224606821775379 -0.00381919865256843 1 1
0.061628599173228 0.0126212857728567 1 1
0.148222883163203 0.126241088376929 1 1
0.161549022899733 0.154871512219149 1 1
0.096063567712852 0.0757884177730122 1 1
0.276445990302738 0.250860919598573 1 1
0.462852556477403 0.39505674520759 1 1
0.405137089207573 0.403244286716186 1 1
0.477473504556676 0.425421498544493 1 1
0.0642632394527556 0.0559758661433311 1 1
0.29581075142634 0.265751931097951 1 1
0.160673551103879 0.161097524300771 1 1
0.172641548359105 0.188362284922794 1 1
0.0470610853920395 0.0288653971190751 1 1
0.279218856437241 0.268062894305558 1 1
0.359757583931089 0.335945395124189 1 1
0.246717488616286 0.229646742819054 1 1
0.408655994450794 0.358772652324238 1 1
0.367670868608216 0.321886045269701 1 1
0.60945337629285 0.561394225264366 0 0
0.235792351220978 0.224168995204984 1 1
0.310286891328418 0.270632042381098 1 1
0.41347812953714 0.369611642882471 1 1
0.591824001797436 0.534476879361942 1 1
0.163488469545836 0.141980945353126 1 1
-0.186799872658259 -0.163881299617191 1 1
0.261546164552132 0.243810779879727 1 1
0.0211906468309377 0.0199309526669811 1 1
0.284053017938525 0.243804167913022 1 1
0.0965588968001936 0.0895826884948918 1 1
0.123565834949045 0.114718361081732 1 1
-0.00632633859720978 -0.0133285286375256 1 1
0.0974565225473405 0.105136208541557 1 1
0.333799461307607 0.323645276256853 1 1
0.313480376909461 0.31191930378523 1 1
0.258059222341194 0.25303058525184 1 1
0.454565051279112 0.410618462258135 1 1
0.142011174787751 0.15898010480096 1 1
0.0606350715449183 0.0543077231259636 1 1
0.157586818990193 0.116224681078273 1 1
0.161522842780265 0.141439478574168 1 1
0.210500398661478 0.204459138119436 1 1
0.251002940166685 0.235193985300621 1 1
0.132785703504691 0.126178251572225 1 1
0.193852648282424 0.161878508136989 1 1
0.151337541647864 0.134636915065975 1 1
0.122510213586388 0.127653922068235 1 1
0.395707456301529 0.362321979590192 1 1
0.381141004772783 0.355566443141023 1 1
0.615619003871689 0.540078669051097 1 1
0.379019840953477 0.362295488155389 1 1
0.626760966753522 0.56518068299436 1 1
0.416895801875432 0.40651740005553 1 1
-0.224678342591072 -0.163904154435808 0 0
0.243697982721429 0.257382747856586 1 1
0.421249581343563 0.355872349335769 1 1
0.512356056661566 0.485004498757632 1 1
0.171764739977778 0.155846967162178 1 1
0.276511387189554 0.268307975174393 1 1
0.191910538757908 0.182294861028901 1 1
0.177203358942173 0.149231262275479 1 1
0.0588788421181768 0.0432676893527674 1 1
0.0869113731147016 0.0678134108676897 1 1
0.208451516471879 0.191384903105875 1 1
-0.0389175303685964 -0.0500068808132098 1 1
0.344322994555329 0.304073622293185 1 1
0.0540404908798314 0.0486607592765427 1 1
0.107842934886452 0.102605062419331 1 1
-0.0387068287767722 -0.0371126557729197 1 1
0.00190860733619403 0.00429338440158584 1 1
0.365162727610777 0.312634508596109 1 1
0.200410545632289 0.166906404324993 1 1
0.329244826646998 0.296227553383451 1 1
0.273951139755718 0.217059829712121 1 1
0.194602253452875 0.182897955107964 1 1
0.283254987702566 0.257846866301319 1 1
0.0741962596675796 0.0595410387490538 1 1
-0.278549572557297 -0.261830025188539 1 0
-0.0345161083688084 -0.0498224737054105 1 1
0.180627809654995 0.160791137777592 1 1
0.0453167276106115 -0.0198327886710283 1 1
0.142658452411924 0.132237123656045 1 1
0.504948327893381 0.450798121352875 1 1
0.478384142441933 0.408658914287624 1 1
0.162120243832965 0.157316381567725 1 1
0.464084311938732 0.446026011581667 1 1
0.265874918100087 0.249754554326483 1 1
0.269475190561075 0.255013102783545 1 1
0.239729503983022 0.21074466505274 1 1
0.0718893325145409 0.0513738629823431 1 1
0.0720856333863805 0.0359470999671148 1 1
0.0298283271983011 0.0297930043345847 1 1
0.0472229392941175 0.0161923159032903 1 1
0.422226882947423 0.385244532892955 1 1
0.451653630163487 0.410184924968795 1 1
0.374483168226557 0.344230774896357 1 1
0.386253035378646 0.353620111697107 1 1
0.324859799929524 0.329329404857667 1 1
0.449744420003869 0.433126961056133 1 1
-0.0500693390822283 -0.0367217615003454 1 1
0.200326975309839 0.158499133582589 1 1
0.403526927904809 0.361305395613826 1 1
0.381269118042335 0.343193237094937 1 1
0.19291619076117 0.16226469651475 1 1
0.452756008086535 0.43046648601469 1 1
0.0790804476191455 0.071659147311412 1 1
-0.0111077151803476 -0.0133213518056297 1 1
0.366797924153169 0.328761146975618 1 1
0.227695221786238 0.185642292680855 1 1
0.249186533224386 0.252343779098997 1 1
0.183667116780038 0.153025381062199 1 1
0.134107373519217 0.133940108520598 1 1
0.12512154308849 0.102163880900746 1 1
0.0552931543223313 0.0400552574234331 1 1
0.00560541307724316 0.0115559880085744 1 1
0.181158545076812 0.155219207817513 1 1
0.365811187124864 0.325060471374107 1 1
0.275648504070543 0.240482841855262 1 1
0.775801308349051 0.700446098999704 0 0
0.0355319594809011 0.0410336290743432 1 1
0.245078990620507 0.22910785568745 1 1
0.377612497197029 0.347814886563787 1 1
0.271096489554085 0.26454172240643 1 1
-0.23354391648256 -0.182286933137673 1 1
-0.217608847168328 -0.190769196945979 0 0
0.03455973520825 0.0369503936094 1 1
0.0470552656349582 0.0471910125784668 1 1
0.188840817457975 0.185031192264011 1 1
0.260728823624891 0.225016612698505 1 1
0.533090237766172 0.49164788855675 1 1
0.192706491279983 0.175951552340748 1 1
0.229911175203491 0.212559838158109 1 1
0.258552583102862 0.255784112180602 1 1
0.0358098434526842 0.0463257096184119 1 1
-0.00431662860837252 0.0270713577405767 1 1
0.107682074392259 0.11082970274246 1 1
0.350358010755763 0.325348637683025 1 1
0.257893381391927 0.231329605308973 1 1
-0.0884872155817157 -0.0933105685964068 1 1
0.330765968286634 0.315218977520364 1 1
0.497324130259455 0.42817756040013 1 1
0.432933057486683 0.366770545578013 1 1
0.0347299586300904 0.0185069235502198 1 1
0.110378278835313 0.108578768064341 1 1
-0.0429055143469796 -0.0286829451906902 1 1
0.258030071073815 0.245704214427764 1 1
0.1862109353537 0.189963637704912 1 1
0.204788361039677 0.211167784633861 1 1
0.158504394974529 0.156461137549009 1 1
0.103017716634633 0.07761393498096 1 1
0.303873905482512 0.254612938249273 1 1
0.0468797493946727 0.0222059753098139 1 1
0.216522711612924 0.173811855628424 1 1
0.0516522827624652 0.035313339749211 1 1
0.314270840225535 0.276007657480708 1 1
0.106963851416635 0.0864412237702548 1 1
0.0538971146253669 0.0441513330636577 1 1
-0.0863755031367906 -0.0626835097986775 1 1
0.0225428068819394 0.0417759551913906 1 1
0.468528561498007 0.413044985293667 1 1
0.518991355460277 0.470096417638126 1 1
0.0885803455628308 0.0654733052909465 1 1
0.22545736523584 0.177215216084784 1 1
0.116241530246066 0.0910136215149592 1 1
-0.175580986768816 -0.158719527435266 1 0
0.280309993627494 0.272073313170478 1 1
0.122844243948131 0.111647102368807 1 1
0.190954405768728 0.178668118155855 1 1
0.338050100154171 0.29670817616585 1 1
0.22289289350577 0.194875833237821 1 1
0.145972602824109 0.149425586272506 1 1
0.17059498982749 0.163905350577177 1 1
0.211942033868279 0.187630185368233 1 1
0.0310428418085323 0.0255123778014032 1 1
-0.152951877297833 -0.149717690409011 1 1
0.241947881860521 0.20141187938384 1 1
0.309483489704348 0.263662831927273 1 1
0.0340209781103667 0.0306190605213692 1 1
0.320157096538417 0.247536443561095 1 1
0.27207475069457 0.249588391069656 1 1
0.613189702063983 0.615465177509094 1 1
0.557258780284549 0.493271849989456 1 1
0.542904696451865 0.505976003502885 1 1
-0.0171887165815467 -0.00562453235492398 1 1
0.146397257235084 0.139509559998796 1 1
0.344793721209665 0.281701497605407 1 1
0.115292589838886 0.121120135625976 1 1
0.245275696232233 0.238918888851195 1 1
0.260176963888078 0.266924464683053 1 1
0.506244001401795 0.429030120239777 1 1
0.188176955821045 0.185547888164337 1 1
-0.0103653073898467 -0.00108598372757322 1 1
0.229991668576132 0.214063670850302 1 1
0.114489320455285 0.0767469560783531 1 1
0.0646028323718008 0.062146495285017 1 1
0.380114726523355 0.365434516325071 1 1
0.115115324499361 0.0813379414545956 1 1
0.729783052178757 0.657450739021059 0 0
0.0610013242706418 0.06838775498465 1 1
0.574876011823475 0.503196768802224 1 1
0.360486853770091 0.297397749617851 1 1
0.0915885960698134 0.10250370475676 1 1
0.19552405109319 0.168111079508572 1 1
0.14593225015749 0.156767848075494 1 1
0.304512575066716 0.288593363327506 1 1
0.477189881398508 0.417356468267378 1 1
0.490139275834809 0.440776673414819 1 1
0.190135343916345 0.163893134412414 1 1
0.360676908093527 0.342026879759653 1 1
-0.0633233238486672 -0.0743348759323096 1 1
0.490235527413496 0.395761876646286 1 1
0.149297454677053 0.133920035941907 1 1
-0.0353257456814195 -0.038345806720102 1 1
0.306750154768431 0.293587888389219 1 1
0.00461488551015637 0.0272480455548443 1 1
0.35108435952992 0.315288695515112 1 1
0.346869529981176 0.310537691333698 1 1
0.322655996032103 0.285274662615186 1 1
-0.18604482662074 -0.187227662045014 1 1
0.366731935581187 0.312056664733171 1 1
0.377761838138496 0.331922440587347 1 1
0.0818218198482814 0.0366132285490766 1 1
0.308608356880475 0.300878707425859 1 1
0.287645034594375 0.244212073108019 1 1
0.333923132836414 0.32856730326957 1 1
0.275673797885837 0.245843206181729 1 1
0.0994975476130795 0.0850716409342475 1 1
0.0528650624960421 0.0250733405866396 1 1
0.323273209515466 0.284298261963114 1 1
0.273805846235647 0.23981168119824 1 1
0.553358693008392 0.472176497664618 1 1
0.294311199818963 0.293303664937577 1 1
0.356925628555364 0.326010658182269 1 1
0.418932464711694 0.37261809127226 1 1
0.344334114853663 0.298868458651246 1 1
0.278886441453699 0.258569966948369 1 1
0.0691189611299971 0.0771305196435451 1 1
0.159781669021981 0.136841168006724 1 1
-0.2572349227787 -0.263949938353952 0 0
0.00650534518953535 0.0043667559644617 1 1
0.448750647005161 0.342426731246488 1 1
0.618778044315315 0.558244873944378 0 0
0.158032293422698 0.160743750406048 1 1
0.3212533958535 0.316956675278188 1 1
0.129861082489082 0.11057562608677 1 1
0.145051589277651 0.135024068813124 1 1
0.13801010864769 0.104391341018772 1 1
0.23931682165733 0.22301872300277 1 1
0.62785129188254 0.569315471716196 0 0
0.543478749364586 0.489196000626289 1 1
0.0759561778153088 0.0614989951275857 1 1
0.220202261811459 0.200189838035391 1 1
0.266194597008052 0.238575019950153 1 1
0.303107242156402 0.282569564168407 1 1
0.3063459131521 0.287384188466734 1 1
0.0645874782417001 0.0721745379130622 1 1
0.308668622418758 0.293659191358328 1 1
0.187631291122213 0.164923968860079 1 1
0.56173373317093 0.4941545726692 1 1
0.243398406301207 0.20971244414113 1 1
0.163723430320319 0.120561250376748 1 1
0.0708242087804575 0.0600633974326643 1 1
0.461930787750596 0.429015281977237 1 1
-0.117305367058825 -0.120798753975053 1 1
0.113060445069259 0.104064987287309 1 1
0.352479601555477 0.316328295635816 1 1
0.357353972588497 0.320869675133682 1 1
0.30166758292393 0.296200063520216 1 1
-0.372378818698677 -0.328575476028304 0 0
0.232525009885521 0.231460661586381 1 1
-0.175833617545633 -0.163447720710096 1 1
0.339510678011112 0.31789853734247 1 1
0.155159488558632 0.116881101776293 1 1
0.227432767180209 0.214688959600597 1 1
-0.185858161131366 -0.179836754116238 1 1
0.07296631730505 0.0684402166985623 1 1
0.159677336234233 0.128775083703022 1 1
0.580951092666876 0.526127360127582 1 1
0.281370132089132 0.256714823611133 1 1
0.441077994536056 0.37738912027997 1 1
0.236286043185869 0.184883006157619 1 1
0.110539453036215 0.148223454675391 1 1
0.127664043242026 0.0932455728537112 1 1
0.128247407667256 0.135989376078494 1 1
0.112249264665741 0.101035476123123 1 1
0.239463196064982 0.241058918245793 1 1
-0.0553836100855008 -0.0329391206027337 1 1
0.323021832661797 0.287290719868429 1 1
0.228436671452115 0.204938085614226 1 1
-0.155956049665489 -0.112185564381621 1 1
0.131253808151488 0.0997866318894681 1 1
-0.0121398166966977 0.00181757161436745 1 1
0.339272833704188 0.335146748311089 1 1
-0.0429008494112987 -0.02244534385927 1 1
0.336725434215798 0.297102995938594 1 1
0.461489319298868 0.401542055187612 1 1
0.527529602653748 0.492137335662084 1 1
-0.154521906764594 -0.145689997826367 0 0
0.246075728970651 0.227522354619868 1 1
-0.0012145496447718 -0.0119410760704902 1 1
0.0286363035605384 0.0297358154495155 1 1
0.0294853862061841 0.0286564554096635 1 1
0.221058148993331 0.188374434018737 1 1
-0.159346032731279 -0.142984157185569 1 1
0.319659588306326 0.303886410084304 1 1
0.400570102799412 0.358443891831026 1 1
0.0387181358453099 0.0432069595316635 1 1
0.31000585011225 0.271485181435894 1 1
0.193331894189257 0.157175917769811 1 1
0.367736234802 0.340531267537805 1 1
-0.182710323515064 -0.185582499778334 1 0
0.434125768299962 0.396231908625158 1 1
0.358687425356516 0.333908488426788 1 1
0.193022521793121 0.195716523230784 1 1
0.00571949944704004 -0.0143075372002465 1 1
0.207902806484635 0.217685789069735 1 1
0.483691690318578 0.445026862421165 1 1
0.0443948803432018 0.0435844047832719 1 1
0.139978538091904 0.103873635874731 1 1
0.365905893925845 0.348010276197803 1 1
0.156246515366968 0.130278780680405 1 1
0.0477114323802428 0.0404697565972855 1 1
-0.0798600385425479 -0.0660794508448475 1 1
-0.189142873091922 -0.17566973777381 1 1
0.301138325452481 0.268337905161974 1 1
-0.153634866968543 -0.1476653388025 1 1
0.262348385449602 0.299584209766068 1 1
0.278469511519493 0.243440083033413 1 1
0.13480851283307 0.116707793646641 1 1
-0.0665547502604934 -0.038415908273744 1 1
0.387575543168255 0.359401030658399 1 1
-0.112300720725081 -0.091736026731439 1 1
0.183910275532533 0.157397377570692 1 1
0.356485464084351 0.314825962925965 1 1
0.306812928610367 0.278401405588064 1 1
0.173547837647721 0.17082661831259 1 1
0.116376534412573 0.0941425287867769 1 1
0.484640939474667 0.448374832815147 1 1
-0.070328062755464 -0.0671578733918276 1 1
0.461669389953633 0.426036013179799 1 1
-0.000550391841500533 0.0378471582947804 1 1
0.133192916503243 0.14781972463411 1 1
-0.0345451603688493 -0.016451329062601 1 1
0.0501206395769086 0.0445949267103666 1 1
0.119258083181 0.0929138276064872 1 1
0.17928695090635 0.151124307040901 1 1
0.490949749589767 0.437155543322743 1 1
0.168593698166894 0.157908595576808 1 1
0.17890144316556 0.181300997974143 1 1
0.278949755559974 0.26870761222613 1 1
0.168958004792839 0.152415196953019 1 1
0.135203333016553 0.141318989953691 1 1
0.253731324188162 0.201615931915119 1 1
-0.0804556305976586 -0.0711868447497327 1 1
0.0218001456674751 0.06056120668134 1 1
0.29965742697715 0.268427792438466 1 1
0.302760101004819 0.268714819598932 1 1
-0.0602746710093183 -0.0497243068174423 1 1
0.466447320902947 0.432336818071899 1 1
0.056914603979562 0.0474372941729215 1 1
0.0991631225255948 0.066356059837881 1 1
0.147863108486209 0.13180038235615 1 1
0.145075020428797 0.150130153790047 1 1
-0.176391519704881 -0.168872068496202 0 0
0.030725035554358 0.0415669631788908 1 1
-0.0314175432322647 -0.0512661275371913 1 1
0.108677752250431 0.0939094126036948 1 1
0.116291655985087 0.0684953732501874 1 1
0.253408086539737 0.166521886808464 1 1
0.366715290998432 0.345835610620064 1 1
0.0281069268239545 0.0291976530657049 1 1
-0.0956744428293665 -0.0914186025604322 1 1
0.205884860724803 0.184131752727217 1 1
0.360207702431393 0.327159871385149 1 1
-0.176866599283135 -0.152394733157123 1 1
-0.228978178460376 -0.167584500132009 1 1
0.406708998824295 0.372361509919676 1 1
0.227958674409353 0.230600955670835 1 1
0.101441636572003 0.115321916971382 1 1
0.203428069366762 0.171163067131573 1 1
0.263244644986697 0.263242420605849 1 1
0.252779134441278 0.224923171070032 1 1
0.286582277468616 0.263314513300499 1 1
0.206814533616902 0.189301052113445 1 1
0.0465302421142964 0.0281345671018606 1 1
0.110960673598941 0.11903118237421 1 1
0.102678017055027 0.145429129543751 1 1
0.339646789670694 0.326230116536965 1 1
0.0905305875896052 0.074723354157809 1 1
0.478744376395993 0.437271421077678 1 1
-0.194363507507935 -0.172078755858543 0 0
0.463928682779618 0.434339630241272 1 1
0.315617263251796 0.290692605131641 1 1
0.167597568307673 0.136490409222983 1 1
0.239026923089781 0.230172173242001 1 1
-0.058693467886437 -0.0338234941748779 1 1
-0.364812329060594 -0.343723664409046 0 0
-0.074637361971043 -0.0650284744827999 1 1
-0.0215585754437015 -0.00880539037429343 1 1
0.0723745303875076 0.0643303514608363 1 1
0.199571775458737 0.192498799445206 1 1
0.00150071269510337 0.0112564120277084 1 1
0.424262609335601 0.37093925407493 1 1
0.144828836064352 0.135978300708679 1 1
0.189771363765038 0.172032861439726 1 1
0.358648511084726 0.325272201417082 1 1
0.172051180853411 0.186794323799596 1 1
0.00480062263052832 -0.019386528581968 1 1
0.0270410272393705 0.0110665914742936 1 1
0.246338617523606 0.217429563782121 1 1
0.497698754095278 0.440755471612169 1 1
0.552712504783917 0.504221654420587 0 1
0.21682338475828 0.207665393520529 1 1
-0.0541663528005865 -0.0395960643823325 1 1
0.103260272711557 0.11086897082668 1 1
0.201408030283226 0.196759401528695 1 1
-0.0287672711406938 -0.0299051573419485 1 1
0.269055177809304 0.241359074333595 1 1
0.333826299790144 0.307487360381025 1 1
0.061663629196966 0.0344068396224144 1 1
0.243098758789863 0.23811318842652 1 1
0.125488332334887 0.111319430981777 1 1
-0.0586770129873387 -0.0608043058242448 1 1
0.0619273746394287 0.0549865434327256 1 1
-0.0149442199394334 -0.0238801344846889 1 1
0.240327592641219 0.219606873199701 1 1
0.592313987725358 0.51834977008834 1 1
0.0981236551042374 0.112483345795128 1 1
0.189837253077073 0.197767365228268 1 1
0.376949015999313 0.332409144708191 1 1
0.0197715207852051 0.0145535160578833 1 1
-0.0433507397760153 -0.0382814245315064 1 1
0.320673221012379 0.261236939155332 1 1
0.0162443290046872 -0.0157454636106066 1 1
0.179202291987344 0.16705390542021 1 1
-0.225273871378826 -0.190425438240509 1 1
0.190417180720338 0.148141753234167 1 1
-0.0339896789694659 -0.0537860450333502 1 1
-0.160889959116651 -0.136968047191356 1 1
-0.155748023208489 -0.131132591613739 0 1
0.0586259546423487 0.0638650118306478 1 1
0.738114389884074 0.679520690328223 0 0
0.168451303892018 0.15248572514142 1 1
-0.0976160372727494 -0.0994986520759277 1 1
0.0793880368033582 0.0732806934645571 1 1
-0.0613723675424922 -0.0637608832609426 1 1
-0.176862805937046 -0.142947731499753 1 1
0.16245574868126 0.148343201132536 1 1
0.0651146839581335 0.046653724480706 1 1
0.191113021272417 0.182125556126774 1 1
-0.0139306768695269 -0.0218249594878086 1 1
0.699800347432612 0.673372647039661 0 0
0.0513087409617497 0.0180657667017734 1 1
0.10372626714312 0.0780032954634679 1 1
0.23898492592616 0.225519024895234 1 1
0.121915822229308 0.122397972443591 1 1
0.013056458437898 0.0035203837964036 1 1
0.117445798619585 0.118076148942736 1 1
0.449883529025646 0.401360332383233 1 1
0.493036976599125 0.447599946219107 1 1
0.209137660010624 0.182349998537269 1 1
0.0634092478777034 0.062921831882682 1 1
0.069590507392675 0.0519990164151785 1 1
0.338287277032211 0.28733641043291 1 1
0.248491772244662 0.21310421027193 1 1
0.201968958292523 0.189363864765269 1 1
0.39440063103435 0.351229618489879 1 1
0.277197361682192 0.242712687018928 1 1
0.330106318069308 0.297708025871598 1 1
0.284363088074908 0.262286829397678 1 1
0.314216590528307 0.293722399973583 1 1
0.138392638476815 0.145824192893649 1 1
0.162857085143072 0.161526025093156 1 1
0.109259945760946 0.0766600678227488 1 1
0.345028198661396 0.313990295265917 1 1
0.249913281209405 0.231190336939328 1 1
0.229493728148231 0.192990496837184 1 1
0.357721657371453 0.315673558434334 1 1
-0.0531834064695968 -0.077637259180866 1 1
0.305116157623006 0.267690588558164 1 1
0.0102583093522969 0.0209227567228621 1 1
0.209281131038522 0.185915476600806 1 1
0.392985824462068 0.34133110711577 1 1
0.0314865678934906 0.026439128019571 1 1
-0.344147669291728 -0.302662787347889 0 0
0.536448616275373 0.478237980767987 1 1
-0.0997041475654739 -0.104081143276996 1 1
0.398458694705334 0.375468516184125 1 1
0.0254513142704624 0.0197197947681778 1 1
0.112838858958645 0.110410604779293 1 1
0.184100356341186 0.17859284605106 1 1
0.312017659298197 0.251235010017518 1 1
0.0479704964184904 0.0322052536951725 1 1
0.282657718268521 0.282577380098563 1 1
0.213929263081743 0.196384668480407 1 1
0.293516513096516 0.271804015025968 1 1
0.302886993593493 0.287973181931086 1 1
0.137876001435423 0.0547115415567113 1 1
0.140196743475074 0.141886698087438 1 1
0.247105295419172 0.226028441245383 1 1
0.410380903997261 0.383910887081084 1 1
0.42508630707602 0.376941053596956 1 1
0.100417005351123 0.0844554951421877 1 1
0.174734573314964 0.156658990939585 1 1
-0.131431896439903 -0.131019209115804 1 1
-0.0347540017789617 -0.0520844883134795 1 1
-0.00365369330948112 -0.00863596528009387 1 1
0.279825064916553 0.248604063189369 1 1
0.292471757948422 0.261048747810413 1 1
0.107392325245604 0.0899710097014247 1 1
0.00264415748627359 0.0457192112634272 1 1
0.33330375565195 0.318233693176875 1 1
-0.0400004145596558 -0.0493797412224926 1 1
0.410739349694312 0.373042367086421 1 1
0.188477027989068 0.147399936921769 1 1
0.120444551989764 0.106491267609192 1 1
0.327041274756546 0.282097740558875 1 1
0.0403154823147326 0.0289894074854787 1 1
0.189367858333614 0.167719687501323 1 1
0.0270169158248798 0.019606726283168 1 1
0.250583961646572 0.233376073126884 1 1
0.135452405042765 0.115051735501862 1 1
0.0361876157913525 0.0157004006761256 1 1
-0.175018505902837 -0.15900444378364 1 1
0.0841615359198308 0.0977367188566137 1 1
0.367108732014726 0.328190219045932 1 1
0.500826254860019 0.456363413894058 1 1
0.111032970910909 0.0969073032498659 1 1
0.0839689049332809 0.0727641910755789 1 1
-0.0342759676042506 -0.000967804108224023 1 1
0.153009584827304 0.137160683489766 1 1
0.0616797493940507 0.0418128126356156 1 1
0.631846369411822 0.579545566420099 0 0
0.455384940214264 0.430066204422069 1 1
0.0972936986106707 0.10232647099713 1 1
-0.218744922996317 -0.190328384788548 0 0
0.223587911921703 0.190753985151651 1 1
-0.0165127429295091 -0.00677156043518303 1 1
0.142808658351669 0.15597794161565 1 1
0.575886323563871 0.539041018229312 0 1
0.117172523801032 0.111550772093482 1 1
0.160981713055851 0.160591533441643 1 1
0.417896075067889 0.34485769215641 1 1
0.180801387889508 0.185160104056615 1 1
0.0625366787083598 0.0450911186861733 1 1
0.562671866448628 0.517997811630765 1 1
-0.0635735647949103 -0.0219018732208185 1 1
0.308595279286419 0.268977749481162 1 1
0.21828056492828 0.204262786211029 1 1
0.119349507786242 0.0912609622242754 1 1
0.499949565144971 0.464895481805378 1 1
0.286633195673976 0.29135340446337 1 1
0.322853085364251 0.268516706881141 1 1
0.557329552207572 0.507082187969504 1 1
0.0927977887342584 0.0793992146622266 1 1
0.0315648579464253 0.0559161546890637 1 1
-0.158785993241709 -0.141545607867229 1 1
-0.00532555037478094 0.0107194026677946 1 1
0.0954578642780705 0.0711209284015248 1 1
0.0763148541110927 0.0800381331070396 1 1
0.157355655533811 0.0769451910995919 1 1
-0.061523453355677 -0.0681730523320573 1 1
-0.120320417662204 -0.0862314868137265 1 1
0.0801350170792299 0.0709961042957385 1 1
-0.0259674345218591 -0.0142820422392609 1 1
0.417878459048148 0.363266140570914 1 1
-0.185304967058146 -0.151587425928013 1 0
0.391573212334879 0.381253051620744 1 1
0.182233711907182 0.162962352454122 1 1
0.208853221815541 0.192730008278902 1 1
0.292068962266686 0.275912184240712 1 1
0.0411333070041259 0.0458694310989675 1 1
-0.0119476179193263 0.00184146334154611 1 1
0.259909097152001 0.19161732767446 1 1
0.362411329038995 0.35219522845958 1 1
0.477169656661739 0.434341621230104 1 1
0.249482509189685 0.231068594248689 1 1
0.505662508351366 0.465258281839933 1 1
-0.0189767524505495 -0.0499351781325542 1 1
0.511269340351402 0.470696229525098 1 1
0.451471577572115 0.410086461861542 1 1
0.346708856281669 0.335498381743482 1 1
0.318151423150379 0.296161071715756 1 1
0.228431626316527 0.198271180097461 1 1
0.131097784732811 0.11171262491335 1 1
0.0382173481939011 0.039769748277431 1 1
-0.106276166961246 -0.109034510764173 1 1
-0.330705462143451 -0.275413001918801 0 0
0.0225510718083705 0.0165238792226408 1 1
0.143511635269445 0.137429000878477 1 1
0.156753378310081 0.129673979483446 1 1
0.574688388437724 0.499475786954758 1 1
-0.0912581240192793 -0.0826327176723596 1 1
0.508188655739189 0.45327917104156 1 1
0.432867138080355 0.391966643555228 1 1
0.552588473625821 0.51796450586753 1 1
0.136924607585408 0.109479488569204 1 1
0.147825371306048 0.108492360336412 1 1
-0.000863048220291252 -0.00540207449420477 1 1
0.091994577411771 0.0857957804260136 1 1
0.372199495578673 0.335065371510421 1 1
0.192382604712759 0.158903634800184 1 1
0.434292087640362 0.399748044933576 1 1
0.449223420288445 0.416486071184946 1 1
0.151225433996121 0.14346775355994 1 1
0.270121421043575 0.255135914492614 1 1
0.346858913303912 0.309127135661579 1 1
0.0692072578442343 0.0864063844174081 1 1
0.278152313778257 0.272088688040457 1 1
0.394611212820926 0.371546959606345 1 1
0.124269080307922 0.0858953930736158 1 1
-0.0909324702957033 -0.0515736325779533 1 1
-0.174242929279564 -0.179160392780398 1 1
0.349265760225709 0.33029100919256 1 1
0.38233349962024 0.328159282770391 1 1
0.552403583317531 0.503514933149044 1 1
0.257566902559151 0.210608968021807 1 1
-0.211537270182025 -0.195013551410524 0 0
-0.00957256691033302 -0.0144572330006526 1 1
0.0572403809972042 0.0433576335329554 1 1
0.24945639654945 0.228976698753415 1 1
0.141459308141815 0.118322383226405 1 1
0.114679147008613 0.11069662180635 1 1
-0.0570121430952267 -0.0315141829597034 1 1
0.241923169518532 0.240857996206406 1 1
0.0481002290799677 0.0309093088977809 1 1
-0.0802112602244652 -0.0714508686984737 1 1
0.0610023445750123 0.0525198942247327 1 1
0.302245473291947 0.272258510854017 1 1
0.00464323603816099 -0.012041789450028 1 1
0.293493916364515 0.269669489550123 1 1
0.327664286327619 0.312974328116072 1 1
0.288442916115037 0.27211830710176 1 1
0.18617022551095 0.189663467493238 1 1
0.109900856176262 0.145576302322493 1 1
0.162035369459586 0.151744603041665 1 1
0.539711821731827 0.487435963663454 1 1
0.239755011773994 0.195062117588827 1 1
0.0846927546598735 0.0734898586597273 1 1
0.351257370829505 0.339077030243481 1 1
0.278012756888652 0.262306471184966 1 1
0.455492676881403 0.408316397455151 1 1
0.0197196643745921 0.0245129368823631 1 1
0.194831601356698 0.180683216036891 1 1
0.277815640502144 0.28240589337246 1 1
0.100310936485135 0.107776113088497 1 1
0.254855191108798 0.222464275406877 1 1
-0.070210118823244 -0.0606493272525843 1 1
0.280202100552434 0.266892632140847 1 1
0.362613382333154 0.324818299675552 1 1
0.284799206007436 0.274553667160881 1 1
0.0495059953315941 0.0376855989279499 1 1
0.184604469035427 0.140783611206269 1 1
0.237563405595149 0.214518879957899 1 1
-0.0987046257358744 -0.110465203068827 1 1
0.0340454888599597 0.0464746966450196 1 1
0.352323722323526 0.324621867448191 1 1
0.0814681774788572 0.0810657321115955 1 1
0.163035988398792 0.161843819801308 1 1
0.14475267797661 0.133261055011713 1 1
0.180311769908253 0.181248596171281 1 1
0.323927004109868 0.290856369578654 1 1
0.348755795231903 0.329110412944307 1 1
0.344068825289385 0.309031978915501 1 1
0.28764016347442 0.255811918545068 1 1
0.124012624021249 0.13199910655581 1 1
0.351655422875567 0.323363578920446 1 1
0.104954906569689 0.114268533682193 1 1
-0.124311890629008 -0.104701610914544 1 1
0.260107178303968 0.23822273751923 1 1
0.543429594830731 0.500133523498629 1 1
0.550529110951938 0.487342209479711 1 1
0.283906731600247 0.252297092708739 1 1
0.418080862571884 0.380935828619624 1 1
0.308766306166984 0.298683554075613 1 1
0.371511226874266 0.346092520411348 1 1
0.382248921657934 0.344150475984842 1 1
0.00925679292528076 0.00133825913166741 1 1
-0.227187964640522 -0.200384748166046 1 1
0.186049824318791 0.158755408133189 1 1
0.361570324650753 0.302720160031815 1 1
-0.140863012771503 -0.105424685986789 1 1
-0.0246538013803871 -0.0219482125732723 1 1
0.199807038535078 0.175509164560416 1 1
0.0970492159632948 0.0919147428482243 1 1
0.3287965262321 0.309244067035834 1 1
0.0385614831939145 0.0368945959343756 1 1
0.160511293457514 0.134117216654511 1 1
0.184920519296142 0.171537466017852 1 1
0.200822116291122 0.208162889896197 1 1
0.657241396469243 0.599682781244687 0 0
0.0421660164717847 0.0267980464512569 1 1
-0.199569899124334 -0.190030214546026 1 0
0.249311353155291 0.221643044234528 1 1
0.365676413359492 0.29268801348395 1 1
0.452770152560885 0.391152279282635 1 1
0.175299853052061 0.177874130350833 1 1
-0.044757020763151 -0.0346277117055378 1 1
0.187524870905879 0.167524386609214 1 1
0.0179725952230365 0.0456860607638529 1 1
0.0914006887978399 0.0869373419830826 1 1
0.167522354297615 0.156053778757374 1 1
0.421471199540645 0.391156835109005 1 1
0.0499281122560399 0.0377125379431776 1 1
0.258659301385342 0.213406392733178 1 1
-0.0739528346347839 -0.0299432787646415 1 1
0.133897564703047 0.125582355269703 1 1
0.0508786996261918 0.0272959894231158 1 1
0.0893727427803945 0.0715318376115581 1 1
0.499576165827629 0.431616110824441 1 1
0.169397575268677 0.155679777367729 1 1
0.061157373787371 0.0325292085652608 1 1
0.398264777454876 0.365160842312157 1 1
0.409857126423895 0.362312498671976 1 1
0.193043833438161 0.183942996198621 1 1
0.483498292694449 0.496976554379705 1 1
0.157958079191712 0.158517600702012 1 1
0.432970480981263 0.373915106149711 1 1
-0.0439403562393973 0.0182688624417484 1 1
0.50224183618982 0.448559748837786 1 1
0.341382752296942 0.314499764183385 1 1
0.0506049967272438 0.0590923666785659 1 1
0.425483782261358 0.367290149259992 1 1
0.257380882501449 0.237244887226889 1 1
0.115629129636651 0.116390430782366 1 1
0.34183203309261 0.299406488268166 1 1
0.0352727232571697 0.0313209602517794 1 1
-0.187266811257978 -0.173811409291395 0 0
0.362794831866306 0.314530867485269 1 1
0.307337470200049 0.268336825111226 1 1
0.0753505253297737 0.0660584884468901 1 1
0.344639012912769 0.325466265125158 1 1
0.252880243487995 0.225578222135036 1 1
0.166995192203252 0.181607756968989 1 1
0.332724862388678 0.314805549027158 1 1
0.0650813415466325 0.0565719559528606 1 1
0.489703718809576 0.434819147984307 1 1
0.348755887547228 0.310077991249699 1 1
0.352086295014889 0.338494087741374 1 1
0.231073028207074 0.206787473855569 1 1
0.199369365380814 0.192095563166712 1 1
0.60217451411736 0.56010280556791 0 1
0.157146377839864 0.16807636841613 1 1
0.400261934928368 0.368102253826486 1 1
-0.133987823281895 -0.0972011105993902 1 1
0.319037041121818 0.259472591734637 1 1
-0.0476432890718463 -0.00652146500796585 1 1
0.0155740365491243 0.0240070312771289 1 1
0.372768903920257 0.328792536139874 1 1
0.159281134039903 0.155398511236993 1 1
-0.105374832173908 -0.105650369609111 1 1
0.0177313599159056 0.0223385592596966 1 1
0.223970313965543 0.214210210059805 1 1
0.120795910384564 0.113126899519842 1 1
0.266615323150696 0.272320263021913 1 1
0.041715051972516 0.0167265626945701 1 1
0.229528894277107 0.180746003175988 1 1
0.314912480411476 0.306520565566727 1 1
0.12510667325989 0.131443989341668 1 1
0.150342909100438 0.101282336412444 1 1
0.229303935387539 0.229354526949098 1 1
0.151793723468038 0.157835289098884 1 1
0.0605138062338497 0.0381747063767892 1 1
-0.0592377690044401 -0.0893706241119848 1 1
0.119218369942591 0.0971947589356417 1 1
0.0608181011389155 0.0460343922133458 1 1
0.207212610308265 0.196157350208623 1 1
0.0381495685641419 0.0377718726024954 1 1
0.171087993556557 0.163815825313089 1 1
0.0438830680581064 0.0318852265305623 1 1
0.0399561538876068 0.0402355406684377 1 1
-0.00884248640320681 -0.00917385575203367 1 1
-0.000224861376183938 0.00632168033016568 1 1
0.230522901573656 0.201367229956866 1 1
-0.083208278586988 -0.0655502060265927 1 1
-0.282652242614346 -0.272364540646257 1 1
0.446069306361828 0.425512577678927 1 1
0.0910526685664178 0.0847048077674375 1 1
0.431180000434777 0.388990732517196 1 1
0.170536705883197 0.154486159307799 1 1
0.418166999032608 0.349435304970472 1 1
0.409160179953576 0.399822209989696 1 1
0.224646236939775 0.210682458153219 1 1
0.217203611053374 0.193020176757062 1 1
0.335342038717658 0.313928714510082 1 1
-0.0995834969760422 -0.0924868599489096 1 1
0.13676391472287 0.095005833575227 1 1
0.509516362160911 0.464480799125387 1 1
0.296371841508556 0.291508079921557 1 1
0.662595299107152 0.577962384785572 1 1
0.458979715740376 0.428136142117089 1 1
0.236648701596725 0.205014768654297 1 1
0.0634116405765087 0.0299339948950482 1 1
0.264576740444347 0.247469650807647 1 1
0.335627892757904 0.31015012050431 1 1
0.429607305903127 0.40485881180088 1 1
0.162450836818595 0.132839879210291 1 1
0.209128939892163 0.18513137927383 1 1
0.0631559608956704 0.0483554095993475 1 1
0.111127594144184 0.114807596068232 1 1
-0.0747118842431773 -0.0646441956879629 1 1
0.0909841726875607 0.0512833187398319 1 1
0.328025887315878 0.321834828233463 1 1
0.121555879979456 0.116976069129214 1 1
0.193639047072641 0.192489271629212 1 1
-0.0256256661896364 -0.0668081332872962 1 1
-0.207314817634399 -0.164046176531975 0 0
0.385490399999627 0.326459280557882 1 1
0.446920140376412 0.40991753035623 1 1
0.141625195252639 0.130550189578082 1 1
0.208813798035572 0.167200693978452 1 1
0.257840190869323 0.250514825542763 1 1
0.182403486725891 0.16423938424957 1 1
0.0628103192404611 0.0503401910997609 1 1
-0.0145498669182818 -0.0122273321391381 1 1
-0.0992019155178355 -0.0731760781695804 1 1
-0.102423588069287 -0.0932973640234638 1 1
0.497155876810918 0.453844668919222 1 1
0.179023907344094 0.186875072634719 1 1
0.259248130176841 0.224105612350285 1 1
0.0604213983346115 0.0688604366217631 1 1
0.12346411448608 0.109970276719254 1 1
0.53934049995867 0.48585352581243 1 1
0.280601312289812 0.252212678182904 1 1
-0.0693328363385387 -0.0470520397966484 1 1
-0.165826155558892 -0.149644688350307 1 1
0.193719444235316 0.186185962848138 1 1
0.0902874353195169 0.0736150832580906 1 1
0.170997020446138 0.147495325821971 1 1
0.174782092218329 0.171881776482468 1 1
0.101217902425076 0.0999899240980375 1 1
0.42842894242901 0.402574620689901 1 1
0.25596303285773 0.24033915106077 1 1
0.339527104601352 0.307407853068067 1 1
0.123296505448064 0.112695260216559 1 1
0.385218178905704 0.352524235104321 1 1
-0.0852408697633235 -0.126505951545906 1 1
0.277664106684816 0.251250019291687 1 1
0.0742927836869662 0.0725275042241497 1 1
0.180804867437786 0.196617409446335 1 1
0.413892493960238 0.378142998210655 1 1
0.475957727696778 0.43782319474821 1 1
-0.138544384136117 -0.138334548676089 1 1
0.316547034583656 0.305133399067137 1 1
0.177993370558703 0.163341588218205 1 1
0.336732291449526 0.262263214232052 1 1
0.262669329674852 0.282699038835512 1 1
0.412655234754507 0.37096931445661 1 1
0.391255344594152 0.358680031588161 1 1
0.400921181060008 0.345068315071632 1 1
0.37125442576273 0.342582436219879 1 1
0.101257933305983 0.102695710197987 1 1
0.30676366241645 0.283036757022018 1 1
0.254065074004358 0.246095745159942 1 1
0.16278627816281 0.164800963374621 1 1
0.205206173461205 0.182026184221151 1 1
0.215599563921883 0.182915095894637 1 1
0.1046660585741 0.10841426505846 1 1
-0.0207922670428047 -0.0281166260366492 1 1
0.189625298083017 0.181808076100465 1 1
0.403239666076277 0.372054360583236 1 1
0.452729955855177 0.39630146139485 1 1
0.239784351478686 0.217065074449896 1 1
0.478537972193715 0.429470415180686 1 1
0.12627370459466 0.111499838161265 1 1
0.698227269683728 0.645316345422116 0 0
-0.0383917100993636 -0.0468289947313087 1 1
-0.0515060625718194 -0.0488021908988772 1 1
-0.0149115158812263 -0.00357348711097023 1 1
0.645067354915352 0.579326396397051 1 1
-0.0307167377304545 -0.0317816127101124 1 1
0.408380894220023 0.369735087542546 1 1
-0.00592570760743824 -0.0144102060931271 1 1
0.225222041935512 0.222104082679288 1 1
0.327456386306427 0.269742360928856 1 1
0.560885873292761 0.509194459296407 0 1
-0.174138223193294 -0.15361948881784 1 1
-0.0961695127980899 -0.0943430665922915 1 1
0.538827965558473 0.444676052706586 1 1
0.00440829585636981 0.0347092002067284 1 1
-0.0127582748191991 -0.00730041425970284 1 1
-0.0921057514604168 -0.0869385314574904 1 1
0.123196474624652 0.130472696855147 1 1
-0.0663247131232253 -0.0556208404813173 1 1
-0.0559748228916423 -0.0346337034335662 1 1
0.181632201733432 0.195528561530171 1 1
0.123177764434443 0.142703268386807 1 1
0.147024424828259 0.140841178076189 1 1
0.320356434362184 0.280816463629801 1 1
0.419485219774211 0.383263172997464 1 1
0.369537719212135 0.299230998033405 1 1
0.215001803426161 0.20489160391465 1 1
0.048630745165398 0.0484332682309927 1 1
0.118423119462193 0.0750585478445425 1 1
0.536294265993264 0.487219665322274 1 1
0.158130617255353 0.166289939744425 1 1
-0.191703122788794 -0.189436105842808 0 0
0.0942355550327579 0.081135005649802 1 1
0.428520539988004 0.401470637328425 1 1
0.520896915316139 0.499042590061431 1 1
0.0511159119577377 0.0511042465652697 1 1
0.432712308434191 0.401716197820672 1 1
0.0752528772382887 0.0855118761100317 1 1
0.0747506621519933 0.0723470283523124 1 1
0.0862264111855219 0.0813222526674751 1 1
0.244591558980487 0.226575404435636 1 1
0.2220977400223 0.19587414030066 1 1
0.0819702820452677 0.127587073980816 1 1
-0.112290476573085 -0.119472896480844 1 1
0.287778670826345 0.24285520412957 1 1
0.311460381289 0.298808438365111 1 1
-0.0914464582123558 -0.0781210362511514 1 1
0.440595108593676 0.413184490691269 1 1
0.996799029154651 0.879575972636681 0 0
0.290209692343475 0.282507118087257 1 1
0.475499130598776 0.457563568213345 1 1
0.130660187760861 0.109123868119468 1 1
0.543138048293141 0.477099388160272 1 1
0.3427567969164 0.335856502852437 1 1
-0.11628239990827 -0.084100699109503 1 1
0.366941323034221 0.339412789147273 1 1
-0.0316351903892936 -0.0314415746249406 1 1
0.330467929853392 0.285677415032515 1 1
0.368671697490329 0.361079256940173 1 1
0.175838851601077 0.16075924883077 1 1
0.283037197242172 0.260491783337229 1 1
-0.0781054114708205 -0.0672049645494069 1 1
0.220519029571633 0.206888188920407 1 1
6.57274280935899e-05 0.0127103631353358 1 1
-0.363030887846563 -0.31405517724309 0 0
0.139419085808661 0.10260203511719 1 1
0.0671492070440114 0.045145198110799 1 1
0.296149905658935 0.266193226026055 1 1
0.520098672857888 0.482398048214424 1 1
0.0823196898876268 0.070789839761026 1 1
0.00910724471871673 -0.0100445440453746 1 1
0.202942992028211 0.184848507353937 1 1
-0.17174803389948 -0.145830438402702 1 1
0.135918620100057 0.141641830683035 1 1
0.487563711181583 0.438643008128827 1 1
0.177797909858184 0.147257769377705 1 1
-0.0759402362816365 -0.0616404679407724 1 1
-0.176855116730661 -0.156478650212175 0 0
-0.0247829532101633 -0.0388456195555973 1 1
0.262834276472327 0.2394538944762 1 1
0.165961387423769 0.193781216069899 1 1
0.434642875314328 0.399362170725028 1 1
0.179391958361813 0.172877957503452 1 1
-0.078885839477588 -0.0614878880377672 1 1
0.0744360474850461 0.0794195897155714 1 1
0.133469416854091 0.110641207888719 1 1
0.0887103762038586 0.106318318001797 1 1
0.0943418426650999 0.082035225023602 1 1
0.495551604424042 0.448983912268112 1 1
0.0228358883394891 -0.0141177722737342 1 1
-0.03515433425926 -0.0201703237658447 1 1
0.30402024680546 0.293082278365234 1 1
-0.10659463907132 -0.109883161044559 1 1
0.261919261486222 0.230705710528922 1 1
0.102548346792473 0.101455673765673 1 1
-0.16232048425408 -0.164581231038291 1 1
0.363393866707514 0.303610818121114 1 1
0.475561158689375 0.43791044487953 1 1
0.254457033141982 0.233573680744482 1 1
-0.179305084401826 -0.158408753047427 1 1
0.737822731688119 0.676837726576841 0 0
0.118177802133297 0.107280129564183 1 1
-0.0163199425936803 -0.0247904558264596 1 1
0.636267320535183 0.592557823546534 0 0
0.025068943220947 0.037276193753161 1 1
0.114656558113145 0.102858482055958 1 1
-0.160552713505535 -0.150392328425522 1 1
0.367689014145829 0.361564517648598 1 1
0.172818133678576 0.147653689116973 1 1
0.400832348319217 0.354885830236728 1 1
0.23819213765956 0.239226507052294 1 1
0.192855491441235 0.168089761375331 1 1
0.448926036524561 0.375110069278526 1 1
0.425619941725576 0.374586675291585 1 1
0.357547295995268 0.312511452053073 1 1
0.598644892714259 0.549866319642849 0 1
0.266444936442508 0.243658069203761 1 1
0.200451002660866 0.168257387907479 1 1
0.548244408550799 0.522888949788888 1 1
-0.15891045833954 -0.113698704749329 1 1
-0.288157284434256 -0.262574255243225 0 0
-0.0516326984912127 -0.0525172446776914 1 1
-0.203662892179575 -0.209936555819207 1 0
0.201068182212126 0.173447712392987 1 1
0.328069669750815 0.285544187080622 1 1
0.164711926867216 0.170652178779144 1 1
-0.132059383367588 -0.0978412584743307 1 1
-0.0792023652637949 -0.069960687975137 1 1
0.377730317660061 0.352243275582159 1 1
0.177997613071555 0.166597540393539 1 1
0.146927991641178 0.132756281202025 1 1
-0.123520371445161 -0.112870240915014 1 1
0.0779419860471084 0.071646949331697 1 1
0.338569955822854 0.29553764106131 1 1
0.323848393995118 0.280594813338997 1 1
0.0254933121077421 0.0575461248027083 1 1
0.425902683474029 0.360045650775519 1 1
0.121031836767048 0.10828268013266 1 1
0.460827067258215 0.427607316516867 1 1
0.311745480374414 0.276421380801683 1 1
0.074922545102297 0.0705826483711569 1 1
0.338121972573293 0.348541741714089 1 1
0.139242668048929 0.183464302312587 1 1
0.124867768157653 0.113926133984767 1 1
-0.238293259671187 -0.238940969441765 0 0
0.120574709709326 0.112904729406568 1 1
0.206512002096483 0.176703083698152 1 1
0.108116001491206 0.10016394412044 1 1
-0.066902509507342 -0.0885602925849256 1 1
0.171363717268184 0.151395420454444 1 1
0.410809133173198 0.378061632971916 1 1
0.474937361531088 0.434643145450797 1 1
0.359112539499913 0.33514838661353 1 1
-0.0575952191871908 -0.0528549722874644 1 1
0.172461674913321 0.154782004235773 1 1
0.325167035183629 0.280863685656948 1 1
0.0936139004461226 0.111194161338746 1 1
0.597511985590006 0.53580082452735 1 1
0.0843722094258979 0.0734333330677069 1 1
-0.0329569418210101 -0.0412876449213279 1 1
0.448041603908744 0.410936296071891 1 1
0.0842101672371128 0.0755387528544454 1 1
0.0484157135144526 0.0579561404402339 1 1
0.16449375509288 0.116204573727377 1 1
0.130745600327897 0.107444401237655 1 1
0.294158930336146 0.27135705466824 1 1
0.443325856517984 0.408995648137133 1 1
0.112618318012367 0.10051000358528 1 1
0.262722058345304 0.228404109356161 1 1
0.241387304591772 0.254524856870379 1 1
-0.0130669078239309 0.0307840129962871 1 1
-0.00224255095945932 0.00783310871601437 1 1
0.435305601233648 0.413616304055619 1 1
0.251065881900665 0.212210208520946 1 1
0.203759939095069 0.200605202723447 1 1
0.0783377487285396 0.101923959519978 1 1
-0.02649525059462 -0.0449989751046692 1 1
0.131893563603352 0.122731921143953 1 1
0.189328676692998 0.184217535830055 1 1
0.0491739719472964 0.0368890308581072 1 1
0.2427786391923 0.232000633283316 1 1
0.1805318952398 0.178727288073694 1 1
0.216296284596889 0.184363562021534 1 1
0.171054686356093 0.16275787211638 1 1
-0.014159062850524 -0.000298900749752412 1 1
0.126329148041296 0.121418003584913 1 1
0.205805691771312 0.180512550984779 1 1
0.438573900277291 0.36608495671522 1 1
0.275210682685736 0.267322841751235 1 1
0.191613522522494 0.161374706856978 1 1
0.33529040912523 0.312092336114381 1 1
0.390871301790447 0.32282238273575 1 1
-0.0424462588992144 -0.0217003602901754 1 1
0.238379768823912 0.218104956096156 1 1
0.068584201877865 0.0559923494095064 1 1
0.315513801875246 0.274081644347516 1 1
0.00767390330006374 0.0126371639195164 1 1
0.0954590280837134 0.0734122106400077 1 1
0.164784348640492 0.11340768372546 1 1
-0.0742146591435056 -0.0748922398736384 1 1
-0.0246263034907915 -0.0252967976628429 1 1
0.450033485403254 0.411249284130832 1 1
0.36420806198279 0.33299951719417 1 1
0.0951883595484285 0.085715732228985 1 1
-0.219089697547496 -0.21056326785611 0 0
-0.0775305933859299 -0.0593588266667735 1 1
0.112083003413226 0.115663445656682 1 1
0.38071044559203 0.315573328334542 1 1
0.247038186503565 0.22045794250943 1 1
-0.146485569726044 -0.138450161291171 1 1
0.252678119970526 0.207914200747435 1 1
0.0337836685089575 0.043063394335198 1 1
0.449582833935625 0.386077565676652 1 1
-0.0173336288471659 0.00304995423240618 1 1
0.264996348604801 0.242807108354443 1 1
0.282335901839434 0.255352437729167 1 1
0.315848456763091 0.287681008332511 1 1
0.348713675937175 0.363144007062568 1 1
0.132211167734304 0.0887727645875349 1 1
0.110602182279969 0.10521809956389 1 1
0.139958536846312 0.125983027585072 1 1
-0.0583089235838723 -0.0636791871443711 1 1
0.129847450815568 0.126522709846681 1 1
0.0703605993978633 0.0826385022393008 1 1
-0.161887846134028 -0.120793166057314 1 1
0.454915274858394 0.434538958906087 1 1
0.000761001750922549 -0.031304037016592 1 1
-0.041833015099336 -0.0515400574159438 1 1
0.292571813225857 0.260324094450116 1 1
0.225116780596761 0.221809145911689 1 1
0.115380908264009 0.124313954014496 1 1
0.0597042992540865 0.0720508199415213 1 1
0.134091359819984 0.0956377480245604 1 1
0.225639879196654 0.226950093936401 1 1
0.267471517499892 0.277642012504173 1 1
0.0589604853409791 0.0446086029320387 1 1
0.367008549666694 0.333606270226318 1 1
0.231251011346818 0.19854385835941 1 1
-0.077980664987873 -0.0788673779014976 1 1
0.415456835957595 0.374790527404908 1 1
0.0752696794830708 0.104525221148812 1 1
-0.0937724972399223 -0.080598156932923 1 1
0.34263292919126 0.303992821155492 1 1
-0.0642996438530608 -0.0635501380455377 1 1
0.48678999102182 0.449031520555096 1 1
0.027367028988746 0.00588141496724955 1 1
-0.157583641637278 -0.146837099484253 0 0
0.0996939093820924 0.0728937676559608 1 1
0.200439749650402 0.185294208215338 1 1
0.398526843043131 0.36170608857502 1 1
0.54484245990668 0.498153889134564 1 1
-0.0125547264457937 -0.00187972255852384 1 1
0.277515711983877 0.248037063448166 1 1
0.0904190752466875 0.125497623648768 1 1
0.56823802532268 0.506984779410495 1 1
-0.243337156359137 -0.233565333960736 0 0
-0.0741651824786168 -0.0648208868406563 1 1
-0.339959249701414 -0.280909607612939 0 0
-0.0646807716009984 -0.0625006042335409 1 1
0.209526860717072 0.17141191725553 1 1
0.0897747677965181 0.0493903294692689 1 1
0.0506969353937011 0.0544049956325973 1 1
0.318963226838029 0.288405072581183 1 1
0.340548816028886 0.328836183645594 1 1
0.126639955936565 0.115146320643385 1 1
0.325787183173499 0.301481954037406 1 1
0.326872479543513 0.296163951014594 1 1
0.32037027744873 0.275738477011074 1 1
0.313660122991991 0.299924854584932 1 1
0.0432908755039641 0.0622829050542058 1 1
-0.0977187590861735 -0.0959169317114908 1 1
-0.111808739550471 -0.0908945605680593 1 1
0.341433379217924 0.319594570237764 1 1
0.238345976471947 0.218548550145328 1 1
0.0369994261591564 0.00298768475752208 1 1
0.0547751758172192 0.0112007453944514 1 1
0.160490137674406 0.158473250672444 1 1
0.0646857932968578 0.0773340747856979 1 1
0.24789167608208 0.210977782426355 1 1
0.116673638108686 0.122235537533213 1 1
0.297931545766858 0.196039283264616 1 1
-0.0809511084391642 -0.0610864038488826 1 1
-0.089337791102548 -0.079751073298555 1 1
-0.0225047821844978 0.00691044105961191 1 1
0.0160925085629246 0.020876126377331 1 1
0.231256843721513 0.2002281242094 1 1
0.633954745849363 0.574434696448064 1 1
-0.0561103648709781 -0.0857105794920777 1 1
0.299635183699392 0.274849390070749 1 1
0.246165367030749 0.207518612130152 1 1
0.131040643118723 0.11742701530074 1 1
0.175634094247872 0.173791204682186 1 1
0.890483200367739 0.828946684185138 0 0
0.392565969902433 0.367518667666878 1 1
0.0353310426092469 0.0235471222205315 1 1
0.439689311918345 0.386769146572362 1 1
0.487990057696784 0.466682811866031 1 1
0.281223589736989 0.25855938676453 1 1
0.0825462289599335 0.0810835474189213 1 1
0.359007763945269 0.332425172546856 1 1
-0.0407514356236346 -0.0482713792432169 1 1
0.208819642471609 0.179561327413227 1 1
0.363620616972291 0.325996060752691 1 1
0.303568869745605 0.278237001494625 1 1
-0.136599148244548 -0.122028931868793 1 1
0.178289851871563 0.167747582000515 1 1
0.230852776452711 0.17757051792558 1 1
0.276654049771698 0.242313828320865 1 1
0.310888769773715 0.275977870623196 1 1
0.358624586174094 0.314444671654034 1 1
0.24209897916263 0.21266531975687 1 1
0.031568154190324 0.017158053594738 1 1
0.176171668472562 0.147616760080073 1 1
0.439254113623253 0.375181697074545 1 1
-0.0859288683638828 -0.0775341711874044 1 1
0.203864835664935 0.182339478200229 1 1
0.124794360014448 0.111771276578761 1 1
0.252343688267703 0.228284748214284 1 1
0.289747549436571 0.27741195447431 1 1
0.214501434052879 0.21568267100078 1 1
0.239759879624349 0.210302540654291 1 1
0.0163720254571954 0.042895992794135 1 1
-0.12767665462724 -0.113674014687271 1 1
0.0638454256026376 0.0802819810300288 1 1
0.182684064752488 0.164377025760512 1 1
0.138665890589242 0.104686907319563 1 1
0.568348160700678 0.481068512520394 1 1
0.280918972644599 0.248491055349725 1 1
0.364872435157598 0.341527949032693 1 1
0.445861243940083 0.388819327125487 1 1
0.266632425483998 0.224507044442912 1 1
0.376758652011968 0.357921728580161 1 1
0.207524102418803 0.160970155073649 1 1
0.0825841167363438 0.0667224388629681 1 1
0.301026658277432 0.271903891356067 1 1
0.495514237927855 0.455108929386071 1 1
-0.0352065920937465 -0.0270153784938045 1 1
0.377912140769641 0.357408711848681 1 1
0.192397612926947 0.168381459172802 1 1
0.154364877298863 0.155794390692018 1 1
0.115464516211523 0.0996602664631312 1 1
0.00418472582413996 0.0160609511521558 1 1
0.163885576358124 0.148476027507462 1 1
0.0942381023938231 0.0580411487224912 1 1
-0.0443784697069163 -0.035285253512783 1 1
0.294247925497334 0.263006763472838 1 1
0.00195353488479201 0.0231132796320213 1 1
0.0704052138761226 0.0597356390307153 1 1
0.141826432078676 0.121292654655711 1 1
-0.0414951215650265 -0.0126846915976355 1 1
0.126151056221839 0.113202816499559 1 1
0.224181874990613 0.207341784923172 1 1
0.372478536689355 0.306696970825368 1 1
0.0129848249893585 -0.00483038087542842 1 1
0.456591205952345 0.448708711784222 1 1
0.341704048646827 0.311206693079302 1 1
0.166088682291908 0.146010530774524 1 1
0.565836343304151 0.524683762319311 1 1
0.639322782163843 0.598391751985069 1 1
-0.3243692475394 -0.328840605503301 0 0
-0.172779504725398 -0.171114620190902 0 0
-0.135460653828768 -0.116171697676513 1 1
0.0727048832507276 0.0933030483729363 1 1
0.150245060554928 0.139791946524186 1 1
0.0423454474138411 0.0104031293335947 1 1
0.308177149707961 0.280063892437204 1 1
0.498102768848713 0.451567207717058 1 1
0.15036910261837 0.137586568982795 1 1
0.254656882163432 0.221708745468611 1 1
0.344948255282166 0.318054695640325 1 1
0.154193459275479 0.168743598095564 1 1
0.113135275706667 0.114173507100403 1 1
0.169814219499538 0.130091279334723 1 1
0.431438281192126 0.401629189541027 1 1
0.315356161533171 0.272891689029955 1 1
0.437200279682039 0.37483479269578 1 1
0.39636172928632 0.344466855403163 1 1
0.322295419411906 0.273039035314373 1 1
0.447689796033996 0.412582550361487 1 1
-0.268126970386053 -0.256068387273283 0 0
0.0846307906230614 0.0731122505513157 1 1
0.100607786076416 0.0721301179669138 1 1
0.260726984053276 0.225012859288602 1 1
0.0415287732800708 0.0460661811266236 1 1
0.256141728588622 0.227518974717336 1 1
0.179676561399904 0.1745583707939 1 1
0.369328614953393 0.343056336710182 1 1
0.226885090173941 0.194139595322001 1 1
0.15162710981262 0.140511022840641 1 1
-0.0307178246859299 -0.0535338472742007 1 1
-0.01450060923401 -0.0428618944895309 1 1
0.174335181095028 0.164456542919793 1 1
0.347106424364271 0.311578825844388 1 1
0.0662041684968064 0.0153860837724892 1 1
0.331509369249027 0.292459159005239 1 1
0.0129513112617005 0.0154761149796572 1 1
0.0780486235360706 0.0913817505473876 1 1
0.0927502963869327 0.091739440387075 1 1
0.0959404205916983 0.0955139541549056 1 1
0.473687931370964 0.442723942876034 1 1
-0.095093286590096 -0.0913840508306306 1 1
-0.059842413663469 -0.0550802391070004 1 1
0.153819698416527 0.126257668391747 1 1
0.234136930207713 0.189869425955753 1 1
0.287778296161802 0.279136450754223 1 1
0.252592258734192 0.22622068196181 1 1
0.277600041927437 0.233623231980454 1 1
0.296686133989275 0.256954689614908 1 1
0.223500789303814 0.201726286384152 1 1
-0.209298665176481 -0.210842394988358 1 1
0.0599078772841877 0.0874355777730828 1 1
0.044135069452878 0.0557087609097378 1 1
-0.0892333515018825 -0.105526584144652 1 1
0.325515592052258 0.303884384456146 1 1
0.282366292626612 0.248018899340474 1 1
0.233326893985819 0.222921973083141 1 1
0.0548042289568201 0.0411909251469254 1 1
0.105770769548373 0.120103296716991 1 1
0.247503020888468 0.230846261438239 1 1
0.228661983650914 0.240500832320184 1 1
0.676915189164194 0.613906521286904 0 0
0.174860274254923 0.193141099359247 1 1
0.140719174706668 0.124758886010352 1 1
0.142818863936626 0.12407496703553 1 1
0.104622749585352 0.0810912387043301 1 1
0.266179746386017 0.235757400412182 1 1
0.319828694943586 0.289442422526273 1 1
0.326687013436219 0.309288981231449 1 1
0.261815203888034 0.273720736027852 1 1
0.103645282140911 0.118170742392542 1 1
0.364094824746476 0.335086172416421 1 1
0.0620965836758132 0.0646154753627419 1 1
0.352695931620418 0.335829531645538 1 1
0.668785484100502 0.569075269759446 0 1
0.102710778669665 0.0962205408056691 1 1
0.0663773157168216 0.0567322374367679 1 1
0.047661010514511 0.036322374562783 1 1
0.259601647886408 0.237067805194782 1 1
0.276523827890057 0.251175785646124 1 1
0.115892066860705 0.0830408318375717 1 1
0.0904277857351186 0.0249757811389534 1 1
0.00448574867841606 -0.0207487738881726 1 1
0.168436124453295 0.138145427530824 1 1
0.797079946524755 0.725084631528356 0 0
0.294970695248202 0.265099040174034 1 1
0.326307342478152 0.298320716033741 1 1
0.189355131335232 0.165694206146752 1 1
0.264560182233342 0.26736844575133 1 1
0.14510916583682 0.100810260583198 1 1
-0.142485620511981 -0.117115705077277 1 1
0.412000305119329 0.390398830009919 1 1
-0.067654301906223 -0.06183319282114 1 1
0.576103151219108 0.512909099707563 1 1
0.103720351158023 0.102935218646533 1 1
0.445570248816179 0.386781045329414 1 1
0.18920198726221 0.199269723461248 1 1
0.103983979320734 0.13020325346715 1 1
0.34281260673286 0.299805601313795 1 1
0.192776811804173 0.169088351032472 1 1
0.0502136132668447 0.0468584968213124 1 1
0.533307577923191 0.497272784285663 1 1
0.391540044837793 0.335778011679682 1 1
0.425085590144349 0.391847838419166 1 1
-0.0194622452265225 -0.0162351871345347 1 1
0.58195320334503 0.543427079810424 1 1
0.229696299430562 0.211358611327246 1 1
0.302971121073199 0.262011308014419 1 1
0.526752059182053 0.502219033116875 1 1
0.112570536688373 0.114594425089169 1 1
0.506784910576043 0.45847401404083 1 1
0.500012305925806 0.455095267477122 1 1
0.00579750444962 0.000372835009464306 1 1
0.128742607235486 0.115466559729216 1 1
0.300986014501013 0.265649436552713 1 1
0.390005575316631 0.342761639064672 1 1
0.0868589533055686 0.0817798522463482 1 1
0.224811296186578 0.225023221602229 1 1
-0.186215976713906 -0.159606492710503 0 0
0.41881924357539 0.380081581283238 1 1
0.300409742163862 0.276610092638802 1 1
-0.0851250196465784 -0.0713139189738629 1 1
0.00208786317365345 0.0135207332161618 1 1
0.180006809008671 0.166208443410501 1 1
0.142163785187545 0.13326243092698 1 1
0.279547040800493 0.251107448964953 1 1
0.257273881655864 0.24979912653757 1 1
0.115339604080933 0.103552707591827 1 1
0.344569117789427 0.305776624383463 1 1
0.182109195640349 0.177806334642034 1 1
-0.010734254364244 0.00222831331397352 1 1
0.347378323118221 0.31883011468992 1 1
0.0242153812715926 0.0303736904793846 1 1
-0.104311643628869 -0.100736752374147 1 1
0.224087471375395 0.185213217043129 1 1
-0.245810937080841 -0.227170329496229 0 0
-0.00316918649533097 -1.48992861376818e-05 1 1
0.25764261488222 0.228297610531827 1 1
0.332677793576031 0.313585088640339 1 1
0.126338390316673 0.106106338608905 1 1
0.279268934226318 0.255467873068344 1 1
0.346093993141327 0.344408922097366 1 1
-0.0606490460233664 -0.0900949499086015 1 1
0.185195121662952 0.143482456783453 1 1
0.14503706868667 0.144693588062896 1 1
0.16031454222397 0.114960647560847 1 1
-0.00855908771790608 -0.044594043221534 1 1
0.22462786731533 0.216492027717524 1 1
0.376376833196924 0.317063159106174 1 1
0.112372861790222 0.140541229856525 1 1
0.182663450938526 0.170999858618016 1 1
0.158957602494968 0.174668297180647 1 1
0.506960726864961 0.513512539112515 1 1
0.437178971689398 0.39233123012151 1 1
0.243032634576553 0.207213509336667 1 1
0.302237449432937 0.275737335207028 1 1
0.0243252563804179 0.0372131606366827 1 1
0.315532686148635 0.288128245620053 1 1
0.275422097966797 0.212252501606387 1 1
0.351354224032843 0.348126255383347 1 1
0.172505855448851 0.150943384278128 1 1
0.281786774078563 0.234973510312259 1 1
0.22605081351515 0.211986201292655 1 1
0.298427373857752 0.279874882968673 1 1
0.362077828432264 0.337287839855065 1 1
0.177290960520841 0.172964027567552 1 1
0.00337905551017339 -0.00311727733112895 1 1
0.226705149138337 0.19159438973828 1 1
0.161463785355818 0.148140574664635 1 1
0.387759643413724 0.29867764635707 1 1
0.00782931516492745 0.0104954345482552 1 1
0.203766555608675 0.16219740396729 1 1
0.337720130559977 0.318553782360716 1 1
0.294212053136406 0.255675727624559 1 1
-0.0630575858926088 -0.0500686845989689 1 1
0.1653606187165 0.150583841932298 1 1
0.155659487666648 0.133926054319568 1 1
-0.0713848099795171 -0.0490174308878764 1 1
0.0841490914609193 0.117148373506614 1 1
0.328814115812861 0.27808584886502 1 1
-0.0163172563855034 -0.032540683327335 1 1
0.289987597603287 0.2657439970135 1 1
0.242407892371141 0.217814677376437 1 1
0.131112856004818 0.133691775049347 1 1
0.341136938397025 0.292240912192668 1 1
-0.150535101786402 -0.138092799016163 0 0
0.0737290882127065 0.0556438706746442 1 1
0.430557449247343 0.374691777935123 1 1
-0.0869044619878887 -0.0881192638195001 1 1
0.0696740793509573 0.0785494258381917 1 1
0.0434558877056683 0.03346570738681 1 1
[truncated: 7,154 more chars]
