# Supplementary material for: Bias caused by sampling error in meta-analysis with small sample sizes
Source: PLoS One. 2018 Sep 13;13(9):e0204056. doi: 10.1371/journal.pone.0204056 (PMC6136825; doi:10.1371/journal.pone.0204056)
Supplement: S4 File — (ZIP) [file pone.0204056.s004.zip › results N = 20 theta = 0.2 tau = 0.5 sz = 50-100.txt]

"cohen.dl.theta" "hedges.dl.theta" "cohen.dl.cp" "hedges.dl.cp"
0.0186605343312754 0.0188721127234941 1 1
0.235701478032195 0.23287960263202 1 1
0.165700762887431 0.163612388404185 1 1
0.225451604071808 0.223016748222488 1 1
0.186935716924255 0.184439338132633 1 1
0.289700422272652 0.287371804795603 1 1
0.107517878408009 0.106875032000002 1 1
0.0857586689001488 0.0851853103908293 1 1
0.140556135817685 0.139111843490065 1 1
0.320137139661283 0.317264134165286 1 1
0.091561519593489 0.0909661798719187 1 1
0.197004466520493 0.195508300625048 1 1
0.0627529329715661 0.062661707799179 1 1
0.149149793187932 0.147755864302099 1 1
0.448899432315814 0.444941368715481 0 0
0.101755376634749 0.100426179748907 1 1
0.330791072390416 0.327843164468953 1 1
0.242703938659002 0.240123036847143 1 1
0.118953564193977 0.117301105649708 1 1
0.079483917391773 0.0784077868490735 1 1
0.33168699491621 0.328068606920205 1 1
0.150954534356906 0.149631536019483 1 1
0.31021085608398 0.307738401684699 1 1
0.158089249023359 0.156687771820735 1 1
0.105922745994642 0.104566324997673 1 1
0.231374903928418 0.229434216282263 1 1
0.374007256425451 0.370403365912272 1 1
0.120164251451865 0.118741830693304 1 1
0.302181403430756 0.299069136494963 1 1
0.0354770526364418 0.0358160847591645 1 1
0.295261994482333 0.292510147440688 1 1
0.112209714177028 0.111757634583794 1 1
0.123165990242495 0.122026158119837 1 1
0.395137332683789 0.390871954422096 1 1
0.459038877981403 0.453978541911849 0 0
0.0932852073443446 0.0919429214678864 1 1
0.198253671451161 0.196776042655625 1 1
0.376491901157529 0.373154568873565 1 1
0.178580512792794 0.17655265214125 1 1
0.399038276092113 0.394856634271607 1 1
0.339163781237058 0.336346687492895 1 1
-0.0573737543460893 -0.0569496597373388 0 0
0.205485478162928 0.203007794921887 1 1
0.367730939261748 0.36456138301181 1 1
-0.0815583937590175 -0.0809342036959758 0 0
0.0721935537060818 0.0713272454178948 1 1
0.352472028734587 0.348170115278535 1 1
0.234580334497233 0.232032316670788 1 1
0.0345021986813812 0.0338436507181364 1 1
0.372198757666913 0.368521846609774 1 1
0.214033130765532 0.211391049461617 1 1
0.101380160622646 0.0998634291880511 1 1
0.196164524550578 0.194022604769647 1 1
0.431073936844836 0.426233644829192 1 1
0.110857256165684 0.110583479070148 1 1
0.422768427897382 0.41811481788796 1 1
0.121143810090574 0.11952436343416 1 1
0.217757892374465 0.215454174440417 1 1
0.210923671646372 0.208780007029184 1 1
0.139814162008488 0.138892749229098 1 1
0.249192927929855 0.247017947530116 1 1
0.160615464197221 0.159220283878559 1 1
0.0446032798311271 0.0445623408803343 1 1
0.248741128732118 0.245984558307939 1 1
-0.0475220133419282 -0.0471808157143666 0 0
0.38689726367909 0.382490122761313 1 1
0.358701589552544 0.35511734880762 1 1
0.171821441641389 0.169895525809606 1 1
0.223376644061835 0.220853734708091 1 1
0.0998353441647953 0.0985593364750558 1 1
0.0465485694152988 0.0461883833862918 1 1
0.340589677066555 0.336045200587062 1 1
0.105235947964756 0.104568491959164 1 1
0.0297453442241686 0.029474426085486 1 1
0.141066672735263 0.139632073551977 1 1
0.166331679711239 0.164193431334814 1 1
0.126790744517382 0.125662792491025 1 1
0.406846481148667 0.402721370030569 1 1
0.160891707192644 0.159696179835678 1 1
0.147516687560886 0.14650398077502 1 1
0.379039070640039 0.37529373727788 1 1
0.123095836089267 0.122183197359605 1 1
0.219981604818886 0.217841745325635 1 1
0.247902845703391 0.245448928049306 1 1
0.235231064735684 0.232613281467578 1 1
0.15474931294943 0.153379961982599 1 1
0.356200856318153 0.35213022262801 1 1
0.424550143699688 0.420471314226695 0 0
0.22483766175303 0.222924887368021 1 1
0.180050810898435 0.178174570796789 1 1
0.178040688173765 0.176227434745609 1 1
0.215818263916026 0.213574210294353 1 1
0.148370163650129 0.146718868571056 1 1
0.363276549231031 0.359286405215913 1 1
0.144155286101653 0.142907638431508 1 1
0.0474179080683895 0.047736676295331 1 1
0.143769801764921 0.141917972793107 1 1
0.279577446142718 0.276775300448048 1 1
0.233619196307345 0.231706866929966 1 1
0.120072771941363 0.118392081717213 1 1
0.25260678819745 0.250400804752788 1 1
0.313422828288348 0.310676025383802 1 1
0.197064905770041 0.195096458392173 1 1
0.155567961922181 0.153730305089118 1 1
0.0391133117475639 0.0381650607494924 1 1
0.202443441605768 0.200206143941712 1 1
0.0656249764775094 0.0644890439768872 1 1
0.0871368211343671 0.0864836954209539 1 1
0.0100106561668195 0.00998586091106288 1 1
0.0367143409190655 0.0367233410957996 1 1
0.204873870575643 0.202940929436828 1 1
0.201869608132845 0.199687280733349 1 1
0.267793247344666 0.264964686169675 1 1
0.3328105637007 0.329938375368746 1 1
0.24693938179745 0.244561710044774 1 1
0.380393500841788 0.375813683237821 1 1
0.381400449616253 0.376904893682732 1 1
0.110570050176334 0.109677425233515 1 1
0.235835739381641 0.23325425987691 1 1
0.116527764786378 0.1151750608976 1 1
0.174413087743071 0.172979057666026 1 1
0.136933859716311 0.135102953541816 1 1
0.238674313675558 0.236087041301269 1 1
0.267882730683791 0.265244387676707 1 1
0.0232695743999608 0.0231007218504995 1 1
0.203520866270116 0.201190516979511 1 1
0.276416293118026 0.273682727265137 1 1
0.0779451410759031 0.0771516836443018 1 1
0.159929901624525 0.158487410820407 1 1
0.254074240734224 0.251680565894865 1 1
0.126609198677035 0.125843485182685 1 1
0.330803276156742 0.32789824405097 1 1
0.177873868726619 0.176346482531959 1 1
0.179982806061991 0.178499062513038 1 1
0.201949968523099 0.199754875207155 1 1
0.0665394862956369 0.0656040339053001 1 1
0.235264813071041 0.232776581132822 1 1
0.238883275555462 0.236426912806654 1 1
0.236668377455822 0.234726655066626 1 1
0.351677731244474 0.348039439175628 1 1
0.264566086546504 0.261286970584564 1 1
0.409025413841987 0.404444025005617 1 1
0.270983526560545 0.267490927148187 1 1
0.496400818772868 0.490799780600577 0 0
0.340417075191389 0.337086919862909 1 1
0.144479487603849 0.143478763465403 1 1
0.160025547433193 0.158182042698523 1 1
0.328548691281291 0.325731560581701 1 1
0.136337458199905 0.1349237757095 1 1
-0.0765061808609829 -0.075428337167038 0 0
0.254220498297511 0.251327037388321 1 1
0.149487558510913 0.147650179307916 1 1
0.169076305783468 0.167695481834795 1 1
0.204696131936412 0.202044790141612 1 1
0.177245339465026 0.175719370877593 1 1
0.140760616911761 0.138944526417201 1 1
0.127989777355855 0.126441886039448 1 1
0.284555931699539 0.281430301713623 1 1
0.192078362916941 0.189818636216453 1 1
0.14466566557625 0.143452027218402 1 1
0.39463468068386 0.390626913580271 1 1
0.23313035149999 0.231358393474454 1 1
0.111914450091021 0.110929184378973 1 1
0.19929837262546 0.196924199100208 1 1
0.129149852568617 0.128405169774771 1 1
0.123686222398232 0.122060078499133 1 1
0.5834815039482 0.577315603788687 0 0
0.233429525859154 0.231247948025954 1 1
0.3055087484366 0.301786467536703 1 1
0.089569140934796 0.0886349586342131 1 1
0.139248094312046 0.138048750271016 1 1
0.0353458378362393 0.035326118740265 1 1
0.0640028403682838 0.062899039162935 1 1
0.404148723354949 0.399990220948621 1 1
0.360998240315675 0.357280712698601 1 1
0.271331244525794 0.268455305779109 1 1
0.179294646063296 0.177896437321778 1 1
-0.0205034853027707 -0.0199812959953339 1 1
0.117337356018025 0.116091919787891 1 1
0.033565267708556 0.0327299714192861 1 1
-0.030050262623952 -0.0297161312170233 0 0
0.0564008793281707 0.0558324480065109 1 1
0.326568246097176 0.323317544397952 1 1
0.219931579432934 0.218157859064399 1 1
0.179292451551908 0.177666327597075 1 1
0.140514002502496 0.139308715198061 1 1
0.160685855796816 0.15839384686305 1 1
0.160250258331976 0.159462704698051 1 1
0.300066529397629 0.297412919537069 1 1
0.326231207132987 0.322966509929454 1 1
0.172271465113649 0.170629669740036 1 1
0.378835663512042 0.375265211524067 1 1
0.0888350363003018 0.0877694168028883 1 1
0.513894427360278 0.508766016678155 0 0
0.152592739416929 0.151234721747994 1 1
0.088269762920124 0.0869216398827181 1 1
0.11168522976264 0.110790864673494 1 1
0.125341342139445 0.123484160473154 1 1
0.257399836811609 0.254547490211448 1 1
0.380096095187048 0.376541443578993 1 1
0.223643258274163 0.221052898996986 1 1
-0.142516855699272 -0.14103879509618 0 0
0.391279447255986 0.387424021883445 1 1
0.116698713395604 0.115537246224349 1 1
0.0533544386750107 0.052565292173825 1 1
0.262322550807717 0.259377594367781 1 1
0.185742411455252 0.183767567742474 1 1
0.196556468950489 0.194610314832486 1 1
0.111063042666215 0.110180973748841 1 1
-0.00121155225702072 -0.000993226197869387 1 1
0.336042460041011 0.331755661281112 1 1
0.408254713228598 0.403340415020127 0 0
0.0848151416873369 0.0840664613162544 1 1
0.329132210241222 0.325042982722509 1 1
0.185044179937019 0.183285895298755 1 1
0.137420565094355 0.135542483022977 1 1
0.226499455130418 0.22389524891177 1 1
0.213100949332169 0.210901122730529 1 1
0.069465495907074 0.068951095703706 1 1
0.364136871876419 0.360214204187541 1 1
0.156914384111673 0.155144702400919 1 1
0.192026859777438 0.190426868887953 1 1
0.18391285680768 0.181860401454419 1 1
0.297644090224169 0.294836239042439 1 1
0.31421220693765 0.311562377028514 1 1
0.251760851160973 0.248901658088132 1 1
0.207062203236952 0.205488088014276 1 1
0.0565939989988162 0.0558074097535461 1 1
0.409963119500304 0.405511899235612 1 1
0.234499054100627 0.232194418885567 1 1
0.348389632479298 0.344708865339232 1 1
0.286711473437072 0.284054430114911 1 1
0.270619187018562 0.26803814864159 1 1
0.165151123128764 0.163103081163442 1 1
0.136259996665003 0.135258276330432 1 1
0.183875999945924 0.182607995421848 1 1
0.264267717771922 0.261130913846661 1 1
0.166290971691975 0.16477146342837 1 1
0.424092414364219 0.419751077375079 0 0
0.284323105047947 0.28146597887058 1 1
0.229014496750533 0.226614561092162 1 1
0.379385916308375 0.376020439775999 1 1
0.171295227594356 0.168964956472482 1 1
-0.0880884739338289 -0.0867647798325666 0 0
0.220718035877665 0.218644773404062 1 1
0.0441940272552884 0.043947262741488 1 1
0.326687429776878 0.323841381988619 1 1
0.383685756758929 0.380003288373277 1 1
0.317456170440691 0.31445637172727 1 1
0.121863114003888 0.120657663535774 1 1
0.387696195984975 0.383864819813392 1 1
0.0566090250760172 0.0557610544950139 1 1
0.00166253483620324 0.00105695642646455 0 0
0.385451151446595 0.381697997189963 1 1
0.292740073776694 0.289713933558241 1 1
0.226644499838112 0.225233791051746 1 1
0.339758711948063 0.335557235140288 1 1
0.129227192637326 0.128480662380149 1 1
0.270670017066176 0.267853397223575 1 1
0.205674025955995 0.203656127955077 1 1
0.22632372134908 0.224324322936033 1 1
0.260146005492008 0.257620958712901 1 1
0.0738468781354529 0.0735212610729723 1 1
0.287467207697973 0.28397222837371 1 1
0.29497403554799 0.29169864083122 1 1
0.166764336124236 0.164706834810978 1 1
0.108075678487114 0.107471465860115 1 1
0.241113697459134 0.238930909749798 1 1
-0.0277399513749995 -0.0273459128665262 1 1
0.221518795057375 0.218796799507635 1 1
0.0978211523600661 0.0964739459683994 1 1
0.276413484112989 0.273514235783856 1 1
0.123772274375106 0.122762059252286 1 1
0.394444036181638 0.389672226079609 1 1
0.0931981631733395 0.0923423897604553 1 1
0.2845851380456 0.281931782549147 1 1
0.390070207215636 0.38603539139253 0 1
0.217618958500505 0.215432352608082 1 1
0.401055390043576 0.396838011055762 1 1
0.0646872918281537 0.063919133028673 1 1
-0.0448391703035288 -0.0442709813542883 1 1
0.370957564492638 0.367053453270154 1 1
0.292927970306081 0.289925222926719 1 1
0.36594904992895 0.361492864374708 1 1
0.0650199466327345 0.0642420420574669 1 1
0.27004445829462 0.267461659040995 1 1
0.198777019337819 0.196973543897117 1 1
0.285552272653904 0.28259292594189 1 1
0.0632583241944042 0.0630250279254725 1 1
0.121365447407004 0.120143479217229 1 1
0.00208204883471266 0.00190389065270942 0 0
0.417084977240832 0.413011458090589 0 0
0.0531873561311956 0.0535007519709295 1 1
0.232894013067112 0.229844343638143 1 1
0.136984496675749 0.136131773745596 1 1
-0.064845072516826 -0.0642153118508924 0 0
0.293427214923463 0.290096193281581 1 1
0.214335153228083 0.212421990651919 1 1
0.186225568592768 0.184288955311301 1 1
0.114576715173465 0.113739832272878 1 1
0.38984742610466 0.386176372723405 1 1
0.033238620810187 0.0329474751696807 1 1
0.316268223307782 0.313452052257144 1 1
0.152615910867529 0.15120517447978 1 1
0.0517694971125673 0.0512850183851747 1 1
0.35438392778546 0.351425178357289 1 1
0.177568034240353 0.175404533031068 1 1
0.313020047837477 0.309659799112513 1 1
0.0442921432925138 0.0439711211868885 1 1
0.294861119995002 0.291859889646202 1 1
0.293021414490594 0.290743146685972 1 1
0.17468066315623 0.172880570227499 1 1
0.307463329323293 0.305004212886706 1 1
0.22715736093185 0.225381607196333 1 1
0.184222630811933 0.182109288564322 1 1
0.213301830784658 0.211142693432151 1 1
0.17178603630035 0.169955689862644 1 1
0.185166894432736 0.18338761078511 1 1
0.0308335890174102 0.0305318415719954 1 1
0.158562495278119 0.157008222032331 1 1
0.195443854280267 0.193658103650037 1 1
0.0750675547372334 0.0743508534510689 1 1
0.338687426239375 0.335023201996262 1 1
0.384736625436969 0.381160343672783 1 1
0.28135207047155 0.277914668377816 1 1
0.383606184242095 0.379689605842396 1 1
0.201296493971359 0.198433281478751 1 1
0.361690806804976 0.357590705708246 1 1
0.386266829068189 0.381998127803676 1 1
0.247360832960125 0.24474136808251 1 1
0.179219928478352 0.177465782949643 1 1
0.258481398462758 0.255793275704597 1 1
0.227746968542561 0.225497141378748 1 1
0.393914370486091 0.390496683155663 1 1
0.0729073236881865 0.0720239324226385 1 1
0.287517946841339 0.284287384949102 1 1
0.448649096117218 0.444125419093901 0 0
0.23213601238973 0.229559179744647 1 1
0.285700450450701 0.282900029103699 1 1
0.186626460352103 0.18451129439259 1 1
0.184247344317933 0.182368730393987 1 1
0.271219773431096 0.26815126074097 1 1
-0.0552616601787143 -0.0545522858091924 0 0
0.265209873078739 0.262396516102482 1 1
0.355502629041854 0.351435675168666 1 1
0.262945455431719 0.260440611466183 1 1
0.107893305114876 0.106625596725559 1 1
-0.135077907764464 -0.134048970793336 0 0
0.164155593951317 0.162143132429344 1 1
0.267191344362256 0.26439316762529 1 1
0.304977459508737 0.302092930310493 1 1
-0.0413054754800841 -0.0411194835509364 1 1
0.158661667312627 0.157076382585964 1 1
0.0688427838852041 0.0680282346909679 1 1
0.00870221115560911 0.00873456253476478 1 1
0.149603051041995 0.148001247713236 1 1
0.167057521951321 0.166089105921429 1 1
0.111419659447889 0.109617578031288 1 1
0.13042601687333 0.128800744124582 1 1
0.145865611087864 0.144222678039534 1 1
0.106925050080517 0.105736892813795 1 1
0.357628973430595 0.354100864280937 1 1
0.18856672096566 0.186680320498845 1 1
0.136374498402447 0.134613365276382 1 1
0.184719401591664 0.182867959582705 1 1
0.181299175041917 0.179891605556659 1 1
0.265000475799222 0.261382562196542 1 1
0.174764265035387 0.172750549191953 1 1
0.173682604074443 0.172217761514296 1 1
0.0836162095450391 0.0829520418550389 1 1
0.26029833207778 0.25703087761241 1 1
0.204598510092937 0.20240037781229 1 1
0.242150549713605 0.239866130417791 1 1
0.313077272507024 0.309656461128996 1 1
0.085025269546505 0.0841462198215793 1 1
0.372584355613377 0.36883876216723 1 1
0.227274660705913 0.225384152633938 1 1
0.201197163858347 0.199330004278883 1 1
0.178843661023141 0.177249587947141 1 1
0.165991200984698 0.164665307849613 1 1
0.267612367017691 0.264471295244699 1 1
0.125673659188729 0.124816791060569 1 1
0.297567505181152 0.294873833014556 1 1
0.135756076869954 0.134143036398452 1 1
0.350003468561967 0.346458395186556 1 1
0.291560014102331 0.28830189783395 1 1
0.0578297377739389 0.0565244928492832 1 1
0.225758129762627 0.223663800249498 1 1
-0.0684760151431504 -0.067563562794386 0 0
0.276929156853495 0.273490854107525 1 1
0.158394478585178 0.15716662894643 1 1
0.299711315465537 0.296982839519912 1 1
0.319899364112199 0.315704747321316 1 1
0.225440484913289 0.222395905571948 1 1
0.206368706150931 0.203688413481265 1 1
0.267291399078571 0.264515979980523 1 1
0.0549346135489791 0.0541671884519969 1 1
0.165493230732364 0.163640787047888 1 1
0.293998256078297 0.289767984947542 1 1
0.215775036224548 0.213023927587473 1 1
0.269570040637269 0.266753938869658 1 1
0.0727562469648572 0.0717806330704688 1 1
0.372115290006252 0.36853639656231 1 1
0.0395125450486978 0.0389895946576851 1 1
0.177784950131416 0.175344634919368 1 1
0.192844059206652 0.191101983033308 1 1
-0.0604760219431696 -0.0600212922917163 1 1
0.315583114550999 0.312129649449517 1 1
0.113203563621601 0.112189350522483 1 1
0.506088197063221 0.500830694947785 0 0
0.476146298007734 0.470968181516013 1 1
0.362869176931005 0.358683051919561 1 1
0.106589540023463 0.105413295156266 1 1
-0.119292773337589 -0.11838135935545 0 0
0.251389324136632 0.248141361106252 1 1
0.268321642745907 0.265358332523313 1 1
0.221590118994275 0.218942451885586 1 1
0.220551779896904 0.218059167010477 1 1
0.187953217172182 0.186186735857687 1 1
0.0175128498592255 0.0178997823870574 1 1
0.10107648480583 0.0998759246731519 1 1
0.339642320338127 0.335538634634694 1 1
0.123900163851352 0.122989060030996 1 1
0.149428043912288 0.147663137355689 1 1
0.0945116010038937 0.0937821144492858 1 1
0.306664238031266 0.303040156992754 1 1
0.386596280876368 0.382597111480603 1 1
0.151916249699845 0.150670517934935 1 1
0.305198223488798 0.302411457781445 1 1
0.304847877649538 0.302121870371772 1 1
0.136196321734212 0.135095661156662 1 1
-0.12083863375729 -0.119370267523545 0 0
0.109451826732483 0.108616022138879 1 1
0.280078219855491 0.27741897671513 1 1
0.248057572471113 0.24552337707929 1 1
0.245982846192144 0.242505849383755 1 1
0.00674588153972619 0.0061865832397236 1 1
0.0696978713344172 0.0692569772641442 1 1
0.0521297746881467 0.05170219362557 1 1
-0.02293153525346 -0.0230008841679744 1 1
0.107975880219993 0.107507812592759 1 1
0.207895716044691 0.205555616549929 1 1
0.276719180244366 0.274097330967566 1 1
0.343080599935746 0.340073873826427 1 1
0.14022182415557 0.139090184333487 1 1
0.131361101255906 0.130080968871036 1 1
0.162970178470525 0.161649841279747 1 1
0.211488604355477 0.20933015958091 1 1
0.311527181718673 0.30813916910152 1 1
0.0410791279355918 0.040608652176146 1 1
0.149394331529797 0.147511009681102 1 1
0.105399511919149 0.104346227991809 1 1
0.543965093892404 0.538954927772594 0 0
0.108495087022897 0.107089491035737 1 1
0.0518926841997054 0.0518149584209688 1 1
0.0926089536124929 0.0922350563523791 1 1
-0.02170990773234 -0.0213836699882354 0 0
0.201960538060474 0.200453493049113 1 1
0.190023340392236 0.188565751273746 1 1
0.294073665162122 0.291662152600735 1 1
0.213408616453043 0.211261900448124 1 1
0.333122684035094 0.328847449133186 1 1
0.353439730699217 0.349649454466888 1 1
0.315960086764869 0.312345354112222 1 1
0.323750510419608 0.321088017899667 1 1
0.20342358517148 0.201520572702605 1 1
0.233432970726794 0.231561959666063 1 1
0.081584291108446 0.0808137686501425 1 1
0.000840634397140057 0.000874040918411721 1 1
0.0689928218973541 0.0681438979833668 1 1
-0.0928048874659869 -0.0921534181018386 0 0
0.434841296930438 0.430656589395895 1 1
0.340592378941444 0.337262756102366 1 1
0.262696764099846 0.259763925813125 1 1
0.0335181204392141 0.0331753271169934 1 1
0.0927118743771171 0.0915145490815825 1 1
0.196175886564349 0.194323116251466 1 1
-0.0217873212851775 -0.0211324859437643 0 0
0.141517854898933 0.139860901461787 1 1
0.32758510297949 0.323886881173687 1 1
0.145537863750683 0.143582517850876 1 1
0.0981301157648458 0.0973277719934137 1 1
0.229571056823966 0.227188174454174 1 1
0.113793736030091 0.112229590762206 1 1
-0.0267029884508779 -0.025899897117532 1 1
0.158294621056055 0.156099195751419 1 1
0.168207466148802 0.166577805400668 1 1
0.312423781857689 0.308971722506323 1 1
0.130482606816023 0.129363181570631 1 1
0.103237922675253 0.102247494302867 1 1
0.217132314164599 0.215050023468954 1 1
0.34414720538098 0.340454495869256 1 1
0.0778392044615931 0.0772949325883982 1 1
0.156519729162862 0.15586792895067 1 1
0.288399787542986 0.285093825560519 1 1
0.291303617138648 0.288342830394926 1 1
0.233515639339108 0.23123366947493 1 1
0.15729653391129 0.1559480820798 1 1
0.165926607952837 0.164317254524157 1 1
0.247831405484863 0.245393317329603 1 1
-0.00858348266253257 -0.00770886992129169 1 1
0.124392047036589 0.122856229835093 1 1
0.0719479320814984 0.0719215638665641 1 1
0.149277191743431 0.147609743225111 1 1
0.166280844379727 0.164760969664658 1 1
0.187586083477079 0.185830083715171 1 1
0.160373030045452 0.159207141729224 1 1
0.325592441577357 0.321801919024688 1 1
0.183266711027757 0.181165204052675 1 1
0.223332024580442 0.220837081118404 1 1
0.307619914721138 0.30443510660253 1 1
0.0646655340722471 0.0640896198893149 1 1
0.0814253618771686 0.0802436432250639 1 1
0.217871869283368 0.21570604430842 1 1
0.184463316809062 0.182630722453909 1 1
0.32199916260614 0.318356145882425 1 1
0.336877833519157 0.333262500366719 1 1
0.147102945897683 0.145684429329173 1 1
0.233124483308585 0.230693896309164 1 1
0.367572614566411 0.363813571509844 1 1
0.267471834708675 0.264560800433889 1 1
0.229616079870647 0.227517103000657 1 1
0.144152796394689 0.142539289633662 1 1
0.121759220152773 0.12051681376443 1 1
0.059436266531848 0.0591624880853298 1 1
0.290657828002965 0.287535733460044 1 1
0.0922670262529919 0.0910977309567118 1 1
0.135638314387599 0.134793158522943 1 1
0.292406529689213 0.289462843751581 1 1
0.215792031795775 0.213677697189782 1 1
0.0700881015450584 0.0693658697245121 1 1
0.299164598750215 0.295828648318963 1 1
0.24379994122941 0.241108067781446 1 1
0.362383327885832 0.358124393722145 1 1
0.168231969535128 0.166730484266004 1 1
-0.0527768258546418 -0.0521566871385485 1 1
0.435398036520636 0.431151988169654 1 1
-0.0411451616170309 -0.0403247846865475 1 1
-0.0440461808677722 -0.0437356422236872 1 1
0.0733585602107005 0.0724377481846617 1 1
0.285349271746289 0.282915336464807 1 1
0.218124414132171 0.216210050391585 1 1
0.149099589505788 0.14798395146964 1 1
0.100324359504543 0.0994091827540693 1 1
0.212925950848338 0.211654972124977 1 1
0.236675560097535 0.233984525723217 1 1
0.194386639926701 0.192108432169243 1 1
0.200574777070168 0.198487335252773 1 1
0.09807842433438 0.0972851467806661 1 1
0.0114052144739336 0.0113586392352967 1 1
0.10137917212706 0.100517315709904 1 1
0.384368098840729 0.380123005137533 1 1
0.344752467232637 0.340920856483051 1 1
0.395651848922214 0.391498269702311 1 1
0.107836431391718 0.106122365304966 1 1
-0.0155422168469763 -0.0147873886848486 1 1
0.232359534852231 0.229961385952125 1 1
-0.0358515924873274 -0.0352852984689753 1 1
0.273400998713551 0.270523065235559 1 1
0.221175713820504 0.218553710014618 1 1
0.267534457413031 0.265200569731494 1 1
0.200194548342556 0.19798948476942 1 1
0.214255814077258 0.211917138868972 1 1
0.00468920532656773 0.00432346029897546 1 1
0.211116145617343 0.209142383657646 1 1
0.309928638278405 0.306689602369863 1 1
0.0189584378356244 0.0181348188647038 1 1
0.386773432068257 0.383220140771699 0 0
0.368617022321054 0.364619434958914 1 1
0.109375380729695 0.107897249636696 1 1
0.214062405984868 0.212320496175446 1 1
0.0192544238364684 0.0189914452957157 1 1
0.161287462976213 0.159744604530116 1 1
0.0804571721305441 0.0800078156758935 1 1
0.230899626635178 0.22887968935766 1 1
0.184164566339754 0.182523770589688 1 1
0.259968913171611 0.256979616515627 1 1
0.197897235528714 0.195581479794757 1 1
0.0260140450643446 0.0260658101325438 1 1
0.324381710971717 0.321006004257541 1 1
0.13128309489327 0.130053370558098 1 1
0.0712040322286292 0.0703100173362058 1 1
0.26048975769233 0.258205506120144 1 1
0.339894243949136 0.33642966995054 1 1
0.213207176753778 0.210719264312712 1 1
0.204338157679815 0.202345797499016 1 1
0.00747495046177707 0.00739900624825449 1 1
-0.0341495002869329 -0.033796806084883 0 0
0.37434114218362 0.369895602451146 1 1
0.19549985909113 0.193465927920266 1 1
0.156527507851379 0.154966931845037 1 1
0.273650065801404 0.271180641950936 1 1
0.150884398913244 0.149420035019312 1 1
0.494939142047403 0.489743191787054 0 0
0.126362797916001 0.125269465150636 1 1
0.146143689718557 0.14491260260221 1 1
0.139256666986221 0.137693932942351 1 1
0.196575657107102 0.194633664008946 1 1
0.274934211968792 0.27209292513697 1 1
0.226720898108024 0.224217122802959 1 1
0.268730205784784 0.265862248421771 1 1
0.0325580987373943 0.0319487975529753 1 1
0.340029921793226 0.33672918176459 1 1
0.135786164986088 0.134355917223018 1 1
0.218206303504248 0.216313542109592 1 1
0.351619713291857 0.348100466486165 1 1
0.206495043532544 0.204075093889814 1 1
0.191027560560717 0.189548344059754 1 1
0.35940261338746 0.355561019286062 1 1
0.0326814150777304 0.0320044356681947 1 1
0.374038606294085 0.370352629742907 1 1
0.0724807279597106 0.0713834370665213 1 1
0.25375837987947 0.251310146244351 1 1
0.210654082973326 0.208070548416373 1 1
0.209144322936189 0.207022026944797 1 1
0.345884792589266 0.342514104785581 1 1
0.021702447711459 0.0213127033820005 0 0
0.207245204730427 0.2054354261358 1 1
0.109502868164785 0.108694008908655 1 1
0.113496067576806 0.112323146007332 1 1
0.191622755358834 0.189561944536971 1 1
0.37959018251061 0.375379859033082 1 1
0.281029980618252 0.27768155880477 1 1
0.173644481101152 0.17243110272643 1 1
0.348987785192349 0.345544897521877 1 1
0.348054261945357 0.345123195840654 1 1
0.238080806275389 0.235948920588029 1 1
0.323418557405058 0.320313167950886 1 1
0.438076828530418 0.432747908525031 0 0
0.0462767497162051 0.046144558384531 1 1
0.26762809989265 0.264653759344312 1 1
0.319543831309979 0.316444928758003 1 1
0.275842954632199 0.272990783556051 1 1
0.262225407030645 0.259774022220601 1 1
0.315017540336178 0.311819911878964 1 1
0.183502793723609 0.181742706746771 1 1
0.299240867483753 0.296339976589335 1 1
0.0984243384519436 0.0974311131873697 1 1
0.216384238180318 0.214148536032661 1 1
0.263237210077011 0.260422304371828 1 1
-0.0219026651358421 -0.021914614896549 0 0
0.203481127159545 0.201726100504311 1 1
0.462077683853375 0.457838417017914 0 0
0.114165306903242 0.112671580696635 1 1
0.0458685913341028 0.0449534343295353 1 1
0.0778855230975084 0.0773210161987189 1 1
-0.0382797641803872 -0.0376154194659486 0 0
0.330606075934187 0.327788077306196 1 1
0.137670787532385 0.13625575716427 1 1
0.0291423265055091 0.028805775039987 1 1
0.226921696694474 0.224787686157074 1 1
0.237351736847964 0.234940382630563 1 1
0.299581088162235 0.295942134954646 1 1
0.0842632157528449 0.0837374894861479 1 1
0.262308856509272 0.259620150703582 1 1
0.171733980858266 0.169745439828543 1 1
0.267536473898368 0.264604713342068 1 1
0.090614767883766 0.089911867664238 1 1
0.261485712707687 0.259182344268366 1 1
0.238847621211154 0.236549845607045 1 1
0.235783960480564 0.232858419242218 1 1
0.130582097626233 0.12951114225978 1 1
0.257790571485084 0.254882842568588 1 1
0.324662624150356 0.321741773957021 1 1
0.165833510305639 0.164601084254836 1 1
0.233856557421761 0.231727075702832 1 1
0.191456914904617 0.18937253470349 1 1
0.304028934947258 0.301488200508769 1 1
0.318474805578294 0.314480263810053 1 1
0.137801707829512 0.136514487467594 1 1
0.231687400639818 0.229108135092268 1 1
0.239184344492073 0.23644996334405 1 1
0.109668070307726 0.108330180129065 1 1
0.217562991935757 0.215397131319359 1 1
-0.00311380146271868 -0.00334056450811634 0 0
0.553419550868634 0.547130720676175 0 0
0.123239952657917 0.122204294987972 1 1
0.188625615846821 0.187120777188138 1 1
0.213543785423693 0.211962499735033 1 1
0.207945397988492 0.205647639366225 1 1
0.120069658163811 0.118819122651886 1 1
0.173257505887582 0.171495189939582 1 1
0.282086065006454 0.278613783977372 1 1
-0.00939737935382043 -0.0093293962166683 1 1
0.246724662368256 0.243999710974261 1 1
0.316278720312364 0.31165245558144 1 1
0.240899043049505 0.238454686985824 1 1
0.0198352380704394 0.0199024172687099 1 1
0.0553048009719327 0.054430941243519 1 1
0.165300556186753 0.164001279559782 1 1
0.115795601946824 0.114117671772248 1 1
0.290743879140628 0.288141237835055 1 1
0.320935398243923 0.318141843775903 1 1
0.0624482650358938 0.0614774958802796 1 1
0.252611410821857 0.250187316343024 1 1
0.0834326016831382 0.0825357226549454 1 1
0.0871058939078664 0.0863097274946799 1 1
0.298313365438921 0.29514328045621 1 1
0.348423243252653 0.345269292431946 1 1
-0.134936075143998 -0.133015662561158 0 0
0.239616704962551 0.236895490385068 1 1
0.333580376568142 0.32984675209116 1 1
0.296391511464293 0.292818545571348 1 1
0.23212736253703 0.229558444786926 1 1
0.180467117724304 0.1784675071861 1 1
0.366086766121176 0.362397914585207 1 1
0.205347498730899 0.202651120345351 1 1
0.153175385731239 0.151501864275495 1 1
0.168083249051442 0.165688906101113 1 1
0.111736954443155 0.11113543769365 1 1
0.326844841089537 0.323155123162127 1 1
0.122438581638284 0.121259984675993 1 1
-0.0107341253423199 -0.011040290299559 0 0
0.180435384490254 0.178383261212767 1 1
0.273418820861842 0.270576010734164 1 1
0.0222074665945447 0.0217631298034651 1 1
0.0320355689164942 0.0317553682643431 1 1
0.21771508387165 0.216409321488312 1 1
0.18042344630089 0.178413463956385 1 1
0.258182462046896 0.255545277507478 1 1
0.207272027788295 0.205253230877264 1 1
0.155975000194453 0.154183751426677 1 1
0.100792435658099 0.0994846502577422 1 1
0.104429953773725 0.103517485380451 1 1
0.329431937242123 0.326233975318934 1 1
0.296095498536166 0.293009248477362 1 1
0.181856651231249 0.180366215022307 1 1
0.156145139370349 0.154419656667056 1 1
0.312082602967704 0.3088707218273 1 1
0.159655736912302 0.158434893142879 1 1
0.0557832853166022 0.0550019736338225 1 1
0.160693465347166 0.158984975787267 1 1
0.214634165980112 0.211246859082713 1 1
0.212217902779555 0.21003113529798 1 1
0.345613963811843 0.342178677512781 1 1
0.0846070223475826 0.083654777596291 1 1
0.182052293038148 0.18040175679324 1 1
0.12512450238454 0.123873177975443 1 1
0.254308536926631 0.251744144388972 1 1
0.150640541641792 0.149510101870053 1 1
0.1909097889593 0.188402074636692 1 1
0.188200491148701 0.185748151471491 1 1
-0.0540498806056769 -0.053977382071278 0 0
0.133627183329992 0.131572988702021 1 1
0.306026328740491 0.302960250350961 1 1
0.280684975433138 0.277578106010716 1 1
0.289660521162942 0.287232819543704 1 1
0.362456590164707 0.358935631777859 1 1
0.215123327735209 0.212923154150515 1 1
0.0979866309844323 0.0973733759284766 1 1
0.129420832181316 0.127842782653458 1 1
0.254184128408514 0.251519785106915 1 1
0.248341567187362 0.245910140688855 1 1
0.391663789086238 0.387754505372257 1 1
0.271380673832955 0.268012799844783 1 1
0.136833589293711 0.135225415789974 1 1
0.426927223067337 0.422314328405434 1 1
-0.00938834254888852 -0.00947714768439715 1 1
-0.0502837147234793 -0.0496513348601888 1 1
0.117595952152693 0.115785781243746 1 1
0.195967131827313 0.193626360779934 1 1
0.149203981378622 0.147345092375601 1 1
0.216065756745241 0.213598290623024 1 1
0.210107658890506 0.207879309822281 1 1
0.393011340551119 0.389660000376013 1 1
0.123046576816612 0.121874045096476 1 1
0.161572962163873 0.160183572624589 1 1
0.206402676760626 0.20364354919729 1 1
0.064644301973511 0.0635961814563158 1 1
0.0802621718336498 0.079738382975087 1 1
0.151109366033477 0.149591403398895 1 1
0.313950883739589 0.310753864667827 1 1
0.322557699066909 0.319406047468206 1 1
0.315941426004026 0.312700092809537 1 1
0.0824352100660368 0.0812283851614528 1 1
0.0499731435530468 0.0494649287424952 1 1
0.453470147383854 0.448656629091651 1 1
0.1732287984014 0.171531785958233 1 1
0.204533112688986 0.202300803420498 1 1
0.272672395454274 0.269245574302778 1 1
0.114687333120805 0.114038910053993 1 1
0.130672755197194 0.129403929423438 1 1
0.307833287845203 0.304517410604148 1 1
0.276411849593964 0.273366922982877 1 1
0.01118140845885 0.0111079711265733 1 1
-0.0668871003572085 -0.065968341122712 0 0
0.316819520824314 0.313058827004705 1 1
0.0153727067460571 0.0147878287986503 1 1
0.270684058897114 0.267750027656357 1 1
0.199226787329363 0.197090081581562 1 1
0.136893561322616 0.135596488676714 1 1
0.318132099170068 0.315070072826414 1 1
0.0208367015892345 0.0207958594308785 1 1
0.498268277359841 0.492979404673361 0 0
0.419951274747112 0.416198492380604 0 0
0.393008953403735 0.388900213457808 0 0
0.274526783452433 0.271356437811615 1 1
0.0751035224825511 0.0745989478679435 1 1
0.0801199949356055 0.079845260477694 1 1
0.0134644621369235 0.0132630076178465 1 1
0.249199921007141 0.246444760063508 1 1
0.198852935519281 0.197318870517331 1 1
0.0197595825955855 0.0194351499286959 1 1
0.21495805324066 0.212805172354135 1 1
0.17700153172208 0.175024288381411 1 1
0.219102271759759 0.216451956747508 1 1
-2.5345099121935e-05 7.19880593318218e-05 0 0
0.232820782043716 0.230723612118687 1 1
0.448206655666344 0.443645854386614 1 1
0.245131835514209 0.242798207767616 1 1
0.111904561536081 0.110898511912271 1 1
0.350090687843835 0.346509898665442 1 1
0.416492420374363 0.411981721293265 1 1
0.145908702150458 0.144814879564515 1 1
0.14690951635049 0.145582810320323 1 1
0.0635249389596336 0.062608861810419 1 1
0.287333806157682 0.283726044384839 1 1
0.0416860514272752 0.04160540680484 1 1
0.337654091420614 0.334455131014296 1 1
0.206375449864691 0.204259672353747 1 1
0.157880341795939 0.156690985579449 1 1
-0.0210389523983636 -0.0207254851409823 1 1
0.313950100757286 0.311152456048961 1 1
0.111693261794729 0.110134889312695 1 1
0.239908567132741 0.237072408002372 1 1
0.155834557296554 0.153997638963991 1 1
0.0506197560319206 0.0502903946371271 1 1
0.423707108347519 0.419975507010009 1 1
0.425582304218826 0.421008512372902 1 1
0.156685522978266 0.155636827549608 1 1
0.238698140478999 0.236790692731961 1 1
0.384933266985618 0.381302267766586 1 1
0.0270373990400957 0.026284354430479 1 1
-0.0746629491835089 -0.0737397435907843 0 0
0.22631426798478 0.223612024891175 1 1
0.457969985777015 0.453787665419521 0 0
0.393088567537486 0.388755357049322 1 1
0.206212438384918 0.203482979269707 1 1
0.128323142937485 0.126809088026839 1 1
-0.0239451358496516 -0.0233337817764383 1 1
0.119038413067659 0.118515212435523 1 1
0.138624965989205 0.137706599219923 1 1
0.428959106576159 0.424661856376899 1 1
0.0984754047600628 0.0982185263632104 1 1
0.0974910533248224 0.096599378838627 1 1
0.149033108486768 0.14757587580183 1 1
0.163219259924925 0.161767528642362 1 1
0.283265999799911 0.279785345870069 1 1
0.276463866182303 0.273511729053706 1 1
0.0953780975987259 0.0943808017667603 1 1
0.316645121480516 0.3131388682743 1 1
0.0307430452066171 0.0305317265536071 1 1
0.330159225012866 0.326490260216993 1 1
0.211128606318257 0.208514471991128 1 1
0.452525744875752 0.448197463437091 1 1
0.241655693608055 0.239066973838023 1 1
-0.104571439563441 -0.103238216656991 0 0
0.0680437230884034 0.0675756978408871 1 1
0.340035677033848 0.33622073713281 1 1
0.456458558928961 0.451294386200971 1 1
0.252733549055004 0.24991894206754 1 1
0.270240876203407 0.267675544652996 1 1
0.140341551819825 0.138953392475318 1 1
0.215733097064567 0.213111584153757 1 1
-0.0506696017739921 -0.0497511513306155 0 0
-0.00904670451317644 -0.00897967394039836 0 0
0.0526412395350148 0.0517037802868233 1 1
0.141135759913996 0.139953454610072 1 1
0.444617559013734 0.439579245920512 0 0
0.210995437430695 0.208714827394748 1 1
0.157246102137842 0.156064253824892 1 1
0.10716912178956 0.105750338025725 1 1
0.257482151928134 0.25504106476753 1 1
0.0802579294016752 0.0794462559463116 1 1
0.215362581016834 0.212966762765369 1 1
0.311710623006182 0.308812036492013 1 1
0.28161594205958 0.277934623517728 1 1
0.333987694310222 0.330113576402066 1 1
0.247592142940321 0.245751498863797 1 1
0.228011404889449 0.225886797452031 1 1
0.1900859221241 0.188032606485484 1 1
0.0218621542057359 0.0220283697407663 1 1
0.20434847154891 0.202554955024307 1 1
0.16474127636585 0.163086270571538 1 1
0.0860605815339824 0.0853723954911972 1 1
-0.0934613345844122 -0.0932080499083638 0 0
0.0288123055444167 0.0285510093579398 1 1
0.329396221837574 0.325900511182605 1 1
0.0194954311083261 0.0194545138963922 1 1
0.188616166784525 0.186588980119507 1 1
0.122645184851757 0.121943447816134 1 1
0.444715079441487 0.439906094297628 1 1
0.297609688214505 0.294883603437109 1 1
0.221810769422843 0.219493763002831 1 1
0.256620609138766 0.254345847364533 1 1
0.342025320495581 0.338483742478629 1 1
0.147070110082014 0.145427650776939 1 1
0.22129183427797 0.219355751962826 1 1
0.320176881232524 0.317213810383647 1 1
0.151510476852803 0.149710528042092 1 1
0.230451658547554 0.228115111280382 1 1
0.0912038680455304 0.0901242530949208 1 1
0.290749654024666 0.287789305494365 1 1
0.0429833014609046 0.0426795429551427 1 1
0.414973816596526 0.411303788947055 0 0
0.233401584556694 0.231299666235196 1 1
0.183865081717232 0.181845134385974 1 1
0.287512406703698 0.284028906511965 1 1
0.204595735543758 0.202261726852615 1 1
0.201963804120641 0.199627544858058 1 1
0.0258772546434361 0.0259701278504204 1 0
0.0380566620321565 0.0379428037857277 1 1
0.428602104722516 0.42463909814801 0 0
-0.0276487860078254 -0.0274795844212778 0 0
0.140325553177323 0.139177857432012 1 1
0.385431932130799 0.381003824059183 1 1
0.0890906463008734 0.0881970839960047 1 1
0.254884009791428 0.25206356064068 1 1
0.209020943415109 0.207090169813315 1 1
0.376928811963797 0.372764360273232 1 1
0.109936528101665 0.109416691917412 1 1
0.116409206770986 0.115548039474476 1 1
0.242385447683122 0.240216253484113 1 1
0.138345356982055 0.13661655652459 1 1
0.14295086356385 0.14164660072287 1 1
0.0537352998341366 0.0532832111026362 1 1
0.361621967979931 0.357973891744097 1 1
0.10954249699735 0.10894603814098 1 1
0.122700405726986 0.121748411546754 1 1
0.177502335138267 0.175761181742028 1 1
0.114411546305169 0.113398532961549 1 1
0.222049378088696 0.219759428306914 1 1
0.34859120825634 0.34556015758987 1 1
0.191982429468039 0.189221777159865 1 1
0.199627929140261 0.197587428984421 1 1
0.260427263499805 0.257836770783576 1 1
0.162158756590067 0.159965935453619 1 1
0.105909354173484 0.103986429634935 1 1
0.267055947924858 0.264093886371535 1 1
-0.00905222172480155 -0.00915668288135137 1 0
0.279412770556019 0.276766355859171 1 1
0.16702598062826 0.165451268746467 1 1
0.248541850700772 0.246374425089268 1 1
0.324669947742962 0.321662912932502 1 1
0.230614219428117 0.228859688477613 1 1
0.438911441709673 0.434541394010784 0 0
0.153579330641838 0.151468373280554 1 1
0.0805449542007679 0.0797990658973603 1 1
0.290992352439496 0.287340342840463 1 1
0.304883803484412 0.30193039977221 1 1
0.225634167881725 0.223123006385018 1 1
0.264223320168226 0.261144772656838 1 1
0.387403655697321 0.384024925567575 1 1
0.284429926274542 0.281165053095765 1 1
0.175677120164506 0.17382406594403 1 1
0.428516104045065 0.424690555309272 1 1
0.448307757865479 0.443834742318984 0 0
0.0940348179734625 0.0934068284934291 1 1
0.253834694764187 0.251390184655016 1 1
0.238586714270289 0.235414722544053 1 1
0.183177329379551 0.181523772503638 1 1
0.137540376230263 0.135960555655359 1 1
0.0772343577673736 0.0768239888608093 1 1
0.326769818016038 0.323381606420597 1 1
0.251024145314715 0.248226635767532 1 1
0.467203805283592 0.462187026071514 0 0
0.239269419400502 0.236581095605976 1 1
0.126139908128538 0.125262275317382 1 1
0.110408194800947 0.109821096621166 1 1
0.266431746537895 0.26373122661687 1 1
0.0609948336220284 0.0601041469687316 1 1
0.205382497623415 0.203224899515146 1 1
0.0706199511895437 0.0691993900957515 1 1
0.304340569758806 0.300871588750952 1 1
0.150033211187177 0.148595693647049 1 1
0.115449575484286 0.113968943868107 1 1
0.227247777619761 0.224971137807287 1 1
0.0902433838771873 0.0895122781682709 1 1
0.482436051380985 0.477786104709433 1 1
0.270120919410022 0.266888935199243 1 1
0.371287222171844 0.367125432639564 1 1
0.367498609573795 0.36384312176623 1 1
0.237241970464576 0.234991831025472 1 1
0.115223802378848 0.114110702394717 1 1
0.0418879121884018 0.0418702196872575 1 1
0.326248972124285 0.322617466921089 1 1
0.239886728443075 0.237777576115096 1 1
0.0402760998830934 0.0404740963893898 1 1
0.167479532447061 0.166144325481337 1 1
0.357319356921731 0.354114374391552 1 1
0.262445184083666 0.25985638064214 1 1
0.227330286987909 0.2250636838359 1 1
0.102652956196645 0.101906258277067 1 1
0.245281756412643 0.242907121314583 1 1
0.0618736425019886 0.0610885242729666 1 1
0.306865411268821 0.303397133019898 1 1
0.0641957805294147 0.063140836951836 1 1
0.202428265485449 0.200799005185415 1 1
0.152952715898392 0.150864850274267 1 1
0.290054076400426 0.287020267123799 1 1
0.127544886602543 0.126391027704433 1 1
0.353897808704106 0.350288649061441 1 1
0.23373296322596 0.231555452380784 1 1
0.190946375610821 0.189387447159327 1 1
0.320942685298316 0.317361405198246 1 1
0.251629091831922 0.248047049464286 1 1
0.0476036972999373 0.0466928584210834 1 1
0.308023950542996 0.305593536478897 1 1
0.0090298514128278 0.00869792944717426 1 1
0.29128178987783 0.288944170522146 1 1
0.342383278093263 0.339056691091283 1 1
0.404568023580259 0.400505488061703 1 1
0.0399419692638133 0.0398541003011365 1 1
0.0776846213766224 0.0770767037168123 1 1
0.28103667528198 0.278192044017164 1 1
0.383263432116787 0.379633088809477 1 1
0.256645949496568 0.253894404978684 1 1
0.336397686378111 0.33311588975088 1 1
0.02533568127824 0.0245961998367357 1 1
0.156105218863571 0.154392184548263 1 1
0.36756156117309 0.363973295223957 1 1
-0.0322408183430495 -0.0321908238435527 1 1
-0.0089006863287706 -0.00872048380494806 1 1
0.174814999491583 0.173883685717968 1 1
0.142062899917581 0.140337891150801 1 1
0.294458799891329 0.291584809388413 1 1
0.255031789961079 0.25309955013162 1 1
0.0255057902908966 0.0249118481162801 1 1
0.0771583047827112 0.0766259122847105 1 1
0.155517777424015 0.153906728178818 1 1
0.158944336921489 0.157428654379676 1 1
0.513196539283861 0.507887884793482 0 0
0.177195741044016 0.175322915262308 1 1
0.394103576087036 0.389592174525311 1 1
0.214746815203009 0.21302317692513 1 1
0.427918118133794 0.423328531698024 1 1
0.245717387920693 0.242815232904792 1 1
0.0851399301340789 0.0844831540756031 1 1
0.0974923628491326 0.0962457722572995 1 1
0.054404224919094 0.0537431697841624 1 1
0.529857700269511 0.524403210876289 0 0
0.231969566668409 0.228732401770799 1 1
0.179951423721139 0.17774983281066 1 1
0.00276797604591713 0.00301479358486877 1 1
0.155832485138893 0.154652713761653 1 1
0.246981179753727 0.244864712637165 1 1
0.172325624212963 0.171356919558115 1 1
0.132554728707103 0.131346707213887 1 1
0.243254963505392 0.241140492790363 1 1
0.387524991950242 0.382856004153701 1 1
0.281739179390478 0.278944450338042 1 1
0.627475352103527 0.621431633410823 0 0
0.123322763618586 0.122263165011583 1 1
0.292385163734798 0.289565902629003 1 1
0.21097830834561 0.209109475942219 1 1
0.313172327516045 0.309358095377231 1 1
0.416622743979041 0.412317555791441 1 1
0.20173513757402 0.199474234712865 1 1
0.125960238414555 0.124351722542723 1 1
0.338361925479796 0.334302857471447 0 1
0.254027842466142 0.251969310268107 1 1
0.180880427740304 0.178971221312825 1 1
0.103664493007413 0.102865613561677 1 1
0.1020423120889 0.10091483151224 1 1
0.112446260335386 0.111176643875764 1 1
0.228657261306719 0.2260604170343 1 1
0.259354408637484 0.256673041355916 1 1
0.109982074371811 0.109676005116673 1 1
0.0634671043055271 0.0626437537317162 1 1
0.183532784158333 0.181846733404691 1 1
0.269579439807914 0.267064094095295 1 1
0.26490597173173 0.262578388008869 1 1
0.163087813768621 0.161477163703499 1 1
0.182795229138353 0.180782669480011 1 1
0.220502757666552 0.218307357593359 1 1
0.0125010282910118 0.0122288078321783 0 0
0.284156256899783 0.28151447792891 1 1
0.10603916669769 0.10566283313554 1 1
-0.0177513434589035 -0.0171197865765246 1 1
0.403262298542776 0.398263221570702 1 1
0.421998111290399 0.417297490789363 1 1
0.132938680020635 0.13178595709204 1 1
0.150908225193472 0.149322551818627 1 1
0.288848271384027 0.285921365387823 1 1
0.307076494341751 0.303786962465141 1 1
0.218345348134714 0.216581302500383 1 1
0.321026239767347 0.318026778903189 1 1
0.259813830666775 0.257407881318098 1 1
0.176039080714965 0.17412116128118 1 1
0.210550561825685 0.20879521420237 1 1
0.166968994986094 0.165226093224551 1 1
0.224949744902767 0.222310908585538 1 1
0.198196417658615 0.196000159455193 1 1
0.0532522863394469 0.0528550944126384 1 1
-0.00510256992763535 -0.00434782148848053 1 1
0.389589567490669 0.386267564672843 1 1
0.0931400419806442 0.091636467376835 1 1
0.327384077945946 0.324619795410537 1 1
0.249827726568131 0.246904054495624 1 1
0.125644248858717 0.124132022189 1 1
0.292178468134503 0.289500211946331 1 1
0.02576863831021 0.0258749100905038 1 1
0.372697056434992 0.369111947758807 1 1
0.225589829357804 0.223246452735403 1 1
-0.00836813643432258 -0.00817568207390276 1 1
0.174692189505416 0.172845294951716 1 1
0.162075846541292 0.160519154514005 1 1
0.0628233772352796 0.0622059884363101 1 1
0.385995266694136 0.382019254298819 1 1
0.179123771120419 0.177695001314426 1 1
0.251303823735367 0.248786851349455 1 1
0.163138130833258 0.161203337807515 1 1
0.0207822143734888 0.0206212011727228 1 1
0.144209937552317 0.142044291145198 1 1
0.288277843198324 0.285824457369415 1 1
0.0950283252084499 0.093484158997987 1 1
0.112271287441386 0.110899436987361 1 1
0.0529579866884892 0.0526186105711187 1 1
0.179422270367261 0.177284937131688 1 1
0.234401573427573 0.232090610899485 1 1
0.132661997888773 0.131737317789123 1 1
0.123226163490372 0.121798781065216 1 1
0.18181292489474 0.179566336449636 1 1
0.180148379715671 0.178564697376326 1 1
0.34237142808669 0.339345858991447 1 1
0.360968454756078 0.357567256263728 1 1
0.0207518279811378 0.0201990898161386 1 1
-0.056491876146898 -0.0560190334924568 0 0
0.254773424848638 0.252080344556343 1 1
0.185346645765546 0.183653080134659 1 1
0.178158506022766 0.176780386820553 1 1
0.130028588890653 0.128798276238707 1 1
0.12790396026008 0.125988508790139 1 1
-0.062380161641615 -0.0617706431109851 1 1
0.187844990639908 0.185976898404939 1 1
0.138573097777761 0.137286102104201 1 1
0.202755112965515 0.200691242371778 1 1
0.24778528320955 0.24570867571243 1 1
0.160923401841749 0.159456768346776 1 1
0.196963373315655 0.195086056577311 1 1
0.111798522790831 0.111391542542578 1 1
0.421043926051498 0.416434328981053 0 0
0.153986696102912 0.152112545419515 1 1
0.2302336356828 0.227987169250776 1 1
0.264923003801726 0.262073525473788 1 1
0.17497421871989 0.173008234294256 1 1
0.273284368236194 0.269819882471727 1 1
0.346571882338709 0.343268455151974 1 1
0.198898329339322 0.197691320050006 1 1
0.216143937037805 0.214170707028378 1 1
0.222154088054665 0.219658102532249 1 1
0.0437827606412963 0.0432319866656316 1 1
0.346837771573859 0.343002042525198 1 1
0.482173115850883 0.477079129512143 0 0
0.344589951399489 0.340857667279517 1 1
0.119642358470192 0.118221778127452 1 1
0.23063707999885 0.228782024757358 1 1
0.161670030127466 0.16014147818416 1 1
0.395553773676754 0.391757350003897 1 1
-0.17465886674002 -0.172861102344992 0 0
0.161106231277367 0.159469244734808 1 1
0.0446426102178884 0.0439752019578302 0 0
0.138856193967554 0.137171227108137 1 1
0.1723799368925 0.170744064478607 1 1
0.244452889482225 0.242139488954345 1 1
0.399696987370664 0.396060608103861 1 1
0.198948331089086 0.197181991200061 1 1
0.222158700448707 0.220033274053152 1 1
0.0965203359626959 0.0956001633376118 1 1
0.326045408169203 0.322518917244925 1 1
0.243101661429725 0.240544646820957 1 1
0.0683179450752137 0.0677066721183094 1 1
0.254578916321685 0.251928126608013 1 1
0.270406874129519 0.267731874822542 1 1
0.0785553791869153 0.0779347447902513 1 1
-0.0547798981471623 -0.0543187784905955 0 0
0.024256296857977 0.0247121276203829 1 1
0.101861728598125 0.101307272120554 1 1
0.174612495147065 0.172722322428063 1 1
0.207019304066175 0.205110172663686 1 1
0.214521979899451 0.212135700168412 1 1
0.281049738811517 0.278559763357466 1 1
0.16170884594889 0.160326126410044 1 1
0.315532419483996 0.312427594021395 1 1
0.284594113302205 0.281409484800395 1 1
0.206250113591758 0.204583301064319 1 1
0.172505415377171 0.170655445034009 1 1
0.434061917008237 0.43037455124554 1 1
0.166605933938215 0.165500474044894 1 1
0.0735686849780345 0.0726584300521905 1 1
0.234374037427895 0.232578168461188 1 1
-0.00669047960151624 -0.00591537635295463 1 1
0.292336015850056 0.289178391155382 1 1
0.436817623027223 0.432103186209569 1 1
0.170341516498033 0.168541061748043 1 1
0.228323971948726 0.225599197890013 1 1
0.204138630458901 0.201878490248153 1 1
0.262408919634851 0.260195023565306 1 1
0.165816099278878 0.163734782034401 1 1
0.202201429193793 0.199778321681831 1 1
0.163425309204933 0.162306516640696 1 1
-0.117975374343846 -0.116382380167686 1 1
0.393198963976811 0.388844446290493 1 1
0.224529105584738 0.222372638849258 1 1
0.171434790321533 0.169800257953103 1 1
0.0584606977246007 0.0582982527519899 1 1
0.195384082704699 0.193609983118906 1 1
0.17785301001463 0.176166507479419 1 1
0.0162401551673852 0.0155957526437086 1 1
0.0580350683543242 0.0572622919287098 1 1
0.185100373383167 0.182877443784352 1 1
0.334704189848955 0.33123357302444 1 1
0.200503414022574 0.198802061268747 1 1
0.0497427616974209 0.0486990376199212 1 1
0.392393488164059 0.388569651507251 1 1
0.249083350595584 0.246544953566512 1 1
0.0421385988864209 0.0417385223133595 1 1
0.115888047453655 0.114634967159423 1 1
0.150223316173425 0.148856025671543 1 1
0.0880423046671913 0.0871407224171221 1 1
0.335383475490292 0.331776111124682 1 1
0.382965320972276 0.379578231298547 1 1
0.109301707048997 0.107763723359309 1 1
0.353048764683592 0.349500131999648 1 1
0.267228506767799 0.264111934329796 1 1
0.180887024104668 0.179242946891247 1 1
0.251364333477272 0.248596805631344 1 1
0.231350407558106 0.228948033488759 1 1
0.034412040973123 0.0340581993889528 1 1
0.18040809687347 0.178126207179701 1 1
0.403890105800828 0.399719572335254 1 1
0.36648708635268 0.363251337416254 1 1
0.113339163659113 0.11231424097962 1 1
0.0760048091493593 0.0754194119330612 1 1
0.0573479363438808 0.0572140128334957 1 1
0.349023588390742 0.345338864060332 1 1
0.195184633937641 0.193434537100193 1 1
0.242252936013571 0.239436738465634 1 1
0.26346571834678 0.260723186535512 1 1
0.0710401633268827 0.0703614057523847 1 1
0.369507408269738 0.365365279082068 1 1
0.254680257913812 0.252369152173556 1 1
0.365212344742194 0.361047233099191 1 1
0.338374224786222 0.335050673788305 1 1
0.187366090102124 0.185569815701276 1 1
0.199520483208571 0.197847861184628 1 1
0.280450707585644 0.277529638505143 1 1
0.179927111819253 0.178337385754274 1 1
0.0421877169121842 0.042352597929632 1 1
0.0407734356365577 0.0396813104390604 1 1
0.207418314902149 0.205987628022309 1 1
0.146062976610194 0.144369991984143 1 1
0.366940586734114 0.362306287463677 1 1
0.255717623601991 0.253480455073471 1 1
0.275919287982537 0.273449139737683 1 1
-0.00754854540799137 -0.00721759299585725 1 1
0.216470881303887 0.213750024130659 1 1
0.267600096665038 0.264793713833352 1 1
0.206949302931998 0.204549874150183 1 1
-0.0155661804700174 -0.0153387561734401 1 1
-0.01755798357808 -0.0170920947446915 1 1
0.264291556881938 0.261841460225992 1 1
0.26142494635843 0.258352001862408 1 1
0.139285221569876 0.138468791790357 1 1
0.317712543694109 0.314523970842511 1 1
0.100821481181492 0.0996208645825767 1 1
0.195475381718134 0.193675564085518 1 1
0.365466110180918 0.361791658144777 1 1
0.0905251592610033 0.0899941579542825 1 1
0.143766295359297 0.14226437720536 1 1
0.418014327184255 0.413814968317983 1 1
0.278301227231494 0.275278342745202 1 1
0.0935465804093938 0.092589360911537 1 1
0.385780194674978 0.382773821597512 1 1
0.222018710852746 0.219722270758459 1 1
0.294492155766003 0.291071670800693 1 1
0.166574011535666 0.164484313918908 1 1
0.328000387274118 0.324614462180811 1 1
0.124509158259241 0.123588851502194 1 1
0.0764862047698821 0.0755132666324688 1 1
0.166518557449866 0.164770651644925 1 1
-0.0391859034110258 -0.0379887109441567 1 1
0.527829583319367 0.522916503494134 0 0
0.323631067431503 0.320382636786906 1 1
0.216968031990969 0.214534161578828 1 1
0.352920324962586 0.349051821109796 1 1
0.317727582504154 0.314685696494089 1 1
0.0239612013199632 0.0233367995489949 1 1
-0.104205483950101 -0.103296066457794 0 0
0.201812425166715 0.199642403314431 1 1
0.03482569033409 0.0340864323687668 1 1
0.329699288157517 0.326218627843794 1 1
0.206386897477535 0.20428133084758 1 1
0.0284522785172363 0.0280980750137777 1 1
0.0437442920754205 0.0429990944130661 1 1
0.0474356525210421 0.0468476047741115 1 1
0.289480408313156 0.286340091193003 1 1
-0.0926663872109093 -0.0917484708949381 0 0
0.372815357487797 0.36918803797408 1 1
0.301032428559355 0.298118830677161 1 1
-0.00846808924450998 -0.00870420647336916 1 1
0.23508897461356 0.232100105094602 1 1
0.167123372778204 0.16589346580027 1 1
0.101179153258874 0.100000776591883 1 1
0.00756834510680721 0.00715871218889252 1 1
0.535655232936789 0.529804610995531 0 0
0.0432908191218817 0.0428260260647623 1 1
0.306474434063213 0.303316255393 1 1
0.355490979237906 0.351460574413838 1 1
0.310241000516786 0.306557041019765 1 1
-0.0954730779196689 -0.0945684999529027 0 0
0.420078226559372 0.415542893646823 0 0
0.398850354658225 0.394774518560383 0 0
0.256497833254882 0.253738487836236 1 1
0.480876280033041 0.475421178198016 1 1
0.123294883239669 0.122315403893818 1 1
0.316366921587402 0.313299753425694 1 1
0.124427749159443 0.12281871819764 1 1
0.318004180874779 0.315090297757402 1 1
0.336447659539287 0.333063742968055 1 1
0.361212897028331 0.357560033914973 1 1
0.40595085440901 0.402403379447056 1 1
0.185916660997653 0.18416736213595 1 1
0.0683771761240242 0.0676604185551066 1 1
0.222051505471634 0.219671578687359 1 1
0.230721297095795 0.228451611395713 1 1
0.0595322539942243 0.0591925645577864 1 1
0.324337819152494 0.320723874102399 1 1
0.215835873952331 0.213799970169181 1 1
0.0959160850043816 0.0947411385306695 1 1
0.0567807031969598 0.0560358359243245 1 1
0.290913291585063 0.288204950430086 1 1
0.25483103271155 0.252843841974369 1 1
0.189129266209879 0.187301251422124 1 1
-0.0150150053885622 -0.015086127299246 1 1
0.0885222379079171 0.0870608197277202 1 1
0.0910236191094122 0.0908129770743418 1 1
0.0466909161596278 0.045807769622553 1 1
0.146265013107083 0.144497022062271 1 1
0.136500700792874 0.134875340269946 1 1
0.215724857381835 0.21364025063497 1 1
0.174450008734286 0.172585183976609 1 1
0.319343494693952 0.31665753833927 1 1
0.0676210420899427 0.0670922631476641 1 1
0.277321167033168 0.274694549727009 1 1
0.143446545972817 0.14249165629174 1 1
0.308189947425341 0.305387482368354 1 1
0.403043581518387 0.399235271003072 1 1
0.244604763288102 0.241830978391814 1 1
0.0686497220294073 0.068392184166724 1 1
0.130722890022366 0.130024398734771 1 1
0.31409643757168 0.310895638009721 1 1
0.249689900328437 0.246937171159929 1 1
0.044262003104096 0.0442877258357194 1 1
0.329821897459244 0.326239518886646 1 1
0.189678150165559 0.187906314085061 1 1
0.142209654878924 0.141134436454761 1 1
0.12516007330074 0.124050111989758 1 1
0.270571447587689 0.267226766152369 1 1
0.13766390282361 0.136681035454236 1 1
0.152588753898788 0.151148445829521 1 1
0.0962977294597255 0.0950151905034634 1 1
0.284596177245192 0.281491960553393 1 1
0.360254752177467 0.356887089738389 0 0
0.200776261826176 0.198434145278529 1 1
0.0247005188077623 0.0241736580159058 1 1
0.195609153595332 0.19302463726541 1 1
0.131432609233641 0.130360084554358 1 1
0.119540316511208 0.118385389738695 1 1
0.029340937591648 0.0289646373230416 1 0
0.403817109386753 0.399575431252428 1 1
0.425232369889573 0.421673042034468 1 1
0.167819574515416 0.16625181095928 1 1
0.197720826494529 0.195252298366361 1 1
0.216251785934959 0.213736678461066 1 1
0.169717068890585 0.168129984138601 1 1
0.167245742961044 0.165173680793116 1 1
0.317347933626093 0.313839387604227 1 1
0.140657375921147 0.139318616204073 1 1
0.0715430208196673 0.0712367661461872 1 1
0.442147924541897 0.437473119065292 1 1
0.274525345366566 0.271684892645415 1 1
0.574912755536674 0.569213940115167 0 0
0.49889225669728 0.493510408091634 0 0
0.0942395223363356 0.0933092789001387 1 1
0.390640939882328 0.386924922651333 1 1
0.258202127926333 0.254864697089319 1 1
0.317507880269726 0.313382890570544 1 1
0.0924892909374414 0.091956447423368 1 1
0.408436173827292 0.403796537845312 1 1
0.305498119618286 0.302300143249125 1 1
0.409627589462207 0.404594742291712 0 0
0.104523265670912 0.103265789696436 1 1
0.257954002293697 0.25502912928668 1 1
0.293661271640946 0.29083401050829 1 1
0.213263328188156 0.211399024229464 1 1
0.245009204535762 0.241559136716758 1 1
0.176606347780851 0.174851606134196 1 1
-0.026680098450915 -0.0260038259067931 0 0
0.26624813715619 0.263553601364879 1 1
0.37513975270677 0.371637302186512 1 1
0.135157330438665 0.133933250826785 1 1
0.145926555763871 0.144384058149182 1 1
0.17890802570162 0.177130788839341 1 1
-0.0067827166504127 -0.0069669875890874 1 1
0.0359884745139657 0.0354732096631549 1 1
0.2968782931769 0.293609433887053 1 1
0.0384401929180398 0.038083294079342 1 1
0.31050784344153 0.307200177907513 1 1
0.252323355132196 0.249810742696912 1 1
0.220183381024609 0.217829612330429 1 1
0.10093510846571 0.0990895378758597 1 1
0.252469964178351 0.250188271803774 1 1
0.399451919871406 0.394678581884949 1 1
-0.0114008343491275 -0.0116976442301154 1 1
0.443302179012511 0.438468392871349 1 1
0.0701314764730637 0.0697226535183869 1 1
0.0864178878123599 0.0856452891391777 1 1
0.1281670497118 0.127043971808219 1 1
0.262097995582745 0.259713213457944 1 1
0.350416838766921 0.346244643526921 1 1
0.197772090938937 0.195682085562665 1 1
0.319120728071243 0.315928261972616 1 1
0.184556449086183 0.183303215328182 1 1
-0.0235795734729904 -0.0229904198081862 1 1
0.160323381782631 0.159006818918287 1 1
-0.0282536966742566 -0.0280962294772725 1 1
0.0226471892227678 0.0226996368931893 1 1
0.0278423158770085 0.027881906344565 1 1
0.220173839351879 0.217933597809311 1 1
0.192728797386942 0.190729929956195 1 1
0.238989711262732 0.236385292733284 1 1
0.0433112632464507 0.042884756074696 1 1
0.0996505338989254 0.0985365001721405 1 1
0.258368757730863 0.25624558329658 1 1
0.0276777320202434 0.0281053713512182 1 1
0.0712091500959312 0.0704132793734603 1 1
0.265019047233768 0.262130562550347 1 1
0.369407922901657 0.365116163489825 1 1
0.320515132585464 0.316803605147043 1 1
0.121705579069246 0.120924423131966 1 1
0.285996657187189 0.283228349704014 1 1
0.106396588391985 0.104672338882254 1 1
0.0999043379726765 0.0989566770653665 1 1
0.0997896451896399 0.0989855210078786 1 1
0.0789430908830115 0.0779296375378252 1 1
0.242838172376225 0.240348901291989 1 1
0.417851902567584 0.413434037292676 0 1
0.105840234403404 0.104611385156593 1 1
0.166308008817276 0.164575697920044 1 1
0.0962509538190144 0.095417144121107 1 1
0.354974254484366 0.351430049063133 1 1
-0.0967469757324105 -0.0955952912771068 0 0
0.395579969623764 0.391621146080113 0 1
0.0634024229177945 0.0628667629090887 1 1
0.260034266223916 0.256932245202677 1 1
0.241100384409448 0.239584502189704 1 1
0.285520787161688 0.282517937366102 1 1
0.343271553896477 0.340279876371534 1 1
0.0447194132070555 0.0444596779025618 1 1
0.27146014733798 0.268816821850941 1 1
-0.0393287416648815 -0.039179691918698 0 0
0.275759739499612 0.273047231277718 1 1
0.200792696881444 0.199424195063358 1 1
-0.0966499240073612 -0.0958220785029496 0 0
0.271089187079872 0.26811918476537 1 1
0.277090798269128 0.2741376189682 1 1
0.0177094802556972 0.0171695916875061 1 1
0.134693733870536 0.133672661802188 1 1
0.175735739566924 0.174169483703383 1 1
0.244463604251465 0.242531459850482 1 1
0.163561855550564 0.161901112001289 1 1
0.093046677080098 0.0913958391347088 1 1
0.0925661794226408 0.0918232055648679 1 1
0.185312228522217 0.183852732501264 1 1
0.0864867453218686 0.0857485394385609 1 1
0.112068350541852 0.110379061463026 1 1
0.302057154480349 0.298531873460153 1 1
0.182143119638917 0.180288763077097 1 1
0.219021014567205 0.216453151156993 1 1
0.0906294665965208 0.089711645659211 1 1
0.220988213925406 0.218463456454111 1 1
0.104819218470353 0.103841031418635 1 1
0.26098686319249 0.257201901837041 1 1
0.172086479286029 0.169716327388975 1 1
0.113959905022002 0.112577968450082 1 1
0.0893343251433069 0.0881189042205546 1 1
0.273255594914802 0.270189239092867 1 1
0.175962739386629 0.17361367759747 1 1
0.297474561352892 0.29445829822419 1 1
0.147589270003243 0.146281027608622 1 1
0.214173738058196 0.211469053002678 1 1
0.00565712939500765 0.0057374106689248 1 1
0.204968524590715 0.203069327984902 1 1
0.247460356759195 0.244695549949522 1 1
0.146453420065033 0.145165674234964 1 1
0.179876132184377 0.177688541429161 1 1
0.0577793786165506 0.0569946916370699 1 1
0.269825864054583 0.267392874790644 1 1
0.195753367982612 0.193896282236005 1 1
0.228776684378172 0.226851460115683 1 1
0.275470204629696 0.272161101650814 1 1
0.173361506566672 0.171593005956403 1 1
0.321668352492749 0.318736468929442 1 1
0.313735399882509 0.309939274179669 1 1
0.22260715098049 0.22002749783438 1 1
0.268883319955705 0.2663611770594 1 1
0.169489184355851 0.167979144587227 1 1
0.229973762792833 0.227441222075883 1 1
0.304940702042332 0.301309433688726 1 1
0.17812091057801 0.175930787060977 1 1
0.286634887633192 0.283121655213937 1 1
0.0570221617499542 0.0567517278127455 1 1
0.292466334061762 0.289443478933495 1 1
0.159754114567316 0.157985839341702 1 1
0.286748339733624 0.284005422520054 1 1
0.213160098849103 0.211297765077192 1 1
0.175984934667556 0.1740754446121 1 1
0.0621781409942114 0.0617551166272798 1 1
0.123402295243915 0.122036558269452 1 1
0.229462474873295 0.226658911086005 1 1
0.19093798582138 0.188660792933558 1 1
0.240867410174906 0.238530965669299 1 1
0.387663751740994 0.383459367177094 0 0
0.164690524911617 0.162922213009706 1 1
0.000634513325819798 0.000844253451664835 1 1
0.444891931514532 0.440640856785715 0 0
0.39305186936823 0.388437739425168 1 1
0.0925891920079578 0.0910702623615221 1 1
0.333057660342287 0.32973897308847 1 1
0.181011857729724 0.17861283200674 1 1
0.214519777013158 0.212463522958601 1 1
0.0819351840024081 0.080766982284294 1 1
0.15368799435309 0.152095315875584 1 1
0.247993489952112 0.245459776765986 1 1
0.227050655602787 0.225191981946903 1 1
0.0598309578979736 0.0590159500682385 1 1
0.299050582468209 0.295877521204971 1 1
0.110621631965996 0.109378679610293 1 1
0.0677512566626088 0.0675471817243248 1 1
-0.0247383517538829 -0.0244755039536607 1 1
0.022454510540958 0.0225698251780293 1 1
0.0323499473167407 0.0318598078295828 1 1
0.323239426092033 0.319382055395631 1 1
0.227666354587919 0.225051377594552 1 1
0.132660785376252 0.130875891184607 1 1
0.236036919688623 0.233165120926655 1 1
0.114636339592739 0.113558829353966 1 1
0.328847409076599 0.325549721735056 1 1
0.257232734119839 0.254973897940127 1 1
0.622978481874086 0.61665989133296 0 0
0.29142408858152 0.288197183639037 1 1
0.286837461445038 0.284015216101522 1 1
0.129813933012598 0.128571791238513 1 1
0.287156067816905 0.284185655328402 1 1
0.218318303981989 0.216164907978784 1 1
0.209227977596439 0.207575879742389 1 1
0.139992754605795 0.138338472543133 1 1
0.136418603700743 0.135066172185793 1 1
0.149679572343691 0.147609268442249 1 1
0.218302627874638 0.215938958101146 1 1
0.261539396158921 0.25897799296912 1 1
0.386553827742975 0.382374937969829 1 1
0.0558351620176582 0.0559752431782216 1 1
0.0733360983966754 0.073096694748473 1 1
0.306367667048894 0.3032359676728 1 1
0.178860168825105 0.176840154246066 1 1
0.275722275187807 0.272984375711658 1 1
0.141490607138561 0.139249550870077 1 1
0.150652355380948 0.149385924120872 1 1
0.189584772884798 0.187455396357674 1 1
0.21641337277549 0.214101733075997 1 1
0.136264135926956 0.13466117026862 1 1
0.218433126138602 0.215856477321414 1 1
0.313847144265913 0.310737508483607 1 1
0.22973728846186 0.227834937933366 1 1
0.214906809376796 0.212933980773399 1 1
0.246189426065204 0.244064626307464 1 1
0.15115764896478 0.149690936816705 1 1
0.237941261564797 0.235038327303034 1 1
0.119931104954055 0.118777421509394 1 1
0.307664653036766 0.304440715324441 1 1
0.152499343002742 0.150798181396539 1 1
0.190164059156234 0.187946644301391 1 1
0.10735516590177 0.106785722657723 1 1
0.26466585627886 0.261462825781277 1 1
0.0922612922893363 0.0912653039975062 1 1
0.0547057939160787 0.0535429839902304 1 1
0.245342161956861 0.242326764385243 1 1
0.231255601233506 0.229037492792823 1 1
0.193802809499848 0.19196220862048 1 1
0.25460110155017 0.252405147481635 1 1
0.34817382373825 0.345174322370601 1 1
0.152595924406126 0.15085947580526 1 1
-0.0354751028561981 -0.0346307146867289 0 0
0.0901440853595687 0.0899438726757344 1 1
0.334638699961238 0.331783299490515 1 1
0.0555769728976807 0.0542276978505694 1 1
-0.0736393387914702 -0.072454012791742 1 1
0.204349564952375 0.202196133446507 1 1
0.18534036849952 0.184093473140122 1 1
0.116723707163576 0.115450065801136 1 1
0.371933888482243 0.368383210440495 1 1
0.38498017094608 0.382049800040099 1 1
0.252577079331298 0.250262584528058 1 1
0.0207665915302455 0.0204835619776859 1 1
0.102303797760509 0.101530687211056 1 1
0.272987553439945 0.270629303358059 1 1
0.271863670241119 0.26904144099428 1 1
0.0565627592287173 0.0556702426472056 1 1
0.236196286896586 0.234186098054645 1 1
0.339165787946806 0.335818944746507 1 1
0.0726313868099342 0.0711592542804652 1 1
0.335480045616873 0.331839841930859 1 1
0.330551793645381 0.327374949947542 1 1
0.269708870743268 0.267212704595039 1 1
0.142690199697404 0.140812002829962 1 1
-0.0239136007553728 -0.0238319188231496 0 0
0.1691156088269 0.167463231134824 1 1
-0.00602402736358965 -0.0062329968900259 0 0
0.1758142842146 0.174101718603922 1 1
0.15743153294275 0.155483122058709 1 1
0.0558067260691018 0.0550277780873163 1 1
0.397606619982372 0.393750299613591 1 1
0.213361858605365 0.211397100685018 1 1
0.393989356597254 0.389721106988475 1 1
-0.0613231513533701 -0.0604276734630727 1 1
0.115529467612255 0.114208515822407 1 1
0.148790619303669 0.147575940527981 1 1
0.182309410439395 0.180440127340213 1 1
0.166250332557226 0.164978155278679 1 1
0.24069847009655 0.238024341514601 1 1
0.0172087140844869 0.0172065843968347 1 1
0.203610144992436 0.201752643584165 1 1
0.397283854732143 0.392920161625748 1 1
0.254087790247158 0.251694110247327 1 1
0.356775667559788 0.353401316012205 1 1
0.211619618838237 0.209404867362589 1 1
0.365390403108098 0.361466507901502 1 1
-0.0333584842992879 -0.0331034985214923 0 0
0.13101397354444 0.129221275945179 1 1
0.112992146366388 0.111413827226304 1 1
0.306344626037441 0.303446578132468 1 1
0.286884182552861 0.28387764932034 1 1
0.171548144883749 0.169913355254753 1 1
0.213221843506888 0.211386537603483 1 1
0.418740884354884 0.41334693185287 1 1
0.143298493049825 0.142166038789415 1 1
0.303238740790598 0.300414356349886 1 1
0.35231881882833 0.348269304208252 1 1
0.09806640877824 0.0961821859329277 1 1
0.12340634214466 0.122275798659123 1 1
0.248947326218934 0.246389888788278 1 1
0.350050115855003 0.346479919624557 1 1
0.300096088594629 0.297348513797037 1 1
0.171121600787755 0.169149590079001 1 1
0.159653606665667 0.157800508104517 1 1
0.294554091700444 0.291796619836998 1 1
0.0923003719190877 0.0915448454472653 1 1
0.180997339650217 0.178668140397044 1 1
-0.018729183187799 -0.0180259362580191 1 1
0.209670160978308 0.207379947608541 1 1
0.272990863724655 0.270197197821761 1 1
0.229690811161224 0.228268788846954 1 1
0.366888933843095 0.363516722538255 1 1
0.121892197206412 0.120894059550627 1 1
0.15575900128216 0.15399313756864 1 1
0.37559674139421 0.371592603157294 1 1
0.27481763778122 0.27220446388082 1 1
0.114437360595916 0.112947407906073 1 1
0.301490301409206 0.298521564026605 1 1
0.400251895521341 0.39631959560211 1 1
0.237325925816578 0.234420495363587 1 1
0.280377408221322 0.277653529026246 1 1
0.314825378063331 0.312053527994664 1 1
0.398835841724718 0.394788496750872 1 1
0.104144170727303 0.103108928543096 1 1
0.443757258963173 0.439700767188388 0 1
0.418037334309749 0.413983537801279 0 0
0.464998050320005 0.460172592731432 0 0
0.29058129648079 0.287539912553262 1 1
0.306413034789476 0.303306613440672 1 1
0.281079736459563 0.278144955671364 1 1
0.438246724960759 0.434229122870103 0 0
0.425838071676078 0.421150536914189 0 0
0.185321149285845 0.183806447228811 1 1
0.122190675870842 0.120912812744261 1 1
0.284020274902896 0.281677063415003 1 1
0.0466232737654016 0.0459140162253357 1 1
0.0307596023877611 0.0305203689446459 1 1
0.279448477129345 0.276657451430574 1 1
0.435049582834334 0.431046044520228 0 0
0.245756656310188 0.243264945075635 1 1
0.369840263353737 0.366355747673145 1 1
0.36653948776608 0.362587437975282 1 1
0.263627858869278 0.261073686055999 1 1
0.441024101251639 0.436205489478248 0 0
0.286853184624891 0.284468714394558 1 1
0.0657850588967099 0.0646165368778562 1 1
-0.00878575744563182 -0.00881119529570608 1 1
0.262811447474436 0.259607942356461 1 1
0.174424913630597 0.172511448194884 1 1
0.182990755169726 0.181070034888868 1 1
0.135875702499612 0.134423033480801 1 1
0.228745941548215 0.226704403564333 1 1
0.13361811309886 0.132125087780036 1 1
0.242267009421171 0.239989585511464 1 1
0.000760920436354499 0.0015005225489063 1 1
0.121254986488304 0.119634161514505 1 1
0.212428221648183 0.210251821318618 1 1
0.0900449717188466 0.0894738252711247 1 1
0.273037832565841 0.269722858580751 1 1
0.205344448817362 0.203248168651822 1 1
0.192407099923092 0.190665392915853 1 1
-0.0362171875688254 -0.0359465892600621 0 0
0.329997414099431 0.326187533578071 1 1
0.355246880329444 0.351286889298093 1 1
0.145757090821238 0.144106042993517 1 1
0.284194998302156 0.281318806257185 1 1
0.114353164848527 0.113174329748994 1 1
0.255378297158609 0.252530038717095 1 1
0.152077737187087 0.150346062057384 1 1
0.401537208169184 0.397880048434176 0 0
-0.0844560157728814 -0.0837069068848714 0 0
0.159926097535602 0.158290141480554 1 1
0.151150760670807 0.149338792611528 1 1
0.193063798389578 0.190777181840738 1 1
0.0236583025007613 0.0236785938823679 1 1
0.258240865463602 0.255635748432166 1 1
0.200955061339905 0.199476757533241 1 1
0.424538865846527 0.420842611427471 0 1
0.148245424910991 0.146693618660657 1 1
0.230309334236667 0.228067849694679 1 1
0.326748957079363 0.323604235376584 1 1
0.283082792217227 0.279673271975448 1 1
0.179598948342754 0.178193103259293 1 1
0.252471969884219 0.25016180287285 1 1
0.374249364954139 0.370779729230226 1 1
0.379512331707912 0.375569613144039 1 1
0.493039614440702 0.488090735663019 0 0
0.220987092104882 0.21863720422865 1 1
0.141706880813814 0.140553480022696 1 1
0.0753770684938688 0.0748699131391371 1 1
-0.00158213003280546 -0.00128475791077195 1 1
-0.00814506511071816 -0.00876961206482305 1 1
0.213372730029975 0.211379085755787 1 1
0.199230979990611 0.197145242754317 1 1
0.137005781497019 0.135361956986176 1 1
0.104926895357225 0.103707991901492 1 1
0.153165592380207 0.151854165357194 1 1
0.213141297557764 0.210971688736229 1 1
0.271260764717076 0.268655749514705 1 1
0.188355605729993 0.186521431160023 1 1
0.475935238996332 0.47065546989029 1 1
0.149941212228567 0.147998084074987 1 1
0.279461869635941 0.277199575320058 1 1
0.248871461498731 0.246611236875631 1 1
0.179400924330317 0.177740358198923 1 1
0.181145118442441 0.179450045713007 1 1
0.378502776427257 0.374581287331662 1 1
0.343797798106143 0.340382066694424 1 1
0.0312888360950697 0.0314821113966381 1 1
0.446200933649203 0.441886975842343 0 0
0.0540562353688591 0.0528906487655165 1 1
0.249819418067627 0.247709240966946 1 1
0.208169549815403 0.205742416427277 1 1
0.169541858271045 0.167666216391651 1 1
0.168241669575123 0.166510207734737 1 1
0.15846008787644 0.156877166146246 1 1
0.0349407151071181 0.034031890661639 1 1
0.28191946042146 0.27922577064503 1 1
0.175828773331178 0.174117900457764 1 1
0.305567523073707 0.301640516724088 1 1
0.0961309770160085 0.0952499789512185 1 1
0.193699333420011 0.191889679425168 1 1
0.396986665752975 0.393423276262688 1 1
0.28471702052653 0.282299111277908 1 1
0.179583223905858 0.17784946767333 1 1
0.190547904192297 0.188673678331877 1 1
0.184048038332531 0.182025375854571 1 1
0.166850978198457 0.164922109856546 1 1
0.156749606067525 0.155326552005361 1 1
0.117196177127015 0.116144622004444 1 1
0.264404024790001 0.261462765875326 1 1
0.282822045088885 0.280074276195015 1 1
0.440141180583229 0.435995986087424 1 1
0.230434092482764 0.228696610356909 1 1
0.5384816823952 0.533018051503776 0 0
0.216269480827684 0.214236594550684 1 1
-0.20894550789993 -0.206799421817151 0 0
0.0702474526880321 0.0695333400805314 1 1
0.282625281290009 0.279871646273288 1 1
0.253450829288287 0.251486368448492 1 1
0.265671867854312 0.263256344184399 1 1
0.0456255243686583 0.0453903713730534 1 1
0.220351726287116 0.218328795961803 1 1
0.159298847224418 0.157424308049794 1 1
0.24253336148824 0.240413158021982 1 1
0.217764811980336 0.215524285275189 1 1
0.312258974348533 0.309348366489599 1 1
0.257505916468496 0.255043896844363 1 1
0.250014104754291 0.247265542864124 1 1
0.18797762732557 0.186510102577733 1 1
0.230627531947333 0.228551936666636 1 1
0.135282044714919 0.133900394293899 1 1
0.245379310591311 0.243070389676108 1 1
0.166199029398625 0.164447120327846 1 1
0.0023556183019529 0.00183343576117484 1 1
0.148688825531692 0.147326535860463 1 1
-0.0484448064255639 -0.0480310604735918 0 0
-0.0091972614173854 -0.00934966075671216 1 1
0.268564644996045 0.265353206731429 1 1
0.0577082455902636 0.0576864567175661 1 1
0.171715369040102 0.169519500719735 1 1
0.295773653174394 0.292910051276484 1 1
0.0802128340853215 0.07950155446721 1 1
0.0321372864399185 0.0321028579784203 1 1
0.112716550550325 0.111360545968018 1 1
-0.0802660146304679 -0.0792762348863046 0 0
0.215756280040006 0.213577819349073 1 1
0.209351562950024 0.207189780502207 1 1
0.0387925569341265 0.0381397810039605 1 1
0.230834591686561 0.228310846792247 1 1
0.20746883872275 0.20554414498597 1 1
0.111171166175751 0.110208626807255 1 1
0.300255122044039 0.296685276661311 1 1
0.0205356358782677 0.0200610008453949 1 1
0.124066227736544 0.123033859971209 1 1
0.0390408489086747 0.0387894564787569 1 1
0.0768341183972304 0.0755145142810472 1 1
0.126510688486972 0.125057389100303 1 1
0.0445520858782952 0.0439175879699743 1 1
-0.00967511676573224 -0.00919277756584148 0 0
0.148605850504511 0.147326032303247 1 1
0.279381439594185 0.276317683848882 1 1
0.222753770428402 0.220887292482112 1 1
-0.0425565002909244 -0.0422404907260058 1 1
0.126954131471947 0.125694948028615 1 1
0.195886036814086 0.193737014085975 1 1
0.28320443048402 0.280943706807095 1 1
0.0901938209371094 0.0891655850847436 1 1
-0.0772214355714677 -0.0765206382204868 0 0
0.24442373585384 0.242239718725351 1 1
0.270058966180161 0.267236456618243 1 1
0.386270743887587 0.382219818160339 1 1
0.173164482659694 0.171798022520633 1 1
0.430481626853291 0.42592081072805 0 0
0.335521010052555 0.332455502440403 1 1
0.28519844428661 0.281937750351002 1 1
0.310269699050851 0.306922433971503 1 1
0.316600808644963 0.313484180550736 1 1
0.0115908349431178 0.0112540661946997 1 1
0.207953428316363 0.205897711679288 1 1
0.225946544705145 0.222803464991224 1 1
0.317021615585231 0.313605531250894 1 1
0.199799785042924 0.197759417068725 1 1
0.159611398336105 0.157864375599415 1 1
0.254888595347311 0.252207966407209 1 1
0.24875455198139 0.246384953710828 1 1
0.103370517466947 0.102595455015917 1 1
0.182773349140423 0.181546053526119 1 1
0.115799211070426 0.114810068165818 1 1
0.2318870142622 0.229893360469002 1 1
-0.0164092223491286 -0.016090430301501 1 1
0.171313162898088 0.169184912379294 1 1
0.104740915899077 0.103694377181929 1 1
0.222611637316753 0.220858164950309 1 1
0.176557608464712 0.174385719415315 1 1
0.144692815853159 0.143402068844664 1 1
0.265712859893478 0.263116114119579 1 1
0.282236156947146 0.279388071292949 1 1
0.0949356692865064 0.093886037308065 1 1
0.236946514954012 0.235008168670423 1 1
0.258331252189228 0.255676406624194 1 1
0.235680343979634 0.233485982906696 1 1
0.110914273398245 0.109174230591696 1 1
0.110497614583268 0.109315969256992 1 1
0.129608299356899 0.128464627123709 1 1
0.321065004708039 0.317626807739062 1 1
0.0596705079380358 0.0585891394203002 1 1
0.143897008137084 0.142166162121691 1 1
0.225064278372325 0.222835661385546 1 1
0.210843893478697 0.208112516242632 1 1
0.109234627074784 0.108037718332054 1 1
0.0170075764175099 0.017276133090416 0 0
0.0784940610730954 0.0777780622231733 1 1
-0.211856408288095 -0.210094134554742 0 0
0.163287355614087 0.161771491759362 1 1
-0.0589837016141188 -0.0583531212439195 0 0
0.299838669657359 0.296827940478416 1 1
0.0294509963192519 0.0295038765959376 1 1
-0.0895975269181167 -0.0884382156471644 1 1
0.246216137668183 0.243898285977214 1 1
0.123349017642973 0.122202350906705 1 1
0.271010743214306 0.268911267298872 1 1
0.263303658997721 0.260773823628373 1 1
0.158950060826276 0.156985700853078 1 1
0.135592715204157 0.133570616162902 1 1
0.0775231000586003 0.0770252989624548 1 1
0.125959884792387 0.124614507340158 1 1
0.221610643819042 0.219386245009979 1 1
0.247938630223755 0.245325179403859 1 1
-0.0553762221098374 -0.0544546932686961 0 0
-0.00472839012620644 -0.00461766301838368 0 0
0.138365899277091 0.137675212552251 1 1
0.288811397956512 0.285978216972371 1 1
-0.035404140818737 -0.0349941500361019 1 1
0.371353872903312 0.367629139436094 1 1
0.177330923742446 0.175736568516812 1 1
0.163828874531609 0.162362302392942 1 1
0.427159705451191 0.422995722631257 0 0
0.207619894708005 0.205427870934535 1 1
0.281809635832005 0.278678130537143 1 1
0.331730732032057 0.328480770944074 1 1
0.169822948998483 0.168492723068551 1 1
0.350857493550188 0.347259377622748 1 1
0.04614945376849 0.0463047509847613 1 1
0.302961966632409 0.300236643082108 1 1
-0.0674540116820273 -0.0670972732771094 1 1
0.171985454942284 0.170404619155193 1 1
0.19903500551298 0.196714664928133 1 1
0.459796983594057 0.454214174245602 0 0
0.304268804009489 0.301550607661347 1 1
0.269642343294484 0.266899644115381 1 1
0.274426065435401 0.271455044689026 1 1
0.168731178331464 0.166982096184184 1 1
0.239566273596271 0.23663253544145 1 1
0.232135968434557 0.229905168583299 1 1
-0.0566897910817616 -0.0560502649778501 0 0
0.233292433788902 0.230429182926534 1 1
0.122692074114409 0.121035573937639 1 1
-0.106335600687485 -0.105095595434025 0 0
0.180503082350503 0.178587423936853 1 1
0.140479283374985 0.139424245980128 1 1
0.3665352762613 0.362695708086545 1 1
0.0864125449116591 0.0860449634523397 1 1
0.188037031523085 0.185474181447341 1 1
0.171212228373336 0.169369836246761 1 1
0.166552178491065 0.165066695617102 1 1
-0.00987349042237869 -0.00984753533972628 1 1
0.308018910872731 0.30524605318235 1 1
-0.0400187690679831 -0.0394425470148839 0 0
0.22832668899658 0.22618304541689 1 1
0.10646531849853 0.105475990780124 1 1
0.292741151420584 0.289966148554422 1 1
0.173966339674742 0.172716934889786 1 1
0.157845810841853 0.156395651652576 1 1
0.154953006540842 0.15390627063057 1 1
0.307492958156341 0.304289528628485 1 1
-0.017160014225615 -0.0165493899225221 1 1
0.135265150267722 0.133917832615125 1 1
0.204228246165795 0.202085021562491 1 1
0.216815564721693 0.214866797160878 1 1
0.262597682734569 0.26028244936602 1 1
0.0576781484403366 0.0570827689128856 1 1
0.442132469716609 0.437507255203153 0 0
0.17697017814116 0.175501824171654 1 1
0.0734690139536887 0.0726160337598022 1 1
0.208808303806773 0.206474064097588 1 1
-0.106971746065726 -0.10597420637277 0 0
0.0685644814115328 0.0671314044400638 1 1
0.456746210567125 0.451951983037597 1 1
-0.0425209404346447 -0.0419348543130962 1 1
0.106499973681832 0.105473975924646 1 1
-0.0763570330555261 -0.0752420562388202 0 0
0.104945283924953 0.103514672491486 1 1
0.155230301161968 0.153586916957869 1 1
0.305676646619775 0.302892173246734 1 1
0.432177902171985 0.428288987439051 1 1
0.130254395544629 0.128645328828889 1 1
-0.0267198427314665 -0.0266262312836763 1 1
0.378507900344426 0.374747886301746 1 1
0.178425047234388 0.176413103515734 1 1
0.364386769063174 0.361257120248575 1 1
0.10050153466616 0.0998527292979105 1 1
0.054183303499221 0.0537980865679478 1 1
0.341827816165052 0.338553481953177 1 1
0.143644361125433 0.141516572028607 1 1
0.248989718209147 0.245951865534222 1 1
0.0563421966414475 0.0561104338298061 1 1
0.0757834703131316 0.0748273986025915 1 1
0.139225761208766 0.137440856367783 1 1
0.0338030616957485 0.0330206480603008 1 1
0.0942750221069731 0.0930533345099178 1 1
0.431078285156411 0.426584434266888 0 1
-0.0775291307999997 -0.0771460762123237 0 0
0.301504097693276 0.298711755288592 1 1
-0.0208426223275866 -0.0205775606359202 1 1
0.180514077086611 0.178463600186227 1 1
0.382754693866435 0.378664797516864 1 1
0.182273389326298 0.180091673079737 1 1
-0.032672500823264 -0.0326796518893506 1 1
0.124955394736312 0.124134698390231 1 1
0.253140075743629 0.250886672417214 1 1
0.23071459173386 0.228509146104266 1 1
0.173114814806314 0.171095529985792 1 1
0.159607551171606 0.158135677248049 1 1
0.294522516215221 0.291415989131563 1 1
0.177195615382288 0.175062269784347 1 1
0.285846376377171 0.283160893189975 1 1
0.175151115364982 0.173485842876038 1 1
0.213259740778959 0.211352021332191 1 1
0.0460606286798113 0.0451430972964179 1 1
0.0157287318539792 0.0160516119391418 1 1
0.182903768184301 0.181130065501358 1 1
0.0860086694234923 0.0855167403593551 1 1
0.159258317246333 0.157632965458085 1 1
0.558265662354405 0.552832175600911 0 0
0.289183772611299 0.286557893172471 1 1
0.13731797553198 0.135371001372207 1 1
0.206509290558075 0.204695548010545 1 1
0.131116439520119 0.130139877325767 1 1
0.428547521540111 0.424674758664316 1 1
0.15124163149918 0.149698344545337 1 1
0.134865591533641 0.13322559967734 1 1
0.0041017436561854 0.00429210929961317 1 1
0.215312095754836 0.212874085232907 1 1
0.364887240295593 0.361425843848566 1 1
-0.043068166500101 -0.042326863571702 1 1
0.196067690171393 0.194210467732605 1 1
0.0610695903875265 0.059887125187954 1 1
0.210301938303821 0.207821756199801 1 1
0.40258264289481 0.39872939288621 1 1
0.119979497773015 0.118578073427429 1 1
0.105755202640721 0.104157925954274 1 1
0.344420608329401 0.341269936985965 1 1
0.214515279652184 0.212027969890619 1 1
0.153502178994393 0.151884584459166 1 1
0.231640071440635 0.228404188269939 1 1
0.226011258725261 0.223621559404802 1 1
0.337449771637031 0.334289910674304 1 1
0.216112231750656 0.214379567150392 1 1
0.371215059915859 0.366950340655854 1 1
0.396803814313232 0.391928900075003 1 1
0.0265354881170242 0.0260951568966721 1 1
0.00744041639380547 0.00705222424110346 1 1
0.363478981291034 0.359869926943278 1 1
0.217988253115133 0.215207262053101 1 1
0.339364052567213 0.335853280976101 1 1
0.0941815541494835 0.0934788606383758 1 1
0.35713688770058 0.353109794543401 1 1
0.347448251617235 0.342986594426134 1 1
0.166455559048658 0.164660913301308 1 1
0.292255776816975 0.288738036649807 1 1
0.189356815033478 0.187699297431728 1 1
0.265751803885676 0.262568420143613 1 1
0.297362588392951 0.294239930454238 1 1
0.149439341096886 0.14768907536526 1 1
0.202652659893985 0.200658482328549 1 1
0.130285914692395 0.129111523005729 1 1
0.0564658832655318 0.0558266359400175 1 1
0.00288555680683591 0.00257274794862869 1 1
0.102646093465338 0.101582457897754 1 1
0.178768237242821 0.17702193466468 1 1
0.135648556445729 0.134278812738623 1 1
0.121159054438809 0.120245063442312 1 1
0.0597064836737623 0.0588200933831194 1 1
-0.109017339836313 -0.108486480009298 0 0
0.321179870132024 0.318408130319968 1 1
0.261635576647103 0.259366845830182 1 1
0.19646138282537 0.194976006104977 1 1
0.425598314988834 0.421596314355464 1 1
0.0240792471773489 0.023577170588962 1 1
0.236805754512566 0.234436563369731 1 1
0.50123581084451 0.496146607277872 0 0
0.250720016610365 0.248169067660615 1 1
0.241981728830577 0.239261682559265 1 1
0.161738194605305 0.160743905561391 1 1
0.127650590106799 0.12647214712988 1 1
0.33139794867059 0.328211438336644 1 1
0.306506094565703 0.303482223222794 1 1
0.00357036909596101 0.0034403225242728 1 1
0.181663675911256 0.180099886382383 1 1
0.351670708805302 0.348298941671205 1 1
0.234740934341247 0.232091142015082 1 1
0.463763659185738 0.458681571912001 1 1
0.0703209279064457 0.0703306197293486 1 1
0.217607039846178 0.21599915372299 1 1
0.312638314162893 0.308756840941992 1 1
0.208909866234434 0.2070400616598 1 1
-0.0943263184038621 -0.0931668283911076 0 0
0.244036900265876 0.241596099862484 1 1
0.100980469898524 0.0998056884350792 1 1
0.215190533189734 0.212759464559172 1 1
0.387567508638009 0.383535807594796 1 1
0.0760564268297343 0.0754479249839259 1 1
0.25239528184916 0.25017291946901 1 1
0.285445560458718 0.282204480368431 1 1
0.230652486470566 0.227916449409876 1 1
0.0900037265754182 0.0886511342607891 1 1
0.286578354277942 0.283654154229634 1 1
0.211530985376685 0.209112029710327 1 1
0.205617588663095 0.203249319705969 1 1
0.352128958864967 0.348964272814022 1 1
0.230341578924955 0.227000011633265 1 1
0.367408895207255 0.363608817680232 1 1
0.189709593828126 0.187745575921929 1 1
0.366449196083091 0.361606689737674 1 1
0.154310542728875 0.152782370660531 1 1
0.352805807236936 0.349507566452034 1 1
0.148579950623705 0.147507316042833 1 1
0.125637966985246 0.124799905276054 1 1
0.220501282660639 0.218674513136611 1 1
0.104217052131235 0.103101804307521 1 1
0.33240188560537 0.328969991713942 1 1
0.312963757837865 0.309720994191174 1 1
0.274035651480618 0.270900212263186 1 1
0.204706948534261 0.202643456051542 1 1
0.31200128696705 0.308873987556321 1 1
0.275154796436094 0.271569349754053 1 1
0.0925283469364286 0.0913532723778934 1 1
0.050491630860874 0.0500514026209822 1 1
0.173668750825417 0.172165323565373 1 1
-0.0698426794582181 -0.0696405502015354 0 0
0.411032150526724 0.407171342171084 0 0
0.214662374036393 0.21223089638945 1 1
0.235628122260578 0.233452870191102 1 1
0.0993828402401976 0.0982368192542822 1 1
0.192482131567765 0.190279515901409 1 1
0.25506643623516 0.252578638224376 1 1
0.18092524861505 0.179285474823653 1 1
-0.0123483473095283 -0.0126284698949004 1 1
0.375132141349724 0.371565276670335 1 1
0.254775022657637 0.251960256325197 1 1
0.0418016344174719 0.041005412354432 1 1
0.184280123154182 0.182061805813794 1 1
0.286494356359592 0.283203960871573 1 1
0.088987147384161 0.0885573478330342 1 1
0.104807060193924 0.103518598197117 1 1
0.216741273899191 0.214343184862144 1 1
0.159601439366134 0.158317252289914 1 1
0.235442564717757 0.233116667023877 1 1
0.0195470830036081 0.0192576768460727 1 1
0.204453361983618 0.202450623218605 1 1
0.325351281054595 0.321584063642082 1 1
0.273100807113315 0.269640272260398 1 1
0.0806489012351556 0.0794282835672631 1 1
0.406344017351371 0.402385990116371 1 1
0.196241837995598 0.194416633286776 1 1
0.182353543190148 0.180611558100377 1 1
0.126130049685022 0.124854040013572 1 1
0.33793865600084 0.335009202486307 1 1
0.322344647525866 0.319418805903956 1 1
0.346477501620929 0.342879945068931 1 1
0.193049636156283 0.191347323919517 1 1
0.288869925320125 0.286108644042693 1 1
0.292422439151759 0.289656792708539 1 1
0.0440351348593196 0.0434095293013748 1 1
0.309339120432821 0.306487729236255 1 1
0.0592486114016543 0.0591013892646794 1 1
0.228902930778986 0.226424798215824 1 1
0.276235976635489 0.274113686522546 1 1
0.213058346736321 0.21078212776076 1 1
0.337851500692919 0.334254984235391 1 1
0.219253466123497 0.216566058918596 1 1
0.109583070926963 0.108180368084678 1 1
0.23809670893531 0.235653847773031 1 1
0.259655670598045 0.257301967450358 1 1
0.17207862231874 0.170348118866493 1 1
0.462160385799694 0.457311463039082 0 0
0.113407215987578 0.112208837531056 1 1
0.414783643838296 0.41063015646968 1 1
0.348871001631753 0.34536106530966 1 1
0.297621517964913 0.295251385401288 1 1
0.310785710225165 0.308202101206453 1 1
0.214833198844022 0.212404495802734 1 1
0.156852737685788 0.154966949455407 1 1
0.35376359730021 0.350195426817428 1 1
0.27946037622373 0.276602430209344 1 1
0.471005228429598 0.46626335128606 0 0
0.197004002114973 0.195281598739795 1 1
0.172011433114649 0.17028024030526 1 1
-0.05264307046377 -0.0521687183510458 0 0
0.210641645834436 0.209212013513019 1 1
0.0811768377181101 0.0801778617725402 1 1
0.230695683515688 0.228649527977194 1 1
0.187747226588788 0.186487149592849 1 1
0.0722788275247592 0.0711039432142341 1 1
0.140697679431281 0.139217538583904 1 1
0.218994422649524 0.217046603804189 1 1
0.089471144170519 0.0886282406043894 1 1
0.155916979922232 0.154994864081733 1 1
0.280786311311474 0.278022677819551 1 1
0.255417141756501 0.253210522214198 1 1
0.122759954576256 0.121536450360996 1 1
0.315721248463323 0.312166669080753 1 1
0.225202721853093 0.223240252421813 1 1
0.14330151704143 0.142549293396951 1 1
0.350240429505564 0.347539574111736 1 1
0.234234226112191 0.231431407661317 1 1
0.0858414846460562 0.0853986466737193 1 1
0.21595317533388 0.213675120720024 1 1
0.118128158696028 0.116756044165781 1 1
-0.0874765822674632 -0.0868034465536192 0 0
0.210251147414689 0.208186084287683 1 1
0.0843289429535506 0.0838344059203853 1 1
-0.0100871478649157 -0.0100497858110762 1 1
0.228696163235174 0.226781440359408 1 1
0.231311417861466 0.228723045299471 1 1
0.152477331661023 0.151141834426555 1 1
0.0102057964639937 0.0104318169952047 1 1
0.186239463001478 0.184701659004666 1 1
0.120017714027937 0.118787683912922 1 1
0.188044885457793 0.186591419651867 1 1
0.125018891830206 0.123819294539399 1 1
0.207516027469782 0.20539851006154 1 1
-0.0164842492186669 -0.0165529747128405 1 1
0.150181971649421 0.148479068453217 1 1
0.240322718772876 0.237830005282085 1 1
0.152995225860536 0.151265098642813 1 1
0.177170279160618 0.175718060245133 1 1
0.418815854155555 0.414434997504331 1 1
0.116360715807318 0.115345785741639 1 1
0.0883376034337395 0.0877713933689078 1 1
0.200370691814018 0.198166189373371 1 1
0.142499862570457 0.141255183599286 1 1
0.222296500143128 0.220559295014548 1 1
0.17185623704607 0.169809230995309 1 1
0.176330384784378 0.174300846790321 1 1
0.236418359933925 0.233795854214536 1 1
0.165997496184736 0.164269093745292 1 1
0.250635769050862 0.247829033810828 1 1
0.151467222941253 0.149455247798473 1 1
0.188968306852603 0.187172783159184 1 1
0.227841565028415 0.226332258550936 1 1
0.457871962419075 0.453389158625304 0 0
0.144469192198504 0.143097498196551 1 1
0.326335062001187 0.323173930173378 1 1
0.132487270681801 0.131857732202875 1 1
0.168469621323235 0.166260205159876 1 1
0.123020451488708 0.122413423027122 1 1
0.248138236085762 0.246064885313864 1 1
0.169934202651759 0.167965077823878 1 1
0.254247920906712 0.251573877222338 1 1
0.0250410823444174 0.024424691063842 1 1
0.111692011312268 0.110261180887329 1 1
0.248567156004831 0.245135217315938 1 1
0.0840085244252291 0.0830229651908002 1 1
0.0450561469602847 0.0448546605833973 1 1
0.24285708439784 0.240066488113629 1 1
0.298185404903381 0.295506601914003 1 1
0.134976137101932 0.133710579710807 1 1
0.189524820198707 0.187065492884398 1 1
0.232046738432669 0.229146354649656 1 1
0.118099771158946 0.117235031174511 1 1
0.0806364076694094 0.0799633928160776 1 1
0.136987902917514 0.13546813990161 1 1
0.169709989335896 0.168323995562325 1 1
0.0960483696359221 0.0949365311084368 1 1
0.172043927691847 0.170422429022702 1 1
0.141901212573415 0.140735524829288 1 1
0.251700493668436 0.249515444822249 1 1
0.329727036933525 0.326708279693896 1 1
0.303476369916681 0.3002125685 1 1
0.18763317203204 0.18571707339602 1 1
0.172982300296179 0.171383759966604 1 1
0.0720115769867474 0.0716409278745361 1 1
0.12076948357112 0.119288834955644 1 1
0.141983653837257 0.140383030605033 1 1
0.43523390377618 0.431083210156747 1 1
0.124425881712933 0.123873665933493 1 1
0.224280591702161 0.222015443145566 1 1
0.152862361103731 0.15219476947765 1 1
0.143266956637885 0.141347277477874 1 1
-0.153104616843079 -0.15153337552557 0 0
-0.0213372640934167 -0.0204013912402935 0 0
0.17694465533719 0.175518117723624 1 1
0.152847601181712 0.151180665211328 1 1
0.0477849684981049 0.0466502064229372 1 1
0.211816898109059 0.210384038812388 1 1
0.307316691876872 0.303500899956716 1 1
0.15731556427209 0.15573584075113 1 1
0.28346364619238 0.280131479900672 1 1
0.268354939275705 0.265188306890878 1 1
0.124826685134189 0.123606885998642 1 1
0.28307710692083 0.279763255937588 1 1
0.217457567325423 0.215529149856546 1 1
0.157718547725353 0.155963598250803 1 1
0.142490832275496 0.141118038113106 1 1
0.269179365719727 0.266330457044852 1 1
0.0142435317508145 0.0132068062272956 1 1
0.0525840134753797 0.0516022381474673 1 1
0.295342300690173 0.291949883101535 1 1
0.385676760902108 0.381696669940503 1 1
0.387103936730471 0.383543765874246 1 1
0.332796373544574 0.329974111775146 1 1
0.0719141410523829 0.0709936696882395 1 1
0.146485174756389 0.14529444471571 1 1
0.272543575244773 0.269944827547758 1 1
0.253032880722779 0.250045655776231 1 1
0.0913267193771749 0.0903640510378434 1 1
0.112848655802355 0.111820141931302 1 1
0.174383207874538 0.172692235649223 1 1
-0.00973241291095479 -0.00971649979009707 1 1
0.275952883071474 0.272969758660774 1 1
0.267857782816501 0.265243230163507 1 1
0.043304703192978 0.0431558132209333 1 1
0.322482772537554 0.318988439854516 1 1
0.137685427409509 0.136256689994504 1 1
0.145756322916398 0.143972341147613 1 1
0.207511249615982 0.205143178971006 1 1
0.289691061818109 0.286430187690349 1 1
0.135994009197318 0.134705262195619 1 1
0.368894298305949 0.365481427839546 1 1
0.277960749252584 0.27499878138018 1 1
0.0507276886818286 0.0500881911686616 1 1
0.275844787304346 0.273177137523371 1 1
0.36526940782429 0.361895088276521 1 1
0.266875694287655 0.264140395713017 1 1
0.228925793226948 0.226504166248256 1 1
0.158146769414111 0.156812243872407 1 1
0.105638759359399 0.104899132082184 1 1
0.357640715265537 0.354475619644828 1 1
0.113287621238688 0.111958986087779 1 1
0.317964969929716 0.314310898089107 1 1
0.026224134017121 0.0258840126417207 1 1
-0.0121202205717272 -0.0118640371240886 1 1
0.210162444783325 0.207975620624264 1 1
0.255261102681628 0.252820822497036 1 1
0.179907323433274 0.177344091808963 1 1
0.256764639295368 0.253987697986071 1 1
0.176094335213015 0.174344461344382 1 1
0.0653565397780124 0.0646787039053829 1 1
0.17160085498744 0.170502314304322 1 1
0.0461839131749093 0.0451380710260653 1 1
0.326402777696151 0.322764747674584 1 1
0.30210354664866 0.298384676503386 1 1
0.422216237216733 0.417919371905666 1 1
0.146451617951819 0.144700092267818 1 1
0.276131646864551 0.273100982182206 1 1
0.257327268902462 0.254380377172549 1 1
0.094815900133099 0.0939299474154198 1 1
0.137538244799632 0.136256510657603 1 1
0.153853547179783 0.152261591039467 1 1
0.18470925609467 0.183003521337196 1 1
0.298452048538849 0.295633128443257 1 1
0.0802494567244613 0.0789826218453515 1 1
0.264922394598165 0.262036137061263 1 1
0.18708136229719 0.185035924937454 1 1
0.531101000840502 0.525774891699492 0 0
0.0230264674239812 0.0226244191769903 1 1
0.400607692518378 0.396669112663929 1 1
0.0431329981839908 0.042740579762755 1 1
0.294667398901429 0.292355025163698 1 1
0.292677843068577 0.289451380044266 1 1
-0.135457056605759 -0.133947444072557 0 0
0.0883585987193063 0.0868769799535296 1 1
0.1411522294628 0.139760704110191 1 1
0.119253548135272 0.117994684302622 1 1
0.0154138715677032 0.0157546550145654 0 0
0.127415083903294 0.125982310064625 1 1
0.253585188807027 0.251122485184029 1 1
0.0287554465585586 0.0283851347495642 1 1
0.215535863251365 0.212808532226993 1 1
0.374898995417303 0.370867998373889 1 1
0.119105620573542 0.117762247765968 1 1
0.136764201718126 0.135828236255414 1 1
0.0350015890150942 0.0349147299053581 1 1
0.182241366027239 0.180100497510188 1 1
0.377052264873449 0.373472336633252 1 1
0.0885814924092092 0.0875055123870649 1 1
0.381570360100006 0.378117042927268 1 1
0.223275659548196 0.221090969200129 1 1
0.290533668006739 0.287870372037096 1 1
0.387595425602141 0.383709824472721 1 1
0.167600305107858 0.166106115597672 1 1
0.200082329635341 0.197805176553639 1 1
0.265830378377684 0.262584708166869 1 1
0.169588910188438 0.168185267271432 1 1
0.112915968975697 0.111942354197038 1 1
0.192405858246576 0.189796200748692 1 1
0.301606616467309 0.298612531602412 1 1
0.320837176264722 0.317932136051563 1 1
0.229149127014371 0.226856154525911 1 1
0.00888593944796285 0.00891110608910087 1 1
0.317585591829924 0.314234527246628 1 1
0.240349441780657 0.237379006621148 1 1
-0.0521676084402971 -0.0513752457870136 0 0
0.0873328753614025 0.0863871453676112 1 1
0.192054208853371 0.190507954299064 1 1
0.249842433014538 0.247230959007676 1 1
0.192441661764071 0.190076240144187 1 1
0.127185469555506 0.125576958780396 1 1
0.0570114731224537 0.056573379563048 1 1
0.190792565620201 0.189089548573091 1 1
0.0757982258891217 0.0752187057845333 1 1
0.247683438121574 0.245316310194202 1 1
0.173296098563461 0.171348748545441 1 1
0.262341246241723 0.259157913913007 1 1
0.223514550302018 0.220892779579899 1 1
0.122743813283302 0.121112727826421 1 1
0.209854852538698 0.208452705917925 1 1
0.0291534749438198 0.0285150518148766 1 1
0.284485794079068 0.281370797654178 1 1
0.168536400128327 0.166762763147264 1 1
0.210326649986919 0.20810222427385 1 1
0.319623636068672 0.316910734755209 1 1
0.172383261782259 0.171161075455679 1 1
0.283771511979673 0.28095175104779 1 1
0.328101209305691 0.324863750766652 1 1
-0.00399327730832918 -0.00443875264401675 1 1
0.109656668900364 0.108584819545062 1 1
0.466463479099163 0.461564354786789 1 1
0.194930494050474 0.193033534735439 1 1
0.0602118278014591 0.0599564794555119 1 1
0.214011476317259 0.21175251926432 1 1
0.220132259895909 0.217896996179397 1 1
0.162123579746102 0.160516443143954 1 1
0.166602124741422 0.164854635925597 1 1
0.189562402617263 0.187846429587885 1 1
0.194667497535403 0.19301936034471 1 1
0.198495711577956 0.19606585607673 1 1
0.259703996150833 0.257040929166655 1 1
0.325480919987197 0.321486680386409 1 1
0.268127243439319 0.265474785225528 1 1
0.0635615804597304 0.0627804941716883 1 1
0.242878120444933 0.240132564272418 1 1
0.378560311583574 0.374557797023796 1 1
0.148955955504731 0.147123911640272 1 1
0.306022435461595 0.303109088615513 1 1
0.0155497571335128 0.0153478998416422 1 1
0.356817524699366 0.353717193758623 1 1
0.143823042529159 0.142505827242859 1 1
0.213278153193356 0.210494298171217 1 1
0.17641151763301 0.174335176051031 1 1
0.138577816659086 0.136307466133924 1 1
0.0558510472449725 0.0550783433533465 1 1
0.103871203970222 0.103003971229149 1 1
0.157839095861996 0.15580381675918 1 1
0.261283614501653 0.258391984711046 1 1
0.331742927624344 0.328244463264674 1 1
0.23918627965762 0.23705632507005 1 1
0.252383624419267 0.249688764628153 1 1
0.234231744509607 0.23173237373739 1 1
0.151823595529171 0.149965000576298 1 1
-0.00100808442258964 -0.000823250842555728 1 1
0.14161672950643 0.139833934980534 1 1
0.191643567855211 0.189811469567411 1 1
0.0167955515455456 0.0169973788068228 1 1
0.246155157856485 0.2433945891331 1 1
0.501001937058321 0.495951394083692 0 0
0.261461634995973 0.258948721608986 1 1
0.22394638426394 0.221997719606742 1 1
0.193662883758681 0.191822072813811 1 1
0.308148431368682 0.304854783562114 1 1
0.215376597334275 0.213049571271059 1 1
0.130956739655353 0.129451411340944 1 1
0.329221476388601 0.325161549608967 1 1
0.364510555933831 0.360319378913774 1 1
0.358344497065672 0.354258699277762 1 1
0.14450351722189 0.143473992164033 1 1
0.204562613838669 0.202680772977196 1 1
0.293587522634143 0.290469014782608 1 1
0.156816093959503 0.155549809470992 1 1
0.164318979005814 0.162462176220937 1 1
0.0958111906048586 0.0946623945681516 1 1
0.25694585597839 0.254365543872813 1 1
-0.118487286817908 -0.11652251775981 0 0
0.304257615793558 0.301750020766011 1 1
0.4544831740164 0.450484068176916 0 0
-0.0980314593852771 -0.0975077562077381 0 0
0.283498465926747 0.280920871396988 1 1
0.263757440899558 0.261120779584169 1 1
0.111438513297883 0.110001196708012 1 1
0.322440118788461 0.319085958609048 1 1
0.137967898009614 0.136911092584882 1 1
0.153381749078245 0.152136723678173 1 1
0.189025819405712 0.18754171109245 1 1
0.364477181163686 0.360485252279561 1 1
0.438759641150312 0.434395898978278 0 0
0.234628507802613 0.231756370556663 1 1
0.38206303905603 0.378187709945293 1 1
0.316862523749271 0.31309919920654 1 1
0.506252447328137 0.501141199923984 0 0
0.280960903744303 0.278030505804558 1 1
0.412770199555958 0.408742839361843 1 1
-0.0456107071584542 -0.0454141307079091 1 1
0.480160119099333 0.475276823068359 0 0
0.119953945931582 0.11882855814034 1 1
0.168304736446633 0.166837968665358 1 1
0.00504534745332893 0.00476097251093579 1 1
0.329209270334604 0.325771259853796 1 1
0.176186527176389 0.174752000945576 1 1
0.218857041819202 0.216243426393374 1 1
0.0996703657256018 0.0989333622418045 1 1
0.199269567804435 0.197079705235629 1 1
0.225950797948013 0.223461126479761 1 1
0.17815868672843 0.176463166931452 1 1
0.265436604371611 0.26224210313736 1 1
0.265427030085189 0.263169452197624 1 1
0.238450984382884 0.235793103921685 1 1
0.291107251724318 0.28765277195157 1 1
0.0225726104375355 0.0216911560299689 1 1
0.199131722562084 0.197252541837212 1 1
0.0347724804373234 0.0347032424265312 1 1
0.392658619546224 0.388477669223878 1 1
0.190883639222729 0.18924297678558 1 1
0.280441133125872 0.277045660190954 1 1
0.146816641344239 0.144904894506433 1 1
0.11228214495541 0.110699156621781 1 1
0.274152568300683 0.27134167469724 1 1
0.0861363042230639 0.0852740438608217 1 1
0.278093540483778 0.275572869090035 1 1
0.197386495946793 0.195638175333516 1 1
-0.00443984586622036 -0.00405106146134732 1 1
0.320676075079513 0.317929840097101 1 1
0.246512919171998 0.244469002856971 1 1
0.30491499813555 0.30157366656412 1 1
0.111428021744076 0.109616602283863 1 1
0.189235256794906 0.187372807393253 1 1
0.112851140526278 0.111764090773382 1 1
0.20926683938202 0.206227479599044 1 1
0.218866654719579 0.216526950063286 1 1
0.236965184365753 0.23439614805139 1 1
0.352142491734999 0.348526747315595 1 1
-0.0208701739159257 -0.0204267623757673 1 1
0.22444328035975 0.221597913853276 1 1
0.144163979596873 0.142538182531713 1 1
0.345325150416741 0.342384301875177 1 1
0.168250049376456 0.166743766086395 1 1
0.0844332925985573 0.0838655532331026 1 1
0.136021726363931 0.134578016058077 1 1
0.197484694092264 0.195464159188871 1 1
0.238427122933779 0.236144452170678 1 1
0.27580505652752 0.273274830162336 1 1
0.0143681200179721 0.0137822145806472 1 1
0.331106446447599 0.328105597429195 1 1
0.263507583321051 0.261185210522561 1 1
-0.0732311746503467 -0.0722697940057565 0 0
0.255469420631392 0.252519223970077 1 1
0.275347049501659 0.272610861754066 1 1
0.11456129108528 0.113287054430768 1 1
0.181759783440204 0.180034451624316 1 1
0.480960669589626 0.476232265135262 0 0
0.190639136702994 0.188652234072044 1 1
0.255912005371391 0.252876400903464 1 1
0.340998473225911 0.337530900818955 1 1
0.252306281100852 0.250043257749331 1 1
0.27917971949847 0.276310833820783 1 1
0.230517014308801 0.22863144527051 1 1
-0.0142914607049474 -0.0143603681340412 0 0
0.204020657347991 0.201895758917196 1 1
0.0978265707480407 0.0976045851125268 1 1
0.147840794364811 0.146533415282892 1 1
0.117947175666172 0.116475125782883 1 1
0.189625999438462 0.187659071878107 1 1
0.186262027759478 0.183968144474045 1 1
0.328094623702672 0.324764863871483 1 1
0.126745556556109 0.125597448010939 1 1
0.399693675888201 0.395846854531484 1 1
0.0685185242484634 0.0677832131268699 1 1
0.276007601197779 0.273487254708752 1 1
0.13637876120356 0.134786414348194 1 1
0.30534067805326 0.302334306313982 1 1
0.215546653547332 0.213930982463196 1 1
0.441567336575729 0.436797706038587 0 0
0.253879980381647 0.250999937304383 1 1
0.285057719928451 0.281831369111638 1 1
0.285373348153285 0.2831242340548 1 1
0.183635815896961 0.182240565421499 1 1
0.343959780323345 0.340007710905074 1 1
0.36897653336136 0.365246927128111 1 1
0.122380350545939 0.121121269756259 1 1
0.11101326732008 0.110166420496901 1 1
0.213407309543387 0.21141991238625 1 1
0.306745113552393 0.303917659432147 1 1
-0.0883613424007347 -0.0869371920313556 0 0
0.122026760076132 0.121114730094636 1 1
0.234566804629167 0.231971405273734 1 1
-0.0289546768060496 -0.0284503080804605 0 0
0.00397400896397555 0.00456966258491613 1 1
0.0258361863076567 0.0250347155026743 1 1
0.26163878561811 0.259413850329319 1 1
0.152360036340936 0.150977910450447 1 1
0.133286705968281 0.132516673165389 1 1
0.398315107558494 0.394352953075512 1 1
0.155141601840618 0.153196777638292 1 1
0.108526863692087 0.107532087051108 1 1
0.293337593680977 0.290829046678472 1 1
0.0649644884743364 0.0642346064691191 1 1
0.16347722279556 0.161815202705804 1 1
0.0869201748478242 0.0862546694070046 1 1
0.164889331343288 0.163197937222625 1 1
0.134000724307615 0.13266652779123 1 1
0.254274867684573 0.251932523410897 1 1
0.214053259616082 0.211488520948296 1 1
0.0886759336920119 0.0878100599849557 1 1
0.229632271593873 0.227551664215322 1 1
0.224662104611429 0.221729177876828 1 1
0.0701898465589177 0.0694075215027515 1 1
0.247872572685758 0.245499279943032 1 1
0.303935568746161 0.299982649504466 1 1
0.0428348091221093 0.0422543111249234 1 1
0.189607307325727 0.187728106863473 1 1
0.106423484172031 0.105774366003447 1 1
0.295119198611135 0.29208715049994 1 1
0.233990214531995 0.231601472165009 1 1
0.141838157661704 0.140013282881286 1 1
0.0637653502574545 0.0636218098742784 1 1
0.256221987843441 0.253437866805161 1 1
0.337126593281013 0.333757860835406 1 1
0.155907304823988 0.154795010568826 1 1
0.106066443701857 0.104798573210435 1 1
0.344756993970438 0.340934884624339 1 1
0.0869681200345721 0.0862029185291281 1 1
0.1894372485907 0.187729032360336 1 1
0.26215661643532 0.259571753481852 1 1
0.233251379702933 0.230980590547194 1 1
0.193027664908997 0.190281378928471 1 1
0.160850473069366 0.159168622486271 1 1
0.221347472959698 0.218833993886035 1 1
0.159123312736636 0.15759738776409 1 1
-0.195644566982543 -0.19360181500588 0 0
0.205916785403935 0.203660718053664 1 1
0.320205360655753 0.317170048357152 1 1
0.361859759155546 0.358680977584967 1 1
0.209297732107494 0.207302091581253 1 1
0.156189632493036 0.154412365288491 1 1
0.261986180507325 0.259050669652036 1 1
0.285508891457444 0.283157120181969 1 1
0.279325951212003 0.275953169209359 1 1
0.303857380164502 0.300774588331597 1 1
0.331938955873273 0.328594274796003 1 1
0.386410697790978 0.382025372184049 1 1
0.489206146036779 0.484610267887865 0 0
0.286960333712633 0.284148243597336 1 1
-0.068775553171781 -0.0685977264856177 0 0
-0.0367277325774144 -0.0363474441621678 1 1
0.169960364277124 0.168638971966447 1 1
0.116982377072993 0.115167256130163 1 1
0.202032456484814 0.199491649783575 1 1
0.271014397399026 0.268098866520211 1 1
-0.00862494570380157 -0.0089606597017506 1 1
0.0734039558215724 0.0724671035337066 1 1
0.0992100275172429 0.0982606127582258 1 1
0.290941492431286 0.287790755649734 1 1
0.101302423553049 0.10026918264833 1 1
-0.0287496443016974 -0.0276200209256416 0 0
0.169370790573553 0.167329725903072 1 1
0.029012499704752 0.0291918840625036 1 1
0.331526028441187 0.328286507081728 1 1
0.369344910603008 0.366009050716957 1 1
0.477967018791622 0.473777633351626 0 0
0.255815593868262 0.252889490840713 1 1
0.446248618144029 0.441592752437458 0 0
0.128541129812927 0.127220721672103 1 1
0.2714167010867 0.268389374253742 1 1
0.0744484748504324 0.0737892591455091 1 1
0.137457429562699 0.135890171280933 1 1
0.26115121759931 0.25838287008822 1 1
0.114352521478688 0.112748893957344 1 1
0.246399539265509 0.243822898663824 1 1
0.166760631033064 0.164985679007768 1 1
0.0851267303016475 0.0841579118770544 1 1
0.308580784481228 0.305103380696399 1 1
-0.0123349820708399 -0.0121586486383344 0 0
0.00997965399748742 0.0096549909285152 1 1
0.348231020113111 0.345272631005069 1 1
0.0121185772502213 0.0119348168644949 1 1
0.187001971944687 0.185069772604838 1 1
0.266411892552016 0.264117127532875 1 1
0.352789608176627 0.348929947388352 1 1
0.212804828343304 0.210636554798078 1 1
0.114399966072552 0.113554185370059 1 1
0.238718487698948 0.236305450554554 1 1
0.15858370571213 0.157218782140817 1 1
0.126554858929815 0.124703890173227 1 1
0.334393296717321 0.330606601517607 1 1
0.553772287381349 0.548027499229674 0 0
0.165289498851509 0.16363148648772 1 1
0.308344521364104 0.304784377277937 1 1
0.25714210735978 0.254338132693852 1 1
0.244637032187192 0.242199833986913 1 1
0.113468756112521 0.112284438132828 1 1
0.100235710586751 0.0990278244711461 1 1
0.0647506597178454 0.064730515399671 1 1
0.259702532687392 0.256872109748904 1 1
0.167973503533233 0.1661107808555 1 1
0.18930652992598 0.187251767329323 1 1
0.245598141738035 0.242660952990915 1 1
0.270065535162006 0.267306081443736 1 1
0.234455173009749 0.232319922326115 1 1
0.251175524903459 0.248643867975119 1 1
0.257313286618723 0.254704698258791 1 1
0.121500087384909 0.120202555329592 1 1
0.125852057857883 0.125213638805962 1 1
0.156462929581666 0.155065114907845 1 1
0.423556507825914 0.41973846619372 1 1
0.261674457068618 0.259014659464309 1 1
0.223997931329523 0.221604411223051 1 1
0.261305925814009 0.258317785607387 1 1
0.299242974403016 0.29651261946932 1 1
0.116443170326625 0.115656278033363 1 1
0.363430889984181 0.359572624102123 1 1
0.226343079578133 0.224188394154214 1 1
0.222803498960787 0.220468068717619 1 1
0.257376651415568 0.254481336651766 1 1
0.352767815361712 0.349218111350784 1 1
0.0851442919205491 0.0846178359995696 1 1
0.19907284503494 0.197185553309468 1 1
0.258210304881676 0.254214717033607 1 1
0.0282940581224586 0.027999130916744 1 1
0.197590436826673 0.195462511385961 1 1
0.223649283503461 0.22125320784264 1 1
0.0265413550390714 0.0258949628448738 1 1
0.211860139026301 0.209883214008208 1 1
0.340445586426923 0.336997378828254 1 1
0.282456349683772 0.279762222482438 1 1
0.217879502037081 0.215611848297604 1 1
-0.0171245637045465 -0.0168188169405725 1 1
0.389432157104917 0.385507466891754 1 1
0.348507600193794 0.344393382846421 1 1
0.101058962480331 0.0996509790139148 1 1
0.327473736758727 0.324207902140332 1 1
0.230959705705412 0.229218350198707 1 1
-0.0865559614320528 -0.0857781125206207 0 0
0.291322777755523 0.288033497774994 1 1
0.1867803355338 0.185385268626587 1 1
0.204678937224829 0.202378519106028 1 1
0.180795763521611 0.178202195729556 1 1
0.177526385303352 0.175579663221168 1 1
0.257005467030301 0.254421038006854 1 1
-0.0492570542057473 -0.0487508507277523 1 1
0.228191341314258 0.225945561125277 1 1
0.341965777921678 0.337919305484474 1 1
0.0634796824354868 0.062869092009558 1 1
0.18233920122544 0.180354323964926 1 1
0.197191578250211 0.195043019902681 1 1
0.227394249183471 0.2252218591601 1 1
0.211558836724776 0.209161796753421 1 1
0.0974637397818179 0.096688386538227 1 1
0.0331591859056815 0.0323426320098209 1 1
0.321684862632784 0.318148168815237 1 1
0.324661663761158 0.321419650682327 1 1
0.286255635907902 0.283715608310619 1 1
-0.0494778495220831 -0.0485997183727417 0 0
0.27804316779164 0.27553913802716 1 1
0.0291367696430557 0.0282741200561594 1 1
0.378333170745776 0.374902203617398 1 1
-0.0292186488504317 -0.0287998133444328 1 1
0.136058179378609 0.134561743651054 1 1
0.148182856685863 0.146385054994403 1 1
0.193425151503012 0.191617358406806 1 1
0.208040816690651 0.205722043178674 1 1
0.481878789647645 0.477173987072205 0 0
0.0518115315780663 0.0514120154615101 1 1
0.45073089002048 0.446385539440109 1 1
0.139352911330417 0.138276983302137 1 1
0.251843200067003 0.248659932566362 1 1
0.214827387693696 0.212716452953958 1 1
0.15829083710171 0.156384921982766 1 1
-0.016400917904125 -0.0160410218569621 1 1
0.0566487944852699 0.0566823923899482 1 1
0.128073226443774 0.126550135028782 1 1
0.331923401036985 0.329153737834022 1 1
0.214078163145417 0.212124148504419 1 1
0.323882896292189 0.320836133074484 1 1
0.240944142384035 0.238845692664499 1 1
0.211769185913892 0.208867364124305 1 1
0.223706696851269 0.221377861514162 1 1
0.252398056873475 0.249985633178178 1 1
0.161918409367522 0.160393049608678 1 1
0.176379412023566 0.174612984019902 1 1
0.0419644144175338 0.0418487241103677 1 1
0.216059882882065 0.21389829706151 1 1
0.346770996906665 0.343168644814923 1 1
0.247324599467162 0.243941746666297 1 1
0.19816623099001 0.195840659811492 1 1
0.0676826141167358 0.0671192701303933 1 1
0.10719021843092 0.10673250490623 1 1
0.249167502232178 0.246666669779631 1 1
0.274671258820763 0.271889413141825 1 1
0.183665890163036 0.181445891042829 1 1
0.102080757493907 0.100838523248015 1 1
0.23521437124561 0.233138320419942 1 1
0.391702123753447 0.387342829684932 1 1
0.35702300875761 0.353512721104682 1 1
0.263418693758106 0.261135239551717 1 1
0.340254314813715 0.33609770559472 1 1
0.212085699797609 0.209797934628517 1 1
0.392230376133388 0.387840346756537 1 1
0.284694646439339 0.281674163523971 1 1
0.296960403493074 0.293862967335915 1 1
0.04045895305758 0.0399433871508467 1 1
0.277647060296652 0.274618430798607 1 1
0.23142027956572 0.229457616174198 1 1
0.182589746266398 0.180539043742494 1 1
0.0287971489483294 0.0286196106886493 1 1
0.0289110270259451 0.0285249146565866 1 1
0.232730591002037 0.230391133495656 1 1
0.122448969661159 0.120826152930176 1 1
0.41191343869742 0.406935182028939 1 1
0.489648530187145 0.483813963150728 0 0
0.403329444789179 0.399561930628554 1 1
0.305266533478633 0.30198439158305 1 1
0.171720980025607 0.170037874915863 1 1
0.228008717406707 0.225742994857984 1 1
0.333589126484551 0.329783855498553 1 1
0.101308627285523 0.0998010043420587 1 1
0.0580123052701332 0.0571516476128125 1 1
0.397340850964881 0.393734706222094 1 1
-0.0329555895985791 -0.0326687973534486 1 1
0.170175551568149 0.168387719354926 1 1
0.179645238892549 0.178128209106214 1 1
0.199335980729279 0.197456501938949 1 1
0.298778938491751 0.295572171937892 1 1
0.251786749241231 0.248692020576088 1 1
0.413629025014636 0.409222690160191 1 1
0.30369122385453 0.300958476344112 1 1
0.210376067288207 0.208040382714578 1 1
0.0957621742403409 0.094367345811807 1 1
0.236300933660815 0.234059860907602 1 1
0.195447101870945 0.193169113278041 1 1
0.186012584113016 0.18404401095305 1 1
0.338144973163099 0.334423076675899 1 1
0.223278769650924 0.221006361852097 1 1
0.146114129403528 0.143875265267108 1 1
0.149097772851232 0.148076427658343 1 1
0.524425733413869 0.519057095900076 0 0
0.27627967647732 0.273472746354952 1 1
0.197358367573219 0.195351448765502 1 1
0.378404418705743 0.374542917115716 1 1
0.278814934318621 0.276497905060591 1 1
0.108219371761004 0.106929190035604 1 1
0.0502651271851568 0.0494215351490783 1 1
0.205456388927627 0.20413881832293 1 1
0.414114709369158 0.410193483941995 1 1
0.177910383669209 0.176521224399773 1 1
0.312334535773632 0.309114446189532 1 1
0.256356442759406 0.253178970982351 1 1
0.311671268240982 0.308211243140268 1 1
0.199018935674393 0.196993920165615 1 1
0.0444360603070461 0.044640209649025 1 1
0.156869054221589 0.15504156368339 1 1
0.283217582008493 0.280518095369698 1 1
0.397174164491439 0.393457309205393 1 1
0.0392942412467657 0.0388535065303227 1 1
0.253833944357086 0.251089386215427 1 1
0.310889125767412 0.308114149159492 1 1
0.497485635501723 0.49280875491872 0 0
0.241776371763583 0.239141393615697 1 1
0.395215981692356 0.39152627611126 1 1
0.125310008236171 0.123730456591404 1 1
0.270885225149468 0.267794348486795 1 1
0.0438662264124964 0.0437238074034993 1 1
0.333162433918308 0.329373552043177 1 1
0.170070498148452 0.168341476605676 1 1
0.332720441598685 0.328392676476755 1 1
0.163833821824741 0.162424088877715 1 1
0.12725473344185 0.126159537855448 1 1
0.463112838747385 0.458890667157576 0 0
0.204836456158779 0.203305090289691 1 1
0.215448082036558 0.212573017005213 1 1
0.261932893447845 0.259630394987469 1 1
0.11459184797454 0.113322270035624 1 1
0.0884053317775176 0.0878259189168835 1 1
0.298503853685403 0.2954010196843 1 1
0.113616123050813 0.112376683904658 1 1
0.239331345031996 0.236547874962409 1 1
0.0699505156071255 0.0693212354845431 1 1
0.240253732860229 0.237345724192184 1 1
0.208663927912477 0.206562789289025 1 1
0.254912399160693 0.252630570447484 1 1
0.277912739700934 0.274821464597845 1 1
0.111231691488872 0.110115643588105 1 1
0.492201557479871 0.487752654621257 0 0
0.0174140223401182 0.0170934701312581 1 1
0.326449108880443 0.323428882944348 1 1
0.129828048712706 0.128231611202713 1 1
0.0572096916849738 0.0568145684499956 1 1
0.326744765106733 0.323418814350607 1 1
0.247291972141061 0.244609956062976 1 1
0.0317443701719105 0.0311076041136754 1 1
0.228558349825383 0.225826263997382 1 1
0.351346747046883 0.347746889016173 1 1
0.276414366960668 0.27363622079512 1 1
0.130528589867959 0.128825924508075 1 1
0.321976198014855 0.318848995873164 1 1
0.101931922460656 0.101126054447342 1 1
0.124475172576556 0.123309042702681 1 1
0.0859946875635766 0.0849144441957365 1 1
0.132035127524042 0.130197527226678 1 1
0.28257684406259 0.279856088140099 1 1
0.122996178275897 0.121566967254233 1 1
0.288372630993066 0.286168511701291 1 1
0.407453681851848 0.403103114731652 0 0
0.241334316083855 0.239130002382042 1 1
0.172357547988971 0.170414060445347 1 1
0.0509201807863264 0.0496148951967638 1 1
0.182040345444264 0.180146193717433 1 1
0.123533434526149 0.122379599555248 1 1
0.291935749688778 0.288165687130841 1 1
0.315654328770188 0.312246953090361 1 1
0.354611835954826 0.350799755253248 1 1
0.0829843367807832 0.0818616455157314 1 1
0.0750614875487119 0.0739121768443561 1 1
0.270956196155785 0.268027371938226 1 1
0.334913204250955 0.331213282665427 1 1
0.157112005917452 0.155823588802445 1 1
0.258648375983881 0.255727190915599 1 1
0.37851355292705 0.374898695498007 1 1
0.141563797242162 0.13995447664644 1 1
0.256449145238513 0.254238885011855 1 1
0.299124885453455 0.295960470139884 1 1
0.247790289337499 0.244955172946628 1 1
0.115360823156571 0.114221967407734 1 1
0.123919197205522 0.122971264427975 1 1
0.182557546237954 0.180910756268959 1 1
0.167423136804859 0.1652924139568 1 1
0.227483000834173 0.224083753209945 1 1
0.114259392095122 0.11337964741753 1 1
0.200015783882126 0.198107433074612 1 1
0.0322679065684227 0.0321471321956434 1 1
0.346723419642611 0.34326655555755 1 1
0.106717197382622 0.105519187286689 1 1
0.301981872454462 0.298826386496018 1 1
0.192268885442789 0.189983042383647 1 1
0.320326637566719 0.317345290653208 1 1
0.241201770432091 0.238712014421457 1 1
0.10892962196775 0.107398747548045 1 1
0.349107806405149 0.345835604872697 1 1
0.122890411402088 0.121818975724235 1 1
0.199513104590478 0.197744327439412 1 1
0.097125165413131 0.0960059389703312 1 1
0.138995806860323 0.137579992685629 1 1
0.292640133977704 0.289796921213853 1 1
0.200761874535773 0.198649212866451 1 1
0.260474323708837 0.257077168924784 1 1
0.29182361587551 0.287953060594372 1 1
0.262166010463206 0.259489120500994 1 1
0.125221824208794 0.124457066049849 1 1
0.135152144957998 0.13417833694079 1 1
0.299506785867314 0.297072628688704 1 1
0.164761570211894 0.163165562642268 1 1
0.299312583662035 0.296895478627634 1 1
0.0535395980475321 0.0527707835419058 1 1
0.330016271432375 0.326270152053426 1 1
0.112604871000041 0.112121565046627 1 1
0.3663547549699 0.362704219524115 1 1
-0.0130673074028047 -0.0123758225772652 1 1
0.0546205212442693 0.0536879364840075 1 1
0.24074010672127 0.238418539025285 1 1
0.0569616733341112 0.0566671496547096 1 1
0.0843178279203318 0.0829482651721482 1 1
0.14415331866811 0.142705513104234 1 1
0.140035179526743 0.138866794993764 1 1
0.37517518232728 0.37168344678211 1 1
0.146676034182421 0.144741142883826 1 1
0.305661926919522 0.302505279801257 1 1
0.27069940407121 0.268853538056313 1 1
0.0998104726497069 0.0988829563369407 1 1
0.0501280523040208 0.0496438667316384 1 1
0.331565848185615 0.328186234788568 1 1
0.159938479289069 0.15825042812381 1 1
0.183903385563436 0.181867780654995 1 1
0.314479245574522 0.311204890204566 1 1
0.0645621295477975 0.0635594568414141 1 1
0.387921263308844 0.383929297926314 0 0
0.38274715292031 0.378939394315772 1 1
0.225552349258169 0.223430448500677 1 1
0.212532862712726 0.210581289159829 1 1
0.263080428565939 0.260688991398934 1 1
0.236336946684353 0.234353965356518 1 1
0.173753189492418 0.172390991842622 1 1
0.424790951878285 0.420891497665745 1 1
0.25044622086019 0.247606223239935 1 1
0.110345618600427 0.109186711983067 1 1
0.156211517303997 0.153716627024807 1 1
0.248633404164454 0.246020031726522 1 1
0.0434866441828901 0.0428755183277624 1 1
0.264982873335883 0.261633779413581 1 1
0.395244245687076 0.391322984993834 1 1
0.114933868008484 0.113406706161593 1 1
0.13313090924753 0.131781630862658 1 1
0.0945619838900335 0.0936218797136184 1 1
0.240329084160408 0.237735301541444 1 1
-0.00560847274101776 -0.00541051953744163 1 1
0.283665746241902 0.280659124629626 1 1
0.0025100392958171 0.00258187757604393 1 1
0.2041666029644 0.202250377374181 1 1
0.114821421689183 0.114244893578315 1 1
0.128613021979651 0.127050648268982 1 1
0.115325557799489 0.113789636202051 1 1
0.0425976340789029 0.0415309445820639 1 1
-0.0363597079000494 -0.0359632197651417 1 1
0.119971211782682 0.118247781486327 1 1
0.111561217899168 0.109766558029774 1 1
0.0856909841030555 0.0845786799202359 1 1
0.567712948867039 0.562636079902451 0 0
0.255773774573361 0.25360280831357 1 1
0.3526500243697 0.34898186549981 1 1
0.146505313013163 0.145012629559224 1 1
0.445620523845751 0.440828542000801 0 0
0.15416307984412 0.152430492984411 1 1
0.0759164208070224 0.0750042787388763 1 1
0.286953419918279 0.283962968240295 1 1
-0.0192298482801961 -0.0186937746299289 0 0
0.0781827944685163 0.0777458366204001 1 1
0.0897088346079811 0.088917245133 1 1
0.176765212833108 0.174971119636846 1 1
0.065932867012986 0.0658688556801951 1 1
-0.0349095651267217 -0.0346485995701148 0 0
0.284879532911285 0.281464157097501 1 1
0.398792865776343 0.394462402731713 1 1
0.0634059785172796 0.0628764649525937 1 1
0.183569040912698 0.181103065885754 1 1
0.149930320084828 0.14841534622798 1 1
0.383157080043071 0.378782976635358 1 1
0.348446047341965 0.344950089875433 1 1
0.227908956868059 0.225297930614342 1 1
-0.0471531077866206 -0.0468861697523651 0 0
0.256873875008553 0.254225478467478 1 1
0.323760274663035 0.319983587578019 1 1
0.321616727617418 0.318213985999549 1 1
0.182903141228453 0.180822857740999 1 1
0.279306826028748 0.275759137304396 1 1
0.158022513460701 0.156230251125948 1 1
0.326853555857523 0.323443268538978 1 1
0.55600830232908 0.550359247930638 0 0
0.37359544809996 0.369923215867124 1 1
0.245152143171442 0.242677956236593 1 1
0.191079081710296 0.18863727223901 1 1
0.0458874931733603 0.0456020770516407 1 1
0.0485965649686791 0.04784970563454 1 1
0.411682045259304 0.407245626711632 1 1
0.270051962637301 0.266938578938881 1 1
0.138429546128286 0.136888425666685 1 1
0.273847804632974 0.271031150929675 1 1
-0.0201545729595083 -0.019986961305769 1 1
0.175380202846891 0.17378987442308 1 1
0.129400552005045 0.12773616837564 1 1
0.234414500771815 0.232381130592439 1 1
0.00288481601397401 0.0027924504327679 0 0
0.259356491168215 0.256893026687416 1 1
0.0153574105001107 0.0150822450309401 1 1
0.330344843556912 0.326551344860678 1 1
0.262569027806066 0.259798610461167 1 1
0.306790992805137 0.303584888957973 1 1
0.083480077828412 0.082723253533376 1 1
-0.0564528174895567 -0.0559925903921015 1 1
0.266016195937922 0.263790823891718 1 1
0.132123592936097 0.130928176187378 1 1
0.387302099890003 0.383571836009176 1 1
0.187307889851517 0.185584611758009 1 1
0.252495191403838 0.249516522558441 1 1
0.339839229333649 0.336723182680828 1 1
0.126036369773025 0.124990521634399 1 1
0.0992533899448691 0.0985888667792766 1 1
0.0671798466895648 0.066414950395353 1 1
0.242055407897032 0.239266088794828 1 1
0.381702067861622 0.377279420217151 1 1
0.443657505831987 0.439019389576984 0 0
-0.122397073406017 -0.120738213592795 0 0
0.270823779586942 0.267153630745812 1 1
0.18642154959955 0.184229972154918 1 1
0.30436373009572 0.301468019507711 1 1
0.195822653794768 0.193564075181309 1 1
0.208654442399022 0.206255101259752 1 1
0.351148828152628 0.346967057950204 1 1
0.157103543914368 0.155533237738479 1 1
0.134955520268462 0.133634957656542 1 1
0.226000053186297 0.223477992885583 1 1
0.342550745759987 0.338900247893216 1 1
0.0187037889235003 0.0184535897529441 1 1
0.125464830446168 0.124089033137338 1 1
0.147466595640042 0.146434673403681 1 1
0.268255778969018 0.265474433508864 1 1
0.268904359515114 0.266128118036862 1 1
0.0969218094941387 0.0958896103692529 1 1
0.617605196429209 0.611588810565098 0 0
0.328770353489361 0.325858956019967 1 1
0.0699404096035201 0.0683869422140071 1 1
0.0190734936920575 0.0187822392496655 0 0
0.135500038993143 0.134079801525827 1 1
0.160998855027054 0.159657268853244 1 1
0.0385871133641967 0.0378331784025342 1 1
0.0406374774915264 0.0399465300944735 1 1
-0.0543665496646515 -0.0533886801401657 1 1
0.331630494672565 0.328145781910578 1 1
0.16179222637417 0.159949888826269 1 1
0.00732605721323228 0.00718665040509341 1 1
0.0736176292502371 0.0726827534447942 1 1
0.0942569322006245 0.0929660429644702 1 1
0.240854655321241 0.238838448149014 1 1
0.214127330277672 0.211600000978776 1 1
-0.0596515942652851 -0.0584762878779179 0 0
0.273579730260241 0.271017707599025 1 1
0.0706231561834773 0.0703554693117591 1 1
0.185838354759881 0.183932474496406 1 1
0.269798132465307 0.266934473006166 1 1
0.314483552262713 0.311513831741915 1 1
0.312380901125444 0.308904520016947 1 1
0.156690115399982 0.154514439836884 1 1
0.234737561935332 0.231943336462542 1 1
0.366974045317922 0.362505818211837 1 1
-0.0362347345916409 -0.0360299553287409 0 0
0.146901816283424 0.144877295413777 1 1
0.212517719063108 0.209804608624576 1 1
0.0164527741743472 0.0162682073950168 1 1
-0.067398659357751 -0.0664346847201038 0 0
0.225992486815791 0.22378826537518 1 1
-0.0680347707740009 -0.0674232342119479 0 0
0.357677984450417 0.354260022963238 1 1
0.123897730046106 0.123030852064962 1 1
0.267990393447626 0.264778868915296 1 1
0.264617134211134 0.262146249701328 1 1
0.139174186450903 0.137697505994056 1 1
0.232041508398496 0.229594079495033 1 1
0.284332717191397 0.281387186217459 1 1
0.445056653859777 0.440693769409482 0 0
0.375082301728122 0.371036535563212 1 1
0.267155532028034 0.264610844131986 1 1
0.189045082518116 0.187523375837294 1 1
0.0743328221530419 0.0731340355198278 1 1
0.212813757928644 0.210955296314493 1 1
0.223564922183411 0.221869645639649 1 1
0.340490468244565 0.336194515714107 1 1
-0.0598046891697545 -0.059015791915668 0 0
0.246293440787621 0.243962877610891 1 1
0.381939415299008 0.377816290347413 1 1
0.284458349732261 0.281499722482985 1 1
0.0648823908030607 0.0646402025747137 1 1
0.286190247241495 0.283217393618182 1 1
0.102334254328097 0.101444300646583 1 1
0.167105862663732 0.165375688548053 1 1
-0.0236808539484853 -0.0230812630689054 1 1
0.181261395636973 0.179098185089007 1 1
0.339086882803481 0.335369146063994 1 1
0.101523983189727 0.100316084559461 1 1
0.319720571232192 0.316940017489446 1 1
0.113610842393915 0.11211389606925 1 1
0.284463665798382 0.281762590297269 1 1
0.148028021289752 0.14595685638566 1 1
0.198069205211875 0.196434901438948 1 1
0.301033295007556 0.297206081483263 1 1
0.205169387216773 0.203230567078364 1 1
0.125429994050006 0.12390150618071 1 1
0.0888814596670409 0.0881222652157975 1 1
0.263844494842636 0.261540675404317 1 1
0.236723048462489 0.234227840871029 1 1
0.434192286892503 0.429645238333291 0 0
0.0522401036620416 0.0521429326043702 1 1
0.218395925495406 0.216042256257201 1 1
0.210707853142689 0.207975576630537 1 1
0.16309799723048 0.161638338493261 1 1
0.118761096191205 0.117161960327943 1 1
0.110000340391778 0.108655521844274 1 1
0.269042175893201 0.266049953714047 1 1
0.157329980805902 0.155312387502898 1 1
0.233634267413617 0.230699378705717 1 1
0.290516913189124 0.287576986380246 1 1
0.246723088049943 0.244389691744215 1 1
0.124143305836196 0.123224891639792 1 1
0.0780320416501882 0.0770716397032283 1 1
-0.0266429937046133 -0.0265525891807316 1 1
0.0908829439596013 0.090152162293742 1 1
0.168797202010028 0.167037043951826 1 1
0.184842681643285 0.183002050915338 1 1
0.103803700281386 0.103008319164902 1 1
0.183463684160935 0.181378452650397 1 1
0.115479822315976 0.114185433189782 1 1
0.0714505189594501 0.0708540569168864 1 1
0.148512830280927 0.14698776722166 1 1
0.0791564575146957 0.0784034032082887 1 1
0.214852843621393 0.212488642981562 1 1
0.325921727675614 0.322833524531073 1 1
0.175715284287766 0.17432384774175 1 1
0.227522540216366 0.225609894317131 1 1
0.20585831390333 0.204055012329753 1 1
0.0437268755865048 0.0436672331604967 1 1
0.268405732304254 0.265522425711342 1 1
0.362150454823678 0.358143785285068 1 1
0.238485558388653 0.235645834015918 1 1
0.342702566609136 0.339021695077914 1 1
0.0793911992986047 0.0785205597419777 1 1
0.157249657936016 0.155633238689969 1 1
0.37418105200403 0.370599154346502 1 1
0.274997111629575 0.272269396654381 1 1
0.295823711382852 0.292793743632582 1 1
0.211258653376731 0.207946021332704 1 1
0.305713186613167 0.302733411007058 1 1
0.196759921142715 0.19432381219053 1 1
0.369288184639982 0.365670958750065 1 1
0.111932058505187 0.111025788262565 1 1
0.29262905782792 0.288825283188496 1 1
0.0186919485529439 0.0184233301699646 1 1
0.218249976076097 0.216157362499204 1 1
0.196389732292614 0.194832096992792 1 1
0.124217503491568 0.122957119208034 1 1
0.284332298231066 0.281240193103144 1 1
0.323163830142203 0.319871212018764 1 1
0.131610207043877 0.12970433300022 1 1
0.152036276484178 0.150573758613763 1 1
0.304711444754742 0.301635423366128 1 1
0.0197686515908692 0.0200654859605671 1 1
0.248019130634051 0.245663436235058 1 1
0.224201598543858 0.222309788838769 1 1
0.0880354022701626 0.0870096295222947 1 1
0.175876121284831 0.173781579447028 1 1
0.105312602674261 0.104497180928955 1 1
0.155754498435241 0.154111588917354 1 1
0.186675581349656 0.185036885588976 1 1
0.178311228608654 0.176720073538214 1 1
0.218133120795928 0.215419135254792 1 1
0.314212645655657 0.310853997941328 1 1
0.0786869045588796 0.0779983994117329 1 1
0.0656582180657679 0.0644880304304037 1 1
0.435972706276223 0.431528902258091 1 1
0.197094619251212 0.195198140326223 1 1
0.20054525416111 0.198103278044696 1 1
0.373163712000203 0.369268635875604 1 1
0.142513430588426 0.140130132798016 1 1
0.159697960261391 0.158206502764137 1 1
0.119119821119263 0.118447707350788 1 1
0.225627744592317 0.223555099070432 1 1
0.354170785660633 0.350687847670703 1 1
0.353046611748799 0.349864748319156 1 1
0.0572884794491657 0.0568456618552193 1 1
0.1207144927578 0.119885835599747 1 1
-0.00111857536673439 -0.000681070946844317 1 1
-0.0358873608226083 -0.035483795214138 0 0
0.146955541672725 0.145241508465037 1 1
0.465112487257503 0.460186317606053 0 0
0.164014473774068 0.162526717177434 1 1
0.162404394293306 0.160346696531072 1 1
0.0612420764831328 0.060800112054362 1 1
0.282690748000385 0.280094302532493 1 1
0.090645696123465 0.0903077875230775 1 1
0.230859523496208 0.228438521912939 1 1
0.0349427047287912 0.0349750046448659 1 1
0.0756606465299699 0.0750086257417473 1 1
0.0609812724341105 0.0608576555037894 1 1
0.285612042489727 0.282785392455442 1 1
0.446230690239617 0.441362582773151 1 1
0.299923173080655 0.297433365389247 1 1
0.297224245350359 0.294252864705281 1 1
0.160082138188219 0.158122138066547 1 1
0.131961429790824 0.130279794221929 1 1
-0.0498231300172758 -0.0496043848345979 0 0
0.102891456206348 0.101883787258476 1 1
0.296693214910117 0.293991191679071 1 1
0.0871306515796982 0.0861295368413978 1 1
0.246039452544344 0.243624930651631 1 1
0.226703727656683 0.224519850730212 1 1
0.0774634111902247 0.0767201809266225 1 1
0.213184861433988 0.211173690606218 1 1
0.127697627817707 0.126652875517434 1 1
0.20719083709445 0.204678867844006 1 1
0.129359649328149 0.127936695404859 1 1
0.102576766015196 0.101661528509221 1 1
0.277025303041674 0.274150991289628 1 1
0.0404560292684226 0.0403027985785646 1 1
0.271951657878591 0.269167029948197 1 1
0.0730845952418757 0.0724230063934337 1 1
0.174488455629774 0.172995284393259 1 1
0.180981007374474 0.179459716925838 1 1
0.454123383264654 0.449813680029536 0 0
0.337342172376074 0.334302946001161 1 1
0.285880415620921 0.283420913300504 1 1
0.228043303558044 0.225319602321867 1 1
0.24174165357015 0.239185840607141 1 1
0.0707810746685132 0.0696182895611555 1 1
0.0672223283268488 0.0666105712485937 1 1
0.258213890639089 0.254446126745175 1 1
0.331255259184237 0.327530491031116 1 1
0.158666710582531 0.157022440981734 1 1
0.0394683019279024 0.0385240773809498 0 0
0.336317292683922 0.332962210390208 1 1
0.210802438322126 0.209103443974724 1 1
0.13049848858641 0.129471811961909 1 1
0.318416816806497 0.31500022124708 1 1
0.00905691922641052 0.00901593385195916 1 1
0.118198282906792 0.116994863478757 1 1
0.23303411099218 0.230563630633235 1 1
0.0587059023094028 0.0583500865289569 1 1
0.178622358176909 0.177086455383418 1 1
0.232618556983253 0.229902911577591 1 1
0.125674275803097 0.124857412273935 1 1
0.262274774323306 0.259833195875941 1 1
0.168557991407056 0.166640417193064 1 1
0.363448137280942 0.359968167188125 1 1
0.100514738653687 0.0993166923393468 1 1
0.248648946539115 0.246445659560364 1 1
0.279987295982143 0.277385652383847 1 1
0.113320086702216 0.112046176184927 1 1
0.425202560307004 0.421491682892353 1 1
0.15181424550116 0.15004376927086 1 1
0.203411683371326 0.201436987873585 1 1
0.0985911651716045 0.0969466641712119 1 1
0.37204019843275 0.368023057049549 1 1
0.444561882118784 0.44026689918584 0 0
0.281188478836282 0.278520824483452 1 1
0.29079826685834 0.287482229943988 1 1
-0.000821613608599369 -0.000737155101875073 0 0
0.130286837467613 0.129028078655483 1 1
0.185211050086068 0.183190093555021 1 1
0.237859948505407 0.236031215448146 1 1
0.0734322067520151 0.072499509288082 1 1
0.374592871391196 0.371371996291346 1 1
0.328044999099403 0.324252602096461 1 1
0.329510630902636 0.325761573494661 1 1
0.132105030624382 0.13045744801745 1 1
0.133609462051132 0.132392672621569 1 1
0.249403658191612 0.247407703650524 1 1
0.0961967165764127 0.0953514527325381 1 1
0.34216112315017 0.338147242168032 1 1
0.269209241062026 0.266712429784279 1 1
0.195027817250081 0.193788032039919 1 1
0.32037619570932 0.317067986447548 1 1
0.350304713360783 0.347424283245513 1 1
0.135253470412713 0.1336326813971 1 1
-0.137547532574906 -0.136481874535182 0 0
0.286492324952198 0.28382178232669 1 1
0.206973115023289 0.204836179636364 1 1
0.128654242940632 0.127301020260176 1 1
0.298342843878401 0.295530024595451 1 1
0.0380488403837459 0.0376662878772032 1 1
0.108906643598847 0.108606303523386 1 1
0.1927083805603 0.190653123489419 1 1
0.207916823192292 0.205670832383679 1 1
0.441633645772276 0.436345038357461 0 0
0.161998641118688 0.160046626149296 1 1
0.19097617256764 0.188792866860521 1 1
0.0954741274136774 0.0941439747217199 1 1
0.273030127445643 0.269834209466352 1 1
0.311375643647956 0.307994583212392 1 1
0.171397771249563 0.169552234020717 1 1
0.178177544089341 0.17674817101337 1 1
0.178574487675934 0.177193955369119 1 1
0.352083132928089 0.34863101555697 1 1
0.236243284877303 0.233833247458136 1 1
0.0231521932799524 0.0230095954807742 1 1
0.095615783938591 0.0947357087683983 1 1
0.0376110086569069 0.0374455298188386 1 1
0.104601837324528 0.104013345260641 1 1
0.353156473620811 0.349461079140784 1 1
0.283190302103294 0.279832320410199 1 1
0.276567707689231 0.273474440340536 1 1
0.119028142425822 0.1174284300299 1 1
0.329339765356403 0.326435235324176 1 1
0.21219422476761 0.210387576867282 1 1
0.195304575470225 0.193167758598442 1 1
0.178508773925615 0.177157025964633 1 1
0.364697924289393 0.361442124524881 1 1
0.149669746237669 0.147636412049459 1 1
0.200553474397641 0.198184036614757 1 1
-0.0192219285692467 -0.0192372669524302 1 1
0.362032220583542 0.358449081750788 1 1
0.194113614732728 0.191987119365097 1 1
0.135093430681184 0.133569357687307 1 1
0.409152202932119 0.405373541603033 1 1
-0.00103840121746924 -0.000882260511845943 0 0
0.269051750900314 0.265864379108534 1 1
0.363645663315807 0.36032111229195 1 1
0.0317887031982248 0.0311966086391411 1 1
-0.0180047338524654 -0.0180693599378147 1 1
0.132940962372222 0.131954155841825 1 1
0.164231546060019 0.1625508195177 1 1
0.442226443360147 0.437953071539831 0 0
0.0697933734523075 0.0689462444733712 1 1
0.268634366712472 0.265228530847458 1 1
0.102439942014438 0.101530854051328 1 1
0.189843954491923 0.187693860769883 1 1
0.340376786282304 0.336954677105333 1 1
0.060703693317677 0.0598554443924515 1 1
0.347625745482604 0.34409674711794 1 1
0.283009423284204 0.280040755659895 1 1
0.0242897806720356 0.0242355161544762 1 1
0.113419211110577 0.112696229868607 1 1
0.159396302945255 0.157703037169554 1 1
0.519168835433097 0.514207164280628 0 0
0.178681666801631 0.177136188448076 1 1
0.0725058301382265 0.0715163142898281 1 1
0.301507177676672 0.298174481202773 1 1
0.358686697719199 0.355424413997158 1 1
0.279811368958888 0.277190078589891 1 1
0.114053726191543 0.11287073372524 1 1
0.0116184590596702 0.0111472163068183 1 1
0.294927760753447 0.292307135091381 1 1
0.215258927756389 0.212851027273671 1 1
0.155316979888343 0.153721252544941 1 1
0.272937877104112 0.270376893664864 1 1
0.398123760918157 0.394235207048898 1 1
0.0966814045643424 0.0956647170226421 1 1
0.270069309736923 0.267276835135192 1 1
0.191979690624146 0.189463634933316 1 1
0.328233439530966 0.324508945153592 1 1
0.0676677633198133 0.0667405147622481 1 1
0.202100384195342 0.199158469723001 1 1
0.192216121676088 0.190669757311016 1 1
0.216177618823953 0.214539664024102 1 1
0.093083732161194 0.0921337547087139 1 1
0.103905741472229 0.102272229909152 1 1
0.0840596204190436 0.0829321708950707 1 1
0.280413755628981 0.277257180047593 1 1
0.0894129970578647 0.0890382938814136 1 1
0.216159436067141 0.21398122117309 1 1
0.249431041585411 0.247111996353314 1 1
0.154878461673442 0.153594619269991 1 1
0.125625169966127 0.124269249190039 1 1
0.479638790287192 0.473737814145318 1 1
0.251703750449132 0.250033611357132 1 1
0.145859884241564 0.144155764916012 1 1
0.10746854599854 0.106018837099664 1 1
0.268817245376188 0.266034515230504 1 1
0.1460258438862 0.143952192751544 1 1
0.438631611718632 0.433406907134772 0 0
0.260507271422762 0.257612737543833 1 1
0.0064233759297232 0.00594056282957718 1 1
0.159860174153834 0.158690020093051 1 1
0.261747450772519 0.259350955079542 1 1
0.0781144205132445 0.0774694663145288 1 1
0.421028552750245 0.417059822039871 1 1
0.230280224743606 0.228148277350105 1 1
0.221503311098232 0.219066088485222 1 1
0.344106999905937 0.340977669265778 1 1
0.199367503200996 0.197691613002182 1 1
0.081278135280834 0.0803885888897126 1 1
0.317980845851335 0.314860006145855 1 1
0.334852826113153 0.331014257387319 1 1
0.170646108709224 0.168908347249906 1 1
0.21139217663779 0.209125137782004 1 1
0.106470376411859 0.10566787460124 1 1
0.117306396423778 0.116409194737632 1 1
0.0437758109984438 0.0429097000103248 1 1
0.0804562971017649 0.0798530669694794 1 1
0.259649354578873 0.257246560289091 1 1
0.282667030279097 0.279570118090663 1 1
0.393260941855325 0.389263030438216 1 1
0.355354670324479 0.351402305900268 1 1
0.0617848283418677 0.0610415306311332 1 1
0.0172504063169143 0.0171720571642006 1 1
0.0208384454951547 0.021227450455059 1 1
0.196636102608244 0.194323982366876 1 1
0.188740065090326 0.187150806674121 1 1
0.165722706488363 0.163302630756784 1 1
0.184126723284967 0.181703563657054 1 1
0.0470719889142256 0.0469877021143481 1 1
0.39362905031293 0.389982564491865 0 1
0.315163305199625 0.311554509390156 1 1
0.169217532754663 0.167514329031726 1 1
0.0424593475212677 0.0420681846439966 1 1
0.219161930606589 0.216664204624124 1 1
0.0565984231030046 0.0561204242845125 1 1
0.074398448061278 0.0732789813837542 1 1
0.111469217003966 0.110479763134999 1 1
0.142227498822263 0.140033160550724 1 1
0.288649247273123 0.286065549987516 1 1
0.120753166888923 0.119293536651127 1 1
0.33458791759881 0.331377797749044 1 1
0.257801234180222 0.255144737074134 1 1
0.264280570339252 0.261110047601597 1 1
0.181767209201744 0.179579814830391 1 1
0.100412722227662 0.0995243210078396 1 1
0.346813410854703 0.343318468433006 1 1
-0.0611044693027787 -0.05968727757369 0 0
0.0224684147949145 0.0223097385133013 1 1
0.418981952229212 0.414903028775295 1 1
0.190646135830083 0.188789561528256 1 1
0.175180245427342 0.173658557971106 1 1
0.20490012229471 0.202825208531844 1 1
0.217509299205369 0.215193805255066 1 1
0.205565578485726 0.203326229947595 1 1
0.208448858722491 0.206355324556719 1 1
0.0892012933391523 0.0881836037383184 1 1
0.364591786746476 0.361528531342908 1 1
0.320638530452799 0.317165510198033 1 1
0.246818126124133 0.244987322793312 1 1
0.0799780953910954 0.0787873193172977 1 1
0.12963750444162 0.128276264004503 1 1
0.208880840449582 0.206748290955418 1 1
0.172684138465043 0.171484740076217 1 1
0.00268485423480073 0.00249238144979745 0 0
0.203831969807276 0.201230034228972 1 1
0.187635173028172 0.186258700235602 1 1
0.229422895775768 0.227082828140462 1 1
0.00435043088241135 0.00435009241296214 1 1
0.332043873257361 0.328262401124675 1 1
0.300280670045032 0.2974595322275 1 1
0.202763702983446 0.200687374998466 1 1
0.294592495960102 0.290762936859522 1 1
0.205413955183703 0.203144630821149 1 1
0.226987389703619 0.224455073169031 1 1
0.0420819589231613 0.0418488806998135 1 1
0.218203352156162 0.215808855923491 1 1
0.0943433570204799 0.0931441750747494 1 1
-0.0432181353481879 -0.0424759271162037 1 0
0.151843178027832 0.150198251060504 1 1
0.163766919624246 0.16188587249839 1 1
0.335471494451128 0.332126927086755 1 1
0.20952033340221 0.207282062461812 1 1
0.159291264522884 0.157396213115663 1 1
0.143489074945978 0.142064615961401 1 1
0.0722371463687351 0.071419160013749 1 1
-0.0793076821557588 -0.0782865478086926 0 0
0.0784517894730957 0.0774707998328845 1 1
0.115032554943874 0.114096636782445 1 1
0.31882248534083 0.315800699712529 1 1
0.083017172888652 0.0817992662580402 1 1
0.264499401067228 0.26164523445875 1 1
0.243161860895591 0.240419524204225 1 1
0.141897580822097 0.139696005839081 1 1
0.0652516508360189 0.0642276197910592 1 1
0.0983035913499222 0.0975224000705472 1 1
0.0921645909162084 0.0914189664008307 1 1
0.104733904756781 0.10379781141681 1 1
0.279810467112962 0.276684628423498 1 1
0.215049909453299 0.212114173172315 1 1
0.0680404672785342 0.0665749066525901 1 1
-0.0832933070664489 -0.0819808157912884 0 0
0.209923831670191 0.207822465391071 1 1
-0.114461022048986 -0.11275987154288 0 0
0.300411315466632 0.29715121989237 1 1
0.0357775637605036 0.0349786666412004 1 1
0.0548833099480891 0.0540594235407869 1 1
0.278885147721051 0.275975857285264 1 1
0.182956634210843 0.180932389027141 1 1
0.247970958600568 0.245262920461733 1 1
0.385805719688862 0.381697345939344 1 1
0.288486668898627 0.285751877936309 1 1
-0.00891516716548505 -0.00843702292665104 0 0
0.28169291155543 0.279108813890601 1 1
0.117913898131706 0.116145559491892 1 1
0.429711453861625 0.425088612800391 1 1
0.204654407626618 0.202407526130762 1 1
0.3086017651755 0.305433127390355 1 1
0.307697998623941 0.3042360134001 1 1
0.0373166373327657 0.0367769032902042 1 1
0.265510714889412 0.262802934865308 1 1
0.078712994657326 0.0783424810184987 1 1
0.389991884575091 0.385674045926185 1 1
0.154568355220479 0.152719324324253 1 1
0.319305861953994 0.316506169585358 1 1
0.272565705926499 0.269867245328659 1 1
0.0989144298810361 0.0982464006152367 1 1
0.209236092354856 0.207231096233379 1 1
0.302924503895823 0.299650189484884 1 1
0.211897381076401 0.209864895169578 1 1
0.0487227220097773 0.0479168209087134 1 1
0.35034625045648 0.346894664998759 1 1
0.22026610837198 0.217415259018569 1 1
0.307114855892023 0.304044471954389 1 1
0.317580287989326 0.313841330095897 1 1
0.0174961946482256 0.0172980927309185 1 1
0.210199235051651 0.208646858449208 1 1
0.0984310621929455 0.0972611519888476 1 1
0.133518284867579 0.131724031194409 1 1
0.319301134083085 0.316524872177079 1 1
0.343748007110682 0.339905446750551 1 1
0.297423319591426 0.294085422477778 1 1
0.140583685032114 0.139206284873384 1 1
0.0117429476311136 0.0117664453565208 1 1
-0.121197339766386 -0.119817300919581 0 0
0.204374198019679 0.202352072081473 1 1
0.0324069666156431 0.0323720290275183 1 1
0.390813240984605 0.386637614389162 1 1
0.0662561048962927 0.0656942450353203 1 1
0.220377429991345 0.21829872848479 1 1
0.143270033701491 0.142243842787918 1 1
0.0413775148733745 0.0409130967910571 1 1
0.384081542892332 0.380226780124331 1 1
0.394421781416216 0.390708538878026 1 1
0.0740032369111855 0.0735029281998698 1 1
0.246391427045776 0.244281852110162 1 1
0.264419180077304 0.261651265115552 1 1
-0.0724112368685672 -0.071695285916664 0 0
0.391531105810024 0.387154423187283 1 1
0.185358346222878 0.183581310542526 1 1
0.0703562070255912 0.0696719487548852 1 1
0.031780219099409 0.0318071280863644 1 1
0.136452118164465 0.13498189733102 1 1
0.220888357347063 0.218438587426287 1 1
0.412744387801068 0.408473324150847 1 1
0.169038376392814 0.167423024420983 1 1
0.0276365532580005 0.0275123863125971 1 1
0.119449060972805 0.117799055439629 1 1
0.257939680557039 0.255237531847897 1 1
0.129028028920004 0.127828432751489 1 1
0.233831921859686 0.231196113053401 1 1
0.24835921753857 0.245034837028455 1 1
0.0462204488982388 0.0459765836965773 1 1
0.170252224653719 0.168312209591503 1 1
0.204076581483492 0.20185861865908 1 1
0.416894170481256 0.412654255470181 0 0
0.258479093130266 0.255940177207355 1 1
0.165158723227752 0.164049581414157 1 1
0.123008250040893 0.122020808589057 1 1
0.281650608596906 0.278699040404762 1 1
0.190496815229113 0.188348716447633 1 1
0.44151079812663 0.43727697201755 1 1
0.435340039268367 0.430764272265614 0 0
0.14010585865674 0.138678621848189 1 1
0.136326543995688 0.134730513817544 1 1
0.304526918585318 0.301559509476882 1 1
0.358008354383425 0.353796046382013 1 1
0.185930752399155 0.183919435113766 1 1
0.206685277677472 0.204148046479719 1 1
0.375452007976481 0.372086669834374 1 1
-0.0203065241127326 -0.0198669165519382 0 0
0.182150513721618 0.180408538341157 1 1
0.365160767859326 0.361399651134525 1 1
0.258730707207741 0.255942383665483 1 1
-0.0516646754816471 -0.0512322182054709 0 0
0.171174048630234 0.169980751703412 1 1
0.241152212935789 0.238236674707573 1 1
0.226166214653293 0.223965928388286 1 1
0.517218407757051 0.511841317595621 0 0
0.153560648632089 0.152243334234122 1 1
-0.0331308720448169 -0.0328123703746995 0 0
0.233169687139546 0.231078661182294 1 1
0.141658130394134 0.140451569612754 1 1
0.179184403282622 0.177622753970691 1 1
0.140576878559658 0.1392453854231 1 1
0.362177734858364 0.358796875485194 1 1
0.484048726209915 0.478371052688388 1 1
0.462338938333388 0.45743183570155 0 0
0.413696684688692 0.409264538091692 1 1
0.0504900562699062 0.0497196069744389 1 1
0.313285803270947 0.309645188133962 1 1
0.442858046609077 0.437582818955701 0 0
0.361984375056735 0.357751395419199 1 1
0.162465823071158 0.160608996827931 1 1
0.27457803058567 0.272053393829341 1 1
0.377868241962659 0.374410124604079 1 1
0.098352198801098 0.0974354129402213 1 1
0.163842294050974 0.162049932200625 1 1
0.111188047208471 0.109932592521034 1 1
-0.030933542573534 -0.0314270026198644 1 1
0.325919469387325 0.322185208508416 1 1
0.300741537934272 0.29761438519011 1 1
0.121467030919991 0.120243720995444 1 1
0.0995368714492997 0.0981870048580277 1 1
0.0974543778089679 0.0965844443918718 1 1
0.220192862833606 0.218279900154022 1 1
0.19517727465142 0.192813990983737 1 1
0.249941808421239 0.2472669706765 1 1
0.260271344128887 0.257706187052636 1 1
0.234952801470842 0.232984635444901 1 1
0.434522103140722 0.429645676282627 0 0
0.0715153244626241 0.0710676844041616 1 1
0.195223335549221 0.192792679186038 1 1
0.265979249513237 0.263893966712136 1 1
0.342852712121236 0.339016731995324 1 1
0.0707162143779926 0.0698871628671813 1 1
0.296575534078788 0.293170532583887 1 1
0.233694150323882 0.231068059071467 1 1
0.365069690219999 0.361333447140281 1 1
-0.160375962466266 -0.158850143158828 0 0
0.159357800190802 0.157436787079387 1 1
0.129282858286487 0.128124342530639 1 1
0.137393749905166 0.135668178171197 1 1
0.266423358401253 0.263553851617935 1 1
0.208040938630053 0.206060542731814 1 1
0.205026654451886 0.203250210862731 1 1
-0.042984574142658 -0.0432223302161321 0 0
0.136272760521853 0.13532422100026 1 1
0.147650855098677 0.145459573077207 1 1
0.285948940255997 0.283223893129006 1 1
0.143607673614731 0.142288623609844 1 1
0.262648338811467 0.25973122054961 1 1
0.319491139110603 0.316185049107663 1 1
0.253359889202999 0.250817639243418 1 1
0.00504393762275519 0.00492277031450375 1 1
0.0369679716166553 0.0370691135791144 1 0
0.257822434758531 0.255354884908983 1 1
0.304458823225671 0.30104630175985 1 1
0.27097800664077 0.267876541502853 1 1
0.0200478272700749 0.0203037527758135 0 0
0.150888447281246 0.14915141005403 1 1
0.194054983270127 0.192254362495181 1 1
0.100818251428842 0.0992572308644098 1 1
0.20004573432209 0.197930371865967 1 1
0.0516552810213639 0.0507784464484739 1 1
0.503470856563267 0.49839363872394 0 0
0.0653985323202758 0.0644797151526118 1 1
0.189206656472047 0.187298940748426 1 1
0.0851191173006581 0.0844261449761298 1 1
0.0528576886515125 0.0521845995688226 1 1
0.560042605615496 0.553586721656213 0 0
0.118782667873528 0.117638456614835 1 1
0.0110112683140105 0.0109683451040183 1 1
0.263886415011412 0.26184181168268 1 1
0.254403919854491 0.252401903931761 1 1
0.107694670763501 0.106277391797605 1 1
0.371206460776802 0.367779389903124 1 1
0.252114706013703 0.249728938345372 1 1
0.026013461012875 0.0259667170573873 1 1
0.0323904655920932 0.0320656269816697 1 1
0.136783485005816 0.13438015336176 1 1
0.288934299884359 0.286357397433408 1 1
0.136490803095173 0.13553356910717 1 1
0.155421907690412 0.15402223781353 1 1
0.190036467958878 0.18776087898096 1 1
0.0806936504549625 0.0804111270316575 1 1
0.119972753588921 0.118583688493145 1 1
0.199707282348723 0.197541311333846 1 1
0.164566397974715 0.162685489384904 1 1
0.262623750860516 0.259569083489264 1 1
0.327004942037787 0.324109076621991 1 1
0.471751164251349 0.467074741940399 0 0
0.117939615413769 0.11681386585541 1 1
0.090024584379514 0.0892944291824063 1 1
0.15011249328122 0.148625108305701 1 1
0.158165367755002 0.15603442016047 1 1
0.334158921618193 0.330950835254692 1 1
0.300831198864681 0.297752103200807 1 1
0.459461052128754 0.454208742710917 0 0
0.351645938830612 0.34828233489607 1 1
0.20762288935519 0.205732691422141 1 1
-0.0422639586355652 -0.0410741960146704 1 1
0.366151319444969 0.362238415246802 1 1
0.181838163868409 0.180067584310261 1 1
0.387181057470689 0.383298635070003 1 1
0.124925211159015 0.123347450576156 1 1
-0.0544716144401456 -0.0533829839199264 0 0
0.145306398113589 0.144255409762 1 1
0.300701883365259 0.297122074296181 1 1
0.110322083059808 0.109031024285847 1 1
-0.00145389164507434 -0.00130166176818458 1 1
0.359478833692578 0.356150166101406 1 1
0.330008743859864 0.326476353482175 1 1
0.326524135036975 0.323356205584733 1 1
0.308061001741876 0.304789339935219 1 1
0.363177628818827 0.359013711664491 1 1
0.271536049206284 0.268895972148166 1 1
0.0600493595324833 0.0596452974550092 1 1
0.187156056766732 0.185751627965801 1 1
0.353027836947652 0.349466718567234 1 1
0.304096983264689 0.300986985094011 1 1
0.184411193151654 0.182852048905981 1 1
0.20979241207519 0.20727703704617 1 1
0.308187587521123 0.304686686673636 1 1
0.264922479142336 0.262353274877615 1 1
0.0467536190470224 0.046270328889711 1 1
0.253232032977049 0.250871154952603 1 1
0.288027703668713 0.285728544925096 1 1
0.0495144494907326 0.0488234786415972 1 1
0.319213640235994 0.316576936665028 1 1
0.0277890220894106 0.0272241755531783 1 1
0.310006147443906 0.306364995509598 1 1
0.09136507717996 0.0904718024778254 1 1
0.360414294164554 0.357323835612635 0 0
0.207319668687089 0.205447525345335 1 1
0.199300735706176 0.197424030568734 1 1
0.302856521341502 0.300115759308545 1 1
0.306002122358199 0.303086227720068 1 1
0.243291954521986 0.240731022917322 1 1
-0.0574368793279265 -0.0576236639941718 0 0
0.164198775670499 0.16277182956652 1 1
0.0552808959321954 0.0547885446481595 1 1
0.283034439669639 0.280408137674135 1 1
0.183124874976921 0.181051162711265 1 1
0.248574667335769 0.245142032556413 1 1
0.244560552593741 0.241994904474399 1 1
0.253697358097784 0.251007674903384 1 1
0.112385442691068 0.110944415840464 1 1
0.0640598545105082 0.0632939480150774 1 1
0.391797375991604 0.387867883290569 1 1
0.337267868548688 0.334150754897036 1 1
-0.0541651637168074 -0.0534937324830821 0 0
0.16701989920676 0.164999221757573 1 1
0.127752788646202 0.12628293223105 1 1
0.243658359957276 0.241189958565248 1 1
0.405388093926763 0.401053534913987 1 1
0.393162392635029 0.388896030601515 0 1
0.181572366413493 0.179520158224105 1 1
0.133021105499945 0.131770142135527 1 1
0.18343784371524 0.18162238151521 1 1
0.217177762606975 0.215051850665568 1 1
0.0670777555383562 0.0665236129452021 1 1
0.057910233968983 0.0574153772164835 1 1
0.175942036469574 0.174446350713526 1 1
0.12436933158097 0.122817153528093 1 1
0.362951607725042 0.359396454656284 1 1
0.210221583212075 0.20804322069069 1 1
-0.0188130690805835 -0.0183380646853178 1 1
0.260036451103139 0.25675429859548 1 1
0.319931128015294 0.316683661199827 1 1
0.28920084516072 0.286361062542685 1 1
0.466716988668928 0.461710094578375 0 0
0.14331895493292 0.141827835446802 1 1
0.10318336138775 0.101983748698726 1 1
0.406455687586506 0.402778515833956 0 0
0.014306443171379 0.0144369556921892 1 1
0.253709037628448 0.251065372272507 1 1
0.214944045028775 0.212149594487871 1 1
0.087737679184628 0.0868997198986312 1 1
0.150315824572538 0.149312987048794 1 1
0.671313695936103 0.663568706916597 0 0
0.268766929723253 0.265795338507793 1 1
0.0861888447978136 0.0855347461475204 1 1
0.179797439726269 0.177889757038558 1 1
0.199983554272421 0.198206228020923 1 1
0.110826406404879 0.10970411555556 1 1
0.190719145594443 0.188886018093093 1 1
0.198285340569695 0.195736670138477 1 1
0.515189994350966 0.509794976531377 0 0
0.178566090928008 0.177221616161587 1 1
-0.091297202959117 -0.0902503353683147 0 0
0.282544548024347 0.280018164503902 1 1
0.235552959293097 0.232994318771071 1 1
0.202469259459382 0.199963813895732 1 1
0.242264511665022 0.239882784098349 1 1
0.230666179127341 0.228261503760833 1 1
0.207679523855048 0.2056350047681 1 1
0.212083865620645 0.209773093365177 1 1
0.391769565378334 0.38784109463274 1 1
0.316392358297949 0.313639712919991 1 1
0.28396465095401 0.280867672023661 1 1
0.264500435907596 0.261608552962289 1 1
0.241645870843717 0.239517580896036 1 1
0.265000751825598 0.262273349981189 1 1
0.269291970314449 0.266564240559924 1 1
0.227256098464384 0.22501212011374 1 1
0.427809043074225 0.423025524744312 1 1
0.27684356803646 0.274514973534817 1 1
0.0336912787380682 0.0330136471912231 1 1
0.0565604110194681 0.0560720608818145 1 1
0.204970725037781 0.202748522718912 1 1
0.315880186137669 0.312419432136296 1 1
0.140653901911724 0.140087842899964 1 1
0.298274381989429 0.295330545439113 1 1
0.0474956853126394 0.0470902528281452 1 1
0.187246219997233 0.185507434322895 1 1
0.057718772080106 0.0569658895536627 1 1
0.161463082063078 0.160188887256733 1 1
0.228457617672567 0.226673110164423 1 1
0.460923251810596 0.456861090135788 0 0
0.141832292060786 0.140087389120301 1 1
0.252883836386658 0.250118081243115 1 1
0.208217021520254 0.206283528560732 1 1
0.476044577715733 0.471191350805157 0 0
0.263795569660331 0.2612508829073 1 1
0.286291113675739 0.282984054427375 1 1
0.17569439889804 0.173621226946314 1 1
0.256792097218545 0.254113505789973 1 1
-0.0260297249781399 -0.0258197704100765 1 1
0.469062178149997 0.464797713185671 0 0
0.179309388073511 0.177362575544429 1 1
0.24925385155707 0.246235386180646 1 1
0.288825707725424 0.286236571841814 1 1
0.544913672452783 0.539148181709599 0 0
0.182922565452811 0.181277428061951 1 1
0.324422344487225 0.321535623386272 1 1
0.20902241285078 0.207052953154907 1 1
0.226646114817631 0.224350452347969 1 1
0.062532394426019 0.0623066719903031 1 1
0.255880616072417 0.253622729336849 1 1
0.151024155256389 0.149139153309688 1 1
0.342601829143011 0.339474641518264 1 1
0.254793037099472 0.252039359371715 1 1
0.518649037758816 0.513433235490363 0 0
0.228178365897973 0.225489662587143 1 1
0.235616701934518 0.232822443414017 1 1
0.147870344813171 0.145927763207614 1 1
0.26022224765858 0.257457683201925 1 1
0.145458439546874 0.143702690532666 1 1
0.382774418763748 0.378792225711999 1 1
-0.0482082631638196 -0.0477375535302914 1 1
-0.0737621473456623 -0.0734332012224277 0 0
0.0656167181038425 0.0650798656097507 1 1
0.145748471658568 0.14457438337847 1 1
0.0507025602921875 0.0500653420924129 1 1
0.121028582227976 0.119300206926469 1 1
0.339044604675374 0.335268842161075 1 1
0.453961336557505 0.44963284704977 0 0
0.158349152799978 0.156832132353454 1 1
0.111780554072108 0.110621720551339 1 1
0.0766358465680948 0.0763226888193546 1 1
0.156105944936384 0.154520145497267 1 1
0.223121087272638 0.221398625369742 1 1
0.263962415913851 0.260712765621618 1 1
0.246534910681069 0.243845967209382 1 1
0.185791643132074 0.184202116593287 1 1
0.119092008982908 0.118295939504436 1 1
0.276806129139041 0.274581017406601 1 1
0.248937419147492 0.246673540635239 1 1
0.388965958919926 0.385146410005158 1 1
0.444122985037776 0.439373654925399 1 1
0.238059220874159 0.235737093165453 1 1
0.405304640968199 0.401138575719216 1 1
0.318017863305844 0.314628479027896 1 1
0.232329268928485 0.229664698728846 1 1
0.390729110915431 0.386065961605738 1 1
0.226275482915811 0.223873579400035 1 1
0.620923538869776 0.613583378228736 0 0
0.252163128918731 0.249826451258316 1 1
0.185461804439547 0.183369035149083 1 1
0.120325331939561 0.119120372029802 1 1
0.246370818762072 0.243490803213285 1 1
0.138690865378729 0.13704844280569 1 1
0.290016864392014 0.287501985559067 1 1
-0.0555633717148751 -0.0553285490566199 0 0
0.308545522569158 0.305365424661539 1 1
0.435858521745176 0.431475694998896 0 0
0.0843260773016938 0.0834982788945938 1 1
0.368770062980243 0.364860339144881 1 1
0.154678751876354 0.152958260113564 1 1
0.257799893176372 0.255406454186081 1 1
0.30812557226288 0.304929355226305 1 1
0.484258947060134 0.47922280837257 0 0
0.289493395980087 0.286238893004645 1 1
0.233505548317816 0.231395346357116 1 1
0.0468790637599981 0.0462433383618054 1 1
0.289418599095725 0.286918369945454 1 1
0.31208262103164 0.309083145293697 1 1
0.187089111368876 0.184791930277367 1 1
0.127958765797187 0.126495758984775 1 1
0.136545389525327 0.135377091211093 1 1
0.39291722665153 0.389416978327086 1 1
0.280131043708242 0.277624108821451 1 1
0.0978731460807244 0.0972020683971212 1 1
0.140617823981393 0.138900264689052 1 1
0.169527959083357 0.167789323661538 1 1
0.146063545956075 0.144249294611496 1 1
0.282357110505176 0.279293835994343 1 1
0.125998092805601 0.124539961652932 1 1
0.210608986284579 0.208773215435856 1 1
0.145383540471682 0.143725956469947 1 1
0.260023330876933 0.257803910980938 1 1
0.113303659097396 0.111597989628537 1 1
0.332793563375851 0.329537228448553 1 1
0.0927588114613398 0.0914703948844104 1 1
0.164052998251934 0.162169705420453 1 1
0.13837178790223 0.136690952392089 1 1
0.244475484288863 0.241960138534235 1 1
0.270944341157872 0.268415846176703 1 1
0.168037309506895 0.166509796770366 1 1
0.316963605574944 0.313252194170588 1 1
0.257483305130894 0.255598773300324 1 1
-0.00690657330468403 -0.00632708080238429 1 1
0.264158288525904 0.261603151401246 1 1
0.238178485282828 0.235523062026105 1 1
0.266044735459563 0.263487508441963 1 1
0.0206588220431171 0.0203100736849579 1 1
0.266974666180348 0.263986156714044 1 1
0.212073934409748 0.21012601001096 1 1
0.053226558909886 0.0525281857246023 1 1
0.0386261565631337 0.0383121408221712 1 1
0.191861698526452 0.189661975452322 1 1
0.206243739882152 0.204511823560356 1 1
0.307905456970239 0.304698233878286 1 1
0.2777822426064 0.274762433801163 1 1
0.0862575773281981 0.0854549997595444 1 1
0.10788976486116 0.106586774858217 1 1
0.295479344979425 0.292976604560651 1 1
0.163782879692645 0.162842079496511 1 1
0.395096885073596 0.391663096547459 1 1
0.338330537740995 0.335429951760339 1 1
0.230339874295498 0.227762739590481 1 1
0.295198153162161 0.292426430910666 1 1
0.502758367131732 0.496579032723617 0 0
0.184130696870805 0.182126309992391 1 1
0.40403886746719 0.399474885215742 1 1
0.234441894488079 0.23187654170264 1 1
0.241092320677423 0.238699353214678 1 1
0.0557296884162559 0.0548464171035474 1 1
0.0567450971733111 0.0562975768625338 1 1
0.16213649051513 0.160423569742681 1 1
0.412364647488991 0.408296831318194 1 1
0.334911101002057 0.331386957569379 1 1
0.293183957186182 0.290162950843403 1 1
0.17625157956223 0.174537324018445 1 1
0.193693891988333 0.191474751986971 1 1
0.234204564625153 0.231999159713429 1 1
0.132143206675076 0.130829626028187 1 1
0.324209864627789 0.320791610597598 1 1
0.106434975961008 0.105351474868446 1 1
0.141506519574118 0.140179234951939 1 1
0.156608627100571 0.154998581613142 1 1
0.362683870255992 0.359613687185415 0 0
0.257194360609415 0.254568107988004 1 1
-0.0868246886778578 -0.0865854149945312 0 0
0.118770799869242 0.11783194391131 1 1
0.0679168563374669 0.067200568725049 1 1
-0.0828894218985138 -0.082189126687547 0 0
0.289298956751339 0.285868913225204 1 1
0.345613176489302 0.342583192457797 1 1
0.216760764198706 0.214094352081983 1 1
0.150433998750002 0.149009986353254 1 1
0.324738262150133 0.32149174984514 1 1
0.2646264170112 0.261755231088011 1 1
0.0365870743319728 0.0361841304163425 1 1
0.270097516467187 0.267245989418908 1 1
0.168633719721689 0.16664288026283 1 1
0.148166178185303 0.145950902532473 1 1
0.246564923648892 0.243712393184381 1 1
0.462408114883545 0.457326922795635 0 0
0.179568908497034 0.178032217210365 1 1
0.234842510934966 0.232128054490375 1 1
0.139510858183488 0.138007722562763 1 1
0.252057146513866 0.249691045055229 1 1
0.109476639272811 0.108607393247961 1 1
0.108978539233631 0.108072571980446 1 1
0.0713768561585775 0.0708677059151131 1 1
0.189497160366768 0.187993228681195 1 1
0.0688178995642554 0.0682125123724549 1 1
0.0991241913136224 0.0973885409334616 1 1
-0.0339218412389359 -0.0334184845797975 0 0
0.158021208258903 0.156816873664395 1 1
0.369494319866858 0.365870369483613 1 1
0.207988548212363 0.205761977035774 1 1
0.261795425413174 0.258749513585891 1 1
0.112211177084751 0.110948813960462 1 1
0.205708450620995 0.203441544353644 1 1
0.256925388530562 0.253922464218968 1 1
0.180990602506815 0.179416321248074 1 1
0.0600544566498251 0.0596748288163897 1 1
0.403104700693342 0.398633372968967 1 1
0.183381132979012 0.180613680455853 1 1
-0.0657208671998936 -0.0653998184168099 0 0
0.188025727130996 0.185880963033648 1 1
0.416107136933998 0.412519861861884 0 0
0.256584238503904 0.2532947814908 1 1
0.147574822086631 0.146361378835822 1 1
0.203368054810387 0.201753892778545 1 1
0.0934267557647475 0.092094206553064 1 1
0.173928152517086 0.172453552094291 1 1
0.0710900672072557 0.0703000151965781 1 1
0.308703719393162 0.305504527638106 1 1
0.423137219035519 0.418816785867724 1 1
0.200866074124238 0.19891864136043 1 1
0.187211168616718 0.184895390923638 1 1
0.0927027194458898 0.0917552580400252 1 1
0.213666209872385 0.211891394711005 1 1
0.151100285422617 0.149683942960981 1 1
0.308631929429825 0.305493098932423 1 1
0.214521450555444 0.212194187704511 1 1
0.309947129606707 0.306033814194166 1 1
0.316517335748773 0.313768676471154 1 1
0.151138724994777 0.150402452499429 1 1
0.334911918045271 0.331009410398549 1 1
0.22046600701272 0.218470266517194 1 1
0.278228381129628 0.274640212284913 1 1
0.185308570140857 0.18345721881274 1 1
0.430263707914973 0.426510052791292 1 1
0.187937170070862 0.185861905208377 1 1
0.550200803517357 0.545283849041715 0 0
0.0683553094349241 0.0675514461709237 1 1
0.0810305913941562 0.0800499203358389 1 1
0.192032648301405 0.189948635121941 1 1
0.31469157453382 0.310815935365056 1 1
0.441302452616546 0.437110885365109 0 0
0.0665340329053793 0.0659771022663587 1 1
0.422184429407558 0.418374083340085 0 0
0.15763680198533 0.156572784359905 1 1
0.232229480574353 0.229680257497838 1 1
0.503835418624654 0.498960850779369 0 0
0.205199002309575 0.203628231931528 1 1
0.231250794552683 0.229315487786894 1 1
0.162684972519807 0.160926454911368 1 1
0.3045056079296 0.301229402445236 1 1
0.227083148253541 0.224639640203013 1 1
0.139697394782526 0.138136023981502 1 1
0.422842551310906 0.419072121601235 1 1
0.228479155878028 0.226313620679047 1 1
0.117599534622655 0.115844938134933 1 1
0.231075966081155 0.227904068211638 1 1
0.169556902046627 0.167628744956171 1 1
0.216501244845265 0.21408023355582 1 1
0.190782069742052 0.189014030716306 1 1
0.200166079200896 0.198094393902452 1 1
0.383157449929159 0.379264561589125 0 0
0.285089276152416 0.28247754728647 1 1
0.0747855048151916 0.0745678294039085 1 1
0.273606525516185 0.270783107343675 1 1
0.352818931142783 0.34930911035293 1 1
0.245963866478745 0.243551280659953 1 1
0.16148965496708 0.15914354473626 1 1
0.0375633538148361 0.0371938488363155 1 1
-0.0479833472434366 -0.0474587479093497 1 1
0.0296421501451354 0.0293337464345156 1 1
0.111757271859234 0.11105634806973 1 1
0.223241049312945 0.220863876453823 1 1
0.15491810681896 0.153584499197612 1 1
0.153451180664147 0.151824658387803 1 1
0.329878597633161 0.326570519381091 1 1
0.414387495659102 0.410464526671812 1 1
0.425601308399157 0.420989806891763 1 1
0.332402622562608 0.328797744476388 1 1
0.0219854569099716 0.0210809589693163 1 1
0.332889351069129 0.329950923605733 1 1
0.223253452435171 0.221151007345696 1 1
0.201017610379043 0.198708731342363 1 1
0.317632744107457 0.314297436963337 1 1
0.274046055433712 0.271626337882472 1 1
0.20889592216919 0.206920116410194 1 1
0.100059561542922 0.0994082659844388 1 1
0.0082341658256057 0.00813981139362514 1 1
0.118807005357844 0.117558099633432 1 1
0.398872480093949 0.394858515478583 1 1
0.243321411847006 0.241030264748573 1 1
0.16454257033547 0.162257739035771 1 1
0.200458100958106 0.198798239828029 1 1
0.37328468952011 0.369533357753438 1 1
0.205181821892736 0.203455214302484 1 1
0.0197631832239161 0.0194881106984374 1 1
0.114411743565248 0.113121136697308 1 1
0.218403561319888 0.216070456364545 1 1
0.384874750703809 0.381255796923315 1 1
0.0651158021187674 0.0649031942833425 1 1
0.303387978512909 0.30065347571986 1 1
-0.00886283697208035 -0.0089542283521363 1 1
0.0810050955949599 0.0802355811835067 1 1
0.398129440423826 0.393722488045359 1 1
0.386910339437924 0.383392633034898 1 1
0.228664924362775 0.226012771042003 1 1
0.395848770104774 0.392150354653674 1 1
0.165292326695982 0.16316814276766 1 1
0.258753631895401 0.256159273019251 1 1
0.286778915146727 0.283634341336067 1 1
0.225183215064068 0.223019322140686 1 1
0.335499175016559 0.331755061341664 1 1
0.467623881261626 0.462008495846217 0 0
0.399031236363972 0.394740073510326 1 1
0.0101006039698489 0.00960706417342132 1 1
0.294561482645528 0.291042479565462 1 1
0.103219714226842 0.101895720077727 1 1
0.254737736322432 0.252206555946832 1 1
0.166504663288464 0.16544545371465 1 1
0.117827315814004 0.116589890221604 1 1
-0.043842925737492 -0.0436626448826133 1 1
0.138766093111804 0.137181807378337 1 1
0.284780818837733 0.28215959417107 1 1
0.298004651653237 0.294804974518471 1 1
0.171267585323035 0.169665564919818 1 1
0.33709311941355 0.333468170560488 1 1
0.316660927770092 0.313858305877194 1 1
0.327550279302548 0.324641007562468 1 1
0.10627862101794 0.105183245346959 1 1
0.280134463674632 0.277305029015906 1 1
0.0405256028509753 0.0403741030461491 1 1
-0.0308080497356905 -0.0305619733707002 0 0
0.0368662555119619 0.0367108975567689 1 1
0.105537176207588 0.103910495604309 1 1
0.169400066059481 0.167441456512553 1 1
0.303343420715545 0.300554000100808 1 1
0.405286201957366 0.401045517035057 1 1
0.256735070562551 0.25437651630776 1 1
-0.0185005144708449 -0.0181627548802734 0 0
0.320920381119714 0.317767056526369 1 1
0.138219423845479 0.137006074867152 1 1
0.0461804566679628 0.0461440519748057 1 1
0.185382155208557 0.183558160904693 1 1
0.249927949316107 0.247817088641562 1 1
0.261769667231871 0.259383100744219 1 1
0.238912352559822 0.236858209412574 1 1
0.355341000875167 0.351303472425317 1 1
0.126998726776715 0.125854970154159 1 1
0.123321559278408 0.121910048902403 1 1
0.310575920573702 0.307481927282606 1 1
0.0348043694395711 0.0343349883317724 1 1
0.335032186601915 0.33170630501456 1 1
0.20803438801871 0.206207349741253 1 1
-0.140532893454968 -0.139301173474283 0 0
0.271540167087232 0.26841353969906 1 1
0.161559893097099 0.159567300511672 1 1
0.14974919695131 0.148055914098501 1 1
0.203747026285415 0.201826039631255 1 1
0.265602564592 0.262254168200749 1 1
0.230771231509692 0.228642859216039 1 1
0.219791990546734 0.217653944581428 1 1
0.198569745828503 0.196449274279566 1 1
0.244962841879417 0.242147278818194 1 1
-0.137522790486463 -0.136150497637431 0 0
0.494640616285112 0.489504436206015 0 0
0.082769925207562 0.0820534572679215 1 1
0.117461423214006 0.116176515525311 1 1
0.247192287122909 0.244256622604745 1 1
0.0919942059617305 0.0905156628880009 1 1
0.0882408648218163 0.0870098036155098 1 1
0.412221243563942 0.407370878074566 1 1
0.179162364039606 0.176846561148294 1 1
0.0666613586342747 0.0662505364143529 1 1
0.0292562460609561 0.0286543144154732 1 1
0.171926243144522 0.170268952968995 1 1
-0.101001657980676 -0.100094449916316 0 0
0.137424853831908 0.135904195958597 1 1
0.141709779687516 0.14002777186543 1 1
0.476201637658114 0.471675141963592 0 0
0.192373760908772 0.190604034045391 1 1
0.210653757904587 0.208397991471606 1 1
0.153558797498086 0.152141337463652 1 1
0.333148234821705 0.329343282367224 1 1
0.233288588752321 0.231180201100567 1 1
0.192734608743604 0.190433488403927 1 1
0.241620767884651 0.239480938769675 1 1
0.116899446635069 0.115866892050321 1 1
0.198334436400332 0.196284806202372 1 1
0.251963379836305 0.249647752913276 1 1
0.123414471906183 0.122075313274305 1 1
0.226172812637215 0.224236405019332 1 1
0.176417022672129 0.174998525149977 1 1
0.265232215116648 0.262426074321665 1 1
0.264218586782638 0.26193375946008 1 1
0.21694144756723 0.214567202147904 1 1
0.077069840664324 0.0761384145253635 1 1
0.024965455960113 0.0246056559375745 1 1
0.281825001006123 0.27865733945973 1 1
0.255344825561893 0.252533879841691 1 1
0.117988916044519 0.116811913598612 1 1
0.232504177415005 0.230231718964444 1 1
0.36384287261413 0.360271433557771 0 0
0.254450303612895 0.251589667194888 1 1
0.197404507810711 0.195770445840912 1 1
0.17313374659126 0.171417998858187 1 1
0.312955658883843 0.30937220212957 1 1
0.27280696596861 0.270263655533708 1 1
0.161745234118146 0.160132025412378 1 1
0.135846287487116 0.13480618107594 1 1
0.316337511718463 0.313361268646723 1 1
0.241445933629964 0.239378618757626 1 1
0.222806091604788 0.220347215562916 1 1
0.116084429793524 0.11451064315879 1 1
0.154144987338528 0.152524330320003 1 1
0.177952813512008 0.176441370753634 1 1
0.376789858145883 0.373635832031975 1 1
0.391028048070869 0.38711653492492 1 1
0.350963487918417 0.347097926094656 1 1
0.237147076794873 0.23450627212593 1 1
0.427312908194984 0.423192593273839 1 1
0.291296070406127 0.28824414576605 1 1
0.218595281853354 0.217023692202625 1 1
0.270465273655099 0.26758022410314 1 1
0.267089990399859 0.264341490493406 1 1
0.393378829720975 0.388936125445364 1 1
0.181710046290818 0.179673612011798 1 1
0.0620690152207827 0.0619118788725522 1 1
-0.0430806248249959 -0.0429411575536702 0 0
0.145443390144933 0.143845307919653 1 1
0.34360094339782 0.339601426477514 1 1
0.00293193371066516 0.00291474603272415 1 1
0.0250721801200705 0.0250294190391124 1 1
0.302281054070059 0.2990502154263 1 1
0.243274160210422 0.241341507306765 1 1
-0.0207393539760285 -0.0203678050681922 0 0
0.141060932226442 0.139751858079374 1 1
0.13104433232002 0.129660316309275 1 1
0.0517015114058594 0.0506290927426563 1 1
0.0924642957434317 0.0913343383912217 1 1
0.224340976858574 0.222099255882349 1 1
0.11595907117267 0.114518809095726 1 1
0.0274840284247124 0.0274006433035248 1 1
0.195131759787705 0.193015234651754 1 1
0.0694761571069503 0.0688930850796019 1 1
0.355857253333526 0.351908649946228 1 1
-0.120637174285251 -0.1187871247252 0 0
0.332286013845047 0.329321003390197 1 1
0.112386982135573 0.111660605593007 1 1
0.224576571090291 0.222194914534351 1 1
0.248886919526697 0.246182150352937 1 1
0.278446792380097 0.275607473636835 1 1
0.0267062169502256 0.027004635645295 1 1
0.0371538380068804 0.0370631787527332 1 1
0.152790401368275 0.151400188547201 1 1
0.151596595842482 0.150007962701128 1 1
0.0726811432185592 0.0721696670221052 1 1
0.219444708071733 0.217657121105651 1 1
0.395682967046764 0.391486000060859 1 1
0.093280128182332 0.0920950353666533 1 1
0.437750666430775 0.433443427796657 1 1
0.144172668288725 0.1428358514254 1 1
0.150382644158139 0.148962102014757 1 1
0.229920406507667 0.227743217707978 1 1
0.26211835413218 0.259531295170045 1 1
0.147429929826359 0.145385851977689 1 1
0.308423972677266 0.305067158580265 1 1
0.407524873460553 0.402714262036822 1 1
0.54624993348519 0.540719234512681 0 0
0.11446409614143 0.112903307040173 1 1
0.0887696285427988 0.0878971097471539 1 1
0.349360831327617 0.346516429660611 1 1
0.204928617518728 0.20253820988697 1 1
0.175881489157531 0.174039982250607 1 1
0.161500065770752 0.159744889015133 1 1
0.0393376771082771 0.0383135599778071 1 1
0.175322545642735 0.173407144319911 1 1
0.0166711435150269 0.0157302451829823 1 1
-0.04488852338344 -0.0443983943479325 0 0
0.0862352403830418 0.0853525219503321 1 1
0.162982490915086 0.161710818185492 1 1
0.253058726663296 0.250202474533028 1 1
0.363563214721216 0.359430739184644 1 1
0.33503853236775 0.331736299758904 1 1
0.184956963478207 0.182769258676854 1 1
0.3976081097425 0.393338231315352 0 0
0.583006463498606 0.577029937744328 0 0
0.246571833448668 0.243990649547826 1 1
0.166885873831918 0.16517029204105 1 1
0.393890122857483 0.39004141898865 1 1
0.183037905054311 0.181672247626643 1 1
0.173523977832736 0.171507507863852 1 1
0.229700962906418 0.227081006009216 1 1
0.343554840220067 0.339964893797081 1 1
0.334766161409346 0.331255054300118 1 1
0.211929223455056 0.209435549366906 1 1
0.222903819228989 0.22105546796916 1 1
0.360242777235727 0.356226522590032 1 1
0.215839052357722 0.21402750242244 1 1
0.180462500815262 0.178678885686902 1 1
0.142510619689179 0.141582910942905 1 1
0.25496769611553 0.252201954979654 1 1
0.434634031101979 0.430568811259495 0 0
0.264700629764176 0.262284478256213 1 1
0.242794077491081 0.240790478659804 1 1
0.162503245624586 0.161300389828282 1 1
-0.0589846450920797 -0.0577326696203388 0 0
0.0273604279821062 0.0265880487165515 1 1
0.0747529115263218 0.0738452733899859 1 1
0.294094957767061 0.291513291352956 1 1
0.241678396706614 0.239093496776305 1 1
0.169849171984317 0.167342216593157 1 1
0.00712463619162868 0.0071503126836154 0 0
0.275903940446562 0.272700625004773 1 1
0.314302500375762 0.311246121287897 1 1
0.197675830250254 0.195333506194028 1 1
-0.0701220532522365 -0.0697689994567182 0 0
0.314947219041752 0.311657727088019 1 1
0.269328329057801 0.266386245402922 1 1
0.413234222535743 0.408524654570115 1 1
0.187327291987362 0.185554475974079 1 1
0.171573958263391 0.170040577830591 1 1
0.338953480958042 0.335427586545392 1 1
0.252651917280315 0.249870948036018 1 1
0.0209211433130287 0.0205780763549462 1 1
0.250539536703478 0.24714847126187 1 1
0.045015161087993 0.0441625090054424 1 1
0.16828407833271 0.16719954227559 1 1
0.126674229098046 0.125245155262007 1 1
-0.0373640869845159 -0.0376072572924929 0 0
0.255592684625086 0.253080747662717 1 1
0.327371308522469 0.324413860344776 1 1
0.216048685748187 0.213715099855776 1 1
0.00126566081913619 0.00136634847769054 0 0
0.0108842361194494 0.0111500898818248 1 1
-0.00317903739154055 -0.00323828366306652 1 1
0.15423947795755 0.153236813066176 1 1
0.19141365613474 0.189256063116917 1 1
0.188378066064487 0.186571187132092 1 1
0.0195195485528976 0.0192393533330303 1 1
0.211142603397199 0.208763381351087 1 1
0.331549958701118 0.328443718888196 1 1
0.145957870538751 0.143999775411014 1 1
0.227675179547147 0.225647241101635 1 1
0.332735364276292 0.329961063225584 1 1
0.509310669943225 0.504660138004496 0 0
0.189562530478614 0.187316302785931 1 1
-0.0866536362098207 -0.0855384458188493 0 0
0.200521233025501 0.198255269377786 1 1
0.110642301628515 0.109105892074776 1 1
0.224752875990882 0.221681370527664 1 1
0.194506850208156 0.19267233904334 1 1
0.352173074836833 0.348359193216398 1 1
0.258889468284087 0.255806012304831 1 1
0.36226669827375 0.358503884105339 1 1
0.0311356478884607 0.030657791089185 1 1
0.29877440742182 0.296128403400399 1 1
0.257103602172988 0.254107219351255 1 1
0.225268544466838 0.223006788098126 1 1
0.244933268346519 0.242423170546219 1 1
0.0745152390124434 0.0735290377488907 1 1
0.112295462620002 0.111318941420603 1 1
0.517173007384145 0.511884177079605 0 0
0.273874304742605 0.271211897517918 1 1
0.153965093276929 0.152131434580395 1 1
0.0615635361741161 0.060879348564337 1 1
0.00164282666093205 0.00179732568527496 1 1
0.190332161935742 0.188348160484657 1 1
0.0148190509592511 0.0141010935314521 1 1
-0.0844968908516491 -0.0840976544296507 1 1
0.214682181273269 0.212882442857919 1 1
0.33840763957164 0.334587629012589 1 1
0.0784859297688586 0.077803983540133 1 1
0.267020219032747 0.264561264450463 1 1
0.170846983859601 0.168979939899041 1 1
0.359931591540308 0.356679922754438 1 1
0.31224125345141 0.309388059737679 1 1
0.184064345230668 0.182237881884958 1 1
0.0483801255398906 0.0477826400403533 1 1
-0.018033946757102 -0.0173876524614633 1 1
0.418228060867166 0.413979041136191 0 0
0.172687534732621 0.17092814799551 1 1
0.445813170826396 0.441610461078715 0 0
0.314938775412122 0.311520350711479 1 1
0.116652949630213 0.115234895901298 1 1
0.0876333139622856 0.0866123264880459 1 1
0.0905686390789753 0.0895524621349342 1 1
-0.00284897201215176 -0.00243976989558541 1 1
0.236291015968307 0.233639097883454 1 1
0.142522942647133 0.140968346373716 1 1
0.125012161581586 0.124299484121496 1 1
0.174592288193407 0.173078961582218 1 1
0.162148107143941 0.160450681403791 1 1
0.219318602542859 0.217218129474394 1 1
0.0203875835307509 0.0201824001370079 1 1
0.289884122609081 0.286602146051644 1 1
0.159651114544701 0.157889575493386 1 1
0.171322806605966 0.168748776660057 1 1
0.263868832297339 0.261313218534131 1 1
0.201920044818335 0.199901370927622 1 1
0.179182573612112 0.177294368865464 1 1
0.102041009933308 0.101136403814056 1 1
0.0375532752454839 0.0374042989116472 1 1
0.343740933561069 0.340318509590192 1 1
0.422961837091295 0.419093706562042 1 1
0.170499847003118 0.169092619312035 1 1
0.291864966412861 0.289130068044313 1 1
0.17729279467962 0.17574891483242 1 1
-0.0213294172164673 -0.0211845575854222 1 1
0.18295983797099 0.180516189616031 1 1
0.18294401271572 0.180541963353755 1 1
0.439219470479384 0.434951918282146 1 1
0.161950619020205 0.160250482171035 1 1
0.266022253778674 0.263162098570056 1 1
0.438269174081065 0.433684474445069 1 1
0.223058505907512 0.221542706301805 1 1
0.261912382194424 0.259768448388549 1 1
0.347369750774352 0.344296549089426 1 1
0.16698901528268 0.165736016179628 1 1
0.209469619172348 0.206984532119975 1 1
0.332447388187184 0.329458416598524 1 1
0.397186163264072 0.393366829225934 1 1
0.173044673370149 0.171497031457495 1 1
-0.00716866165058993 -0.0067490590755008 1 1
0.275652182584684 0.272948358770303 1 1
0.343680512632842 0.340331050540407 1 1
0.157090581253107 0.155580292058211 1 1
0.27727882270112 0.274500899736104 1 1
0.232516105819471 0.229670493293296 1 1
0.354568155057507 0.351482126037522 1 1
0.020258657052649 0.0196700980411331 1 1
0.289212713730744 0.286194921968251 1 1
0.222213317380167 0.219930960345782 1 1
0.0273524160511755 0.0273401731486917 1 1
0.0315423840358492 0.0313225441208628 1 1
0.101088099221498 0.0999130837871284 1 1
0.136569398933122 0.135408674846995 1 1
0.00404343408673901 0.00405512118538986 1 1
-0.0283660306690912 -0.0280995098044659 1 1
0.460954877105593 0.456721109908066 0 0
0.314606041670995 0.311108449630464 1 1
-0.060294373363686 -0.059336546300835 0 0
0.31544791793988 0.31219886930432 1 1
0.0491197553988031 0.0487062137770696 1 1
0.26115179392045 0.259654022992689 1 1
0.0752127356901437 0.0738123498712742 1 1
0.212764544612862 0.211009899957185 1 1
0.273561732756382 0.270590623126213 1 1
0.0021041805006943 0.0021449074142395 1 1
0.169141791029504 0.167481007990427 1 1
0.186939822189568 0.18501793866282 1 1
0.393568365762379 0.389763744079057 1 1
0.0632284913618067 0.0625538283130037 1 1
0.238361038092347 0.235944770787665 1 1
0.131348093406135 0.130098066985391 1 1
0.00830418325141529 0.00854555054901095 1 1
0.192178219408504 0.190526281569588 1 1
0.104789649082483 0.103855659457937 1 1
0.150690037295776 0.148932205481922 1 1
0.0845166067797913 0.0837962400294349 1 1
0.0806194828847911 0.0800907520527303 1 1
-0.0379062095867832 -0.037890275676249 1 1
0.472676721548405 0.467773321109239 0 0
0.0989636937684338 0.0980092981338412 1 1
0.176705252675777 0.174862039475568 1 1
0.195148203634345 0.193718904991833 1 1
0.095306660080179 0.0943548714676525 1 1
0.199144496362057 0.196783268011974 1 1
0.0791924535383542 0.0785518873151096 1 1
0.363223586504437 0.359923209221764 1 1
-0.0987728788448802 -0.0980674456922087 0 0
0.194972311358785 0.192748744809548 1 1
0.129202048930788 0.128485401907771 1 1
0.153710877691534 0.152518688433414 1 1
0.192351482341095 0.190552098627729 1 1
0.319806237434909 0.317059136871389 1 1
0.350891050670056 0.347197533691172 1 1
0.2592200144949 0.256967194713373 1 1
-0.0167684931271675 -0.0167761097261117 0 0
-0.0249802498104185 -0.0240536252163475 1 1
0.037542912430621 0.0370918893852161 1 1
0.14472236445864 0.143246696823955 1 1
0.289970021223688 0.287328509063197 1 1
0.298655961077623 0.295376145866619 1 1
0.108735753151862 0.10715362589258 1 1
0.181068480603346 0.179101520094709 1 1
0.40962505756733 0.406073146978486 1 1
0.22352465324427 0.221798404276702 1 1
0.244160132835074 0.242001868904703 1 1
0.301823210949196 0.298992367148547 1 1
0.0162707910376322 0.0165255258499159 0 0
0.12143585721992 0.120134674004351 1 1
0.16656968040677 0.164569139769283 1 1
-0.00714581154331452 -0.00698401687190159 1 1
0.0221132087398621 0.0220560027647412 1 1
0.0482005909109163 0.0475614805149721 1 1
0.111446470948057 0.110744449769762 1 1
0.279954368056086 0.277037226833788 1 1
0.297483180848084 0.294646587279641 1 1
0.329732332367024 0.32655502572844 1 1
0.383901182079195 0.380334875763794 1 1
0.120459993205754 0.119599871282085 1 1
0.291293668099627 0.288831345077158 1 1
0.114828393976607 0.113792957464977 1 1
0.0739300218398433 0.0734599565591192 1 1
0.0744956687155939 0.0736461391933842 1 1
0.171929875279294 0.170549380077721 1 1
0.287592050417646 0.284794556561735 1 1
0.102769237317179 0.101412121403563 1 1
-0.0175865724570355 -0.0176717310744679 1 1
0.140806049754102 0.138874425954532 1 1
0.429935258621968 0.425264196518902 1 1
0.407198498370241 0.402865626410323 0 0
0.281121648678365 0.278528814443016 1 1
0.230147255624782 0.228118396306723 1 1
0.162730674794734 0.161452852794129 1 1
0.456609766564063 0.452388812538744 0 0
0.287465779269286 0.284443977866941 1 1
0.419082334490287 0.413796300025018 1 1
-0.0104885989458427 -0.0104411311943078 1 1
0.206175527133861 0.204285715860078 1 1
0.395655921055761 0.391482681051948 0 0
0.152780403262227 0.150292784238578 1 1
0.185109859424212 0.183057019961869 1 1
0.131747449424235 0.130570115782771 1 1
0.240755464601551 0.238281935665673 1 1
0.192266125648979 0.190380865936774 1 1
0.156441449960262 0.154572453333673 1 1
0.146173014541565 0.145308410306193 1 1
0.232643879596366 0.230139796385614 1 1
0.271905048849671 0.26891264433833 1 1
-0.000619264979914762 -0.00112783287241688 1 1
0.365487158534954 0.36177027142677 1 1
0.250025762558508 0.247332021152766 1 1
0.249613731379564 0.247762263221669 1 1
-0.0466756478332635 -0.0462408650235547 0 0
0.283077072874321 0.280355345679269 1 1
0.0712025589735828 0.0706560070824162 1 1
0.286612899945708 0.284143654041976 1 1
0.191863743340729 0.190502634713469 1 1
0.25076563335813 0.248154625940348 1 1
0.434150584583748 0.430246302314031 1 1
0.159904745893412 0.158032512039507 1 1
0.490864168745316 0.485400464882422 0 0
0.182119214244896 0.180394121992606 1 1
0.346430423296917 0.342598510454801 1 1
0.200844946338063 0.199184957689512 1 1
0.243711352333187 0.241095851556874 1 1
0.042345815963183 0.0427289856203103 1 1
0.102600916400425 0.101901730413335 1 1
0.251931640277699 0.249416153759462 1 1
0.0496376293750673 0.0493090621398977 1 1
0.0379382032851145 0.0380218126310578 1 1
0.129739800147235 0.128185558312596 1 1
0.0604162771202621 0.0599668628493392 1 1
0.290952934819771 0.288272810882472 1 1
0.09725407297565 0.0962557057735474 1 1
0.139840356435783 0.138364529017533 1 1
0.41019273820657 0.405865152546555 0 0
0.314650673318908 0.311370887773107 1 1
-0.0108787712601743 -0.0111809676113424 1 1
0.109557135981254 0.108645997667252 1 1
0.00852495540610479 0.00815610776066773 1 1
0.104447703907284 0.10301175753748 1 1
0.24105496795478 0.238659997472331 1 1
0.170875431937051 0.170081786307256 1 1
-0.124851768867304 -0.12444093491102 0 0
0.216972951822412 0.214918033877003 1 1
0.46273399189938 0.457840776509 0 0
0.254778881359949 0.252337308847387 1 1
0.0949125978068448 0.0940882465562929 1 1
0.0410014971982827 0.040400329228334 1 1
0.197637836674929 0.196152691284528 1 1
0.320461601252881 0.317348903996638 1 1
0.0797644619273212 0.0795950406693541 1 1
0.0835248869722712 0.0827327378623392 1 1
0.242356046393704 0.240266114309188 1 1
0.334542725364364 0.331666290331667 1 1
0.199239018385345 0.196527994030309 1 1
0.526187232725265 0.521367302314067 0 0
0.0958007836622169 0.0945171834879603 1 1
0.276492012353032 0.273816371018692 1 1
0.241437054566594 0.238894300146217 1 1
0.150087443496732 0.148727340558361 1 1
0.327695880340276 0.324249914075835 1 1
0.395769376996627 0.391644622079748 0 0
0.301513297638999 0.298517355957982 1 1
0.392512480388875 0.388445294728365 1 1
0.02479564754238 0.024552521587354 1 1
-0.0481221121733408 -0.0477086633036811 0 0
0.171242998477501 0.169858214228369 1 1
0.1191975306484 0.117966487886608 1 1
0.328272019293568 0.325056013677681 1 1
0.0190128129630785 0.0189330628530312 1 1
0.255144905790256 0.252959376287057 1 1
0.21388068205621 0.212122444446851 1 1
0.171276284829608 0.169398013856466 1 1
0.135868462550915 0.134848510271623 1 1
0.143656758095432 0.141763018961903 1 1
0.130142577626622 0.128679236090678 1 1
0.233665753620168 0.23156300888965 1 1
0.232409028705875 0.230468371061342 1 1
0.338324434049736 0.334884530840101 1 1
0.0959416667917881 0.0944226132916752 1 1
0.341744200157604 0.338237199502958 1 1
0.28429504450861 0.281864615707951 1 1
0.294223390765551 0.291605669986407 1 1
0.266651045786548 0.263841920510049 1 1
0.152695938592873 0.151460990103885 1 1
0.0711326995467023 0.0701198154701662 1 1
0.367797568039002 0.363489031152341 1 1
0.263612003513072 0.260364326298152 1 1
0.237309084818385 0.234524552213568 1 1
0.381958126710139 0.378410917878873 1 1
0.238446153800992 0.236258551684667 1 1
0.169917601254071 0.168503574890506 1 1
0.0996808711167601 0.0989040564845863 1 1
0.0489523805408308 0.048929360477535 1 1
0.148775128181743 0.146968822581664 1 1
0.234650719640889 0.232472252079389 1 1
0.239756167888463 0.237420346696538 1 1
0.096532059049145 0.0953925346222883 1 1
0.224207865471945 0.221690672526978 1 1
0.0235392517867361 0.0235293979383127 1 1
0.132958967305119 0.131975803781659 1 1
0.180645310871898 0.178801363629596 1 1
0.306954018962307 0.304393089446037 1 1
0.119653281442597 0.118934075136186 1 1
0.381082553336824 0.376930978758001 1 1
0.390235552800672 0.38596930857309 1 1
0.169720376631901 0.167797570892433 1 1
0.0218922212557504 0.0211957245597715 1 1
0.30695973060517 0.303302367739526 1 1
0.328663703632282 0.325640160083544 1 1
0.05403539086145 0.053211820512504 1 1
0.0882489302827905 0.0874894117071249 1 1
0.182062739082341 0.180779464944571 1 1
-0.0553937619985923 -0.0544984432913509 0 0
0.233393220554431 0.231068970731328 1 1
0.19724725793274 0.1953465902221 1 1
0.178608925661881 0.177003316672777 1 1
0.232475022080424 0.230316794650351 1 1
0.299464488271128 0.296737739322503 1 1
0.316606413085265 0.313527960823695 1 1
0.248489347045887 0.245698628814907 1 1
0.342339766821692 0.338152474267031 1 1
0.132861264890374 0.131998771520392 1 1
0.283930666190389 0.281225119672515 1 1
0.150509263009719 0.149463500880559 1 1
0.309174741596069 0.305644816000898 1 1
0.274308356961298 0.271729847481318 1 1
0.265158417411411 0.262322220691615 1 1
0.2661033684665 0.263513536337318 1 1
0.36497362643941 0.361603437946791 1 1
0.176179729436077 0.174230582966071 1 1
0.271196681354699 0.267759782789967 1 1
0.183977443581647 0.182512512605828 1 1
-0.0367951414662536 -0.036242288560515 0 0
0.0114298452141012 0.0113096854970507 1 1
0.313157964356397 0.309630898580069 1 1
-0.0115254354504773 -0.011432561189187 1 1
0.150437115156656 0.148738031456697 1 1
0.141230531815134 0.139762205961041 1 1
0.268061080422786 0.26546285860429 1 1
0.0285797936313626 0.0282020735034169 0 0
0.336493732235708 0.333142144967229 1 1
0.0492101950010892 0.0488767220796149 1 1
-0.117301364061119 -0.115814668567204 0 0
0.420250230221168 0.41618758153327 1 1
0.186061074050792 0.184018069000797 1 1
0.217853582024114 0.215994042992641 1 1
0.384590261948358 0.380171124799864 1 1
0.0525519312734594 0.0520265040024234 1 1
0.061125176063763 0.0600600382385804 1 1
-0.109083001662501 -0.107828625583058 0 0
0.383378776986628 0.379740620649803 1 1
0.179547431931092 0.177599273291442 1 1
0.20634323409399 0.203912026779673 1 1
0.333113582412425 0.330267620739806 1 1
0.126798040930056 0.126024839192751 1 1
0.0207150346186045 0.0207118505109608 1 1
0.224812949523855 0.222674152105426 1 1
0.233815870942142 0.231158413082303 1 1
0.138160673941936 0.136802684489377 1 1
0.039587076112457 0.0394184535022497 1 1
0.267763928477873 0.265158421761489 1 1
0.199279153456949 0.197378454300996 1 1
0.201252541626855 0.199798530905622 1 1
0.0172241860161062 0.0170663245789879 0 0
0.333194691524823 0.329945702646879 1 1
0.211379643634769 0.209436347326237 1 1
0.110621255793698 0.109459228641818 1 1
0.234970969068211 0.232815748471179 1 1
-0.0297346113570166 -0.0289938966072903 1 1
0.295994670616321 0.292372746568177 1 1
0.263433056981547 0.260695617077268 1 1
0.254503799517731 0.251795595097141 1 1
0.037336518309555 0.0361602293967978 1 1
0.345602745210226 0.341922185539894 1 1
0.270384619544026 0.267421863049996 1 1
0.364759567187152 0.360442848616808 1 1
0.123535745057488 0.121718756817347 1 1
0.210040322770599 0.207658168876876 1 1
0.454599626065056 0.450159239509775 0 0
-0.0762198421878382 -0.0747864321420459 0 0
0.289570105331379 0.286948914063136 1 1
0.319878329950438 0.316680385978203 1 1
0.182844235392366 0.181196754051629 1 1
0.181373221505753 0.179526027185865 1 1
0.14536497940478 0.143824188954695 1 1
0.14500643491273 0.143503210450793 1 1
0.281621753337142 0.278475086417825 1 1
0.0075757098943443 0.0074990447946189 1 1
0.212289804251284 0.210332546165805 1 1
0.118854209894068 0.117373482995491 1 1
0.35702203149387 0.353798691747676 1 1
0.346950651327734 0.343690474781766 1 1
0.392569309539846 0.389016878424498 1 1
0.0507446732197227 0.0500861961799914 1 1
0.217844081917772 0.215634114154705 1 1
0.0664029079653132 0.0658516621408882 1 1
0.19191996154112 0.189662142066443 1 1
-0.028476037183159 -0.0285289567490563 1 1
0.059828150858618 0.0590697223383279 1 1
0.270167950615958 0.267088662480293 1 1
0.197366690158322 0.195341570599243 1 1
0.111324176587624 0.110248090149329 1 1
0.302953588334448 0.299536846262866 1 1
0.281722119911596 0.279207392145499 1 1
-0.0655605582408879 -0.0646321485137592 0 0
0.184364234426237 0.182164566886722 1 1
0.0825589620979469 0.0814100070752147 1 1
0.0435034636617051 0.043625109582088 1 1
0.0683237298483888 0.0681994883314899 1 1
0.169263158491511 0.167559193987648 1 1
0.0335801931381941 0.0337405174439555 1 1
0.0358741127391459 0.0355919958426523 1 1
0.250189416425243 0.247363787368011 1 1
0.267231022945442 0.264797150062336 1 1
0.199007086241875 0.196797217016894 1 1
0.265519765944007 0.262550301415355 1 1
0.179196351430694 0.177016932086729 1 1
0.189874539795677 0.187882489599409 1 1
0.0983883395089047 0.097335809785416 1 1
0.243595415519759 0.240723813244519 1 1
0.490355085061266 0.484420567386341 0 0
0.265505572803769 0.262475031497939 1 1
0.22693025813383 0.224541045018446 1 1
0.309268127591107 0.306562212459638 1 1
0.295737262435667 0.292688071751763 1 1
0.0900850903383184 0.0896109805291638 1 1
0.179151385441602 0.176599698726498 1 1
0.142963060217421 0.14168090944305 1 1
0.261058828507393 0.258790634242679 1 1
0.438330273648667 0.433655408790369 0 0
0.231098201842182 0.228212134446038 1 1
0.0691988248159505 0.0686779876119818 1 1
0.155527828670462 0.153193741631641 1 1
0.275350285670648 0.272395283418289 1 1
0.202904618626533 0.200544183876308 1 1
0.185586670168187 0.184061231120611 1 1
0.255143360021842 0.253117733324654 1 1
0.179694733905204 0.178012184171023 1 1
0.366441641312951 0.362056357316174 1 1
0.0137113495377433 0.0135247546647174 1 1
0.203515866968337 0.200987377695802 1 1
0.263330966460341 0.260031621186506 1 1
0.0662891301182645 0.0663050015049319 1 1
0.41208554609635 0.407836060733492 1 1
0.109642699564373 0.108538516363702 1 1
0.112810847637285 0.111473429897159 1 1
0.136550179372353 0.134881715812997 1 1
0.190664123022301 0.188612650950665 1 1
0.397067619536128 0.393213940557274 0 0
0.310989527132477 0.30821006119757 1 1
0.323872812072165 0.320422655846383 1 1
0.0520293887059188 0.0515045905314129 1 1
0.339135764423637 0.335691409148588 1 1
0.157220130223759 0.155773181666093 1 1
-0.0430925494219912 -0.0423538466795833 0 0
0.210789726494362 0.208587951160126 1 1
0.203756061296884 0.201663248496847 1 1
0.25695264329461 0.254695238969603 1 1
0.126118068335912 0.124367211399586 1 1
0.187844401525491 0.185476705406583 1 1
0.307103114263446 0.304566879450244 1 1
-0.162184780465277 -0.160796806681918 0 0
0.0528226404465204 0.0530206980202239 1 1
0.202896478359575 0.201097041781049 1 1
0.0714281301995875 0.070265635113808 1 1
-0.105233974807526 -0.104283153339809 0 0
0.0266137156665137 0.0259174541626548 1 1
0.388201317043633 0.384513906001277 0 0
0.195176282865208 0.192981476526752 1 1
0.119196942340834 0.11875561897727 1 1
0.0771188324552872 0.0765760653440138 1 1
0.290255660069669 0.287403181976108 1 1
0.287440534071996 0.284153841369991 1 1
0.22477844122469 0.222138050657187 1 1
0.109808943143046 0.108627260000577 1 1
0.274080179348249 0.271535840085521 1 1
0.254863754334454 0.252483484287325 1 1
0.131176897775822 0.129853122505679 1 1
0.133200333674487 0.131759997817603 1 1
0.211571224787726 0.209221380531954 1 1
-0.00351667406749388 -0.00315039155925799 1 1
0.273730183789988 0.270660610063346 1 1
-0.0523493842648615 -0.0514711082448429 1 1
0.155486097621149 0.153799843024478 1 1
0.000988064586684215 0.00071486851615557 1 1
0.263810918405951 0.261305115513267 1 1
0.30458041529371 0.301625797931428 1 1
0.239588919778734 0.237356525205419 1 1
0.271793856550518 0.269608255654123 1 1
0.0675879875492199 0.0670557848983047 1 1
-0.0761625168642754 -0.075075126732888 0 0
0.469374058871262 0.464501192957008 0 0
0.283268017382678 0.281155482399099 1 1
0.178812281386567 0.17719894998483 1 1
0.18385504835755 0.181465534364246 1 1
0.250221432858955 0.247553983615252 1 1
0.138150148304903 0.136772491076935 1 1
0.248681456035012 0.246186226550986 1 1
0.272940004010363 0.270262198607539 1 1
0.118069331862084 0.117274239245522 1 1
0.118559551700221 0.117062557098234 1 1
0.180927018633074 0.179625382950633 1 1
0.091653744804335 0.0904909465910325 1 1
-0.0476223870871216 -0.0472097774975569 0 0
0.242672975723456 0.240319823950889 1 1
0.0803310394524723 0.07963582622984 1 1
0.518054882662421 0.512432938559094 0 0
0.0741003295499016 0.0732903002489095 1 1
0.345255830264681 0.341613991318037 1 1
0.0531853006769608 0.0528234328509032 1 1
0.136052889727581 0.134846407930012 1 1
0.126411713105547 0.124674427845997 1 1
0.118776304000062 0.117676756103588 1 1
0.221545458485317 0.219132415405634 1 1
0.142785370954281 0.141675141074501 1 1
0.0577829073008614 0.057274639028641 1 1
0.140226674618919 0.138314384332695 1 1
0.0658343539988391 0.0649206282770515 1 1
0.315897265168784 0.313289526631996 1 1
-0.0203103410159601 -0.0196897464664309 1 1
0.291049184075497 0.288528654705565 1 1
0.147719225045046 0.145847008648437 1 1
0.326526662928705 0.32348658019026 1 1
0.163717637109378 0.162333037723335 1 1
0.0245010566541626 0.0243161541005587 1 1
0.238767701661137 0.23589771358322 1 1
0.22938816297069 0.227345139709243 1 1
0.100393392241952 0.0994613909717084 1 1
0.173410032582784 0.171939968986313 1 1
0.0766549417482379 0.075959653229539 1 1
0.183901920400873 0.182151463758846 1 1
-0.0419646007096458 -0.0417615269955585 1 1
0.112834428341965 0.111562272612836 1 1
0.245648216265744 0.242993701070835 1 1
-0.00470688094247167 -0.00451240316165623 1 1
0.170385027628779 0.169249616382606 1 1
0.0321998225638372 0.0317061335279512 1 1
0.0615056115862041 0.0606568229240182 1 1
0.237916135932279 0.235526578908983 1 1
0.265869323035581 0.263511529194926 1 1
0.223953960813881 0.222174114016744 1 1
0.309280634447462 0.306415968990761 1 1
0.254179257783923 0.252189737899622 1 1
0.124583258609679 0.123341362363598 1 1
0.257104655273509 0.254163519854207 1 1
0.340940934684927 0.337314229950124 1 1
0.167487906992764 0.165568304568309 1 1
0.569386835242144 0.563460063853983 0 0
0.142114449137302 0.140667675296646 1 1
0.0437744246935186 0.0432518087514566 1 1
0.193144584805402 0.191545704485763 1 1
0.035979052113482 0.0360764259377607 1 1
0.198550317379497 0.196296592282395 1 1
0.262113675656579 0.259891661587028 1 1
0.245179605422363 0.242327707654036 1 1
0.0904556275486997 0.0901443612793894 1 1
0.289965692985606 0.286802642325507 1 1
0.27375898918579 0.270249877626234 1 1
0.19552823135189 0.193514418762676 1 1
-0.0390752081400327 -0.0390355879602233 1 1
0.15600800121426 0.154333180361942 1 1
0.278637523181745 0.275474642380812 1 1
0.106142553655883 0.105091104271435 1 1
0.147140800553602 0.145883112894225 1 1
0.18840340738308 0.186285006877162 1 1
0.346186636170692 0.342833335248215 1 1
0.0663336009188683 0.0657233279055397 1 1
0.0426011516882035 0.0420441087090969 1 1
0.19084314495135 0.189513322301571 1 1
0.293637867988881 0.29082837203505 1 1
0.217363750680538 0.215333748393018 1 1
0.113702234960441 0.11265712671278 1 1
0.355359860070706 0.35114830814387 1 1
0.147181881970179 0.145513919321626 1 1
0.0455951594223727 0.0454252866586644 1 1
0.362320484810588 0.358414392371058 1 1
0.230113016776669 0.227826118194213 1 1
0.235306903936789 0.233136798071877 1 1
0.167237891367139 0.165206689676361 1 1
0.44088179568399 0.435803276332637 0 0
0.302383209967565 0.299874760799151 1 1
0.284893159070924 0.282065656160488 1 1
0.199679420865139 0.198013106888375 1 1
0.214796706680753 0.212471975315454 1 1
0.224705764130001 0.222092285423192 1 1
-0.0204313354461932 -0.0200305044803825 1 1
0.20328048635586 0.201097556240923 1 1
0.336140660105303 0.332698093532069 1 1
0.16255690496157 0.160748382109236 1 1
0.328324129073037 0.324950073737492 1 1
0.218946832079063 0.216838444260585 1 1
0.398269648155012 0.394186142500001 1 1
0.211655940035771 0.209197841288286 1 1
0.260844103396398 0.258226489970745 1 1
0.400854993492669 0.39636144871085 1 1
0.109994007965259 0.109143409971803 1 1
0.0983482551313065 0.097358007407267 1 1
0.061296222273575 0.0604141326335612 1 1
0.130146984902417 0.128783315936279 1 1
0.147153727992627 0.145341477762516 1 1
0.364944468912869 0.360976457950294 1 1
0.280848140281134 0.278222967356223 1 1
0.153810651844206 0.152373244478326 1 1
0.46322773266041 0.458726705791621 0 0
0.148494547428805 0.146519907200034 1 1
-0.0917048635792415 -0.0908945668304124 0 0
0.400939083150475 0.397338422307288 0 0
0.0651914934075929 0.0638306878651599 1 1
-0.0722982203820105 -0.0713640058312245 0 0
0.340350369568241 0.336898997163329 1 1
0.294795802364722 0.292187411789742 1 1
0.0828858733301278 0.081919547239147 1 1
0.145506610438652 0.143364735110247 1 1
0.259115273380215 0.256986482858304 1 1
0.142427167391547 0.14051998402179 1 1
0.0559253394376605 0.0551696804738563 1 1
0.120484721512398 0.119103669334489 1 1
0.300437819823898 0.297119671494294 1 1
0.178557443123035 0.1764713572252 1 1
0.137210266798552 0.136281354312054 1 1
0.197892604492761 0.195658685963158 1 1
0.275447077692906 0.27326737685313 1 1
0.171628133792577 0.169677461246903 1 1
0.36081011169112 0.356994709970909 1 1
0.144113147794469 0.142979944837087 1 1
0.330269696019843 0.326633618150726 1 1
0.367535597180474 0.363787449293282 1 1
0.191126416058964 0.189534415407477 1 1
0.474978435839108 0.47003538605197 0 0
0.220286667965504 0.217922370104242 1 1
0.158292756197536 0.157201890449762 1 1
0.306091612274605 0.302668327024605 1 1
0.0259780509304944 0.0259230266035433 1 1
0.179267040353593 0.178086888142862 1 1
0.0364400145943987 0.0355475078579073 1 1
0.25806438993222 0.255297698401376 1 1
0.229042455917102 0.22640444004646 1 1
0.371618486669881 0.367993164024657 1 1
0.318856890658331 0.315766827259222 1 1
0.363024442514664 0.359254764796676 1 1
0.489794401399236 0.484629331409391 0 0
0.394174678867378 0.390777694355038 0 0
0.0851359840335931 0.083415155810398 1 1
0.228678110980762 0.225830798728511 1 1
0.35857754267342 0.355002995957319 1 1
0.283247672563344 0.280148211180888 1 1
0.0898042461238867 0.088925610338027 1 1
0.181170060911928 0.17957644414157 1 1
0.23077642460891 0.228301741215813 1 1
0.255605884061666 0.252688705020299 1 1
0.212506508495529 0.210431577747061 1 1
0.163538118103887 0.162297766085568 1 1
0.0411492013329136 0.0411669729491112 1 1
0.243049890876483 0.240876782227271 1 1
0.356510122980389 0.353195458401046 0 0
0.0800465246649983 0.0792031112908725 1 1
0.329071505871321 0.325313265861801 1 1
0.232754248081459 0.230314684134713 1 1
0.198882768131436 0.196980991966194 1 1
0.301036539521057 0.298040231094192 1 1
0.132384008919567 0.131612186357006 1 1
0.222068036181699 0.220309585024568 1 1
0.385642367925126 0.38185310432267 1 1
0.304500508319468 0.301096607793243 1 1
0.0695042718026096 0.0684028727450315 1 1
0.118045775055671 0.116709893078663 1 1
0.297454203247537 0.294528780611377 1 1
0.231836905585196 0.229735976464805 1 1
0.172172307257224 0.170068304514359 1 1
0.16605829053866 0.164232215328455 1 1
0.202822742176315 0.201000550099303 1 1
0.0730467453099676 0.0728049840968676 1 1
0.189221194323416 0.186975097539015 1 1
0.153032789904403 0.151497401502672 1 1
0.0818411207430105 0.0813893036387078 1 1
0.158235140356143 0.157236040230706 1 1
0.184938127012764 0.183116100666329 1 1
0.236903481798349 0.234655996094342 1 1
0.222502747035753 0.220230837045261 1 1
0.173668905832899 0.171351275470186 1 1
-0.000687538402675259 -0.00104616763773275 1 1
0.00999825180461414 0.01038680914644 1 1
0.35902986368518 0.355326008839057 1 1
0.0976782393524477 0.0964566617139454 1 1
-0.0294889116441537 -0.02886680461694 1 1
0.3795387568606 0.375673066510006 1 1
0.0120362883272873 0.0117387796172373 1 1
0.281579151725811 0.279003583057736 1 1
0.209608247131228 0.207108313073005 1 1
0.327637800885502 0.324008985636324 1 1
0.193640377931236 0.191975653914796 1 1
0.0412712962946547 0.0404535653474293 1 1
0.187675343789915 0.185512977193942 1 1
0.0516187177085941 0.0512433436806452 1 1
0.0179206649384134 0.0175440771259821 1 1
0.0316237435709291 0.0314244596089237 1 1
0.204457381936479 0.202640682544822 1 1
0.0496178424201607 0.0490236466032595 1 1
0.249718925439455 0.246395558587035 1 1
0.209779851152003 0.207618396369402 1 1
0.267446461021374 0.264432123250025 1 1
0.0927133337056278 0.0917339803304965 1 1
0.0469282868583208 0.0464922412174521 1 1
0.392599602462276 0.388538776269502 1 1
0.255685847446805 0.253461370058466 1 1
0.115116419661757 0.114211291370224 1 1
0.354024591934184 0.350531304831678 1 1
0.187762194212824 0.185214019198562 1 1
0.262136070029592 0.259777533791639 1 1
0.221601523943197 0.219269935474285 1 1
0.180036132350831 0.177964775763602 1 1
0.0694208566615158 0.0683903937284022 1 1
0.00311769838197611 0.0033541526656048 1 1
0.0423875372134256 0.0418045159043808 1 1
0.10549341574833 0.104324658083814 1 1
0.381902440752185 0.378011833536249 1 1
0.126978919557523 0.126044467165527 1 1
0.241097670398922 0.23918984191356 1 1
0.270239804824735 0.26752903346407 1 1
0.311097352363487 0.307868060014521 1 1
0.136965910616997 0.135572587852918 1 1
0.178699534792297 0.176763118240581 1 1
0.467993585881505 0.462827484184971 0 0
0.35243546500188 0.348731713714029 1 1
0.255250552041982 0.252681791965307 1 1
0.237506082894914 0.235126234813528 1 1
0.271749560503772 0.268837507982155 1 1
0.0984477066191714 0.0978982672446518 1 1
0.291161727967526 0.287544029308361 1 1
0.216083256976244 0.213710133863974 1 1
0.0345569634803212 0.0339602309804284 1 1
0.200201588017493 0.19858443694986 1 1
0.345214965012358 0.341427450080725 1 1
0.285234372296787 0.283125337348471 1 1
0.138476699494861 0.137384010839566 1 1
0.27970635379523 0.276631580086577 1 1
0.0163727405593841 0.0162610680130717 1 1
0.476384637484709 0.471422905899272 0 0
0.201261358460409 0.199307358889773 1 1
0.232936929346281 0.230296279861747 1 1
0.0763038340039954 0.075748470542348 1 1
0.0442516416813576 0.0432693748039734 1 1
0.27799544992911 0.275048972179676 1 1
0.101242174462831 0.100474349301372 1 1
0.0686238006763396 0.0679230559285642 1 1
0.0528384973516903 0.0522277336519049 1 1
0.0572302569280463 0.0565609269560822 1 1
0.187631452515363 0.185129474849741 1 1
0.181047978737232 0.179350438473446 1 1
0.163970223124394 0.162429672451161 1 1
0.0826513107558753 0.0814386833903718 1 1
0.149411386131957 0.147963667818725 1 1
0.188902052522427 0.187270768398663 1 1
0.133604915769896 0.132254169251964 1 1
0.2764293234585 0.274854014545383 1 1
0.349681427923817 0.346013383937271 1 1
0.272859197074073 0.269647964882409 1 1
0.195075254727863 0.192707374430392 1 1
0.248620057448925 0.245955647102832 1 1
0.034132332231069 0.0329154311912194 1 1
0.0802424026119036 0.0790021296578292 1 1
0.279535912175936 0.276486635875009 1 1
-0.000126108608651521 -0.000223797306527811 1 1
0.233324465255972 0.231254695333278 1 1
0.321726411969061 0.318471921775669 1 1
-0.0225439493116553 -0.0220569528162758 1 1
0.217833910135147 0.215888089330335 1 1
0.163629554553346 0.161627625901094 1 1
0.308904058212587 0.305903584464139 1 1
0.274937527458317 0.271815580175651 1 1
0.206165202698369 0.203716601340924 1 1
0.125456937416481 0.125071949707582 1 1
0.323701841003511 0.320485050683784 1 1
0.158035958427667 0.156761784540424 1 1
-0.0374494479736199 -0.036907855623765 0 0
0.258448511169861 0.255718332302313 1 1
0.100769205503058 0.0994509126632725 1 1
0.280970785534149 0.27833141321057 1 1
0.233983133206965 0.23174802190327 1 1
0.370777886561305 0.367050438978752 1 1
0.094457461475476 0.093094634986814 1 1
0.101439053871009 0.100836265803221 1 1
0.0806800236710887 0.0801352599739152 1 1
0.0974248894477255 0.0963448260972941 1 1
0.257501749532845 0.254534331984351 1 1
0.313708831243804 0.31050189414109 1 1
0.0821690920423946 0.0806871295050895 1 1
0.0413216612528326 0.0398469428949985 1 1
0.354451650626114 0.350682325732445 1 1
0.173887532801594 0.172322281602205 1 1
0.370859117409546 0.367059592790943 1 1
0.221401808057064 0.219079484889187 1 1
-0.0535797030929666 -0.0530589784406945 0 0
0.332941638523527 0.330014805312477 1 1
0.214616441057607 0.212126520685018 1 1
0.117699288184983 0.115987596109573 1 1
0.214404977473042 0.212490520979506 1 1
0.00446200587965718 0.00478386806923443 1 1
0.347273746745622 0.343834680234965 1 1
0.146702991495705 0.145076637115519 1 1
0.342185712300384 0.339090043424416 1 1
-0.0241105365353144 -0.0239898920503334 1 1
-0.00292224728287271 -0.00263904354833154 1 1
0.460365990758813 0.456638336187479 0 0
0.250519679202422 0.248286824849495 1 1
0.282848726956154 0.279445936521805 1 1
0.19087076555592 0.188969474353486 1 1
0.326143708542463 0.322975856419962 1 1
0.00846076803765715 0.00807877545138375 1 1
0.328096242626323 0.323935393093171 1 1
0.0267686236514629 0.0264930298532247 1 1
0.286000838256715 0.282860465412001 1 1
0.083641431414082 0.0828140290746704 1 1
0.179321934367499 0.177354379706099 1 1
0.0955788769823762 0.0948004440582899 1 1
-0.0329297093968763 -0.0324955051559753 0 0
0.126955468058917 0.125672499748941 1 1
0.114209367889106 0.113476493230007 1 1
0.153799419946752 0.151914468832597 1 1
0.1702768881417 0.168763355748454 1 1
0.113311138593518 0.11228658841581 1 1
0.0740346964585762 0.073873708506703 1 1
0.238169465570905 0.23611136024086 1 1
0.18624522987919 0.183815575898742 1 1
0.227900127285494 0.225796683537567 1 1
0.314288520643361 0.311269231401757 1 1
0.122941962683448 0.121305733577619 1 1
0.368791605318297 0.365410817971108 1 1
0.176445216669162 0.174842894047047 1 1
0.0393136917004097 0.0382271992164223 1 1
0.196696173539378 0.19494717986495 1 1
0.29352582501719 0.289984567416358 1 1
0.333695328666236 0.329374370049516 1 1
0.423680855311727 0.419581967026884 1 1
0.207543614601359 0.205161115206122 1 1
0.153597843649987 0.151880319093317 1 1
0.0830138410018744 0.0818286475708275 1 1
0.115573314779066 0.114754755995167 1 1
0.201442717746291 0.199743978581219 1 1
0.300615493087927 0.297552773242454 1 1
0.221389943519932 0.219012845272935 1 1
0.0292443385901746 0.0296472186978709 1 1
0.014723118147437 0.0146657204431741 1 1
0.26644170719333 0.263300814837395 1 1
0.311874672226654 0.308743424199976 1 1
0.132213937096612 0.130675679841816 1 1
0.297929209953769 0.294755461930556 1 1
0.249297583863389 0.246517876850048 1 1
0.259384515031588 0.256771969952461 1 1
0.0879815051333229 0.0868306858839071 1 1
0.166848785659567 0.164829849810697 1 1
0.0276205804720291 0.0267588980982509 1 1
0.287778270594895 0.285043475511922 1 1
0.42267377222164 0.418138267753322 1 1
0.0244206855102865 0.024609210091483 1 1
0.183244254559767 0.181488538151385 1 1
0.0823269293235182 0.0811517436798844 1 1
0.20105466578344 0.199355257744124 1 1
0.0415852721796485 0.0413408773377692 1 1
0.197649468926345 0.196452878572926 1 1
0.207108095318263 0.205264189749799 1 1
0.216567014674367 0.21407179698647 1 1
0.0587817266212785 0.0580022599746971 1 1
0.211634191422079 0.209734422388331 1 1
0.216712064238752 0.215090918011324 1 1
0.166084744945751 0.164305509839217 1 1
0.187609599323926 0.185193294212627 1 1
0.256094090523272 0.253796415134932 1 1
0.143890192273994 0.141586948897279 1 1
0.218383129916375 0.216371242119355 1 1
0.309651612908014 0.306035907217753 1 1
0.18968094344637 0.18805389972957 1 1
0.240927082071819 0.238837552586981 1 1
0.172934476308306 0.171489714820328 1 1
0.345114787020786 0.341688297026739 1 1
0.470954626130824 0.465495028697374 0 1
0.172159232805862 0.171012026840032 1 1
0.244381810884685 0.242384092030555 1 1
0.0906452932596104 0.0899938593215831 1 1
0.0863196704365901 0.0850829357194424 1 1
-0.138815950840706 -0.137412437413583 0 0
0.234867323499225 0.232426399274916 1 1
0.267520308194771 0.264720662238297 1 1
0.0895236391808766 0.0887628554658944 1 1
0.124317514983231 0.123587176407558 1 1
0.187067637715108 0.185316949974017 1 1
0.226951793309848 0.224560194868326 1 1
0.299128332181962 0.296159311006101 1 1
0.247010477341456 0.244189136738303 1 1
0.234822311527806 0.233157436148433 1 1
0.166218244718305 0.164697587964816 1 1
0.13791249345065 0.136587766756232 1 1
0.262254650890417 0.25944373484221 1 1
0.310662279760886 0.307649909804757 1 1
0.243975579726133 0.241484723187019 1 1
0.276615388202297 0.273940998912793 1 1
0.338564232710556 0.33504984099148 1 1
0.255015005514234 0.252096101005682 1 1
0.317210290093462 0.31380004491078 1 1
0.126336247294947 0.125206037665003 1 1
0.172369802444577 0.170700952472161 1 1
0.307011589098404 0.303687577250658 1 1
0.118537542206972 0.117339053574549 1 1
0.449672659337197 0.444931922243401 0 0
0.0221527702755244 0.0223605401269254 1 1
0.182422735089317 0.180367287736985 1 1
0.269612883302456 0.266844558086578 1 1
0.082303975814129 0.0812124628636191 1 1
0.182770100012947 0.180901899818061 1 1
0.155822055061863 0.154167198981022 1 1
0.182780488968683 0.181229603686806 1 1
0.215252449673318 0.2131104722595 1 1
0.281175037313804 0.278221083346677 1 1
0.440048527971935 0.435370546961455 1 1
0.204916372237166 0.202921477159559 1 1
0.264403262259679 0.261969589869064 1 1
0.242544306931293 0.24047317768872 1 1
0.186205540660238 0.184556088497036 1 1
0.0954007353659946 0.0951010729766241 1 1
0.258848233867001 0.255809390510133 1 1
0.338086277431402 0.334859271112446 1 1
0.0317121793488711 0.031229208580995 1 1
0.140933938580003 0.139563251996221 1 1
0.35475294106416 0.351354608172584 1 1
0.31382409414394 0.310735620844749 1 1
0.23337263492727 0.231201220666192 1 1
0.245661031754068 0.243219465565595 1 1
0.143742850741761 0.142566363365318 1 1
0.131308044752915 0.129739239533604 1 1
0.375219202230041 0.37169759509103 1 1
0.202166482902378 0.200387542941411 1 1
0.152531545794317 0.151023637664145 1 1
0.130169117623341 0.128590176292415 1 1
0.357927126179748 0.354186779516845 1 1
0.204672408100245 0.20258086491374 1 1
0.181461492112349 0.180066595072997 1 1
0.262285665780455 0.259559707315652 1 1
0.127514639258407 0.126420891789309 1 1
0.112107944327154 0.111188285624565 1 1
0.127450867810917 0.126337242090566 1 1
0.201077524759897 0.199564793293352 1 1
0.125690322186722 0.123966632649438 1 1
0.177314247211404 0.175410655700455 1 1
0.225614540697729 0.222924347786011 1 1
0.261400488111549 0.258787677185492 1 1
0.171888307075801 0.17001706431749 1 1
0.12210667941909 0.120170752494704 1 1
0.288023192985149 0.285059674027725 1 1
0.0124374168546209 0.0124808315727706 1 1
0.0988988774297571 0.0981133453376971 1 1
0.411574932799949 0.407242878437635 0 0
-0.0621004950010793 -0.0615137222464176 0 0
0.206809523124507 0.204490452972076 1 1
0.169481117735787 0.167605027033892 1 1
0.432899477235155 0.427990196290205 1 1
0.240396676525288 0.237613653751097 1 1
0.122068503054783 0.120929997629113 1 1
0.110979025990466 0.110158629702103 1 1
0.104219282544505 0.103571038170666 1 1
0.187999639395025 0.186524747532595 1 1
0.290882284752269 0.287957875477542 1 1
0.246698088718327 0.244693538901253 1 1
0.233611689944845 0.230915037421058 1 1
-0.0056977426132707 -0.00605342306818515 1 1
0.172201641550005 0.170399787908942 1 1
0.355630628939762 0.35194761512381 1 1
0.216551509628403 0.214255329588049 1 1
0.294020964892369 0.290908070605571 1 1
-0.170123482439021 -0.168249569552466 0 0
0.197493661046286 0.195213713801801 1 1
0.306606584135941 0.303287676789427 1 1
0.187897875558891 0.185631969799786 1 1
0.287167971353843 0.284597313741983 1 1
0.253211742225295 0.250461323977157 1 1
0.04226446051115 0.0422616312491489 1 1
0.0579444084451132 0.0572496501320522 1 1
0.115282088035601 0.114150550952635 1 1
0.168874102968881 0.167123924478942 1 1
0.351487861916525 0.348219524523524 1 1
0.0297380863027774 0.0296123386879296 1 1
0.160293462155723 0.158945572541674 1 1
0.216745729353087 0.214768860368087 1 1
0.449298294631326 0.444854728610965 1 1
0.213651299234124 0.211944848076969 1 1
0.28190457630773 0.278898923453598 1 1
0.308942800714536 0.306267698592499 1 1
0.246724348790316 0.244186105591309 1 1
0.133170814855193 0.132054196823352 1 1
0.262772985805379 0.260416613848194 1 1
0.126819668517135 0.125456861633128 1 1
0.2434615723082 0.241319922844364 1 1
0.176226931968702 0.174658625864454 1 1
0.128719731399411 0.127500451774535 1 1
0.35272236083323 0.349643917030246 1 1
0.146678485670706 0.144924026315905 1 1
0.268977482195688 0.266405526600906 1 1
-0.0105862455382586 -0.00988793966738364 1 1
0.113188345420959 0.111974990283929 1 1
0.489503567369065 0.484370364938855 0 0
0.0162830811369902 0.0164124876261834 1 1
0.0848094086645848 0.0839176522490974 1 1
0.123420304643723 0.121914821269511 1 1
-0.0467403046458374 -0.046092372263287 0 0
0.109000724454669 0.107998494501287 1 1
0.290719652723024 0.287386181382287 1 1
0.0616379702962831 0.0604763324098337 1 1
0.0526221085931192 0.0520038193494663 1 1
-0.0699298511726242 -0.0685611980286446 1 1
0.321753122738874 0.318397860690744 1 1
0.304268639401556 0.301178878060733 1 1
0.234030951213599 0.231798866940828 1 1
0.222460534833976 0.220369729731355 1 1
0.0862393815816314 0.0852666151860624 1 1
0.238274065153966 0.235825385883854 1 1
0.170320085103322 0.168683892434025 1 1
0.288708056939732 0.285549805527737 1 1
0.0751373167066301 0.0744322622851922 1 1
0.288270918020647 0.285577744229425 1 1
0.159719488908407 0.157839833181022 1 1
0.150519534431063 0.149016593740905 1 1
-0.0561047699332928 -0.0559329051601615 1 1
0.402185634933449 0.397024785290645 0 0
0.111818992865096 0.111153014938464 1 1
0.104258871760624 0.103184418653733 1 1
0.285754438001381 0.283164512079903 1 1
0.0731872106062172 0.0723082620876376 1 1
0.357514357534265 0.353398516345302 1 1
0.0287111044340794 0.0281729004675964 1 1
0.198902126491854 0.196489926441513 1 1
0.244000223889238 0.241566875140213 1 1
0.25562003444313 0.252810099045075 1 1
0.109536765675187 0.10886635679085 1 1
0.298417990416057 0.295123662883435 1 1
0.262607974057393 0.260148849617708 1 1
0.212444969746048 0.210085637052589 1 1
0.395277300674742 0.391406224928313 1 1
0.173011460468129 0.170787565861931 1 1
-0.0925874616500283 -0.0910724208972479 1 1
0.215124202129728 0.212257328970389 1 1
0.230479454856564 0.22749014723069 1 1
0.0423901591979654 0.0420145805640968 1 1
-0.0694054616875906 -0.0688343857950383 1 1
0.0707683159062277 0.0699013291430248 1 1
0.171651791949269 0.170333724997695 1 1
0.292216951189357 0.28955755711347 1 1
0.0904932819141453 0.0892130085073725 1 1
0.0566130924550012 0.0562859407661341 1 1
0.197736722340905 0.19569708359351 1 1
0.11212482679685 0.111636735317054 1 1
0.264317642377386 0.261961725718244 1 1
0.120392883283883 0.118885213539291 1 1
0.120861413893793 0.120249174064454 1 1
0.24347880343332 0.240774210989809 1 1
0.0586122144316322 0.0584910860723254 1 1
0.167160554980068 0.166119992950784 1 1
0.0226129717740957 0.0228516052136651 1 1
0.12699538312796 0.125406795291387 1 1
0.117511064073628 0.116421430631293 1 1
0.0482258546499786 0.0475004693158984 1 1
0.197743929303187 0.196090802586232 1 1
0.31995322555413 0.317104409029282 1 1
0.22712164117368 0.225093219209086 1 1
0.166090506756851 0.164313743778739 1 1
0.151155553599259 0.149977629069941 1 1
0.359269241504706 0.355134805544442 1 1
0.213658345238156 0.211703981703738 1 1
0.221020094059443 0.218885428983935 1 1
0.24472332913922 0.242099944735529 1 1
0.247474894358215 0.245357212138561 1 1
0.285613371677637 0.283039836785559 1 1
0.0844566437533633 0.0839076443210403 1 1
0.157250183778461 0.155385425045214 1 1
0.251760268890343 0.249058105238752 1 1
0.327914904918926 0.324097855986018 1 1
0.131986797604964 0.130330606483584 1 1
0.411451888883341 0.407115861451793 1 1
0.421445632483573 0.417550184694973 1 1
0.346621077012443 0.343454141634349 1 1
0.214843474107134 0.212875382775102 1 1
0.350362235913546 0.346701518685236 1 1
-0.0299906410116644 -0.0298363479944091 0 0
0.278756804890102 0.276165608742729 1 1
0.293413079998412 0.290483757440614 1 1
0.238173639357161 0.23577649807313 1 1
0.143229636685648 0.141127634937882 1 1
0.16727872004075 0.165575813018757 1 1
0.145687818661312 0.144106427930473 1 1
0.157382442431356 0.155703237238105 1 1
0.353031719945753 0.348912036237378 1 1
0.265040704144433 0.262535959174721 1 1
0.321794344076783 0.318742279158879 1 1
0.246298907349882 0.243542281803163 1 1
0.318869926285469 0.315899099382211 1 1
0.260352790448563 0.257556572435979 1 1
0.211476278452369 0.209131675318943 1 1
-0.0590764590815979 -0.0582254147645005 0 0
0.172475846245171 0.170749928891129 1 1
0.285816957972666 0.28293446983432 1 1
0.140773829347613 0.139227655083772 1 1
0.176587188989067 0.17438815109211 1 1
0.243191149542797 0.240820974898059 1 1
0.0611416559236694 0.0612173949979105 1 1
0.310755879691425 0.306580479789414 1 1
0.272846240510054 0.270320732177719 1 1
0.0260879488711841 0.0257074213203467 1 1
0.159191892505561 0.157963277400915 1 1
0.149862253390178 0.148442262327513 1 1
0.20692272142777 0.204903271001852 1 1
0.196261775216494 0.194826677396696 1 1
0.261686285067019 0.259125288922422 1 1
0.108458124625195 0.107011436510612 1 1
0.293843317590473 0.291497554057684 1 1
0.147121897040663 0.145830220401152 1 1
-0.0247180090620893 -0.024602532651961 1 1
0.241319834815582 0.238013718806062 1 1
0.261708633301453 0.259456693842271 1 1
0.161535931378892 0.159846195805028 1 1
0.268214630126262 0.265835839659556 1 1
0.220308356356099 0.217847060046631 1 1
-0.00248633609770955 -0.00235549146871383 1 1
0.205740138116497 0.203088688861029 1 1
0.123496132888895 0.122720675721572 1 1
0.373016975595002 0.368903212157404 1 1
0.146111871361854 0.145147171504567 1 1
0.187091867018153 0.185279941234365 1 1
0.37432646996016 0.371106728271346 1 1
0.158395438345049 0.156081767022348 1 1
0.255415267109839 0.252392261731218 1 1
0.115328845130612 0.114083307313446 1 1
0.246252185864122 0.243247358365384 1 1
0.128216433395358 0.127017858736397 1 1
0.230628399475458 0.227663530260941 1 1
0.216396139215565 0.214288137179564 1 1
-0.0304154356051372 -0.0305395432779944 1 1
0.127295282372484 0.125864927861374 1 1
0.0632240713543582 0.0627811420575625 1 1
0.247237747193069 0.244409658780144 1 1
0.186751514316018 0.184603527263458 1 1
0.266519685110331 0.263956626706557 1 1
0.079608170909323 0.0792415007831394 1 1
0.246898271373369 0.244684721021548 1 1
0.42648976727619 0.422217948205051 0 0
0.0481957152115262 0.0480751429852589 1 1
0.285205311370339 0.281467080685371 1 1
0.322900016904837 0.319197858349132 1 1
0.108397104417122 0.106956002710855 1 1
0.0995442568731763 0.0986795668499272 1 1
0.203313334309776 0.201336621505184 1 1
0.208231511248455 0.205712304299181 1 1
0.123791645207519 0.122466676364749 1 1
0.528735614742071 0.523031020774965 0 0
0.217961504602635 0.215709601150079 1 1
0.205921863957344 0.204252456553538 1 1
0.214966807718884 0.212825842897774 1 1
0.243091351712413 0.240377142494778 1 1
0.318483498593962 0.315235703049119 1 1
0.41615959539886 0.411849140434729 0 1
0.349010307259105 0.345329380923324 1 1
0.320341897567905 0.317580169391001 1 1
0.127392114530671 0.125720691125577 1 1
0.203835807189584 0.201589252905273 1 1
0.258248632239118 0.25543995686721 1 1
0.229937251694516 0.22731400666666 1 1
0.374329376244039 0.370982630205583 1 1
0.279015624915041 0.275512727428391 1 1
0.213574140673815 0.212228539511751 1 1
0.0601265801972248 0.060134783653292 1 1
0.25661726191235 0.25327342290252 1 1
0.250393035629171 0.247627623688776 1 1
0.308875967508184 0.305229685411906 1 1
-0.15769536387847 -0.155999117676842 0 0
0.338370385651758 0.334784864211142 1 1
0.127070637846456 0.125986386561754 1 1
0.0909804081370625 0.0902321784693322 1 1
0.237603363994961 0.235157215417919 1 1
0.17636587865298 0.174470499508021 1 1
0.195010168909962 0.192931569077504 1 1
0.223808265211359 0.221498045764175 1 1
0.26375519045107 0.261000093023411 1 1
0.279582820925328 0.276983544329624 1 1
0.323732886785248 0.320461245386764 1 1
0.223054897209077 0.220072711388411 1 1
0.139426011959667 0.137982511236976 1 1
0.00019622286408965 0.000255437491829762 1 1
0.339709211184129 0.336551683792142 1 1
-0.0434519881056976 -0.0431454835311431 1 1
0.349151269750068 0.345167030598962 1 1
0.0789358438333755 0.0777810476140767 1 1
0.164389941636639 0.162735673514816 1 1
0.163404287818654 0.161896681134743 1 1
0.262690710142042 0.260295373528383 1 1
0.252428097624109 0.250445134459799 1 1
0.180691275988929 0.179171122234764 1 1
-0.00582351289150073 -0.00625461122562151 1 1
0.262395753087236 0.260054235202745 1 1
0.382655619868199 0.378510730191735 1 1
0.091554437979871 0.0902355183387407 1 1
0.391982722955596 0.387833539627233 1 1
0.358231646960264 0.354677282535834 1 1
0.542497027938788 0.536429155265244 0 0
0.020836096655593 0.020331401863304 1 1
0.223245217567497 0.221294853363472 1 1
0.185668476778564 0.183687998992774 1 1
0.0718345606691977 0.0710550335611879 1 1
0.308821071974791 0.305482656477298 1 1
0.168639470641141 0.167272565626323 1 1
0.230689597101151 0.228470899297546 1 1
0.295490707424399 0.292535814284333 1 1
0.284695495143205 0.281659296005355 1 1
0.200466418971424 0.19818632754606 1 1
0.210120819712396 0.207683319991828 1 1
0.166929122469258 0.164897350018206 1 1
0.176190896188974 0.17460536758891 1 1
0.245486344475813 0.242835341974026 1 1
0.429753336565579 0.425394745307538 1 1
0.202002793649333 0.199489164664427 1 1
0.326035891367452 0.32299312403811 1 1
0.312520934401404 0.30963273669022 1 1
0.0924845947723045 0.0913976100688113 1 1
0.36349513700228 0.359798894332617 1 1
0.153666263946397 0.151981870673701 1 1
0.346936618593267 0.343248442473918 1 1
0.255088089114648 0.252740360903913 1 1
-0.0440340948294504 -0.0435665450201529 0 0
0.156477118706465 0.155067245036126 1 1
0.255395868489243 0.252020031784132 1 1
0.133398961862364 0.131988085763754 1 1
0.488496022699245 0.483906399330391 0 0
0.316520734621719 0.313504099328266 1 1
0.0995769319643431 0.0983242810856765 1 1
0.213186591955012 0.210892497678135 1 1
0.207286206804911 0.205391204744493 1 1
0.218584168870253 0.216951283814417 1 1
0.311976291641827 0.309414538733565 1 1
0.0613284050927575 0.0603754268308258 1 1
0.205616800581191 0.203839322120355 1 1
0.225803879038787 0.223324571123625 1 1
0.48169757546686 0.476768101490211 1 1
0.203362255345518 0.201370694245756 1 1
0.110119382139766 0.108948991466873 1 1
0.356592412547154 0.353106353341631 1 1
0.0496543601782779 0.0495784250093375 1 1
0.133872579263748 0.13267542837085 1 1
0.232346069347615 0.230182738785148 1 1
0.26864886392541 0.266091492212354 1 1
0.0585048923757081 0.0574902659408703 1 1
0.0250169318779952 0.0245673314168607 1 1
0.0897373140833389 0.0888141368622273 1 1
0.181988690257778 0.179967911812771 1 1
0.11197407124031 0.111099925438933 1 1
0.444461822139031 0.439879344530952 1 1
0.169712787772333 0.167447206836479 1 1
0.110467883894071 0.1086829239567 1 1
0.0414448160104319 0.0405780486652674 1 1
-0.0725099990205342 -0.0722495763480778 0 0
0.258256216771346 0.2553481930129 1 1
0.207468561130384 0.204977755641123 1 1
0.276659927934815 0.273641980956302 1 1
0.0138916675147485 0.0138783355912737 1 0
0.289561939961065 0.286339918810488 1 1
0.0963065845839167 0.0955849383917278 1 1
0.245694609495406 0.242589298106142 1 1
0.330669749078147 0.327400650638841 1 1
0.204928655134067 0.203215069076144 1 1
0.199877549050423 0.197147032907739 1 1
0.0564284336422599 0.0560513717495372 1 1
-0.0447022039874828 -0.0442628076618744 0 0
0.16189004012269 0.16011074823581 1 1
0.248816863001702 0.246583760276885 1 1
0.127490488155122 0.126166040982136 1 1
0.466565212502854 0.461422864061372 0 0
0.320559280919116 0.31789599867562 1 1
0.17917429696226 0.177380024601565 1 1
0.272214555825533 0.269420118218398 1 1
0.319460422793523 0.316440106895386 1 1
0.00873032749331548 0.00832877838159535 1 1
0.243707090643947 0.241357114423328 1 1
0.179809017161661 0.177767744189255 1 1
0.109045953155093 0.107095669178325 1 1
0.0552300681759511 0.054699263686485 1 1
0.276619973608358 0.273878933214726 1 1
0.138065846113682 0.13677024438737 1 1
0.341777288758505 0.338806298661519 1 1
0.341674480544461 0.338435176961832 1 1
0.441284466735418 0.437125763619036 0 0
0.123469491983998 0.12189134496951 1 1
0.265443246488214 0.261631928936697 1 1
0.196132066030801 0.193479461001648 1 1
0.199228217939697 0.197568285134241 1 1
0.247489911236451 0.244620068046091 1 1
0.157907383134384 0.156317512488009 1 1
0.211973441731313 0.208865605624478 1 1
0.226863575172363 0.224265315509999 1 1
0.20360825750442 0.201909822920041 1 1
0.0826518679941585 0.0815073736967256 1 1
0.0975418376733582 0.0967378124968867 1 1
0.197100361350063 0.194655287830662 1 1
0.291035096693695 0.288188364695065 1 1
0.220669154079141 0.218282117526118 1 1
0.206877590737206 0.204683266583996 1 1
0.0849741117477276 0.0838018702553194 1 1
0.16803260641086 0.166332390684458 1 1
0.0539147062664133 0.0536345253801227 1 1
0.3107988237438 0.306263811881943 1 1
0.196277071922306 0.194618740121643 1 1
0.146593480532369 0.145672538120187 1 1
0.234974872967385 0.232604400632514 1 1
0.0337313951301548 0.0330755296534858 1 1
0.19603958323894 0.193857802511985 1 1
0.31540879995997 0.312361517794892 1 1
0.243590438909758 0.241276137378859 1 1
0.290667319796934 0.286904600808177 1 1
0.114988486615307 0.113984883031667 1 1
0.147107066038208 0.145358094348865 1 1
0.154888757109031 0.153243555780199 1 1
0.226302649800054 0.223632178779691 1 1
0.261104342687649 0.258324458948561 1 1
0.326433282545842 0.323372208344143 1 1
0.148903831608091 0.147116549384561 1 1
0.235854252844547 0.23353898152218 1 1
0.194241357814254 0.192270875645074 1 1
-0.0830313852271039 -0.0816279469840969 1 1
0.432460724468401 0.428497516023449 1 1
0.0661230337050178 0.0655811244292255 1 1
0.336948666887453 0.333134386523855 1 1
0.282810949232397 0.279958644606397 1 1
0.37687187349819 0.372949855678255 1 1
0.254509520727535 0.251839316317395 1 1
0.103061769972562 0.101836531594241 1 1
0.0500232205569623 0.0498088452728833 1 1
0.243983560559849 0.242116188081506 1 1
0.0628676981673071 0.0624730654554676 1 1
0.181515407968037 0.180318746059641 1 1
0.159914312511091 0.158210376389191 1 1
0.103397087889772 0.102056559959388 1 1
0.226481657888528 0.223693649323165 1 1
0.150115309540291 0.148745614246081 1 1
0.144043180053116 0.142748383528479 1 1
0.266540105349468 0.263604165393969 1 1
0.038786693701101 0.0391791268760985 1 1
0.0745444058012356 0.0734223163977368 1 1
0.185949983345288 0.184824123037546 1 1
0.215774972895034 0.213554019059689 1 1
0.172253103576404 0.170292329440785 1 1
0.323251269316092 0.319982812597943 1 1
0.0624414868654552 0.0620620131348002 1 1
0.165401361168528 0.164007730292202 1 1
0.243741216539714 0.239875942463517 1 1
0.022114316627112 0.0217048994589095 0 0
0.0701926005487231 0.0696650931916061 1 1
0.170466662663119 0.168595914567428 1 1
0.0954598889498958 0.0944533803525282 1 1
0.267433512227805 0.264412778389135 1 1
0.165443981958876 0.163951112052921 1 1
0.114698356290955 0.113203917245251 1 1
0.156391438379833 0.155304526869419 1 1
0.017199238443253 0.0172181373605351 1 1
0.226931765583397 0.224753040632702 1 1
0.126266566132616 0.124454632443965 1 1
0.242499483116826 0.240632441999744 1 1
0.483278881908664 0.47837078015629 0 0
0.160904419489932 0.159124639523558 1 1
0.313373711122657 0.309969832309938 1 1
0.270285752370829 0.267626094838471 1 1
0.0295642154125175 0.0291629649244479 1 1
0.0478721370732588 0.0472252505978797 1 1
0.25645374971243 0.253436328633203 1 1
0.254131739475552 0.251536272266473 1 1
0.0986884438511713 0.0975013070593261 1 1
0.202216025566557 0.200015269089483 1 1
0.0888634232641322 0.0883988997036362 1 1
0.158404608684791 0.157009233376427 1 1
-0.0511555325687062 -0.0499383444019626 1 1
0.102406774668423 0.10141640853478 1 1
0.230741739505609 0.228088395587161 1 1
-0.108134128267331 -0.107300623292944 0 0
0.0456767787853554 0.0458439189481282 1 1
0.0606188274672345 0.0603077552464713 1 1
0.188061788918507 0.186890617422344 1 1
0.146393140316488 0.145512632117543 1 1
0.2015002738473 0.199119328504779 1 1
0.142206797048514 0.14074319465617 1 1
0.255661574975539 0.252892776739928 1 1
0.175169995440526 0.173590602434162 1 1
0.103341474663646 0.102579222911941 1 1
0.194273369076243 0.192120854419003 1 1
0.245711963371619 0.243102945384458 1 1
0.0612858129271521 0.0607270126417034 1 1
0.216552578562906 0.214640246506266 1 1
0.281685252820336 0.278804841161314 1 1
0.197128564257485 0.195788624820865 1 1
0.040944586252844 0.0401474906285935 1 1
-0.145646190354199 -0.144315854915801 0 0
0.13930241688443 0.138081692259512 1 1
0.353228374417259 0.35029753651934 1 1
0.253959769960713 0.25174706712861 1 1
0.426546292189168 0.422400344597875 0 0
0.309743624250062 0.3062949532039 1 1
0.294707926332748 0.291531110383776 1 1
0.132347134989621 0.130839717504337 1 1
0.152450178115123 0.150265020222305 1 1
0.340596219561915 0.337309240193207 1 1
0.160444094108811 0.159035845208711 1 1
0.18371074868323 0.181530864667 1 1
0.189791257091675 0.187556145145096 1 1
0.277136691629292 0.274150510270899 1 1
0.230661386251644 0.228266999329037 1 1
0.331048567170197 0.327610411210861 1 1
0.528045054724179 0.522358303081746 0 0
0.321751966839173 0.318783067875006 1 1
0.159709049911276 0.158230477118342 1 1
0.116858676839892 0.115664366027707 1 1
0.30952420779619 0.306479804984821 1 1
0.149672801162108 0.147850845207731 1 1
0.179052919705315 0.177173136326303 1 1
0.110127999940071 0.108797702461191 1 1
0.419817341926987 0.415860174362268 1 1
0.108218869017587 0.10694388528909 1 1
0.153045179095564 0.151609285979021 1 1
0.113580849567827 0.112821354333249 1 1
0.276792262552373 0.273976430973722 1 1
0.197954803065896 0.195448816323379 1 1
0.219333101689019 0.217371522431652 1 1
0.257320147845578 0.254819876627501 1 1
0.0242130308613267 0.0244184898581761 1 1
0.0366613890473209 0.0367387653164789 1 1
0.0585756176811774 0.0581883705088927 1 1
0.120236908398443 0.118616422153397 1 1
0.140577355499856 0.139061054664462 1 1
0.0673074346951936 0.0661258055092162 1 1
0.133662055356462 0.132314658346042 1 1
0.263912974904473 0.26136294840611 1 1
0.376672914997531 0.372719888282874 1 1
0.207969275916774 0.205699034241231 1 1
0.0488742508644622 0.0483600109220619 1 1
0.0887613165452442 0.0880292279231533 1 1
0.278088525066135 0.275491942667185 1 1
0.0925660030121281 0.0915927511849512 1 1
0.197056371133194 0.19491655260422 1 1
0.304099184196887 0.301098321216574 1 1
0.165883206431996 0.163651309185756 1 1
0.151827357563586 0.150580680833149 1 1
0.285694960195008 0.28305809220382 1 1
0.289861345699807 0.286666088431988 1 1
0.109297344523893 0.108409407298367 1 1
0.23627278330375 0.233914155174408 1 1
0.371274553941112 0.36745220138884 1 1
0.0656594617310622 0.0648679766497265 1 1
-0.0639720902521902 -0.0631548961860905 0 0
0.193216350937975 0.190682263874549 1 1
0.25312342958572 0.250132910800941 1 1
0.125572259650909 0.124268100063131 1 1
0.306296278361636 0.303162442238111 1 1
0.0531897189028726 0.0529322190884476 1 1
0.241112783658452 0.23913025536762 1 1
0.128685267796957 0.127470015304339 1 1
0.210922026031472 0.208255937812208 1 1
0.18898721845082 0.186521599926211 1 1
0.305476569652058 0.302602498645888 1 1
0.226626649306796 0.224613768406 1 1
0.349362117408994 0.345755788860903 1 1
0.220583419023575 0.218112134981607 1 1
0.481503339683107 0.476676911945414 0 0
0.144887403254277 0.143253864610499 1 1
0.0112463773236494 0.0116942305992913 1 1
0.217860145709123 0.215923958162592 1 1
0.181367181741948 0.179636948665892 1 1
-0.121880965736654 -0.120557514441216 0 0
0.357817580236581 0.353816141523839 1 1
0.105914858344404 0.104676744674426 1 1
0.0827299436140061 0.0821562028280559 1 1
0.234470970758151 0.231374344876313 1 1
0.152859065739285 0.151526906595671 1 1
0.187221014307129 0.185669142067534 1 1
0.24955571663358 0.246802344062604 1 1
0.0109643263051166 0.0104722957414398 1 1
0.242548433211341 0.240336730210565 1 1
0.146395261505044 0.144446763956969 1 1
0.070602085129862 0.0699345800315259 1 1
0.107714999705158 0.106214539190579 1 1
0.164029377594791 0.162487645349733 1 1
0.164654740651845 0.162592201074674 1 1
0.0812774090185365 0.0804671205613767 1 1
0.131316610933962 0.129433131170066 1 1
0.0156202917859577 0.0154873955085188 1 1
0.116997397098442 0.115796798142994 1 1
0.189439271963523 0.187557533361277 1 1
0.0611572786025958 0.0604018814051231 1 1
0.217078950020015 0.214977922632594 1 1
0.195722491253812 0.193895653135118 1 1
0.111840288908292 0.111109089684162 1 1
0.264681147848654 0.261966058227727 1 1
0.339332538918447 0.335732862897216 1 1
0.294278960659421 0.29051267574186 1 1
0.119845576452947 0.118353381244661 1 1
0.033757956108677 0.0339563882135581 1 1
0.298798811172262 0.295748369773124 1 1
0.353238155667622 0.349667732511859 1 1
0.0747894516365158 0.0741195432722631 1 1
-0.0625714864954764 -0.0616488501821589 0 0
0.165985022541485 0.1645150577785 1 1
0.156879671880599 0.154957250018362 1 1
0.260357986114957 0.257812211058607 1 1
0.18707243102217 0.18506915671202 1 1
0.345476313356315 0.341581887196165 1 1
0.164914918783397 0.162941674097575 1 1
0.393383881195556 0.389561402215911 1 1
0.293921323724127 0.290178708962118 1 1
0.139180331159223 0.137927819582628 1 1
0.331398589237131 0.327200503567923 1 1
0.203583222818283 0.20101666680773 1 1
0.206245665290887 0.203888082412975 1 1
0.383202932352798 0.379665424184294 1 1
0.131448256566162 0.129991267130234 1 1
0.081823912428193 0.0810310568251959 1 1
0.355400988708952 0.351656048996297 1 1
0.0087192408722961 0.00906470365123874 1 1
0.291116397142826 0.288121775805751 1 1
0.155176436561987 0.153652761896175 1 1
0.258321730597948 0.255348224232592 1 1
0.0530015273337962 0.0529845866896991 1 1
0.208307829624069 0.206507775322727 1 1
0.0943865653951334 0.092888774156454 1 1
0.401601111966519 0.39762710876594 1 1
0.226792401785416 0.223931342719469 1 1
0.266679331047994 0.264264602659036 1 1
0.189957274030146 0.18816980346442 1 1
0.34621685415823 0.342574469570296 1 1
0.0429887642573507 0.0426657638339424 1 1
0.158672239632868 0.157150733017726 1 1
0.18582671988997 0.184078579412196 1 1
0.364590556872783 0.361049986952835 0 0
0.124622598089168 0.123080987684002 1 1
0.27912003574737 0.276276088040564 1 1
0.184120101332211 0.181917962343472 1 1
0.275276955944671 0.2725376118704 1 1
0.0761844761740079 0.0753868073916916 1 1
0.0798518165311268 0.0787277094421031 1 1
0.148937618473294 0.147701039179955 1 1
0.262112375754107 0.258940376657786 1 1
0.163930698271547 0.161866023084432 1 1
0.263174919346467 0.260461728301723 1 1
0.0477964188110496 0.047434128127977 1 1
0.0379220018100844 0.0371988034829815 1 1
-0.122307849164868 -0.12084600759745 0 0
0.109524461193634 0.108589944431415 1 1
0.353343313383667 0.349855669233442 1 1
0.0308669963175287 0.0309481274300604 1 1
0.075094125240193 0.073872346798351 1 1
0.087068206250847 0.0867568399002704 1 1
0.215179997166294 0.212737644727506 1 1
0.263158652055287 0.261113299715493 1 1
0.22583259421436 0.223766992859051 1 1
0.0185965690612455 0.0179562370044941 1 1
0.106922001217289 0.105844090129111 1 1
0.114609458392873 0.113760943931475 1 1
0.293411875367823 0.290108781693974 1 1
0.286510523462561 0.283399450698019 1 1
0.26921436519654 0.265904559272387 1 1
0.320734591851051 0.317129219850109 1 1
0.00268543267644433 0.00324070195183637 0 0
0.2775131392653 0.274628065087125 1 1
0.232844103189207 0.230450761907976 1 1
0.155666523234363 0.154278353348601 1 1
0.202992941367927 0.201087119250647 1 1
0.214648526216516 0.212668191864153 1 1
-0.0626684763211113 -0.0622397602868635 1 1
0.372827415046653 0.369379344787153 1 1
-0.059361974501859 -0.0587833301622278 0 0
0.2432392441078 0.241090309857153 1 1
0.273870667413876 0.271069551775202 1 1
0.367657595438308 0.363835472407641 1 1
0.154145028085483 0.152574128555455 1 1
0.221671182671674 0.219054343295582 1 1
0.354414704903371 0.350254806444792 1 1
0.146036593492718 0.144826330778329 1 1
0.213034911888628 0.210877040111835 1 1
0.222517921231163 0.22021922409479 1 1
0.114752535751432 0.113106492772879 1 1
0.120929728060522 0.119612031078357 1 1
0.405800679236994 0.401493145575304 1 1
0.0972802935380863 0.0965576133476072 1 1
0.0725077448725913 0.0717235864424492 1 1
0.496136716813095 0.490893351241822 0 0
0.116375239686165 0.114713275908122 1 1
0.29088461328547 0.288872220418923 1 1
0.336306053171719 0.333055750071377 1 1
0.216052725547471 0.213578431071722 1 1
0.240232785575845 0.237863824154724 1 1
0.40485430099045 0.400505204619018 1 1
0.239226974268688 0.236505711951407 1 1
0.3055530673094 0.301886589941237 1 1
0.39522857891308 0.391245854495082 1 1
0.161540112621782 0.159961729017566 1 1
0.286669524996425 0.28363164518254 1 1
0.222755857000936 0.220616970684763 1 1
0.352606823113767 0.349088608096432 1 1
0.320918224023991 0.317980582979251 1 1
0.224218037540052 0.222111777438819 1 1
0.044959585969284 0.0447722106157733 1 1
0.174751298074426 0.173342800874784 1 1
0.14939274646593 0.14812109974308 1 1
-0.0562664236726328 -0.0556071181125435 0 0
0.159902359286425 0.1581976795472 1 1
-0.00926106523846303 -0.00942788468294845 1 1
0.140184708429755 0.138878189013158 1 1
0.306285366877688 0.303847927236271 1 1
0.219903291496772 0.217843827229969 1 1
0.122209920634049 0.120935412607639 1 1
0.225128170988171 0.222787164361871 1 1
0.20682572495053 0.20509537402529 1 1
0.242958095892268 0.240635428647142 1 1
0.229132732938985 0.226313056107138 1 1
0.316819764533533 0.313544977655983 1 1
0.254549875649584 0.251449168047731 1 1
-0.128570337265842 -0.126725867071856 0 0
0.163886328980369 0.162877755754604 1 1
0.302895854078211 0.300009467830274 1 1
0.173441754406373 0.172101331278601 1 1
0.182325350398459 0.180036188412074 1 1
0.133038076123811 0.131877957611773 1 1
0.187009617879464 0.185462515284912 1 1
-0.0395611482771991 -0.0393484320334724 0 0
0.223748404703754 0.221230169335522 1 1
0.184180551512634 0.18297314036285 1 1
0.156163729236626 0.154803165423017 1 1
0.280466255169101 0.277508746586783 1 1
0.227696655354915 0.225395408283112 1 1
0.324266228915115 0.320238536151833 1 1
-0.0958192471722943 -0.0952200369521413 0 0
0.159378511736984 0.158115004357878 1 1
0.348180660054975 0.344426563929295 1 1
0.326977480520236 0.323798984345606 1 1
0.217383054048783 0.215657813009987 1 1
0.0427264686871314 0.0421880612213491 1 1
0.179532458435603 0.178046821572079 1 1
0.355194168348557 0.351327872863288 1 1
0.291302039893249 0.288855885588949 1 1
0.242165852888834 0.239894307004633 1 1
0.132230408737606 0.13066695998252 1 1
0.159387150595468 0.158149181719247 1 1
0.147618928675856 0.145880582244511 1 1
0.223693678120936 0.221019578469223 1 1
0.256565850085469 0.253778800200619 1 1
0.561597788859312 0.555763721481741 0 0
0.0832847450719825 0.0826719613495702 1 1
0.152049223761989 0.149989153012094 1 1
0.112465055015822 0.11135971853337 1 1
0.0671310290624392 0.0659939234087885 1 1
-0.00495487836554109 -0.0044019885557209 1 1
0.170369756115442 0.168859616763482 1 1
0.133581999457569 0.132800473382215 1 1
0.357875007362117 0.354779375340219 1 1
0.391929966580911 0.387566602710472 1 1
0.0870489075696218 0.0858185599377958 1 1
0.197356307909298 0.195340018721289 1 1
0.0818363154954051 0.0812852092426516 1 1
0.100868489322067 0.0994452528265966 1 1
0.16634529048692 0.164664922213689 1 1
0.193663529203942 0.191205765645064 1 1
0.284514448163904 0.281700869363587 1 1
0.363008693153914 0.359434717350174 1 1
0.0279953260355569 0.0279786402114058 1 1
0.272836624009764 0.270536730505907 1 1
0.116561404627277 0.115215365061551 1 1
0.277158564141776 0.274282306784581 1 1
0.390334618889085 0.386688676964687 1 1
0.217507588601794 0.215209713175845 1 1
0.0856636258859172 0.0851115653955544 1 1
0.230464202575111 0.228271586654047 1 1
0.297970168705475 0.294603464850405 1 1
0.241587292969141 0.238839489415481 1 1
0.429464565321228 0.425485518165773 0 0
0.113083846440797 0.112318011863329 1 1
0.316510555800157 0.313409903706644 1 1
0.301869998617843 0.298286574423678 1 1
0.194969892047275 0.192935052947559 1 1
0.137001196324216 0.134825857432268 1 1
0.0844275146034029 0.0839043908960353 1 1
0.246382676526496 0.244543220960024 1 1
0.338573238778973 0.334973250718956 1 1
0.37329837980685 0.369843914465713 0 0
0.15123150261821 0.149753115840289 1 1
0.188560852132711 0.186307829309849 1 1
0.349020968794266 0.345291217445365 1 1
0.340877267661674 0.337115907454346 1 1
0.182227587804014 0.180562180847936 1 1
0.268759457635689 0.266230828796383 1 1
0.353072266043121 0.349418750514349 1 1
0.244594478953349 0.242683679682719 1 1
0.292325332800101 0.289782988117877 1 1
0.119363716951559 0.117777872959007 1 1
0.280793971435457 0.278056063532547 1 1
0.0543956666066213 0.0541846193429032 1 1
0.351803163716184 0.34864134956144 1 1
0.352341222015201 0.348215320785063 1 1
-0.00323555471310948 -0.00346355184238915 1 1
0.239127960649905 0.236695334889734 1 1
0.291493184085582 0.288169005866019 1 1
0.201390257033322 0.198865581792863 1 1
0.0865767228251148 0.0859645793107067 1 1
0.204502622236012 0.201702756669176 1 1
0.211083345300754 0.209358636629406 1 1
-0.11444613192922 -0.11377995486434 0 0
0.0757843276242591 0.074743322455067 1 1
0.237625842460188 0.234785982622836 1 1
0.168575281814544 0.167280174429992 1 1
-0.20733697303084 -0.20541568617503 0 0
0.191873766928974 0.190020958077758 1 1
0.331912759216871 0.328568009892002 1 1
0.322965041856861 0.320369460808469 1 1
0.174309885520663 0.172624340296897 1 1
0.161640463366198 0.160056961644442 1 1
0.12243338007878 0.12145587944028 1 1
0.2851728288911 0.281872623260008 1 1
0.167755668534924 0.166099814674911 1 1
0.0922016447521692 0.09073961894815 1 1
0.326559056689467 0.32307043980126 1 1
0.219240073557807 0.216679797171402 1 1
0.0341649450899692 0.0341932144985156 1 1
0.129730735587568 0.128370188502751 1 1
0.191765406968938 0.189402656416495 1 1
0.322986361337911 0.319472336749935 1 1
0.148479681554992 0.146789074461376 1 1
0.147689142505482 0.146051104119077 1 1
0.223954638690364 0.22184983754189 1 1
0.398899638926598 0.395033917628934 1 1
0.311236442035667 0.308385524452951 1 1
0.228505435971168 0.225936324505593 1 1
0.166481333935294 0.164782762620575 1 1
0.206731626845855 0.204561394158051 1 1
0.198220922811582 0.196255192463218 1 1
0.0718677680810057 0.0710926343296568 1 1
0.400119311545322 0.395548096785746 1 1
0.166132628774645 0.164333933964783 1 1
0.199673162034469 0.1972328346784 1 1
0.233206332025558 0.231222892210652 1 1
0.406182054099467 0.401573286296357 1 1
0.182616269840958 0.180907170926612 1 1
0.161390669775961 0.159476749034364 1 1
0.17633458921279 0.174451607618341 1 1
0.286855390438806 0.283664428549782 1 1
0.342010864608083 0.339059727654856 1 1
0.205768357916456 0.203716069397402 1 1
0.169167224282717 0.167718663009628 1 1
0.205969679644582 0.203989646768173 1 1
-0.0929395061099262 -0.0922794081346381 0 0
0.311727756890308 0.308518288543432 1 1
0.288725700392308 0.285584375230812 1 1
0.40507045074163 0.400972727089276 1 1
-0.0710307053458774 -0.0698873988158865 0 0
0.352593614382322 0.348546576050606 0 0
0.306613351217988 0.303420608861061 1 1
0.432006632163663 0.428125279662305 1 1
0.345776731619755 0.342238156493427 1 1
0.266244018087786 0.263528674572694 1 1
0.288271585828725 0.285214618476416 1 1
0.260234020927505 0.25794433182385 1 1
0.477545695318387 0.472136489569658 0 0
0.227078746391933 0.224462343595807 1 1
0.337733344224086 0.334357917970119 1 1
0.00970228743340075 0.0101501455521063 1 1
0.106944780223224 0.105520177439563 1 1
0.26622290729405 0.263349331746077 1 1
0.134565961468392 0.1331062414987 1 1
0.182698801911164 0.181062245296263 1 1
0.0634151454532099 0.0627395718084307 1 1
0.188948755888696 0.186930351336365 1 1
0.130920823377472 0.129546985748683 1 1
0.246652684820077 0.244306226862789 1 1
0.0390647000890375 0.0387873439192537 1 1
0.248882569950656 0.245843182804394 1 1
0.229806857003418 0.226926688356488 1 1
0.329402027342305 0.325550038052033 1 1
-0.0742813963976419 -0.0732804046857125 1 1
0.161828636249415 0.16037750740204 1 1
0.284241137643989 0.281841917385201 1 1
0.298148483425858 0.295265732066282 1 1
0.0947616514528771 0.0935112681047615 1 1
0.265109433384597 0.262736895880953 1 1
-0.113627857601794 -0.11266515464785 0 0
0.350384735856144 0.346865817564035 1 1
0.168028134003676 0.166509324571311 1 1
0.299678711154677 0.296673695249347 1 1
0.403848996286994 0.399685897499219 0 0
0.275706234972468 0.272840047580162 1 1
0.0559218488590166 0.0555347911464455 1 1
0.100172611057351 0.0995406482455155 1 1
0.129014817732865 0.126748086290555 1 1
0.145077478046546 0.143996356386973 1 1
0.0627307026689679 0.0622279041940509 1 1
0.337576087494356 0.333907065937118 1 1
0.0460875679004167 0.0454933083348598 1 1
-0.00523075433655886 -0.00514321322469383 1 1
0.280242397937824 0.277837623638172 1 1
0.148424510471865 0.146808468043392 1 1
-0.0575698464646587 -0.0566446403880642 1 1
0.272734362422249 0.270126617862809 1 1
0.0969722591056895 0.0960646846939898 1 1
0.256767374315761 0.254373725759469 1 1
0.323019671389105 0.319937192152064 1 1
0.0335331888504602 0.0330120376429918 1 1
0.168917440175956 0.166693691797587 1 1
0.22183834987271 0.219406129101693 1 1
0.180983382023775 0.179559003956042 1 1
0.370698297272629 0.366839582930464 1 1
-0.0972156897871677 -0.096286458457179 0 0
0.197086462045759 0.195110649027848 1 1
0.133810675592236 0.132027435388794 1 1
0.030165560584456 0.0302536629759013 1 1
0.308166849069939 0.30482229824113 1 1
0.406578460238283 0.402706376948001 0 0
-0.017366595542267 -0.016810760157085 1 1
0.177322975691828 0.175468157629975 1 1
0.225215922984036 0.222540188549834 1 1
0.36352835842279 0.360066924289438 1 1
0.313771588921835 0.310250418922304 1 1
0.166215927974627 0.164223467946663 1 1
-0.0670844158742044 -0.0667548719115371 0 0
0.0578790064667457 0.0576739340380241 1 1
0.227803793144714 0.225623781103619 1 1
0.121906466814186 0.120749216141501 1 1
0.0431846568573661 0.0424239962368041 1 1
0.315252051753799 0.311899628449358 1 1
0.456991843391988 0.452131952174561 1 1
0.435142589191658 0.43063253518066 1 1
0.221856205415534 0.220027889329053 1 1
0.1253986879252 0.124060000484 1 1
0.0725840094622526 0.0718154530898121 1 1
0.0590757214246654 0.0584838875950192 1 1
0.137261798512194 0.135654209868018 1 1
0.138358247988172 0.136857925184569 1 1
0.337859430574797 0.33439245171463 1 1
0.417760582725093 0.413094342824691 1 1
0.151935581513525 0.149773654872552 1 1
0.284378637435582 0.281055087614259 1 1
0.132189417695995 0.130834327854248 1 1
0.0810667623675774 0.0801452889901658 1 1
-0.0517507331923975 -0.0510593103707733 0 0
0.165960962852949 0.164128935441833 1 1
0.269304123017149 0.26567638961984 1 1
0.202044897353811 0.200083247231282 1 1
0.228141132969642 0.22548500740649 1 1
0.158295192879737 0.156039219694841 1 1
0.235646638452118 0.23311745065083 1 1
0.438917250223024 0.43420087593975 0 0
0.315028025927669 0.312302752753787 1 1
0.0630223820465082 0.0626665362598329 1 1
0.283090157225022 0.280254263398522 1 1
0.0659268871972439 0.0649938415273991 1 1
0.0650452599729812 0.0646154161382106 1 1
0.112234120524351 0.110511819558838 1 1
0.344809616673366 0.341705968899295 1 1
0.190144741999999 0.188408715852886 1 1
0.212308452034802 0.210084946939315 1 1
0.121199144331462 0.119602824268459 1 1
0.422975829918671 0.418687806658958 1 1
0.400232818081559 0.39671270323233 1 1
0.20992871961417 0.208014633985108 1 1
0.176298167281692 0.173806111585744 1 1
0.274103723256583 0.271218170950899 1 1
0.103066998684874 0.101764166905039 1 1
0.223200931583833 0.22094244676094 1 1
0.208900823906185 0.206566179285017 1 1
0.162733122194355 0.160928099079981 1 1
-0.0384548072437334 -0.0374739836751458 0 0
0.286395054860072 0.283349508113198 1 1
0.406764909954914 0.401687552215757 1 1
0.173646843870836 0.171814644511316 1 1
0.207944560235741 0.20541722148261 1 1
0.275641818829301 0.273156950400314 1 1
0.410584347509193 0.406786712289376 1 1
0.0697164986170912 0.0692836694710075 1 1
0.419100208713206 0.414063611601344 1 1
0.210324464944025 0.208279500295737 1 1
0.297907433860444 0.295567049104342 1 1
-0.111443493028282 -0.110203763518735 0 0
0.300959037891707 0.297910105257123 1 1
0.0797309100778761 0.079105593021391 1 1
0.141367413387514 0.139605590003888 1 1
0.314871246527534 0.311767681499504 1 1
0.00274190698611004 0.00240947885672863 1 1
0.373367985186228 0.369504476826087 1 1
0.125639082616945 0.124193416832573 1 1
0.339728855540721 0.336162237471998 1 1
0.110453032364505 0.109055896620567 1 1
0.306914631566783 0.303758269491866 1 1
0.361928737145429 0.357844155280766 1 1
0.226310086486942 0.224243362004879 1 1
0.28459621947661 0.281865219793464 1 1
0.267765796568368 0.264724603215099 1 1
0.255199488436336 0.252885579760887 1 1
-0.0394142379019016 -0.0390636459643412 0 0
0.603768822824976 0.597294123262574 0 0
0.22780516033792 0.225107390889442 1 1
0.36129612003513 0.357866371038977 0 0
0.394584687805466 0.390781889431707 1 1
0.253469864603314 0.250548158968717 1 1
0.0445923773827282 0.0445202857554005 1 1
0.147346690715452 0.145907126949473 1 1
-0.0395101324288526 -0.0390406818890841 0 0
-0.013539665315719 -0.013658861563592 0 0
0.290557309297705 0.287816911318333 1 1
0.0993610668372793 0.0985094093275428 1 1
0.0849081961796221 0.0840924665497104 1 1
-0.0029323443758704 -0.00302792726392183 1 1
0.261736849529772 0.258250728558565 1 1
0.321017331044618 0.317728432990995 1 1
0.198633624291015 0.19693584809022 1 1
0.136142357246489 0.134570045101045 1 1
0.310305071205424 0.307264549418506 1 1
0.0784123134115444 0.0778686648620047 1 1
0.159034613179465 0.157889953390122 1 1
0.159709390685473 0.158487852616923 1 1
0.373214284432323 0.369830463816018 1 1
0.0902785426703057 0.0897228524549959 1 1
0.258090622102982 0.255441525960107 1 1
0.0136578453790044 0.0132791066244032 1 0
0.441557147569121 0.437409556185298 1 1
0.353868355589501 0.350271555836558 1 1
0.413999828768847 0.410239675107322 0 0
0.135885029227895 0.134747907516882 1 1
0.163759256286062 0.161980400439433 1 1
0.309023435125883 0.306085524090745 1 1
0.0364380807898275 0.0362075800163889 1 1
0.0713560752914759 0.0702447320083072 1 1
0.0988007846011416 0.0972321261055933 1 1
0.29208046557744 0.288980196188114 1 1
0.32757968374751 0.324316961421372 1 1
0.0504178599499822 0.0503642757407631 1 1
0.0666543881838867 0.0661569625043336 1 1
0.305224320127567 0.302223620072421 1 1
0.32169340430629 0.318476416029369 1 1
0.0619476757802282 0.060874392151092 1 1
0.312527644905126 0.309214637377442 1 1
0.112240276558191 0.11119837229694 1 1
0.205445353202305 0.203848817772906 1 1
0.119168792519917 0.117948572542932 1 1
0.161008797773509 0.159713964876916 1 1
0.109435402803877 0.108246092998903 1 1
0.180103849164079 0.178291468878133 1 1
0.248087718607883 0.245560464797229 1 1
0.0673035740824803 0.0662594690567758 1 1
0.250106872673768 0.247877180377713 1 1
0.264515019301287 0.262005878827924 1 1
0.149025394061969 0.147999068511942 1 1
0.147487954616914 0.145775868174468 1 1
0.0940641257302643 0.092694469542919 1 1
0.169740537897513 0.168187321214249 1 1
-0.0377786407039621 -0.0373202443088932 1 1
0.226670346658553 0.224728898844396 1 1
0.0564398377728415 0.0559310174436754 1 1
0.141504817268168 0.139519608017105 1 1
0.183900498088017 0.182329445846244 1 1
0.222630060586386 0.220831873625363 1 1
0.14413489976841 0.143098059335794 1 1
0.169680318493625 0.168105862600548 1 1
0.179218329599236 0.176962253306617 1 1
0.213722452862025 0.212141305689562 1 1
0.291926027783429 0.288914142042858 1 1
0.265311586389471 0.262686241739754 1 1
0.0741701840951701 0.0730695656427248 1 1
0.0247944466574008 0.0239073219388907 1 1
0.0357486371130107 0.0354354711500427 1 1
0.291920797496461 0.288873120708759 1 1
-0.0312620854939996 -0.0311902175310435 0 0
0.0503703451346795 0.050175203357869 1 1
0.335176373191162 0.33203922036353 1 1
0.228134287481787 0.22504997854647 1 1
0.496466453678824 0.491692604611928 0 0
0.187506850680383 0.185137087726309 1 1
0.281951650630661 0.279071538597728 1 1
0.254782657048001 0.251799193884621 1 1
-0.0554265848134546 -0.0551745903669661 1 0
0.415523637564058 0.410937699210003 1 1
0.149947575774783 0.148667172486629 1 1
0.327731049838724 0.323782488154672 1 1
0.0838391099961496 0.0831297359526444 1 1
0.235448015457148 0.232472441848391 1 1
0.326721060917951 0.32329898596604 1 1
0.0624686675241411 0.0619082362929161 1 1
0.37337516729951 0.370091686361859 1 1
0.106295982372571 0.105296501714694 1 1
-0.000512147627734782 -0.000312866123118517 1 1
0.121451725492241 0.120050235846494 1 1
-0.0566516861060924 -0.0558897756876382 0 0
0.333409228649383 0.329676104814254 1 1
0.307494364408644 0.304507542058934 1 1
0.31443393341283 0.311317461133444 1 1
0.4226168802024 0.418806278758537 0 0
0.310388314946584 0.307436692059402 1 1
0.103852512200204 0.102890761387185 1 1
0.100919875804729 0.0998141462306523 1 1
0.231113295152194 0.229199972718284 1 1
0.314909645838171 0.311298516896359 1 1
0.305449977620484 0.302247708086793 1 1
0.16390746331558 0.162276453412855 1 1
0.239198477409399 0.236678828868671 1 1
0.045319624024506 0.0450046621893202 1 1
0.164169084294566 0.162663163913245 1 1
0.178585694459658 0.17711200843005 1 1
0.167941073564065 0.166729671165286 1 1
0.276177266414605 0.272866955700584 1 1
0.210187735672471 0.208072527081682 1 1
0.469982889385873 0.465592904876554 0 0
0.024344890959198 0.0235854196813258 1 1
0.313017573919251 0.309535979982242 1 1
0.331560953710692 0.328148675557802 1 1
0.349339337396723 0.346152246215224 1 1
0.25810893543639 0.255106230102725 1 1
0.253398939394088 0.25094011774525 1 1
-0.0133112625821376 -0.0124680785677863 1 1
0.0401742138147512 0.0395600189213162 1 1
0.276102253226099 0.273446212171063 1 1
0.228283786572782 0.225858903085673 1 1
0.0822119683558328 0.0814602669041036 1 1
0.0391435224653423 0.0383442695110837 1 1
0.139963813109344 0.138390639117344 1 1
0.359103133337076 0.355552671411529 1 1
0.154747369116446 0.153522490392111 1 1
0.0888108993913698 0.087253690170522 1 1
0.297105809433474 0.294036474921306 1 1
0.158099992216614 0.156497709084306 1 1
0.119203472905831 0.117778881635692 1 1
0.268064458885258 0.265241987745384 1 1
0.293537009853922 0.290643718770029 1 1
-0.0119023391877289 -0.0119075199883713 1 1
0.273388841066692 0.270155429761427 1 1
0.297985074851624 0.294145599989051 1 1
0.141235493252246 0.139555035533099 1 1
0.180866598896389 0.179451515469268 1 1
0.184228247240562 0.18285286202432 1 1
0.154022057564616 0.151983121451757 1 1
0.322429490881996 0.31931898987488 1 1
0.251623748691887 0.249210064214379 1 1
0.263481298379095 0.260954916238552 1 1
0.289238197992668 0.285916886205072 1 1
0.185490486300138 0.183788389740055 1 1
0.317061539461566 0.314351945677002 1 1
0.0774043191993824 0.0763779020098227 1 1
0.116737167073272 0.115014216387841 1 1
0.379736806234719 0.375968009380724 1 1
0.334179871510505 0.330119824907786 1 1
-0.0715225320086409 -0.0704230254773761 0 0
0.237506737560788 0.235130405044542 1 1
0.134167922595785 0.133592884665869 1 1
0.172670712219128 0.171175143255858 1 1
0.266178871748546 0.263523389668025 1 1
0.303613456826345 0.300412035095853 1 1
0.219368893264565 0.217465800234631 1 1
0.0964250375832644 0.095347364821626 1 1
0.152595033525879 0.151217003909853 1 1
0.106733435901145 0.105651804915945 1 1
0.10828839956164 0.107258819664554 1 1
0.0672461841766932 0.0662811028982042 1 1
0.112814095414727 0.111915615418976 1 1
0.0179742079318737 0.0176026486333097 1 1
0.301895909445615 0.298405828187389 1 1
0.106503691704053 0.105674988273228 1 1
0.0465051540983689 0.0465928095204157 1 1
0.1269508283081 0.125601230419244 1 1
0.330680734576134 0.327333889772613 1 1
-0.0168388567589188 -0.0167148753671923 1 1
0.145505379125603 0.144344189244806 1 1
0.127995702022645 0.126474238634687 1 1
0.110140478221992 0.109327840576823 1 1
0.0432754444995512 0.0429146846173387 1 1
-0.0526503721042554 -0.0520764484243413 1 1
0.299919739316942 0.296254157780562 1 1
0.0509178640727203 0.0505873765403775 1 1
0.226321625983136 0.223911113875933 1 1
0.207591541722304 0.205877748715994 1 1
0.0324988456787506 0.0324561840824554 1 1
0.206571921694255 0.204494889018276 1 1
0.111571817314911 0.109924005290061 1 1
0.402541925825578 0.398611779567949 1 1
0.195035973186913 0.192667362802179 1 1
0.269256399531005 0.266825617184377 1 1
0.308018623542912 0.304519184605738 1 1
0.243778647997609 0.241557697194288 1 1
0.136372141188218 0.134335972380225 1 1
0.19861618763675 0.196265812714959 1 1
0.227961881273456 0.22550948748681 1 1
0.0997519645212139 0.0982495217406136 1 1
0.0408433061959253 0.0397395587331933 1 1
0.206967275517172 0.204525640706786 1 1
0.151507335774621 0.150047063051587 1 1
0.065678286211143 0.0647341176832963 1 1
0.101290294105962 0.100507001095324 1 1
-0.00644361789603906 -0.00622341341701246 0 0
0.0430077432930479 0.0427917088324128 1 1
0.240638970467032 0.238306886377315 1 1
0.271689457914485 0.26889700156085 1 1
0.0323487668676163 0.032278363408174 1 1
0.134987563106101 0.133539480397597 1 1
0.303182807023659 0.299999595773489 1 1
0.185461860085039 0.183133541668328 1 1
0.432057614893811 0.427672655236816 0 0
0.175633663142205 0.173896443245904 1 1
-0.0546518551605299 -0.054221312029005 1 1
0.143816296443567 0.142262611545811 1 1
0.314804615902535 0.311743207089483 1 1
-0.049732454017456 -0.0489839849191257 0 0
0.202101894320847 0.200536932443594 1 1
-0.0469104245221893 -0.0469657464073791 0 0
0.376150904193524 0.372170932021951 1 1
0.313094084461133 0.310130799795445 1 1
0.320290854023487 0.317037324324815 1 1
0.0517377374879985 0.0511509111727103 1 1
0.0264337480855619 0.0265653332656032 1 1
0.289874496675247 0.28741865069238 1 1
0.1870517971368 0.184978585951072 1 1
0.250006568921316 0.247911838509115 1 1
0.144445114841409 0.142896545519348 1 1
0.298948476214638 0.29563481669459 1 1
0.176435816183105 0.174116446217968 1 1
0.279165493376937 0.276586452776641 1 1
0.223115263116042 0.220542254525343 1 1
0.120314024486461 0.118817798755862 1 1
0.158387725162507 0.156780473205327 1 1
0.22905524262491 0.226427680090933 1 1
-0.0377937174799394 -0.0368328403281145 0 0
0.384986625997108 0.380920926189058 0 0
0.359758588851599 0.355911953237712 1 1
0.127537573587686 0.126374032706057 1 1
0.27285378366561 0.270424970464216 1 1
0.0938250106750104 0.0927922193595478 1 1
0.378170932383826 0.373906886672672 1 1
0.314395110750891 0.311639631343232 1 1
0.39697416030356 0.392884012587559 1 1
0.124216488630048 0.123164837765001 1 1
0.142708308235361 0.141421240695456 1 1
0.21047916842132 0.208218821406284 1 1
0.433991814877995 0.429320462737595 1 1
0.122703154188343 0.121692681002526 1 1
0.203964362271107 0.202386941265318 1 1
0.145739367967359 0.143963058668139 1 1
0.417607446709094 0.414163624851997 1 1
0.146696198224152 0.145908411030394 1 1
0.324987491408564 0.321656646802609 1 1
-0.00486801074037752 -0.00482808058366595 1 1
0.274108495152487 0.271572908665427 1 1
0.253201380169321 0.25053980955689 1 1
0.138575597613474 0.137679996047657 1 1
0.215784186065095 0.213335659363657 1 1
0.162523402913154 0.160725905551618 1 1
0.050278697198421 0.050155490534145 1 1
0.0628659080178949 0.0624144599124997 1 1
0.0472564605288034 0.0467325855223173 1 1
0.357352626629765 0.354136578705668 1 1
0.220248437985401 0.217945233911517 1 1
0.337215579764021 0.33350131167154 1 1
0.137392767552795 0.1354568035565 1 1
0.237912357245039 0.235459961108021 1 1
0.264916873999907 0.261789464071897 1 1
0.220824847596335 0.219338520244723 1 1
0.212127877270639 0.209579897943272 1 1
0.233464588624485 0.231046763098643 1 1
0.197888996654211 0.19589188836176 1 1
0.179361215653612 0.177466458250391 1 1
0.184147158553543 0.182089427023384 1 1
0.190236097428388 0.18814529532492 1 1
0.0459437031868965 0.0459257728542972 1 1
0.276193283612647 0.273922537899491 1 1
0.131075612223223 0.130143122374088 1 1
0.258124501155676 0.255824833442014 1 1
0.282901702683637 0.279646732313952 1 1
0.146891818169656 0.145275553674129 1 1
0.131307041604888 0.12985675538904 1 1
0.113039159669944 0.112007631429006 1 1
0.219713197380201 0.217561304811194 1 1
0.241699920245457 0.239439514214731 1 1
0.0493825373860205 0.048414836311104 1 1
0.284996916832819 0.281985993524888 1 1
0.102549051391343 0.101573539589799 1 1
0.0889605814768084 0.0878887113793332 1 1
0.202005701930384 0.200149683788086 1 1
0.424288312395021 0.420129161978345 1 1
0.233866295372187 0.231405568242743 1 1
0.180863930920855 0.179137443129523 1 1
0.0713177651382567 0.0702630058493219 1 1
0.14529982473894 0.143772339767747 1 1
0.382386610637542 0.378577262365704 1 1
0.340331442526213 0.336537112757163 1 1
0.394926087500174 0.391066752612373 1 1
0.113057940891949 0.111434946813217 1 1
0.164304373123398 0.162582726669329 1 1
0.188326313025441 0.18558268778093 1 1
0.0540870838799905 0.054226273850643 1 1
0.0445832822577166 0.0443739131682604 1 1
0.149310714901992 0.148127135703907 1 1
0.0747474626143907 0.0743032080932901 1 1
0.241257858672588 0.239133959643449 1 1
0.310186546904209 0.307162851835932 1 1
0.409986254532878 0.406276459614042 0 0
0.0767209205364561 0.0755564252087223 1 1
0.462442890737346 0.458110911598248 1 1
-0.0293016141826591 -0.0293434604954762 0 0
0.217912499735812 0.214965601062039 1 1
0.274586808803814 0.272138279826542 1 1
0.174015180650135 0.171912181034807 1 1
0.343741256528791 0.34082355914182 1 1
0.102295739258383 0.100852357407898 1 1
0.480571865987898 0.4757631323728 0 0
0.0431351840169425 0.0426603489860666 1 1
0.212500953790006 0.209983662093437 1 1
0.233592210464926 0.230527242750185 1 1
0.101799475833504 0.101181266198479 1 1
0.276473386723351 0.273324692318116 1 1
0.289831176463921 0.286285316466429 1 1
0.382857401462566 0.378890325985244 1 1
0.268670858422107 0.265831218399879 1 1
0.218511751093267 0.21644600099023 1 1
0.296522689477917 0.294181470511058 1 1
0.359281616980438 0.355916542479827 1 1
0.279063332439021 0.275806737643924 1 1
-0.169729971654696 -0.167322638832417 0 0
0.326314736326093 0.322451445559358 1 1
0.141921339094487 0.140666069947971 1 1
0.194487733380151 0.193063504448025 1 1
0.173158371849867 0.171304605255302 1 1
0.438896956915192 0.434628272567662 1 1
0.289797266870041 0.287181865906588 1 1
0.158370686107512 0.156545656185649 1 1
0.232897393292218 0.230434825226392 1 1
0.339588482173538 0.336179319655318 1 1
0.113981987348741 0.112760467382056 1 1
0.212201337015489 0.210901975206363 1 1
0.0953451142341918 0.094586461190234 1 1
0.201297410433077 0.199390659915148 1 1
0.256780563310874 0.254189545620024 1 1
0.120588400627567 0.119705757787804 1 1
0.240987507573393 0.23873207729982 1 1
0.127076431778991 0.125146807305918 1 1
0.156577444243677 0.15442282269566 1 1
0.209483856909136 0.206819448570572 1 1
0.395893507307169 0.391835470137533 0 0
-0.0675480746588561 -0.0662026266388207 0 0
0.273949015505373 0.271277489686033 1 1
0.0807334837634664 0.0799781395148565 1 1
0.28910084911108 0.286583234396938 1 1
0.175446501805497 0.173612596131217 1 1
0.255834271649264 0.253458212683716 1 1
0.143379882706226 0.141584449526892 1 1
0.419519571386212 0.41521371464338 0 1
0.235107170434883 0.2325071672862 1 1
0.128453230255965 0.127005274916463 1 1
0.24448551067787 0.24177001574227 1 1
0.219045386436554 0.216917339524342 1 1
0.251213041447378 0.248210958064525 1 1
0.248579748787843 0.245546901660206 1 1
0.0893991740170331 0.0887181056516099 1 1
0.178522612690637 0.176770553177956 1 1
0.14060929964089 0.139303899049478 1 1
0.0145100538682435 0.0141076357314439 1 1
0.141389623898108 0.140406533717639 1 1
0.121257682897915 0.119938723268426 1 1
0.193862038397926 0.191618693872363 1 1
0.212606355442014 0.210188632893692 1 1
0.274609797294161 0.27251810273366 1 1
0.0362052832999118 0.0363656172960018 1 1
0.280516028510357 0.277116522518752 1 1
0.0577483792267548 0.0573493056783773 1 1
0.238334433385532 0.235833876546116 1 1
0.227142964111381 0.225196327825679 1 1
0.243325026923055 0.241118426322095 1 1
0.318370392998266 0.315183049265402 1 1
0.197774179929743 0.195684865673903 1 1
0.260565138800746 0.257890310874135 1 1
0.197308314877354 0.195238483539403 1 1
0.162669196852028 0.160702188713824 1 1
0.442394470844864 0.437399306066401 0 0
0.198371043767153 0.196530691811304 1 1
0.136541613342325 0.134649410996625 1 1
0.186504990796066 0.184946133538966 1 1
0.268104063849226 0.265205501273832 1 1
0.302922601429422 0.299858950564209 1 1
0.408833076660562 0.404489717246586 1 1
0.0581877092537899 0.0578408363576731 1 1
0.258413768767175 0.256200949553243 1 1
0.307278418442712 0.303397539505796 1 1
0.342873177456742 0.339856946324199 1 1
0.149338245247897 0.147668888178686 1 1
0.130015863042723 0.128387288080105 1 1
0.251488093937226 0.248716614063037 1 1
0.237939878777172 0.235702514960997 1 1
0.378747072195233 0.374743527776397 1 1
0.395572629037979 0.391142914423107 1 1
0.1097406483013 0.109209101733581 1 1
0.168492763185306 0.167055931009258 1 1
0.286193353135639 0.282544383592776 1 1
0.180725106976006 0.178564448506958 1 1
0.148238201969009 0.146658645638104 1 1
0.159039125827708 0.156917783759025 1 1
0.262215082042874 0.259524995114571 1 1
-0.122444145601926 -0.12132212010842 0 0
0.168629299758621 0.166718990214176 1 1
-0.00648169993695599 -0.00615479370876203 1 1
0.162062042115173 0.160618688349618 1 1
0.18638167314138 0.184946965535665 1 1
0.15072228061918 0.148896845917436 1 1
0.0318629734203162 0.03158516219734 1 1
0.286733398794807 0.283933494317869 1 1
0.204602592259431 0.201829446010497 1 1
0.157954846750433 0.156488832248739 1 1
0.319560299891766 0.315994585854641 1 1
0.204873390949999 0.202726626279809 1 1
0.328165647557665 0.324347385779602 1 1
0.246159038907888 0.243466062185691 1 1
0.201412543911765 0.19978068738286 1 1
0.281870514405171 0.278013265297776 1 1
0.120169153696032 0.119051953179209 1 1
0.109654967901385 0.108525926146241 1 1
0.185264537043069 0.18340878477986 1 1
0.201591786894393 0.199659704495587 1 1
0.306999148422022 0.303193750160202 1 1
0.245649496334891 0.242879847146646 1 1
0.0378094570661325 0.0371086827526659 1 1
0.0467854265170828 0.0466279064651323 1 1
0.185471337595349 0.183764776150674 1 1
0.21639125245584 0.214158022247915 1 1
0.131990504721439 0.130412287655518 1 1
0.288517618873903 0.286126916470429 1 1
0.161690440074084 0.15953905384866 1 1
0.261226121073834 0.258433118485729 1 1
0.0735116775523173 0.0726782787612214 1 1
0.149331657285846 0.147969750695526 1 1
0.134180023555654 0.133201677396203 1 1
0.249010471282919 0.246231129247951 1 1
0.172845595446969 0.171653172608722 1 1
0.30438382219621 0.301752374384642 1 1
-0.0043028122189644 -0.00460811708178782 1 1
0.0368519701352746 0.0366110168293058 1 1
0.337932308241925 0.334231738157752 1 1
0.113483802931676 0.112382811245309 1 1
0.157390881991826 0.155075753304144 1 1
0.166006043720899 0.164396124938886 1 1
0.313961255874585 0.31088524903094 1 1
0.179319522505675 0.177308004694583 1 1
0.0648824747280075 0.0640032884363162 1 1
0.405307901258466 0.401289588304562 1 1
0.413004864385224 0.408509457423496 0 0
0.109917669861929 0.108504663731526 1 1
0.0796454686228406 0.0785692327747762 1 1
0.120252401848692 0.11894525216306 1 1
0.338697455257071 0.334995621001607 1 1
0.214321700104106 0.211860053115204 1 1
0.33481370277212 0.332035170886075 1 1
0.314421983368981 0.311645798573062 1 1
0.0898139875073009 0.0889084192295978 1 1
0.490490697064837 0.485309822709451 0 0
0.282227127593188 0.27962172302979 1 1
0.188403374248724 0.18643351125699 1 1
0.199595965676336 0.197464494575207 1 1
0.255572683302851 0.252885343138784 1 1
0.130405841567838 0.128622220970616 1 1
0.0537799073021121 0.053227090162934 1 1
0.251920389557653 0.249845699146324 1 1
0.135801893811772 0.1341539121427 1 1
0.0918899794016127 0.0906616920627896 1 1
0.411355588310943 0.407258336520703 1 1
0.252282059148316 0.249899430922333 1 1
0.534201919769371 0.528557683828737 0 0
-0.00217213907602525 -0.0017423794823743 1 1
0.249097897687108 0.246867105445816 1 1
0.310856118552471 0.307424372191113 1 1
-0.00297721812424895 -0.00289310611461729 1 1
0.458567539546306 0.453873422287556 1 1
0.391477972798875 0.386719211560012 1 1
0.121661625525935 0.120205556401468 1 1
0.426031856014453 0.421916690681308 0 0
0.417118942522618 0.412678739400329 1 1
0.246857153405313 0.244104796517884 1 1
0.320609146261885 0.316849740200509 1 1
0.322829556964177 0.319514185757124 1 1
0.334434048154113 0.330321274523745 1 1
0.14353999210719 0.14187477562861 1 1
0.288997216424841 0.285440444631184 1 1
0.165282299941682 0.163104586854485 1 1
0.101437248980605 0.100776373340675 1 1
0.213219937154233 0.211178462322093 1 1
0.354834573707238 0.351893941385061 1 1
0.227819556813873 0.224813637695262 1 1
0.261570786773387 0.25894165686285 1 1
0.229368510302129 0.226832005867158 1 1
0.215285054929374 0.213588845798839 1 1
-0.076993463161951 -0.0762947676219158 0 0
0.0648856577023228 0.0642110616386381 1 1
0.416579534174169 0.411967576665395 0 0
0.154109461104082 0.152817414834398 1 1
0.156950508502483 0.156125942469819 1 1
0.133104349929324 0.131817919115083 1 1
0.265902457039613 0.262899444144826 1 1
0.284010377518419 0.281158179101327 1 1
0.293476443865378 0.290016082123597 1 1
-0.108001255453626 -0.106606624369405 0 0
0.180717399058506 0.178553594422794 1 1
0.118865057535837 0.117766959862841 1 1
0.0420937492499852 0.0420333459275411 1 1
0.112519347685886 0.111424670715469 1 1
0.0963707028487634 0.0956373329177576 1 1
0.240256929097285 0.237585917894928 1 1
0.0921244577762343 0.0912880631827685 1 1
0.302641272075389 0.299677722792687 1 1
0.0944034423730003 0.0938972446050885 1 1
0.260522371945592 0.258120490271494 1 1
0.101599234767549 0.100571131109564 1 1
0.102144882465025 0.10105268837711 1 1
0.181834110092291 0.180136695573309 1 1
0.183448470103409 0.181845795979899 1 1
0.223569589497838 0.221014763324283 1 1
0.270931081282869 0.268360214781392 1 1
0.301535585199872 0.298745462065998 1 1
0.381731570503888 0.3776313638733 1 1
0.216523569472158 0.214381719225217 1 1
0.254142223497255 0.251575981901892 1 1
0.171431360949789 0.169707625756404 1 1
0.283762721889283 0.280624500221082 1 1
0.222239898123674 0.220318633264845 1 1
0.312496286523921 0.308790412586515 1 1
0.339569889888581 0.335844802761741 1 1
0.339088052771138 0.335904858799419 1 1
0.247031424267979 0.244498281007472 1 1
0.365290959488184 0.361790755232591 1 1
0.307650100169217 0.304611759273068 1 1
0.323935980504159 0.320462661610133 1 1
0.288966305974871 0.286233275661831 1 1
0.224796087122681 0.222416741918275 1 1
-0.03782489836995 -0.0375960090583003 1 1
0.459885350449858 0.455474046568678 0 0
0.0360027108816666 0.0356965335039654 1 1
0.138119919736717 0.137175559087524 1 1
0.116144559066164 0.115191079845416 1 1
0.155393989856637 0.153513493208888 1 1
0.299849525659071 0.296271927851982 1 1
0.0919882908268112 0.0907357765317162 1 1
0.279290970931163 0.275800642718154 1 1
0.539310545848505 0.533051039574006 0 0
0.268373128564335 0.265752112881379 1 1
0.223363799130907 0.220410437276707 1 1
0.266321465400526 0.264074459232977 1 1
0.205711584966283 0.203598243068718 1 1
0.259313985137056 0.256246341926308 1 1
0.227690931942369 0.225988464955031 1 1
0.214846637985663 0.212696250170501 1 1
0.293662775141638 0.290682058801666 1 1
0.289803688605808 0.286629443418611 1 1
0.0671517441932654 0.0661333625056481 1 1
0.181326146907461 0.179450920701652 1 1
0.2243480031616 0.222440298314921 1 1
0.269357358042444 0.266100465987766 1 1
0.217457342789031 0.215609308781769 1 1
0.168127290363162 0.166804120026331 1 1
0.278900917859545 0.276591462149425 1 1
0.170084609572012 0.168702512521466 1 1
0.24685729156751 0.243963671750957 1 1
0.176348623276542 0.174536070364257 1 1
0.261626569758341 0.259364577778163 1 1
0.246186334968537 0.243603402800768 1 1
0.178643374663473 0.176762966891463 1 1
0.0881724981317237 0.0876796265889056 1 1
0.227225309722273 0.225216141485541 1 1
0.0279930769405055 0.0275665591476225 1 1
0.000509285107378271 0.00110414327024471 1 1
0.134776079322805 0.133287313293798 1 1
0.194543727492119 0.192493781084279 1 1
0.232971417614196 0.230657328288743 1 1
0.138866521022264 0.137804935404942 1 1
0.0822971588176629 0.0819280210822767 1 1
0.20148252616374 0.199540205012233 1 1
0.432716608272112 0.428245934731791 1 1
0.121208991962881 0.119729804492378 1 1
0.367326642121039 0.363646596270738 1 1
0.173132282269956 0.171047190875311 1 1
0.154965993961241 0.15296672912159 1 1
0.109008027915189 0.108132621055867 1 1
0.180534598669734 0.178586065274318 1 1
-0.291877459031823 -0.289181080718557 0 0
0.152639995092126 0.151053540664692 1 1
0.228125497154085 0.225982924665884 1 1
0.392017432591201 0.388532156814246 1 1
0.0359086868750992 0.0356617110003723 1 1
-0.0155841513940985 -0.0151283374974909 1 1
0.348904535317231 0.345685988768988 1 1
0.174043754216961 0.172634195579248 1 1
0.489354124237126 0.484296316128837 1 1
0.0858059753610816 0.0845987916546555 1 1
0.312191389705442 0.308954906990076 1 1
0.019637014953343 0.0201940565798597 1 1
-0.0255921110031412 -0.0253341414812622 0 0
0.421642374157558 0.417740322866842 0 0
-0.0433614934771771 -0.0424749327715592 0 0
-0.00533982648011865 -0.0050771181118934 1 1
0.0641085897160878 0.0635194704455095 1 1
0.135614335004292 0.134171287614409 1 1
0.247604923191867 0.244939520836445 1 1
0.255739077530592 0.252846373296135 1 1
-0.0928269559194973 -0.0920267328766123 0 0
0.198373571319302 0.196185400808376 1 1
0.202593058183157 0.200356950690803 1 1
0.215140420673175 0.213149072657244 1 1
0.270598657571237 0.267905353575686 1 1
0.35119126551752 0.347638142353141 1 1
0.0494112167393555 0.0485409866415968 1 1
0.0754503077081879 0.0743923818629343 1 1
0.326328214890111 0.323007244313816 1 1
0.204705076491533 0.20293262615343 1 1
0.187612779275637 0.185845130297611 1 1
0.0961779163167415 0.0957612528384513 1 1
0.199283120358244 0.197361535469761 1 1
0.305509019829115 0.302979827109909 1 1
0.253692849443679 0.250875605053729 1 1
-0.112043998394965 -0.110825339086768 0 0
-0.0982577076844768 -0.0971366835121693 0 0
0.207224999756542 0.205021896432461 1 1
-0.0273153770315604 -0.0267226529169981 1 1
0.0856933569995916 0.0850138077076787 1 1
0.358850982180965 0.35550771300009 1 1
0.302196863421703 0.298146048322361 1 1
0.284918200166322 0.282540727381649 1 1
0.235121519111953 0.232684249121967 1 1
0.175583410546121 0.174215834802429 1 1
0.174259491867137 0.172800968792854 1 1
0.106472166879172 0.105151881053244 1 1
0.209289605038433 0.206638733711704 1 1
0.174304316226499 0.172192516607584 1 1
0.211165291978667 0.20862411797045 1 1
0.293605650393347 0.290814164955969 1 1
0.0924356041356188 0.0909582801259223 1 1
0.344485146285288 0.34074786128595 1 1
0.149492903532867 0.147347064214645 1 1
0.455335248221386 0.450542001442762 1 1
0.33723288418019 0.334024052099638 1 1
0.39586396052246 0.3917746811867 1 1
0.173401829740011 0.171829875398626 1 1
0.298553063918488 0.295302783406572 1 1
-0.162701220052341 -0.160767788257115 0 0
0.187426015541883 0.185865997139014 1 1
0.397352792619533 0.393371504053224 0 0
0.352540979579529 0.349337405733939 1 1
0.0689387092642222 0.0681304044871802 1 1
-0.0167964701286443 -0.0163699423513386 1 1
0.214590086277697 0.212957092142226 1 1
0.418532030885088 0.414003905829133 1 1
0.0664828966983812 0.0663897083040946 1 1
0.220337954962025 0.217705048200002 1 1
0.39421147407933 0.390118677423563 1 1
0.101087169907264 0.0997890016842079 1 1
0.0116951656925344 0.0118360064767515 1 1
0.142075924734084 0.140974810599998 1 1
0.135315278972136 0.133896928686469 1 1
0.251246348717289 0.249089561575672 1 1
0.351366442175433 0.348157188447513 1 1
0.262280475698127 0.260351045549052 1 1
0.170297684074661 0.167934183356035 1 1
0.269259661397402 0.26592526079208 1 1
0.33514894024793 0.332249899920191 1 1
0.167794874938989 0.165753294687563 1 1
-0.0622245803944201 -0.0615887882102389 1 0
0.313150939205291 0.309432965783165 1 1
0.204318561111453 0.202675443376872 1 1
0.332645605779461 0.329685039360621 1 1
0.124990673925396 0.124087625230159 1 1
0.203446016522773 0.200768390961295 1 1
0.255387031019653 0.252932634454793 1 1
0.199930808089833 0.198250308750404 1 1
0.126626083202845 0.124994298419282 1 1
0.245308105213092 0.242949723499439 1 1
0.287213324041202 0.283524519023176 1 1
0.105466800812548 0.104365719696179 1 1
0.269577554815726 0.267021266466584 1 1
0.0904858942705524 0.0895120590586633 1 1
0.314565612456821 0.311669119092988 1 1
0.176980510990065 0.175006916992929 1 1
0.218571921978061 0.216240995034681 1 1
0.25450946655632 0.251641319946144 1 1
0.266170290798384 0.263596658047352 1 1
0.398868387781852 0.39488699064697 1 1
0.223295224962281 0.221053600225814 1 1
0.237392059590993 0.234974275967517 1 1
0.290682132144957 0.287935412137729 1 1
-0.0825471268683337 -0.0819459328687018 0 0
0.0698778590560414 0.0692372389573933 1 1
0.140062654100191 0.138735521752542 1 1
0.174891135527359 0.173200726891673 1 1
0.0029461431265773 0.00322422301740679 1 1
0.144214523252531 0.142611557978934 1 1
0.146281078098808 0.144341429357341 1 1
0.161400272190818 0.159683618367226 1 1
0.288578028527451 0.285677112178852 1 1
0.368358437238479 0.36559122655682 1 1
0.131554145769675 0.130637923895926 1 1
0.2617603211218 0.258334173703704 1 1
0.215783243623785 0.213574432885525 1 1
0.263138171360108 0.260494513837113 1 1
0.0951618054575969 0.0938774312631139 1 1
0.0737378248550285 0.0730213744654382 1 1
0.247884501950331 0.245037702321142 1 1
0.233427198245902 0.230429609896007 1 1
0.0830072226874757 0.0824663453766334 1 1
0.221513766952677 0.219411167048516 1 1
0.192507256876886 0.19068320990294 1 1
0.141516237226891 0.140364738776746 1 1
0.215197862425971 0.213270477429738 1 1
0.0536499229686319 0.0530155438180543 1 1
0.153282840331421 0.152064849452245 1 1
0.128078539072995 0.127125468503514 1 1
0.178558030545439 0.176794818551974 1 1
0.114953110884429 0.113195940710518 1 1
0.350823521816082 0.347775366885423 1 1
0.416911119557358 0.41204009867257 1 1
0.225381405354923 0.223003654038566 1 1
0.198494502961908 0.196869113845499 1 1
0.012105340589911 0.0123263002373211 1 1
0.269869596179284 0.267125283796044 1 1
0.238057645538056 0.235336759564172 1 1
0.405257265603985 0.400919260486438 1 1
0.230010614462469 0.227623097202822 1 1
0.182868808957909 0.181142179397374 1 1
0.224511102273408 0.222394605656868 1 1
0.293291675681878 0.29027700771032 1 1
0.262895190974062 0.25975586965503 1 1
0.115612981246253 0.11444476143265 1 1
0.181677957408273 0.17981387040012 1 1
0.371235459537628 0.367360225097893 0 1
0.172165450363619 0.170214589291589 1 1
0.160918447970842 0.159195721203107 1 1
0.154928920844345 0.153485769748038 1 1
0.292025754004275 0.288661053724044 1 1
0.241647907341968 0.239298383174079 1 1
0.139506067687752 0.138734109907954 1 1
0.0300106006515015 0.0297903352804003 1 1
0.0656823284894104 0.0654610527511264 1 1
0.0704221142287678 0.0705376052975504 1 1
0.351422550866244 0.347662469023714 1 1
0.0580183043063327 0.0571036765628241 1 1
0.0940197914314798 0.0931825094553545 1 1
0.213937964312074 0.211086967826281 1 1
0.19941776596251 0.197087637952407 1 1
0.393284803839506 0.38912121648144 0 0
0.283405960662999 0.280688857835832 1 1
0.291959898358965 0.288937753841261 1 1
0.252696061529449 0.24998381784937 1 1
0.409353148508346 0.405059078727628 1 1
0.142975418023212 0.141847380472069 1 1
0.126291733891802 0.12534642602159 1 1
0.176839594107489 0.175086767972211 1 1
0.152623113402004 0.151318057713554 1 1
0.0586280812120002 0.0583375294400572 1 1
0.118744688145757 0.118002073136044 1 1
0.180083004007156 0.17780610451648 1 1
0.166718031786421 0.165418181535862 1 1
0.311861921612043 0.308782246083279 1 1
0.179533309689544 0.17771119779458 1 1
0.130941026506416 0.129208594549523 1 1
0.260856893175601 0.258023210295037 1 1
0.219332443427848 0.216968345204603 1 1
0.013980532052429 0.013950805825075 1 1
0.230070788905629 0.227721802602064 1 1
0.433785900140838 0.429411671167452 1 1
0.227606703076989 0.224700748317186 1 1
0.0897970295642787 0.0888150760630574 1 1
0.250781179634398 0.248028430671429 1 1
-0.0524426041078608 -0.0518446000122055 0 0
0.0798739137788447 0.0793482851134221 1 1
0.314827242682078 0.311781872299847 1 1
0.241846462799094 0.239285760983011 1 1
-0.0497436213242677 -0.0491357992847648 1 1
0.0981440759697185 0.0979794694716002 1 1
0.274809116231712 0.27231428270511 1 1
0.144856531111958 0.143215308865205 1 1
0.242591913751644 0.240741171044547 1 1
0.182659573916783 0.180799457598051 1 1
0.29991472045249 0.296974215841364 1 1
0.208359168686093 0.206235124723579 1 1
0.0500120825673583 0.0497934514905761 1 1
0.0162698340261172 0.0162541740779033 1 1
-0.0392027983090878 -0.0387670527901425 0 0
0.0139213308981413 0.0142078614099689 1 1
0.101727217646895 0.10083705627257 1 1
0.295762599058944 0.292877922789626 1 1
0.326978622464968 0.323385137793553 1 1
0.333883199039611 0.32990465781855 1 1
0.353303407132942 0.349903172400374 1 1
0.128812855789301 0.127250036902998 1 1
-0.0652554667592591 -0.0640874736104189 0 0
0.162447003248352 0.161049458820518 1 1
0.00666482459910859 0.0066182001517777 1 1
0.411626781304315 0.407247874684998 1 1
0.0286670147603866 0.0281184382753106 1 1
0.313784494455119 0.311107348154906 1 1
0.119389599206385 0.117860876829021 1 1
0.131370636677689 0.129864393766919 1 1
0.184128121307191 0.182379742532402 1 1
0.375790802803718 0.372434778497475 1 1
0.219342931427402 0.216409994140326 1 1
0.227191800947348 0.225305796460219 1 1
0.0877456581644494 0.08660281868379 1 1
0.277053122671177 0.27366382098901 1 1
0.202971272685128 0.201173372899776 1 1
0.0609266578458535 0.0607232040665348 1 1
0.129494657217696 0.127620014061331 1 1
0.0854115027177142 0.0839090052899488 1 1
0.224231410405491 0.221898605527574 1 1
0.171982907944296 0.170308726834273 1 1
0.195877011904065 0.19370657489292 1 1
0.207155898070355 0.205490728709661 1 1
0.338207832069825 0.335522096492835 1 1
0.303765893972167 0.299984633984379 1 1
0.0677075529921271 0.0670131098401369 1 1
0.206174679342256 0.203932432791184 1 1
0.229363130902388 0.227152729048828 1 1
0.231666114042795 0.229429736263146 1 1
0.311397552588893 0.307677482172265 1 1
0.161281021664446 0.159671697961551 1 1
0.135449479155052 0.134121714352429 1 1
0.133097879401444 0.131580601614743 1 1
0.172819075046725 0.171469420412416 1 1
0.196641430995589 0.194118570356153 1 1
0.245663979205829 0.243444139463673 1 1
0.179857993842088 0.177542966808529 1 1
0.276509077648152 0.273999509460398 1 1
0.129956926332686 0.128398853688574 1 1
0.256179094344889 0.252426152416799 1 1
0.315012218631223 0.311656946021624 1 1
0.0333282449844995 0.0330000933464836 1 1
0.158078962934462 0.15582436154371 1 1
0.00497130594978873 0.0052711642571352 0 0
0.150409837951055 0.149196204990514 1 1
0.144291224357619 0.143343394734156 1 1
0.0757582681607135 0.075365501875331 1 1
0.223590929146037 0.221643569685161 1 1
0.00148269248621759 0.00153647351246558 1 1
0.247701348463622 0.245509742368497 1 1
0.138494267207225 0.137963765664254 1 1
0.164717784729362 0.163311882028156 1 1
0.125061116658636 0.124497270938214 1 1
0.355704260810748 0.352288800208039 1 1
0.196909364813237 0.195489655553654 1 1
0.303801370063066 0.3007470232841 1 1
0.0590393542595937 0.058838774799462 1 1
0.110728758794485 0.109673695663379 1 1
0.280621132219353 0.278041335079544 1 1
0.568876720492078 0.562379235827787 0 0
0.178022726183608 0.176702490948446 1 1
0.0624647590642806 0.0620075404605335 1 1
-0.0486348648309751 -0.047824677402119 0 0
0.0448509907366746 0.0446586066568828 1 1
0.242604291479142 0.240000681186854 1 1
0.118796884251638 0.117536903016072 1 1
0.249271951137882 0.24622318293773 1 1
0.122847686293938 0.121354456730022 1 1
0.238688810468832 0.235611932416972 1 1
-0.00566063698476545 -0.00584541636657548 1 1
0.14716500704467 0.145824851322212 1 1
0.238689144946388 0.235935790715295 1 1
0.209208239647107 0.206879683632071 1 1
0.154291791047445 0.153110982148365 1 1
0.0847057446859958 0.0838662441855466 1 1
0.293773266031938 0.290558347574441 1 1
0.260774310911015 0.257991453554647 1 1
0.181455322834172 0.179988014273247 1 1
0.223428857684051 0.221201710585153 1 1
-0.0484548351428163 -0.0479553223348994 0 0
0.25823708417611 0.256285440237881 1 1
0.165868873934513 0.164049784748625 1 1
0.39020198820817 0.386271467808932 1 1
-0.00864828713439522 -0.00856855875326906 1 1
0.376961728846972 0.373601691256449 1 1
0.324703780118677 0.321825509446498 1 1
0.277487606651801 0.274568808886528 1 1
0.35415317705387 0.350248612522361 1 1
0.24794173300064 0.245485001785389 1 1
0.0954869531209483 0.0943810873059716 1 1
0.0864219499473184 0.0854480123596094 1 1
0.0891543335632537 0.0884351473772994 1 1
0.296670410512667 0.293476227118322 1 1
0.295976793692937 0.292436428496822 1 1
0.246992695214131 0.244099293421328 1 1
0.155052422271196 0.153624406805584 1 1
0.0740428719001462 0.0732616590600438 1 1
0.10151939156367 0.100141690653778 1 1
0.0701956943444387 0.0696190982637579 1 1
0.0400278914149571 0.0397530938220709 1 1
0.354240955785547 0.349738370348226 1 1
0.217917109489768 0.216108861277405 1 1
-0.0238620203993677 -0.0234747328137699 1 1
0.0759280790422455 0.0751946972099597 1 1
0.214490120517542 0.212686648887916 1 1
0.137351835424378 0.135315693565975 1 1
0.0724861935833208 0.0719613170825655 1 1
0.291098008241914 0.288568961474366 1 1
0.137883562140769 0.137038527704401 1 1
0.142010358920269 0.140649540418769 1 1
0.190257325199068 0.188211685153478 1 1
0.44608382001128 0.440308359094448 1 1
0.375495939112588 0.371884820345689 0 0
0.225896048853688 0.223504967330131 1 1
0.0522618257895948 0.0518379154457292 1 1
0.173542047220521 0.171587177411355 1 1
0.36619780598655 0.362382123085118 1 1
0.195844258647741 0.193841936719881 1 1
0.376072933443605 0.372419950774312 1 1
0.378971614506848 0.375717544820028 1 1
0.199572167858467 0.19786541488136 1 1
0.172441574622751 0.170158916880731 1 1
0.0973348311318808 0.095848780742821 1 1
0.314066416035451 0.310616139221093 1 1
0.312283127000788 0.309411289355138 1 1
0.136382603580344 0.134920508203683 1 1
0.257903094230192 0.255550781474371 1 1
0.428575699242384 0.424324462824718 1 1
0.305285400507793 0.302331633093076 1 1
0.111378886511865 0.110602326697871 1 1
0.390885737010784 0.386467584320103 1 1
0.23668285655177 0.234055181830443 1 1
0.225529894603741 0.222919874083985 1 1
0.259932116160122 0.256963156322998 1 1
0.033464279731197 0.0334156338430969 1 1
0.0379628791789325 0.0373804106983354 1 1
0.122034363665907 0.120795818491381 1 1
0.310888904198338 0.307507483234576 1 1
-0.0457419766337363 -0.0451270910568224 1 1
0.306673184114965 0.303471994403744 1 1
0.236638019982178 0.234014301637348 1 1
0.0212951824960885 0.0207301459778542 1 1
0.31940593498883 0.316086630896538 1 1
0.257568218363703 0.255103560423803 1 1
0.157088535003486 0.155313609919813 1 1
0.281052912761313 0.278082763032636 1 1
0.3537372711288 0.350257076893409 1 1
0.0106587769115505 0.0101925003055791 1 1
0.289855898488799 0.286702187253591 1 1
0.0447300757673435 0.0439763723970599 1 1
0.224971482277445 0.223224805242354 1 1
0.23853952583126 0.236407268261487 1 1
-0.00341096243698988 -0.00354031334314331 1 1
0.199186889397082 0.197351797008316 1 1
0.327725406526168 0.324092512437071 1 1
0.382934441718117 0.378793718387433 1 1
0.0390612727853161 0.0389655338451348 1 1
0.548172347808246 0.542758325474747 0 0
0.209963051965282 0.207954775777522 1 1
0.24187465598155 0.239418663607161 1 1
-0.194044938268221 -0.19283255447223 0 0
0.427490449226843 0.423461677140744 0 0
0.146714813848949 0.145568586866577 1 1
0.209278852219351 0.206584152817439 1 1
0.352882175436933 0.349738070355438 1 1
-0.0660046652297002 -0.0653056668746375 0 0
0.26496448920068 0.261915472669021 1 1
0.194069271412729 0.192343441381112 1 1
0.262941296412124 0.259977768949101 1 1
0.166693549199048 0.16538523856189 1 1
0.165370816566414 0.164384039690214 1 1
0.229446909578952 0.227253337949989 1 1
0.303520657000816 0.300893311610297 1 1
0.190479652576372 0.189220602872124 1 1
0.103393178860854 0.102392086483416 1 1
0.218080606337775 0.21558820341708 1 1
0.181788575095945 0.179851234316807 1 1
0.0529804266221663 0.0527289921363175 1 1
0.22252918453443 0.22029298846714 1 1
0.3109365594499 0.30870546769755 1 1
0.458833673094766 0.453687832895729 0 0
-0.0244822713236398 -0.0242847452193743 0 0
0.266444271998586 0.263170191552074 1 1
0.184712053687205 0.183385982166788 1 1
0.197496496389428 0.195638531677859 1 1
0.320846350106985 0.317317695288477 1 1
0.344337085267313 0.340456138464746 1 1
0.266735945840155 0.263936756310032 1 1
0.199060823594316 0.197404450744318 1 1
0.301106310597249 0.298099379488067 1 1
0.125125020379814 0.123819044295633 1 1
0.210649704868784 0.208180533474177 1 1
0.249426767455243 0.24687808398076 1 1
0.281156129418673 0.277529924278597 1 1
0.0557512527810682 0.0549920729289792 1 1
0.251998811378318 0.248843138232587 1 1
0.200016528469402 0.197955600618263 1 1
0.224932729182894 0.22212208747007 1 1
0.14507212440448 0.143611414501712 1 1
0.157259151038985 0.155578383325638 1 1
0.155979624622592 0.154670157486687 1 1
0.290175925797848 0.286960429190313 1 1
0.0640496305978608 0.0636840786662949 1 1
0.106152893022483 0.105001097899591 1 1
0.0848077724237206 0.0842918515729291 1 1
0.273038232150834 0.270493450244442 1 1
0.206476928462524 0.204551250802491 1 1
0.268093287700131 0.265566349104875 1 1
0.17198344343807 0.170170236172364 1 1
0.212475465171881 0.210869889982874 1 1
0.136442180219316 0.13513299777539 1 1
0.177206903184019 0.175318591827352 1 1
0.251064481302618 0.248320319408582 1 1
0.148984575663429 0.147323914702445 1 1
0.202151663169563 0.199843114853905 1 1
0.215000453824839 0.212956978856203 1 1
0.284937473532936 0.281398162216457 1 1
0.124681954408382 0.123475321662321 1 1
0.178357073322039 0.176639584249898 1 1
0.127097456015344 0.125484306211548 1 1
0.159916823681937 0.158661396501023 1 1
0.186435316850812 0.185094211688058 1 1
0.241376273577807 0.239152762111812 1 1
0.17990466177136 0.178108322975638 1 1
0.294349820135222 0.291611082524814 1 1
0.139820255867832 0.138378562371638 1 1
0.0800328352758697 0.0790126480942344 1 1
0.248469294643622 0.245869912063738 1 1
0.145159960996872 0.143808174941324 1 1
-0.144095085623481 -0.142418626678756 0 0
-0.0298554501652473 -0.0291557609991162 1 1
0.280225671499341 0.277448961289941 1 1
0.31938548600431 0.316280877765163 1 1
0.240122732390053 0.23746443970306 1 1
0.0903656466365923 0.0894799582431498 1 1
0.129196377455778 0.127889522952009 1 1
0.527228543662298 0.522438085399754 0 0
0.247510751179783 0.244925241157061 1 1
0.0888309385678146 0.0879090955969321 1 1
0.292419913414423 0.29015666735845 1 1
0.0836336505447392 0.082793507066905 1 1
0.0588634236603724 0.058253908734578 1 1
0.250735577090373 0.248135470273383 1 1
0.0830273471874467 0.0823182108198083 1 1
0.310952744122225 0.307097802549994 1 1
0.193343371059657 0.191360355311684 1 1
0.175499198511958 0.173658712187275 1 1
0.129312741903202 0.127727262125557 1 1
0.13806842310224 0.136646580674988 1 1
0.102478670548273 0.101726921887109 1 1
0.0787175721278679 0.0780377304496529 1 1
0.252545593575697 0.249438925131647 1 1
0.208616673088798 0.207146211282138 1 1
0.232004204523326 0.22995106369621 1 1
0.1666510015633 0.165133395618029 1 1
0.208996569635603 0.206559006967142 1 1
0.188672143236779 0.187135688356545 1 1
0.172583771734785 0.170834563177492 1 1
-0.0644655462041802 -0.0635890977635966 0 0
0.165708656092423 0.164352269934831 1 1
0.150332641374175 0.148495325361374 1 1
-0.00388470012644682 -0.00409947925581169 1 1
-0.0654202560841005 -0.0649550644785041 0 0
0.179648694260968 0.177529298960344 1 1
0.145962058078219 0.14476432625767 1 1
0.394706854688632 0.390917690975656 1 1
0.250875658022456 0.247546201329972 1 1
0.111130265118419 0.10980035969223 1 1
0.0417768167868857 0.0415093599464143 1 1
0.248453042923066 0.245947393904146 1 1
0.117661656267208 0.116480451426313 1 1
0.282571181704894 0.279461803972843 1 1
0.119542142025756 0.118438544523631 1 1
0.13804767850763 0.136010732100596 1 1
0.381333232239586 0.376986847820695 1 1
0.193937919188671 0.191846179403467 1 1
0.267053094071146 0.264579630391658 1 1
0.429329607082901 0.424629991707799 1 1
0.145274415018372 0.143836241517208 1 1
0.204128169898962 0.202050379279159 1 1
0.118587780470548 0.117416063775025 1 1
0.134814091873322 0.133043632510353 1 1
0.151091088515619 0.149951360059378 1 1
0.245300614900059 0.242383299115922 1 1
0.41540943412772 0.410044032962822 1 1
0.403103640786066 0.398654522052731 1 1
0.0538197534403039 0.0535848803214201 1 1
0.0318970176617693 0.0316893694174698 1 1
0.301159982294439 0.298298566923719 1 1
0.323975080015788 0.320398123668378 1 1
0.2808880638396 0.278136166585646 1 1
0.106796839922822 0.105477992210785 1 1
0.322770856486659 0.319463308524593 1 1
0.121846186732372 0.120454144766498 1 1
0.321349005567679 0.318681992002743 1 1
-0.0749214789142282 -0.0744162300307444 0 0
0.22501078983983 0.222875701887294 1 1
0.0405890464651276 0.0407634121816061 1 1
0.407272206823669 0.403700029406971 1 1
0.294979665695288 0.291020084482859 1 1
-0.0912017735788768 -0.0904945591837207 0 0
0.453125825819737 0.448730868567473 0 0
0.219417254416683 0.217336666996596 1 1
0.115813516356463 0.114435242659133 1 1
0.20010910716428 0.198527331071353 1 1
0.240668331959959 0.237825448405262 1 1
0.365654720323321 0.361743446099556 1 1
0.414015545353106 0.409107500073919 0 0
0.241572476189325 0.239177789831362 1 1
0.371168191176319 0.368001716301142 1 1
0.184395904384893 0.181978761235087 1 1
-0.0216117118580774 -0.0214458621164134 0 0
0.216081585237759 0.214161000243505 1 1
0.0853009779217613 0.0849138245626578 1 1
0.138239522586166 0.136817016073587 1 1
0.0636071711892542 0.0628548267001633 1 1
0.141032415437923 0.139573841693222 1 1
0.1552205212903 0.153659450168504 1 1
0.0489984321263282 0.0480292713576434 1 1
-0.0684302766105369 -0.0676281260387309 0 0
0.199271925406184 0.197437524045612 1 1
0.19357798795044 0.191560795402843 1 1
0.134357921883357 0.132804511143532 1 1
0.128776470095966 0.128259618531901 1 1
0.195871395795663 0.193757027365043 1 1
0.412365972306325 0.408255395123666 1 1
0.210775977351748 0.208459806791198 1 1
0.348294846851684 0.345228690108797 1 1
0.250212449085474 0.247829064110314 1 1
0.146205120884763 0.144883198321004 1 1
0.285660506087234 0.283045577023333 1 1
0.282084994324712 0.279396854637757 1 1
0.147875182720577 0.146226937073156 1 1
0.415215376279384 0.411044747993979 1 1
0.251301261343363 0.248993724509867 1 1
0.390730301400616 0.386318857608847 1 1
0.28930506921162 0.286005890076445 1 1
0.184062864579279 0.182559893508794 1 1
0.398741224159912 0.394754467901956 0 0
0.109111424801906 0.107905666629463 1 1
0.248281329025963 0.245837253978678 1 1
0.179203006952643 0.177434881256622 1 1
0.313031442464551 0.30983293340997 1 1
0.121127913847155 0.119622661187751 1 1
0.223703298448714 0.221258573652316 1 1
0.0119077541161819 0.0120599333829436 1 1
0.405789757341236 0.401568918406588 0 0
0.304610879209977 0.301122924237212 1 1
0.286368480711741 0.283287450494146 1 1
0.332075672519623 0.328416126161182 1 1
0.216427989835552 0.214332260530773 1 1
0.256078413289791 0.252788435730963 1 1
0.260716026238319 0.258055587626458 1 1
0.14560889876769 0.143804763786326 1 1
0.170888378076551 0.16909307409306 1 1
0.291349217971849 0.288242848455965 1 1
0.150156427387278 0.148836256734164 1 1
0.243338496532617 0.240539908698578 1 1
0.208307852740075 0.206498337131343 1 1
0.244559614286414 0.242186025147375 1 1
0.260170240776749 0.257390427440106 1 1
0.34729948778259 0.344032235147571 1 1
0.259232367993976 0.256967166774251 1 1
0.195416031335229 0.193718292779467 1 1
0.306216287394283 0.303039118757651 1 1
-0.0675442469501218 -0.0671270810419974 0 0
0.168363825339648 0.166200969918761 1 1
0.0644394142174227 0.0634226906766083 1 1
0.144563634310648 0.143384429376386 1 1
0.22828373220944 0.225664623307626 1 1
0.209550540522548 0.207565648659243 1 1
0.304632509303659 0.301870005670253 1 1
0.254892274331641 0.252409184629878 1 1
0.204886256740495 0.202321117312221 1 1
0.140755397446178 0.139215467964409 1 1
0.273253296660893 0.270268246389421 1 1
0.350495074199514 0.346112710560084 1 1
0.195852363806935 0.193790177425036 1 1
-0.0604830732864615 -0.0597980482042434 0 0
0.234157897740764 0.231526377950652 1 1
0.0764160192372178 0.0752403999561917 1 1
0.183737044796443 0.181312799759208 1 1
0.19238356588509 0.190513995547035 1 1
0.377672291406784 0.374445043043081 1 1
0.387053699451739 0.383683063161722 1 1
0.335953605608532 0.332398705228177 1 1
-0.0442182838120549 -0.0436235679238339 0 0
0.261231651835737 0.257830265362976 1 1
0.117108118331367 0.11609986623519 1 1
0.232112858388971 0.229536192714018 1 1
0.0839068772913554 0.0831768006436341 1 1
-0.14139899069872 -0.139722383182481 0 0
0.258606105936558 0.256372498511725 1 1
0.326986028743499 0.323524894834682 1 1
-0.151089660488526 -0.148977610167147 0 0
0.202205939665299 0.199514607310138 1 1
0.341946097273505 0.338747526347484 1 1
0.130523352519311 0.128941337280752 1 1
-0.00185217827142276 -0.00225764641342476 1 1
0.347198203054969 0.344212702362075 1 1
0.172136174066002 0.170812472506347 1 1
0.174561244458621 0.17323122286393 1 1
0.094661230378647 0.0938755001235213 1 1
0.162338697822148 0.160589323855102 1 1
0.025721128536675 0.0252969777884868 1 1
0.343070234374073 0.339736577582872 1 1
-0.00279753320116406 -0.00280479509889718 0 0
-0.00845861416081768 -0.00770331264521724 0 0
0.105832703257733 0.10474559024112 1 1
0.298005012950646 0.294817348112467 1 1
0.118589686423791 0.117478658067011 1 1
0.0868341495090014 0.0865815479854815 1 1
0.247619005492231 0.244489145526928 1 1
0.205426804085504 0.203230177870606 1 1
0.140112157432848 0.138538611973801 1 1
-0.0653962340449079 -0.0649422698574322 0 0
0.121638639418009 0.119972558271312 1 1
0.163939272626538 0.162490193561599 1 1
0.170453126176062 0.168204639343461 1 1
0.18103459813473 0.179841122778113 1 1
0.302142841981585 0.299812495460566 1 1
0.323313872696286 0.319984574929934 1 1
0.418263136511898 0.414125182317798 1 1
0.364629530017483 0.361267319324103 1 1
0.26709462950436 0.264527239747026 1 1
0.0256673365077155 0.0256201384021072 1 1
0.365881685649013 0.362483671719531 1 1
0.456431735169562 0.451681324695669 0 0
0.199072564817039 0.196887763091654 1 1
0.29280985692254 0.289662048202242 1 1
0.255720514915607 0.252981863592537 1 1
0.182303769756671 0.18037715229398 1 1
0.143196244220485 0.141540428240371 1 1
0.096479905893575 0.0955441992913002 1 1
0.27945959400114 0.276359020331316 1 1
0.322151324944699 0.318882720197702 1 1
0.225432363776278 0.223563679106837 1 1
0.090344246525509 0.0894374222466991 1 1
0.188377873921552 0.186163752486861 1 1
0.028385601924048 0.0277342287204289 1 1
0.312567144046163 0.309883627308742 1 1
-0.0949487310761475 -0.0938593888271799 1 1
0.0334088488409613 0.0331228813842757 1 1
0.0879033227489745 0.0870003514292263 1 1
0.278995784414942 0.275194835278774 1 1
0.118095856685938 0.117333390077154 1 1
0.219703037746585 0.217547011516548 1 1
0.15121322208133 0.149420933233677 1 1
0.142030650999592 0.140482432442185 1 1
0.0352550175834032 0.0340770680350519 1 1
0.130929625309059 0.129497459134073 1 1
0.221179691584208 0.219125640665985 1 1
0.363389167027049 0.35961876738732 1 1
0.150899513005109 0.149045091382766 1 1
0.105560692404542 0.104959739563978 1 1
0.216722461078503 0.214370316953643 1 1
0.107729585411111 0.107126700953069 1 1
0.13376636883045 0.132295639200244 1 1
0.334862085979246 0.331307619783992 1 1
0.259473182488315 0.257281654338267 1 1
0.0417849732590507 0.041449095309495 1 1
-0.00978702618985072 -0.00940037799707898 1 1
0.221945769201186 0.219667635940786 1 1
0.275689905218781 0.272645855293393 1 1
0.184279191525537 0.181981120885925 1 1
0.127714146847927 0.126910311275932 1 1
0.183958852505643 0.182206027603127 1 1
0.0731508315212352 0.0721226846703378 1 1
0.128645365575652 0.126992449607721 1 1
0.281701553965139 0.278334587765385 1 1
0.216717498401665 0.214060516873635 1 1
0.390024039472701 0.38631373672155 1 1
0.217933778806188 0.215446699474391 1 1
0.192094802514551 0.190088292842564 1 1
0.12412907294805 0.121941912373284 1 1
0.0922910334778341 0.0914466800313321 1 1
0.187289280995801 0.184982734863458 1 1
0.306386404069631 0.303919627842836 1 1
0.261892965367859 0.259193310751246 1 1
0.232828489157856 0.229856870417961 1 1
-0.0243462355408973 -0.0247342728522417 1 1
0.237056125658865 0.234134984794639 1 1
0.412616730929005 0.40812623414564 1 1
0.351002151422533 0.3478182961591 1 1
0.164450914793824 0.162637030643707 1 1
0.350550810043674 0.347437070073218 1 1
0.16591994006062 0.164278059854998 1 1
0.134713660282832 0.133161213822446 1 1
0.13370575162891 0.132065282252736 1 1
0.0496610499630001 0.0489410361019411 1 1
0.0217553889803438 0.0219974562840121 1 1
0.0831571273295945 0.0819332957303406 1 1
0.0833759202177101 0.0818111487780517 1 1
0.330569576148755 0.326904499636712 1 1
0.146913798648424 0.145601185792242 1 1
0.391912119109747 0.38842260438514 0 0
0.183816863932117 0.182150816091403 1 1
0.180740400900648 0.178402821614195 1 1
0.192209961388019 0.190708565169205 1 1
0.213410100738494 0.211372980601653 1 1
-0.0232566286520718 -0.0234676284414595 0 0
0.413274200698089 0.409170650442352 1 1
0.183891700401421 0.181582776045666 1 1
0.278805335875256 0.275847327042806 1 1
0.176700852314442 0.175026638952464 1 1
0.222919292756506 0.219973052403732 1 1
0.17855883688821 0.176568921249457 1 1
0.299137058009215 0.296008031998601 1 1
0.144531390583857 0.142767708210598 1 1
0.254973549429444 0.252502951753349 1 1
0.0782128110275531 0.0773281501930997 1 1
0.253227696874837 0.250325054621663 1 1
0.192478932148236 0.190471793588159 1 1
0.0730077010645637 0.0722441074579025 1 1
0.358687968871697 0.354694176450553 1 1
0.0738308329424388 0.0726612545345588 1 1
0.297995317937709 0.295149560427998 1 1
0.255436643143375 0.252753692720388 1 1
0.417113651297019 0.412756307007843 1 1
0.273756031860983 0.270446400560266 1 1
0.222934990918492 0.220555487145375 1 1
0.368196637882737 0.364414194262469 1 1
0.183241783992948 0.181385943150906 1 1
0.105210786506088 0.103648925524447 1 1
0.181369056237582 0.179803689608114 1 1
0.370145481049482 0.366252749150316 1 1
0.342578859866457 0.339911411853958 1 1
0.204751218234159 0.20243592241388 1 1
0.254808819123004 0.252739962585956 1 1
0.2276807135185 0.225073501365135 1 1
0.174098109741298 0.172035602637199 1 1
0.142499591388041 0.140442076180409 1 1
0.154577785226638 0.152325466880148 1 1
0.539540072239378 0.534346119319755 0 0
0.33626805990062 0.332406450433396 1 1
0.455807317999483 0.450945826622656 0 0
0.0976661407515749 0.0970097133355501 1 1
0.273090336017111 0.270481637085751 1 1
0.179456190253883 0.178096928965312 1 1
0.104899374210914 0.103651285334839 1 1
0.195209433877842 0.193326108055396 1 1
-0.04640175898877 -0.0459796449962299 1 1
0.280730838029448 0.277671092560332 1 1
0.522423385038796 0.516966384439825 0 0
0.0173850515592991 0.0173706252126403 1 1
0.180968791167169 0.179394442951273 1 1
0.200184847917903 0.197602361430392 1 1
0.220689846510466 0.218759377625215 1 1
0.139279942017147 0.138053631007742 1 1
0.313429127391602 0.310468700483519 1 1
0.363404579805688 0.358840767178347 1 1
0.318890095644696 0.315619784741856 1 1
0.106557028451531 0.105044990591047 1 1
0.198310811093998 0.196301229475916 1 1
0.255454563411047 0.253115479264946 1 1
0.308465651170115 0.304598899127668 1 1
0.0547164248657834 0.0536780379682828 1 1
0.19375837867835 0.191992259080724 1 1
0.307280334100775 0.30458676312641 1 1
0.164865066197245 0.163224827704693 1 1
0.0462527791645203 0.0457660753446994 1 1
0.324194417302213 0.321292299648416 1 1
0.156478601337252 0.155563431106635 1 1
0.0768919362034713 0.0762264526875825 1 1
0.0807406733057414 0.0795372077096548 1 1
0.261279906266359 0.258959591279459 1 1
0.0685547158821169 0.0680647962588877 1 1
0.1545551944517 0.153083525966665 1 1
0.218373522358045 0.216116980602753 1 1
0.040442357423703 0.0400342623166193 1 1
0.244864127928208 0.242333411397761 1 1
0.150054597759475 0.14847846486366 1 1
0.388753853116904 0.384901240925457 1 1
0.164379690574841 0.163237758857049 1 1
0.465860380978346 0.460804028426704 0 0
0.371637197698711 0.368264464796463 1 1
0.170662877453901 0.16859408960801 1 1
0.185030065660996 0.183682938654261 1 1
0.421667611643816 0.416885011098155 0 0
0.048555187152143 0.0485103626458527 1 1
0.12668301920362 0.125271388311547 1 1
-0.0877141964451669 -0.0866890429133758 0 0
0.294944242797928 0.291667881854464 1 1
0.468188459755528 0.46362514214149 0 0
0.121361051349619 0.12002626661048 1 1
0.285906589767313 0.283625653090191 1 1
0.295240381796381 0.291903352100226 1 1
0.0447705509241053 0.04376336245659 1 1
0.216224385980003 0.213982814774112 1 1
0.153474659008222 0.151717050577838 1 1
0.648190159104582 0.641611933867554 0 0
0.187810843348155 0.185972699342512 1 1
0.350889896304868 0.34781279486092 1 1
0.0490579148006341 0.0488141780275973 1 1
0.185470193233208 0.18397806829069 1 1
0.320394621278834 0.316896262109581 1 1
0.457987419092441 0.452850769337905 0 0
0.036578580188284 0.0364009916336106 1 1
0.362118727312852 0.358567511622572 1 1
0.100346731771409 0.0996066446808757 1 1
0.287398757090857 0.283921968279637 1 1
0.0854728711693689 0.0845644583658204 1 1
0.288462448137732 0.285268853833619 1 1
0.223340087288272 0.221220351940365 1 1
0.314790159814189 0.311829555550888 1 1
0.144149549091875 0.143129700294812 1 1
0.347787863905072 0.344306307209447 1 1
0.109295387523228 0.1086126057157 1 1
0.123060987178565 0.121739334753508 1 1
0.215827477037819 0.213955914226959 1 1
0.202841919751406 0.200520585628005 1 1
0.306613877820176 0.303870144707101 1 1
0.318832258436316 0.315757929375735 1 1
0.225198330499518 0.222714464707231 1 1
0.242826372123116 0.24074903477317 1 1
0.0488714108707277 0.0485906078895987 1 1
0.314357173716981 0.310897671255684 1 1
0.349714233949428 0.347120714287471 1 1
0.236608456079495 0.235244826256309 1 1
0.282492499956459 0.27898775468398 1 1
0.260051008539358 0.257432548480196 1 1
0.178531028669566 0.176815365104778 1 1
0.145337651939951 0.144011504712438 1 1
0.299034288226862 0.296183384931726 1 1
0.18297550777013 0.181223876542221 1 1
0.267893763242606 0.264929787226679 1 1
0.292639713969262 0.289975874201166 1 1
0.163857419925269 0.162276078040658 1 1
0.29301218493681 0.290226603263526 1 1
-0.0540624962281344 -0.0536799600588508 0 0
0.0822793121441803 0.0815564706595837 1 1
0.100053822081159 0.0993382251406763 1 1
0.15481956136448 0.153634309592277 1 1
-0.0176223782976292 -0.0170183971181038 1 1
0.352244088928616 0.349269760875404 1 1
0.196787405151132 0.194341301728628 1 1
0.274192327518495 0.270901141211217 1 1
-0.0230281647943169 -0.022483147634419 1 1
-0.0298185807347068 -0.0298680891150059 1 1
0.338944236228938 0.335157995997279 1 1
0.0461827918673638 0.0456177268467825 1 1
-0.0519425595315524 -0.0514239543486758 1 1
0.0800515240130659 0.0793939952719175 1 1
0.286126733918742 0.282561316582997 1 1
0.342186739188961 0.338730142222881 1 1
0.20448523456979 0.202335255979532 1 1
0.200131979484407 0.197801904961947 1 1
0.166353569091966 0.164634945107347 1 1
0.158125648634178 0.157067051068614 1 1
0.337318494912701 0.333953742483409 1 1
0.13658973503344 0.13489496133905 1 1
0.0730186542886044 0.0723627928519184 1 1
0.302456612040952 0.299037407699347 1 1
0.0335674497388261 0.0329772637406983 1 1
0.086531802966125 0.0853284012824466 1 1
0.0238013491202823 0.0234610233788472 1 1
0.00878569913711448 0.00821646248428318 0 0
0.433615504706328 0.42971892523522 0 0
0.0643986790484206 0.0635889214034766 1 1
0.0263885966363259 0.0258830556656638 1 1
0.220645050113068 0.21822992839719 1 1
0.309055445728966 0.306083962492656 1 1
0.110527579932805 0.10931292035479 1 1
0.204680709670252 0.202642349430513 1 1
0.37353917398759 0.369790746001959 1 1
0.32636490928701 0.323219761470046 1 1
0.23601155604884 0.233437433842394 1 1
0.0888056965687123 0.0878319824267983 1 1
0.236118826821862 0.233615669736648 1 1
0.360156128472905 0.356449695554011 1 1
0.163819500860126 0.161754987780877 1 1
0.155125013158341 0.153423715813016 1 1
0.145988586085559 0.144193634091213 1 1
0.139427644139728 0.13757174214595 1 1
0.358053806332469 0.353901248609402 1 1
0.32819361740822 0.324939595080575 1 1
0.205585712054969 0.203559059807376 1 1
0.202166393578799 0.200005476955493 1 1
0.104347899771413 0.103355068909281 1 1
0.469006424158828 0.464015964289619 1 1
0.0265591456510601 0.0264016829876384 1 1
0.146687191864387 0.144599435875668 1 1
0.159122519895735 0.157707546141476 1 1
0.167693721933459 0.165699770412389 1 1
0.115841800486927 0.114690010965849 1 1
0.369456666991317 0.365253023940028 0 0
0.153005200246726 0.152118876988778 1 1
0.038233955824385 0.0375194651412098 1 1
0.39487443726238 0.390622231164067 1 1
0.65807334234517 0.651268147154296 0 0
0.495280395757907 0.490118905449019 0 0
0.226170092840147 0.224147101521105 1 1
0.283634814805827 0.28063786440606 1 1
0.223857322234915 0.221828372382242 1 1
0.103098869926437 0.101570936300197 1 1
0.221948501600098 0.220339179284327 1 1
0.255376613635387 0.252667945971354 1 1
0.256141784343262 0.25381834222218 1 1
0.119199496709507 0.117942235043406 1 1
0.295689876149126 0.292336863589191 1 1
0.127848595358862 0.127521124650273 1 1
0.18170924278733 0.17949789677567 1 1
0.145046858719438 0.143088587982383 1 1
0.24082747383021 0.238455467333101 1 1
0.333593013887451 0.33029418117068 1 1
0.0415815875626752 0.0408993130553265 1 1
0.0595036892519223 0.059059383237945 1 1
0.184790500151669 0.18268714749401 1 1
0.10816990827892 0.107155073938428 1 1
0.135683637280255 0.135077453584582 1 1
0.118438674854476 0.116846328716253 1 1
0.108445393446051 0.106995728480937 1 1
0.0997137050597426 0.0989382062201742 1 1
0.353050982300191 0.349962409208832 1 1
0.0476069127115552 0.0472414930219727 1 1
-0.00316997176844031 -0.0028671506785622 1 1
0.171887274750979 0.1705596092174 1 1
0.183389890738791 0.181501944348941 1 1
0.202606502948626 0.200378010570059 1 1
0.162862688364691 0.161169191740755 1 1
0.13341332527535 0.131797166801594 1 1
0.208913687726084 0.206940488199497 1 1
0.0793488156893684 0.0783215156002264 1 1
0.395577463699838 0.39249281840111 1 1
0.131577320041087 0.13089415531545 1 1
0.272623356709404 0.269954648314879 1 1
0.274927915550448 0.272651342101609 1 1
0.0225316020548714 0.0224760966100319 1 1
0.161515862361585 0.160150019108655 1 1
0.188926962558507 0.186816279405508 1 1
0.0689641198847518 0.0683098182524479 1 1
0.231467694175092 0.228504778919378 1 1
0.385653917433654 0.382140152927108 0 0
0.0472632857320312 0.046719736279252 1 1
0.130566623922055 0.128765962933386 1 1
0.279384652424473 0.27649210154922 1 1
0.196207472562221 0.19425149328805 1 1
0.0813738587008677 0.0806409691986202 1 1
0.177923628281081 0.176466985494469 1 1
0.0572481504755652 0.056619095326643 1 1
0.134516312998829 0.133851415556889 1 1
0.237204402137711 0.235351415155379 1 1
0.310173372689915 0.30707277283852 1 1
0.259059790347848 0.256349153212297 1 1
0.071576471878317 0.0707990389184549 1 1
0.0375893626278996 0.0375869338064218 1 1
0.289061561654334 0.286131748239532 1 1
0.366942837571172 0.362644645233375 1 1
0.303690090651992 0.300523530816925 1 1
0.26835216193699 0.265853513823349 1 1
0.275919781959683 0.273347689227552 1 1
0.300146263061541 0.296771299947562 1 1
0.0255557535034778 0.0252799611582672 1 1
0.327629316371557 0.324158524735005 1 1
0.0986914705453378 0.0974898593943604 1 1
0.0550497715737125 0.0547790381690277 1 1
0.338575921160241 0.335303249179448 1 1
0.153470225481814 0.152039058402288 1 1
0.22502199937756 0.22292381066564 1 1
0.166052811711712 0.164690040921648 1 1
0.340643147822989 0.337400068328965 1 1
0.0637195611649918 0.0628004381164028 1 1
0.438069517526589 0.433916663570147 1 1
0.28983158458343 0.286657758314618 1 1
0.306936646837738 0.303178903066464 1 1
0.303201075871088 0.300171278704989 1 1
0.203406972116747 0.200933152014323 1 1
0.366227758184981 0.362459753039564 1 1
0.0881437716504148 0.0869160654591752 1 1
0.291671655272045 0.2883764797337 1 1
0.0603078844343779 0.0595498438520784 1 1
0.149827710226616 0.148718785801925 1 1
0.260787560859549 0.258329307070893 1 1
0.381787442266945 0.378405833140523 1 1
0.255916928588226 0.252596522206851 1 1
0.299061778723715 0.296330466573611 1 1
0.218192490568702 0.215954559713438 1 1
0.196530134437241 0.194485681139691 1 1
0.217707022925389 0.215402546478568 1 1
0.252040454108189 0.249777754637582 1 1
0.0495720830262398 0.048871390786203 1 1
0.21192829165866 0.210019810794935 1 1
0.192255812645982 0.190235488499514 1 1
0.351311475239447 0.347667342329505 1 1
0.240274031045888 0.237684308788352 1 1
-0.0208433675072514 -0.0207329095724573 1 1
0.16926892976738 0.166989815546851 1 1
0.263557043406922 0.260860480805791 1 1
0.0650636398685493 0.064237322458632 1 1
0.236658174835004 0.234332690852499 1 1
0.273320093085138 0.270589958366935 1 1
0.337286307971979 0.333482405131259 1 1
0.208725141280212 0.206958538257371 1 1
0.188596451308287 0.185785600302185 1 1
0.411226299622149 0.406820422786226 1 1
-0.0519815928735236 -0.052069037288099 0 0
0.092091481884951 0.0910917610798877 1 1
0.296249099932577 0.293243601601656 1 1
0.324653484505693 0.320847942712643 1 1
0.27611646594337 0.272505344356963 1 1
0.19998687790471 0.197996155516383 1 1
0.349465379742614 0.344785732194669 1 1
0.07172625383775 0.0705997912207682 1 1
0.124293149061208 0.122646368281503 1 1
0.118061409491978 0.117039461098652 1 1
-0.0397854246767868 -0.0396123610875792 0 0
0.294319331749408 0.291477164268023 1 1
0.00710763618591086 0.00761434268456717 1 1
0.355768747091006 0.352027302310436 1 1
0.126078636097109 0.124719178648523 1 1
0.453931208363809 0.449402441333141 1 1
0.0216123620873947 0.0217426361046214 1 1
0.347113686426553 0.343101487585454 1 1
0.394572014567224 0.389368324812727 1 1
0.253475349502776 0.251008837760055 1 1
0.217258625160914 0.215119665000934 1 1
0.414497274906973 0.410610667075305 0 0
0.0517247504427609 0.0516983180285213 1 1
0.490598633812235 0.485468304024181 0 0
0.0158488434384882 0.0153195857414796 0 0
0.347214427452954 0.343607777956551 1 1
0.29120799727292 0.288730934768506 1 1
0.187443309956155 0.185629331831369 1 1
0.16805789242584 0.166614349440724 1 1
0.104175015723799 0.103025895211061 1 1
0.142625736396364 0.140846784364633 1 1
0.351256289552153 0.347739537262795 1 1
0.0421278186375388 0.0419317451291406 1 1
0.366293689681427 0.362674874680813 1 1
0.312196980118161 0.309460257258833 1 1
0.395894946576091 0.392763977577781 1 1
0.367661985893236 0.364122387951037 1 1
0.238236288587532 0.235796398203141 1 1
0.257726217373398 0.254635751356022 1 1
0.152158120342463 0.150543728654772 1 1
0.349519919533585 0.346048700976587 1 1
0.200495497022938 0.198455535218898 1 1
0.308368469689892 0.305158258698607 1 1
0.170226737124225 0.16831524674149 1 1
0.265120752776918 0.261902463351665 1 1
0.153421308784837 0.151697924288541 1 1
0.298008464062514 0.294644972461779 1 1
0.244615321208666 0.242303140747539 1 1
0.283604690286722 0.281602153392249 1 1
-0.0321991729967039 -0.0310602710603001 0 0
0.238873960414304 0.236221263392979 1 1
0.214704742783106 0.212695905206226 1 1
0.319325772426591 0.316253947689623 1 1
0.389665634319203 0.385490059686476 1 1
0.0277253036663335 0.0280197109790174 1 1
0.312595064534846 0.309117988470702 1 1
0.159401703824087 0.157677129775334 1 1
-0.068911235708715 -0.06802191125047 0 0
0.194998784288664 0.192495307303893 1 1
0.168262936943886 0.166759855880239 1 1
-0.0101534210617687 -0.00996678580971656 1 1
0.176925130090919 0.17499008299915 1 1
0.221706668700128 0.219570471092007 1 1
0.427796473487785 0.423538884711526 0 0
0.270976406521124 0.268867236372305 1 1
0.119572776675013 0.117880550754745 1 1
0.224763344404158 0.221989973617599 1 1
0.321496656220411 0.318371820903441 1 1
0.278446930992366 0.275940161590786 1 1
0.178682771998002 0.177009043109584 1 1
0.196582585944104 0.194290915336337 1 1
0.024603065813033 0.0250071233112406 1 1
0.149218164094316 0.147834283426081 1 1
0.222226981334867 0.220057989067926 1 1
0.110575891037649 0.109547934747025 1 1
0.226205436907097 0.224432726701782 1 1
-0.0263617442356853 -0.0263215065151014 0 0
0.264019570616402 0.2612557770821 1 1
0.286991692169842 0.284415175489383 1 1
0.188441201291076 0.186595856452753 1 1
0.141090035909333 0.14007398177645 1 1
0.324040884487557 0.320171449892992 1 1
0.024337156449285 0.0246813526715019 0 0
0.404863331679191 0.400335386436911 1 1
0.142170074430445 0.140601659095655 1 1
0.116091811087299 0.114478416154233 1 1
-0.148438260712916 -0.147645372287026 0 0
0.256832485331847 0.253660901420036 1 1
0.21310155313304 0.211307175228135 1 1
0.126799463141295 0.125744189191662 1 1
-0.0121068603171251 -0.012782279244725 0 0
0.127584120152409 0.125744646293158 1 1
0.246364210701682 0.244144994566928 1 1
-0.0172267157562189 -0.0173948977795236 0 0
0.27217597355733 0.269824601684691 1 1
0.261043430406149 0.258370793395077 1 1
0.299989367519733 0.2972931484341 1 1
0.313226483618957 0.310229683963329 1 1
0.232849435543646 0.230693089415949 1 1
0.211093412391046 0.209062400455656 1 1
0.205634099551268 0.202681733437098 1 1
0.21090472351088 0.2091745423074 1 1
0.0548866982229397 0.0542458396459233 1 1
0.20576181495704 0.203769422853024 1 1
0.157568710561405 0.156236762871334 1 1
0.120509033559369 0.119232340489142 1 1
0.314532586875046 0.310893704207127 1 1
0.184024617299366 0.18245417517807 1 1
0.157238676495971 0.155952763481339 1 1
0.221417335763618 0.219382495990973 1 1
0.00749769280383335 0.00795982721635302 0 0
0.308695720384465 0.305504346630021 1 1
0.426619632444157 0.422998805093204 1 1
0.182139928358562 0.180108645104731 1 1
0.363780146115083 0.359340532924031 1 1
-0.0120842470406147 -0.0120258551873235 0 0
0.186330872910322 0.183868854883418 1 1
0.389964646390637 0.385507635387394 1 1
0.350115688650758 0.346213893463093 1 1
0.332749876046132 0.329510968449606 1 1
0.0736741851156297 0.0726527669055976 1 1
0.156949381682533 0.154751425901531 1 1
0.027333072843924 0.027139943193794 1 1
0.124837755688379 0.123021881943284 1 1
0.011745734837084 0.0113009096831003 1 1
0.089115430624319 0.08796127981348 1 1
0.257942901541791 0.255172191413487 1 1
0.123960013179601 0.122889434238271 1 1
0.176776339088368 0.174889970521793 1 1
0.0981180855531423 0.097553117185964 1 1
0.131184170717214 0.129772636425985 1 1
0.106566766381772 0.10514839587512 1 1
0.0771809545545659 0.0762654622057067 1 1
0.0399530855180635 0.0392691477713375 1 1
0.0374874955680952 0.0376628823611765 1 1
0.107205490168549 0.106286673596715 1 1
0.315012534855321 0.312436643423156 1 1
0.308539817532845 0.305403977945639 1 1
0.234697542131455 0.232148035275692 1 1
-0.0200908397329084 -0.0199083936364774 1 1
0.163210628834086 0.161816807611168 1 1
0.371737687615914 0.367826657814427 1 1
0.0332674686542609 0.03285519842065 1 1
0.262393594817371 0.259370291331281 1 1
0.161820529052173 0.160617716017706 1 1
-0.132233753663991 -0.13123392163848 0 0
0.128302154607135 0.1270988577139 1 1
0.219428639071754 0.217055521859934 1 1
0.36617992386609 0.362741931364805 1 1
0.176465657413103 0.174210636329305 1 1
0.23421221311652 0.231483539589572 1 1
0.0862156894192803 0.0854930331720223 1 1
0.0762302262252302 0.0757614657803317 1 1
0.0611930881649048 0.0609447770583993 1 1
0.283603966964462 0.280790980322765 1 1
0.314231420735682 0.310949539395271 1 1
0.215733228419533 0.213435337129054 1 1
0.360059231715035 0.357034848260087 1 1
-0.11950051929164 -0.118544704811563 0 0
0.483737349968651 0.477988865024054 0 0
0.125117907760577 0.123508901425507 1 1
0.0692371901502095 0.0685208618679138 1 1
0.405297410326497 0.400626088731037 1 1
0.0789805872324048 0.0781072877536346 1 1
0.150659494972625 0.14893973424622 1 1
0.311878713723823 0.309063451482912 1 1
0.334247761699277 0.330615960452041 1 1
0.140003414477725 0.138376219732269 1 1
0.355928053917518 0.351820917795794 1 1
0.377424948542824 0.373510251736867 1 1
0.31819277921315 0.315688884766857 1 1
0.432553751480321 0.427931429248574 1 1
0.124393503124953 0.12343692297653 1 1
0.209524739907895 0.207271270183411 1 1
0.305751490919458 0.301880645519496 1 1
0.216021613300586 0.214020301913065 1 1
0.219017242387211 0.216012980871116 1 1
0.219057549134476 0.21720681810812 1 1
-0.0158528943249943 -0.0161425280852112 1 1
0.292017123519157 0.289041734334995 1 1
0.0804329318697414 0.079379648791915 1 1
0.27453831760711 0.271711185069565 1 1
0.290435030828282 0.287731994474774 1 1
0.166178340836498 0.164379318576956 1 1
0.155296993431327 0.153733068836532 1 1
0.0476903264696848 0.0471784603355348 1 1
0.138241084566998 0.137739408820012 1 1
0.295252300632767 0.292435540567138 1 1
0.151183562892175 0.15016560876586 1 1
-0.0151993264204993 -0.0152025533122562 1 1
0.0997560531607879 0.098627880834528 1 1
0.416361890412081 0.411905030438187 1 1
0.13149582529736 0.130687392394883 1 1
0.0611220279734517 0.0610629123995274 1 1
0.273724952513507 0.271306829509573 1 1
0.354213539664254 0.350160826699329 1 1
0.360085725491814 0.356659790633871 1 1
0.292606209532712 0.289620031826905 1 1
0.552839426278511 0.546735323325727 0 0
0.343537133288298 0.339590596000057 1 1
0.35517639451764 0.351233378040121 0 0
0.114311935275889 0.113147044513664 1 1
0.321138948504014 0.317850376947361 1 1
0.335358907981607 0.332212663212899 1 1
0.0879108389132129 0.086970890352715 1 1
0.228056351947036 0.225773398163964 1 1
0.168409241137427 0.16647693349875 1 1
0.102121569821113 0.100375353012546 1 1
0.274353099926054 0.27207499927041 1 1
0.0227598262347426 0.0221338671553347 1 1
0.583600007839059 0.576923796511718 0 0
0.0275063463247445 0.0272732029501412 1 1
0.205823188680472 0.203501129926683 1 1
-0.0240584504602649 -0.023647045772914 0 0
0.00666015675852931 0.00679576345371504 0 0
0.382040326843924 0.37816419314448 1 1
-0.102034024402123 -0.100527216527959 0 0
0.349593757388427 0.34669213007778 1 1
0.293474825978036 0.290525628209437 1 1
0.105386999708222 0.104110241912899 1 1
0.292924645828885 0.290152411055232 1 1
0.18086001179661 0.179134308481698 1 1
0.223472488455946 0.220931444153599 1 1
0.0622028807854074 0.0609325174009488 1 1
0.167773969067435 0.166119995114767 1 1
0.455457819303262 0.450041580522373 0 0
0.154805215005084 0.152490553193097 1 1
0.0798053946706354 0.0793727806503998 1 1
0.337778555824775 0.334385765045179 1 1
0.0480137281795242 0.0477561004913701 1 1
0.186381144275536 0.184391573624709 1 1
0.287824461286547 0.28523152925436 1 1
0.236624974967607 0.234102485472609 1 1
0.127135741158038 0.125600914824884 1 1
0.113904035304226 0.112153005437927 1 1
0.0902208400214225 0.0888500893297527 1 1
0.425881489303936 0.421143814277228 1 1
0.164639554175597 0.163024451325314 1 1
0.201261302045751 0.198444417458075 1 1
0.315112736427379 0.311396366206108 1 1
0.259160551189239 0.256306344101647 1 1
0.00719638831530954 0.00749233092440101 1 1
0.193283254206731 0.19183004783316 1 1
0.355484573647424 0.351779153572943 1 1
0.0683092707279688 0.0676429965776248 1 1
0.108160915542015 0.107164124919145 1 1
0.0992442788050246 0.0986765776421016 1 1
0.290069188720532 0.287496976286483 1 1
0.2166657881652 0.214253250483876 1 1
0.245600908330416 0.242932924688973 1 1
0.249485995878148 0.246798100033031 1 1
0.358959483406437 0.355557215332315 1 1
0.243039671313279 0.239861009720451 1 1
0.314565298133218 0.311349929548067 1 1
0.185920035559008 0.183648320639834 1 1
0.344225508105597 0.340147432201961 1 1
0.139275407437792 0.137709897116971 1 1
0.217964247606441 0.216044959193516 1 1
0.458212856896226 0.453192253635648 0 0
0.347289099068392 0.343775308004122 1 1
-0.0357533173536666 -0.0351691369392769 0 0
0.22269781131672 0.220745801895802 1 1
-0.00971068327979573 -0.00961256613627342 0 0
-0.0512148074993163 -0.0512400594927378 1 1
0.0373343965226042 0.0370562712812268 1 1
0.181132392346551 0.179372899503411 1 1
0.226304506318502 0.224095840000367 1 1
0.118191422605772 0.116857900751224 1 1
0.167347672905082 0.165585677252767 1 1
0.401571400840419 0.397791325578292 1 1
0.230230755745823 0.228009343596297 1 1
0.34108091707214 0.336995316668803 1 1
0.299239819920102 0.295775528984585 1 1
0.352139115814369 0.34849266879212 1 1
0.141876446367373 0.140573629930008 1 1
0.26604845914445 0.263301154452135 1 1
-0.0344891483764114 -0.0345465101005737 0 0
-0.126088954672817 -0.125384475425862 0 0
0.28988386497941 0.286969756741888 1 1
0.206167790050859 0.204065676373873 1 1
0.288922685179224 0.286239938358182 1 1
-0.0618648447094122 -0.0609503233687847 1 1
0.161537198050592 0.159929999526018 1 1
0.295173291963871 0.292145723459186 1 1
0.268979299089943 0.265808741700467 1 1
0.202633284641035 0.201052557516995 1 1
0.166926790994921 0.165373770575014 1 1
0.153109937717063 0.150836608956354 1 1
0.351271846737384 0.347640350982264 1 1
0.122003757381339 0.120627305882503 1 1
0.112390396506963 0.111297610330668 1 1
0.123038384701096 0.121635152821014 1 1
0.385486415248907 0.381352160951585 1 1
0.0519131942908414 0.0515191859019088 1 1
0.107668583317802 0.106190900084404 1 1
0.337073911032154 0.334295056867056 1 1
-0.114007169387572 -0.112862256227378 0 0
0.230448047854777 0.22819622926474 1 1
0.236915223502052 0.234652131980299 1 1
0.175129510061163 0.173059149038393 1 1
0.250037887866455 0.247551451479682 1 1
0.310466305656661 0.307608429421415 1 1
0.343245451560411 0.339589141409052 1 1
0.11444549379616 0.113170563175521 1 1
0.0781578209748957 0.0768730670896521 1 1
0.105036710364575 0.103983751664606 1 1
0.204830003320924 0.202275321201829 1 1
0.195663190408592 0.194418235858782 1 1
0.265857507658394 0.262950253060781 1 1
0.330022680374796 0.326537081068064 1 1
0.177785072888021 0.175309828805756 1 1
0.355264540228529 0.351858304946675 1 1
0.371007796601267 0.367087172895488 1 1
0.1867018428975 0.184528552346094 1 1
0.2377983549377 0.234633495195048 1 1
0.194632463482039 0.192949137612155 1 1
-0.0615386175551783 -0.0611494807085806 0 0
0.0230420025929607 0.0231094259621859 1 1
0.238722158857324 0.236469645992242 1 1
0.0649716193807518 0.0639078848942371 1 1
0.413374201488056 0.409198468539115 1 1
0.209866956766997 0.207817484443674 1 1
0.232679834315781 0.230657680047429 1 1
0.339165179056154 0.336052308123378 1 1
0.170930306009225 0.169426207346684 1 1
0.219176402033833 0.216622719323215 1 1
0.128332070222943 0.127304237129732 1 1
0.308336184531683 0.304421534538718 1 1
0.179113676789853 0.177437964894047 1 1
0.080086106495992 0.0793435585147187 1 1
0.148799544619662 0.14759614217848 1 1
0.300494688543405 0.29750502003391 1 1
0.294380283449049 0.290759342015596 1 1
0.0961392822004161 0.0945267407156881 1 1
0.356463119627778 0.353199999664695 1 1
0.117831891127249 0.117055969681526 1 1
0.21148823329457 0.209590619976576 1 1
0.0894072365604785 0.0887162812229963 1 1
0.152207056949758 0.15059501172869 1 1
-0.0521762841611782 -0.0516045172055297 0 0
0.0765241241297931 0.0756287159498332 1 1
0.0687171737390936 0.0677858748455321 1 1
0.172632553264103 0.17057351973845 1 1
0.213558300690789 0.211523741804892 1 1
0.297363096700943 0.295179424818753 1 1
0.115359174809189 0.114043970552453 1 1
0.15116547996222 0.149715981849132 1 1
0.213637005406972 0.212078086486201 1 1
0.148124162372766 0.146744242929882 1 1
0.239958738559648 0.237471836574405 1 1
0.0343126987855503 0.0341704931387252 1 1
0.227864898577499 0.226181471361009 1 1
0.0529382241599195 0.0522774958551544 1 1
0.328060748813296 0.32502891097262 1 1
0.327170103306417 0.324404543984477 1 1
0.0249004221648601 0.0248530798307598 1 1
0.210225128976251 0.207811160270559 1 1
0.289036003462964 0.286306914006686 1 1
0.206220152226592 0.20418399223161 1 1
0.131013408490271 0.129863283792667 1 1
0.106178278906265 0.104900864879621 1 1
0.127971939356635 0.126368227000695 1 1
0.0753572489498081 0.0748322482135479 1 1
-0.00419961734037383 -0.00434415692374535 1 1
0.454958096783553 0.450597914357241 1 1
0.193005940598287 0.191046278474791 1 1
0.261431700686354 0.258833711198496 1 1
0.180571384959531 0.178975982262263 1 1
0.195180864447247 0.193421349451597 1 1
0.0164434242770453 0.0165136668662546 0 0
0.0804309827862779 0.080000414641817 1 1
0.34852419616166 0.345233924546324 1 1
0.0280611444357602 0.0271254654117406 1 1
0.190808301502859 0.189431068592948 1 1
0.243149921731084 0.240944255558047 1 1
0.273565564014858 0.270428474127639 1 1
0.12977260724445 0.128522255254638 1 1
0.123467808156311 0.122013091800817 1 1
0.0584819469381627 0.0579957747827419 1 1
0.350426008509473 0.346010170192717 1 1
0.329088405745207 0.325070790054954 1 1
0.369941809347757 0.366151254582339 1 1
0.147995605729335 0.146316924715693 1 1
0.335577037339147 0.332466260644939 1 1
0.0645769567305496 0.064044660450408 1 1
0.117698162237119 0.11655090040041 1 1
-0.130549218651131 -0.129190357518813 0 0
0.146431242559641 0.145143052769617 1 1
0.357796035985472 0.354028644700288 1 1
0.342455342707529 0.33946623550806 1 1
0.487381514022558 0.482465593671475 0 0
0.242349147160102 0.240332560803957 1 1
0.112795486950432 0.111548078597644 1 1
0.244402554855038 0.241905661021535 1 1
0.191280669394347 0.189350923961557 1 1
0.116176562820813 0.115078934909231 1 1
0.207947867934442 0.206057559690431 1 1
0.045893337320803 0.0451742835683954 1 1
0.291975427237848 0.289086076322878 1 1
0.0895231655184843 0.0885335867315803 1 1
0.066464185183719 0.0657273347583261 1 1
0.391453515883616 0.387759374411353 1 1
0.278698276704627 0.275486801965088 1 1
0.0451224686931257 0.0445259988389658 1 1
0.137460422960665 0.13594043625979 1 1
0.346240793988749 0.342835085249674 1 1
0.316701331160409 0.312813687666698 1 1
0.285900072745528 0.282887920591802 1 1
0.367527999101786 0.363915467328269 1 1
0.207621156689868 0.205403886349519 1 1
0.0894646921938998 0.0888978748437664 1 1
0.341599784231892 0.338073869095013 1 1
0.46653570182605 0.461774216780274 0 0
0.176659368244852 0.174669013270189 1 1
0.269578388801882 0.26655139408306 1 1
0.228539753020542 0.225904136841536 1 1
0.14476878498275 0.143024882342902 1 1
0.250748402249681 0.248262081661522 1 1
0.149892145821804 0.148833583826373 1 1
0.301622095868204 0.297942217241112 1 1
0.238384527829453 0.236310525374402 1 1
0.18438159423614 0.182110119095402 1 1
0.0680811971489862 0.0675259362263143 1 1
0.30461999949344 0.302093191141098 1 1
0.372814577934071 0.368657883719611 1 1
0.2321054772106 0.229675989906674 1 1
0.0479697544338588 0.0471826901206124 1 1
-0.00255563686275205 -0.00217040194161558 1 1
0.304803600119156 0.301952762534259 1 1
0.159170646811501 0.157604301224925 1 1
0.464734968440842 0.460140479275323 0 0
0.15377674327563 0.15253559697483 1 1
0.31358157922666 0.31057104548182 1 1
0.12308288638779 0.121577066395503 1 1
0.237503527109912 0.234813645249748 1 1
0.293917975736888 0.290282778326124 1 1
0.258217257185341 0.255858296609126 1 1
0.0925587929071154 0.0918301041900627 1 1
-0.130032821859804 -0.128803529913174 0 0
0.15301652107014 0.151131354132241 1 1
0.0976246141852107 0.0967934722942445 1 1
0.25713569301293 0.254817321959629 1 1
0.1329400922006 0.131442513560273 1 1
0.18509548303876 0.182633543283823 1 1
0.381245281176436 0.37743580703589 0 0
0.0856472030571303 0.0850017495302262 1 1
0.245420083413788 0.242780319803377 1 1
0.17157041109047 0.170617570456833 1 1
0.11742165438067 0.115398617586412 1 1
0.360440291511595 0.356086356808803 1 1
0.211199125171737 0.209119056359673 1 1
0.183647508854642 0.182286266409785 1 1
0.210856748555798 0.208641570971822 1 1
0.171098554758644 0.169829463285268 1 1
0.390967381386092 0.387205988914453 1 1
0.277743985222203 0.274491369327756 1 1
0.236734935113131 0.234917532267893 1 1
0.340156398954873 0.337295440773768 1 1
0.378334445919817 0.374659766643823 1 1
0.312492725580237 0.309652805156897 1 1
0.000309520779002523 0.000568867877520935 0 0
0.0480834886746457 0.0478517497803023 1 1
0.199981560563799 0.198267418573749 1 1
0.260662204373969 0.257518942304351 1 1
-0.0604299886272679 -0.0598593206841726 0 0
0.0848959309286191 0.0842991618505787 1 1
0.337861447178578 0.333955957416824 1 1
0.32223593697929 0.31903611789395 1 1
0.224286015094382 0.222004788104842 1 1
0.279358431369017 0.276408824091232 1 1
0.190431511886819 0.188542608238714 1 1
0.0461036362676573 0.0455828144275166 1 1
0.457416816257841 0.453098403176705 0 0
0.244350881642263 0.241730765578566 1 1
-0.068194247683365 -0.0678457949773119 0 0
0.290808804621176 0.287195014146504 1 1
0.393600007185922 0.389085027165161 1 1
0.162589639060353 0.160453957413813 1 1
0.318371695343606 0.315326876904311 1 1
0.260194648276914 0.258270238375424 1 1
0.160664728492444 0.159448169310718 1 1
0.34608825628133 0.342448479246558 1 1
0.219316013074029 0.216934150539521 1 1
0.151432825731876 0.149925079643488 1 1
0.164185946343004 0.162366493342662 1 1
0.361912006169886 0.358468575286272 1 1
0.0444637996885414 0.0440433330882979 1 1
0.338783717476181 0.335704690799484 1 1
0.321695208920115 0.318377374161324 1 1
0.296170329326129 0.292961358940692 1 1
0.455293590306905 0.450575141031162 0 0
0.0245060569784285 0.0238357326103819 1 1
0.0995023334074339 0.0985049711130976 1 1
0.163842093738058 0.162509583380511 1 1
0.0843159462246173 0.0837800990718538 1 1
0.155029443748103 0.152766190029487 1 1
0.380673368493504 0.376589342300423 1 1
0.318100364593065 0.31503561205893 1 1
0.385939191812282 0.382133845719086 1 1
0.312392541276408 0.309550600941123 1 1
0.0885837908095387 0.0873967509993211 1 1
0.247049675060706 0.244555370409508 1 1
0.232234273806888 0.229442934458675 1 1
0.149713541309597 0.148350747403006 1 1
0.43378044673807 0.428580303749751 1 1
0.215525553286888 0.213624475977044 1 1
0.425745782421043 0.420957094382327 1 1
0.380941376808423 0.376937584609213 1 1
0.169180748500107 0.167869219250352 1 1
0.251499506352614 0.248777291835969 1 1
0.234954971536006 0.232571048341956 1 1
0.254064463594147 0.252016988421245 1 1
0.292850726323595 0.289884438827493 1 1
-0.00984930618995854 -0.00974478890126202 1 1
0.204068702642174 0.202424476064787 1 1
0.170735668953066 0.168885730727883 1 1
0.244379545453426 0.241772808817593 1 1
0.21153353893944 0.209613744741875 1 1
0.219951453677244 0.217500347066222 1 1
0.109595477871486 0.108566585309177 1 1
0.36020349217597 0.356898295851666 1 1
0.354380334641669 0.350871592621499 1 1
0.182047640300277 0.180098403401703 1 1
0.360859628348629 0.35651201231646 1 1
0.00126401224550537 0.00165190934715651 1 1
0.319083229939298 0.315915603324309 1 1
0.327845052636371 0.324612477322497 1 1
0.25438279521478 0.251561497565425 1 1
0.358411269325463 0.354213821498541 1 1
0.0901846150071878 0.0892367371479258 1 1
0.33178727976464 0.328121698336645 1 1
0.399038561157641 0.395297012897454 0 0
0.215272779274622 0.213249878398401 1 1
0.275840545799682 0.273066543829284 1 1
0.0282597494796057 0.0282561604460376 1 1
0.287407931122419 0.284283052725626 1 1
0.30844408265065 0.304371344552572 1 1
0.128185008860767 0.126595973164322 1 1
0.384245351412216 0.380047455749028 1 1
0.215867016640365 0.213461137996306 1 1
0.224104272450186 0.221831486416854 1 1
0.0369640858474988 0.0368311779782451 1 1
0.308302829455429 0.305442459222669 1 1
0.162159116921797 0.160636035038333 1 1
0.291196863522013 0.288459065143514 1 1
0.159768796314694 0.158524265152855 1 1
0.244408989841542 0.242099945917026 1 1
0.0611045187193093 0.060606412210675 1 1
0.158361683851089 0.156302492019526 1 1
0.0844336147806313 0.0834467921061562 1 1
0.318371109538799 0.315600946709735 1 1
0.248075726466095 0.245827982302005 1 1
0.0358729652432156 0.0359774147763127 1 1
0.184736372285692 0.18299553031658 1 1
0.126910003947469 0.125706327124281 1 1
0.283659437711707 0.280982949969897 1 1
0.207511092419571 0.205524658779096 1 1
0.294483103962213 0.291144281078889 1 1
0.183046013074577 0.180813393899089 1 1
0.512015799003768 0.506839000529734 0 0
0.169593328738931 0.168214719219497 1 1
0.196086429322167 0.194328177681137 1 1
0.19692552740062 0.195483189891692 1 1
0.493169635394208 0.488534661673703 0 0
0.250539433223073 0.247865965352921 1 1
0.315911041266641 0.312947407638682 1 1
0.197053154853789 0.195293145247512 1 1
0.120299146461028 0.118888209759359 1 1
0.140817924260748 0.139314256742438 1 1
0.0371060631659383 0.0362752382968942 1 1
0.0827280267901956 0.082028055417309 1 1
0.285280731301117 0.282415686008088 1 1
0.402199055196421 0.397806843546342 1 1
0.248153057416398 0.245765496552433 1 1
0.0603049093488406 0.0598890303976704 1 1
0.328093323588401 0.325452804595428 1 1
0.0406030958392283 0.0402825356462475 1 1
0.283011848283241 0.279828467563251 1 1
0.0486124865103694 0.0478890628347995 1 1
-0.117517589582966 -0.116409840072155 0 0
0.221872618549347 0.219681072534086 1 1
0.111797526993797 0.110584403383121 1 1
0.2514493973037 0.248560001871517 1 1
0.139803270448501 0.138180031657612 1 1
0.175180824997164 0.172989756798129 1 1
0.104228174198801 0.103184087003207 1 1
0.540293452559684 0.534627847756621 0 0
0.079683961519417 0.0784146093028047 1 1
0.318520375391478 0.314683323592653 1 1
0.166763198998705 0.165505892330596 1 1
0.390935548722914 0.387137943606281 0 0
0.314505626940742 0.310797605031988 1 1
-0.057149374112205 -0.0562698334148924 0 0
0.31192639537582 0.30810647440532 1 1
0.189647587905461 0.187410481656385 1 1
0.329522178462705 0.325999832144609 1 1
-0.0182070018327115 -0.0176090769387868 0 0
0.28327904640102 0.279608719144311 1 1
0.246385537001913 0.243635810163898 1 1
0.303818276903151 0.300863884838226 1 1
0.292172805415391 0.289001632596948 1 1
0.0958483469632012 0.0947161316606639 1 1
0.246284085621839 0.243831807075243 1 1
0.101376702804824 0.100205792278296 1 1
0.224184044187925 0.221569381875085 1 1
0.0333228522403839 0.0329420511074148 1 1
0.109102874112148 0.108144294468171 1 1
0.051267031555823 0.0511151261028022 1 1
0.306907849381698 0.303086187416015 1 1
0.0435503891377784 0.0428260459087373 1 1
0.123028715437039 0.12167704538458 1 1
0.159927965397202 0.158328032325993 1 1
0.255523201271663 0.252911852357169 1 1
0.31456030986782 0.311525208275256 1 1
0.0775085212736162 0.076453038074027 1 1
0.169879630223353 0.167820204671306 1 1
0.1180457012432 0.117089459722766 1 1
0.103722671653766 0.102934294362089 1 1
0.221084323258604 0.218769609902138 1 1
0.421404137791326 0.416399113537798 1 1
0.250694563725858 0.248246855334215 1 1
0.339521507438197 0.336114746096343 1 1
0.127496689861088 0.125993153708334 1 1
0.133700365094352 0.131920234044701 1 1
0.306421892214143 0.303617495400762 1 1
0.103551836201752 0.102150944468757 1 1
0.236860527457701 0.234094829873224 1 1
0.252005536740545 0.249413992379604 1 1
0.312440336287248 0.309046523495467 1 1
0.0227827613525768 0.022973958592079 1 1
0.128407477331782 0.127427249447249 1 1
0.194797243253663 0.192667200575459 1 1
0.0841579525043767 0.0834313871789795 1 1
0.27904917847692 0.276552432215099 1 1
0.153320151412187 0.151733360718682 1 1
0.32785482418977 0.324372417023078 1 1
0.239528107431469 0.237553236551411 1 1
0.302114252008915 0.298941118252763 1 1
0.177026275725684 0.175589277659721 1 1
0.360827305482943 0.356146424751954 1 1
0.182641499206143 0.181253104439482 1 1
0.207208066580303 0.205395919952071 1 1
0.0747679540314858 0.0742287439845462 1 1
0.0562483239810423 0.055744135743539 1 1
0.308889164552346 0.306010157509547 1 1
0.256770535964915 0.254217573745142 1 1
0.211539891569023 0.209259974961806 1 1
0.104403895598484 0.103757741161928 1 1
0.181069283660082 0.179848818650138 1 1
0.0118010275764893 0.0118780570994129 1 1
0.0989622057739776 0.0981990184590248 1 1
0.08670879400763 0.0859759794463142 1 1
0.212920231113467 0.210271416409623 1 1
0.268358706033987 0.264747305679316 1 1
0.385239165120334 0.381783555240715 1 1
0.126975630334069 0.125465963222432 1 1
0.367925310588383 0.364089688230401 1 1
0.192302930214375 0.189820757025738 1 1
0.106115291375778 0.104497387536781 1 1
0.222868103469419 0.22111644892357 1 1
0.405030016880471 0.40001145853503 1 1
0.43137688238163 0.426515499780287 1 1
0.118355844166428 0.116773724950321 1 1
0.20250413585583 0.200973364396241 1 1
0.0489333940952539 0.0487886280741498 1 1
0.332613457730756 0.329108675235763 1 1
0.218514459613739 0.216673580056527 1 1
0.125900958147904 0.124448305223357 1 1
0.181761476219164 0.179416195271538 1 1
0.18742890240798 0.185534674883595 1 1
0.331596756164441 0.328515879822794 1 1
0.300268896120697 0.297347704675088 1 1
0.334808016257479 0.331804513048797 1 1
0.0909027490373206 0.0900060095707586 1 1
0.233168478874951 0.229820437939981 1 1
0.24297304132333 0.240445255341189 1 1
0.142347881218515 0.140736071413089 1 1
0.094413191801328 0.0930892231958726 1 1
0.0477602034830241 0.0472271023271417 1 1
0.26182971438763 0.258990194055118 1 1
0.323364241086333 0.320321497329789 1 1
0.138060426869664 0.136717529883839 1 1
-0.0726507479163525 -0.0726567867661354 1 1
0.100237369201493 0.0992529439617264 1 1
0.231334410837215 0.22906741511864 1 1
0.121893482837141 0.120614227855338 1 1
0.271416843592537 0.268854378395193 1 1
0.31691821179285 0.314376035543528 1 1
0.342236535909462 0.338769451046613 1 1
0.0635543015348225 0.0634522514963274 1 1
0.202140996317527 0.200185151317911 1 1
0.184045471697426 0.182386578894964 1 1
0.435849057848731 0.431860879795508 1 1
0.378337805615872 0.374131656495746 1 1
0.00279110940035193 0.00263671953989796 1 1
0.229443908453671 0.225990730534541 1 1
0.00535640997215932 0.00569842117392406 0 0
0.0699406375346935 0.0697440885220203 1 1
0.291447079727707 0.288505128811037 1 1
0.311572670870869 0.308853150638246 1 1
0.370643423612354 0.366559593586165 1 1
0.276265609892694 0.273644349651191 1 1
0.238924241011874 0.236103159543957 1 1
-0.000416511339296474 -0.000475879721480166 1 1
0.000529002599653453 0.000636558177237908 1 1
0.0895983129881412 0.0890773679343178 1 1
0.264784861591991 0.262090647020588 1 1
0.0105609913708157 0.0102507491551518 1 1
0.136754677464979 0.1351066619277 1 1
0.202894187138145 0.201437618227093 1 1
0.103961428500448 0.10357013533394 1 1
-0.0893399969255865 -0.0883933684679972 0 0
0.200996123031179 0.198581387132828 1 1
0.168771818353961 0.166885960049311 1 1
0.410818241477631 0.406777832539596 1 1
0.207090030145268 0.205288555342679 1 1
0.13824104944159 0.13646020614754 1 1
0.151269781079794 0.14951590582748 1 1
0.164834136189492 0.163078412609587 1 1
0.0663433401655097 0.0653571652995548 1 1
0.0211688897980919 0.0210897194931436 1 1
0.323658349747559 0.319536381435965 1 1
0.318292756331831 0.315401848074674 1 1
0.289684070711241 0.286890451711509 1 1
0.0719725872173239 0.0711181534151457 1 1
0.220648475689961 0.218777376742471 1 1
0.484404686864026 0.480004476419992 0 0
0.154632813109456 0.153146588258238 1 1
-0.0940540314854769 -0.0928051528386052 1 1
0.0936151920381612 0.0927386896914354 1 1
0.171614934655031 0.169693421600254 1 1
0.165318238443237 0.163348391393024 1 1
0.193683270026416 0.191817201621258 1 1
0.26343332548277 0.260646663940229 1 1
0.217855782993777 0.216315389212553 1 1
0.331311171492663 0.32792358770737 1 1
0.187175557165057 0.1851853725587 1 1
0.306291885081992 0.303378242695511 1 1
0.0090520557744181 0.00919993491790438 1 1
0.149275440850076 0.147654849054906 1 1
0.0749570170399165 0.0745227835298648 1 1
0.260399841051827 0.257485498328136 1 1
0.122209420684464 0.120894402982837 1 1
0.0277037695132434 0.0276298961781077 1 1
0.444399249005958 0.44039900228426 1 1
0.368135943685355 0.36502578906477 1 1
-0.024118219821512 -0.0239438531442423 0 0
0.0441277871593865 0.0435341914389074 1 1
0.272196745958051 0.269920920852151 1 1
0.258459008519731 0.255978388288755 1 1
0.244144846484623 0.241218571487972 1 1
0.135722428242865 0.133767623258297 1 1
0.0461674137473273 0.0458684996224809 1 1
0.462143960898566 0.45728322517166 0 0
0.28295138367607 0.280193959023286 1 1
0.12427423042003 0.122775630581704 1 1
0.234969804247064 0.232584929342646 1 1
0.216783204977475 0.214746706323991 1 1
0.20345993798599 0.201245474657883 1 1
0.222162548849488 0.219902351388508 1 1
0.208894579168541 0.206895089335988 1 1
0.293587333318227 0.290605037284134 1 1
0.325072716716051 0.321343664303032 1 1
0.194189316904166 0.192568718696674 1 1
0.295387464117219 0.292799127229462 1 1
0.253365442535733 0.250881512851868 1 1
0.33722122494372 0.333221087831119 1 1
0.117422585797377 0.11607956275698 1 1
0.210668108623602 0.20847233080082 1 1
-0.0646948172298327 -0.0641210347897311 0 0
0.243915531158445 0.241062620243965 1 1
0.325434693556158 0.321469912874223 1 1
0.195748311520561 0.19330947162346 1 1
0.168574342027462 0.16765035449123 1 1
0.0492262953929233 0.049140709153548 1 1
0.191569013131455 0.188902194641066 1 1
0.280058728853014 0.277696122404003 1 1
0.139369275200918 0.138154444430482 1 1
-0.048261893675751 -0.0476670507837121 0 0
0.0609528120723452 0.0599367868740575 1 1
0.111953492112634 0.110377679867343 1 1
0.0851285523658851 0.0848970342104534 1 1
0.376643007835511 0.373011503947472 1 1
0.310576019605074 0.307077621647002 1 1
0.350423458038716 0.347319030454454 1 1
0.350880910997558 0.34727942008104 1 1
0.333982947804154 0.329994005854864 1 1
0.262985861016145 0.260695311505998 1 1
0.254269794827096 0.251692145297386 1 1
0.275870431557316 0.273191666792747 1 1
0.0914787578906635 0.0901096798898324 1 1
0.0196814036280822 0.0197584984865023 0 0
0.359775051137563 0.356058896057093 1 1
0.372335220922222 0.368467576771966 1 1
0.364047159667313 0.360267753137833 1 1
0.19812719732882 0.19613611139599 1 1
0.0919411347966158 0.0907898337154331 1 1
0.0950740190262695 0.0947585251161334 1 1
0.217051197597122 0.214631351967161 1 1
0.353871575893623 0.349843731408299 1 1
0.253557556422706 0.250888723214511 1 1
0.288870048496213 0.285545017039949 1 1
0.435641927389877 0.431250281305188 1 1
0.107583769662663 0.107098462731308 1 1
0.307885905425473 0.304326926520353 1 1
0.146946453848686 0.145069709983763 1 1
0.331034104176044 0.327303008640088 1 1
0.0597832897762523 0.0590601009314092 1 1
0.182243945749705 0.180406845282152 1 1
0.219564976449099 0.217945655172923 1 1
0.470682654320099 0.46596069646905 0 0
0.316167087040701 0.313191367781868 1 1
0.0925475422145097 0.0914290510939786 1 1
0.227564402390191 0.225443713287436 1 1
0.0447994792966023 0.0442595541010349 1 1
0.191431669035494 0.189583143351207 1 1
0.076301957471468 0.075982252322791 1 1
0.02677075299057 0.0262379607998214 1 1
0.19887819640121 0.197097341805258 1 1
0.228617517160459 0.226567576399224 1 1
0.311079722311563 0.307508935413483 1 1
0.249811728228729 0.247485772103502 1 1
0.304281949702753 0.301457903176229 1 1
0.0352296280613998 0.0351129832931211 1 1
0.380431520202919 0.376510269862308 1 1
0.186143114012783 0.18459274756147 1 1
0.281741870265378 0.278519208709127 1 1
0.316482724751718 0.31334383000757 1 1
0.350673606277139 0.347409589068996 1 1
0.244928461151169 0.243054432785373 1 1
0.0551039180103489 0.0548223328459298 1 1
0.161848488302293 0.160527283144626 1 1
0.124433444565517 0.123249338248768 1 1
0.286273791089353 0.283747403545666 1 1
0.439179480942072 0.434590349340037 1 1
0.330343224232532 0.327574622640262 1 1
0.181435129750232 0.18009188971758 1 1
0.155353499589053 0.153914399285135 1 1
0.342567119810783 0.339472193906273 1 1
0.191057569443658 0.189157379739604 1 1
0.211320153777887 0.208815283098815 1 1
0.14109972278239 0.139546471351205 1 1
0.31997795694321 0.316561054734129 1 1
0.0622604598365344 0.0614718298399332 1 1
0.205636541537916 0.20334908468782 1 1
0.0813573893981932 0.0806080296067548 1 1
0.346942699430503 0.34398477600262 1 1
0.291634142705237 0.289630595614348 1 1
0.197734228720101 0.196295783268008 1 1
0.161664734796583 0.16018517877838 1 1
0.112264116477266 0.11125878794975 1 1
0.187118766116042 0.185077422865357 1 1
0.174271870369704 0.172138213806035 1 1
0.345199033559814 0.341735161081691 1 1
0.280338069073254 0.277572089281137 1 1
0.129156747630667 0.128044251535487 1 1
0.384948118920266 0.380719160945983 0 0
0.0784249920068463 0.0772677919778388 1 1
0.332215009521571 0.328784974998428 1 1
0.0531449544083788 0.0521047979356185 1 1
0.32521870221788 0.321385296109646 1 1
0.281690027306452 0.279125248214523 1 1
0.299475996566182 0.297013559121543 1 1
0.479055989433245 0.47409213904631 0 1
0.208486151960048 0.206884529821497 1 1
0.100589859344801 0.0995381282614964 1 1
0.0390677818292111 0.0390793242954572 1 1
0.315802898487261 0.313000601108801 1 1
0.180075683874462 0.178076711485927 1 1
-0.112011029795094 -0.110781057571972 0 0
0.371158093986409 0.36733144941954 1 1
0.239500851336398 0.236824708441975 1 1
0.201021333237526 0.199290285098608 1 1
0.0738183227250999 0.0730133897570152 1 1
0.130495919682765 0.129548301985309 1 1
-0.00536512593651877 -0.00530804625109079 1 1
0.39234160666846 0.388021916574891 1 1
0.396778174172995 0.392690635190927 1 1
0.108241764356394 0.107097401550214 1 1
0.0485726637327909 0.0484040318060617 1 1
0.128206622772321 0.126935592686132 1 1
0.292120716768393 0.288781748032181 1 1
0.468340795864174 0.463091163323705 1 1
0.445008351114252 0.440693188891763 0 0
0.237101914089026 0.2350945646378 1 1
-0.0110046220856956 -0.0105504318954094 1 1
0.274601143380748 0.271360478592982 1 1
0.235607070605996 0.233432887891858 1 1
0.208102335663621 0.206149117047966 1 1
0.144749360958962 0.14329369219393 1 1
0.22984949023653 0.228146391484556 1 1
0.187539291496387 0.185389322605648 1 1
0.221139766908535 0.218835283945653 1 1
0.356510315222714 0.352741495096277 1 1
0.124614577375022 0.122434625150424 1 1
0.12414717776651 0.122225955174049 1 1
0.22307901310126 0.221090426624977 1 1
0.50083396836082 0.49618922798002 0 0
0.163164191084392 0.161518108458796 1 1
0.183924891664763 0.182849731228582 1 1
0.184731387154136 0.181899228144191 1 1
0.222744123574644 0.220368448607889 1 1
-0.0209250266965144 -0.0202511619068295 0 0
0.0959818960349026 0.0950627441723816 1 1
0.136250081114481 0.134773856616576 1 1
0.138043478528995 0.13665793648823 1 1
0.0596340907936985 0.0588768669165532 1 1
0.171641087014143 0.170134858452891 1 1
0.227394049531543 0.225394468203783 1 1
0.117800027657529 0.116543262394636 1 1
0.33432335362778 0.331098930858218 1 1
0.0755064881029979 0.0747140978705238 1 1
0.0603305278548653 0.0594855196148837 1 1
0.0393134168846922 0.0387240795511848 1 1
0.356433952649207 0.353090535186777 1 1
0.0531555812269152 0.0525701216997878 1 1
0.18964161857269 0.18746520283399 1 1
0.233157907850355 0.230894419497761 1 1
0.335112988295487 0.332567516210484 1 1
0.120723545419797 0.119076060185961 1 1
0.314687350308714 0.310961864469136 1 1
0.158172297239117 0.157094881168018 1 1
0.25577481470598 0.253447571431106 1 1
-0.0119859820486031 -0.0119933895723191 0 0
0.154056981386967 0.15217931366337 1 1
0.234243825483936 0.23218721564355 1 1
0.285722177848786 0.282729701268457 1 1
-0.101614432637118 -0.10068141401138 0 0
0.0215205974547446 0.0211767811327214 1 1
0.193210304869958 0.191771190624958 1 1
-0.00688256474265034 -0.00706898322590023 1 1
0.109398583629205 0.10817338748411 1 1
0.16752202457834 0.165488584362591 1 1
0.106105882410213 0.105103390428148 1 1
0.037763222697554 0.0374836107192153 1 1
0.296178519130939 0.293529314578309 1 1
0.220660590999814 0.218158403250358 1 1
0.233224750017601 0.230568509711455 1 1
0.297381856426594 0.294750507790652 1 1
0.185809046034867 0.183870293612526 1 1
0.285378038918925 0.282271060198222 1 1
0.275846786649418 0.273472399232188 1 1
0.180699690080654 0.178778395033039 1 1
-0.171260833253731 -0.16979678097312 0 0
0.282406397683427 0.279301350008646 1 1
0.107376664053505 0.105706639771585 1 1
0.417259779246952 0.412587626990457 0 0
-0.117973332968831 -0.116593051840649 0 0
0.141145569902746 0.139440566223044 1 1
0.254369817457703 0.251605415658267 1 1
0.0155863714222691 0.0154696634412247 0 0
0.402244700272205 0.397626517862563 1 1
0.0173162998315353 0.0170125491031261 1 1
0.100187579962329 0.0996883637614042 1 1
0.200662906731866 0.199306390289718 1 1
0.240656653913614 0.237918494089806 1 1
0.238180110396903 0.235931568197554 1 1
0.177380984012658 0.175547731468234 1 1
0.0575925289459679 0.0568347891472865 1 1
0.197989535073723 0.19550535147702 1 1
0.138994532024164 0.13703730360691 1 1
0.231785812543333 0.229640543898142 1 1
0.10514386127533 0.104092357563841 1 1
0.221573697973999 0.220078946453457 1 1
0.171394016023279 0.169687589568918 1 1
0.217112385669845 0.214482534457661 1 1
0.202120905164359 0.200293304665063 1 1
0.196306729735299 0.19382350866451 1 1
0.133600390844353 0.132123184768457 1 1
0.0829720111698631 0.0819545154972835 1 1
0.0361604878537726 0.0355256045187809 1 1
0.0669533419315606 0.0667724818536568 1 1
0.0751123912396603 0.0740525217226382 1 1
0.0937017620198374 0.0919189225141158 1 1
0.364576665160083 0.361219132758333 1 1
0.0923812888562958 0.0915605556139629 1 1
0.188267715165797 0.185693839371205 1 1
0.340345429674149 0.336739917334145 1 1
0.366161844752664 0.362617835163719 1 1
0.284079067597851 0.280680267777732 1 1
-0.110771044789327 -0.109690638465876 0 0
0.304315535908859 0.300907052272294 1 1
0.415392253356202 0.411550904599749 1 1
0.230329564017787 0.228141653030417 1 1
-0.125336240396058 -0.124535354226479 0 0
0.303147772630936 0.299963194729999 1 1
0.130699426063481 0.129702719783056 1 1
0.300371415588052 0.297205190341738 1 1
0.170001843146454 0.168287114934899 1 1
0.179901419281058 0.17803870809662 1 1
0.229955669499873 0.227263393277654 1 1
0.180031714787995 0.177758624492986 1 1
-0.0237329910926151 -0.0233994431691867 0 0
0.102375972334333 0.101267836805294 1 1
0.210449693723794 0.208297581255549 1 1
0.0213775112778169 0.0207854558567001 1 1
0.142977343258069 0.141525459368446 1 1
0.344602058996732 0.340914900880088 1 1
0.183412017893845 0.181296154816701 1 1
0.391416116484381 0.387522750302029 1 1
0.183886549272272 0.181718982980056 1 1
0.0342646026353568 0.0344495190237388 1 1
0.0884195513300495 0.087391357613974 1 1
0.0395549722120765 0.0387348968419545 1 1
0.234286632893402 0.232050746739834 1 1
0.204355970714594 0.202501124947748 1 1
0.150873334829928 0.149207188701815 1 1
0.272642560232302 0.2698137250677 1 1
0.201322559686194 0.199519477806569 1 1
0.336075772019391 0.333139976922612 1 1
0.224640541670057 0.222236150218357 1 1
0.20341159732975 0.201156782819193 1 1
0.112345262687933 0.11098543277862 1 1
-0.0587019413095568 -0.0577013069899728 0 0
0.394029781149888 0.389787881440802 1 1
0.353532774494141 0.350226446115248 1 1
0.374178745949133 0.370567079732783 1 1
0.275367618396297 0.272756119232102 1 1
0.220234412131274 0.218366343643397 1 1
0.348863234960571 0.345768826908507 1 1
0.239903609566352 0.237720329378511 1 1
0.246787930234709 0.243703510939684 1 1
0.154756313724974 0.152889492070728 1 1
-0.129049077557898 -0.127705734846284 0 0
0.130476415728857 0.129022963947199 1 1
0.123893321704208 0.122382608053665 1 1
0.11988071183472 0.11846071636656 1 1
0.156406332810552 0.155259799310682 1 1
0.0925014742646862 0.0910741064066898 1 1
0.131657405056936 0.130508838516387 1 1
0.125019729279219 0.123758952571596 1 1
0.39284797624932 0.388917272159324 1 1
0.104676507812657 0.10327070000627 1 1
0.276426878282233 0.273724839313222 1 1
0.271326025542551 0.268609196076485 1 1
0.275775330564969 0.272671056700083 1 1
0.080615472119534 0.0796512159780016 1 1
0.445000838080477 0.440025984981585 0 0
0.116077818196096 0.11450563138028 1 1
0.123603725940929 0.123181905756723 1 1
0.290371035257108 0.287032660648556 1 1
0.386214733653009 0.382318475491135 1 1
0.0407458304034125 0.0401591576225051 1 1
0.119793692288879 0.118811694889486 1 1
0.029906855980164 0.0297758383121552 1 1
0.274339744917499 0.27165182061195 1 1
0.426546696281462 0.422861385994671 0 0
-0.122383604391361 -0.121317984594535 0 0
0.026634246406035 0.0255628369770177 1 1
-0.123096608051324 -0.121857795658836 0 0
-0.0581880927501381 -0.0576173969299247 0 0
0.0352831343252411 0.0353523024063742 1 1
0.332733693246258 0.329481846385939 1 1
0.13442844344048 0.132787207988609 1 1
0.197447664415453 0.194863846520745 1 1
0.312149558701691 0.309344335785304 1 1
0.410779945393621 0.406817800803097 1 1
0.164866410589837 0.16315927435176 1 1
0.37182082919206 0.368314744686974 1 1
0.271447417648498 0.268591962848774 1 1
0.0915057433108161 0.0900719218394421 1 1
0.366368708475336 0.363300472491622 1 1
0.285588826122866 0.282831381100741 1 1
0.0938091621730394 0.0931592388794426 1 1
0.475200775635851 0.470660548872962 0 0
0.0379440586399698 0.0371873864161565 1 1
0.0111143645661305 0.0107842519067222 1 1
0.197152937019213 0.195104216222045 1 1
0.187987612300668 0.185649005024588 1 1
0.382682636820451 0.378497787536174 1 1
0.209554626729624 0.207338652514857 1 1
0.209680280589747 0.207553803244193 1 1
0.155169063688998 0.153518641912121 1 1
0.195415390562647 0.193310880915688 1 1
0.0725686073729062 0.07190498868611 1 1
0.192355887579006 0.190020859499046 1 1
0.108755735292257 0.107330358823522 1 1
0.0659637115054308 0.0654955155104285 1 1
0.255318670346529 0.252432269607244 1 1
0.235961721086824 0.234179535676607 1 1
0.307068985228393 0.304090551296272 1 1
0.291031433611142 0.287694313841525 1 1
0.0870653896167952 0.0859798130946325 1 1
0.158648359536555 0.156555286724423 1 1
0.44833382541687 0.443882404027424 0 0
0.259087617709651 0.257071042501563 1 1
0.387826597134596 0.384236349017575 0 0
0.192925784014704 0.190997508222239 1 1
0.168184558384836 0.166535428239509 1 1
0.106271576142407 0.104819436407137 1 1
0.241972784397169 0.240078547703554 1 1
0.0356381492788335 0.0356408719671571 1 1
0.337771501725629 0.334718384372745 1 1
0.0177381772094342 0.0171061072567991 1 1
0.0426174156914988 0.0424299790964249 1 1
0.208519345549433 0.206303888115306 1 1
0.26244566649569 0.259773941605693 1 1
-0.0489016331464471 -0.0479753807512319 0 0
0.515809753987075 0.510791237885409 0 0
0.138050933217414 0.13716598404472 1 1
0.356741840484026 0.352851345963002 1 1
0.256206083585077 0.253568312726627 1 1
0.126089157516296 0.124521475621746 1 1
0.362466393918002 0.35852911799336 1 1
0.301091284852196 0.297841193399815 1 1
0.272338608062813 0.270124737624284 1 1
0.247330330185508 0.245185079094496 1 1
0.0520378332911596 0.0518486235603506 1 1
0.351886921463217 0.348281003075387 1 1
-0.0128655865564839 -0.012427803031604 1 1
0.0609069699101149 0.0599920908409959 1 1
0.206521872828675 0.204414486708642 1 1
0.307259800507069 0.303917035179958 1 1
0.31029833235428 0.306456331658547 1 1
0.326786227736869 0.323179686663427 1 1
0.247042361800193 0.244528442864242 1 1
0.178115823883059 0.176661786886201 1 1
0.195061624455335 0.192904726242069 1 1
0.0735349031162941 0.0731585715155613 1 1
0.183128313444298 0.180657824878562 1 1
0.213203209498949 0.211506207798178 1 1
0.230640113033205 0.228787092225048 1 1
0.246286132055613 0.244716456915563 1 1
0.186611824125304 0.184231126030609 1 1
0.0236983719717049 0.0233206962459768 0 0
0.204724334724292 0.202833376951249 1 1
0.161012346758737 0.159334769184691 1 1
0.217696137085528 0.215305569377943 1 1
0.0254981602258381 0.0252473357176518 1 1
0.28376902991102 0.280558798645148 1 1
0.353881528336594 0.350195390154176 1 1
0.28180246048997 0.279716952689895 1 1
0.00967016791605362 0.00939414293299356 1 1
0.163094514385292 0.161452919655406 1 1
0.168663162005338 0.167280440603078 1 1
0.116697149692599 0.115461579427169 1 1
0.0780195505461124 0.0770828135272399 1 1
0.306846032186875 0.304005310036277 1 1
0.338914493428938 0.3353685853841 1 1
0.320845455136984 0.317973561496193 1 1
0.0176962602374471 0.017239593188328 1 1
0.139763495512516 0.138831477602986 1 1
0.116230111567436 0.114713203197955 1 1
0.204533647579027 0.202521903192323 1 1
0.228366069311659 0.226462066759703 1 1
0.279219968337216 0.275458900422093 1 1
0.296721410681256 0.29381544407548 1 1
0.100057889665397 0.0992222461183577 1 1
0.0446019176019315 0.044049617600045 1 1
0.0120513054123464 0.0125676079798104 1 1
0.21012854431976 0.207675005181041 1 1
0.202249946527603 0.199896474389742 1 1
0.153903167702394 0.152881932284199 1 1
0.366102244015742 0.362794890725323 1 1
0.118741213153644 0.117201033874866 1 1
0.251074245589823 0.248884972165332 1 1
0.0967698632657822 0.0956997383651804 1 1
0.187200637778824 0.185764330140004 1 1
0.344649908116184 0.34156900117024 1 1
0.14620865480801 0.144960550980171 1 1
0.172643958240552 0.170747455903511 1 1
0.205411546212816 0.203401824283311 1 1
0.255419642381707 0.252570817571005 1 1
0.141264908561393 0.139886588130852 1 1
0.243324581222542 0.240369249941854 1 1
0.179568401079118 0.17788081670401 1 1
0.046226785012694 0.0456368110392884 1 1
0.0970201393863551 0.0958586744482944 1 1
0.101031203793805 0.100090349854481 1 1
0.0763097866286919 0.0757413684252422 1 1
0.18728207532187 0.185317824957652 1 1
0.201564698708278 0.199879658910732 1 1
0.336214018400114 0.333299744066999 1 1
0.200275310973287 0.198394304515013 1 1
0.184625289868912 0.182478458124299 1 1
0.242185175954938 0.240271802758943 1 1
0.125699227082046 0.124398798846616 1 1
0.153909951626873 0.152632036931408 1 1
0.443578262422485 0.438557170993239 1 1
0.292052508218396 0.289294923259765 1 1
0.406178860074076 0.402446342514755 1 1
0.204829994060865 0.202550388573235 1 1
0.427246790226729 0.422927491895647 0 0
0.0171735590768661 0.016915947623202 1 1
0.403995210930341 0.40072607860327 0 0
0.255409059381848 0.253107904923719 1 1
0.205448289613794 0.203541748578725 1 1
0.256062138264284 0.253605834260242 1 1
0.279318282634504 0.276777833441191 1 1
0.173819466884308 0.171840488818147 1 1
0.108117846701547 0.10668610988139 1 1
0.248885508261429 0.246447039023691 1 1
0.171576217997619 0.169757045735713 1 1
0.202732822439351 0.200110312522493 1 1
0.114177373884117 0.113119034337911 1 1
0.134119043859026 0.132672953123449 1 1
0.343054873745856 0.339994067154541 1 1
-0.0486742102318238 -0.048646688098254 1 1
0.444631318871195 0.439923093669786 1 1
0.304294590725068 0.300303479657742 1 1
0.300800547208606 0.297694612719604 1 1
0.3695425584427 0.365519369924199 1 1
0.270121946146126 0.266750857537961 1 1
0.18576157652719 0.183563363765782 1 1
0.209867216467042 0.208239809186887 1 1
0.308981979489536 0.305599849651522 1 1
0.284082540065367 0.281578975076865 1 1
0.393002747394577 0.388892447786119 1 1
0.350824408577687 0.34733244367624 1 1
0.0817627018442056 0.0806937425086462 1 1
0.0585756474503802 0.0582311327889365 1 1
0.350146966257056 0.346899452490608 0 1
0.168781978726685 0.166952287268723 1 1
0.221046088637063 0.218580981661262 1 1
0.23560971006718 0.233811644218592 1 1
0.187593896842083 0.185426681236741 1 1
0.046431402305237 0.0455170948884319 1 1
0.0372596892727221 0.0369831235071346 1 1
0.607215311433144 0.60070555078273 0 0
0.225961347864509 0.223913297242022 1 1
0.361240981903001 0.357034353459279 1 1
0.0327646731234253 0.0330591307778296 1 1
0.0990591463129187 0.0977970552467703 1 1
0.181968182146564 0.180161858766971 1 1
0.191010428631723 0.189383294810064 1 1
0.271762741461093 0.268920059986797 1 1
0.0925977072325882 0.0917236920523768 1 1
0.303399645425293 0.300220917464905 1 1
0.106288539119763 0.105014542817955 1 1
0.267780028816726 0.264913939112458 1 1
-0.00798996706771411 -0.00807650726554073 1 1
0.179452630744356 0.177487752731939 1 1
0.169207468828443 0.167194378529388 1 1
0.147647059068356 0.146426866545266 1 1
0.24240134801206 0.240000855284875 1 1
0.0675004308117685 0.0670439329962953 1 1
0.231877183760042 0.229749645451229 1 1
0.21503270083157 0.213257706704831 1 1
0.235858828446238 0.234156150844114 1 1
0.372620700319481 0.368997638846955 1 1
0.0413472792373476 0.0411701101740002 1 1
0.144285957149405 0.142360325232018 1 1
0.301441956001658 0.29772555370456 1 1
0.0896227945486185 0.0883477132267879 1 1
0.397603666179501 0.393456904684603 0 0
0.14311913694894 0.141991512331245 1 1
0.271830603972191 0.269310341810904 1 1
0.180376291461499 0.178996058058844 1 1
0.0607932044438002 0.0602644957626158 1 1
0.238383586280414 0.236001707652961 1 1
0.122009253599982 0.121030415781881 1 1
0.158873454960642 0.157059207633064 1 1
0.353246861257412 0.349782344325217 1 1
0.143098322737044 0.141571349884044 1 1
0.299255149754329 0.296515725277325 1 1
0.327129959654474 0.3237783523146 1 1
0.0238456519668473 0.0234623967549431 1 1
0.0565788878545023 0.0560416172146863 1 1
0.356176134462944 0.352728781632414 1 1
0.155688038937614 0.154872057641461 1 1
0.00621575286717759 0.00600374934488406 0 0
0.229431440511891 0.226642121809902 1 1
0.120257360580504 0.118605504420697 1 1
0.120517678303149 0.119331775501878 1 1
0.147143801652437 0.146187415536523 1 1
0.278533465755711 0.275680828575895 1 1
0.22591796775431 0.223811630987182 1 1
0.196627437492548 0.194333388572974 1 1
0.180268529107151 0.178392669487545 1 1
0.370389287134693 0.366992028830972 1 1
0.184271901623362 0.182802588413504 1 1
0.313907899644228 0.310582849603342 1 1
-0.0490050334022395 -0.0482709064382015 1 1
0.306282753614963 0.302774497350984 1 1
0.17159247004993 0.169833693130909 1 1
0.427842405183712 0.423985071783924 0 0
0.513157250538474 0.50795103704479 0 0
0.188849594244192 0.187116912653409 1 1
0.304644206532477 0.301187342525466 1 1
0.169845626747319 0.168758889695564 1 1
0.243039375017063 0.24079137411937 1 1
0.136528170450546 0.135233042740045 1 1
0.21880880339676 0.216683094608096 1 1
-0.174807530697424 -0.172693969638954 0 0
0.0207919472725801 0.0203830532524292 1 1
0.296501176056529 0.293163702877106 1 1
0.213967523384321 0.212307994570528 1 1
0.197317302278329 0.195333049911337 1 1
0.304349479609737 0.301370323412865 1 1
0.327542043502729 0.324340049394639 1 1
0.263291783123228 0.260615331190789 1 1
0.128316302819882 0.127219845481382 1 1
0.364440397847776 0.360419215596334 1 1
0.138240972176894 0.137169184589326 1 1
0.164811154809404 0.162655527615339 1 1
0.435773254488215 0.432085345989684 0 0
0.232746016959015 0.230527264082974 1 1
0.0883181182638975 0.0876253419399689 1 1
0.0877815034771332 0.0865323673763232 1 1
0.124610532042454 0.123339342515559 1 1
0.303165388478598 0.299921247114344 1 1
0.114824684950178 0.113726068235735 1 1
0.0520005284378193 0.0510770708932073 1 1
0.300595628875829 0.297778009517199 1 1
0.202239625051354 0.200028975232898 1 1
0.0938093575966299 0.0931023933148881 1 1
0.296851169556897 0.293912349130937 1 1
0.309963813384781 0.306766084659353 1 1
0.11838233077542 0.11669325868695 1 1
0.0568413042743026 0.0562712579463529 1 1
0.0743106355728175 0.0734765447284169 1 1
0.201532141156319 0.199277228342138 1 1
0.20725837535459 0.205055929493094 1 1
0.359884728321994 0.356096216239488 1 1
0.352001182463859 0.348420802733478 1 1
0.0025634821588601 0.00298169991979434 1 1
0.237862837558006 0.235729841136814 1 1
0.342236649118081 0.339017127447492 1 1
0.29845876754138 0.295731327720012 1 1
0.213653006214295 0.211181199855186 1 1
0.255038359023675 0.252679711936299 1 1
0.0931489184386564 0.0921950128229127 1 1
0.16194618631747 0.161457438087753 1 1
-0.0416568808671695 -0.0413830471200651 1 1
0.278186240985794 0.275500666218719 1 1
0.412269088560816 0.408088763358508 1 1
0.133242482929918 0.131716545489348 1 1
0.199387395556985 0.197359391857532 1 1
0.196870226209063 0.194243554355707 1 1
0.332736019968237 0.328765493882771 1 1
0.292807235487318 0.290154590753739 1 1
0.251393993157363 0.248615462661056 1 1
0.0132315853975796 0.0129175091613064 1 1
0.237033281065745 0.234435072817622 1 1
0.162133451823352 0.160535038389967 1 1
0.174423658645952 0.172158958368834 1 1
0.196671299430827 0.194653464919377 1 1
0.23181271680887 0.229041556366988 1 1
0.362667842633496 0.35940696014437 0 0
0.146492555841967 0.144925764611553 1 1
0.176143943264437 0.174490374189748 1 1
0.395059657024452 0.390684549695508 1 1
0.167910303772973 0.165722853491941 1 1
0.162158271851855 0.160002786275761 1 1
0.134541005049278 0.133082774304994 1 1
0.132781909377335 0.131647802414122 1 1
0.152607492595154 0.151340310057228 1 1
0.367589600148992 0.363350463848976 1 1
0.180756870967992 0.179333405641929 1 1
0.0314680608299178 0.0312509595339747 1 1
0.109216325810159 0.108179098205447 1 1
0.312031269344186 0.309246368830563 1 1
-0.0491124683992606 -0.0489776423031023 1 1
0.374379509138856 0.370833019835193 1 1
0.135537677472154 0.134709394243694 1 1
0.248475612541255 0.245738856886529 1 1
-0.0237696885307791 -0.0233100430600373 0 0
0.41223687443295 0.408764704737835 0 0
0.138756424755841 0.13818138678857 1 1
0.0155618557122785 0.0149604108215783 1 1
0.0560512643548347 0.0555238201825353 1 1
0.23541071748227 0.232827718027876 1 1
0.277067543517418 0.274722739927843 1 1
0.367543543126683 0.363166702168721 1 1
0.12991407910603 0.128456759939737 1 1
0.163854370578731 0.161701932525627 1 1
0.203868201670366 0.202103195508539 1 1
0.189751903854455 0.187788990091317 1 1
0.27131014316812 0.267899944166822 1 1
0.25343669093868 0.250898654278894 1 1
0.224850576775566 0.222247145620021 1 1
0.0038954539437353 0.00336992065634067 1 1
0.195206045581971 0.193495350005324 1 1
0.0212167992447829 0.0211394977321969 1 1
0.284269131986596 0.280892757916166 1 1
0.236307821573533 0.233461861642025 1 1
0.150854786192814 0.149088004182986 1 1
0.129757083105277 0.128304942855076 1 1
0.331269413195503 0.327755613084371 1 1
-0.08689375368159 -0.0859490097602321 0 0
0.0298566205067576 0.0293616041839942 1 1
0.426069093239358 0.42192750398441 1 1
0.095243532259913 0.0947061513330782 1 1
0.139608044343397 0.138280784408268 1 1
0.182066540371718 0.180062716030761 1 1
0.199461755177415 0.196923171550241 1 1
0.292389180770749 0.289233659555391 1 1
0.267921693250731 0.265627020078718 1 1
0.0831269170152364 0.0819191587948377 1 1
0.248248803843185 0.245781260018417 1 1
0.00852264731342184 0.00857356320163563 1 1
0.294634370983059 0.291680710777213 1 1
0.296283945444239 0.293465608026382 1 1
0.333831972646655 0.32990802205343 1 1
0.226210534265202 0.224208993604811 1 1
0.348162735519859 0.344772558167277 1 1
0.137403619814151 0.135807292249523 1 1
0.0647213185275139 0.0647491020189474 1 1
0.194873352239843 0.193007742838125 1 1
0.157922504744458 0.15667781730091 1 1
0.172646054420395 0.1714094338491 1 1
0.169463860811352 0.167238028810659 1 1
0.191601989663251 0.189986798829896 1 1
0.187888681607377 0.185899495551495 1 1
-0.036774788397536 -0.0362274755076027 0 0
0.189738923467493 0.188468595671577 1 1
0.111181490027605 0.109657907889731 1 1
0.30503800528709 0.301929130929657 1 1
0.114632544910144 0.11320012535535 1 1
0.212294797405934 0.210132622969744 1 1
0.00645519885110866 0.00661377471478536 1 1
0.167539394526228 0.165864022138825 1 1
0.227363425085657 0.225354121819985 1 1
0.223032993364263 0.21978957371178 1 1
0.0836692851978851 0.0830136304782734 1 1
0.344029222730811 0.339987045568797 1 1
0.232667996731916 0.230508171571208 1 1
0.3261590768078 0.323204676002608 1 1
0.180112817101679 0.17866533329463 1 1
0.000187957572821992 0.000279610288389372 1 1
0.186511340290098 0.184596113112471 1 1
0.0789486037020508 0.0779817688799964 1 1
0.324254697425988 0.322155708683566 1 1
-0.0416972055391919 -0.0413462708923333 1 1
0.157976630435977 0.156348257169813 1 1
0.327647950418479 0.323495906010855 1 1
0.199394830088151 0.197428167792901 1 1
0.367924189870357 0.364391874421698 1 1
0.392751694036066 0.388687657076074 1 1
0.0441424075250078 0.0439527406156288 1 1
-0.0314393702027745 -0.0314870437549657 1 1
0.280200884427605 0.277751827963907 1 1
0.252657077518355 0.249434955053869 1 1
0.178474548704737 0.176272478445854 1 1
0.16573540402557 0.163743516776081 1 1
0.306351836502255 0.303343554493045 1 1
0.203956289970025 0.201989737628772 1 1
0.324073448905187 0.320986180429952 1 1
0.21755392869289 0.215195888634172 1 1
0.20328335998702 0.200867207665418 1 1
0.18489309459688 0.183300932056623 1 1
0.0712178056435033 0.0709786428247633 1 1
0.23679181008447 0.234122083315639 1 1
0.243066275784915 0.241050973786081 1 1
0.157120170108083 0.155231173915316 1 1
0.158496608413333 0.156549067089971 1 1
0.380752574398784 0.376567486147725 1 1
0.138656580160292 0.137296237043324 1 1
0.225409220631233 0.22319868213437 1 1
0.265985449375593 0.264150548902176 1 1
0.153246412035387 0.152059508367778 1 1
0.289635327087019 0.287425004479992 1 1
0.272514358847766 0.269514036899038 1 1
0.321506284976053 0.317933127058687 1 1
0.410987717987585 0.407254979550225 1 1
0.235264715234156 0.233307321231128 1 1
0.174200084600987 0.172786895806693 1 1
0.0939180382784956 0.0932075771512686 1 1
0.0571950149065706 0.0563730413877193 1 1
0.150820491820924 0.149137539470159 1 1
0.459325540028543 0.454459940823504 0 0
0.224912937505128 0.222629784338864 1 1
-0.00487994369592084 -0.00462604527457848 1 1
0.0829405050381935 0.0821279853923463 1 1
0.414057569533429 0.409986754719938 0 0
0.152173909083886 0.150917166123674 1 1
0.108862644831795 0.107802036330403 1 1
0.0591907740048257 0.0587147557063429 1 1
0.340570029199875 0.33684596882273 1 1
0.311651285400987 0.308502831919998 1 1
0.458439411609705 0.453956352801181 0 0
0.115521558545527 0.113983506650303 1 1
0.202521932052272 0.200594684242829 1 1
0.115484107960074 0.113694402356638 1 1
0.205609070129316 0.203779114723856 1 1
0.184271141575721 0.18192842484353 1 1
0.273070998159754 0.270299025313523 1 1
0.0579505632902272 0.0573845628331205 1 1
0.323079667549575 0.319724140231878 1 1
0.12636029956446 0.125273667164179 1 1
0.203547659077247 0.201728859174809 1 1
0.184606614462539 0.182545972750008 1 1
0.134609446466041 0.13321396831472 1 1
0.338088257093705 0.335091149546321 1 1
0.135573586212588 0.134083576807471 1 1
0.0312725532855831 0.0306232176575451 1 1
0.117593190870188 0.11665059529613 1 1
0.098094151017786 0.09686692360986 1 1
0.0780756763688153 0.0772635693059617 1 1
0.226077052940017 0.22393371379977 1 1
0.2700325930664 0.266960966220901 1 1
0.225683412800901 0.223638246291902 1 1
0.261960784842355 0.259674641221591 1 1
0.0214410076457372 0.0219155580033465 1 1
0.226095032765014 0.22415505910112 1 1
0.337737155526526 0.334754190957555 1 1
0.342201963384442 0.338257310210026 1 1
0.143874201346962 0.142540326675739 1 1
0.112192561965175 0.111459875545882 1 1
0.211162308770986 0.209047193637442 1 1
0.168628578392225 0.167227160879473 1 1
0.0115233512112685 0.011286128648133 1 1
0.267797573044532 0.264852414066812 1 1
0.310792366213597 0.307875703954026 1 1
0.478237381399744 0.473081605785317 0 0
0.040624352572594 0.0408817811032899 1 1
0.345423654331196 0.342164905632231 1 1
0.0792743248096131 0.0786842521972986 1 1
0.317823392056861 0.314389216651991 1 1
0.26377587890225 0.261219633619037 1 1
0.230664241591394 0.228994631805094 1 1
0.0883688802025727 0.0876079545945992 1 1
0.257068812060544 0.254053030039044 1 1
0.180636339033972 0.178578796445711 1 1
0.272602304199416 0.270214443331204 1 1
0.398650536761893 0.395095918734979 1 1
-0.0333650319395144 -0.0333790531213859 0 0
0.222203561223654 0.219396089447423 1 1
0.451784603749601 0.447220507343404 0 0
0.386050014026089 0.382147706074967 1 1
0.44653337885101 0.44173696121934 1 1
0.188401046718694 0.186751881799103 1 1
0.200328313317718 0.198172085504619 1 1
0.190552265238012 0.188559277831965 1 1
-0.0364649602771125 -0.0363245875566784 1 1
0.257236529456301 0.255124381409347 1 1
0.049285430382488 0.0486901508312136 1 1
0.346725088311462 0.342930975964637 1 1
0.295247525774093 0.292670763952208 1 1
0.196760183505706 0.194201086758731 1 1
0.208377172976928 0.206227478877134 1 1
-0.112439453018766 -0.111154102538238 0 0
0.0975290816432535 0.0963127974529417 1 1
0.217382745240519 0.215310495812239 1 1
0.161786851912179 0.159908692820536 1 1
0.183722630107775 0.182355613639076 1 1
0.16018204501543 0.158564977101065 1 1
0.231188696752482 0.229412824916409 1 1
0.351134998827516 0.348091080081152 1 1
0.263971117862423 0.261543521610251 1 1
0.227064169955497 0.224808220340293 1 1
0.106989131884529 0.106187530812965 1 1
0.158573754923916 0.157310414095043 1 1
0.173229716180775 0.171492038796136 1 1
0.267728576448943 0.265901294050327 1 1
0.0518976016297108 0.0521232426759694 1 1
0.189528701706198 0.188016458248888 1 1
0.206044889888865 0.204136959535062 1 1
0.304091413093697 0.300946783574575 1 1
0.269942609915352 0.266806018237718 1 1
0.317192851141219 0.314053917166478 1 1
0.22860045570225 0.226642473076082 1 1
0.19387232411967 0.191687927673744 1 1
0.0420307414068413 0.0416880938443884 1 1
0.113998886716274 0.112504919599286 1 1
0.261901127288677 0.25968742832744 1 1
0.226845626691604 0.224798050243233 1 1
0.116395430832271 0.115529799446825 1 1
0.447554527998181 0.443302497271471 0 0
0.356654381385077 0.353053148172982 1 1
0.224106823177442 0.222193368356655 1 1
0.223340837347627 0.2213279935678 1 1
0.189976041288856 0.187783192831801 1 1
0.213788921723278 0.211461969583952 1 1
0.0912677609191882 0.0900988783945073 1 1
0.0742076197494488 0.0731774222282463 1 1
0.221396718683314 0.219637985713116 1 1
0.336988047598424 0.333338877840204 1 1
0.401981452866373 0.398269919545155 1 1
0.286104494039973 0.283075471915869 1 1
0.185196379781655 0.183204339147698 1 1
0.229480298302397 0.227608171145343 1 1
0.129649687077921 0.128726840853765 1 1
0.373797397558539 0.369808765321214 1 1
0.186293963666834 0.184179435444029 1 1
0.165572283711366 0.164276933340286 1 1
0.0771995597670659 0.076252952723748 1 1
0.518793607590129 0.51393695019005 0 0
0.086153108292267 0.085111692994027 1 1
0.265412631704588 0.262218218873351 1 1
0.0274204313545764 0.0270290488113214 1 1
0.130306849606937 0.128523039626978 1 1
0.164355212777744 0.162881579293084 1 1
0.277532983622332 0.274849068083327 1 1
0.0614998270314522 0.0610374955334268 1 1
0.315128931462284 0.312530908538544 1 1
0.256940443726702 0.254647206318444 1 1
0.264904929831759 0.262388347475779 1 1
0.456459816852749 0.4518502024518 0 0
-0.0178813872831964 -0.0179056318725288 1 1
0.150421810553449 0.149031760204406 1 1
0.0540524175266036 0.0540103376478414 1 1
0.225123745021932 0.222922961961281 1 1
0.137951772496015 0.136839509615893 1 1
0.29302609606429 0.289815382068092 1 1
0.0616847787592017 0.0609336858067654 1 1
0.256644699787523 0.253900481293637 1 1
0.0845441570113159 0.0837224087229687 1 1
0.416946973302608 0.412822577457394 1 1
0.241017663717751 0.238632985994478 1 1
0.337547167025829 0.334427551394077 1 1
0.0949756979140829 0.0933446917220354 1 1
0.0562743004523547 0.0552733207589813 1 1
0.34688387901947 0.343556085532709 1 1
0.266166541717801 0.263420852729712 1 1
0.241280916558126 0.238874701122504 1 1
0.348607612569487 0.344661259191208 1 1
0.197302684750856 0.19543942011579 1 1
0.24511493644727 0.243251781704424 1 1
0.0720054282249521 0.0715734293702554 1 1
0.0764401380066429 0.0757828780777962 1 1
0.317681969863022 0.313742471900753 1 1
0.0174802988965129 0.0168855127529485 0 0
0.198782783815791 0.196582336892039 1 1
-0.0497302158124523 -0.0492323900287194 0 0
-0.0438408144212105 -0.0431343827824395 0 0
0.284194191212299 0.281136310405089 1 1
0.237371009263113 0.234927435704163 1 1
0.133565234324538 0.131628962070637 1 1
0.223455935689635 0.221407804549496 1 1
0.0836518141436421 0.082853982355785 1 1
0.361567284659693 0.357470673468296 1 1
0.128202328467471 0.126446902221744 1 1
0.106797675163406 0.105213366751752 1 1
0.223017636104208 0.221015649860336 1 1
0.175563066122713 0.173942909974383 1 1
0.341349191982572 0.336906333028245 1 1
0.399966423043745 0.396395063289116 1 1
0.0445931617865978 0.0444519834730059 1 1
0.108758925764752 0.107695045125224 1 1
0.441813857294063 0.437198343346944 0 0
0.387819008579992 0.383602412577812 1 1
0.123281175943847 0.122004096259639 1 1
0.271518507869382 0.268643719057449 1 1
0.0515913224919714 0.0508521599931927 1 1
0.48462883633472 0.479906620687337 0 0
0.103522916957469 0.103078667231688 1 1
0.130430848055261 0.12903304217313 1 1
0.230242406948673 0.227214683545199 1 1
0.154391283447002 0.152559078727068 1 1
0.310762615820278 0.307140597353744 1 1
0.0485798019828603 0.0483660705804769 1 1
0.348618111623624 0.345053400330122 1 1
0.310810993114014 0.306899414626698 1 1
0.435936498533046 0.431835694757271 1 1
0.311936004130183 0.308685896769363 1 1
-0.070991948108126 -0.0708502541059369 0 0
0.176463938363289 0.174653732387918 1 1
0.24424411252971 0.241463064392055 1 1
0.0789942135320005 0.0780955949932297 1 1
0.11637773988552 0.114447790590557 1 1
0.139274263754961 0.137928126973168 1 1
0.40722712517691 0.402732930274672 0 0
0.113701340284923 0.112655890509253 1 1
0.0660531714256113 0.0655857032651912 1 1
0.0100697630634827 0.00990454251732708 1 1
-0.0115234823488472 -0.0115631588179279 1 1
0.321426737919098 0.317738860717121 1 1
0.259629914158674 0.257256180915057 1 1
0.489950824222893 0.484371894338343 0 0
0.186300272328236 0.184752935630968 1 1
0.352296928534975 0.348894716592736 1 1
0.216332984476934 0.213729458037528 1 1
0.258876329267787 0.255467922331428 1 1
0.160646885476524 0.159552796188987 1 1
0.162850372689655 0.161084844746301 1 1
0.132254308356681 0.131128161744921 1 1
0.219668288239756 0.21726837535754 1 1
0.170429748567383 0.168438750947694 1 1
0.301476858127504 0.298275418884591 1 1
0.163607717646155 0.162091684759493 1 1
-0.00193542074609769 -0.00198534256296633 0 0
0.325155918180797 0.322319203243694 1 1
0.27009735422225 0.267442821411718 1 1
0.0953449003555063 0.0943074757007882 1 1
0.109467471395564 0.108546729778224 1 1
0.236317332527405 0.234085805842629 1 1
0.219009566817097 0.216585623050511 1 1
0.281338043504818 0.278360332866632 1 1
0.0808334819910646 0.0802194128982456 1 1
0.361868628836428 0.358325575395538 1 1
0.0661217972896002 0.0657799695974424 1 1
0.369238733604869 0.365226454050809 1 1
0.135823638184306 0.134283612542078 1 1
0.128247769407321 0.12706457467175 1 1
0.290109125637474 0.287193679734538 1 1
0.279536071430361 0.276689321728892 1 1
0.56719283109899 0.561447130350178 0 0
0.0438497017738638 0.043436913294855 1 1
0.228558587632404 0.22633104533212 1 1
0.204788539244559 0.20267163253761 1 1
0.0463361097622007 0.0459309974654268 1 1
0.0334858412519389 0.033940411898616 1 1
0.249488559823316 0.246882270785805 1 1
0.0252188572592552 0.024484956606152 1 1
0.21701898041753 0.214774904062408 1 1
-0.0199902456874411 -0.0199374111901548 0 0
0.0582401852975102 0.0579466055155386 1 1
0.305895783934248 0.302301402664412 1 1
0.281501463652532 0.278824294462415 1 1
0.359268863693534 0.355575481508328 1 1
0.0860000748900948 0.085236010490859 1 1
0.182864300635172 0.180079843696263 1 1
0.20050180086248 0.197800354194816 1 1
0.211179507648991 0.209318334386994 1 1
0.142909664668583 0.140988660241617 1 1
0.377017160204015 0.373380449106241 1 1
0.148498573782614 0.147095286505945 1 1
0.00517236808819456 0.00462511343406831 0 0
0.4076173120135 0.403678156227949 1 1
0.0868583080596726 0.0865827405283667 1 1
0.0837622629871295 0.081752159311037 1 1
0.231514954439419 0.229150153683884 1 1
0.137214496759184 0.136236674508902 1 1
0.219139319638677 0.216884662942885 1 1
0.185121915712989 0.183324697867418 1 1
0.198817691317889 0.197051109167651 1 1
0.123997670649624 0.12233896646833 1 1
0.109076550889935 0.108361917227662 1 1
0.105072228466969 0.104253751855936 1 1
0.435232260205232 0.430928369248593 1 1
0.234139760433474 0.231561875367675 1 1
0.280120822166604 0.277595634185354 1 1
0.152464832176868 0.151382124964271 1 1
0.500620802215273 0.494985816841729 0 0
0.0452217564232534 0.0447211238864529 1 1
0.195342676453647 0.193508929237262 1 1
-0.120755639704475 -0.119657835831879 0 0
0.162123556029182 0.160482861141268 1 1
0.151888231459181 0.150051131061067 1 1
0.202422642399388 0.199812106532523 1 1
0.165564761671078 0.163929330028713 1 1
0.249632890086858 0.247764764470235 1 1
0.234846023681725 0.231880281439093 1 1
0.286988104315399 0.284002308238949 1 1
0.505454153576738 0.500620405188149 0 0
0.407833229867551 0.403945685174922 1 1
0.442155520380625 0.437452450360169 0 0
0.5848973686496 0.578902446395881 0 0
0.222533754484755 0.220322422483006 1 1
0.245514432994016 0.243519971359446 1 1
0.26684798990596 0.26383029430591 1 1
0.0896591479996511 0.0889963580645531 1 1
0.146354038965004 0.144495856792783 1 1
0.316799294435321 0.313918297415926 1 1
0.0915280087838469 0.0907057772374336 1 1
0.182200415438752 0.180073853234304 1 1
-0.0707217128359007 -0.0697529759571045 0 0
0.152971628620527 0.151653444195645 1 1
0.124367807819709 0.123268359619605 1 1
0.347284843162966 0.34374475703362 1 1
0.00881206008268788 0.00859967108548761 1 1
0.149446281223148 0.148159185821757 1 1
0.199560279179605 0.197685573791084 1 1
0.238806736203979 0.236976901967583 1 1
0.233200473068416 0.231174514377573 1 1
0.186888313388713 0.184576428897939 1 1
0.0648107144044299 0.0635098334268527 1 1
0.290250345602272 0.287634120339088 1 1
0.271183921153202 0.267898698273914 1 1
0.112897299447711 0.1115931433273 1 1
0.0264614856455348 0.0262270531865481 1 1
0.400926908202366 0.396266573440516 0 0
0.275732638729486 0.273430095900728 1 1
0.172273157214794 0.170564341297481 1 1
0.360611070989469 0.356751723928282 1 1
0.318848128271732 0.315601650867388 1 1
0.253750486104196 0.251491586523305 1 1
0.133844181254523 0.132561405466357 1 1
0.039745380267836 0.0390004633627406 1 1
0.0985685221866545 0.0974850518755298 1 1
0.278809269266791 0.275397371632584 1 1
0.15861678426417 0.157249349920122 1 1
0.289438878990675 0.286194121647003 1 1
-0.0438533104040251 -0.0436418400162302 0 0
0.311169381604909 0.308474578684464 1 1
0.0804968266498117 0.0796964192696469 1 1
0.143865037713975 0.142464313658179 1 1
0.190134151358512 0.187948975549842 1 1
0.391995200795767 0.387881296053 1 1
0.276812432473743 0.274031057214113 1 1
0.238870698508133 0.236236336582155 1 1
0.37907725886968 0.375337101805584 1 1
0.38802264238177 0.384373630709309 1 1
-0.0178207290214788 -0.0165316666170594 1 1
0.109930750090754 0.109252525829805 1 1
0.122062074790481 0.121095144532333 1 1
0.21139169766249 0.208632878777413 1 1
0.453726237858726 0.449101369676363 1 1
0.397332937842015 0.393267306124932 0 0
0.270085739937238 0.267090206200365 1 1
0.313933264437886 0.310981909390463 1 1
-0.1199151103065 -0.118665930995814 0 0
0.135436962445501 0.13437488146619 1 1
0.280175409176274 0.277762486844784 1 1
0.208897919944341 0.206842093625457 1 1
0.409502648007062 0.404799671277554 1 1
0.315514060867214 0.311987663072825 1 1
0.281934162999752 0.279253463199693 1 1
0.248882357562148 0.245904244149106 1 1
0.34490896255397 0.341380434540051 1 1
0.127624477530882 0.126332285353319 1 1
0.0755355785564227 0.0746239479532314 1 1
0.25210432530177 0.249599669047618 1 1
0.20050006334429 0.19850206818389 1 1
0.336103970290681 0.332968755674356 1 1
0.021225267047523 0.0213761735874952 1 1
0.100936355887076 0.100404466298921 1 1
0.21238514452662 0.210002604063948 1 1
0.174022320357478 0.171693392990766 1 1
0.199992645423703 0.198131005114977 1 1
0.163965123654277 0.162173720561089 1 1
0.216315591096141 0.214020232149054 1 1
0.204645739042107 0.20303271225735 1 1
0.175743614429547 0.173404822033772 1 1
0.309396246117582 0.306577084853402 1 1
-0.0369898941358219 -0.0368245032658471 0 0
0.233893453476993 0.232252566935083 1 1
0.397879319861728 0.39421416308612 1 1
0.0729289283739655 0.0724474270080999 1 1
0.0923827563938969 0.0915908971513317 1 1
0.282079283168536 0.279258049170029 1 1
0.179146073327691 0.177593106112047 1 1
0.115253885380465 0.113427742745838 1 1
0.314314937802008 0.311337411735634 1 1
0.0360661781384418 0.0351918691791575 1 1
0.13595035618191 0.134699300606396 1 1
0.481786860359905 0.476822040095487 1 1
0.299666607315754 0.296827697672196 1 1
0.220755943658854 0.218596454140866 1 1
0.158835112379574 0.156957200263916 1 1
0.0154048515110678 0.0147905284701136 0 0
0.146315339681841 0.145782035115653 1 1
0.173484526293881 0.17211279473031 1 1
0.0832802517514421 0.0828755843122565 1 1
0.323689302464639 0.320107514167156 1 1
0.396539306089992 0.392008222872701 1 1
0.376900760199975 0.373128484041981 1 1
0.203244926314966 0.201658943037814 1 1
0.258287964075831 0.255001549271516 1 1
0.27912661109113 0.275689517104031 1 1
0.197209503657945 0.195554110197328 1 1
0.162928583133352 0.161183792598157 1 1
0.274524186421285 0.271674643270455 1 1
0.266157862555756 0.263467915091571 1 1
0.320316954049954 0.317368345241559 1 1
0.0758273086152714 0.0753893898753701 1 1
0.32234174810264 0.318726735418509 1 1
0.278817027948163 0.275796534381045 1 1
-0.161649627485491 -0.159936651031192 0 0
0.289142424101545 0.286621418117022 1 1
0.104376283903083 0.103563276612065 1 1
0.127515443019591 0.126449463253878 1 1
0.109830266386591 0.108644141860889 1 1
0.137786673451752 0.136945917058459 1 1
0.160267854969915 0.158472292135274 1 1
0.23979753734311 0.237324563929893 1 1
0.236815758725179 0.235118767460444 1 1
0.269736418845888 0.266843334652246 1 1
0.134734723228117 0.133228825109823 1 1
0.137203988816464 0.135813701558129 1 1
0.192147232910474 0.190743676159979 1 1
0.16977827410272 0.168301106729747 1 1
0.165423359882143 0.163514609924099 1 1
0.295872975937647 0.292788199574313 1 1
0.0816096225467684 0.0810264596711526 1 1
0.247085484376731 0.244078548420848 1 1
0.20795446607576 0.206394863199139 1 1
0.091317560964763 0.0909463265540343 1 1
0.45881240374758 0.454326964441017 0 0
0.123229485622483 0.12138219701632 1 1
0.0719608696447133 0.0713125471348099 1 1
0.24586153491908 0.243406697040865 1 1
0.337320786281066 0.333730425748943 1 1
-0.00934633460592228 -0.00880005730446867 0 0
0.163472286701832 0.161595502860954 1 1
0.0332696994415444 0.033142450263028 0 0
0.186752212770408 0.185015021160423 1 1
0.145666972334636 0.143930344878684 1 1
0.112184716637702 0.111009225716803 1 1
0.260741634109187 0.258034123225478 1 1
0.058420604915208 0.0574276409513455 1 1
0.278120713477651 0.27536233781825 1 1
0.286022890574425 0.282995124958004 1 1
0.165462385499324 0.164021504469178 1 1
0.106871084544833 0.1056434203193 1 1
0.0749132644729075 0.0741757480544749 1 1
0.127642423392671 0.126403093873534 1 1
0.276193276314418 0.273492282925653 1 1
0.174631304041504 0.17270448831006 1 1
0.407318827846295 0.403112402070011 1 1
0.320384781358971 0.317478523140692 1 1
0.143703853052298 0.14175427149642 1 1
0.188865312260152 0.18657524107574 1 1
0.083084227026627 0.0823129691761204 1 1
0.237467805323345 0.235138847022991 1 1
0.227411033698609 0.225126073492599 1 1
0.108798527326139 0.108351745177191 1 1
0.134463141784751 0.133062471354314 1 1
-0.00741192506898791 -0.00727159069882501 1 1
0.276388031776062 0.273483948294655 1 1
0.190856019540955 0.188382614726975 1 1
0.110207038258846 0.1092076011021 1 1
0.254125149827898 0.251337646645904 1 1
0.196325429764259 0.193836398652469 1 1
0.285052902769264 0.282272328162777 1 1
0.154593266109468 0.152752929486871 1 1
0.192752393360291 0.190745364360896 1 1
0.154185172380209 0.152423377603595 1 1
0.285231014016965 0.282518719623842 1 1
0.183225332772632 0.181018195329386 1 1
0.0709850022454851 0.0706231717335138 1 1
0.266779933013056 0.264075190160843 1 1
0.323050473596524 0.320473426834806 1 1
0.188850933164207 0.186731941071697 1 1
0.385708176472571 0.381755114603274 1 1
0.0763705798430354 0.0761747179768733 1 1
0.252627443802183 0.249752595823575 1 1
0.159578412281143 0.15761602951878 1 1
0.00403412496242078 0.00406832647182807 1 1
0.292380968591587 0.289465529733724 1 1
-0.0403649334185202 -0.039627195837522 0 0
0.417823368595282 0.413542429334022 0 0
0.201722994938721 0.200162053100579 1 1
0.390980490054706 0.386868720658342 1 1
0.151704709552205 0.149864726241455 1 1
0.0676441857295352 0.0671238565354366 1 1
0.13657520647911 0.135190991959556 1 1
0.29697923738777 0.293550684590993 1 1
0.171975498294446 0.170643648309915 1 1
0.366557662804692 0.363188631892203 1 1
0.34057247072185 0.337240637807541 1 1
0.212534867337642 0.210852888991727 1 1
-0.0147538923750199 -0.0149562571142653 1 1
0.423599926867315 0.419111713153162 1 1
0.406718834492337 0.402201086828338 1 1
0.277895766347587 0.274849658578718 1 1
0.357612332558306 0.35462987595021 1 1
0.155710467582743 0.153922136516923 1 1
0.402037235542619 0.39746711433499 0 0
0.419834505566529 0.415919098358353 1 1
0.125348046917809 0.124125185691006 1 1
0.0971425064049514 0.0963220800633786 1 1
0.142246968885878 0.141198762479692 1 1
0.381856144687152 0.378038307105619 1 1
0.0814572879376726 0.080328992042899 1 1
0.370944854303035 0.36730446213682 1 1
-0.0354429957726591 -0.0350686692919624 0 0
0.246452332948754 0.243927952204176 1 1
0.326853796830629 0.323590892434802 1 1
0.0509843181891433 0.0503010875768674 1 1
0.108676685637301 0.107735420064591 1 1
0.272680476099468 0.270119319623299 1 1
0.322235515514695 0.319108659213602 1 1
0.294886621112812 0.291675719738802 1 1
0.433019514736535 0.428068522566331 0 0
0.265786062927157 0.262661908522606 1 1
0.16040403523485 0.158683924240854 1 1
0.203426102616825 0.20175707611431 1 1
-0.0157441985816777 -0.0155414447581427 0 0
0.340970142861304 0.33801547452304 1 1
0.23442565558387 0.232204060278579 1 1
0.0465422851889406 0.0461904688382709 1 1
0.105398486096376 0.104504029002703 1 1
0.000792905468332841 0.000676165619517853 0 0
0.161718856356882 0.160440920861705 1 1
0.131118417360798 0.129171331854706 1 1
0.219698986502669 0.217359734583183 1 1
0.228043793200585 0.226064376228082 1 1
0.104382717711945 0.103166051150899 1 1
0.191877255401268 0.190216445918639 1 1
0.182815128963879 0.181169192120818 1 1
0.297183121784524 0.293829867772953 1 1
0.107510228884575 0.106547358131513 1 1
0.0749555617108785 0.0732214915400877 1 1
0.0548946043613335 0.0541887918616195 1 1
0.278304374320131 0.275163708044124 1 1
0.132416203206439 0.131527230090002 1 1
0.0792240051074559 0.0784198029693701 1 1
0.363712666186816 0.360141926023985 1 1
0.201372599629426 0.198833196867968 1 1
0.357687762084345 0.353743684061215 1 1
0.277233714940666 0.274677027682078 1 1
0.15368166934378 0.151386002957167 1 1
0.328860777016495 0.325412338629813 1 1
0.230202635674721 0.228046535763205 1 1
0.256048487827778 0.253962892611568 1 1
0.361698250256036 0.357884824292508 1 1
0.386974433973217 0.383166937489094 1 1
0.068808484214597 0.0683505130407613 1 1
0.0733911092011025 0.0726801873305715 1 1
0.171583550765878 0.169906316868356 1 1
0.201827461086967 0.199880384425744 1 1
0.378502937480826 0.374730197958649 1 1
0.114680402236411 0.11302320539138 1 1
0.301243633380609 0.298059699833848 1 1
0.0886883427244061 0.0872349662058044 1 1
0.218566301701889 0.216798279061987 1 1
0.252201609939143 0.249492711413352 1 1
0.186692014863252 0.185134679461561 1 1
0.150838131037512 0.149157841998965 1 1
0.139864178702156 0.138434582607672 1 1
0.452283200121887 0.447424936841714 1 1
0.193351778249264 0.191957967257662 1 1
0.27362024118931 0.270409946802493 1 1
0.180686615431525 0.178743461769149 1 1
0.114823720292406 0.113931718558572 1 1
0.232313218745136 0.230249518815907 1 1
0.222406065406328 0.220143842510357 1 1
0.103826443695747 0.103222985230079 1 1
0.23365519460158 0.23160006649485 1 1
0.28650658937552 0.283537354116105 1 1
0.247190354917713 0.244267899239991 1 1
0.350391066677386 0.347017751194923 1 1
0.095475224148804 0.0946874144755358 1 1
0.275545265752438 0.272925923283574 1 1
0.169480530901994 0.167879412192667 1 1
-0.0590919699494706 -0.0589819790702061 0 0
0.224835219384528 0.222563026608259 1 1
0.0652199201061272 0.0642821770832464 1 1
0.276979456145083 0.274169008157455 1 1
0.198839658174011 0.196562335805613 1 1
0.325086335090266 0.321761532471274 1 1
0.238818521517577 0.236486226856784 1 1
0.160706533089884 0.158749975505979 1 1
0.17918418369313 0.176997234656757 1 1
0.348887493874633 0.344959273525926 1 1
0.284297711466145 0.281626024247638 1 1
0.0411783456575044 0.0412725430597773 1 1
0.405567589380686 0.400617026132914 1 1
0.119301955899833 0.117565308666823 1 1
0.3170862317348 0.313629818179162 1 1
0.336949526470604 0.333349225782075 1 1
0.26008464501009 0.257165225277369 1 1
-0.0189533080720911 -0.0184405507213357 0 0
0.083485856709937 0.0828632758448707 1 1
0.290477992683276 0.287113203795638 1 1
0.312264671841276 0.309034631687746 1 1
0.391594350929065 0.387233366516952 1 1
0.244970733875127 0.242441815630959 1 1
0.156978963198445 0.155506773835658 1 1
0.262807989064254 0.259997675713499 1 1
0.24291897397626 0.240558246249774 1 1
0.103223764946023 0.101450260265536 1 1
0.311078479106701 0.307820931745519 1 1
0.315928606358488 0.312608504620444 1 1
0.284817684049566 0.281919150377695 1 1
-0.175589480399221 -0.174284320817358 0 0
0.166835499130651 0.164582246652858 1 1
0.00770976207448919 0.00759429623940801 1 1
0.287467313923229 0.284283883358801 1 1
0.207264823785086 0.205496732532669 1 1
0.313165272161144 0.310146097804194 1 1
0.386407299867971 0.38266309825807 1 1
-0.0217006036915728 -0.0209772716849259 1 1
0.109976668982311 0.108566639368679 1 1
0.222544958106758 0.219896073216613 1 1
0.353577033227543 0.349720361244942 1 1
-0.0118535442182877 -0.0116956233604273 1 1
0.272111729474705 0.269401262611006 1 1
0.356332002551755 0.353142206681641 1 1
0.176006524077854 0.173888961203623 1 1
0.608385201635207 0.602408053023101 0 0
0.24291746151639 0.240206152141131 1 1
0.054402354559591 0.0545469507141206 1 1
0.0242025937023953 0.0236168945498991 0 0
0.347654142384327 0.344269936146444 1 1
0.296971052681153 0.294459264580007 1 1
0.317350553848167 0.31403986156655 1 1
0.169827006309277 0.168194462863334 1 1
0.285501910533711 0.282580561863525 1 1
0.145598609185696 0.143972810376084 1 1
0.00148954065922884 0.00134682222453599 0 0
-0.157362348468349 -0.155768087455941 0 0
0.136340156392466 0.135238932473584 1 1
0.13247177141614 0.130258515251716 1 1
0.327714589612186 0.324203944095645 1 1
-0.0434317078920532 -0.0426621948879834 0 0
-0.0144746338403975 -0.0142459114377398 1 1
0.459594933825717 0.45513971281215 0 0
0.301923967476232 0.299036024436744 1 1
0.325106794617931 0.322288608834397 1 1
0.473095462709222 0.468419654615424 0 0
0.170872524850748 0.168597336162176 1 1
0.250687951943489 0.247673814214393 1 1
0.253954000280141 0.251351824849757 1 1
0.0790052890968227 0.0779503023686855 1 1
0.0532177985811596 0.0527816888088367 1 1
0.243881898228526 0.241556456223213 1 1
0.39982815483277 0.395025651528187 1 1
0.329985626577146 0.326503849644991 1 1
0.285846163736789 0.283317901040004 1 1
0.305178858950393 0.30118664467861 1 1
0.134317785447576 0.133105100719408 1 1
0.27208858087688 0.269743318274578 1 1
0.235691357416564 0.23343878813188 1 1
0.376214784201652 0.372459254756295 1 1
0.219949136150041 0.217533350336894 1 1
0.272356340905953 0.269814539504223 1 1
0.209758068058292 0.20777360768602 1 1
0.198482438776853 0.196719850308246 1 1
0.0456645777437884 0.0457656459033172 1 1
0.154996760022454 0.153331305027484 1 1
0.320822405437662 0.317572857896516 1 1
0.20377011693217 0.201741994059873 1 1
0.189597658627685 0.18760046821183 1 1
0.283531631996918 0.280887021901144 1 1
0.0986235723152454 0.097355634525439 1 1
0.214670345531895 0.212116342257111 1 1
0.288066753826383 0.285458502610034 1 1
0.413206563615384 0.408889440363511 1 1
0.338805582236925 0.334996350793359 1 1
0.42223027061717 0.417790589263849 1 1
[truncated: 3,362 more chars]
