# Supplementary material for: Bias caused by sampling error in meta-analysis with small sample sizes
Source: PLoS One. 2018 Sep 13;13(9):e0204056. doi: 10.1371/journal.pone.0204056 (PMC6136825; doi:10.1371/journal.pone.0204056)
Supplement: S4 File — (ZIP) [file pone.0204056.s004.zip › results N = 20 theta = 0.2 tau = 0.5 sz = 500-1000.txt]

"cohen.dl.theta" "hedges.dl.theta" "cohen.dl.cp" "hedges.dl.cp"
0.104965605904388 0.104871173439226 1 1
0.103240776679281 0.103098865831833 1 1
0.168352984522946 0.16816019761807 1 1
0.273038417066478 0.27273078383333 1 1
0.196564232722167 0.196338823142316 1 1
0.286533456680053 0.28627937191937 1 1
0.114067422698263 0.113986139412264 1 1
0.0882844595364219 0.0882136359378821 1 1
0.040583250400117 0.0405416107094563 1 1
0.283176041989111 0.282909701246142 1 1
0.113417853527896 0.11331603022523 1 1
0.267162700916577 0.266913892589788 1 1
0.0930304913995535 0.0929815492420129 1 1
0.212414826981244 0.212198633870832 1 1
0.409806240013933 0.409417398945129 1 1
0.0512091805466092 0.0511277078322513 0 0
0.258277028276981 0.258047208746709 1 1
0.149927470128161 0.149749222274652 1 1
0.119539319493688 0.119384942811807 1 1
0.175217452073018 0.175000333684203 1 1
0.307227355084736 0.306890869533526 1 1
0.139256345420521 0.139125311679653 1 1
0.283496219444298 0.283222494545089 1 1
0.173275586515027 0.173113736443856 1 1
0.122917030754529 0.122764737942356 1 1
0.16739859739844 0.167250734878167 1 1
0.324492948894129 0.324162460076803 1 1
0.101339350655268 0.101210957532158 1 1
0.274149604560103 0.273848536721527 1 1
0.144784642853327 0.144686828979125 1 1
0.2838738554446 0.283583916890265 1 1
0.11821015737334 0.118139707479186 1 1
0.137344518713142 0.137197346336068 1 1
0.371806545260026 0.371407541518319 1 1
0.367673388099501 0.367288162628581 1 1
0.0333576840707777 0.0333066809559098 1 1
0.166784889233542 0.166657243964308 1 1
0.36503053111237 0.36466287101907 1 1
0.270706335781813 0.27042610793207 1 1
0.344324556314265 0.343953712596651 1 1
0.294403203595168 0.294147313858973 1 1
-0.0279563840645817 -0.0279439750679593 0 0
0.214535623563887 0.214281638240624 1 1
0.251746331396944 0.25152492526042 1 1
0.0672348923789607 0.0671655152995945 1 1
0.0722467942904899 0.0721655127879532 1 1
0.296496810831471 0.296138282726458 1 1
0.265206307157026 0.264931665819287 1 1
0.119282959621564 0.119123597756377 1 1
0.287424119689692 0.287122153718419 1 1
0.169545653501838 0.169344414116308 1 1
0.0916240733307578 0.0914944227741043 1 1
0.28709715625804 0.286783518417689 1 1
0.532206298716035 0.531620992398689 0 0
0.210877729694323 0.210703371110562 1 1
0.445838597449885 0.445346670593118 1 1
0.136478624704861 0.136295712500045 1 1
0.230798427632137 0.230550353407428 1 1
0.217636268609523 0.217396362403608 1 1
0.153498716923949 0.153395391542849 1 1
0.204261951732265 0.20407170731392 1 1
0.122332410669497 0.122232058038055 1 1
0.0773690422089744 0.077285939945234 1 1
0.233272665406744 0.233023139633508 1 1
0.0272690014110984 0.0272301341196031 1 1
0.32829514209817 0.327933417287839 1 1
0.332444859760013 0.332107421828731 1 1
0.221485607874009 0.221217793037999 1 1
0.186029043929774 0.185811157982197 1 1
0.0659854214671256 0.0658928064068223 1 1
0.0610323520470472 0.0609770403574496 1 1
0.308216320727171 0.307830506319423 1 1
0.184086546603744 0.183888708200175 1 1
0.0814150307578942 0.0813427367833811 1 1
0.184612206338331 0.184414899368465 1 1
0.165806893523274 0.165607858327246 1 1
0.15930621982907 0.159134454168071 1 1
0.379784059181962 0.379389238959989 1 1
0.219563029138467 0.219379184859873 1 1
0.0853619400686388 0.085299345998386 1 1
0.302378348949487 0.302042031760533 1 1
0.150443117995206 0.150320030243609 1 1
0.219359750740263 0.219146548262882 1 1
0.350583971600436 0.350238320635109 1 1
0.182786401436489 0.182591974323604 1 1
0.220515106856497 0.220299219610637 1 1
0.322731766644496 0.32237635501902 1 1
0.415482240711314 0.41504768387946 0 0
0.204079876878604 0.203890781400633 1 1
0.250075408071808 0.249791598748042 1 1
0.197108512797923 0.196906884301334 1 1
0.192948555525295 0.192762138075896 1 1
0.152493550386961 0.152333496161191 1 1
0.358769329585499 0.358378065810198 1 1
0.101674241319507 0.101597592479735 1 1
0.111246191814072 0.111219908300669 1 1
0.0295040289619688 0.0294606879816596 1 1
0.216304883393654 0.216080541701026 1 1
0.22107718636489 0.220884191321712 1 1
0.00288450630078765 0.00288050501854027 1 1
0.289295947459454 0.28902779943709 1 1
0.363436208635163 0.363085182111275 1 1
0.245833748937406 0.245555004690758 1 1
0.194178693471459 0.193960230853862 1 1
0.196595175346789 0.196345177771055 1 1
0.215776480363411 0.215544640405029 1 1
0.0485437161425903 0.0484597500313262 1 1
0.250848732678912 0.250595857781246 1 1
0.0505880142262781 0.0505427672457403 1 1
0.109100813722516 0.108992670217408 1 1
0.306100516039261 0.305762467227765 1 1
0.246299697610278 0.246017990669942 1 1
0.22333544385996 0.22311779079747 1 1
0.371195785647982 0.370853943452699 1 1
0.302945914748585 0.302643502978269 1 1
0.405959735327829 0.405484096992848 1 1
0.415392690294225 0.414929044837218 0 0
0.218052507015804 0.217835072668983 1 1
0.23087441100907 0.230628882453725 1 1
0.0450827935945988 0.0450403181839905 1 1
0.186490050547766 0.186331045357135 1 1
0.177696810939579 0.177485536734932 1 1
0.202922401352766 0.202698550301809 1 1
0.208650213868112 0.20844497211597 1 1
0.0441796675936747 0.0441401985545058 1 1
0.212608873902683 0.212351730036187 1 1
0.315072301893362 0.314737827221291 1 1
0.0357210942585548 0.035693327248628 1 1
0.265452056441004 0.265188893219132 1 1
0.289062620922837 0.28877212010269 1 1
0.231951917183132 0.231733541843573 1 1
0.394641248427663 0.394257996267476 1 1
0.227984701758124 0.227747525215754 1 1
0.17725865921021 0.177114668668584 1 1
0.186191872516043 0.185996316645626 1 1
0.0777472179302143 0.0776221556111792 1 1
0.305845472554631 0.305506490734216 1 1
0.1837662642164 0.183578526181797 1 1
0.262600449258224 0.262395063511818 1 1
0.246530344624217 0.246295054382353 1 1
0.323479509519231 0.323092528826444 1 1
0.501550965261922 0.500997883113734 0 0
0.278239424566489 0.277906228481475 1 1
0.416653273332309 0.416173211289393 0 0
0.408466503587789 0.408074182636541 0 0
0.0875709602640143 0.0875156511791285 1 1
0.176577202579802 0.176396019594789 1 1
0.330462364819123 0.330165061539782 1 1
0.1915492285875 0.19133630243471 1 1
-0.0117629363553073 -0.011751041832306 0 0
0.193465645244983 0.193237637268297 1 1
0.218646217249863 0.218407430341229 1 1
0.234732957543096 0.234507100628337 1 1
0.157398013391424 0.1571881373027 1 1
0.181635816520593 0.181470410376217 1 1
0.149142697781377 0.148944735881868 1 1
0.220424231791903 0.220166169078625 1 1
0.267928180080889 0.267630493040289 1 1
0.162162547505325 0.161987978964752 1 1
0.154190991708968 0.154053801802917 1 1
0.321394825071021 0.321088501445522 1 1
0.323341300683727 0.323042679349686 1 1
0.166750819638159 0.166606814671402 1 1
0.318425512502535 0.318058095089693 1 1
0.0859926115977873 0.0859250774754462 1 1
0.1510575382043 0.150886397075266 1 1
0.639177707300392 0.638435878928578 0 0
0.283821979422079 0.283550774672597 1 1
0.279977284341998 0.279671571615233 1 1
0.156014787402574 0.155854622342717 1 1
0.184227655023731 0.184047793966711 1 1
0.0901725071231013 0.0900989155281777 1 1
0.0968170073076752 0.0966830191661908 1 1
0.473164158206617 0.472666503531656 0 0
0.314988258058495 0.314652129201588 1 1
0.246827490970697 0.246560801022471 1 1
0.102116867692622 0.102036247535538 1 1
0.0377567793943992 0.0377407118745718 1 1
0.153566519366369 0.153392561487206 1 1
0.0369260582829665 0.0368725560632422 1 1
0.00665176774952771 0.0066586212323185 0 0
0.0420229210236239 0.0419684672591862 1 1
0.350395291018764 0.350046709506176 1 1
0.191503614616316 0.191325284769721 1 1
0.117941890522431 0.11784710250142 1 1
0.256766172008897 0.256499634792667 1 1
0.270780436440119 0.270485157911173 1 1
0.18250458645817 0.182369793694372 1 1
0.320011510244366 0.31969458057198 1 1
0.25855917839908 0.258278972544161 1 1
0.207378049232361 0.207165321602097 1 1
0.351772483001857 0.351419107357393 1 1
0.202518288750215 0.202300833391574 1 1
0.455063649801503 0.454592549492655 0 0
0.261934298447795 0.261671026380421 1 1
0.109543749472891 0.109386587168074 1 1
0.137389902926122 0.137261364264813 1 1
0.172046063884292 0.171816453845103 1 1
0.269985942975 0.269669527584094 1 1
0.473383035469415 0.472886347859743 0 0
0.0895624323348075 0.0894544964496318 1 1
-0.0297975185944763 -0.0297557915919978 0 0
0.294909320490927 0.294634692000642 1 1
0.0837405203042412 0.0836429424522484 1 1
0.0478045662732992 0.0477347399421408 1 1
0.225359168229381 0.225121581153433 1 1
0.12179183131558 0.121671725169867 1 1
0.264571865651443 0.264311145147899 1 1
0.177967001508068 0.177820715875779 1 1
0.00482625272826704 0.00483805593937629 1 1
0.346556214823794 0.34613489977151 1 1
0.456831328502021 0.456302936654787 0 0
0.130935174432369 0.130809898550089 1 1
0.273115480686353 0.272791461533188 1 1
0.236968012870922 0.23671433846142 1 1
0.139087127631094 0.138906171290527 1 1
0.225521689608623 0.225265785840935 1 1
0.247634424271298 0.247372384359443 1 1
0.0810169139008587 0.0809365655994434 1 1
0.446948383104492 0.446457252019388 0 0
0.255377211756883 0.255093069761108 1 1
0.269930309627136 0.269666917195903 1 1
0.109815092884153 0.109694090570006 1 1
0.259887181826063 0.259632447344158 1 1
0.234008907136511 0.23380148717814 1 1
0.183955256705139 0.183738649176244 1 1
0.266190890540868 0.265936297205997 1 1
0.0649925490803961 0.0649115563441438 1 1
0.412780031076297 0.412325310815171 0 0
0.184663203447994 0.184475337704832 1 1
0.351525144407516 0.351139358878436 1 1
0.229505861272473 0.229295614407303 1 1
0.207952954188534 0.207767513115843 1 1
0.165668658029149 0.165483328542233 1 1
0.190176590334442 0.190012435283999 1 1
0.247018279546937 0.246804302153074 1 1
0.311785251126147 0.311423139298083 1 1
0.139195231867851 0.139075849139166 1 1
0.455211897830485 0.454746461597576 0 0
0.293675316275748 0.293380871343287 1 1
0.200306423617336 0.200094988574373 1 1
0.292986664664498 0.292706836290086 1 1
0.238762480476278 0.238458218713418 1 1
0.0654672231030713 0.0654156976908152 1 1
0.22197399572976 0.221763934025509 1 1
0.0737480519124062 0.0736766414125654 1 1
0.248363374466287 0.248134344916421 1 1
0.290362855854383 0.290070268928211 1 1
0.246153986507571 0.245907306325206 1 1
0.1910362071798 0.190846745106808 1 1
0.360585083951958 0.360206390571739 1 1
0.0794688239736948 0.0793792999832083 1 1
0.0181418182399005 0.0180774482611089 0 0
0.46159431287943 0.461122625192185 0 0
0.352467622669198 0.352115920557996 1 1
0.324691138392796 0.324423257504116 1 1
0.294668696575335 0.294319460777778 1 1
0.155743013636471 0.155632242168362 1 1
0.259411986168518 0.259131762867836 1 1
0.181740657765202 0.181580758882773 1 1
0.263415902784645 0.263162250342352 1 1
0.298985041148213 0.298685654013205 1 1
0.163959256412942 0.163812680867538 1 1
0.314169167576772 0.313814741148721 1 1
0.167327797431637 0.167147553521477 1 1
0.163063902788 0.16288383569384 1 1
0.147847763664054 0.147731338552687 1 1
0.190028276974651 0.189839182528065 1 1
0.0488824473111066 0.0488328336057878 1 1
0.200820090138909 0.200588484344714 1 1
0.140175441279079 0.140008394036501 1 1
0.34240307404995 0.342018337982294 1 1
0.188729773692507 0.188537351027187 1 1
0.283968100685753 0.283631958274353 1 1
0.106508069510878 0.106382526532852 1 1
0.302406066065147 0.302118776979309 1 1
0.251137539313618 0.250858378208676 1 1
0.215746694404799 0.215539081952441 1 1
0.458630973838093 0.458109648550252 0 0
0.146591572256188 0.146429102975185 1 1
0.0511257518082411 0.0510606585313202 1 1
0.288643708378683 0.288357931829818 1 1
0.33392834278504 0.333596299314889 1 1
0.327607805138004 0.327209484744278 1 1
0.0836740553136036 0.0835866998156227 1 1
0.281664314681548 0.281393094728344 1 1
0.25026887423508 0.250011040091817 1 1
0.242464892590831 0.242196532031705 1 1
0.113931623765325 0.113827735820468 1 1
0.18694955670652 0.186744676224678 1 1
0.0110550619574803 0.0110563759245154 0 0
0.333394678938094 0.33304598169516 1 1
0.109762435297347 0.109694657335008 1 1
0.205061087108838 0.204784135798746 1 1
0.207170014237844 0.207005424642739 1 1
-0.0346386005144773 -0.0346005588135829 0 0
0.244637896985954 0.244352319603155 1 1
0.144743435245155 0.144606260813902 1 1
0.203530300469004 0.20332793405702 1 1
0.174136030331895 0.173974260351808 1 1
0.372504567785389 0.372157470268033 1 1
0.0305625618640054 0.0305323786596806 1 1
0.346404550690845 0.346083174898441 1 1
0.143195379789253 0.143052353812438 1 1
0.0628724773268918 0.062808542152992 1 1
0.372025303912062 0.371692011361981 1 1
0.0895647842715125 0.0894651693383457 1 1
0.325957308467451 0.325628535449236 1 1
0.0844488517718038 0.0843847738964963 1 1
0.260149237017899 0.259897793485156 1 1
0.184804513298301 0.184674684554852 1 1
0.242354924663224 0.242100770397886 1 1
0.311272052656622 0.310975123176593 1 1
0.178844047932891 0.178679555526062 1 1
0.149816055569575 0.149657810272812 1 1
0.202128221896182 0.201907973445336 1 1
0.191647833964525 0.191443009513087 1 1
0.199829784146262 0.199644087146527 1 1
0.0599173973147711 0.0598637236272755 1 1
0.217025288918055 0.21680946886391 1 1
0.209701920723675 0.209497407309957 1 1
0.115816774567713 0.115695845432286 1 1
0.304881673059069 0.304544727166975 1 1
0.449300614456158 0.448847849870902 0 0
0.217848035859607 0.217598988680898 1 1
0.309682922697681 0.309356187430678 1 1
0.185569825736367 0.18533292532408 1 1
0.328951206040078 0.328581491582116 1 1
0.333801830103841 0.33344729367331 1 1
0.223199787678324 0.222986211657794 1 1
0.230556010589265 0.230326968991957 1 1
0.213323502190788 0.213094556545173 1 1
0.18960674714405 0.189408781115862 1 1
0.333209981085789 0.332906930697743 1 1
0.12803089955174 0.127886735419703 1 1
0.313832312644081 0.313509421133621 1 1
0.266610195053987 0.266341689829252 1 1
0.188976841819847 0.188770107627586 1 1
0.334883055410994 0.334542642699062 1 1
0.274859915465799 0.274555794538507 1 1
0.109449729986364 0.109338958730849 1 1
0.287264301002731 0.286931382994373 1 1
-0.0132082382459667 -0.0131922313748219 0 0
0.336953218654615 0.336597437070065 1 1
0.254507412227308 0.25422355972551 1 1
0.295444008083368 0.295156789271092 1 1
0.115293556572866 0.115150355984576 1 1
-0.052752965477504 -0.0527361939302032 0 0
0.121468450314065 0.121326808180425 1 1
0.279038951673549 0.278733890285235 1 1
0.343874050163304 0.3435429513325 1 1
-0.0424384855034923 -0.0423968999655123 1 1
0.131524483715506 0.131376259615283 1 1
0.100402242697021 0.100291514728621 1 1
-0.0525576002443909 -0.0524942875049758 0 0
0.245892440380137 0.245621178676325 1 1
0.268803541964689 0.268542269490151 1 1
0.14986128069123 0.149680846163188 1 1
0.148120014034931 0.147945950753248 1 1
0.166438280894612 0.166264712636288 1 1
0.0971087924058094 0.0970156807351472 1 1
0.30803586156621 0.307695611157805 1 1
0.176304912299652 0.176100712477191 1 1
0.189735154471466 0.18952654428831 1 1
0.253249155885431 0.2529600448528 1 1
0.206765607522763 0.2065757562722 1 1
0.225521675067445 0.225235751613945 1 1
0.1739522093955 0.17376801034502 1 1
0.251782576679103 0.25154920456293 1 1
0.11624827118333 0.116129644017229 1 1
0.120179087678382 0.120014932437333 1 1
0.130452052257969 0.130313189348128 1 1
0.271307440149759 0.271017218380187 1 1
0.337211421935798 0.336822905509234 1 1
0.151854189281784 0.151703338415499 1 1
0.270891382714259 0.270638234232358 1 1
0.224720079459633 0.224517877742446 1 1
0.170902421789384 0.170722571728418 1 1
0.135646764927957 0.135520488390134 1 1
0.110897180710887 0.110795984917592 1 1
0.271013115002303 0.27068578278193 1 1
0.225849703456898 0.225635089726031 1 1
0.372533657480222 0.372162614718158 1 1
0.123446690806834 0.123289336013168 1 1
0.300448433699211 0.300135370259494 1 1
0.234128418606544 0.233895411041232 1 1
0.13417432229038 0.133981069526657 1 1
0.260851205898246 0.260596625682143 1 1
-0.0432832500831774 -0.0432273521462512 0 0
0.248691455620587 0.248406079062778 1 1
0.209257412564511 0.209063653177318 1 1
0.319751840435837 0.319438778118652 1 1
0.295191527545115 0.294808377423353 1 1
0.317175109015348 0.316777043215216 1 1
0.253080345374351 0.252773449952437 1 1
0.173996592364767 0.173796728530624 1 1
0.0736748954178015 0.0735827953705325 1 1
0.14432690375597 0.144176486772028 1 1
0.314121071563451 0.313729182740353 1 1
0.221507200022225 0.221297967025577 1 1
0.253109407813989 0.252843242271 1 1
0.127302764483562 0.127134881607025 1 1
0.353793377703511 0.353427841703039 1 1
0.104970891667526 0.104863616687473 1 1
0.175345881350368 0.17511356327552 1 1
0.243240540410717 0.243000076238275 1 1
-0.0948580002605068 -0.0947515339649864 0 0
0.337798660341104 0.337419039491448 1 1
0.189166719659336 0.188968713927574 1 1
0.446168786067757 0.445697496172296 0 0
0.361725644151158 0.361331000310863 1 1
0.336843620491267 0.336467548266456 1 1
0.158774801647423 0.15858976466714 1 1
-0.0941522486221125 -0.094096676721298 0 0
0.294290475396434 0.293940112685528 1 1
0.184896245418502 0.184704371930555 1 1
0.272156799720834 0.271848490452088 1 1
0.135893842508049 0.135726953935523 1 1
0.0665167285200716 0.0664509264568246 1 1
0.0671976254276194 0.0671463609666405 1 1
0.195090409100459 0.194862021794029 1 1
0.272736100110335 0.27242556534642 1 1
0.221672083632991 0.221450764398519 1 1
0.160369448263056 0.160200982900986 1 1
0.0381360295605936 0.0381129277714568 1 1
0.201119914366717 0.200899090985474 1 1
0.375907965141869 0.375512427620751 1 1
0.128038937021403 0.127913474418159 1 1
0.293517965679507 0.293229126717919 1 1
0.315890726395541 0.315607432374958 1 1
0.173765682865708 0.173599478935007 1 1
-0.0560309637261778 -0.055952946471595 0 0
0.126735869692455 0.126624749136272 1 1
0.277201610719753 0.276908144764791 1 1
0.233573516259259 0.233323155354153 1 1
0.263953438340167 0.26363363314075 1 1
0.0481182819397296 0.0480325030238943 1 1
0.0968521546763632 0.0967704790774002 1 1
0.117329127414898 0.117227546013857 1 1
0.0249531017415696 0.024909927675271 1 1
0.176953980504584 0.176796226562651 1 1
0.170478319830683 0.170268983850452 1 1
0.247769891897966 0.247539802477894 1 1
0.320962211103966 0.320688802139634 1 1
0.21261167766278 0.212403132833987 1 1
0.194327711568643 0.194128048858294 1 1
0.233085194634377 0.232873639010919 1 1
0.277625916639125 0.277313527769643 1 1
0.272629821527365 0.272330657069619 1 1
0.0610578224327158 0.060998912354387 1 1
0.201356669499724 0.201131178040337 1 1
0.127504301731045 0.12738510369367 1 1
0.41669864340607 0.416307827123093 1 1
0.10723990322924 0.10711245255819 1 1
0.0611606916382905 0.0611208869771254 1 1
0.0806445675678533 0.0805966741852907 1 1
-0.0775021998623341 -0.0774027451149759 0 0
0.19547853787312 0.195309492490718 1 1
0.194178610471431 0.194021542388438 1 1
0.271983329179437 0.271737215260435 1 1
0.271757943122459 0.271487564824504 1 1
0.364187467944509 0.363718740887374 1 1
0.328656560397554 0.328282748796059 1 1
0.296724132714833 0.296405387834373 1 1
0.33332741200038 0.333028970860231 1 1
0.233710772266669 0.233478581456829 1 1
0.205446888074373 0.205257361319054 1 1
0.00818150013006011 0.00820528145598061 0 0
0.0161220915013404 0.0161064849070331 1 1
0.032002014482126 0.0319490702689314 1 1
-0.110273658044493 -0.110188510251855 0 0
0.393527079102184 0.393133477392319 1 1
0.3373093645804 0.336980424403982 1 1
0.344186811195114 0.343824501161718 1 1
0.0690448735751752 0.0689722229959711 1 1
0.201843272446424 0.201607433163518 1 1
0.203836684925325 0.203654751102886 1 1
0.0579375843722756 0.0579023738682323 1 1
0.119507787834875 0.119373794284298 1 1
0.375472080306775 0.375092054850115 1 1
0.190550000910841 0.190334662109591 1 1
0.117544616268041 0.117433962396529 1 1
0.160760834226087 0.160587401930345 1 1
0.0882040384084223 0.0880971320634836 1 1
0.0937181786386287 0.0936503599858113 1 1
0.100299583184144 0.100156921977733 1 1
0.131717188161834 0.131597950739129 1 1
0.208221885546337 0.208002117563375 1 1
0.159001404187666 0.15886138660246 1 1
0.0583612839334163 0.0583243845180685 1 1
0.230407348782348 0.23018624363217 1 1
0.358976474521323 0.358599274618615 1 1
0.0808149410950927 0.0807222144946502 1 1
0.235422885585551 0.235256862706776 1 1
0.308489701612438 0.308154495911683 1 1
0.297753146914021 0.297444285100517 1 1
0.212455495755114 0.212233643181605 1 1
0.180952006674672 0.180802824156966 1 1
0.133937989003574 0.133812496702785 1 1
0.236921861769995 0.236700696164184 1 1
-0.00897430824889717 -0.00889395372406102 1 1
0.0484819313572364 0.0484099431278844 1 1
0.0948090064459017 0.0947533941239204 1 1
0.140592472438667 0.140438737950015 1 1
0.147808381893127 0.147669499611802 1 1
0.219504241696549 0.219290947648334 1 1
0.231445494349817 0.231237362045549 1 1
0.245600828357024 0.245322798767447 1 1
0.194052712847472 0.193828476886009 1 1
0.219296441623568 0.219063865774757 1 1
0.262698291513813 0.262415519304633 1 1
0.11621372301968 0.116102043733348 1 1
0.180305961273514 0.180050327368312 1 1
0.30429981493123 0.30399199362693 1 1
0.189080518561578 0.188891688495846 1 1
0.322779212779346 0.322443690337289 1 1
0.352610688352459 0.352211658196896 1 1
0.191574017986613 0.191375876763718 1 1
0.272375445559753 0.272091032143201 1 1
0.452317793563554 0.451854016840734 0 0
0.244329462138556 0.244055813571777 1 1
0.279787706763336 0.279489706576871 1 1
0.181771397404624 0.181570549223356 1 1
0.145920094314973 0.145768583280302 1 1
0.0598802120961957 0.059829190467921 1 1
0.269308556710871 0.269017910948106 1 1
0.12518434973353 0.125029287968622 1 1
0.210266101486277 0.210063442270498 1 1
0.205525898442567 0.205314049310372 1 1
0.171111432085285 0.17093877935669 1 1
0.12271141495007 0.122570255116549 1 1
0.298368193717914 0.298052227244525 1 1
0.275620483392415 0.275321596825805 1 1
0.31031442105364 0.309961362370937 1 1
0.130828540928406 0.130693686016407 1 1
0.0501955195430991 0.0501381277906357 1 1
0.485185524746521 0.484712890184021 0 0
-0.0137619093846644 -0.013739113986899 1 1
-0.00150131940979454 -0.00149021824348462 1 1
0.135584689881244 0.135421279074442 1 1
0.280266509173557 0.280025199239486 1 1
0.274370841065516 0.274096593602018 1 1
0.232568407859422 0.232353307863409 1 1
0.205668314796392 0.20546632343782 1 1
0.257160686875896 0.256948799678072 1 1
0.27416782675951 0.273857441655582 1 1
0.146875758738397 0.146706649990787 1 1
0.202707183303848 0.202493266577823 1 1
0.121998851139611 0.121893845817447 1 1
0.0373461744237225 0.0373127789356372 1 1
0.161932782287806 0.161767420734307 1 1
0.354716386917186 0.354333576816154 1 1
0.258232979825309 0.257954875485993 1 1
0.464882211374951 0.464402232389452 0 0
0.114875381346458 0.114721969574947 1 1
0.094137142687171 0.0940786057472142 1 1
0.204897150068515 0.204679581887657 1 1
-0.0497092486923263 -0.0496503430273146 0 0
0.372131121512937 0.37171105661141 1 1
0.233198104605605 0.232939720042388 1 1
0.299023656009154 0.298758895582703 1 1
0.211711404929513 0.211470172469469 1 1
0.145898476772469 0.145718790636645 1 1
0.118352045501662 0.118198584628441 1 1
0.276851008640599 0.276596949218017 1 1
0.219871220104572 0.219631305838357 1 1
0.137679884388018 0.137501004467811 1 1
0.420398296319246 0.419987423447606 0 0
0.361656129924726 0.361259455243489 1 1
0.0566368954982206 0.0565470172465548 1 1
0.196918982510625 0.196742239610092 1 1
0.0256115838006239 0.0255698925263476 1 1
0.240847433209225 0.240610584526863 1 1
0.121989900847891 0.121878217005697 1 1
0.243657596508712 0.243424685726386 1 1
0.1787816629787 0.178612900489744 1 1
0.215511870999237 0.21527118833683 1 1
0.0742020780325808 0.074104516961881 1 1
0.0532697349637607 0.0532274077954654 1 1
0.315630161687791 0.315290303028549 1 1
0.149152957425144 0.149008850833145 1 1
0.0294268931084103 0.0293819540524866 1 1
0.253016035100211 0.252781251317398 1 1
0.356037920699652 0.355658248925055 1 1
0.15191354077165 0.151747709022036 1 1
0.18326087976088 0.18307740750948 1 1
0.0510681170225154 0.0510198631712698 1 1
-0.0123248787676243 -0.0123194547522762 0 0
0.330676037667533 0.33028824572398 1 1
0.205955278021357 0.2057206122773 1 1
0.130947130587964 0.130813509877946 1 1
0.258824048415388 0.258579887543074 1 1
0.14406374834347 0.143926795660262 1 1
0.393212529556293 0.392799530209915 1 1
0.14128510618601 0.141139616964998 1 1
0.125024002290719 0.124925325994031 1 1
0.172653333529553 0.172481361127874 1 1
0.192113661659384 0.191918410916052 1 1
0.271372657196464 0.271080228973822 1 1
0.225025108194453 0.224789400070912 1 1
0.266987255243809 0.266702580171955 1 1
0.0595319009916017 0.0594315227230257 1 1
0.258398125043791 0.25816277635301 1 1
0.0939118680885982 0.0938177688622621 1 1
0.252780411125461 0.252539318418805 1 1
0.276870913974916 0.276596537952351 1 1
0.154316776692993 0.154126381132449 1 1
0.214637282633954 0.214467381325598 1 1
0.296863269844825 0.296556982898821 1 1
0.0271359079744893 0.0270731848453518 1 1
0.391803736966178 0.391422316967936 0 0
0.118298659001828 0.118132395505988 1 1
0.220667913830979 0.22044879825946 1 1
0.197281230666573 0.197061143547634 1 1
0.244216759737827 0.243969571813887 1 1
0.327467165555955 0.327145806575726 1 1
-0.0232085947252115 -0.0232016755103632 0 0
0.205083667309738 0.204916308345617 1 1
0.229835589130165 0.229616788437591 1 1
0.109159259467715 0.109075703691914 1 1
0.240193756151828 0.239907538596254 1 1
0.293180415676364 0.292858694118205 1 1
0.241446251449443 0.241168030478997 1 1
0.226774457566207 0.226559141982492 1 1
0.353192178070619 0.35285993700955 1 1
0.351107105197197 0.350802165264761 1 1
0.30280490805891 0.302491079971932 1 1
0.288891420056483 0.288607133093429 1 1
0.390905770847628 0.390441036909869 1 1
0.0106743875952943 0.0106917308205809 1 1
0.253889768503968 0.253613814800403 1 1
0.387542439693605 0.387141442506231 0 0
0.288570729004486 0.288269724772028 1 1
0.220879552861555 0.220680596809414 1 1
0.379870735290523 0.379494316559966 1 1
0.159021536166117 0.158871664182357 1 1
0.296326123857281 0.29599568856364 1 1
0.102068799715209 0.10198229790513 1 1
0.276771011690358 0.276508366004504 1 1
0.242883652676346 0.242613069955932 1 1
-0.0166670213415007 -0.0166485078314244 0 0
0.168038415293886 0.167872131245075 1 1
0.482784901628621 0.482327122922702 0 0
0.15334907817134 0.153155414847781 1 1
0.152200587097132 0.152032707412794 1 1
0.0905129506491127 0.0904136629745965 1 1
0.00116143075244338 0.00116770572536409 0 0
0.309452567431099 0.309194615853804 1 1
0.211699632717994 0.211472861850339 1 1
0.0365075579808078 0.036470368121008 1 1
0.259726716896369 0.259481989053724 1 1
0.174656022849923 0.174478466918552 1 1
0.188337261122639 0.188088029328216 1 1
0.188843186199783 0.188666222835074 1 1
0.226324953287102 0.226092314108462 1 1
0.13909672322164 0.13893441096539 1 1
0.200577370844434 0.200338465207216 1 1
0.0602934261153489 0.0602667655652877 1 1
0.267899641600476 0.26762226437513 1 1
0.248577933265173 0.248337430626968 1 1
0.187573846382348 0.187319336670108 1 1
0.112155004431084 0.112069616943849 1 1
0.221765462933513 0.221531674336928 1 1
0.260022352843125 0.259783132044734 1 1
0.209097373080888 0.208913736358747 1 1
0.210438156070303 0.210259584192791 1 1
0.170974058029893 0.170793680943777 1 1
0.302744436707121 0.302439692939969 1 1
0.353364751718804 0.352917752810626 1 1
0.175916384436456 0.175739006166656 1 1
0.286056864995284 0.285759067368983 1 1
0.215604798598862 0.215382203438133 1 1
0.0353545730830079 0.0353020652315656 1 1
0.282226251737327 0.281930470135672 1 1
0.0325189323257444 0.0324775358249796 1 1
0.519127829118885 0.518539395205567 0 0
0.133411937545299 0.133283158675711 1 1
0.298191529882076 0.297913911219293 1 1
0.14710452063796 0.147003560753732 1 1
0.209280967113316 0.209028814901368 1 1
0.0508739834002116 0.0508200941805658 1 1
0.194471869398679 0.194264161258535 1 1
0.25181644561024 0.25152514161603 1 1
0.0131664222609159 0.0131701621076732 1 1
0.245494128596617 0.245214980589324 1 1
0.314800690198448 0.314387512617294 1 1
0.237233679453748 0.236967816818749 1 1
0.0361465748177237 0.036127818496923 1 1
0.033198761906482 0.0331375977009679 1 1
0.0650150006496448 0.0649831280464699 1 1
0.103991961480482 0.103854210262251 1 1
0.300223642439406 0.299939536996132 1 1
0.337777956164436 0.337465534314649 1 1
-0.0118986578104318 -0.0119034393411628 1 1
0.303676633719668 0.303374355650544 1 1
0.0657411201997387 0.065671623045693 1 1
0.133247541270417 0.133109212774464 1 1
0.26499522459189 0.264722677140973 1 1
0.283113516035338 0.282866544621017 1 1
-0.115352873008947 -0.115217272209555 0 0
0.263696004575891 0.263409155014674 1 1
0.286957261290872 0.286637019312158 1 1
0.304735909055824 0.304403550980013 1 1
0.214912113993761 0.214672966755351 1 1
0.280383981909213 0.280085123226366 1 1
0.379161216600004 0.378746071520327 1 1
0.147352685695384 0.147169884608994 1 1
0.164373721311919 0.164181899255423 1 1
0.260946603907407 0.260619439755692 1 1
0.138978520263051 0.138872029162241 1 1
0.258455023374381 0.258159040174672 1 1
0.131610815932753 0.13147129367301 1 1
0.0142898412694569 0.0142599615145017 0 0
0.145536691640132 0.145368782872116 1 1
0.193079352191563 0.192857431994705 1 1
0.0071641278418013 0.00714179278973567 1 1
0.01706674365567 0.0170383035340061 1 1
0.264314278969964 0.264125891252208 1 1
0.197837954065667 0.19764060240927 1 1
0.214756198930902 0.214541821384024 1 1
0.216147950546547 0.215920954987778 1 1
0.210466246809404 0.210227334683585 1 1
0.0874772943412455 0.0873822989918516 1 1
0.123122816520576 0.123011572210783 1 1
0.235686761246407 0.235450867494027 1 1
0.261258848853308 0.260978146911084 1 1
0.158710670209393 0.158580948371164 1 1
0.17340071471308 0.173234592711317 1 1
0.296392854380605 0.29606431316688 1 1
0.113770737168012 0.113676427656033 1 1
0.134603851956748 0.134436389773652 1 1
0.189330596137579 0.189130500555414 1 1
0.168424328938088 0.168177856066315 1 1
0.213548595305421 0.213304629479201 1 1
0.343187944589545 0.342846553570738 1 1
0.103373448738655 0.103257418101342 1 1
0.23248808614655 0.232253331719269 1 1
0.179574977668125 0.179368591236839 1 1
0.225922429829442 0.22569808285291 1 1
0.164980818480533 0.164842313208944 1 1
0.250325655249384 0.249999482849007 1 1
0.151083374233034 0.150886592475395 1 1
0.00283745728593217 0.00281145368475338 0 0
0.151666374053099 0.151462229107225 1 1
0.350539209496664 0.350204111300102 1 1
0.315804686284946 0.315442083925676 1 1
0.240844233227299 0.240635283160049 1 1
0.341917469662226 0.34159244861984 1 1
0.214219235295751 0.214016676104179 1 1
0.122309091755601 0.12218712393358 1 1
0.17567054137899 0.175463152908459 1 1
0.286739225023033 0.286412835692321 1 1
0.211519580343479 0.211293773735534 1 1
0.348349297954704 0.347985233502986 1 1
0.320643608647017 0.320258420633019 1 1
0.167514362420492 0.167351258901025 1 1
0.407466695337169 0.407015697937206 1 1
-0.0706528150459238 -0.070591197129033 0 0
-0.0068241178964405 -0.00681795763753451 1 1
0.133089597106237 0.132908478550235 1 1
0.259949073656676 0.259675330468316 1 1
0.134648708851737 0.134504972369907 1 1
0.172920113581309 0.172750121699419 1 1
0.232312154460283 0.232096238648469 1 1
0.455532973618603 0.455119341501512 0 0
0.110768512181928 0.110665390174024 1 1
0.107752372773671 0.10767497453404 1 1
0.209087183663101 0.208838102986034 1 1
0.0377504505489472 0.0376948491370962 1 1
0.0709678916149882 0.0709049270041243 1 1
0.10633263980699 0.106222106089876 1 1
0.243027728883081 0.242762382951458 1 1
0.313565576025665 0.313255935608124 1 1
0.332787341944677 0.332430656489555 1 1
-0.00821042158803247 -0.00822876421427046 0 0
0.00982448727915679 0.00981439532026876 1 1
0.323832613299093 0.323498800810611 1 1
0.151299218911435 0.151160830807543 1 1
0.142805346358917 0.142645923925007 1 1
0.26466640950595 0.264344869628342 1 1
0.104929878248743 0.10484231524073 1 1
0.175693214763282 0.175514193304061 1 1
0.370209836034794 0.369828690166491 1 1
0.275529275512275 0.27524033131091 1 1
0.0796112118089455 0.079532769266896 1 1
-0.0481723803213604 -0.0481185042888136 0 0
0.277471790859241 0.277161758514036 1 1
0.113458604938722 0.113312749021137 1 1
0.260023981795852 0.259750351004283 1 1
0.26977961325384 0.269504736720322 1 1
0.186966034400198 0.18679174749044 1 1
0.255986424320786 0.255735246852134 1 1
0.129654980913029 0.129524884797114 1 1
0.506194320468049 0.505651233674709 0 0
0.425056568105397 0.42466527285515 0 0
0.284268685972854 0.283980354474342 1 1
0.293426829251325 0.293101616724235 1 1
0.0667009684997216 0.0666577610661648 1 1
0.0990519760888676 0.0989821324803031 1 1
0.133963671618847 0.133826489974214 1 1
0.305153202171117 0.304816756149217 1 1
0.225971881234969 0.225786081226133 1 1
0.137453620833463 0.137308670920977 1 1
0.293296049202619 0.293008437715892 1 1
0.211552620000804 0.211315991819012 1 1
0.281879107490196 0.281564933529862 1 1
0.0422939621770765 0.0422518283587049 1 1
0.263449787481364 0.263204832135584 1 1
0.368001273172489 0.367627530749735 1 1
0.26711289352293 0.266840136614619 1 1
0.109787714282399 0.109683671895562 1 1
0.406045977315 0.405637984657508 1 1
0.347050286152523 0.346687389823381 1 1
0.179747474636113 0.179576591770744 1 1
0.208964935383059 0.208757190212221 1 1
0.113101942387357 0.112962755460925 1 1
0.258016712769236 0.257717740286897 1 1
0.119365940446133 0.11926611433595 1 1
0.298599565863485 0.298311777341614 1 1
0.197962910700819 0.197758549335561 1 1
0.207518043030389 0.207341862081779 1 1
0.0534930473058564 0.0534379425093845 1 1
0.272064889396353 0.271786958231267 1 1
0.152321402558841 0.152144122380455 1 1
0.230219822029656 0.229957609298158 1 1
0.220974906448048 0.220738512088433 1 1
0.0674993722317855 0.0674540725235007 1 1
0.3199897925757 0.319702525381093 1 1
0.354749459280723 0.354361075750733 1 1
0.208791771563124 0.208605482505354 1 1
0.269799059713655 0.269549497513261 1 1
0.389642771403506 0.389272928248366 1 1
0.0183196614578918 0.0182894773325744 1 1
-0.0891700483467376 -0.0890672080942243 0 0
0.194043071362242 0.193798474651026 1 1
0.46999103085442 0.469512566496534 0 0
0.47993902813465 0.479415226415065 0 0
0.219152825425127 0.218881350325351 1 1
0.159989175654308 0.159798968229466 1 1
-0.0757641507693166 -0.0756469971759886 0 0
0.0729837604976464 0.0729633816786654 1 1
-0.00723633508553639 -0.00717279561354909 1 1
0.382391693871506 0.382010765325151 1 1
0.0751807886783979 0.0751394026879399 1 1
0.0574558729383648 0.0574114169202087 1 1
0.151666878974395 0.15149984876481 1 1
0.240369690380808 0.240132546014551 1 1
0.27374839239421 0.273437357274805 1 1
0.247547900288724 0.247301757580232 1 1
0.106675710063941 0.106563573943204 1 1
0.34167455418239 0.341304329007057 1 1
-0.00997400881827984 -0.00994608046929542 0 0
0.262096599730135 0.261831525643865 1 1
0.274674097766764 0.27434869145172 1 1
0.417156458413229 0.416747900996677 1 1
0.263683377316061 0.263401487847171 1 1
0.0499776113476213 0.0498919161126308 1 1
0.0616904847064098 0.0616592661682348 1 1
0.200690438989079 0.200474843284939 1 1
0.43502546702934 0.434546948425843 1 1
0.208453990899017 0.208226175799782 1 1
0.336043179430745 0.335704430884769 1 1
0.156043112328221 0.155890521232655 1 1
0.16500589923632 0.16483584250684 1 1
-0.0222101082893909 -0.0221434780148124 1 1
0.060547050927562 0.0604949053634743 1 1
0.165588363877855 0.165374758372002 1 1
0.125855865786881 0.125739137244647 1 1
0.336696391991232 0.336292740412298 1 1
0.25711827930193 0.256830047529765 1 1
0.204422249581778 0.204216405803465 1 1
0.120101889796938 0.119955251649246 1 1
0.305013977574054 0.304691982655676 1 1
0.0197669598337452 0.0197436355336213 1 1
0.325127214117911 0.324774520216212 1 1
0.314969960699591 0.314668133162121 1 1
0.303273433101949 0.302902290644683 1 1
0.226284572786657 0.226026246159301 1 1
0.26170511686328 0.261493857602339 1 1
0.221999550667777 0.221780041373189 1 1
0.106628254093695 0.106519790155344 1 1
0.0219072140247681 0.0219056187986164 1 1
0.250912140769007 0.250669735210823 1 1
0.209708594354672 0.209480278219339 1 1
-0.0197473635989871 -0.019709195065999 0 0
-0.0214569804292135 -0.0214778848109187 0 0
0.00211302473963273 0.00212088681203795 1 1
0.243665662021406 0.243409281350716 1 1
0.145868801525291 0.145712634102321 1 1
0.149773451887087 0.149617338345074 1 1
0.1856341856766 0.185470453547712 1 1
0.458267137415704 0.457741353266867 0 0
0.277274764775855 0.277019897098134 1 1
0.157331519702514 0.157187999446579 1 1
0.348671147338938 0.348330354771479 1 1
0.279519851153584 0.279227787078269 1 1
0.12357610474039 0.123469239182538 1 1
0.281276960555013 0.280993859879796 1 1
0.307612195255059 0.307309947933218 1 1
0.167920609649164 0.167716269578668 1 1
0.182168502378182 0.181967685716362 1 1
0.0797416738008089 0.0796471008333484 1 1
0.284147557098335 0.283857179178683 1 1
0.00633612436949992 0.00633086745857634 0 0
0.350280535846672 0.349979783226746 1 1
0.248881592115513 0.248646654398536 1 1
0.223839667969838 0.223588311220064 1 1
0.161545210977854 0.161377732220762 1 1
0.267536743971649 0.267233701029046 1 1
0.19507191208892 0.194858708747185 1 1
0.0695464742303639 0.0694810008237305 1 1
0.135361466011106 0.135234881332482 1 1
0.450317610853641 0.449851026807979 0 0
0.0282846368205895 0.0282508179214523 1 1
0.129380647842691 0.12926481750885 1 1
0.445097948744078 0.444599985023878 0 0
0.0931922574198661 0.0931034019961287 1 1
0.238131076799608 0.237869528474811 1 1
0.173607812396257 0.173449021328057 1 1
0.380126726451534 0.379728464699341 1 1
0.0552052216400804 0.0552104931345327 1 1
0.162496163109344 0.162341100578745 1 1
0.210252827955833 0.210046155788437 1 1
0.174811357824789 0.174609559857129 1 1
0.146488925521443 0.146331210126681 1 1
0.189130764680317 0.188923184154461 1 1
0.397605536640138 0.397192210278906 1 1
0.1431501013275 0.143032918891016 1 1
0.193604179631074 0.193418970423315 1 1
0.13663244634177 0.136488982630268 1 1
0.100843045598568 0.100757682101842 1 1
0.199620961213969 0.199423171153888 1 1
0.415754937241342 0.415371702569411 1 1
0.0646305741724497 0.0645341710328582 1 1
0.183645194875253 0.18343076257344 1 1
0.222002660646887 0.221763175309018 1 1
0.219807568818417 0.219543253810668 1 1
0.107214462145618 0.107047219686761 1 1
0.250765963592697 0.250487411942196 1 1
-0.0374876588144995 -0.0374692119688811 0 0
0.24222405328074 0.241984268344743 1 1
0.12473570260922 0.124614299512985 1 1
0.247574405667809 0.24732464849612 1 1
0.349812223175378 0.349478186444407 1 1
0.287485724444921 0.287238321611269 1 1
0.372781574905003 0.372379517324264 0 0
0.110609946319094 0.110482642149081 1 1
0.122817908433836 0.122715117716163 1 1
0.299636616413141 0.29926466859994 1 1
0.219863256486522 0.219657665911076 1 1
0.236511637557739 0.236240264138699 1 1
0.212111351176585 0.211862381221679 1 1
0.389553569460552 0.389197943354808 1 1
0.3460087121572 0.345597255003997 1 1
0.109876375333841 0.109777518102639 1 1
0.325546489386627 0.325252304870468 1 1
0.436341108806026 0.435908302753217 1 1
0.188951714767825 0.188751981829619 1 1
0.308288489380352 0.307985013698641 1 1
0.166908302587876 0.166716769280371 1 1
0.123359455601343 0.123229544182569 1 1
0.160804326148094 0.160629216580954 1 1
0.112993893326534 0.112884942103353 1 1
0.224871621647463 0.224650311529805 1 1
0.255325496882812 0.255039919422034 1 1
0.461008896316441 0.460521790522187 0 0
0.254256015183696 0.253976233882396 1 1
0.0866491788584984 0.0865932675527093 1 1
0.148819852293142 0.148700821185052 1 1
0.202174775712309 0.201965323602079 1 1
0.166111582182289 0.165909134790609 1 1
0.195100770110505 0.194903028320995 1 1
0.0707012705854681 0.0705783019518443 1 1
0.398452315623322 0.398001698353035 1 1
0.14329262737224 0.143168487521448 1 1
0.0730178391558044 0.0729273972891946 1 1
0.2196208680684 0.219409583493626 1 1
0.0943023317686787 0.0942188539466378 1 1
0.501588468498404 0.501097267074696 0 0
0.245647593420456 0.24538118739729 1 1
0.354945538809302 0.354538489529354 1 1
0.377667817973664 0.377296527742199 1 1
0.21817621512858 0.217966661186395 1 1
0.190930225274199 0.190736372041036 1 1
0.151957597280699 0.151822497857514 1 1
0.270383594244366 0.270070874448434 1 1
0.18478405203137 0.184618899879156 1 1
0.0494662552500576 0.0494563164947001 1 1
0.125385686555384 0.12526229629234 1 1
0.314873054999463 0.314568592908494 1 1
0.246223911152063 0.24595872486411 1 1
0.164500482497591 0.164332885702721 1 1
0.127143618154018 0.127026216681465 1 1
0.162174551084245 0.162022017859536 1 1
0.093188232721166 0.0930723486726305 1 1
0.337702549657846 0.337339058001684 1 1
0.145674141374326 0.14548457887341 1 1
0.168589514985583 0.168451099589766 1 1
0.209196346807652 0.208940127568105 1 1
0.236749229856342 0.236521282077467 1 1
0.173415754825845 0.173245956643278 1 1
0.364968502740269 0.364608489352942 1 1
0.206417230248746 0.206224549916544 1 1
0.200000673546937 0.19982919696197 1 1
0.305563224911363 0.305234878550802 1 1
0.168313059661154 0.168058562497422 1 1
0.105261666577481 0.105135921869834 1 1
0.321159699828356 0.320872928351411 1 1
-0.01043251460408 -0.0104191916368683 0 0
0.309123908481401 0.308836237227273 1 1
0.276902410039228 0.276623580621733 1 1
0.342201921694995 0.341857530826162 1 1
0.0303988662861932 0.0304084508837998 1 1
0.106123011685756 0.10602877945572 1 1
0.247900597998157 0.247648826735142 1 1
0.377664090882305 0.377271907165963 0 0
0.233516862518908 0.233266280330782 1 1
0.340477041464573 0.340148029601513 1 1
0.036677462973554 0.0366060248403675 1 1
0.0987355298871254 0.098633711351468 1 1
0.297036174312645 0.296731927411541 1 1
-0.052585647380442 -0.0525368606711879 0 0
-0.000244836989368138 -0.000235430636918731 1 1
0.192982704212882 0.19277615084017 1 1
0.139888676730614 0.139724218413608 1 1
0.382225411551484 0.381840283096869 1 1
0.25809528767002 0.257865961722902 1 1
0.0950296337641145 0.0948908845700628 1 1
0.0978896531042208 0.0977952584377054 1 1
0.131639661843862 0.131528144955454 1 1
0.15615985149775 0.156010486827532 1 1
0.509625373020814 0.509086914451192 0 0
0.163442621349114 0.163277377937264 1 1
0.317478336129917 0.317116223914094 1 1
0.23333817120767 0.233124284358048 1 1
0.407838148602957 0.407402384788318 1 1
0.245989308316796 0.245696477167102 1 1
0.0705844447952012 0.0705274632115563 1 1
0.0959406460360119 0.0958271315399884 1 1
0.113790841067472 0.113673792214634 1 1
0.494849240211282 0.49434305612931 0 0
0.179674338798469 0.179430338522873 1 1
0.0800291952673778 0.0799251520242398 1 1
0.0738232511381334 0.0737612543988707 1 1
0.163372707017606 0.163223577255667 1 1
0.23279410372973 0.232583852409564 1 1
0.16794350340742 0.167818520998457 1 1
0.14143948821953 0.141306602659504 1 1
0.312086421352355 0.311798776828015 1 1
0.336421686565935 0.336019937837818 1 1
0.231886495548448 0.231661499985336 1 1
0.628537134768425 0.627901234659886 0 0
0.106759290879809 0.106643060314396 1 1
0.223977093068981 0.223743029571619 1 1
0.174657384120673 0.17449024916393 1 1
0.303558580058973 0.303184851812341 1 1
0.40042882421402 0.399985339572949 1 1
0.223572233355699 0.223344266759119 1 1
0.0983416837967978 0.098219113686271 1 1
0.24327545300588 0.242984508478045 1 1
0.187444940492472 0.18727262721648 1 1
0.205322180534027 0.205086164183191 1 1
0.173688937924604 0.173519928786629 1 1
0.105629321054474 0.105521234698121 1 1
0.155147930758859 0.154974440064296 1 1
0.284425559262777 0.284101151028411 1 1
0.257803283749267 0.25753584689192 1 1
0.156795675616111 0.156675956405246 1 1
0.0434187245051641 0.0433560813149478 1 1
0.157992334053893 0.157853280454386 1 1
0.286005239997505 0.285727939628862 1 1
0.270435147110274 0.270190756661891 1 1
0.233953878721304 0.233734977915469 1 1
0.155797213535413 0.155633685058797 1 1
0.278685476012996 0.278401193883928 1 1
-0.032831979346431 -0.0327905813753595 0 0
0.292577882654496 0.2922978251994 1 1
0.130156742363075 0.130062443094371 1 1
0.0276613654400721 0.0276674256401921 1 1
0.413827565150385 0.413331654688339 0 0
0.362952863761242 0.36255104168347 1 1
0.20337663618653 0.203184976036926 1 1
0.195185787693766 0.194972232931391 1 1
0.18924350325873 0.18906699712085 1 1
0.213508868362589 0.213262770743613 1 1
0.230044941945873 0.229831225259228 1 1
0.348060402075691 0.347737184625974 1 1
0.262070257523147 0.261823818357386 1 1
0.249505242879939 0.24922389086441 1 1
0.204965596007746 0.204786104434074 1 1
0.257953175992097 0.257693779751224 1 1
0.154845787820799 0.154685978158407 1 1
0.210875388903123 0.210650601591103 1 1
0.132714547515741 0.132566863637108 1 1
0.06294307154835 0.0629433161092542 1 1
0.329939902611565 0.329651544035027 1 1
0.124493614124901 0.124330249517936 1 1
0.237025373819516 0.236826199504746 1 1
0.229992456791416 0.229726744497007 1 1
0.182537914434744 0.182353262699468 1 1
0.2859288725701 0.2856580496327 1 1
-0.0075046505292717 -0.0074699616147562 1 1
0.293449633003284 0.293177971891833 1 1
0.170416451318567 0.17024215632454 1 1
0.137417232865415 0.13725842321361 1 1
0.16937899241109 0.169202220580284 1 1
0.162100740167285 0.16192164906671 1 1
0.116254570015597 0.116129792616401 1 1
0.400290162851245 0.399872614608952 1 1
0.178168381725482 0.177999955190514 1 1
0.347210852978482 0.346869767025727 1 1
0.204479136688452 0.204251717060328 1 1
0.11291982703239 0.112796480034599 1 1
0.150409450903641 0.150216451922432 1 1
0.258218440325193 0.258000606102385 1 1
0.146778544911119 0.146601667616769 1 1
0.162053414958319 0.161869670745293 1 1
0.170104393509446 0.169951977091869 1 1
0.19670215608843 0.196484061135851 1 1
0.176485871723006 0.176308722463793 1 1
0.1613231396832 0.161157242461925 1 1
0.100392895070361 0.100253285065451 1 1
0.21870907485631 0.218444252924275 1 1
0.207393086926443 0.207208666422925 1 1
0.260647292782167 0.260407903493222 1 1
0.325408806037159 0.325096261129484 1 1
0.109374184110576 0.109233955745241 1 1
0.0884947396295858 0.0883679449234306 1 1
0.189113284778955 0.188898581200091 1 1
0.20335449799282 0.203141275759672 1 1
0.148173650815335 0.148042520004359 1 1
-0.0347083774220283 -0.034649137493262 0 0
0.195027387978329 0.19477022074765 1 1
0.0165041934697336 0.0164917265495902 1 1
0.0965743383215131 0.0964879804106449 1 1
0.190589020891868 0.190398091687193 1 1
0.124464824537525 0.124339129619774 1 1
0.252568590641476 0.25231537601909 1 1
0.240465679559685 0.240226660917623 1 1
0.122841498497647 0.122728975382252 1 1
0.143552599371042 0.143453679343588 1 1
0.393604846754518 0.393183138027751 0 0
0.235364726028467 0.235114167637034 1 1
0.347738288639139 0.347358570804692 1 1
0.242485192367562 0.242223195368113 1 1
0.263585695034927 0.263308504016287 1 1
0.243569542914537 0.243275165547281 1 1
0.395394081111457 0.394986269048568 1 1
0.167963707745761 0.167845072270426 1 1
0.170923622402274 0.170768246550985 1 1
0.276207231166865 0.275918567141639 1 1
0.120459238770721 0.120295920316127 1 1
0.282663426416549 0.282357679097917 1 1
0.471928571327881 0.47138950908861 0 0
0.314377475682129 0.314032416423705 1 1
0.0181407627693483 0.0181266317067234 1 1
0.21330327358467 0.2131205612836 1 1
0.114332882096536 0.114230116089267 1 1
0.335446358168717 0.335097433591655 1 1
-0.128768686651145 -0.128630924141362 0 0
0.1979123824571 0.197700070513273 1 1
0.126237158509025 0.126102287471615 1 1
0.136729623439199 0.136563328965319 1 1
0.129419753238156 0.129286546201979 1 1
0.271504933097583 0.271235956751333 1 1
0.300027015891979 0.299754633263866 1 1
0.213284831393583 0.213078125117883 1 1
0.224615461189866 0.224387333285017 1 1
0.118017322295044 0.117900793797556 1 1
0.411888969816393 0.411448887326998 0 0
0.250468097078738 0.250178879965368 1 1
0.119132218581798 0.119007577861141 1 1
0.189898406950754 0.189704090404943 1 1
0.210386269780549 0.210179091871294 1 1
0.0821731749706507 0.0820826379139178 1 1
-0.020463607540304 -0.0204602179409237 0 0
0.097535113632688 0.0974713932137627 1 1
0.152366019085623 0.152221950868404 1 1
0.19139739912517 0.191193107345619 1 1
0.185665456725027 0.185483737820758 1 1
0.207922713475897 0.207699038988815 1 1
0.253593360043533 0.253350937284771 1 1
0.138179280450617 0.138050963222721 1 1
0.233195074661166 0.232966713330262 1 1
0.19637374124369 0.196152143992669 1 1
0.194685249525653 0.194520288776159 1 1
0.104184845958808 0.104079775406232 1 1
0.423421998287307 0.423047013148623 1 1
0.382123678824398 0.381744637060465 1 1
0.0715612969973904 0.0714760153906407 1 1
0.133893580670944 0.133786257120328 1 1
-0.00116389440486974 -0.00112230894575491 0 0
0.2967157312216 0.296386510614474 1 1
0.381866510825269 0.38144401013711 1 1
0.26909242457467 0.268808937941266 1 1
0.245491565840959 0.245237737050694 1 1
0.269214391429021 0.268892922588697 1 1
0.185295857166292 0.185120882078732 1 1
0.20657502566273 0.206335923106831 1 1
0.0957805530819675 0.0956439438272409 1 1
0.216674297643622 0.216471532710159 1 1
-0.155499857230114 -0.155312539034707 0 0
0.380946393186149 0.380548458425016 1 1
0.252184318336689 0.251945167511218 1 1
0.181176640567198 0.180997024639593 1 1
0.0314093425137258 0.031403919573133 1 1
0.205672709385064 0.205465788752607 1 1
0.197208327975211 0.197016036272632 1 1
0.10057494641123 0.100460344170271 1 1
0.105666238642726 0.105553718547098 1 1
0.0915066844941971 0.0913798417050416 1 1
0.275435529459514 0.275135792801666 1 1
0.287333583616433 0.287056494004142 1 1
0.119326510778719 0.119163587450067 1 1
0.279950006733229 0.279667079477271 1 1
0.233063565081105 0.23282406668859 1 1
0.140791285803622 0.140629526537903 1 1
0.15994434835154 0.159768828691387 1 1
0.181910862514796 0.181735704866594 1 1
0.123320635535786 0.12316067998317 1 1
0.324118091722349 0.32377347147235 1 1
0.391459725370558 0.391067214662142 1 1
0.157267713548281 0.15708210024829 1 1
0.325479564659647 0.325135617561112 1 1
0.33290808140228 0.332540323771634 1 1
0.174504047111886 0.174309595358793 1 1
0.148579608659555 0.14842767476213 1 1
0.245012850790961 0.244771072017728 1 1
0.0574468163003265 0.0573864622352389 1 1
0.252370097329716 0.252063194748898 1 1
0.340749166650945 0.340388216152135 1 1
0.325954360734345 0.325656989782929 1 1
0.161486056624215 0.161318073341238 1 1
-0.0101088892296562 -0.0101065626103425 1 1
0.00745979997912593 0.00746875744224504 0 0
0.340261495307478 0.339893727193491 1 1
0.130670181659892 0.130540553785854 1 1
0.286120243071028 0.28580546962964 1 1
0.263468587673685 0.263207246923491 1 1
0.126151061107816 0.126014428704092 1 1
0.267168709407969 0.266884865157246 1 1
0.300457284025196 0.300164269686908 1 1
0.335347062880989 0.334983102749296 1 1
0.299427449146148 0.299136318494545 1 1
0.213183075409751 0.212969523728257 1 1
0.151484026809597 0.151365684463419 1 1
0.219160004696234 0.218923761852758 1 1
0.170473163029135 0.170300242979945 1 1
0.0336628062132843 0.0336423393316414 1 1
0.011644014109914 0.011614124594971 0 0
0.193872994352435 0.193712210472012 1 1
0.116493494192585 0.116376646971305 1 1
0.293369694739059 0.293013146877395 1 1
0.234908156948521 0.234673497497127 1 1
0.225072143709309 0.224868744849586 1 1
0.007673794464123 0.0076830610803893 1 1
0.182039395750905 0.181825252711811 1 1
0.264496732591607 0.264238218536229 1 1
0.21302602535836 0.212774872517099 1 1
-0.0389294801538093 -0.0388777523598735 1 1
0.0600783965538576 0.0600435932817541 1 1
0.291359270767428 0.291074211853021 1 1
0.210654063639162 0.210427384224043 1 1
0.0733657500073773 0.0733363418357966 1 1
0.316956529650824 0.316617502920688 1 1
0.211861003572418 0.211629143882981 1 1
0.168690711473407 0.168516494252593 1 1
0.332676651802389 0.332328414354789 1 1
0.15865156742679 0.158510992342992 1 1
0.0969440328140367 0.0968512451106559 1 1
0.375615273429393 0.375220396548515 1 1
0.256221059117631 0.255942172230484 1 1
0.0436656408906743 0.0436302801562085 1 1
0.335632945886512 0.335348480139374 1 1
0.151902208483623 0.151757360675036 1 1
0.235887828014572 0.235620308818162 1 1
0.215050526618673 0.214812772954956 1 1
0.278391689865816 0.278131766431668 1 1
0.100388533695323 0.100319568900951 1 1
0.101327922765631 0.101210923938778 1 1
0.189469157176007 0.189287439798907 1 1
0.011352146931871 0.0113793434950695 1 1
0.437175931848533 0.436770804713454 0 0
0.340279669868311 0.3399443142572 1 1
0.281187441572869 0.280876676691805 1 1
0.373575205066725 0.373164571709511 1 1
0.390435008414861 0.390025912279165 0 0
0.210753169962454 0.210511057286992 1 1
0.0128610053823176 0.012827200581905 1 1
0.146147759565008 0.145988771107377 1 1
0.0526820263266535 0.052590140947607 1 1
0.262077425033795 0.261782159456073 1 1
0.221024413378131 0.220809164652819 1 1
0.0203617625218388 0.0203476200769554 1 1
0.0346046775443609 0.0345546298572697 1 1
0.0296367615424244 0.029606196089333 1 1
0.315634941301626 0.315298906315146 1 1
-0.0350024382547201 -0.0349645327546211 0 0
0.391158093242648 0.390774449023837 1 1
0.398010166227879 0.397615580502149 0 0
0.0806957865747065 0.0805793940399409 1 1
0.234562791107579 0.234279821301098 1 1
0.142178410421688 0.14205999033411 1 1
0.135595445915513 0.13545692275966 1 1
0.0498916300856665 0.0497838249024135 1 1
0.462081584943951 0.461572616256196 0 0
0.178348682848266 0.178172964947546 1 1
0.232868557622881 0.232623719449767 1 1
0.288597003461601 0.288275695864883 1 1
0.312982428043995 0.312613796418647 1 1
-0.0282949415487955 -0.0282813949208963 0 0
0.444172028338813 0.443683367564814 0 0
0.379012665003801 0.378633043684615 0 0
0.189293282441424 0.18908450285574 1 1
0.401327940850064 0.400865997173497 1 1
0.0742938336784428 0.0742350548573787 1 1
0.346643254139433 0.346320927744991 1 1
0.107598240693435 0.107481406811408 1 1
0.235694840983213 0.235475638417664 1 1
0.277064632702461 0.276775596000158 1 1
0.290174071760922 0.28987500150212 1 1
0.380640495069044 0.380290171949147 1 1
0.112711625324162 0.112609888189426 1 1
0.129927896067188 0.129790352688132 1 1
0.251925926649166 0.251628698648218 1 1
0.214317689870686 0.214091867066235 1 1
0.11589870682576 0.115788857461229 1 1
0.305113984592943 0.304772598373693 1 1
0.239977880288139 0.239748571167848 1 1
0.105953862791761 0.105858955291287 1 1
0.0517732688864739 0.0517151645830655 1 1
0.287684203036562 0.287358637458518 1 1
0.218651325537807 0.218475032740112 1 1
0.208356527594188 0.208165658967568 1 1
-0.0198270455550094 -0.0198218687061938 1 1
0.154511917518383 0.154312597784944 1 1
0.0945014697354438 0.0944534287823546 1 1
0.0454562880644708 0.0453767511218611 1 1
0.158018710517998 0.157839603850153 1 1
0.257928543952445 0.257652321268851 1 1
0.245247610645853 0.245006431378062 1 1
0.203146804106003 0.20291086891451 1 1
0.312820703519061 0.312547728284452 1 1
0.151283737287073 0.151118941801256 1 1
0.101611830594659 0.101520432783333 1 1
0.180471061589221 0.180338395430869 1 1
0.382769894257736 0.382404459370777 1 1
0.26024964017314 0.260004926705341 1 1
0.232734140582544 0.232466908824805 1 1
0.0716682077193855 0.0716345858170711 1 1
0.148463457703633 0.148332363333983 1 1
0.309044200481152 0.308730495312519 1 1
0.221408949658727 0.221169856962529 1 1
0.0349331300766657 0.0349311697854407 1 1
0.344336232053771 0.343966770301275 1 1
0.0653139561012722 0.0652662557154713 1 1
0.184647030592297 0.184488999561136 1 1
0.0637885459664277 0.0637330894866179 1 1
0.122229213221107 0.122050169181842 1 1
0.12334083140147 0.123233669253474 1 1
0.116425699098587 0.116303939652341 1 1
0.0780055468920935 0.0778993536722126 1 1
0.261064892384683 0.260752591220577 1 1
0.256580421249358 0.256324517531192 1 1
0.1907306547909 0.190517889662929 1 1
0.12068010780507 0.120535549509472 1 1
0.145167283864634 0.144995449762016 1 1
0.0488313233753372 0.0488031583513628 1 1
0.211776349786263 0.211578961922733 1 1
0.0691557671075461 0.0690949909564116 1 1
0.372057675977359 0.371659250180738 1 1
0.532652031962076 0.532163474638504 0 0
0.0585405627028082 0.0585165417907121 1 1
0.164055498303804 0.163854995175516 1 1
0.281015725426238 0.280711879805051 1 1
0.0879870470639231 0.0878878801081495 1 1
0.276777685071972 0.276463440316821 1 1
0.34207109100631 0.341698753977784 1 1
0.0708134079214243 0.0707242390536501 1 1
0.138614268890019 0.138510788366289 1 1
0.373461295595724 0.373086026040187 1 1
0.236675611318693 0.236432676196971 1 1
0.521393499026131 0.520876107880362 0 0
0.408238073179659 0.407789184237435 1 1
0.0396280595817039 0.0396022297328474 1 1
0.33456850057035 0.334258981874788 1 1
0.290986634764225 0.290638457206118 1 1
0.101072336302566 0.100921865546164 1 1
0.140812752490151 0.14069876005962 1 1
0.343142999994807 0.342750769625328 1 1
0.294452623644264 0.294133892175826 1 1
0.434691056921842 0.434168182994064 0 0
0.10068976311064 0.100572161275783 1 1
0.306425835231165 0.306104188723322 1 1
0.210131893851927 0.209918443497581 1 1
0.165871482289242 0.165713228927637 1 1
0.222426418169493 0.222131230171542 1 1
0.0862356892309214 0.0861493732665708 1 1
0.046139847455154 0.0461251449402953 1 1
0.26865894597121 0.268385125716749 1 1
0.385643822892314 0.38527451013543 1 1
0.162457156555211 0.162306306808947 1 1
0.106350002107693 0.106257777485824 1 1
0.243019206147937 0.242786385428078 1 1
0.0714075275532885 0.0713069420618819 1 1
0.16145377959901 0.161279076411504 1 1
0.275637431408435 0.2753445293804 1 1
0.11699218289431 0.116860114408517 1 1
0.264733007769899 0.264454189090637 1 1
0.33014641288225 0.329799081857594 1 1
0.185136767730777 0.184939847206295 1 1
0.0899052366774642 0.0897398044269458 1 1
0.281660032207853 0.281376780515874 1 1
0.383716935971979 0.383294401328773 1 1
0.0942157516551059 0.0940578720472426 1 1
0.442249171719938 0.441772064711786 1 1
0.0924435170638907 0.0923772750039421 1 1
0.121908593375535 0.121766254425833 1 1
0.135306276388618 0.135169103495526 1 1
0.222064069747531 0.221860609659676 1 1
0.365827387722409 0.365402226370595 0 0
0.191390725132662 0.191197232930004 1 1
0.237541498937449 0.237316669893189 1 1
0.251578526930248 0.251368550348615 1 1
-0.0214880958276255 -0.0214372469513299 0 0
0.179939518738434 0.179770542802176 1 1
-0.0745197015491815 -0.0744496981808722 0 0
0.00124823764111072 0.00126592348275076 1 1
-0.0725927897154267 -0.0724993204410752 1 1
0.319442359000757 0.319124210221483 1 1
0.160095510527186 0.159912586436338 1 1
0.272848561601804 0.272574511967933 1 1
0.00342088181295271 0.00342078695388282 1 1
0.148120863339296 0.14795876351089 1 1
0.277109406089176 0.276854445476776 1 1
0.0968942816109385 0.0968554743967706 1 1
0.120264862212006 0.120144725623438 1 1
0.273981330392009 0.27368053875871 1 1
0.350362275204744 0.349975143266343 1 1
0.336064001577065 0.335697305893303 1 1
0.0953593646476507 0.0952860356681201 1 1
0.219307160322895 0.219086532993822 1 1
0.207121627136298 0.206871181712549 1 1
0.145274869234044 0.145135567891319 1 1
0.0884646599439139 0.0883892084197766 1 1
0.0745357829263542 0.0744459534412383 1 1
0.156490980868838 0.156322447449661 1 1
0.350099743191273 0.349744103877669 1 1
0.120942167079329 0.120831380120142 1 1
0.205796201305361 0.205589948974566 1 1
0.0902911910461545 0.0901923393943054 1 1
0.395326038927881 0.394934486254047 1 1
-0.0970051247239846 -0.0968718229830364 0 0
0.392693824098452 0.392284955999088 1 1
0.124134437365463 0.123998434233124 1 1
0.22876179900338 0.228519658339527 1 1
0.297736463339055 0.297493612145525 1 1
0.286557554271823 0.286271048505818 1 1
0.262433664044097 0.26221414154425 1 1
0.126188052841263 0.126075049495843 1 1
0.243850381697869 0.243607391561716 1 1
0.0170679002597617 0.0170153651292191 1 1
0.328215722500196 0.327890237253053 1 1
0.223454075646775 0.22326626902417 1 1
-0.0382417944057629 -0.038223024734098 0 0
0.257942029743829 0.257633293480318 1 1
0.302375277481207 0.30205805526139 1 1
0.0819875279012431 0.0818952945438994 1 1
0.140999961132005 0.140883638974034 1 1
0.240321613571005 0.240105249762174 1 1
0.220642423710663 0.220451078477249 1 1
0.134330569828716 0.13420790488093 1 1
0.18429597606856 0.184068640235918 1 1
0.106643123631186 0.106542898946911 1 1
0.221650317883663 0.221455011213551 1 1
0.00734520254198681 0.00735210310855291 1 1
0.124853301055442 0.124694877768711 1 1
0.296943011572033 0.29661259306632 1 1
0.166186399695724 0.166008194343799 1 1
0.250281196944713 0.250005875417491 1 1
0.161524905763617 0.161383516325664 1 1
0.285680851499987 0.28535126931063 1 1
0.159916073146595 0.159755851420904 1 1
0.201216890454262 0.20093769170877 1 1
0.210179796876146 0.209895711868468 1 1
0.0883225378902215 0.0882220542072272 1 1
0.1442874009286 0.144110141093997 1 1
0.291179017231082 0.290873406209067 1 1
0.208220432861754 0.207950068829352 1 1
0.289420130081217 0.289118947377369 1 1
0.18539498304137 0.185195950903332 1 1
0.221999298034258 0.221749799016184 1 1
-0.0383299418756058 -0.0382758494209339 0 0
0.16234288073152 0.162176542154857 1 1
0.326807756342419 0.326444408994692 1 1
0.110928287548982 0.110822425544477 1 1
0.111532909201117 0.111380776969897 1 1
-0.00234330384200424 -0.00233694903761002 0 0
0.221235934813294 0.221024747150187 1 1
0.113430055830216 0.113327621909614 1 1
0.17289950492945 0.172751372892063 1 1
0.245345325554696 0.245080189821521 1 1
0.235507347033665 0.235247876582648 1 1
0.341488065467493 0.341162322349029 1 1
0.277261882204221 0.276946323556152 1 1
0.269116582238729 0.268816306769398 1 1
0.177811100074097 0.177661565677465 1 1
0.138089178061386 0.137962503179736 1 1
0.279567983051898 0.279265796750647 1 1
0.293051290465374 0.292710439975424 1 1
0.099358424563065 0.099236961762025 1 1
0.143382248380121 0.143190919846744 1 1
0.0772420268103553 0.0771716938160901 1 1
0.247190179157981 0.246918340465173 1 1
0.198891518525007 0.198678439224796 1 1
0.292740811915378 0.292449549035041 1 1
0.24457124922383 0.244334957484739 1 1
0.17933602280375 0.179144549731589 1 1
0.0859497462136253 0.0858705177105793 1 1
0.0349650897217457 0.0349286943373556 1 1
0.208744476492718 0.208462331663231 1 1
0.305719778492172 0.30536243875151 1 1
0.261808576583594 0.261539005561331 1 1
0.395495784018721 0.395059584273186 0 0
0.181044140183455 0.180860474094433 1 1
0.0515887749145171 0.0515542421523534 1 1
0.391673539519619 0.391284770142779 1 1
0.341271969722484 0.34088270048023 1 1
0.130460196679656 0.130283670690417 1 1
0.218552793300674 0.218336772826438 1 1
0.235893363323195 0.235597874213954 1 1
0.20646640683539 0.206264102477919 1 1
0.140526887329641 0.140346992008155 1 1
0.131106241252912 0.130966708648228 1 1
0.305681044000764 0.305324291817124 1 1
0.163952671184691 0.163826837467532 1 1
0.0223296154540316 0.0222836477765842 1 1
0.347337679331172 0.346972242922026 0 0
0.187425208838994 0.187237116063663 1 1
0.0460260658931424 0.0459581158774605 1 1
-0.0655518833520373 -0.0654859538997413 0 0
-0.0514235423131288 -0.0513530466355917 1 1
0.121592286496552 0.121435678579564 1 1
0.357318051140906 0.356895276675329 1 1
0.220748403228947 0.22050643391082 1 1
0.228921191710043 0.228651488476927 1 1
0.177041552304931 0.176820773142333 1 1
0.153776695715094 0.153626623569389 1 1
0.239467878260324 0.239228422177478 1 1
0.32784571403481 0.327495237243477 1 1
0.526406601503231 0.525855300883181 0 0
0.316077639643766 0.315747145097386 1 1
0.188476846822303 0.188290436221819 1 1
0.0613216995356254 0.0612836932857276 1 1
0.244317322872795 0.244069148815514 1 1
0.205517602683019 0.205316583708671 1 1
0.226227605427074 0.2260062839103 1 1
0.203419050862469 0.203202286681719 1 1
0.162214505098471 0.162046762829537 1 1
0.135498960883137 0.135330728584651 1 1
0.263495247957258 0.263216635638281 1 1
0.260810141845243 0.260553081841111 1 1
0.261665545629101 0.261395031525281 1 1
0.0254492082287402 0.0254709926656214 0 0
0.117317932655385 0.117218589664171 1 1
0.248109956256818 0.247857023338645 1 1
0.18756567105482 0.187360025518898 1 1
0.265718713161518 0.265452346563701 1 1
0.181766224307178 0.181503447224354 1 1
0.225484280353667 0.225272336487429 1 1
0.283493427967453 0.283185654937521 1 1
0.203930068628327 0.203712547251537 1 1
0.0758550797625531 0.0757596774301316 1 1
0.295416889214838 0.295070667596299 1 1
0.195486691643699 0.195276313369657 1 1
0.282141640656078 0.281873350817778 1 1
0.168390802430598 0.168239018158893 1 1
0.22932771981598 0.229128763399187 1 1
0.139697296454914 0.139540624329978 1 1
0.173479256887953 0.173287295474539 1 1
0.198475859530349 0.198271268862604 1 1
0.329526040938209 0.329177295970992 1 1
0.153385711241232 0.153193515054237 1 1
0.146755052276528 0.146568019104758 1 1
0.205222493367479 0.205036987490005 1 1
0.274584295186319 0.274276172368556 1 1
0.138780451652698 0.138643948272334 1 1
0.113295950007435 0.113145906282781 1 1
0.282934445395167 0.28260749401185 1 1
0.282805695163998 0.282511763436656 1 1
0.145601549058778 0.145454880402766 1 1
0.153719957226733 0.153572380882574 1 1
0.360863453912386 0.360521391664389 1 1
0.163936973619618 0.163772785077254 1 1
0.0200132975514732 0.0200275979389739 1 1
0.108334764563338 0.108273285871256 1 1
0.34101394499821 0.340688510198912 1 1
0.122704213351182 0.122506174348158 1 1
-0.131381237874577 -0.131207202572389 0 0
0.174794994158938 0.174631466954716 1 1
0.173614050832728 0.173485375631829 1 1
0.18393294966914 0.183733814941544 1 1
0.306139783108105 0.30584964243686 1 1
0.455557080866677 0.45514869632694 0 0
0.279973699826242 0.279711299661353 1 1
0.124719271712762 0.124596273335429 1 1
0.032293045454884 0.0322768926264696 0 0
0.294628096530945 0.294355764349069 1 1
0.237610872116125 0.237354145575877 1 1
0.0280024975010936 0.0279777285323074 1 1
0.263956084699606 0.263706535353345 1 1
0.331454320069574 0.331099649585818 1 1
0.081108559760074 0.0809903090718387 1 1
0.355266589012613 0.354910676201525 1 1
0.242603485158634 0.242365586358476 1 1
0.201750819849969 0.201554577410685 1 1
0.277488055855892 0.277153330688381 1 1
0.0403373181357803 0.040283647286032 1 1
0.210367290091189 0.210158639418898 1 1
0.0310554620668898 0.0310184686901712 1 1
0.156967509778579 0.156813769778876 1 1
0.126523339692899 0.126376881185188 1 1
0.0548085961633796 0.0547493516022997 1 1
0.272098190206769 0.271836759607556 1 1
0.250580907306689 0.250329340863705 1 1
0.323748832767757 0.323393290074757 1 1
-0.0123778118570925 -0.012343793328071 1 1
0.106689817521135 0.106590077207053 1 1
0.0842401347316119 0.084176245918896 1 1
0.19497721191985 0.194770457206589 1 1
0.186101331818999 0.185932392950613 1 1
0.169139751248426 0.168945752745907 1 1
0.0745688283700948 0.0745000312336903 1 1
0.135584531670963 0.135446854094112 1 1
0.365775162143902 0.365367797640799 1 1
0.191339246167336 0.191139577726821 1 1
0.375800757148232 0.375437779847657 1 1
0.281961097895093 0.281649918952666 1 1
0.321603826366657 0.321269131115447 1 1
-0.0480988455499243 -0.0480497634321998 0 0
0.218824281312588 0.218555220854743 1 1
0.186381847932359 0.186142945238622 1 1
0.206326207466075 0.206132569457252 1 1
0.23698133368532 0.236739094205572 1 1
0.31696408840177 0.316643544973223 1 1
0.277996325150401 0.277730595514478 1 1
0.321591519079188 0.321171002831666 1 1
0.225782277665201 0.225564842320822 1 1
0.264901866199105 0.264669656657546 1 1
0.375422697793744 0.375063411958391 1 1
0.153284840713865 0.153089143569006 1 1
0.20373034131586 0.203504902787314 1 1
0.208748640357499 0.208515744215665 1 1
0.2975246427298 0.297215112761824 1 1
0.217537757393088 0.217341537563328 1 1
0.190180313217023 0.189982855880457 1 1
0.127010071797437 0.126882348676631 1 1
0.358976908113252 0.358609561179085 1 1
0.0317693860764753 0.0317487695493171 1 1
0.132804865236382 0.132637563892566 1 1
-0.0407068552151631 -0.0406187610719133 0 0
0.166152818115028 0.165979972768289 1 1
0.199546618973861 0.199338729441937 1 1
0.260771044371408 0.26057330574776 1 1
0.317433746257373 0.317128419174048 1 1
0.160051607949585 0.159909360663121 1 1
0.166562355097755 0.166390261073953 1 1
0.383047932332604 0.382648346302893 1 1
0.312492080769875 0.312193902776285 1 1
0.155372914256545 0.155196431659165 1 1
0.242991524072314 0.242740509492772 1 1
0.346079926600098 0.345730794841598 1 1
0.229818817778465 0.229555667897807 1 1
0.258523095539502 0.258268465421173 1 1
0.367497911759594 0.367137400713306 1 1
0.339280781644246 0.338946693041316 1 1
0.143724079073025 0.143558849189171 1 1
0.480882236178316 0.480412502036092 0 0
0.418591852368393 0.418178331033678 0 0
0.439942918579135 0.439488854487171 0 0
0.199858528166172 0.199657862526051 1 1
0.206433774356447 0.206225406300051 1 1
0.334768653793293 0.334423584545426 1 1
0.377917028133085 0.37755546997651 0 0
0.313407313478762 0.313058467342085 1 1
0.167686121512622 0.167554679542491 1 1
0.265454832388009 0.265151676664106 1 1
0.256846334645822 0.256612251928757 1 1
0.0679740548425194 0.0678919428828512 1 1
-0.00405350913454056 -0.00403377808479712 1 1
0.244202829764992 0.243942535323055 1 1
0.405670343939721 0.405280278950658 0 0
0.179855105761624 0.179657419548738 1 1
0.37986034462219 0.379514058626746 1 1
0.369129416999993 0.368736614115411 1 1
0.255943816144952 0.255678339944195 1 1
0.343886050429518 0.343521772807234 1 1
0.278169767505358 0.277927065152432 1 1
0.0596220893497354 0.0595362190578533 1 1
-0.0650278215874154 -0.0649678862383369 0 0
0.23188428995999 0.231611991662755 1 1
0.263975707481965 0.263697328516922 1 1
0.191003599377459 0.190797209007571 1 1
0.1467922258692 0.146621232217138 1 1
0.244195869799113 0.243946592786803 1 1
0.0411990577403601 0.0411408590651008 1 1
0.282977159273936 0.282706116377324 1 1
0.0915078963361413 0.0914744897675582 1 1
0.101012900129916 0.100873314908385 1 1
0.123749302884756 0.123601508566174 1 1
0.0846715083488553 0.0846016049284553 1 1
0.216794070869258 0.216533693698263 1 1
0.181366403668094 0.181182849641848 1 1
0.15821479769437 0.158048018476872 1 1
0.0499386694077375 0.0498859962317007 1 1
0.319217569179405 0.318863183842873 1 1
0.314390552473821 0.314032805525053 1 1
0.116427430267549 0.116296735894684 1 1
0.208441020246279 0.208232416282296 1 1
0.163936671986606 0.163762146435648 1 1
0.178841448576008 0.178670158860215 1 1
0.175574119542639 0.17538999462803 1 1
0.413133521335406 0.412730038900143 0 0
-0.0968908456304711 -0.0967934406003518 0 0
0.233880777476265 0.233648050246527 1 1
0.207026508304838 0.206777303024946 1 1
0.109994904316052 0.109872428816743 1 1
0.0316741492720135 0.0316579633731743 1 1
0.349275429022099 0.348928242308391 1 1
0.195802434093286 0.195626081695112 1 1
0.40646318245925 0.406092990234244 1 1
0.193993300416113 0.19377343650305 1 1
0.23883361802279 0.238587569362879 1 1
0.295110481775527 0.294803786810454 1 1
0.136971590433273 0.136813908040559 1 1
0.196780405573634 0.196587930549794 1 1
0.224006412735736 0.223810108884295 1 1
0.364080359488646 0.363720053931835 1 1
0.274531423646021 0.274241989031066 1 1
0.449845827180549 0.449392908035258 0 0
0.361328339414145 0.360959000747893 0 0
0.118434094803735 0.118344805778477 1 1
0.0763534173276813 0.0762957174593512 1 1
0.0937842579889738 0.0936985319342607 1 1
-0.0181610285315125 -0.0182016501565926 0 0
0.192300624992566 0.192101876246765 1 1
0.164968690776389 0.164795523965468 1 1
0.156431339864852 0.156237604986612 1 1
0.0680331208390144 0.0679490318968269 1 1
0.169150891686505 0.168980266476871 1 1
0.216226770410412 0.216001803606765 1 1
0.206086560228496 0.205898917125965 1 1
0.187559516979323 0.187372823989703 1 1
0.466034214964108 0.465526670233407 1 1
0.109906390068306 0.109780678736522 1 1
0.354291575190406 0.354000278661387 1 1
0.225716877037012 0.225505035912691 1 1
0.190659826181432 0.190473423962049 1 1
0.209324934841094 0.20911965772124 1 1
0.36912941333504 0.368751908447308 1 1
0.34895871393041 0.348591647572194 1 1
0.05639079121429 0.0563679311863015 1 1
0.4242424094511 0.423813215707959 1 1
0.00307129881134211 0.00301249541200723 1 1
0.243517462790085 0.243299917412135 1 1
0.182971314764575 0.182766418330774 1 1
0.220549070676052 0.220322785570387 1 1
0.14989959228054 0.149744572231876 1 1
0.1389278738796 0.138770173175145 1 1
0.127440547158875 0.127258833846064 1 1
0.24752324116061 0.24728829657429 1 1
0.246859756592284 0.246617870368088 1 1
0.348607475702221 0.34818782399234 1 1
0.143581634843379 0.143441179364231 1 1
0.161245103621051 0.161098319110275 1 1
0.337196422881499 0.33687806396203 1 1
0.299117937214341 0.298853908124662 1 1
0.227917180731152 0.227694988104797 1 1
0.185485676961871 0.185284220728066 1 1
0.110276190782035 0.110167099570152 1 1
0.227511189655789 0.22725204997569 1 1
0.160525147292132 0.160371273769941 1 1
0.193334894170668 0.19314553721572 1 1
0.327239720891605 0.326881005427847 1 1
0.23621698735436 0.235981408384183 1 1
0.358232964061326 0.357893869035488 1 1
0.194847732600337 0.194694805979393 1 1
0.37539766571839 0.375011669566952 1 1
0.198762412658443 0.198556150134334 1 1
-0.102911060430062 -0.102800679100972 0 0
0.11839845928762 0.118259773218701 1 1
0.288537478190755 0.288239429120436 1 1
0.343445290575012 0.343143885398473 1 1
0.182826710578178 0.182660424089422 1 1
0.085820009985875 0.0857580108905092 1 1
0.236390671690468 0.236151038851796 1 1
0.274426941782541 0.274125265416882 1 1
0.303997285679332 0.30369785826663 1 1
0.273177285883354 0.272901867780355 1 1
0.277834900414938 0.277559705760063 1 1
0.349794941115507 0.349446867291642 1 1
0.296007733065074 0.295693602606006 1 1
0.160718978930456 0.160582264922757 1 1
0.202245314820428 0.202064979379634 1 1
0.226624494887585 0.226392427632087 1 1
0.167586731797909 0.167436815619471 1 1
0.211390951433558 0.211134415172996 1 1
0.0224884992199461 0.0224352946649273 0 0
0.150517787123624 0.150364180416949 1 1
-0.0222882362501073 -0.0222589706775944 1 1
0.0552947135176484 0.05521345787841 1 1
0.281589562586402 0.281255279340894 1 1
0.0346228590512586 0.03462992953508 1 1
0.256215132177475 0.255923414492142 1 1
0.213355431760223 0.213127577555344 1 1
0.0621933231889267 0.0621615749425242 1 1
-0.0139811825045117 -0.0139639022715678 0 0
0.119221821908154 0.119077498359309 1 1
0.0581764370369895 0.0581114535663133 0 0
0.119204081797221 0.119088098106482 1 1
0.258714248076321 0.258458880890143 1 1
-0.0578290367478851 -0.0577628598943272 0 0
0.287097227654522 0.286790292494056 1 1
0.350212116661971 0.349846055423973 1 1
0.0904875143835843 0.0904070288535469 1 1
0.218113559247632 0.217867329236573 1 1
0.0650594052264438 0.0649709851151517 1 1
0.201770183093359 0.201588270249321 1 1
0.17242028105529 0.172218182649327 1 1
0.0374305273752669 0.0373476925280187 1 1
0.0707985844420667 0.0707341341063679 1 1
0.0574675000807151 0.0573774275794471 1 1
0.0152636606476537 0.0152564186579786 0 0
0.206695816114388 0.206515107881898 1 1
0.224955880530667 0.22471206803587 1 1
0.137498684576754 0.137373914613173 1 1
0.00863191670902739 0.0085970175259457 1 1
0.16335052397782 0.163185927147493 1 1
0.179948858259366 0.179767004707317 1 1
0.269279058847077 0.269055250421562 1 1
0.0665037946549293 0.0664281085120034 1 1
-0.0534387139724086 -0.0534113174164811 1 1
0.219169545120918 0.218952682101838 1 1
0.253985626906391 0.253718878699159 1 1
0.262425401416923 0.262150317985927 1 1
0.176965815707201 0.176805597188371 1 1
0.556864121455747 0.556225476093458 0 0
0.258311919701345 0.258069704497195 1 1
0.291283084607751 0.290947449642877 1 1
0.291727184265109 0.291426265288254 1 1
0.335094153416021 0.334750917810537 1 1
0.104095381025487 0.103988931295 1 1
0.157605913923068 0.157450064448961 1 1
0.198743600060514 0.198486087063099 1 1
0.310818061275059 0.310469534643282 1 1
0.158268447799241 0.15810178293161 1 1
0.212294656064492 0.212072750567019 1 1
0.163230723939295 0.163046363311651 1 1
0.261304469438815 0.261043608000066 1 1
0.142061070383729 0.141943543617309 1 1
0.254036418448299 0.253849854444515 1 1
0.13118099260209 0.131060605758032 1 1
0.170231716877279 0.170076500041287 1 1
0.035944148857468 0.0359149265096973 1 1
0.19082752535219 0.190595735626882 1 1
0.112795779762006 0.112693455690395 1 1
0.213957030253232 0.213765382473985 1 1
0.167046156268977 0.166843932077396 1 1
0.204033600433213 0.20383777632577 1 1
0.2662223627003 0.265967950686674 1 1
0.242231432941525 0.241982066480016 1 1
0.188244275196339 0.188032255657462 1 1
0.220946692553487 0.220762381280979 1 1
0.282113921764085 0.281813580743483 1 1
0.195511184174296 0.195302763538812 1 1
0.101958132614939 0.101799727030918 1 1
0.147851930173155 0.147682795313821 1 1
0.203506619138347 0.203279552314884 1 1
0.211800898399602 0.211578385920147 1 1
0.0383936483764038 0.0383186944818792 1 1
0.12136586646965 0.121216822650767 1 1
0.27431480448727 0.274059838851332 1 1
0.225083020936136 0.224797712326801 1 1
0.112714412136863 0.112595016576769 1 1
0.00500414336108945 0.00503018380340002 1 1
0.0383787148524033 0.0383538727186194 1 1
-0.152349033887216 -0.152209824117518 0 0
0.236643851317505 0.236404186231448 1 1
-0.0657906216431585 -0.0657075893470416 0 0
0.318461090195509 0.318132415248938 1 1
0.0117625225361289 0.0117783838918414 1 1
-0.0426350765157692 -0.042588960513537 1 1
0.187173670469152 0.18698952510375 1 1
0.169537404856492 0.169378914753563 1 1
0.278426618980186 0.278187069685369 1 1
0.245602585547646 0.245364404159568 1 1
0.150701048573346 0.150532179904152 1 1
0.119260269992126 0.119095043665776 1 1
0.100224244290991 0.100158626920121 1 1
0.105707041996996 0.105599991895872 1 1
0.20860652711701 0.208420861164078 1 1
0.225917524875107 0.22568138617682 1 1
-0.0763387693256412 -0.0762199125145126 0 0
-0.0106971266068617 -0.0106848046633581 0 0
0.100874300976418 0.100814303722339 1 1
0.288557472964139 0.288290044119029 1 1
-0.0141840381194425 -0.0141448820821234 1 1
0.348777839268642 0.348430915026909 0 0
0.186162950155859 0.185984756939773 1 1
0.119343059974384 0.11923892790968 1 1
0.386833592284621 0.386453424726817 0 0
0.258005986432637 0.257747693155726 1 1
0.291830843731569 0.291521105526119 1 1
0.29333589549932 0.293053747471372 1 1
0.208648535759192 0.208454356957861 1 1
0.33415531914762 0.333820635172838 1 1
0.0188698025229878 0.0188867248415182 1 1
0.242850050799359 0.242621323648541 1 1
-0.0912474935829253 -0.0911766069971384 0 0
0.123808348139723 0.123707984809112 1 1
0.257424597153315 0.257128916460917 1 1
0.40393791067769 0.403452606937518 1 1
0.203469549444143 0.203272251439805 1 1
0.255268064727472 0.255005272090949 1 1
0.240855382328336 0.240600135096271 1 1
0.197586506978752 0.197382551463307 1 1
0.282166950100738 0.281817283075962 1 1
0.211928262264575 0.211714235571005 1 1
0.0738078485027398 0.0737322319768927 1 1
0.261394218792431 0.26109404805802 1 1
0.150505411294377 0.150335790026474 1 1
0.00182639053794432 0.00183089866193694 1 1
0.261429857406762 0.261150431273893 1 1
0.0378190352908958 0.0377827009962824 0 0
0.366715735769468 0.366337328571048 1 1
0.0360185123185431 0.0360223392813693 1 1
0.0806870221443718 0.0805612851386668 1 1
0.139847937369317 0.139695454262996 1 1
0.140524150248687 0.140388778171605 1 1
0.0556934619825967 0.0556299702999458 1 1
0.241241333670074 0.24102470686544 1 1
0.0202706484999238 0.0202419048630005 1 1
0.228563440773913 0.228339333205531 1 1
0.136150457173899 0.136018536466804 1 1
0.325412119580473 0.325092723431649 1 1
0.255984336260563 0.255757507578203 1 1
0.153545943870719 0.153386835356552 1 1
0.140473570363355 0.140356819709536 1 1
0.228054322242172 0.227801270516787 1 1
0.0197937897994733 0.0197903435119164 1 1
0.0736384494933057 0.0735673159228972 1 1
0.34735722234526 0.346986540564236 1 1
0.200770510324468 0.200579520149243 1 1
0.29091516657508 0.290638746850224 1 1
0.0394121231257035 0.0393823687494686 1 1
0.39140210873387 0.391003672014445 1 1
0.229322850159044 0.229102763379303 1 1
0.127023501375603 0.126898472609965 1 1
0.162028378933351 0.161866470904358 1 1
0.0088228797718087 0.00881271605431455 1 1
0.165677915688714 0.165441165721574 1 1
0.430049223893183 0.429598335849313 1 1
0.0232834864352777 0.0232757649802389 1 1
0.16886546839391 0.168692384193675 1 1
-0.0766156158841767 -0.0765047458699802 0 0
0.211236866427644 0.210969573511338 1 1
0.204668981704273 0.204440732603806 1 1
0.280777035423799 0.280488345903805 1 1
0.296517026993962 0.296251543375205 1 1
0.0609514154451402 0.0608701084547278 1 1
-0.00292140706162441 -0.00290611626729556 1 1
0.393620365794068 0.393216921402191 1 1
0.156759675765282 0.156589356228323 1 1
0.388396728949178 0.388045003557202 1 1
0.150781977503829 0.150658313917738 1 1
0.0238421142221341 0.0238316350068636 1 1
0.309392837122444 0.309079615802577 1 1
0.193419903969919 0.193162077682358 1 1
0.246204873999806 0.24590424890757 1 1
0.118442278701123 0.118329361069293 1 1
0.104978129937071 0.1048540497817 1 1
0.184416307292393 0.18421770736745 1 1
0.0979336258696036 0.0978144253074602 1 1
0.112765246516085 0.112628374021471 1 1
0.427420652965622 0.426953376234948 0 0
0.0557057264160752 0.0556293402853882 1 1
0.361751578125607 0.361367763798588 1 1
0.0261852528781237 0.0261585546788083 1 1
0.111723413024651 0.111597716988609 1 1
0.35383360521894 0.353440904648868 1 1
0.167250314951909 0.167056307204 1 1
0.0418211532023477 0.0417607315700037 1 1
0.176232888617704 0.176065870936792 1 1
0.296154699807184 0.295866367873709 1 1
0.224418620081524 0.22420117065201 1 1
0.19238902537369 0.192161105622874 1 1
0.165640090200143 0.165502062159356 1 1
0.306303498698181 0.306003065174771 1 1
0.191519783122578 0.191300800640237 1 1
0.252137084256363 0.251899134251992 1 1
0.179903566640317 0.179726045928224 1 1
0.195364957129697 0.195175556829718 1 1
0.0432135071050787 0.0431577423427406 1 1
0.0015259630801254 0.00157070474814904 1 1
0.25895296721039 0.25868438210078 1 1
0.115885980406889 0.115780251778764 1 1
0.213307683918094 0.213079619089732 1 1
0.576161003294406 0.575597369667293 0 0
0.22751081107048 0.227268302515184 1 1
0.196348932593047 0.196103699602552 1 1
0.20460301723917 0.204403203899479 1 1
0.107895562016215 0.107836246352439 1 1
0.378426883245012 0.378065621188027 1 1
0.0783260970974112 0.0782357317262113 1 1
0.144458854391852 0.144282717196954 1 1
-0.00636476461121079 -0.00636974594358081 0 0
0.354922764612962 0.354525938148585 1 1
0.312083929100315 0.31178709842605 1 1
-0.0308603059554838 -0.0307940118867379 0 0
0.167464813055862 0.167315598497482 1 1
0.0749715718833409 0.0748881447995886 1 1
0.176937339082501 0.176751307748593 1 1
0.383230017780506 0.382849146523452 1 1
0.115599193406855 0.115466883156924 1 1
0.156487290907376 0.156259019976512 1 1
0.240529630310936 0.240299112695224 1 1
0.190483558097579 0.19028363938977 1 1
0.166986641133649 0.166790749475775 1 1
0.261214898671905 0.260896781891935 1 1
0.205453713712684 0.205240811468494 1 1
0.281002808198429 0.280733367241868 1 1
0.160405150529714 0.160283379296564 1 1
0.369573055729715 0.369143987107362 1 1
0.337906281573505 0.337504690633689 1 1
0.0552038817365117 0.0551459435026781 1 1
0.158336351921243 0.158146147871777 1 1
0.390228430852089 0.389832068720902 0 0
0.103030572354368 0.10287642436021 1 1
0.293699322927527 0.293407155482762 1 1
0.159441609598809 0.159271345492037 1 1
0.339765917129007 0.339369278762731 1 1
0.274295243820835 0.2739494445022 1 1
0.137681048571242 0.137520039771774 1 1
0.219727493293094 0.219461769262313 1 1
0.147707596781877 0.147567560350301 1 1
0.232296388795141 0.232042535841938 1 1
0.266195086978722 0.265927397595322 1 1
0.178248511241149 0.178021994796547 1 1
0.270539965514394 0.27025959305674 1 1
0.0978531016486496 0.0977510774672355 1 1
0.0231972811403768 0.0231670752716794 1 1
0.105753026764144 0.105634701125688 1 1
0.144708436730796 0.144556945565594 1 1
0.130968964305272 0.130827535617145 1 1
0.0985873943090669 0.0984959057468319 1 1
0.0399867084419345 0.0399763270363956 1 1
0.178472807350825 0.178260750193173 1 1
-0.0403950532983764 -0.0403993303067467 0 0
0.343057678007514 0.342726847124966 1 1
0.32413806296744 0.323862102112336 1 1
0.197131424164479 0.196955360576647 1 1
0.368764867309881 0.368390099867774 1 1
-0.0237143581199582 -0.0237037225189946 0 0
0.267293925215761 0.26703018367828 1 1
0.480547872178377 0.480049266132793 0 0
0.23275476916764 0.232529691515479 1 1
0.262053187957751 0.261766844038418 1 1
0.172110461747519 0.171966304961141 1 1
0.0738429757026149 0.0737789067270618 1 1
0.376854085264135 0.376467880042012 1 1
0.286365478595545 0.286059587523779 1 1
-0.0382401301144829 -0.0382167581043529 0 0
0.125680507443713 0.125580997232747 1 1
0.270180718513489 0.269927524831115 1 1
0.173621728805095 0.173446911191034 1 1
0.303151217446561 0.302827027133171 1 1
0.12096127717341 0.120885942402251 1 1
0.274084824515527 0.273803813561644 1 1
0.236915864737565 0.236625261535779 1 1
0.214506477858089 0.21427540138834 1 1
-0.0514007896115645 -0.0513112192443693 0 0
0.116322425859919 0.116214622690465 1 1
0.0462424847582517 0.0461898017558938 1 1
0.235077042475574 0.23481258003788 1 1
0.342187146632447 0.341822485999002 1 1
0.1093517322261 0.109222774979369 1 1
0.149937700215164 0.149812343062252 1 1
0.205973609967515 0.205733974117467 1 1
0.239390187692207 0.239107613487187 1 1
0.191689516785492 0.191476113593298 1 1
0.176198095798539 0.176021620763146 1 1
0.192403470583742 0.19219099597737 1 1
0.142652185398222 0.14249733547775 1 1
0.229610504529614 0.229392861352541 1 1
0.232957777984164 0.232645653235206 1 1
0.229403556110102 0.229174130225839 1 1
0.150044389646288 0.149876378174593 1 1
0.387979733183529 0.387482937219519 1 1
0.180532565697694 0.180329352183513 1 1
0.33300208614624 0.332672256524382 1 1
0.112024011536336 0.111932913395396 1 1
0.113562631643858 0.113444660569867 1 1
0.199190384216387 0.199025604207496 1 1
0.115859921473977 0.115727197894859 1 1
0.362544517049816 0.362169758089805 1 1
0.324758508334031 0.324400951850105 1 1
0.32910139660517 0.328744959047544 1 1
0.0829501347569773 0.0828659547524024 1 1
0.332165167990943 0.331818851371025 1 1
0.322757166437593 0.322356075054331 1 1
0.10193767073788 0.101815784837301 1 1
0.100533080439341 0.100420897344284 1 1
0.212283550875753 0.212072930162014 1 1
-0.0220957093332686 -0.0221095783128013 0 0
0.51354764079119 0.51304779809091 0 0
0.19183964382968 0.191630941342498 1 1
0.282935373670714 0.282663489453244 1 1
0.0457228537956072 0.0456609053810694 1 1
0.172083312179233 0.171903160773499 1 1
0.235852608391746 0.235618355829649 1 1
0.211388287114257 0.211175883662846 1 1
0.0204672470316398 0.0203936828784244 1 1
0.449495441847541 0.449047507563807 0 0
0.241813671394733 0.241549359179247 1 1
0.0642886791649183 0.0641997536345232 1 1
0.157551184973116 0.157369495277891 1 1
0.312733591068154 0.31238057017221 1 1
0.145515750461718 0.145391522575399 1 1
0.108382960408152 0.108255451945352 1 1
0.163495234308846 0.163310054827464 1 1
0.156123863158418 0.155990057286884 1 1
0.293497986218857 0.29320199173749 1 1
-0.00809222884485903 -0.00809075155926348 0 0
0.206499638302145 0.206289182898382 1 1
0.211418704205023 0.211174311673733 1 1
0.31772582554673 0.317331208654123 1 1
0.082644279905925 0.0825361711042091 1 1
0.36590180974891 0.365555167237024 1 1
0.295459044204494 0.295166313226647 1 1
0.201531965962498 0.201339202793846 1 1
0.204852619778414 0.204642320019619 1 1
0.298150235742327 0.297859635766827 1 1
0.262514027636749 0.262279684008698 1 1
0.362559442212202 0.362172310183495 1 1
0.169690827024592 0.16953505529168 1 1
0.310114545986007 0.309798468553706 1 1
0.281336558406307 0.281064503765922 1 1
0.0705456253005535 0.0704380750317934 1 1
0.354876439430522 0.354533759809123 1 1
0.156462393318471 0.15633089296029 1 1
0.212311712026313 0.212084898402367 1 1
0.282588913924131 0.282352643097152 1 1
0.240851683092815 0.240598448489112 1 1
0.301289726513389 0.300966536333376 1 1
0.237302839985266 0.237028639183915 1 1
0.146031700392145 0.145867145788626 1 1
0.207654814247666 0.207444829902696 1 1
0.228094346715469 0.227878174955365 1 1
0.179377218558272 0.179188664607643 1 1
0.484080414077191 0.483566410234393 0 0
0.14653141351764 0.146401451745999 1 1
0.370371266176941 0.369967630103722 1 1
0.210807586249697 0.21059286912946 1 1
0.397641855468143 0.397294328075588 1 1
0.425572674369697 0.425184363497921 1 1
0.223370999494034 0.223142361794851 1 1
0.195679366068304 0.195446306907583 1 1
0.350604948312848 0.350261703268133 1 1
0.273943172439181 0.273663334822191 1 1
0.401651419275013 0.401231361386279 1 1
0.197182749000765 0.196991856771516 1 1
0.208201699408492 0.207968723040239 1 1
-0.0151622310802492 -0.0151246052090087 0 0
0.188304330373077 0.188144758148361 1 1
0.0725751280839927 0.0724972575842149 1 1
0.172798394350281 0.172635857549633 1 1
0.240523200092665 0.240315725044185 1 1
0.0674861696977833 0.0673937033857615 1 1
0.189548899257545 0.189369683529449 1 1
0.273377159958858 0.273116324044815 1 1
0.172655925019761 0.172483596969232 1 1
0.148121464011756 0.148017409755542 1 1
0.343427434460861 0.343082550703108 1 1
0.211069685800117 0.210894153213342 1 1
0.173180513420988 0.173008468880588 1 1
0.285948212922552 0.285626255868323 1 1
0.201220301199348 0.20104262697632 1 1
0.192815510798137 0.192654781971846 1 1
0.299049762732116 0.298805109651671 1 1
0.17974008695964 0.179520169040793 1 1
0.0988934233720527 0.0988042758259991 1 1
0.288658983392848 0.28836320551563 1 1
0.160263795699424 0.160073831457663 1 1
-0.00393846059534331 -0.00396697466359518 1 1
0.153972965884069 0.153821799548359 1 1
0.117996578593136 0.11788261732523 1 1
0.0425548473212959 0.0425237097639844 1 1
0.200553768216259 0.200374780228683 1 1
0.200934451972804 0.200712929981493 1 1
0.167875996614474 0.167725565381154 1 1
-0.0119023557035935 -0.0118675173332008 0 0
0.227353816126625 0.227171113497364 1 1
0.105015528570425 0.104914249156009 1 1
0.266029791403544 0.265769383802188 1 1
0.126576638657907 0.126424587125108 1 1
0.191633761197323 0.19145642250112 1 1
-0.107345844169462 -0.10722155942116 0 0
0.152946467132253 0.152774992940025 1 1
0.33719122873879 0.336849065180042 1 1
0.196877623702409 0.196662091698094 1 1
0.197362011050793 0.197169769769451 1 1
0.374121002754148 0.373719475587853 1 1
0.116799325075025 0.116705536466657 1 1
0.0655730020607298 0.0655228368240751 1 1
0.189650734115527 0.189459119811919 1 1
0.214277919407 0.214046501093308 1 1
0.269582691350928 0.269338326380428 1 1
0.135340691726121 0.13517826482154 1 1
0.184024424415982 0.183823919229911 1 1
0.253992061942935 0.253710973269833 1 1
0.187353150300087 0.187161674317921 1 1
0.255023440759212 0.254732222704537 1 1
0.0964014880178067 0.0962878769626326 1 1
0.108049002081504 0.107953399758824 1 1
0.225981255038077 0.225800159077071 1 1
0.454483102075897 0.454027338632706 0 0
0.165439903952243 0.165265061112853 1 1
0.283280213929088 0.282994738023035 1 1
0.138017430574035 0.137934925544185 1 1
0.15614122988 0.155955361467601 1 1
0.0112108662072813 0.0112569548907146 1 1
0.219051173907315 0.218861681096229 1 1
0.136327088592852 0.136182177632223 1 1
0.239683097988061 0.239440590788088 1 1
0.111236229287385 0.111108754321675 1 1
0.15779839578778 0.157618921526174 1 1
0.291380898801131 0.291019060744669 1 1
0.0723636101082385 0.0722916047266073 1 1
0.0760710310706481 0.076017033857681 1 1
0.217646092204436 0.217410337443819 1 1
0.280619960837349 0.280362733273865 1 1
0.0701044160991068 0.0700267520428694 1 1
0.175855575258846 0.175639465039656 1 1
0.179254018443167 0.179034380602258 1 1
0.0770816997145485 0.0770348538986866 1 1
0.071956660387504 0.0718810258474393 1 1
0.122357013744769 0.122209779054335 1 1
0.172477731913823 0.172314735818535 1 1
0.0562340267976148 0.05617332508036 1 1
0.192133540124477 0.191930440795003 1 1
0.267438256569355 0.267161278385734 1 1
0.11215805699028 0.112043729784761 1 1
0.257579862072871 0.2573437720201 1 1
0.364997161955033 0.364569803538925 1 1
0.109281162377883 0.109175423943696 1 1
0.143591721636382 0.14345186641217 1 1
0.126761671512588 0.126655705449641 1 1
0.170170074029786 0.169988934137875 1 1
0.152184280841395 0.152031909064728 1 1
0.352651151273927 0.352316975311221 1 1
0.20150686294836 0.20134312243302 1 1
0.157424544435921 0.157265934988167 1 1
0.14939771933542 0.14929921373627 1 1
0.188800977474194 0.188585547707851 1 1
-0.121503026015616 -0.121385194280278 0 0
0.0253021727520466 0.0253124335439993 1 1
0.192138843754981 0.191967798396149 1 1
0.14821713254352 0.148057665110996 1 1
0.0520079152021416 0.0519089111558335 1 1
0.171924790170669 0.171808354265511 1 1
0.227949329215462 0.227657111153842 1 1
0.245940297941625 0.245699332364207 1 1
0.27145149836443 0.271147183768192 1 1
0.259077285028807 0.258779660683946 1 1
0.161184015749624 0.161019132070811 1 1
0.227623929901649 0.227372261594487 1 1
0.297607211819983 0.297292908649578 1 1
0.194734519787972 0.194512621976179 1 1
0.193501710029281 0.193313924451091 1 1
0.222459821269964 0.222230373800495 1 1
0.0609617744303656 0.0608460057569242 1 1
0.0710147691204866 0.0709176720357555 1 1
0.281132775571224 0.280823743761062 1 1
0.285900196945994 0.285586458938407 1 1
0.331581214038712 0.331258140321523 1 1
0.338457804392619 0.338157507761258 1 1
0.135651016906296 0.135513255794584 1 1
0.153058177294248 0.15292555691234 1 1
0.21092304756665 0.210734596841132 1 1
0.184134617078924 0.1839302255141 1 1
0.158802512321329 0.158639878562372 1 1
0.160824606848178 0.160666401999692 1 1
0.258378315704379 0.258100649692352 1 1
0.0535817283294774 0.0535357538759897 1 1
0.249962481965357 0.249701674734253 1 1
0.274555702685784 0.274288431603923 1 1
0.0441916227811338 0.0441622258504544 1 1
0.169760417177096 0.169562429506964 1 1
0.114429114606012 0.114302715857286 1 1
0.0428012700030829 0.0427312769755834 1 1
0.208414550255978 0.20818865307452 1 1
0.231043096651377 0.230780068125121 1 1
0.0762743178742251 0.0762018767727043 1 1
0.28459715230338 0.284334863350289 1 1
0.321859155241447 0.321495967272174 1 1
0.067999716440434 0.0679217636495666 1 1
0.246965825381481 0.246717580225787 1 1
0.292858666571775 0.29258257585439 1 1
0.318750932393246 0.318389599407252 1 1
0.154728703398803 0.154558881238199 1 1
0.13192217997321 0.131806854099704 1 1
0.115693220641909 0.115563354728294 1 1
0.328455214106482 0.328160613028402 1 1
0.0732907265458459 0.0732171349206605 1 1
0.350702994757984 0.350294911621441 0 0
0.0104852931342339 0.0104423850101408 1 1
0.0489741797554187 0.0489426208766962 1 1
0.0857709500329503 0.0856735983066807 1 1
0.302886358597685 0.302577420293033 1 1
0.161075184745362 0.160868740904536 1 1
0.30047082498025 0.300154638853383 1 1
0.194093473021808 0.193910695446857 1 1
0.158470488216212 0.158311768195499 1 1
0.126828891674954 0.126751750657368 1 1
0.15211017567921 0.151907359666592 1 1
0.321616056831894 0.321280568496173 1 1
0.157107453646317 0.156879880436483 1 1
0.457007469111527 0.456534664282827 0 0
0.0895306393680425 0.0894234554904968 1 1
0.252651167074543 0.252368776116514 1 1
0.31429526348872 0.313947209010804 1 1
0.04852711640426 0.0484995791639201 1 1
0.116230637804347 0.116114599501553 1 1
0.176524810327038 0.17635531042305 1 1
0.191517351669427 0.191339563090668 1 1
0.267454167906457 0.267194039891927 1 1
0.123773763772346 0.12360969335754 1 1
0.296521505347754 0.296208589031428 1 1
0.178063966473008 0.177871354031417 1 1
0.354409917815473 0.354062215335056 1 1
0.0500678639362007 0.0500111587005478 1 1
0.358699601075563 0.358336614557013 1 1
0.0861830176741781 0.0860861258022661 1 1
0.275237238977669 0.274999341110658 1 1
0.219818920768206 0.219595380436361 1 1
-0.0077304269091537 -0.00772917696720798 1 1
0.117294329189573 0.11713064702683 1 1
0.0881852252973362 0.0881020025879515 1 1
0.106104766355414 0.106005533009593 1 1
-0.0325782199920769 -0.032502104145664 0 0
0.106909372284801 0.106813971064967 1 1
0.23052903649239 0.230297560062564 1 1
0.0300423093799264 0.0300150570132449 1 1
0.238508175817224 0.238207573958659 1 1
0.375295626310286 0.374916023810976 1 1
0.109000267436506 0.108902105659093 1 1
0.251075006387248 0.250837093192664 1 1
0.0658649837455106 0.0658221816539162 1 1
0.179537383843093 0.179328902218788 1 1
0.325717343742288 0.325404231283004 1 1
0.13843680287829 0.138250953688879 1 1
0.342856550843984 0.342539250663532 1 1
0.215036957934701 0.214785865381139 1 1
0.344737648654153 0.344397511713827 1 1
0.298791510702243 0.298493657596241 1 1
0.155393997369849 0.155252606794268 1 1
0.203297314139029 0.2030660961645 1 1
0.279141270123679 0.278803128692795 1 1
0.213134704111594 0.212934709798068 1 1
0.186642723649623 0.186476047604346 1 1
0.231965126032642 0.231688036206241 1 1
0.198439875888246 0.198261172725303 1 1
0.319936095175509 0.319619099798814 1 1
0.173576049590472 0.173414073187441 1 1
-0.0123488282360516 -0.0123414846504748 1 1
0.32847190325659 0.328125826402458 1 1
0.258715329965576 0.258417139638837 1 1
0.0884921862254064 0.0884271979130214 1 1
0.160898136479238 0.16073823847956 1 1
0.18294376327016 0.182781318294325 1 1
0.348584160307298 0.3482325837473 1 1
0.0964976722730966 0.0963849541943055 1 1
0.197296590068513 0.197066108326365 1 1
0.0736506659900334 0.073584701822397 1 1
0.172207387193104 0.172036358219853 1 1
0.086193513248452 0.0861248299597446 1 1
0.251745938549659 0.251488085011669 1 1
0.186785323178011 0.186592548754118 1 1
0.202589586452641 0.202364700730413 1 1
0.262859606347851 0.262562542927632 1 1
0.224336251086628 0.224060748983465 1 1
0.1309444912743 0.130859561457185 1 1
0.138990950057165 0.138824463592271 1 1
0.28768294094478 0.28737840864437 1 1
0.301439152261755 0.301123233971914 1 1
0.171525296240945 0.171351277597193 1 1
0.295411658942496 0.295168828055785 1 1
0.230271944119663 0.230076880520605 1 1
0.252384739732617 0.252120239162944 1 1
0.297708627626071 0.297400749851914 1 1
-0.0076565621542805 -0.00767739801310302 1 1
0.219206798356906 0.218967986645124 1 1
0.259544111606319 0.259272425985852 1 1
0.215736165930532 0.21550813206184 1 1
0.134856550823083 0.134752193834667 1 1
0.262717444876835 0.262422340174212 1 1
0.215591975578661 0.215359919913232 1 1
0.233312785198458 0.233067139778533 1 1
0.123917178541855 0.123797582761811 1 1
0.174010544487789 0.173851135547845 1 1
0.172280556208738 0.172129377736038 1 1
0.168137347989608 0.167945791234514 1 1
0.347667677141371 0.347315919410737 1 1
0.248195342605677 0.247911682598073 1 1
0.164448318634082 0.164284763637071 1 1
0.0814821772268214 0.0813906936838037 1 1
0.108436600901773 0.108293888592265 1 1
0.257036622282977 0.256748978704266 1 1
0.156325340541604 0.156139333220929 1 1
0.330171192955148 0.329836122095939 1 1
0.0221238873906921 0.0221022559252064 1 1
0.371634690907804 0.371270202847887 1 1
0.10534720828122 0.105232271870793 1 1
0.149794109682526 0.149600999971484 1 1
0.171079449744684 0.170890806616247 1 1
0.166165620766222 0.165934427964296 1 1
0.0315731711367704 0.0314986203861019 1 1
0.0721288617534994 0.0720549754803227 1 1
0.144243684345579 0.144061457173742 1 1
0.233808847513477 0.233550396353851 1 1
0.231980776763655 0.231751499885485 1 1
0.267452688812303 0.267200605879048 1 1
0.139812253347569 0.139688867730332 1 1
0.226621539553823 0.226369708694937 1 1
0.132294125546082 0.132141121792577 1 1
0.00780433212846417 0.00780804311233617 1 1
0.187266403800258 0.187037213631 1 1
0.229009398474627 0.228776090597998 1 1
0.0856162337026869 0.0855435944713252 1 1
0.233756917646826 0.233506010081556 1 1
0.459788367279575 0.459328061262863 0 0
0.310436586195359 0.310106702346211 1 1
0.247066302937781 0.246817211394599 1 1
0.15109213450272 0.150957480602038 1 1
0.324547322900683 0.324191560011622 1 1
0.153923036894228 0.153747971267211 1 1
0.0961644277092965 0.0960520562704783 1 1
0.405851575169853 0.405359658212411 1 1
0.359625280866611 0.35920461000378 1 1
0.27768136985175 0.277350164996172 1 1
0.202493177680405 0.202305937027498 1 1
0.183140466295876 0.182965620602793 1 1
0.274210043806056 0.27393043675117 1 1
0.200784780117653 0.200583997126373 1 1
0.192521079013769 0.192316216339536 1 1
0.13086050824868 0.130713126771445 1 1
0.175927109497426 0.175728189598448 1 1
-0.170698736918228 -0.170481929354741 0 0
0.313811868899607 0.313527863249288 1 1
0.416124810977846 0.415749096015945 0 0
-0.0519832671670666 -0.0519600386723981 0 0
0.143946070820679 0.143836245036507 1 1
0.208766213628895 0.208566395573391 1 1
0.0555376420286177 0.0554708442216358 1 1
0.287125483966186 0.28682893839065 1 1
0.230162096495823 0.229947086136512 1 1
0.136833817846558 0.136712718381656 1 1
0.17656461655074 0.176409418972805 1 1
0.257267487562089 0.256973918420108 1 1
0.442542725604797 0.442098182214505 0 0
0.241571812291267 0.241302638142807 1 1
0.34636393793345 0.34601349561408 1 1
0.315280335034126 0.314909853754263 1 1
0.423884600819531 0.423459147272382 1 1
0.238969277779683 0.238721394038429 1 1
0.411826753943876 0.411398434274871 1 1
0.034368165596941 0.0343120860752678 1 1
0.470033937892722 0.469541864219231 0 0
0.143943448197716 0.143813200413019 1 1
0.209562832957664 0.209367458552995 1 1
0.0755863710909085 0.0754741524279388 1 1
0.326422918517767 0.326075587388445 1 1
0.167646211847181 0.167488492522442 1 1
0.294990061227419 0.29464647026913 1 1
0.124500050798232 0.124390219763324 1 1
0.22908727769108 0.228821369283816 1 1
0.210611294107424 0.210375293383272 1 1
0.164908071999831 0.164750630965619 1 1
0.306704286174096 0.306347814464755 1 1
0.220526054045849 0.220337996805271 1 1
0.221895739710391 0.221639187552836 1 1
0.293871818317614 0.293545023099072 1 1
0.0495300378575514 0.0494437629311213 1 1
0.162384104160034 0.162224017917824 1 1
0.0778811375359127 0.0778362078297218 1 1
0.405429706320299 0.404989776693962 0 0
0.244794757837995 0.244556556970968 1 1
0.244518256225138 0.244226407414791 1 1
0.158425905721952 0.158204714613682 1 1
0.0478367310667973 0.0477595732957629 1 1
0.30357989839476 0.303263580176706 1 1
0.176062071911484 0.175894763578408 1 1
0.345831738305734 0.345493940036602 1 1
0.127162679428632 0.127032661621679 1 1
0.0734658400210315 0.0734130387184802 1 1
0.346635524876127 0.34631559221994 1 1
0.216036923603801 0.215851582629084 1 1
0.251345983986946 0.251071522038582 1 1
0.100960681166064 0.100800854855447 1 1
0.150549155388096 0.150365836421693 1 1
0.160707020436493 0.160543455361223 1 1
0.271731844432629 0.271412943351266 1 1
0.24180176871191 0.241554700354291 1 1
0.236443318904372 0.236198774889197 1 1
0.29004558517502 0.289756618463742 1 1
-0.0175873936930493 -0.0175592860932033 0 0
0.345950689711654 0.345556924896515 1 1
0.245346944816558 0.245077292198682 1 1
0.320911574950209 0.320628630490626 1 1
0.100072548752065 0.09999211284599 1 1
0.129194273193692 0.129099608507874 1 1
0.143778015048973 0.143597718794918 1 1
0.19260977100506 0.192408803169322 1 1
0.145819120313974 0.14564714941118 1 1
0.269942777454938 0.269693681302526 1 1
0.0765784503261171 0.0764720899058724 1 1
0.319552695090912 0.319252395946508 1 1
0.292398337527221 0.292125518505046 1 1
0.0702549997128467 0.0701849441502433 1 1
0.221417890226693 0.221161176704227 1 1
0.210794009178249 0.21059227458429 1 1
0.147147123264452 0.146990693211977 1 1
0.166726296672587 0.166575743006232 1 1
0.420512084254603 0.420088046589991 1 1
0.292689453915344 0.292384222090607 1 1
0.109643099114044 0.10951788953416 1 1
0.254489256418843 0.254229398348317 1 1
0.229002265683269 0.228782184842944 1 1
0.184652036002664 0.184429070120997 1 1
0.271393240634212 0.271143903341326 1 1
-0.0156457067642982 -0.015618000089174 0 0
0.217187656372236 0.216943588410112 1 1
0.121380525284064 0.121309907333917 1 1
0.191808176643936 0.191630222829427 1 1
0.102275574806723 0.102147394712984 1 1
0.251523654582945 0.251263693507781 1 1
0.216320476755341 0.216052870139708 1 1
0.250215675276988 0.249944737472339 1 1
0.181784259225276 0.181595232268669 1 1
0.477228017244577 0.47676560588488 0 0
0.0788079233832036 0.0787458991262389 1 1
0.282419922203309 0.28215483498541 1 1
0.183813323138033 0.183618187200153 1 1
0.21879965233915 0.218573928270416 1 1
0.223894215056458 0.22370687060368 1 1
0.38061090490312 0.380200918127071 1 1
0.21810733267399 0.217864329846681 1 1
0.240399826815302 0.240135447299213 1 1
0.340126521627491 0.339818298109172 1 1
0.173390915148143 0.173241953522287 1 1
0.288939692737914 0.288619049817233 1 1
0.309443713143057 0.309126405726591 1 1
0.154267590788075 0.154116039755524 1 1
0.121325392926961 0.12120765217593 1 1
0.17691172210636 0.176740296403402 1 1
0.307489557293013 0.307177485990581 1 1
-0.0565793449228868 -0.0565022033705349 0 0
0.167537205640085 0.167379727821441 1 1
0.274458351871693 0.27415833981336 1 1
0.0283901664270255 0.0283711473980232 0 0
-0.0192011901410611 -0.019131401256136 1 1
0.037475413067511 0.0373928925815749 1 1
0.212003440630378 0.211834546721973 1 1
0.173245072908877 0.173070609517654 1 1
0.171363765456296 0.171220401726035 1 1
0.357436323772278 0.357082097175881 1 1
0.312956040711964 0.312587266886424 1 1
0.120184140644464 0.120064778616188 1 1
0.27961189743727 0.279351585010035 1 1
0.125506755887719 0.125358291166958 1 1
0.184524118859389 0.184341902194723 1 1
0.0631463397358268 0.0630804024737722 1 1
0.205132521427232 0.204904670207128 1 1
0.184133241967842 0.183938601644489 1 1
0.223478790452445 0.223235113547172 1 1
0.19285528810731 0.192639754189655 1 1
0.151832987955452 0.151668830553289 1 1
0.247026558797906 0.246798361400344 1 1
0.240194099125045 0.239908439656688 1 1
0.113172157041887 0.113040821287192 1 1
0.283991989927476 0.283709913224427 1 1
0.299416812508216 0.299028677219574 1 1
0.107235507969751 0.10712170557635 1 1
0.326666260120951 0.326338637461257 1 1
0.0797061817234247 0.0796446266865092 1 1
0.289797874711452 0.289501771567985 1 1
0.276835379065428 0.276544595408985 1 1
0.127873154210388 0.127722543734254 1 1
0.0809413673071742 0.0808911144535595 1 1
0.254095968021481 0.253822082411561 1 1
0.300144805838926 0.299831732940089 1 1
0.156255569677706 0.156125561204401 1 1
0.123141693880375 0.123015300363089 1 1
0.261461952135545 0.261178517318187 1 1
0.101081358377648 0.100992980784508 1 1
0.189149407569839 0.188975892305557 1 1
0.184699755939683 0.184531240343084 1 1
0.267399862219247 0.267134051141103 1 1
0.227532356795143 0.22724875820301 1 1
0.171795896188847 0.171621081654664 1 1
0.231333664430378 0.231085837262033 1 1
0.124186770483724 0.124077739367996 1 1
-0.0307231064901676 -0.0306821352637945 0 0
0.192529951344566 0.192307082696352 1 1
0.344941479472224 0.344585754583918 1 1
0.330437708009444 0.330145828763555 1 1
0.159035881464591 0.1589098123702 1 1
0.191024342017856 0.190815352140868 1 1
0.310324020762786 0.309956841247568 1 1
0.262628184880822 0.262392798733233 1 1
0.206502404279352 0.206247104429377 1 1
0.37379725227313 0.373416016140978 1 1
0.373477474321021 0.373114711122968 1 1
0.28867578399908 0.288328819823442 1 1
0.403082788656338 0.402683847053862 1 1
0.220137941656832 0.21991586735142 1 1
-0.0584712793169087 -0.0584470998867942 0 0
-0.0165671048075933 -0.0165507984914822 1 1
0.19867977189026 0.198508030912789 1 1
0.13148104145923 0.131312119395769 1 1
0.158495579673723 0.158301804367578 1 1
0.301588077260588 0.301268317037841 1 1
-0.0011535677926986 -0.00116944967802676 1 1
0.147878889123602 0.147734525156427 1 1
0.102884867504019 0.10277591870668 1 1
0.204731971047955 0.20450123772037 1 1
0.158219718409317 0.158048224515554 1 1
-0.0179958727739437 -0.0178965047294197 1 1
0.123309760928697 0.123155363627737 1 1
0.136582899809938 0.136486622795129 1 1
0.290205130274716 0.289934192361687 1 1
0.264304646474627 0.264071612761375 1 1
0.429057921799624 0.428672188016222 0 0
0.251181028210858 0.250908869101441 1 1
0.416870950346309 0.416431303859386 1 1
0.128723846701643 0.128596082219867 1 1
0.280296475105826 0.2799872974634 1 1
0.0721778796122481 0.0721183437610322 1 1
0.0862550546726034 0.0861642411324754 1 1
0.219963689285252 0.219752694908057 1 1
0.177995364970341 0.177799187845754 1 1
0.161234466583172 0.161065121682727 1 1
0.126573339147252 0.126424622979105 1 1
0.0403992711882998 0.0403462308623819 1 1
0.207606791528851 0.20737165816945 1 1
-0.0087966953585418 -0.00880462256285396 1 1
0.101869723714096 0.101754281436613 1 1
0.212674263136979 0.212486730519877 1 1
0.104775337485042 0.10466903768969 1 1
0.160816910450729 0.160619865152553 1 1
0.327638026654048 0.327349920237744 1 1
0.427934037102362 0.427449734656942 0 0
0.305717158206401 0.305416153013869 1 1
0.0764587225721912 0.0763941284133966 1 1
0.30153039496043 0.301214431263833 1 1
0.115540369983527 0.115454330363995 1 1
0.108434548894544 0.108277507920916 1 1
0.170906237296154 0.17072945347292 1 1
0.462926373666539 0.462459403529516 0 0
0.212791146081044 0.212572795220042 1 1
0.280121067838879 0.279806454080794 1 1
0.2229361835275 0.222665156598522 1 1
0.237748800874258 0.237507232010262 1 1
0.120025962608599 0.119911944146714 1 1
0.108012614573286 0.107873658353976 1 1
0.126468065026512 0.126382210542109 1 1
0.254712663471518 0.254452660709979 1 1
0.106125277006516 0.106013425171072 1 1
0.210082393782516 0.209856837390468 1 1
0.173726394483301 0.173523077925521 1 1
0.271243344023356 0.270961973628534 1 1
0.240271335808135 0.240032094469407 1 1
0.365209022445782 0.364808631942736 1 1
0.199533424593527 0.199319607487635 1 1
0.179249984560195 0.179076348157171 1 1
0.0931800108112491 0.0931247332267497 1 1
0.133989621432448 0.133864143686847 1 1
0.407594346855591 0.407218039309027 1 1
0.18619387245322 0.186009774509034 1 1
0.211871921125022 0.211648472446312 1 1
0.392022995980009 0.391583372686571 1 1
0.238247873715826 0.237983254435826 1 1
0.0690316565226848 0.0689730414204719 1 1
0.393094720982653 0.392666835269925 1 1
0.20498806967731 0.2048087415638 1 1
0.213814443906661 0.213587608599848 1 1
0.250060515955994 0.249809342421722 1 1
0.364738723289086 0.364376564753758 1 1
0.176182838972622 0.176032137620944 1 1
0.105835804748712 0.105744948659046 1 1
0.174620614237935 0.174363886912692 1 1
0.0951735250270057 0.0950715738101702 1 1
0.205717470860514 0.205513666497072 1 1
0.221983453459594 0.221767230969952 1 1
0.0566709037376762 0.0565926603249873 1 1
0.231622653271768 0.231389451806852 1 1
0.353246541713023 0.352892901008281 1 1
0.217094980191921 0.216904979515332 1 1
0.261307212438199 0.261026891477411 1 1
0.0676679217906888 0.0676006335415978 1 1
0.320236971229528 0.319913608601897 1 1
0.298322274554385 0.297969184980308 1 1
0.0685195005018806 0.0684155770986822 1 1
0.307646185862319 0.307311422987184 1 1
0.219931109306319 0.219742769337072 1 1
0.0229999979151938 0.0229875443454158 1 1
0.293011006031731 0.292666875096157 1 1
0.293310198559284 0.293025360080788 1 1
0.321934622865987 0.321572877226505 1 1
0.137224619930782 0.137034747330234 1 1
0.106466752598033 0.106335881889809 1 1
0.148586013043138 0.148421318219861 1 1
-0.0319366568189842 -0.0319014846231738 0 0
0.304323379599496 0.304000869563529 1 1
0.331895293758459 0.331509377435449 1 1
0.0848970784999099 0.084790745892265 1 1
0.187472209117425 0.187276545100813 1 1
0.212518947966353 0.212274639036267 1 1
0.216164370961985 0.215958490634549 1 1
0.216720714899099 0.216501109751757 1 1
0.0735467440840152 0.0735015294413723 1 1
0.0575892885523422 0.0575193701001986 1 1
0.249774355633256 0.249514535100982 1 1
0.339974414209683 0.339621752830438 0 0
0.263542121416332 0.263277186166592 1 1
-0.0233883224972533 -0.0233374193780247 0 0
0.275748387361154 0.27548435886716 1 1
0.144088964515087 0.143889939804582 1 1
0.265465750731032 0.265213889452801 1 1
0.0281358545248987 0.0281131699053741 1 1
0.199626940671591 0.199423470115147 1 1
0.22381466245025 0.223544896179709 1 1
0.133322262460802 0.133182591521412 1 1
0.0582535975642654 0.0581755437389248 1 1
0.404685231430836 0.404300839417738 1 1
0.0907080066347245 0.0906115830524711 1 1
0.395667425348933 0.395275314385047 1 1
0.170272265684032 0.170124460521679 1 1
0.245263239056906 0.244990707950842 1 1
0.140883538915912 0.140729340710107 1 1
0.112190603601947 0.112043638466405 1 1
0.00280763241549579 0.00282502528107494 1 1
0.0660478609076002 0.0660379309764024 1 1
0.125885929110721 0.125744344429089 1 1
0.237141913233773 0.236933684349884 1 1
0.321375531589897 0.321067162678291 1 1
0.264173162844015 0.263933778334076 1 1
0.234520003548542 0.234283132344169 1 1
0.129674518649529 0.12949180914698 1 1
0.253577624202297 0.253337629674266 1 1
0.193120108625605 0.192934935120316 1 1
0.262603134848278 0.262341489065435 1 1
0.0851118170445041 0.0850260685472086 1 1
0.0189514769092293 0.0189340696352481 1 1
0.201446309228849 0.201231426804127 1 1
0.261086954652019 0.260836745514745 1 1
0.291595912133569 0.291256011913888 1 1
0.208880480050635 0.208647003675739 1 1
-0.0188143436027695 -0.0187712893698174 1 1
0.10751701398926 0.107405586009866 1 1
0.204869134664268 0.204650361528745 1 1
0.254211092653256 0.253962895586437 1 1
0.302519708588191 0.302190724005394 1 1
0.0880640247436741 0.0879503031286033 1 1
0.323509863625498 0.323177941589953 1 1
0.292220201916201 0.291898972566887 1 1
0.369129975188293 0.368753275208779 1 1
0.249429707927441 0.249209044838066 1 1
0.390174623922793 0.389690822740338 1 1
0.180970411941282 0.180797896573844 1 1
0.373611662254473 0.373204571212284 1 1
0.266775454255057 0.266490040331651 1 1
0.286419647816535 0.286110609427193 1 1
0.0870653026118844 0.0869656632916813 1 1
0.435588656251157 0.435095087660828 0 0
0.292907834919043 0.292623964775858 1 1
0.115653389551958 0.115497712874751 1 1
-0.0861124514333386 -0.0859979793942278 0 0
0.156399524090502 0.156244190065739 1 1
0.266637449497646 0.266381598378925 1 1
0.119977617230236 0.119826442194676 1 1
0.342494160341139 0.34208000032041 1 1
0.392027634809976 0.391550230714415 1 1
0.373297956139202 0.372924561927831 1 1
0.286714516052591 0.286398423958056 1 1
0.140820323657812 0.140687452810061 1 1
0.111511949659492 0.111410659488333 1 1
0.225343214109334 0.2250833240726 1 1
0.110323391854025 0.110162401575314 1 1
0.0354361572986152 0.0353827140800398 1 1
0.345704151570337 0.345396564510523 1 1
-0.0650620394365273 -0.0650171341455088 0 0
0.242546224324521 0.242297964540239 1 1
0.165126668654962 0.164981029298685 1 1
0.180000581849697 0.179802050099295 1 1
0.36600509868251 0.365624061011563 1 1
0.327262207781315 0.326884628036085 1 1
0.370930778498117 0.370537454528702 1 1
0.266983473226106 0.266708695964005 1 1
0.227361556670755 0.227100825143196 1 1
0.0595414837670726 0.0594259211942639 1 1
0.268222713181804 0.267961718831253 1 1
0.192934554574774 0.192724112293833 1 1
0.213157898494234 0.212927495021391 1 1
0.348610169481638 0.348256904987464 1 1
0.157706135826945 0.157544588425978 1 1
0.184660925769815 0.184424121229606 1 1
0.0988720341894304 0.0987708378899976 1 1
0.455876647481181 0.455413273583733 0 0
0.222524275701128 0.222303990530206 1 1
0.127146292448689 0.127017147991878 1 1
0.31258986006832 0.312273579681606 1 1
0.276413778944935 0.276153215706007 1 1
0.194495122553875 0.194248613651078 1 1
0.0849026677280287 0.0847974526823232 1 1
0.119730627297119 0.119648740074585 1 1
0.355546495390217 0.355184898187809 1 1
0.137860106849148 0.137751549394444 1 1
0.24497508260298 0.244716507491444 1 1
0.329060557781723 0.328658295408448 1 1
0.288458400509602 0.28812655105613 1 1
0.191410612218626 0.191233038781126 1 1
0.0155673192397143 0.0156075359859842 1 1
0.137283171623286 0.137117468481918 1 1
0.316520323159828 0.316206357170787 1 1
0.385748635274653 0.385369372820625 1 1
0.0792268431450402 0.079135732031953 1 1
0.20680734921303 0.20658813907607 1 1
0.259281401725151 0.25903990566912 1 1
0.423017760112983 0.422599229934996 0 0
0.308690466145956 0.308342016748402 1 1
0.401934048235119 0.40154357450997 1 1
0.036418193336714 0.0363429752374812 1 1
0.212891375275699 0.212620952908019 1 1
0.0959953094670476 0.0959040017005332 1 1
0.368400665605411 0.36796759907999 1 1
0.113603766711833 0.113485854381801 1 1
0.36426474792821 0.3638313096003 1 1
0.142192781434928 0.14205405621919 1 1
0.20428297650799 0.204082480928297 1 1
0.362706857144865 0.362357433154886 1 1
0.240355245501757 0.24013570668856 1 1
0.241804679235053 0.241514237318839 1 1
0.195521891965506 0.195328859271061 1 1
0.182507573107002 0.182314044489977 1 1
0.0284065788781696 0.0283930966272257 1 1
0.289933368169622 0.289626354648483 1 1
0.0744858055510667 0.0743913624791034 1 1
0.2291841536922 0.228930205802762 1 1
0.0952897109599939 0.0952057404695814 1 1
0.231087337357573 0.230797150352824 1 1
0.131570510326372 0.131442397753393 1 1
0.241266940705017 0.241050879476217 1 1
0.296867628373196 0.296531384934531 1 1
0.0589039971079883 0.0588500016794352 1 1
0.492304187665365 0.491861234906231 0 0
0.00897375360711045 0.00896441481143965 1 1
0.365283517818261 0.36493414067075 1 1
0.13351200559823 0.133362328388889 1 1
0.171308120599991 0.171133473946328 1 1
0.30959965746616 0.309278070356602 1 1
0.287144497296714 0.286854778388103 1 1
0.123691906243087 0.123535331411602 1 1
0.31173022888679 0.311347782959453 1 1
0.359864982093996 0.359476002603692 1 1
0.271375942564834 0.27109111894671 1 1
0.0628068493556882 0.0627477482925357 1 1
0.276100930926243 0.275826301789024 1 1
0.112184528975502 0.112079998213033 1 1
0.146912855380146 0.146761587706421 1 1
0.126456392568343 0.126317317931818 1 1
0.0789080602363318 0.0787797965935874 1 1
0.218228630210341 0.218029099643141 1 1
0.136279658675676 0.13614076007479 1 1
0.200027565713415 0.199880119752291 1 1
0.395983450010793 0.395557228062969 1 1
0.181291777767632 0.181115323677095 1 1
0.117846706524333 0.117706793252398 1 1
0.145198813667653 0.14499219616771 1 1
0.204116653189008 0.203913269316464 1 1
0.138754621067329 0.138613947327483 1 1
0.255675546457981 0.255357443293299 1 1
0.224830815849308 0.224584795985287 1 1
0.385288943141679 0.384878532803098 1 1
0.132187032542856 0.132020553014628 1 1
0.097972778925776 0.097850711790687 1 1
0.280915989585363 0.280611311475277 1 1
0.256639339730428 0.256353286331909 1 1
0.0919745099205538 0.0919044527324389 1 1
0.209347562362166 0.209112402996781 1 1
0.385579221820237 0.385196783815679 0 0
0.243446265557217 0.2431971967891 1 1
0.279368485870289 0.279094132972972 1 1
0.31166727318234 0.311309747090678 1 1
0.266756533042097 0.266450791821724 1 1
0.173202448853296 0.173023963217178 1 1
0.0990610927096343 0.0989627777199102 1 1
0.0979690635070986 0.0978689780640353 1 1
0.153515568710123 0.153333942197831 1 1
0.232611590632374 0.23231765789465 1 1
0.177118719817629 0.176957871235865 1 1
0.276389762350323 0.276105945943053 1 1
0.0320410526765182 0.032035611463193 1 1
0.26981625502748 0.269538842428465 1 1
0.131219489084803 0.13106656917404 1 1
0.359868614764634 0.359480679489071 1 1
0.18939781039188 0.189190158190474 1 1
0.292941566239353 0.292653619624584 1 1
0.145715203884472 0.145579880412966 1 1
0.146934777976758 0.146752517065627 1 1
0.279174406924085 0.278925665878642 1 1
0.161551474825784 0.161403937611307 1 1
0.223567476776853 0.223358984376008 1 1
0.152181172202407 0.152015307801971 1 1
0.114728697058928 0.114608341729892 1 1
0.307693855746241 0.307358239603478 1 1
0.16047286224327 0.160293489955898 1 1
0.266303207131949 0.265985316246514 1 1
0.308998457123707 0.308608383080514 1 1
0.275238250702936 0.274972714406403 1 1
0.12432998603083 0.124227696770474 1 1
0.142631765235968 0.142507264236807 1 1
0.292452446003921 0.292190275321182 1 1
0.148497635929553 0.148348257026839 1 1
0.362068908971815 0.361752984067862 1 1
0.191398801796506 0.191167921550025 1 1
0.276253914281382 0.275940863275674 1 1
0.142742467464106 0.142649886657402 1 1
0.289581252679853 0.289295901239254 1 1
0.0570180663521744 0.0569864917826798 1 1
0.0789981402185441 0.0789130144294112 1 1
0.174865031046193 0.174675535096428 1 1
0.0510236304745387 0.0510118068250015 1 1
0.0931464793312457 0.0930279512570961 1 1
0.144471442399925 0.144343403982794 1 1
0.20907934043777 0.208862406971309 1 1
0.355137481675908 0.354777485168441 1 1
0.190002750993211 0.189803203928578 1 1
0.288298759691979 0.287965045619398 1 1
0.238576647739731 0.238405617758657 1 1
0.126309081416967 0.126182518636504 1 1
0.0437390254798021 0.0436972042605309 0 0
0.304251269452966 0.303922284936708 1 1
0.133191323925117 0.133043877953492 1 1
0.133737793433691 0.133603524262639 1 1
0.305008414970403 0.304693780793657 1 1
0.0404961072862959 0.0404450098950037 1 1
0.449453697791843 0.448992420394864 0 0
0.253222978695281 0.252981608246263 1 1
0.266186566779981 0.265901467018279 1 1
0.184218977521105 0.18406155120821 1 1
0.274962898713776 0.27469282441792 1 1
0.223755914685929 0.223542659145005 1 1
0.150698150705983 0.150571015574554 1 1
0.360984993298418 0.360658720250625 1 1
0.222979163058856 0.222745174981808 1 1
0.135958230055707 0.135800681958826 1 1
0.190601495473437 0.190364074600966 1 1
0.174887790529417 0.174712882713684 1 1
0.0990614583518005 0.0989435401353556 1 1
0.152365117735636 0.152167533413909 1 1
0.334818018700576 0.334476557701984 1 1
0.127133957086194 0.12698150425622 1 1
0.115779385492956 0.115652643001548 1 1
0.204164586227146 0.203976013439155 1 1
0.314753648442157 0.314407116956624 1 1
0.0429698439290632 0.0429257930980378 1 1
0.356679736135765 0.356284449911087 1 1
0.0980677666229304 0.0979611688006678 1 1
0.208631989819667 0.20842818386374 1 1
0.149090377235749 0.148968383024567 1 1
0.220872783019665 0.220621265921212 1 1
0.0989581645805282 0.0988358937011962 1 1
-0.0189074312243381 -0.0189402135066816 1 1
0.0182775331204757 0.0182552631040834 1 1
0.184223121827202 0.183996042977302 1 1
0.182981219180977 0.182745742721536 1 1
0.0768772140423194 0.0767826987752563 1 1
0.464428722667196 0.463994379077984 0 0
0.245589296228786 0.245373710196157 1 1
0.276981875235784 0.276683623301727 1 1
0.257871705842175 0.2576214958085 1 1
0.27488280541951 0.274574427706375 1 1
0.209453522544059 0.209217853202308 1 1
0.145712411408025 0.145576921303996 1 1
0.208975143178625 0.208759816307441 1 1
0.0614720329626486 0.0614453796965407 1 1
0.165709030405286 0.165567439904008 1 1
0.149762655120679 0.149604545259185 1 1
0.256496101747093 0.256253067067968 1 1
0.144674725979208 0.144531265040603 1 1
-0.0656648900668811 -0.0656104681713978 0 0
0.262432168835293 0.262137374676622 1 1
0.307572802768464 0.307211288923023 1 1
0.10856361534437 0.10847014159574 1 1
0.144913827480501 0.144732545166526 1 1
0.166961964242433 0.166787983974769 1 1
0.364616242706429 0.364218959893769 1 1
0.410844867055927 0.41041936028274 1 1
0.223410549865411 0.223156736488156 1 1
-0.0714427486692113 -0.0713908917283224 0 0
0.29250727961279 0.292208262542488 1 1
0.363141979309464 0.362721440472345 1 1
0.255044320917877 0.254763411324379 1 1
0.0744952187611969 0.0744289070083844 1 1
0.190490736791249 0.190232365167474 1 1
0.155519988033465 0.155352737101985 1 1
0.271271057343442 0.270973151797734 1 1
0.544683313516772 0.544094681082416 0 0
0.24750653055949 0.247262990054062 1 1
0.244650957511632 0.244410048628621 1 1
0.239324708313642 0.239036503616591 1 1
0.0560107025925564 0.0559787232962392 1 1
0.0471852547576936 0.0470948565039381 1 1
0.368488777768396 0.368100924635885 1 1
0.299418343923164 0.299095071078127 1 1
0.0941106331997716 0.0939850712463144 1 1
0.250424619196574 0.250149551452388 1 1
-0.00403131658098741 -0.00403492057133839 0 0
0.26683063771665 0.26654150935091 1 1
0.231617973910313 0.231339018143168 1 1
0.247373238782241 0.24716308368961 1 1
0.120530842143629 0.120408763193235 1 1
0.251891920480432 0.251657485155708 1 1
0.104233414134689 0.104099583861176 1 1
0.296276648497451 0.29595620364215 1 1
0.252963967875916 0.25270418387825 1 1
0.343302516280771 0.342960378859306 1 1
0.122241163776408 0.122101591185766 1 1
-0.0829133116122611 -0.0828325878833641 0 0
0.250455440310604 0.250236564584744 1 1
0.0740310789363093 0.0739527371315881 1 1
0.409134022885235 0.408711461056786 0 0
0.118421100216919 0.118282755942616 1 1
0.234690709834017 0.234421455633733 1 1
0.269563845889305 0.269327819159156 1 1
0.101868374342763 0.101784645401989 1 1
0.127299952709203 0.127194227078568 1 1
0.204271017497146 0.2040552420513 1 1
0.200615513274812 0.20039764079912 1 1
0.337319800899416 0.336915490301518 1 1
0.304063147244972 0.303751915336304 1 1
-0.1016631845384 -0.101535293286745 0 0
0.226298609638746 0.226005633301872 1 1
0.130972409891496 0.130832901169943 1 1
0.274454769844208 0.274175510149193 1 1
0.176276289304062 0.176058450440386 1 1
0.206279346805197 0.206043582283116 1 1
0.314310428532553 0.313951209043351 1 1
0.261433705458174 0.261161583474535 1 1
0.0448501586283659 0.0448078487321344 1 1
0.0963171002926361 0.0961850959110143 1 1
0.329238541525754 0.328881699861156 1 1
-0.00825912226399256 -0.00824902140858534 0 0
0.11662804042996 0.116505550737684 1 1
0.167038864637467 0.166882284000906 1 1
0.297362967302132 0.297061904203133 1 1
0.210778261145706 0.210557931852394 1 1
0.139373428537072 0.139239832724489 1 1
0.64022234131077 0.639579664219171 0 0
0.373389303767696 0.373012222101989 1 1
0.0559511631554173 0.0558386746949362 1 1
0.10293064086191 0.102792658657948 1 1
0.156375677627016 0.15621562676403 1 1
0.154156998528631 0.154023219025118 1 1
0.0738371136158811 0.0737395012586576 1 1
0.0428891618254964 0.0428192524325741 1 1
-0.0177321630139136 -0.0176793832847938 1 1
0.269919048734757 0.269630757019495 1 1
0.151057191679998 0.150870635378857 1 1
0.0120315462814697 0.0120108263648184 1 1
0.14630450008133 0.146145112599859 1 1
0.185855906108666 0.185647734168131 1 1
0.135943942637835 0.135837629599136 1 1
0.324110812764728 0.323762653638953 1 1
-0.0475727877418109 -0.0474584902109515 0 0
0.277505649594233 0.277271939222216 1 1
0.155397242716273 0.15523722301775 1 1
0.268178706291996 0.267885724944803 1 1
0.343422185544423 0.343020426355849 0 0
0.243664495810704 0.24339704128 1 1
0.339331605343989 0.338953783893132 1 1
0.133611412501579 0.133444105665096 1 1
0.198455035379934 0.198239202439488 1 1
0.426665471858505 0.426161201981705 1 1
0.0760254885086245 0.0759299292732704 1 1
0.0914998223245683 0.0913860969976752 1 1
0.242498714464392 0.242206707477533 1 1
-0.00388172489188349 -0.00387374923931224 1 1
0.07611982009728 0.0760655078352585 1 1
0.265519746436189 0.265261191159174 1 1
-0.0367935292355611 -0.0367538129383448 0 0
0.342567117390695 0.342223365735917 1 1
0.120138630700227 0.120042453837175 1 1
0.245822878111044 0.245518098689103 1 1
0.247000522539954 0.246757551463975 1 1
0.16707790621706 0.166903486264982 1 1
0.270917176199181 0.270607552781921 1 1
0.293557496759124 0.293263102025579 1 1
0.419926706739165 0.419514108776217 0 0
0.343479085672175 0.343105957070853 1 1
0.32718104908222 0.326835702578288 1 1
0.177549706466345 0.177383666125145 1 1
0.0488575581756499 0.0487827753996009 1 1
0.207445164990313 0.207240381205311 1 1
0.207061583173707 0.206900104053214 1 1
0.345474173136499 0.345074885185517 1 1
0.0322581296512905 0.0322371589674427 1 1
0.147968580078721 0.147829136876749 1 1
0.327207155893158 0.326861895230369 1 1
0.237583968694491 0.237331743635259 1 1
0.130512504393485 0.130393593391858 1 1
0.282661009757341 0.282384735944435 1 1
0.0461591247014551 0.0461210617050207 1 1
0.167174765864764 0.167011898157561 1 1
-0.0660900934706968 -0.0660069612985866 0 0
0.149014207422466 0.148858713551402 1 1
0.325472036372075 0.325113900637841 1 1
0.137681977144211 0.137540889487729 1 1
0.256563984528746 0.256336740996303 1 1
0.102716211026494 0.102612326378474 1 1
0.213252021956797 0.213028084562051 1 1
0.176829281316931 0.176614015647217 1 1
0.218756813279999 0.218562123025499 1 1
0.273408329024953 0.273084362728967 1 1
0.185653272892081 0.185477201418252 1 1
0.13488218570237 0.134678934046637 1 1
0.0945743084732787 0.0944839084373791 1 1
0.30457200088086 0.304293630377156 1 1
0.311886026757655 0.311535608713584 1 1
0.376197269090151 0.375809309919054 1 1
0.0589613956414467 0.0589274801524898 1 1
0.219981662463517 0.219723500553262 1 1
0.155594162855102 0.155409953208711 1 1
0.258762042469717 0.258522051391953 1 1
0.125284059200741 0.125126256951187 1 1
0.140824253429974 0.140642377275895 1 1
0.21142393998975 0.211175164737007 1 1
0.0838331418131493 0.0837233956560337 1 1
0.322940513930946 0.322554996009338 1 1
0.245756811082534 0.245499672120377 1 1
0.255067997891547 0.254825802013358 1 1
0.0477811786420343 0.0477706056464234 1 1
0.155004543316135 0.154816228507474 1 1
0.0533870443379711 0.0533171896554271 1 1
0.0826586217855207 0.0825659822562952 1 1
0.0917355233638449 0.0916579997172075 1 1
0.139359561596058 0.139221380520364 1 1
0.186911330427197 0.186718544789088 1 1
0.21458098229692 0.214347028202443 1 1
0.187156572766705 0.186950139391189 1 1
0.142864584565701 0.142715737494769 1 1
0.258084686227169 0.257810823536777 1 1
0.12143251430179 0.121317371533491 1 1
0.148498883616036 0.148361325884038 1 1
0.334014513927096 0.333693352338775 1 1
0.274700355544878 0.274450605186408 1 1
0.185606196206433 0.185438997592519 1 1
0.252711542200932 0.25247339600361 1 1
0.0314066873170914 0.0313924681974572 1 1
0.196838437324954 0.196604699556822 1 1
0.238888874719365 0.23861211872682 1 1
0.189726438980982 0.189498059353875 1 1
0.377902680623352 0.377487709006355 1 1
0.162608035961339 0.162431616892793 1 1
0.0629114950011843 0.0628489088243832 1 1
0.302660775229985 0.302382511821899 1 1
0.341861045634871 0.341504764175863 1 1
0.268003934064482 0.267729654728755 1 1
0.198039867280398 0.197761775897665 1 1
0.261310336662116 0.261053752671455 1 1
0.21660794425767 0.216342553880927 1 1
0.265112001555707 0.264846254270836 1 1
0.210830610674746 0.210638970934844 1 1
0.194931211705014 0.194682533208327 1 1
0.100508331305081 0.100404279900702 1 1
0.215112512975417 0.214894458665032 1 1
0.211187552890323 0.210990474499182 1 1
0.218917223256359 0.218688934065139 1 1
0.247873936001174 0.247624359592709 1 1
0.337027175374443 0.336679798057807 1 1
0.139774293230845 0.139611486334414 1 1
0.231010539033179 0.230786927821015 1 1
0.226730383246626 0.226505260280159 1 1
-0.0146998080421827 -0.0146401467158744 1 1
0.275757051652487 0.275479198773267 1 1
0.273081338954176 0.272805772602204 1 1
0.140707286489143 0.140552676472906 1 1
0.154751687967124 0.154562931440786 1 1
0.124082551895088 0.123961792141709 1 1
0.154336481714517 0.15418652280089 1 1
0.204570948822824 0.204350102812979 1 1
0.220566515397467 0.220335333718764 1 1
0.226986516627447 0.226722801295902 1 1
0.249858294939034 0.249599024666081 1 1
0.0647007429243287 0.064660400159564 1 1
0.116933165093322 0.11677323340111 1 1
0.40344847672444 0.403008382202217 1 1
0.258509915820909 0.258232209795324 1 1
0.183928435179184 0.183729758238532 1 1
0.381979001405215 0.381580329419841 1 1
0.252898137940234 0.252568871698382 1 1
0.143697410706906 0.143558851496442 1 1
0.153329513646004 0.153198476387034 1 1
0.263689839631834 0.263423849023164 1 1
0.313902959061351 0.313591199986576 1 1
0.209631063927099 0.209458245555587 1 1
0.0810307589251409 0.0809643626399439 1 1
0.0871830407988927 0.0871151844578614 1 1
0.120029839562684 0.119920192389569 1 1
-0.0294867243947743 -0.0294653075750065 0 0
0.0868760786301098 0.0867819337256163 1 1
0.406935520557649 0.406515089744655 1 1
0.155020733592392 0.154863127587907 1 1
0.176095026453665 0.175878229414337 1 1
0.0742319982412778 0.0741624031032372 1 1
0.239344968923189 0.239109927006459 1 1
0.10523341516757 0.105165014454809 1 1
0.226209564497009 0.225973701985853 1 1
0.0974809327167293 0.0974133832582196 1 1
0.0760968345399645 0.0760326696382326 1 1
0.111330274207662 0.111230910537215 1 1
0.2457874960477 0.24555128962031 1 1
0.371972439035745 0.371570978258842 1 1
0.176371640802011 0.176214799638716 1 1
0.356449637666417 0.356091032535768 0 0
0.129022553654761 0.12886410095927 1 1
0.196640657885647 0.196433246434712 1 1
0.0120184556523398 0.0119972343333884 1 1
0.125030223950373 0.12488821615729 1 1
0.167724744938917 0.167552959584573 1 1
0.0821584008120978 0.0820810139171508 1 1
0.300351060626177 0.300023075137313 1 1
0.21100122703688 0.210790003867587 1 1
0.161847499693967 0.161680681388222 1 1
0.275220272292647 0.274935644900098 1 1
0.167366659358008 0.167210822041065 1 1
0.258048311823462 0.257749497753663 1 1
0.147885127466395 0.14772554096222 1 1
0.201342971303955 0.20115016003971 1 1
0.284516721592665 0.284241904615346 1 1
0.0874255187575788 0.0873586526241588 1 1
0.211599851806624 0.211388829236097 1 1
0.00738587166152751 0.00737875202182835 1 1
0.180303250000322 0.180139278253952 1 1
0.132244391482741 0.132137428593005 1 1
0.397093177316161 0.396706791682286 0 0
0.226336895152892 0.226134194518784 1 1
0.305524475192094 0.305247093778064 1 1
0.272100366239438 0.271808249401094 1 1
0.222025429665248 0.221804392198047 1 1
0.115851232134868 0.115704177970477 1 1
0.0482350188532984 0.0481774092356742 1 1
0.170814968454841 0.170574556001058 1 1
0.382732661959723 0.382323325029648 0 0
0.172185493819579 0.172025735341314 1 1
0.088339021309139 0.088214666359748 1 1
0.320201047776774 0.319862869264304 1 1
0.183331983177109 0.183171211689958 1 1
0.140187188842415 0.140072043257286 1 1
0.232614075294359 0.232394876161085 1 1
0.0319905563730014 0.0319567165497764 1 1
0.151360971180865 0.151220106908178 1 1
0.162272045553314 0.162080756572733 1 1
0.0999346704444679 0.0998470100907061 1 1
0.179123757263861 0.178967539657622 1 1
0.24022541968211 0.239971801793178 1 1
0.106657817336365 0.106595608895363 1 1
0.288554823979715 0.288273867696957 1 1
0.206176536330119 0.205948799992733 1 1
0.434190841418962 0.433759417733549 0 0
0.105214420026034 0.10508459872798 1 1
0.235931882930365 0.235706375248568 1 1
0.285288011238303 0.2850179824725 1 1
0.0803427217009416 0.0802827655856132 1 1
0.38816848665213 0.387825463295717 1 1
0.0942498036201142 0.0941681945061729 1 1
0.263723525681607 0.263463013997938 1 1
0.0920044008280108 0.0918607562906309 1 1
0.304167652255094 0.30384005623252 1 1
0.369014850305928 0.368639034221964 0 0
0.314693337850965 0.314388085787678 1 1
0.246508416514026 0.246244495874486 1 1
0.00099062348558237 0.000997079250249714 0 0
0.153095173013243 0.152929881248528 1 1
0.180175784260398 0.179958025393335 1 1
0.244100149424775 0.243903176482281 1 1
0.255899843786155 0.255591992671005 1 1
0.360433478293498 0.36012833846163 1 1
0.371337727116767 0.370897206887836 1 1
0.366672459011092 0.366247368061329 1 1
0.0815963185514651 0.0815070503370069 1 1
0.25237009172314 0.252110600347009 1 1
0.345993501013023 0.34567182308643 1 1
0.147058054808895 0.146901485447915 1 1
0.318456914047921 0.318086892563575 1 1
0.37275878512557 0.372399829166403 1 1
0.213402032485128 0.213228612179222 1 1
0.19418242506889 0.193980931210223 1 1
0.212291552238354 0.212125094032823 1 1
0.124662661277234 0.124514121893314 1 1
-0.0552495234171722 -0.0552304905278793 0 0
0.337165751863203 0.336832737694487 1 1
0.231499267304794 0.231255776143923 1 1
0.0871543772332043 0.0870442123679631 1 1
0.262525399476383 0.262262449939393 1 1
0.0361541757004199 0.0361144379594785 1 1
0.090013049442889 0.089962421255877 1 1
0.17050997638061 0.170337149851526 1 1
0.252578887028866 0.252300400446128 1 1
0.443261556520361 0.442757122249967 0 0
0.257874727095449 0.257567451483265 1 1
0.0642382511097799 0.0641856985433339 1 1
0.18225397515323 0.182046870630827 1 1
0.290521517944848 0.290176757140123 1 1
0.332771807915289 0.332426027546853 1 1
0.170828608670658 0.170648512217454 1 1
0.230825747274443 0.230625413193086 1 1
0.179766614226998 0.179605987607535 1 1
0.343456279372921 0.34309074405342 1 1
0.221886665972458 0.221627061025215 1 1
0.020447109250267 0.0204299560275474 0 0
0.0702985335991777 0.0702404875736508 1 1
0.130560871898109 0.130438110164868 1 1
0.0886630838249409 0.0885839430040592 1 1
0.314588673051389 0.314254395370838 1 1
0.34363040449257 0.343236438494609 1 1
0.227171682462807 0.226947806032208 1 1
0.13936291931776 0.139180033025152 1 1
0.288611321249447 0.288343380283419 1 1
0.201310946308644 0.201122582416703 1 1
0.19071104463103 0.190507216711638 1 1
0.134872239865821 0.134766105968434 1 1
0.267531678833315 0.267282566150389 1 1
0.150649962050312 0.150472658598318 1 1
0.115704981025744 0.115556458564236 1 1
0.0120111239242426 0.011996327593704 1 1
0.424634821303857 0.424213477921789 0 0
0.191138224544924 0.190929893246173 1 1
0.0644156843040269 0.064335911058384 1 1
0.353939362318266 0.353578636016951 1 1
0.0339076031569225 0.033910493341173 0 0
0.271667972078474 0.271348706045655 1 1
0.342645200992779 0.342316722491626 1 1
0.0711193504554481 0.0710237888902211 1 1
0.0442010321593848 0.044132383565116 1 1
0.160045078284773 0.159892244091667 1 1
0.104077691282889 0.103985271250197 1 1
0.391727446210529 0.391361215228784 1 1
0.0390336826162727 0.0389805939404195 1 1
0.17131318525222 0.171093089050719 1 1
0.089078291621562 0.0889639165860992 1 1
0.274723149776341 0.274407060065334 1 1
0.300129406017361 0.299813980327493 1 1
0.0965985324001958 0.0964833738591069 1 1
0.414337571609778 0.413896035977896 0 0
0.255942155311644 0.255684433556526 1 1
0.0753343457058691 0.0752603329576116 1 1
0.0373148614805169 0.0373138733778007 1 1
0.234891389104458 0.234639612169363 1 1
0.446846115714063 0.446413930122789 0 0
0.167001168848948 0.166843312070994 1 1
0.0861973442968022 0.0860663097472356 1 1
0.381331345099679 0.38092148490818 1 1
0.197781893603899 0.197618961527675 1 1
0.237554992425539 0.23732595208328 1 1
0.065381105466959 0.0653107463876226 1 1
0.067705355461022 0.0676063445017367 1 1
0.170533985932969 0.170398280247592 1 1
0.219137267323065 0.218881688898614 1 1
0.156935627422968 0.156746512274935 1 1
0.227860064925942 0.227640330900809 1 1
0.239061615358245 0.238819406818729 1 1
0.121545356300126 0.12143327689482 1 1
0.288464392310857 0.288168533619843 1 1
0.215812935236397 0.215550873446483 1 1
0.344975404361636 0.344573898139147 1 1
0.159570943079782 0.159374791909496 1 1
0.15084458793213 0.150627874719849 1 1
0.231506430057709 0.231280277442922 1 1
0.306298331701642 0.306013114608024 1 1
0.125885721873338 0.125758842827265 1 1
0.179763027654459 0.179532670343844 1 1
0.16440635045709 0.164210237122841 1 1
0.268419776129823 0.268090985642197 1 1
0.109004113415617 0.108910220295477 1 1
0.202397027394626 0.202183425229116 1 1
0.295207317218764 0.294890940409052 1 1
0.241598308421954 0.241393838011919 1 1
0.142545669496934 0.142383827503469 1 1
0.424537433495088 0.424036137049788 1 1
0.352691783993563 0.352376075349343 1 1
0.150402897952479 0.150196300967708 1 1
0.22915097771218 0.228902718240887 1 1
0.322759652836345 0.322410393918614 1 1
0.177370937721096 0.177161061543412 1 1
0.419166681885482 0.418687263378767 0 0
0.240533648548243 0.240253670669935 1 1
0.0141788769831188 0.0141591222812979 1 1
0.175163215102329 0.175027475341926 1 1
0.347698608080777 0.347358730110356 1 1
0.028891445602737 0.0288848293542351 1 1
0.404533524322558 0.404148539689888 1 1
0.25717476503165 0.256921314592691 1 1
0.190482943050589 0.19027632545847 1 1
0.442275291651914 0.441844210955489 0 0
0.176225752504345 0.176063044618046 1 1
0.157347337907623 0.157157158257988 1 1
0.223647295111081 0.223436173168471 1 1
0.20734420572762 0.207124342188218 1 1
0.166039618731754 0.165868064936926 1 1
0.13984274870801 0.139666322285994 1 1
0.180513697439315 0.180358332512968 1 1
0.179176663560222 0.17899276029217 1 1
0.0503962072760193 0.0503324779372266 1 1
0.0537163869711142 0.0536804521063685 1 1
0.251529190209324 0.251276592150627 1 1
0.226637204409375 0.22641040693956 1 1
0.232819396818666 0.232578013949209 1 1
0.335072626083772 0.334687601899946 1 1
0.170407601979292 0.170212586695288 1 1
0.0467277595766336 0.0466776472855387 1 1
0.101680076382911 0.101609186663998 1 1
0.106218213992415 0.106092726624687 1 1
0.186886244399947 0.18672464584434 1 1
0.136967656697881 0.136775001860557 1 1
0.161904727743024 0.161693846154518 1 1
0.137163336592708 0.137040751611149 1 1
0.410327770565344 0.409927828168694 0 0
0.286724467423498 0.286404743065324 1 1
0.247832917274831 0.247560987144347 1 1
0.122994831465511 0.122855270342257 1 1
0.246742967983045 0.246468580576302 1 1
0.0832682769327706 0.0831832764304205 1 1
0.155312565459999 0.155153104272142 1 1
0.148319713864357 0.148178268870513 1 1
0.156249672668947 0.156023889267476 1 1
0.27408585492007 0.273837256666748 1 1
0.117605730431978 0.117438507946818 1 1
0.266842110908368 0.266585705898442 1 1
0.250229263175615 0.249944581984123 1 1
0.197502736272687 0.197268178836713 1 1
0.163961740405246 0.163763958193895 1 1
0.174915603025663 0.174769282530573 1 1
0.340482190024324 0.34011875299402 1 1
-0.0702373444838048 -0.0701255133049707 0 0
0.0689189841777015 0.0688602726871332 1 1
0.34058850798229 0.340244655265548 1 1
0.0663745799742026 0.0662850030156094 1 1
0.211743528368068 0.21152023998625 1 1
0.250646454710993 0.250369422834773 1 1
0.240466133634092 0.240219915966437 1 1
0.168753419295176 0.168571801179688 1 1
0.228054842876185 0.227830248065521 1 1
0.154328898687003 0.154158468468992 1 1
0.27908235125202 0.278837320449283 1 1
0.265371082865474 0.265102805739504 1 1
0.254890747569094 0.254661578962982 1 1
0.164667165808183 0.164456680308962 1 1
0.145704460782165 0.145553107028886 1 1
0.235354160013602 0.235099029633246 1 1
0.141165936353221 0.14103791868643 1 1
-0.0643136685149682 -0.0642479752799288 0 0
0.229433653276734 0.229188208954304 1 1
0.15255105111124 0.152419567223702 1 1
0.282979508375478 0.282676743657024 1 1
0.0350943666781815 0.0350558460426707 1 1
0.245907734773119 0.245606295134862 1 1
0.255505084464221 0.255265585566879 1 1
0.258444842898437 0.258154368067521 1 1
0.262697931753923 0.262389642985432 1 1
0.225174405803986 0.224931674187292 1 1
0.232965960388331 0.232703461712771 1 1
0.148519399736705 0.148374260110609 1 1
0.191941532932469 0.191742984613661 1 1
0.0867356568140765 0.0866352798512767 1 1
0.0297992915141134 0.0297800579624057 1 1
0.226872199596185 0.226627572733278 1 1
0.137953765589044 0.137816708388107 1 1
0.281558736607637 0.281288112385673 1 1
0.193703109564558 0.193511881526773 1 1
0.12289540286053 0.122753445315784 1 1
0.147089775547895 0.146956139211363 1 1
0.204606374521678 0.20437216108178 1 1
-0.0342167176193447 -0.034167849180502 0 0
0.0875775052848182 0.087478953373823 1 1
0.126588853143022 0.126474003103574 1 1
0.215564445566296 0.21537560219589 1 1
0.0202178887672966 0.0201711355510849 1 1
0.272699279079309 0.27242153115832 1 1
0.221660454832811 0.221404649407778 1 1
0.121864030982746 0.121693145665344 1 1
0.0969596135994981 0.0968523931433077 1 1
0.042794201419343 0.0427534563303817 1 1
0.162737521058204 0.162560122380112 1 1
0.123929992820985 0.123799758232856 1 1
0.296953916090285 0.296634581097521 1 1
0.186424630809029 0.186190648928426 1 1
0.0824913950419534 0.0823410395872606 1 1
0.00839569911677059 0.00842878428975318 1 1
0.273098057185259 0.272809519812318 1 1
-0.101730683164731 -0.101591984129655 0 0
0.336647843983602 0.336297793657737 1 1
0.0234942121536642 0.0234248538368066 1 1
0.125006345571901 0.124870545892167 1 1
0.259714044920423 0.259443950545586 1 1
0.250114386811593 0.249805101718451 1 1
0.13020759736732 0.130044093337773 1 1
0.304355413727309 0.304025989462224 1 1
0.241820353768084 0.24157459158262 1 1
-0.0390190759663233 -0.0389537464875767 0 0
0.175272349191428 0.175115866902074 1 1
0.142261494871102 0.142086362429551 1 1
0.359392208419611 0.359040233141023 1 1
0.327170290222664 0.326812847802534 1 1
0.328614880004667 0.328281123574988 1 1
0.228682579816044 0.228423202529893 1 1
0.0151646521238255 0.0151310395987876 1 1
0.228517662601882 0.228289290732811 1 1
0.104694356246237 0.104609352586768 1 1
0.364181666216036 0.363777776609405 1 1
0.215522985902617 0.215275896036165 1 1
0.296466028735654 0.296197446241937 1 1
0.249833613257673 0.249565421670681 1 1
0.213890379788087 0.213646713372594 1 1
0.274878197290512 0.274614816856518 1 1
0.360952834947875 0.360584216487141 1 1
0.201973793247225 0.201756659695831 1 1
0.0632262347675177 0.0631216376774121 1 1
0.375899284688186 0.375520614604498 1 1
0.249973053385147 0.249660207015385 1 1
0.289111942634428 0.288809703027715 1 1
0.362808691699837 0.362410728193826 1 1
0.0836176424975327 0.0835061792684973 1 1
0.204316534778746 0.204145332225255 1 1
0.116804773895277 0.116659138248056 1 1
0.0338052485181721 0.0337442117951348 1 1
0.317065632310974 0.316773676398751 1 1
0.337473755940838 0.337102349007591 1 1
0.319477032464484 0.319116398187096 1 1
0.122907820039517 0.122782686219872 1 1
0.0503224612605682 0.0503017162172434 1 1
-0.112963779056911 -0.112834717057868 0 0
0.275320074072599 0.275054803542431 1 1
0.112475893921035 0.112366962756011 1 1
0.363885719008495 0.363507471225239 1 1
0.0600396430641932 0.059975794420046 1 1
0.181615695813628 0.181443074614676 1 1
0.158775477607041 0.158634577231911 1 1
0.0865554808055323 0.0864782317115375 1 1
0.337861857212201 0.337514734936428 1 1
0.331234659681219 0.330913543233308 1 1
0.0202586032015835 0.0202572068391075 1 1
0.259509008833332 0.259270107988766 1 1
0.275206034452184 0.274916039936913 1 1
-0.047044694258079 -0.0469776979468274 0 0
0.360560245764867 0.360171294495437 1 1
0.125215072458575 0.125091293609567 1 1
0.0793485905846638 0.0792640019808103 1 1
0.0988730620744063 0.098780931554272 1 1
0.11670937939852 0.116578613818499 1 1
0.2741546528303 0.27385172032294 1 1
0.385114508284086 0.384719721862595 1 1
0.181408095472873 0.181225090867676 1 1
0.0908260539622814 0.0907073161382594 1 1
0.149777549528521 0.149592113597224 1 1
0.221155690327178 0.220933010492317 1 1
0.22181964083542 0.221599400031394 1 1
0.186537449887531 0.186320464613315 1 1
0.173319203154942 0.173075071076424 1 1
0.154398579366721 0.15423024499106 1 1
0.287263676246311 0.286947486163731 1 1
0.186266570149932 0.186046854646794 1 1
0.345489446510917 0.345140190468691 1 1
0.229851263220574 0.229591022474205 1 1
0.191670242216443 0.191505354266272 1 1
0.109194061081468 0.109097511754426 1 1
0.325644624267792 0.325310866557387 1 1
0.277073418307787 0.276767196801235 1 1
0.441212433457828 0.440765666080751 1 1
0.335262230705512 0.334918823287334 1 1
0.150900521844964 0.150753087624497 1 1
0.10347992178967 0.103370550752155 1 1
0.215003019260603 0.214789195942951 1 1
0.403839293641225 0.403361398933179 0 0
0.233594315442865 0.233319546305005 1 1
0.241460662918382 0.241164170438025 1 1
0.338107868649045 0.337804383183538 1 1
-0.0425283165301473 -0.0424792417470474 0 0
0.190573080270524 0.190377048767718 1 1
0.347313519083498 0.346969166373056 1 1
0.183253470000878 0.183078589187294 1 1
0.0540935267439538 0.0539932083821643 1 1
0.203036445964879 0.202865123726365 1 1
0.202863552374729 0.202607729263665 1 1
0.171884047387271 0.171733712792834 1 1
0.463992029274849 0.463529060735896 1 1
0.138231222026464 0.138089200026306 1 1
0.0744793054744518 0.0743835239479195 1 1
0.194661335443665 0.19448026698002 1 1
0.0462693107766606 0.0462417852255984 1 1
0.175262234620002 0.175132958826362 1 1
0.273113996395009 0.272863999721779 1 1
0.351497883130264 0.3511452748828 1 1
0.487475520896905 0.486915524719002 0 0
0.481875871073249 0.481355991571227 0 0
0.402353582914706 0.401926398996349 1 1
0.0779824106511625 0.0778756577474404 1 1
0.282200453886908 0.281885595468675 1 1
0.397483708266963 0.397007899254521 1 1
0.310633019228725 0.310285317126967 1 1
0.12220623216943 0.122024425311705 1 1
0.226950036036795 0.226746920784462 1 1
0.327691087201914 0.327374103778882 1 1
0.105713274218271 0.10560292818902 1 1
0.163421640710106 0.163253892901303 1 1
0.143806649096369 0.143636525785983 1 1
0.116928623922254 0.11675376914471 1 1
0.252629930114755 0.252361012514374 1 1
0.267088928095168 0.266827555477887 1 1
0.142672666227248 0.142521952101007 1 1
0.0794523830611658 0.0793521252392459 1 1
0.147547204017644 0.147398012914399 1 1
0.169134962144995 0.168978948217843 1 1
0.185354407088631 0.185137306714971 1 1
0.196670889846844 0.196466731133383 1 1
0.208287520699184 0.20808940063919 1 1
0.253116323357271 0.252861918685094 1 1
0.343276840618365 0.342912970690963 1 1
0.086297685165591 0.0862534637128623 1 1
0.134960504353066 0.13477282503413 1 1
0.184749897080305 0.184612783144855 1 1
0.296279433304186 0.295939672751046 1 1
0.112504464192581 0.112394192617287 1 1
0.313253958105345 0.312909213498243 1 1
0.249591841278196 0.249329505750468 1 1
0.343605772408954 0.343248989436858 1 1
-0.0846624978095344 -0.08459840188215 0 0
0.168775865481288 0.168583055964288 1 1
0.187047663527711 0.186869956253762 1 1
0.104128741370015 0.104013043592308 1 1
0.264349242816804 0.264073412002422 1 1
0.127523010658553 0.127408554713745 1 1
0.231414418943083 0.231190793949369 1 1
-0.054868507167535 -0.0548484800617446 0 0
0.0512566778821388 0.051233550650889 1 1
0.209636645125461 0.209404173629068 1 1
0.313657181375983 0.313334658344053 1 1
0.1482607072139 0.148132296302775 1 1
0.240013741367055 0.239760085797766 1 1
0.257616918928394 0.257347065680592 1 1
0.260013753624065 0.259742963089076 1 1
0.0810457997039706 0.0809470520469266 1 1
0.117378341758084 0.117263307234658 1 1
0.196670546062197 0.19647121072277 1 1
0.279920349411986 0.279619812867993 1 1
0.292575996468882 0.292242456417438 1 1
0.0216293180628365 0.0216420745948832 0 0
0.201801006916705 0.20156994267429 1 1
0.207359027606789 0.207161582170645 1 1
0.111324492980327 0.111168369807132 1 1
0.176391430569814 0.17620475539594 1 1
0.0844855679552909 0.0843658479356405 1 1
0.454846153156833 0.454379726948789 0 0
0.0831712652922839 0.083067041764361 1 1
0.278106599037343 0.277795334335652 1 1
0.111961827164115 0.111843483860868 1 1
0.0731247309133447 0.0730330650897787 1 1
0.441004308981821 0.440494878836224 0 0
0.143710513596215 0.143561518292379 1 1
0.0800899484431156 0.0800045203503889 1 1
0.225285585101459 0.225105002913735 1 1
0.326119077433521 0.325808377157885 1 1
0.0856483313990427 0.085532222931526 1 1
0.302659660285138 0.302384115415434 1 1
0.31373862737906 0.313417656467992 1 1
-0.0390997426933854 -0.0390306967946988 0 0
-0.00117011264690489 -0.0011577188884164 1 1
0.0848187455569786 0.0846819811897831 1 1
0.305349965113245 0.305076583168994 1 1
0.131974990806543 0.131870844716101 1 1
0.187353214237566 0.187150168004731 1 1
0.143239495289693 0.14308410924536 1 1
0.0898331092513326 0.0897684502183718 1 1
0.23675261215093 0.236481448030169 1 1
0.198290879630005 0.198070125970201 1 1
0.051285907278562 0.0512266543507464 1 1
0.279479412470544 0.27915145407231 1 1
0.334663350289894 0.33435054284635 1 1
0.369526752197389 0.369154665485653 1 1
0.112972074140502 0.112867915363093 1 1
0.209770862177416 0.20955030219051 1 1
0.163430557879674 0.163271846546189 1 1
0.0958498130904677 0.0956980001048454 1 1
0.338401972086276 0.338061003992855 1 1
0.227449083245135 0.227211576969459 1 1
0.446965541235027 0.4464401245743 0 0
0.321434360615556 0.321103162253927 1 1
0.225003188743915 0.224787092132053 1 1
-0.0271964164951041 -0.0271292802699733 0 0
0.26776151546506 0.267496136670908 1 1
0.183331719792102 0.183158081011227 1 1
0.338853579170588 0.338510805488527 1 1
0.156585777626522 0.156410619396316 1 1
-0.0614813211763551 -0.0613824513526879 0 0
0.180565566787387 0.180421104959775 1 1
0.313829692349827 0.313457827827009 1 1
0.15169602113086 0.151531381864627 1 1
0.0365817395163133 0.0365440565847047 1 1
0.351490101798828 0.351152483129672 1 1
0.304007612479178 0.303692609257937 1 1
0.322064256022901 0.321744482112448 1 1
0.308451822214212 0.308121137637121 1 1
0.44254926883317 0.442050914171818 0 0
0.129952706976557 0.129849148360735 1 1
0.0663866718607477 0.0663359706868254 1 1
0.18418828566792 0.184032153156045 1 1
0.350230703649472 0.349872326288061 1 1
0.232905731611451 0.232668472739798 1 1
0.216005506678825 0.21580303170658 1 1
0.160905470264865 0.160722953872232 1 1
0.374162390843528 0.373739239878994 1 1
0.210871837179335 0.210667430715659 1 1
0.0966628327136081 0.0965305717055824 1 1
0.222903553223847 0.222695081170425 1 1
0.299081208734489 0.298814299209029 1 1
0.0293425937366817 0.0292886837650459 1 1
0.265123246680587 0.264883065970329 1 1
0.104608942351414 0.104480942370481 1 1
0.277267608779447 0.276960219230105 1 1
0.15573680000463 0.155575511062549 1 1
0.340446302838811 0.340128411394657 1 1
0.220606145986913 0.220387695101996 1 1
0.137965678613314 0.137829959588094 1 1
0.224014059893782 0.223809317698216 1 1
0.213830774842295 0.213641526035941 1 1
0.243860850388141 0.243615108448846 1 1
-0.0791274890570568 -0.0790845385926373 0 0
0.209864976123651 0.209674367241074 1 1
0.0445392795396718 0.0445020816489076 1 1
0.319945269065894 0.319644087040228 1 1
0.108656879060035 0.10854280836007 1 1
0.222009617540553 0.221736705599372 1 1
0.288492772100187 0.288199230638464 1 1
0.316561419842948 0.316228712678662 1 1
0.163836869151161 0.163642163066631 1 1
-0.013575064633111 -0.0135500741033672 1 1
0.320001764237425 0.319663640670686 1 1
0.316348958788418 0.316054445366001 1 1
-0.0577442049606732 -0.0577097910829032 0 0
0.118299753082674 0.118144441710371 1 1
0.0844392721792388 0.0843349492492563 1 1
0.293786887771151 0.293509068384495 1 1
0.384269240492087 0.383864574438533 1 1
0.292177051445786 0.29185905376157 1 1
0.214583273519444 0.214358571818943 1 1
0.173731494610813 0.173566357533363 1 1
0.216846093962444 0.216628428650891 1 1
0.291968160756371 0.291655600765079 1 1
-0.05735448840594 -0.0572721436446548 0 0
0.0987576326847782 0.0986502875461563 1 1
0.254421606023529 0.254176246740794 1 1
0.142833689033445 0.142688829711453 1 1
0.306615536147544 0.306333931392292 1 1
0.208382334856121 0.20815647598999 1 1
-0.0882490053290688 -0.0881307483940863 0 0
0.287084661754194 0.286722340699123 1 1
0.264799994482838 0.264531741025563 1 1
0.222393454035957 0.222180051732767 1 1
0.41003238952213 0.409612496226176 1 1
0.0613736988946977 0.0613194560912824 1 1
0.116763964687778 0.116646900773314 1 1
0.349539314478015 0.349215855768001 1 1
0.0338310213047254 0.0338023354447984 1 1
0.160355519585793 0.160216294581761 1 1
0.156206316531748 0.156018569586847 1 1
0.101232033703016 0.101129548383314 1 1
0.133633537401181 0.133529300615762 1 1
0.595415166766228 0.594731276669131 0 0
0.183408841132922 0.18321649166623 1 1
0.0907099999660258 0.0906365512697053 1 1
0.278288918613329 0.278004875810223 1 1
0.170572951825716 0.170389665912599 1 1
0.0410749134840053 0.0410255257887576 1 1
0.162294294049793 0.162133237234679 1 1
0.212953987946233 0.212673879156602 1 1
0.486319390380381 0.485817769219897 0 0
0.205309381514837 0.205122561733773 1 1
-0.0393931289177366 -0.0393690008629792 0 0
0.304547856013722 0.304251015096458 1 1
0.241846671924666 0.241607624842135 1 1
0.184336789449467 0.18411886907925 1 1
0.189135284154469 0.188955435467538 1 1
0.253652699387873 0.253389640613246 1 1
0.201821234597084 0.20160728231307 1 1
0.325069221337614 0.324723261574443 1 1
0.259567226655824 0.259307008225961 1 1
0.212667350262534 0.212480374440728 1 1
0.353801761279853 0.353400099240387 1 1
0.30894270798831 0.308639918275472 1 1
0.216983221331072 0.216788649353127 1 1
0.246749451798086 0.246471014088505 1 1
0.154388443343351 0.15422998492331 1 1
0.262002793772732 0.261726318050016 1 1
0.362205301114256 0.361809068487105 1 1
0.269900845888904 0.269678126428853 1 1
0.0861635177370312 0.0860499535779757 1 1
0.125690138915942 0.125564925753418 1 1
0.210273850811066 0.210037518924952 1 1
0.285245664178103 0.284935241695537 1 1
0.113147727087778 0.11310132999606 1 1
0.340670888087767 0.340336246603896 1 1
0.160919577518138 0.160767914293617 1 1
0.154457375738386 0.15431345768988 1 1
0.0980056901968401 0.0978835783238819 1 1
0.170586692134033 0.170430496294467 1 1
0.206039091963567 0.205859737532038 1 1
0.379867329202713 0.37953792161273 1 1
0.106087156521708 0.105966332677618 1 1
0.39053788875027 0.390114458882792 1 1
0.163353037057421 0.163184278217108 1 1
0.484098518663637 0.483587003119793 0 0
0.288344030951206 0.288063352043427 1 1
0.246729577094794 0.24645946743135 1 1
0.147504608488322 0.147329702226918 1 1
0.216083025326747 0.215849097439289 1 1
0.0884408253794328 0.0883377209860486 1 1
0.432463707085466 0.432034420743925 0 0
0.161211918782263 0.161044023307985 1 1
0.275874149302585 0.27554205466829 1 1
0.269036263301727 0.268779440299861 1 1
0.492583378394198 0.492057052904255 0 0
0.141133995505743 0.141025180207515 1 1
0.315278661598716 0.314975766187096 1 1
0.155335653665292 0.155196411301999 1 1
0.210568623151523 0.210352228016555 1 1
0.100112164361139 0.100036537365041 1 1
0.244685805136061 0.24445386667753 1 1
0.021676601296199 0.0216160750591779 1 1
0.245935315616842 0.245739155973474 1 1
0.249256129680951 0.248992807139731 1 1
0.317888872117108 0.317566874311408 1 1
0.267644030952751 0.267326057509147 1 1
0.28612614691653 0.285795767260127 1 1
0.174823060224217 0.174603235479724 1 1
0.277512510430641 0.277199391108803 1 1
0.230388482009519 0.230134390916706 1 1
0.392574087230506 0.392172079161427 1 1
-0.00648077133968847 -0.00646449009573868 1 1
0.0351021580675985 0.0350329874047349 1 1
0.101150832351124 0.101071453240848 1 1
0.173594674563859 0.173452344754231 1 1
0.0869301555987022 0.0868138733175476 1 1
0.152845625940576 0.152651009764969 1 1
0.26283127604587 0.262543719212706 1 1
0.39796817141971 0.397571972791835 0 0
0.119870152070375 0.119763477276945 1 1
0.168747743864012 0.168564547614024 1 1
0.110278824374388 0.110196914640807 1 1
0.202195156314368 0.201989235999906 1 1
0.166759441755167 0.166623057279537 1 1
0.20246435693873 0.202225268194949 1 1
0.253437162347131 0.253149862763471 1 1
0.176940145027691 0.176789387159835 1 1
0.0768840182647847 0.0768344720123975 1 1
0.281841821714392 0.281580964299883 1 1
0.195129667253639 0.19493393650742 1 1
0.378053627265049 0.377698410027556 1 1
0.406002940832443 0.405587760655696 1 1
0.253456238822189 0.253164447343755 1 1
0.315346721344334 0.31502301337468 1 1
0.230609880439855 0.230348559052168 1 1
0.185472222156295 0.185269584863791 1 1
0.36794365210402 0.367522034148318 1 1
0.18335085786744 0.1831441683179 1 1
0.487343426036751 0.486795292861513 0 0
0.215728035190968 0.215523666146535 1 1
0.208903258906222 0.208686709965311 1 1
0.154583503648639 0.154419906133205 1 1
0.202230997224496 0.201999738470671 1 1
0.0568278449246196 0.0567369417395003 1 1
0.267842561291256 0.267606320506706 1 1
-0.0629550553938309 -0.0629144587225439 0 0
0.289386621334623 0.289083390504 1 1
0.36152183284923 0.361163631580834 1 1
0.146164424144953 0.146039121667974 1 1
0.269992091934378 0.269703958585543 1 1
0.249165199149694 0.248894288802625 1 1
0.300606391079817 0.300325059479354 1 1
0.296401349038999 0.296095875836995 1 1
0.464865555693653 0.464388649088498 1 1
0.315013895402477 0.314684683200418 1 1
0.198209142680024 0.197997325770761 1 1
0.123799080800734 0.123643918470376 1 1
0.271613094907968 0.271373281588729 1 1
0.314587480724115 0.314274804219703 1 1
0.223881359971817 0.223619719619303 1 1
0.0854257975829637 0.0853193801222359 1 1
0.235047434880095 0.234820129969185 1 1
0.457950412193688 0.457492977336059 0 0
0.328339201529448 0.328043695360387 1 1
0.134007755387033 0.133897324224426 1 1
0.149994584669653 0.149818306984875 1 1
0.228235876723649 0.228005799055092 1 1
0.122549059617418 0.122382311838795 1 1
0.260843998988813 0.260560103211925 1 1
0.0881055047746891 0.0880080263027526 1 1
0.215215072013569 0.215030145176994 1 1
0.188288298805755 0.188085192489679 1 1
0.243439700473962 0.243209630192884 1 1
0.218983853827335 0.218697130614192 1 1
0.37990290347214 0.379505024558094 1 1
0.11655237541718 0.116406427954953 1 1
0.239205100199471 0.238937976917832 1 1
0.0732980081888497 0.0732158517355265 1 1
0.278159602069704 0.277863363916191 1 1
0.284125711306839 0.283865559083152 1 1
0.125433753849336 0.125343287407978 1 1
0.330514267395648 0.330113937931192 1 1
0.263853932004651 0.263632114429133 1 1
-0.0484563322389735 -0.0483754634828214 0 0
0.333539502189306 0.333229120625755 1 1
0.274508411550992 0.274188718040373 1 1
0.18406171964537 0.183879427397729 1 1
-0.0389602008282687 -0.0389201666489617 0 0
0.183339232344291 0.183139059487819 1 1
0.19837341260326 0.198169170184232 1 1
0.0619633934089491 0.0618822449065064 1 1
0.00945166945157261 0.00943997248183557 0 0
0.213790029451424 0.213550328834548 1 1
0.212967585140339 0.212761828691611 1 1
0.317951920587708 0.317610363988336 1 1
0.300544804451735 0.300237049618941 1 1
0.16876751152674 0.168590039303472 1 1
0.136695483423537 0.136523897149276 1 1
0.367309461667684 0.366968687812762 1 1
0.164551947196805 0.164427319983814 1 1
0.449064137296067 0.448659189377655 0 0
0.335355927015779 0.335041602139328 1 1
0.220751370063403 0.220522944181671 1 1
0.280385037022335 0.280137283870923 1 1
0.45428304722546 0.453739542692061 0 0
0.224720395259292 0.224468009544205 1 1
0.451391526528506 0.450885476164003 1 1
0.238750473942214 0.238483750315436 1 1
0.274441502647553 0.274180430987645 1 1
0.113414979664749 0.113292911428451 1 1
0.0400965811082893 0.0400440822112102 1 1
0.13633672802688 0.136191310700585 1 1
0.371002520530767 0.370628531184956 1 1
0.276378579442543 0.276091265860125 1 1
0.327584443416648 0.327262962639542 1 1
0.20815044893632 0.20792021319756 1 1
0.178044668007783 0.177843922824292 1 1
0.133445353113286 0.133332999221457 1 1
0.229757915896342 0.229531125334195 1 1
0.296017017975974 0.295704049432503 1 1
0.143782564943817 0.143646805776266 1 1
0.134544297185118 0.134435365627433 1 1
0.123317896956603 0.123208982593073 1 1
0.323426677580008 0.323130442035149 0 0
0.138856199803764 0.138709331743117 1 1
-0.117682150372022 -0.117600079395842 0 0
0.102168475699388 0.102072104456536 1 1
0.113149685265775 0.113024556317014 1 1
-0.0443061083406325 -0.0442614109414914 1 1
0.357974702576268 0.357565230280804 1 1
0.228652562296407 0.228446319559022 1 1
0.202609633047364 0.2023591522777 1 1
0.130497016872478 0.13035714135467 1 1
0.255608958736242 0.25535869119707 1 1
0.214496983941979 0.214251609451636 1 1
0.0422993364045966 0.0422593987937196 1 1
0.289176617879455 0.288889973130326 1 1
0.159486772856103 0.159294808141134 1 1
0.227048113024585 0.226753792924182 1 1
0.23584690943126 0.235586307392276 1 1
0.401811787189154 0.401392555118157 1 1
0.198735156454036 0.198553085721986 1 1
0.177496649008108 0.177295069857905 1 1
0.143328016798833 0.14316515699755 1 1
0.126055865129314 0.125947854363919 1 1
0.126918515834685 0.126801837029326 1 1
0.0221985043019458 0.0221746272290776 1 1
0.144122495955328 0.143969840045087 1 1
0.146266304012716 0.146112286540481 1 1
0.0556590573456233 0.0556038046064994 1 1
0.143260497581534 0.143078516444088 1 1
0.0668354599090772 0.066783229818126 1 1
0.183444424606579 0.183266708902886 1 1
0.443918017373169 0.44344935186545 1 1
0.169891555243327 0.169710461504629 1 1
0.19337526728654 0.193175654246539 1 1
0.0944401900011368 0.0943599715410562 1 1
0.100718254532636 0.100616985390891 1 1
0.261771927733234 0.261489204018899 1 1
0.150015507806151 0.149874546987614 1 1
0.142862521163299 0.142707200031361 1 1
0.371067459113856 0.370674433851151 1 1
0.284823421535551 0.284441993665809 1 1
0.0180072331144093 0.0179532265101727 1 1
0.199477881474419 0.199271414439537 1 1
0.32100127403684 0.320740069030778 1 1
0.234904850422246 0.234624277751157 1 1
0.196835810469034 0.196655386836691 1 1
0.24000321037781 0.239780028276733 1 1
0.10666557342873 0.106539876889568 1 1
0.1615364045632 0.161385194147947 1 1
0.0846667616626893 0.0845584915309162 1 1
0.200705449874859 0.200481064443276 1 1
0.465986977265122 0.465503663580171 0 0
0.225874633900258 0.225654629216113 1 1
0.250321598912661 0.250034315850507 1 1
0.0870949975404154 0.0869933259366311 1 1
0.225127879649301 0.224911881812377 1 1
0.0767776567689541 0.0767128106662248 1 1
0.225501557322394 0.225281595291428 1 1
0.229687068357077 0.229429913895166 1 1
0.341153322695401 0.340774185210916 1 1
0.26892183122525 0.268638916620336 1 1
0.101133009597791 0.101074701430881 1 1
0.368971922167303 0.368551889183429 1 1
0.205704678499121 0.205522219025137 1 1
0.215170936690921 0.214890953970051 1 1
0.118503632456016 0.118364554501705 1 1
0.341586502037631 0.341282216026319 1 1
0.22203191368978 0.221752915069268 1 1
0.456618918445318 0.456195071748123 0 0
0.192597561264009 0.192392406625724 1 1
0.110806440527747 0.110681877779124 1 1
0.208044279968308 0.2078091687081 1 1
0.229344778204181 0.229068089564381 1 1
0.346785949175326 0.346447052870828 1 1
0.130229528889718 0.130070031159396 1 1
0.378434571421109 0.378070681666501 0 0
0.0744453578134796 0.0744010853360433 1 1
0.326981046179727 0.32664605593165 1 1
0.4179651531697 0.417553778939527 1 1
0.174557698399742 0.174399324853272 1 1
0.225094041311378 0.224874873644718 1 1
0.163264873686879 0.163089981206475 1 1
0.327122670918536 0.326758987170219 1 1
0.101882746948671 0.101789915604555 1 1
0.162721043947418 0.162512957478704 1 1
0.364744797873355 0.364405473029937 1 1
0.171299635967637 0.17114663596077 1 1
0.213574955941578 0.213312520273331 1 1
0.30011113428813 0.299775974255817 1 1
0.175784481945958 0.175576419578105 1 1
0.141046263108351 0.140900125210714 1 1
0.213787702852191 0.213577333375013 1 1
0.219460506610368 0.219235921075629 1 1
0.333410557058765 0.333085512580339 1 1
0.18454375068989 0.184382143206015 1 1
0.115511361650607 0.115454220138076 1 1
0.269434438429816 0.269167463693023 1 1
0.311897661743055 0.31159929034365 1 1
0.163211679343781 0.163047763027751 1 1
0.0681301610022577 0.0680434299327566 1 1
0.0640624966180151 0.0639992486697676 1 1
0.00778187051430151 0.00778543427501962 1 1
0.0820843057514579 0.082026966756541 1 1
0.120433926894705 0.120321562901325 1 1
0.200221696135199 0.200008499550256 1 1
0.144624913049535 0.144498910315871 1 1
0.17615071504468 0.175946818911094 1 1
0.312158737607684 0.311856009722439 1 1
0.363467208178471 0.363123367101363 1 1
0.376455043229296 0.37604926009158 1 1
0.308057579228197 0.307711772375046 1 1
0.0764034067274078 0.0762678686725539 1 1
0.341876220069714 0.341551828777017 1 1
0.204465182067344 0.204280002789846 1 1
0.0879675440951839 0.0878723551768274 1 1
0.318974962680122 0.318630415032452 1 1
0.228399978688809 0.228194155786706 1 1
0.179574157370208 0.179403513679895 1 1
0.110182946526752 0.110086751623076 1 1
0.0704930017443071 0.0704209712587637 1 1
0.117357537613876 0.117221996060121 1 1
0.353286136028594 0.352939321506369 1 1
0.255761838326462 0.255493370850714 1 1
0.127522787611139 0.127353462886633 1 1
0.239487038133062 0.239274044800592 1 1
0.366377447121987 0.36599945360979 1 1
0.118022184405464 0.117910037033421 1 1
0.110484905109719 0.110356766029559 1 1
0.0676085904331697 0.0675140131290189 1 1
0.272831850306406 0.272544605019677 1 1
0.332855907055283 0.332543271725035 1 1
0.14563126786523 0.145517531922467 1 1
0.151944852888837 0.151823931131289 1 1
-0.00608685491905508 -0.00609143064646181 1 1
0.226228790134941 0.225996248324331 1 1
0.416552953306936 0.416106775463799 1 1
0.328202915856714 0.327914685417883 1 1
0.21632658854506 0.216051491179919 1 1
0.369167167298135 0.368782346429124 1 1
0.107075637922798 0.106952595815797 1 1
0.234350114877956 0.23409695354155 1 1
0.239273591229706 0.239027387458526 1 1
0.276997465012839 0.276694439787568 1 1
0.274135059370824 0.273843906981252 1 1
0.459881899544882 0.459348918662307 0 0
0.312792734325723 0.312442288273501 1 1
0.109582511623032 0.109439277967284 1 1
0.245740128966301 0.245450682991065 1 1
0.102924148738387 0.102777451187884 1 1
0.240895657257014 0.240653913447404 1 1
0.0897185192614314 0.0896643651461468 1 1
0.129647716557716 0.129507626401045 1 1
0.0813270401772655 0.0812225889486901 1 1
0.129880275081306 0.129739919372638 1 1
0.151736307915251 0.1515901634361 1 1
0.246344895676429 0.246079264501667 1 1
0.0805573815527729 0.0804815796403473 1 1
0.277600950505476 0.277301648237689 1 1
0.319219025792322 0.318921325896637 1 1
0.323582763170509 0.323272289972049 1 1
0.0406168038707165 0.0405626452506925 1 1
0.258362596180477 0.258090703433374 1 1
0.0722017778558768 0.072137424853313 1 1
-0.0355895398528051 -0.0355614563139748 0 0
0.0329061054187177 0.0328949995985497 1 1
0.103357309499351 0.103213001863365 1 1
0.10116834350557 0.101061521838698 1 1
0.245792366929459 0.245558353483001 1 1
0.346082226825352 0.345706903950804 1 1
0.289231654685023 0.288950905940977 1 1
0.0150987423326963 0.0150837773318111 0 0
0.185725218363384 0.185545856753384 1 1
0.101638145006932 0.101553861942364 1 1
0.098082435131633 0.0980141670218623 1 1
0.199466193794226 0.19925946480452 1 1
0.28284555157584 0.282584427823888 1 1
0.231184962939317 0.230962124425355 1 1
0.177354671078175 0.177218694745515 1 1
0.38430872667235 0.383895103218281 1 1
0.138925498125926 0.138795365597812 1 1
0.0338499155076676 0.0338094244289109 0 0
0.240896659766003 0.240646789055162 1 1
0.133724975626054 0.133575005208867 1 1
0.234812435845487 0.234571258737589 1 1
0.302071028610749 0.301752753097343 1 1
-0.0632051910648713 -0.0631832788502987 0 0
0.297644550983556 0.29731135273501 1 1
0.113107697447035 0.11299036476975 1 1
0.198470375284743 0.198258505833527 1 1
0.233691297970049 0.233466850561315 1 1
0.231594152793788 0.231326624115485 1 1
0.189312967491885 0.189139828484308 1 1
0.332413431947091 0.332082294331891 1 1
0.242404931061608 0.242132915416433 1 1
0.199378719358934 0.199156421960345 1 1
-0.0468450210985746 -0.0468015439153721 0 0
0.478035615162559 0.477538206933934 0 0
0.11849467258685 0.118363613205256 1 1
0.0989949499874774 0.0988666416623876 1 1
0.210689731726832 0.210444448936984 1 1
0.106209827611558 0.106073065039072 1 1
0.124153197122137 0.124010214756221 1 1
0.268883712676844 0.268562367344589 1 1
0.247311773420225 0.247035783155038 1 1
0.194828213654121 0.194628556300873 1 1
0.0748761842630317 0.0748183624789697 1 1
0.218324315688753 0.218085020704779 1 1
-0.0171939409843782 -0.0171822917563892 0 0
0.260864267831649 0.260577986503944 1 1
0.147985451282908 0.147816357129369 1 1
0.49489236388283 0.494374507352885 0 0
0.148275665424457 0.148149984072093 1 1
0.195256804469277 0.195019961223994 1 1
0.148011882268422 0.147850099075376 1 1
0.332362314030006 0.331981675024365 1 1
0.213307944433854 0.213093732842519 1 1
0.134544591616667 0.134366923012426 1 1
0.130321901069456 0.130205481238867 1 1
0.0782048674799797 0.0781665523452959 1 1
0.168193418040711 0.16800307070952 1 1
0.22116659703693 0.220954784480035 1 1
0.108234018951799 0.108112800134991 1 1
0.240502395355723 0.240271415877423 1 1
0.193040332211054 0.192863375112913 1 1
0.277380589892432 0.277087030129776 1 1
0.294460627210882 0.29420012018334 1 1
0.187451680498933 0.18724539260162 1 1
0.0650581317769739 0.064962196802541 1 1
0.0978369214525778 0.097729949819155 1 1
0.215634861399496 0.215415709600373 1 1
0.276394948099512 0.276082816852519 1 1
0.240037021092249 0.239768374182806 1 1
0.201660233675851 0.201451627493554 1 1
0.386008538118445 0.385620098493799 0 0
0.268456215088422 0.268156881539656 1 1
0.254694338477944 0.254454784690434 1 1
0.261716203184789 0.2614535778781 1 1
0.264787508339364 0.264495844104492 1 1
0.318577902624194 0.318263618801805 1 1
0.289219094414839 0.288892279670493 1 1
0.141339917880634 0.141217395266748 1 1
0.322620979705394 0.322300390747597 1 1
0.201818960984903 0.201629271552775 1 1
0.116525604984159 0.116402850962396 1 1
0.192332784223251 0.192088994291706 1 1
0.16553261723818 0.165336406423991 1 1
0.210017776239663 0.209802653817475 1 1
0.29064235929701 0.290399202134987 1 1
0.406590001862252 0.406189935269404 1 1
0.299681362283616 0.299364753568402 1 1
0.178324078382831 0.178134657877043 1 1
0.490005885350822 0.489527983565099 0 0
0.365919868146103 0.365525903872535 1 1
0.192296591280994 0.1921387852483 1 1
0.289260847389413 0.288953632293522 1 1
0.19226802676753 0.192082852660929 1 1
0.350617081570958 0.350214657051329 1 1
0.202421129739474 0.202169895294827 1 1
0.0746360527069385 0.0746076450038662 1 1
-0.0162543843306572 -0.0162449226829895 0 0
0.202966621381097 0.202760782197069 1 1
0.307323813197244 0.306957129220523 1 1
0.0586140257439151 0.0585499392703799 1 1
0.0681369332917525 0.0680880960625751 1 1
0.317417769293729 0.317085350044147 1 1
0.219628589043012 0.219435097408345 1 1
-0.0397444066333568 -0.0397002631949733 0 0
0.125434342300031 0.125315134995195 1 1
0.247981692488173 0.247708831717608 1 1
0.103751637508564 0.103600206244524 1 1
0.124553315129577 0.124402641475554 1 1
0.282070105761067 0.281780174802317 1 1
0.107087043737342 0.106978547272921 1 1
-0.010356726924422 -0.0103623545910607 1 1
0.234926522399448 0.23466317151686 1 1
0.142444340576765 0.142283866011622 1 1
0.330906165320149 0.330532012811047 1 1
-0.0517305973429484 -0.0516346928284502 1 1
0.330347995951555 0.330020920228983 1 1
0.0387396379817375 0.0387210837189055 1 1
0.277762522464347 0.277454652279181 1 1
0.221898816008459 0.221658130012316 1 1
0.229677936634407 0.229440208515985 1 1
-0.0299739205673613 -0.029917241421711 1 1
0.0691764142028236 0.0691304423788576 1 1
0.133877447234477 0.133769203380847 1 1
0.146944115937915 0.146789651074482 1 1
0.132674892491151 0.132545075587946 1 1
0.161343596653636 0.161208833281338 1 1
0.383246800549915 0.38279135699116 1 1
0.168796680093429 0.168589555826298 1 1
0.395758641506442 0.395357350712849 1 1
0.225340755153931 0.225099893611705 1 1
0.171190220556517 0.171026650395209 1 1
0.256115993733019 0.25586161272758 1 1
0.275073315955942 0.274793929837379 1 1
0.119698905049927 0.119563579519526 1 1
0.348357569759732 0.347984202640443 1 1
0.271423518214639 0.271123397178754 1 1
0.394407186367575 0.394022947189226 1 1
0.15132305443423 0.151152113544285 1 1
0.0338749701508809 0.0338326677653591 1 1
0.287419380346036 0.287164457643017 1 1
0.239641680375767 0.239393547827256 1 1
0.145906874187776 0.145777672938972 1 1
0.073637721052655 0.0735476613191765 1 1
0.0821539690125301 0.0820143457510228 1 1
0.190472811415179 0.190271821638861 1 1
0.0184010516836238 0.0183276271590095 1 1
0.0145626743449247 0.0145329146173386 0 0
0.0967497637182379 0.0966314844544105 1 1
0.139919498090487 0.139801135798549 1 1
0.315427618242799 0.315075005800665 1 1
0.241006356043325 0.240727409149809 1 1
0.254070405961187 0.253811806343688 1 1
0.169294903491362 0.169091826852757 1 1
0.309545234778764 0.309198936468595 1 1
0.436334171521762 0.435854641352858 1 1
0.239154746514196 0.238908152737226 1 1
0.246514503873396 0.24625149995079 1 1
0.343291909088296 0.342955500065975 1 1
0.214043696887752 0.213877042396697 1 1
0.189063697739576 0.188849020896917 1 1
0.118987126525901 0.118844149448026 1 1
0.365487690542636 0.365113947415566 1 1
0.318209591540024 0.317869437719404 1 1
0.233237422837002 0.232974389440443 1 1
0.352737218916705 0.352411067177458 1 1
0.316150825785283 0.315794610375029 1 1
0.204008315453755 0.20380824445465 1 1
0.204771119211943 0.204550355445293 1 1
0.234756439013476 0.234552162185155 1 1
0.250535940536108 0.250264524345528 1 1
0.348726027784513 0.348406919354281 1 1
0.200704013572036 0.200530523801083 1 1
0.185065650662881 0.184904925453284 1 1
0.276011391302966 0.275722295608046 1 1
-0.0717613140056338 -0.0716323805812483 0 0
-0.0675889687819842 -0.067528352358437 0 0
0.0376441626753501 0.0375979863067801 1 1
0.235601885098484 0.235396698475459 1 1
0.223238284695235 0.223012521778952 1 1
0.174359371534784 0.17412940845083 1 1
0.027141949580463 0.027116530642762 1 1
0.284937212874527 0.284634352881965 1 1
0.339904126072269 0.339597753041012 1 1
0.106890587313163 0.106760235007155 1 1
-0.00786444584633096 -0.00786156060019779 0 0
0.282119914946582 0.28181402675519 1 1
0.275168849786549 0.274871843172539 1 1
0.422137212440269 0.421648127540536 1 1
0.174223182141596 0.174051526575008 1 1
0.181571773811408 0.181396034276618 1 1
0.340113708546565 0.339753927077909 1 1
0.255036812452138 0.254773888771193 1 1
0.011294666055525 0.0112655816177058 1 1
0.16003664747518 0.159825899031741 1 1
0.0460196161368595 0.0459373020356523 0 0
0.143791882717585 0.143705427335071 1 1
0.13412249440762 0.133987518326123 1 1
0.0584145612445215 0.0583205250346116 1 1
0.306021843841936 0.305712417999972 1 1
0.330652264867361 0.330341515504097 1 1
0.241440793695629 0.241193707192276 1 1
0.115554461959959 0.115434345813985 1 1
0.158476476779259 0.158337490416008 1 1
-0.0359458612079794 -0.0359034765588029 0 0
0.173801731862197 0.173655322704508 1 1
0.282878507394151 0.282550504684888 1 1
0.163416490714109 0.163271800605365 1 1
0.0840238490309208 0.0839378806319283 1 1
0.199542999636737 0.19929309718372 1 1
0.294599473861743 0.29431344861127 1 1
0.141430819181942 0.141243859328899 1 1
0.144552952434591 0.144436570600604 1 1
0.309138372827383 0.308878737572237 1 1
0.516088406920981 0.51557793378777 0 0
0.225177873668939 0.224913903628029 1 1
0.0113359099826472 0.0113670176148364 1 1
0.106704024721204 0.106578420870314 1 1
0.172653820571098 0.172453143637442 1 1
0.261365963391711 0.261037289259525 1 1
0.168215412171631 0.168045433529894 1 1
0.359884561398686 0.359500519197112 1 1
0.346332880228152 0.345934052691036 1 1
0.295271953031127 0.29495745734365 1 1
0.17487864986442 0.174689037983305 1 1
0.174952076858853 0.17479271200221 1 1
0.302770657799143 0.302416618030622 1 1
0.306541034396349 0.306218268129057 1 1
0.274512932087941 0.274226430030688 1 1
0.0870971840528491 0.0869860894194737 1 1
0.082632121126247 0.0825708101692774 1 1
0.488454508647857 0.487955480138242 0 0
0.348265536318201 0.347933669720089 1 1
0.186561982287136 0.186346477985796 1 1
0.0798594793830222 0.0797702492204037 1 1
0.0227738951595162 0.0227464058270179 1 1
0.253179159846029 0.252896959765282 1 1
0.135317356557483 0.135155002766669 1 1
0.00132253523453418 0.00133214600075934 1 1
0.226000025542293 0.225787480928812 1 1
0.285967850277088 0.285659800747758 1 1
0.100265409001082 0.100166105856641 1 1
0.296751935204433 0.29646168162125 1 1
0.0991358204607855 0.099032591995171 1 1
0.19103207179389 0.190866195893154 1 1
0.22425187369642 0.224052329222061 1 1
0.177491009199269 0.17731860187033 1 1
0.0545958707088414 0.0545376637737223 1 1
0.0867207267148564 0.086673208413953 1 1
0.405479256323786 0.405051714570522 0 0
0.283833970826127 0.283543677029392 1 1
0.393407439049905 0.393043514379626 1 1
0.331799753339099 0.331443673638132 1 1
0.0366154031640975 0.0365490685563891 1 1
0.10821460386871 0.108102017791052 1 1
0.0721697756190417 0.0720729309210593 1 1
0.0343888064134886 0.0343703842282953 1 1
0.234068261625342 0.233815942455442 1 1
0.100469895418567 0.100358368118302 1 1
0.16923036970465 0.169094091958886 1 1
0.186852755705963 0.186683499298021 1 1
0.198852892564474 0.198636893269717 1 1
0.262149280104963 0.261891141413471 1 1
0.00680920920074171 0.00681717933705664 0 0
0.327866917395454 0.32750272071159 1 1
0.181646792942171 0.181443482095603 1 1
0.214432120356015 0.214170058032699 1 1
0.278744666172415 0.278487490619354 1 1
0.243679715732349 0.243436278601094 1 1
0.114321472816809 0.114175752255031 1 1
0.180989813819495 0.180815221976512 1 1
-0.0546136137902483 -0.0545329058218123 0 0
0.336971251170721 0.336615421092176 1 1
0.286427560004707 0.286151425695592 1 1
0.200206115099003 0.200041101970725 1 1
0.300752245216286 0.300463192746847 1 1
0.184448798481835 0.184287001826949 1 1
0.0202690276052455 0.0202458580236111 1 1
0.218750561965763 0.21850055715665 1 1
0.199453663556071 0.199208255303788 1 1
0.458083427755952 0.457648333032509 0 0
0.164637878838224 0.164457275883202 1 1
0.227167756887763 0.226916248149382 1 1
0.482537892430521 0.48204587487261 0 0
0.277018312181528 0.276796353695356 1 1
0.217939122848315 0.217763560805663 1 1
0.290629679983073 0.290329340821368 1 1
0.149876221859564 0.149759809093656 1 1
0.170036667229508 0.169848608008007 1 1
0.3003969594663 0.300119267476067 1 1
0.37547548295038 0.375109916069143 1 1
0.16320137014958 0.163048532833449 1 1
0.0982447517488316 0.0981783057966512 1 1
0.319553092804135 0.31924431050646 1 1
0.320372138395398 0.320053803390075 1 1
0.0538059450690211 0.0537455347570217 1 1
0.271989225392699 0.271704353872166 1 1
0.297270787061192 0.296932154320917 1 1
0.358722072714101 0.358397094342662 1 1
0.066118575762608 0.0660292366438116 1 1
0.200205976933961 0.199999601918316 1 1
0.251882770129861 0.251619888742891 1 1
0.0739565686397972 0.0738976619392281 1 1
0.10374651443887 0.103649128133629 1 1
0.133901493393632 0.133761230617932 1 1
0.153175444909721 0.153015797538969 1 1
0.00784991942855575 0.0078530146735522 0 0
-0.0147981370816745 -0.0147875847010112 1 1
0.292618424652144 0.292358792822379 1 1
0.343862516401003 0.343471278293818 1 1
-0.0841357092747782 -0.0840217813458743 0 0
0.183788378903397 0.183596695480791 1 1
0.104545384625774 0.104444757020091 1 1
0.264830104344282 0.264638441584196 1 1
0.12714936623929 0.126966917407158 1 1
0.196631790069252 0.196447064658798 1 1
0.181383320356722 0.181174402945225 1 1
0.142452745042577 0.142294593183044 1 1
0.193522074531639 0.193331043862733 1 1
0.152611013540896 0.152448702267843 1 1
0.32846328235883 0.328153513325269 1 1
0.0611297525196826 0.0610457016945305 1 1
0.154768923965823 0.154621514972057 1 1
0.23016542625663 0.229933869112733 1 1
0.0964389540852124 0.0963539640593021 1 1
0.145354744652284 0.145209452586403 1 1
0.0652227106904197 0.0651692185555727 1 1
0.0827390300066808 0.082652161496171 1 1
0.123497226669206 0.123371689341495 1 1
0.102556759436271 0.102490364730906 1 1
0.0449903775476785 0.0449304210581924 1 1
0.512029453766939 0.511488606716383 0 0
0.114303799243706 0.114176596671027 1 1
0.129990847301227 0.129853846334174 1 1
0.195940438251216 0.195777921043604 1 1
0.141233472482224 0.141101439328749 1 1
0.314742983093288 0.314372043551226 1 1
0.0589924240805161 0.05893159222313 1 1
0.28343066556588 0.283183288780303 1 1
0.0140670850119912 0.0140395874974034 1 1
0.242678346621513 0.242405571908226 1 1
0.148793590657948 0.148672658910691 1 1
0.0295783757311679 0.0295784830312872 1 1
0.0873943406720307 0.08730563065651 1 1
0.231125226004538 0.230917060944157 1 1
0.352829960896599 0.352445882189493 1 1
0.212881742471014 0.212701560089957 1 1
0.0116888080246622 0.0116639010560241 1 1
-0.0586197778046098 -0.0585010898494149 1 1
0.112235311259566 0.112096432636099 1 1
0.202238516087197 0.202012280338369 1 1
0.260129091964939 0.259845478229972 1 1
0.300117679895275 0.299796650614332 1 1
0.125445842404623 0.12529636978775 1 1
0.170059597840237 0.169872323832182 1 1
0.397560687379041 0.397193885794789 1 1
0.221297148336131 0.221115357454143 1 1
0.257013520695996 0.256764164241065 1 1
0.253976506882262 0.253717464856831 1 1
0.106237245568468 0.1061440123561 1 1
0.070475286341729 0.0704106434029325 1 1
0.193858462630665 0.193638872417464 1 1
0.0539348162965882 0.0539014277983914 1 1
0.0591781724855445 0.0591136681300922 1 1
0.110378808483634 0.11025984144078 1 1
0.143661207014937 0.143534412010224 1 1
0.239223075401998 0.238971583485724 1 1
0.238514106514698 0.238314697448806 1 1
0.336561422776379 0.336222094124504 1 1
0.241712450783141 0.241472276255195 1 1
0.114909657665891 0.114832006934676 1 1
0.203032994384909 0.202857088320916 1 1
0.171278643129399 0.171120799857064 1 1
0.117344646182921 0.117224953041896 1 1
0.219435172107655 0.219163046061544 1 1
0.206610449392817 0.20640650323502 1 1
0.231934502426223 0.231685888112882 1 1
0.143879102500739 0.143703362573189 1 1
0.0318168783187587 0.031773291112913 1 1
0.147139743004496 0.146929911026043 1 1
0.435766773308606 0.43528842130209 0 0
0.339245028538212 0.338883332243588 1 1
0.255273097766612 0.255030229137395 1 1
0.214118987032844 0.213944012665031 1 1
0.186619341731307 0.186455151950025 1 1
0.397443693998693 0.397052001764406 1 1
0.319003980025583 0.318671592211801 1 1
0.396673756288544 0.396188762022949 1 1
0.0405007907216677 0.040452209277832 1 1
0.101055674681975 0.100967556726247 1 1
0.405218056395783 0.404780233380041 0 0
0.0937991469915109 0.0936381434479933 1 1
0.120683483432732 0.120563120164106 1 1
0.151961929104582 0.151803087545364 1 1
0.317885822738395 0.317542953864029 1 1
0.130410059154516 0.130269511548294 1 1
0.154766543817801 0.154578558262028 1 1
0.156881577539512 0.156752626147396 1 1
0.199777326279929 0.199579667413575 1 1
0.314345747521933 0.313993421837082 1 1
0.0649803727309387 0.0648780658843707 1 1
0.258964389625347 0.258668649638906 1 1
0.312571344360875 0.312226999031432 1 1
0.21889443002177 0.218731173295443 1 1
0.011857677383369 0.0118413657579912 0 0
0.324387543643956 0.324064788686052 1 1
0.118371932655462 0.11827473180948 1 1
0.300549630114875 0.300280472020387 1 1
0.163044506374285 0.162918387961596 1 1
0.285756830481471 0.285464953602199 1 1
0.341258807952064 0.340965127790403 1 1
0.195231594018109 0.195023703253848 1 1
0.385539329066008 0.385139937752185 1 1
0.243724295602415 0.243486346414208 1 1
0.370947239958648 0.370537594630837 1 1
0.185449429804913 0.185312102682267 1 1
0.242566089770421 0.242308976706859 1 1
0.0645972284467069 0.0645976983333663 1 1
0.0605999761664745 0.0605468658814242 1 1
0.257567262885383 0.257305049031315 1 1
0.0969792804666454 0.0968902920053278 1 1
0.00137493237945417 0.00140947556578763 0 0
0.198374294377378 0.198162522299227 1 1
0.104871730169601 0.104772111762231 1 1
0.300355832645059 0.300073904772182 1 1
0.109390828965977 0.109284585986163 1 1
0.16138185033531 0.161210324450234 1 1
0.395028295446655 0.394592605388279 0 0
0.306996227706181 0.306681969989934 1 1
0.0514946084403025 0.0514023776938478 1 1
0.183743293616844 0.183559500717601 1 1
0.0670704356544618 0.066984191382407 1 1
0.144073283829936 0.143909739116544 1 1
0.306672509978825 0.306326774716531 1 1
0.189085713533255 0.188953586676224 1 1
-0.0740670218306224 -0.074059011251353 0 0
0.301711343952695 0.30140183632089 1 1
0.423127662967038 0.422660588027717 0 0
0.184107978717935 0.183938117643619 1 1
-0.00394740243722697 -0.00394090417220682 1 1
0.0890627864694025 0.0889618540297978 1 1
0.140740318945317 0.140626459311389 1 1
0.338613885223327 0.338278289292353 1 1
0.0993779285186661 0.0992978522520602 1 1
0.0278687802852581 0.0278339863572973 1 1
0.207377657482837 0.207192874417782 1 1
0.295056568628947 0.294796748178577 1 1
0.181192774678651 0.180971589256197 1 1
0.424732370524255 0.42433423925276 1 1
0.101566222820108 0.10144558261507 1 1
0.252619867724028 0.25237387645184 1 1
0.285688693689401 0.285378121025187 1 1
0.170956452386425 0.170784652954204 1 1
0.371099698746236 0.37066145801885 1 1
0.428262086254754 0.427804899743982 0 0
0.229501465287603 0.229261623519936 1 1
0.474496272941832 0.4739930851004 0 0
0.00268980191702018 0.00268327785788246 0 0
0.0279806506616757 0.027951843238678 0 0
0.079771737766998 0.0796962985540886 1 1
0.186325034758965 0.186141641994713 1 1
0.326609209838224 0.326285942138792 1 1
0.123610818614032 0.123480765827392 1 1
0.175088907066738 0.174954106538318 1 1
0.21992871356923 0.219709529576498 1 1
0.210472083547891 0.210245671952041 1 1
0.166793136653836 0.166639514039261 1 1
0.13796314058736 0.137796466967607 1 1
0.170200189206695 0.170023622495329 1 1
0.285580474557116 0.285298180611171 1 1
0.319701984767419 0.319415475235074 1 1
0.320281103445727 0.319956369411013 1 1
0.121253385611787 0.121065018742734 1 1
0.341729063160751 0.341392073056761 1 1
0.29997705688108 0.299703894368093 1 1
0.266539400729989 0.266297818468096 1 1
0.328663414490028 0.328299899136147 1 1
0.1998992385616 0.199698491406163 1 1
0.150320446118729 0.150127821633641 1 1
0.365488787954028 0.365091653194374 1 1
0.170568705518886 0.170361713690998 1 1
0.285025319717435 0.284725302764874 1 1
0.343977828123678 0.343643570276504 1 1
0.250656962755047 0.250421912415783 1 1
0.179868772554786 0.17970166766623 1 1
0.105383502370992 0.105292671618808 1 1
0.0306561382547346 0.0306504891149345 1 1
0.153406243482412 0.153225382565958 1 1
0.213400288026091 0.213178360815707 1 1
0.164958334641396 0.164790793562634 1 1
0.117234531486093 0.117100295312963 1 1
0.239219839436155 0.23895601951131 1 1
0.0649359816248867 0.0648680640287599 1 1
0.146951560523972 0.146815171542451 1 1
0.298777994633631 0.298470696434728 1 1
0.256336473472962 0.256126785694057 1 1
0.160574904877163 0.160445019314262 1 1
0.356849635050715 0.356455623722419 1 1
0.249806770868991 0.249531294788945 1 1
0.134328988512547 0.134179961583557 1 1
0.0468966823618788 0.0468194643337096 1 1
0.258646873852529 0.25834946811136 1 1
0.27900184557515 0.278740488728377 1 1
0.0317560289946716 0.0316853757220525 1 1
0.101340850764305 0.101253657451018 1 1
0.143898205627279 0.143798170025624 1 1
-0.0486445201231902 -0.0485598799981262 0 0
0.241862423931698 0.241624802302841 1 1
0.134937023230728 0.134814516266073 1 1
0.114463946896337 0.114362558765943 1 1
0.342040681063636 0.341697899121693 1 1
0.234768429825113 0.234567365046021 1 1
0.245221221642975 0.244958089402625 1 1
0.220362380180076 0.220138114252807 1 1
0.335335270645697 0.334939843449528 1 1
0.0897537666038176 0.0897013394374857 1 1
0.246866161230626 0.246622864269251 1 1
0.0999340565871449 0.0998704709679004 1 1
0.351475824964394 0.351094942257781 0 0
0.286355908227299 0.28606391096388 1 1
0.200367610503253 0.200157898035429 1 1
0.257908249493946 0.257620155852277 1 1
0.248183109287107 0.247945330489402 1 1
0.157145757800605 0.1569838032787 1 1
0.252109750827379 0.25180990214661 1 1
0.186637887191886 0.186474371287653 1 1
-0.018467997018353 -0.0184338455097232 0 0
0.0463452474419398 0.0463087143568548 1 1
0.282271407391006 0.281959493650741 1 1
0.00113119461839188 0.00113085601468073 0 0
0.136761089009222 0.136630456242467 1 1
0.0979717924718394 0.097874269897593 1 1
0.357751418895708 0.35739700114463 1 1
0.0407998184008145 0.0407483863750436 1 1
0.282542368843507 0.282261261522724 1 1
0.105902060928038 0.105806364241361 1 1
0.0165874938503958 0.0165734001921765 0 0
0.27989565996673 0.27961994401652 1 1
0.199395739992476 0.19919299859541 1 1
0.257511625167445 0.25727434165589 1 1
0.30914949785564 0.308808068416955 1 1
0.197912856812371 0.197686757667286 1 1
0.0677204524569391 0.0676188687506548 1 1
0.0243028467545715 0.0242760548446059 1 1
0.364858912719549 0.364475424962736 1 1
0.145771503702794 0.145605513429048 1 1
0.248861685219078 0.248584963305271 1 1
0.342113873092228 0.341808687163389 1 1
0.108226567998588 0.108156435795337 1 1
0.0338607863421221 0.0338343253923721 1 1
0.226914126688627 0.226693876611679 1 1
0.21974530576493 0.219487589558113 1 1
0.19642103425309 0.196227841313387 1 1
0.136742845515975 0.136643966402933 1 1
0.263668989577243 0.263415817751465 1 1
0.109612560633177 0.109523684448666 1 1
0.116343063622039 0.116278292234955 1 1
0.0778184899766855 0.0777236461460273 1 1
0.267605451705368 0.267336872933293 1 1
0.237929150718113 0.237682168644655 1 1
0.0467653120264985 0.0467177537616262 1 1
0.238638320450857 0.238382153883092 1 1
0.0146234274380845 0.0146406072225322 1 1
0.228774864957666 0.228524809390248 1 1
0.149956396599771 0.14982329930196 1 1
0.271369021897367 0.271084038573898 1 1
0.080600573200874 0.0804750780843585 1 1
0.267096727758605 0.266791209566693 1 1
0.221773782673965 0.221521283376006 1 1
0.351715061117695 0.351292708317181 1 1
0.185179835746679 0.184939049628075 1 1
0.275188378152245 0.274881831940507 1 1
0.413249501634875 0.412837774862768 1 1
-0.0328468922061253 -0.0327733997689181 0 0
0.255667669698394 0.255413712127416 1 1
0.292953730346663 0.292649735460515 1 1
0.140331748216667 0.140193502135172 1 1
0.134035532833196 0.133898100034951 1 1
0.0155108404035036 0.0154807540892432 1 1
0.249829712246107 0.249563887654666 1 1
0.290216182660481 0.289901749524628 1 1
0.0845938071398213 0.0845266973432166 1 1
0.236624525440497 0.236408526636237 1 1
0.171406614017012 0.171214755314195 1 1
0.355639856976237 0.355300116783166 1 1
0.245863687631049 0.24563271989982 1 1
0.354549360706121 0.354198366308174 1 1
0.0351719698204132 0.0351156813277473 0 0
0.241567922205653 0.241310416187742 1 1
0.0581438241846338 0.0580928306397979 1 1
0.201810141965912 0.201600206281519 1 1
0.0608952222512948 0.0608070505390362 1 1
0.0314163542272185 0.0313863540082087 1 1
0.248070716505848 0.24780055202293 1 1
0.310037656924972 0.309713662642393 1 1
-0.0264097406951697 -0.0263867392554694 0 0
0.268741621558056 0.268431650000363 1 1
0.211450923753129 0.211269913823578 1 1
0.0149673939165734 0.0149753903871082 1 1
0.0947093033104204 0.0946020683041129 1 1
0.114873395378432 0.114730327036794 1 1
0.0967811803260886 0.096720401795654 1 1
0.0356614649635451 0.0356709899710051 1 1
0.18566353754763 0.185463974052895 1 1
0.058231219395958 0.0581947072366495 1 1
0.114563970968796 0.114430807259049 1 1
0.225783130159706 0.225532322087537 1 1
0.203651963872909 0.203460451216048 1 1
0.0810210783753391 0.0809276243058955 1 1
0.243688367462518 0.243412135283288 1 1
0.291010833798777 0.290684137226889 1 1
0.143916204432996 0.143764565242961 1 1
-0.0189580582101163 -0.018956849041021 0 0
0.213437253553815 0.213187516666637 1 1
0.500172252296483 0.499586504784795 0 0
0.303776855089921 0.303445121884875 1 1
0.244447398310193 0.244168146744142 1 1
0.342500592327618 0.342168316427903 1 1
0.225706607948331 0.225471085182674 1 1
0.201468749977115 0.201270875954474 1 1
0.163710728023207 0.163512499630932 1 1
0.06278281948599 0.0627259307221967 1 1
0.224246222690004 0.224049977961778 1 1
0.400344353255514 0.399920249947354 0 0
0.270202045567766 0.269887117229684 1 1
0.0653452114776904 0.0652875190041476 1 1
0.243897877629672 0.243598602645317 1 1
0.260971748752263 0.260703187631791 1 1
0.205176036007031 0.204936592000228 1 1
0.22478543443099 0.224590802734948 1 1
0.244988003506343 0.244783860453667 1 1
0.141536456749257 0.141417208715115 1 1
0.323325266171413 0.322949212261436 1 1
0.12016236635935 0.120056253356501 1 1
0.196303564131859 0.196077978341616 1 1
0.349695854631296 0.349261694637 1 1
0.111132052800428 0.111055557015463 1 1
0.468559451151595 0.46806356257352 0 0
0.104150044792878 0.104055520235865 1 1
0.156526323645729 0.156365526291017 1 1
0.158391786116439 0.158210931451529 1 1
0.0885350167273077 0.0884300827203667 1 1
0.380990932669812 0.380623133367697 0 0
0.344562157755624 0.344243070144769 1 1
0.329771332231084 0.329412295701881 1 1
0.221918043605445 0.221680970561529 1 1
0.288869951475299 0.288580179413294 1 1
0.221286174496414 0.221069752304511 1 1
0.0812582354378554 0.0811874895613749 1 1
0.176537518139297 0.176347812420401 1 1
0.253862841081342 0.253585136261438 1 1
0.19814690745524 0.197986272185616 1 1
0.210614345509688 0.210369717361812 1 1
0.238309905652366 0.238021008308789 1 1
0.310552912304769 0.310254425268272 1 1
-0.0384877507669313 -0.03848004755142 1 1
0.07720287858437 0.0771627687043655 1 1
0.154818060933226 0.154667630194755 1 1
0.0679295177697211 0.0678300351201846 1 1
-0.0302440142612755 -0.0302133526866479 0 0
0.0578981318119266 0.0578165840577637 1 1
0.341446160895468 0.341139745892323 1 1
0.156598623116567 0.15643051568162 1 1
0.117461414563414 0.117377393343536 1 1
0.0543043745695946 0.0542728060386789 1 1
0.223746531015556 0.22350120795881 1 1
0.184728715661778 0.184519503408875 1 1
0.32537512611666 0.325001468757533 1 1
0.182289680955815 0.182076653152501 1 1
0.226499366988463 0.226270760624244 1 1
0.228764776354045 0.2285317869223 1 1
0.148711675608933 0.148569308834901 1 1
0.227902618806157 0.227664025401125 1 1
0.157537858897898 0.157360021088391 1 1
0.129945534145313 0.129814791134193 1 1
0.286432888924173 0.286113727787871 1 1
0.0585636762202888 0.0585108987793959 1 1
0.170101325970669 0.169915176078244 1 1
0.1048694369805 0.104725427176806 1 1
0.142107383336724 0.141968121312481 1 1
0.230094956523759 0.229875295591806 1 1
0.191652027104983 0.191478561446531 1 1
0.267668787654071 0.267430844369168 1 1
0.0617676070636119 0.061701546659719 1 1
-0.00305002323202397 -0.00302058553954418 0 0
0.459804653627431 0.459321346821915 0 0
0.343920427110128 0.343648271958918 1 1
0.174264542501742 0.174101488131314 1 1
0.197842556383928 0.197609390367518 1 1
0.273745891339513 0.273465417893077 1 1
0.142356833009023 0.142212832485752 1 1
0.16400857346068 0.163854779618397 1 1
0.272375504333887 0.272090680086104 1 1
0.145240921742287 0.14511001562634 1 1
0.150121596291365 0.149947258742014 1 1
0.334136793607118 0.333830969347547 1 1
0.0271519986715152 0.0271131567134573 1 1
-0.0610138545977811 -0.0609385197673442 0 0
0.272315744967624 0.272018547414786 1 1
0.172037248246918 0.17186612627385 1 1
0.441605184397776 0.441094556273693 0 0
0.126670280290538 0.126528520465708 1 1
0.265457710307304 0.26516751539623 1 1
0.00418402078647067 0.00420300051741989 0 0
0.151905135175588 0.151766827204033 1 1
0.208040574940242 0.207773862068949 1 1
0.175389988965619 0.175233529994426 1 1
0.193183827590559 0.192979292984419 1 1
0.157023534389103 0.156900498508032 1 1
0.155816606217008 0.155656700731564 1 1
0.22130542220899 0.22102572632013 1 1
0.0472769030900497 0.0472173518823683 1 1
0.283083507574858 0.282842490620677 1 1
-0.0245995506826617 -0.0245544369724681 1 1
0.236311427369029 0.23610511322043 1 1
0.1571642255132 0.156979696025554 1 1
0.243235056410423 0.243001322640726 1 1
0.10881192024169 0.108723964847657 1 1
0.0944352862324518 0.0943420787549604 1 1
0.253952420853369 0.253660886541614 1 1
0.244267730449892 0.24405194168493 1 1
0.192643741014691 0.192455060618431 1 1
0.191802930807841 0.191620233096555 1 1
0.098666955300095 0.0985696261859713 1 1
0.181193369829353 0.181018880329545 1 1
-0.0259570203516208 -0.0259390035927637 1 1
0.125287506042621 0.125148931821011 1 1
0.328337617337939 0.327984363343397 1 1
-0.00574025491660213 -0.00575109331889237 1 1
0.120338275052518 0.12026094727975 1 1
0.127342986459388 0.127199255772835 1 1
0.103915313194763 0.103798991394869 1 1
0.198250465124672 0.198045992147682 1 1
0.316461037602981 0.316141887538782 1 1
0.313620990836438 0.313351016261122 1 1
0.245602518185897 0.245365477523938 1 1
0.261296364849678 0.261066299494939 1 1
0.129252924651232 0.129124438075106 1 1
0.213891882597004 0.213663766173507 1 1
0.275667425836125 0.275365451533897 1 1
0.207664604070901 0.207451531423108 1 1
0.417380038917425 0.416947835834821 1 1
0.143268318948778 0.143121645420321 1 1
-0.0547244861582357 -0.0546808113928293 0 0
0.156725090864563 0.156597696437598 1 1
0.158628475606689 0.158482576684897 1 1
0.207008216612909 0.206794969336431 1 1
0.272681921218813 0.27243441494785 1 1
0.274099236059536 0.273801871388413 1 1
0.136479026659825 0.136374033045939 1 1
0.282154361156034 0.281847018264252 1 1
0.274850052435548 0.274505852684768 1 1
0.200996250224801 0.20077886306581 1 1
0.0584688639396201 0.0584023429182276 1 1
0.19852414233935 0.198315297450313 1 1
0.258622886042332 0.258340632358759 1 1
0.147596425726033 0.147456349437099 1 1
0.208786115090396 0.208605109977819 1 1
0.230534473975236 0.230291578250678 1 1
0.348657863379034 0.348314940663318 1 1
0.138769993605895 0.138631507116528 1 1
0.0759835431073445 0.0758959314971963 1 1
0.223225663413725 0.223042015542634 1 1
0.317923996114776 0.317624063979009 1 1
0.225784101043027 0.225539142927667 1 1
0.0559609716315035 0.0559256734910191 1 1
0.295701125813214 0.29536507482919 1 1
0.0370686426433191 0.0370322255501902 1 1
0.111346709188423 0.111258337191977 1 1
0.302030493433037 0.301706547191398 1 1
0.211445340531878 0.211231761617475 1 1
0.147244485362314 0.147114857856594 1 1
0.222423248670173 0.222175090812045 1 1
0.388220599810178 0.387784991855027 1 1
0.24489929052907 0.24468109862522 1 1
0.205445100787787 0.205220073378329 1 1
0.173730897672048 0.173592085546308 1 1
0.194930550061264 0.194700357471703 1 1
0.295354687228769 0.295028013685682 1 1
-0.00672105972968969 -0.00669498040415099 1 1
0.250957845283889 0.250683860497971 1 1
0.255147928973876 0.254876870738788 1 1
0.250323687935301 0.250072087947226 1 1
0.280591741074403 0.280292884588347 1 1
0.230522489978457 0.230308636245846 1 1
0.323917342521619 0.323572644800253 1 1
0.223559263331255 0.223306165468329 1 1
0.235627671505336 0.23537600542738 1 1
0.385189386126497 0.384753569223884 1 1
0.14490916405996 0.144768574677294 1 1
0.0722024005233449 0.0721147010747743 1 1
0.0363936390632729 0.036324842156428 1 1
0.272950800273824 0.272657497364609 1 1
0.152618446125847 0.152424736939024 1 1
0.22877790650563 0.228556316259015 1 1
0.275079115553889 0.274822836233631 1 1
0.186666985602153 0.186494360071435 1 1
0.481025193577238 0.480544250561324 0 0
0.172043292602767 0.171826211798242 1 1
-0.0236107605091377 -0.0236129700266033 0 0
0.349305793656331 0.348976829854572 1 1
0.178878370256912 0.178650020055562 1 1
-0.0397398012005099 -0.0396728586059143 0 0
0.316274899153561 0.315953321183186 1 1
0.354247648147915 0.353903241280195 1 1
0.187818908455189 0.187589847069207 1 1
0.159907583265421 0.159699372685329 1 1
0.229726502177366 0.22954657350386 1 1
0.250105353329068 0.249797145101206 1 1
0.0811560873283705 0.0810549194465294 1 1
0.180214571172721 0.180021638374083 1 1
0.285738841753475 0.285426413378178 1 1
0.160275128169836 0.160077249698256 1 1
0.289848242246402 0.289580850574582 1 1
0.176024021975383 0.175825569148539 1 1
0.178698745209822 0.178523411492181 1 1
0.216340034813288 0.216116644255262 1 1
0.323745915205872 0.323426325528813 1 1
0.186336034115785 0.186169311788887 1 1
0.259330113870604 0.259040284160251 1 1
0.408249382766216 0.407809711953825 0 0
0.1038360326465 0.103741930315737 1 1
0.363216506807179 0.36283261191697 1 1
0.216625087059972 0.216401873759996 1 1
0.162810143661829 0.162675584929008 1 1
0.253211093300638 0.252931517120901 1 1
0.0192550252180117 0.0192394122413694 1 1
0.288068621782245 0.287797457540417 1 1
0.0276542787287849 0.0276062385244976 1 1
0.239117422749804 0.238858304956091 1 1
0.158673786482688 0.158491905169845 1 1
0.360796501456103 0.36042708523643 1 1
0.318330846691569 0.318006916090016 1 1
0.29291577381751 0.29261752958624 1 1
0.486176676164369 0.485631677504237 0 0
0.310893598646824 0.310581296319674 1 1
0.0536511258861114 0.0535460309704741 1 1
0.162630117381663 0.162438324743876 1 1
0.316725278374653 0.316395454527576 1 1
0.289887401531964 0.289540811019534 1 1
0.118812628090289 0.118676105855846 1 1
0.26855700993375 0.268325466930288 1 1
0.241734976113089 0.2414627895611 1 1
0.244477181911335 0.244214524183921 1 1
0.217734075141478 0.217495932090963 1 1
0.0919816409747272 0.0918923570040019 1 1
0.0402115366387403 0.0401735027541058 1 1
0.246798494710182 0.246568645566956 1 1
0.348653348128868 0.348296389622722 1 1
0.0904394562919671 0.0903376018880435 1 1
0.288115182348041 0.287800548393957 1 1
0.184541488191925 0.184349978682615 1 1
0.131607231047237 0.131491537451559 1 1
0.248333238323202 0.248072391904621 1 1
0.217817742635344 0.217624478273168 1 1
0.276300165817069 0.276052001453503 1 1
0.308045568219038 0.307724401890761 1 1
0.232780436438394 0.232544038915973 1 1
0.119727412506816 0.119575975312106 1 1
0.132016369536383 0.131891015223177 1 1
0.285586461917183 0.285295081969207 1 1
0.169813608325476 0.169657638982612 1 1
0.173584530790922 0.173385416786841 1 1
0.155497416271938 0.155351183739629 1 1
0.311862315467369 0.311548406226391 1 1
0.144629661980626 0.144505152697302 1 1
0.161149044851806 0.160952428700264 1 1
0.0983181599371511 0.0982154329599737 1 1
0.00558988762549281 0.00561817961322125 1 1
0.108792587977197 0.108734249741658 1 1
0.256181922902799 0.255907396096578 1 1
0.269447836275533 0.269178719341616 1 1
0.237646225408399 0.237387945066473 1 1
0.199366081244179 0.19911658665736 1 1
0.0690271250225698 0.0689289156325149 1 1
0.127800000767406 0.127680880938004 1 1
0.313989166988142 0.313650970043915 1 1
0.0528938808438115 0.0528163671857134 1 1
0.0358502312272511 0.0358475678093923 1 1
0.391038538266183 0.390635511403161 1 1
-0.025272042006785 -0.0252639878419137 0 0
0.363174384681726 0.362806499010233 1 1
0.244787506996478 0.244513183370627 1 1
0.38467653008864 0.384239241516614 1 1
0.122700623469547 0.122601863442058 1 1
0.0903828239368845 0.0902713271720107 1 1
0.236876257688746 0.236620060592901 1 1
0.0287314418113155 0.0287159561251453 1 1
0.0920952939885126 0.0920105997122978 1 1
0.0987202375086107 0.0986100662265318 1 1
0.225991524589374 0.225765195277342 1 1
0.123621016674026 0.12348560541203 1 1
0.253426107133032 0.253120788799017 1 1
0.166551349911895 0.166357464034129 1 1
0.219438409457868 0.219200419270904 1 1
-0.00784807992852411 -0.00784667502256701 1 1
0.0786628289681685 0.0785832490770957 1 1
0.385500987660504 0.385104736669512 1 1
0.302149434905024 0.301863445396262 1 1
0.144634395451811 0.144513387356657 1 1
0.351775578141488 0.351407744701304 1 1
0.123161353958769 0.122974020450565 1 1
0.284914766499664 0.284628409121961 1 1
0.129427960235922 0.129288250787626 1 1
0.223481371323289 0.223217988024859 1 1
0.222238794843702 0.221980022055455 1 1
0.0416130652366068 0.0415866869074118 1 1
0.0759079953292083 0.0758137478614257 1 1
0.177312602508598 0.177126793678689 1 1
0.296828134029357 0.296530347996865 1 1
0.15938625489047 0.159254555906425 1 1
0.21835880087263 0.218167607283814 1 1
0.260551216240886 0.26028354986575 1 1
0.24162163288691 0.24139764625355 1 1
0.0998049214894067 0.0996855777044897 1 1
0.19779763540371 0.197592354557166 1 1
0.53587474074553 0.535275615039241 0 0
0.247579014394607 0.247329478804608 1 1
0.232674370446644 0.232453616700955 1 1
0.242496231865667 0.242253411160325 1 1
0.330115630656434 0.329760348022108 1 1
0.170525196873943 0.170379963248316 1 1
0.338461691650211 0.338043360516567 1 1
0.197949674260158 0.197732978543833 1 1
0.00507052475687747 0.00504475989834026 0 0
0.197140015405344 0.196964993012734 1 1
0.253310517709075 0.253038678920486 1 1
0.223032879847782 0.222846953474883 1 1
0.14183818330273 0.141729902417072 1 1
0.326216583822731 0.325855249792616 1 1
0.0265417323266512 0.0265024327254825 1 1
0.437945135502969 0.437491835589608 0 0
0.120585825448883 0.120476986934017 1 1
0.201434308575423 0.201209023649325 1 1
0.121211665220712 0.121090227430551 1 1
0.0439924904025435 0.0439237413957619 1 1
0.219371772632262 0.219132651699236 1 1
0.149317915277367 0.149161599175605 1 1
0.118161916851565 0.118039266115904 1 1
-0.0263087019626637 -0.0262648703204303 0 0
0.0789976181351517 0.078902169035567 1 1
0.0734164512068438 0.0733102265538053 1 1
0.316070713021731 0.315749168176097 1 1
0.078990891278227 0.0789358647630245 1 1
0.186136442364038 0.185930279001299 1 1
0.225971629089071 0.225725132605357 1 1
0.0880402050675271 0.0879912708511639 1 1
0.169196031797118 0.16903022841202 1 1
0.280421341574097 0.280225057958648 1 1
0.279572379340605 0.279288866562642 1 1
0.276763872993517 0.276428087447293 1 1
0.22608295702822 0.225806952366114 1 1
0.244442258371096 0.244171259473345 1 1
0.0189659942377504 0.0189013653298175 1 1
0.163933990627184 0.163732766763705 1 1
0.167524050309299 0.167353313984029 1 1
0.0656099820338086 0.0655443862702896 1 1
0.190092173745308 0.189913831774372 1 1
0.300781956417564 0.300483601887431 1 1
-0.00279556771204216 -0.00274432308301445 1 1
0.224590247066254 0.224368506889613 1 1
0.176876841274886 0.176689887402761 1 1
0.377461370525498 0.377094403569558 1 1
0.231387951155362 0.231100066805858 1 1
0.213303169934715 0.213046362996531 1 1
0.244274218351574 0.244097640468059 1 1
0.31581692982651 0.315503973824517 1 1
0.235854306959409 0.235614393644002 1 1
-0.0384402321593051 -0.0383861679272517 0 0
0.110985725707323 0.110859120175776 1 1
0.108652580598259 0.108526279992446 1 1
0.347035750717895 0.346677209021709 1 1
0.210039150491642 0.209843751971999 1 1
0.331364914538112 0.33104818869955 1 1
0.0978822705454538 0.0977351707239946 1 1
0.0406764608479303 0.0406876989466985 1 1
0.1876355036778 0.187449268392719 1 1
0.203726647228295 0.203510892130093 1 1
0.270239381601741 0.269932109612853 1 1
0.275642082074527 0.27535108054188 1 1
0.102509439527383 0.102348970111028 1 1
0.13865688426567 0.138444651352444 1 1
0.345229661441976 0.344855589671089 1 1
0.215431826957208 0.21520531477192 1 1
0.45979134943544 0.459319676081441 0 0
0.175003481260248 0.174816434972072 1 1
0.0243485038854326 0.0243324521946738 0 0
0.19823355826872 0.198060162888066 1 1
0.229063611812777 0.228790325870265 1 1
0.084879408423182 0.0847739851830756 1 1
0.18082300035764 0.180657809975677 1 1
0.0541042038455583 0.0540570028382974 1 1
0.291920497116528 0.291618759629521 1 1
0.199152346675462 0.198952242430126 1 1
0.310116796598426 0.309816118978429 1 1
0.0252144391411955 0.0251750268848104 1 1
0.0885614590387357 0.0884764047658141 1 1
0.406785497664099 0.406437624991442 1 1
0.240045305643866 0.239817689639812 1 1
0.166884158499207 0.166668557536725 1 1
0.16383629537643 0.163664341038516 1 1
0.360950668766919 0.36059432328051 1 1
-0.0380501890640277 -0.0380251248143302 1 1
0.174394454086483 0.174172722836356 1 1
-0.00692672049998472 -0.00692893523478415 0 0
0.250836641072013 0.250575673300798 1 1
0.127711057656026 0.127593054219487 1 1
0.213475067358185 0.213246890808279 1 1
0.139324470831298 0.139180200653539 1 1
0.00711235793634814 0.00712383236242813 1 1
0.16977356603086 0.169584518446357 1 1
0.149939947696778 0.149832000359579 1 1
0.164056981521526 0.163854754188566 1 1
0.176320114815516 0.176146837571684 1 1
0.142080658618028 0.141948057858132 1 1
0.204261618258175 0.204086575973666 1 1
0.284939509518634 0.284688799539154 1 1
0.214097063367856 0.213837002467683 1 1
0.164602299474961 0.164449175493261 1 1
0.343098713377157 0.342756535906376 1 1
0.155159205317102 0.15497255948618 1 1
0.323872478474516 0.323587275840991 1 1
0.320062839251273 0.319743188224108 1 1
0.106500843755141 0.106352164401662 1 1
0.190623248527621 0.190438352542962 1 1
0.291471951182731 0.291131606037943 1 1
0.392529681217607 0.392048516011468 1 1
0.315885125878346 0.315588775076422 1 1
0.201692438497601 0.201473483907988 1 1
0.182408806887101 0.182217026968015 1 1
0.130309749828448 0.130152239296942 1 1
0.224372524462111 0.224154519139592 1 1
0.143798162985753 0.143662205906378 1 1
0.294062530679437 0.293764225513296 1 1
0.187418784995416 0.187223317460175 1 1
0.11621151356024 0.116139231794393 1 1
0.0898439057852017 0.0897507375756257 1 1
0.250617661073009 0.2503396235304 1 1
0.319471884970091 0.319153623012645 1 1
0.101773704192013 0.101647273335135 1 1
0.298040275513678 0.297718337609394 1 1
0.150535081516467 0.150370082695631 1 1
0.286011092561433 0.285722505460901 1 1
0.125996504226561 0.125813056569273 1 1
0.159345493847962 0.159175790745988 1 1
0.0317849636540073 0.0317163159735994 1 1
0.247077263847353 0.246839804636017 1 1
0.385432079063832 0.38500559491691 1 1
0.0425009446262824 0.0424816975786673 1 1
0.188429054750666 0.188253430055942 1 1
0.17215311422489 0.171946861222231 1 1
0.235738641657437 0.235531616468065 1 1
0.0569073493457487 0.0568583612245803 1 1
0.238901809995285 0.238706699778858 1 1
0.315895177728146 0.315614784384059 1 1
0.269396368387749 0.269094374718997 1 1
0.0598294985294772 0.059748909236796 1 1
0.162926951932656 0.162788821727917 1 1
0.164959867782163 0.164848545650646 1 1
0.123751457060666 0.123623356170085 1 1
0.17750411686554 0.17725939553011 1 1
0.298288900668396 0.297999223613258 1 1
0.192119525861629 0.191876235989446 1 1
0.261279825857505 0.26104136454158 1 1
0.258729005669393 0.258432031374929 1 1
0.184599251459219 0.184431918492344 1 1
0.220790819113809 0.220540625808506 1 1
0.123495727767078 0.123397711436865 1 1
0.338016861006786 0.337671565090727 1 1
0.380821128997714 0.380354599133026 1 1
0.199522823890091 0.199355913207235 1 1
0.205481314289637 0.20531969029861 1 1
0.0715454211804952 0.0714851678320017 1 1
0.106960918491608 0.106800424320288 1 1
-0.154354694349561 -0.154197853459763 0 0
0.22285283225909 0.222601839034598 1 1
0.35928748840851 0.358911712156918 1 1
0.11867312819759 0.118564038463559 1 1
0.168650173924488 0.168528877621529 1 1
0.200516908198449 0.200328548526053 1 1
0.108273935261783 0.108175005701299 1 1
0.270104410490171 0.269837712283676 1 1
0.248613962119385 0.248314014058394 1 1
0.224516091874623 0.224334779360732 1 1
0.175345538300577 0.175176674799014 1 1
0.185348509267021 0.185171535629606 1 1
0.224414297429996 0.224179323621344 1 1
0.405397018045123 0.405003446535081 0 0
0.2284774174405 0.228233783411086 1 1
0.292273750331455 0.291983248473247 1 1
0.287261634124458 0.286958238204321 1 1
0.336794760406811 0.336430450241588 1 1
0.256329241903877 0.256063691981315 1 1
0.0668658156541778 0.0667948778345088 1 1
0.213949242298463 0.213737655239142 1 1
0.327269976822589 0.326927056391432 1 1
0.124801527509443 0.124683464373503 1 1
0.345855552920057 0.345477054447008 1 1
0.107266915810204 0.107206740417192 1 1
0.113615251810439 0.113463203004227 1 1
0.284894606845017 0.284594224007539 1 1
0.217470252997146 0.217217993148216 1 1
0.230518613317461 0.230275924574817 1 1
0.205728162539564 0.205504095695367 1 1
0.231421447877356 0.23119769887507 1 1
0.198557102838069 0.198336562331255 1 1
0.236216860824138 0.2359877571739 1 1
0.385726320924365 0.385337844242484 1 1
0.129329543338896 0.129193454984531 1 1
0.175005959132164 0.174880714693334 1 1
0.210778004590031 0.210581258413091 1 1
0.256825114826613 0.256582609912626 1 1
0.122287956788185 0.122221698878323 1 1
0.268198577042227 0.267900359193602 1 1
0.37143527916713 0.371059258991125 1 1
0.0914899338714382 0.091384838468083 1 1
0.147324956373177 0.147176215837687 1 1
0.254329919740598 0.254077167995453 1 1
0.284075164636229 0.283808213199828 1 1
0.135723252700504 0.135609211639734 1 1
0.32716366427657 0.326845891914286 1 1
0.172573920804553 0.172402311361839 1 1
0.157418643391306 0.157233633910232 1 1
0.330102005743501 0.329748277300661 1 1
0.218552988634628 0.218345826356473 1 1
0.0575882709919761 0.0575424761963274 1 1
0.181268886518625 0.18107415997373 1 1
0.317797168127784 0.317470387772131 1 1
0.122230100984967 0.122113600612375 1 1
0.177038218577367 0.17687362671887 1 1
0.151502306929442 0.151331335111784 1 1
0.103274812269487 0.103193135574772 1 1
0.146965434733019 0.146831009552516 1 1
0.155565146038908 0.155415797207505 1 1
0.267964648010843 0.267707296758691 1 1
0.150474105893938 0.150272311922878 1 1
0.171304259359323 0.171134483688985 1 1
0.318610672600054 0.318231762165705 1 1
0.272843359783927 0.272574112064591 1 1
0.129505947383359 0.129344491394599 1 1
0.206430206364166 0.206157051876698 1 1
0.263073784272473 0.262803567729103 1 1
0.0697570400897813 0.0696947948472621 1 1
0.100873169657527 0.100774020058272 1 1
0.370689222084308 0.370313853140631 1 1
-0.116890130951314 -0.116749306477601 0 0
0.210423556698502 0.210196487999077 1 1
0.239321911506349 0.23904919614438 1 1
0.492751180697932 0.492203360564301 0 0
0.172536671407095 0.1723582111827 1 1
0.124895007256594 0.124759061176052 1 1
0.131654838751792 0.131548063881285 1 1
0.134687510916125 0.134579510480636 1 1
0.19589938426835 0.19573683097339 1 1
0.30411434014805 0.303805369745647 1 1
0.143086421713514 0.142968498624923 1 1
0.195980954414309 0.195734024288741 1 1
0.0412454410663637 0.0411693219030471 1 1
0.267209918867767 0.266943826603269 1 1
0.311190056506665 0.310887487515801 1 1
0.231024736294993 0.230765484510803 1 1
0.332340392137179 0.331984116775291 1 1
-0.112995272008092 -0.112881049686974 0 0
0.197386044405934 0.197166177583878 1 1
0.186439082961646 0.186243148531169 1 1
0.267082168073372 0.266762146188452 1 1
0.367177842345683 0.366829349528099 1 1
0.238816067847458 0.238559579631938 1 1
0.118694331855425 0.118606888749488 1 1
0.0444078556431373 0.0443642443641657 1 1
0.135679552014178 0.135547393523221 1 1
0.157892916940887 0.157726630157919 1 1
0.349229724536171 0.348895797363733 1 1
0.0596596107168884 0.0595979350370046 1 1
0.162718638118533 0.162569592205589 1 1
0.262341197271733 0.262073781757527 1 1
0.373783595813053 0.373400325173489 1 1
0.343965274727174 0.343640852346377 1 1
0.241879020893432 0.241627168225846 1 1
0.336389440420056 0.336066591077492 1 1
0.282197609825422 0.28188275717746 1 1
0.142667321565152 0.142531882879525 1 1
0.260600717751478 0.260370012230741 1 1
0.15215648982519 0.151993337411643 1 1
0.341515459631272 0.341174195106718 1 1
0.108372082729521 0.108264186683738 1 1
0.187113517167312 0.186891828648878 1 1
0.352739561758293 0.352415384653889 1 1
0.101749720824378 0.101626223301649 1 1
0.268723425003347 0.268470138057901 1 1
0.00146399417308849 0.00148888290918347 1 1
0.14003228876329 0.139877903992816 1 1
0.477694459004154 0.477165046501928 0 0
0.0292215656404923 0.0291992645590327 1 1
0.0289713926949956 0.0289392495254359 1 1
0.142867328841022 0.142683912626152 1 1
-0.026812503502996 -0.0267776925234007 0 0
0.136859653514172 0.136730215611059 1 1
0.349050374108034 0.34866902733081 1 1
0.144219576040284 0.144053343733637 1 1
0.0247022644554994 0.0246683940251595 1 1
0.0125415319487962 0.0125744934120374 1 1
0.296125660316299 0.295825285198796 1 1
0.319548009849445 0.319221767528445 1 1
0.247170936226825 0.246936722876888 1 1
0.233261253627504 0.233021399543886 1 1
0.16254510302764 0.162385325061377 1 1
0.279038094280264 0.278724766697281 1 1
0.136542664571786 0.136401999035466 1 1
0.233449060797744 0.233197201119975 1 1
0.156605662335904 0.156450573170312 1 1
0.261148842286581 0.260897764229555 1 1
0.0785461807012042 0.0784413790923164 1 1
0.23336564829898 0.233133298941346 1 1
-0.00872357274288015 -0.00873086471290597 1 1
0.356193431399618 0.355773918251446 1 1
0.11785293423265 0.117768321112446 1 1
0.105963883458289 0.105860427303637 1 1
0.277489284559258 0.277221005923799 1 1
0.0176412585000725 0.0175980714636553 1 1
0.430992933642126 0.430512179438326 0 0
0.0122416346684799 0.0122249672247567 1 1
0.189538993056673 0.189319964230919 1 1
0.194872333594662 0.194679814319411 1 1
0.266084839654758 0.265788939362871 1 1
0.152896797230541 0.152772340410306 1 1
0.264987399762839 0.264691980567676 1 1
0.209523854457817 0.20930987049646 1 1
0.175630517836415 0.175436676126079 1 1
0.475613494267596 0.475116840620874 0 0
0.210670335074278 0.210420188923481 1 1
-0.0334874966098526 -0.0334236985333918 1 1
0.179006367852693 0.178765380660455 1 1
0.280531739299569 0.28019103092805 1 1
0.179949766249735 0.179762888397664 1 1
0.0161864680339579 0.0161521055232302 1 1
0.120719711051862 0.120572275570483 1 1
0.205580576544522 0.20540308952723 1 1
0.350011198183874 0.34967401742681 1 1
0.0592118655140037 0.0591290172092449 1 1
0.0399021557779913 0.0398560282645103 0 0
0.119152062471324 0.119045985422435 1 1
0.152007177541824 0.151889362861309 1 1
0.239254390556653 0.239028620245764 1 1
0.103946423323884 0.103811591927033 1 1
0.128547956319835 0.128449553638808 1 1
0.175511321596816 0.175345227622716 1 1
0.0663835785484834 0.0663404567245714 1 1
0.101856637341758 0.101782271308481 1 1
-0.0101612235480306 -0.0100975513464878 0 0
0.127834210025316 0.127675611544238 1 1
0.10413668327535 0.104026855578317 1 1
0.141619582875399 0.141454468336131 1 1
0.226254853518002 0.226056399933736 1 1
0.291397823804222 0.29111453348356 1 1
0.243043710279317 0.242798250743004 1 1
0.146343284300066 0.146187894754953 1 1
0.1643622812385 0.164225084685843 1 1
0.294754144355337 0.294428037748623 1 1
0.259416006555394 0.2591305862824 1 1
0.229883614071028 0.229657276628592 1 1
0.25741530200098 0.257129283503634 1 1
0.281031892066482 0.28077626541512 1 1
0.220415040442816 0.220208858773223 1 1
0.159075276180212 0.158909436659891 1 1
0.218448477619446 0.21821751641267 1 1
0.239603799447836 0.239335788098666 1 1
0.251476737595965 0.251186492177845 1 1
0.135203543015534 0.135044638506735 1 1
0.352706578371234 0.352323855886338 1 1
0.407235154817931 0.40684153248151 1 1
0.23823736228776 0.238022555316794 1 1
0.313879199361338 0.313566256517787 1 1
0.253453784806062 0.253174672457143 1 1
-0.0253217595491625 -0.0253060955262864 0 0
0.366961237840142 0.366599123944107 1 1
0.263202233568988 0.262929268281498 1 1
0.259092994193972 0.258801496403853 1 1
0.0164834470082258 0.0164476296126667 0 0
0.177939504373935 0.177776246214561 1 1
0.172849309766827 0.17266970489259 1 1
0.160205088391788 0.160034816475884 1 1
0.312186966524813 0.311826998213868 1 1
0.301633126233041 0.301329529271005 1 1
0.330706565981487 0.330381523897677 1 1
0.206620952626873 0.206375399394055 1 1
0.241904292437603 0.241686846244391 1 1
0.23973187820115 0.239446570401628 1 1
0.213174494023764 0.212926484311591 1 1
0.00380235480505743 0.00380081879833545 1 1
0.237445336797833 0.237209034818701 1 1
0.295828956205103 0.295527312818511 1 1
0.237059922094498 0.236822204830233 1 1
0.232651940461455 0.232395762919177 1 1
0.200651310424504 0.200452931775857 1 1
-0.0300440632819343 -0.0299649306360018 0 0
0.379749906777257 0.379272827850032 0 0
0.280885994715512 0.280610757449642 1 1
0.0425173805024547 0.0424606648570087 1 1
0.183425319537664 0.18325986430445 1 1
0.107646711270361 0.10754479739446 1 1
0.304257236675919 0.303960884446344 1 1
0.183252965352101 0.183115984794453 1 1
0.184244919245357 0.18407084331408 1 1
0.121646995578854 0.12149532110346 1 1
0.275652693985982 0.275429920024771 1 1
0.154202202557134 0.154045509675945 1 1
0.0566697010778837 0.0565951459675285 1 1
0.2180523895764 0.217796115335136 1 1
0.318559124224484 0.318267023137915 1 1
0.145838358909794 0.145675841295675 1 1
0.252875813427046 0.252623650112914 1 1
0.283132973777732 0.282835581195811 1 1
-0.0201354948174657 -0.0201141298422671 0 0
0.254025749285252 0.253730197738915 1 1
0.0840464156388732 0.0840252260965535 1 1
0.349147445781701 0.348745005808576 1 1
0.158068848678676 0.157934570594633 1 1
0.176426250103153 0.176257967097288 1 1
0.40365115899511 0.403288845844708 0 0
0.212250317077598 0.211986197022899 1 1
0.235754189639119 0.235478765472697 1 1
0.0747586025262232 0.0746823835419667 1 1
0.199256443108094 0.199002447971053 1 1
0.0646904714267367 0.0646346352712743 1 1
0.202399727544514 0.202141360709927 1 1
0.166087524249043 0.165917592690172 1 1
-0.0240031295059824 -0.0240016806655596 1 1
0.155312579260853 0.155146015674399 1 1
0.0432357865528561 0.0432040145762632 1 1
0.219418113864289 0.219190636483682 1 1
0.105694917272082 0.105576147029223 1 1
0.21409835654546 0.213881315998971 1 1
0.00163787741398846 0.00167059327914895 1 1
0.294214868953584 0.29394539238215 1 1
0.412616142790423 0.412195333346805 0 0
0.0141008967734733 0.0141184275875832 0 0
0.332174695397429 0.331790483918835 1 1
0.230052947926072 0.229797962798616 1 1
0.165683684043929 0.165477789902063 1 1
0.191209651581253 0.191039064605935 1 1
0.218523972401482 0.218326906818103 1 1
0.231910241317765 0.231637980913992 1 1
0.0252508128657484 0.0252214625821599 0 0
0.515612501700732 0.515069039177039 0 0
0.288192088014748 0.287902134497707 1 1
0.187741653400342 0.187574621804161 1 1
0.167277349426507 0.167097563769236 1 1
0.216678122457768 0.216457407867749 1 1
0.356892681852901 0.356516299385005 1 1
0.371510070743476 0.371135397086382 1 1
0.292053064864356 0.291765374796142 1 1
0.361404464712815 0.361070020230768 1 1
0.174205866958844 0.174006107544087 1 1
0.227405592041926 0.227163456853139 1 1
0.287008598773196 0.2866844229141 1 1
0.307101053722963 0.30676997759961 1 1
0.325456339369359 0.325149835176432 1 1
0.230708152037141 0.230430458110992 1 1
0.185392010474627 0.185237455594598 1 1
0.0651666843628272 0.0651138094878598 1 1
0.24364118956249 0.243310875093079 1 1
0.251339147157718 0.251071420214734 1 1
0.361359605715092 0.360942007638621 1 1
-0.114070304394643 -0.113946362850333 0 0
0.303985038086619 0.303655791752051 1 1
0.20312904489843 0.202918569639837 1 1
0.166785633385978 0.166616761578965 1 1
0.193133520172477 0.192895656053196 1 1
0.239883041998667 0.239615001093101 1 1
0.144188581668159 0.144065014071498 1 1
0.156011267095884 0.155842363978524 1 1
0.269407530698588 0.269132091506983 1 1
0.320688651178059 0.32039524967217 1 1
0.295935469282201 0.295614175824019 1 1
0.264660625990433 0.264355878774978 1 1
0.112165296630884 0.1120454440991 1 1
0.0388777574729318 0.0388533384789945 1 1
0.328822941680732 0.328493643417525 1 1
0.0596713542553954 0.0596028661641568 1 1
0.37366815851642 0.373241790141999 1 1
0.0623869369795179 0.0623218652371325 1 1
0.202902200983709 0.202681685129302 1 1
0.155031889611497 0.154856764316464 1 1
0.248798577820184 0.248550138154826 1 1
0.263584433173902 0.263355479731749 1 1
0.271400042907164 0.27113876537466 1 1
0.0248748348600734 0.0248194833573754 1 1
0.311129056116169 0.310830886892933 1 1
0.405993558241437 0.405555079420113 0 0
0.166895554956864 0.166676499921001 1 1
0.346740837281468 0.346373647309738 1 1
0.3792153045802 0.37883354548905 1 1
0.549185567479757 0.548577372519476 0 0
0.0630468164352107 0.0629843465965388 1 1
0.251946990255616 0.251716682953093 1 1
0.19251273424285 0.192293535819428 1 1
0.106785642752889 0.106668969105426 1 1
0.336221290796853 0.335850422636105 1 1
0.106327716523612 0.106235733337235 1 1
0.245790708141427 0.245550462155631 1 1
0.293363667894643 0.293082535663628 1 1
0.207027117362138 0.206778886444266 1 1
0.222293192632152 0.222047836162168 1 1
0.103174342741469 0.103058151543573 1 1
0.225557992010948 0.225302440500928 1 1
0.201426486280742 0.201231498658684 1 1
0.230171274512244 0.229925792541696 1 1
0.434605422636417 0.43413791228906 0 0
0.283700712316872 0.283372387005021 1 1
0.276834016378601 0.276569309908327 1 1
0.315567000550518 0.315257021720882 1 1
0.111721002806959 0.111596851642687 1 1
0.375037677666587 0.374641013526254 0 0
0.216365327516428 0.216137534627699 1 1
0.320921108923053 0.320583923055771 1 1
0.298338472566211 0.29805296620377 1 1
-0.0300518679310332 -0.0300127044220421 0 0
0.0560491967858352 0.0559829182849933 1 1
0.30511070946388 0.304735493602995 1 1
0.204951822716851 0.204739538903484 1 1
0.523218695718386 0.522722506978412 0 0
0.279008651393323 0.278741888816435 1 1
0.0746944423110917 0.0746124611087742 1 1
0.169091995817333 0.168900872317967 1 1
0.207853988485739 0.207641437314325 1 1
0.251652097414878 0.251436847867445 1 1
0.277099735858372 0.276849927057332 1 1
0.141726926422015 0.14155664848481 1 1
0.169891985572484 0.169749166577754 1 1
0.189025342839767 0.18882382757501 1 1
0.387427115318884 0.387035466296334 1 1
0.194067232273647 0.193869588134714 1 1
0.0719339315469719 0.0718791684848952 1 1
0.212191534554091 0.211994049540509 1 1
0.0677110438202905 0.0676604323808451 1 1
0.147647474654596 0.147494173734155 1 1
0.220329104607336 0.220091327338559 1 1
0.20656830985256 0.206361500265803 1 1
0.060547344604543 0.0604361243289906 1 1
-0.0131114118746232 -0.0131052630956237 1 1
0.116873971116739 0.116755472424721 1 1
0.144315334493248 0.144168615926824 1 1
0.153318354609521 0.153161944225129 1 1
0.444060945341905 0.443609280321214 0 0
0.135293487544965 0.135110936002984 1 1
0.131675752353571 0.131495428104308 1 1
0.166982325837648 0.166784984400835 1 1
-0.0266544741732104 -0.0266408129253749 0 0
0.261879045198598 0.261588999976907 1 1
0.229221585804235 0.228949768848346 1 1
0.312893255443348 0.312552734571134 1 1
0.0875297678208295 0.0874468080171808 1 1
0.233743710538523 0.233476689203495 1 1
0.0766812181566256 0.0766223469626296 1 1
0.284539474358187 0.28421062889055 1 1
0.247391748361557 0.24714730205096 1 1
0.181363012048129 0.18119133816165 1 1
0.180530863407835 0.180295395024812 1 1
0.08863240198571 0.0885445912961019 1 1
0.0149982381873352 0.0149787887863405 1 1
0.208529795652478 0.208297599417978 1 1
0.280492031606301 0.280214588475631 1 1
0.171536608319152 0.171348137164127 1 1
0.396303969162343 0.395867281253097 1 1
0.349535727013098 0.349203404011424 1 1
0.198856062561455 0.198641076689585 1 1
0.359339262987502 0.35896035139641 1 1
0.257491346502388 0.257228933919432 1 1
0.00986489756081617 0.00981971781501029 1 1
0.222303710847093 0.222079586551792 1 1
0.197409111625756 0.197189879071565 1 1
0.0707424949969878 0.0705886312594107 1 1
0.0399471373502509 0.039878705244763 1 1
0.161809506021439 0.161650350661418 1 1
0.232460668720659 0.232224008351861 1 1
0.286751317807309 0.286483432360555 1 1
0.429510768022443 0.429055800392997 0 0
0.352959193020594 0.352621549442343 1 1
0.159178798347457 0.158964112287825 1 1
0.289093834919696 0.288720209536503 1 1
0.315651361614283 0.31526379027715 1 1
0.16930714651215 0.169140850097979 1 1
0.237619162472345 0.237350455847202 1 1
0.134066757590749 0.133934816114961 1 1
0.191402161153855 0.19115082199438 1 1
0.284758949624413 0.28444317703451 1 1
0.162588518753421 0.162443184107078 1 1
0.143724927161092 0.143554627993769 1 1
0.0512314091116628 0.0511897551393237 1 1
0.228780651052946 0.228531828297543 1 1
0.247392604212221 0.247129495565827 1 1
0.198809470495916 0.198609860240591 1 1
0.235021738346092 0.234788919534467 1 1
0.0753902947057371 0.0752862290954193 1 1
0.0892835388492338 0.0892032234417965 1 1
0.107440817715767 0.107349299519896 1 1
0.296863901330139 0.296456228936532 1 1
0.160287416830476 0.160173049742476 1 1
0.152486174533783 0.152373541462099 1 1
0.21703566240135 0.216805757479729 1 1
0.126393124430101 0.126246160493815 1 1
0.267240279332609 0.266976343114674 1 1
0.267094214639058 0.266824567557109 1 1
0.235778390838387 0.235553112122487 1 1
0.240854422238954 0.240537546511614 1 1
0.152936869930969 0.152768519367544 1 1
0.288533243820671 0.288232757738377 1 1
0.145701282315248 0.145558400903617 1 1
0.148203540051437 0.14801862194433 1 1
0.272544483447477 0.272265843663291 1 1
0.31103540328465 0.310731583371263 1 1
0.100029352854183 0.0998849669851826 1 1
0.223233977969542 0.223034245448407 1 1
0.149619356779949 0.149466225706205 1 1
-0.0106692910692262 -0.0106229605715271 1 1
0.380494147658612 0.380113553972211 1 1
0.0612331670050767 0.0611696999614866 1 1
0.312577183524371 0.312210334211383 1 1
0.186281721534326 0.186089341273912 1 1
0.334615029040094 0.334261157467666 1 1
0.303283626265276 0.302953231792851 1 1
0.0487447563703155 0.048696727071042 1 1
0.10175545032962 0.101659431391627 1 1
0.222272324692333 0.222091717068195 1 1
0.116022668420616 0.115907913249311 1 1
0.196060474881872 0.195908733567152 1 1
0.180621467970597 0.180435682727889 1 1
0.135532836895963 0.135376331546553 1 1
0.223200203065643 0.222940993533985 1 1
0.172727476719618 0.172547446568946 1 1
0.198759111767728 0.198576559246104 1 1
0.289889135141057 0.289577654513875 1 1
0.0867417834046435 0.0867164816893362 1 1
0.021446701650778 0.0214106026155504 0 0
0.162311167808341 0.162181254490217 1 1
0.152137874292145 0.151989872927738 1 1
0.13443306460866 0.134281054476366 1 1
0.263611952275017 0.263329103730566 1 1
-0.0209347642497727 -0.0208745639965734 0 0
0.219129430215745 0.218927231298423 1 1
0.265166536432214 0.264794958015736 1 1
0.148539258161661 0.148342014485218 1 1
0.0479650770016109 0.0479276469461464 1 1
0.15033106049598 0.150154142402388 1 1
0.160282672395966 0.160110011654089 1 1
0.250014410889985 0.249734674501417 1 1
0.180723904912745 0.180536281151233 1 1
0.160467337608509 0.160314414435273 1 1
0.148821583682994 0.148705918130668 1 1
0.0291905389845095 0.0291670444224816 1 1
0.255458007554094 0.255176809581055 1 1
0.125653855241066 0.125500786400598 1 1
0.333501920439844 0.333220428389976 1 1
0.390411621717006 0.389982938088575 1 1
0.138420793778762 0.138262505045465 1 1
0.304934416208286 0.304605698092806 1 1
0.250482145166514 0.250232059553578 1 1
0.0806156208783392 0.0805224053589815 1 1
0.0927154769451863 0.0925928545312061 1 1
0.162315971855185 0.162110858869431 1 1
0.235470121086995 0.235236840868693 1 1
0.0900076646799043 0.0899080224304875 1 1
0.301201145545868 0.300855516807409 1 1
0.154095540265717 0.153950805343189 1 1
0.163585077860695 0.163422000574317 1 1
0.0265652461829541 0.0265972039257812 1 1
0.191134030899993 0.190931426435645 1 1
0.258152830275839 0.257874846669484 1 1
-0.101381673478281 -0.101282380746456 0 0
0.101173800895957 0.101108419329574 1 1
0.0979656510357853 0.097880335959372 1 1
0.247179710967427 0.246988893958338 1 1
0.174766070748972 0.174643446670894 1 1
0.179574891580028 0.179355813819441 1 1
0.20867870725958 0.208469899720484 1 1
0.244746068175346 0.244473694599862 1 1
0.144498269575076 0.144367713371875 1 1
0.252664233907607 0.252442061961714 1 1
0.24399726439719 0.243729714181384 1 1
0.26943494942992 0.269150263521282 1 1
0.0803901496007218 0.0803109393849222 1 1
0.229070179773209 0.228853300980525 1 1
0.278021404372205 0.277731950499583 1 1
0.180224067415739 0.180085894669964 1 1
0.0758216914294806 0.0757334223643226 1 1
-0.164540509507155 -0.164395901192097 0 0
0.183324722006175 0.183133222373816 1 1
0.376913561980712 0.376567579924134 1 1
0.33804290189687 0.337706540552945 1 1
0.35256354490889 0.352209747920577 1 1
0.285739253987835 0.285423671249125 1 1
0.23284376876972 0.232593596029573 1 1
0.184244374366445 0.184049471977901 1 1
0.165673953878399 0.165456081388261 1 1
0.353210610706373 0.352856331211262 1 1
0.13027683085731 0.130143002600242 1 1
0.150196592535347 0.150019481061684 1 1
0.0909563524090223 0.0908242044362822 1 1
0.275313845509955 0.275030259074733 1 1
0.228731535626174 0.228500303048706 1 1
0.272582051201887 0.272299688600693 1 1
0.494061936674621 0.493523021083436 0 0
0.288697649260168 0.28841265057037 1 1
0.145734692512712 0.145571621301847 1 1
0.162397435190727 0.162232094454426 1 1
0.32419306681078 0.323872500157136 1 1
0.229759812303034 0.229493787398049 1 1
0.238528483405899 0.238270577265476 1 1
0.0175519025793272 0.0175261906347153 1 1
0.327183060103747 0.32686088035748 1 1
0.208763314737163 0.208527256315239 1 1
0.126120615125844 0.125998503940983 1 1
0.176094742795755 0.175934072336003 1 1
0.235652924580203 0.235401028286336 1 1
0.167739934950738 0.167517583350901 1 1
0.233362092027802 0.233160234940401 1 1
0.181661608130487 0.181493654670196 1 1
0.0504481583887897 0.0504174828865682 1 1
0.0992006781695927 0.0991543719961278 1 1
0.0619842198974029 0.0619319384874601 1 1
0.189775220843556 0.189565121933625 1 1
0.206936692443786 0.206711523872273 1 1
0.169246624978272 0.169022257191255 1 1
0.0517355197004858 0.0516779316358555 1 1
0.40478898783154 0.404373175557015 1 1
0.274083825954817 0.273801606308544 1 1
0.317826178200684 0.317497146981213 1 1
0.0401536561965011 0.0400808063494886 1 1
0.150746349069265 0.15060864833666 1 1
0.251422055013218 0.251176651319916 1 1
0.0898744102722607 0.0897817338272175 1 1
0.182262847141912 0.182063993774501 1 1
0.324204902386475 0.323877967346755 1 1
0.143062440251415 0.14287928795252 1 1
0.224615065182828 0.224398969625286 1 1
0.290016818493365 0.289734392779063 1 1
0.238347282933518 0.238079985927747 1 1
0.187308855779249 0.187151518885186 1 1
0.238334595814611 0.238086041837788 1 1
0.266779518047972 0.266496494131187 1 1
0.13600884693796 0.135865371124234 1 1
-0.0813367009200231 -0.0812671719987196 0 0
0.121122592326908 0.120958156611433 1 1
0.293099842553494 0.292766537622876 1 1
0.111220178946476 0.11109981594683 1 1
0.285442389147849 0.285155548822168 1 1
0.129209163481599 0.129094491262005 1 1
0.135235606496703 0.135123045470803 1 1
0.198259908964746 0.198055118407324 1 1
0.0463681517121148 0.046289211669876 1 1
0.170520662525326 0.170313976489249 1 1
0.317230554727694 0.316916529596356 1 1
0.232819699703342 0.232589449904144 1 1
0.381024002704179 0.380626542806962 1 1
0.176679453489383 0.176499196180629 1 1
0.407774848621619 0.407345410586536 1 1
0.0699742748535705 0.0698960309421692 1 1
0.0107614005486794 0.0108130167397955 1 1
0.258389302314571 0.258150016404884 1 1
0.213773950439566 0.213566163840185 1 1
-0.0297945819457081 -0.0297748081295847 1 1
0.328713219665437 0.328375940909269 1 1
0.11800946277004 0.117875364025423 1 1
0.094702685106497 0.0946441543554507 1 1
0.230559540899033 0.23026904499195 1 1
0.15209271723101 0.151963922147713 1 1
0.105583404274851 0.105497275585734 1 1
0.20917025362391 0.208926665714104 1 1
0.070728451538104 0.07062908121376 1 1
0.19567232648283 0.195480577949226 1 1
0.16366686701447 0.163435005513133 1 1
0.167141961436713 0.166979712005131 1 1
0.0877384915196947 0.0876211787223036 1 1
0.150964206408474 0.150818134482262 1 1
0.0475822926014914 0.0475095783139044 1 1
0.120154703336078 0.120037299062639 1 1
0.0898709288946528 0.0897403461860094 1 1
0.046799988523433 0.0467418769308143 1 1
0.217662641904508 0.21743377501139 1 1
0.1448204415955 0.144677870899886 1 1
0.107292073351387 0.107181004448902 1 1
0.216668313537431 0.216437037555101 1 1
0.185561049697896 0.185381643820947 1 1
0.163493344843046 0.163337142067279 1 1
0.0808102934758928 0.0807293038124278 1 1
0.322906541403737 0.322562107888273 1 1
0.316527565434904 0.31613513811277 1 1
0.124488778055802 0.124350799466065 1 1
0.0681132364765679 0.0680734030078927 1 1
0.279039154026779 0.278750108390487 1 1
0.241872407306164 0.241605482461195 1 1
0.138553552578908 0.138405115873953 1 1
-0.0623204069939394 -0.0622067750879199 0 0
0.282870819655882 0.282603474088648 1 1
0.198760454610238 0.198533154399643 1 1
0.333799222834814 0.333452273790362 1 1
0.157066341337106 0.156905985255896 1 1
0.26803652312779 0.267744161027327 1 1
0.135155655870795 0.134990590772962 1 1
0.468640411926681 0.468181778008196 0 0
0.302121616180276 0.301769765081381 1 1
0.218671824909542 0.218472580740412 1 1
0.301729848304227 0.301348054995447 1 1
0.210556156696734 0.210301514339273 1 1
0.255105038081053 0.254822538850023 1 1
0.389991080523652 0.38960927165636 1 1
0.187868438551467 0.18765683272943 1 1
0.150981836812393 0.150836268656825 1 1
0.319671598016462 0.319341370503281 1 1
0.0538717491923754 0.0538421892626074 1 1
0.32129004667007 0.320937141924248 1 1
0.235671028417397 0.235422459602709 1 1
0.268814966611943 0.268510907251959 1 1
-0.0113528502860148 -0.0112964942559124 1 1
0.214641333669088 0.214430503499148 1 1
0.0948415296293374 0.0947224694131541 1 1
0.419584127584835 0.419159495742614 1 1
0.224008272862308 0.223731841513378 1 1
0.31566683421518 0.315377077015785 1 1
0.290956663701692 0.290676365000137 1 1
0.32310137337111 0.322760080944775 1 1
0.0331611280040173 0.033150654948773 1 1
0.180805086737425 0.180640077391519 1 1
0.15186934529705 0.151707760007302 1 1
0.33893578105357 0.338592945713131 0 0
0.187318815762444 0.187117286221941 1 1
0.332997892172187 0.332650563862071 1 1
0.203684883657486 0.203458480314952 1 1
0.284845112866039 0.284540251867572 1 1
0.0849654109260328 0.0848776223217279 1 1
0.0639305307707562 0.0638400841963898 1 1
0.106331325161192 0.106233829775147 1 1
0.245027083786443 0.244754507193633 1 1
0.154240827536424 0.154075891926316 1 1
0.307016098810767 0.30671967559698 1 1
0.0539371303474043 0.0538760126164203 1 1
0.0620451146242908 0.0619684546160482 1 1
-0.102305690584249 -0.102189283903052 0 0
0.101895823382279 0.101749680152093 1 1
0.275183065030449 0.274916216103 1 1
0.0379024120075201 0.037875235824163 1 1
0.0987794635467352 0.098654111904403 1 1
0.0391856514221345 0.0391906991924472 1 1
0.183005775068074 0.182810632278997 1 1
0.309838428304266 0.309603902828508 1 1
0.230462517057366 0.230239873764522 1 1
0.0434258106281722 0.0433573423273924 1 1
0.12223796517447 0.12211889746657 1 1
0.200083533919779 0.199896429010085 1 1
0.233457552717714 0.233199495141036 1 1
0.267180876637054 0.266875924190102 1 1
0.26851408230092 0.268202734634662 1 1
0.386262274319119 0.385843793983009 1 1
-0.0366994668304751 -0.0366224064868681 0 0
0.262152658547943 0.261877254550655 1 1
0.320290436074361 0.31995460532201 1 1
0.235486776501149 0.235256934129629 1 1
0.225410582987615 0.225180390127168 1 1
0.242374368720883 0.242143045143765 1 1
-0.012566371582981 -0.0125572765779072 1 1
0.217879304365706 0.21766965759582 1 1
0.0276452027589017 0.0276120991680723 1 1
0.210796095863494 0.210588226068999 1 1
0.216362687771973 0.21612488365964 1 1
0.357119406048904 0.356734186316337 1 1
0.171657489235067 0.171462725823761 1 1
0.180847415723958 0.180641562879837 1 1
0.25985795360346 0.259572868165692 1 1
0.0671952582711466 0.0671203672947536 1 1
0.218382423274739 0.218131506667626 1 1
0.0893163754574082 0.0891987061114558 1 1
0.201913103177717 0.201666962572333 1 1
0.213538327903414 0.213289520638537 1 1
0.344341103572818 0.34399878493081 1 1
0.101879682882735 0.101792171591397 1 1
0.125211786380075 0.12509224145601 1 1
0.445411627866239 0.444932515490448 0 0
0.0574542129913578 0.0573632055067855 1 1
0.27743846427144 0.277215088033796 1 1
0.321259861790425 0.320948609409738 1 1
0.192764331938888 0.192549152388716 1 1
0.184031239215607 0.183843399459985 1 1
0.440860930042751 0.440397033147631 1 1
0.262814455067441 0.262528994604175 1 1
0.299264349613091 0.298923483931052 1 1
0.317859051195484 0.317527043439906 1 1
0.185033590984783 0.184846032249479 1 1
0.361613725704093 0.361218668766042 1 1
0.186968107767652 0.186781723705338 1 1
0.41429605037614 0.413845478308743 0 0
0.340103512357956 0.339779057471096 1 1
0.294472965868222 0.294196247389704 1 1
0.0194241955738231 0.0194140308026946 1 1
0.224352504347859 0.224147630599661 1 1
0.160529993095159 0.160406611532591 1 1
-0.00507610290158594 -0.00506650507858135 1 1
0.224298056232655 0.224070135919768 1 1
0.0721539728785815 0.0720612042918678 1 1
0.207871204252474 0.207652775135992 1 1
0.305103733014013 0.304836239630698 1 1
0.224037418879328 0.223796186818042 1 1
0.11895428238824 0.118806669844784 1 1
0.197274039200553 0.197055974903296 1 1
0.171198231661089 0.171054562364127 1 1
0.282763798068491 0.282466115026235 1 1
0.19245503011603 0.192205452208195 1 1
0.354045470732542 0.353670569079238 1 1
0.183216702763957 0.182998890564848 1 1
-0.0622144526940528 -0.0621181686405252 0 0
0.150624168564971 0.150502098168956 1 1
0.292556429578347 0.292265784912665 1 1
0.164250554203284 0.164106460496101 1 1
0.171174426035664 0.170963427499192 1 1
0.130405518434168 0.130278943797932 1 1
0.165357489581113 0.165211226955972 1 1
-0.0461967066449946 -0.0461741747419516 0 0
0.159051914384234 0.158890359455831 1 1
0.128908734785173 0.128814881374401 1 1
0.193477581066724 0.193287328684741 1 1
0.297176790628202 0.296879296801523 1 1
0.2961987655522 0.295875803356973 1 1
0.346652545994147 0.346252110616079 1 1
0.0233298975086477 0.0232735625620581 1 1
0.216337600796022 0.216148618398395 1 1
0.322711293316319 0.322374087965802 1 1
0.278284686118857 0.277998156287652 1 1
0.227435927698836 0.227240460633723 1 1
0.0876097334457357 0.0875075614145615 1 1
0.17526854034587 0.1751084788141 1 1
0.266332566812317 0.266035076087283 1 1
0.187397357734366 0.187230166780698 1 1
0.256864894342051 0.256622984328185 1 1
0.136125349932789 0.135945231489544 1 1
0.177608141923077 0.177453610679762 1 1
0.209424222010927 0.209168812277161 1 1
0.313340856480324 0.31301043163901 1 1
0.203904529461339 0.203691926153937 1 1
0.456193059280815 0.45570664852358 0 0
0.0854369924817711 0.085348531085387 1 1
0.146156863039389 0.145961379175167 1 1
0.00771652077188335 0.00771514560587215 1 1
0.0890708796599223 0.0889449751084072 1 1
-0.0134134216118327 -0.0133986212912414 0 0
0.175781714944888 0.175636481672673 1 1
0.142250558447647 0.142118625848073 1 1
0.366458526876775 0.366117046304502 1 1
0.330722587744187 0.330370188485846 1 1
0.180107200637352 0.17989959054908 1 1
0.215804641441116 0.21559335929683 1 1
0.0697040855524341 0.0696661757862276 1 1
0.0530576030865534 0.0529802263454754 1 1
0.0999792988880516 0.0998839331313227 1 1
0.167754696520831 0.167536781329008 1 1
0.185170498603749 0.184969486524871 1 1
0.342241043443679 0.341924140178319 1 1
0.034528155214784 0.034495416137398 1 1
0.202377740420921 0.202195169648534 1 1
0.142646944539933 0.142500719997678 1 1
0.177614541603041 0.177438814663137 1 1
0.299503660983615 0.299223717420574 1 1
0.208057684098219 0.207844567585313 1 1
0.134869860184797 0.134771299410701 1 1
0.203516422368713 0.203311217772454 1 1
0.251285735529273 0.251001890919082 1 1
0.21583335321971 0.215598798544067 1 1
0.410480204146625 0.410073262632254 0 0
0.125287315069708 0.125187589176939 1 1
0.231013352120059 0.230793153998424 1 1
0.295303722088987 0.294956915884197 1 1
0.0399150983333227 0.0398776621586321 1 1
0.131287002497507 0.131106015568382 1 1
0.127626837512708 0.127506769299174 1 1
0.17297942006542 0.172852512975914 1 1
0.214311034329231 0.214089256914645 1 1
0.344945896777178 0.344597757230461 1 1
0.147947375481704 0.147779935916904 1 1
0.220650567071302 0.220386548641709 1 1
0.456572334420408 0.456093587115736 0 0
0.323781044965583 0.323426180233476 1 1
0.130604359160779 0.130487052519458 1 1
0.208165917646194 0.207951615535371 1 1
0.188168310488715 0.187980425684555 1 1
0.207917636850249 0.207728965461016 1 1
0.237727575169043 0.237533619989408 1 1
0.13055897975128 0.130400247917482 1 1
0.272272000652124 0.272004729644788 1 1
0.0239597378965897 0.0239462718658928 1 1
0.359127262578034 0.358768251068755 1 1
0.396291105217239 0.395811939629692 0 0
0.119096243459817 0.118968554101393 1 1
0.249046239176541 0.248798024906786 1 1
0.188684528000053 0.188473947969967 1 1
0.223060269708009 0.222776897687889 1 1
0.077910777452587 0.0778413174558191 1 1
0.252766631661785 0.252455125544374 1 1
0.201301873029603 0.201119941122704 1 1
0.0128283936556297 0.0127810311281212 0 0
0.212892174097607 0.212660220300864 1 1
0.242685455937701 0.242417855663599 1 1
0.137454472244202 0.137325098401993 1 1
-0.071334458043229 -0.0712852830280805 0 0
0.236132374880512 0.235911500221139 1 1
0.271989421698202 0.271708091092383 1 1
0.372779624300532 0.372458553166708 1 1
0.195394137172781 0.195203212175401 1 1
0.249812080664431 0.249560334194902 1 1
0.123929816893427 0.123828038779955 1 1
0.279924978247167 0.279592472592869 1 1
0.174153867781799 0.17398024473334 1 1
0.109118324755567 0.108964431348491 1 1
0.335347305127017 0.335003402317604 1 1
0.265933585618725 0.265649678516191 1 1
0.0881879975480239 0.0881020535433905 1 1
0.148629416067591 0.148480471141291 1 1
0.196872233357649 0.196636625750845 1 1
0.376428388433256 0.376023172876509 1 1
0.244164796208605 0.243884449735672 1 1
0.161877380737877 0.161699987607132 1 1
0.267902418810282 0.267645082810124 1 1
0.306275399405179 0.305936859456411 1 1
0.313379706891637 0.313083041049239 1 1
0.214406428768063 0.21417312782437 1 1
0.18832581638356 0.188139911919606 1 1
0.192732097611909 0.192541685968432 1 1
0.181946418787401 0.181778762883556 1 1
0.0999842241686746 0.0998708913844472 1 1
0.35365313031314 0.353273780170263 1 1
0.186031256134095 0.185836870927428 1 1
0.212344211720908 0.212095710771973 1 1
0.202298242793134 0.202116697036777 1 1
0.387676986338778 0.387260226159841 0 0
0.250359543226573 0.250124662354193 1 1
0.155302774901793 0.155127937040874 1 1
0.0865973074819711 0.0865084743249397 1 1
0.268597241345898 0.268296449110059 1 1
0.335803564015954 0.335498191943696 1 1
0.282754426070252 0.282465879258481 1 1
0.215983866397566 0.215788904912088 1 1
0.284540831395102 0.284254254003353 1 1
-0.0345987740309784 -0.0345919732473818 1 1
0.32649293858191 0.326164590466598 1 1
0.308353861380245 0.30800551416766 1 1
0.297413960199548 0.297108953544988 1 1
-0.0508922507863676 -0.0508105293321185 0 0
0.366686173299387 0.366274908567244 0 0
0.360675035637847 0.360303696288406 0 0
0.435128963594607 0.434717863766048 1 1
0.295314104337248 0.295002551321983 1 1
0.126427155794572 0.126301685559693 1 1
0.32409708048869 0.323730727985564 1 1
0.193172117724385 0.193000870783126 1 1
0.377436749084792 0.377011579293012 1 1
0.269719725270803 0.269414013799673 1 1
0.312020102726715 0.31171463272906 1 1
-0.0306180705329517 -0.0305191876557252 1 1
0.126362152530866 0.126201308839147 1 1
0.189763422772068 0.189551924070409 1 1
0.177379169647154 0.177172272937448 1 1
0.15627109459738 0.156114675906909 1 1
0.0447593695725891 0.0447063345518713 1 1
0.331465012117872 0.331124891502867 1 1
0.150354670926097 0.150208144599165 1 1
0.249994341478802 0.249761183601975 1 1
0.0525393224196686 0.0524764261207726 1 1
0.20729113652322 0.207043357048794 1 1
0.221562465271312 0.221292373545393 1 1
0.274319787133754 0.274006570983743 1 1
-0.015825469042135 -0.0157990599733413 1 1
0.133894424262465 0.133764520522786 1 1
0.273612801829572 0.273364571151583 1 1
0.335885833571502 0.335527999983008 1 1
0.124340916527965 0.124195121761452 1 1
0.247260347018234 0.247034205320277 1 1
-0.0208876478580418 -0.0208798529767237 0 0
0.360289264983632 0.359923768294684 1 1
0.269178912882605 0.268857093772504 1 1
0.26638699365894 0.266121352749262 1 1
0.329732367319635 0.329364504662521 1 1
0.275537246430866 0.275242619038973 1 1
0.179440384294557 0.179249856906633 1 1
0.170201777330985 0.170055320764721 1 1
0.0806498645632778 0.0804859588556032 1 1
0.103787777649178 0.103718049692947 1 1
0.0250581930337948 0.0250382101965527 1 1
0.355145032554531 0.354766151787896 1 1
0.152838532737065 0.152647704801482 1 1
0.143598813294768 0.143464925248284 1 1
0.338866629707578 0.338557569027701 1 1
0.166554447544866 0.16637413921859 1 1
-0.0288995601406568 -0.0288547734450705 1 1
0.15076770513488 0.150634892610419 1 1
0.126079668964413 0.125973653099147 1 1
0.18853275401903 0.188350958581719 1 1
0.252088804154809 0.251834582168921 1 1
0.0803062775184777 0.0802112408759943 1 1
0.246857044359901 0.246561928608301 1 1
0.207648186802453 0.207424685205026 1 1
0.19688498597149 0.19671623674904 1 1
0.239963010857433 0.239682054188477 1 1
-0.0361595169647649 -0.0361443579459036 1 1
0.179211719810214 0.179028230362792 1 1
0.282540513785346 0.282224729748673 1 1
0.0678783130271703 0.0678313751748669 1 1
0.313072977756514 0.312758919825151 1 1
0.407397876797113 0.407007994685426 0 0
0.0287250211685776 0.0287105606834486 1 1
0.129253301230891 0.129128792940866 1 1
0.154212160243226 0.154027022576505 1 1
0.2400728272635 0.239841221603596 1 1
0.280792019438488 0.280483987985331 1 1
0.22530462878792 0.225051538687114 1 1
-0.0526636996332572 -0.0526191999441713 0 0
0.101823098263895 0.101741324678608 1 1
0.22582978492882 0.225587518728332 1 1
0.131147554223154 0.131023582347605 1 1
0.141511593803399 0.141325697750108 1 1
0.312138281015843 0.311802125801649 1 1
0.446400272654012 0.445916084083399 1 1
0.372712781383948 0.372313541473142 1 1
0.216562010023217 0.21636962303883 1 1
0.149257927899262 0.149092022408857 1 1
0.110606136867832 0.110496869727237 1 1
0.104193798260632 0.104078813479464 1 1
0.173584277096519 0.173392638145904 1 1
0.07262334743172 0.0725335785588571 1 1
0.308575140501947 0.308250283167532 1 1
0.340309047616316 0.339922826275644 1 1
0.0829387461553989 0.0828098964441176 1 1
0.186650686088132 0.18642655460405 1 1
0.20159478038287 0.201363293096216 1 1
0.0868662110247628 0.0867929148493824 1 1
0.00808828622197982 0.0080995850134237 1 1
0.171581106355689 0.17140273574121 1 1
0.311324825222676 0.310937459231383 1 1
0.190771768970202 0.190581590530038 1 1
0.183961498455828 0.183742851591386 1 1
0.125773814363625 0.125618369079767 1 1
0.21976075591168 0.219524944106027 1 1
0.383604224994221 0.383185092513471 1 1
0.329190033963202 0.328888496083303 1 1
0.0712163291382671 0.0711551652236034 1 1
0.229957685258697 0.22971852323673 1 1
0.117537794645381 0.117398437353598 1 1
0.142904539497587 0.142756139068101 1 1
0.143226215444236 0.143036275489063 1 1
0.280614931855918 0.280380229666906 1 1
0.186204928234713 0.186017807078378 1 1
0.230991728785565 0.230735716233833 1 1
0.117957076591479 0.117809977719481 1 1
0.356313942157443 0.355937854804914 1 1
0.355888076805725 0.355543042683305 1 1
0.143872200767883 0.143747596869702 1 1
0.0991928631091198 0.0990684132577888 1 1
0.26106953665424 0.260797661612211 1 1
0.144720057211658 0.144542511648143 1 1
0.201342155336003 0.201128028582996 1 1
0.216394147620094 0.216182513998187 1 1
0.109534609908442 0.109420434983641 1 1
0.00282255798799824 0.00285276284581757 0 0
0.352020797585875 0.351638571832903 1 1
0.451157380673649 0.450622181499312 0 0
0.119674570959108 0.119535247154421 1 1
0.232276481976022 0.231998312670825 1 1
0.293487259904235 0.293230075614652 1 1
0.35867064707853 0.358325288276393 1 1
0.108833910269299 0.108745768715219 1 1
0.386892181132865 0.386445033186468 1 1
0.204947922367979 0.204730389789759 1 1
0.253249598150541 0.253037672741083 1 1
-0.0876349314862247 -0.0875217399636589 0 0
0.334463042077748 0.3341194219819 1 1
0.126392596241007 0.126282077641383 1 1
0.121540967626083 0.121392406831911 1 1
0.293657129482657 0.293342870821577 1 1
0.14654112327795 0.146370586679857 1 1
0.265468538300659 0.265196563641188 1 1
0.123511386347396 0.123381977742497 1 1
0.333925416970865 0.333556941831719 1 1
0.0789612319759199 0.0788645665582668 1 1
0.168005443363157 0.167841859732173 1 1
0.33398685724277 0.333639654534177 1 1
0.278256885009681 0.277987213079562 1 1
0.345505699720767 0.345152842966654 1 1
0.28325294009927 0.282956564686973 1 1
0.318207609783766 0.317878060246154 1 1
0.0555551569165958 0.0554858946208664 1 1
0.440700343237489 0.440225735768045 0 0
0.207323519674328 0.207099887924688 1 1
0.311917162517444 0.311611182546686 1 1
0.413105515624775 0.412716206467219 0 0
0.160653292747866 0.160492002006248 1 1
0.0854860150658156 0.0854161088184088 1 1
0.149562999738657 0.149419186344235 1 1
-0.00321126947670642 -0.00320942047992038 1 0
0.0330079601224087 0.0329482771611707 1 1
0.285603382057403 0.285307517086381 1 1
0.261562654640993 0.261296685039195 1 1
0.149672696627662 0.149514461627743 1 1
0.106693083328021 0.106543616193435 1 1
0.310133878078854 0.309771168697264 1 1
0.273608514411118 0.273314203496934 1 1
0.154443651668195 0.154304254831892 1 1
0.189182876443788 0.188993799244274 1 1
0.323102266391602 0.322796479314459 1 1
0.0895620430617901 0.0894908299375589 1 1
0.222255214294423 0.222060495648723 1 1
0.236737081129537 0.23651140932163 1 1
0.369578940198276 0.369221172036138 1 1
0.110407308537761 0.11030741321667 1 1
0.201908820823443 0.201697888550135 1 1
0.0732277160995736 0.0731621174244895 1 1
0.366684606730725 0.366336021242317 1 1
0.340692045340448 0.34034460139114 1 1
0.3467904218939 0.346468460696187 1 1
0.0077763698379475 0.00778854238664371 1 1
0.203961670411335 0.203757996721376 1 1
0.330756866110512 0.330425473428411 1 1
0.0931897364746176 0.0931031920345154 1 1
-0.0331406614836105 -0.0331343059243708 1 1
0.146387091048473 0.146223336219269 1 1
0.356887927075925 0.356481234509204 1 1
0.276818131080338 0.276540848361398 1 1
0.0586707453306437 0.0586454782565905 1 1
0.131919081789958 0.131808491014723 1 1
0.340620082571569 0.340257339338363 1 1
0.326989244604569 0.326648380689926 1 1
0.0609836808914861 0.0608933638389474 1 1
0.312025190998929 0.311703727005697 1 1
0.115617632188691 0.115490109462826 1 1
0.151325376832352 0.151216949426144 1 1
0.0753469112369693 0.0752730621577262 1 1
0.0661270592005914 0.0660849324500382 1 1
0.127502294478819 0.127361905969466 1 1
0.170069677202623 0.169906926742896 1 1
0.19823303681302 0.198020763441613 1 1
0.175989314603712 0.175786211169134 1 1
0.248367030737843 0.248113847257484 1 1
0.186786261712142 0.186586064775328 1 1
0.251961039920809 0.251732581423682 1 1
0.224371405437492 0.224115268738802 1 1
0.134951489608649 0.134786638620054 1 1
0.218236075680073 0.218049684510587 1 1
-0.0348572896262171 -0.03481884739768 1 1
0.187921042310464 0.187766218791336 1 1
0.115621619230477 0.115491247725844 1 1
0.0909155990269641 0.0907679454474844 1 1
0.233613104022118 0.233388916093517 1 1
0.240526476968372 0.240303667035744 1 1
0.266668434649946 0.266434718058313 1 1
0.152191571694266 0.152050171211316 1 1
0.145970815127671 0.145790561405497 1 1
0.176712291658566 0.176596626541256 1 1
0.310618059315136 0.310283504507752 1 1
0.212403303747825 0.212192014045866 1 1
0.0520306248339618 0.051941104035767 1 1
-0.0253450537670873 -0.0253544034198859 0 0
-0.018234585104434 -0.0182003217132695 1 1
0.286695427042132 0.286393727122828 1 1
0.0082571755884579 0.00823051706072494 1 1
0.100258645259542 0.100159276138959 1 1
0.376389373431434 0.37600922870529 0 0
0.296260049346867 0.295888332173029 1 1
0.514235996187528 0.513721487411854 0 0
0.183496713954988 0.183276349901905 1 1
0.236041374982986 0.235792556018698 1 1
0.267811814474345 0.267494336993522 1 1
-0.0137034961411661 -0.0137110676915338 0 0
0.366880507334012 0.366479172762641 0 0
0.155671611107917 0.15552401616033 1 1
0.286908719045397 0.286582405064069 1 1
0.10056492257869 0.100481752054054 1 1
0.213647639338562 0.21338992318064 1 1
0.240775312084401 0.24052203912484 1 1
0.163327635255146 0.163166271330901 1 1
0.453096034386457 0.452657565784249 0 0
0.0736485865539926 0.0735870834889414 1 1
0.0531058213615977 0.0530472093745027 1 1
0.10697676703581 0.106848819130023 1 1
-0.0221544756282557 -0.0221168774629316 0 0
0.293819865313228 0.293491072519201 1 1
0.27518453754674 0.274907036046845 1 1
0.215203511083934 0.215001314578654 1 1
0.458304480785396 0.457868637945238 0 0
0.266390016577429 0.266137208374222 1 1
0.141554441392548 0.141426431288908 1 1
0.0845938979401727 0.084507524591325 1 1
0.207066755781438 0.20689700594027 1 1
0.294061007598776 0.293723424386512 1 1
0.255943085961683 0.255652858133174 1 1
0.176689042206605 0.176527845831359 1 1
0.231302010988338 0.231029872501073 1 1
0.0308527272639203 0.0308204805690645 1 1
0.17535744902572 0.17517906884954 1 1
0.199637998028767 0.199455476799025 1 1
0.238374874383551 0.238171328608205 1 1
0.188388634696814 0.188150540073492 1 1
0.215346904989821 0.215112585269172 1 1
0.441886297112826 0.441471222295944 0 0
0.0721432603897609 0.0720175062535686 1 1
0.305720082689173 0.30537398918277 1 1
0.28382057291879 0.283536440502701 1 1
0.357775564711738 0.357446638683295 1 1
0.287325417768624 0.286994588256663 1 1
0.152923644406091 0.152773204466588 1 1
-0.0140608231303338 -0.0139914166257466 1 1
0.0489419548790158 0.0488793722334625 1 1
0.370441541993591 0.370082533430827 1 1
0.284320524965341 0.284009053668801 1 1
0.168251401745718 0.168062517550069 1 1
0.0697893547962142 0.0696961862150647 1 1
0.0513555363871632 0.0512988547161696 1 1
0.279936429856738 0.279667402132009 1 1
0.127799057646415 0.127692201683837 1 1
0.114549685890205 0.114389701800455 1 1
0.379079154048832 0.378680906097396 1 1
0.131423176038311 0.131286573295045 1 1
0.1764877849422 0.176289256871153 1 1
0.329752245831265 0.329415127860202 1 1
0.296296413075418 0.296004407146098 1 1
0.0400932229736682 0.0400299654674687 1 1
0.28864161255081 0.288304544689413 1 1
0.293307738846739 0.292944708769323 1 1
0.173016860465274 0.172828128610391 1 1
0.206036673232946 0.205837264832072 1 1
0.193919907876345 0.19373469345094 1 1
0.169936568325968 0.169753582815324 1 1
0.325436548464948 0.325102455619048 1 1
0.18092124040654 0.180727927784326 1 1
0.21088993626532 0.210703196465001 1 1
0.251225558392924 0.250939721808424 1 1
0.168337292267318 0.168163403799715 1 1
0.301047138325758 0.300765939046913 1 1
0.118991400532629 0.118842598918139 1 1
0.190260020885513 0.190014064391202 1 1
0.367865500447073 0.36749729285651 1 1
0.288190926369462 0.287842355414079 1 1
-0.123186371474191 -0.123036441707356 0 0
0.24177384914143 0.241525509152989 1 1
0.213298327943163 0.213143992728173 1 1
0.198017058570556 0.19782519342826 1 1
0.312492564545399 0.312161389181389 1 1
0.242577981892016 0.242321068739222 1 1
0.160258403441968 0.160118802019576 1 1
0.171048238764119 0.170875460879558 1 1
0.17091091240451 0.170730583632654 1 1
0.176238945930099 0.176059854140063 1 1
0.221529978228879 0.221307959274308 1 1
0.112649768133887 0.112506783746153 1 1
0.224914212722587 0.22469388695961 1 1
0.091523478434353 0.091429660130201 1 1
0.272167932389458 0.271874305497743 1 1
0.164861064211402 0.164698161594853 1 1
-0.00384067137023223 -0.00380788161133047 1 1
0.0807207779553613 0.0806112915118478 1 1
0.25292344819814 0.25267290881388 1 1
0.0665673892715688 0.0664845654521092 1 1
0.109863227156114 0.109756955134177 1 1
0.144605114863491 0.14446619134527 1 1
0.128215051534753 0.128097192930539 1 1
-0.0605034804104172 -0.0604516859582622 1 1
-0.047601126855182 -0.0475492650836045 1 1
0.229446514479928 0.229199147576899 1 1
0.160479767704135 0.160302141023571 1 1
0.211338471643257 0.211114373780354 1 1
0.207792862518082 0.207618552263619 1 1
0.16363679551576 0.163483645750853 1 1
0.212567577208274 0.212362802432722 1 1
0.122749081869943 0.122598116454547 1 1
0.28820604334846 0.287915487448758 1 1
0.155293145505306 0.155088853273925 1 1
0.214190741228489 0.21399779298331 1 1
0.380614806525105 0.380204333749889 1 1
0.201401048486269 0.201207341296631 1 1
0.223844402713634 0.223573759417827 1 1
0.119191427268049 0.11906189144709 1 1
0.147175350856153 0.147026711667791 1 1
0.09125737453583 0.091122908347606 1 1
-0.0209240808062849 -0.020965881594915 0 0
0.13919144398626 0.139066108831718 1 1
0.0338057154876922 0.0337956707056295 1 1
0.129216480961244 0.129080825937573 1 1
0.0311374112674548 0.0311258335690012 0 0
-0.0295792001621715 -0.0295613798544712 0 0
0.144090513480452 0.143951538689533 1 1
0.246339003507526 0.246076463231998 1 1
0.265363461534122 0.265074557768994 1 1
0.116728216969869 0.116621784243619 1 1
0.167533472178025 0.167344959120624 1 1
0.315456619835592 0.315110401643278 1 1
0.254314984310752 0.254016498513008 1 1
0.364258883751012 0.363880708108956 1 1
0.118440563060468 0.118312987644121 1 1
-0.0362599858390886 -0.0362256010582719 1 1
0.129134591456994 0.128995527317775 1 1
0.3054106240376 0.305146561967124 1 1
-0.0402718496024667 -0.0402001292026168 0 0
0.114644938153173 0.114545011027394 1 1
0.0136610135863375 0.0136230471251323 1 1
0.35987548715607 0.359480228527858 1 1
0.356154237975927 0.355808211112247 1 1
0.307594865996919 0.307273468994761 1 1
0.132831302504049 0.132709451449801 1 1
0.0699872116131265 0.0699503836718024 1 1
0.251717710088189 0.25148940573925 1 1
0.22161340546023 0.221357434578402 1 1
0.270761672372131 0.270509101823948 1 1
0.159631400187251 0.159476790064314 1 1
0.381559488599473 0.381170883853003 1 1
0.108581869068351 0.10845264821929 1 1
0.239293049695007 0.239072599014649 1 1
0.187594160856551 0.187372145683466 1 1
0.185673258683534 0.18546597834745 1 1
0.170618841922301 0.170430276796597 1 1
0.171398750753417 0.171209890353489 1 1
-0.0103291564735674 -0.0102922264550127 0 0
0.323920925352779 0.323568661284315 1 1
0.404289852866201 0.403845074322853 1 1
0.194052826773438 0.193858050506087 1 1
0.317970399865873 0.317636766615347 1 1
0.115778105794756 0.115649259638122 1 1
0.343733520353734 0.343348117540145 1 1
0.34680128205258 0.346451128848792 1 1
0.271613387259186 0.271322819974819 1 1
0.167223462641528 0.167064001151531 1 1
0.099468616645295 0.0993902066019453 1 1
0.168772165786565 0.168606337643675 1 1
0.317825810079382 0.317481259511 1 1
0.147063571587156 0.146936978216889 1 1
0.21351006213183 0.213326902248454 1 1
0.138513505126327 0.138358953022755 1 1
0.427367305912249 0.427010596390573 1 1
0.151206565143078 0.151101698688386 1 1
0.292934920691524 0.29262363282965 1 1
0.00355813719513371 0.00355974508996272 1 1
0.309150928034879 0.30885069279379 1 1
0.274920498274405 0.274627078637015 1 1
0.239012272808634 0.238777821788849 1 1
0.235304558436069 0.235026030477287 1 1
0.138180644062416 0.138023646959337 1 1
0.112805169881428 0.112715293590945 1 1
0.016719923090259 0.0167168922560466 1 1
0.16838800273889 0.16819034448313 1 1
0.286547151390011 0.28628441033534 1 1
0.209009615623435 0.208788606955532 1 1
0.227325192785153 0.22707885445664 1 1
0.141878336523624 0.141688490745888 1 1
0.188962293321232 0.18876228612094 1 1
0.249265047136377 0.248978020366081 1 1
0.231563097512206 0.231365585136836 1 1
0.19590081466086 0.195674137898686 1 1
0.293411855150724 0.29309178552133 1 1
0.208703146674682 0.208475373338778 1 1
0.305556174247574 0.305225531207938 1 1
0.176641913806337 0.176444998947824 1 1
0.0919638415073506 0.0918755341312184 1 1
-0.0059480132800913 -0.00591284813961402 0 0
0.249986463305809 0.249757122084873 1 1
0.0249744048936868 0.0249767835843036 1 1
0.167951421824575 0.167807959329902 1 1
0.332350827403945 0.33198717651566 1 1
0.101783223794894 0.10165745975384 1 1
0.117758636805968 0.117608106851357 1 1
0.139618772313185 0.139486507194129 1 1
0.214025886672835 0.213792910122554 1 1
0.154067790162537 0.153917226378712 1 1
0.131152995097042 0.130991196717675 1 1
0.221478681845993 0.221254362976258 1 1
0.160409550238147 0.160239679666224 1 1
0.197185771118907 0.196984984343642 1 1
0.2921146500618 0.291824213036117 1 1
0.331433145901304 0.331112955966123 1 1
0.180894197808832 0.180691391978848 1 1
0.142235429038296 0.142082825036928 1 1
0.0873964162822136 0.0872755698948944 1 1
0.180187562278921 0.179998503947115 1 1
0.386573573797217 0.386206649145649 1 1
0.436093661880715 0.43561329005907 0 0
0.381965778320793 0.381597592916795 0 0
0.0867671532872347 0.0866776211064833 1 1
0.0647853623969424 0.0647294315707201 1 1
0.128382233976766 0.128199320109 1 1
0.0240369722841936 0.0240561246481557 1 1
-0.00681912057253206 -0.00682256348657357 0 0
0.180307850025835 0.180140392365707 1 1
0.206201042017913 0.206001674203348 1 1
0.289018877766195 0.288735041366387 1 1
0.334628386918426 0.334271283464392 1 1
0.313036400237799 0.312724896450101 1 1
-0.0419331938176973 -0.0419135444327666 0 0
0.485278474110415 0.484794458302789 0 0
0.0143057415334812 0.0142590866099735 1 1
0.151367301816277 0.151149700160508 1 1
0.265613615742887 0.265356535895575 1 1
0.159046373147519 0.158835764014852 1 1
0.300324703299381 0.300046161173287 1 1
0.113954249506668 0.113823613305592 1 1
0.434355966691221 0.433897797476137 0 0
0.118383812117782 0.118263149351621 1 1
0.243176338667842 0.242893393364489 1 1
0.230231767067547 0.229955279242602 1 1
0.144833929045533 0.144710780310277 1 1
0.304532312310898 0.304197445977741 1 1
0.303717641725298 0.303368557756003 1 1
0.331200683545072 0.330849095562993 1 1
0.29369472825117 0.293392932541207 1 1
0.204891534453563 0.204696147292728 1 1
0.3476295209276 0.347339202561277 1 1
0.31858728242561 0.318259264521256 1 1
0.244628812745372 0.244379859717322 1 1
-0.176200770620171 -0.175982343479657 0 0
0.312067900354675 0.311724843929462 1 1
0.0668519253854386 0.0668011381839577 1 1
0.15986825260306 0.159747673554036 1 1
0.213179507225721 0.212964957637518 1 1
0.286653221564154 0.286364120939794 1 1
0.241822396973683 0.241595345463092 1 1
0.187237752813877 0.187013781252196 1 1
0.295413922841525 0.295093627054086 1 1
0.371592234865919 0.371224325857321 1 1
0.121524674552907 0.12140409710442 1 1
0.153393532191193 0.153290882364754 1 1
0.151216862912545 0.151053878166742 1 1
0.21156119879536 0.211367348284063 1 1
0.207167960379448 0.206962871864393 1 1
0.147136208842368 0.146989827502609 1 1
0.312132946602151 0.311834135047218 1 1
0.178807331748969 0.17856687515904 1 1
0.19791706483393 0.197656155258704 1 1
0.273530283475358 0.273191211605592 1 1
0.260103615725214 0.259857154854713 1 1
-0.0523553830245528 -0.0522690627782669 0 0
0.327465665665513 0.327121475438024 1 1
0.134771477042418 0.13462129668036 1 1
0.314262920916897 0.31398141424189 1 1
0.0864114127638552 0.0863296611295645 1 1
0.195913743265442 0.195743708218783 1 1
0.19567980764999 0.195434120140592 1 1
0.348847833779214 0.348482230606485 1 1
0.19438975735473 0.194167849593011 1 1
0.221235281222069 0.220980939900421 1 1
0.189842629137181 0.189643739173362 1 1
0.186185597346637 0.185976511482165 1 1
0.282864286848522 0.28252219697084 1 1
0.14963650333612 0.149455231966806 1 1
0.0865633791051179 0.0864959218493307 1 1
0.219250590597319 0.219026526998733 1 1
0.171462912374258 0.171289967397401 1 1
-0.00386988078061583 -0.00387600449758374 1 1
0.156254050215842 0.156118170468527 1 1
0.0440850554318482 0.0440344834103564 1 1
0.216455460772074 0.216199579277537 1 1
0.148631026529484 0.148486141610996 1 1
0.297365920216334 0.297102671556809 1 1
0.135154002283748 0.135039183815134 1 1
0.214019726045561 0.213745120292048 1 1
0.0984705063366608 0.0983929383874241 1 1
0.268294752566771 0.268000550668606 1 1
0.223401015560727 0.223202298345508 1 1
0.283913000174135 0.283660325247519 1 1
0.212219867980657 0.212004344353954 1 1
0.109996109169001 0.109891405027723 1 1
0.253453391058388 0.253182351223166 1 1
0.19076848194265 0.190572413278669 1 1
0.0916328455035983 0.0915176548415256 1 1
0.392518264858933 0.392074261971386 0 0
0.188678286035161 0.188495974975091 1 1
0.19734582057298 0.197102106453321 1 1
0.288071503368577 0.287777722920588 1 1
0.250922923562585 0.250666856576429 1 1
0.27613371616677 0.275841681028714 1 1
0.444755134998414 0.444287657145994 1 1
0.0534089200425271 0.0533353524512642 1 1
0.292229087900045 0.291969595955668 1 1
0.339343108974176 0.338950558366676 1 1
0.341020915308628 0.340713931528906 1 1
0.176124952245174 0.175944169353444 1 1
0.215780375536301 0.21555262215344 1 1
0.210180583974024 0.209954013325733 1 1
0.258667149310312 0.258413329480843 1 1
0.310192912807646 0.309849169807164 1 1
0.291515537202838 0.291192328625433 1 1
0.15990466658253 0.159791872107752 1 1
0.113406773962315 0.113328685110386 1 1
0.275492993597146 0.275163144827123 1 1
0.158322181958709 0.158136273869875 1 1
0.122669789407955 0.122567399287893 1 1
0.162697741669329 0.16249530704199 1 1
0.187789456746891 0.187601355065667 1 1
-0.0793007358265707 -0.0792359845939411 0 0
0.263444098707103 0.263162113365583 1 1
0.0546012422828382 0.0545476084991598 1 1
0.162980097884999 0.162823468205178 1 1
0.208195147059843 0.208013581609594 1 1
0.200449010633958 0.200219658957611 1 1
0.15309714222134 0.15290095201437 1 1
0.293880972890341 0.293585579383746 1 1
0.0843064894383438 0.0841714127806268 1 1
0.131380809975319 0.13125374322018 1 1
0.381673227457755 0.381282106128507 0 0
0.19839324481453 0.198175771725416 1 1
0.333122194654691 0.33274960279506 1 1
0.263131602959478 0.262859568910207 1 1
0.216019287203974 0.215818036752762 1 1
0.272903872892701 0.272535113279935 1 1
0.0980498447600312 0.0979511030720339 1 1
0.118550866479702 0.118425485545363 1 1
0.21456882097386 0.21433699951252 1 1
0.19515512491234 0.194956239341754 1 1
0.197909325205316 0.197649072438695 1 1
0.252526933865539 0.252207621120221 1 1
0.195588624572929 0.195375496546246 1 1
0.0937457488109915 0.0936626616730507 1 1
0.218156529557851 0.217943962144456 1 1
0.179768714240937 0.17957741726915 1 1
0.148416865659628 0.148229308207754 1 1
0.265756379782492 0.265505939633648 1 1
0.0728398510727683 0.0727167008686391 1 1
0.304334327434363 0.304043100588396 1 1
0.0355903782495889 0.0355701137136223 1 1
0.153422200343479 0.153277386232547 1 1
0.160026825345066 0.159877713483508 1 1
0.253818856211784 0.253537518012231 1 1
0.090703066107319 0.0906502005277108 1 1
0.333267091305118 0.332954804202692 1 1
-0.0805917837325822 -0.0805153319333037 0 0
0.0382412541498584 0.038208294562533 1 1
0.350620062659754 0.350244483209982 1 1
0.134389138987549 0.134269864887723 1 1
0.183699397699466 0.183478488065394 1 1
0.098357998849325 0.0982668452576941 1 1
0.287018654189334 0.286740701915986 1 1
0.26545891414211 0.26517100091536 1 1
0.0727835976373342 0.0727017278371449 1 1
0.285468322744309 0.285193348901896 1 1
0.492203788449018 0.491663330339767 0 0
0.221777044564507 0.221544847355337 1 1
0.126291538318613 0.126155478619545 1 1
0.161114402773831 0.160918868734999 1 1
0.377705677288848 0.377311897745174 1 1
0.242082272510233 0.241798661767136 1 1
0.409631386522846 0.409252861412357 0 0
0.195318573309206 0.19513911299526 1 1
0.132482867386623 0.132340302075992 1 1
0.415653479017058 0.415202785551006 1 1
0.276774882222223 0.276489173927468 1 1
0.130230398849689 0.130110755782006 1 1
0.18747388204268 0.187284561370028 1 1
0.387851040286089 0.387434363456761 1 1
0.126777295227257 0.126605732658607 1 1
0.0450216050355502 0.0449863562165882 1 1
0.10588821693909 0.10580489772163 1 1
0.117963272915859 0.117837274933289 1 1
0.030505367886836 0.0304490350286389 1 1
0.400364069966218 0.399960107258059 1 1
0.303534704727196 0.30322259059949 1 1
0.520520601116469 0.519979433863774 0 0
-0.00485775896934075 -0.00481402821901581 1 1
0.233580715962848 0.233378171254714 1 1
0.143751512716779 0.143579200894734 1 1
0.059891591285098 0.0598400605177687 1 1
0.346650614114177 0.346294359992754 1 1
0.402147282665008 0.401689464649022 1 1
0.0928850143119506 0.0927499420530814 1 1
0.361911871175807 0.3615473813527 1 1
0.346480980335831 0.346095783989565 1 1
0.228293274587036 0.228058380919326 1 1
0.245683171368631 0.245413130235508 1 1
0.269903696644652 0.269630956773458 1 1
0.179537066261181 0.179294970718796 1 1
0.177673790602624 0.177473047087149 1 1
0.262123501031474 0.261807086558256 1 1
0.045885152114499 0.0458329307533773 1 1
0.126713837334979 0.126575630607377 1 1
0.195500252112099 0.195287370090043 1 1
0.328213291013341 0.327905136835082 1 1
0.219247289516967 0.218958720734186 1 1
0.266244996957057 0.265972525353703 1 1
0.32953924181444 0.329172576684009 1 1
0.243375196535911 0.243167838934944 1 1
-0.0898279035100163 -0.0897413638902532 0 0
0.172811191383674 0.172600193678936 1 1
0.467913119355652 0.467414441302021 0 0
0.0797774554076805 0.0797020233925208 1 1
0.188452774919419 0.188290857281971 1 1
0.0873649956843031 0.08728064532885 1 1
0.283825130666726 0.2835494151568 1 1
0.265942711047145 0.265678526945325 1 1
0.263160163254961 0.262859222220637 1 1
-0.0349584755210124 -0.034888666454298 1 1
0.157806551178037 0.157627937822122 1 1
0.21881493036667 0.218606927479693 1 1
0.187866123898005 0.187678029751068 1 1
0.123276030709365 0.123141683490508 1 1
0.0699009763681514 0.0698557235004182 1 1
0.29306044838786 0.292726640248204 1 1
0.135365302868224 0.135237352377311 1 1
0.27121950690824 0.270945514421486 1 1
0.186036016200298 0.18586068383959 1 1
0.284099910322729 0.28379846456365 1 1
0.0555156307952554 0.0554630728883738 1 1
0.0875860286792573 0.087464581394237 1 1
0.12707346800205 0.126960645651683 1 1
0.20146386117409 0.20126850936118 1 1
0.162342542031909 0.162138268763736 1 1
0.307992160274768 0.307678465651811 1 1
0.284372823039935 0.284093252717519 1 1
0.296938071274916 0.296586195568765 1 1
0.209116650993644 0.208906626966663 1 1
0.163595465350626 0.16344156714105 1 1
0.175467538548101 0.17527262622388 1 1
0.20890941836576 0.208681678855755 1 1
0.231891096658412 0.231646550783392 1 1
0.23122826296724 0.23095336175086 1 1
0.418350771537599 0.417880279555707 0 0
0.330888366103222 0.330569102777165 1 1
0.244429362320056 0.244182094112586 1 1
0.297367702555342 0.297079091922714 1 1
0.25477279149601 0.254535526352482 1 1
0.25998186456657 0.259714218725691 1 1
0.237589382995785 0.237346523532585 1 1
0.13995792492195 0.139793602414092 1 1
-0.0113117717611437 -0.0112972719378688 1 1
0.395513810200663 0.395131146857256 0 0
0.199906978203541 0.199694993666566 1 1
0.161568958920061 0.16143439894183 1 1
0.196074710388255 0.195870730131552 1 1
0.111454743317666 0.111311294775587 1 1
0.272239515661625 0.271936846666039 1 1
0.0951737374466428 0.0950678998922511 1 1
0.291290665867135 0.290940702238636 1 1
0.482105770856737 0.481570137803537 0 0
0.254432070286328 0.254155702889788 1 1
0.306062794695536 0.305689034527708 1 1
0.223764703019765 0.223585430685671 1 1
0.252110998603601 0.25184427888649 1 1
0.289326689182217 0.288981989697005 1 1
0.187161608068278 0.187025280659195 1 1
0.234550409467556 0.23430586775854 1 1
0.393836900845636 0.39343892184184 1 1
0.251716813446363 0.251426587115099 1 1
0.128231942763489 0.128080511684397 1 1
0.143332189988753 0.143180485802638 1 1
0.170714502811978 0.170560651038262 1 1
0.262514582639951 0.262205189249166 1 1
0.222049202315481 0.22184203594753 1 1
0.239075408525756 0.238853946409081 1 1
0.219835336541653 0.219637189836074 1 1
0.228450669836969 0.228238638193833 1 1
0.222996826936297 0.222758982242131 1 1
0.136917349538071 0.136778579233818 1 1
0.251082822970196 0.250847298976613 1 1
0.294501935178545 0.294174767972581 1 1
0.145508565125133 0.14536056874179 1 1
0.123206634271724 0.123104700165891 1 1
0.175336625577206 0.175179755832716 1 1
0.0651858593409554 0.0651043214752076 1 1
0.0531145798756364 0.0530732176819483 1 1
0.0995572947124146 0.09945508062077 1 1
0.18818110977343 0.187987600362085 1 1
0.258918614759816 0.258634782768953 1 1
0.120639168436992 0.120523414473769 1 1
0.12646225577658 0.126350921638447 1 1
0.279517253114866 0.279227998109741 1 1
0.396557780594048 0.396153315805471 1 1
0.197709304293515 0.197482389595967 1 1
0.217156477735965 0.216943047519438 1 1
0.209806437513117 0.209574208538177 1 1
0.0951152615221016 0.0950038055142021 1 1
0.108235407649345 0.108123610506842 1 1
0.192923341464189 0.192701292432532 1 1
-0.110042251842475 -0.10995489792519 0 0
0.158067377459945 0.157898799023073 1 1
0.160386160417709 0.160227606651506 1 1
0.374368057059266 0.37400954707293 1 1
-0.000850212184024898 -0.000843939519051661 1 1
0.0649901459666506 0.06494917246836 1 1
0.347765184631945 0.347431193517199 1 1
0.147945041683607 0.147830698451253 1 1
0.419329443885858 0.418892701042493 1 1
0.0342252584197025 0.0341640806283734 1 1
0.250389775896023 0.250129078687804 1 1
0.0303504272997757 0.0303703520274645 1 1
-0.0720683119258862 -0.0719734624009538 0 0
0.403734586156969 0.403352072225082 1 1
0.00917047163045295 0.0091962144982798 1 1
0.0133541909092539 0.0133430260625536 1 1
0.115077270375598 0.114951619342117 1 1
0.253107254952698 0.252810959660931 1 1
0.282061122645985 0.281747277189369 1 1
0.240457505022695 0.240197854946025 1 1
-0.02389491921021 -0.0238874184857252 1 1
0.176152710053208 0.175963150403641 1 1
0.260380014733569 0.26010332934376 1 1
0.227194690972088 0.226971344306143 1 1
0.204743250916894 0.204516132569552 1 1
0.247647357617191 0.247397837195555 1 1
0.0489325434598612 0.0488452254401091 1 1
0.111035791540714 0.110922925489593 1 1
0.264327830190932 0.264052683376388 1 1
0.146559634604996 0.146442797961479 1 1
0.228710375202119 0.228489400987041 1 1
0.183437088773801 0.183262747133651 1 1
0.191099638745931 0.190918024502983 1 1
0.28719777768938 0.286933881001633 1 1
0.228491056009462 0.228256403072092 1 1
-0.0217086816994444 -0.0216797324179125 0 0
-0.0365352422891482 -0.0365123748730062 0 0
0.247181396014291 0.246918270494141 1 1
-0.0586939159177468 -0.0586078416807963 0 0
0.0910826746503321 0.0909962658313037 1 1
0.395065934890165 0.394681151731907 1 1
0.25579088352907 0.255487089144519 1 1
0.287746141156329 0.287488636130877 1 1
0.200461915529723 0.200256716086065 1 1
0.239864621129239 0.239637971851616 1 1
0.14248659660345 0.142351223311108 1 1
0.0328615339138096 0.0328244531104395 0 0
0.102108402764378 0.101958222846372 1 1
0.212568999009391 0.212337303843383 1 1
0.176971824117034 0.17673651227263 1 1
0.289823860070496 0.289562309975155 1 1
0.261225989817276 0.260924472405142 1 1
0.201112547350498 0.200875571194685 1 1
0.184232006641775 0.183992882106069 1 1
0.375175010202605 0.374761660936783 1 1
0.350266287493129 0.349935399547775 0 0
0.31042835637871 0.310118309739868 1 1
0.175714447135189 0.175538304197923 1 1
0.284794798732926 0.284444212191071 1 1
-0.0967113720293468 -0.0966227962157291 0 0
0.169291088207854 0.169119376472134 1 1
0.338489529377225 0.338142178521715 1 1
0.354991110435904 0.35465293421376 1 1
0.251414017859405 0.251146913301234 1 1
-0.0194406771862908 -0.0194127872897806 1 1
0.195869989237563 0.195708550976746 1 1
0.326238114705809 0.32588024485653 1 1
0.201372471214204 0.201194518953415 1 1
0.21511391028906 0.214861597862651 1 1
0.425916288495699 0.425470695018593 0 0
0.0508698025979406 0.0507962318302265 1 1
0.0778720152683364 0.0777963717265447 1 1
0.219603986936516 0.219399753788115 1 1
0.110707604918943 0.110550104322439 1 1
0.280894286447664 0.280610018455782 1 1
0.327760397440992 0.327434962091625 1 1
0.283987614290008 0.283740538217526 1 1
0.144805232082644 0.144625326433189 1 1
0.234227964082234 0.233961016971827 1 1
0.27737877443167 0.277138643565508 1 1
0.125439977020577 0.125318699081537 1 1
0.0164627411243415 0.0164358576184672 1 1
0.388780543332038 0.3883342331142 1 1
0.23461991618098 0.234393802902755 1 1
0.371464179085194 0.371112373533327 1 1
0.133192487504436 0.133073484807428 1 1
0.129624864916391 0.129452607947151 1 1
0.281520664001114 0.281256052533853 1 1
0.198243994466579 0.198052046188254 1 1
0.136855466885075 0.136689911774642 1 1
0.206987989713801 0.206801705649818 1 1
0.23482705916677 0.23451770798983 1 1
0.164641427187678 0.164476132414176 1 1
0.258707430403604 0.258436594731538 1 1
0.0579115798683388 0.0578403675360351 1 1
0.302983620634836 0.302703558521756 1 1
0.208613621969845 0.208364432703441 1 1
0.235433980131283 0.235175778256003 1 1
0.21894380131031 0.218702827704608 1 1
0.320048162686996 0.319711859160001 1 1
0.414431953318074 0.414017524971479 0 0
0.201416041277649 0.201211790432814 1 1
0.243864529616725 0.243610179362041 1 1
0.17823741715769 0.178072527049383 1 1
0.0169485418526742 0.0169126919022732 1 1
0.104408775622592 0.104307782681077 1 1
0.120144998353464 0.120009495624894 1 1
0.268780021496576 0.268501150690012 1 1
0.0197808050908101 0.0197675626566852 1 1
0.181021414920576 0.180815492106243 1 1
0.177124814729643 0.176895944917625 1 1
0.174251944849757 0.174068748860606 1 1
0.359600115136434 0.359212655357873 1 1
0.306077259968699 0.305834505370086 1 1
0.12824436994309 0.128156797547982 1 1
0.282726284794929 0.282380808665476 1 1
0.191939967993258 0.191739868757825 1 1
0.253577030099962 0.253317895929323 1 1
0.152984031176975 0.152805254628905 1 1
0.118742952404749 0.118630565641066 1 1
0.243151704267348 0.242852887109931 1 1
0.155418340927431 0.155210564170103 1 1
0.114487417087131 0.114402276922828 1 1
0.227972972704398 0.227744441755553 1 1
0.132758332721474 0.132651069796245 1 1
0.153540791919706 0.153413634356807 1 1
0.191837342462202 0.19165873272204 1 1
0.154821375447078 0.154673350662824 1 1
0.213068810421299 0.212885505339602 1 1
0.125506880287439 0.125394906607519 1 1
0.225851770739711 0.225626510239856 1 1
0.0786379946212666 0.0785243217946757 1 1
0.290559273946433 0.290288286155446 1 1
0.407101150880036 0.406636198479842 0 0
0.219039875291388 0.218812910019008 1 1
0.165174486832411 0.165035642172889 1 1
-0.0186107796590408 -0.0185719637278933 1 1
0.257452956904167 0.257205795069422 1 1
0.150639738517641 0.150477366619562 1 1
0.38194868827232 0.381528008088967 1 1
0.248059343884179 0.247786879385843 1 1
0.20903700226293 0.208808368449681 1 1
0.296877627852229 0.29658678899944 1 1
0.282094333630739 0.28179981232482 1 1
0.255164134018517 0.254868440117227 1 1
0.151733003799734 0.151589287603539 1 1
0.158013775422563 0.15784237708549 1 1
0.349549005748295 0.349211712643042 0 0
0.179030096235 0.178832398588219 1 1
0.159380023962332 0.159210118706607 1 1
0.148307804165209 0.148167931166125 1 1
0.260315203728194 0.260023723088034 1 1
0.168479669089834 0.168294938578054 1 1
0.240051506170861 0.239831331723639 1 1
0.0777178321276579 0.0776485021719831 1 1
0.0796174800480269 0.0795604171126566 1 1
0.131183664266104 0.131107437712534 1 1
0.2984408343191 0.298128833847778 1 1
0.0506054549230379 0.0505242692829217 1 1
0.125417712109407 0.125294905093306 1 1
0.225538051052965 0.225252925787196 1 1
0.137511931620567 0.137360879330215 1 1
0.341869701718875 0.341507862440386 1 1
0.142747632024337 0.142606138900928 1 1
0.305069089073363 0.304733459445882 1 1
0.266185593987864 0.265894927035607 1 1
0.315469999260647 0.315149249931024 1 1
0.205670416264507 0.205446958282343 1 1
0.202297202970664 0.202100166186027 1 1
0.0905943867448544 0.0905007497584814 1 1
0.111479224185441 0.111387241214593 1 1
0.0609584516066249 0.0609041130797863 1 1
0.120318408451078 0.12021958380216 1 1
0.157416590917079 0.157221574141816 1 1
0.147541786603936 0.147414769424717 1 1
0.26160456996156 0.261336971927107 1 1
0.185849984933969 0.185695787717745 1 1
0.239208872106574 0.238942986306785 1 1
0.263081065866307 0.262770774078476 1 1
0.152698304590406 0.152521600417978 1 1
-0.0253685235324669 -0.0253357341501248 0 0
0.218763417388826 0.218532906809241 1 1
0.334243851594486 0.33391487226341 1 1
0.208762162831139 0.208486966494145 1 1
0.131449069586863 0.13126711907655 1 1
0.273849715615181 0.273557370081191 1 1
-0.0317756471664228 -0.0317375806541317 0 0
0.117223218705221 0.117136789218171 1 1
0.338118682982821 0.337797437940258 1 1
0.249803691888148 0.249526437497676 1 1
-0.0296298157196483 -0.0295752956720805 1 1
0.134831699887641 0.134740198690173 1 1
0.309668000680287 0.309381522036493 1 1
0.185497613444276 0.18528437602822 1 1
0.302930677040262 0.302667437754454 1 1
0.146054677093183 0.145913193779865 1 1
0.266516251263335 0.266248042462611 1 1
0.154161336045604 0.153999376932272 1 1
0.12723812801688 0.127120843495654 1 1
0.0981408823930207 0.0980299053217551 1 1
0.00853146614001625 0.00851786452651651 1 1
0.095386474997627 0.0953244416009992 1 1
0.130253401838426 0.130128514534699 1 1
0.353956861533689 0.353602964099798 1 1
0.165149166109204 0.164987774058076 1 1
0.271822917237419 0.271521363050949 1 1
0.233562372955851 0.233338869038658 1 1
0.152154836831636 0.151987341614604 1 1
0.031223316486263 0.0312214453127868 0 0
0.216796818652476 0.216598203860108 1 1
0.10391561997677 0.103809234686353 1 1
0.389764967212927 0.389353518264837 1 1
0.0477154119979206 0.0476410250161892 1 1
0.208962476483981 0.208782659701765 1 1
0.0762742195249684 0.0761538342234626 1 1
0.160180666481939 0.160023008507583 1 1
0.256064739869371 0.255816990055977 1 1
0.327814213040907 0.327501936131575 1 1
0.174485137811866 0.174262936340143 1 1
0.189387465686661 0.189222105381514 1 1
-0.00174082695917489 -0.00174793429183602 1 1
0.234664579154434 0.234396476973143 1 1
0.161157114871749 0.161028252215819 1 1
-0.0351897418818991 -0.0351207635378308 0 0
0.0767821464558724 0.076673038949298 1 1
0.0895505659993581 0.0894280100261584 1 1
0.130681340196605 0.130532274039969 1 1
0.198610818564265 0.198414630557689 1 1
0.176092774468777 0.175914514287559 1 1
0.103507639751807 0.103411018957371 1 1
0.341903254355519 0.34159349480106 1 1
0.260006885720606 0.259703306290477 1 1
0.116254189989595 0.11612982716444 1 1
0.249653462911326 0.249388961994265 1 1
0.263079457408394 0.262804251797597 1 1
0.283834487696567 0.2835527144845 1 1
0.328355364181236 0.327968521028133 1 1
0.135770380739983 0.135636779535792 1 1
0.170157647313493 0.169980420558543 1 1
0.0968501626871908 0.0967413476360369 1 1
0.218648104989626 0.218428826638164 1 1
0.237113691144503 0.236831694757941 1 1
0.31931343114075 0.318994313903175 1 1
0.143426137083198 0.143253075584128 1 1
0.284405117052755 0.284137746123566 1 1
0.0774989848922935 0.0774080331676815 1 1
0.223946177519587 0.223643162926306 1 1
0.336590203100213 0.336216529227843 1 1
0.094589178442636 0.0944993669421109 1 1
0.171991865505966 0.171773723468472 1 1
0.0254758158841791 0.0254559930225545 1 1
0.265054160729132 0.264776170501649 1 1
0.177708486009086 0.177568796595451 1 1
0.15069265017886 0.150570748131885 1 1
0.216775058677549 0.216565011181537 1 1
-0.00172128611423684 -0.00171429054067737 0 0
0.204086123618957 0.203883016251502 1 1
0.188451629051287 0.188288335179317 1 1
0.230552025007459 0.230322610148114 1 1
0.158505502500218 0.158396142750307 1 1
0.333482472111841 0.333149307056691 1 1
0.226378623362055 0.226167563512336 1 1
0.192673052285924 0.192478427450915 1 1
0.0803546425928024 0.0803027621379696 1 1
0.117399135470108 0.117290773181452 1 1
0.244496763181162 0.244257676916935 1 1
0.478312974082725 0.477761258427253 0 0
0.204884000276646 0.204702842083501 1 1
0.0171022666940164 0.017099675852896 1 1
-0.0497588860158896 -0.0496873125955543 0 0
0.0798195249402032 0.0797633580770417 1 1
0.171978883118157 0.171800293524331 1 1
0.162604446663685 0.162422005171159 1 1
0.334570613118116 0.334145817450426 1 1
0.168987698047174 0.168816384656746 1 1
0.287856899856007 0.287501668903772 1 1
0.0271457628218769 0.0271156105085635 0 0
0.222185640709212 0.221943171500484 1 1
0.152080843574992 0.151913272622159 1 1
0.191840521117111 0.191634747791901 1 1
0.267970640506896 0.26774184902159 1 1
0.182927456985271 0.18274521542491 1 1
0.312047946755911 0.311689509813569 1 1
0.212479363961908 0.212250829765131 1 1
0.226849875698938 0.226617632636944 1 1
0.238056308787815 0.237841415492339 1 1
-0.0150068266070949 -0.0150086204688253 0 0
0.26400820660496 0.263781454900973 1 1
0.140303868255424 0.140141706545589 1 1
0.324956606780859 0.324610200178082 1 1
-0.0559903451784152 -0.0559642038898647 1 1
0.313065351665909 0.312773998689316 1 1
0.294258857312415 0.294003113808037 1 1
0.24306045794163 0.242834546285805 1 1
0.306980408320716 0.306624972590545 1 1
0.201764580430065 0.201559365674652 1 1
0.131824672955682 0.131675717512212 1 1
0.0840298437051268 0.0839415118863901 1 1
0.115379992802279 0.115268524566733 1 1
0.302874438373214 0.302534249837564 1 1
0.308952150886882 0.308581532280457 1 1
0.271512666591552 0.271207525303732 1 1
0.133697215361417 0.133586676796143 1 1
0.132362332804494 0.132237594287073 1 1
0.0748197201917494 0.0747395740625395 1 1
0.0246763149776511 0.0246504502689834 1 1
0.11127543609361 0.111170589458619 1 1
0.287408953811677 0.287029180028566 1 1
0.189673396196629 0.189503929356323 1 1
0.00938574391627033 0.009394634038386 0 0
0.132782728190785 0.132635219190581 1 1
0.177267945391651 0.177118723761395 1 1
0.139500672433405 0.139321871598184 1 1
0.0318443633686091 0.0318175413872579 1 1
0.238794721311713 0.238578302863804 1 1
0.082165400886014 0.0821182249084896 1 1
0.116480840491369 0.116353625727335 1 1
0.166185406548231 0.166011039087091 1 1
0.382053905440153 0.381571552607936 1 1
0.399896069854756 0.399494926435803 0 0
0.198684781839062 0.198471521626258 1 1
0.0581890660025568 0.058128075034964 1 1
0.16166463374987 0.161454334665313 1 1
0.307369455118255 0.307052033707599 1 1
0.20517890555046 0.204963319459951 1 1
0.37096518172438 0.370572674262902 1 1
0.411236480227046 0.41084495492372 1 1
0.237785261016716 0.23757660482439 1 1
0.132016563917438 0.131847193024625 1 1
0.174027233675416 0.173810320253211 1 1
0.327850959493697 0.327500281022682 1 1
0.391409259160098 0.391022993525964 1 1
0.130370743169952 0.13022908558994 1 1
0.195211528698622 0.19503494533147 1 1
0.362963574200287 0.36259428619637 1 1
0.327994390270392 0.327657102412268 1 1
0.062336891375508 0.0622900782967917 1 1
0.344040794487437 0.343663866311812 1 1
0.213881036545706 0.213653094380466 1 1
0.169912502771642 0.169743541696921 1 1
0.198061694314982 0.197836224054427 1 1
0.0522081107503721 0.0521719909029795 1 1
0.0832229615418743 0.0831024363371026 1 1
0.175447549014958 0.175263839836314 1 1
0.201514804785165 0.201288947585959 1 1
0.0479518673159437 0.0478929240273368 1 1
0.328458229624332 0.328116115065814 1 1
0.212539947373033 0.212290105044323 1 1
0.113099565306739 0.112929543555958 1 1
0.31825799832595 0.31792391131291 1 1
0.293177336686001 0.29286737984588 1 1
0.254616621388365 0.254347613396589 1 1
0.247687517334233 0.247416799728858 1 1
0.327993895437655 0.327679299274826 1 1
0.0548917762727127 0.0548078481816951 1 1
0.278800361914216 0.278523358519453 1 1
0.00710361583693974 0.00707584509991587 1 1
0.298179741866187 0.297909234993105 1 1
0.281769207705943 0.281495156669285 1 1
-0.0231497274152569 -0.0231303570539721 0 0
0.0963150598732595 0.0962259466232313 1 1
0.393494015129651 0.393067128312444 0 0
0.264032996332378 0.263748583554832 1 1
0.115354928320782 0.115280746710256 1 1
0.456910756695185 0.456435513805662 0 0
0.182995160234012 0.182821619850521 1 1
0.241646715337382 0.241379772783803 1 1
-0.0306106087528869 -0.0306177871919687 0 0
0.458312090400487 0.45784488702236 0 0
0.265051204253626 0.264806406835333 1 1
0.216272214542032 0.216012708379958 1 1
0.350213815009073 0.349887772007359 1 1
-0.0508579965929254 -0.0508123494982763 0 0
0.342443847113157 0.342082914702487 1 1
0.124718203271101 0.1246197702006 1 1
0.297245605453789 0.296909576990919 1 1
0.123486596560463 0.123393854473045 1 1
0.120702887935005 0.120619992442347 1 1
0.204735426064722 0.204549988103047 1 1
0.344571419512052 0.344244946346477 1 1
0.237377348952581 0.237153866319164 1 1
0.0910364179240557 0.0909771795578527 1 1
0.225835366243186 0.22558778731166 1 1
0.214330139189576 0.214100036674728 1 1
-0.0547027943854202 -0.0546181021476832 0 0
0.195471442482972 0.195285085150607 1 1
0.354039154498483 0.353730278272365 1 1
0.349524035734296 0.34913211902606 1 1
0.102048324475473 0.101926397415483 1 1
0.312560274201299 0.312198950038944 1 1
0.200376386181103 0.200209030561688 1 1
0.241532520473046 0.241308473008815 1 1
0.37032955070465 0.369918081492369 1 1
0.365267464755028 0.364858597688478 1 1
0.149756886083731 0.149593293649155 1 1
0.168681113130262 0.168531230399992 1 1
0.292816195211908 0.29251563858924 1 1
0.146889700921006 0.146724844504996 1 1
0.23666618672645 0.236376369639779 1 1
0.266719464927433 0.266445897874318 1 1
0.283130284802186 0.28276921844093 1 1
0.0269661272094259 0.0269213325556043 1 1
0.207048572097753 0.206804817251203 1 1
0.169272010614899 0.169102155802245 1 1
0.236453445314387 0.236182627021123 1 1
0.14104835727856 0.140895312678442 1 1
0.305116502212586 0.30478991177652 1 1
0.161089119873062 0.16094856825011 1 1
0.234735604040016 0.23446859365755 1 1
0.00594561301209486 0.00596437802541912 0 0
0.0824532404323811 0.0823565805910542 1 1
0.140110847972382 0.140006179254428 1 1
0.379416645385577 0.379037886384247 1 1
0.234747034563447 0.234504396938824 1 1
0.251435833650134 0.251199764925276 1 1
0.186141775666621 0.185951994448736 1 1
0.336901513758611 0.336597998832808 1 1
0.213497752162969 0.213282939975887 1 1
0.100781962525599 0.100676284547772 1 1
0.183260098010152 0.183077746136285 1 1
0.204234411455418 0.204006782223235 1 1
0.188715582133069 0.188494509354662 1 1
0.190663007861924 0.190474887137567 1 1
0.290405383551732 0.29005946756593 1 1
0.131836757850591 0.131702277186387 1 1
0.121041233724854 0.12092025543182 1 1
0.167614613564929 0.167414335807403 1 1
0.134130152007614 0.134006426907153 1 1
0.201140253226145 0.200970946515034 1 1
0.228415934496196 0.228212259286761 1 1
0.188152212113418 0.187951501439619 1 1
0.256746162634398 0.256501064466525 1 1
0.103484480686423 0.103386462320526 1 1
0.126899167322988 0.126737888312651 1 1
0.248759197259987 0.248484684945541 1 1
0.242676769500936 0.24240850791965 1 1
-0.12329896552179 -0.12316311264017 0 0
0.0826771201024261 0.0826156136994899 1 1
0.257601775465443 0.257322038099384 1 1
0.264248911416577 0.263986370161655 1 1
0.236693373144097 0.236443422411391 1 1
0.151500949290004 0.151350343471671 1 1
0.189404363843641 0.189205457847034 1 1
0.408023479178814 0.40765440173752 1 1
0.221642368931601 0.221406339286154 1 1
0.00684535077777738 0.0068572567996507 1 1
0.349539280292221 0.349218790977652 1 1
0.096181220008 0.0960858159450239 1 1
0.0402169529265562 0.0401961489425822 1 1
0.246518870333045 0.246279118496676 1 1
0.143232140442135 0.143107114099192 1 1
0.330021637672114 0.329618437724725 1 1
0.227636897257124 0.227413804286952 1 1
0.150665310206687 0.150489902326738 1 1
0.0918628219229317 0.0917467700273644 1 1
0.182005172344983 0.18183538528526 1 1
0.132670509777533 0.132556938923816 1 1
0.0394222696964107 0.039403387039879 1 1
0.246144485289851 0.245869040216529 1 1
0.165675191622073 0.165537750016564 1 1
0.243316988901865 0.243092684504559 1 1
0.269720845515007 0.269445746060328 1 1
0.243902052029592 0.243628847285733 1 1
0.206952073440699 0.206766692630152 1 1
0.0941346868756015 0.0940406986028468 1 1
0.0645106153053648 0.0644703952323126 1 1
0.197660276220836 0.197498076136108 1 1
0.180674027171006 0.180468482309463 1 1
0.0302280455076346 0.0301740899519593 1 1
0.0615309147624214 0.0614623785646974 1 1
0.131179091488892 0.131031922039966 1 1
0.195507957128972 0.195334830437315 1 1
0.435910827369865 0.435478114748221 1 1
0.194230987738835 0.193989751412916 1 1
0.207638536395035 0.207404274067365 1 1
0.0373811592252649 0.0373641180877369 1 1
0.226197132636467 0.225955870245412 1 1
0.118537389927905 0.118412489601902 1 1
0.240575439039447 0.240328120997905 1 1
0.129343589774281 0.129216450657874 1 1
0.0374099802644051 0.0373627771314429 1 1
0.255309950131421 0.255034181724755 1 1
0.235075741743524 0.234838148898086 1 1
0.261934960152149 0.261676084896176 1 1
0.441718838969545 0.441219322734006 1 1
0.129020417413037 0.128878840744281 1 1
0.244496230857907 0.244245258364947 1 1
0.107709586828309 0.107615700034312 1 1
0.167190703765588 0.166987919635864 1 1
0.106813166831324 0.106734995523099 1 1
0.275187680989174 0.274858724951782 1 1
0.263079912689269 0.262747467432662 1 1
0.308948992073883 0.308608631052652 1 1
0.102509204383882 0.102442203357094 1 1
0.014055984767563 0.0140467363563179 1 1
0.202002476946231 0.201793549892107 1 1
0.348688240598796 0.34829650097866 1 1
0.282630585572223 0.282322273896655 1 1
0.144704017046131 0.144560355518092 1 1
0.342899399428473 0.342523810583148 1 1
0.240953430898305 0.240695021070821 1 1
0.318106523368166 0.317831786093817 1 1
-0.0065863779894495 -0.00661178504089005 0 0
0.254046150755452 0.253796922221504 1 1
0.0663783723426134 0.0663393963424452 1 1
0.373158594023002 0.372818740851484 1 1
0.248206457554073 0.247880384217891 1 1
-0.0072873760507146 -0.00729865651700225 1 1
0.374471323337006 0.374098914127328 1 1
0.172908721569853 0.172747179859204 1 1
0.087269563404167 0.0871820187477805 1 1
0.21302083110179 0.212812990736793 1 1
0.279627642144963 0.279313465096753 1 1
0.339318127077952 0.33896035342695 1 1
0.337165813357319 0.336769266258094 1 1
0.33219524420215 0.331855516445514 1 1
0.328831099484516 0.328533299719731 1 1
0.176110991206498 0.175897326419996 1 1
0.0537974096080154 0.0537343030206023 1 1
0.191788547218658 0.191608100765106 1 1
0.0609050063804638 0.0608810276949303 1 1
0.225140085604266 0.224908068568399 1 1
0.059839507009318 0.0597567892520681 1 1
0.164246467306844 0.164072876918475 1 1
0.0930603272710928 0.0929712447930287 1 1
0.137482137767557 0.137297903038209 1 1
0.0543703004568749 0.0543325486733718 1 1
0.127011140632674 0.126888118984742 1 1
0.203857167847917 0.203639524780148 1 1
0.0811155221329407 0.081035826602491 1 1
0.118986382391993 0.118908148967162 1 1
0.190012766454661 0.189803598367801 1 1
0.339831426969224 0.339466007894007 1 1
0.216622935542348 0.216379696707702 1 1
0.269264226409411 0.269001314861712 1 1
0.213811317336512 0.213626923078766 1 1
0.0999773139927294 0.0998809443008364 1 1
0.211151948407996 0.210939818979772 1 1
0.267421724460535 0.267146298401941 1 1
0.166680804350794 0.166468358317214 1 1
0.395502030241944 0.395105330268147 1 1
0.2473251496693 0.247076740825424 1 1
0.443874235211313 0.443357208450766 1 1
0.318950882430414 0.318606978365488 1 1
0.146646366915112 0.146511393758374 1 1
0.340422829656651 0.340050189157976 0 0
0.11047000940523 0.110324665024161 1 1
0.145889982487584 0.145745103388007 1 1
0.08205384055753 0.0819750642970938 1 1
0.295075451654459 0.294776187584771 1 1
0.172520330938731 0.172326683886532 1 1
0.232868891254601 0.232617128151932 1 1
-0.0317788360619805 -0.0317379349465379 0 0
0.360257858963437 0.359866166070486 0 0
0.366958770049887 0.366545799764951 1 1
0.314340461056075 0.314008367490242 1 1
0.378540109753513 0.378130720502987 0 0
0.313588468965287 0.313256647185542 1 1
0.171526801269554 0.171295277199905 1 1
0.322616094494091 0.322284690516765 1 1
0.144063156544176 0.14391036458009 1 1
0.149929353155473 0.1497629057185 1 1
0.258844681773208 0.258561094690309 1 1
0.120272295414907 0.120155268589472 1 1
0.246594186413619 0.246340262851372 1 1
0.203242818720118 0.203072188873473 1 1
0.177245543254077 0.177080844086656 1 1
0.200671763909032 0.200443301429952 1 1
0.27748377150915 0.277220319782737 1 1
0.226763656547465 0.22655033495529 1 1
0.129856770627626 0.129749463144238 1 1
0.229852496853461 0.229602025422197 1 1
-0.0871562928502368 -0.0870632718378415 0 0
0.206980329980264 0.206741121846494 1 1
0.0292989377713216 0.0292308592399622 1 1
0.105060702398847 0.104978938027839 1 1
0.198761341343607 0.198527964506962 1 1
0.202760643683243 0.202561137785523 1 1
0.282468100790912 0.282197950959035 1 1
0.16505286953979 0.164906385931555 1 1
0.180172402175242 0.179953732279342 1 1
0.20517816654538 0.204961315101619 1 1
0.284322621293097 0.284014320917315 1 1
0.261892064787949 0.261571495970528 1 1
0.131776456006669 0.131640854122279 1 1
0.0255531545744905 0.025536901678568 1 1
0.253770199196839 0.253490700227312 1 1
0.0931917357330352 0.0930770621877933 1 1
0.195722165760665 0.195477143708368 1 1
0.221434887683377 0.221218798379474 1 1
0.326191534140122 0.325904690723844 1 1
0.302211310262426 0.301946113980957 1 1
0.266653624444183 0.266363857496656 1 1
0.00496350559756795 0.0049718784845787 1 1
0.282726972156848 0.282381954705638 1 1
0.139717431392238 0.139581520346882 1 1
0.269674751904345 0.269376564285232 1 1
0.0124077251717039 0.0123916655669009 1 1
-0.090313718491307 -0.0902014839799051 0 0
0.206750494819713 0.206564137635917 1 1
0.296140526055484 0.295809282779207 1 1
-0.146595436415793 -0.146402203134806 0 0
0.236249367080126 0.235962172407082 1 1
0.298030649300073 0.297739090090322 1 1
0.112781316249743 0.112631973763497 1 1
0.0491909479559705 0.0491138753397817 1 1
0.265394479192833 0.265145779497751 1 1
0.20107839835114 0.200892436983469 1 1
0.101668564028694 0.10161190652802 1 1
0.0781929663297312 0.0781157114902076 1 1
0.18242892897329 0.182232965626088 1 1
0.043906013757064 0.0438310022586371 1 1
0.20911166207209 0.208912848379807 1 1
0.117990027833704 0.117870294417371 1 1
0.0259288242100974 0.0259345024887677 1 1
0.10344723439466 0.103336603370043 1 1
0.235953115772306 0.235693526511293 1 1
0.159201034015296 0.159035102952012 1 1
0.107594680692943 0.107530329725375 1 1
0.184953065994585 0.184702099971902 1 1
0.251086454881233 0.250822438462051 1 1
0.156275995485981 0.156090300684744 1 1
-0.0326435746308053 -0.0326177050977112 1 1
0.14685277481571 0.146670450674037 1 1
0.212747131465048 0.212554050505463 1 1
0.165471880392082 0.165265644785943 1 1
0.267384747822419 0.267147720900336 1 1
0.376522989568695 0.37616192970809 1 1
0.300461056415721 0.300145797159461 1 1
0.37025639252881 0.369897046309952 1 1
0.354558618344828 0.354211675023811 1 1
0.297372949404835 0.297058623448668 1 1
0.0632015878208022 0.0631518759722889 1 1
0.298857992849378 0.298583321112789 1 1
0.431581995895313 0.431115327637016 0 0
0.241408830899128 0.241156173164385 1 1
0.278389369322352 0.278097263294513 1 1
0.171077568263866 0.170884060573958 1 1
0.234339598779562 0.234073492963513 1 1
0.131415784303088 0.131271596055589 1 1
0.101677502937715 0.101578289788201 1 1
0.224636425581237 0.224386049154004 1 1
0.321174219810189 0.320834264518992 1 1
0.17708649519065 0.176938402026249 1 1
0.162357896447979 0.162201695069691 1 1
0.192417939627945 0.192185176630517 1 1
0.0346755362671427 0.034631206909095 1 1
0.259095890366191 0.258866180481177 1 1
-0.0620710619747007 -0.0620002325796647 0 0
0.0267498466224635 0.0267328163037234 0 0
0.0808842735787894 0.080769914567795 1 1
0.280897032230695 0.280533268839345 1 1
0.0745348190422405 0.0744981217296349 1 1
0.117650029599707 0.117547790036605 1 1
0.142947297812894 0.142790797194105 1 1
0.103423689953083 0.103307179118649 1 1
0.0715503909110349 0.0714181547220633 1 1
0.233818751995426 0.233540858957152 1 1
0.214347780067397 0.214102494315523 1 1
0.296857517090585 0.296547599787509 1 1
0.189270823747771 0.189048242588313 1 1
0.0660663751824757 0.0660303647998081 1 1
0.175713080149208 0.175509597455584 1 1
0.148612343199945 0.148497256112315 1 1
0.100836231748518 0.100738415529418 1 1
0.270536864149775 0.270260829280247 1 1
0.219499216810954 0.219299605198135 1 1
0.12452909668468 0.12440631591171 1 1
0.017219274264589 0.0172109604689921 1 1
0.146674226305732 0.146499632316967 1 1
0.256987774997268 0.25672563389419 1 1
0.196851042034464 0.196608277251117 1 1
0.153136397331332 0.15299973073124 1 1
0.21341861108422 0.21319875292571 1 1
0.00755863235158162 0.00754337501045583 1 1
0.120813006663108 0.120646892543382 1 1
0.263813184423126 0.263508017649254 1 1
0.255395395627472 0.255122705049102 1 1
0.27521871921859 0.274943135463663 1 1
0.286773426663398 0.28645241889258 1 1
0.228734672688425 0.228488401695643 1 1
0.238376196223649 0.238056671896996 1 1
0.091557758045914 0.0914687538220127 1 1
0.104479487739637 0.104346349556975 1 1
0.298651865276206 0.298407408299813 1 1
0.271260567242181 0.270973533511712 1 1
0.260490370512002 0.260182459051836 1 1
0.0839723285905565 0.0838179700103224 1 1
0.169233359428804 0.169029906736311 1 1
0.450918561871988 0.450430878757105 0 0
0.257444300954107 0.257202674399901 1 1
0.155200213679047 0.15503072286201 1 1
0.337447626612856 0.337116634719814 1 1
0.179010958620432 0.178824577727124 1 1
0.196252848351012 0.196047605437361 1 1
0.170177506224853 0.169974558555782 1 1
0.106652840626226 0.106527078405078 1 1
0.100492436266295 0.100401052647073 1 1
0.158684684909342 0.158491292726942 1 1
0.141583549391042 0.141393964821414 1 1
0.266431889249342 0.266110163882452 1 1
0.224169014351178 0.223934774133301 1 1
0.394172201035019 0.393796560443139 0 0
0.260498201450521 0.260224664020738 1 1
0.175095862124379 0.174899296073467 1 1
0.176352483359408 0.176209351548137 1 1
0.224466410380302 0.224252412239626 1 1
0.046469704596414 0.0463898666449913 0 0
0.286974641456518 0.286714287385097 1 1
0.231291872474435 0.231009512075509 1 1
0.201137420590755 0.200927575797872 1 1
0.139498773922835 0.139370137222215 1 1
0.252568102018414 0.252262555981617 1 1
0.125558137020757 0.125407654146975 1 1
0.242841289737244 0.242579733318557 1 1
0.109361073036411 0.109227975798458 1 1
0.244112436796375 0.243875447931416 1 1
0.109805847289623 0.109671236396811 1 1
0.257845153678666 0.257520130354204 1 1
0.213667485232822 0.213468621131974 1 1
0.0872965388488014 0.0871957189530422 1 1
0.367982565594196 0.367587851939117 1 1
0.0835457432481021 0.0834156872028718 1 1
0.176982540107837 0.176822362802175 1 1
0.260167402147168 0.25991004130489 1 1
0.360814944082344 0.360432978371294 1 1
0.250241765253677 0.249944812879775 1 1
0.221479187684551 0.221250322704036 1 1
0.291780386103259 0.291469683940725 1 1
0.216616843210201 0.216368585776858 1 1
0.0686078010289608 0.0685248389133637 1 1
0.135263865682408 0.135133992273729 1 1
0.355683768847368 0.355317802131474 1 1
0.38343309428537 0.383070086653353 0 0
0.1996612781683 0.19943359888634 1 1
0.303602652928925 0.303310038654816 1 1
0.246186120254551 0.245888770414252 1 1
0.190629853529772 0.190399908138104 1 1
0.188432479765452 0.188190506529747 1 1
0.136788801813052 0.136589074055803 1 1
0.561672590743484 0.561114609870436 0 0
0.307885818684109 0.307534943677479 1 1
0.420804840717102 0.420354216779802 0 0
0.186532623442962 0.186354367871876 1 1
0.190310537165228 0.190134197839184 1 1
0.164531309018073 0.164389868977519 1 1
0.121902244450727 0.121753024070105 1 1
0.240996975998124 0.240752472594941 1 1
-0.0435624200088436 -0.0435250321264501 0 0
0.273350727482695 0.273065376414206 1 1
0.504616613476406 0.504082129413209 0 0
0.0401623081649392 0.0401107716496959 1 1
0.201445044889938 0.201264774296088 1 1
0.167686622955648 0.167461959822269 1 1
0.233749689886312 0.233517713252347 1 1
0.0994740092300689 0.0993781946734712 1 1
0.30602905773183 0.305730875077703 1 1
0.346608716034364 0.346175583466235 1 1
0.310724342687078 0.310390047684107 1 1
0.107772755270269 0.107641432126114 1 1
0.240535144877415 0.240281116077803 1 1
0.293437015410198 0.29314612137696 1 1
0.276782528635675 0.276468399988589 1 1
0.104109639171244 0.103973403347809 1 1
0.181064157564725 0.180895544760587 1 1
0.233528863756816 0.233315198645608 1 1
0.295759860638081 0.295461352422068 1 1
0.064801189148744 0.0647374695163426 1 1
0.36689552731327 0.366510406111643 1 1
0.189744171989035 0.189587466347453 1 1
0.0667545110450941 0.0666827500102087 1 1
0.115504609326504 0.11536125872161 1 1
0.244514094330677 0.244294093418295 1 1
0.0173715844282114 0.0173622889579234 0 0
0.222581918392481 0.222339261470291 1 1
0.330345785568058 0.330003919501843 1 1
0.0264087320606495 0.0263830556514696 0 0
0.209495460194677 0.209262658268018 1 1
0.182040330766526 0.181828069173963 1 1
0.395727972698011 0.395326749719203 0 0
0.206871289652802 0.206679501340426 1 1
0.395878534223776 0.39545598084422 1 1
0.30447756375748 0.304199224885253 1 1
0.10536937846172 0.105256710594756 1 1
0.166366520052641 0.166220498205025 1 1
0.446025144862423 0.44550446513405 0 0
0.0237564016155479 0.0237507811394757 1 1
0.143979641121689 0.143820283739251 1 1
-0.0264431330989041 -0.0263980039075325 0 0
0.262974245572627 0.262688255942963 1 1
0.34923305590514 0.348874675712152 1 1
0.124169435776523 0.124024307734299 1 1
0.331933142663722 0.331629326217846 1 1
0.259692911762187 0.259409269539215 1 1
0.0617014225265601 0.0616071953820313 1 1
0.222588691526317 0.222371238252547 1 1
0.215750412711863 0.215527263622388 1 1
0.568097617090355 0.56751154515154 0 0
0.146091630862806 0.145927714383183 1 1
0.248905023303754 0.248674013886827 1 1
-0.0225853529095328 -0.022551152824619 1 1
0.173253135010387 0.173099705680419 1 1
0.391005632462757 0.390579506312088 0 0
0.410832464540374 0.410375546509866 1 1
0.0177242771982394 0.0177096897446478 1 1
0.356130666951281 0.35577256600088 1 1
0.101669326605257 0.101588367942431 1 1
0.259377008694066 0.259095932361406 1 1
0.157663588364672 0.157473402820759 1 1
0.343238650695821 0.34285607994549 1 1
0.193993219003941 0.193802917063728 1 1
0.371448518416511 0.371071300465013 1 1
0.197674867544771 0.197497816516891 1 1
0.328404706802898 0.328062194678318 1 1
0.165555315830975 0.165421745149269 1 1
0.178521189399009 0.178326880805323 1 1
0.185124652251573 0.184971221902986 1 1
0.104527701636295 0.104389794802932 1 1
0.297949908567475 0.297650308465792 1 1
0.293705901185332 0.293424528330789 1 1
0.161199925012443 0.161022946033372 1 1
0.134531488684903 0.134427232549942 1 1
0.0601530225821307 0.0600936307369368 1 1
0.367665980222377 0.367270536118037 1 1
0.185652016833649 0.185524175452576 1 1
0.170838746537626 0.170727142009793 1 1
0.234206870554885 0.233905314742104 1 1
0.258934109376016 0.258652095688153 1 1
0.173569671887268 0.173385779250894 1 1
0.203814076857543 0.203619711083793 1 1
0.26244347818614 0.262206413441692 1 1
0.184454651213365 0.184258415437368 1 1
0.269983162647939 0.269702814201948 1 1
0.259607003502211 0.259359316892734 1 1
0.232967063731136 0.232730376875446 1 1
0.293639764635062 0.293341539691053 1 1
-0.0167197415389939 -0.0167016933312744 0 0
0.0772248834648394 0.0771408778412548 1 1
0.0924216627936363 0.0923542002945554 1 1
0.14198601010358 0.141876155883486 1 1
0.0551739430977031 0.0551415757365282 1 1
0.396029444410577 0.395653032740962 1 1
0.179982176739531 0.179774201040658 1 1
0.278840052622498 0.278535766055779 1 1
0.0513458863354877 0.0512938434481922 1 1
0.0430693457672445 0.0429868667714854 1 1
0.351285185450786 0.350888826916491 1 1
0.0593818973855925 0.059291550752339 1 1
0.0615136110805365 0.0614465258606717 1 1
0.106713700169953 0.106617521291257 1 1
0.290970940142626 0.29062893058792 1 1
0.341877962788594 0.341526018390489 1 1
0.256722962425781 0.256436783283472 1 1
0.228695249050674 0.228459556488099 1 1
0.157655216537426 0.157491964665319 1 1
0.162128961513931 0.161978634670524 1 1
0.295535741246732 0.295234602604572 1 1
0.195423086589383 0.195204336710551 1 1
0.14007857569613 0.139950378549652 1 1
0.290898966227622 0.290561044664243 1 1
0.0795994172972745 0.0794904889081818 1 1
0.158025635457485 0.157836928293104 1 1
0.0369396143275521 0.0369050437742164 1 1
0.0164891652598617 0.0164350177943013 1 1
0.398269179519118 0.397874924564939 1 1
0.0765058567832103 0.0764198473627636 1 1
0.0413837163638015 0.0413422478935282 1 1
0.300855408514151 0.300533803790964 1 1
0.248042048741477 0.247804659629924 1 1
0.144571285592593 0.144409317341869 1 1
0.255662795328878 0.255402602846784 1 1
0.409194424697312 0.408791191842254 0 0
0.316334380636201 0.316036677631856 1 1
0.124548499817803 0.124406664793481 1 1
0.10508002840744 0.104981738597467 1 1
0.310279140331627 0.309940895495264 1 1
0.268625029591409 0.268321520997241 1 1
0.104665555517 0.104531140780404 1 1
0.0688006967283812 0.0687091510830942 1 1
0.0759895732905834 0.0759018163036115 1 1
0.143136461150727 0.14296953372946 1 1
0.359013055925022 0.358584893696668 1 1
0.255120277404613 0.254862413202768 1 1
0.250629238252503 0.250368402744049 1 1
0.183361807943686 0.183187429228561 1 1
0.0787232035755959 0.0786359716211356 1 1
0.393329531566815 0.392890978333749 1 1
-0.0667656059302478 -0.0666942257368129 0 0
0.110313816464661 0.110146780038348 1 1
0.192148575310818 0.191957743852884 1 1
0.0283010388844322 0.0282412970475216 1 1
0.116000006291324 0.115897098635577 1 1
0.342957335764303 0.342572789383455 1 1
0.137316972806595 0.137195266780551 1 1
0.142321257204376 0.142163733866435 1 1
0.368218707552368 0.367813627978162 1 1
0.539118441703595 0.538528250715957 0 0
0.37236556293282 0.371962380754258 1 1
0.327590832815446 0.327275933091921 1 1
0.322117732516861 0.321767870830121 1 1
0.222677195302018 0.222455997562838 1 1
0.181563430499769 0.18136219653701 1 1
0.172356770461016 0.172199944345695 1 1
0.344743215988463 0.344383465010817 1 1
0.237425525399115 0.237215164320969 1 1
0.178804178129639 0.178605884686133 1 1
0.308898149007593 0.308552390813861 1 1
0.103013505488902 0.102969958716478 1 1
0.0728385847448291 0.0727431488985157 1 1
0.160215061161902 0.160035834540993 1 1
0.294825977768688 0.294526151027429 1 1
0.314959455736504 0.314624005976167 1 1
0.104101161368932 0.103975197381774 1 1
0.0252510934944235 0.0252366057987223 1 1
0.166714823139759 0.166534497544095 1 1
0.0863012402901157 0.0862282482449823 1 1
0.173561585594217 0.173443221620182 1 1
0.125125160024121 0.124969176377596 1 1
0.170155800491988 0.169948580893283 1 1
0.163875884051686 0.163714512522566 1 1
0.272319155608186 0.272066023484154 1 1
0.12529499510474 0.125169089080911 1 1
0.0257983438693522 0.0258005685338145 1 1
0.192756152872422 0.192574208908167 1 1
0.282322295678721 0.282031981843568 1 1
0.216873451303178 0.216655308442945 1 1
0.072118841137784 0.0720433309508923 1 1
0.109390455213355 0.109264417623223 1 1
0.225240523612793 0.225032547797543 1 1
0.15734519973319 0.157167372619984 1 1
0.326657562188927 0.326388716084732 1 1
0.215597577308622 0.215425568553189 1 1
0.336616977544609 0.336271215710983 1 1
0.277434270274231 0.277193200256667 1 1
0.100747838016918 0.100658331037853 1 1
0.258073841970242 0.257807085274528 1 1
0.14914293468292 0.148986878701027 1 1
0.181319956440296 0.181115040409625 1 1
0.266313986564793 0.265992104764932 1 1
0.281954877289835 0.281684936594472 1 1
0.0647030210796234 0.0646343785848076 1 1
0.163321556502727 0.163113273971978 1 1
0.225274470816086 0.225041420303509 1 1
0.291172498869043 0.290859027248754 1 1
-0.0332903873397441 -0.0332501198359486 0 0
0.0665653208151186 0.0665346226332822 1 1
0.0698295740856604 0.0697477892778945 1 1
0.266499391243276 0.266272836773341 1 1
0.267412174961089 0.267163218976214 1 1
0.379865948305448 0.379477805546645 1 1
0.261444197401689 0.261158512316607 1 1
0.0248452700586574 0.0248133850033071 0 0
0.0272685586618434 0.0272706584488647 1 1
0.174507792712825 0.174325066157179 1 1
0.299821557232909 0.299488016393466 1 1
0.321007951278399 0.320678037211786 1 1
0.346468585740144 0.346135940297384 1 1
0.285453856862457 0.285176144030007 1 1
0.300475693403478 0.300168258240983 1 1
0.0413397542705442 0.0412820508823335 1 1
0.345310061149192 0.344938263927316 1 1
0.129786206150797 0.12963254462916 1 1
0.0689636303398261 0.0688907418536279 1 1
0.257196376375297 0.256930174964161 1 1
0.27638716524 0.27613164006067 1 1
0.216621930403946 0.216392635806138 1 1
0.192435479389746 0.192240153129684 1 1
0.331717955235998 0.331393192103881 1 1
0.044877203240827 0.0448018007169942 1 1
0.360451592844996 0.360093400166381 1 1
0.255454266220812 0.255171576269997 1 1
0.267066798726507 0.266751868989307 1 1
0.204516681487252 0.204319131353003 1 1
0.196520709058208 0.196291539845029 1 1
0.375009964074023 0.374582038357033 1 1
0.0561860515999669 0.0561119829748458 1 1
0.332475392021635 0.332103481349512 1 1
0.00800390571595851 0.0079899343585151 1 1
0.170919260575406 0.170753223976267 1 1
0.350432617300959 0.350078736232519 1 1
0.309967179759826 0.309697790817098 1 1
0.262811674347302 0.262483123361509 1 1
0.274120296774213 0.273866558985155 1 1
0.256520025929618 0.256260247470297 1 1
0.231052216735529 0.230816060886758 1 1
0.256701377573411 0.256428165100801 1 1
0.240492837801715 0.24026690795337 1 1
0.0557580077442876 0.0556758868271813 1 1
0.241056588023251 0.240819554980453 1 1
0.262214987786892 0.261929795330639 1 1
0.232240504114851 0.232001879755959 1 1
0.3197073317737 0.319367328000609 1 1
0.071140478316759 0.0710674987562883 1 1
0.165752619561419 0.165554694102373 1 1
0.283163825983894 0.282897143830857 1 1
0.0868742291335499 0.0867967019152853 1 1
0.251608700866013 0.251353604461586 1 1
0.308058091742182 0.307748603907475 1 1
0.323853960943456 0.323500252987396 1 1
0.188295686289013 0.188127293121629 1 1
0.205450748014767 0.205162705342948 1 1
0.485982688191334 0.48545869610575 0 0
-0.00409838203935244 -0.00412325659911234 0 0
0.114712361656026 0.114581740854749 1 1
0.300125452413923 0.299829371248622 1 1
0.252117484567838 0.251815105259403 1 1
0.284539229491038 0.28420207899454 1 1
0.160791769969673 0.160642327351091 1 1
0.299322946969455 0.298953022996169 1 1
0.159812424796413 0.159614212103999 1 1
0.255464774278789 0.255165710864234 1 1
0.119014193792725 0.118905439751985 1 1
-0.0270093471645477 -0.0269942699067309 0 0
0.377007414702657 0.376616787111165 1 1
0.0412611663144078 0.0412740087922642 1 1
0.242310266647147 0.242065931155973 1 1
0.141129236809287 0.140989927800164 1 1
0.290366422264765 0.290089990908135 1 1
0.0346616922737596 0.0346529264386057 1 1
0.260440422442213 0.260142811775011 1 1
0.395912921107904 0.395418662826281 1 1
0.265097152604515 0.264820709344022 1 1
0.166592105985555 0.16641601113479 1 1
0.317050609106018 0.316728838335771 1 1
0.142714578295359 0.142607330785753 1 1
0.44511398173767 0.444666075743924 0 0
0.158742076035946 0.158533000443193 1 1
0.358020443006896 0.357629294316193 1 1
0.31373085919127 0.313420422045743 1 1
0.22694235185628 0.226710329232131 1 1
0.105744116615952 0.105646416193917 1 1
0.233208959816737 0.232975500593243 1 1
0.229695041733857 0.22943690525328 1 1
0.262652723503784 0.262389241096525 1 1
0.102047049273712 0.101933685399167 1 1
0.308301160374177 0.307999409504198 1 1
0.275289467404926 0.275038663657855 1 1
0.384145761002607 0.383817808233065 1 1
0.291648168314361 0.291364700600128 1 1
0.256708260894724 0.256429525093328 1 1
0.340844617242191 0.340500205810601 1 1
0.196588525816882 0.19639677743415 1 1
0.228496877029615 0.228267359309507 1 1
0.30755811523587 0.307245533833473 1 1
0.260132407087572 0.259869083000888 1 1
0.255103899110678 0.254824948484022 1 1
0.28541306902606 0.285080497523535 1 1
0.235366670221124 0.235114608001059 1 1
0.268523994639257 0.26821085889138 1 1
0.315569474278803 0.315252442212459 1 1
0.30854354288906 0.308265571873585 1 1
0.0231118933436296 0.0231307938996624 0 0
0.215166018616546 0.214920191183141 1 1
0.222454322098052 0.222232884975482 1 1
0.304451650397957 0.304141913913835 1 1
0.30752499776229 0.307199268644186 1 1
0.0756784812736669 0.0756239214078076 1 1
0.357451263413362 0.357037390003661 1 1
0.171130287865241 0.170946933025985 1 1
-0.0595892326940036 -0.0595363706022167 0 0
0.188556806095889 0.188312427527286 1 1
0.100560807776345 0.100462515228438 1 1
0.0959593177645099 0.0958684543278085 1 1
0.182496961298047 0.18229994508506 1 1
0.285421107834155 0.28512173347738 1 1
0.399822448099414 0.399412267060589 0 0
0.249139005580233 0.248930957879376 1 1
0.0387694758535727 0.0387066191360445 1 1
0.166985169146993 0.166802860914289 1 1
0.301528275015193 0.301225094360821 1 1
0.286394272964583 0.286124353560917 1 1
0.25949851707059 0.259238534385843 1 1
0.118585796160246 0.118466916454088 1 1
0.0090048594713398 0.0090331883342638 1 1
0.233064329085462 0.232849167955523 1 1
0.153920935502135 0.153760688773471 1 1
0.0675240028674575 0.0674554812277178 1 1
0.203406259348907 0.203232492769694 1 1
-0.0149934351664532 -0.0149781539541945 0 0
0.352415344348739 0.352032874220116 1 1
0.252957918172285 0.252707662007484 1 1
0.144162443657276 0.14401110470529 1 1
0.0847014607428568 0.0846330904756011 1 1
0.267804573160773 0.267486132395676 1 1
0.0134047941516174 0.0134208631085948 0 0
0.391473078902657 0.391048656781661 1 1
0.202182771591444 0.201966185499364 1 1
0.105057718901544 0.10490997775815 1 1
-0.0571337224297185 -0.0571206050139962 0 0
0.320449337864491 0.320083258075387 1 1
0.269005829558257 0.268732316069387 1 1
0.0953467952854064 0.0952593204181307 1 1
0.0610604624122602 0.0609702054403044 1 1
0.129793969981253 0.129624091443526 1 1
0.302688906656499 0.302397228419686 1 1
0.0134030759138247 0.0133505142767992 1 1
0.291795882689016 0.291520621607142 1 1
0.275859491850807 0.275563544509342 1 1
0.310639940130614 0.310348292687624 1 1
0.310294946428519 0.309978310865284 1 1
0.208825757507471 0.208627222942176 1 1
0.247842830904998 0.24758630788799 1 1
0.218634618906412 0.218347459542278 1 1
0.212355152206168 0.212159239504353 1 1
0.0569623679532536 0.0569240395359733 1 1
0.0959234005369786 0.0958214462284249 1 1
0.215424764937594 0.215200669923636 1 1
0.111674152466498 0.111555461781464 1 1
0.192332657331881 0.192099760655258 1 1
0.188147719589687 0.187977353800899 1 1
0.138500521528194 0.138366559981378 1 1
0.208337028237352 0.208142874563639 1 1
-0.041351203802835 -0.0412862081328489 0 0
0.305017579545834 0.304698876718072 1 1
0.385501108073706 0.385138297544315 1 1
0.177356835179693 0.177181977003439 1 1
0.401158098637184 0.400675315646772 1 1
0.0527888242369362 0.0527353453462473 1 1
0.192072505637615 0.191801577109636 1 1
0.351090157388317 0.350716565659034 1 1
0.40076203627835 0.400313990138394 1 1
0.311502627695409 0.311195590687094 1 1
-0.0122600774203704 -0.0122541885437693 1 1
0.188262866222515 0.187995598072046 1 1
0.104806895830262 0.104696520002145 1 1
0.0654406773751139 0.0653450768203964 1 1
0.0856688934305526 0.0855551550858909 1 1
0.0877938470684916 0.0876834795351557 1 1
0.307225387722666 0.306908972826177 1 1
0.0959334801277879 0.0958222328275543 1 1
0.148832079640342 0.148666637900312 1 1
0.074317628736197 0.0742623948875066 1 1
0.113647334110091 0.1135407842524 1 1
0.113760499574401 0.113615294945284 1 1
0.102180003868881 0.102062249089293 1 1
0.148784835160893 0.148607005716962 1 1
0.0841225928034878 0.0840850501408203 1 1
0.149949249333806 0.149776967971837 1 1
0.33581114458118 0.335507427636028 1 1
0.31876820578225 0.318432643129621 1 1
0.273302639345633 0.27296329776166 1 1
0.00389374596425702 0.00389514381286218 1 1
0.189348032988341 0.189154162744317 1 1
0.36157324716874 0.361203896601182 1 1
0.0299638681375691 0.0299299862332237 1 1
0.262210523636356 0.26191192322927 1 1
0.141346104194985 0.141234997658219 1 1
-0.111459789066995 -0.111373328157736 0 0
0.102337517956881 0.102255891942241 1 1
0.22208485342398 0.221826426798138 1 1
0.348799397289808 0.348455156910066 1 1
0.17551812186257 0.175299758534837 1 1
0.183732336819451 0.183531571664329 1 1
0.120370083860817 0.120250213917588 1 1
0.129077855094729 0.128955525017106 1 1
0.0816125070635547 0.0815270252535844 1 1
0.290540209828304 0.290259874560035 1 1
0.273453795043863 0.27316165247238 1 1
0.232779343801669 0.232535672775408 1 1
0.45017053844122 0.449738690376316 0 0
-0.102592763519757 -0.102506353222139 0 0
0.436658014217225 0.436148331015088 0 0
0.0591495351596061 0.0590690512904226 1 1
0.200610019295367 0.200378435493433 1 1
0.30282257813712 0.302469957731315 1 1
0.139725699468576 0.13957603861423 1 1
0.0898128729857028 0.0897094683641406 1 1
0.222505502837044 0.222299633234257 1 1
0.246765109187177 0.246486803422399 1 1
0.152575890522504 0.152410709071519 1 1
0.374569244188706 0.374143452214969 1 1
0.388266212518051 0.387861289202342 1 1
0.330833067017181 0.330528154389859 1 1
0.490757607264229 0.49021474075344 0 0
0.0327462081754987 0.0327235331162806 1 1
0.188287224749856 0.188102750456693 1 1
0.320944873682208 0.320549852166328 1 1
0.172400859109558 0.172226688993411 1 1
0.303170382680126 0.302814910176127 1 1
0.127163966590672 0.127038772280866 1 1
0.081717206088049 0.0816130591462948 1 1
0.23488252871818 0.234629820796399 1 1
0.156573291947852 0.156379267471916 1 1
0.192202253746901 0.19201985167075 1 1
0.210963694113944 0.210763081523194 1 1
0.186758895671317 0.18655728311592 1 1
0.175477946655957 0.175302159527489 1 1
0.0508074034254997 0.0507617553752868 1 1
0.222879408707494 0.222678625155459 1 1
0.225833626642214 0.225611269585595 1 1
0.0869097777821021 0.0868659546853315 1 1
-0.0327829213671866 -0.0327701256050146 1 1
0.145163449175389 0.14501446386766 1 1
0.304900754877301 0.304556813350415 1 1
0.1128975953868 0.11281327193628 1 1
0.0506729570905597 0.0506645866622271 1 1
0.265621407021012 0.265364963810344 1 1
0.339779423738791 0.339411067946881 1 1
0.390292055717719 0.389901509181803 1 1
0.151346343430415 0.151205683392686 1 1
0.545843813875363 0.545245369443516 0 0
0.329713271929232 0.329353523921799 1 1
0.281054390752861 0.280746822187832 1 1
0.11639317551194 0.116272956190753 1 1
0.352297807957607 0.351947707576215 1 1
0.335083553984317 0.334761448983118 1 1
0.061738769904976 0.061675160817756 1 1
0.222374652616637 0.222157528803898 1 1
0.177411371898376 0.177219960551744 1 1
0.0516714014049457 0.0515783779948072 1 1
0.205264667288777 0.205079727020448 1 1
0.108951288787373 0.108816291674945 1 1
0.479385179941536 0.478835112756774 0 0
0.101738840906441 0.101648587991762 1 1
0.146426842294633 0.146236864439009 1 1
-0.00935428814655599 -0.00934423941079821 0 0
0.0254699706495722 0.0254901514115242 0 0
0.416828619827233 0.416412538942939 1 1
-0.0655270526565661 -0.0654125098546342 0 0
0.266350865871264 0.266134199962711 1 1
0.198954512693233 0.198803899035253 1 1
0.161698254272041 0.161526900537054 1 1
0.265879235188022 0.26561641041875 1 1
0.171507837553461 0.171330568778752 1 1
0.248427524625061 0.248154160437635 1 1
0.16642487546708 0.166214005065703 1 1
0.194832563100461 0.194634773281696 1 1
0.447010518574118 0.446504700415664 0 0
0.0579832374525584 0.0578709572901768 1 1
0.137368995333333 0.137236869317022 1 1
0.308492276744635 0.308171798587283 1 1
0.117256063617257 0.117132393303938 1 1
0.231623203976387 0.231373706280088 1 1
0.310171705707153 0.309872108267857 1 1
0.1740390057496 0.17385796412545 1 1
0.143128016711629 0.142973956603314 1 1
0.107711905751134 0.107575362816981 1 1
0.0597671885969893 0.0596775328178943 1 1
0.456283678102077 0.455789237733102 0 0
0.101488039640458 0.101386550968189 1 1
0.0901984411362229 0.0900573003177519 1 1
0.351874050182835 0.351464603597688 1 1
0.272105040929775 0.271811562753073 1 1
0.0456844017912824 0.0457028287425541 1 1
0.155086569061325 0.154933429519492 1 1
0.377981781415759 0.377585650954792 1 1
0.084933210146439 0.08482827585744 1 1
0.0699023741751924 0.0698312507150708 1 1
0.133241030444697 0.133131107953726 1 1
0.26187955205705 0.261658146224168 1 1
0.328545135269848 0.328194932230947 1 1
0.259488383400044 0.259209239979006 1 1
0.298718866815259 0.298418910091583 1 1
0.35959903412805 0.35924085087229 1 1
0.222847007880047 0.222574000159553 1 1
0.258159267144002 0.257894207692481 1 1
0.267173134451909 0.266872739494915 1 1
0.26436657948521 0.264059901159529 1 1
0.0765165419755175 0.0764362737747679 1 1
0.22660311992612 0.226370240673213 1 1
0.39287446730966 0.392425832304268 1 1
0.378345613060835 0.377939863963312 1 1
0.0476878401572977 0.0476420655122233 1 1
0.376729063426602 0.376344795637344 1 1
-0.0744725160456619 -0.0744070454607451 0 0
-0.0345389744186392 -0.0345424931498717 0 0
-0.0338005060862364 -0.033755146544903 0 0
0.228359299418529 0.228131370316063 1 1
0.228510584219206 0.228287036205985 1 1
0.206409563350329 0.206198056573837 1 1
0.152323402626302 0.152169751659981 1 1
0.38406943996724 0.383694545661305 1 1
0.270144033390245 0.269873953582695 1 1
0.334490523134595 0.334089496694098 1 1
0.198242587211943 0.197995497179657 1 1
0.297768574741982 0.297463233262971 1 1
0.271612378728399 0.271321323244902 1 1
0.267990749320978 0.26771400563663 1 1
0.00260112172494023 0.00256710273303478 1 1
-0.0599398741713918 -0.0599257929553429 0 0
0.270704400126022 0.270429490242614 1 1
0.117465284264341 0.117332167453168 1 1
0.203286908071315 0.203083271452364 1 1
0.00381403138338726 0.00384608149468781 1 1
0.155025865910875 0.154869827575076 1 1
0.300714181645365 0.300409050278161 1 1
0.195438623212702 0.195212795600774 1 1
0.199762611244598 0.199577688720249 1 1
0.159187033713456 0.159030004085988 1 1
0.179887375361112 0.179670371901542 1 1
0.357646313474902 0.357274635514428 1 1
0.0629735925777347 0.0629069836684773 1 1
0.189549767511383 0.189357588125376 1 1
0.108827546332997 0.108712640550931 1 1
0.29976677915017 0.299450254304376 1 1
0.0272737607195496 0.0272530869604101 1 1
0.0814535282633779 0.0813493998318394 1 1
0.322085521788415 0.3217937086342 1 1
-0.0411289251860169 -0.0410967675069353 0 0
0.262888121306758 0.262621793628205 1 1
0.352044141106976 0.351659712841008 1 1
0.195349389965593 0.195117065542325 1 1
0.200937250969437 0.200739282730193 1 1
0.322563777163775 0.322255405405755 1 1
0.366064000534015 0.36567813502181 1 1
0.140006428642611 0.139853528637864 1 1
0.105811914741434 0.105670048505355 1 1
0.0604400557947157 0.0603634072516274 1 1
0.231576812202986 0.231321123520847 1 1
0.147740436049369 0.147644291913621 1 1
0.30063945935222 0.300324210779263 1 1
0.361915611707716 0.361509582897213 1 1
0.194555437628439 0.194321014440847 1 1
0.301374701508144 0.301063909600659 1 1
0.288050335034372 0.28774878320435 1 1
0.266662758087052 0.266374446403301 1 1
0.188105179139745 0.187863677261523 1 1
0.240477829005608 0.240250009143771 1 1
-0.0255363261328532 -0.0255200824446798 0 0
0.0837067439775593 0.0836630819159472 1 1
0.231608120016186 0.231375369042434 1 1
0.12263628817191 0.122479561422452 1 1
0.345522581688673 0.345166801406654 1 1
0.11537103425124 0.11524758854275 1 1
0.230489040003981 0.230277491798524 1 1
0.331087376386573 0.330768027822566 1 1
0.183471518154812 0.183317076359867 1 1
0.206972416685589 0.206749785123982 1 1
0.0752877388386025 0.0752201750789564 1 1
0.3022708475464 0.301909021552274 1 1
0.203925092592868 0.203717383839817 1 1
0.0307008182650569 0.0306745465039962 1 1
0.097366385424833 0.0972886895085643 1 1
0.263966130353644 0.263702004321516 1 1
0.291654488654293 0.291305097690122 1 1
0.139804988592594 0.139619525442313 1 1
0.368090222898899 0.367704733657213 1 1
0.146558352234175 0.146438080635455 1 1
0.199078264964407 0.198903040607219 1 1
0.0415725727662863 0.0415434885735976 0 0
0.194403961222333 0.194192377012435 1 1
-0.00372326984996322 -0.00372120029578744 0 0
0.119639522624397 0.119497033367417 1 1
0.0334375906205341 0.0333873643453594 1 1
0.213453393818899 0.213226983084911 1 1
0.218750223843041 0.218545655379048 1 1
0.219127560946155 0.21895823743439 1 1
0.133961372482447 0.133808455416891 1 1
0.234553469746388 0.234322694979338 1 1
0.23306093605189 0.232848955766651 1 1
0.238239009305543 0.238017054455001 1 1
0.213615330897949 0.213412119642321 1 1
0.0857205871478644 0.0856482808240061 1 1
0.266022989298381 0.265781952980519 1 1
0.206170845361204 0.205943510168368 1 1
0.22915459223304 0.228927683578647 1 1
0.400209506662659 0.399827338224559 1 1
0.117925609492327 0.117816448047238 1 1
0.143299616846238 0.143109704060687 1 1
0.323631922557962 0.323292298340127 1 1
0.308044772923876 0.307686659687724 1 1
0.197124954655983 0.196927427760819 1 1
0.195896312073854 0.19565998331546 1 1
0.120831230136887 0.120696806929264 1 1
0.0568347309506353 0.0567804382007448 1 1
0.0109585256154413 0.0109229204650681 1 1
0.398703935910643 0.398334627727877 1 1
0.181606198949846 0.181430184584135 1 1
0.265635098060991 0.265368646124396 1 1
0.140957530569967 0.140803130341254 1 1
0.216849348011159 0.216632583600814 1 1
0.0223285227272897 0.022321770229171 1 1
0.213051932696815 0.212856393764241 1 1
0.36699687561338 0.366640022088939 1 1
0.0794039118690396 0.0792737226961603 1 1
0.187640810415013 0.18748604760925 1 1
0.227712037125974 0.227461481908092 1 1
0.366443378935078 0.36602352694031 1 1
0.151930619281233 0.151757739138443 1 1
0.213594788728253 0.21336822556032 1 1
0.0483571996264734 0.0483134972456733 1 1
0.280998554855502 0.28066227440254 1 1
0.213303807522745 0.213040540136275 1 1
0.348980238255699 0.348637050918782 1 1
0.113036176142786 0.112905752188296 1 1
0.320161539733585 0.319871608783864 1 1
0.0736872927949759 0.0735970527424086 1 1
0.140488738076661 0.140334704759903 1 1
-0.0706550140335916 -0.0705732787996172 0 0
0.157548969688469 0.157415043254914 1 1
0.324325693394663 0.323987497962859 1 1
0.195717026511691 0.195554816805876 1 1
0.412648103665194 0.412222262053838 1 1
0.1868464233505 0.186695623775609 1 1
0.147085164560461 0.146920418499496 1 1
0.315453409854642 0.315106772757824 1 1
0.116491118447029 0.116384277862888 1 1
0.0895611153926924 0.0894784839129729 1 1
0.267860962221388 0.267598573985625 1 1
0.142953866248884 0.142783259805824 1 1
0.309814089138656 0.309500672536819 1 1
0.125643011617324 0.125509493639775 1 1
0.00938820886218473 0.00937921211085019 0 0
0.406351625094565 0.405963226556045 0 0
0.276952956716642 0.276633613333736 1 1
0.100857495391728 0.100746101522849 1 1
0.146257470887052 0.146100851691122 1 1
0.30216630684533 0.301876064030159 1 1
0.350627379564162 0.350222215233814 1 1
0.215561539568738 0.215336508474622 1 1
0.416990912200342 0.416582042320652 0 0
0.146405032372613 0.146232123948055 1 1
0.0312641429814552 0.0312657333383655 1 1
0.321408834860897 0.321075890516816 1 1
0.487128772754352 0.486618353819982 0 0
0.171107194054864 0.170916801585488 1 1
0.157156243398391 0.156956940710154 1 1
0.17750890603107 0.177321665545468 1 1
0.0806130887121885 0.080502948498429 1 1
0.188117321165121 0.187934574192013 1 1
0.114806481363826 0.114699372488621 1 1
0.193013795724006 0.192773104335289 1 1
0.254047670825088 0.253826235436132 1 1
0.237936615052067 0.237655775269224 1 1
0.0327388569618526 0.0327021418104425 0 0
0.333755819861777 0.333444896547773 1 1
0.256229155748856 0.255921159412988 1 1
0.293998615158818 0.293685165078337 1 1
0.0811353554207333 0.0810214139882946 1 1
0.00155231005960289 0.00157606640265437 1 1
0.279651605198352 0.279373547063691 1 1
0.175987237692336 0.17579619291986 1 1
0.413907921134808 0.413502266418624 0 0
0.182018620356775 0.181872032365869 1 1
0.314130826903005 0.313807239843871 1 1
0.21587494910651 0.215650696381245 1 1
0.15887187876565 0.158710536217285 1 1
0.214738070928438 0.214459548824603 1 1
0.256099857764627 0.255844138040989 1 1
0.1660382476395 0.165858824093838 1 1
-0.0490685949557501 -0.0490343640333243 0 0
0.120509010877829 0.120358971295076 1 1
0.0730285220388164 0.0729911506157867 1 1
0.220245022899867 0.220066865038814 1 1
0.181405034372445 0.181217220799507 1 1
0.203700762641291 0.203417926205067 1 1
0.3064792026746 0.306168892402094 1 1
0.0641770851390087 0.0641444238950387 1 1
0.346425304097391 0.346052413665956 1 1
0.20813271082542 0.207994016580151 1 1
0.194240316999879 0.194012452250946 1 1
0.356776114999718 0.356353891332171 1 1
0.216240997267716 0.216020586677105 1 1
0.181978018609374 0.181827637695452 1 1
0.210609053761039 0.210389988724313 1 1
0.175145320742987 0.17498185573931 1 1
0.336452358142574 0.336121705898286 1 1
0.25348828938817 0.253209070769105 1 1
0.27838288513364 0.278130601756517 1 1
0.313363374557806 0.313101169102775 1 1
0.318246206116994 0.317937443315119 1 1
0.252516626957405 0.252260308239884 1 1
0.0198049290442981 0.0197943514498817 0 0
0.0321265580594976 0.0321196586269741 1 1
0.196722440370362 0.196542004401567 1 1
0.191356248472525 0.191140420928856 1 1
-0.094495264553648 -0.0943843513373343 0 0
0.053504966506715 0.0534788648383584 1 1
0.274637165969031 0.274331484486684 1 1
0.297403883759299 0.297109722858876 1 1
0.242007252474601 0.241744972656136 1 1
0.288662985330478 0.288355544937769 1 1
0.143249089144993 0.143102266439498 1 1
-0.0199115783985724 -0.0198809361354935 1 1
0.369650781513011 0.369303764019475 1 1
0.248641431297548 0.248385953651418 1 1
-0.0939617590630312 -0.0938810756548219 0 0
0.293269273203338 0.292905442576408 1 1
0.334515115538537 0.334155439467602 1 1
0.112153090265037 0.112020808755385 1 1
0.23009214461198 0.229872643303216 1 1
0.276081612434197 0.275855863520256 1 1
0.247984676853596 0.24774905797774 1 1
0.361733138518484 0.361347095411677 1 1
0.23369424320135 0.233429289747022 1 1
0.135494502684508 0.135357876119511 1 1
0.192420179721751 0.192228460517307 1 1
0.305828373197759 0.305523272061045 1 1
0.112520504368352 0.112414180614336 1 1
0.450210185615429 0.449751670311512 0 0
0.358141982963862 0.357766695615468 1 1
0.250882591298753 0.250610125876807 1 1
0.313001261534856 0.312691111302187 1 1
0.124521376704233 0.124344633524698 1 1
0.164617869832598 0.164442279225289 1 1
0.171120207489895 0.170952648860709 1 1
0.131166033379544 0.131034679350776 1 1
0.218080789118774 0.217810049705672 1 1
0.330120052822985 0.329781655426252 1 1
0.339968379053829 0.339643351790683 1 1
0.309355386073178 0.309032346670725 1 1
0.344355537815317 0.344036462069751 1 1
0.158102315276068 0.157907106384397 1 1
0.209144898242619 0.208922707113215 1 1
0.340548304857664 0.340153492708338 1 1
0.137769303794007 0.13763709310291 1 1
0.34269242620152 0.342280503707577 1 1
0.166852591450302 0.166700834272128 1 1
0.41174966648772 0.411319820753169 1 1
0.319107907382949 0.318788560531028 1 1
0.103379223928274 0.103303521766631 1 1
0.308544326930168 0.308217137105942 1 1
0.329835144471043 0.329504882624875 1 1
0.246051458247239 0.24583245239801 1 1
0.225975821613814 0.225737725876569 1 1
0.0691509146482864 0.069074727170639 1 1
0.162467415579893 0.162314920789968 1 1
0.162402281656594 0.162214971623781 1 1
0.203642663112938 0.203438622272916 1 1
0.267798033070981 0.267545381570047 1 1
0.217608263607964 0.217359495000969 1 1
0.119635974870428 0.119523351294487 1 1
0.273097897345051 0.272850655703585 1 1
0.279449424424758 0.279169469162968 1 1
0.22651643379255 0.226260244466479 1 1
0.385445206156791 0.385017847435146 1 1
-0.00831104891612632 -0.0082783533244131 1 1
0.378328918415616 0.377947763985475 1 1
0.276268551179608 0.275987484901169 1 1
0.275113097069143 0.274808447845299 1 1
0.439913034189347 0.439400660688619 1 1
0.0865252008432244 0.0864364864604808 1 1
0.325068600234119 0.324724218189996 1 1
0.426046323405445 0.425646028715439 0 0
0.239426224435435 0.239177129888614 1 1
0.186827074407571 0.186618536514267 1 1
0.0302338126503663 0.0302277692341945 1 1
0.271547560086233 0.271250411013424 1 1
0.346077794611669 0.345637678501044 1 1
0.0958529669275374 0.0957371269870101 1 1
0.342998866127291 0.342623788768809 1 1
0.148288301843605 0.148127521295473 1 1
0.217466280358533 0.217232783419492 1 1
0.0116066251379059 0.0116003582633956 1 1
0.271528999857385 0.27128687970825 1 1
0.22198308662801 0.221772849875798 1 1
0.296870854047257 0.296568086718246 1 1
0.158380603638019 0.158221308582591 1 1
0.346449269114138 0.346098863473592 1 1
0.143452677927833 0.143320127041941 1 1
0.179497878457796 0.179270789797364 1 1
0.0928828768234876 0.0927741887347424 1 1
0.279329201705014 0.279077101399987 1 1
0.315147098360727 0.314843154947003 1 1
0.129932922444961 0.129832021646384 1 1
0.203665957685358 0.203461675111691 1 1
0.211844587871564 0.21166082932813 1 1
0.199679573261275 0.199496060769769 1 1
0.23827083882441 0.238026193400669 1 1
0.261827148655415 0.261527122662207 1 1
0.125953898698162 0.125817990515839 1 1
0.479350039876046 0.478864906882071 0 0
0.201376815784587 0.20117409847564 1 1
0.0850935334410694 0.0850318901692193 1 1
0.204574742326136 0.204395901888924 1 1
0.40249275764115 0.402123107451654 1 1
0.222757525981921 0.222511665229235 1 1
0.338227425169309 0.337902912596818 1 1
0.208419759139289 0.208220542768785 1 1
0.117814561092848 0.117671731172639 1 1
0.124942628708892 0.124798398333714 1 1
0.0860843256293296 0.0859476690845452 1 1
0.13470600189987 0.134584441363487 1 1
0.301061930409644 0.300754781913524 1 1
0.363356085841687 0.362969258157379 1 1
0.162528203170908 0.162379316985946 1 1
0.127513445166849 0.127398279230381 1 1
0.304273192855112 0.304001653630842 1 1
0.0974376904292573 0.0973489177783368 1 1
0.240121978634109 0.239832419503126 1 1
0.0382477341353947 0.0381832907974833 1 1
-0.0240445294798018 -0.02403127169517 1 1
0.226969792798278 0.226729484665864 1 1
0.0704125588913889 0.070336029015679 1 1
0.16597569978609 0.165772609542069 1 1
0.14037213745501 0.140219930888478 1 1
0.178850934406527 0.178624591590489 1 1
0.197145412759534 0.196950299802097 1 1
0.425469392132296 0.425017846111654 1 1
0.0453084306263523 0.0452295502685582 1 1
0.291231376415706 0.290912687750526 1 1
0.19612698879454 0.195941546075322 1 1
0.371344020317535 0.370970546514228 1 1
0.348361145474918 0.347988075448943 1 1
-0.0106478399567513 -0.0106369233986985 1 1
0.233557617052338 0.233288997840141 1 1
0.148236973198111 0.148049965256523 1 1
0.333142417075081 0.332790837709719 1 1
0.0114611212220544 0.0114876626769664 1 1
0.40628186045104 0.405774254462439 1 1
0.292732935048557 0.292404911718804 1 1
0.225467123847355 0.225238687782614 1 1
0.221053194302881 0.220808964063783 1 1
0.130799321344476 0.130647451862062 1 1
0.220970141842874 0.220739682060907 1 1
0.140945255705275 0.140781810781542 1 1
0.185607481819439 0.185396891865209 1 1
0.14678769036613 0.146634502244651 1 1
0.177709634845555 0.17753683187403 1 1
0.0756422367101741 0.0755713982506753 1 1
0.254708620777865 0.254398825865456 1 1
0.0776373108333005 0.0775532647906012 1 1
0.179030680528287 0.178862208557531 1 1
0.241866972854309 0.241621285603197 1 1
0.303523007258559 0.303195929906527 1 1
0.292444629593421 0.2921260230194 1 1
0.163981420788942 0.163793924469385 1 1
0.193749939499389 0.193517757342302 1 1
0.133192340842762 0.133072978620248 1 1
0.0781824663329688 0.0781446732188384 1 1
0.258813077927389 0.258555916381247 1 1
0.41027731973866 0.409806645167528 1 1
0.253915740245289 0.253663355956237 1 1
0.246217065172751 0.245973160510624 1 1
0.262177822227227 0.261867348668493 1 1
0.133255228046867 0.13306593916756 1 1
0.342974808927699 0.342647503734165 1 1
0.181568634545397 0.181358681819984 1 1
0.225737225629317 0.225475263332289 1 1
0.293681110064338 0.293357006703044 1 1
0.321146577894949 0.320797674109085 1 1
0.0163603457627966 0.016377985225186 1 1
0.25512828980624 0.254890989888866 1 1
0.329873187841415 0.329512575148198 1 1
-0.0266186698738063 -0.0265830244510638 1 1
0.215397558884177 0.21522570790897 1 1
0.190970902035732 0.190781342486226 1 1
0.322002730967955 0.321677839806043 1 1
0.278734699017193 0.278482150330958 1 1
0.213242721542237 0.213019930991608 1 1
0.175509539295631 0.175345846673093 1 1
0.356686145406002 0.356207264047423 1 1
0.164168293246232 0.164044682845933 1 1
0.250112304736036 0.249864727727993 1 1
0.149292990091021 0.149135545606223 1 1
0.0120627735570814 0.0120573382285517 1 1
0.254411621356344 0.254155793757092 1 1
0.240926832634344 0.240685404482871 1 1
0.245812052052587 0.245568972737729 1 1
0.138745046518307 0.138642484180512 1 1
0.228125532653975 0.227934590185228 1 1
0.0576421202328684 0.0575802968862673 1 1
0.138893047530937 0.138758677997069 1 1
0.174450442156087 0.174303838582207 1 1
0.177294322250517 0.177089126433155 1 1
0.328893125405817 0.328498339746412 1 1
0.313299596744197 0.31302144438549 1 1
0.101847886891298 0.101711484587943 1 1
0.440646225735625 0.440189278849924 0 0
0.212802781851017 0.212524268847555 1 1
0.064733532621594 0.0646075284074814 1 1
0.234447263240631 0.234247805436054 1 1
0.363859779133598 0.363427150691978 1 1
0.423475500493601 0.42302575620944 0 0
0.139942385262034 0.139773136882971 1 1
0.188053830609291 0.187906240417273 1 1
0.0946681299538584 0.0946059428081062 1 1
0.308336360021608 0.307991225227068 1 1
0.198327954715991 0.19811827953743 1 1
0.119811098613049 0.119657104677585 1 1
0.224688878460606 0.224403130109882 1 1
0.23272889017577 0.232500941933314 1 1
0.239036144065437 0.238812696237371 1 1
0.229061571377195 0.228854590148737 1 1
0.382997199712465 0.382624528242228 1 1
0.144058871005739 0.143917023106084 1 1
0.304734614587552 0.304351142916214 1 1
0.276820637782517 0.276546425879752 1 1
0.17039493394923 0.170213760002034 1 1
0.134126714994678 0.133962895737406 1 1
0.0860735265663927 0.085987075427494 1 1
0.266437927855773 0.266140527062995 1 1
0.296853840661447 0.296562069839568 1 1
0.149524646209027 0.149371789538526 1 1
-0.0846783269476235 -0.0846517001977229 0 0
0.0560545893677073 0.0560025192059491 1 1
0.273356342452416 0.273075428385165 1 1
0.122202320803414 0.122066924897691 1 1
0.289302427858055 0.289017345424799 1 1
0.307598980563571 0.307315490983875 1 1
0.404504851545277 0.40409461926379 1 1
0.0747050210628377 0.0746466907726913 1 1
0.198827145005007 0.198620039925297 1 1
0.196206484917526 0.196027367793982 1 1
0.337629036146935 0.337330429815686 1 1
0.404748623694529 0.40431016862632 1 1
0.159383102266295 0.159223181785253 1 1
0.206865499551803 0.206564176307489 1 1
0.100950590260083 0.100864876152816 1 1
0.155286673250173 0.155142295816467 1 1
0.355280298756153 0.354900249031568 1 1
0.356724149387669 0.356392746905738 1 1
0.329926203575489 0.329569224104127 1 1
0.205365729845238 0.205168619680574 1 1
0.251122731874196 0.250833908676412 1 1
0.0589406760585394 0.0588886139161128 1 1
0.0560116630685177 0.0559448375298622 1 1
0.0566496326062052 0.0566144651601467 1 1
0.296910763388528 0.296587112190057 1 1
0.0710331701448669 0.0709375212926908 1 1
0.152434540226922 0.15226743309861 1 1
0.24121638821467 0.241004751014038 1 1
0.130532472538925 0.130423882111956 1 1
-9.45199332314708e-05 -7.61123772412796e-05 1 1
0.217441215186163 0.217190150092695 1 1
0.121820905196798 0.12168881851255 1 1
0.336520113394312 0.336178457749258 1 1
0.215614755728456 0.215394664371566 1 1
0.19548805414642 0.19526603780215 1 1
0.119049886556398 0.1189080317687 1 1
0.145369521099566 0.145230555912585 1 1
0.00577165778330017 0.00575240645523169 0 0
0.0992993561450118 0.0992070805919941 1 1
0.346727846815037 0.346336237239533 1 1
0.351054560901383 0.350711463755448 0 0
0.365410861961131 0.365055367033257 1 1
-0.0184515785364193 -0.0184302627695214 0 0
0.203230685402589 0.203049995307432 1 1
0.476805534114422 0.476359534707961 0 0
0.235397293810043 0.235150942942913 1 1
-0.010444488466242 -0.0104223624570369 1 1
0.0927185026452789 0.0926291235964921 1 1
0.173933557047676 0.173740290904159 1 1
0.223063483327107 0.222820426776098 1 1
0.196651239944381 0.196466229466393 1 1
0.427089384689263 0.426648200049177 1 1
0.315129914952337 0.314860709233993 1 1
0.348093842719384 0.347742970044451 1 1
0.298667937194219 0.298355437599075 1 1
0.299227373605869 0.29890837574832 1 1
0.0489269633095255 0.0488814508432629 1 1
0.122289225330441 0.122162144632694 1 1
0.0780481268074143 0.0779976662737479 1 1
0.318048712134096 0.317682670426624 1 1
0.130831771749228 0.130660898093448 1 1
0.0428708837388043 0.0428224830767971 1 1
0.412748216702528 0.412355648790703 1 1
0.331086148117689 0.330790588328962 1 1
0.0133324302613005 0.0133224794748413 0 0
-0.0226722046727902 -0.0226730677468013 1 1
0.202026389433827 0.201849838486706 1 1
0.283783563673189 0.28349008720536 1 1
0.231310382588626 0.231063938758431 1 1
0.163780640340877 0.163574793274462 1 1
0.0264171148396055 0.0263848548409458 1 1
0.319304158278279 0.318955978423361 1 1
0.186309453299464 0.186135953074479 1 1
0.143794062623372 0.143644210852047 1 1
0.143270600604112 0.143144054078437 1 1
0.194225144774359 0.194021494354294 1 1
0.158142808019103 0.157972416094746 1 1
0.19956667148621 0.199366584116269 1 1
0.220065791967163 0.219854406797303 1 1
0.317390535789648 0.317078250076577 1 1
0.209447414151613 0.209222947079367 1 1
0.178582373947903 0.178422371211511 1 1
0.375935708232336 0.375594706237745 1 1
0.178068591371304 0.177908154044795 1 1
0.308445816305452 0.308097861552824 1 1
0.0974293727734235 0.0973153039925367 1 1
0.167605453990366 0.16743038738101 1 1
-0.12522474769243 -0.125120287000666 0 0
0.147043476389708 0.146881487980191 1 1
0.271574663335447 0.271238238525882 1 1
0.245783082202485 0.24551439979264 1 1
0.168313630715124 0.16817073725851 1 1
0.0953740834124907 0.0953217307188481 1 1
0.220931163641602 0.220653008449404 1 1
0.243043755176714 0.242871337368214 1 1
0.127438506410149 0.127324061060935 1 1
0.0399122723651665 0.0398549913231162 1 1
0.162061016944661 0.161866353845736 1 1
0.134538673195467 0.13438353871603 1 1
0.0726965528756476 0.0726706142244887 1 1
0.295924068567136 0.295620697974038 1 1
0.327421097775796 0.327048996728304 1 1
0.328871850210107 0.328582464334698 1 1
0.271792485355696 0.271523619526598 1 1
0.225602699773699 0.225330834168351 1 1
0.318828672449542 0.318521621738546 1 1
0.282318631605502 0.282024474214834 1 1
0.253303925465071 0.253046648949024 1 1
0.0890863992086092 0.0889689032811348 1 1
0.0848246532433036 0.0847585703299576 1 1
0.338857064550529 0.338515689042792 1 1
0.305258812161242 0.304952468557303 1 1
0.387473734812496 0.387036834680001 0 0
0.270844643137843 0.270569337229904 1 1
0.0887374959398101 0.0886292802105024 1 1
0.0516250338671233 0.0516042616676333 1 1
0.257382015287824 0.257109600227214 1 1
0.232524658787409 0.232276229548963 1 1
0.338943707303051 0.338570305369222 1 1
0.23933554210287 0.239078966499892 1 1
0.388980941286966 0.388574263352163 1 1
0.177536861784811 0.177380777797164 1 1
0.312628265948669 0.312256465570313 1 1
0.131014354194343 0.130854902552122 1 1
0.243509874762782 0.243238155786008 1 1
0.0586228730714295 0.0585430057621726 1 1
0.182745769196996 0.182558174980375 1 1
0.225497671617285 0.225296611782724 1 1
0.411408553647834 0.410993087287304 1 1
0.37614284429863 0.375771666177849 1 1
0.185371058371564 0.185181702864068 1 1
0.0578414621825164 0.0577856240266371 1 1
0.00334722636555463 0.00333358631615425 0 0
0.190784563058759 0.190565259944483 1 1
0.0709529762496759 0.0709089159864253 1 1
0.059459129816432 0.0593975775067183 1 1
0.269116923674294 0.26887101612275 1 1
0.186641113322565 0.186468129725212 1 1
0.26743059779934 0.267104458963808 1 1
0.207518843995366 0.207330696053867 1 1
0.407505773156297 0.407056587326315 0 0
0.0286924484299452 0.0286583841835962 1 1
0.383040642957405 0.382630233424761 0 0
0.176252135681014 0.176100319819437 1 1
0.188603848880297 0.188362333241608 1 1
0.335361922688639 0.335026753304317 1 1
0.366342665616989 0.365989201007437 1 1
0.333361973267636 0.333053066226522 1 1
0.160120468987158 0.159965064296979 1 1
0.200493491815168 0.200311267034086 1 1
0.219160148529321 0.218929317565818 1 1
0.217098084140529 0.216898112013448 1 1
0.459033525740553 0.458526894554495 0 0
0.336460481271772 0.336165557110373 1 1
0.07688373675354 0.0768432592697193 1 1
0.195113271462258 0.194923018180448 1 1
0.289776674350665 0.289496949526679 1 1
0.281526030708857 0.281232502959691 1 1
0.200031430311825 0.199785767207522 1 1
0.226978863453642 0.2267402752206 1 1
0.16418728685798 0.164012944996654 1 1
0.0511009892566407 0.0510347688634538 1 1
0.15533650911926 0.155142386918935 1 1
0.130843754385383 0.13071084026097 1 1
0.360243680581415 0.359896074629449 1 1
0.257668278739902 0.257464857493709 1 1
0.162411002424529 0.162286552107104 1 1
0.261374753062573 0.261094417387133 1 1
0.171653879031048 0.171484929050428 1 1
0.205020805906715 0.204797917392582 1 1
0.0877475622763693 0.0876368835203624 1 1
0.282758376785108 0.282455595247462 1 1
0.336107232550225 0.335775156085023 1 1
0.11348424002247 0.113379843837672 1 1
0.349459224081611 0.349067971297388 1 1
0.0460449120498129 0.0459877663110907 1 1
0.288004737280515 0.287687275056809 1 1
0.181365499990618 0.181166514302578 1 1
0.305455915290334 0.3050808536223 1 1
0.225658736849633 0.225461936678939 1 1
0.174189375323904 0.174067894191199 1 1
0.536561661134464 0.536035073406129 0 0
0.141828241453139 0.141721950932468 1 1
0.0990786104161815 0.0989567932721515 1 1
0.131200683740383 0.131114064774293 1 1
0.317908917989548 0.317626347580609 1 1
0.1003728473956 0.100255858807564 1 1
-0.13513049766242 -0.134999897630395 0 0
0.391674320030006 0.391272929697941 1 1
0.227432538424575 0.227171438910311 1 1
0.228966138893641 0.228752662206796 1 1
0.0573763816955488 0.0573085817458863 1 1
0.140116988969664 0.140015929827543 1 1
0.070235443904492 0.0701592417480305 1 1
0.294937144490056 0.294618106377509 1 1
0.317336965126903 0.316992996042486 1 1
0.0557811227600094 0.0557330838797871 1 1
0.0925606224893232 0.0925176407727547 1 1
0.172511073899527 0.172320019999853 1 1
0.28506446132334 0.284756083649276 1 1
0.512009132183888 0.511433147818371 0 0
0.507481475740492 0.506980067319143 0 0
0.286627274580365 0.286350748405762 1 1
0.0474634406600256 0.0474066587756393 1 1
0.231979670609137 0.23173339972767 1 1
0.303962700691621 0.303645073032466 1 1
0.15004426304047 0.14989924767878 1 1
0.147330796387801 0.147181420960113 1 1
0.205751358760017 0.205598204657815 1 1
0.134314091425651 0.134167019031443 1 1
0.130410472934179 0.130260129825458 1 1
0.365903226548271 0.365502303453253 1 1
0.13134479995338 0.131126331850404 1 1
0.0781089732575509 0.0779595868147562 1 1
0.0928243622876643 0.092738812497608 1 1
0.586887938733624 0.586255956133625 0 0
0.115320946856874 0.115210215477718 1 1
0.197261576443269 0.197131746953768 1 1
0.240095508652914 0.239804287942823 1 1
0.19221407424594 0.192023364714107 1 1
-0.0137599706993552 -0.0137240040775078 0 0
0.115407315971073 0.115291887661608 1 1
0.134744017035172 0.134610956297426 1 1
0.191572143320601 0.191355766829206 1 1
0.164313000510792 0.16413275083755 1 1
0.175256003609098 0.175081672496305 1 1
0.157623905271923 0.157494524805739 1 1
0.158700676841195 0.158550169126941 1 1
0.259556273413392 0.259308036593149 1 1
0.184864920379128 0.184656698998816 1 1
0.0175905212857681 0.0175557419199148 1 1
0.0836770619365393 0.0836007861771267 1 1
0.267318705510068 0.26707151453635 1 1
0.0839341499903134 0.0838656296173423 1 1
0.222747271518936 0.222509077451734 1 1
0.137750589890649 0.137620915093812 1 1
0.26152953338149 0.261315836535363 1 1
0.121652068888757 0.121490240789503 1 1
0.240479821915628 0.240213649792349 1 1
0.142710845418414 0.142600693144142 1 1
0.1848099991845 0.184633399975505 1 1
-0.0864098940132049 -0.0863119183582831 0 0
0.164286204368325 0.164094689033894 1 1
0.215930967562456 0.215742195450311 1 1
0.259587539345663 0.25930072849895 1 1
-0.0771727880976825 -0.0770910993504812 0 0
0.0482612198386817 0.0482133539539955 1 1
0.202543696960119 0.202368135180561 1 1
-0.0213013476056446 -0.0212900057727598 0 0
0.0619797539668606 0.0619175658585448 1 1
0.20456213261899 0.20431701982448 1 1
0.210296270747291 0.21004801035229 1 1
0.0360744512739868 0.0360399205588974 1 1
0.304597727046676 0.304318689095197 1 1
0.251065415574336 0.250817060005248 1 1
0.295847595201354 0.295532076205139 1 1
0.273191830833159 0.272950042132926 1 1
0.245369725917549 0.245125464200317 1 1
0.310976412801407 0.310629594009469 1 1
0.265924084086462 0.265685143553813 1 1
0.247858073004524 0.247619116604915 1 1
-0.105756172629892 -0.105659928611503 0 0
0.272061183037081 0.271775972489157 1 1
0.130786267509712 0.130615503847598 1 1
0.41947789641409 0.419017457678525 1 1
-0.0510711560183101 -0.0509983875283263 0 0
0.21481338707633 0.214567660639567 1 1
0.182209618794442 0.181994274712783 1 1
0.122631201710464 0.122512797034248 1 1
0.405442392235928 0.404974650203374 1 1
0.0636376597958017 0.0635782840280613 1 1
0.132698839535419 0.132595851680583 1 1
0.181804116809897 0.181647904823099 1 1
0.349348008492949 0.348967545577842 1 1
0.190169946111509 0.18996639922853 1 1
0.195627372508624 0.195444668170001 1 1
0.162510331489236 0.162339257142049 1 1
0.228981617331196 0.228735697742411 1 1
0.18974623318174 0.189511956265257 1 1
0.277495354186778 0.277201179316064 1 1
0.0886876749762837 0.0886125242020076 1 1
0.302163704476784 0.301925902561794 1 1
0.217003497964147 0.216743302890953 1 1
0.265292084122079 0.264984347242657 1 1
0.19127195501379 0.191106767972304 1 1
0.176688235063804 0.176461538337197 1 1
0.128670398165389 0.128527173156912 1 1
0.118623722065901 0.118483356987038 1 1
0.162024768362692 0.161829019343179 1 1
0.0489696983512481 0.0489529760401831 1 1
0.154505151832443 0.154338004170116 1 1
0.17577079975594 0.175532275346643 1 1
0.361535451649058 0.361182628810793 1 1
0.113098511936759 0.112984726359809 1 1
0.141674691332959 0.14149664666027 1 1
0.276301227915616 0.276005171289584 1 1
0.396091480684532 0.395698571103511 0 0
0.297651607041372 0.297318648468015 1 1
-0.0852941182040453 -0.0852079426806132 0 0
0.286832064074928 0.28655662609487 1 1
0.358728200450437 0.358346478272221 1 1
0.146422215333592 0.146292468553304 1 1
-0.0832110745203287 -0.0831626229655703 0 0
0.281325881302546 0.281034873197159 1 1
0.12927832220904 0.129179829846503 1 1
0.287610280035496 0.287313227176413 1 1
0.231797961503218 0.231552064798853 1 1
0.169815642859387 0.169622342914673 1 1
0.302283634102965 0.301940987339847 1 1
0.158640940967089 0.158434694127147 1 1
0.0298590703922008 0.0298198394073118 1 1
0.154738467732935 0.154582521738274 1 1
0.191854524233905 0.191653796876566 1 1
0.0457801923601951 0.0457279140263812 1 1
0.180282707212564 0.180102396933916 1 1
0.250922146883969 0.250647704160409 1 1
0.240888324378114 0.240621641569135 1 1
0.260953946095449 0.260697729905742 1 1
0.239290003033486 0.239012814434861 1 1
0.0168931838701843 0.0169159375274905 0 0
0.0896316947138212 0.0895319385393326 1 1
0.142420704039737 0.142242949700253 1 1
0.205805757845816 0.20557123361652 1 1
0.232212658033201 0.231999610760565 1 1
0.104597820037025 0.104452081670035 1 1
0.282459538929879 0.282162020863129 1 1
0.19471287360466 0.194539859975948 1 1
0.352592237383304 0.352249498635521 1 1
0.260425570474598 0.260135359414706 1 1
0.108712539464655 0.108602672632627 1 1
0.124110491829744 0.123978461377625 1 1
-0.0307276150239094 -0.0306811161777478 0 0
0.324334587199218 0.32399276339266 1 1
0.294898764478302 0.294626798938188 1 1
0.375696983906751 0.375319681613857 0 0
0.355211407792878 0.354851012009958 1 1
0.22587770334595 0.225658719530001 1 1
0.297765603647184 0.297483290535224 1 1
0.216128822848692 0.215917462253683 1 1
0.227163767857487 0.22688673842237 1 1
0.156019552513833 0.155848057246579 1 1
-0.042939724113761 -0.0428752950336296 0 0
0.150383765182732 0.150188964435751 1 1
0.185525478105644 0.185316445424573 1 1
0.108927739358039 0.108780827707932 1 1
0.124994610926537 0.124869750709793 1 1
0.131222671873904 0.131062665394463 1 1
0.19436519471782 0.194154729805952 1 1
0.138668661078884 0.138529238925562 1 1
0.363277304427323 0.362882603781323 1 1
0.22988006756687 0.229613008214944 1 1
0.182546156842881 0.182355264935776 1 1
0.27340970845093 0.273138705212444 1 1
0.321096329714072 0.320759985170927 1 1
0.0535182640897031 0.0534395860606301 1 1
0.40602345540604 0.405565949120332 0 0
0.197213752907096 0.196984219858613 1 1
0.0937858201759127 0.0937421590311441 1 1
0.209942577386553 0.209672638837146 1 1
0.375914836331422 0.375540876252834 1 1
0.0320384826268974 0.0319800035297121 1 1
0.0781791123184327 0.0780930230991812 1 1
0.0659023898506283 0.0658627456269907 1 1
0.161436724613306 0.161281437415937 1 1
0.443341463036677 0.442932512800864 0 0
-0.0302942823984603 -0.030270472381449 0 0
0.0302848757549264 0.0302255889052927 1 1
-0.0964562523781728 -0.0963539955581547 0 0
-0.0712757368279719 -0.0711962509130982 0 0
-0.00408552690386335 -0.00406169374862422 1 1
0.390721221795791 0.390346864274633 1 1
0.19441475179774 0.194174087525134 1 1
0.157164717175226 0.156970060790753 1 1
0.234986859160249 0.234754682213516 1 1
0.36844831733097 0.368073026138603 1 1
0.260243873514342 0.259967647777801 1 1
0.356044327830433 0.355711047229693 1 1
0.236894103978601 0.236650533702578 1 1
0.139297059416454 0.139113061255775 1 1
0.317588134611437 0.317307009157694 1 1
0.324156791752253 0.32381165311414 1 1
0.116205580993873 0.116109368584111 1 1
0.483125744271365 0.482638165395961 0 0
0.133230960808783 0.133064350430606 1 1
0.139167212539215 0.138998581227397 1 1
0.10598082016713 0.10586658661828 1 1
0.193679238877998 0.193460254957307 1 1
0.392744095880821 0.392310853572075 1 1
0.281541610606978 0.281235653023914 1 1
0.218990749886026 0.218773993877977 1 1
0.159991532510285 0.159786861218291 1 1
0.18877462358065 0.188583383467147 1 1
0.125348803584897 0.12523987644611 1 1
0.223392022197603 0.223104331517209 1 1
0.169716935070865 0.169512286207998 1 1
0.0624899491819533 0.0624561419760565 1 1
0.195264201687461 0.195032998051366 1 1
0.27007813551069 0.269836769539847 1 1
0.208903281056174 0.208709634987298 1 1
0.294688743243266 0.294367282802587 1 1
0.0481244542363019 0.0480477505543853 1 1
0.156536783817756 0.156338849866647 1 1
0.42948167038832 0.429050264613722 0 0
0.23087545850179 0.23066853004463 1 1
0.367478258221244 0.36711049711535 0 0
0.223037577686235 0.222786440767742 1 1
0.128787989652413 0.128646059130163 1 1
0.0971890818598908 0.0970481722964852 1 1
0.291698318445677 0.291413006117407 1 1
0.0229825294403906 0.0229815150556029 1 1
0.323089683852072 0.322775254443535 1 1
0.0518191410246107 0.0517381674395583 1 1
0.055771586640708 0.0557259723911078 1 1
0.163795769879785 0.163607780077854 1 1
0.264080239278748 0.263806373767917 1 1
0.00651433129698958 0.00652689144806869 1 1
0.414148554918328 0.413730112833313 1 1
0.176773873344192 0.17663328141759 1 1
0.429613080987925 0.429135728351948 0 0
0.280806384715491 0.280523289284795 1 1
0.177292245910794 0.177066451662103 1 1
0.205168790746022 0.204965014354778 1 1
0.332134072688953 0.33178522203734 1 1
0.355858075818511 0.355525328491318 1 1
0.224515350462924 0.22429413344208 1 1
0.093734427650947 0.0936649445431813 1 1
0.36445860014937 0.364093649617444 1 1
0.0547852702624787 0.0547533586964845 1 1
0.0374432617848408 0.0373963455054002 1 1
0.19175900490925 0.191571624842641 1 1
0.299076187256769 0.298758308006809 1 1
0.268293049296094 0.267979742770139 1 1
0.280306587401333 0.280004869504501 1 1
0.255114283567492 0.254833746228789 1 1
0.120050439477508 0.119947702657164 1 1
0.189522737994732 0.189293722002369 1 1
0.0622728961570932 0.0622365341876782 1 1
0.286160769689442 0.285804271024886 1 1
0.196486836909382 0.196290942199983 1 1
0.258189280525891 0.257939448798472 1 1
0.207085553841053 0.206952796357661 1 1
0.164120122044384 0.163900481287846 1 1
0.0143996100466966 0.0143843672013936 1 1
0.20351914370593 0.203307398532602 1 1
0.0953088121346654 0.0952094530257396 1 1
0.21912211856841 0.218862502833003 1 1
0.101831632658065 0.101720760725082 1 1
0.297163599067788 0.29681022601195 1 1
0.37584628816134 0.375474120045855 1 1
0.313830050312867 0.313559189088153 1 1
0.0166515313717798 0.016614489936094 1 1
0.156553360410061 0.156384121629186 1 1
0.160683907202459 0.160543249933528 1 1
0.0635125025189722 0.0634377219913235 1 1
0.120296395589985 0.120166034265919 1 1
0.267208662869272 0.266963689745935 1 1
0.42517780172664 0.424729121538101 1 1
0.320816084896559 0.320520360104767 1 1
-0.00219639188513512 -0.00220422775630462 1 1
0.0673528819138432 0.0672976896049411 1 1
0.115532695166947 0.115370032776823 1 1
0.11890816166496 0.118786877228941 1 1
0.274618896228463 0.274370214013632 1 1
0.282844167055087 0.282495837676334 1 1
0.172274665653065 0.172117734623372 1 1
0.191649513590249 0.191481062012652 1 1
0.0669832981814719 0.0669158624850756 1 1
0.0397295211595553 0.0397534666074199 1 1
0.209451405306176 0.209210701792677 1 1
0.175724843488488 0.175538841772883 1 1
0.12896247919083 0.128849866882857 1 1
0.316677006432486 0.316379352229844 1 1
0.148120390268474 0.147930873354081 1 1
0.259502631391052 0.259252791011282 1 1
0.120103298833452 0.119976276992499 1 1
0.149488860855572 0.149360556479162 1 1
0.349190937090266 0.348855984016338 1 1
0.238383240025089 0.238148067598125 1 1
0.227084840188941 0.226837401460821 1 1
0.151399320007931 0.151230528773913 1 1
0.236219538707811 0.235955046392577 1 1
0.0992141814283792 0.0991176072412065 1 1
0.304048020233143 0.303709245621391 1 1
0.227490736589206 0.227260642649307 1 1
0.0303372265961847 0.0303117309400995 1 1
0.123161562273795 0.123029806317243 1 1
0.111081967220833 0.110972138948313 1 1
0.114068678247716 0.113964293433613 1 1
0.196371832244348 0.196181918319876 1 1
0.0917442749829983 0.0916905529611171 1 1
0.353584203760791 0.35326059540752 1 1
0.216957605002864 0.216751660827113 1 1
0.183307608469635 0.183110306210103 1 1
0.273520575099173 0.273278235363322 1 1
0.163221026666832 0.163068605835201 1 1
0.0922852845197505 0.0921909445093463 1 1
0.343901800705031 0.343499277806945 1 1
0.32257305418368 0.322247419136088 1 1
0.424071063753152 0.423678820630487 0 0
0.174960477990522 0.17475974015309 1 1
0.349080343280365 0.348719311806879 1 1
0.036617628548833 0.0365746217748204 1 1
0.366945060718832 0.366636466153152 1 1
0.285769751289535 0.285508610380211 1 1
0.204200799167913 0.203993871558622 1 1
0.277151160441633 0.276905650664106 1 1
0.294455311590461 0.29416227844209 1 1
0.206695311632677 0.206467651316254 1 1
0.159486806272643 0.159306991928889 1 1
0.254318634530798 0.25404861350669 1 1
0.19497160484742 0.194748219906611 1 1
0.193251185929506 0.193015752537564 1 1
0.17857859285236 0.178393276980823 1 1
0.251286821199788 0.250999190007236 1 1
0.364385955018309 0.364045120141556 1 1
-0.0153951058765292 -0.0154232303732481 1 1
0.33880072762252 0.338442094810212 1 1
0.319760933006817 0.319385278934061 1 1
0.284264383488649 0.28399023196876 1 1
0.394711623983321 0.394277466533922 1 1
0.300396430518042 0.300054038070802 1 1
0.122987758102312 0.122846498774526 1 1
0.133254062629066 0.133157512189922 1 1
0.271720254967921 0.271420551073838 1 1
0.215898596363551 0.215699497281375 1 1
0.365011722232626 0.364631216424484 1 1
0.321194904765681 0.320854420820842 1 1
-0.0035927304892015 -0.00359236152314665 1 1
0.101346157592231 0.101261040677198 1 1
0.39115407802746 0.390765671694765 0 0
0.0823534235000722 0.0822503785936967 1 1
0.25261115376122 0.25232839900677 1 1
0.179167805737587 0.17902202844843 1 1
0.0271977028419834 0.0271548047321697 0 0
0.0637805623485977 0.0636906719172124 1 1
0.0668929442025778 0.0668472784310253 1 1
0.540867800076504 0.540296525295901 0 0
0.287869601218044 0.287568006876554 1 1
0.258967391240867 0.258654399678171 1 1
0.0655123157826696 0.0654984776988382 1 1
0.0321933761290003 0.0321570402939798 1 1
0.183942458480106 0.183764895661556 1 1
0.26343613211708 0.263163971327583 1 1
0.250613521061469 0.250359561882739 1 1
0.0327936620815621 0.032760853909103 1 1
0.254215677115661 0.253943554424061 1 1
0.0899030853848188 0.0898061977820748 1 1
0.219188207240341 0.21895476829009 1 1
0.040307252754334 0.0402590963964575 1 1
0.177847133113658 0.177678790363326 1 1
0.137738145384294 0.137592285587034 1 1
0.102955447897143 0.102866828022882 1 1
0.186089549971263 0.185904057542031 1 1
0.118086372246 0.117969055872604 1 1
0.407083536841849 0.40667098927979 1 1
0.18718356419811 0.187048174558253 1 1
0.231619407411629 0.231437223968184 1 1
0.323993077009206 0.323693232754253 1 1
0.0704772583452812 0.070411035822843 1 1
0.153715106359734 0.153533894215475 1 1
0.318287941495576 0.317904153032675 1 1
0.0139549475976729 0.0139294219147033 1 1
0.382030978569175 0.381628689408209 0 0
0.183869452779983 0.183706459514609 1 1
0.266340239039973 0.266076955674545 1 1
0.198844940374239 0.198664044169054 1 1
0.171702236023274 0.171546907035879 1 1
0.177032356971327 0.176868969052776 1 1
0.161301888025701 0.161153470495584 1 1
0.295925134044713 0.295593167824958 1 1
0.293503218764029 0.293201870755156 1 1
0.19644137365469 0.196230921477082 1 1
0.262616377969432 0.262366403541617 1 1
0.320412120977377 0.320098401842689 1 1
0.128538458061985 0.128407425480112 1 1
0.0960468544058281 0.0959478728112657 1 1
0.294893651516769 0.294590848997216 1 1
0.237422245310649 0.237223396420932 1 1
0.0568187777940141 0.0567365282130795 1 1
0.210621200763534 0.210365359605625 1 1
0.232288878046031 0.231991218965913 1 1
0.15377533286176 0.153620705057452 1 1
0.212564559438776 0.212376062347065 1 1
0.297991001323443 0.297651251248718 1 1
0.226703613678132 0.226492319469929 1 1
0.233324694992418 0.233051523170706 1 1
0.229343214009931 0.229104845929435 1 1
0.315164901298326 0.314852559152594 1 1
0.186175825982656 0.186014432671557 1 1
0.272203896176062 0.271913118809284 1 1
-0.0341239988851675 -0.0340576140036652 1 1
0.180708353477765 0.180497932458186 1 1
0.190985176700329 0.190810346331103 1 1
0.363756089016559 0.363384439371895 1 1
0.452450063353145 0.451994999865285 0 0
0.168831311596476 0.168673490468028 1 1
0.273105892192773 0.272787675354461 1 1
0.166810633108519 0.166661952048935 1 1
0.163299477754689 0.163149065408805 1 1
0.0870897434324601 0.0870066220442655 1 1
0.226883500419026 0.226663579328431 1 1
-0.0973001119557265 -0.0971859445202917 0 0
0.0362578448833066 0.0362197819756071 1 1
0.279613242463138 0.279266592447141 1 1
0.258130998247001 0.257889167191258 1 1
0.117406415179204 0.117303324064012 1 1
0.268413516263293 0.268163711566017 1 1
0.3312668553273 0.330922489626089 1 1
0.228034456424691 0.227813042534191 1 1
0.0931170258730968 0.0930460499168071 1 1
0.287284852904658 0.286969596744697 1 1
0.228296314591058 0.228083566742997 1 1
0.194110988006397 0.193892738991122 1 1
0.48065551628675 0.480208079224103 0 0
0.203158017514798 0.202957770581041 1 1
0.150911123185278 0.150770811626458 1 1
0.208020983234553 0.207760152845445 1 1
0.218458257324545 0.218235514800396 1 1
0.288869128660557 0.288573690387885 1 1
0.126104896390775 0.12595565341205 1 1
0.0713402558810529 0.0712414532265748 1 1
0.363597597759527 0.363240550951713 1 1
0.136633927438402 0.136484895103326 1 1
0.108844409925088 0.108758866325239 1 1
0.258627653013829 0.258374221568715 1 1
0.307018778278262 0.306703843602926 1 1
0.121236063949178 0.121088604827846 1 1
0.108494053083466 0.108376384264711 1 1
0.0671112962003981 0.067024587358991 1 1
0.120705717183025 0.120577892398813 1 1
0.143459363594689 0.143315877186522 1 1
0.328002377829626 0.327678670719342 1 1
0.439277947924896 0.438808653191831 0 0
0.0986046642695778 0.098504904127162 1 1
0.190981300647749 0.190786632163498 1 1
0.333726820646013 0.333430649174054 1 1
0.270600337355635 0.270343133436039 1 1
0.291643183803754 0.291329889128043 1 1
0.260941346934831 0.260684574514589 1 1
0.102448306438937 0.102344941822205 1 1
0.245952282248923 0.245771582378379 1 1
0.028284315615376 0.0282452389638507 1 1
0.316272039660366 0.315979094960748 1 1
0.415669089941018 0.415248830167825 1 1
0.197440034746291 0.19722279470556 1 1
0.237046994696844 0.236798489770582 1 1
0.233707549299689 0.233417602671917 1 1
0.330613813644749 0.330233617842907 1 1
0.226630297405069 0.226429412521665 1 1
0.254633737056992 0.254338336969334 1 1
0.0883277244767344 0.0882321391373371 1 1
0.216236234463326 0.216003606885224 1 1
0.235793560600838 0.235541590631153 1 1
0.197984841741806 0.197761277369405 1 1
0.201523806183432 0.201307647833576 1 1
0.143518263621361 0.143339015131183 1 1
0.345127167581393 0.34476892531979 0 0
0.237512527297802 0.23726379555909 1 1
0.131316725873877 0.131185772758233 1 1
0.352732783608591 0.352329113194608 1 1
0.224086242677277 0.223805525369815 1 1
0.164784632885365 0.164615781667829 1 1
0.147659864353178 0.147494392878424 1 1
0.22829054933218 0.228076740955221 1 1
0.267233467719835 0.266991208469201 1 1
0.328437128084481 0.328063262092583 1 1
0.202773838391127 0.20260275783104 1 1
0.120913785523193 0.120776564069785 1 1
0.149380306725151 0.149238545280682 1 1
0.238247483699509 0.238011364537052 1 1
0.0429423672977964 0.042849417092817 1 1
0.340255620306637 0.339957944966572 1 1
0.0627574453788452 0.0627306002906702 1 1
0.245325377185947 0.245062530726194 1 1
0.116709460459134 0.116591036902461 1 1
0.362590928664977 0.362253190143706 0 0
0.159573782871432 0.15947545384728 1 1
0.160396037763165 0.160183775244822 1 1
0.01975248462181 0.0197470617962283 1 1
0.183401799759786 0.183215619783358 1 1
0.318321495057685 0.3180273802519 1 1
0.344838968920299 0.344429730411104 1 1
0.220735804642837 0.220490914795452 1 1
0.188626278534996 0.188371822801072 1 1
0.160252442166519 0.160107348455108 1 1
0.143419855286985 0.143252089360206 1 1
0.229796949078412 0.229520701500309 1 1
0.233821534840545 0.233584319718092 1 1
0.256005441934489 0.255722662811386 1 1
0.0802434250927003 0.0801132693412002 1 1
0.22508266232047 0.224818732186754 1 1
0.0081589187231546 0.00815117008849816 1 1
0.270841576229467 0.270540373665775 1 1
0.0908693588235414 0.0907685559950779 1 1
0.191286797719808 0.19106540678839 1 1
0.130216165030321 0.130084738066559 1 1
0.290596998226317 0.290287801016258 1 1
-0.0640216001924736 -0.0639652851119308 0 0
0.0671155881774801 0.0670288992439542 1 1
0.434996630547308 0.434569596198568 0 0
0.0817121441539082 0.0816591523181493 1 1
0.172563183222194 0.172397233174353 1 1
0.23379906685715 0.233537002670171 1 1
0.21855659839409 0.218289940117671 1 1
0.282560131509354 0.282255170501581 1 1
0.342303812841865 0.341982141812197 1 1
0.138028285488033 0.137861726480719 1 1
0.210989285647417 0.210778979643832 1 1
-0.0110830245265036 -0.0110718533047341 0 0
0.279249357031109 0.278937764108625 1 1
0.379081623165599 0.378687642732319 1 1
0.300065922398505 0.299734251534641 1 1
0.17513626569849 0.174984240200446 1 1
0.354764861132075 0.35439416253938 1 1
0.0969766985278336 0.0968654146620714 1 1
0.0516337040038916 0.0516362374704609 1 1
0.229075721755046 0.228848249314358 1 1
0.181133393172797 0.180965831177524 1 1
0.198005501810818 0.197842188136761 1 1
0.192438892061673 0.192204856966429 1 1
0.16892362457424 0.168787447083927 1 1
0.213990542256324 0.213765460329213 1 1
0.0315112995988633 0.0314823203823399 1 1
0.171111249641726 0.170976500889663 1 1
0.0973207173137551 0.0971856674621113 1 1
0.340577006081387 0.340228264790733 1 1
0.176256228867784 0.176052647098506 1 1
0.131626737393528 0.131467148905262 1 1
0.0204116847808538 0.0204085077844729 0 0
0.0958290087144516 0.0957352225363455 1 1
0.272748324673069 0.272505266419174 1 1
0.245893307712163 0.245590118160902 1 1
0.0158666156511128 0.015854189125576 1 1
0.346498292888804 0.346091590712355 1 1
0.268324558248477 0.268045388445513 1 1
0.40346123132434 0.403069760451424 1 1
0.132843264671144 0.132743875728973 1 1
0.107147056228802 0.107047027924535 1 1
0.156407155640376 0.156240264940541 1 1
0.0664150390539554 0.0663195807706441 1 1
0.363414134420937 0.363150628874254 1 1
0.0762833431919405 0.0762223879432372 1 1
0.195087036796573 0.194893673974027 1 1
0.187840591806869 0.187586584859821 1 1
0.129999101793599 0.129873575125682 1 1
0.368798294602003 0.368446475049998 1 1
0.355040469415451 0.35471517901863 1 1
0.0342035179245176 0.0341779281651674 1 1
-0.0359864528959914 -0.035971787546568 0 0
0.292739706603195 0.292461935044034 1 1
0.198536960262784 0.198276315256562 1 1
0.211611624328721 0.21136415276424 1 1
0.218965670481965 0.218731696115344 1 1
0.291632667112593 0.2913166765663 1 1
0.180199324905118 0.180011519348873 1 1
0.232624017267217 0.232403161062086 1 1
0.302100658178098 0.301759043117224 1 1
0.176617763458923 0.176409109008424 1 1
0.115042846887822 0.114940205354516 1 1
0.0750056707793634 0.0749658561004032 1 1
0.209241549131174 0.208997109456459 1 1
0.197034804634377 0.196885090358003 1 1
0.285378556972121 0.285027921085887 1 1
0.0710848873720839 0.0709950398887326 1 1
0.4104507517427 0.409967699268674 1 1
0.146198233062548 0.146054263040727 1 1
0.287617100183994 0.28731659718126 1 1
0.200278209179099 0.200128103399262 1 1
0.132184997668958 0.132055562197399 1 1
0.20605703567535 0.205896332731929 1 1
0.216665875724841 0.216435968886507 1 1
0.225177677799243 0.224942277034807 1 1
0.333666901575237 0.333357866963592 1 1
0.290467325609371 0.2902042869021 1 1
0.1679700417274 0.167828426100081 1 1
0.136350689976533 0.136245464101233 1 1
0.041274982086228 0.0412251195392207 1 1
0.138881929832022 0.138737856814367 1 1
0.419445062081696 0.418996626679803 0 0
0.253143631452528 0.252866699631717 1 1
0.0895866402789727 0.0895102187980552 1 1
0.13936886655504 0.139211513704634 1 1
0.229173245910692 0.22895531767364 1 1
0.216343533317057 0.216140249827474 1 1
0.137700542055816 0.137572981979474 1 1
0.0959081468777123 0.0958072488864263 1 1
0.294013534898387 0.293713423565004 1 1
0.202820898664329 0.202625978753461 1 1
0.498362569195962 0.497859206550831 0 0
0.0798751285984922 0.0797592213326794 1 1
0.237171240304571 0.236942605017114 1 1
0.232752587773668 0.232474598016899 1 1
0.186722339194465 0.186540186500589 1 1
0.123747452126928 0.123582299388781 1 1
0.301389845117363 0.301072495621618 1 1
0.153744341345316 0.153588661838879 1 1
0.278975547689506 0.278685987030832 1 1
0.163791740916733 0.163643057316722 1 1
0.182461111924427 0.182292281674458 1 1
0.0817900443458529 0.0816962388610268 1 1
0.130720585566024 0.130589714690864 1 1
0.334960595799198 0.334655912585662 1 1
0.0633695878851668 0.06328232646543 1 1
0.0788588810318197 0.0787593273288824 1 1
0.0402376813612566 0.040223841005022 1 1
0.161146488779752 0.160942407650933 1 1
0.0528497930362364 0.0528034482515049 1 1
0.112863248771388 0.112756705649101 1 1
0.262612080557069 0.262306298539339 1 1
0.210141878409856 0.209969544725169 1 1
0.312673078358762 0.312366346128553 1 1
0.161080359679924 0.160955282770385 1 1
0.146564904262575 0.146434939202995 1 1
0.351385667908863 0.351045776571893 1 1
0.383222712639264 0.382801081251804 1 1
0.188244211883979 0.18808336070267 1 1
0.154755502114526 0.15460808762559 1 1
0.234211940026605 0.233980036775961 1 1
0.225900967245828 0.225684847533411 1 1
0.0353751979614497 0.0353186773204893 0 0
0.237849250758343 0.237589028088858 1 1
0.329047956851135 0.328741563128575 1 1
0.357817219611282 0.357406127375421 1 1
0.120167377310879 0.120073724859387 1 1
0.267789235408822 0.267529816044002 1 1
0.119744907843932 0.119643464591718 1 1
0.280522429351185 0.280205299890491 1 1
0.162385990974245 0.162232231006121 1 1
0.234141402059718 0.233940736440467 1 1
0.130188362408837 0.130064389109966 1 1
0.184196745051841 0.183979153743289 1 1
0.166768913908302 0.166591014441182 1 1
0.321361568994944 0.321041332713512 1 1
0.471457964676659 0.471004280957346 0 0
0.125372099955363 0.125226631310814 1 1
0.172052294394024 0.171840884545202 1 1
0.415255936946804 0.414822191521168 1 1
0.319168106445559 0.318852871098992 1 1
0.421486478643343 0.421041456593413 1 1
0.117148244988526 0.117033585562378 1 1
0.237487542613246 0.237220745990869 1 1
0.176333101314455 0.176149558958234 1 1
0.0753380915694424 0.0752341535023433 1 1
0.319406814546727 0.319126949935721 1 1
0.142729475282878 0.142600271274544 1 1
0.25413203517735 0.253863281561876 1 1
0.230604055477076 0.230405409686216 1 1
0.227020096808297 0.226754332458562 1 1
0.205374679367735 0.20515307639267 1 1
0.0418979771256377 0.0418663140384652 1 1
0.110741976927457 0.110600985146546 1 1
0.183176229181065 0.183003739597121 1 1
0.199303313080249 0.199082882550607 1 1
0.196006666198421 0.195845236876291 1 1
0.11008776099033 0.109997533685269 1 1
0.261129832394093 0.260921501814447 1 1
0.320944817748222 0.32064698016049 1 1
0.279430668163643 0.279175434534725 1 1
0.143832285276009 0.143690385273802 1 1
0.143851594321025 0.143720152158421 1 1
0.0986110010353668 0.0985200463608222 1 1
0.183750973479201 0.183570330503835 1 1
0.370555763246269 0.370240800312565 1 1
0.0551093128036882 0.0550931679684832 1 1
0.196490105756189 0.196322833278134 1 1
0.168164903201091 0.168018832696083 1 1
0.291695841594252 0.291392889683853 1 1
0.155035097323943 0.154823954371028 1 1
0.202904413549337 0.202725570750287 1 1
0.152789945121477 0.15264047043541 1 1
0.136094667637043 0.135956286557305 1 1
0.0525779907471358 0.0525455520174036 1 1
0.182216603015116 0.182027519063075 1 1
0.20675310641319 0.206577173056001 1 1
0.272368897477745 0.272131010467342 1 1
0.11655943780522 0.116458603333945 1 1
0.394871447139096 0.394456936728383 0 0
0.364758622569781 0.364382925030728 1 1
0.168511774751457 0.168359459543636 1 1
0.131147354463244 0.131036899313979 1 1
0.135509072078481 0.135350033890566 1 1
0.190210544409608 0.190002142205947 1 1
0.0808321555259755 0.080734093596156 1 1
0.10096660700174 0.100854358910145 1 1
0.262095259491838 0.26186374007211 1 1
0.31380969025706 0.313479290908719 1 1
0.336408208825262 0.336078504831063 1 1
0.25308234467609 0.252802595370873 1 1
0.235214626281448 0.234951484882368 1 1
0.21008304086134 0.2099121422641 1 1
0.220218037895517 0.21999389532847 1 1
0.340829764788155 0.340478135694992 1 1
0.1699064080499 0.169740237369965 1 1
0.226222745427534 0.226005838721229 1 1
0.0982862180904261 0.0981778613248478 1 1
0.537614565611321 0.537086769795237 0 0
0.117693575462512 0.117557573047971 1 1
0.282184774562948 0.281857999195557 1 1
0.145820503751309 0.145664084024821 1 1
0.166932633483229 0.166728469871162 1 1
0.196577610990938 0.196384045877575 1 1
0.253292296043597 0.253048758301085 1 1
0.261175054959907 0.260909988231747 1 1
0.337418318979182 0.337119424428631 1 1
0.2748662383536 0.274609429375737 1 1
0.290454397698702 0.29017913345747 1 1
0.413485427521865 0.413060308190234 1 1
-0.0121734002082813 -0.012172884579612 1 1
0.0792887846475454 0.0792131281046633 1 1
0.0541037656178678 0.0540909527419062 1 1
0.227121404524489 0.226893886509107 1 1
0.177812722758263 0.177638876769094 1 1
0.257154812738252 0.256870854471836 1 1
0.0999253108899 0.0997984832949065 1 1
0.277876504287371 0.277560224327068 1 1
0.0143610752437088 0.0143418237407738 0 0
0.375312475627831 0.374940349818956 1 1
0.22736365805949 0.227152644767899 1 1
0.296282400559794 0.295999347300129 1 1
0.0760749461409901 0.0759450228774925 1 1
0.128213495266477 0.12804017752287 1 1
0.348297989790931 0.34795424650253 1 1
0.333191915383653 0.332841034514079 1 1
0.314307581467285 0.314012167230679 1 1
0.26664094409941 0.266348362243608 1 1
0.1860312945912 0.185858988299811 1 1
0.25155358920322 0.251323728592027 1 1
0.138806507536661 0.138688786026412 1 1
0.146521477178692 0.146384334951892 1 1
0.192772048425338 0.19255442677308 1 1
0.0956595475450779 0.0955326124750497 1 1
0.167269945100354 0.167113499980887 1 1
-0.0317091021584217 -0.0316748013871045 0 0
-0.0223834314771807 -0.0223647462392751 0 0
0.195763550391771 0.195543769164911 1 1
0.192691899591066 0.192495463453452 1 1
0.174605538366353 0.174394216600752 1 1
0.272724245562568 0.272453216479575 1 1
0.0413086502514032 0.0412753304704491 1 1
0.374786538635874 0.374382172238261 1 1
0.245167075860194 0.244875091526383 1 1
0.181380523037626 0.181162693720228 1 1
0.210809875561957 0.210614813535651 1 1
0.223942006557874 0.223706254573686 1 1
0.244534843580936 0.244212389989474 1 1
0.295727579043659 0.295471959839899 1 1
0.15146175573656 0.151334168077381 1 1
0.0399170066007889 0.0398740177369525 1 1
0.531531836414177 0.531000712609886 0 0
0.349683454304348 0.34930363361953 1 1
0.223090578429275 0.222868708367544 1 1
0.293708860697922 0.293394126267907 1 1
0.0294050146668594 0.0293734113279185 1 1
0.416569417055566 0.416163635018485 1 1
0.181872464897314 0.181737174203776 1 1
0.221714712422709 0.221463108526014 1 1
0.175568171128225 0.175337923382619 1 1
0.226934674058122 0.226675721332544 1 1
0.364921998103199 0.364483966512628 1 1
0.0773979735235728 0.0773222502296498 1 1
0.315438812356954 0.315107767099204 1 1
0.24304597658014 0.242729171455035 1 1
0.386080586594157 0.385706633182374 1 1
0.286014725128356 0.285712471942331 1 1
-0.0457241527747959 -0.0457064454141895 0 0
0.192340830456357 0.192131221145576 1 1
0.220434719290975 0.220197890626672 1 1
0.0935742166216299 0.0934679806214691 1 1
0.144284966527328 0.144099895713123 1 1
0.132635376208947 0.132498087183029 1 1
0.349308312918349 0.348902540230484 1 1
0.14990169673364 0.14977956925606 1 1
-0.0124776638624547 -0.0124439889561862 1 1
0.0785652747642902 0.0784863439207923 1 1
0.123824437538345 0.123697597411819 1 1
0.235328885829594 0.235068134097153 1 1
0.205731529944868 0.2055422187192 1 1
0.459821227981167 0.459290545240812 0 0
0.146243274684246 0.146115626696074 1 1
0.373553125968617 0.373161063315162 1 1
0.264234488361789 0.263921133952696 1 1
0.245683608766868 0.245362391405685 1 1
0.266919342546811 0.266668905955945 1 1
0.12803474179546 0.127902513638073 1 1
0.123502055279946 0.12335636410813 1 1
0.175805865837367 0.17560920934144 1 1
0.175490189419866 0.175308387695446 1 1
0.216300430469861 0.216083071950191 1 1
0.20348015793773 0.203291627599569 1 1
-0.00820161935299874 -0.00821835022204713 0 0
0.185502877883065 0.185361626413689 1 1
0.250795471732534 0.250557195129464 1 1
0.149714824304487 0.149570899068226 1 1
0.106101040585024 0.106011678163516 1 1
0.261643135331546 0.261384571404798 1 1
0.224330441119192 0.224083238782868 1 1
0.243178016248908 0.24291557186629 1 1
0.0879882601983517 0.0879127365902945 1 1
0.268308664735911 0.268061629925185 1 1
0.061022219482395 0.0609575499162809 1 1
0.37493383479147 0.374524081797745 1 1
0.0902101133258043 0.0901093727490755 1 1
0.135955879148972 0.135803666900773 1 1
0.277695172434729 0.277421020953781 1 1
0.283344643306892 0.283061223049572 1 1
0.510916937127554 0.510385671408438 0 0
-0.00276273837923844 -0.00276084981754375 0 0
0.185913854433264 0.1857283860438 1 1
0.243342478673316 0.243090769084413 1 1
0.0312701709465562 0.0312390662374301 1 1
0.120391892450991 0.120299294991811 1 1
0.237625252234808 0.237384544225287 1 1
0.122993594598815 0.122839203133584 1 1
0.237392163357536 0.237124136492006 1 1
-0.00142258765021913 -0.00141509070720445 0 0
0.117060771627061 0.11696027137643 1 1
0.304274085510489 0.303917910139783 1 1
0.245868128788649 0.245629050647963 1 1
0.209829744030982 0.209608848175834 1 1
0.035290325066325 0.0352554594851819 1 1
0.13914845920331 0.138939917144196 1 1
0.150645051850254 0.150419709153065 1 1
0.238342036657953 0.238077336659786 1 1
0.118304642694214 0.118153375499431 1 1
0.322620144868344 0.322304110045475 1 1
0.114077931933503 0.113964688293857 1 1
0.0981511072600826 0.0980529306389315 1 1
0.439639638226223 0.439152440414073 0 0
0.116363465312329 0.116270615115976 1 1
0.0623261814131953 0.062189838712237 1 1
0.164615322438128 0.164441033731861 1 1
0.0880870779016074 0.0879895995199617 1 1
0.292157953048838 0.291859815561329 1 1
0.132800271459719 0.132668237470153 1 1
0.105500991615148 0.105384605215226 1 1
0.143691096190108 0.143520288100241 1 1
0.013850152020255 0.0138520788238283 1 1
0.166850753925994 0.166678173613129 1 1
0.421344464594797 0.420928705258807 0 0
0.167753859599389 0.16757627161076 1 1
0.18113752904632 0.180982713089749 1 1
0.1896248804353 0.189443594565732 1 1
0.494727311795382 0.49417187069573 0 0
0.0155678062526838 0.0155526100889367 0 0
0.120568365477453 0.120463670864533 1 1
-0.0325418876899264 -0.032504339438321 1 1
0.181597922792788 0.181413108363249 1 1
0.136408334582214 0.136235403640947 1 1
0.168463645306212 0.168242788371812 1 1
0.138345643279147 0.138192904030339 1 1
0.232820870519777 0.232608713305114 1 1
0.23674910586951 0.236468707443418 1 1
0.253103752198589 0.252848760423757 1 1
0.459623910119084 0.459152035766158 0 0
0.32203902676145 0.321714001559117 1 1
0.393307167444198 0.392886451762021 1 1
0.548068758617512 0.547490607461637 0 0
0.164083908534806 0.163901096858415 1 1
0.0787448726897438 0.0787082201943079 1 1
0.231090132228669 0.230833899742915 1 1
0.0852507695612082 0.0851857214890374 1 1
0.191486114469812 0.191265516484537 1 1
0.183168253275413 0.183023642045508 1 1
0.123485264126861 0.123358603611003 1 1
0.237881327711674 0.237630748744303 1 1
-0.101940589335491 -0.101833958789725 0 0
0.131328941248849 0.131215217251786 1 1
0.159485692083374 0.1593391296147 1 1
0.27939554507512 0.279129232918699 1 1
0.128311898390152 0.128168876922362 1 1
0.159307874236625 0.159150861667975 1 1
0.173939684981432 0.173754897786117 1 1
0.298606978384474 0.298324509874186 1 1
0.133139890100031 0.13302214804435 1 1
0.326508075635545 0.326158098327476 1 1
0.140190205192176 0.139974471538628 1 1
0.279823016574733 0.279552689790289 1 1
0.218047887807096 0.217790415244507 1 1
0.189767758095435 0.189561339307298 1 1
0.0551082973405111 0.0550551740217572 1 1
0.344501382276226 0.344097430093439 1 1
0.268986671089389 0.268736136365184 1 1
0.128933164894836 0.128823515241246 1 1
0.302014087468394 0.30168985150841 1 1
0.32464082273102 0.324295971101915 1 1
0.227962004681705 0.227725376786859 1 1
0.206376133078478 0.206185019965272 1 1
0.0218028100328161 0.0217668654540353 0 0
0.15211597971024 0.151940365569964 1 1
0.243969544496064 0.243697949623085 1 1
0.161820042746651 0.161676704854057 1 1
0.331124158428851 0.330760276209081 1 1
-0.0199237155136408 -0.0199062511052019 0 0
0.241805095292569 0.241581333763764 1 1
0.16297493147793 0.162806470696485 1 1
0.164177969692354 0.164005243698332 1 1
0.156958758475172 0.156793215004701 1 1
0.453010041947445 0.452539572685929 0 0
0.226413549853403 0.22617352492779 1 1
0.194927355589488 0.194708474115296 1 1
0.408985107414058 0.408577780804424 1 1
0.436134867426043 0.435721706220746 0 0
0.0422381206827208 0.0422592327125804 1 1
0.190992368153769 0.190812017860302 1 1
0.221092291078186 0.220895597861751 1 1
0.175608418195679 0.175406997737726 1 1
0.474100846008012 0.473597033575064 0 0
0.31226846249288 0.311961893719143 1 1
0.213743632940346 0.213505704869865 1 1
0.239667806813407 0.239455929745738 1 1
-0.0238604013106445 -0.0238301020765144 0 0
0.184248332140097 0.184059868518592 1 1
0.261683932310195 0.261438472054033 1 1
0.164049885730517 0.163892302561154 1 1
0.375366718236393 0.374927479236648 1 1
0.32894874208512 0.328592627740531 1 1
0.166634006662576 0.16647010029624 1 1
0.206597823740207 0.2063693709725 1 1
0.284446224702489 0.284145479919859 1 1
0.149166546195147 0.149010956244867 1 1
-0.0205245392395118 -0.020480715677722 0 0
0.194529696748512 0.19432446519292 1 1
0.112887547788254 0.112771805322127 1 1
0.339435505807356 0.339107460890727 1 1
-0.0663359320580434 -0.0662422148517699 0 0
0.172283025983915 0.17213971618794 1 1
0.167029435233964 0.166844176718697 1 1
0.140240191359782 0.14006597743916 1 1
0.275904363886602 0.275641317016987 1 1
0.10964443706556 0.109554555194775 1 1
0.237109213409392 0.236853998190597 1 1
0.161983595625509 0.161842585746446 1 1
0.198911417984018 0.19867797473194 1 1
0.423804102097729 0.423386423826167 0 0
0.0111805073387715 0.0111714542585997 0 0
0.201991200593854 0.201825494166113 1 1
0.347793393588555 0.347482082199953 1 1
0.0744828464872273 0.0744017805868449 1 1
0.0754047887183728 0.0753138001600148 1 1
0.262130217446197 0.261869573512207 1 1
0.232220953696205 0.23200028197804 1 1
0.0876770260202546 0.0875467461435978 1 1
0.272490073149013 0.272210613727373 1 1
0.134758875918173 0.134574384960302 1 1
0.130777506468713 0.13065348591988 1 1
0.445746709082161 0.445284942657192 1 1
0.338000612232707 0.337690407261682 1 1
0.313308063195683 0.312992635423171 1 1
0.195468387618711 0.195239011646254 1 1
0.0645012096938205 0.064403568466558 1 1
0.125166212445162 0.125104047213707 1 1
0.194587215934614 0.194420921617776 1 1
0.0745937070490664 0.0745680942126696 1 1
0.383770187327235 0.383341877414476 1 1
0.399280531580248 0.398816608234285 1 1
0.369490275523693 0.369111428310964 1 1
0.25359658758147 0.253380877895164 1 1
0.304097691063355 0.303737067238146 1 1
0.21264261463347 0.212396964173612 1 1
0.147628426492943 0.147502129997376 1 1
0.192351327382149 0.192130652861924 1 1
0.273574879153444 0.273291196478157 1 1
0.27545931973205 0.275162204044454 1 1
0.252052445105485 0.251797249614765 1 1
0.0413229087499751 0.0413086468407353 1 1
0.283485871901257 0.283188437638861 1 1
0.276093364846096 0.275803127803975 1 1
-0.0764720501633241 -0.0763953383976357 0 0
0.240067038761846 0.239844484649928 1 1
-0.0173514788882586 -0.0173274599296008 0 0
0.128464334698449 0.128346960116422 1 1
0.192513285604357 0.192326919602935 1 1
0.178679375305847 0.178545584997107 1 1
0.0894966330007501 0.08939595452393 1 1
0.266668583908014 0.266387342915562 1 1
0.224909059987928 0.224730114037456 1 1
0.216225976945361 0.215979617445875 1 1
0.111563682721512 0.111467813609669 1 1
0.144654101893485 0.144511775690458 1 1
0.221081704152896 0.220887392704221 1 1
0.139916684972752 0.139804610715162 1 1
0.118788383611575 0.1186623960924 1 1
0.244830514179249 0.244572708333055 1 1
0.0180349658761183 0.0180570557958872 0 0
0.28699704568474 0.286678742495217 1 1
0.18600757838326 0.185844304002822 1 1
0.125523749416181 0.125446452200916 1 1
0.424371022446997 0.423950834679557 0 0
0.13566201374485 0.135478136890105 1 1
0.0679894804105552 0.0679087805505607 1 1
0.165578874255857 0.16541247686693 1 1
0.313044989583471 0.312693174816617 1 1
0.0791482595838613 0.0790997594453273 1 1
0.228837951777908 0.228591374163761 1 1
-0.00309233586775577 -0.00306309376563178 0 0
0.173832750462195 0.173658810265954 1 1
0.172894042799102 0.172718266799295 1 1
0.100605126416185 0.100479515630387 1 1
0.327796345387953 0.327437447118889 1 1
0.198940496938509 0.198672901698711 1 1
0.227916606409818 0.227697063199873 1 1
0.285126486515333 0.284819632615292 1 1
0.220947351151763 0.220740342071444 1 1
0.128037337209086 0.127899359869969 1 1
0.0535358523964587 0.0534937593003673 1 1
0.210405518609384 0.210176455457304 1 1
0.229306310027322 0.22909535148759 1 1
0.121225990862754 0.121084953246815 1 1
0.357673522243554 0.357320839979315 1 1
0.310594432320073 0.310299280387923 1 1
0.217332012035328 0.217071850394696 1 1
0.213598291504619 0.213372365159313 1 1
0.179670722982457 0.179486942549301 1 1
0.182890044589624 0.182704079369138 1 1
0.105099978130178 0.105011855519866 1 1
0.116252586172456 0.116178060926949 1 1
0.15360758071656 0.153425728334134 1 1
0.0100454337310311 0.0100498147195985 1 1
0.308628056124576 0.308305506105284 1 1
0.181568471861711 0.181370503019119 1 1
0.243086145256406 0.242827383179086 1 1
0.320669803788401 0.320340157068354 1 1
0.170207620131281 0.169991306728142 1 1
0.250343593329731 0.250105072334059 1 1
0.15741356347515 0.15724830448837 1 1
0.311994778067161 0.311669294673528 1 1
0.240386228425602 0.240130778995872 1 1
0.191860552869039 0.191681823528777 1 1
0.263167028811416 0.262856874602181 1 1
0.0678825261815736 0.0678301193891907 1 1
0.202416681327891 0.202223591411829 1 1
0.410985302093736 0.410627345466481 0 0
0.0942878151424273 0.0941604625398466 1 1
0.405071008665361 0.404664547023864 1 1
0.153032941875282 0.152892972887236 1 1
0.313251491757854 0.312891889888051 1 1
0.177056793727842 0.176850320791943 1 1
0.0361678183152898 0.0361195598486019 1 1
0.342345388966515 0.34199973123893 1 1
0.0599834063377761 0.0599194889115402 1 1
0.419377637261218 0.418950302285271 0 0
0.224314999624277 0.224127788254062 1 1
0.294098120115831 0.293797070519611 1 1
0.0912173738283991 0.0911005283459536 1 1
0.0308767626225399 0.0308634634824655 1 1
0.14264909262746 0.142487009217588 1 1
0.32000250124829 0.319618543836406 1 1
0.139920792032625 0.139797014213056 1 1
0.418916943481039 0.41848704358968 0 0
0.367933194023991 0.367566665588852 1 1
0.211650256789182 0.211464406066051 1 1
0.0063280117538661 0.00628559524921153 1 1
0.360543505167667 0.360155328302928 1 1
0.364010038411351 0.363592079390208 1 1
0.249655901079734 0.249337556751271 1 1
0.346645190160171 0.346359038014182 1 1
0.118313265809324 0.118179307343435 1 1
0.3258922137888 0.325533963398241 1 1
0.377009294525281 0.376640445624902 1 1
0.166552084221356 0.16640863785557 1 1
0.079604483078304 0.0795129013592775 1 1
0.148804222515802 0.148702897225599 1 1
0.362728112059698 0.362352898918086 1 1
-0.0240300464255808 -0.0240355677567819 1 1
0.360333867738875 0.359972810278383 1 1
0.0208598749087648 0.020838023007039 0 0
0.289505016906967 0.28919005392564 1 1
0.226206712229519 0.225973462705732 1 1
0.215633569735982 0.215420376174953 1 1
0.101448539516865 0.101352139774906 1 1
0.205334953028506 0.205128141888798 1 1
0.295480248228714 0.295171326609153 1 1
0.271740379444761 0.271437092806023 1 1
0.324307301192863 0.323922869291592 1 1
0.18525159700261 0.185027894049026 1 1
0.0864428874673455 0.0863536317179772 1 1
0.250525938265221 0.250283962925523 1 1
-0.000904594970587119 -0.000908534283384665 1 1
0.268479323450912 0.26826459650659 1 1
0.252009050271018 0.251771497004138 1 1
0.110568939721909 0.110458457542917 1 1
0.0995744541551126 0.0994814634358352 1 1
-0.0642213439984919 -0.0641607060691393 0 0
0.151214874531827 0.151073781002285 1 1
0.0836605028640501 0.0835313876573591 1 1
0.23973953929338 0.239491090376303 1 1
0.220050989738832 0.219831690924673 1 1
0.127618547292811 0.127465563709211 1 1
0.2661877464227 0.265933191900895 1 1
0.12420779045628 0.124090722564385 1 1
0.235293094848177 0.235018980012165 1 1
0.119162109906085 0.119059800275309 1 1
0.0718467191597042 0.0717054713528099 1 1
0.134917939528956 0.134756781153026 1 1
0.208818085140319 0.208585348199641 1 1
0.241805623370019 0.241570299856398 1 1
0.145775467120546 0.145622962116684 1 1
0.334800410907722 0.33445990849109 1 1
0.273524032169395 0.273206657751021 1 1
0.390476272134398 0.390045851682501 1 1
0.29703359903962 0.296754381856269 1 1
0.137418216980776 0.137240166658648 1 1
0.264280508801472 0.264011625089585 1 1
0.152177746036289 0.152042111520691 1 1
0.206381189691171 0.206200001356924 1 1
0.38703304957528 0.386629001840651 1 1
0.299571057132874 0.299287821340477 1 1
0.134539694957609 0.134413511954072 1 1
0.0735157115660131 0.0734376365663616 1 1
0.0341891226569765 0.0341574892143046 1 1
0.200451904317702 0.200238487270727 1 1
0.362259051770943 0.361884992558849 1 1
0.103754904407457 0.103626150502781 1 1
0.229727671997047 0.229487251011199 1 1
0.153745109534017 0.153562622545542 1 1
0.136594441906606 0.136482615585475 1 1
0.239637913135048 0.239379598044363 1 1
0.150784897612466 0.150649907646999 1 1
0.159061030173565 0.158905092542711 1 1
0.186699950070071 0.18650800926611 1 1
0.372318447531141 0.371933182795498 1 1
0.193319861836533 0.193150792528064 1 1
0.243745959294853 0.243464303955711 1 1
0.184844882035737 0.184670048469741 1 1
0.0424240205080802 0.042411438193918 1 1
0.215412276972227 0.215220392242888 1 1
0.203787609935104 0.203571157686285 1 1
0.138585616559277 0.138450450754346 1 1
0.231289402887926 0.231065175830823 1 1
0.300614334565235 0.300301902562516 1 1
0.169552382725271 0.169366806461484 1 1
0.366090463509935 0.365717184227082 1 1
0.170549967976201 0.170358706885073 1 1
0.193960578899092 0.193782176005171 1 1
0.251701965536248 0.25145092992376 1 1
0.0538882152713855 0.0537864284029224 1 1
0.246120562865701 0.245868011450937 1 1
0.103218251430977 0.103087271677899 1 1
0.288942713507894 0.288648744430884 1 1
0.202728001569556 0.202531661906018 1 1
0.388698364607039 0.388304708148346 1 1
0.177021713548391 0.176846089970914 1 1
0.158978298992617 0.158802501823149 1 1
0.146496088395125 0.146312035988223 1 1
0.265291316240126 0.265019120330599 1 1
0.240787993321539 0.240549755405463 1 1
0.0413360812250868 0.0413363277967033 1 1
0.287142859358082 0.286807622231798 1 1
0.196598349513353 0.196361832343575 1 1
0.271017839100588 0.270739915999026 1 1
0.311172635111119 0.310855494732952 1 1
0.228121167672513 0.227895173195843 1 1
0.0375131242865884 0.0375121873620779 1 1
0.118943820409117 0.118839578668552 1 1
0.249546958376702 0.249254287286837 1 1
0.294225529585508 0.293913473637306 1 1
0.327014213823367 0.326637722471106 1 1
0.193431917155676 0.193229189548638 1 1
0.086584331167634 0.0865001157939799 1 1
0.314347932236548 0.314017466426288 1 1
0.160061254094464 0.159890970614756 1 1
0.165986775598495 0.165778333983124 1 1
0.278723107957337 0.278434364988434 1 1
0.297578559019118 0.297264501746888 1 1
0.340948704752376 0.340574596644666 1 1
-0.13994238007038 -0.139818069072767 0 0
0.119203870809112 0.119063053145754 1 1
0.19493693356078 0.194733389746185 1 1
0.315950589338704 0.315583511920064 1 1
0.16352160876946 0.163381591154683 1 1
0.23223100707468 0.232010681434001 1 1
0.321701771909209 0.32138713605472 1 1
-0.0173094018122013 -0.0172472707887992 0 0
0.103841828797585 0.103732133518241 1 1
0.309040876611568 0.308668859937539 1 1
0.259163388497055 0.258870110108497 1 1
-0.0406813857699442 -0.0406326544658774 1 1
0.193352189205862 0.193146458300047 1 1
0.354095945108348 0.353771898560009 1 1
0.184311508476312 0.184114240815754 1 1
0.66604363236601 0.665358203597775 0 0
0.299575457971363 0.299239327798218 1 1
0.0791172025296715 0.0790730106546728 1 1
-0.00838994795666172 -0.0084179195265656 0 0
0.27624060656312 0.275978340347885 1 1
0.30398810383369 0.303697205404112 1 1
0.171812428493439 0.171612212336437 1 1
0.188332585643257 0.188169078615649 1 1
0.230188666482754 0.229951698574829 1 1
0.144033694414803 0.143887189346344 1 1
0.107954625508058 0.107825724144354 1 1
-0.0699910068823746 -0.0699167674932123 0 0
0.077181561040262 0.0771253752429807 1 1
0.139313344186717 0.13910208509021 1 1
0.323353871659895 0.32301054475421 1 1
0.0794383514485946 0.0793973308362791 1 1
0.0682500648859088 0.0682029223557692 1 1
0.424154981170155 0.423730742207496 1 1
0.283977931456815 0.283708911773102 1 1
0.198900241106599 0.198713879885921 1 1
0.318441287531125 0.318135150539766 1 1
0.201149694107361 0.20092062462473 1 1
0.289964641320209 0.28966049140315 1 1
0.267815678311316 0.267518472025714 1 1
0.129279283668212 0.129132108474789 1 1
0.127482220344499 0.127355237506645 1 1
0.280186884411276 0.279915548127143 1 1
0.257375462549051 0.257081522315556 1 1
0.363500709851782 0.36310868114077 1 1
0.282321931240812 0.282066579760463 1 1
0.256564651556359 0.256241079924251 1 1
0.205397465475486 0.205204038713038 1 1
0.213535023359147 0.213343924664985 1 1
0.177304703962936 0.177115971379265 1 1
0.278466204022653 0.278182109058897 1 1
0.206571485830454 0.20634479363687 1 1
0.260712033655852 0.260470000907434 1 1
0.195669567271142 0.195476702156116 1 1
0.210135312144982 0.209946899113641 1 1
0.104449921057958 0.104384685574031 1 1
0.149768236582007 0.149623028970074 1 1
0.372751467979597 0.372381030089933 1 1
0.241618169034329 0.241373189795835 1 1
0.190881293407156 0.190687629099929 1 1
0.25026518183791 0.250022882726872 1 1
0.13228792392206 0.132137348899922 1 1
0.183524361828661 0.183316276456987 1 1
0.205908480912565 0.205726337924748 1 1
0.367305075973735 0.366925470333014 1 1
0.315085376626205 0.31472710598902 1 1
0.374535434746718 0.374167325679337 1 1
0.202339380329392 0.202121849010693 1 1
0.257326677401627 0.257048538075402 1 1
0.341447132769792 0.341086098474431 1 1
0.0649343991488695 0.0648372907311042 1 1
-0.0406962853292571 -0.0406432345464214 0 0
0.281394117457796 0.281124627044249 1 1
0.166923709790193 0.166720475260804 1 1
0.138788687445369 0.138635997096148 1 1
0.0889711497511606 0.088882408572683 1 1
0.108451100037898 0.108351687057201 1 1
0.327203971394318 0.326877797618573 1 1
0.147242808399089 0.147106697083751 1 1
0.125826190143802 0.125694794590521 1 1
-0.0832950683338363 -0.0832489595684896 0 0
0.147571629741689 0.14742627229885 1 1
0.117570504966038 0.117476977535087 1 1
0.203071666493544 0.202877095973155 1 1
0.167281259764296 0.167104087631469 1 1
0.154461451313055 0.154279238569204 1 1
0.246168888568577 0.245890451728473 1 1
0.20078000273956 0.20058550533802 1 1
0.091331477554784 0.0912330410534618 1 1
[truncated: 2,461 more chars]
