# Supplementary material for: Bias caused by sampling error in meta-analysis with small sample sizes
Source: PLoS One. 2018 Sep 13;13(9):e0204056. doi: 10.1371/journal.pone.0204056 (PMC6136825; doi:10.1371/journal.pone.0204056)
Supplement: S4 File — (ZIP) [file pone.0204056.s004.zip › results N = 20 theta = 0.5 tau = 0 sz = 10-20.txt]

"cohen.dl.theta" "hedges.dl.theta" "cohen.dl.cp" "hedges.dl.cp"
0.474141119522215 0.450724328089298 1 1
0.579611173207271 0.553121582113225 1 1
0.558610844009116 0.535575610834713 1 1
0.269657443825249 0.257103126258743 0 0
0.298003921008783 0.282344260003283 1 1
0.451610235803542 0.432344925943563 1 1
0.320979440347335 0.307027420779122 1 1
0.497659201811549 0.47145669332066 1 1
0.554295228671814 0.52672830932816 1 1
0.538916188496236 0.512004755367213 1 1
0.398967782244796 0.37725217725336 1 1
0.587088648380605 0.563119795520856 1 1
0.237350927299235 0.226096360610263 1 1
0.705119031909067 0.669878668359141 1 1
0.578260079569502 0.550591938582043 1 1
0.654708000027084 0.619843314556508 1 1
0.50509795853529 0.479745059447044 1 1
0.358653956547971 0.341908698895467 1 1
0.586083440021105 0.565717520101203 1 1
0.52260304591541 0.498902715328005 1 1
0.675257126646048 0.645217398552684 1 1
0.554553487184683 0.524194208812785 1 1
0.609204716690732 0.581854452387575 1 1
0.525232328009489 0.496650299893334 1 1
0.468577489215863 0.450369017727406 1 1
0.487642303787336 0.464577298777276 1 1
0.40309996676185 0.380946770557418 1 1
0.45116306150326 0.427321778111066 1 1
0.377881103730638 0.3597787233699 1 1
0.647365494224781 0.618208004233671 1 1
0.592785275878466 0.568108354886618 1 1
0.436047526018664 0.414589027202618 1 1
0.514164193173755 0.489825886028882 1 1
0.53214715608586 0.510774627606072 1 1
0.227206822169377 0.217091191702362 0 0
0.546087828434581 0.516590304554839 1 1
0.494987309095813 0.470543465260774 1 1
0.581069457944489 0.555536387191752 1 1
0.263177867840189 0.254244675889686 0 0
0.50069229190652 0.47677256787826 1 1
0.597135936051544 0.572173328539919 1 1
0.338596219490706 0.325747888223455 1 1
0.469981624011011 0.439967752873498 1 1
0.561212488816034 0.53474149919414 1 1
0.460187658181526 0.438187323711343 1 1
0.49703415001773 0.468923385800835 1 1
0.440054133374386 0.421428963316223 1 1
0.54023661845897 0.514043686938246 1 1
0.512485775058646 0.492219957702038 1 1
0.487016785256007 0.461674094328896 1 1
0.499868011206889 0.478121715427065 1 1
0.525204393023848 0.498061128587716 1 1
0.391707135280751 0.375362873654155 1 1
0.778326903974768 0.741153434154753 1 1
0.360305223611173 0.339183263828028 1 1
0.567376911796099 0.536566012402403 1 1
0.364264747168505 0.345871221601882 1 1
0.727426381374286 0.695223801756772 1 1
0.779466489956811 0.737512547076619 1 1
0.345855438318603 0.324558349049835 1 1
0.534864728457362 0.511303053652858 1 1
0.662016199207245 0.631606156242886 1 1
0.458755560731696 0.439198283615558 1 1
0.409124607287395 0.396744269565778 1 1
0.565944479760773 0.539092955419 1 1
0.381236522282694 0.36126587101438 1 1
0.542817122606946 0.519433545780919 1 1
0.427568863512435 0.406491948467815 1 1
0.858904390517693 0.808444853253643 0 0
0.683424396139532 0.645448975598882 1 1
0.625714183675835 0.594618451630048 1 1
0.484595703409266 0.462167877393016 1 1
0.51057599803472 0.49236829581311 1 1
0.449535455521579 0.428783533196413 1 1
0.702827346823072 0.66911875675454 1 1
0.314377994884421 0.297665476426866 1 1
0.487046232287039 0.461261525701155 1 1
0.395001618305871 0.372475679789224 1 1
0.498847492747176 0.480182771153065 1 1
0.802989378952809 0.769171140151488 0 0
0.530156037033533 0.504235287679337 1 1
0.418870052390542 0.396638270268258 1 1
0.497316358113488 0.472442660075316 1 1
0.425921389152496 0.4037140707245 1 1
0.475140699308735 0.451218042521874 1 1
0.471065637660075 0.45035884175653 1 1
0.708462558448131 0.677805613714556 1 1
0.577765545972673 0.547175895081177 1 1
0.500714364298581 0.474236601804785 1 1
0.523771760432359 0.501566512851561 1 1
0.381308419371803 0.363726285157781 1 1
0.700346683040881 0.667615824211485 1 1
0.462725908929712 0.434458513968273 1 1
0.68304177663754 0.651736222001131 1 1
0.711106249224609 0.675914039780895 1 1
0.47333986899983 0.452387788684223 1 1
0.32950136883674 0.313742036136703 1 1
0.557516957090134 0.525647012726009 1 1
0.500905632486583 0.472876526315556 1 1
0.601792670546071 0.569811807984066 1 1
0.401893326074592 0.385056533986155 1 1
0.484988077202824 0.463753848338851 1 1
0.294883552151812 0.276606380590339 1 1
0.59865158569263 0.570399070168109 1 1
0.488267664313857 0.460059732195067 1 1
0.415143196115027 0.396881566660567 1 1
0.68357606331775 0.647886873383918 1 1
0.633592907894639 0.604355765734962 1 1
0.5762760140999 0.548893027771863 1 1
0.532434182125242 0.504500958714857 1 1
0.836900980770659 0.796207447861677 1 1
0.551453888475515 0.523368324271814 1 1
0.525163124184214 0.505375856586659 1 1
0.272032262045602 0.263702869664386 1 1
0.614681488929281 0.585555368125439 1 1
0.385053381020571 0.373733979507412 1 1
0.444895606072566 0.418546589583751 1 1
0.523748891792021 0.49975057487517 1 1
0.431388179055442 0.412985419472871 1 1
0.383311220487863 0.367736286262987 1 1
0.659294939636275 0.630738061055954 1 1
0.578805863959537 0.553907497775127 1 1
0.738236429147384 0.70547856345637 1 1
0.449696315648032 0.428226990419609 1 1
0.392277429138885 0.372891747421201 1 1
0.483718064408825 0.459271995528937 1 1
0.431777146634413 0.411245780948008 1 1
0.3476014260579 0.336879495108885 1 1
0.621291072621121 0.590539593541087 1 1
0.488029540158513 0.465875800998256 1 1
0.472266843046438 0.451510244827496 1 1
0.580837026732643 0.555118207780345 1 1
0.328201256634621 0.312926751837939 1 1
0.387587968216356 0.368742169059702 1 1
0.513356489780906 0.489661533529733 1 1
0.600750665269874 0.568832355495961 1 1
0.632532104623617 0.601079566199403 1 1
0.49630728556355 0.472796581731459 1 1
0.538362532358522 0.509713265494789 1 1
0.571776213579833 0.548015124537253 1 1
0.501380702020141 0.474824103462336 1 1
0.672965981825916 0.643960883097891 1 1
0.543282393072868 0.518490852081255 1 1
0.638491328134749 0.607632280755339 1 1
0.395794608028635 0.37608820397966 1 1
0.811527767289225 0.777350777295704 0 0
0.240952436901223 0.230464554845792 0 0
0.44424725454999 0.423654211806258 1 1
0.337968476635699 0.322652075759515 1 1
0.281935185085506 0.266124252719325 1 1
0.440376004848387 0.419184958292667 1 1
0.399973913343022 0.385756545388577 1 1
0.7387697030251 0.706869030539439 1 1
0.390591886764312 0.371103214162942 1 1
0.379619918061933 0.363025604190563 1 1
0.35240726259669 0.329979141651277 1 1
0.439878078733927 0.420386749175479 1 1
0.513702442942576 0.490274659368429 1 1
0.737306387552511 0.701604459582421 1 1
0.240029376918516 0.227184943665844 0 0
0.443022535608267 0.421371641332317 1 1
0.671977080882164 0.645145224760582 1 1
0.568997297922116 0.540959558667417 1 1
0.610999922307759 0.582570704091624 1 1
0.509558654745028 0.489540539337091 1 1
0.57582875799893 0.552420548934308 1 1
0.286417800399525 0.273039320507737 1 1
0.471189768052156 0.446004246727544 1 1
0.342215112003341 0.325620008794144 1 1
0.573436318388401 0.543186764961819 1 1
0.629845428105054 0.596621512294406 1 1
0.384344816691586 0.367112569754697 1 1
0.663182171286146 0.629443138948227 1 1
0.214291937370794 0.203719520145227 1 0
0.639585666032351 0.609321058388486 1 1
0.462079549959816 0.438299070573693 1 1
0.374906570783686 0.35594236445919 1 1
0.57058520826165 0.539488381550062 1 1
0.443952945254098 0.420846645701131 1 1
0.60460343786866 0.576569967859487 1 1
0.415242383349916 0.396671058783839 1 1
0.543330419661853 0.513344420014783 1 1
0.523231163759744 0.498206012584497 1 1
0.419014615778476 0.399073344205833 1 1
0.369626299708346 0.346841001447639 1 1
0.265849974181866 0.249364430356373 1 1
0.497627023687329 0.473819419936642 1 1
0.481888782238093 0.456053536070925 1 1
0.472709018708531 0.443641061342273 1 1
0.407372031989846 0.386999933927624 1 1
0.386198235622588 0.369045303870351 1 1
0.605394429675203 0.575995270198792 1 1
0.492776240104743 0.46804134689421 1 1
0.429583857271949 0.410076162667752 1 1
0.377071170370095 0.358143408863549 1 1
0.372517764501214 0.361475555118015 1 1
0.576564872449956 0.550197515516147 1 1
0.548161485156781 0.521330414704886 1 1
0.37269474671384 0.361001429842444 1 1
0.639491420491032 0.609131017128129 1 1
0.551172038650654 0.52597355212531 1 1
0.705587514854787 0.678506520545655 1 1
0.553280689620522 0.522816842375033 1 1
0.446472121912023 0.4216346212131 1 1
0.679791189468995 0.64246308732071 1 1
0.492771222688417 0.470533536393752 1 1
0.286078511746241 0.273128895629756 1 1
0.515425606370889 0.491651604964347 1 1
0.574414559383935 0.546829591296942 1 1
0.350547220580375 0.334796974786229 1 1
0.464736861324968 0.450546417239731 1 1
0.373756681675962 0.356764396111197 1 1
0.61665309787157 0.589345912149745 1 1
0.477635981520112 0.452858928160582 1 1
0.52907001177891 0.50595659851949 1 1
0.444265288813961 0.420512165810119 1 1
0.865589544533476 0.825916211151588 0 0
0.449713282902215 0.429644259565254 1 1
0.523597325834624 0.497410092357157 1 1
0.600698772174072 0.574565521544348 1 1
0.585671757586951 0.560066033916437 1 1
0.518324181894881 0.495640492965143 1 1
0.364393551268855 0.348105705763207 1 1
0.398488418097383 0.381180789028887 1 1
0.452650997230318 0.428627916210176 1 1
0.667947385020292 0.63614916605449 1 1
0.441705283987669 0.416258739482956 1 1
0.343071046015736 0.328290820147144 1 1
0.432407012080598 0.41253070804424 1 1
0.63343975509447 0.604590164555947 1 1
0.264315162735329 0.246308265099127 1 0
0.457751007230762 0.439268647654783 1 1
0.403176254748144 0.388883824920882 1 1
0.45128251690687 0.427077263165474 1 1
0.22084238061655 0.212124502228812 0 0
0.563286455813425 0.541326591022705 1 1
0.384532895780681 0.365738381621152 1 1
0.340552628078531 0.319220967980211 1 1
0.666010841701591 0.636624432084062 1 1
0.465831929831873 0.445381337894932 1 1
0.543554918533562 0.518720060198661 1 1
0.465405880974271 0.440898007281525 1 1
0.522212471951077 0.496290005515684 1 1
0.478255462826877 0.458827382086618 1 1
0.622672295588889 0.591060537826423 1 1
0.556998604073738 0.526356444059555 1 1
0.573508987943195 0.547135912640381 1 1
0.402277709979123 0.386093718280088 1 1
0.434335990031704 0.415408106456916 1 1
0.443373740811608 0.423463884686521 1 1
0.355727572958856 0.336575148302446 1 1
0.431207350191805 0.409463504213872 1 1
0.312423223874128 0.294593740628393 1 1
0.611667927131417 0.582740704101897 1 1
0.52695515571332 0.504095033738007 1 1
0.615977640330564 0.591003499260484 1 1
0.613125408664516 0.581370184584304 1 1
0.435579603076722 0.416192708528787 1 1
0.361251736074408 0.339922326180738 1 1
0.430568307784681 0.409953304749657 1 1
0.779832955194072 0.74132786641104 0 1
0.365700058798533 0.350087476145062 1 1
0.321029186643871 0.30851905339211 1 1
0.335790865700925 0.31853638891601 1 1
0.299144353436862 0.283950109994782 1 1
0.480270301890194 0.456525752659228 1 1
0.589108565672431 0.557045964578591 1 1
0.377851905643711 0.362703506984325 1 1
0.516751794225261 0.491466769218274 1 1
0.493415738918613 0.471618284436932 1 1
0.534379803165508 0.51317974920363 1 1
0.570073953262888 0.545159427498347 1 1
0.679779904076674 0.650650795708647 1 1
0.500355338895056 0.479050599004081 1 1
0.667475919112053 0.627523805733318 1 1
0.329850362897357 0.316238059953646 1 1
0.566290368087686 0.541900785822594 1 1
0.507042596607622 0.485189874814966 1 1
0.496621149530442 0.471520397033468 1 1
0.521499856871343 0.502924630502145 1 1
0.453921348714365 0.433821241766418 1 1
0.317624882923569 0.300664901149785 1 1
0.432866151005048 0.412390034156704 1 1
0.472310215915524 0.444410420690464 1 1
0.573557904397015 0.546598389007463 1 1
0.409976435589656 0.393217747897677 1 1
0.697002408500803 0.664403717126078 1 1
0.602585639925561 0.579583589224601 1 1
0.515814904737583 0.489645662342534 1 1
0.487115741189049 0.468152847087112 1 1
0.468023108033413 0.4428804725888 1 1
0.222897587228715 0.214726215685025 0 0
0.352139277697242 0.336356341144568 1 1
0.410326735304711 0.383681090627602 1 1
0.436610561327062 0.416071672642243 1 1
0.387367795621119 0.368231774218182 1 1
0.611358511284311 0.578657892293498 1 1
0.256270736794971 0.240879772220693 0 0
0.43250699830583 0.402505432952228 1 1
0.434067514169865 0.407927754735867 1 1
0.415370449603816 0.40007716503297 1 1
0.385337611447865 0.366129222580138 1 1
0.471347874266023 0.44939308136328 1 1
0.359667510524284 0.34303399492913 1 1
0.527855698595322 0.501419834885233 1 1
0.569066450842485 0.54545042155588 1 1
0.482296523766547 0.457388052847312 1 1
0.641398750018537 0.615299207623076 1 1
0.578276944213174 0.547855320050038 1 1
0.5239087394772 0.49975329795939 1 1
0.425775899119679 0.406063905852972 1 1
0.324859353738456 0.310373832139368 1 1
0.54529685544002 0.519959321454778 1 1
0.280154080815613 0.265563717577765 1 1
0.390076318798534 0.374206550264129 1 1
0.545877329129508 0.515548563831195 1 1
0.276805012416022 0.264538389875068 1 1
0.46354446079237 0.440242268071459 1 1
0.553100850379389 0.529523551678205 1 1
0.0843103676169216 0.0798560275448575 0 0
0.401474401687769 0.374492271799704 1 1
0.608862582833795 0.582680756038346 1 1
0.527658198863312 0.499495730639384 1 1
0.368824841726863 0.347759519249409 1 1
0.508561487185481 0.479265337026231 1 1
0.714623996367045 0.683418136009855 1 1
0.438499748470997 0.417823572919098 1 1
0.571109784652292 0.5450194144329 1 1
0.420838250247839 0.400547538601596 1 1
0.368070142201954 0.353249577523137 1 1
0.703823299343475 0.670891387503243 1 1
0.395412676705677 0.380400828932584 1 1
0.399188671298129 0.375985522880396 1 1
0.513186743107539 0.488792515231213 1 1
0.499755644213161 0.470741898240358 1 1
0.449794503095764 0.429429099751789 1 1
0.498089548555592 0.477821573506245 1 1
0.530906800806359 0.505775453927481 1 1
0.510531284502967 0.485147546828282 1 1
0.550253533279777 0.524290427429093 1 1
0.570890277704743 0.543981306222946 1 1
0.527992359599026 0.491378947028835 1 1
0.380300080309093 0.359961267694669 1 1
0.561354498125997 0.536169225316964 1 1
0.459716267550273 0.437587130751719 1 1
0.647776447208097 0.617491133579618 1 1
0.600468764306327 0.565908052091366 1 1
0.399710608989653 0.375933320062595 1 1
0.429842057144674 0.408592661965869 1 1
0.428002870333811 0.408557142539696 1 1
0.571296083141414 0.5476577394314 1 1
0.396087767331518 0.371652770380009 1 1
0.449933714908192 0.422610664402859 1 1
0.532034404884048 0.504886079215419 1 1
0.65152205714405 0.617742701733295 1 1
0.232967008214016 0.223165317520523 0 0
0.54078036674939 0.51757970611705 1 1
0.724440770896577 0.692389677764406 1 1
0.434589201257123 0.412319940072798 1 1
0.382658002308481 0.363168929911557 1 1
0.54913418202846 0.523000771681338 1 1
0.561653914904648 0.540405182271153 1 1
0.635329855727569 0.606369458462849 1 1
0.48760470750757 0.467056978609857 1 1
0.325819592130487 0.311038326731597 1 1
0.506242520591903 0.486425948618183 1 1
0.591665647473707 0.563962375499707 1 1
0.424159734343727 0.401336299571478 1 1
0.441176141271354 0.423923679411872 1 1
0.504957769136088 0.478577080627184 1 1
0.50463292446921 0.486456080501778 1 1
0.462507070017849 0.441201790425953 1 1
0.571484841200768 0.549022604222332 1 1
0.592166121667324 0.566282056366427 1 1
0.242389776183387 0.228934198544466 1 1
0.671112957159794 0.641187786503532 1 1
0.629485918196868 0.594837471222305 1 1
0.587933638643161 0.549582961413687 1 1
0.348128968274622 0.328459975552276 1 1
0.457324827418269 0.43230551058544 1 1
0.246813832184982 0.236928003490278 1 0
0.378560238467342 0.362253475405198 1 1
0.558312842743702 0.530823492733474 1 1
0.601212909299974 0.573603741263909 1 1
0.359220673388398 0.344482940954546 1 1
0.384730953156627 0.372202350296176 1 1
0.728766735757066 0.691203498162099 1 1
0.49489088048007 0.474092765404106 1 1
0.464580831433714 0.440485137455477 1 1
0.490026325402434 0.46766030625099 1 1
0.510440725234401 0.476813931021626 1 1
0.192111877960391 0.183840738799711 0 0
0.513656233572232 0.48915131333456 1 1
0.223522784237009 0.215791085989189 0 0
0.409158268894844 0.392369988113889 1 1
0.58344749209695 0.557674497051826 1 1
0.579008411678653 0.555534877989764 1 1
0.530799886769098 0.509664970872911 1 1
0.420847428727793 0.403638494505041 1 1
0.547781524538566 0.522414091010706 1 1
0.47470904147281 0.453173796986967 1 1
0.347810389531664 0.3252180425949 1 1
0.335919081906578 0.320732970679973 1 1
0.599979848814488 0.567720915276804 1 1
0.461678288210366 0.43869344166661 1 1
0.584655447426442 0.55807464906202 1 1
0.52922399679033 0.496710547263823 1 1
0.431810666752509 0.412898558375314 1 1
0.454372804987547 0.425286652147668 1 1
0.40087425764091 0.384926437239583 1 1
0.597152744856368 0.570009374812857 1 1
0.271504384481633 0.269608256219769 1 1
0.520810037469477 0.493867722835721 1 1
0.633546332850983 0.602915823885758 1 1
0.735061138677763 0.702680594923547 1 1
0.608245410570256 0.578356937807415 1 1
0.61724753207799 0.58278110441188 1 1
0.587144815740632 0.558072080318371 1 1
0.541348649249393 0.521130334064508 1 1
0.321309550245834 0.306054015733738 1 1
0.731850488298985 0.703075791810355 1 1
0.400061909164336 0.377608906247385 1 1
0.613320813841287 0.590653963499279 1 1
0.27354780118522 0.262900185204809 1 0
0.385443334321511 0.367426211288678 1 1
0.590114257073277 0.561143073733969 1 1
0.36177553860027 0.347873423195069 1 1
0.397199125202205 0.37904282040009 1 1
0.382735429542194 0.366200418722184 1 1
0.454860252328933 0.432802065832416 1 1
0.389281538140156 0.368226187957205 1 1
0.554030980381138 0.525179775224103 1 1
0.543088880273398 0.516756002565571 1 1
0.524335852083516 0.499946060774531 1 1
0.511462987954601 0.487304450564712 1 1
0.451964854638151 0.43319208474793 1 1
0.639648640724962 0.602367840777219 1 1
0.538319439854917 0.515126254621298 1 1
0.387677541902231 0.368793986016294 1 1
0.46929619656183 0.447292621755443 1 1
0.436081795389498 0.412049307268302 1 1
0.31709462212783 0.300465690803695 1 1
0.650227796943299 0.620262688195826 1 1
0.514389567754942 0.497184674445403 1 1
0.535451628148936 0.509030815805235 1 1
0.389855766026221 0.368239425518964 1 1
0.537821204007214 0.516191476635976 1 1
0.649097731936558 0.613423742690282 1 1
0.388325687811971 0.373039038232717 1 1
0.65369751126281 0.62179057221545 1 1
0.468604327323461 0.449425600103319 1 1
0.716155306877296 0.681928553709011 1 1
0.425168303055668 0.407468532288964 1 1
0.620112067647465 0.590010648049318 1 1
0.580698677131369 0.552786494946918 1 1
0.456639314432344 0.435436982998846 1 1
0.649746629434212 0.619305242629338 1 1
0.422135805516362 0.403540172332539 1 1
0.435033447497916 0.416957753114568 1 1
0.558578418601386 0.534638446012131 1 1
0.671750313988244 0.639190639137725 1 1
0.777175541125167 0.743854069160287 0 0
0.550426657192167 0.516797662229692 1 1
0.399244362230719 0.380119703689879 1 1
0.648167949461275 0.621204491517667 1 1
0.480182260950249 0.458997295463003 1 1
0.472539867015383 0.449907096068765 1 1
0.480267768807367 0.452933960785386 1 1
0.49556928446195 0.470151507150856 1 1
0.732891496433533 0.693855135578565 1 1
0.115243148072526 0.111873456493757 0 0
0.344604263997566 0.327562839003768 1 1
0.51532017307644 0.491263400969504 1 1
0.428189068421954 0.40837870214742 1 1
0.577163416911102 0.552020178821109 1 1
0.680293136478085 0.6493071742091 1 1
0.415030585901334 0.394040791786177 1 1
0.610304596716985 0.572110973343278 1 1
0.429154141703485 0.405166806138541 1 1
0.59802827273932 0.569332236253387 1 1
0.363704102950272 0.352749021010164 1 1
0.334561874418587 0.324408426145788 1 1
0.432518726473526 0.413115344198598 1 1
0.548141932656429 0.519611380582242 1 1
0.570407941256855 0.544262975157019 1 1
0.494098913776363 0.471008445040297 1 1
0.632033685034077 0.600182671810633 1 1
0.419330731095657 0.402681823521901 1 1
0.439703624753286 0.420190241618727 1 1
0.561123930588211 0.537407064063488 1 1
0.520031786243885 0.495574699535145 1 1
0.464187052077305 0.44342393216366 1 1
0.491822504487697 0.469858135432824 1 1
0.495087706858845 0.471513599528468 1 1
0.657288801136393 0.624892047273797 1 1
0.365509537306327 0.351759132304378 1 1
0.577365911061182 0.551862125677273 1 1
0.446154514595942 0.419911904726302 1 1
0.461705166630893 0.443317245178725 1 1
0.677188803988258 0.644980004788416 1 1
0.488908564905763 0.468678385662058 1 1
0.450076655226934 0.435380123037889 1 1
0.652316092134675 0.62103482582639 1 1
0.453064511350755 0.432368127632174 1 1
0.568808219495805 0.54567981003321 1 1
0.608406459312723 0.58207065168416 1 1
0.358934351497873 0.340825589464509 1 1
0.385678253295775 0.365003231475818 1 1
0.427756984406777 0.404505905210232 1 1
0.429647269466514 0.407684594622412 1 1
0.498503937262786 0.475762068728433 1 1
0.317053336382804 0.299758462925473 1 1
0.521424057813953 0.500599704329057 1 1
0.485261568585641 0.462357536695707 1 1
0.542824629751823 0.518625052911222 1 1
0.387547580620231 0.369641788070212 1 1
0.36164080447285 0.344425875913116 1 1
0.551157303644769 0.524512690584325 1 1
0.608791340904109 0.57993251653006 1 1
0.217914332934034 0.207175337680473 0 0
0.650089022538615 0.61944511407045 1 1
0.53808008937962 0.507562255715643 1 1
0.412394699996896 0.393760637476913 1 1
0.435511472242437 0.408756476929612 1 1
0.377478094476873 0.360132755056649 1 1
0.462142425384726 0.442592795265723 1 1
0.60725167379627 0.570400392842896 1 1
0.503494793680624 0.478628243530253 1 1
0.614112029985873 0.584115453958212 1 1
0.675727041229161 0.640908478161005 1 1
0.756351226630535 0.727958191992864 1 1
0.487657502998759 0.465003096744377 1 1
0.453444416011512 0.426198277570108 1 1
0.620180901602768 0.59119389797707 1 1
0.565476503031052 0.535174436571112 1 1
0.299390619889144 0.285915007307483 1 1
0.560874106711346 0.533692178935289 1 1
0.645983143501958 0.616170578793364 1 1
0.398883076560491 0.375860290350537 1 1
0.50223361768559 0.477054712528596 1 1
0.36637582281458 0.348414368765214 1 1
0.712512856612563 0.677867131557897 1 1
0.395979365530215 0.378300695599623 1 1
0.328433378593859 0.312638416368362 1 1
0.342700975837741 0.328099270401921 1 1
0.519107234791767 0.495585150072694 1 1
0.307602237321832 0.293888691682961 1 1
0.312151481854297 0.295838595827739 1 1
0.54106969269686 0.519560613328026 1 1
0.319136643294967 0.308458350338779 1 1
0.430861943217571 0.411638358375393 1 1
0.58959502248682 0.563949173380815 1 1
0.607124743517308 0.579440865077822 1 1
0.620349675224175 0.592046750806533 1 1
0.655559121198853 0.629283816726397 1 1
0.407369046756914 0.388059348417054 1 1
0.567933907866963 0.541246113972119 1 1
0.294197797252787 0.280370145006141 1 1
0.391586483634874 0.372348117139357 1 1
0.273482396069492 0.262319466249942 1 0
0.48951337465252 0.468410757446178 1 1
0.604928802621782 0.576845714336709 1 1
0.51970807983587 0.493744369192749 1 1
0.469551588574833 0.447568957208289 1 1
0.791050981893356 0.752642544479732 0 0
0.320196406548305 0.305998224723619 1 1
0.660218967145747 0.634640946357102 1 1
0.647150147710815 0.616816678339512 1 1
0.456851939286759 0.435909609733572 1 1
0.48612293737502 0.460831387370545 1 1
0.525787562160839 0.506212800644723 1 1
0.54952774387032 0.521920835985923 1 1
0.476591278578823 0.458147506384226 1 1
0.608848673270343 0.575870802798753 1 1
0.364638947285688 0.348681726186244 1 1
0.520529524920708 0.498104112805319 1 1
0.478683738514668 0.452159101342047 1 1
0.355483353800449 0.339822550206575 1 1
0.3169202988848 0.296918977327332 1 1
0.542394248517297 0.52479037175412 1 1
0.368972247187784 0.349847284045221 1 1
0.443398886433143 0.423215238378636 1 1
0.406989295893851 0.388526370538794 1 1
0.581428181698171 0.555616452306828 1 1
0.501932501084612 0.479489834579822 1 1
0.816224059110031 0.777540975135371 0 0
0.760988770065301 0.715708824898717 1 1
0.321527967103279 0.307137205726589 1 1
0.501082903200894 0.475134656555443 1 1
0.490780040834677 0.465623148939619 1 1
0.645956412614486 0.61833745177713 1 1
0.427289603558987 0.409512498847765 1 1
0.731391487817143 0.687938863994731 1 1
0.424996082994482 0.402505331782435 1 1
0.594063192407616 0.56855201803137 1 1
0.594121225623656 0.563891197135336 1 1
0.517703952226215 0.494359610253032 1 1
0.601682714799936 0.572165469370871 1 1
0.720107887386404 0.685488301220579 1 1
0.399133222153989 0.382701779824404 1 1
0.384648279788255 0.372189877787367 1 1
0.363691610406335 0.344766166372134 1 1
0.505421840711013 0.480697187635397 1 1
0.597484617089077 0.572811251727891 1 1
0.514131072157045 0.492233125464824 1 1
0.588761777335781 0.560869152028744 1 1
0.499633948084621 0.472706916611271 1 1
0.258609255590985 0.245820647284712 1 0
0.406644484231491 0.387035022514871 1 1
0.44031739977032 0.418456444706342 1 1
0.507739342070592 0.479942771782905 1 1
0.323066847064419 0.30697062666878 1 1
0.546054581307356 0.521203325161581 1 1
0.580218214572502 0.5551809239963 1 1
0.523518645186008 0.497491464059705 1 1
0.344196874226363 0.328700560832442 1 1
0.386306885278006 0.369597807473696 1 1
0.49046262653992 0.469926884023336 1 1
0.662812784284422 0.633686405334546 1 1
0.370673176817347 0.354411025561057 1 1
0.493109433622211 0.461912163928544 1 1
0.596707349653396 0.565868081877865 1 1
0.407346870222134 0.39292184706518 1 1
0.305441200897103 0.291883091632517 1 1
0.472846193041098 0.454604691202513 1 1
0.390472380921814 0.376670270453065 1 1
0.634094394417811 0.598527473895163 1 1
0.533946747968477 0.507399588077121 1 1
0.503287228635906 0.478312773387389 1 1
0.397256548248077 0.380117854267496 1 1
0.306552750873946 0.288521055722286 1 1
0.289291312711424 0.277874219722954 1 1
0.487650550752827 0.464971282564087 1 1
0.4576730898072 0.434831884205002 1 1
0.369391571950119 0.35218338572146 1 1
0.614693689736434 0.587159411046756 1 1
0.487030640575739 0.461193194721087 1 1
0.417271177404038 0.39704283936893 1 1
0.436078381953366 0.41811861401478 1 1
0.231224633489149 0.220221890689273 0 0
0.334904268728253 0.31686933970148 1 1
0.401138436439311 0.38476448656269 1 1
0.631127087272856 0.600697577071519 1 1
0.397285681353106 0.379762128898327 1 1
0.53816022011145 0.515386055404445 1 1
0.379253640569357 0.358987011130852 1 1
0.423032406129791 0.401691140951664 1 1
0.455062601493913 0.433090142213411 1 1
0.487548431356908 0.467597939241517 1 1
0.483555890181513 0.457388283519386 1 1
0.70290971806835 0.67413151932137 1 1
0.359103156097881 0.342129062136178 1 1
0.54910936725723 0.518969082094742 1 1
0.404638641895501 0.384008513318575 1 1
0.575768822586627 0.547260009239129 1 1
0.572734536600972 0.538648736560969 1 1
0.659477258979929 0.626475169436275 1 1
0.21741567893858 0.210388508245296 0 0
0.305023103217036 0.291124632420093 1 1
0.635547359389719 0.606572603801943 1 1
0.567160262668658 0.55131752972772 1 1
0.322154599818607 0.309615069502485 1 1
0.652207434999798 0.615576679524164 1 1
0.636424500355783 0.606865285308774 1 1
0.516270823740234 0.486406354185795 1 1
0.594569762216628 0.56496072835114 1 1
0.656114973685276 0.62787986812948 1 1
0.494015007627606 0.471759124235399 1 1
0.574925213056763 0.549690177563156 1 1
0.201419120025325 0.19064692749259 0 0
0.429349770162112 0.411119958369206 1 1
0.497702637316791 0.47648531874719 1 1
0.453604956209046 0.431608519975104 1 1
0.468186114692434 0.449746389893773 1 1
0.685362928159038 0.652743226008645 1 1
0.260058798746507 0.247329780347521 0 0
0.273541147626082 0.261053523751217 1 0
0.55903711715859 0.530956852612337 1 1
0.375977954543997 0.356621359644377 1 1
0.458583178016864 0.438030589943282 1 1
0.501043145509933 0.474658684390268 1 1
0.365004834726722 0.342377398889516 1 1
0.610062209152626 0.584561172314803 1 1
0.534565965525571 0.506032533594106 1 1
0.491549838852814 0.461121219047289 1 1
0.43218982404779 0.41118925541296 1 1
0.664892896159818 0.630250309252581 1 1
0.342034342915556 0.328217324792346 1 1
0.629611534794624 0.590676479986305 1 1
0.673735504554867 0.638998124651866 1 1
0.451326255938059 0.428986720433011 1 1
0.385876199420761 0.367087481852347 1 1
0.288979079283709 0.274666577775884 1 1
0.35792068680524 0.34033771831381 1 1
0.555406988638839 0.531781498318973 1 1
0.324405946224534 0.309298355055558 1 1
0.468485303743848 0.447962083012592 1 1
0.629494739051024 0.599505175699735 1 1
0.492335747964646 0.464338586803478 1 1
0.663880329542708 0.633023219131257 1 1
0.661346517292628 0.629876278886543 1 1
0.673685993100068 0.641517007908818 1 1
0.434927989269223 0.413735828388815 1 1
0.578385162780551 0.557245746403129 1 1
0.583810200449944 0.554776049034938 1 1
0.35205901952495 0.33464781177842 1 1
0.39499122660695 0.376779901473882 1 1
0.455482438769827 0.436226921012079 1 1
0.772437387765783 0.739217220750289 0 0
0.712673305949376 0.679608826637811 1 1
0.551522161918871 0.531961737741608 1 1
0.438893614595354 0.419598436046784 1 1
0.486907720829319 0.462794957436722 1 1
0.401612212012361 0.385951795091111 1 1
0.542712855143306 0.514338716497818 1 1
0.510175170707785 0.487768732531406 1 1
0.599233290646174 0.573100287528481 1 1
0.558900472457887 0.527601982412985 1 1
0.481985135532083 0.457404988820889 1 1
0.493389251546346 0.470825577770675 1 1
0.699789315835738 0.6645958095601 1 1
0.546868138239387 0.523766438856153 1 1
0.66268624153128 0.625271679090746 1 1
0.495967533493349 0.468808689222538 1 1
0.430656665110531 0.413701786477933 1 1
0.530337412953672 0.501831443402453 1 1
0.631228329415097 0.599434269578985 1 1
0.521579041852169 0.49632764970219 1 1
0.585329085493498 0.560785938302737 1 1
0.644008539280667 0.613834688641854 1 1
0.61088518490769 0.581175454883538 1 1
0.375097483739981 0.357843908755358 1 1
0.677039432516331 0.647716352190294 1 1
0.575944258581612 0.547656276252941 1 1
0.578938167959358 0.549581822260806 1 1
0.498528219113469 0.472890727924907 1 1
0.501377246642366 0.471530174217161 1 1
0.487511488575302 0.468988934492646 1 1
0.695479887695572 0.66233747120331 1 1
0.622772802691355 0.591733042995215 1 1
0.496256630149865 0.475507117974778 1 1
0.505521952563421 0.485016061940912 1 1
0.673629562017475 0.641587109505874 1 1
0.428842716057291 0.408193505043769 1 1
0.499289424122726 0.479667719733534 1 1
0.371094976121632 0.356420317256602 1 1
0.51366647606223 0.489909428803023 1 1
0.558667928835346 0.53483238526358 1 1
0.373897252646314 0.354686289147132 1 1
0.567774003181471 0.542692414353494 1 1
0.322113069809165 0.303918694049009 1 1
0.372008806399255 0.352513881904811 1 1
0.508775912297868 0.484863510416191 1 1
0.53999185154824 0.515007054459056 1 1
0.452111403440664 0.432591471808633 1 1
0.523686867058912 0.501186067407911 1 1
0.622892683968268 0.596127439883852 1 1
0.375762766488304 0.356009773017517 1 1
0.479090463978004 0.457159118696239 1 1
0.418482641975089 0.396142818294821 1 1
0.412302172277489 0.390733942841137 1 1
0.625736515631023 0.59086091263401 1 1
0.373528102990233 0.358855811087282 1 1
0.40352363204966 0.385903190621753 1 1
0.647788955182121 0.616025592387214 1 1
0.442719703401422 0.425167430529475 1 1
0.265677868174619 0.256680846920336 1 0
0.407248838086339 0.386707052591793 1 1
0.461370785253481 0.44261824005946 1 1
0.440198825399324 0.421870130596831 1 1
0.524376061078534 0.498108855571473 1 1
0.364673288096033 0.350459874916736 1 1
0.453500616459308 0.433464136003144 1 1
0.470728664876173 0.44834906071508 1 1
0.568549321509436 0.538753209805168 1 1
0.393733315077399 0.377811055161497 1 1
0.494163104451826 0.471890858688216 1 1
0.542727998726426 0.518964290824354 1 1
0.46871031395477 0.44495901986879 1 1
0.424700771623388 0.40104470425249 1 1
0.360498357421782 0.336779890821131 1 1
0.520865787078216 0.496183711651795 1 1
0.53916937745732 0.511416761486593 1 1
0.508467858464699 0.484260281595027 1 1
0.60737465162758 0.577790322931399 1 1
0.25763424256083 0.245392274748199 1 0
0.708305102974643 0.67540389327615 1 1
0.658844225856344 0.628350668000115 1 1
0.389939841559195 0.364046708615173 1 1
0.4969566731373 0.478238350040248 1 1
0.616611535395358 0.589597904355009 1 1
0.357750446061258 0.347139489653176 1 1
0.496971083097495 0.46485849855854 1 1
0.665958825852135 0.637184379199832 1 1
0.637360369715155 0.608842855533975 1 1
0.477543529926378 0.453204123557539 1 1
0.233120059388757 0.221135580368808 0 0
0.583943639765238 0.559135123467679 1 1
0.626789480187072 0.596004857786715 1 1
0.640605135713089 0.611195514395214 1 1
0.711048103199189 0.679389098912873 1 1
0.49880710052291 0.47523466344004 1 1
0.231292070800602 0.219113107103625 1 0
0.533859441223253 0.510922566373243 1 1
0.537964907170033 0.514688666283714 1 1
0.433082414053547 0.416679553622576 1 1
0.40984769733293 0.390105499327648 1 1
0.67811569502139 0.644262310283087 1 1
0.825676550611815 0.788482793728769 0 0
0.538872512691026 0.515768465884329 1 1
0.740532871422215 0.706654056853307 0 1
0.410632906742312 0.393935545891847 1 1
0.470490673111515 0.448651970699428 1 1
0.600749278521071 0.565839332787579 1 1
0.404069915385001 0.384690651706216 1 1
0.541687636667846 0.513081608172796 1 1
0.230964649305893 0.220062799414663 0 0
0.460046465039582 0.437015490910402 1 1
0.411860052251706 0.392675366480753 1 1
0.744347009908977 0.70843643214858 1 1
0.398910960390072 0.370830832596432 1 1
0.599360664227062 0.571841442784994 1 1
0.596249934491593 0.565834133793995 1 1
0.269399911031498 0.257569062675175 1 0
0.43804291925746 0.413044083771247 1 1
0.590437843568165 0.56026358338934 1 1
0.509289217803621 0.487200846552536 1 1
0.678441152463813 0.650670020453358 1 1
0.574181253255345 0.552452216792684 1 1
0.527554014084826 0.499307118593906 1 1
0.605108470097341 0.573578008733959 1 1
0.46782149887363 0.447561509460276 1 1
0.548800659197822 0.523240450566157 1 1
0.352834721714607 0.334446995409604 1 1
0.405944900137782 0.383266891618501 1 1
0.951563669728555 0.907012147891743 0 0
0.438419741244817 0.41976383849674 1 1
0.533917247623045 0.507759592914236 1 1
0.366755455748011 0.351774719726654 1 1
0.253816944291509 0.239698693091888 0 0
0.584910405836492 0.556031782233607 1 1
0.530212803526358 0.50642229904514 1 1
0.524100447325947 0.498596387807127 1 1
0.332446534517806 0.318122069175555 1 1
0.564346759725294 0.536515550867091 1 1
0.688698549971389 0.656404949350477 1 1
0.587746337059182 0.561328599429687 1 1
0.35210006818492 0.335379854605853 1 1
0.6741317110702 0.638343050181802 1 1
0.496794623892282 0.471976024789918 1 1
0.460354085930236 0.442960120860247 1 1
0.520464452296321 0.484239219564606 1 1
0.508362823580594 0.485320563137847 1 1
0.573304165703855 0.548941285683706 1 1
0.564733009110462 0.540327217311702 1 1
0.49009050405559 0.46573395163669 1 1
0.248682284378736 0.235660085578745 0 0
0.506130435469681 0.482569559282444 1 1
0.389188356148046 0.367180771972627 1 1
0.412069811703622 0.393628242656294 1 1
0.328787013424888 0.314004134612563 1 1
0.652123819434281 0.623767288282719 1 1
0.171690184082821 0.166012524307951 0 0
0.32723691874804 0.311449362790076 1 1
0.54138920833682 0.511953758966996 1 1
0.414307036277693 0.394814962404168 1 1
0.398142991640003 0.378813894919771 1 1
0.743555043379443 0.713010696391479 1 1
0.674150980422496 0.638537599022737 1 1
0.462320533838028 0.439814290612304 1 1
0.68156193426649 0.649880742788912 1 1
0.494865637147521 0.471504337392627 1 1
0.303643868947033 0.287839853653594 1 1
0.332671531244502 0.317356151263666 1 1
0.405510079432363 0.384008388689329 1 1
0.286072235567983 0.270278882130047 1 1
0.452436079397374 0.433046830751177 1 1
0.527953075899587 0.500953860909511 1 1
0.422196739731796 0.402110407738935 1 1
0.553856084383395 0.527607935584991 1 1
0.451957715572831 0.432034352526127 1 1
0.320851066852969 0.301912304256948 1 1
0.526523822537185 0.502754211149507 1 1
0.389138095903758 0.375080324316002 1 1
0.502639815553849 0.477461177347637 1 1
0.406445090240259 0.387843155514976 1 1
0.355525538012744 0.336848306035631 1 1
0.460646757124674 0.440506925301749 1 1
0.475853512003093 0.45072749440336 1 1
0.493427280449719 0.464847494552597 1 1
0.56334549476774 0.537040553751862 1 1
0.448990462892759 0.428742769558478 1 1
0.417121218605409 0.392490814566887 1 1
0.397471268059324 0.382880294000069 1 1
0.47409265397571 0.454134249274151 1 1
0.611590012939114 0.587363287230347 1 1
0.383970285415556 0.363570139764796 1 1
0.474710720018086 0.452851963386687 1 1
0.712648670527148 0.684548054739139 1 1
0.442545892866536 0.414724011636553 1 1
0.389221302468639 0.375925967605735 1 1
0.515875224490197 0.490430916556865 1 1
0.519933448270418 0.497482641753432 1 1
0.775860478425222 0.738028076467706 1 1
0.324337717041902 0.308945239277244 1 1
0.399776908245079 0.384140490591422 1 1
0.530208499522083 0.508302959159997 1 1
0.284353772645559 0.269655472649399 1 0
0.618313792457055 0.585996419513363 1 1
0.707613137748923 0.670616641458225 1 1
0.518522890275831 0.492164003441683 1 1
0.522414586739456 0.498137415097903 1 1
0.376397164549778 0.359830503159187 1 1
0.805333490507118 0.762747299531093 1 1
0.697149291081676 0.659426765279571 1 1
0.327601666752599 0.313851450911191 1 1
0.403947407913856 0.374746619756905 1 1
0.530371979137129 0.503464618192351 1 1
0.393987936577654 0.375753049133751 1 1
0.552274764786415 0.524599729224438 1 1
0.298518497632248 0.287161655947169 1 1
0.308571916985691 0.294238810201651 1 1
0.557529314724095 0.535112217511042 1 1
0.556381496631527 0.524242882134485 1 1
0.509932809550797 0.483964140480498 1 1
0.599209517317728 0.568172289804947 1 1
0.400564463245305 0.38282518198681 1 1
0.444101207491976 0.420512832414603 1 1
0.560941879831723 0.53444914167342 1 1
0.427147302203604 0.414946820579235 1 1
0.316194816250885 0.301540290440703 1 1
0.452843283289472 0.430725860596082 1 1
0.481127376488686 0.457408912902919 1 1
0.511701909747775 0.481980399570603 1 1
0.417949616962395 0.396365385901019 1 1
0.68480940541342 0.659006852799821 1 1
0.536073807517293 0.512108466394056 1 1
0.326221752279914 0.317084089466012 1 1
0.591682282018814 0.562561976596795 1 1
0.380899357108537 0.365883193980278 1 1
0.543680304444635 0.518877780824392 1 1
0.555507201732487 0.526378837182949 1 1
0.456331449106529 0.431950836094571 1 1
0.542986526485943 0.516814315466728 1 1
0.592348903064341 0.559611875005606 1 1
0.415754218044101 0.398710179928267 1 1
0.532460512253592 0.508965181900461 1 1
0.438073459882863 0.417382124540892 1 1
0.521386375635852 0.499486594532258 1 1
0.463384705924402 0.441523244427649 1 1
0.285211598315993 0.270956922841189 1 0
0.695040959247121 0.662459845448667 1 1
0.671526745750393 0.637420402722277 1 1
0.623461821276922 0.597953495350984 1 1
0.440386288073151 0.418262164307145 1 1
0.643560381856062 0.611999849983458 1 1
0.497187936225316 0.474695810182375 1 1
0.582642517146204 0.555572520222429 1 1
0.537312502363014 0.511953680205512 1 1
0.388045034591377 0.364781096572623 1 1
0.282868430304574 0.265001030659452 1 1
0.779343550667778 0.742173640792401 0 0
0.530163094110485 0.503729385454461 1 1
0.432938556054084 0.417070971566445 1 1
0.353255479954306 0.334836934340701 1 1
0.301786964882296 0.288555552507226 1 1
0.417418262910222 0.397085016236892 1 1
0.589452138912091 0.562720797034916 1 1
0.584712790690444 0.555392836060612 1 1
0.329784120766013 0.320114907664016 1 1
0.445680705701136 0.422470899241884 1 1
0.675291038318989 0.643363230389294 1 1
0.531290847073004 0.507895146555727 1 1
0.473626589130573 0.451726717143646 1 1
0.492171428551596 0.467986791271267 1 1
0.164256081916679 0.153196529941404 0 0
0.464975490724759 0.444019969693239 1 1
0.401456158068566 0.381627895794466 1 1
0.608740870930431 0.579337672592923 1 1
0.676697278722375 0.642873413147862 1 1
0.469979093605487 0.448548536539596 1 1
0.621869171342826 0.597272730471988 1 1
0.547227462240355 0.523095648931829 1 1
0.679035316599082 0.643324412484723 1 1
0.435348741115282 0.419345433271543 1 1
0.540705218911104 0.516634167764475 1 1
0.490687984465394 0.468575306111699 1 1
0.253092310528163 0.243662387667233 0 0
0.550988478450692 0.521765139434086 1 1
0.423361898964736 0.40718913428854 1 1
0.493117057014885 0.47208380460164 1 1
0.644883957902793 0.611804415426923 1 1
0.552652843422931 0.527206799952496 1 1
0.593097543314024 0.561782862440749 1 1
0.473567346503502 0.451226736738268 1 1
0.527951913355856 0.502858473059125 1 1
0.503163421968387 0.481680056821766 1 1
0.591504734166122 0.561473962247711 1 1
0.543542553370099 0.51463048266662 1 1
0.481732855233238 0.458296150426585 1 1
0.238804717327138 0.223036699113605 1 1
0.617518845288636 0.592785079825598 1 1
0.442883640356818 0.417111014790156 1 1
0.569730243585392 0.539669804273114 1 1
0.575898268823551 0.549498559222589 1 1
0.283363958107892 0.265563390717773 1 1
0.676500152075724 0.645663914870155 1 1
0.47323244106421 0.455940079544944 1 1
0.312529789697214 0.297092420238946 1 1
0.424485026185105 0.402561796253179 1 1
0.577964061077014 0.549936799795142 1 1
0.533126392172312 0.508159398277886 1 1
0.403832827852521 0.387301169843322 1 1
0.564399382618831 0.535125096903907 1 1
0.43500340513145 0.415125864552869 1 1
0.591888242918137 0.562771135808464 1 1
0.460122863877279 0.435961879011666 1 1
0.598478003457355 0.572273327756387 1 1
0.26603686091621 0.255353801314315 0 0
0.54779069287885 0.525698587508776 1 1
0.383444950765803 0.370321637753161 1 1
0.619278478284284 0.592671832978098 1 1
0.419498471316308 0.395168970826909 1 1
0.735366879791181 0.701550655644709 1 1
0.499532066681981 0.476415851091919 1 1
0.602681434167037 0.570581677536272 1 1
0.539330628360304 0.517237732472992 1 1
0.627670428353904 0.601047307154812 1 1
0.727850853225573 0.694021272338399 1 1
0.556448123255994 0.526675741686157 1 1
0.44956620988335 0.436846236886192 1 1
0.550613967286437 0.528788090193897 1 1
0.438269002010364 0.416645647757024 1 1
0.369452916343288 0.350692629989682 1 1
0.516260311631401 0.491501331491596 1 1
0.565110194118087 0.536198470265066 1 1
0.484930115502339 0.462497970356873 1 1
0.418827356371187 0.396393073361304 1 1
0.526764907697949 0.495271892257966 1 1
0.774931096747234 0.733093955726625 0 1
0.5066174553288 0.483808533845914 1 1
0.586046955295945 0.560558673413318 1 1
0.544173021136748 0.520309433329947 1 1
0.624052848780452 0.597589862167045 1 1
0.692773562621651 0.657006347385657 1 1
0.452385913175966 0.434165054947331 1 1
0.215728315020945 0.206762405720106 0 0
0.255166549470308 0.245920010197029 1 0
0.483867425098896 0.456228506549928 1 1
0.533326347170192 0.5086294772213 1 1
0.506850794082514 0.480173031489388 1 1
0.361245425505311 0.346075938664301 1 1
0.560861808339869 0.537280003842257 1 1
0.471605735809337 0.449443116473718 1 1
0.641318653562786 0.608426206970224 1 1
0.503678167526187 0.478077191772625 1 1
0.592576340622809 0.562140058420891 1 1
0.462398141930079 0.444721074999514 1 1
0.607992935082558 0.579345355121135 1 1
0.505192503895252 0.482132269497282 1 1
0.521388110496635 0.497730666459888 1 1
0.577391123202688 0.551420738270907 1 1
0.414781234836033 0.396387979083991 1 1
0.437150444245476 0.415703339199977 1 1
0.470435798616857 0.450278593630215 1 1
0.662714177152455 0.632073621506538 1 1
0.630590239402993 0.601455874976976 1 1
0.49763261545088 0.471945427673521 1 1
0.639943849973455 0.607212842474378 1 1
0.550317561457526 0.524798408159008 1 1
0.473435646927871 0.449473629107112 1 1
0.250250679183501 0.243497020890412 1 1
0.448711583371708 0.426051247712039 1 1
0.613826677419959 0.58127322299107 1 1
0.664311173141424 0.632913207717971 1 1
0.477353224038212 0.454697660907164 1 1
0.296945383410099 0.284189566389392 1 1
0.358755598946455 0.341982561157083 1 1
0.510408227640392 0.485411987916282 1 1
0.578950662093073 0.550387004229051 1 1
0.314308573095581 0.302305798605929 1 1
0.629741022859455 0.601909789436729 1 1
0.565374611981689 0.529583641412322 1 1
0.4270413534587 0.408134072113019 1 1
0.592528160756619 0.565271997264341 1 1
0.403105535363765 0.38253773632123 1 1
0.360713462206051 0.344828548735506 1 1
0.623073138598697 0.589370839419161 1 1
0.438808058666588 0.419712325513866 1 1
0.513312640838382 0.496374963949827 1 1
0.538670641201895 0.514973827244473 1 1
0.424788906488558 0.405244651639997 1 1
0.45209753236894 0.435749525651038 1 1
0.344235140708972 0.325747004098355 1 1
0.478332037600233 0.455275634522858 1 1
0.632252687270443 0.60358300371228 1 1
0.673139965150538 0.644374914405172 1 1
0.445247044270081 0.425783754565776 1 1
0.622649397573685 0.59670887459136 1 1
0.543624792108297 0.516980878016364 1 1
0.531221790458556 0.512595610533023 1 1
0.479929831852093 0.456385822550896 1 1
0.590645778326108 0.562502741552143 1 1
0.39256057202663 0.370779073195434 1 1
0.517922369917322 0.493231502977071 1 1
0.540833288436258 0.52013489888748 1 1
0.16402691399529 0.153046050098025 0 0
0.520753074160372 0.485343188041069 1 1
0.419358446955847 0.400471312033247 1 1
0.445443634930965 0.426133521030071 1 1
0.475500691291028 0.455001556208599 1 1
0.474394934557791 0.453015275908177 1 1
0.497767076646928 0.478262497505175 1 1
0.588542555435263 0.564693514201782 1 1
0.663074555947517 0.632087747993872 1 1
0.598140648685584 0.569330687377266 1 1
0.370420065168217 0.34978226617046 1 1
0.613843018428922 0.580703981187689 1 1
0.493812974550505 0.470029566892669 1 1
0.589019660456031 0.559049536997838 1 1
0.508701221679326 0.482983784135078 1 1
0.615802070780805 0.589571534305389 1 1
0.336526106426798 0.318265954286842 1 1
0.547492208479875 0.52100870800459 1 1
0.23936918033408 0.230049492974894 0 0
0.451251687414261 0.431720205540777 1 1
0.711887143402794 0.683360922491093 1 1
0.267093228665359 0.256919190666326 1 0
0.501965373987301 0.479407891022614 1 1
0.456699108486429 0.438633318788365 1 1
0.515779029435241 0.487978810861735 1 1
0.604998924877748 0.573684884906792 1 1
0.587891696356375 0.55715658346272 1 1
0.479570415090849 0.455394818824979 1 1
0.440323947712773 0.419763934904231 1 1
0.716785885576959 0.680860948697382 1 1
0.548189535396157 0.521993772645359 1 1
0.324989725115626 0.307803037115653 1 1
0.380779344168358 0.357223609815739 1 1
0.372543966525741 0.35579733599444 1 1
0.485343240006407 0.46252939145637 1 1
0.390552498413614 0.368878950842124 1 1
0.610305775164738 0.583112683753556 1 1
0.541437291691841 0.518922493514087 1 1
0.491276452851388 0.470341037431272 1 1
0.34580347658504 0.327937622265194 1 1
0.54445638354908 0.514795436249614 1 1
0.36609386471781 0.35064352952125 1 1
0.660951324496081 0.628944257662125 1 1
0.470286792854499 0.447610701688604 1 1
0.628265786537671 0.599858543545389 1 1
0.447140403063647 0.426804233180111 1 1
0.407919302118954 0.387368063043252 1 1
0.405119296393348 0.389884119823749 1 1
0.492155217778592 0.472553764006932 1 1
0.503357868747499 0.479451617019772 1 1
0.524431352510915 0.503349198542169 1 1
0.518356995642279 0.49342332612114 1 1
0.428322132493569 0.411778083147828 1 1
0.468198223248341 0.43700328943329 1 1
0.390883635136518 0.374128621947006 1 1
0.555663674220839 0.529306348222288 1 1
0.6460877332464 0.619661792988818 1 1
0.617150779278064 0.583020957457471 1 1
0.604139813808398 0.577154488632715 1 1
0.610669657555607 0.580967914690039 1 1
0.436668496874227 0.412610442849621 1 1
0.216134202496195 0.207192911132131 0 0
0.434564218725358 0.410443909415458 1 1
0.263026319153571 0.25094714203815 0 0
0.527244879766749 0.502422236763433 1 1
0.482231470247938 0.460154981292195 1 1
0.370700816648516 0.366172035644389 1 1
0.605162058047793 0.566905562296971 1 1
0.509490784542542 0.489650781654448 1 1
0.507265007016179 0.484805319858103 1 1
0.479203009613113 0.458356946913678 1 1
0.436829990867519 0.415538790122731 1 1
0.340940628750936 0.32275784146133 1 1
0.381793952975393 0.374655774803253 1 1
0.622855710270304 0.59154700264887 1 1
0.367043150463529 0.350509406544019 1 1
0.546511265656832 0.522741004604028 1 1
0.71007384830609 0.674166144409519 1 1
0.262880751099344 0.247301267209421 0 0
0.549984512032954 0.527691985393739 1 1
0.55660155635902 0.530352751697359 1 1
0.421650678011741 0.403400353673877 1 1
0.616130956964652 0.584466582751191 1 1
0.405910257199112 0.386732547337602 1 1
0.432855100736586 0.414847909111559 1 1
0.500482718342428 0.473448543628642 1 1
0.772239219186895 0.73676397572848 0 0
0.374789843440337 0.356656981184234 1 1
0.599359949024865 0.575999818989343 1 1
0.27799173810984 0.264243880136137 1 0
0.537745201984465 0.514205699888388 1 1
0.529794548293653 0.502640083403809 1 1
0.314781310833218 0.302131830507306 1 1
0.521680070754602 0.494821516720148 1 1
0.248390984323145 0.229144111232687 1 0
0.592741768226612 0.565667425736849 1 1
0.336268426981109 0.321016156443925 1 1
0.402943899975063 0.382646867300182 1 1
0.40676000929923 0.387316816534619 1 1
0.823745305328942 0.779874544599585 0 0
0.362954043379212 0.346011952152729 1 1
0.568803763733391 0.542504377986445 1 1
0.578257454798772 0.553701789632239 1 1
0.391785644295703 0.375325255563602 1 1
0.669143539209861 0.634335277054773 1 1
0.430570419716585 0.410228689581257 1 1
0.350542859741714 0.337203444762668 1 1
0.415779674720535 0.397840396686366 1 1
0.455564227070238 0.431100733074873 1 1
0.342123095634394 0.325075036952962 1 1
0.442169292658672 0.420716363704046 1 1
0.528478445359247 0.500983402890427 1 1
0.423204172304967 0.397591471984954 1 1
0.514100531441965 0.491714151926809 1 1
0.479012662743774 0.461650599547059 1 1
0.471752027884621 0.442638560276695 1 1
0.555920986247195 0.528976084055966 1 1
0.404573299288266 0.387003699415369 1 1
0.496690401229388 0.476177821640381 1 1
0.586460487580927 0.562897096054267 1 1
0.543440294401555 0.521747805773627 1 1
0.708050421132144 0.673848879337152 1 1
0.636930538794813 0.605587411722075 1 1
0.398404135260794 0.383854872704881 1 1
0.545791495292026 0.520668667856578 1 1
0.488050400610928 0.455048404646203 1 1
0.359471796727365 0.34384469513531 1 1
0.524792464812671 0.499238735363802 1 1
0.53275506109705 0.508540883264667 1 1
0.311753074507896 0.297914715868152 1 1
0.496533213185787 0.475475087948127 1 1
0.52304499129962 0.497424903378313 1 1
0.60983379099621 0.574474814996574 1 1
0.50551677512324 0.48140494996453 1 1
0.501509678315792 0.477229162214603 1 1
0.376226940532592 0.358673470623787 1 1
0.635048442522817 0.605173894051281 1 1
0.599632143410874 0.570958725315919 1 1
0.581292886676653 0.549969679505293 1 1
0.239671954893969 0.22077600828095 0 0
0.467891162410465 0.441557114467284 1 1
0.28894900132284 0.275852074983872 1 1
0.796421140698819 0.76366890698981 0 0
0.387521214100717 0.369091345257035 1 1
0.39209853025284 0.377536629103567 1 1
0.500857094277427 0.47671842606464 1 1
0.487306970269341 0.463064750001369 1 1
0.533914691065727 0.506909612601922 1 1
0.610593661708733 0.573550211111867 1 1
0.787302614189825 0.745284727642809 0 1
0.468930376779231 0.449639266671123 1 1
0.360385879937705 0.343968141222736 1 1
0.268896410240936 0.252381289056448 1 0
0.449312234640639 0.425876102912424 1 1
0.519146338565517 0.499643258098978 1 1
0.620412211116291 0.5904141463256 1 1
0.587019531627955 0.560022263706072 1 1
0.399405933178393 0.38041871044837 1 1
0.728148269539466 0.692694705383509 1 1
0.354651207928952 0.342581417176972 1 1
0.509038136005866 0.488897553995209 1 1
0.419463604982653 0.404717622845615 1 1
0.517053980860735 0.492595626375734 1 1
0.479871973588716 0.453737731958726 1 1
0.459309540447891 0.43897063708407 1 1
0.427702985264188 0.408049140203481 1 1
0.374173918824328 0.35169076584983 1 1
0.464761921093653 0.442206827860902 1 1
0.357835802564975 0.34224400483548 1 1
0.334394461119978 0.316454806866957 1 1
0.506345937434278 0.483342058362053 1 1
0.472680190490356 0.449885498683838 1 1
0.449287263127144 0.428710425059288 1 1
0.469785836895162 0.448742723050971 1 1
0.458140942832273 0.434977655749525 1 1
0.457427811339448 0.438715832028019 1 1
0.543413356798036 0.521716574617957 1 1
0.423343920073408 0.40376542748645 1 1
0.352963225837799 0.340584201742795 1 1
0.522632651406159 0.50438704837304 1 1
0.425045956278333 0.405407084011476 1 1
0.503072312239949 0.481949744933639 1 1
0.449458239524637 0.428168931187581 1 1
0.35821161390306 0.339366436658134 1 1
0.497742305070159 0.476020387144789 1 1
0.292330276970792 0.280495429090111 1 1
0.333886754883341 0.31504568969248 1 1
0.634240730972797 0.605685768617413 1 1
0.727711221339326 0.686896013777774 1 1
0.483873428737994 0.464090903573804 1 1
0.465874928343965 0.443435246320475 1 1
0.561455219622336 0.534996416383352 1 1
0.686744313840253 0.655294667602325 1 1
0.576150828791625 0.54505083259972 1 1
0.641786093428611 0.605338787562202 1 1
0.467732779084772 0.441236084583688 1 1
0.469351029918566 0.446437871394248 1 1
0.40352702278027 0.381258210613511 1 1
0.42153158005186 0.402084084748529 1 1
0.352831106313337 0.336114135642481 1 1
0.335012757262619 0.318006216899075 1 1
0.318596129300282 0.305670651731259 1 1
0.714701319817331 0.687416953500031 1 1
0.47356418947464 0.45062918953248 1 1
0.601394458497866 0.57333333586701 1 1
0.695384008335738 0.662027325222022 1 1
0.525470583250431 0.501640422623144 1 1
0.490353171069437 0.461649329910802 1 1
0.291344119355777 0.27137152703441 1 1
0.395672841106084 0.380689295192387 1 1
0.617146540722915 0.584877520721486 1 1
0.380432488467922 0.367029125525582 1 1
0.600148727659574 0.574801621431786 1 1
0.404874702372263 0.386719013954073 1 1
0.441363846200235 0.419126539032596 1 1
0.396458254938173 0.381190736775523 1 1
0.390026826297504 0.368971490573175 1 1
0.603763238792796 0.575044862030646 1 1
0.418912837557292 0.395183113613945 1 1
0.567887203194389 0.539162050344416 1 1
0.401923504105678 0.382855697933107 1 1
0.808028648122287 0.770858926619452 0 0
0.668583189095901 0.635405166482064 1 1
0.512215573129363 0.488778314919657 1 1
0.455504354209435 0.432962197293804 1 1
0.453908036806128 0.43159712474883 1 1
0.463357853591601 0.444430443576568 1 1
0.565900841418574 0.543844144994062 1 1
0.33793973554291 0.318389158626744 1 1
0.41545121641147 0.396046047202849 1 1
0.491422891994256 0.466395267525585 1 1
0.530632866102355 0.504512407168509 1 1
0.295122489000382 0.279563874642969 1 1
0.327127003036282 0.313742546662307 1 1
0.375909365837245 0.362437432874624 1 1
0.514622560474784 0.486238986306018 1 1
0.607750434155649 0.571513382606284 1 1
0.603053758571688 0.572291535438383 1 1
0.525544705828901 0.496093315119116 1 1
0.366812197830624 0.347114798232905 1 1
0.589374251617637 0.563563106936877 1 1
0.572030225868636 0.54515155301456 1 1
0.672670303425419 0.642409541721856 1 1
0.429345245634624 0.404337136573609 1 1
0.527363511840066 0.501068654425675 1 1
0.5267452264171 0.502877060598155 1 1
0.374489690003256 0.355110760058614 1 1
0.620233244954217 0.595270678368306 1 1
0.239137209563042 0.22801021528805 0 0
0.607730951324088 0.574057043143651 1 1
0.577986878254753 0.550102289467426 1 1
0.389010509029807 0.375367010185599 1 1
0.497269439106493 0.473437160023956 1 1
0.471070618893038 0.44690850545477 1 1
0.484015189543647 0.462553395564378 1 1
0.335540796758973 0.320443593603678 1 1
0.463021844589238 0.447236807039552 1 1
0.562089863121494 0.531116264133657 1 1
0.484598090680974 0.460205600630214 1 1
0.417472972699064 0.393596365108248 1 1
0.192450913296159 0.184204160805428 0 0
0.56178364790338 0.534899128145712 1 1
0.473574062889961 0.458147431877541 1 1
0.693237468540049 0.660568313932852 1 1
0.298578163903776 0.285716205821762 1 1
0.542582404928229 0.519841081769857 1 1
0.521509666044765 0.497269208489903 1 1
0.304311432345508 0.291451480147031 1 1
0.517048523913902 0.489831985679067 1 1
0.379066550282551 0.36146992301389 1 1
0.767232707418748 0.729784483865219 0 1
0.329839197404641 0.316444176825744 1 1
0.795770254625988 0.750673477559003 0 1
0.424983533785978 0.406012601985324 1 1
0.378757973633126 0.361175610783659 1 1
0.368104484182782 0.349382793613576 1 1
0.491826263540501 0.469528414464638 1 1
0.547480226694547 0.520018442781959 1 1
0.616797920494872 0.587421986787073 1 1
0.65779557160287 0.621856476421477 1 1
0.408289028503191 0.388734519744632 1 1
0.486920767285209 0.464982632552741 1 1
0.346423812434604 0.329985837108136 1 1
0.309236473949853 0.292221978380238 1 1
0.649815064474818 0.618735544272694 1 1
0.618910431387307 0.585902811251545 1 1
0.496863057584718 0.472812504218206 1 1
0.569754588554412 0.547624119380402 1 1
0.486147881772711 0.466839332279276 1 1
0.590869568642737 0.566154155657282 1 1
0.387494951525318 0.369937281374236 1 1
0.393393875230024 0.379137987438106 1 1
0.271930926726305 0.260766875897333 1 0
0.644832023137428 0.614963070292004 1 1
0.512754502149713 0.495383559406216 1 1
0.586202335662297 0.557861390639394 1 1
0.518068536296381 0.495024374348488 1 1
0.39751977951852 0.381833245042704 1 1
0.607969794078546 0.578185773480534 1 1
0.598282647403174 0.570698740548372 1 1
0.419500092103566 0.404526320692977 1 1
0.311856196294331 0.297403347574485 1 1
0.45726783828669 0.43959371472425 1 1
0.584182767718401 0.559264050784424 1 1
0.486769391223768 0.463279438022205 1 1
0.712309440695065 0.681275207446817 1 1
0.495972358742738 0.473111876395893 1 1
0.686077548165167 0.657035909630052 1 1
0.365034615285228 0.350612718071205 1 1
0.450592486211185 0.43013847899073 1 1
0.576917675074999 0.546894072567144 1 1
0.57482805513183 0.545893199837618 1 1
0.435933278810763 0.417947826585592 1 1
0.470347736462534 0.442402308710353 1 1
0.433717723677849 0.409844839500127 1 1
0.637181901913514 0.6111674448074 1 1
0.186105072660872 0.1800999187714 0 0
0.44983367692335 0.429880138111091 1 1
0.511831976149596 0.492152924498647 1 1
0.544264264945449 0.52147297529066 1 1
0.673851402125276 0.643697260732365 1 1
0.388732842404835 0.37108358602759 1 1
0.406333974100875 0.386383294591362 1 1
0.418640762974006 0.403520170536151 1 1
0.419047158589756 0.40299672276273 1 1
0.491213511481345 0.466862466302006 1 1
0.30624705613384 0.290743904092311 1 1
0.471953330336262 0.446851409529014 1 1
0.342183849963008 0.327674481901837 1 1
0.614901044100766 0.590296757806961 1 1
0.388173413687841 0.370368220330284 1 1
0.556048681109477 0.527988298313735 1 1
0.521955802468325 0.499594202355973 1 1
0.623166375755391 0.597167513483181 1 1
0.285374703391029 0.26466433592372 1 0
0.505894536529693 0.486403868411722 1 1
0.637776167637813 0.61340128218084 1 1
0.49258193037583 0.466254617237942 1 1
0.450042887962134 0.43054019545362 1 1
0.409648116974493 0.387452310852164 1 1
0.647116001276059 0.61770530552838 1 1
0.621774820646388 0.587360459118275 1 1
0.661833442566745 0.633224467658612 1 1
0.434118079274232 0.413237308902782 1 1
0.307230986056354 0.292823198234328 1 1
0.387257012608887 0.364832614768293 1 1
0.421000810175816 0.400669105425482 1 1
0.628670876380804 0.597941295942754 1 1
0.657540398659604 0.626187441462601 1 1
0.370231663661716 0.352411916336123 1 1
0.64223942331329 0.606028672702492 1 1
0.223698694050944 0.214266050453459 0 0
0.277293409886393 0.262518302404245 1 0
0.470041308903028 0.450616495058464 1 1
0.599431905063297 0.575042258673724 1 1
0.752649871361743 0.711527587144296 0 1
0.435049739404688 0.410557256066435 1 1
0.50752498120092 0.482012394795406 1 1
0.466242204578327 0.455469404223617 1 1
0.489425129860782 0.460554260098062 1 1
0.495858015260556 0.472299853090157 1 1
0.562627364692039 0.538242376575235 1 1
0.539433258605317 0.511173862014352 1 1
0.277444219336587 0.266999192937824 1 1
0.67864218327933 0.649750240368306 1 1
0.608674475947893 0.579227035323928 1 1
0.452299417720904 0.43224857424982 1 1
0.592699893227444 0.564974883189059 1 1
0.542173546325091 0.517470526703349 1 1
0.397534832159264 0.381669078081106 1 1
0.507909438760678 0.482196847278271 1 1
0.592465975749447 0.565301001518351 1 1
0.643738458409466 0.615129445783484 1 1
0.677484736490365 0.642817682183576 1 1
0.49249574240257 0.470372271643819 1 1
0.437453594377435 0.417145800011343 1 1
0.419579772345728 0.404167631202494 1 1
0.321534432640519 0.301358418977445 1 1
0.311771361308039 0.294204931331562 1 1
0.521796699816709 0.494332927901642 1 1
0.44228888733665 0.424891499267215 1 1
0.682392888289902 0.652699886415797 1 1
0.566444130786312 0.547998704453129 1 1
0.401006267511615 0.381135704746469 1 1
0.33003857977668 0.313701738215973 1 1
0.409452203477951 0.388118543504002 1 1
0.723504070536321 0.691980790654613 1 1
0.44866829602973 0.424781693599496 1 1
0.355567681094996 0.338168008348584 1 1
0.392335402810608 0.375912950586595 1 1
0.557092762494413 0.5290062460927 1 1
0.604796504185151 0.569864423519075 1 1
0.469090474356233 0.44602509161705 1 1
0.595890224010149 0.571845129385353 1 1
0.430352417237813 0.41178911376151 1 1
0.580638398632194 0.552788760981338 1 1
0.328371749070149 0.315225916279161 1 1
0.450318084171422 0.428813018556975 1 1
0.566240168862166 0.542424500373207 1 1
0.411168087964216 0.391472823178279 1 1
0.547303756640161 0.520264502181901 1 1
0.263697722384705 0.250321975197426 0 0
0.557216649825393 0.524829846034077 1 1
0.461606195949214 0.443175171074328 1 1
0.504918797948386 0.479302576124319 1 1
0.467438026911828 0.446148330954845 1 1
0.458331395632218 0.436182687945454 1 1
0.585963759744899 0.557202335642303 1 1
0.531551897519617 0.505480440725215 1 1
0.414209500226805 0.39409394736166 1 1
0.589359290897075 0.562619849382783 1 1
0.534644753635883 0.508511261432202 1 1
0.649415876131455 0.611642596871663 1 1
0.407440268877694 0.387200766394741 1 1
0.410632856222957 0.389096238242213 1 1
0.723312820348788 0.686066936853804 1 1
0.536508309203553 0.512833790513964 1 1
0.370020690375697 0.352042306037374 1 1
0.390567586622724 0.372812844630707 1 1
0.578073275883985 0.551694593678211 1 1
0.380140940442077 0.363592230915603 1 1
0.432288357555957 0.414949542165671 1 1
0.55142197780249 0.521335395413431 1 1
0.641253321509865 0.613231904774828 1 1
0.510112056627693 0.487598609462119 1 1
0.446706834718035 0.424737637765112 1 1
0.636041109326425 0.60494907051091 1 1
0.524714117664093 0.498706382499886 1 1
0.548147725789823 0.523602057762191 1 1
0.420373770808849 0.397316200569048 1 1
0.36856028326442 0.355944600655932 1 1
0.540276530752735 0.514725357749993 1 1
0.655791490142399 0.627599252611331 1 1
0.280728555821824 0.270047357861294 1 1
0.265510661180822 0.252012023477332 1 0
0.572977181217336 0.545955968070749 1 1
0.24704557115069 0.238281499243296 0 0
0.381733152193547 0.362891406979677 1 1
0.467767499555477 0.444021141163407 1 1
0.525274043810301 0.503659497202473 1 1
0.640852305199616 0.607835132745688 1 1
0.453231381865617 0.43499869811443 1 1
0.637339035267037 0.612741134770041 1 1
0.549392026604351 0.527986601347142 1 1
0.54956913739408 0.526515792773928 1 1
0.630870175660918 0.603789778757732 1 1
0.456556752467664 0.435397040542577 1 1
0.789096966622204 0.747745488301436 0 0
0.485073563697921 0.45932076506075 1 1
0.481580680269023 0.458842785613146 1 1
0.666961457974995 0.635464204090727 1 1
0.613032249244205 0.580016039516339 1 1
0.554526127665382 0.524807467955663 1 1
0.445608265747522 0.421639583283311 1 1
0.39716372854403 0.382518420745958 1 1
0.662190271263577 0.632653405873057 1 1
0.406423091391258 0.386733219481429 1 1
0.520764479622901 0.499238698924189 1 1
0.61504488265837 0.584971556063765 1 1
0.652568838253124 0.620553466206014 1 1
0.505562134590225 0.484989803147573 1 1
0.513805869345825 0.491102274813503 1 1
0.424466261044157 0.402451759246765 1 1
0.62139823229779 0.598432832690179 1 1
0.572630059575366 0.547967509511445 1 1
0.367521531067679 0.349516763724326 1 1
0.343094240647242 0.320197725798084 1 1
0.311984211994545 0.301284567314818 1 1
0.765470715204964 0.727683260481216 0 1
0.455533900873081 0.432976859090165 1 1
0.674804205767831 0.640175956622166 1 1
0.735797259750372 0.698506059161005 0 1
0.31717915383316 0.304788039402808 1 1
0.386731331911247 0.373687107557284 1 1
0.372623378896129 0.357826135878118 1 1
0.500290043766729 0.475904310556308 1 1
0.485142942065613 0.461617830060104 1 1
0.464515127813546 0.442688080387892 1 1
0.50074652002061 0.476801790896533 1 1
0.53747096407402 0.511377291142957 1 1
0.370292673373418 0.350191105334757 1 1
0.696298420348679 0.665766403284527 1 1
0.611004535081159 0.580227834854498 1 1
0.43398955282608 0.413863182081275 1 1
0.569210050515303 0.540172945825268 1 1
0.36352158091157 0.344054601185677 1 1
0.55367618564176 0.526781304078687 1 1
0.574261302538311 0.551746591556449 1 1
0.480977554080121 0.457850816379677 1 1
0.575556345614021 0.549961413698079 1 1
0.558837976960999 0.532612614545237 1 1
0.559679243770782 0.534119835827794 1 1
0.418248583562708 0.393513785907199 1 1
0.569755400387554 0.542828498120819 1 1
0.45728770551066 0.437631163816296 1 1
0.416310975282006 0.397073539741722 1 1
0.467827360550927 0.44025980815672 1 1
0.490625243961862 0.465190934580769 1 1
0.476737075041454 0.456088626548964 1 1
0.490446810860417 0.462967093977985 1 1
0.635860424087567 0.607260828933999 1 1
0.586121308237085 0.554557070218984 1 1
0.439814079083944 0.421859147058005 1 1
0.422227046955588 0.403321372046167 1 1
0.391437870327171 0.374641867293585 1 1
0.429349210996949 0.410220922513557 1 1
0.580091466367342 0.550242972646191 1 1
0.682894385685798 0.651390878047636 1 1
0.495820277231554 0.473892651512283 1 1
0.57704953575225 0.552155617043736 1 1
0.349187793929794 0.333481785706273 1 1
0.579705871500622 0.554527766947974 1 1
0.614941070272821 0.587717895955464 1 1
0.384923716762346 0.366751571685795 1 1
0.543555942944127 0.515672270228064 1 1
0.350080741355476 0.333582851901088 1 1
0.262929313438445 0.254439280022963 0 0
0.470932799238091 0.441371365745654 1 1
0.459686426066992 0.436238614499949 1 1
0.405641827862699 0.385860333923943 1 1
0.450144205127809 0.425205774659819 1 1
0.373384263138284 0.360832458263224 1 1
0.435907489777835 0.419487833824676 1 1
0.480833980052623 0.455610299785152 1 1
0.540454133517294 0.517366422110632 1 1
0.447175087486062 0.424603490975965 1 1
0.616653313890189 0.582517438292076 1 1
0.58258042569471 0.559299262297925 1 1
0.529059865780527 0.504195818913044 1 1
0.499598888647542 0.478258783029477 1 1
0.609386925817307 0.584561299396719 1 1
0.583554515196227 0.553913126637131 1 1
0.480946756743791 0.452071865452025 1 1
0.450610601448809 0.428436186377352 1 1
0.529618485070712 0.498318337101991 1 1
0.300412181552725 0.286808944333326 1 1
0.510789448615957 0.489299250664036 1 1
0.432025554839292 0.412470614845661 1 1
0.525650979078264 0.496122090309058 1 1
0.413922527076688 0.395566812450492 1 1
0.386282547742361 0.367180583272237 1 1
0.369252677921333 0.350636958262374 1 1
0.490954189726169 0.47110764197169 1 1
0.523123943717052 0.50102779881344 1 1
0.269259978724889 0.258313386967824 0 0
0.543376387451316 0.516760293542223 1 1
0.63505352523822 0.606978132850496 1 1
0.572821508131263 0.547059296159955 1 1
0.430493972063338 0.409424606759491 1 1
0.637928805874148 0.604288220841575 1 1
0.412720876767048 0.395185195697953 1 1
0.511900962813753 0.481346193272897 1 1
0.475473151183249 0.447340685983795 1 1
0.509744151706798 0.488695348620419 1 1
0.448004519577865 0.428427828586699 1 1
0.284969991889991 0.27182802113021 1 1
0.585408108978626 0.558087646027309 1 1
0.502784341635351 0.481777691976016 1 1
0.404843651818088 0.379223298862236 1 1
0.688509758958996 0.665305779276532 1 1
0.688749206127025 0.654691139419104 1 1
0.454643830651439 0.434833987485402 1 1
0.316263717950595 0.297032645091406 1 1
0.695808225290386 0.655245240962925 1 1
0.532723183826644 0.509982801106239 1 1
0.492870533344067 0.46890583065859 1 1
0.486092704027975 0.46314414104486 1 1
0.500177376901925 0.479804733576271 1 1
0.515676539567412 0.490682690389285 1 1
0.469496465784519 0.449525142596802 1 1
0.468979582628711 0.447213386114589 1 1
0.2159718670753 0.203198842816998 0 0
0.469547310460379 0.450687736043743 1 1
0.445787706981004 0.426027554364258 1 1
0.524077285582559 0.503513667187098 1 1
0.429034465734871 0.406970830515407 1 1
0.475742816739221 0.453293090965316 1 1
0.555308647167969 0.530274897581077 1 1
0.456759501917035 0.433459454700829 1 1
0.41610664164499 0.397396529330369 1 1
0.254027885332698 0.241837448295528 0 0
0.52326148084144 0.497163813907835 1 1
0.583487747876532 0.557837608908513 1 1
0.568044496337164 0.543571892850324 1 1
0.561956464947004 0.531403226251337 1 1
0.254061285519088 0.243094344998846 0 0
0.594536830715508 0.568759469705012 1 1
0.618460213317953 0.59105787971825 1 1
0.53987582729064 0.51561185608458 1 1
0.525646069644087 0.50360588258926 1 1
0.597806683661281 0.570834343379452 1 1
0.486547719666878 0.46464584342606 1 1
0.530080961486569 0.508127913154433 1 1
0.456573961521033 0.435478838351976 1 1
0.509920143828547 0.487801976130417 1 1
0.462535231110725 0.443313043936865 1 1
0.664893795977766 0.637249334429288 1 1
0.475295780569362 0.450364386673452 1 1
0.747753189160825 0.715037875269439 0 1
0.420736041820898 0.39871607067809 1 1
0.580632102417706 0.552503879825999 1 1
0.323587658208328 0.304988268040868 1 1
0.582389605147342 0.553571033926503 1 1
0.323122671956213 0.306346879792077 1 1
0.231444746638623 0.220303108620802 0 0
0.360149943569969 0.340840683030367 1 1
0.330992017347403 0.315185780501829 1 1
0.252351810503893 0.236218321987688 1 0
0.57656190160787 0.542951067839406 1 1
0.474301622214529 0.453325344897245 1 1
0.582301121021418 0.557635071928655 1 1
0.416159326782498 0.399169276916168 1 1
0.530798051634874 0.506262494098849 1 1
0.343669041834716 0.325994327377391 1 1
0.423576237478706 0.405015037504442 1 1
0.480938604053389 0.451712620750264 1 1
0.563728295524165 0.537354280930853 1 1
0.375478679860394 0.357814624652779 1 1
0.292934280739604 0.282267006381773 1 1
0.345339463484284 0.32882846997752 1 1
0.647478432903631 0.617638398617122 1 1
0.430726800099593 0.413626967484353 1 1
0.503935882095124 0.476970245105956 1 1
0.535899421343476 0.509708853041646 1 1
0.603057962782939 0.575766415411261 1 1
0.44157476596239 0.42214060188803 1 1
0.477951215950385 0.456498324567647 1 1
0.409048143847806 0.394234580483156 1 1
0.585154649841113 0.554885417028625 1 1
0.261013332856325 0.246149489824243 1 0
0.534478890702537 0.51324888082563 1 1
0.495834071903022 0.470167580461847 1 1
0.561493003893156 0.535480954728121 1 1
0.507184138803396 0.479345373597502 1 1
0.624045583338604 0.593397224482944 1 1
0.594609536174585 0.565178659045445 1 1
0.56899708359052 0.542798332374644 1 1
0.629369769162273 0.597947721904495 1 1
0.440194234418348 0.419300466828011 1 1
0.404147718243179 0.384833566855006 1 1
0.440740480334892 0.420340160942475 1 1
0.574568444928769 0.54751664378967 1 1
0.556502251021192 0.529836348659787 1 1
0.519693602857973 0.496305101385202 1 1
0.60648026674965 0.57294554646407 1 1
0.362032890938758 0.343302176193096 1 1
0.367975357999622 0.353049125483964 1 1
0.623121902876056 0.592299474786965 1 1
0.578387357125677 0.553627284971142 1 1
0.407312769286985 0.388451800229173 1 1
0.472906015497562 0.448561815145433 1 1
0.585363413442845 0.55872342650389 1 1
0.504491050408721 0.48006073214903 1 1
0.291489697157838 0.277735216940877 1 1
0.491225503864098 0.471398115281804 1 1
0.507010653698303 0.479766976366912 1 1
0.529963012698812 0.503339025661783 1 1
0.513169875308135 0.484093844006727 1 1
0.605600013246081 0.579136241022729 1 1
0.571136977597572 0.542691738690219 1 1
0.569838948683903 0.542226870851016 1 1
0.402054094143754 0.381673251245838 1 1
0.391163257978412 0.370338153251143 1 1
0.362933457175641 0.342210108099541 1 1
0.383074113058868 0.35865454413879 1 1
0.344734938356222 0.32957781546732 1 1
0.497734472520115 0.47007990990431 1 1
0.381510066739535 0.359396973435503 1 1
0.513824670402322 0.490461732637365 1 1
0.416463251606863 0.398019723401035 1 1
0.475328757957748 0.453107606201791 1 1
0.617882212661206 0.592480394283098 1 1
0.435947916654131 0.418246557464003 1 1
0.386090311777975 0.366118578069745 1 1
0.389122451800398 0.372990525828495 1 1
0.458570775256655 0.443076669410625 1 1
0.564570021304481 0.536386911724481 1 1
0.349165464551071 0.337483271003711 1 1
0.526888625340365 0.501464993313959 1 1
0.347772549230388 0.327835086968234 1 1
0.413956352693925 0.388631887977024 1 1
0.577756365359961 0.550250621239073 1 1
0.424542977508974 0.401435923683163 1 1
0.3062526716549 0.289844712146015 1 1
0.496807616268042 0.471562537380152 1 1
0.516018539010621 0.487858032061511 1 1
0.516871128444209 0.494689493514692 1 1
0.359669671168384 0.341842194707723 1 1
0.427273302928045 0.403359934645824 1 1
0.494546917530634 0.471390897844901 1 1
0.367609710191735 0.349935909541465 1 1
0.375124821776912 0.357057056748325 1 1
0.566701047309325 0.544300523796222 1 1
0.642534949645112 0.61662326048166 1 1
0.424320051848803 0.40224512805813 1 1
0.476784293139604 0.458541778495761 1 1
0.51889620820842 0.493209143942845 1 1
0.455209503923245 0.431288288479698 1 1
0.645535189383571 0.616296543720973 1 1
0.535327508578028 0.511745978812702 1 1
0.429449680137519 0.412647743043167 1 1
0.500044941416633 0.474039419091038 1 1
0.358269909973863 0.344203195899479 1 1
0.498835450048598 0.471345327880013 1 1
0.603214733121343 0.573755007717617 1 1
0.591905623686909 0.56456135151997 1 1
0.579901262386008 0.551901674377632 1 1
0.394234937404864 0.377560820305941 1 1
0.627118553063694 0.595002155500252 1 1
0.486052570675624 0.455572272492596 1 1
0.495636633569001 0.466923811197019 1 1
0.560211610584295 0.53278756101918 1 1
0.454322072237927 0.432270149858821 1 1
0.435891313566313 0.419083573388375 1 1
0.418191625311793 0.402004586123562 1 1
0.842816698298764 0.797873504153156 0 0
0.475805912115397 0.455426836188228 1 1
0.652397574415879 0.622343455279613 1 1
0.424028855947956 0.396623304475271 1 1
0.553737061274223 0.528146863244434 1 1
0.713688047508808 0.681170758031989 1 1
0.633077991988006 0.597189433697106 1 1
0.648393661781965 0.617537358127269 1 1
0.351628387655103 0.329551227459227 1 1
0.404917229509745 0.385562206466096 1 1
0.492948262317163 0.475904392272028 1 1
0.302550865158578 0.292302103443277 1 1
0.457774670216417 0.435691169854708 1 1
0.548335924745193 0.528257239117399 1 1
0.76505606459978 0.731882817605481 0 1
0.491899537086542 0.467449555674364 1 1
0.374767050850193 0.357501718661507 1 1
0.627147118070964 0.59547913543883 1 1
0.508949075523235 0.482793084697588 1 1
0.639653717909546 0.602128839099645 1 1
0.515133073219866 0.4832354005334 1 1
0.616873752373187 0.589616573392734 1 1
0.397950508739872 0.376858477612145 1 1
0.758416658775928 0.724063764611413 0 1
0.683025790331461 0.651183308792172 1 1
0.318069061725108 0.305163362589553 1 1
0.427419796278507 0.40025123287615 1 1
0.393589476923194 0.374542048622367 1 1
0.381465343385041 0.363365354195937 1 1
0.370349665471703 0.353616268349576 1 1
0.473676297329007 0.446983916544819 1 1
0.490271485434964 0.468805527231482 1 1
0.334306379720031 0.318202315944347 1 1
0.487877536156961 0.469817781507775 1 1
0.396285474541086 0.374155166323193 1 1
0.372287886927952 0.355785586087097 1 1
0.830159672910834 0.791299511297663 0 0
0.632935336829741 0.605312417776448 1 1
0.512877736594809 0.495046216694701 1 1
0.595297226092977 0.565009090525344 1 1
0.423510947343194 0.401326470425944 1 1
0.458240827672382 0.440843990280591 1 1
0.34352951742065 0.326798494737834 1 1
0.495619322358357 0.472413412366078 1 1
0.477786902647515 0.45317071698652 1 1
0.396017350041704 0.376020231332941 1 1
0.465801943902504 0.446599217642906 1 1
0.4851046015206 0.463140014784901 1 1
0.58210545672277 0.554340399543467 1 1
0.505228734801873 0.47822376573625 1 1
0.469172343383238 0.445819625552954 1 1
0.640891400634745 0.609333929042669 1 1
0.457793865534521 0.436845205294449 1 1
0.709221176515405 0.674958064612702 1 1
0.520326739350257 0.49619988648054 1 1
0.541088910900785 0.5123365509205 1 1
0.435620500188933 0.416646494277613 1 1
0.454929603349319 0.428864853044719 1 1
0.39389417263166 0.376034130967482 1 1
0.7489311650225 0.717408132114956 0 1
0.477072782620195 0.457728073636154 1 1
0.535167237901456 0.509055074123157 1 1
0.506393611989219 0.479055705925941 1 1
0.701075326127979 0.666610529904805 1 1
0.71022214762064 0.671584447297958 1 1
0.556168503628286 0.527354810642841 1 1
0.402501847574186 0.383232182450215 1 1
0.825480431362728 0.784193529525782 0 0
0.351747978497611 0.335988029794876 1 1
0.434065005492689 0.404025765629723 1 1
0.40490339533285 0.386512595575754 1 1
0.378345929433875 0.356618895124766 1 1
0.486961104029278 0.466448772546096 1 1
0.615194047556258 0.580352343119732 1 1
0.590088125854861 0.560828845970135 1 1
0.444054549698209 0.425253582172423 1 1
0.297040019469577 0.281245605234737 1 1
0.563326950276807 0.538022272773299 1 1
0.426189780040632 0.40410645397305 1 1
0.564611420768 0.537527914586108 1 1
0.561114720310448 0.534777646438834 1 1
0.469799233250566 0.43860677524812 1 1
0.526056030282081 0.502277918089111 1 1
0.309257709659294 0.295290248377246 1 1
0.487305737498292 0.463507630595096 1 1
0.508226490231174 0.480568533688155 1 1
0.534459877551498 0.512592819947148 1 1
0.776378946535097 0.739748578692923 1 1
0.398240379013692 0.381796582700313 1 1
0.592892407311657 0.565255160748221 1 1
0.60021074671059 0.574549569126614 1 1
0.494263915991223 0.469957585736743 1 1
0.374099568578036 0.358016714051043 1 1
0.506765778577902 0.482517964980074 1 1
0.635263546844718 0.60317206134819 1 1
0.526067933338404 0.498209486931 1 1
0.480148915278462 0.45642782803651 1 1
0.639368433908378 0.609612056998282 1 1
0.478299309949292 0.458270453654607 1 1
0.688807530209585 0.65437095993829 1 1
0.371305884594734 0.354240020280132 1 1
0.662036572890019 0.630755534292382 1 1
0.367194843699386 0.35116255092299 1 1
0.431216675476286 0.409562199133625 1 1
0.370018472839626 0.349164725306545 1 1
0.545743766038166 0.515041108156204 1 1
0.544634299223724 0.51961376202639 1 1
0.477727992079258 0.453775565331305 1 1
0.507197227250951 0.487471435868413 1 1
0.710566808010383 0.679983108814745 1 1
0.377996274697148 0.357190189101787 1 1
0.5454174430463 0.513692286531991 1 1
0.449147899809207 0.42465311556649 1 1
0.19138294662278 0.18072498836442 0 0
0.463422363588289 0.440208650835408 1 1
0.475520686992749 0.451548130109223 1 1
0.426008604715698 0.405973588479258 1 1
0.239259218704641 0.22533098586335 0 0
0.729591362492863 0.690707110615705 1 1
0.747226785487818 0.711713884021182 0 1
0.679875267353435 0.645305863886232 1 1
0.665327224785413 0.635718326605499 1 1
0.414697780527676 0.394033735257599 1 1
0.364034866338399 0.348565513799838 1 1
0.596173083702036 0.568564715009679 1 1
0.50151222199863 0.477764865337896 1 1
0.526554699579635 0.499488661705575 1 1
0.471347559025697 0.452372704438161 1 1
0.589409955148941 0.559724695654932 1 1
0.399453603660805 0.381445625544785 1 1
0.469578951873224 0.446182878837677 1 1
0.530358573630572 0.505248084611211 1 1
0.592978438951021 0.565840244958159 1 1
0.574148559357277 0.546158231764101 1 1
0.526718284746944 0.505571926843704 1 1
0.408373786774016 0.390104641770547 1 1
0.376239268242138 0.357618677943258 1 1
0.517956072260369 0.487558390563966 1 1
0.331299359016694 0.318149427067836 1 1
0.580484002833322 0.545722763536138 1 1
0.530720193176669 0.504237058525843 1 1
0.488985704655642 0.463610597840798 1 1
0.333784196475792 0.315503105099891 1 1
0.352115993633803 0.335731201822077 1 1
0.715787496379804 0.684167647061032 1 1
0.867552074623736 0.824750947312116 0 0
0.301268214591382 0.289500071642672 1 1
0.537858236826003 0.513115283215536 1 1
0.467977238059464 0.450103944144534 1 1
0.569593051952576 0.541369508387757 1 1
0.338837047200653 0.325777221786599 1 1
0.555481962629015 0.528785140516193 1 1
0.503376986799414 0.480047922468482 1 1
0.539796559814968 0.516646949259031 1 1
0.637839399263119 0.606162501081805 1 1
0.561708836139126 0.536695242984426 1 1
0.597549980504187 0.572439493737164 1 1
0.653401666211972 0.625611755044121 1 1
0.569419235781238 0.539339311882499 1 1
0.549704648113834 0.522132890337033 1 1
0.448633735276787 0.428472181246405 1 1
0.50049004464824 0.47436241717058 1 1
0.33231593433109 0.313745498715091 1 1
0.493366599576607 0.467891675584601 1 1
0.62487994384972 0.580587656265706 1 1
0.472652288079208 0.451938702961239 1 1
0.517219572434711 0.493757445670663 1 1
0.403327799290713 0.38595344823456 1 1
0.590580806566822 0.563663230352757 1 1
0.398747384713465 0.38170483136138 1 1
0.39672045951621 0.377684680707906 1 1
0.338891696222411 0.319257166673422 1 1
0.61113330138746 0.583539499180299 1 1
0.615377331290847 0.590052694407505 1 1
0.660621329834544 0.629829878420715 1 1
0.613847978190829 0.588545364628696 1 1
0.509954318602047 0.482795543098065 1 1
0.358933590317693 0.341162330990567 1 1
0.726187828271933 0.688103302416606 1 1
0.438238472762477 0.419128946269272 1 1
0.608168632046297 0.582662208236189 1 1
0.536355714383429 0.511345470825868 1 1
0.246360594308396 0.233470342680566 0 0
0.482726610286707 0.463510111563851 1 1
0.259096991001561 0.252224382414882 1 0
0.571810191273397 0.551066190694528 1 1
0.481430038811479 0.461833717072049 1 1
0.4363393399244 0.415052767820077 1 1
0.468355257773713 0.441890621136642 1 1
0.347667731055034 0.334073943291172 1 1
0.40348990790228 0.381068236947702 1 1
0.287971804816595 0.27756505731297 1 1
0.256581138627592 0.246403616026634 0 0
0.395581889966869 0.378902807521844 1 1
0.505241411890092 0.477142607261551 1 1
0.37529864854739 0.353659917669243 1 1
0.75050083993977 0.720188604591316 1 1
0.530660215524696 0.50841861213065 1 1
0.59293677522314 0.564273495377263 1 1
0.244290663506677 0.233481290992097 0 0
0.358930463355096 0.34148668729768 1 1
0.639477535202548 0.610517212946798 1 1
0.384398861578458 0.366739235351224 1 1
0.582279129275149 0.555976860982757 1 1
0.618053542057493 0.588023659172885 1 1
0.308703067994788 0.292220379099684 1 1
0.535673617993841 0.510668639077781 1 1
0.347992761873129 0.330022497641143 1 1
0.406680615270578 0.388266724268408 1 1
0.517637370532635 0.49160328749624 1 1
0.473405097074689 0.447514153095236 1 1
0.265110706548744 0.254985366917822 1 1
0.649252351623254 0.619883020331427 1 1
0.531992433856284 0.505590305317819 1 1
0.45457594563236 0.432535093893564 1 1
0.799702870951767 0.756732009941099 0 0
0.557312829732738 0.5301828663476 1 1
0.454153180817587 0.434311606266979 1 1
0.479122707576387 0.46027173733774 1 1
0.565046211938151 0.539697092889579 1 1
0.385120620453438 0.36702194005997 1 1
0.227374576299497 0.213420674319126 1 0
0.483046633306806 0.458215000173442 1 1
0.702706737362456 0.660420599590878 1 1
0.626907341682688 0.596511773196108 1 1
0.547445903542694 0.524259233793182 1 1
0.447498886581633 0.430306279141891 1 1
0.465966011827959 0.443263514637664 1 1
0.584259562864685 0.558410903148595 1 1
0.50437775373703 0.474981604819384 1 1
0.68250608879018 0.645070207098529 1 1
0.472783073077141 0.452858915557959 1 1
0.20516153796638 0.200430140781739 1 1
0.522557375419471 0.49624260365642 1 1
0.556988304104801 0.525793370457025 1 1
0.60419365059552 0.574729827731939 1 1
0.454617120144192 0.439678242736173 1 1
0.311380907901222 0.297653329519039 1 1
0.570942137765039 0.546183308962306 1 1
0.632806195088422 0.602481208238832 1 1
0.251320300726196 0.240171853484957 0 0
0.371316634560682 0.35353241586144 1 1
0.607051296668866 0.579010928224111 1 1
0.403952405538645 0.391637161123575 1 1
0.536844223978481 0.513525258553948 1 1
0.681317964226514 0.648114700691029 1 1
0.657495998702926 0.622787989471809 1 1
0.428847702959324 0.407278393615353 1 1
0.437732472041033 0.417549652853037 1 1
0.446261561414496 0.425297404695937 1 1
0.385315029724194 0.370402451231067 1 1
0.5094754058997 0.485438287405705 1 1
0.518166143295673 0.492314865799403 1 1
0.381427714308343 0.363409431848142 1 1
0.510184530905139 0.489634130971742 1 1
0.449289186319862 0.432787866382794 1 1
0.580639892670053 0.55139883290527 1 1
0.495764358626994 0.470189040835218 1 1
0.602946294028268 0.572046076604022 1 1
0.411379343697937 0.390580081343322 1 1
0.504941351412954 0.483108282344789 1 1
0.402868964740479 0.375759912136078 1 1
0.514146753202726 0.489636167010728 1 1
0.430646910875321 0.411463089881445 1 1
0.646274849691261 0.615762455661123 1 1
0.49482453854219 0.472304117205104 1 1
0.234957697059166 0.227166840564456 0 0
0.617563399756527 0.591075725044532 1 1
0.528535187854859 0.505728049073428 1 1
0.495625015663597 0.472053032389945 1 1
0.47042850501548 0.451532270099193 1 1
0.517991592531481 0.494303826622641 1 1
0.647402826466236 0.616228545034833 1 1
0.440504630822039 0.422880310131846 1 1
0.37247765376825 0.355833320249997 1 1
0.631795880594925 0.598515374066599 1 1
0.685472637896019 0.653785119938607 1 1
0.679249377786836 0.6468912616318 1 1
0.554201442396411 0.529879496552405 1 1
0.507712124580547 0.485383596867385 1 1
0.637692142824911 0.606891112663405 1 1
0.369502842975467 0.352805806607758 1 1
0.631323780332832 0.603453086161558 1 1
0.661028568205608 0.630666812469001 1 1
0.318344603816454 0.309958430163615 1 1
0.65959226845752 0.630132009072133 1 1
0.550601683968467 0.523552047529582 1 1
0.590730638613858 0.558491484654295 1 1
0.672110798279878 0.644162477634897 1 1
0.580808218031769 0.55893242567564 1 1
0.477258205285862 0.455019815595215 1 1
0.517403384114169 0.494159683339083 1 1
0.616051536863217 0.586950684204466 1 1
0.581671872732821 0.555327757148595 1 1
0.536092075063691 0.511237432848456 1 1
0.413965477063188 0.394389472928258 1 1
0.446520515690447 0.42509768229764 1 1
0.652686795865211 0.620043946780511 1 1
0.607051777843571 0.579341065097982 1 1
0.343004532242352 0.325759559635837 1 1
0.615608939894087 0.584152603540161 1 1
0.44079281888512 0.420954120579661 1 1
0.39750613562459 0.379909282167806 1 1
0.509720390639308 0.487464948256755 1 1
0.367124692628782 0.347918189115824 1 1
0.683166097884846 0.647909024499799 1 1
0.39485372700182 0.376251611510213 1 1
0.592473616860389 0.558246669582087 1 1
0.5585743885608 0.536126152742843 1 1
0.694942956560414 0.659688604810662 1 1
0.380904726301659 0.364717201743008 1 1
0.432588325350544 0.410710962092156 1 1
0.363336713377526 0.345776213139681 1 1
0.393993169791328 0.375777237042274 1 1
0.517540504994022 0.488363233587225 1 1
0.352937289553464 0.331906868251754 1 1
0.55590099598763 0.532768515942126 1 1
0.63405816936178 0.606716563220232 1 1
0.525702273260157 0.500036688099755 1 1
0.721960024235901 0.690376564696286 1 1
0.35803011528142 0.338168685187066 1 1
0.193951136438947 0.184542646617123 0 0
0.408795440493037 0.388221476675146 1 1
0.49412385120363 0.467959086336834 1 1
0.474809963717355 0.453732436087482 1 1
0.324258268638622 0.30579236959291 1 1
0.785604605102242 0.745560372204903 0 0
0.619021382080878 0.584663596218633 1 1
0.612095286962671 0.584484625277889 1 1
0.627492982934256 0.594974639293562 1 1
0.370019618967948 0.348473167105859 1 1
0.460930933918709 0.438311599310759 1 1
0.487384754278325 0.468258040045153 1 1
0.497127215228283 0.472071828260631 1 1
0.509913334716155 0.486597584483142 1 1
0.494606550851805 0.458588314589882 1 1
0.414392539277388 0.39253829366773 1 1
0.475252266910286 0.450428303195215 1 1
0.537115228164979 0.514628558620455 1 1
0.701461417722252 0.669898718726671 1 1
0.544887487531208 0.523530350631408 1 1
0.648525835250974 0.622055254834181 1 1
0.690690078314105 0.663449621792075 1 1
0.360320265149494 0.346029585218843 1 1
0.467809933034223 0.446990066575297 1 1
0.688269824041331 0.656391409982213 1 1
0.53739924284565 0.515235917777047 1 1
0.484509319777862 0.459438141131696 1 1
0.648278500772432 0.618369002931402 1 1
0.41518039068981 0.396549962274327 1 1
0.389426071659182 0.368933866290526 1 1
0.475027504028716 0.452261903806281 1 1
0.424803972613201 0.4071560379444 1 1
0.724568246454478 0.69229354537745 1 1
0.378708590819061 0.362027705592539 1 1
0.717557353633176 0.680856952757128 1 1
0.44262827405256 0.421508990570101 1 1
0.610314213677827 0.586404003935069 1 1
0.516307510334779 0.491264767469859 1 1
0.625614463671008 0.591759575381776 1 1
0.430489643826105 0.410216650119591 1 1
0.204803251597743 0.201074279639219 1 1
0.475198191380046 0.456567940737686 1 1
0.535250338068191 0.508598533056579 1 1
0.582107881083853 0.559623550382824 1 1
0.4596332167058 0.439374914050971 1 1
0.3928999911331 0.374655692770315 1 1
0.479782699028136 0.456371881439624 1 1
0.560499400152685 0.532662730227549 1 1
0.40144474194424 0.37931034968487 1 1
0.697049735578436 0.666395936239995 1 1
0.460019229064104 0.436230452945678 1 1
0.558928786000795 0.527965120437414 1 1
0.402869188111209 0.382431429045531 1 1
0.421661142336379 0.402492137318108 1 1
0.486629126089693 0.468420118383046 1 1
0.3566963867293 0.340444632272482 1 1
0.563172399702907 0.532798400675772 1 1
0.458468633466743 0.434864352426599 1 1
0.487000576168128 0.460395479486837 1 1
0.385407919888386 0.369880818053088 1 1
0.697258372220389 0.661601282306279 1 1
0.626548332981956 0.600314834358691 1 1
0.400240279967395 0.380506373821329 1 1
0.604880392811949 0.575427238020878 1 1
0.380126277050606 0.360463026387403 1 1
0.41126858433234 0.388038527520328 1 1
0.57662657787337 0.554385946120071 1 1
0.656417173493722 0.621549953494875 1 1
0.501634125908453 0.47740824670599 1 1
0.450901688611293 0.432105123252782 1 1
0.426932992794364 0.409351159863183 1 1
0.600225880285572 0.57370272065298 1 1
0.503670673876689 0.478070247753627 1 1
0.308214210889578 0.294061262457284 1 1
0.614532307483895 0.585678522678744 1 1
0.514418902330278 0.47505634260712 1 1
0.63383597241345 0.596762975438182 1 1
0.500007608092347 0.474719579435729 1 1
0.470835509225997 0.447416110941862 1 1
0.705210272814999 0.672837044169544 1 1
0.676787443227182 0.645486236970343 1 1
0.606335058570039 0.577924016306649 1 1
0.423016856821713 0.404279672447731 1 1
0.563711832690165 0.540821229897255 1 1
0.446659546008398 0.426912167190108 1 1
0.513922348770082 0.491791120252299 1 1
0.368181038140731 0.351990896311065 1 1
0.347833985574698 0.330194884111177 1 1
0.438227988174602 0.414790239931042 1 1
0.477474030793622 0.454700660863928 1 1
0.51528246233667 0.49211306294248 1 1
0.521621020614446 0.497319016849739 1 1
0.360832276022277 0.339292567055559 1 1
0.452197877196144 0.427524298256275 1 1
0.528017152532286 0.501054048731961 1 1
0.484403487732548 0.461333284770651 1 1
0.484031926390376 0.467588927036066 1 1
0.534129126793542 0.507982364025096 1 1
0.531726309938244 0.508339581869778 1 1
0.41481031041747 0.395393736388544 1 1
0.594702913541262 0.56776827271972 1 1
0.491627530416327 0.473242406702118 1 1
0.48858523994134 0.459485650576289 1 1
0.620183546017031 0.590113993685907 1 1
0.536213323170035 0.510896948168145 1 1
0.469518492037405 0.441113045529335 1 1
0.692631808691796 0.661914932174211 1 1
0.528807233284619 0.502564386395178 1 1
0.511781677378097 0.490167192817093 1 1
0.394999008923092 0.373577291145266 1 1
0.589914152634058 0.557863828137795 1 1
0.493215539111113 0.468296523937427 1 1
0.476283795563316 0.453047058882481 1 1
0.260549370370169 0.247753879289766 1 1
0.587865342493789 0.557670565071717 1 1
0.399656976135657 0.381816088966777 1 1
0.449253138952171 0.425603952188655 1 1
0.328666810542631 0.310842111961307 1 1
0.534205422468913 0.509512419087309 1 1
0.501025883115033 0.481518459089625 1 1
0.528181126692191 0.505400715660093 1 1
0.608431504992764 0.577169504694342 1 1
0.36553627058664 0.343257821833818 1 1
0.57653886357551 0.540858936808397 1 1
0.709401723849083 0.672125683180402 1 1
0.482271892705695 0.455014551357028 1 1
0.395568092560044 0.375930468027176 1 1
0.556103139437711 0.529519029783277 1 1
0.432474772115818 0.411082004867897 1 1
0.530993832138425 0.510120870251008 1 1
0.790499570530099 0.754788093597143 0 0
0.389398335774071 0.371385488332518 1 1
0.534093897439442 0.496941557421179 1 1
0.561775827632995 0.537589298351238 1 1
0.469636292140432 0.447877202258748 1 1
0.44374707932185 0.425249459598724 1 1
0.526567691499133 0.503913516418941 1 1
0.567035261829481 0.542097343383101 1 1
0.520276114118901 0.492691811017603 1 1
0.428474798591906 0.403672865798105 1 1
0.571933889827815 0.546023622143409 1 1
0.422494623827721 0.410091571215818 1 1
0.551380357026041 0.524863679429085 1 1
0.427461128252926 0.409912683662777 1 1
0.633333892816224 0.604002510318513 1 1
0.454949808683254 0.431713954439135 1 1
0.62781965025237 0.601300719883355 1 1
0.519299421630798 0.497211370345382 1 1
0.491195359387214 0.466948685913344 1 1
0.688074036490438 0.654088652599395 1 1
0.504672074459839 0.474990145887146 1 1
0.517582518543508 0.489445947236518 1 1
0.631249834154186 0.603203038364388 1 1
0.407272748440028 0.388507250054393 1 1
0.437354156144605 0.412776079444647 1 1
0.548792679159239 0.519607146130583 1 1
0.472917360049171 0.452583151491439 1 1
0.526064510033456 0.501595467865082 1 1
0.431532396578229 0.409488124165029 1 1
0.379574313780081 0.365529369652069 1 1
0.516828022060143 0.485717989220023 1 1
0.452519637595797 0.43118657002151 1 1
0.461177318325199 0.437058600378907 1 1
0.52095070915461 0.493539587837442 1 1
0.562184035665945 0.535477656295976 1 1
0.476220656541831 0.450593739721257 1 1
0.475307674036257 0.45091051551372 1 1
0.51448234127069 0.488049753603242 1 1
0.56103046176925 0.531601246825844 1 1
0.582458576519719 0.555374127561504 1 1
0.531944296103027 0.50776626205859 1 1
0.53634801783828 0.514700530995673 1 1
0.435464184706296 0.414055580798534 1 1
0.420655909245442 0.401514799191383 1 1
0.408167592537975 0.38531935204198 1 1
0.352426802058935 0.332682285591869 1 1
0.344503513166801 0.332667988449008 1 1
0.640792319559219 0.610226417149936 1 1
0.642978324575618 0.616966918254711 1 1
0.562456420882156 0.534579491456405 1 1
0.603356024994354 0.574001837465339 1 1
0.283751357150358 0.26828021533396 1 0
0.523268665253123 0.497267988281792 1 1
0.164978947158106 0.1569863552576 0 0
0.555976046523327 0.532696495734584 1 1
0.468328852826677 0.447483555872694 1 1
0.486690484345217 0.465082943134685 1 1
0.638217673506829 0.600939737331273 1 1
0.691714860119702 0.658611630690197 1 1
0.371775966407783 0.356843839543748 1 1
0.489873433040451 0.465749580639007 1 1
0.428154702677267 0.408624333688352 1 1
0.432725915349653 0.407153207392846 1 1
0.679170485126201 0.645396064107186 1 1
0.592784684947937 0.564321622571 1 1
0.419933226675672 0.400833812574166 1 1
0.50005150585076 0.473790447120966 1 1
0.526265264094681 0.506323608662002 1 1
0.701036571537904 0.666723142435636 1 1
0.581286615087226 0.558378600663956 1 1
0.335781255994398 0.321978688157544 1 1
0.432955879943652 0.412995335797197 1 1
0.455275934824536 0.43074648280474 1 1
0.231854732125765 0.221292863221694 0 0
0.385348588125195 0.365585176095288 1 1
0.474748996758912 0.449945413603249 1 1
0.47498816863936 0.452585164426079 1 1
0.584116825811796 0.554126066061438 1 1
0.562344466522121 0.534576469955161 1 1
0.422458093010014 0.398226342958297 1 1
0.449558428797888 0.427340899024441 1 1
0.655742565245071 0.628536994456937 1 1
0.617206983042419 0.583087509888327 1 1
0.455251167710239 0.434079090731898 1 1
0.412024848223729 0.392122650258027 1 1
0.557632720293551 0.532091821347402 1 1
0.440000472478426 0.423276134374009 1 1
0.612051954923375 0.582962375164493 1 1
0.485533894010371 0.464121740468202 1 1
0.59139723486823 0.560672500309508 1 1
0.524341176789332 0.495961905098691 1 1
0.518333647668317 0.497216475716445 1 1
0.404039383445756 0.384670748354984 1 1
0.300553333913145 0.285420706196354 1 1
0.370748737005593 0.349795367554225 1 1
0.695784750081771 0.657368316968778 1 1
0.542177069596888 0.516715759172708 1 1
0.80813699791543 0.765942116474178 0 0
0.421112465193473 0.403483464437234 1 1
0.507787392297057 0.484529889273586 1 1
0.285385330296743 0.273890690991588 1 0
0.671180867168244 0.637178348557839 1 1
0.681508565654343 0.649036107507739 1 1
0.62529049852088 0.59712844245986 1 1
0.500800432146537 0.475438455924099 1 1
0.221063981482145 0.205879199577709 1 0
0.585772901930137 0.560475168935754 1 1
0.510245508669914 0.488337470599505 1 1
0.39657684925756 0.372771355249807 1 1
0.568080127719722 0.536781508221338 1 1
0.495340615022174 0.467634264661316 1 1
0.486781685665327 0.464742767431385 1 1
0.429769483461556 0.409531049634384 1 1
0.42753257638998 0.408859947471151 1 1
0.467168831816211 0.441407838519141 1 1
0.43522758035254 0.415192625116555 1 1
0.652852919631581 0.619554626248262 1 1
0.582899794830445 0.556504674579411 1 1
0.362457665318167 0.344529831766496 1 1
0.505012973504494 0.481130689458583 1 1
0.510794406709034 0.489811337516757 1 1
0.440893631243706 0.42250926802918 1 1
0.286850762075402 0.269695565237618 1 1
0.426518037803833 0.405598795657186 1 1
0.829502119741443 0.789230415653632 0 0
0.696021709823496 0.668521790163462 1 1
0.306375009904344 0.296091072535841 1 1
0.601473037789133 0.573157337355174 1 1
0.561003625420304 0.534264811675979 1 1
0.595918211724049 0.565217695924382 1 1
0.626489061043109 0.598745655558758 1 1
0.350798301473453 0.332972249855524 1 1
0.606518545902549 0.578416363623865 1 1
0.51510811337422 0.488414967143952 1 1
0.648787507223964 0.620226199188323 1 1
0.607810273276814 0.578273914717308 1 1
0.619784113134236 0.583831707507049 1 1
0.516660454072352 0.491251697889966 1 1
0.506431809911749 0.483052958126834 1 1
0.584857278984063 0.546465134835893 1 1
0.39850795505609 0.379885560723297 1 1
0.338893708647475 0.31980758185951 1 1
0.775849359766648 0.733584199969915 1 1
0.436541270463256 0.41590137789736 1 1
0.611025424451129 0.579547875876869 1 1
0.406237991041912 0.386986951698306 1 1
0.499093769484705 0.474106759912415 1 1
0.671559491879517 0.640389733108204 1 1
0.52744596354335 0.514026014900242 1 1
0.550885117005262 0.529340896180437 1 1
0.651290323547001 0.618262122345795 1 1
0.574667829620752 0.547691318088895 1 1
0.373026568507705 0.356328746728551 1 1
0.62177479210821 0.591645302915897 1 1
0.629709751711041 0.601732136572409 1 1
0.51278004622158 0.490181779303772 1 1
0.454441141640016 0.428426638749086 1 1
0.44175520353985 0.422465543447039 1 1
0.572597538816267 0.547974321714461 1 1
0.59337822118589 0.565665617992219 1 1
0.465475640458262 0.455714159435499 1 1
0.391576730461449 0.372776668169151 1 1
0.40956656464721 0.391456693543014 1 1
0.640422006856695 0.609900138530459 1 1
0.402790817567398 0.382844529481703 1 1
0.444835989239472 0.417502977953501 1 1
0.438749364788647 0.416345592620838 1 1
0.663552269202588 0.62759807074251 1 1
0.334076452067751 0.320755062772902 1 1
0.512242141250939 0.48809071352069 1 1
0.457844003752138 0.433145914009691 1 1
0.435493632161931 0.414635407630241 1 1
0.588856490483092 0.555902717046638 1 1
0.672921007966715 0.639011550806218 1 1
0.471560667447446 0.451136503478135 1 1
0.622188401208532 0.589361614618911 1 1
0.516949668876532 0.493988351219247 1 1
0.388756256008574 0.366305456106774 1 1
0.555354205985142 0.529566478026721 1 1
0.495596709108222 0.468127298489368 1 1
0.400680432685532 0.383044426669086 1 1
0.562824301202353 0.538778087981686 1 1
0.586507604373694 0.561155622099041 1 1
0.590464444211032 0.565041264498763 1 1
0.50038568269139 0.476960564238709 1 1
0.549178224231904 0.521144886798358 1 1
0.554017492415226 0.530291642011718 1 1
0.615266701268914 0.590739772991203 1 1
0.449896010943013 0.428038846221033 1 1
0.572869428383527 0.538367987327492 1 1
0.388576245269418 0.370638509994333 1 1
0.639453867382739 0.60534769805449 1 1
0.670229588594877 0.638635862979741 1 1
0.57493085687655 0.548358308128619 1 1
0.308043452418497 0.291517967804269 1 1
0.582870426053853 0.560939578889435 1 1
0.678276335514564 0.643465525374404 1 1
0.649936983828206 0.613245968631498 1 1
0.4316199880435 0.411515129495251 1 1
0.58602164962132 0.559032772598377 1 1
0.534406285884627 0.510080390155431 1 1
0.633234585459015 0.605494751471057 1 1
0.570012962988052 0.542808973058756 1 1
0.606171071131502 0.577300723482701 1 1
0.484208629643645 0.463741354611327 1 1
0.32298572264802 0.309990349972744 1 1
0.677318751675614 0.646048198749 1 1
0.343696452469036 0.327502428500369 1 1
0.613393780091923 0.58240806169011 1 1
0.509445867464991 0.491682483102866 1 1
0.315918085070132 0.303822526291881 1 1
0.53860231392331 0.514400858935695 1 1
0.510960009633455 0.48893412489705 1 1
0.484576661187624 0.45676751407255 1 1
0.278764829394009 0.264503099492816 1 0
0.523133848991485 0.497518679523511 1 1
0.461684755363987 0.439557892107022 1 1
0.719657305192879 0.683428695210921 1 1
0.714389983725825 0.680399854522313 1 1
0.490676411690344 0.467163200516917 1 1
0.50914549678446 0.483443228598972 1 1
0.314542644270485 0.297334314582969 1 1
0.38885621612576 0.372004097414504 1 1
0.469029665076682 0.445018487730496 1 1
0.325539905044802 0.313561562041736 1 1
0.709050593301863 0.674648382501078 1 1
0.361534202184701 0.343934725141134 1 1
0.391064994533674 0.371033596977913 1 1
0.499470953723951 0.477860287181854 1 1
0.554257399160341 0.525689762033604 1 1
0.615260815589529 0.588417629162918 1 1
0.378707643420642 0.359357509820537 1 1
0.435596173550478 0.415579848533297 1 1
0.340157447131055 0.322778731422836 1 1
0.65658833796022 0.628850953679829 1 1
0.237270132789154 0.227588642204392 0 0
0.539615000851855 0.518985184183066 1 1
0.549601333549632 0.521157371946454 1 1
0.597632491784185 0.573076415779797 1 1
0.443109533908121 0.420396807038198 1 1
0.595232945547849 0.559664693714301 1 1
0.632670521290167 0.604460889975133 1 1
0.64733707673039 0.620839865475988 1 1
0.360233146622439 0.347958108530274 1 1
0.457303367901561 0.431976788299656 1 1
0.631637571828555 0.599160831283064 1 1
0.649063341014813 0.615700601895334 1 1
0.40972634558714 0.390575689751997 1 1
0.332199584832175 0.313315481818435 1 1
0.444723673507528 0.421435254696942 1 1
0.476042140930543 0.451872559692342 1 1
0.313037415659917 0.299914761241413 1 1
0.255047294532934 0.241513046969116 0 0
0.590439059345578 0.562560360620313 1 1
0.577212398870279 0.548795774629187 1 1
0.446158903555066 0.42371132519533 1 1
0.467003849371933 0.440167718861965 1 1
0.404741455924786 0.387044600884034 1 1
0.463900569731506 0.443172947367287 1 1
0.425056322182848 0.407963355533302 1 1
0.287294149537513 0.274896756813219 1 1
0.472147120974676 0.449588362426406 1 1
0.594650270861504 0.568941689895617 1 1
0.754597820747803 0.709339542907673 1 1
0.250615406908224 0.239757790021574 0 0
0.394659361943092 0.376637594544513 1 1
0.508208511940152 0.48322245969625 1 1
0.65717745350398 0.625484859492606 1 1
0.170852079681454 0.162713756302702 0 0
0.59506859863646 0.566614498958399 1 1
0.444434639923208 0.426904652249893 1 1
0.689641866502526 0.65528251773006 1 1
0.433579961190956 0.410858802718928 1 1
0.398605464299564 0.376203150613163 1 1
0.52262373539707 0.50203161595607 1 1
0.443994257120995 0.418476167559755 1 1
0.422313769273427 0.403860345161862 1 1
0.510352636560791 0.487321751109671 1 1
0.22599812616992 0.214932555911418 0 0
0.361727823149964 0.343529210995908 1 1
0.414015496851281 0.395781578759906 1 1
0.516184708151293 0.492077672643989 1 1
0.541747347704269 0.514618800843215 1 1
0.445721110972666 0.428204715065554 1 1
0.478921351883055 0.460922234651947 1 1
0.490375723772579 0.467630252086292 1 1
0.311157560052747 0.294762010787344 1 1
0.475561907785565 0.451434657507108 1 1
0.557643750601817 0.53172358394915 1 1
0.463893625579742 0.44169183945643 1 1
0.489023584659077 0.468399552266846 1 1
0.501636151475323 0.477380098810018 1 1
0.459871657693594 0.431798996032561 1 1
0.717388132438331 0.687982072092924 1 1
0.416350760578619 0.399106143087847 1 1
0.694192954088199 0.654582591508804 1 1
0.546629435962386 0.520972450243786 1 1
0.373046584683506 0.356086649058478 1 1
0.526917290153165 0.495802797945001 1 1
0.403791150662213 0.38316878548314 1 1
0.543841134549828 0.522296332645682 1 1
0.483681877845434 0.454789950339293 1 1
0.500037022435266 0.477048055138317 1 1
0.561866785620329 0.53438111193202 1 1
0.330865743113028 0.31892184811563 1 1
0.663233132477781 0.627457298497894 1 1
0.634138337237026 0.609149839467257 1 1
0.554244654677466 0.528198285506216 1 1
0.559728254010186 0.535014109333427 1 1
0.525228064413026 0.498708001461755 1 1
0.50551145524432 0.478546641188367 1 1
0.537767084466979 0.513538962446539 1 1
0.33748683740063 0.321487175872386 1 1
0.490682274667127 0.464105441503222 1 1
0.277325710379169 0.264839344034033 1 1
0.117078779756359 0.111348549468437 0 0
0.539373000575312 0.516211387567847 1 1
0.55342973804288 0.523249693844377 1 1
0.44896077117707 0.42492399214437 1 1
0.261664054232379 0.253192321934143 0 0
0.453075648008853 0.435920498144507 1 1
0.442463633511613 0.423949017528593 1 1
0.614613389626962 0.5824860306471 1 1
0.450295692300131 0.430520537891254 1 1
0.608957707667428 0.579235234182156 1 1
0.795344214669042 0.758067410040077 0 0
0.590380895568853 0.563302665757319 1 1
0.602279151823557 0.575077645842792 1 1
0.387366005345549 0.370188128474243 1 1
0.827534610522747 0.784252941677477 0 0
0.475296016096865 0.452732360293399 1 1
0.380487884676162 0.361675601793779 1 1
0.592182499832581 0.563746832726527 1 1
0.507062131954378 0.486581094228749 1 1
0.665507927196648 0.636296609443665 1 1
0.416988257304264 0.3991665364766 1 1
0.430750906393986 0.410202846432739 1 1
0.572842197585091 0.54522661775251 1 1
0.771547613275189 0.736695884506038 0 1
0.429162823627814 0.402454980274564 1 1
0.612941046843402 0.580302444352858 1 1
0.320926041446179 0.308330694986115 1 1
0.521969357493229 0.502096162442568 1 1
0.484997052812846 0.457320564824378 1 1
0.499785067311048 0.475344591433968 1 1
0.501265716645074 0.480252935377424 1 1
0.453078498018022 0.430894083734188 1 1
0.326711217793752 0.31061091000889 1 1
0.363822769345044 0.348316632893131 1 1
0.504841553761501 0.483297306232072 1 1
0.376878531231164 0.360761588655951 1 1
0.50212614361903 0.476574484438599 1 1
0.565974205475079 0.539543780458624 1 1
0.521504520963873 0.498754978485721 1 1
0.559838024087109 0.530602132716953 1 1
0.687976055176597 0.658323431673825 1 1
0.453679809734238 0.429116354564295 1 1
0.527248054770047 0.500767195753609 1 1
0.263065716483324 0.24942487441867 0 0
0.484610608387984 0.46444248913291 1 1
0.476177820759153 0.454993126007765 1 1
0.470269804491856 0.451889130492496 1 1
0.580008648503595 0.551947095345253 1 1
0.71910646251891 0.689091400610035 1 1
0.574767268769191 0.546099786205344 1 1
0.503643640311238 0.480071893421292 1 1
0.399140425713332 0.381150074183942 1 1
0.462841321942807 0.438925224411301 1 1
0.477922975170343 0.456340287778761 1 1
0.426672504833527 0.405635803570957 1 1
0.614947536850502 0.587927735997134 1 1
0.531643410028504 0.504914853687372 1 1
0.507946326831849 0.481988697468426 1 1
0.604261193868727 0.577068279636277 1 1
0.521525232533816 0.494713386693103 1 1
0.676055755364859 0.642303938669461 1 1
0.398140267924693 0.384732094712593 1 1
0.320064116017844 0.307472440685049 1 1
0.373640118999022 0.357086802517835 1 1
0.394670920025034 0.375462335221943 1 1
0.507377194245419 0.483570605394785 1 1
0.427174309845414 0.401867840987443 1 1
0.606893837074474 0.571403305184648 1 1
0.650278378137133 0.612150048092936 1 1
0.554233957126926 0.523859073395689 1 1
0.516389541062746 0.491754553392066 1 1
0.681444327693443 0.648366558584388 1 1
0.663504052822437 0.627378101145567 1 1
0.564164489446057 0.539674504434478 1 1
0.540149815196053 0.513136578505428 1 1
0.400623331788283 0.382619835932179 1 1
0.56186586775547 0.532504030935457 1 1
0.438190175382898 0.417841802476882 1 1
0.61417744211395 0.582738298980912 1 1
0.601683004265365 0.571085090327957 1 1
0.398175200438722 0.380729415208294 1 1
0.483028899178307 0.4557842527398 1 1
0.454888836238634 0.435966796455735 1 1
0.614872753168334 0.582082073336392 1 1
0.25892846984687 0.246056627278132 0 0
0.433800689098254 0.418487100656851 1 1
0.254231976214927 0.24265799484145 0 0
0.52861610977697 0.504092087235017 1 1
0.540628838251325 0.51449714254589 1 1
0.631983960906918 0.588825303914077 1 1
0.547276469026712 0.524599517626299 1 1
0.572777138261254 0.544197887329848 1 1
0.198547279887001 0.191950187320343 0 0
0.507342384043234 0.487318213854837 1 1
0.281192537685072 0.269522545316505 0 0
0.540084241757487 0.515951749138505 1 1
0.637998615213913 0.605976031836308 1 1
0.562252327797906 0.536159825725073 1 1
0.530599567801783 0.509060731153912 1 1
0.640366127915024 0.608678499815147 1 1
0.341555866600807 0.3267502183773 1 1
0.708044428835989 0.678112757263779 1 1
0.490767792710689 0.467599052337941 1 1
0.324472413310383 0.306615669513029 1 1
0.295281820567571 0.283003520102054 1 1
0.384614333871093 0.365228585295719 1 1
0.478856115564271 0.458894655159339 1 1
0.298930319135652 0.285865126825485 1 1
0.432857579160441 0.41404401756462 1 1
0.387714299935972 0.37014327806777 1 1
0.606496819567591 0.576969195661455 1 1
0.501594663944336 0.477579053883739 1 1
0.372375565627359 0.359053544815737 1 1
0.536210056255592 0.514007365326645 1 1
0.533822672884814 0.509641484039536 1 1
0.479259192735507 0.454728648466717 1 1
0.507471759658709 0.476708427196196 1 1
0.54275760089489 0.516852281396634 1 1
0.521739059343955 0.497368755545645 1 1
0.522286616255635 0.501418810013503 1 1
0.500981446743028 0.470483202856141 1 1
0.439170212949265 0.418361198342709 1 1
0.396579544731728 0.374966130102507 1 1
0.397549423430781 0.37776444242726 1 1
0.404411954430636 0.384757887213536 1 1
0.676952480140682 0.643591210684575 1 1
0.608977468270816 0.579038891856885 1 1
0.35337863701354 0.337882161294554 1 1
0.600408704919199 0.57218923640537 1 1
0.618689737906594 0.588098312531092 1 1
0.423315745081693 0.407270005159844 1 1
0.632889996167966 0.59753331178079 1 1
0.577361851103877 0.546621703890392 1 1
0.434680998199196 0.410843860472021 1 1
0.519664239748321 0.496739604320102 1 1
0.529088307243133 0.502117859207559 1 1
0.705574870465098 0.669093033471176 1 1
0.451562792948629 0.428758810874945 1 1
0.454782706091776 0.427410718541024 1 1
0.498479541546849 0.471082012346693 1 1
0.373625387854845 0.361819338057248 1 1
0.504634146710988 0.481268217072648 1 1
0.303619020888152 0.289933107798452 1 1
0.603785302617929 0.576598302774987 1 1
0.513683942969469 0.488391692733969 1 1
0.556764174436191 0.531568315305368 1 1
0.468054217210171 0.442682767230526 1 1
0.373336619775823 0.352937483016106 1 1
0.276056509583221 0.259100933662176 1 1
0.449571531335176 0.427817946238747 1 1
0.394771638245844 0.375325390474599 1 1
0.641575009676588 0.604736489218344 1 1
0.60790605642732 0.574915288906067 1 1
0.528338297034935 0.502664523058286 1 1
0.551784083293022 0.534771914350956 1 1
0.598517881009209 0.573003053678576 1 1
0.552468727474459 0.519479989289567 1 1
0.544853957233121 0.519724726848253 1 1
0.469789765254441 0.452595609805589 1 1
0.577851814756429 0.552311393789388 1 1
0.424253698159588 0.40699501769666 1 1
0.629215685886048 0.600548702980508 1 1
0.472643711856981 0.452406903896935 1 1
0.729253190436477 0.696922966664828 1 1
0.382188276734732 0.36767602915291 1 1
0.282325271285875 0.267345544806331 1 0
0.342870764633872 0.32635827833981 1 1
0.338825761424472 0.330487204039166 1 1
0.493250625276249 0.470444799956392 1 1
0.498401782497033 0.476646624910301 1 1
0.4408052492191 0.418996018394512 1 1
0.759095787278813 0.726177818798466 0 1
0.427051617021156 0.406790229257959 1 1
0.451552274928077 0.434511471503069 1 1
0.646693760228853 0.617659432369859 1 1
0.379048362688041 0.360388445677848 1 1
0.604827241073676 0.578573149727598 1 1
0.625476905695724 0.598620432580487 1 1
0.491520986238593 0.475963993230796 1 1
0.642497121750157 0.617912385621203 1 1
0.451267517267989 0.431944250997233 1 1
0.4628203207797 0.440251898135396 1 1
0.529115272351548 0.502523602029925 1 1
0.366003837710109 0.351128447227998 1 1
0.48965685210697 0.462583849966363 1 1
0.549128169164975 0.519451556817889 1 1
0.339097762533751 0.321847905480333 1 1
0.499171346423228 0.476159127097228 1 1
0.715090184636263 0.679772289280872 1 1
0.541784966785653 0.517332080785916 1 1
0.465186133245952 0.445753525260864 1 1
0.619344024186659 0.592446894048831 1 1
0.590281947596031 0.566057303704634 1 1
0.479215839077201 0.46005976376897 1 1
0.348657727832102 0.333755035984337 1 1
0.729048829592697 0.692241964012567 1 1
0.273944161531267 0.256721601520032 1 1
0.662383599669179 0.632065265199408 1 1
0.43322658299197 0.410864576513038 1 1
0.4797652714573 0.455372731932917 1 1
0.425050831808684 0.404275352950008 1 1
0.645101906148976 0.612722140406437 1 1
0.408078188903523 0.390916657950692 1 1
0.570690370697397 0.542577696146659 1 1
0.47519657216509 0.453826764065385 1 1
0.561252761988436 0.532290657810688 1 1
0.483900793317298 0.463182787580065 1 1
0.696167098811713 0.657616511356915 1 1
0.602802637734124 0.570625221411508 1 1
0.558323398998716 0.530352244954753 1 1
0.721271365381462 0.683702957573784 1 1
0.496879238525216 0.474391580907148 1 1
0.633461398752158 0.600392365408071 1 1
0.430401730650103 0.408426051969989 1 1
0.576735595403181 0.545910287840757 1 1
0.374419646765345 0.356758443736599 1 1
0.892541656244649 0.84446748235169 0 0
0.467852138511882 0.448668010432339 1 1
0.421726404902498 0.402919960288358 1 1
0.534835432965954 0.508305178359107 1 1
0.510106165278159 0.487576468666953 1 1
0.418131178819076 0.397788182744704 1 1
0.364943941464686 0.340808835616527 1 1
0.449361841268543 0.429281404650733 1 1
0.325206185553654 0.310959602943058 1 1
0.530540397295322 0.509415070263848 1 1
0.2712203200104 0.255428936451244 1 1
0.652782627686807 0.625401350659943 1 1
0.327287993985083 0.30975561795401 1 1
0.586935104262574 0.560634153103038 1 1
0.429681850762173 0.39718491895126 1 1
0.398552047160666 0.383798333884453 1 1
0.318648990331669 0.30414389988836 1 1
0.554730649539371 0.531320108898228 1 1
0.469128180836563 0.450243643991538 1 1
0.43199107386395 0.416048051438065 1 1
0.218634609863142 0.212534113913841 0 0
0.477691642857745 0.455826947887527 1 1
0.581284943809866 0.555465029502345 1 1
0.471532043784479 0.450957416427492 1 1
0.274228767237658 0.2621904391068 1 0
0.522032955869379 0.503107795165706 1 1
0.618413612454191 0.591758188629936 1 1
0.35846324008995 0.342984667118372 1 1
0.617633295588894 0.586385432114943 1 1
0.432155069166366 0.413639971211227 1 1
0.468722727251843 0.445552093855874 1 1
0.453559537928668 0.434911930277527 1 1
0.43500781112345 0.420213309884758 1 1
0.394517169626616 0.37756626768544 1 1
0.371004768163562 0.351060004622297 1 1
0.37598384938524 0.359349477824881 1 1
0.56241655487541 0.530166132561864 1 1
0.52880481470437 0.505460571088751 1 1
0.295803609530903 0.283436237013385 1 1
0.569228971278626 0.543146479164167 1 1
0.356527609099617 0.340271038890242 1 1
0.363750241516289 0.34600784003547 1 1
0.291808153413782 0.277042609797333 1 1
0.45765275536913 0.43153970702052 1 1
0.35043821130863 0.334486986853064 1 1
0.636076534095613 0.60234261584183 1 1
0.540735102543141 0.510136114443662 1 1
0.233646681287224 0.224012055007885 0 0
0.37131090269823 0.354336902306194 1 1
0.388817334589194 0.371560550427802 1 1
0.346701550411712 0.328127376101413 1 1
0.545883492095471 0.520528446280138 1 1
0.729328065508921 0.685221597272143 1 1
0.576078801443882 0.546487596892173 1 1
0.521195984799555 0.500729519752928 1 1
0.33175845201402 0.316029931283667 1 1
0.449690554412226 0.428664851286505 1 1
0.650157219788029 0.61754289889924 1 1
0.511866153292923 0.484168524789347 1 1
0.525291533708264 0.502688685997448 1 1
0.815213076793799 0.772884296578365 0 0
0.488497822303672 0.466894343173385 1 1
0.683508581242161 0.652776754306214 1 1
0.342589833126624 0.321643289271446 1 1
0.556302251532127 0.533932619540737 1 1
0.359865027366299 0.340933781425214 1 1
0.632570757425789 0.598713809437682 1 1
0.620573488745426 0.59544687233173 1 1
0.543798004394888 0.519152249171438 1 1
0.426782268802856 0.40157977618417 1 1
0.388062390409835 0.372853974504024 1 1
0.50805795950634 0.483218958421136 1 1
0.410353972675063 0.393376639356476 1 1
0.391419656238623 0.367991247714665 1 1
0.322604293037976 0.303891811482856 1 1
0.64415497800588 0.60914354523327 1 1
0.40277957943992 0.381541570247815 1 1
0.471273735181834 0.446315089146134 1 1
0.749806225508882 0.715488806190312 1 1
0.425793024773088 0.401685509869413 1 1
0.528121147330027 0.507110066035109 1 1
0.491583110779727 0.475776056721823 1 1
0.56624552984063 0.538647371599742 1 1
0.430981146789855 0.413230646672945 1 1
0.400393865077134 0.38175934476543 1 1
0.52237505660485 0.494751332475553 1 1
0.373066395314274 0.357182994982021 1 1
0.398866891601578 0.376241371632456 1 1
0.59657949442641 0.570248496132457 1 1
0.404284146792581 0.38463485485782 1 1
0.330277232939673 0.31582547953938 1 1
0.422184420888128 0.393966821269526 1 1
0.606599147162687 0.574581567471537 1 1
0.585705686475796 0.558690188995474 1 1
0.650109015592559 0.617582395968796 1 1
0.409447476516473 0.38928518229384 1 1
0.556675008182574 0.535596390831553 1 1
0.681950143745555 0.648266885700416 1 1
0.345462076927077 0.32877456533097 1 1
0.395975623232497 0.3797118217207 1 1
0.250303144914596 0.237211197174228 1 0
0.454223138688407 0.434379298325209 1 1
0.637202234012153 0.60729583717276 1 1
0.504286738238296 0.481620872403126 1 1
0.578741967721219 0.552990811756995 1 1
0.473740553140457 0.452996312654812 1 1
0.449099949579357 0.429974384676527 1 1
0.327030006790094 0.311025168495919 1 1
0.643591623581389 0.61528179254434 1 1
0.567213712685042 0.537185806861852 1 1
0.487699304529213 0.468518673063909 1 1
0.879260317237906 0.837635006306722 0 0
0.618010722694749 0.593150112109685 1 1
0.507374278685627 0.479515459724774 1 1
0.5176660398461 0.494750395693594 1 1
0.481969945020512 0.460401840811127 1 1
0.705748234022791 0.670269697024438 1 1
0.366591385910982 0.352356732486478 1 1
0.495063663412399 0.472885353643618 1 1
0.603838603960314 0.577035338654406 1 1
0.429676867282892 0.405427958445522 1 1
0.412539653330561 0.392991442394873 1 1
0.653498365284119 0.624529101979622 1 1
0.376306724059531 0.354948507696017 1 1
0.490784685198247 0.462530420195858 1 1
0.349495722245341 0.331911251849099 1 1
0.463763964475673 0.440660083824198 1 1
0.318390663537709 0.30294369118613 1 1
0.543568664221583 0.513486943092055 1 1
0.5153364249221 0.486261739476219 1 1
0.449073437372841 0.429949953887073 1 1
0.477525305823439 0.454398575293106 1 1
0.44050157948353 0.420014775411256 1 1
0.34916317485212 0.334325295334442 1 1
0.411272604881007 0.392571665770246 1 1
0.399657783960964 0.381322368593902 1 1
0.527954787004561 0.493899166622897 1 1
0.525918704092606 0.499546950595222 1 1
0.396472945218362 0.374952119046154 1 1
0.436112623356939 0.41680227000412 1 1
0.440084434962262 0.420611110327125 1 1
0.166270308971236 0.156917687626923 0 0
0.366261132091265 0.347960360149861 1 1
0.48879357640404 0.472418823001682 1 1
0.52715483043163 0.505290952983811 1 1
0.649024308982354 0.620003387901262 1 1
0.385229078896959 0.370310299734181 1 1
0.393145969060446 0.375038940111046 1 1
0.814045775284195 0.771449105147623 0 1
0.426141291633116 0.408735931592251 1 1
0.361865287445242 0.340392935379949 1 1
0.640639442268725 0.606162735899159 1 1
0.613447718440978 0.575713804170555 1 1
0.357441734632674 0.343625096921624 1 1
0.470110523808689 0.453491975558832 1 1
0.501251033268998 0.478758563796108 1 1
0.398854645576491 0.385854613789986 1 1
0.667912214764684 0.636747430678197 1 1
0.365349739859753 0.352760773677572 1 1
0.502284415714601 0.479516377728469 1 1
0.642965538949339 0.607009393586212 1 1
0.643229811075227 0.613337318215034 1 1
0.286942452277886 0.274928616908207 1 1
0.493631212615847 0.469175941471019 1 1
0.342470239987325 0.327545469525579 1 1
0.457176574881361 0.439400804913653 1 1
0.54880313973195 0.52440568160331 1 1
0.611669135392947 0.582674166416863 1 1
0.569254030740091 0.542018599972508 1 1
0.48169811043077 0.458508082149848 1 1
0.683473284211665 0.6599704132354 1 1
0.527819126672338 0.505493617325998 1 1
0.376386873336713 0.357768598353801 1 1
0.502598617012699 0.479797000997859 1 1
0.433229471187739 0.412963369325111 1 1
0.354024107559531 0.330054463369941 1 1
0.505530501880404 0.48263648093321 1 1
0.52532097134797 0.502988836491797 1 1
0.269294166179044 0.258589655307097 1 0
0.460975774679363 0.43455399388565 1 1
0.4750071114788 0.45510223640849 1 1
0.604519272074136 0.573950068079983 1 1
0.458522366392813 0.437543245452951 1 1
0.481731904932002 0.454356411139337 1 1
0.396903255964847 0.377000214060145 1 1
0.444498788704187 0.421968038483413 1 1
0.415604954072926 0.391009575709909 1 1
0.570218093963453 0.543232469746113 1 1
0.454166230189525 0.43039918925093 1 1
0.695212415424523 0.663887822206908 1 1
0.285506865185522 0.27346488822969 1 1
0.656064841868689 0.629822310344151 1 1
0.4594604957522 0.44023245238748 1 1
0.430187883388435 0.408107231052582 1 1
0.53879079660447 0.513494597402063 1 1
0.68199141494516 0.646786095131044 1 1
0.499292689106462 0.476948410676749 1 1
0.443058423497648 0.420692491877319 1 1
0.530921316068072 0.503374369058323 1 1
0.655029532198974 0.621245222963806 1 1
0.298016125806729 0.287772173532946 1 1
0.570194405845058 0.551704502276465 1 1
0.40545377399089 0.387986453349756 1 1
0.420452289747775 0.401010047226428 1 1
0.612030070849059 0.583875136458902 1 1
0.342693185631978 0.327830820191822 1 1
0.28171668765203 0.269638935311733 1 0
0.663008400491753 0.627238313605253 1 1
0.334510805614113 0.31717453598916 1 1
0.616024636820254 0.587825906439802 1 1
0.439116954218774 0.420333224357098 1 1
0.365012216335372 0.348767752497374 1 1
0.588722763259336 0.554712814832995 1 1
0.611328843443154 0.584448491674186 1 1
0.610249830703452 0.579859537857866 1 1
0.374870058886976 0.355782375754712 1 1
0.517997357869661 0.495785883620669 1 1
0.574359628732694 0.55109790849794 1 1
0.50317038984932 0.477184405426223 1 1
0.579985000710597 0.553795047424027 1 1
0.59500423448248 0.570774350096227 1 1
0.653919023201797 0.617319378504884 1 1
0.605532136215365 0.576423452604137 1 1
0.458856311670519 0.435573605888587 1 1
0.561314514555336 0.539126338535443 1 1
0.444402348991146 0.412661883836786 1 1
0.332850817409595 0.31726810240186 1 1
0.456306045486336 0.438200333135558 1 1
0.470251754938933 0.439434090816839 1 1
0.616484768545099 0.583818922321488 1 1
0.469755217648883 0.448572868853233 1 1
0.385421677412065 0.366724808779921 1 1
0.845778574886893 0.806335937208724 0 0
0.431780200770899 0.411896391728678 1 1
0.686533853200855 0.651675642148374 1 1
0.378700036975536 0.361382642377056 1 1
0.355567190505412 0.337192246623586 1 1
0.440596018080979 0.423815218377462 1 1
0.744934099515647 0.705898335787087 1 1
0.368785263797421 0.350576079850516 1 1
0.450297419827466 0.417842861950367 1 1
0.544824157071405 0.518808513896764 1 1
0.454808920249653 0.436167053657982 1 1
0.430314119106164 0.40941901832543 1 1
0.655533704717078 0.614812611973303 1 1
0.421886128202967 0.401334037674985 1 1
0.412590705091169 0.39396875040368 1 1
0.476276681994344 0.457077339236931 1 1
0.767122266076438 0.735531203068091 0 0
0.684484463330968 0.655134085571211 1 1
0.47436823126819 0.450438370604248 1 1
0.356391357798077 0.336334873960742 1 1
0.631706894273348 0.603875602533181 1 1
0.486452743407668 0.46394470497232 1 1
0.604739340697356 0.58130615481784 1 1
0.377643880380637 0.358421091780826 1 1
0.528972012072425 0.506498271452294 1 1
0.415539333660716 0.394477191711034 1 1
0.570158445130999 0.547308536793839 1 1
0.443326196081434 0.422433627695009 1 1
0.509462987175355 0.485379450940712 1 1
0.622011936146826 0.59311299999787 1 1
0.348351504017306 0.329012938380839 1 1
0.483449649188774 0.462979018547667 1 1
0.596358697284873 0.57133388784334 1 1
0.482510979460122 0.458314913807838 1 1
0.51907498203177 0.495160177914749 1 1
0.589167029253567 0.563715541176296 1 1
0.53391938750579 0.512164323493392 1 1
0.599909669727458 0.571202184069118 1 1
0.492663929659306 0.470469193512304 1 1
0.531865273137352 0.504374897239339 1 1
0.473866566588636 0.449460941224526 1 1
0.623761162745852 0.593627594906811 1 1
0.757257491805511 0.714226060931692 0 1
0.37203115065668 0.35595021936433 1 1
0.295641288299325 0.281963757203964 1 1
0.617454565884799 0.583070882155774 1 1
0.584221286085821 0.556674786605139 1 1
0.569058720412052 0.543093185679602 1 1
0.532829180095606 0.502929997193127 1 1
0.47133470010968 0.4456210916199 1 1
0.665324674396488 0.63640497383872 1 1
0.560349338014891 0.530695308742836 1 1
0.483922492538343 0.459052624242535 1 1
0.403148105964532 0.385487732105742 1 1
0.399340271028622 0.376443350426094 1 1
0.484627538111172 0.462507112634464 1 1
0.488148419163098 0.464357714876894 1 1
0.582544368087533 0.556854503077974 1 1
0.322354204383396 0.308468856301205 1 1
0.49553802131674 0.47206897583255 1 1
0.53082832879526 0.50517818776296 1 1
0.523705462242866 0.497320296050344 1 1
0.668585218863536 0.634722484611985 1 1
0.681886807935994 0.64047449319854 1 1
0.45090143576715 0.427248145546242 1 1
0.567382693198637 0.539552435390157 1 1
0.576408945059187 0.543697434432878 1 1
0.460652871315977 0.438696242726645 1 1
0.595611024847293 0.570007322220492 1 1
0.487191946727344 0.464918422001656 1 1
0.483200396011581 0.464679753447449 1 1
0.376883503590656 0.358872880955469 1 1
0.470620016641743 0.448267079279678 1 1
0.587015354541504 0.561791647769491 1 1
0.344825551449914 0.329384886737957 1 1
0.421780135966572 0.405547549965398 1 1
0.317804658086109 0.298855481099334 1 1
0.451682809540812 0.430920979205832 1 1
0.54914166215682 0.525303669088332 1 1
0.528886251184584 0.506615376368828 1 1
0.411642286212598 0.389595408227827 1 1
0.425711171326038 0.404511021373504 1 1
0.731636678878293 0.698970563127631 1 1
0.476116569670437 0.45535345340376 1 1
0.412658471355388 0.393074631783644 1 1
0.423107393040501 0.404272862752321 1 1
0.179121845525501 0.16643970101823 0 0
0.562228471824545 0.534878102779872 1 1
0.501134995291267 0.474385214090171 1 1
0.418144381683059 0.400872407626131 1 1
0.530718383174768 0.503909302629244 1 1
0.571730770597923 0.546649664551363 1 1
0.41326111642809 0.396109536483029 1 1
0.506345359931752 0.481445753660796 1 1
0.522213475107132 0.499628398067285 1 1
0.345416653473277 0.326411482021981 1 1
0.508193008881959 0.480585080800274 1 1
0.482226917882249 0.460553611885494 1 1
0.271189801313159 0.259251966742189 1 0
0.443068647451084 0.422647360655809 1 1
0.53214907729359 0.500102014276141 1 1
0.5413143091234 0.518373447176351 1 1
0.734649062676805 0.699500677880228 1 1
0.445171195964134 0.421053370061033 1 1
0.545034698759207 0.518341145510558 1 1
0.533001954039216 0.507066142515824 1 1
0.449002147854338 0.427764409709009 1 1
0.486958978086422 0.465531439584626 1 1
0.590611706888738 0.561108353245651 1 1
0.360594536001147 0.343482326993713 1 1
0.433970570010128 0.414877206967313 1 1
0.600741514053828 0.57310104305229 1 1
0.552828987679107 0.527384962253239 1 1
0.610124574564527 0.585505769308891 1 1
0.485564219842825 0.465091917828739 1 1
0.460256764472716 0.436781008884162 1 1
0.509403049858114 0.486186193964511 1 1
0.478999782071699 0.462008286814618 1 1
0.458385663994593 0.43677469886376 1 1
0.400531783881775 0.379536775241101 1 1
0.396442995379541 0.37896303887441 1 1
0.607490857126606 0.575771407242964 1 1
0.364892671302226 0.349756605010699 1 1
0.255189589391706 0.244932218372802 0 0
0.640213767475609 0.607158764226825 1 1
0.552387796630227 0.524209383584518 1 1
0.436397207502303 0.41610147982272 1 1
0.661372870931045 0.635188673690476 1 1
0.546978030352899 0.521416337023244 1 1
0.521297896380491 0.500587291418399 1 1
0.804499801324998 0.769687530058534 0 0
0.617129791589382 0.58739146271861 1 1
0.25083815975061 0.238770234077308 0 0
0.411435671514498 0.390959448760084 1 1
0.535355186692947 0.51158442169282 1 1
0.444187009828006 0.417607950964774 1 1
0.479106517025849 0.453996873102374 1 1
0.629499317951599 0.598915330576242 1 1
0.558145139218235 0.534611155711363 1 1
0.253710923262729 0.241837592810452 0 0
0.420567850648782 0.400131854308901 1 1
0.520863283514558 0.50083187562191 1 1
0.596929555497568 0.571026776498895 1 1
0.361531394842313 0.353748924670157 1 1
0.67326874678683 0.64143870825879 1 1
0.285971604637379 0.269648683715862 1 1
0.514923639165327 0.492734772678895 1 1
0.501275964853786 0.479128074426365 1 1
0.390407842312604 0.371923701357035 1 1
0.45044317300991 0.428611179527885 1 1
0.414545659281833 0.393695404359833 1 1
0.506105615791137 0.480775987858408 1 1
0.431137450474426 0.414454112019348 1 1
0.438021005481443 0.410125871687194 1 1
0.472890477629402 0.449922796939191 1 1
0.591942800097498 0.566298802113064 1 1
0.550955897186095 0.518345361277481 1 1
0.381381311006895 0.362814571760792 1 1
0.451842655668864 0.433229042254398 1 1
0.537145007648083 0.511795891943989 1 1
0.555510538688773 0.528961968480609 1 1
0.43289434129237 0.415509796221173 1 1
0.544206502670159 0.51331323335867 1 1
0.504794980395761 0.476770277154411 1 1
0.340722758648029 0.3276834149257 1 1
0.496593174930956 0.470358306944592 1 1
0.562465459876821 0.532972018034979 1 1
0.334435930832657 0.31716868103767 1 1
0.382529208317363 0.37076205011299 1 1
0.424755778516302 0.406688595533868 1 1
0.437301500011649 0.415172793878168 1 1
0.350830872896441 0.335669546215152 1 1
0.504324622468283 0.483299826372296 1 1
0.314435674999419 0.298442442350134 1 1
0.311200270224418 0.289516626411461 1 1
0.330540009559767 0.316635204598386 1 1
0.59401200535395 0.569819276825026 1 1
0.436477095443718 0.41834455944782 1 1
0.549041560650101 0.522928331091544 1 1
0.60897607060888 0.581090476786049 1 1
0.464670665144305 0.438155171965598 1 1
0.551553435766266 0.523016864697218 1 1
0.440688307134731 0.419086460224352 1 1
0.420520318398917 0.402239205541328 1 1
0.699387412233327 0.659221498338227 1 1
0.322034875005477 0.313109950865371 1 1
0.358623540468431 0.336679350785629 1 1
0.53049077481115 0.502772950590004 1 1
0.575665285726329 0.543850386525346 1 1
0.516167301026877 0.490809799896996 1 1
0.60635453452711 0.576327720438961 1 1
0.547694717831799 0.517040632736083 1 1
0.519393104374283 0.497168200149981 1 1
0.562028311483735 0.529407939575004 1 1
0.381568574687836 0.366659338411603 1 1
0.455201955168975 0.436543067147551 1 1
0.260819080931261 0.248594281389681 0 0
0.558835836859286 0.531597486929457 1 1
0.541393049588047 0.516361397806678 1 1
0.394415727279752 0.382533472548698 1 1
0.518596358620285 0.496233139699859 1 1
0.596586877749611 0.56908427492502 1 1
0.514659473968624 0.494136175696441 1 1
0.500841545904119 0.474757715968003 1 1
0.561737857378453 0.529820172044379 1 1
0.749307310659649 0.715280395631213 0 1
0.669172130772509 0.629728901123099 1 1
0.603877065178262 0.576508704890528 1 1
0.436489990384474 0.413226577738838 1 1
0.419467184870218 0.401751713876866 1 1
0.549251861445912 0.525322653920148 1 1
0.468280427878348 0.448361287711189 1 1
0.60086653295514 0.57661407878942 1 1
0.530726452111211 0.506435329248206 1 1
0.40313628858671 0.382481089772063 1 1
0.502609766430023 0.482060876709992 1 1
0.484665609776081 0.464488465350949 1 1
0.471857660586052 0.452480387014916 1 1
0.772930108854566 0.731042224705704 0 1
0.485682798631743 0.46416297128413 1 1
0.472248067286706 0.449587147442211 1 1
0.495911869176231 0.474053485686735 1 1
0.559752531275151 0.534721586424659 1 1
0.709633396352466 0.677870477620657 1 1
0.466240012319276 0.442705270658266 1 1
0.402303572445215 0.382075838820223 1 1
0.482551398764543 0.460082897990037 1 1
0.598631091408103 0.570690808938956 1 1
0.562673667109964 0.533318136756397 1 1
0.569495061198061 0.54575128347405 1 1
0.602908615065907 0.578795853422435 1 1
0.559757361307595 0.530741391265828 1 1
0.550036799934904 0.52321586228438 1 1
0.481589739007426 0.459320727336418 1 1
0.408238096681528 0.387602842067118 1 1
0.541964184545177 0.514151513636626 1 1
0.551049308446678 0.523003669742004 1 1
0.619739364252722 0.591209208323068 1 1
0.592326184437274 0.56278938062629 1 1
0.59525753577984 0.56355747498218 1 1
0.317015010637879 0.305003501197392 1 1
0.368526806294513 0.353723605858637 1 1
0.574131403280446 0.54749515521724 1 1
0.332158172087019 0.315409917658491 1 1
0.597173466959043 0.571354023197751 1 1
0.596381434717519 0.568597726938351 1 1
0.535383513211215 0.503212405296974 1 1
0.255805159241535 0.242164640718089 0 0
0.599344794692997 0.5712791337752 1 1
0.557207919700811 0.532017005610835 1 1
0.42209622804996 0.403353055137413 1 1
0.528394322897347 0.503477640096275 1 1
0.560119470972272 0.534042519580345 1 1
0.399800095949143 0.375938072874148 1 1
0.510841439398845 0.487583691475075 1 1
0.425701141229356 0.40573893254479 1 1
0.291462624376791 0.279876819712842 1 1
0.477903619728231 0.454968711847046 1 1
0.60974165024861 0.583440945325841 1 1
0.546597209272488 0.522115984692777 1 1
0.54671849139502 0.518849028614317 1 1
0.524930905390629 0.49979334509519 1 1
0.339666656409013 0.320714643610719 1 1
0.374320083243923 0.356524511751156 1 1
0.461112509712588 0.437929498019511 1 1
0.584058572427842 0.558765762161559 1 1
0.40959893340922 0.392482957525155 1 1
0.235664078132431 0.222747930530151 0 0
0.362145997016603 0.342273019176564 1 1
0.579489483300083 0.547015014563021 1 1
0.340273997025992 0.326916854536663 1 1
0.481761651856979 0.465979740701249 1 1
0.358697951682099 0.337847253796823 1 1
0.656210035529162 0.626348392579598 1 1
0.544408203858461 0.521395999042687 1 1
0.386387677407398 0.366943453909477 1 1
0.703398082450712 0.668584396268103 1 1
0.600182933864078 0.570527671245461 1 1
0.506633515040904 0.478357338922621 1 1
0.545175489208757 0.514409193285665 1 1
0.494409326177481 0.472028356966891 1 1
0.471676138458021 0.448376497755929 1 1
0.33251875028134 0.316520651080386 1 1
0.46869842153702 0.447145051384019 1 1
0.579953831647387 0.552512703728233 1 1
0.479815717420881 0.460859527149248 1 1
0.564640706498887 0.54200360104727 1 1
0.401172887948893 0.383857642139832 1 1
0.599797972193108 0.570176243917105 1 1
0.519283355854087 0.493172355661323 1 1
0.370217569216982 0.349170178058435 1 1
0.475002764892616 0.449991554846302 1 1
0.619540751963914 0.591399020570087 1 1
0.557441462596835 0.528802325895893 1 1
0.62321724098049 0.597580125244951 1 1
0.424656964349257 0.403338242642469 1 1
0.491424815554387 0.462778428554355 1 1
0.515311931786997 0.482003469708147 1 1
0.508247473675475 0.483176624271541 1 1
0.338961967002329 0.323342097832656 1 1
0.527098597017923 0.505734314271614 1 1
0.761789389220165 0.734369921402711 1 1
0.524232845179678 0.4993702933169 1 1
0.356364012661935 0.340770143770694 1 1
0.462691810520899 0.440001855190231 1 1
0.365397279587435 0.346169183122392 1 1
0.55865224265506 0.529925512283501 1 1
0.473687955330852 0.452651141455074 1 1
0.752506989644104 0.716344791643593 0 1
0.544926289696454 0.520229471226272 1 1
0.524973545941581 0.497466884252648 1 1
0.416480296583429 0.395788647440765 1 1
0.506563430762026 0.483730018643185 1 1
0.578303777706846 0.551652414295095 1 1
0.570882614310035 0.541870737567427 1 1
0.597289347332951 0.553366623016424 1 1
0.269299556309735 0.258133739197523 0 0
0.559308297791625 0.535013272062603 1 1
0.372533153233999 0.358135366470014 1 1
0.3042146690964 0.289954454383017 1 1
0.513611155144257 0.488354035681545 1 1
0.487605475675819 0.465126877041913 1 1
0.319234022628332 0.310285470186641 1 1
0.3505559848001 0.338269534101175 1 1
0.560684053472267 0.531328801802168 1 1
0.517449141967595 0.492702036875183 1 1
0.470285556975296 0.442353187534858 1 1
0.477538682657241 0.454798977714208 1 1
0.48036797168033 0.460848555721907 1 1
0.496916241441003 0.474764434692513 1 1
0.36292532539034 0.344161535472493 1 1
0.623372043025359 0.595744386364919 1 1
0.63398082526427 0.606269888551331 1 1
0.583821402354585 0.557533192814058 1 1
0.574002409971427 0.537719717314748 1 1
0.609510217632041 0.581638095628368 1 1
0.453423212131746 0.431915872184606 1 1
0.473284511514688 0.446026222845245 1 1
0.285889723855835 0.275614595228898 1 1
0.613444008957191 0.584398323496249 1 1
0.542849219405822 0.516205068335435 1 1
0.392247828957063 0.375780914556016 1 1
0.38638846708778 0.370362897239187 1 1
0.35938253173991 0.338052068058754 1 1
0.313153066555148 0.29955334628622 1 1
0.494127088632782 0.466989623707737 1 1
0.47384124547965 0.453933882576875 1 1
0.631085867194124 0.603357970149743 1 1
0.490089424964746 0.467598745603854 1 1
0.506835079517409 0.490043706820651 1 1
0.493718147944566 0.471740437058157 1 1
0.535896372417409 0.513507070979931 1 1
0.643456021220458 0.610431085839019 1 1
0.488943485945445 0.467404697771455 1 1
0.723404144518361 0.690339602015155 1 1
0.461724143217222 0.441236665001664 1 1
0.547727335437722 0.522412195451669 1 1
0.402576890451558 0.385196739817672 1 1
0.527392470354276 0.503247472251525 1 1
0.400902052478362 0.377684015498292 1 1
0.637549304645713 0.612540902730203 1 1
0.521878484385831 0.503960115710548 1 1
0.527625503874083 0.506219469655798 1 1
0.365486463611276 0.350764739247214 1 1
0.253937843726008 0.234458051375506 1 1
0.497554811094802 0.473102202577764 1 1
0.428872266939587 0.405793431533152 1 1
0.430525212014945 0.408085603221373 1 1
0.361431460119689 0.343667159649655 1 1
0.467858704167577 0.444469648061281 1 1
0.556798632988112 0.528694128843512 1 1
0.442913092115774 0.42439259981032 1 1
0.35275613881046 0.331919141199394 1 1
0.564657526186159 0.534691193071555 1 1
0.397931274682589 0.376845946948893 1 1
0.613460082231935 0.583326787832029 1 1
0.528021296936872 0.502239622708012 1 1
0.387054622145296 0.371087900029385 1 1
0.497840987435886 0.478152174352207 1 1
0.460361359879671 0.433428109492367 1 1
0.517884762498506 0.494197325058362 1 1
0.508711695221241 0.490766789056599 1 1
0.464805622805333 0.439252406554055 1 1
0.536015734019491 0.509254073140461 1 1
0.536912331495695 0.506326114816228 1 1
0.476125031252987 0.4572774641414 1 1
0.510116020283579 0.49029952382947 1 1
0.376935446974512 0.356257529781111 1 1
0.549578964090186 0.528048314911834 1 1
0.48674673407638 0.465276493819182 1 1
0.534486948126348 0.515374038864248 1 1
0.452081912487152 0.429740900879006 1 1
0.516528387925857 0.492758729105784 1 1
0.456302033318328 0.436178075736412 1 1
0.487072188996328 0.462027824012825 1 1
0.57380679367097 0.548233582459096 1 1
0.241315937701263 0.230352396365648 0 0
0.495891920035872 0.472125506084255 1 1
0.331040569102955 0.313402462275223 1 1
0.516426443766047 0.483802146358965 1 1
0.502478368973436 0.477736289701526 1 1
0.45470940450142 0.433258514102512 1 1
0.534518258502856 0.505267299874296 1 1
0.487732384078771 0.463298884037246 1 1
0.627127338062126 0.599156210013955 1 1
0.491172940103912 0.471064596078438 1 1
0.723081588350776 0.691087976731779 1 1
0.60850610307789 0.58221852741064 1 1
0.479147365276679 0.449419563422419 1 1
0.315408342850282 0.301880297335994 1 1
0.526619690514125 0.499103576665283 1 1
0.476463581009579 0.462917487577026 1 1
0.527096973795554 0.504846254755918 1 1
0.421627273714934 0.402034969131167 1 1
0.519586417644572 0.496898905929504 1 1
0.3813932292188 0.361796579691987 1 1
0.494561460005275 0.476045444510592 1 1
0.598674228133807 0.570922057665008 1 1
0.43739524814283 0.41762309533562 1 1
0.575102479633162 0.547895448762 1 1
0.316683964929795 0.303055407653674 1 1
0.278394174858119 0.266253421041112 1 0
0.691714358464999 0.663919547719196 1 1
0.52970856229305 0.498980442302645 1 1
0.583844617916924 0.556266163900864 1 1
0.582667490997741 0.551666730578458 1 1
0.748105952761223 0.712478844038292 0 1
0.550563094000293 0.520261357148466 1 1
0.566317978313138 0.543611982589187 1 1
0.508523647303111 0.487731723719329 1 1
0.786853779985212 0.745564803382473 0 1
0.626497794126095 0.59868545678871 1 1
0.625963498871817 0.595295169096305 1 1
0.628083830766616 0.596902539077564 1 1
0.670928571769184 0.634385840749068 1 1
0.359038828040708 0.33748884704941 1 1
0.442368021659791 0.423089194034408 1 1
0.436331349630273 0.417348862594301 1 1
0.342371638535628 0.326911089045356 1 1
0.359200373938644 0.33669609915028 1 1
0.588383250475303 0.564330958775901 1 1
0.466170794066853 0.443087072596646 1 1
0.584593558821848 0.555612121293161 1 1
0.34076392328973 0.324329354062305 1 1
0.598335682154425 0.567665601320854 1 1
0.547569352711137 0.521210907592204 1 1
0.520056440777163 0.486221809746253 1 1
0.452482270409026 0.430246128454111 1 1
0.626276809399054 0.594803725812428 1 1
0.477162547164458 0.455014364764812 1 1
0.334953299519123 0.314953594700725 1 1
0.525513279138817 0.499744928424006 1 1
0.701784308647925 0.668512152211257 1 1
0.364919609638246 0.34516237435266 1 1
0.457381394989225 0.438810454746213 1 1
0.326290840448682 0.308717297677106 1 1
0.347735778771874 0.327177971954153 1 1
0.531486181992514 0.506922370798085 1 1
0.545856698018991 0.520250296937796 1 1
0.458538316189481 0.438966458912452 1 1
0.537120656938241 0.513546821199805 1 1
0.466399908517621 0.443322046761309 1 1
0.846560338071993 0.809195083264881 0 0
0.47647112674357 0.449070368846904 1 1
0.464422355756919 0.443458617125182 1 1
0.5651177685042 0.538897505182154 1 1
0.599650710608064 0.57140301922508 1 1
0.433502652502301 0.413489784323153 1 1
0.205564601726286 0.193711132867965 0 0
0.274908852924449 0.260169337440035 1 1
0.623911520481601 0.594776497728464 1 1
0.73243708536302 0.695846953817981 1 1
0.441571821514581 0.42007271858425 1 1
0.505648104925669 0.481633017999221 1 1
0.364048889140087 0.348127812591957 1 1
0.64192614067128 0.613731511143459 1 1
0.645776436054377 0.61406326859033 1 1
0.581001143827458 0.554973070756809 1 1
0.353445425437378 0.338055110475902 1 1
0.38349080863535 0.362322388008634 1 1
0.300610213101778 0.287478986489061 1 1
0.511504311306098 0.487052226673864 1 1
0.636613059373006 0.608521115614914 1 1
0.411018488620961 0.386652206957542 1 1
0.64919423274953 0.613431594937544 1 1
0.527571732502426 0.500498384184135 1 1
0.592545225746914 0.557622132764372 1 1
0.558652979112331 0.528004926031171 1 1
0.602698478930435 0.573087690205567 1 1
0.288071093616672 0.275271684635984 1 1
0.442986173104173 0.427654728320084 1 1
0.537048523865227 0.515994289724417 1 1
0.459613732637967 0.440599793024326 1 1
0.239198538392744 0.232708549046321 0 0
0.407336741909534 0.392539141743671 1 1
0.676943738907978 0.643222971322055 1 1
0.50796819510609 0.478958570872387 1 1
0.3703125372373 0.350366635827018 1 1
0.547757705162877 0.521590927646198 1 1
0.32198642751657 0.305782517040699 1 1
0.537012755372375 0.512027160183302 1 1
0.463012051903886 0.448452652440551 1 1
0.524368263740282 0.500956559360499 1 1
0.479599407213771 0.457188095758424 1 1
0.378545332385706 0.364510640602212 1 1
0.437074536229329 0.409002826275511 1 1
0.456340475363737 0.42847857152407 1 1
0.449540849198358 0.430044487154519 1 1
0.507133409936775 0.48538684152833 1 1
0.60215695882185 0.573371798148413 1 1
0.38949738527625 0.369215532052179 1 1
0.595363843782295 0.566771258836748 1 1
0.609513471808905 0.576882463087388 1 1
0.636410715737196 0.603601992739758 1 1
0.372764501758174 0.355932554235641 1 1
0.583736426517674 0.559427099302229 1 1
0.610610639045091 0.578867234851601 1 1
0.461663906256816 0.429227315886548 1 1
0.631697516097373 0.603634990021748 1 1
0.457806233182335 0.438130211834734 1 1
0.45977630135773 0.438642971451358 1 1
0.582011750067452 0.557385288076836 1 1
0.632134758333432 0.60892803058888 1 1
0.560429677733452 0.537399636847411 1 1
0.458671315031645 0.437560650746205 1 1
0.364539535071982 0.348128412190812 1 1
0.537241278583724 0.509091540150491 1 1
0.406259736471546 0.386303884542712 1 1
0.37421580373479 0.355572281558079 1 1
0.580847280954532 0.550986076801471 1 1
0.531281542360636 0.505990420311961 1 1
0.393806789261703 0.375351766694216 1 1
0.485092690641786 0.463171223740205 1 1
0.393540405966749 0.372550644017422 1 1
0.420776122147649 0.39907094474238 1 1
0.407224359126096 0.390295344767294 1 1
0.238194585200447 0.227284022194327 0 0
0.505537913822803 0.479038110086863 1 1
0.601138836194292 0.569943593744986 1 1
0.687431630667003 0.659135474026646 1 1
0.510405049256681 0.487311712877071 1 1
0.350286184845262 0.330273136063911 1 1
0.482326421889578 0.45651567263174 1 1
0.463617871438634 0.440428996541186 1 1
0.527663048717139 0.501488205811138 1 1
0.236226568718634 0.221608244697994 0 0
0.541289318761361 0.517044144485982 1 1
0.407217542207304 0.387797154883347 1 1
0.408384144277879 0.388489237564891 1 1
0.618637183787106 0.590456249812138 1 1
0.49087344268179 0.465181815138895 1 1
0.442268035387106 0.422788607334504 1 1
0.50313263009984 0.477692693338704 1 1
0.485402473631377 0.464829395721326 1 1
0.507103635060618 0.479928449426133 1 1
0.460134402917959 0.438856228113811 1 1
0.406405285602887 0.3903990153554 1 1
0.421930613685019 0.402865456956137 1 1
0.53995809706016 0.513115077114496 1 1
0.534901891787205 0.509090184999795 1 1
0.633151758228402 0.608504931368065 1 1
0.277395013541025 0.262860578093453 1 1
0.558526705329296 0.535873412266811 1 1
0.53960462088336 0.513632994784641 1 1
0.537525473885369 0.514147718590494 1 1
0.514507824996176 0.492435826352149 1 1
0.507150235542457 0.485139601628818 1 1
0.458835728192095 0.438591841133363 1 1
0.384508649905205 0.367334379739306 1 1
0.410839522596602 0.390680500936667 1 1
0.338596807281218 0.326191921342176 1 1
0.676920963986966 0.648131729188623 1 1
0.436694075059673 0.417986509581136 1 1
0.274537111167542 0.261631707117135 1 1
0.418994169159036 0.396878184917688 1 1
0.482546655481168 0.460365019088304 1 1
0.601459389779642 0.566950252072412 1 1
0.48374945021877 0.46407670572123 1 1
0.591145782979604 0.562510522026207 1 1
0.490323476829766 0.467948141677263 1 1
0.415731324718765 0.395915477000754 1 1
0.552496681981177 0.52337511781129 1 1
0.440586213432111 0.422848554862755 1 1
0.473488653479995 0.453718918679989 1 1
0.288268319442468 0.276786687908965 1 0
0.478189675729253 0.456504416111639 1 1
0.299693067235099 0.284341895740929 1 1
0.652900249150514 0.619784744905514 1 1
0.552004389109423 0.523708652269122 1 1
0.382557835089169 0.363298341748935 1 1
0.379261486929759 0.362635030071291 1 1
0.301755153559176 0.281158865867843 1 1
0.634433316776087 0.60242477493375 1 1
0.493421157521575 0.470681444615323 1 1
0.441408354974135 0.41970539815056 1 1
0.340263796871821 0.322504816076342 1 1
0.532703360283428 0.505993725983184 1 1
0.58681335257575 0.556792020225965 1 1
0.580865856793139 0.551595823016965 1 1
0.641525321832772 0.608759399023762 1 1
0.636596022724823 0.604602379219467 1 1
0.327657556942705 0.312347814644395 1 1
0.590006862868471 0.563230922845374 1 1
0.441442116417205 0.41999009987333 1 1
0.316264197157936 0.300197200463315 1 1
0.459429549281272 0.439929934266659 1 1
0.472373393533423 0.447674402256127 1 1
0.320539337507225 0.306035293679535 1 1
0.580617016201228 0.544699938294823 1 1
0.373340402542101 0.356821095361047 1 1
0.359222053029303 0.342092716448825 1 1
0.438478520169551 0.417063294353295 1 1
0.377225459309556 0.360163524913776 1 1
0.382689691675133 0.364793010263149 1 1
0.500285636837132 0.476589023836358 1 1
0.552258061308571 0.524235770000798 1 1
0.373528517074012 0.354931151963246 1 1
0.409446742090171 0.386928679642497 1 1
0.695568644655713 0.664756635678098 1 1
0.331631989036635 0.320482933305235 1 1
0.473667134553307 0.453171993958814 1 1
0.392976827585956 0.36874667448395 1 1
0.55296930071127 0.525707787386362 1 1
0.404129600304662 0.383430999234756 1 1
0.558333102676381 0.534399470251299 1 1
0.411599101287145 0.399001285538252 1 1
0.507284670715178 0.486566044805143 1 1
0.502624283428949 0.475957519853611 1 1
0.562147024538109 0.534692613431985 1 1
0.378473154293402 0.359163877362345 1 1
0.587182665572059 0.560408207267778 1 1
0.48674126036362 0.466461222872025 1 1
0.307423735513956 0.29161827754198 1 1
0.550045178313585 0.527518328286838 1 1
0.598514583546116 0.567149054319188 1 1
0.650812970319891 0.620493326439897 1 1
0.605875248942999 0.57680388410226 1 1
0.535986338332937 0.509180119430663 1 1
0.665046635501515 0.630496213462459 1 1
0.370994165621257 0.35318553757196 1 1
0.457512914954876 0.436099882196295 1 1
0.502364839382692 0.475107147704498 1 1
0.426895750859707 0.408138570112839 1 1
0.418746784704051 0.399228625428129 1 1
0.531504461478015 0.50637057588787 1 1
0.651760789731274 0.6209751319981 1 1
0.579358450018855 0.543908525390343 1 1
0.517132412578929 0.495477668753266 1 1
0.462534724840749 0.439948379678331 1 1
0.544588081118949 0.520227152605723 1 1
0.713458418703146 0.684336998079168 1 1
0.678906794826018 0.640698866593793 1 1
0.434914129230598 0.414413482091016 1 1
0.592070621266655 0.566886845748311 1 1
0.46314829664115 0.445365568765985 1 1
0.374403045614589 0.356949462944813 1 1
0.475313699674873 0.45673870144535 1 1
0.523132265848989 0.501187798872564 1 1
0.500456400098368 0.476843043412117 1 1
0.530010275199677 0.50650105284763 1 1
0.447548378817313 0.423626184187034 1 1
0.614801973796891 0.582620130509472 1 1
0.561916175543263 0.542131677860292 1 1
0.240053688411834 0.231706049224383 0 0
0.258075049781742 0.245194850962019 1 1
0.485978259563545 0.46410070573341 1 1
0.51973602504818 0.493706912983523 1 1
0.517454953437181 0.491113742949363 1 1
0.653530944123716 0.62166952658026 1 1
0.646138149959173 0.615614349064614 1 1
0.456860930193019 0.437997715116136 1 1
0.692130650273256 0.662298998205201 1 1
0.4648392393502 0.448068036523512 1 1
0.47940730486505 0.45838119145876 1 1
0.268265388864526 0.254905628807401 1 0
0.630090721312166 0.60437939227405 1 1
0.503502355901118 0.478150823353334 1 1
0.535475971338876 0.515858043455302 1 1
0.353912104220048 0.339524919743218 1 1
0.587894066477169 0.563297683797656 1 1
0.385175915691456 0.362991023165713 1 1
0.562085637838686 0.533597011969724 1 1
0.309657896308683 0.295848614057524 1 1
0.513504981591606 0.489721216211337 1 1
0.635138451358633 0.603284518142316 1 1
0.456408212172258 0.438099319930529 1 1
0.509464219155013 0.484869848954094 1 1
0.492964953516562 0.471945527211587 1 1
0.4912373259898 0.47097658044874 1 1
0.576684238112281 0.5525330583978 1 1
0.449012511159823 0.428766861460171 1 1
0.727231635320658 0.690753093116759 1 1
0.494149883382417 0.476415061380035 1 1
0.357365023270883 0.342271404609859 1 1
0.361974183014392 0.342628568272038 1 1
0.564616477899068 0.536163010970881 1 1
0.499884279070189 0.477736402825203 1 1
0.557312813255571 0.53064638201214 1 1
0.451835645249109 0.425478846699728 1 1
0.366976590745807 0.350300912707361 1 1
0.56716156673147 0.538530850901223 1 1
0.61695022771803 0.584605883020362 1 1
0.504410074537573 0.483477147989141 1 1
0.503781297242073 0.479139407851644 1 1
0.545694975779801 0.520300713551605 1 1
0.358619167596823 0.339706572839084 1 1
0.57500146551911 0.550228886680132 1 1
0.423898586914581 0.402648394753605 1 1
0.496371542280082 0.476996003841925 1 1
0.706774268943095 0.671574805309952 1 1
0.484236062029009 0.462597813056963 1 1
0.743454188448574 0.712379839456592 0 1
0.531054171517619 0.503294111410138 1 1
0.477321953025132 0.456123667436603 1 1
0.439379458897317 0.415113027516687 1 1
0.388911774734413 0.372737272446884 1 1
0.398570926408899 0.384138777792104 1 1
0.537415174865442 0.517005494175168 1 1
0.352845920000521 0.336867537737574 1 1
0.689416993679174 0.656428846197285 1 1
0.597327243599147 0.569753014119509 1 1
0.423573725504886 0.401955983893898 1 1
0.815768550021735 0.778610853670409 0 0
0.512312137175928 0.493422673555319 1 1
0.485825276048314 0.462639322326582 1 1
0.541314341788456 0.512185182922791 1 1
0.411950157142007 0.390996145644236 1 1
0.455547706285439 0.43625865687134 1 1
0.642640227638801 0.610540933685727 1 1
0.449905285408206 0.42901049291121 1 1
0.65837673703807 0.627594950940463 1 1
0.580135141329407 0.55290599500406 1 1
0.735286161897986 0.701765709828978 1 1
0.62213522769593 0.592733109583861 1 1
0.38339301262179 0.363073483860506 1 1
0.364021888780897 0.3510377965469 1 1
0.730827554444219 0.699017321282675 1 1
0.487589174684262 0.456715890325783 1 1
0.477580141675279 0.463974896115046 1 1
0.623568071654825 0.59178546060677 1 1
0.481640540570632 0.460267190012537 1 1
0.545831427863977 0.515682982389786 1 1
0.636710275375179 0.609873593371649 1 1
0.553905858049518 0.529670825716286 1 1
0.371805550357243 0.351096302685816 1 1
0.678105695911271 0.643945605952215 1 1
0.451057669209475 0.427989264535444 1 1
0.599883065882512 0.572892686692717 1 1
0.565294812605263 0.536935181863199 1 1
0.290166120933662 0.273193856010961 1 1
0.506179633069454 0.481510058262255 1 1
0.37688646817877 0.356640947313059 1 1
0.435961668292957 0.412405124117061 1 1
0.369715367616776 0.356127779362437 1 1
0.457530490692533 0.434299435795671 1 1
0.488897192597256 0.46197902025801 1 1
0.510636529121002 0.485214780037995 1 1
0.629292096240353 0.601424266320732 1 1
0.575736120392437 0.548532538291977 1 1
0.497141354239205 0.468847400094568 1 1
0.211224642216729 0.20046910808471 0 0
0.501544458840305 0.482900631565879 1 1
0.551459661026761 0.528711165012567 1 1
0.501782172101683 0.478088963722789 1 1
0.399328350147235 0.380263085733488 1 1
0.448468336149528 0.428376742345818 1 1
0.651771260420038 0.615596745413575 1 1
0.608073255965227 0.579678657793707 1 1
0.500546559738349 0.478630584065967 1 1
0.532376829520997 0.501738684577984 1 1
0.524207432238412 0.502807299268551 1 1
0.358461692615527 0.343378419209871 1 1
0.669999310203776 0.632994075199715 1 1
0.483671056144901 0.463028778271307 1 1
0.612358430997044 0.586503141806533 1 1
0.675988498412067 0.643524116514799 1 1
0.482147813351057 0.45915260424454 1 1
0.442807923945394 0.422904725394854 1 1
0.494438132431525 0.472625537179776 1 1
0.573793031682089 0.550931805670289 1 1
0.412285740204287 0.391959920682106 1 1
0.470143758046232 0.445707571744276 1 1
0.525751018334128 0.501395401360637 1 1
0.593713479473955 0.57000750431111 1 1
0.607050647662831 0.580096217344356 1 1
0.352512224126114 0.337590417028032 1 1
0.495302856901016 0.471944505613233 1 1
0.68689323471008 0.653259860936736 1 1
0.659368864998936 0.627972340154832 1 1
0.318210441886093 0.302624348798906 1 1
0.442019723262629 0.423841988196817 1 1
0.604574620141675 0.574847227838352 1 1
0.527502973970696 0.504711664969781 1 1
0.251777717645765 0.243324743604746 1 0
0.489505995974516 0.466195330820364 1 1
0.362803685462982 0.347976328470764 1 1
0.575202237434217 0.552418120357609 1 1
0.714693324627974 0.68165227500801 1 1
0.28394600070809 0.273923871948372 1 1
0.436688594098417 0.415074453575648 1 1
0.385961466291648 0.366091904857277 1 1
0.466511565559167 0.444541450758215 1 1
0.558677062396765 0.534669700309246 1 1
0.673785686408227 0.640480841023191 1 1
0.451638362530902 0.430428635820556 1 1
0.566695371642916 0.535744884728165 1 1
0.458741705209262 0.440704237567633 1 1
0.302751912387203 0.28963909857588 1 1
0.445146412281819 0.42629960007584 1 1
0.599586594508462 0.574355827576125 1 1
0.294698737404748 0.281032277932622 1 1
0.766408885642248 0.733515215232295 1 1
0.449020466063678 0.42659682798548 1 1
0.310091063839946 0.29277934824001 1 1
0.342897750427063 0.321042524096539 1 1
0.448799145375275 0.432688561559955 1 1
0.505695115489023 0.483846327824077 1 1
0.658741789630589 0.630335338560716 1 1
0.435651491680491 0.416350954249447 1 1
0.382006089644208 0.360718386275493 1 1
0.577401277957038 0.552161389994121 1 1
0.437060302934833 0.41921444226832 1 1
0.614763707021434 0.588455720239226 1 1
0.383895292698952 0.36563537835374 1 1
0.466532777862034 0.445425769314995 1 1
0.557785876963456 0.53019346900814 1 1
0.525686557600463 0.502240578575003 1 1
0.497198853791527 0.469571276507653 1 1
0.60841490188363 0.581990756891841 1 1
0.387830878890683 0.368890649097516 1 1
0.546059190878973 0.521851673222719 1 1
0.514938625940175 0.492250041905297 1 1
0.487329576536947 0.463401071871388 1 1
0.446720560595937 0.423336585437128 1 1
0.182782886380095 0.174727480695832 0 0
0.486845918726735 0.463018824454684 1 1
0.520480638865983 0.489440406027252 1 1
0.590147322608404 0.564897163165622 1 1
0.302298654874241 0.291782357324745 1 1
0.292586191699873 0.278476139280284 1 1
0.432978229923602 0.414898450976338 1 1
0.394321170591011 0.372537975150649 1 1
0.284564673766638 0.273190295056195 1 1
0.407344378892748 0.387161195246712 1 1
0.521048571068547 0.5016417791977 1 1
0.479528067602658 0.461175990568704 1 1
0.444909868162307 0.424732571772721 1 1
0.680363075867581 0.643786707810496 1 1
0.366220621147654 0.35076572716186 1 1
0.605845675505029 0.582365883065505 1 1
0.706083796334057 0.676178167724957 1 1
0.774187385699246 0.740103629331623 0 1
0.321325665036281 0.307193761653183 1 1
0.501254977217338 0.476479551852331 1 1
0.684784735539086 0.652904901200728 1 1
0.571043883662693 0.543461315896649 1 1
0.478794167209485 0.456117626213207 1 1
0.318445091724423 0.303681416960057 1 1
0.590961411641172 0.56324495650731 1 1
0.44483504733913 0.42619928239218 1 1
0.566306386133599 0.543543782840249 1 1
0.662274698385824 0.625223065487054 1 1
0.373571319604882 0.35448186597658 1 1
0.547418692732561 0.524900604062794 1 1
0.323210149980203 0.304095257394319 1 1
0.159136201123642 0.154798532273972 0 0
0.58631488299681 0.558041295450529 1 1
0.541668256240025 0.515588575588572 1 1
0.67562909040239 0.645918392385304 1 1
0.817404390740425 0.778179108867023 0 1
0.572441411425447 0.551199294565045 1 1
0.686054903309262 0.651462377688649 1 1
0.319806632507357 0.303929392797719 1 1
0.457901857694133 0.436620557461441 1 1
0.292334912833636 0.279178747425971 1 1
0.53381817949899 0.51056041854658 1 1
0.682342827141454 0.648528224793881 1 1
0.468710847140209 0.447425361756002 1 1
0.433240080165645 0.411029451838024 1 1
0.509937585724253 0.488759955994335 1 1
0.403724002922392 0.383857515906661 1 1
0.579120639257158 0.553431930622157 1 1
0.239906612550946 0.226590105536825 0 0
0.399714242148355 0.380494367922054 1 1
0.266290735213311 0.259409185270936 1 1
0.552709656283768 0.530612784700585 1 1
0.599868918938142 0.576369384910929 1 1
0.431677284252939 0.411470131531915 1 1
0.464865048989646 0.446978247012365 1 1
0.475943335385313 0.454643763769101 1 1
0.382331920513201 0.361864728065474 1 1
0.403386418056507 0.383620299942057 1 1
0.479207080540173 0.455497625103001 1 1
0.576460749221166 0.551254508108541 1 1
0.648470960374181 0.616294040637699 1 1
0.528369806154882 0.501373504317522 1 1
0.523513240241757 0.497826075845052 1 1
0.756836517372038 0.716900583217545 0 1
0.22183647162561 0.208846426343962 0 0
0.535408132658187 0.512129444555992 1 1
0.592759702202933 0.564844946045916 1 1
0.614277169170825 0.586480280868517 1 1
0.721041031510438 0.688536816373583 1 1
0.486215772519446 0.458347511486136 1 1
0.189493171483053 0.180511236431439 0 0
0.416736125385235 0.394428818259641 1 1
0.534380844561543 0.510236338857297 1 1
0.531310448624184 0.509559229470908 1 1
0.480804557936518 0.457811256977533 1 1
0.508375800203309 0.480946037232958 1 1
0.606317808145435 0.577695894045513 1 1
0.68089098081122 0.649093490622603 1 1
0.69973952819354 0.668632533698353 1 1
0.517876884621006 0.497353229689259 1 1
0.615481304289145 0.586761523709542 1 1
0.516408525408185 0.493615548135109 1 1
0.543979530909359 0.523708005526401 1 1
0.236819681612852 0.224968070364525 1 0
0.396295288027856 0.37370025126971 1 1
0.450738923630271 0.430491336617097 1 1
0.452516474484102 0.427986891431501 1 1
0.469984717207586 0.44594834515129 1 1
0.658420365106752 0.62394808491376 1 1
0.440977368944247 0.427721001625394 1 1
0.499710638710177 0.477903866717593 1 1
0.580985785312352 0.554262919782866 1 1
0.926038768671447 0.874290708137791 0 0
0.317157768322222 0.303155132380549 1 1
0.422293745011806 0.402910438892955 1 1
0.339536598519197 0.319027844204609 1 1
0.709785180790199 0.677441736194745 1 1
0.4416455278637 0.424103360545053 1 1
0.559998950460606 0.535727635736107 1 1
0.411197118338296 0.391437015171727 1 1
0.385962841071832 0.368900475036412 1 1
0.439656074563212 0.415001105712367 1 1
0.574041703970475 0.547588313279994 1 1
0.64094446556318 0.60988523836713 1 1
0.343748797991496 0.325812418340338 1 1
0.637118571168458 0.607775872492576 1 1
0.546304895513766 0.521294973069833 1 1
0.409115441943188 0.385465432885014 1 1
0.471578990079802 0.44585301618495 1 1
0.381007174701109 0.369177108862437 1 1
0.36081804504717 0.349410683615333 1 1
0.6799562371502 0.650880206914388 1 1
0.517075778097651 0.493342440705065 1 1
0.405275673848543 0.384822726723209 1 1
0.654314494157455 0.620250757446446 1 1
0.638762435619815 0.610430531157104 1 1
0.407945559409183 0.39602433287119 1 1
0.510286237262449 0.482595437455308 1 1
0.41909375070595 0.403060019040582 1 1
0.450463199995198 0.429558284069638 1 1
0.577878145705713 0.553324257567634 1 1
0.493779413903442 0.471522275802494 1 1
0.432880957702654 0.413807989853675 1 1
0.571050091688743 0.54435010277589 1 1
0.315781899062271 0.29834089265998 1 1
0.640811939210803 0.615065561638038 1 1
0.55126321285706 0.522295946021937 1 1
0.435561653310408 0.41616079281689 1 1
0.422563816188555 0.401020675756542 1 1
0.588701539696121 0.559749518713034 1 1
0.386905980798055 0.366851816370542 1 1
0.460040016173756 0.4327570690118 1 1
0.423824431380027 0.395022999052825 1 1
0.44569625288525 0.418593259560467 1 1
0.511444503162292 0.484737423747217 1 1
0.350846087801716 0.331694379938416 1 1
0.40159182535582 0.387204718993894 1 1
0.377072326765353 0.360173649650168 1 1
0.44773093997132 0.427062004283352 1 1
0.53473639952314 0.504483912192124 1 1
0.361704427529655 0.349352239717173 1 1
0.554742059133702 0.526572446938001 1 1
0.531873353931074 0.504599203119115 1 1
0.663779260987222 0.633393576217929 1 1
0.297890751340697 0.28320390613848 1 1
0.739363538456979 0.704146904151073 1 1
0.641560533720086 0.6121982067245 1 1
0.442061216983403 0.421743470911663 1 1
0.691671563217195 0.653398220826493 1 1
0.66666771512646 0.631112355465674 1 1
0.548225142614486 0.520398924523093 1 1
0.596643684331989 0.565816087282268 1 1
0.435864005152374 0.415379539203743 1 1
0.677657488947871 0.647071563775835 1 1
0.468705104995984 0.445092828378 1 1
0.580040738516451 0.553764620158682 1 1
0.555403603768305 0.525966827412121 1 1
0.676939643583092 0.644420952995069 1 1
0.563654955044334 0.532794010540156 1 1
0.628396929903167 0.601696092881802 1 1
0.527192506778807 0.501012077418852 1 1
0.644727359309175 0.611347913932187 1 1
0.33938711961759 0.327115814686187 1 1
0.381232081125614 0.361577534124432 1 1
0.576261594641604 0.553284425866168 1 1
0.488816773625722 0.469041464423793 1 1
0.347045356184279 0.332024278124756 1 1
0.543545243706736 0.515923539789273 1 1
0.304416111855785 0.293761338292638 1 1
0.597341616899014 0.56756836437874 1 1
0.617511207257432 0.58764482456245 1 1
0.580214691130438 0.551414773000478 1 1
0.595206521854977 0.569346268140511 1 1
0.464813161806803 0.446398520630819 1 1
0.585756848886656 0.554808921872309 1 1
0.621289973950366 0.594059154080546 1 1
0.678805725339769 0.646069067549817 1 1
0.501157622316192 0.47816918155945 1 1
0.360875409197703 0.348308334929556 1 1
0.718590362861194 0.683246854335063 1 1
0.621080745168758 0.587185837232033 1 1
0.470813390577228 0.450365853457562 1 1
0.854301831550529 0.813158729572306 0 0
0.533322112527559 0.50559936285424 1 1
0.370297277067393 0.356962919930623 1 1
0.593907422332387 0.570185764415158 1 1
0.700345317892109 0.665835033807163 1 1
0.642319147496196 0.611168637341445 1 1
0.428951784125003 0.409441098622561 1 1
0.537760482887903 0.513993134110533 1 1
0.512080730053876 0.488677189806282 1 1
0.699464428259439 0.669592373316761 1 1
0.499582894729964 0.478865538491543 1 1
0.651723134560039 0.622231008634975 1 1
0.4152639131072 0.400169413559655 1 1
0.371484735545478 0.359077955965252 1 1
0.500502202657177 0.478609357767955 1 1
0.476571845855474 0.454940888447245 1 1
0.540639304896774 0.513566467611791 1 1
0.458687019533845 0.435568419719712 1 1
0.552622227922306 0.52772621128304 1 1
0.540985618004035 0.512936516560669 1 1
0.269550533383941 0.25734865142808 1 1
0.583681513887331 0.558805058351117 1 1
0.523707377417385 0.496777350523236 1 1
0.642484388637536 0.616700907733715 1 1
0.44522035963473 0.421054906452561 1 1
0.651361149852085 0.62201735377742 1 1
0.187594456477542 0.180167396501745 0 0
0.726627258487816 0.693726496066661 1 1
0.328639768782515 0.311017679417738 1 1
0.509182039953126 0.488206201697421 1 1
0.34306874784411 0.323968554775389 1 1
0.393997125311245 0.377935483617967 1 1
0.809126128829893 0.771755889712145 0 1
0.433918973985309 0.415447600658828 1 1
0.640445047688299 0.615211546163519 1 1
0.363949561731226 0.347485868222896 1 1
0.381048743893244 0.361557718008718 1 1
0.464569593898141 0.435297473723132 1 1
0.569519714657133 0.544560280762165 1 1
0.697021018869265 0.661956666872755 1 1
0.336910567201549 0.319465434930034 1 1
0.373281361692987 0.357524625164753 1 1
0.370871194023855 0.354935660994629 1 1
0.76691502497593 0.733131438509549 1 1
0.369771591806687 0.34842533912889 1 1
0.440254177376495 0.419446756164149 1 1
0.448078063255551 0.429871719046697 1 1
0.391661483619923 0.375046510301234 1 1
0.568378907253104 0.543313469773921 1 1
0.476401972327811 0.455953087002082 1 1
0.395472017859204 0.383731264962331 1 1
0.383526092651707 0.362221556400429 1 1
0.425243090249292 0.405379773082329 1 1
0.547510876680021 0.520950621266463 1 1
0.553795804924356 0.532291521557371 1 1
0.642393575125166 0.612211872664201 1 1
0.304089544933561 0.290463959966508 1 1
0.479089491906939 0.45837318590041 1 1
0.41758636264277 0.399473421682032 1 1
0.630127226175917 0.605618308370125 1 1
0.495970798193579 0.474607056461622 1 1
0.478503916790006 0.457816580682391 1 1
0.541669075932074 0.516265769023193 1 1
0.485892861641486 0.466218165994007 1 1
0.75707873932871 0.724126852768566 0 1
0.405191217091595 0.387756077639608 1 1
0.472818373191487 0.448547118436548 1 1
0.595797287575765 0.55923693029971 1 1
0.532312489049524 0.508792240687634 1 1
0.631249946833161 0.599595349946147 1 1
0.442666379329736 0.429000532331708 1 1
0.445355918697195 0.424783093756181 1 1
0.54346395757654 0.517849755909694 1 1
0.6443146037551 0.613319715982746 1 1
0.450614885833859 0.432817704208846 1 1
0.572691237751082 0.545804375745935 1 1
0.505239740090208 0.481066611144192 1 1
0.521899025594165 0.498920607132789 1 1
0.631415458775039 0.598153967497793 1 1
0.402704260756232 0.381844057441019 1 1
0.605314211653792 0.575677385931876 1 1
0.424714674535414 0.405171770027799 1 1
0.551462972430445 0.528050751662525 1 1
0.690362197196417 0.653542231706439 1 1
0.591631020856448 0.553691548112389 1 1
0.734792750115003 0.703743512200442 0 1
0.534150525048816 0.510176099721454 1 1
0.72770222689182 0.695882749971205 1 1
0.389985169704582 0.372869501659918 1 1
0.409666202865769 0.391135277473715 1 1
0.459973742818671 0.438751087149194 1 1
0.512063810495199 0.489727491915658 1 1
0.520068947813374 0.489136212777458 1 1
0.496164966221346 0.476016275368312 1 1
0.576973410125734 0.552733637617151 1 1
0.478238316932804 0.449687205457963 1 1
0.600338430311832 0.568397221567551 1 1
0.612320521863291 0.581762430756104 1 1
0.4976246150235 0.47437250064777 1 1
0.503729032348604 0.483942823155712 1 1
0.562294579562238 0.537427396777239 1 1
0.542938417643198 0.51555268181192 1 1
0.602898002363187 0.573574370497842 1 1
0.360859451276569 0.339629489572817 1 1
0.663566910818561 0.629955833353445 1 1
0.361124853677651 0.344265341814013 1 1
0.536899604009064 0.507136519276801 1 1
0.384702255398556 0.363942441909236 1 1
0.532359735914468 0.507766137576093 1 1
0.625503001438847 0.592717825697987 1 1
0.247540581813908 0.235377084878648 0 0
0.37691553702372 0.359562448334942 1 1
0.566505378840689 0.539130671988972 1 1
0.270058223889465 0.257304191808345 1 0
0.632060428598549 0.60240237366873 1 1
0.298830082938803 0.287479447087287 1 1
0.586637720654156 0.560971002610244 1 1
0.730940108828039 0.696783717418558 1 1
0.577936008978311 0.551665879684329 1 1
0.494380132087852 0.467643685400919 1 1
0.507268872248275 0.481929628918996 1 1
0.459609704213166 0.433230589623613 1 1
0.452918409893137 0.42999830140051 1 1
0.417103454994003 0.397579001630046 1 1
0.574771351394368 0.549328228152611 1 1
0.455185108360166 0.433573753208047 1 1
0.586260484212256 0.558576268607984 1 1
0.495779988155338 0.475100503276815 1 1
0.378367238755557 0.362305458452551 1 1
0.420520140338302 0.402784803744191 1 1
0.569821751178571 0.543713627757268 1 1
0.512519649821946 0.488205510191128 1 1
0.366242138902036 0.351629612678923 1 1
0.547062949962954 0.52023522740402 1 1
0.448029391888317 0.426166089178313 1 1
0.343252669382678 0.327349423037432 1 1
0.584166574727725 0.554813744167281 1 1
0.439799004924764 0.41563461130413 1 1
0.508285880145377 0.481216398708209 1 1
0.623083418637545 0.592543711440373 1 1
0.733373912628031 0.702311652193595 1 1
0.562877588196351 0.537880189789059 1 1
0.484813121097744 0.461844753048295 1 1
0.517083030626799 0.487855040648786 1 1
0.377751200644431 0.356301429224921 1 1
0.199469639031231 0.196452018531386 0 0
0.364117291306851 0.346065080352385 1 1
0.617697234003316 0.594024150551014 1 1
0.452223436653441 0.43118915266046 1 1
0.765435417458648 0.723303533837654 1 1
0.195101893547879 0.187291372486754 0 0
0.479853702743167 0.457167307898892 1 1
0.590813677164047 0.55734201063737 1 1
0.507829267700792 0.479983043424915 1 1
0.283343327603511 0.271240564152601 1 0
0.64059195840187 0.610880788249416 1 1
0.329887817254749 0.313815683325465 1 1
0.565273993384149 0.540386393962999 1 1
0.343565035160707 0.327604497637144 1 1
0.533589585145617 0.508945312762713 1 1
0.577469903684611 0.547564784449221 1 1
0.541458910560634 0.513965242505778 1 1
0.404288104645214 0.387198796854008 1 1
0.521531785486432 0.494439793153087 1 1
0.487157060256771 0.464376048694084 1 1
0.449643825848071 0.429248782473472 1 1
0.417587272532573 0.392757157029768 1 1
0.567985650784018 0.544194400501018 1 1
0.361326825719926 0.343715545254306 1 1
0.513087197093188 0.490926383915971 1 1
0.387288301319061 0.367671002872549 1 1
0.578979753899715 0.551432788463292 1 1
0.510393793052078 0.488668533761342 1 1
0.708949965323297 0.675938782114352 1 1
0.237273941191086 0.225704551610617 0 0
0.291092643739361 0.277343928021135 1 1
0.571308335366089 0.540538438275916 1 1
0.48073886995365 0.464312916794744 1 1
0.353411167728285 0.338212989324715 1 1
0.511842557125643 0.478031220349254 1 1
0.44896200170478 0.430044870049153 1 1
0.574305569194079 0.543437132247368 1 1
0.615433953174945 0.584745476559731 1 1
0.683850102226185 0.652739538718277 1 1
0.307022648155792 0.287217737189777 1 1
0.546098248640658 0.519315094999319 1 1
0.412474281692732 0.394746649075921 1 1
0.460624163385593 0.444656184030659 1 1
0.325247427717379 0.302178212254806 1 1
0.630634539404344 0.602564354068633 1 1
0.458453945842396 0.436396990941508 1 1
0.488624074517167 0.460778546232609 1 1
0.566315394121374 0.544080469860413 1 1
0.56280468940166 0.539882233002994 1 1
0.363508624334652 0.348331577780768 1 1
0.337443392007565 0.324338228843091 1 1
0.281440518873486 0.267618299698126 1 1
0.509243454053091 0.483850300433178 1 1
0.530851229867896 0.503979285940739 1 1
0.512906924152334 0.490940509776297 1 1
0.539745055204472 0.511608799260632 1 1
0.632000329000968 0.596407454431816 1 1
0.552557936117805 0.52074350225647 1 1
0.522241567070396 0.499078281169192 1 1
0.300064430012662 0.282456835318725 1 1
0.421751736264193 0.399492018195572 1 1
0.439029394539326 0.417880816075242 1 1
0.712600226207702 0.676821861186583 1 1
0.292427696046164 0.278209117245493 1 1
0.455502877150057 0.431909524451507 1 1
0.259094767209644 0.237245076444709 1 1
0.363950212967625 0.345379249172876 1 1
0.579413979817842 0.548464902548864 1 1
0.488756687519742 0.464880588957129 1 1
0.365546337014104 0.349786768511866 1 1
0.566796193694087 0.540430107657453 1 1
0.557603856499362 0.535412837589386 1 1
0.565611522323066 0.545346684140905 1 1
0.549564752766944 0.52428286479736 1 1
0.666007188036158 0.633671341059086 1 1
0.325650029707382 0.307652460862904 1 1
0.454259253656729 0.433814211182191 1 1
0.868895042200741 0.832123917857433 0 0
0.40629325337007 0.389167269130677 1 1
0.63433648553961 0.607793544228807 1 1
0.357384345732862 0.339764638673486 1 1
0.605951769314973 0.575254610968033 1 1
0.617872967563318 0.585353982435013 1 1
0.147198838986686 0.135941253640264 0 0
0.5867701489283 0.558457969628732 1 1
0.480628987360592 0.459366535680698 1 1
0.703059974717908 0.667583567566244 1 1
0.425839373053225 0.402609805771554 1 1
0.452404240809505 0.436150456567434 1 1
0.5383733994244 0.512902114601925 1 1
0.523441782369165 0.494829249441454 1 1
0.40472012645862 0.38562590994058 1 1
0.523419002505735 0.500176435064053 1 1
0.56865390670143 0.54509020182024 1 1
0.275666307502479 0.262025984346791 1 1
0.53136194023325 0.507638474117014 1 1
0.444370492809655 0.423515002820762 1 1
0.574340461287212 0.543686263783157 1 1
0.692257326336163 0.664805816143753 1 1
0.348012075271528 0.334691716027805 1 1
0.494795167487381 0.47102936750106 1 1
0.400683675257268 0.382703662722409 1 1
0.617138392649291 0.592070820081575 1 1
0.402909020312872 0.384509930009067 1 1
0.663684432579618 0.633302677390533 1 1
0.387545930715538 0.372049709622577 1 1
0.245805917927 0.235461292403424 0 0
0.303456958517434 0.29220826304991 1 1
0.4972906014125 0.475004864324019 1 1
0.482795072633983 0.458724855116446 1 1
0.605643717038976 0.574389480933566 1 1
0.602637525000252 0.570970243460324 1 1
0.636971001152422 0.605157806306318 1 1
0.541331849518053 0.513590593588438 1 1
0.762306752302866 0.724115016575493 0 1
0.645353135097443 0.61756763928125 1 1
0.388462962558998 0.370281981068551 1 1
0.454882062470977 0.431793760469254 1 1
0.291413872241332 0.283020009064691 1 1
0.342438705130118 0.327885645379478 1 1
0.604869798529635 0.570026555994459 1 1
0.593621396738877 0.561653683742003 1 1
0.700654886127511 0.66755583683994 1 1
0.43558621662405 0.418058397857392 1 1
0.632656159456744 0.606348800147523 1 1
0.443619546111016 0.421973119872198 1 1
0.537434540752119 0.51063255156699 1 1
0.450787163373656 0.43134777685455 1 1
0.493216030929811 0.473300657289118 1 1
0.556864521693421 0.532116951177075 1 1
0.364944827601843 0.341648712907332 1 1
0.415338357208777 0.399677042870689 1 1
0.526878373705102 0.499069279882546 1 1
0.504298764267876 0.483786495361037 1 1
0.46390735674356 0.441989762944637 1 1
0.52463431308927 0.499398527962567 1 1
0.679986012220032 0.647120707210404 1 1
0.421698474384502 0.398987498060673 1 1
0.543486695338016 0.518573340402119 1 1
0.625888982788825 0.595560495942225 1 1
0.548337196205343 0.521519430307164 1 1
0.467095950421702 0.447098874872209 1 1
0.439303080908444 0.416418652352636 1 1
0.629259914714472 0.598886110114934 1 1
0.410586811360297 0.391475155028592 1 1
0.429513360474131 0.402193038398208 1 1
0.496958142037637 0.474405218357364 1 1
0.46692976955722 0.447260904196897 1 1
0.795760065941592 0.75244907145343 0 0
0.42951153884857 0.405976968613385 1 1
0.558098299838099 0.533395912943011 1 1
0.531384343638121 0.505486734892772 1 1
0.359771448601212 0.343111261351255 1 1
0.479533570458116 0.456131191867596 1 1
0.341479013451444 0.326633602755394 1 1
0.421633070217978 0.407324408710976 1 1
0.553544296681322 0.525031234057732 1 1
0.291996170988684 0.281110933163271 1 1
0.419962300479485 0.402839001845898 1 1
0.675318062543287 0.639763157082031 1 1
0.491922818808943 0.473462609710584 1 1
0.809456560013072 0.77220333761357 0 0
0.566363019805149 0.54332133171687 1 1
0.243082010259572 0.228938683134094 0 0
0.783542215281628 0.738312331535281 1 1
0.54119095636754 0.517540736828597 1 1
0.653924584638746 0.625859376319416 1 1
0.363696186957485 0.346936124484271 1 1
0.382464910583664 0.362474058618931 1 1
0.502074891039775 0.477904978137726 1 1
0.460651517860751 0.442123782975829 1 1
0.430375385813454 0.413241648217466 1 1
0.500513437602873 0.47648716830413 1 1
0.290381139373717 0.277375946179737 1 1
0.319723691240628 0.305195717524727 1 1
0.490131027251032 0.46705437966799 1 1
0.38662049571508 0.364660964929273 1 1
0.583327047623377 0.555544230124803 1 1
0.558972854340131 0.52713577324925 1 1
0.490845533348122 0.463500244422023 1 1
0.381622008886627 0.367245951578765 1 1
0.805354510056539 0.760705033300058 0 0
0.386893626431693 0.371695807086626 1 1
0.623019671248373 0.594751630171569 1 1
0.403950408193215 0.38493937160689 1 1
0.572853163415546 0.544215432080067 1 1
0.492025891109739 0.470176348846078 1 1
0.437777002732026 0.417722159086251 1 1
0.535634208723881 0.510827964239228 1 1
0.475666258221965 0.455044864976489 1 1
0.389627736831204 0.370809050103204 1 1
0.507053005024148 0.486353133170756 1 1
0.537611511368698 0.516789716902268 1 1
0.62505445414173 0.595763252546093 1 1
0.58918720567465 0.563168653669079 1 1
0.459972883640108 0.437008969243375 1 1
0.579323871632973 0.553626958433139 1 1
0.515991168976954 0.489975529431768 1 1
0.613196591124557 0.581280767446603 1 1
0.423325572319722 0.406099706660933 1 1
0.481035783210743 0.457321191597721 1 1
0.561042895047432 0.532127717456322 1 1
0.666089515673352 0.64884111777278 1 1
0.572044254753386 0.548400476646619 1 1
0.604642841520221 0.576323175589418 1 1
0.347609875440392 0.331699789806343 1 1
0.577424099301948 0.548219447080507 1 1
0.530963392676521 0.505182982189569 1 1
0.341185850196627 0.32026433919982 1 1
0.492814043202752 0.467837825501965 1 1
0.510864152387188 0.486763885248225 1 1
0.330763951598373 0.316053217075925 1 1
0.636473169949656 0.603295908236998 1 1
0.432797846036703 0.410451323273324 1 1
0.349937272268195 0.332396785029412 1 1
0.573084977377236 0.548144951227394 1 1
0.570887459713298 0.540812118785035 1 1
0.426399745813021 0.405873135970261 1 1
0.661698140293009 0.634699086213523 1 1
0.72126059966043 0.686146197454478 1 1
0.828456423509832 0.78713067300359 0 0
0.325510078065396 0.312561813408675 1 1
0.202989448217293 0.189218962935331 0 0
0.303029565727592 0.28754635847462 1 1
0.549994579427175 0.523896726643082 1 1
0.498164979924103 0.473629032414358 1 1
0.407613698795096 0.387851358744119 1 1
0.439139833720459 0.419888358131419 1 1
0.604329278348865 0.578107953277704 1 1
0.505894169150063 0.485683168908545 1 1
0.509494735483089 0.489392812626104 1 1
0.394704955011756 0.374262271912918 1 1
0.590455453531664 0.562296113187902 1 1
0.611879156386308 0.583674275989837 1 1
0.33231854755609 0.318136985371097 1 1
0.531837706067187 0.508235555156219 1 1
0.571689310105116 0.544395144815537 1 1
0.483364903033973 0.459956278149461 1 1
0.5558047436631 0.53253101869241 1 1
0.496706056427846 0.473867828929129 1 1
0.453387400685598 0.431281108681818 1 1
0.529240282705775 0.505368394432092 1 1
0.524998605408136 0.499115479068528 1 1
0.321290482471743 0.305588330429187 1 1
0.662214726912064 0.633121738206885 1 1
0.509468122347687 0.48843994586763 1 1
0.556969663723842 0.526200565385712 1 1
0.580518753009894 0.5512326608565 1 1
0.470964861172929 0.448458768373184 1 1
0.464202651072269 0.448923624132576 1 1
0.623407041803563 0.59247114634483 1 1
0.39178799370928 0.375060725077011 1 1
0.31625955539275 0.307958334959263 1 1
0.63878859689991 0.606947666486976 1 1
0.303750360201951 0.293557251253505 1 1
0.610545149704314 0.57730647726055 1 1
0.326645473359495 0.308132839426296 1 1
0.615603556354798 0.585133933390881 1 1
0.790295763467985 0.756952746472595 0 0
0.552245961745485 0.516507277404023 1 1
0.419316488101002 0.39992520892825 1 1
0.530391294903865 0.508152915890947 1 1
0.466095146767608 0.442854512222534 1 1
0.523305648570154 0.495141591119091 1 1
0.674431833620302 0.646048004632084 1 1
0.516128326627386 0.487432100859022 1 1
0.325578499124085 0.30919233445195 1 1
0.391761873998216 0.37435112815812 1 1
0.604454792834952 0.575088796270564 1 1
0.507394356556426 0.487237338683455 1 1
0.63806148870146 0.61143187581131 1 1
0.618123832323474 0.585870108132146 1 1
0.482058505082399 0.45989513813135 1 1
0.478342378071032 0.453958741225282 1 1
0.389191428295766 0.369302542146433 1 1
0.613781685445716 0.580968385150645 1 1
0.548256061367977 0.523168020416149 1 1
0.542967574542559 0.516798929666079 1 1
0.420699647093067 0.40052985820221 1 1
0.291459768205326 0.272772802109948 1 1
0.449543630505397 0.423564592492561 1 1
0.464743324832009 0.443592879136062 1 1
0.617248758600203 0.581229202102624 1 1
0.493548216683407 0.47076818099312 1 1
0.343996849357805 0.329828591101261 1 1
0.380528624381147 0.36073215355122 1 1
0.359971414117897 0.34439133515023 1 1
0.123575653660471 0.118486419477525 0 0
0.323566774053909 0.306265065330521 1 1
0.586373702568598 0.55962496222183 1 1
0.636314079861872 0.606166892806234 1 1
0.640725560147651 0.60823268586899 1 1
0.636650947743147 0.608828732911349 1 1
0.267352724548857 0.255529686409714 0 0
0.562282935910962 0.536874705537528 1 1
0.629091142836612 0.589916285545485 1 1
0.735997690245736 0.698346470366148 1 1
0.382900340203037 0.367431715746013 1 1
0.483929707592221 0.459245495540475 1 1
0.354403296083928 0.338480636455595 1 1
0.626518906252699 0.596302976638827 1 1
0.363492410430693 0.347015106739287 1 1
0.475600127167697 0.44993114037011 1 1
0.191518592123296 0.180830183132875 0 0
0.70706784482158 0.67441247648588 1 1
0.784842543513324 0.74132496141059 0 1
0.526321952590911 0.50060492852572 1 1
0.606190112512789 0.574368121926804 1 1
0.374121298752525 0.357123432578115 1 1
0.420912998375004 0.401171890796713 1 1
0.57975382928271 0.557803018345464 1 1
0.374058348781575 0.356766281195074 1 1
0.22904164795067 0.218650295377088 0 0
0.645918168798412 0.619803302797315 1 1
0.488642463906128 0.466986947875469 1 1
0.660472046365246 0.631978540352335 1 1
0.463188501383137 0.440686125796328 1 1
0.386944998302137 0.36845377290405 1 1
0.680495329445239 0.643784457956269 1 1
0.437673267586563 0.413075633666154 1 1
0.321299383993475 0.307071451887029 1 1
0.451385195563263 0.432252396850763 1 1
0.400207528323796 0.376494710575016 1 1
0.33124189781293 0.318390095727372 1 1
0.67203767706924 0.641100781247012 1 1
0.333397008697966 0.319620805981959 1 1
0.551562844522516 0.522337120782776 1 1
0.494971559880671 0.474693761306397 1 1
0.630985175423464 0.598817927161368 1 1
0.705374190688186 0.671690508374135 1 1
0.392937298601929 0.376131683316195 1 1
0.5192265134904 0.49348415709127 1 1
0.418644035961503 0.39776371004996 1 1
0.40543943420275 0.379366300314744 1 1
0.31209594285218 0.300699407324085 1 1
0.648761960837763 0.620370462808262 1 1
0.486777959088073 0.469209007526227 1 1
0.377313075754352 0.361166280702262 1 1
0.476851381793518 0.453406959324317 1 1
0.6463137219639 0.615814548011644 1 1
0.671255217380168 0.633409776628135 1 1
0.361400204226332 0.352020404362247 1 1
0.532968280015363 0.509912206358828 1 1
0.643011162969893 0.617360025017593 1 1
0.553226945872092 0.529681595499813 1 1
0.541879140615322 0.520683634471223 1 1
0.444791851934923 0.423615108961365 1 1
0.532379870347882 0.50930458081063 1 1
0.437170374136035 0.419161142500274 1 1
0.279910841471348 0.268081735871921 1 1
0.399095744736954 0.380192084834121 1 1
0.382912713764337 0.365654477216889 1 1
0.652486101378784 0.615346539389733 1 1
0.554369905651538 0.527888121619551 1 1
0.665385040098139 0.632538306782455 1 1
0.451854982874018 0.428926126479916 1 1
0.701818257800356 0.670359022588422 1 1
0.543014629432705 0.523610955595328 1 1
0.668155230126871 0.631842248260488 1 1
0.78276200935869 0.747634638040384 0 1
0.290559756807082 0.276317229107942 1 1
0.673430931683499 0.636202674616711 1 1
0.379239825285498 0.362147099575992 1 1
0.541464974936129 0.519658388239895 1 1
0.474202373290275 0.447159893300264 1 1
0.732849380514389 0.699586555988203 1 1
0.633512253043725 0.605868481637936 1 1
0.508905696380057 0.488997104200838 1 1
0.33795703080558 0.322115922682906 1 1
0.494184344730399 0.472019390302356 1 1
0.525482036049606 0.498271137786075 1 1
0.375162245721234 0.358489759800115 1 1
0.56412699173921 0.533440358142776 1 1
0.582016830913538 0.555839858444961 1 1
0.622940593171715 0.591526089192609 1 1
0.404360613756567 0.380937848947985 1 1
0.443188740220706 0.420735264087513 1 1
0.462337057562338 0.444111351113098 1 1
0.527567755475531 0.504966742377552 1 1
0.306575879665603 0.293825582768314 1 1
0.756266160680095 0.721224919113019 1 1
0.649350575287509 0.622868720911918 1 1
0.376512725983502 0.365325997470022 1 1
0.558750457077457 0.536251070296622 1 1
0.583952469417139 0.554380511759659 1 1
0.647953822892203 0.613842337346693 1 1
0.515353862116908 0.491290112641886 1 1
0.605879065293739 0.577175921883965 1 1
0.559841730098282 0.530850292208769 1 1
0.526337764305324 0.500503870662763 1 1
0.601211948309285 0.570559751949341 1 1
0.517993508013735 0.495995072944358 1 1
0.382101764944642 0.361679892731504 1 1
0.465441312289624 0.445309341968385 1 1
0.505452733533056 0.480826539054732 1 1
0.366039077888187 0.34684202270476 1 1
0.196189069665183 0.183640773716526 0 0
0.53113494328809 0.507647154564476 1 1
0.617563121525372 0.585668685254798 1 1
0.740344376537357 0.703435367780105 1 1
0.622588006280094 0.586357292328276 1 1
0.484065751138344 0.460619148640266 1 1
0.599773238621039 0.57614662729167 1 1
0.65934545872832 0.628434014177197 1 1
0.349904361722703 0.326282531475775 1 1
0.497455571929003 0.475716013717899 1 1
0.585779991201764 0.560505076040317 1 1
0.483770888295139 0.463170431357398 1 1
0.482665084881922 0.462947667332613 1 1
0.59918132461022 0.571811165200829 1 1
0.294944544351195 0.281368420440322 1 1
0.466916464609355 0.443168636266548 1 1
0.375817463687175 0.358362217949107 1 1
0.504660698388104 0.478647186086962 1 1
0.291459198297817 0.276928514018724 1 1
0.713752266238047 0.678611435246397 1 1
0.517352081555149 0.494063013405715 1 1
0.306379586673179 0.299405476081422 1 1
0.625653891862401 0.59790219581674 1 1
0.495019616575904 0.474302751637219 1 1
0.563693530128659 0.539302878473549 1 1
0.537208297753267 0.50684621515522 1 1
0.412379842623064 0.392560781059583 1 1
0.51188967031881 0.490529422349972 1 1
0.549653240343044 0.525853126555441 1 1
0.448215436647062 0.425516557980577 1 1
0.440743447477537 0.424491243839929 1 1
0.281835387575049 0.2609423945977 1 1
0.456091853445755 0.425277804812788 1 1
0.342374033465603 0.321868152054445 1 1
0.454265834990984 0.431878881663322 1 1
0.511960254049852 0.486370999620608 1 1
0.400447836758865 0.383399794438698 1 1
0.662294178957582 0.628955586317147 1 1
0.486169376424133 0.467091676684282 1 1
0.428743068259462 0.407745265119885 1 1
0.341613386681135 0.327371469748332 1 1
0.63181164276518 0.601889426566979 1 1
0.621645719449033 0.590421867370367 1 1
0.338446421987951 0.323542561808839 1 1
0.444800155174648 0.420753972044894 1 1
0.686658375101485 0.650575656722176 1 1
0.513941552074529 0.489121074794281 1 1
0.715853607971336 0.686019831724696 1 1
0.574826503503426 0.550921995466779 1 1
0.696187173988007 0.662609895219342 1 1
0.289436101384565 0.278783932440168 1 1
0.398468093181277 0.380666514295943 1 1
0.376072918896031 0.362163927325575 1 1
0.422900522010181 0.40279065619088 1 1
0.475449862679705 0.452886516988246 1 1
0.519209565803084 0.493984217161829 1 1
0.392449326489869 0.372315062829123 1 1
0.327737703983355 0.313197107435313 1 1
0.532918731467677 0.511903625591514 1 1
0.466831795952328 0.447311704683584 1 1
0.461733357571509 0.441045485996056 1 1
0.303155397094352 0.291298545114812 1 1
0.461097096751062 0.438506705372755 1 1
0.336975421441501 0.322474469607091 1 1
0.416041048826809 0.399897821570053 1 1
0.569316921521025 0.538868755261392 1 1
0.262400841828437 0.254165998449705 1 0
0.455585627521306 0.437860863651336 1 1
0.388162860878957 0.370510296853113 1 1
0.465755210171409 0.442902853637722 1 1
0.524255262254808 0.497467080463103 1 1
0.536917353694729 0.509900796847253 1 1
0.458954920860995 0.438455043487418 1 1
0.412485520866857 0.394409369713997 1 1
0.520718221175762 0.494751320221884 1 1
0.651669002993556 0.622493212513855 1 1
0.280769048769091 0.267277458589911 1 0
0.575222184999931 0.549474280904178 1 1
0.641409267833321 0.612964343266821 1 1
0.413418746656998 0.392149602210254 1 1
0.411327413091139 0.391056272932948 1 1
0.641113119884467 0.609398279741027 1 1
0.175893020681775 0.159708544474502 0 0
0.529567961968508 0.50648519004211 1 1
0.517329553550483 0.495667065312827 1 1
0.385648492293989 0.369751820189707 1 1
0.429768418716979 0.413043826452092 1 1
0.480192076920737 0.455109388399897 1 1
0.296238144303061 0.28217400850142 1 1
0.308223088067543 0.295619114774428 1 1
0.497569885774553 0.477747572159439 1 1
0.592903021088892 0.565576862939119 1 1
0.595392923065562 0.567118907209838 1 1
0.479935914455167 0.45816827715131 1 1
0.421971672238233 0.40157109918597 1 1
0.203863330382232 0.19413178389783 0 0
0.563283594752842 0.538366113472211 1 1
0.688021852086472 0.656165845260848 1 1
0.354366302441317 0.339524777737349 1 1
0.433282756161124 0.411791036059537 1 1
0.549397169174382 0.520128824087311 1 1
0.519235742428693 0.487832670692687 1 1
0.350946162386743 0.335569509243881 1 1
0.372632359956889 0.357105197881625 1 1
0.527548401649412 0.501562454988266 1 1
0.627649210237866 0.604539172445699 1 1
0.444676393623112 0.42611400455966 1 1
0.397037236415611 0.380765210800625 1 1
0.464310903177384 0.439773836664618 1 1
0.481574056384597 0.453625978438887 1 1
0.559594944486058 0.536239199453704 1 1
0.502535110312016 0.482475764062317 1 1
0.562128629212234 0.537202514120855 1 1
0.72081583740885 0.687857792197746 1 1
0.599102898663787 0.570347105113857 1 1
0.571813313610421 0.548475654848337 1 1
0.605887761049055 0.573729156131436 1 1
0.474148965132823 0.454545624241957 1 1
0.609291342022152 0.583113765973702 1 1
0.500651935654974 0.476710928683981 1 1
0.800751561166159 0.75195031018664 1 1
0.528698841817385 0.505795415451775 1 1
0.57400020446441 0.548855776828972 1 1
0.714724586523735 0.683996676461453 1 1
0.348742353184018 0.336145967487357 1 1
0.401416735119881 0.383185924277937 1 1
0.765491975482769 0.735061683213915 1 1
0.519801257301638 0.491346103530298 1 1
0.434549621149045 0.413590183662924 1 1
0.48367734478442 0.462222230019936 1 1
0.51857913386356 0.492006787921139 1 1
0.451659544400587 0.427382852581009 1 1
0.390040879827758 0.37449092646013 1 1
0.424046381453553 0.405532176037639 1 1
0.397268189489477 0.376809780212242 1 1
0.532364767603239 0.508539686929497 1 1
0.534434965682324 0.511134320401352 1 1
0.354572077907574 0.33585019749899 1 1
0.498495237422415 0.474661924902897 1 1
0.52225104098722 0.496860055840717 1 1
0.573934476074245 0.547598898203652 1 1
0.237993857280656 0.224491724277391 0 0
0.671081725502697 0.639240308380732 1 1
0.616569328658208 0.588845218972818 1 1
0.543054099704788 0.513408593309684 1 1
0.502452823384443 0.47470710083169 1 1
0.615944921517942 0.584748027830647 1 1
0.26008853886604 0.247687824115638 0 0
0.551767200554351 0.526649107474751 1 1
0.440771066941815 0.417633883386942 1 1
0.390031738972713 0.372135345076257 1 1
0.378596927816354 0.360727955053308 1 1
0.565212038259917 0.541225832345757 1 1
0.222784498530164 0.212395779957045 0 0
0.686172570561424 0.651170879464671 1 1
0.47711732498515 0.449223447107651 1 1
0.579997440226181 0.553303699532404 1 1
0.496380492717309 0.471702967945761 1 1
0.337979895042618 0.322824615615699 1 1
0.471602766632537 0.451038470193623 1 1
0.584541112229673 0.55368721884046 1 1
0.479575380954528 0.461024522865046 1 1
0.508289782042169 0.487077588851032 1 1
0.608389051887442 0.582096807729596 1 1
0.340995027326152 0.324595142980252 1 1
0.583100893208893 0.553764353894791 1 1
0.469916339659788 0.448980805660245 1 1
0.398189214841458 0.379107161233809 1 1
0.398918436221764 0.37861595242532 1 1
0.429214021892816 0.411589855379123 1 1
0.336994836130745 0.325142143269589 1 1
0.788530925907601 0.753294549285361 0 1
0.283817586040021 0.276509147326551 1 1
0.648423665608141 0.61754001909607 1 1
0.300412536822359 0.28511150993212 1 1
0.551245043704538 0.525108208688138 1 1
0.464863535526921 0.447698771317405 1 1
0.554011533529015 0.531783030346744 1 1
0.551172895627111 0.51609300265595 1 1
0.321801395747896 0.304184546263227 1 1
0.643091809846178 0.610546653696628 1 1
0.534953577197874 0.512349756537122 1 1
0.297588760047529 0.287166233106589 1 1
0.546863803711355 0.520437694967186 1 1
0.470265898348055 0.447802810064943 1 1
0.667725703358335 0.632937509290513 1 1
0.46828978168619 0.444831682588238 1 1
0.563283531814022 0.535888273039851 1 1
0.519312445957635 0.497557169620091 1 1
0.57149614615768 0.547181284331026 1 1
0.521920545019441 0.496823138566283 1 1
0.428390341809005 0.41082611437734 1 1
0.532177944348121 0.507870657374947 1 1
0.626149826058377 0.591077412369426 1 1
0.524130844357655 0.501112125572561 1 1
0.390624288535753 0.374778683506699 1 1
0.579247573396985 0.555276225776053 1 1
0.369417589013029 0.348265999478529 1 1
0.394741173951374 0.381895860527695 1 1
0.429643847678788 0.406875717717084 1 1
0.286451100550828 0.271564803139128 1 1
0.220000498211829 0.215713223505092 1 1
0.462553587845918 0.438053377024106 1 1
0.529272306028347 0.499838708243322 1 1
0.611998110061667 0.578384192595276 1 1
0.629828975600405 0.601091584306355 1 1
0.286370231617742 0.273812923200202 1 0
0.429673390109691 0.408168956621101 1 1
0.613076858019688 0.582315173320951 1 1
0.280375172551995 0.268727855484567 1 0
0.424641474972005 0.406473843241408 1 1
0.585886641840372 0.555661162412992 1 1
0.697405540197867 0.666195495922237 1 1
0.288416853025312 0.271666810824103 1 1
0.452823391637892 0.431635805496 1 1
0.426167564172544 0.403790373194324 1 1
0.565395587954439 0.537903061356231 1 1
0.3269071826076 0.309456489634966 1 1
0.482093649492262 0.457351752552317 1 1
0.494798845941185 0.472436276766191 1 1
0.679094658788965 0.64403704979732 1 1
0.404764290078382 0.38756418414146 1 1
0.288963449916657 0.273041160717732 1 1
0.493582761446055 0.467978369123571 1 1
0.336412055038605 0.319572617186578 1 1
0.435891708701174 0.420465748322693 1 1
0.602650589172905 0.578299085164334 1 1
0.522556296106769 0.496189276057834 1 1
0.616057639906521 0.587966950806052 1 1
0.558079410667306 0.531546017588227 1 1
0.449659336034896 0.424964306435473 1 1
0.682831265413057 0.651221937798626 1 1
0.475470711436203 0.449503555019605 1 1
0.430395258096129 0.408296187700747 1 1
0.6103254485824 0.581760422223821 1 1
0.663036215331511 0.63538019502522 1 1
0.62407799504029 0.592734251948789 1 1
0.472397983214947 0.452078976610543 1 1
0.511856727910221 0.487072138862591 1 1
0.564441698870509 0.537790376658251 1 1
0.505430111616861 0.480504804241443 1 1
0.490229074890813 0.468576629078231 1 1
0.695919169577023 0.666750070130575 1 1
0.396431551089074 0.376058574577763 1 1
0.508911292427893 0.483151950284298 1 1
0.544131567188314 0.518627162507542 1 1
0.563801539972505 0.537297045111723 1 1
0.386927112706213 0.368521935599822 1 1
0.532513672421359 0.508858825795888 1 1
0.611891970281834 0.579800354016525 1 1
0.585661340338885 0.558250978200674 1 1
0.482202925904197 0.455944284607365 1 1
0.356929028147585 0.340104215118492 1 1
0.471489055402252 0.454363546445272 1 1
0.40848685916293 0.383645856033609 1 1
0.530840517699705 0.505701594025936 1 1
0.326118561496299 0.312270904356272 1 1
0.37065511275151 0.352484615871892 1 1
0.494279286087186 0.471440743818308 1 1
0.486580418194809 0.467130843923854 1 1
0.259497869915845 0.250212406928947 1 0
0.666618895861179 0.632009601172239 1 1
0.293061827789151 0.275694785432993 1 1
0.51853353949843 0.498302558996321 1 1
0.544042665778889 0.517478285354207 1 1
0.43002815002281 0.407751683792114 1 1
0.548747770536891 0.522151968228357 1 1
0.69598530674797 0.660805574227243 1 1
0.37965084927122 0.358352274381128 1 1
0.573387167365973 0.545237508332471 1 1
0.529204644210721 0.506887977068921 1 1
0.701737018246581 0.663053365726662 1 1
0.432839752937129 0.411150620592829 1 1
0.300044076895352 0.285295775052642 1 1
0.555673934483332 0.525353276562505 1 1
0.547763334999557 0.522585902696241 1 1
0.549179362153829 0.521486223801081 1 1
0.447099844738352 0.422563768442018 1 1
0.245788675331453 0.236227492649752 0 0
0.402915675830326 0.380831199275171 1 1
0.443197441486015 0.42518533741143 1 1
0.365643011358998 0.351052190861723 1 1
0.553023410950971 0.525332020056166 1 1
0.524702387562687 0.497761085422337 1 1
0.514723656461789 0.495164506208788 1 1
0.574057564559882 0.548282871914696 1 1
0.386426530786721 0.366116706367232 1 1
0.362639591933358 0.34380080172224 1 1
0.713188733499324 0.680528354779981 1 1
0.65850621127194 0.623587410674604 1 1
0.463655087917123 0.446048854989984 1 1
0.328990537198413 0.314404338847408 1 1
0.465450839489496 0.43854978731848 1 1
0.67001244164279 0.636165481321075 1 1
0.39301564652213 0.377103324507471 1 1
0.49192369511155 0.46928088720627 1 1
0.577232919425558 0.553323238165004 1 1
0.412515861046912 0.390468628004005 1 1
0.726774181586699 0.689482478043668 1 1
0.492494890692734 0.467037025932744 1 1
0.434839906939472 0.412551016460189 1 1
0.38555818922821 0.366718911680987 1 1
0.354455315814663 0.33907296003857 1 1
0.596416422144568 0.566550749745458 1 1
0.452328613477395 0.425969188484198 1 1
0.453282511207122 0.431939239507952 1 1
0.777794255752386 0.744891964172254 1 1
0.0611466059602817 0.0564945164398207 0 0
0.313632615323713 0.299783320743058 1 1
0.696850685710918 0.665465092181697 1 1
0.496082712344444 0.473991678837907 1 1
0.533622835393003 0.513401245550188 1 1
0.484872639265972 0.463232447305398 1 1
0.381999323513022 0.359130057889603 1 1
0.579804958630382 0.553095301061177 1 1
0.18212513928396 0.173978980749866 0 0
0.622471490529415 0.587829442122047 1 1
0.690394881435187 0.659919159302848 1 1
0.546641181630865 0.527033520388764 1 1
0.447936150465579 0.42899129648021 1 1
0.406674710196581 0.387870765010998 1 1
0.540584307187127 0.513416809930604 1 1
0.583329963991114 0.55132545371755 1 1
0.462325195035382 0.439842409085828 1 1
0.623819709294595 0.593439933132224 1 1
0.447507858062563 0.428080210834633 1 1
0.307119004864668 0.296199451893397 1 1
0.357955655216408 0.341549889482957 1 1
0.657718632712795 0.626635010035527 1 1
0.498339761058948 0.472962128096539 1 1
0.71848530322329 0.679174143504783 1 1
0.447753423218104 0.422207776377984 1 1
0.405802988257322 0.382790599827374 1 1
0.577582917624626 0.550553459487621 1 1
0.570085629346685 0.542012653258719 1 1
0.322342629396365 0.305855243003924 1 1
0.691712124643915 0.661705216827786 1 1
0.641854921822178 0.612590372306585 1 1
0.379527210180875 0.366652043633005 1 1
0.496837175841418 0.474028367818068 1 1
0.555996056771097 0.528311662883693 1 1
0.509050846517774 0.483769857755823 1 1
0.561631691578349 0.533933621548109 1 1
0.618231044677677 0.588192328526533 1 1
0.666986839441439 0.635862317996127 1 1
0.544597722102243 0.516380387822007 1 1
0.316645946360701 0.301634709502107 1 1
0.560990480399948 0.53158001770898 1 1
0.502657094837132 0.478512920999556 1 1
0.609189830351845 0.582695208473816 1 1
0.420464134013582 0.402391354085668 1 1
0.539460186031051 0.512797830995867 1 1
0.345607047397459 0.330392045000623 1 1
0.58683751136942 0.565125722496709 1 1
0.27642155341764 0.259677717065234 1 0
0.694377450020641 0.661771545668648 1 1
0.614530113000475 0.587733274416324 1 1
0.506766121367641 0.480028876361171 1 1
0.621746139330484 0.596032137991197 1 1
0.43012529984649 0.410661960780355 1 1
0.520583313956738 0.497626538162422 1 1
0.507538295604272 0.485888286611215 1 1
0.579846937112282 0.554184651243351 1 1
0.524831147933884 0.499880930699304 1 1
0.295413938031103 0.282942002062322 1 1
0.392920428609868 0.371808767335281 1 1
0.596140440609066 0.564213905873059 1 1
0.791818869378498 0.752531750444079 0 0
0.571751228872614 0.546247629690475 1 1
0.505354121614667 0.482670282216905 1 1
0.588897637573309 0.566438240569446 1 1
0.33966439890995 0.325102588365437 1 1
0.335648374155855 0.319804316826548 1 1
0.514955811509507 0.484391092975301 1 1
0.384420592827975 0.364136162217828 1 1
0.411495913525988 0.392075200103398 1 1
0.531306041753261 0.500301760702133 1 1
0.501723914721718 0.479437145855402 1 1
0.446746393933237 0.424598443272089 1 1
0.63722755447883 0.60145735028554 1 1
0.51263936143901 0.485636625877568 1 1
0.414649612747653 0.392847275587611 1 1
0.40743846339027 0.385295388443345 1 1
0.682763528618542 0.652369210044798 1 1
0.608912104645973 0.578473519093609 1 1
0.618007835525267 0.590963502461286 1 1
0.504374982361531 0.480773020277328 1 1
0.373860946897064 0.356096921581787 1 1
0.472091077005698 0.451111565426059 1 1
0.364653117607115 0.347303452227863 1 1
0.456612933832404 0.428392577296555 1 1
0.465609765058848 0.445165619520338 1 1
0.497667824583715 0.471129745436742 1 1
0.243217690646587 0.230657466926664 0 0
0.439828356113479 0.41748443142236 1 1
0.270028852585288 0.259033974066074 0 0
0.481508507400529 0.457789058510498 1 1
0.517420620392365 0.494746322840985 1 1
0.355522273990638 0.339295226825922 1 1
0.595928958514867 0.567097359614429 1 1
0.360774186363688 0.342059835111083 1 1
0.446392731150167 0.428403462680169 1 1
0.59982800938301 0.574927570898793 1 1
0.490205117410552 0.468503604010409 1 1
0.435690446390396 0.418472156960956 1 1
0.882611441536412 0.837036586570307 0 0
0.659525044059838 0.627776708775557 1 1
0.346473218441072 0.330885676493699 1 1
0.625881178127531 0.594006526633477 1 1
0.338922382004698 0.320571566514192 1 1
0.670027456174387 0.636410911585774 1 1
0.394403318371359 0.378563813684009 1 1
0.539113089052109 0.510505126515854 1 1
0.428098941631958 0.415648624388275 1 1
0.475314120232263 0.450735746331035 1 1
0.727870891127852 0.688985220633953 1 1
0.728251508776392 0.698511529369833 1 1
0.583884384959082 0.557982593901044 1 1
0.570260990834546 0.541128375908514 1 1
0.586333321773111 0.556599646130321 1 1
0.305697506907358 0.293167612241089 1 1
0.689184543755979 0.654542709646809 1 1
0.433921370798802 0.413001239019844 1 1
0.397317243168572 0.371881441778084 1 1
0.490401907168869 0.468713053434372 1 1
0.488674526788596 0.469939531968495 1 1
0.618264100213604 0.588787331521057 1 1
0.686434129533052 0.653208725362891 1 1
0.379827646030292 0.36178406465017 1 1
0.678803259561453 0.64317595542169 1 1
0.934740804124077 0.895032601301643 0 0
0.604521199605357 0.576148130430734 1 1
0.486057719854499 0.461596809967133 1 1
0.569239270452454 0.540867313798737 1 1
0.353739888955918 0.335074020878138 1 1
0.416412774123933 0.398165144414415 1 1
0.36388376251686 0.343978369367943 1 1
0.590460824257794 0.56306922935963 1 1
0.410896506394591 0.391081718180909 1 1
0.242567216119908 0.224864353440139 1 1
0.479036444732702 0.455088811191628 1 1
0.250485715330247 0.239530153815064 0 0
0.573936872567543 0.547404602163739 1 1
0.482869025232563 0.460722520293416 1 1
0.276002983474628 0.26434018982991 1 0
0.416440090148637 0.397614122738269 1 1
0.768907413031132 0.730521098714769 1 1
0.507085189572648 0.47575617504032 1 1
0.474681244046647 0.45509124431409 1 1
0.418483472574317 0.402349940851244 1 1
0.471242175248192 0.450207673547351 1 1
0.357270751523368 0.343080975736243 1 1
0.475683301630933 0.455681555263113 1 1
0.300727458057194 0.286515139591099 1 1
0.684675854817283 0.657390096195823 1 1
0.50604725487535 0.481710537096397 1 1
0.482047662568168 0.459397873344772 1 1
0.466842444679212 0.440446378294876 1 1
0.432197807730377 0.412699314563475 1 1
0.480170864695803 0.457273804413398 1 1
0.585681645577156 0.561932998324014 1 1
0.497707619826306 0.473873181413452 1 1
0.681080256688429 0.642501107160828 1 1
0.599128529623513 0.569226031575366 1 1
0.550382743933235 0.523731252109907 1 1
0.576403996093773 0.549096523523099 1 1
0.583305736881203 0.554949110271324 1 1
0.423528363602781 0.398244106700127 1 1
0.704582291704647 0.671329912930841 1 1
0.419662614674277 0.398735841506804 1 1
0.359789317553204 0.34034900685698 1 1
0.58837107137614 0.565224722939258 1 1
0.314907873849818 0.299187933646329 1 1
0.859147528692791 0.82310313233113 0 0
0.572035194121057 0.547755595251252 1 1
0.490551608980238 0.464033767198523 1 1
0.590132881645884 0.56431769690869 1 1
0.231450494014369 0.223608025539032 0 0
0.470538022564986 0.441146223650968 1 1
0.382401344608815 0.36525462562514 1 1
0.406627497942011 0.380656504368045 1 1
0.658535718483995 0.636647294307085 1 1
0.433783550102985 0.413546886286332 1 1
0.651370174419146 0.623382257230388 1 1
0.465410295746701 0.441362027328439 1 1
0.748098573444697 0.713076164653584 0 1
0.482666035649103 0.460302249434439 1 1
0.433620806309432 0.413374406768897 1 1
0.211419673948222 0.201005205116609 0 0
0.613019936390756 0.58165656390667 1 1
0.488511382346574 0.463671609899139 1 1
0.600224619740022 0.570434041620266 1 1
0.502968319531249 0.476486567774211 1 1
0.617131707826443 0.590480896194297 1 1
0.605355420908649 0.576818097239477 1 1
0.455224971901584 0.43399601620473 1 1
0.538906988198969 0.51614481340787 1 1
0.509239858551204 0.488891048039522 1 1
0.677581550963966 0.645458836083159 1 1
0.505179222039642 0.480877273892654 1 1
0.480143916609357 0.457320609319641 1 1
0.522916947717465 0.497754141727038 1 1
0.441715259895317 0.420301238131301 1 1
0.609015295716886 0.578782094579038 1 1
0.506426175019525 0.485934435975219 1 1
0.569602698080816 0.541514326983852 1 1
0.431249664722543 0.407183446253551 1 1
0.525487539190061 0.500250699424828 1 1
0.602764287205779 0.574667674058277 1 1
0.605960083843323 0.573728701640095 1 1
0.726178464648695 0.691611265595812 1 1
0.64038327017897 0.607274512411877 1 1
0.582560110822956 0.552970258640543 1 1
0.528332154467622 0.500786465936765 1 1
0.634158789451776 0.599628349963326 1 1
0.626165429312546 0.598168433459077 1 1
0.389958937381529 0.365690454666761 1 1
0.581832519247729 0.560759419765367 1 1
0.410165021652097 0.391429010492391 1 1
0.743241869317329 0.707853833803249 1 1
0.522763943455269 0.499318289107955 1 1
0.620797534450166 0.595185233088989 1 1
0.523064631138953 0.49837102848068 1 1
0.470225975889304 0.443660281297159 1 1
0.533709801665995 0.5078245143458 1 1
0.536235600596505 0.510090447095769 1 1
0.375237321703948 0.363337529592879 1 1
0.761957120249776 0.72745386939515 1 1
0.28452933804 0.270002612661765 1 1
0.364812266899934 0.349698455502741 1 1
0.493427536797123 0.468975243150308 1 1
0.607198330765718 0.577406814741426 1 1
0.467230362121171 0.447894992146492 1 1
0.63746906420424 0.602028267265999 1 1
0.439040265560822 0.422545301577351 1 1
0.58093734088925 0.551909496826042 1 1
0.516448580855993 0.494825418048678 1 1
0.627983123051016 0.59898980998418 1 1
0.606963655638573 0.574082104259894 1 1
0.693924748499432 0.658460362981808 1 1
0.485716585112838 0.464596676548346 1 1
0.37781964095524 0.358323643840656 1 1
0.572586063195628 0.547874277024301 1 1
0.413166411304622 0.396032450698792 1 1
0.693642293552691 0.657803345555191 1 1
0.306605134543817 0.290137974837118 1 1
0.371537031867183 0.354885390110387 1 1
0.375843846397922 0.357826727073171 1 1
0.579930496515596 0.552000970799972 1 1
0.544714369992713 0.51756275427166 1 1
0.665925461065568 0.635740380505281 1 1
0.598498838734048 0.571826961493818 1 1
0.40426061338729 0.382500946413298 1 1
0.50444884705245 0.481480531309324 1 1
0.525230894480342 0.493333076365162 1 1
0.602900498860471 0.569649416046893 1 1
0.630142179923255 0.597941782127032 1 1
0.398399590045792 0.383640021712876 1 1
0.707957789103305 0.67478189868188 1 1
0.448092592741295 0.425483298574894 1 1
0.433000851742169 0.413617833111313 1 1
0.498403630348016 0.479555273183564 1 1
0.303902475266298 0.290917022569313 1 1
0.573222761775803 0.537139075276825 1 1
0.42753296811973 0.410837185677675 1 1
0.445036559172511 0.427393339491627 1 1
0.597429003785758 0.569360494791317 1 1
0.574054185328903 0.541484290041995 1 1
0.515173966472028 0.495529688796683 1 1
0.41129422039924 0.392238677371196 1 1
0.472221493099934 0.453074002836524 1 1
0.705364964063215 0.669532510741071 1 1
0.319232947713949 0.305796561344561 1 1
0.555563263483218 0.524326897913399 1 1
0.626644918335174 0.600350452910555 1 1
0.34361783019719 0.3241461808658 1 1
0.44818225626733 0.426560220307588 1 1
0.463237786750507 0.44928549389841 1 1
0.428094406409322 0.410049508473381 1 1
0.474592927962 0.45664802820512 1 1
0.504356187108563 0.480209592496676 1 1
0.448348745290376 0.426435167342205 1 1
0.55083408035347 0.522560491487663 1 1
0.551028728221169 0.529778679435193 1 1
0.26672358901846 0.253055643429247 0 0
0.776334500195272 0.739413668451752 0 0
0.278102388867213 0.266037026234292 1 0
0.409914278533199 0.389723696551346 1 1
0.387158718736762 0.370180299569187 1 1
0.430282826450234 0.408350693514118 1 1
0.435098291073758 0.413937315049169 1 1
0.432599688308562 0.409695895816828 1 1
0.612788528048549 0.588496797505492 1 1
0.809472247190509 0.769035129378403 1 1
0.652402588035224 0.62139211444019 1 1
0.611034246201232 0.58114845411046 1 1
0.618585042691706 0.59147158531087 1 1
0.582253046069011 0.55737196962977 1 1
0.54310314693043 0.515980982790302 1 1
0.287564433282256 0.275437032044066 1 1
0.775355346959924 0.740130349641798 0 0
0.417428931176653 0.400178795258808 1 1
0.40097610261101 0.382545236954341 1 1
0.386382029726087 0.369968305138847 1 1
0.437787914908681 0.41937480449638 1 1
0.637277840457137 0.608109665427333 1 1
0.39514644255207 0.377883736814258 1 1
0.507956526578122 0.481228057169294 1 1
0.312284124104269 0.299163524028513 1 1
0.445094194944993 0.425411779069947 1 1
0.797059044904442 0.753316057067349 1 1
0.51671160119806 0.493709108305216 1 1
0.438870152616581 0.418185527952135 1 1
0.450530499631501 0.429437048292339 1 1
0.484629584374131 0.464265273212807 1 1
0.364184889292113 0.345170940456369 1 1
0.410231700358932 0.390266727092004 1 1
0.406867541024886 0.38761318006821 1 1
0.503679586654932 0.481254681720318 1 1
0.535848388513153 0.510787094663551 1 1
0.518494399510275 0.495842192660963 1 1
0.503765353015419 0.479753596581044 1 1
0.549190194916409 0.527161080962577 1 1
0.567404753698155 0.542264111716229 1 1
0.511725688594739 0.486940252098557 1 1
0.488311191745283 0.465619643853748 1 1
0.421066608650036 0.405626697731588 1 1
0.401379570671757 0.381797580917867 1 1
0.462110182580306 0.444944171498996 1 1
0.308782919176921 0.294770067853316 1 1
0.524586481376703 0.507567787078132 1 1
0.505562294033664 0.483328965801011 1 1
0.570489231064368 0.538808635027179 1 1
0.764647529476172 0.72664982160023 1 1
0.360924308203888 0.344553155351624 1 1
0.564634515941983 0.541581430729838 1 1
0.722118634596781 0.685820396278882 1 1
0.568166180856685 0.541715702378692 1 1
0.472984962587143 0.44871870003094 1 1
0.364269121170462 0.340719613872946 1 1
0.648989861524311 0.622545637729271 1 1
0.477746355458484 0.456108480340759 1 1
0.487875195870128 0.463353803626197 1 1
0.337083301617546 0.321194078451865 1 1
0.565930593501966 0.541528558877366 1 1
0.434259394593466 0.414564440665565 1 1
0.522725001921456 0.499568916708872 1 1
0.479757801729062 0.457003646247171 1 1
0.522109224216818 0.493883236884681 1 1
0.566476775735663 0.533027891536864 1 1
0.314096833850512 0.300489112098758 1 1
0.596386957332019 0.571226303047656 1 1
0.582504951724317 0.549809692113744 1 1
0.538403498658718 0.51089128254303 1 1
0.547553721991219 0.517688545532021 1 1
0.494348609772378 0.473317444117679 1 1
0.553733787932388 0.530371895208336 1 1
0.55572948060055 0.519551275865989 1 1
0.566881334404849 0.538417148074473 1 1
0.344987583687882 0.325918982887497 1 1
0.650945776790311 0.622528559573276 1 1
0.537368935981851 0.511355687801931 1 1
0.309740121697765 0.293652334741424 1 1
0.512967364373048 0.484801468717692 1 1
0.47491665620698 0.452526036155051 1 1
0.457693080786978 0.431801934385222 1 1
0.564500707039062 0.535219287511464 1 1
0.424093497058366 0.402222109757542 1 1
0.473331160478739 0.448274863111173 1 1
0.353083373928524 0.336573195299962 1 1
0.538805863342569 0.512133520454793 1 1
0.502307349186094 0.474775510800916 1 1
0.410550826941588 0.386064416975635 1 1
0.569919513693043 0.543154428130458 1 1
0.508965136480202 0.484376952979648 1 1
0.173994829152184 0.1642779823128 0 0
0.485738882723218 0.460718702037858 1 1
0.412521686939102 0.395127560346512 1 1
0.542194517744805 0.516948460481972 1 1
0.430282824564745 0.405570001536544 1 1
0.572856872380816 0.547859426316635 1 1
0.508613308566627 0.491903609773724 1 1
0.542697450704481 0.520526842220161 1 1
0.568777459111281 0.541393838619015 1 1
0.466751945542757 0.444943154993616 1 1
0.511655133393599 0.487313048956892 1 1
0.611561007732675 0.582653405100834 1 1
0.601510221821013 0.578271097781479 1 1
0.386967865726894 0.370481730299829 1 1
0.634428643439 0.600776967480197 1 1
0.407311841762223 0.38896119514623 1 1
0.494664287654978 0.474054653883808 1 1
0.291090541041884 0.275735886941371 1 1
0.403494057023897 0.381941913971651 1 1
0.591484347957305 0.559049925249648 1 1
0.525838530044486 0.498499127262737 1 1
0.376515760476379 0.358957983070542 1 1
0.491326628790836 0.468125661067749 1 1
0.574039230149762 0.544723131087968 1 1
0.623165123863924 0.593651313303112 1 1
0.713383559400893 0.679582274502884 1 1
0.393492430728621 0.370400837894844 1 1
0.514217493652998 0.491241387505824 1 1
0.490237907349998 0.467693827100107 1 1
0.519529347287573 0.48539928167139 1 1
0.437168559460681 0.420105221947782 1 1
0.387092778570607 0.373872988555497 1 1
0.73094702576761 0.693294215832818 1 1
0.511033976000267 0.484079584182816 1 1
0.38884797476987 0.371744626342833 1 1
0.48193906996218 0.459970222772515 1 1
0.591322269383612 0.561508241010279 1 1
0.377208795980374 0.358922521380826 1 1
0.635671699071989 0.607250994750569 1 1
0.432245487460239 0.413083042562092 1 1
0.770187237863659 0.737293379874422 0 0
0.529555539439432 0.506382883025823 1 1
0.272630636470649 0.261964690261003 1 1
0.516554878201824 0.494819369513324 1 1
0.438939772404136 0.419239023369708 1 1
0.343219664716343 0.326821730882346 1 1
0.564255836099787 0.541318688596419 1 1
0.38642995932806 0.369081210682747 1 1
0.468104776053378 0.448742553877907 1 1
0.441499468219595 0.422658317940607 1 1
0.33530075574434 0.322035268562234 1 1
0.553270382632838 0.528309181155508 1 1
0.460948206434415 0.43691896830566 1 1
0.733263763842179 0.702871646756133 1 1
0.5228598950119 0.499913075186445 1 1
0.329812503116973 0.319171773843691 1 1
0.486154630862914 0.462633356974066 1 1
0.566905494403035 0.535692289114077 1 1
0.605779624542608 0.576982768428843 1 1
0.487239193303512 0.465931661204401 1 1
0.597896377141469 0.569120894556025 1 1
0.456009083354145 0.431075877730008 1 1
0.571777936537253 0.544170534750234 1 1
0.480298631746825 0.450742565324304 1 1
0.494623076267437 0.46923682384801 1 1
0.365935857021431 0.341986972832096 1 1
0.290715966227773 0.279657886527561 1 1
0.710294521136388 0.67264928024573 1 1
0.565692417864472 0.538242914545167 1 1
0.471666171522389 0.450190137957092 1 1
0.501631967436596 0.481419331385327 1 1
0.547755002253238 0.522124402872149 1 1
0.534236113879953 0.509501058500636 1 1
0.558332576664393 0.534817115497292 1 1
0.421919640727027 0.396370283314536 1 1
0.565669740655491 0.540806047238979 1 1
0.57689834223461 0.545239119508003 1 1
0.445754114701717 0.425734306990147 1 1
0.549764753265413 0.52760972547378 1 1
0.452812499227437 0.433296573739921 1 1
0.453204314727041 0.430938700003992 1 1
0.556520145044406 0.532849464043569 1 1
0.579123807976116 0.55208443510618 1 1
0.462684359566562 0.439452117847212 1 1
0.432552086400832 0.41623538462755 1 1
0.631593689874038 0.601310980165492 1 1
0.428617439734598 0.410597920910812 1 1
0.528768276077857 0.506579469051438 1 1
0.413920013403938 0.386991627315578 1 1
0.488241860815062 0.462023627245484 1 1
0.517157139688192 0.49541554717501 1 1
0.332888886916956 0.315272379002162 1 1
0.562074031527469 0.53994967499646 1 1
0.439631269307966 0.418702922447322 1 1
0.380152410352423 0.363051686912274 1 1
0.229404046067319 0.216163088806275 1 0
0.605056779759819 0.580777669154615 1 1
0.650270001598952 0.627954177388876 1 1
0.520695242615461 0.500338788851669 1 1
0.454668367583494 0.434928118987988 1 1
0.492691248361311 0.472369601113142 1 1
0.496744929096624 0.472462413982257 1 1
0.5278079230223 0.504735773023446 1 1
0.400935417407451 0.380591217473251 1 1
0.426031919563786 0.404873838483462 1 1
0.609031972398576 0.578715055574888 1 1
0.675190485947383 0.644433812525926 1 1
0.411034278604588 0.392264433625515 1 1
0.524355873448192 0.501513822728114 1 1
0.60127716972631 0.5729966467874 1 1
0.76972146833116 0.731291523880654 0 1
0.564445287799038 0.538114930745679 1 1
0.393746903519904 0.371077427887203 1 1
0.418111261134184 0.396595623294144 1 1
0.438052053385118 0.418673579749149 1 1
0.403851507562045 0.383921143628962 1 1
0.338586780064443 0.321882153293555 1 1
0.475034217068428 0.455345596779921 1 1
0.463768066022035 0.446585715013157 1 1
0.569492318379717 0.544867231147796 1 1
0.504173179885223 0.478639488156519 1 1
0.489766875533615 0.465566031613021 1 1
0.559148835949656 0.534730771435579 1 1
0.495908779398649 0.475208172654167 1 1
0.459401445483706 0.439222923859555 1 1
0.450633739503355 0.429931197674871 1 1
0.510409771316931 0.485688020961604 1 1
0.456060104561363 0.433765113956774 1 1
0.24461599679541 0.236008286866323 1 0
0.475860468319424 0.451282436791096 1 1
0.647126433674825 0.615743635927314 1 1
0.368131317807919 0.354694522797632 1 1
0.537818499315997 0.51185089151393 1 1
0.344031366600055 0.327783794280693 1 1
0.411010909900653 0.391893217514059 1 1
0.289913834463515 0.278299923348267 1 1
0.457642732540378 0.436969062887311 1 1
0.256945019100093 0.249053983462588 0 0
0.563402704923033 0.530271931755365 1 1
0.517518495563747 0.49655136250741 1 1
0.542469191524812 0.51721903321846 1 1
0.632430262367467 0.60577028965413 1 1
0.546544497304317 0.513591786248315 1 1
0.564578245111569 0.531947470664379 1 1
0.487271429195784 0.463478616163158 1 1
0.644336663091835 0.614624248062985 1 1
0.470193196556488 0.452231611713289 1 1
0.518910313218287 0.495055467293054 1 1
0.498907950191329 0.475745599816161 1 1
0.570528481522905 0.544968510106728 1 1
0.456136850224277 0.43103005305457 1 1
0.389393779422492 0.370010010406991 1 1
0.496744799374607 0.476056194716413 1 1
0.547370106316478 0.519499656446331 1 1
0.417166232367403 0.398851460477597 1 1
0.51501506422286 0.493661040263405 1 1
0.341827230588428 0.321431105482463 1 1
0.594044113534263 0.566139583630985 1 1
0.505588256903678 0.481309327542022 1 1
0.372970624850292 0.352933730694351 1 1
0.395174291588672 0.378981589399204 1 1
0.543690387054176 0.517557160513447 1 1
0.616458322759155 0.586302312788706 1 1
0.239658295506653 0.225973679815451 0 0
0.548349508975206 0.525742783316199 1 1
0.372467996904746 0.353254520655696 1 1
0.441423459758303 0.417866856857196 1 1
0.58479580982769 0.552577182434191 1 1
0.266437104201701 0.254579485065278 1 0
0.662158874379444 0.629680339608986 1 1
0.81850086215738 0.77907747518215 0 1
0.479697853949992 0.456384947728151 1 1
0.649258206023693 0.621659900678041 1 1
0.589511003431611 0.560867916859924 1 1
0.454576706657168 0.434033670972489 1 1
0.558713767412885 0.536197103478584 1 1
0.543069328792903 0.5171126638851 1 1
0.429665641557442 0.405614352938513 1 1
0.410497014330095 0.390160628631691 1 1
0.450133653963577 0.434100016296664 1 1
0.518976735545227 0.494762343119088 1 1
0.487691082685295 0.458830359711155 1 1
0.516013814565685 0.482765062653586 1 1
0.434513206190689 0.415745678103022 1 1
0.516956566615011 0.494080550904235 1 1
0.384136633423873 0.36786689265976 1 1
0.461261457315579 0.438897630791256 1 1
0.387204990658908 0.370495076219126 1 1
0.51966771405545 0.488106290626172 1 1
0.604745228001157 0.57767242304807 1 1
0.504986235261528 0.479958578416302 1 1
0.432001933184375 0.412522851443402 1 1
0.636409828903563 0.606358056509286 1 1
0.515043666710744 0.489489836931864 1 1
0.582919068668161 0.556856864815907 1 1
0.393973514138868 0.374890363343357 1 1
0.363790847807919 0.345911772028132 1 1
0.534033111606563 0.507530298620357 1 1
0.526740394293715 0.506789371435881 1 1
0.475080605723432 0.451619451301187 1 1
0.499335601260105 0.475950853572693 1 1
0.74066995795406 0.70680443813101 1 1
0.57516649325379 0.54637846479782 1 1
0.322359220388643 0.304013632709271 1 1
0.579029407039827 0.550630760031592 1 1
0.417537127655657 0.400155928664101 1 1
0.513682413326075 0.495321749922981 1 1
0.483435303979928 0.464764251754362 1 1
0.514607874326229 0.495062414201488 1 1
0.560345604660889 0.537388732957702 1 1
0.498465806385928 0.473175789539341 1 1
0.405280733506594 0.384121086575327 1 1
0.591964225407837 0.562636495226289 1 1
0.410335369211534 0.388538336417644 1 1
0.472043023045783 0.450878456843827 1 1
0.586026975926026 0.559732560630761 1 1
0.353744725878267 0.33552083742297 1 1
0.44259438185295 0.421633963673843 1 1
0.644777641046872 0.618972658559108 1 1
0.447970292484257 0.428566409194776 1 1
0.387694410229295 0.371750269123207 1 1
0.423235049861211 0.406346822638403 1 1
0.622353311061852 0.594053410736306 1 1
0.38126790449278 0.358309407708925 1 1
0.629346928454881 0.600033903095649 1 1
0.355520387467443 0.338045302366437 1 1
0.446336313531046 0.428990204712776 1 1
0.512667785696896 0.490723471148169 1 1
0.49019780458179 0.465933141726184 1 1
0.488666505241663 0.465143445156976 1 1
0.500947631069488 0.473867485827419 1 1
0.455482954499266 0.438296350828316 1 1
0.487464182542798 0.461164966339755 1 1
0.635844587148259 0.608767098790386 1 1
0.717193262543422 0.679313026524829 1 1
0.492033849641662 0.468191772451626 1 1
0.649778593710436 0.613053737086341 1 1
0.655686765216208 0.628253383962946 1 1
0.702916933866227 0.66945972955947 1 1
0.402408694050035 0.384409532756923 1 1
0.395153160175893 0.377497108418075 1 1
0.119389439589528 0.113500313534609 0 0
0.569010477635639 0.543038571733085 1 1
0.530999818111352 0.505669924961848 1 1
0.487714768477472 0.462761419743408 1 1
0.518425297696727 0.494477724868368 1 1
0.672808279770587 0.641073778505775 1 1
0.472883408109622 0.448493932263818 1 1
0.506715555440743 0.4820853419489 1 1
0.485635208192419 0.462475019266748 1 1
0.360640672885194 0.342445941809893 1 1
0.349203061379538 0.330650627928645 1 1
0.500892132755427 0.477797191293516 1 1
0.36340819190736 0.348365690161404 1 1
0.558747341972321 0.531924896582828 1 1
0.437104910002339 0.419532491356138 1 1
0.575775192759545 0.551245749094102 1 1
0.487303109916766 0.467622284311303 1 1
0.422566550458787 0.40358021412459 1 1
0.674332388283482 0.643686123295721 1 1
0.571308595262379 0.546826513553674 1 1
0.422464550037007 0.402693782719097 1 1
0.274322513757368 0.262338682493203 1 0
0.583712564590683 0.562006235991555 1 1
0.709352363271506 0.676830548269702 1 1
0.526284702395387 0.504922749680885 1 1
0.630936678162399 0.603472858869639 1 1
0.476794317920417 0.45800662046734 1 1
0.467632832699297 0.448628036147804 1 1
0.641829539745343 0.617379788852137 1 1
0.505423674204524 0.480797117096249 1 1
0.238036012678153 0.229060761105524 1 1
0.498310177553055 0.477878268886888 1 1
0.546770830544302 0.524391546119262 1 1
0.622434994748445 0.592613460893573 1 1
0.291573340435347 0.275732130390083 1 1
0.457193413315496 0.433235866297857 1 1
0.545226922032637 0.52400578543828 1 1
0.562438682899627 0.532709540267251 1 1
0.615238544150332 0.586838445771263 1 1
0.395043705759705 0.378276977435213 1 1
0.698800001626331 0.661049633643849 1 1
0.390248869053695 0.366477597634932 1 1
0.720841254519505 0.688337138415508 1 1
0.330373889620576 0.318501818219118 1 1
0.600459406826148 0.576068089506169 1 1
0.509826006992815 0.487979229741931 1 1
0.355324471727598 0.335359091682149 1 1
0.504709134981117 0.48486494230208 1 1
0.470660947782569 0.449918652816467 1 1
0.415412279627161 0.395661151529552 1 1
0.29060934219775 0.279472934348282 1 1
0.741478744586185 0.706788378013443 0 1
0.537351194260323 0.506453731262347 1 1
0.374937304089768 0.359936990822176 1 1
0.41251142088002 0.393406633756936 1 1
0.596926284871207 0.569642842224955 1 1
0.587244481757594 0.560513979449204 1 1
0.621152396928698 0.597957401553087 1 1
0.522770646872281 0.498371877184378 1 1
0.771639930788788 0.737714265468187 1 1
0.830205666969931 0.794804416540909 0 1
0.62313794747706 0.592804160846006 1 1
0.581333757192564 0.554568620186597 1 1
0.652239886959661 0.624862321746931 1 1
0.455830532228651 0.434885046644056 1 1
0.497724326339447 0.475555205193053 1 1
0.500174212250003 0.478115599461275 1 1
0.416633462565226 0.397294089439039 1 1
0.633799034635248 0.604078920904224 1 1
0.621905732068059 0.591615275122994 1 1
0.51196102135059 0.487392869871674 1 1
0.45617671053135 0.433951344187883 1 1
0.61578249966489 0.590412717784395 1 1
0.596625301339944 0.56286675309774 1 1
0.313991466683371 0.301694955991064 1 1
0.361546983660012 0.344683731153991 1 1
0.476171509432685 0.458209782552454 1 1
0.615751381031425 0.591819521233452 1 1
0.391599252929777 0.37333989195019 1 1
0.47860915067759 0.454094814885045 1 1
0.563170099602775 0.536830678841185 1 1
0.592634561238936 0.560116244112181 1 1
0.640783482770287 0.61462462197979 1 1
0.544280247610841 0.514672258958116 1 1
0.341036491562857 0.327003249834148 1 1
0.435459029928442 0.417420264341193 1 1
0.328852662945482 0.314019242997599 1 1
0.575051925922221 0.549165518106719 1 1
0.672516203844385 0.643609225433973 1 1
0.485929643115772 0.465319139860496 1 1
0.727572981302711 0.694997533830362 1 1
0.603079956928365 0.570793645190741 1 1
0.682018352979953 0.652209681704839 1 1
0.641773881667793 0.605909837666719 1 1
0.486396833439113 0.465851196231114 1 1
0.5021387739589 0.480372916222874 1 1
0.390106886376587 0.37493988784986 1 1
0.621372357217602 0.591639184895718 1 1
0.392563623940556 0.377223622664138 1 1
0.501251165352804 0.476430060299364 1 1
0.657701170821623 0.625019988417298 1 1
0.411403598389192 0.399427286771156 1 1
0.41404675358989 0.400076787884046 1 1
0.296750663888552 0.284603746954743 1 1
0.504501177084162 0.480104196994871 1 1
0.314674579409124 0.300741433972937 1 1
0.46572951934454 0.445891689777565 1 1
0.636620675293975 0.606141982450814 1 1
0.456342979315942 0.435488705752629 1 1
0.412897601319687 0.393254897088599 1 1
0.59722661887004 0.57075104843536 1 1
0.523446380626323 0.499777161553992 1 1
0.688731021304027 0.648161889609947 1 1
0.403699557518836 0.386933240263136 1 1
0.621205102476746 0.595759172784399 1 1
0.667942446981536 0.639526315803817 1 1
0.418675807243347 0.399628379270845 1 1
0.836839370403222 0.797106914896089 0 0
0.642666091288058 0.610836295806784 1 1
0.587014618367625 0.55729236307326 1 1
0.448885303444107 0.428126235390682 1 1
0.488487505413768 0.45925542490709 1 1
0.556204863575526 0.531852325007821 1 1
0.388386949057633 0.375736935369888 1 1
0.679583443461307 0.648591521490182 1 1
0.519100068859164 0.497223277907968 1 1
0.359989612147039 0.346473645603853 1 1
0.470863539606748 0.447868232780904 1 1
0.545206430655204 0.520638770028703 1 1
0.572720597819885 0.541784151933172 1 1
0.491827533545769 0.465758276287499 1 1
0.530944348283807 0.505271412553618 1 1
0.468296508286102 0.443825364808655 1 1
0.383942889786738 0.365758819696883 1 1
0.69433103122594 0.661881902671815 1 1
0.568304984616255 0.542666256205038 1 1
0.395170368067698 0.369199269261883 1 1
0.512652013479254 0.491003159447934 1 1
0.44090495241371 0.422629674333323 1 1
0.477782567567416 0.457338845391431 1 1
0.395533681652437 0.375226344414538 1 1
0.508035711402581 0.484699885328928 1 1
0.425745296919304 0.407551177642409 1 1
0.710521155266172 0.6781596195472 1 1
0.678851092448794 0.642647185021044 1 1
0.633076724411977 0.605127180630647 1 1
0.510766905262831 0.488147309046987 1 1
0.654870181439646 0.626034130354504 1 1
0.440748511708151 0.419723991233205 1 1
0.654083866325459 0.628837861733036 1 1
0.40386330336399 0.38676292513094 1 1
0.606049879865142 0.577415640802601 1 1
0.294607673485158 0.280999094272367 1 1
0.33038149113179 0.312933401407062 1 1
0.663028336335159 0.632440329097225 1 1
0.366980921117783 0.352201289896883 1 1
0.474337448688558 0.449111013591277 1 1
0.556226292697847 0.529101048033899 1 1
0.322042608582626 0.311829457716452 1 1
0.528101125069129 0.505073551124813 1 1
0.541388737580472 0.512812750137481 1 1
0.415464046765952 0.400557581402412 1 1
0.472616697623525 0.452221755563763 1 1
0.611190738909635 0.577838921225152 1 1
0.445662696385956 0.425145591790122 1 1
0.69703008923691 0.661030573627707 1 1
0.420381404467624 0.401180812358405 1 1
0.571575958926709 0.543385611333695 1 1
0.50060897447236 0.482758240554167 1 1
0.434099408631369 0.412263327830403 1 1
0.474278056630011 0.446426387517037 1 1
0.595565932273849 0.56385513894538 1 1
0.49619597818046 0.472759485985703 1 1
0.392053700389191 0.37256350397635 1 1
0.540006172676634 0.511880622452929 1 1
0.477013575386468 0.456385172971368 1 1
0.508492841668317 0.485427887667011 1 1
0.60752990188847 0.576415650980213 1 1
0.478129288622691 0.456734428453482 1 1
0.70346724178156 0.674720755330837 1 1
0.469762400967847 0.449570342993655 1 1
0.513761166647725 0.48728125239602 1 1
0.246694446431718 0.237280045426823 1 1
0.500432364816994 0.480597405990241 1 1
0.350046372817725 0.334720444411687 1 1
0.574941518995478 0.54673249302729 1 1
0.619543229251291 0.587813161315083 1 1
0.670949373210321 0.638050965201385 1 1
0.403259701569686 0.380794789164238 1 1
0.473093934222504 0.454915169056719 1 1
0.379168317918709 0.362474023828891 1 1
0.492023311780527 0.475243449350314 1 1
0.532418884523901 0.505161100736826 1 1
0.459104737561672 0.435766325781338 1 1
0.546238922539775 0.519345637069634 1 1
0.599587222690765 0.567957599113634 1 1
0.588592337014672 0.563598263567144 1 1
0.639311273263274 0.609657290714878 1 1
0.729116376171852 0.689349727604076 1 1
0.511546443740746 0.490822153483833 1 1
0.638119146516392 0.61375121194599 1 1
0.430906635210133 0.414249445909722 1 1
0.523659947474211 0.49839291692929 1 1
0.578760890306855 0.554908033050981 1 1
0.363376970852191 0.350683570877529 1 1
0.488399215731781 0.463408874501518 1 1
0.709801894899019 0.673465552629157 1 1
0.43960508557194 0.415177264813025 1 1
0.56592516026022 0.538140708616709 1 1
0.55912837739063 0.527404185102391 1 1
0.717560679903787 0.686627636320906 1 1
0.660155864353687 0.62795438699567 1 1
0.677588044232379 0.646382593280556 1 1
0.576593387708563 0.548460851478374 1 1
0.542317016561099 0.522099948755211 1 1
0.54271938242613 0.518173761086683 1 1
0.542385157215442 0.520699658682823 1 1
0.648842960478143 0.614773995254141 1 1
0.539803484180063 0.512839359708693 1 1
0.508276878787639 0.483729888122509 1 1
0.612911992821687 0.583193975542101 1 1
0.286246340936011 0.273885000082997 1 1
0.600767420479497 0.579796326022847 1 1
0.329700493730241 0.315487158255761 1 1
0.321293387250705 0.303778392419057 1 1
0.44044603127643 0.419232127034232 1 1
0.414986957924396 0.395906307708481 1 1
0.444493234579867 0.418252508935165 1 1
0.58547206084663 0.558794132977293 1 1
0.4883870519868 0.467896535827488 1 1
0.633610783785073 0.604921504372296 1 1
0.480697321262126 0.461266512220954 1 1
0.450302590996779 0.426950644610297 1 1
0.670311287981696 0.638577687497092 1 1
0.486062524162591 0.467333016571304 1 1
0.49051450219714 0.467126453751827 1 1
0.52294644758496 0.49626158773443 1 1
0.454480356097122 0.437074637728846 1 1
0.436294605264486 0.41520147148979 1 1
0.453052179608634 0.434938457383189 1 1
0.52935944183422 0.504015226153579 1 1
0.334416738702232 0.316330682901593 1 1
0.359220004907964 0.341999252012326 1 1
0.518540964396415 0.494871801130612 1 1
0.197748391791021 0.191816117412067 0 0
0.638128195811434 0.608864706275455 1 1
0.37653024042314 0.358352874663604 1 1
0.646914347066139 0.628721030785479 1 1
0.461431924960672 0.443297746962336 1 1
0.678440845744917 0.647934445701736 1 1
0.575222441217058 0.552742371733874 1 1
0.499194006317802 0.473059488941683 1 1
0.456329170400333 0.436160876380361 1 1
0.470586490436669 0.447501888415418 1 1
0.452429518058327 0.430545110351812 1 1
0.437865068257159 0.418588469550571 1 1
0.617592408454955 0.589828719322571 1 1
0.609836280391177 0.577778120387183 1 1
0.46842450638907 0.446410505069582 1 1
0.609484229990273 0.583716912482896 1 1
0.629802049173294 0.597963569022388 1 1
0.556771953654783 0.527982516668498 1 1
0.854597644050373 0.815639421801033 0 0
0.453830680150507 0.436196520469676 1 1
0.677839195771899 0.653070444232377 1 1
0.625082969514504 0.594839706499573 1 1
0.550304652076956 0.517110297652606 1 1
0.324532888922597 0.308161023334441 1 1
0.536920010197297 0.50986359445859 1 1
0.326648734614034 0.31189295935121 1 1
0.490428072530995 0.468892349209697 1 1
0.515859058324592 0.489338193938569 1 1
0.358941111802271 0.340941346277228 1 1
0.241678215563388 0.2317305634871 0 0
0.155649860439013 0.153755125735498 0 0
0.722029979140932 0.688380457724487 1 1
0.661610346960975 0.631752910254411 1 1
0.410743103440238 0.390774745052794 1 1
0.46721105335162 0.447206559636881 1 1
0.637585670538092 0.607785267617641 1 1
0.338261206570712 0.325172858711593 1 1
0.457616768153921 0.435918335588131 1 1
0.594163841889836 0.562844553806123 1 1
0.487758650857412 0.461191063671047 1 1
0.446926900784259 0.424414521470452 1 1
0.465563251296562 0.445109599982523 1 1
0.470964659393078 0.446395331839656 1 1
0.482609652685714 0.458968172473767 1 1
0.564600962748622 0.538368465524937 1 1
0.620185203466389 0.594671397915729 1 1
0.446598026657026 0.428140696593627 1 1
0.473889907544251 0.451054015387964 1 1
0.259588193345979 0.245002472962347 0 0
0.536165304887175 0.510815776222793 1 1
0.421997857041364 0.399467721219431 1 1
0.388270530149173 0.364251887990576 1 1
0.608706971182132 0.578346428003556 1 1
0.550950327299573 0.525651288647634 1 1
0.389905483401288 0.372591426820542 1 1
0.394146320353411 0.372776229166579 1 1
0.564233470672945 0.537463677818387 1 1
0.426282412732868 0.409484765084036 1 1
0.407382302037602 0.38790998996288 1 1
0.453396561042489 0.435138691074205 1 1
0.493365999873757 0.467094386059042 1 1
0.532746056755191 0.510385164445946 1 1
0.627185384925227 0.5943455522321 1 1
0.60270733710479 0.571131686892649 1 1
0.490144902897192 0.466378909794059 1 1
0.396891035792852 0.381454402902701 1 1
0.572179125841182 0.549771165149752 1 1
0.715470999726568 0.682497815021455 1 1
0.613655454215545 0.585172607384968 1 1
0.411191481316842 0.393550744942886 1 1
0.488323323428586 0.465903167829081 1 1
0.347949704779398 0.329142746845945 1 1
0.484915874329405 0.465022913675711 1 1
0.385447605373592 0.368294166292195 1 1
0.638427256231503 0.609093963890075 1 1
0.437626660109632 0.412780245862439 1 1
0.626713610486541 0.598844849351014 1 1
0.706750518805517 0.678044203106819 1 1
0.545942431213014 0.515663232898105 1 1
0.629309002065069 0.601943438829929 1 1
0.548760273382828 0.52351212616231 1 1
0.671322177980858 0.642741066256081 1 1
0.57868994300131 0.558718809743004 1 1
0.786222333973117 0.746572324732107 0 0
0.564289503334655 0.54279109878233 1 1
0.374001724516067 0.355524217853474 1 1
0.414763592682247 0.391471316424316 1 1
0.544283577045813 0.5172194253881 1 1
0.515243945536221 0.486198003550603 1 1
0.540181968359292 0.516894554504893 1 1
0.645326698079428 0.618873540695407 1 1
0.479432728826948 0.457902353668912 1 1
0.635090835701643 0.609563949736403 1 1
0.517718115555476 0.493019014596985 1 1
0.550045648888323 0.52795565369317 1 1
0.567332520294495 0.541657303988427 1 1
0.442987425642098 0.423629201564335 1 1
0.352264616513031 0.337469636033164 1 1
0.362659639380494 0.352951841530371 1 1
0.67967831872695 0.649625393280435 1 1
0.533838198302319 0.507228851603772 1 1
0.509305500557107 0.481826506144921 1 1
0.509715129487941 0.487399099064212 1 1
0.312102774538478 0.296129324691541 1 1
0.485862807767909 0.459979495008118 1 1
0.507732605457676 0.484327207121137 1 1
0.425994675199336 0.407189838145711 1 1
0.459226199134719 0.438473133346286 1 1
0.369496352474717 0.348646844284655 1 1
0.358073346798827 0.345087865002915 1 1
0.398993379188324 0.381529381577464 1 1
0.662423364504237 0.632590520434673 1 1
0.618346995113217 0.588780929869647 1 1
0.517464439153908 0.493094526225886 1 1
0.457317711650839 0.442356072270294 1 1
0.310821449091296 0.292985010042711 1 1
0.525717727229912 0.499785823562831 1 1
0.369973057961735 0.352723695952577 1 1
0.559947383076006 0.535927061902106 1 1
0.295324550605076 0.271503693144582 1 1
0.465752992102859 0.442748236291286 1 1
0.453519755959252 0.428308278767976 1 1
0.390454044820971 0.372272652915086 1 1
0.734066291991882 0.699056879679638 1 1
0.408099220833363 0.39009308693701 1 1
0.431352851588481 0.413573130496401 1 1
0.480464536704313 0.454111086325992 1 1
0.373586080961926 0.353037459921897 1 1
0.435815268830922 0.419211644591002 1 1
0.711393858399273 0.676963263943945 1 1
0.409894245567305 0.389345615081083 1 1
0.40923994431537 0.389759967816222 1 1
0.308487435180008 0.293651697884043 1 1
0.434613582784053 0.414242050430484 1 1
0.619239494590206 0.587187082200309 1 1
0.466738867742142 0.4447059495476 1 1
0.321338226338393 0.307062428834431 1 1
0.557571379649986 0.535958417041954 1 1
0.754155888631791 0.717201150707323 1 1
0.492099131068631 0.464303793484137 1 1
0.345127589709351 0.32973441883048 1 1
0.291420842648408 0.281229564325213 1 1
0.440804907631087 0.419931081092415 1 1
0.297648374248923 0.285593744860921 1 1
0.469068053554967 0.448011160145895 1 1
0.657656519082591 0.624248044198724 1 1
0.610278183633322 0.582619667800714 1 1
0.545528054735295 0.523814704237038 1 1
0.289969729523882 0.277508469748478 1 1
0.514100120762029 0.489328197853803 1 1
0.676667715776707 0.64733042987651 1 1
0.334034693253516 0.315668923089882 1 1
0.347654946770445 0.331565923465466 1 1
0.523901745892837 0.502675378591398 1 1
0.4674292004034 0.444788509115533 1 1
0.497610661777397 0.475041986219972 1 1
0.50144505074129 0.478983461684652 1 1
0.42864635184042 0.405508501132666 1 1
0.372587450459189 0.351875854995524 1 1
0.76009980936334 0.723874660305839 0 1
0.451679620569716 0.431777418149167 1 1
0.331385279867308 0.316681652236227 1 1
0.519968822488051 0.494617544241234 1 1
0.37356526060351 0.359884423520402 1 1
0.392342077390149 0.375250664191378 1 1
0.557194884021129 0.527672209167392 1 1
0.586181818783235 0.557211351808079 1 1
0.620362717095855 0.592383549776075 1 1
0.561032642416457 0.534693584978161 1 1
0.52834665063576 0.508758980804229 1 1
0.499675508311542 0.475435940171313 1 1
0.531220702652181 0.504042984663909 1 1
0.425965984138536 0.405067176268616 1 1
0.322312128221251 0.309766259086934 1 1
0.485534149861235 0.463757831814214 1 1
0.476959831698001 0.456797039293021 1 1
0.38793069851219 0.369409510935375 1 1
0.642037029874807 0.613289385410146 1 1
0.445667428735863 0.426635320900855 1 1
0.311187315788074 0.295968063126312 1 1
0.572185245977322 0.546056423712539 1 1
0.685981714066296 0.651686741493634 1 1
0.864496297537128 0.82357329385906 0 0
0.490778140932958 0.468517262623024 1 1
0.572598711708297 0.546910453642993 1 1
0.565093549251241 0.535169942783247 1 1
0.414432247704549 0.397421617156219 1 1
0.4052545465198 0.383631676836586 1 1
0.579499493127013 0.547385804778593 1 1
0.461645564531078 0.438910474780309 1 1
0.345216199630904 0.330343398024953 1 1
0.427890718624058 0.401252934323725 1 1
0.408295532424316 0.386626908293204 1 1
0.530737842087187 0.504828076535358 1 1
0.44968069872973 0.428450204513632 1 1
0.600086513808913 0.56982497533567 1 1
0.613387953973395 0.584894763896106 1 1
0.478033464468361 0.451007906087327 1 1
0.527288500067942 0.504783749842961 1 1
0.564707650792548 0.543373640755092 1 1
0.359827862654804 0.344219167276676 1 1
0.928212459146645 0.88839197118064 0 0
0.393441444032191 0.370774204235569 1 1
0.604064418412265 0.575492677330864 1 1
0.56531317297123 0.532263858139791 1 1
0.50747197892639 0.485615755899538 1 1
0.392493724956622 0.373487449492403 1 1
0.719631138474358 0.686000318821037 1 1
0.46602190524295 0.441160034531156 1 1
0.680781064547948 0.646360480828709 1 1
0.555193404861876 0.52342630198997 1 1
0.300860902308581 0.289705258136736 1 1
0.661737342747908 0.629353099824273 1 1
0.388336070878233 0.369554833631995 1 1
0.545268600192068 0.519196852426237 1 1
0.622874186192233 0.593750563283233 1 1
0.556033177761915 0.528896971813482 1 1
0.448904341796715 0.429178046614742 1 1
0.610156981722087 0.586805761201204 1 1
0.30648279061448 0.294358833882276 1 1
0.452878941020717 0.431610309475138 1 1
0.471061458326274 0.4529669973593 1 1
0.459957879827436 0.437721828540851 1 1
0.572564087549543 0.545734508380313 1 1
0.438234489594196 0.416996656758435 1 1
0.566675666328413 0.541226620308181 1 1
0.173784744414908 0.168714286642499 0 0
0.523599836772132 0.500414512620358 1 1
0.579390187685044 0.55481485093906 1 1
0.615316192690877 0.583392152677257 1 1
0.588421860295713 0.561327725253203 1 1
0.34203057882122 0.326148344261914 1 1
0.187231301352538 0.172853125918685 0 0
0.209102881533563 0.196276474666908 0 0
0.391903976832039 0.37153730267325 1 1
0.606602128358728 0.575451886463337 1 1
0.421959357742596 0.401861203990376 1 1
0.399675420647418 0.3812417287318 1 1
0.383839586693422 0.363733603389527 1 1
0.551251803892541 0.528199624656681 1 1
0.203475391297928 0.195556364360995 0 0
0.622085622912878 0.594631348149898 1 1
0.386339928173236 0.36903515189996 1 1
0.341964387611059 0.328197152228772 1 1
0.484149725921816 0.464890693075201 1 1
0.746784319331964 0.712617598693477 1 1
0.612740697312029 0.585499099591589 1 1
0.59923015559214 0.57091182767603 1 1
0.671689488588168 0.637671803927865 1 1
0.332714007047765 0.319606189055692 1 1
0.878440294015253 0.835743653531079 0 0
0.468817438648873 0.445282358037648 1 1
0.464383843901567 0.441813008606349 1 1
0.598443801150871 0.565159266311774 1 1
0.561770523713703 0.535971971462391 1 1
0.593353938558235 0.565061568521575 1 1
0.652539902605033 0.623572917843652 1 1
0.517012957946281 0.49825902648862 1 1
0.433588699175407 0.414269151653505 1 1
0.424309290520074 0.409788405121681 1 1
0.57643665840653 0.548507726810871 1 1
0.421082166974553 0.403015510916339 1 1
0.543221853776878 0.515851545253589 1 1
0.536176309219102 0.514639435297172 1 1
0.483802291454545 0.461477246460679 1 1
0.373514213720468 0.356623693704404 1 1
0.620718722189131 0.5911234313308 1 1
0.565222447140339 0.540939332996068 1 1
0.42085558895447 0.399430218716675 1 1
0.362379977607255 0.346558324392409 1 1
0.362611993849367 0.346807284469276 1 1
0.401644832738661 0.381499543954189 1 1
0.456516836161503 0.431444325864057 1 1
0.536234960225045 0.511237845943676 1 1
0.477932861348501 0.453733813548421 1 1
0.501599471840483 0.474151706099213 1 1
0.313439446720618 0.299074039410062 1 1
0.784611389322652 0.749224897237891 0 1
0.674079487873638 0.643293768551112 1 1
0.571076717840705 0.545190121475906 1 1
0.467586370567805 0.446785458992918 1 1
0.514056711879068 0.489709874862329 1 1
0.426682427158446 0.40841612038534 1 1
0.284145456193373 0.272427468482088 1 0
0.412580949067288 0.394536764222524 1 1
0.566515824919189 0.539148989624412 1 1
0.533222405642141 0.507814886552965 1 1
0.567204609464735 0.540874238212718 1 1
0.402324899921005 0.38337122689233 1 1
0.598766911692332 0.567578125169538 1 1
0.485099137053477 0.465487972400433 1 1
0.413760968113646 0.395744437738215 1 1
0.515738905319819 0.491049435909314 1 1
0.613670714817766 0.576285720155031 1 1
0.436411081384521 0.416317375180873 1 1
0.492589571966293 0.466502275470211 1 1
0.552046200465541 0.521688049681417 1 1
0.55531601237803 0.525580760644493 1 1
0.46965602324234 0.448353869718727 1 1
0.41635670944443 0.399020361680063 1 1
0.58564487309511 0.555522953057567 1 1
0.583617511672231 0.555422499385042 1 1
0.529341088549118 0.511527826797237 1 1
0.588697729312446 0.557782212333226 1 1
0.321171729024513 0.301032149447544 1 1
0.561711141465342 0.533514306069222 1 1
0.595506217726708 0.569597613706101 1 1
0.500552386798472 0.476034475638618 1 1
0.513648685394215 0.492237170620897 1 1
0.781232116770951 0.741911615246272 0 0
0.46762673569512 0.444292023644154 1 1
0.572640040059473 0.542975617902143 1 1
0.444667046091157 0.426164771964152 1 1
0.651463547242767 0.622273880260213 1 1
0.510822727502544 0.487192077327327 1 1
0.509638169387584 0.486848039379922 1 1
0.625619621342371 0.597782244576181 1 1
0.5200333819908 0.497371030885864 1 1
0.473084007452247 0.452404501942864 1 1
0.457911284193409 0.434586423045794 1 1
0.417428802728325 0.397426552503374 1 1
0.658652268516853 0.628276729402109 1 1
0.485940500098401 0.463203396981101 1 1
0.599618271569242 0.570982936093834 1 1
0.513482183437332 0.489176801688002 1 1
0.328662001813141 0.312077196900372 1 1
0.427839429767862 0.408428652408694 1 1
0.495858034234583 0.472754511465488 1 1
0.586051941791706 0.558676842513733 1 1
0.558976955089834 0.53573543481663 1 1
0.688487753190944 0.650374687802313 1 1
0.374255063521196 0.359891045998254 1 1
0.570511596345282 0.543196405929575 1 1
0.487828746625694 0.461180478911356 1 1
0.657547053459211 0.626767980064452 1 1
0.573411864127428 0.541546737144105 1 1
0.498656833575359 0.474929780719794 1 1
0.427552834984829 0.409794451001794 1 1
0.5764623124761 0.550361331487909 1 1
0.494788295964672 0.471072911356095 1 1
0.454733391354143 0.434074058025875 1 1
0.485726442329518 0.464166528140868 1 1
0.577617686126673 0.555151572409222 1 1
0.553596893132149 0.525042445091703 1 1
0.48963267788991 0.467984210580593 1 1
0.546723328975687 0.523213722229932 1 1
0.610868484169501 0.583661146905709 1 1
0.345767744171131 0.330775101281546 1 1
0.567412008445428 0.546206975326656 1 1
0.541490813238194 0.516601752337913 1 1
0.372378368968338 0.34704809771298 1 1
0.461181714772427 0.439097769280792 1 1
0.591655761938645 0.566583651246896 1 1
0.403749781648475 0.382685698156161 1 1
0.252113272250017 0.238686894745805 0 0
0.510858721120182 0.482716889888624 1 1
0.342848071514928 0.328522120122757 1 1
0.485554486277967 0.456702301472946 1 1
0.447183801907096 0.421965373677238 1 1
0.479438103762787 0.452865738946857 1 1
0.54933764034999 0.521072326639308 1 1
0.647118150928935 0.610727408458657 1 1
0.541514785999543 0.513456383460933 1 1
0.417540702560433 0.396786247550861 1 1
0.579831875502317 0.553495264506238 1 1
0.586230766667675 0.556675514874682 1 1
0.496680089164828 0.471634374656119 1 1
0.543669293437485 0.519130753086756 1 1
0.46930319385955 0.453388320804933 1 1
0.397310152451981 0.378209751416349 1 1
0.34805971047672 0.3303299698227 1 1
0.539902477235377 0.513539432622675 1 1
0.365963486988286 0.351367010182116 1 1
0.311019916562669 0.296697028278212 1 1
0.313810496513574 0.296775204368715 1 1
0.391974259095907 0.373512726258722 1 1
0.568283582466974 0.542604755882968 1 1
0.586061989743648 0.561460258887291 1 1
0.494667457312966 0.466867126049738 1 1
0.388008574141278 0.369356974833765 1 1
0.560633486525356 0.53093065702972 1 1
0.34352928980435 0.328032277107567 1 1
0.535804398582573 0.510230862710053 1 1
0.601938459776858 0.580025094298135 1 1
0.293859246212852 0.279860920671354 1 1
0.497040188084591 0.471383604046662 1 1
0.593607388545456 0.56551835162816 1 1
0.253686587562687 0.240920004833644 1 0
0.691522275542174 0.657831277605642 1 1
0.418570022378244 0.397924373073371 1 1
0.314232167429635 0.298614229132083 1 1
0.207593590472471 0.196375877169457 0 0
0.342303023123869 0.328390613048552 1 1
0.51174517540449 0.487181397995658 1 1
0.474148861105605 0.452442368009945 1 1
0.552360274045046 0.524185466003234 1 1
0.372951136911096 0.35522580966882 1 1
0.292182737219017 0.277937646444439 1 1
0.467143158695644 0.448059684260054 1 1
0.545716538007115 0.522546010307618 1 1
0.284152408692208 0.266352160103033 1 1
0.516723911140078 0.492105634418852 1 1
0.5521540002337 0.528431310026051 1 1
0.459124236582454 0.441789282751947 1 1
0.695402809836736 0.669356725124537 1 1
0.639411313131163 0.611728350248909 1 1
0.335853810218946 0.325562009559304 1 1
0.527496020746652 0.498481105089894 1 1
0.280339603717726 0.269049773397438 1 1
0.475278405368421 0.456749372640645 1 1
0.469079163524061 0.44544444700403 1 1
0.537174171103401 0.510004258592465 1 1
0.701652607440647 0.669913086185944 1 1
0.399447901242637 0.384777468857461 1 1
0.53886871991596 0.515455643581597 1 1
0.585518992562077 0.559529209344149 1 1
0.421437416819716 0.400208682366995 1 1
0.335834754917352 0.317721092195262 1 1
0.572965072328211 0.549270571204712 1 1
0.441149864933289 0.422016979044939 1 1
0.379587021742351 0.362035209502964 1 1
0.562869349829996 0.535608394380833 1 1
0.608068394708401 0.581344869944336 1 1
0.646784443996656 0.61558646772104 1 1
0.446898559419417 0.423971512649908 1 1
0.505578451317752 0.482757784390314 1 1
0.63444870973615 0.604517193196178 1 1
0.530738560619431 0.506317323677108 1 1
0.566725958868026 0.544693752315209 1 1
0.485089764347574 0.460744533971688 1 1
0.2302257849352 0.218315584339496 0 0
0.442080923114841 0.418119026790302 1 1
0.38166676967379 0.360712066918279 1 1
0.357484985922572 0.340835746191455 1 1
0.481597887657457 0.455014115219327 1 1
0.672143948403006 0.644479765670804 1 1
0.672964292570818 0.634716207221412 1 1
0.448182876979158 0.427257579888141 1 1
0.52287606134152 0.501588050581209 1 1
0.519598733874904 0.493415647601345 1 1
0.391752277496314 0.373763044453834 1 1
0.339589754444508 0.321541244302997 1 1
0.311547722170951 0.298938424055804 1 1
0.555734288566336 0.529361888662498 1 1
0.515688919781005 0.488618786209309 1 1
0.484536837110035 0.463276869244282 1 1
0.578411035948568 0.546202301426079 1 1
0.344365422920529 0.32716881759708 1 1
0.420966925095045 0.401305820337255 1 1
0.303950396535695 0.282985087478439 1 1
0.611685615697434 0.584502744596188 1 1
0.645206805804118 0.616878550013739 1 1
0.506394802730919 0.485124997452703 1 1
0.596216945680532 0.563678699230328 1 1
0.452641720208508 0.433887427573532 1 1
0.566942691254927 0.540741038863438 1 1
0.55242410226745 0.527227529057777 1 1
0.530152472109912 0.506667612539306 1 1
0.50916241607073 0.484232967110875 1 1
0.484125002026726 0.461168265120049 1 1
0.528002816394239 0.506039358788492 1 1
0.549146683941834 0.524520590196787 1 1
0.578142355437318 0.556053314035567 1 1
0.481718270954705 0.460408268734375 1 1
0.434631744287287 0.421315648399922 1 1
0.285102661384019 0.271378489298042 1 0
0.628557487051479 0.602929385830082 1 1
0.394528228243318 0.375042838733363 1 1
0.51418976318163 0.488092878027981 1 1
0.490147330613972 0.466505334010209 1 1
0.471962437292698 0.447804598094712 1 1
0.602457678074476 0.57674613325015 1 1
0.53314756558199 0.509083241768654 1 1
0.57462381257382 0.536838141955655 1 1
0.304330185753695 0.289492279798831 1 1
0.518286311158348 0.491111203538202 1 1
0.760002598485113 0.720483580845764 0 1
0.443528117033155 0.422369240045888 1 1
0.462370106988497 0.437260400206434 1 1
0.509682961809909 0.488326485740601 1 1
0.351877051661926 0.335347314577317 1 1
0.36375445945419 0.343033563596981 1 1
0.443405300825271 0.423711966706935 1 1
0.4966423176744 0.475786783823856 1 1
0.703903344425424 0.670497219054571 1 1
0.413943589935547 0.396811775367292 1 1
0.372393195593633 0.357528827194045 1 1
0.441991480842406 0.421370992432056 1 1
0.642161025177873 0.608270271897619 1 1
0.499157202353696 0.469698617488999 1 1
0.43409666232294 0.412484581660957 1 1
0.604182831651866 0.576061001538628 1 1
0.601943162363455 0.571872667174573 1 1
0.478694132191863 0.464314109096222 1 1
0.547948884497237 0.521440897329253 1 1
0.424833821657037 0.400222190664434 1 1
0.48797793590041 0.460732273531313 1 1
0.498054605147466 0.478792019562173 1 1
0.626192332441107 0.592381652277886 1 1
0.333396585315072 0.319225377900368 1 1
0.382954621548663 0.364553888710059 1 1
0.44836586156593 0.425285747217009 1 1
0.565766149361475 0.54038880198456 1 1
0.371189960929897 0.352968022657359 1 1
0.533410021942803 0.508776149258631 1 1
0.536500538810306 0.518065194082906 1 1
0.350452978440281 0.336825115332309 1 1
0.52388986319737 0.496482906120567 1 1
0.563439608381175 0.538378565100974 1 1
0.416350708551113 0.395940885211651 1 1
0.47922376327278 0.458311620504769 1 1
0.518978132448044 0.495329110847103 1 1
0.374072402273395 0.356275264380935 1 1
0.662059058851382 0.632500318507962 1 1
0.367361286831781 0.350794861289126 1 1
0.505412319486407 0.475562522120635 1 1
0.623645528000016 0.591685855101551 1 1
0.425587889221968 0.403415292268352 1 1
0.554677062236643 0.522065684674888 1 1
0.485170242895512 0.465064080332889 1 1
0.52062568237901 0.495823136725378 1 1
0.398379844373144 0.375298346823736 1 1
0.348811197936464 0.332973470758445 1 1
0.719780308802244 0.6817006351819 1 1
0.509513344855232 0.483482711202566 1 1
0.44639958374906 0.429251962006604 1 1
0.537357829244806 0.507849028812029 1 1
0.561577335860826 0.536151130368395 1 1
0.40357516538297 0.380706822872397 1 1
0.535407642988224 0.511253239732669 1 1
0.559435016681903 0.533105787317742 1 1
0.573107344420951 0.541011050482697 1 1
0.356667114678112 0.343165559918145 1 1
0.416739674995528 0.396838386051333 1 1
0.64497277538737 0.61430204700255 1 1
0.443994804413435 0.426960057631382 1 1
0.330014113981406 0.31223161333934 1 1
0.608779567262763 0.584741158473585 1 1
0.541614296975673 0.505926267405103 1 1
0.704902050769039 0.667961401884327 1 1
0.47653344067724 0.452853647639212 1 1
0.594658297214139 0.564887465758935 1 1
0.644955003781694 0.612815545637925 1 1
0.362386841727935 0.344980928496264 1 1
0.376589351348929 0.358437845052185 1 1
0.347102295417497 0.325806973703366 1 1
0.44172523087483 0.416707490784765 1 1
0.552397978485513 0.529364031414915 1 1
0.366057296050097 0.349014399580301 1 1
0.446243519300458 0.425834566179925 1 1
0.484000696829935 0.463479780396277 1 1
0.368672547015126 0.351601049264924 1 1
0.518323972778207 0.490667540238269 1 1
0.467340134862574 0.445925839983737 1 1
0.645868577993816 0.614344058278746 1 1
0.536769000720895 0.510770318350026 1 1
0.475666502956465 0.448919907150095 1 1
0.53297373296271 0.508613461776106 1 1
0.408911388687124 0.389171482740714 1 1
0.463858981022373 0.441208638107872 1 1
0.496508924412225 0.471630874594226 1 1
0.36699352702738 0.349449488242268 1 1
0.513408829178236 0.491439489020089 1 1
0.345999118539763 0.328348217010043 1 1
0.413003026547915 0.390627463223789 1 1
0.589089397928297 0.558974156120779 1 1
0.482748417584696 0.464364913976028 1 1
0.551941551931893 0.522968983236515 1 1
0.633537104441691 0.605723694156799 1 1
0.532310340678672 0.510605521788124 1 1
0.445672657626628 0.43054396213363 1 1
0.715113522901395 0.679682127217088 1 1
0.676829261044948 0.64632910193716 1 1
0.505260449307381 0.480657693537417 1 1
0.531039230713176 0.50755640223902 1 1
0.583890418344024 0.553382660663082 1 1
0.413728550620041 0.397643304769956 1 1
0.468146747331187 0.451455125346153 1 1
0.48750127026277 0.467730873508818 1 1
0.42868647367089 0.409280255155826 1 1
0.464554238905506 0.442577960823116 1 1
0.444138823455079 0.423664360684988 1 1
0.676666959841406 0.649182918840271 1 1
0.544379950973686 0.522886719557675 1 1
0.526603666664886 0.504675766490867 1 1
0.466858494483746 0.444196074983106 1 1
0.643381993454706 0.618173935833664 1 1
0.586806158520759 0.560874667588706 1 1
0.61158394726717 0.581649449857459 1 1
0.458248314488565 0.436936937692928 1 1
0.490700061256877 0.465585788084775 1 1
0.341642251323973 0.323883390594272 1 1
0.639380693204071 0.610440306012236 1 1
0.538871138803896 0.500749861236019 1 1
0.582229294673948 0.555286522763637 1 1
0.511643177687444 0.484479498370572 1 1
0.534540578012926 0.511666418534618 1 1
0.460929292815804 0.440855131507708 1 1
0.484486818910349 0.459131456390979 1 1
0.459526332058313 0.432562874014937 1 1
0.661513862447169 0.628509763844983 1 1
0.55371861780874 0.529177028472634 1 1
0.400497524641733 0.381832106501398 1 1
0.443212984320275 0.423946828108274 1 1
0.559009940008283 0.533308788817106 1 1
0.370148502703702 0.352300705129124 1 1
0.630721490557684 0.601789045577244 1 1
0.381645779358723 0.365236751859322 1 1
0.560974778740498 0.536893742126622 1 1
0.508880434938461 0.487426146810809 1 1
0.519778715097056 0.494744462754515 1 1
0.414933087320139 0.39691859557438 1 1
0.648252503169854 0.613533202026032 1 1
0.582952572941658 0.554329891843512 1 1
0.511136346286985 0.488380974027005 1 1
0.341123379218883 0.324036940248944 1 1
0.695343930002942 0.6568676007982 1 1
0.510669517426929 0.479736921737771 1 1
0.288836010341039 0.273814205773143 1 1
0.426138214671803 0.406932759889857 1 1
0.518613498831159 0.496573129825425 1 1
0.560117628772073 0.531884818581888 1 1
0.35867022305756 0.341520900061796 1 1
0.316765095468237 0.303029786550861 1 1
0.418763203976842 0.40030730665889 1 1
0.481576299233911 0.460299478112462 1 1
0.343459130825684 0.32642801347799 1 1
0.676394090714449 0.640736425211204 1 1
0.415838434177082 0.394598246653499 1 1
0.592900191541774 0.567519850641351 1 1
0.568262511788576 0.542836382358465 1 1
0.321153406640262 0.298881818142985 1 1
0.450424167296521 0.427458336094716 1 1
0.599528978599991 0.564437184078557 1 1
0.556659154655272 0.53301482043906 1 1
0.688608084566487 0.65727747578975 1 1
0.295083870904485 0.282401985011167 1 1
0.683449920491083 0.650676055237598 1 1
0.524863290300859 0.495453543881771 1 1
0.547063158107765 0.522341412471621 1 1
0.439120899465329 0.421790757943392 1 1
0.495941358427885 0.475993624124181 1 1
0.423580575808651 0.402678319170169 1 1
0.62773639858339 0.596648106831343 1 1
0.434783350379348 0.414823285734039 1 1
0.511871637394398 0.484612994126622 1 1
0.582553495451417 0.552341243008691 1 1
0.612207865485441 0.581201886305914 1 1
0.464899507624951 0.444274616378511 1 1
0.139235937003851 0.133742389164524 0 0
0.461584069602471 0.435847045919001 1 1
0.450354934017102 0.42885985668049 1 1
0.513741601853438 0.490433825901344 1 1
0.512288061796734 0.491594276730326 1 1
0.378394302252388 0.359886625042973 1 1
0.572772093918589 0.543225919971751 1 1
0.571062338160318 0.54396074834738 1 1
0.327055190227003 0.311330024565838 1 1
0.544389653892276 0.51855601277571 1 1
0.451025862247141 0.427106646828088 1 1
0.520395271889881 0.492534863974033 1 1
0.507549965570254 0.477135425557936 1 1
0.309351520629822 0.294757461132826 1 1
0.429915509748338 0.412651324268262 1 1
0.465941913595551 0.445534833771667 1 1
0.674759009163953 0.642592349393893 1 1
0.336982294243552 0.322071410939767 1 1
0.367995982597866 0.353596293590081 1 1
0.439756981262433 0.413806449061584 1 1
0.48927991287657 0.468817413844932 1 1
0.653303252962077 0.635899492203789 1 1
0.371532564082677 0.349448426623109 1 1
0.41050576600861 0.384011719707073 1 1
0.268177327573656 0.25554917237237 0 0
0.512216147113701 0.488923626651788 1 1
0.394297498130903 0.373813408876873 1 1
0.600911716310374 0.574746533583923 1 1
0.557177541634756 0.532044197231216 1 1
0.467120318242831 0.446554247671648 1 1
0.582244042805782 0.55398658171766 1 1
0.52407735138503 0.496420178680123 1 1
0.34882989628361 0.330070698449143 1 1
0.393610824933004 0.374117984582909 1 1
0.345928795049098 0.334607966072102 1 1
0.357811049519242 0.342144057731739 1 1
0.438348354938021 0.417218364598677 1 1
0.483539536352157 0.463246449018145 1 1
0.716857108647742 0.68413030116778 1 1
0.831302419593714 0.784523188965953 0 1
0.477024674249282 0.455611284622752 1 1
0.317810719386513 0.300851824438945 1 1
0.602495943968008 0.573036750622216 1 1
0.6071351436795 0.578827531466421 1 1
0.5110271759147 0.487139705592077 1 1
0.464588757411408 0.442369308458262 1 1
0.504626730607553 0.476307874186985 1 1
0.564704382220077 0.540701714149767 1 1
0.407091008319135 0.387508099956299 1 1
0.390440906791498 0.36058454774464 1 1
0.313391069142595 0.299444315116014 1 1
0.548773796439637 0.521236092168443 1 1
0.488749638607426 0.466098565523125 1 1
0.547896026106497 0.523224439603524 1 1
0.316690645195086 0.307147640719082 1 1
0.483464355526984 0.460480907563242 1 1
0.348042111054124 0.333546174754384 1 1
0.489386311715419 0.466589565788054 1 1
0.585410158709942 0.556867373622908 1 1
0.480507859299361 0.458573904928075 1 1
0.396740291251133 0.381591537207659 1 1
0.366060467247374 0.352473638154704 1 1
0.221064133649875 0.211233335920049 0 0
0.805053642525982 0.764603572436539 0 0
0.598000231299389 0.561679410898602 1 1
0.525301767559602 0.501843481182041 1 1
0.387336101157385 0.369848295427163 1 1
0.42876582294895 0.404215391821482 1 1
0.657462216763654 0.62282245582725 1 1
0.583860822884224 0.557506172462937 1 1
0.299988170693994 0.285281575206968 1 1
0.480248975524293 0.45733359775115 1 1
0.600527755878855 0.572256258016835 1 1
0.374693822030852 0.357346273648698 1 1
0.576335176637207 0.549909933689919 1 1
0.472572735782232 0.45065830993194 1 1
0.604147440609417 0.575921103101009 1 1
0.487149062477196 0.468207777698425 1 1
0.567551664570809 0.541871273501994 1 1
0.665046614295681 0.633725462693341 1 1
0.584487562122111 0.559465900092178 1 1
0.585693983708359 0.559257251894007 1 1
0.641076106824005 0.612798143883391 1 1
0.571969400569991 0.545463438038768 1 1
0.542782356389877 0.514365965284011 1 1
0.394636437383171 0.378795768462915 1 1
0.407632758310459 0.386907072936113 1 1
0.435371849061917 0.413380415678468 1 1
0.581168142333379 0.554416080406827 1 1
0.255901926761184 0.240792081226404 0 0
0.542185347508882 0.519619103183367 1 1
0.502978215473983 0.47611597858343 1 1
0.320232757060293 0.306014344421581 1 1
0.616675449451062 0.590088663125709 1 1
0.735898308213147 0.703270631349671 1 1
0.433145965493323 0.415449984108693 1 1
0.421178551083098 0.401789655418808 1 1
0.492859193330393 0.465452655189396 1 1
0.317273712551544 0.29884995510149 1 1
0.511691496511633 0.484677525844662 1 1
0.385365443221815 0.361667615780483 1 1
0.536727582875819 0.510541817364828 1 1
0.544948104837883 0.515073175894779 1 1
0.491074579010387 0.464159130761478 1 1
0.564324066045897 0.538396863811811 1 1
0.485075241037413 0.463193237050269 1 1
0.410930359451545 0.391938213631055 1 1
0.514841072805596 0.489372646106116 1 1
0.507701840882783 0.480942464031164 1 1
0.509609727796818 0.486344099754203 1 1
0.61617922214895 0.586345631142834 1 1
0.327784931443573 0.31490591466455 1 1
0.592863609834862 0.56026061741439 1 1
0.639478630388368 0.607526364914412 1 1
0.348686093575023 0.330015308611195 1 1
0.373815970576406 0.355234067376644 1 1
0.537852408377254 0.510860820042532 1 1
0.46445684940293 0.440921727533889 1 1
0.563849770097547 0.541716429836206 1 1
0.545508825242992 0.517380912250021 1 1
0.484190493529816 0.465141891375397 1 1
0.651308908678369 0.618728306587705 1 1
0.530498127159975 0.504517794485215 1 1
0.214481949303071 0.204352001969155 0 0
0.562365617183606 0.538564573058894 1 1
0.598255672248376 0.576599754151745 1 1
0.413521102859559 0.395451554828634 1 1
0.208436920312804 0.199072389317741 0 0
0.519305265799397 0.494224579379697 1 1
0.577831320518089 0.552009418842435 1 1
0.267755304673578 0.254514169753297 1 0
0.412612506559235 0.393089168727506 1 1
0.667657543290091 0.636266370098284 1 1
0.600578606534872 0.577291372584149 1 1
0.449049544697358 0.427202403146594 1 1
0.402957158950509 0.382710124528851 1 1
0.425832797703705 0.405367120981407 1 1
0.453912515134484 0.433368240935552 1 1
0.469102478269404 0.44738449490688 1 1
0.292964759202698 0.277581999793463 1 1
0.411614255914971 0.392806548837788 1 1
0.582105559107102 0.55731126370035 1 1
0.418828892301235 0.39901861966952 1 1
0.290873675739211 0.279221406541195 1 1
0.460839090751781 0.438463382994349 1 1
0.441835169991122 0.417830606248102 1 1
0.616672655638369 0.591229469390019 1 1
0.296154707069901 0.2795013457831 1 1
0.376333504400361 0.354232970452818 1 1
0.674855617750512 0.640147285472873 1 1
0.559257951275473 0.534504344749052 1 1
0.694588982366464 0.660636624496637 1 1
0.399323249099768 0.383445631604551 1 1
0.354956989773586 0.340440496803002 1 1
0.543965790417594 0.52193737553264 1 1
0.474646907704563 0.454190620187542 1 1
0.636637720312301 0.603140552881697 1 1
0.375350083137586 0.350908757655837 1 1
0.697351947439522 0.66606318572093 1 1
0.59509154145704 0.568400363306557 1 1
0.5589367870281 0.529646885982797 1 1
0.460975188244872 0.442896447947962 1 1
0.586468727082822 0.559088870578731 1 1
0.46268501282057 0.440546133685912 1 1
0.512598339284454 0.488671549884017 1 1
0.448704409457772 0.423802848357669 1 1
0.692494422260807 0.665232614731099 1 1
0.566089909208828 0.540901730998122 1 1
0.327083938988159 0.309365938708138 1 1
0.272309754621227 0.258524243582918 1 0
0.477493194728008 0.448411952821248 1 1
0.390903404849063 0.371764775059319 1 1
0.587472677348064 0.559640551538168 1 1
0.498937911202358 0.475269207079775 1 1
0.512712310021515 0.48379831031175 1 1
0.512294178105086 0.491391863832252 1 1
0.319566493073721 0.302591460877409 1 1
0.5546113880476 0.527917376534495 1 1
0.568723372688405 0.537492067940243 1 1
0.447162237495643 0.420202647363193 1 1
0.584483862542244 0.556688852451696 1 1
0.405650871966893 0.383530557394531 1 1
0.543572324661028 0.518831352554523 1 1
0.417433422078575 0.393823859719794 1 1
0.3837223321628 0.366574984554373 1 1
0.475034676143747 0.454633452805121 1 1
0.502004120869215 0.481342254427732 1 1
0.379920625917251 0.360641870266518 1 1
0.60361455666183 0.573380852766018 1 1
0.359462135686733 0.347810986439836 1 1
0.37558664343258 0.360044357768904 1 1
0.696938292921379 0.670017027469752 1 1
0.612365212928116 0.578282799257914 1 1
0.364650329681419 0.34936885440056 1 1
0.372538596601896 0.349653487914986 1 1
0.650779025452315 0.621448347856355 1 1
0.366120435050438 0.347488422646869 1 1
0.521806275388055 0.496464779368186 1 1
0.519712351271583 0.497955157757962 1 1
0.558730333429298 0.535150684932932 1 1
0.534368216515703 0.50441439316147 1 1
0.207059439669515 0.19620048944884 0 0
0.578868190560889 0.548677409850892 1 1
0.435914838084789 0.415117307197476 1 1
0.512046369752698 0.488167029192874 1 1
0.328977882636285 0.313561885267376 1 1
0.632745116779694 0.599544191190069 1 1
0.525156058252412 0.498355031554863 1 1
0.701865175477419 0.667103435381019 1 1
0.323227543109196 0.31287612252714 1 1
0.483535839250403 0.456269440327307 1 1
0.618577524112643 0.588724920244473 1 1
0.205244607666521 0.194460130559892 0 0
0.53556104425413 0.512620018961015 1 1
0.608594286222494 0.578429786990368 1 1
0.417388175926592 0.398838781049854 1 1
0.473963615848334 0.452305053305755 1 1
0.349891242980245 0.335127097062794 1 1
0.386284635409461 0.370190657286839 1 1
0.436077667299145 0.412513805736113 1 1
0.728420372297432 0.69695250840027 1 1
0.760282452982687 0.726261086950331 0 1
0.491032145153434 0.46851862078248 1 1
0.761164001957052 0.72458780613582 0 1
0.399113224258197 0.378740089918406 1 1
0.465535939519287 0.442047257525297 1 1
0.420616638605578 0.400992304046807 1 1
0.204541107689715 0.19666382052689 0 0
0.399632033554301 0.377800159584997 1 1
0.557654251348821 0.533793947592788 1 1
0.792917386615184 0.759050018400459 0 0
0.45299768156365 0.434201600914438 1 1
0.558388506540599 0.533472417254704 1 1
0.403418102945891 0.383473614901728 1 1
0.582287473230639 0.556897251361462 1 1
0.345768812025709 0.327601777189047 1 1
0.458315076067172 0.433770626999051 1 1
0.669190622158227 0.636053870954899 1 1
0.524510042816633 0.498768669553107 1 1
0.58186912324657 0.556593704524393 1 1
0.431627995712899 0.412508547400611 1 1
0.423174858549901 0.398834373563711 1 1
0.687965363833926 0.657429553713516 1 1
0.39429631088527 0.376862061890175 1 1
0.392442008003633 0.371928388723525 1 1
0.59633500407762 0.564712692990996 1 1
0.419744122176535 0.398669681388596 1 1
0.54490778199286 0.517139618071943 1 1
0.489364080035274 0.462777983917561 1 1
0.508457856604071 0.484403006293273 1 1
0.376183349764676 0.358596749788959 1 1
0.421055916625416 0.395375935174059 1 1
0.567714343920923 0.538809768018931 1 1
0.306172845055636 0.292153683122909 1 1
0.616090414153517 0.588284744949774 1 1
0.531805364186996 0.506013630632306 1 1
0.413840456124232 0.393266465854111 1 1
0.453872867655761 0.43129134466462 1 1
0.397207459739552 0.379219293209519 1 1
0.521082120724232 0.498075176210807 1 1
0.581582348028011 0.552143355612256 1 1
0.472660470633066 0.453068061158571 1 1
0.451395181934451 0.429169425447943 1 1
0.749374261697156 0.716188807473449 1 1
0.327149634284696 0.310796848395491 1 1
0.515673990584272 0.493114056537448 1 1
0.467933338466012 0.446506615188248 1 1
0.394677022169107 0.383250498911653 1 1
0.451860071332176 0.432343440545574 1 1
0.468296995634329 0.449933086083698 1 1
0.251443292212384 0.238074370408215 1 0
0.259363552582518 0.251214470319752 0 0
0.472658198956943 0.448661873719466 1 1
0.441865684015727 0.423121385540638 1 1
0.566623181393112 0.537591673664789 1 1
0.527319847356154 0.504880407999725 1 1
0.308090692070196 0.293036474845593 1 1
0.649175092064594 0.621846608135315 1 1
0.340530805224222 0.324070675134636 1 1
0.568224846287718 0.543239625424252 1 1
0.591146765728421 0.558037118253458 1 1
0.121478083226404 0.109708106156889 0 0
0.461447724086635 0.442259421052437 1 1
0.194061930621169 0.18276564952215 0 0
0.513634045758665 0.491805603055704 1 1
0.279504763328631 0.269298060201747 1 0
0.484481904002136 0.465210901941297 1 1
0.435519076959529 0.414228572271763 1 1
0.561166658160086 0.533953694117841 1 1
0.490765897440134 0.468825259689972 1 1
0.761016100783614 0.727188024694889 0 1
0.430769779619742 0.411318449322457 1 1
0.509231881251946 0.485083407985427 1 1
0.747092088167754 0.706877263016583 1 1
0.571151728518542 0.543614401329962 1 1
0.453367050600881 0.432325770167881 1 1
0.616865056542057 0.586881301782771 1 1
0.49651759338857 0.472112987081458 1 1
0.594531592033321 0.562807882223352 1 1
0.538222813155319 0.511667111420356 1 1
0.522444586411156 0.498763540058729 1 1
0.491016114936738 0.468384225829221 1 1
0.537599023389585 0.504693481420695 1 1
0.663739935475434 0.632679330945318 1 1
0.617998401660977 0.588869332306814 1 1
0.57868816806371 0.551004709515886 1 1
0.478091896804582 0.453265403212711 1 1
0.389154731411691 0.370015492340237 1 1
0.560121521672097 0.538499369483925 1 1
0.613690602830966 0.581550495453196 1 1
0.427805063770675 0.40541702949824 1 1
0.294327796751799 0.274376918031839 1 1
0.458040777959401 0.43147728045451 1 1
0.470568376007308 0.445616292298867 1 1
0.5598822504174 0.533626110954613 1 1
0.685257686187625 0.658675167077077 1 1
0.486599797101545 0.462026225343393 1 1
0.439063597658248 0.418771232640163 1 1
0.527522023030689 0.502988783596942 1 1
0.433601443192767 0.411544248062699 1 1
0.483323727847396 0.462810753359783 1 1
0.292353627608417 0.277286239496361 1 1
0.401870425207446 0.385032689824487 1 1
0.540377077328311 0.517100157823758 1 1
0.84276535314095 0.795410666020096 0 0
0.44916293450444 0.42910541293845 1 1
0.522977285103518 0.495787691801774 1 1
0.603055014852168 0.57677148854211 1 1
0.598435251462647 0.570423644073592 1 1
0.310871757016866 0.301043570803441 1 1
0.435030057416966 0.415198749611596 1 1
0.38092827435966 0.35777527555364 1 1
0.537489465781913 0.513472577819121 1 1
0.350222342418302 0.333720416311924 1 1
0.74257943538148 0.709675382169103 1 1
0.569371664234998 0.545630367144881 1 1
0.56275910982312 0.540192185274495 1 1
0.467971068899338 0.451118825389538 1 1
0.501341277968831 0.477420352651816 1 1
0.667189266271744 0.635641597885195 1 1
0.363890217852646 0.347435549736821 1 1
0.599281904014985 0.574354379920024 1 1
0.534402271521231 0.510528668302914 1 1
0.520357026242707 0.494677152981528 1 1
0.535730145095609 0.512371161341662 1 1
0.439467282362458 0.420414292884142 1 1
0.544905899749738 0.518550388861443 1 1
0.284781346039974 0.270424344533069 1 1
0.603779371413457 0.577949854756249 1 1
0.469162909972938 0.447128938897368 1 1
0.531152603992863 0.510233664090568 1 1
0.568116813336128 0.542115620986243 1 1
0.592807289532645 0.560970164461389 1 1
0.542616472657262 0.517159727633421 1 1
0.364796355347944 0.346598048278673 1 1
0.563391460752792 0.534174883265232 1 1
0.506033443870609 0.480937688279814 1 1
0.554042535785184 0.520400472594989 1 1
0.670219456453357 0.639938543189851 1 1
0.453102341650853 0.428489055940906 1 1
0.441153203144969 0.421747828073657 1 1
0.397352306850902 0.379305658939249 1 1
0.510632017027636 0.487234871049449 1 1
0.71031942914238 0.67883196772433 1 1
0.437632283660977 0.416905770051076 1 1
0.307503526932483 0.291079998167364 1 1
0.523052955243983 0.500493205683845 1 1
0.450607480802277 0.430853790045582 1 1
0.618835708314999 0.588803745894869 1 1
0.610730083926468 0.584478953490352 1 1
0.678376829043823 0.649113409119086 1 1
0.486978769284508 0.465695433667846 1 1
0.648706517715788 0.619636596745663 1 1
0.538695278775237 0.510240834601996 1 1
0.690085084048589 0.65540384061802 1 1
0.54507285823212 0.521722025375704 1 1
0.614639903649261 0.59005625508525 1 1
0.703376701318445 0.672885065360085 1 1
0.451932725110472 0.43022670345943 1 1
0.617922147068226 0.588818151551645 1 1
0.74217467999901 0.707352590463707 1 1
0.446050936090343 0.422538165268139 1 1
0.250671051852862 0.238400923773104 0 0
0.402912338256993 0.383431913453745 1 1
0.616531358213979 0.588167110337371 1 1
0.286641788124661 0.274311627165662 1 1
0.311513141188254 0.29734168125085 1 1
0.464510639439633 0.442416811262234 1 1
0.563881385517458 0.536626286538664 1 1
0.521623423605761 0.494204368320767 1 1
0.551261503372617 0.529471844139793 1 1
0.313724531308083 0.299258620698267 1 1
0.387937809224941 0.36751670841176 1 1
0.505365233556735 0.479804650564072 1 1
0.641321217281006 0.609468827017517 1 1
0.593387819975488 0.559964838417632 1 1
0.634577161808731 0.607163675560104 1 1
0.503344150991994 0.477911106958753 1 1
0.572130216316906 0.544567969666397 1 1
0.707731438533794 0.678005455404187 1 1
0.305475067712527 0.288356697493239 1 1
0.373289284183625 0.350798644992409 1 1
0.718468164674956 0.682478762763303 1 1
0.338383981708298 0.323176721944525 1 1
0.450527444212012 0.42960951012186 1 1
0.340520247575525 0.322304570991423 1 1
0.383919524499298 0.362272216427938 1 1
0.347674948224853 0.327980171749862 1 1
0.415628432830185 0.394501739205449 1 1
0.517449812543429 0.493613952542797 1 1
0.351251282474297 0.335963482122196 1 1
0.638773547875279 0.610676189649902 1 1
0.48004435708893 0.458691896279558 1 1
0.526349454470195 0.508771779407931 1 1
0.753235772662409 0.718021341102387 1 1
0.667529391329983 0.636029951300026 1 1
0.331381460243338 0.319541144523614 1 1
0.3319213533029 0.32103672728964 1 1
0.502901407472074 0.480229827950549 1 1
0.417024484198901 0.398180694787208 1 1
0.63545957805162 0.604274029509002 1 1
0.42689558617542 0.404910023391202 1 1
0.472149581522295 0.451444758029918 1 1
0.601621159553628 0.573234190931398 1 1
0.428527310055846 0.411000413100302 1 1
0.601584143928796 0.573753211490763 1 1
0.216810763490627 0.206873946819723 0 0
0.420665454906108 0.40335815563637 1 1
0.564990951199175 0.537455863363362 1 1
0.499777326696574 0.477847801733106 1 1
0.349964055571402 0.335636226563934 1 1
0.607159845920358 0.580818142561648 1 1
0.667205340073457 0.631299109105455 1 1
0.576373088751163 0.548588676067789 1 1
0.319263615900013 0.303090407569334 1 1
0.432468699707717 0.413160945970337 1 1
0.779078923502797 0.735219529509664 1 1
0.502240821235046 0.475191415771016 1 1
0.443045279451273 0.421932171061827 1 1
0.532820352468538 0.505544849330977 1 1
0.574219161130934 0.544209771043915 1 1
0.760338675610814 0.726447247752109 1 1
0.246223255989498 0.233284916676059 0 0
0.342788931663108 0.327809574992778 1 1
0.800503653249347 0.761082879692545 0 0
0.37510015956464 0.349225563149577 1 1
0.429629661124132 0.418063806025433 1 1
0.487763684838591 0.463689052972439 1 1
0.544412350265977 0.515961546455448 1 1
0.529138752782644 0.507897831649498 1 1
0.496341506144881 0.474852425278837 1 1
0.462536218173211 0.439006985820515 1 1
0.468953977316914 0.44972173259471 1 1
0.6611417905546 0.629870102957681 1 1
0.437652728303889 0.415159222800389 1 1
0.700802919734729 0.671885791404526 1 1
0.623077836372866 0.588751686085192 1 1
0.321530934808692 0.303031665782975 1 1
0.439887157231176 0.418576762262724 1 1
0.501717643458641 0.476656642252375 1 1
0.347599030098079 0.327225573320426 1 1
0.462985224154531 0.438822806148522 1 1
0.466345967296485 0.443291344147915 1 1
0.496139184296895 0.47186012346612 1 1
0.501908543129651 0.475757524493687 1 1
0.518118916781306 0.498286753897454 1 1
0.412267627106637 0.391911178105517 1 1
0.428318307677673 0.412083755909841 1 1
0.65633977147459 0.62717252757374 1 1
0.417794971289507 0.400469900684292 1 1
0.424911320443062 0.40601077228747 1 1
0.614159260591746 0.584845671083116 1 1
0.60135562195476 0.569598110505022 1 1
0.528547934004953 0.50172357630307 1 1
0.690516630248545 0.659155789857388 1 1
0.633173200297213 0.602103450961342 1 1
0.383923625619893 0.364401198568401 1 1
0.599646111768296 0.569666116947534 1 1
0.270442850475739 0.255289547848821 1 0
0.384007675555531 0.362227034183546 1 1
0.380110162212801 0.366566087821914 1 1
0.642840109746322 0.609908942044351 1 1
0.672997504066015 0.635246116650019 1 1
0.633794713974111 0.605569845713873 1 1
0.406218039899502 0.384224570258714 1 1
0.511864103759626 0.488645317387331 1 1
0.250334280140648 0.241459507845377 0 0
0.301072807870937 0.283734135087421 1 1
0.455296411549604 0.433342494063342 1 1
0.447331060425537 0.426008904137765 1 1
0.260091472694469 0.251473597087759 1 1
0.593479664329559 0.571412561489466 1 1
0.648914596364817 0.618944400023476 1 1
0.339937718323348 0.326066499016514 1 1
0.432077319688776 0.4131570942012 1 1
0.386831480036956 0.36979315524638 1 1
0.465023774405588 0.444283850070717 1 1
0.32794860414294 0.312009307003718 1 1
0.494788649768 0.475501431642683 1 1
0.412555801656453 0.393020653282392 1 1
0.561859378409835 0.533063825964504 1 1
0.424040666817798 0.407736030119231 1 1
0.280351659891194 0.26714658826791 1 1
0.477504842172977 0.455720862706178 1 1
0.500597585639857 0.479857993670819 1 1
0.320294259384757 0.30465643485462 1 1
0.473394821858831 0.449445596765054 1 1
0.494770948579993 0.468229220970898 1 1
0.561784792227204 0.538500423556152 1 1
0.276872486444223 0.264559204366017 1 0
0.422708250132209 0.403494294081922 1 1
0.309894371070789 0.295093589173002 1 1
0.46746643427463 0.444243660279371 1 1
0.399878082727088 0.384778991684114 1 1
0.482476121045295 0.45729294431244 1 1
0.29990666627415 0.285283304673975 1 1
0.53630050642093 0.508989520337573 1 1
0.648470052249825 0.615424076251595 1 1
0.507715662054989 0.48076305943855 1 1
0.571916573333892 0.545220577307559 1 1
0.290587212321139 0.276365149168551 1 1
0.457053760318133 0.437470229546847 1 1
0.576729959527519 0.550698523966452 1 1
0.556601782165635 0.532939018252696 1 1
0.539005581121628 0.510946472689468 1 1
0.689096848950403 0.653369645494907 1 1
0.679086880711288 0.645621727092689 1 1
0.504479798169004 0.481761671885128 1 1
0.484365128262407 0.464275343321167 1 1
0.581975474911536 0.553782985564462 1 1
0.361179492060003 0.345294425955823 1 1
0.501247084221163 0.480370640230225 1 1
0.623602796473093 0.595158703758242 1 1
0.509024581051109 0.487369202844562 1 1
0.666982496223626 0.637166649395365 1 1
0.39812302130421 0.375166795410283 1 1
0.301414419871246 0.295246989647089 1 1
0.564648297676891 0.5390556535632 1 1
0.514331883980016 0.48992237943394 1 1
0.500694787135542 0.473826215346159 1 1
0.275763867826929 0.264938598937843 0 0
0.540437612713503 0.516543170750347 1 1
0.453027581348034 0.430955495203637 1 1
0.536247777971994 0.515119638765066 1 1
0.450547776577846 0.428643795281744 1 1
0.435912010376147 0.414555785961796 1 1
0.385794463133166 0.364937676972486 1 1
0.331381224083787 0.310753603240074 1 1
0.162391262904973 0.156178008799606 0 0
0.311211963983731 0.296739317922437 1 1
0.328205333697908 0.30847662859511 1 1
0.459536113312589 0.436934497911188 1 1
0.457050284552701 0.435794798439276 1 1
0.542010397668097 0.517493654893145 1 1
0.380433742417628 0.358098671897224 1 1
0.591534699914815 0.56042969834464 1 1
0.56895565800449 0.547181287260323 1 1
0.623632331423179 0.598038720181204 1 1
0.788143601870156 0.753888365034974 0 0
0.39155458623851 0.376961976251306 1 1
0.642487008184678 0.61191882186021 1 1
0.563622232233101 0.536997664332146 1 1
0.446383613015275 0.426179959518983 1 1
0.363541919083134 0.347758906903742 1 1
0.721767182350378 0.680072270662722 1 1
0.779424269690696 0.745316043286934 0 0
0.488809813184809 0.462689776217333 1 1
0.64416249447078 0.614769306540233 1 1
0.512676012345904 0.490873524611614 1 1
0.40756885803449 0.390528456690846 1 1
0.398080577125303 0.37971495883572 1 1
0.606442149470412 0.578105572895883 1 1
0.523328242287235 0.490059491240914 1 1
0.476857394369437 0.459685037286602 1 1
0.472732997790541 0.450507156838216 1 1
0.343625747507064 0.328070467863575 1 1
0.540455841328044 0.516842501316699 1 1
0.460321686236005 0.441586576858095 1 1
0.752940106759773 0.720868652776966 0 1
0.474163241703759 0.453460731109268 1 1
0.702758051446222 0.669143923791557 1 1
0.544674751437206 0.519099323002479 1 1
0.55172886695211 0.527599583604898 1 1
0.512865634115629 0.493122363850381 1 1
0.406214108575469 0.388539100663909 1 1
0.47026292883014 0.449192068554818 1 1
0.560152070437248 0.53411311124102 1 1
0.63889209123784 0.602520226881589 1 1
0.548476703315202 0.521238575210067 1 1
0.56173179642303 0.536435987474689 1 1
0.837609784459218 0.799021437763797 0 0
0.643574266169061 0.609856477331751 1 1
0.319018445015404 0.302439577967908 1 1
0.420765377915652 0.403571992059898 1 1
0.514190490735849 0.495141527794909 1 1
0.75246646410495 0.719378328659357 0 1
0.328528006990131 0.312815506614797 1 1
0.519568009253289 0.497864885211869 1 1
0.633702745818482 0.598864819768161 1 1
0.224863743798666 0.212388416113114 1 0
0.412223968255913 0.391756075609841 1 1
0.518181853692426 0.492632678681919 1 1
0.563661317864354 0.54167859463111 1 1
0.665159232694071 0.627498137473972 1 1
0.427021667957931 0.406463593179838 1 1
0.444398004371459 0.424482070858566 1 1
0.619579374334855 0.593506406419529 1 1
0.700202873058445 0.666362993489708 1 1
0.531973482963034 0.5058925687648 1 1
0.499883275276447 0.476380058664351 1 1
0.740481409761605 0.708583598162604 1 1
0.467506449532475 0.446722626103961 1 1
0.625589475545844 0.597729687346843 1 1
0.550624679607042 0.527288898856184 1 1
0.509790441472116 0.484336898806933 1 1
0.603972993492008 0.572940050829219 1 1
0.468236278967559 0.446219229297049 1 1
0.369721558506602 0.352855035340891 1 1
0.466105531903563 0.443371130790282 1 1
0.567335504062988 0.544236786619819 1 1
0.534346635495415 0.514201754362234 1 1
0.525319727613601 0.497545200436913 1 1
0.624825941512074 0.595148050564238 1 1
0.499597650718664 0.475965420321328 1 1
0.415875742577444 0.392821094596898 1 1
0.66680870746744 0.631672462271919 1 1
0.717722031434974 0.683118526374509 1 1
0.540319340633582 0.511332907312635 1 1
0.738053489622799 0.706606522210557 1 1
0.47718654229924 0.455047904081013 1 1
0.375191363617459 0.358805164777485 1 1
0.465742758409008 0.447790137696568 1 1
0.305787969442477 0.294956589753419 1 1
0.360308164995336 0.340574119664623 1 1
0.276781933434498 0.263730484214639 0 0
0.490479578248037 0.470502843557545 1 1
0.478693901583267 0.458856221523005 1 1
0.393124692079174 0.370660433282068 1 1
0.255565074303053 0.241895006723928 1 1
0.344534517726556 0.329192424313406 1 1
0.588383457351998 0.546645370805665 1 1
0.579386578775809 0.550840084236865 1 1
0.757326466146046 0.719808510466692 0 1
0.691033417478222 0.661751218598354 1 1
0.506125542513884 0.483616508321811 1 1
0.515703151177933 0.491576727187521 1 1
0.648789157975349 0.615756312083993 1 1
0.411036085009875 0.39071642743279 1 1
0.183213325613769 0.173260957209939 0 0
0.726740683823124 0.686359024183143 1 1
0.277036580450528 0.266565179357958 1 0
0.405169466667293 0.388227421709099 1 1
0.385173038276707 0.364562450296386 1 1
0.499454662217647 0.474855330474331 1 1
0.329652391721527 0.319330908923878 1 1
0.599440340351113 0.572206985168321 1 1
0.363346890395799 0.346110613175061 1 1
0.687244551299092 0.653252558388447 1 1
0.458517687464755 0.435138147387609 1 1
0.638695799491412 0.607938714382163 1 1
0.485493549335919 0.463872734140126 1 1
0.49174261512871 0.466894007578945 1 1
0.555257410330409 0.529013738289363 1 1
0.760952324750684 0.723178401408144 1 1
0.487945309983734 0.46895902006057 1 1
0.314594254122954 0.297891534812456 1 1
0.572687167514277 0.548001130626814 1 1
0.512095763467629 0.48917004609472 1 1
0.595537478192915 0.570215890372415 1 1
0.337234221772981 0.320275522473147 1 1
0.421228347842089 0.403657927649489 1 1
0.560095369264576 0.537470605369526 1 1
0.532648097023357 0.506195672801298 1 1
0.324755860992311 0.306468052300821 1 1
0.424979429303374 0.408407139310565 1 1
0.41543087518151 0.394095562631657 1 1
0.460781827719269 0.439913028410342 1 1
0.228744429619831 0.218392921871876 0 0
0.607923117020686 0.57968342245588 1 1
0.328424539791773 0.311426178126941 1 1
0.472393856274186 0.451525699153615 1 1
0.506196940289099 0.479056486821444 1 1
0.573689658691726 0.546794508188443 1 1
0.641090649698255 0.612373585477305 1 1
0.565663606507065 0.537201548968373 1 1
0.63729828218349 0.607073832222347 1 1
0.552418541332456 0.525556580561661 1 1
0.519397292820741 0.493601511343182 1 1
0.128115600607585 0.114677091301772 0 0
0.51807208960758 0.488886877910195 1 1
0.718258464282849 0.687312854260056 1 1
0.598916577648571 0.571559997565324 1 1
0.690233626188046 0.659123717047583 1 1
0.266846088015287 0.258793872773359 1 0
0.243119018112831 0.22722157340307 1 1
0.456622145389407 0.436717575997678 1 1
0.16800150402696 0.159526750166154 0 0
0.252110390060105 0.241602188817638 0 0
0.491336610625054 0.46933174561755 1 1
0.574423680162809 0.552213963833686 1 1
0.426110188073848 0.406869931317398 1 1
0.627550427906328 0.596795267585843 1 1
0.541220498361797 0.518035074727149 1 1
0.637522382742433 0.608402447221744 1 1
0.434987289361639 0.411640397554945 1 1
0.568511958819686 0.538034320426822 1 1
0.588651922771938 0.556251323907714 1 1
0.356714302600151 0.343441129452082 1 1
0.42750888758192 0.411694703993697 1 1
0.355919300644726 0.33875424182456 1 1
0.543118228999792 0.518810810598501 1 1
0.407198524952171 0.38593410546311 1 1
0.355010299474973 0.338540466030166 1 1
0.459765966490213 0.432502110110638 1 1
0.380469656427254 0.359423212565517 1 1
0.507085293812856 0.482198429245597 1 1
0.511761674764285 0.490866035261955 1 1
0.386911009419474 0.36494874498615 1 1
0.613216350377883 0.585003985106816 1 1
0.371133294409369 0.352744398905917 1 1
0.669243084563933 0.641030609610412 1 1
0.512818719625728 0.493453744435838 1 1
0.532602087514963 0.506615659816331 1 1
0.512192421641539 0.486645101882238 1 1
0.466976108805598 0.451042197567469 1 1
0.686014296133047 0.657595528808259 1 1
0.397085830123182 0.376477528907609 1 1
0.368375199281363 0.350470454753632 1 1
0.410054053071487 0.393702382336106 1 1
0.704278363006867 0.671923794247942 1 1
0.572593891084504 0.537908673516651 1 1
0.442022700878261 0.415667541604339 1 1
0.520791720686466 0.493013261754997 1 1
0.600028449204507 0.569647904321336 1 1
0.614692611318962 0.589064665406159 1 1
0.40676957519772 0.385808680244899 1 1
0.49117307673889 0.469077350606898 1 1
0.551096361923607 0.524477375361361 1 1
0.559015729257693 0.5307416732994 1 1
0.408757987323831 0.388324992832863 1 1
0.418195868016043 0.397843058824568 1 1
0.49652459561935 0.471874385034346 1 1
0.484227941029764 0.463246328549216 1 1
0.558405412730912 0.53157273619052 1 1
0.642355916165995 0.609826082422268 1 1
0.34503809486119 0.326398697511153 1 1
0.530807707870368 0.509739877128943 1 1
0.510467759518492 0.487023297871078 1 1
0.456736716359805 0.433683060398979 1 1
0.693898263706945 0.659642811364319 1 1
0.567058133369065 0.545186912771383 1 1
0.518158815097345 0.492063330414311 1 1
0.516909376655086 0.494061826586266 1 1
0.479600861816434 0.462248488574564 1 1
0.632087885067812 0.606142028591945 1 1
0.366282594518351 0.349148119737631 1 1
0.655974847860693 0.621747087590688 1 1
0.650468450954497 0.617452158119002 1 1
0.66032022189245 0.624935238623838 1 1
0.664755427576687 0.632600436777953 1 1
0.682246219098393 0.652405945774494 1 1
0.211495815188027 0.197103643720947 0 0
0.678211351194132 0.645923160105998 1 1
0.57127539246294 0.540423684709115 1 1
0.318606610946832 0.302097739838342 1 1
0.589745448503213 0.563308203354912 1 1
0.529141148019571 0.505298152527581 1 1
0.60610405978388 0.5770744819957 1 1
0.554761207032748 0.523771833043679 1 1
0.695600188675838 0.66386367219888 1 1
0.482930637921386 0.456994285902201 1 1
0.595467455889985 0.565364244860413 1 1
0.595199372841536 0.56602514105612 1 1
0.653395496490608 0.625702443769981 1 1
0.466198253871085 0.444856527113133 1 1
0.299001388689423 0.282323999427293 1 1
0.405491460722991 0.389848215346059 1 1
0.449714680005337 0.429444698319438 1 1
0.297557407669587 0.281834765573226 1 1
0.588931231620099 0.564635101055242 1 1
0.577944552270595 0.55182984709939 1 1
0.278409012644143 0.263695592565814 1 0
0.438705584040162 0.413052974978792 1 1
0.868492002374815 0.827322851909802 0 0
0.593061627249681 0.56677747740607 1 1
0.566549090100687 0.540885108869959 1 1
0.511183051236248 0.483575127713795 1 1
0.489637746153611 0.467054461808851 1 1
0.62131409737304 0.589885571087 1 1
0.462705397225231 0.437857899785691 1 1
0.419981467159962 0.399775783868787 1 1
0.505364411623757 0.481118664050599 1 1
0.407001176483475 0.388175703206885 1 1
0.518664316894531 0.493382803410756 1 1
0.583235493397858 0.557899944783728 1 1
0.588688957932385 0.558954134072953 1 1
0.594699394749217 0.57015217038623 1 1
0.462626725420499 0.442207381648195 1 1
0.42215566121795 0.403016089492433 1 1
0.455437452931542 0.437187766299005 1 1
0.492319299405063 0.465693230085958 1 1
0.529103972000948 0.505536841261395 1 1
0.461454105894142 0.442175987973387 1 1
0.47310984657174 0.444197311066266 1 1
0.620941366209743 0.588936148130859 1 1
0.548580007333806 0.524315343809449 1 1
0.621100631276742 0.593793015058408 1 1
0.383727514581316 0.369438730641674 1 1
0.503335317600831 0.474508390566566 1 1
0.488007480546955 0.468586797552434 1 1
0.49990475790232 0.472097006193352 1 1
0.53115818705873 0.505362253182781 1 1
0.620511591352004 0.590807193663099 1 1
0.381405135396646 0.364796915449408 1 1
0.54266138943466 0.515170813614962 1 1
0.446472832119239 0.428077261212628 1 1
0.193878877909716 0.186573298996327 0 0
0.319502000345511 0.305948510183956 1 1
0.568705493088991 0.544069648378666 1 1
0.577876935781233 0.544268865153745 1 1
0.252877541294868 0.238373228433705 1 0
0.496492666114317 0.472572141019058 1 1
0.653677267117565 0.623778480392402 1 1
0.46265363723956 0.445209963142482 1 1
0.46102032906825 0.43721995271259 1 1
0.435826910075379 0.414985341934695 1 1
0.308700508789058 0.29343544887008 1 1
0.581843135223089 0.558933237934627 1 1
0.547039188815966 0.523230920368085 1 1
0.561077321303238 0.536278375614901 1 1
0.502579807215955 0.482524239053734 1 1
0.690442950981168 0.658935734044582 1 1
0.557692457461278 0.532561971559154 1 1
0.615399222310604 0.580219972011352 1 1
0.449827297368994 0.428669335332639 1 1
0.485330661093278 0.461400832487654 1 1
0.552591209425736 0.528791433282957 1 1
0.466871796290718 0.442440040741219 1 1
0.497531906899792 0.476104299299054 1 1
0.65268901062416 0.618670289611507 1 1
0.442969958375698 0.421568577246996 1 1
0.524232148848799 0.502474958586165 1 1
0.488160963124294 0.464594756590865 1 1
0.41342978212642 0.391540844644384 1 1
0.487540490436432 0.463874603221961 1 1
0.287938514092447 0.26886646766758 1 1
0.409602697530124 0.390632472256788 1 1
0.417332014297651 0.39947527222133 1 1
0.463990190909827 0.442010843727271 1 1
0.340267695348323 0.319341446470656 1 1
0.463304048230649 0.442236993274499 1 1
0.545563393908318 0.520327025789039 1 1
0.518739731017379 0.493626929784127 1 1
0.331173481040222 0.316078036597811 1 1
0.717784302733134 0.673403679779923 1 1
0.258686876165467 0.244686126538344 1 1
0.63828627919233 0.605747268778939 1 1
0.460609589093033 0.438142008665905 1 1
0.66343705329509 0.631513806529619 1 1
0.487001850496875 0.462634470306272 1 1
0.38388374813453 0.365900629447315 1 1
0.364006838716583 0.344858273025708 1 1
0.725126522050422 0.68891968145521 1 1
0.505869599014751 0.475083850796396 1 1
0.529458895578354 0.502311271770281 1 1
0.333949040185698 0.3170095351988 1 1
0.2990987440062 0.285050744590476 1 1
0.446106384835422 0.426455006903814 1 1
0.263151367077987 0.251558450155562 0 0
0.548254512497673 0.523263969449383 1 1
0.328495048037721 0.308992970104327 1 1
0.397870151334205 0.377564519221206 1 1
0.478008292986777 0.455682632502551 1 1
0.531893956167778 0.505841418389875 1 1
0.573744150784637 0.546397640500796 1 1
0.524961609544463 0.504425711622331 1 1
0.684250963547383 0.650545461007935 1 1
0.240442492074505 0.230659248865205 0 0
0.193898472831469 0.185163918995553 0 0
0.535239583290732 0.510188563863784 1 1
0.817408209585631 0.775678721107003 0 0
0.211478353522707 0.199203547816558 0 0
0.660092914569457 0.637396986083238 1 1
0.481575934752994 0.456241096710687 1 1
0.267812612753768 0.250290296865855 1 0
0.359596674927578 0.339101215467274 1 1
0.601636937969483 0.575511665938656 1 1
0.612963966353309 0.584050400108286 1 1
0.524956623538552 0.502168656635087 1 1
0.741035776783519 0.705946199614075 1 1
0.385737094085371 0.370042319737058 1 1
0.508915393484102 0.484025631555322 1 1
0.45928564922487 0.436873331644268 1 1
0.254941297365314 0.243182105623402 0 0
0.289851676958824 0.279848678551354 1 1
0.54686955926511 0.522094250855395 1 1
0.715637969989476 0.679941380128834 1 1
0.316805860934141 0.303035928603212 1 1
0.608810613201528 0.581109854474447 1 1
0.723763915070771 0.690919646207295 1 1
0.341823040569145 0.324462948484672 1 1
0.533774520269067 0.503579646893815 1 1
0.388965320527972 0.369210419791819 1 1
0.59727551153638 0.570086830880111 1 1
0.433517052748228 0.410992631687497 1 1
0.568124961305509 0.540820898624335 1 1
0.51008810338691 0.484984801350961 1 1
0.322037591796112 0.307624867092477 1 1
0.445995790610883 0.424746743641391 1 1
0.552402741860205 0.524885827992319 1 1
0.507433771336908 0.483906799826677 1 1
0.595345378033901 0.568469491125007 1 1
0.56935635017773 0.53929989062059 1 1
0.540403205495443 0.50908061609034 1 1
0.377537077061947 0.359379658534969 1 1
0.587069081564275 0.549767285115995 1 1
0.502496578987435 0.48377549169451 1 1
0.567781437541635 0.542189521239521 1 1
0.44430303122275 0.422773467066453 1 1
0.473604951346587 0.451394585232361 1 1
0.650152394127761 0.614330390976822 1 1
0.492906852601757 0.472111741208428 1 1
0.546189586800284 0.512329041321943 1 1
0.624837037922768 0.59136638050847 1 1
0.546784945210841 0.514426890704015 1 1
0.291244769869081 0.269727149037999 1 1
0.349831046594401 0.340741604545791 1 1
0.561975155660156 0.5335148824327 1 1
0.405510949152631 0.383965585295746 1 1
0.397453482583954 0.379522848777542 1 1
0.508757826423666 0.482488458377763 1 1
0.541229113252262 0.514172210178238 1 1
0.458407364837313 0.437013944273144 1 1
0.353883397561852 0.328304061672551 1 1
0.494906339882966 0.469043403064069 1 1
0.273854715965658 0.257126510310869 1 1
0.313945055984536 0.296094349571458 1 1
0.430593187970943 0.409737232578752 1 1
0.606440093072464 0.579003126233106 1 1
0.481598768517909 0.452849640074725 1 1
0.491672798014959 0.46810131769254 1 1
0.735492936826049 0.695776240984552 1 1
0.40173972379021 0.384288862577427 1 1
0.694723939573243 0.666063871821002 1 1
0.679890519207227 0.65002726362455 1 1
0.246475532139273 0.236803463348782 0 0
0.58523418110316 0.560584503721269 1 1
0.5660611587575 0.540997545610498 1 1
0.541217829039581 0.517180037567752 1 1
0.300746495017256 0.28388383309633 1 1
0.56159361458779 0.534665241061931 1 1
0.65348514621549 0.624840431418183 1 1
0.361926901930072 0.342203015201054 1 1
0.532489172856078 0.50620746117597 1 1
0.340463335318935 0.323587028504525 1 1
0.578557109047268 0.550164308479545 1 1
0.197393306931613 0.188411076859048 0 0
0.478183914091231 0.455898470310573 1 1
0.557039990231564 0.535653475016682 1 1
0.402603704761563 0.391527824503685 1 1
0.397344623954738 0.382112349959938 1 1
0.389439852299533 0.368919430680709 1 1
0.494592151971946 0.472047240038363 1 1
0.478595877235238 0.456095336539975 1 1
0.579377519355418 0.553361447044954 1 1
0.371389911666279 0.355629384097469 1 1
0.493989779105167 0.472294746597654 1 1
0.325634248787101 0.309737463123441 1 1
0.796753370690116 0.757017037032348 0 0
0.335848618783269 0.316722283723369 1 1
0.508514670770391 0.479448372593365 1 1
0.588277004543994 0.565673906789788 1 1
0.518525566358536 0.493106066680076 1 1
0.473900245928537 0.451181821654371 1 1
0.454226373642509 0.439441394356101 1 1
0.621317839762977 0.591733437386229 1 1
0.669118024895621 0.632883414825358 1 1
0.419287214709452 0.402632888034728 1 1
0.482993869840019 0.461242787429756 1 1
0.490135237319441 0.472428736599695 1 1
0.474891977426098 0.443973632674485 1 1
0.429808601046216 0.410516531826505 1 1
0.462520005769133 0.441616182757507 1 1
0.440110731553476 0.42329344962392 1 1
0.348718146939627 0.328879725807233 1 1
0.720092838424789 0.69304478735676 1 1
0.424370105917023 0.406416193804125 1 1
0.472528341759629 0.446636238477044 1 1
0.733510535720572 0.692818799408682 1 1
0.421773174839021 0.399309759891342 1 1
0.397213274354686 0.378898366315002 1 1
0.574348112066351 0.549514086903446 1 1
0.565279225942443 0.537711675466673 1 1
0.502177682401656 0.477996853731107 1 1
0.613806808973692 0.584082676623964 1 1
0.538210365815885 0.518006579435643 1 1
0.387768525833424 0.366197765722264 1 1
0.435320895744243 0.41185616551501 1 1
0.243865767203555 0.231605430339606 0 0
0.515245863974826 0.477073091161758 1 1
0.681126375558711 0.651572758990105 1 1
0.671163215579034 0.635314882081777 1 1
0.398782710284904 0.378291139961397 1 1
0.518419063780041 0.494764519389845 1 1
0.47594235488344 0.453389965662459 1 1
0.31083727856548 0.294675796750693 1 1
0.401816100253656 0.384313588314796 1 1
0.4590149637011 0.439777458084407 1 1
0.529047061288781 0.501529873667268 1 1
0.355255880203264 0.340062197023971 1 1
0.437255859098162 0.410468932975037 1 1
0.429662758752109 0.410027270204371 1 1
0.123238323000114 0.116819111448745 0 0
0.5429224196603 0.520133157803983 1 1
0.546423555379787 0.521129227697702 1 1
0.864099846569445 0.82473507045911 0 0
0.513683151777334 0.488795119598448 1 1
0.745176731544613 0.708995550715783 1 1
0.62174542904463 0.593226170496835 1 1
0.306428491042514 0.288768423291683 1 1
0.518512974969888 0.495017632755518 1 1
0.472419130227066 0.453719213960637 1 1
0.451430214913205 0.429504274752316 1 1
0.658955373843207 0.630324567935699 1 1
0.38899952368962 0.371108512332158 1 1
0.199202624044089 0.191157407011743 0 0
0.477802340329326 0.457731120665488 1 1
0.486684454063205 0.466683979479054 1 1
0.534211262638442 0.507816899767915 1 1
0.316245824567454 0.301285213651509 1 1
0.658020153784125 0.627725741797576 1 1
0.379870295322474 0.364524912706657 1 1
0.260852392429068 0.247152853970024 1 0
0.346894019692781 0.328379441913872 1 1
0.356452535919053 0.342320543118975 1 1
0.541763566003372 0.521228274071905 1 1
0.433786586375166 0.418177524603293 1 1
0.514541875905055 0.492116784860665 1 1
0.438965279643204 0.42058280672833 1 1
0.525636429382095 0.505134736940847 1 1
0.550588976903309 0.51391925281882 1 1
0.610396487163256 0.574775759418169 1 1
0.464903503753709 0.440502090501179 1 1
0.58250989691814 0.556550491913697 1 1
0.555948100534687 0.528408021327668 1 1
0.529801758549375 0.507863863563842 1 1
0.493058518220218 0.469355258853982 1 1
0.52417469952939 0.50219292972796 1 1
0.525398279714874 0.499547102439716 1 1
0.659048291777784 0.628623725415749 1 1
0.486798554536412 0.465957075171507 1 1
0.551759026895321 0.525107835621569 1 1
0.654760059429061 0.626896715506083 1 1
0.492730490719651 0.469858525740051 1 1
0.444440004629649 0.423923067403012 1 1
0.481590905978652 0.456657795769244 1 1
0.401083407031061 0.382694245338189 1 1
0.330479958757074 0.320053972272885 1 1
0.456841203240983 0.43727533296209 1 1
0.412386422681906 0.388014417061143 1 1
0.560656677018554 0.536225256770476 1 1
0.479531787053811 0.453019239851347 1 1
0.521558579799406 0.497066605725872 1 1
0.413394522988313 0.394464770215102 1 1
0.464497863284389 0.444928512957622 1 1
0.541165190904633 0.515254583791639 1 1
0.387280247874363 0.367801053587943 1 1
0.540134073567278 0.511132797527042 1 1
0.511596453293271 0.490126403580214 1 1
0.389806909676553 0.3736045076228 1 1
0.320242434729914 0.308338399001314 1 1
0.724865353561131 0.695120398859687 1 1
0.576395685854386 0.552482174909202 1 1
0.404868918858392 0.387609643830071 1 1
0.405017143197253 0.384725149132418 1 1
0.393778079200329 0.3794761140505 1 1
0.584004593624493 0.549739405728663 1 1
0.594122342965605 0.567572748140314 1 1
0.623639264442884 0.590615982679747 1 1
0.643048509163381 0.614501605470084 1 1
0.342669024436728 0.324767615770031 1 1
0.433533184046434 0.414057475529953 1 1
0.334622730014575 0.31431054396881 1 1
0.543209030236385 0.520066891553178 1 1
0.304544393163534 0.289449389639294 1 1
0.551226884329388 0.524927187130519 1 1
0.506406473892316 0.483295471853821 1 1
0.570224902798981 0.54470221347748 1 1
0.574224699629584 0.550928404956733 1 1
0.418970885917063 0.40593885744223 1 1
0.462166598667646 0.437251164990458 1 1
0.33352775785488 0.319375367842008 1 1
0.523362594441628 0.504212380318946 1 1
0.557571642065054 0.530132702446641 1 1
0.430307556388303 0.412431339107636 1 1
0.613211059884364 0.584534157249082 1 1
0.401542739008456 0.384295915891863 1 1
0.374240934949834 0.355182470177146 1 1
0.424457895078021 0.400421701932752 1 1
0.642389770956692 0.611014883492579 1 1
0.397783305433487 0.373774551369391 1 1
0.672580441554088 0.638969058351129 1 1
0.311285354798163 0.295378659045415 1 1
0.28522886626101 0.268600950680652 1 0
0.387370308773567 0.371057374240321 1 1
0.504457951049936 0.485079146503496 1 1
0.46084449379438 0.440577291653107 1 1
0.557025058536288 0.530321276395708 1 1
0.46081891565679 0.436452937220238 1 1
0.408716425741725 0.388970588408692 1 1
0.669069092506858 0.638866292328075 1 1
0.46979981780935 0.448679683141552 1 1
0.272855382328706 0.25671012619969 1 1
0.398280708827086 0.377135835145764 1 1
0.46335159255904 0.436907201920377 1 1
0.471869151408351 0.449023224959938 1 1
0.480648877087677 0.459126118407647 1 1
0.61659858846095 0.590842037047175 1 1
0.408169902256484 0.390110723939195 1 1
0.419257404341979 0.395991595545313 1 1
0.370581622977906 0.351197464548172 1 1
0.62243049164098 0.59265537794745 1 1
0.489361781027747 0.469840978082073 1 1
0.527137455614622 0.500426940775571 1 1
0.403162255579456 0.38498702081109 1 1
0.452665100549995 0.434745682945983 1 1
0.548760411268531 0.523787466735512 1 1
0.535773282915842 0.511109629809948 1 1
0.293647876669879 0.279120732452366 1 1
0.668136612214594 0.639610995818136 1 1
0.538982840129627 0.513563801483243 1 1
0.479142736965168 0.458257299623714 1 1
0.615337248835067 0.587987002717128 1 1
0.483683816187851 0.461076915717167 1 1
0.659935404373419 0.631648618148781 1 1
0.369164331248077 0.352961119534582 1 1
0.26172977517966 0.249434492372322 0 0
0.251091040790893 0.235753020567096 1 1
0.286732039769737 0.272441274502249 1 1
0.530355429686218 0.507514325286788 1 1
0.505142745370968 0.482014443099219 1 1
0.473251818164376 0.455737804178379 1 1
0.444707798385527 0.427071066213861 1 1
0.351189812281498 0.333064009856189 1 1
0.275475526511016 0.260129912512534 1 0
0.585656717115046 0.559718735005278 1 1
0.542080164649201 0.516923657099006 1 1
0.643042831810421 0.614736482365697 1 1
0.496028779111658 0.471138063065118 1 1
0.47608489796203 0.452634457465345 1 1
0.414572696822887 0.386817828741859 1 1
0.364962636726596 0.35261978894259 1 1
0.586708943307731 0.549057896272009 1 1
0.568129901873699 0.541192288526484 1 1
0.448813994954517 0.428262349756205 1 1
0.452558271201518 0.430232708055549 1 1
0.593269682471685 0.561992414375806 1 1
0.318966978925135 0.305821278048246 1 1
0.56565750287435 0.54198517916147 1 1
0.422118459103095 0.400930270584421 1 1
0.622155415268075 0.594915434166277 1 1
0.599466826591384 0.575030437419949 1 1
0.57516672843671 0.549992250468665 1 1
0.49613236584721 0.473488032135759 1 1
0.469440725184395 0.446998369592671 1 1
0.471801717362029 0.449621865038592 1 1
0.469369957897999 0.447970744440288 1 1
0.584928613406571 0.561356970111422 1 1
0.645847766215675 0.61160988474002 1 1
0.414345996274215 0.394463175411223 1 1
0.428921117916011 0.403212707187367 1 1
0.518556540949735 0.5011756842543 1 1
0.395753579210906 0.372720846304408 1 1
0.631113186989157 0.600306732913463 1 1
0.341027508523581 0.322414847119785 1 1
0.436573668398999 0.417597818785992 1 1
0.521901286828604 0.495191568040691 1 1
0.42912921161461 0.408995760748954 1 1
0.415328602159789 0.399238542833389 1 1
0.43304490969027 0.418034661665355 1 1
0.477920576609488 0.4606165990701 1 1
0.405088733867901 0.388808513004116 1 1
0.579232651347197 0.550352434625004 1 1
0.616545496709096 0.586358025191597 1 1
0.532074170907142 0.504980443399693 1 1
0.521125965344812 0.49899077245986 1 1
0.523599894256212 0.49944496951192 1 1
0.669159890770333 0.634977913499273 1 1
0.642445823953386 0.613309052197899 1 1
0.474847713039247 0.449583616967768 1 1
0.225230050711649 0.216393486945518 0 0
0.619576227344511 0.586963804957196 1 1
0.359346399168484 0.342298151372837 1 1
0.456498341462029 0.436969915145704 1 1
0.474675416941589 0.456609889477807 1 1
0.687940417969887 0.653557627828866 1 1
0.302095475857458 0.286931987491086 1 1
0.534594801526212 0.514066264678211 1 1
0.493403359017006 0.473926484282995 1 1
0.499799204145017 0.474632154148715 1 1
0.470907841222471 0.445357943571151 1 1
0.416853058321202 0.396502393812202 1 1
0.415535922671616 0.396364375741815 1 1
0.550266563717768 0.527576084554285 1 1
0.658133244570259 0.630191352354762 1 1
0.380435734135833 0.363695478322437 1 1
0.240946799929296 0.227433704829699 0 0
0.495551677688792 0.468883599248589 1 1
0.418031238123777 0.396442757481791 1 1
0.487851072183376 0.464823128894948 1 1
0.602953898360124 0.570751655525235 1 1
0.464328497152335 0.444360024433621 1 1
0.528598059746541 0.509196991747707 1 1
0.380955251796847 0.361941930082121 1 1
0.616129327102119 0.590378447949934 1 1
0.543098481128366 0.515958365884145 1 1
0.444742606023651 0.420982372152431 1 1
0.496033489606953 0.471979820830916 1 1
0.726827533102047 0.692723522616648 1 1
0.238059172460414 0.225267617839346 0 0
0.432957415561986 0.41469119607908 1 1
0.432077546794103 0.413345947096485 1 1
0.635166331347438 0.604471738671991 1 1
0.467926728036472 0.44556195722514 1 1
0.331135556493694 0.318312637582873 1 1
0.410878462879604 0.390285060319262 1 1
0.667067768710482 0.631085221427171 1 1
0.666696647714894 0.6351904161213 1 1
0.206198527438986 0.194591633007843 0 0
0.42836327621323 0.400633297832439 1 1
0.582860761315173 0.555471846859119 1 1
0.709364567983488 0.676565691716007 1 1
0.475008302807198 0.453592937758786 1 1
0.62094374608113 0.598835386393496 1 1
0.464750517588812 0.439904008092862 1 1
0.482301490967376 0.459186504391538 1 1
0.417058469248262 0.399051721608482 1 1
0.522905565081837 0.492471869689462 1 1
0.626958030333655 0.59842266091955 1 1
0.17365993040563 0.168075836545218 0 0
0.369140652557928 0.350711007078967 1 1
0.343174653145328 0.322547568602654 1 1
0.504606421770604 0.476913381733286 1 1
0.346340611312772 0.331187016029468 1 1
0.571992498684917 0.540323137037126 1 1
0.316222417477933 0.303348808749462 1 1
0.635592181455728 0.59993960638529 1 1
0.309329010060347 0.293413638711832 1 1
0.427961062578296 0.407743365709146 1 1
0.702151750575528 0.665983990629928 1 1
0.400032609269352 0.379931009589006 1 1
0.260312920986516 0.245792505376362 0 0
0.541838560118871 0.516345006569085 1 1
0.587363730638577 0.553685484346775 1 1
0.460918664347378 0.443262241269304 1 1
0.446102137997302 0.426298492539001 1 1
0.289830062512526 0.279141924477173 1 1
0.458764554282635 0.435884411486058 1 1
0.490553349197495 0.469158636044963 1 1
0.618509348303844 0.5870812869509 1 1
0.537635681192418 0.515370181851899 1 1
0.574705002104206 0.551271740239187 1 1
0.481165822579789 0.458360411154025 1 1
0.667778361297554 0.633165991020277 1 1
0.540157033503828 0.510039476512454 1 1
0.439677534422992 0.419092025732411 1 1
0.61176070108372 0.586690624602748 1 1
0.487737956673176 0.464899327246662 1 1
0.534654923400874 0.511106084093656 1 1
0.708266538591671 0.677156358840119 1 1
0.797583771531558 0.750344641189184 0 0
0.667450676408443 0.631287013011376 1 1
0.670423739167172 0.636323160619505 1 1
0.506584544221945 0.480196665561591 1 1
0.502947139217059 0.483798849986556 1 1
0.400550809845275 0.38139711062214 1 1
0.595400616979903 0.564991038464261 1 1
0.399001516008038 0.379168517023217 1 1
0.500765343330541 0.478454688221675 1 1
0.357562053165841 0.339933198329572 1 1
0.583565394299062 0.554997119916046 1 1
0.631817855974208 0.601232378706817 1 1
0.543185638696145 0.511156822737351 1 1
0.451450974478923 0.430301445602734 1 1
0.342863397891731 0.328201281844805 1 1
0.555683667144369 0.531187904903657 1 1
0.520913278917098 0.498391155896078 1 1
0.501011558284537 0.479421086572617 1 1
0.597129434815023 0.568122693447874 1 1
0.750864907820677 0.708225338240875 1 1
0.532413161504284 0.507542844075891 1 1
0.618145661361767 0.590865534041253 1 1
0.610638269492541 0.583923037148442 1 1
0.316200411682465 0.304016229519372 1 1
0.393774683176784 0.370285676570597 1 1
0.406302235890163 0.388578072386832 1 1
0.670191200962424 0.642752488719107 1 1
0.408534638397679 0.389722507885309 1 1
0.450987825161288 0.4304650465119 1 1
0.430491545772562 0.41173601448156 1 1
0.366395288434325 0.347409009938095 1 1
0.492096841934382 0.469017025357388 1 1
0.465210934001056 0.442450239022205 1 1
0.42681741202818 0.400667922949631 1 1
0.400162236560967 0.376583013628174 1 1
0.416825761185117 0.398070664352402 1 1
0.366562743021715 0.349061909103389 1 1
0.380128015413927 0.360386592920567 1 1
0.436432094132497 0.414430362650165 1 1
0.425408358248725 0.410156755474454 1 1
0.410931853164584 0.385595598940243 1 1
0.659001785995526 0.628326136953187 1 1
0.643894272132884 0.620016683085186 1 1
0.381376026949682 0.364873334233314 1 1
0.575222260159354 0.551045057410085 1 1
0.509957610966145 0.486179181547831 1 1
0.644732297334283 0.610631888196712 1 1
0.294381189911851 0.281657605478733 1 1
0.474580480531637 0.454662820555672 1 1
0.51426979309939 0.494539068921752 1 1
0.438130081250495 0.41779858732076 1 1
0.494962508099078 0.470165826069206 1 1
0.654899811744463 0.621580949089195 1 1
0.435498475949382 0.416863706697083 1 1
0.678523135815459 0.646452180174207 1 1
0.613542142434552 0.589605388328621 1 1
0.490833971880767 0.467998608870893 1 1
0.354563816028936 0.337373247004714 1 1
0.531818838804765 0.512559172754889 1 1
0.384323746442826 0.367460350751694 1 1
0.75622098151974 0.722553608929332 0 1
0.366828569883572 0.347793374479235 1 1
0.689096016875283 0.659284263595493 1 1
0.603719750501665 0.573573744824023 1 1
0.588256764288334 0.563134700037543 1 1
0.635773852813354 0.596688840268108 1 1
0.44783243182318 0.426021997963701 1 1
0.665331811593302 0.630179783506976 1 1
0.493975731598677 0.467908885945905 1 1
0.612851851709166 0.587125246298813 1 1
0.249853228630815 0.241156808193557 0 0
0.454956019864939 0.429316686876888 1 1
0.523673427326372 0.497440260330409 1 1
0.331299652395012 0.31646375277078 1 1
0.517451796641127 0.496899656042581 1 1
0.585240921960674 0.559399306876607 1 1
0.43207708642238 0.409199999746047 1 1
0.629514222598669 0.592975399673641 1 1
0.410619211493723 0.391247531164795 1 1
0.481447903336568 0.455710875744815 1 1
0.46805209657934 0.450183818706748 1 1
0.329041553018435 0.313110725005495 1 1
0.556028169763674 0.52999130538682 1 1
0.548195746275328 0.522346923913451 1 1
0.406763130754565 0.387463909115669 1 1
0.600909112604705 0.576473345167311 1 1
0.53842950684007 0.511792998815821 1 1
0.304585420082701 0.29376345510937 1 1
0.577708901536317 0.549323383692953 1 1
0.510047633384604 0.488516219768115 1 1
0.564462250605552 0.539181705112457 1 1
0.52682389390645 0.500557320045012 1 1
0.585638833842963 0.56052040911469 1 1
0.607831287718616 0.578657922521961 1 1
0.500861832380046 0.476695097660673 1 1
0.471116443381134 0.446984015968704 1 1
0.489148724926155 0.464631901996477 1 1
0.45690693452195 0.430239460919919 1 1
0.560822605961959 0.536040895195276 1 1
0.430263188108634 0.410808754109527 1 1
0.543452327827241 0.521941271517966 1 1
0.669513202787696 0.635150607073068 1 1
0.493188502948306 0.471823857253132 1 1
0.490311983958137 0.454359037897777 1 1
0.381880452317775 0.361953529122238 1 1
0.691116498846925 0.661543152556315 1 1
0.487769435245275 0.468271360861424 1 1
0.573687027918893 0.542542642220525 1 1
0.575037104378629 0.548505968312851 1 1
0.641955236393128 0.613383961068139 1 1
0.63638931458291 0.610404409125908 1 1
0.743423962876487 0.702946075863848 1 1
0.538306297663668 0.51635363636015 1 1
0.284169658495173 0.272758452633249 1 1
0.577049418972968 0.549111823732232 1 1
0.622037958914421 0.594123890699226 1 1
0.410990531483356 0.395741838280531 1 1
0.551075692438136 0.52756370994849 1 1
0.539613057687248 0.514514535230709 1 1
0.492493833465132 0.473180293120931 1 1
0.661079912900729 0.631703445354732 1 1
0.582552362593742 0.55523821545531 1 1
0.46922365408531 0.446872053700399 1 1
0.574309523964614 0.546517769938358 1 1
0.46289633223056 0.439643098846695 1 1
0.356712227503154 0.338345267263855 1 1
0.549228108703411 0.52161429432685 1 1
0.28363085237146 0.269821996603075 1 1
0.452747310465848 0.431773131474668 1 1
0.559201317300834 0.532547551956498 1 1
0.576145984327846 0.548301932285396 1 1
0.500754435739065 0.479680864825692 1 1
0.340274973635331 0.322071792391819 1 1
0.378870491084423 0.362492095422157 1 1
0.316521880266876 0.302329058162827 1 1
0.494565930325308 0.472677245123835 1 1
0.567850822820756 0.540938054030149 1 1
0.411134011295275 0.392282621705622 1 1
0.411632702660698 0.384089129089274 1 1
0.363181687704758 0.348996735495456 1 1
0.592246617126187 0.565447576377653 1 1
0.367794098465356 0.347209449456215 1 1
0.660940246878515 0.623578559088522 1 1
0.793698033610215 0.757853470300446 0 0
0.485660370128047 0.46246495843663 1 1
0.506925577957672 0.476637654568511 1 1
0.738323868811881 0.702637611717368 1 1
0.569944702925486 0.547857371563847 1 1
0.443648690620596 0.423617349034528 1 1
0.160129054951228 0.154346256853121 0 0
0.637067484637426 0.603334174321392 1 1
0.197280040478862 0.18476006810793 0 0
0.493902180849153 0.474894522468917 1 1
0.591770499883226 0.564626060123398 1 1
0.388123404573288 0.368297739565991 1 1
0.449001945741034 0.427010969745876 1 1
0.413895085996329 0.391402075453888 1 1
0.49245607709677 0.471021239777481 1 1
0.622789695988729 0.594372458987703 1 1
0.552642621945527 0.529646848655176 1 1
0.45531442287658 0.436740465558986 1 1
0.500925006540795 0.479432142961173 1 1
0.364718310539939 0.349880064750145 1 1
0.563581519807434 0.535961065916724 1 1
0.52652514119408 0.505676113367737 1 1
0.446470741470723 0.431300847048429 1 1
0.433692288468319 0.413176786562413 1 1
0.451774588466135 0.429712193613971 1 1
0.543885661011036 0.522048252076936 1 1
0.488428046679034 0.470805017390036 1 1
0.642655598185208 0.607629196930342 1 1
0.41947459066982 0.399021120917753 1 1
0.399573620949168 0.380587755552338 1 1
0.546063110834197 0.518014795191977 1 1
0.658669918126032 0.624202340476631 1 1
0.672317896724232 0.645417467016953 1 1
0.471457622954812 0.448778099035882 1 1
0.6074929631636 0.578785900848195 1 1
0.361458008541461 0.347069761133109 1 1
0.492847690332563 0.47275751182808 1 1
0.545681478740622 0.521776922622311 1 1
0.362840591434479 0.3407135795376 1 1
0.398807965653964 0.380133524783703 1 1
0.545691390658431 0.518814217633325 1 1
0.671251048120777 0.641646393033867 1 1
0.491248778660979 0.480412557802586 1 1
0.616092197530097 0.583211532126886 1 1
0.719587929420187 0.69267618895944 1 1
0.614389382867451 0.587341647635654 1 1
0.673496610455297 0.640807416689788 1 1
0.428344388812067 0.407761068789299 1 1
0.437693901742992 0.416125324811851 1 1
0.475944539102478 0.455487655581766 1 1
0.558142868380752 0.531223480011468 1 1
0.43143933444909 0.413727750193487 1 1
0.607331238634429 0.57280482039397 1 1
0.244352578836685 0.232255949198464 1 0
0.503876416937655 0.481128795478064 1 1
0.568790870679747 0.540200165123668 1 1
0.519024808829536 0.493622045023413 1 1
0.487372995426621 0.467263433155648 1 1
0.283408397484852 0.270624064710571 1 1
0.308889391957615 0.296097168723761 1 1
0.341940462527808 0.324459322922608 1 1
0.455245091489929 0.436091662353606 1 1
0.520359098142021 0.497919009708408 1 1
0.317872271535058 0.303658584540369 1 1
0.476292947688234 0.450017747655498 1 1
0.467310598593902 0.441685687984347 1 1
0.639125822925078 0.605216235754897 1 1
0.413915902414018 0.394858981188178 1 1
0.602667574140243 0.577212721749163 1 1
0.552268024639237 0.522485800288325 1 1
0.450065238243077 0.429950883209064 1 1
0.50896027211168 0.484800417225212 1 1
0.0968263362865083 0.090605852879324 0 0
0.54354464561487 0.51688322874128 1 1
0.526809593607216 0.500929056279668 1 1
0.414185767113561 0.392866703478107 1 1
0.60641264337947 0.578136990478444 1 1
0.583327628414971 0.560983261510419 1 1
0.386777622482757 0.369009534028628 1 1
0.405775821044606 0.382968999110116 1 1
0.601400271784653 0.573698569014908 1 1
0.319498067752872 0.301771196572141 1 1
0.581400117609649 0.55025397073059 1 1
0.516522952015461 0.49438965017743 1 1
0.740455992817648 0.701572333847306 0 1
0.329373213145419 0.309570392177499 1 1
0.637400454187393 0.612287495753522 1 1
0.554865210617519 0.525844305582931 1 1
0.469473119596032 0.445244636673573 1 1
0.497337813545672 0.472337490324939 1 1
0.551949515598352 0.525382553172135 1 1
0.417562548319844 0.397608300677665 1 1
0.486706189421974 0.464662847142016 1 1
0.567621444320722 0.538342468976736 1 1
0.748992413302584 0.71918861689068 1 1
0.342363620368896 0.325375136451454 1 1
0.591335053879469 0.56563205529287 1 1
0.660084452736847 0.630158819382903 1 1
0.505336888061518 0.481344210872783 1 1
0.548157203472937 0.523078700805878 1 1
0.503397131114488 0.472643551471857 1 1
0.60976361671401 0.577965952608078 1 1
0.610942810982688 0.58568987672715 1 1
0.739059821676183 0.70596193790316 1 1
0.375460193849331 0.360613221779364 1 1
0.707253888897432 0.676247194183062 1 1
0.470161431585111 0.448276161071704 1 1
0.433968103525124 0.417046404001117 1 1
0.44063576216509 0.420861641313693 1 1
0.587555122723506 0.55991278345438 1 1
0.536269130417761 0.51262951368512 1 1
0.273896428106619 0.261681653210147 1 1
0.454305077751193 0.429739863594483 1 1
0.225794932338782 0.218434958846445 0 0
0.651608300932662 0.616750291774133 1 1
0.662206624330786 0.631290879154597 1 1
0.5729917309215 0.546837851769135 1 1
0.611839490428748 0.582022761483205 1 1
0.603549388810104 0.576909761888594 1 1
0.471209980597104 0.449203824531507 1 1
0.384416121950449 0.365496242355759 1 1
0.602320567562833 0.571895838030171 1 1
0.518688410454636 0.498257122880998 1 1
0.497084371773513 0.474564637414393 1 1
0.542795125837948 0.51809998185218 1 1
0.65135399367798 0.622783478835894 1 1
0.651900267462568 0.61881373007383 1 1
0.542560068389877 0.519597212598362 1 1
0.508628546536483 0.483348104055727 1 1
0.226115668336436 0.213147965284704 0 0
0.266879414809152 0.251596299458042 1 0
0.604905579641857 0.57966203495326 1 1
0.556163418894231 0.523872231618269 1 1
0.439566340024929 0.421968634913152 1 1
0.685055394646463 0.652256810174241 1 1
0.581795232322289 0.55364590701628 1 1
0.402073007343263 0.386005589716263 1 1
0.501565147124301 0.478113735084471 1 1
0.463492829565768 0.441308150279893 1 1
0.561962831821993 0.535459609040637 1 1
0.379484311011355 0.363403832745829 1 1
0.555566779508905 0.530422193059619 1 1
0.578160636478911 0.552668650468195 1 1
0.540722939935337 0.514278959761201 1 1
0.480021432092798 0.456649789461367 1 1
0.61782478070285 0.593777709911659 1 1
0.290268708001869 0.273654425595889 1 1
0.720164766711932 0.690626487765676 1 1
0.720438403466968 0.688305256728677 1 1
0.52258757224212 0.499303666819758 1 1
0.65334979869311 0.613896925928596 1 1
0.259337495603848 0.249375796155766 1 1
0.543878125984465 0.518773864291131 1 1
0.328583231572015 0.319101964497979 1 1
0.334223249498641 0.315177061744305 1 1
0.676010276753425 0.646038005182242 1 1
0.457912677426092 0.438167965132998 1 1
0.323007213189081 0.304497756092198 1 1
0.641044887972352 0.611284071173382 1 1
0.538067040170645 0.511387403983636 1 1
0.453284496268977 0.434756903362629 1 1
0.533970265356357 0.511727401752053 1 1
0.506390707397689 0.480032123703746 1 1
0.59212589441456 0.561979355974293 1 1
0.591717580792739 0.564208775550895 1 1
0.339303183205247 0.323230369401353 1 1
0.561653358293903 0.535706956850301 1 1
0.459369090819387 0.43376987258718 1 1
0.416571611273 0.40077036790644 1 1
0.485772194584827 0.463022928638615 1 1
0.369111833952023 0.348485521134286 1 1
0.550401470432776 0.521521322345474 1 1
0.58300998309626 0.549368290917541 1 1
0.296308064463978 0.283258595182281 1 1
0.591942878404858 0.566477290700911 1 1
0.468127212780362 0.444482922339781 1 1
0.489221552391033 0.468321878909868 1 1
0.513726712899792 0.490205226534546 1 1
0.478453834996614 0.453696154651329 1 1
0.723026003171292 0.690801320593891 1 1
0.516559876776144 0.489238355235588 1 1
0.70213303446184 0.665343021228228 1 1
0.623727576013928 0.597399847254198 1 1
0.298244543861989 0.283729734271896 1 1
0.528506762002793 0.504858790060137 1 1
0.478798283059339 0.460373785909853 1 1
0.695368189205642 0.66064572294133 1 1
0.44819566743438 0.429576016231883 1 1
0.474143447846258 0.451795203449482 1 1
0.487805738916501 0.468844550342258 1 1
0.462501326485062 0.440734284676732 1 1
0.688280519138019 0.661162037771445 1 1
0.559115854914774 0.534435801614933 1 1
0.452620941223459 0.433674818898145 1 1
0.583630808671499 0.558122432071491 1 1
0.579338749619409 0.553859466080264 1 1
0.614938866819416 0.587578093249575 1 1
0.545337465525849 0.517748530097112 1 1
0.382185274591409 0.36519756873046 1 1
0.460902433042258 0.436495092458239 1 1
0.589680246543432 0.563384770565576 1 1
0.513191348920414 0.486324925833485 1 1
0.510344707282857 0.483917431862589 1 1
0.617471345563555 0.589079590345783 1 1
0.355913409944624 0.338211244781864 1 1
0.627626771011831 0.599367569679764 1 1
0.348530211686267 0.332006533955884 1 1
0.54378856594644 0.519348275744762 1 1
0.580039116035517 0.549839753364309 1 1
0.651329891086941 0.620258181673055 1 1
0.253908621976943 0.24230027455664 0 0
0.544991873116031 0.522128556528419 1 1
0.489613764315376 0.467781641686791 1 1
0.423611287389699 0.397667286478419 1 1
0.530382194173526 0.505196490028955 1 1
0.484713507466228 0.459190649742705 1 1
0.688199618964235 0.654827785638342 1 1
0.323421825163589 0.307839024605396 1 1
0.597591232393801 0.566484922549424 1 1
0.500226811746819 0.477036242348617 1 1
0.59821620197219 0.572379448248858 1 1
0.253893029211688 0.239586611041541 0 0
0.604659441009676 0.571694873907268 1 1
0.438303323268436 0.419115217561882 1 1
0.764368324740206 0.72120890335707 0 1
0.508073263024547 0.484073113354721 1 1
0.614646805969646 0.58405282460377 1 1
0.486346166921862 0.461849566328998 1 1
0.542147634160967 0.514843599319517 1 1
0.516145517248663 0.491306306652738 1 1
0.578367149045418 0.553968303842902 1 1
0.358351464213059 0.335780777920902 1 1
0.39769848602075 0.376546395252262 1 1
0.734031221966469 0.701765580295736 1 1
0.576116072891266 0.545839754629874 1 1
0.443130262805045 0.418469589558837 1 1
0.403059407027163 0.385043288158573 1 1
0.667090144341784 0.636911117564621 1 1
0.462277215758212 0.440449175957419 1 1
0.573522763575106 0.541808802910257 1 1
0.582925894200781 0.555948346484486 1 1
0.429995740874031 0.405717739586328 1 1
0.549790882841363 0.525664000222351 1 1
0.513113047355736 0.493437255879035 1 1
0.628696659077173 0.597587391895222 1 1
0.438796625181177 0.421379974267126 1 1
0.647646646492388 0.614148883136931 1 1
0.676947177483449 0.642728430279336 1 1
0.570939032211773 0.546713163658249 1 1
0.606406772363796 0.579774645385695 1 1
0.594776886696946 0.565220124932384 1 1
0.575213987087766 0.546773565713327 1 1
0.469314433394402 0.446792818505938 1 1
0.80068685321076 0.76199153999366 0 1
0.54376039778736 0.520798917984091 1 1
0.507766476816325 0.477964225970113 1 1
0.620751410056356 0.593324114937993 1 1
0.384441158757217 0.369628977528963 1 1
0.300240745581001 0.290337838863487 1 1
0.545183712228924 0.526187748361621 1 1
0.382744291308804 0.362164592741932 1 1
0.480272309358843 0.457507588479897 1 1
0.45322119038056 0.434262844133285 1 1
0.444284576173237 0.423652932092885 1 1
0.588047754473212 0.555176440911646 1 1
0.639797826634581 0.609699664670507 1 1
0.372436186467225 0.356253902749477 1 1
0.464169697327895 0.446477394020381 1 1
0.492893742460179 0.467617050963784 1 1
0.311269528292312 0.291804422722806 1 1
0.553545148447242 0.529000627496276 1 1
0.475698478991032 0.449728086821948 1 1
0.523235053559251 0.502606635615012 1 1
0.455672408635566 0.434562966294145 1 1
0.475012861875908 0.454236776656093 1 1
0.308236077938786 0.295429455455974 1 1
0.65953606511528 0.625581565754778 1 1
0.4859623375534 0.459041694618832 1 1
0.516505107508692 0.494970057705483 1 1
0.554411855364657 0.528901522850852 1 1
0.54216774241574 0.514628378575967 1 1
0.460415528315193 0.440701095201081 1 1
0.473708136901966 0.450898524670642 1 1
0.452854011284786 0.431255950819516 1 1
0.288864757130925 0.277745802494943 1 1
0.77665271894606 0.744370520147769 0 0
0.475816394359102 0.446446738468904 1 1
0.331682164606118 0.317499032258455 1 1
0.572015459347717 0.541260896765075 1 1
0.468303157133332 0.449187793587313 1 1
0.53938758951739 0.515574076809521 1 1
0.436565731114334 0.413878882729277 1 1
0.598677551070327 0.569251059994513 1 1
0.495994949829388 0.472350023898448 1 1
0.500051561508842 0.476664403960268 1 1
0.437876699658547 0.416979232459226 1 1
0.7019078949553 0.665592183324946 1 1
0.638069693987504 0.603130708605715 1 1
0.441485249166954 0.42487819324538 1 1
0.31326487921916 0.298100245398317 1 1
0.482564813082861 0.4643244325012 1 1
0.39785920766405 0.379399835474905 1 1
0.351015884622533 0.335180053108595 1 1
0.462870748484458 0.442759125591081 1 1
0.532051960111714 0.505210720681668 1 1
0.547169966782916 0.514848548412037 1 1
0.409107952333467 0.382254563240059 1 1
0.427362871071607 0.404977264689539 1 1
0.59579391650983 0.569205362562303 1 1
0.588505249746932 0.561125797335402 1 1
0.56346138264119 0.53830980654174 1 1
0.353775022184039 0.330267349756875 1 1
0.322792328998638 0.306364221582062 1 1
0.43522782724108 0.414765123561037 1 1
0.619747548695317 0.589703839502995 1 1
0.55703476707917 0.53365169691541 1 1
0.444151064164165 0.419445353170242 1 1
0.328281454672874 0.314996342013189 1 1
0.299426761938083 0.290395829871992 1 1
0.450987567050114 0.431549163785097 1 1
0.611438786161862 0.578641423322233 1 1
0.530189548190593 0.503531424367749 1 1
0.618974514203236 0.58744957577874 1 1
0.308549018483769 0.292979850560911 1 1
0.594867802737123 0.56361015075585 1 1
0.364824243400077 0.342513609023432 1 1
0.430047331723914 0.413345616920571 1 1
0.44418812094624 0.420862633987753 1 1
0.462431834792547 0.441868356318572 1 1
0.421682914636743 0.397221385268471 1 1
0.661800286841226 0.628156425396202 1 1
0.448296848977429 0.425420597324701 1 1
0.617578496724007 0.582757526381447 1 1
0.653591235094361 0.611972090181003 1 1
0.484811286469884 0.457245706894091 1 1
0.478611257320124 0.454047195956478 1 1
0.487234450443633 0.456896787026979 1 1
0.470112584596388 0.453172205892752 1 1
0.577609065051797 0.54847096005029 1 1
0.408326408732775 0.388463859568633 1 1
0.540218461142876 0.513318128143387 1 1
0.488096502024179 0.465915161111917 1 1
0.630817706708207 0.600888919047827 1 1
0.62404416300871 0.596174960642699 1 1
0.583851160921394 0.557589232303437 1 1
0.556389529639987 0.530456882395091 1 1
0.334582898812191 0.31556303688794 1 1
0.448318523072482 0.430436001278234 1 1
0.607759113400856 0.578275860737276 1 1
0.706137665127059 0.672044793294521 1 1
0.501014448120063 0.476030912458243 1 1
0.704563372483536 0.660881666328779 1 1
0.465559072708303 0.443622213743918 1 1
0.535691736935516 0.510754691566854 1 1
0.469179102679905 0.446048396652483 1 1
0.629363498214151 0.597102772724537 1 1
0.333513956237012 0.320335575683574 1 1
0.3890748251765 0.37110318458953 1 1
0.508258308477263 0.482055284510356 1 1
0.458729935161381 0.438493506566787 1 1
0.394891455339214 0.376298540020461 1 1
0.522783395586324 0.497498216432581 1 1
0.405124837020415 0.379842444759633 1 1
0.603275200411166 0.572579566402284 1 1
0.439366049618644 0.419030668692302 1 1
0.532424595569415 0.506364832403117 1 1
0.340949367369243 0.327450718133511 1 1
0.559311636917156 0.529151849851258 1 1
0.504088905191051 0.476649230299696 1 1
0.423999398726475 0.403290229252916 1 1
0.556404066802224 0.528517203068117 1 1
0.546458599444201 0.522425062465482 1 1
0.510276741768384 0.486211264234771 1 1
0.693256222950142 0.658357918961148 1 1
0.570820905269413 0.540285957371575 1 1
0.442007370502983 0.423880050829716 1 1
0.635272706644341 0.59695810670333 1 1
0.617289324661983 0.584699771150939 1 1
0.600027920146169 0.570337245033191 1 1
0.508309893274963 0.483111645525073 1 1
0.501254261420622 0.484554613591419 1 1
0.53179436622352 0.507876301873469 1 1
0.558083177829481 0.532382942771626 1 1
0.333306717667235 0.318431616261738 1 1
0.351390760107027 0.331871799238036 1 1
0.596681044447021 0.566529752431431 1 1
0.522088394093074 0.50352041225778 1 1
0.590755567410163 0.561500518452016 1 1
0.579371652990175 0.554315383926864 1 1
0.334020337438037 0.31324606039217 1 1
0.526462611918136 0.49854246598256 1 1
0.511779723152807 0.487889061450585 1 1
0.672140232167331 0.635128848008123 1 1
0.354912678590451 0.338001960297433 1 1
0.732400849630487 0.70093620473476 1 1
0.576866391978389 0.550047118832033 1 1
0.323579080129644 0.307509189595827 1 1
0.638396089747831 0.610788763945223 1 1
0.649058612027543 0.621772682949671 1 1
0.550135354576618 0.519845658682219 1 1
0.557608860707623 0.529433784756028 1 1
0.276294912867668 0.262834256609536 1 0
0.42372629612266 0.40697614519635 1 1
0.335086909997747 0.320805257026697 1 1
0.568278758979307 0.542147206632454 1 1
0.226940287802468 0.213407631117002 0 0
0.722156676302123 0.678180157241839 1 1
0.292919852500416 0.27786361199073 1 1
0.563456196916723 0.535164752051257 1 1
0.54669425011013 0.517703237378658 1 1
0.452052627235998 0.431158322673609 1 1
0.330615212455934 0.314889030341541 1 1
0.554115593960208 0.528980969170758 1 1
0.362298975653875 0.338415367430488 1 1
0.488856351824123 0.469204933320066 1 1
0.410815977565191 0.389561706212895 1 1
0.320559724617141 0.304110242564904 1 1
0.444252190585213 0.422394084185629 1 1
0.502523931109733 0.480053510713689 1 1
0.580739094582458 0.552643442851637 1 1
0.339856464721361 0.322631430286082 1 1
0.47142431884328 0.450884215534359 1 1
0.359198224216799 0.342461504520042 1 1
0.365546344965461 0.345178562763179 1 1
0.280308287310752 0.265817102255637 1 0
0.503039071712297 0.478636718856214 1 1
0.400770314364829 0.384095935939131 1 1
0.509390001424406 0.483941960104918 1 1
0.468662782923397 0.444452448895462 1 1
0.465504918108867 0.445634868821721 1 1
0.671635302682389 0.639858873067721 1 1
0.610699829082097 0.583455119685867 1 1
0.473635340193805 0.451532915447682 1 1
0.571123308998242 0.544930921840309 1 1
0.436002894028647 0.416266497680072 1 1
0.149328413510058 0.140112004573538 0 0
0.568684153115869 0.543359042065784 1 1
0.553769586720789 0.530436449752811 1 1
0.469278062868328 0.450300484562171 1 1
0.515345211004891 0.494694816665105 1 1
0.442424374522878 0.421534858569081 1 1
0.528692730765528 0.502638829539719 1 1
0.706774339241666 0.675097670106057 1 1
0.652419509866532 0.623310506212316 1 1
0.234386820839563 0.221814247330702 0 0
0.355179083023213 0.337183201522053 1 1
0.523327958634734 0.502175319558007 1 1
0.345740926351506 0.333482994930228 1 1
0.682892526121597 0.651934665574828 1 1
0.446646837921527 0.425983321079006 1 1
0.272885145868327 0.259837712679449 1 0
0.597285736851322 0.569267315291978 1 1
0.52517790121804 0.5015831712955 1 1
0.373957219509364 0.35433229487515 1 1
0.641482129103525 0.608435274891691 1 1
0.424773797376055 0.402614009755709 1 1
0.494248478538841 0.462081045825457 1 1
0.635727687641286 0.60793356884415 1 1
0.503494371175102 0.475271174938923 1 1
0.493144169297752 0.472447431024134 1 1
0.61060964232444 0.580185032296173 1 1
0.573654665082194 0.548326391822409 1 1
0.38171074877551 0.36355748058169 1 1
0.488317317377193 0.468624263327258 1 1
0.365531125437429 0.3447517247332 1 1
0.470892416508372 0.449946719086221 1 1
0.415992839059074 0.399295277534684 1 1
0.483600928000696 0.460732864412553 1 1
0.605553841823175 0.578669942017431 1 1
0.325748704143909 0.312742658738187 1 1
0.662683148028298 0.626003074146188 1 1
0.473449743812814 0.446345847940559 1 1
0.877762579513493 0.836397370025162 0 0
0.471667640080787 0.449464904523694 1 1
0.425939261847678 0.407750514341455 1 1
0.489376265946455 0.469917384155641 1 1
0.564123327080497 0.535805544173976 1 1
0.341368614057082 0.329461588486386 1 1
0.352679496654554 0.342053881084016 1 1
0.55559508549961 0.524087188995757 1 1
0.500503033345894 0.475992714213557 1 1
0.257396704820728 0.240618450916052 1 1
0.375748462937838 0.357291656519279 1 1
0.466197981032554 0.439744657665918 1 1
0.466424114256687 0.440311996249577 1 1
0.620298913842817 0.598511324542681 1 1
0.469775986962927 0.45084133386304 1 1
0.356292842553008 0.339132592443203 1 1
0.459333567561992 0.439032111053639 1 1
0.544313509332399 0.520049341665859 1 1
0.252814855124332 0.240649204911554 0 0
0.381490230989993 0.366170326457654 1 1
0.52218612836401 0.496274481851095 1 1
0.613132253380583 0.582808229419241 1 1
0.646101284680472 0.61264425717995 1 1
0.541400974909083 0.515485376740954 1 1
0.380584125664595 0.364476923839708 1 1
0.382694594231265 0.361212445806822 1 1
0.319075203342819 0.305436724393827 1 1
0.448732050710167 0.429140895287799 1 1
0.583401860057184 0.552877345998432 1 1
0.650926713723878 0.611930783219927 1 1
0.545130079371992 0.521924297503789 1 1
0.546361842618226 0.518799053177065 1 1
0.486906492309509 0.461655876749712 1 1
0.649636256512615 0.619716714282954 1 1
0.430162674349358 0.409237997072345 1 1
0.456489122984334 0.43816221553919 1 1
0.210277992109654 0.202949718344811 0 0
0.439178561904163 0.419993458926412 1 1
0.478852795907428 0.454772497247385 1 1
0.515960361763535 0.490802832559968 1 1
0.443128400079852 0.417730924573068 1 1
0.54008726700614 0.517933536721085 1 1
0.653951991837805 0.626426678315427 1 1
0.532000890192919 0.499387268702256 1 1
0.449357147037111 0.431354972323216 1 1
0.623901683716285 0.59104978537308 1 1
0.412455783885436 0.393372301738906 1 1
0.449493849787902 0.429886053896065 1 1
0.703404713930476 0.670044812205739 1 1
0.482256279889892 0.460015820744114 1 1
0.52498035171694 0.503611278482452 1 1
0.567965235141616 0.540619811140657 1 1
0.639028032317346 0.606995374807558 1 1
0.570999052838825 0.545883515198318 1 1
0.609815043242959 0.581406858224781 1 1
0.459631522637301 0.436258359376221 1 1
0.503870035052046 0.481614964989374 1 1
0.661727104181789 0.626204688694329 1 1
0.408491930084743 0.390394873004652 1 1
0.683018232836271 0.650582374913643 1 1
0.424461796305398 0.403774588966011 1 1
0.540476086155879 0.516167629830933 1 1
0.455322643288289 0.43267715464039 1 1
0.535849892282495 0.513122437889874 1 1
0.41865009922187 0.39948821909565 1 1
0.588676194513069 0.56093358600527 1 1
0.429773919613956 0.406738977360529 1 1
0.558602468907965 0.534628840298067 1 1
0.34267340042691 0.322533548316396 1 1
0.400414093127068 0.37908818004328 1 1
0.47834234832268 0.453783531557164 1 1
0.403402772476747 0.383910130269178 1 1
0.588380297405023 0.566692757450478 1 1
0.358845755570301 0.34215303048532 1 1
0.589421029680374 0.563299061171802 1 1
0.692856413252475 0.660070120766745 1 1
0.599839518534019 0.575650620400713 1 1
0.538014641526925 0.513200561238154 1 1
0.585610201851997 0.557025706128201 1 1
0.494164239839633 0.469666324463413 1 1
0.475989612199499 0.453996159076553 1 1
0.398052148181934 0.379871717910395 1 1
0.478389911788542 0.458658381773213 1 1
0.56920825050346 0.545272376383546 1 1
0.566906837960574 0.541495168315375 1 1
0.328793590003514 0.316755334336153 1 1
0.455998759206838 0.436893574106291 1 1
0.39652994077004 0.378756562426814 1 1
0.650913965655631 0.620043151220447 1 1
0.534136203749224 0.512338293826257 1 1
0.576095296358719 0.550392755558047 1 1
0.473363984996891 0.45602292083226 1 1
0.644751844046964 0.607832144528989 1 1
0.486694650390419 0.462160371601572 1 1
0.433139100520538 0.409283043330165 1 1
0.375040032654686 0.352896777968577 1 1
0.470606412032701 0.446008079799731 1 1
0.569227551966677 0.536335258668265 1 1
0.382089969047925 0.364139017179497 1 1
0.510647713718852 0.488194178884149 1 1
0.364312552878034 0.342959769940578 1 1
0.508292103899382 0.473213583684748 1 1
0.406007275951049 0.386232640270724 1 1
0.362785830831543 0.348191691209168 1 1
0.625656586338296 0.597893524582162 1 1
0.60507907449641 0.57539014933778 1 1
0.545677466450925 0.520133951652205 1 1
0.327669119480815 0.309253318217891 1 1
0.467261954287921 0.44643099205417 1 1
0.253777506436992 0.242878216047856 0 0
0.499502848609648 0.477428682427592 1 1
0.419294671999771 0.396594482735623 1 1
0.358121580051453 0.343947971786787 1 1
0.477878942909478 0.455160921996191 1 1
0.31850471826663 0.304068211669255 1 1
0.852356187760655 0.813299530811556 0 0
0.615397413257028 0.59258475594989 1 1
0.410318540665473 0.3916972113587 1 1
0.573482656517014 0.542586597256979 1 1
0.585353066538356 0.558945209330281 1 1
0.56361112596565 0.538314905286119 1 1
0.698878721917447 0.664086816499799 1 1
0.492714719329022 0.469341979114381 1 1
0.50164077473697 0.477615470229161 1 1
0.332604759122453 0.313004790741361 1 1
0.446473019629957 0.424413491807062 1 1
0.642729116667918 0.615134388325447 1 1
0.646667932573915 0.606154258809764 1 1
0.530442152733371 0.508131192285582 1 1
0.428258589853201 0.411558843321205 1 1
0.513248723738598 0.492900012572298 1 1
0.457024393099877 0.435270799692494 1 1
0.456237864249743 0.432666843705036 1 1
0.547839455080806 0.521010943082459 1 1
0.290539406503903 0.276460980310963 1 1
0.568229596846606 0.546446887242722 1 1
0.395011003115165 0.378706458779542 1 1
0.377846914319687 0.359493745247589 1 1
0.428715742982992 0.410844558445112 1 1
0.396199267519254 0.376499267505441 1 1
0.262889483149318 0.249421373818013 1 0
0.506975886985511 0.484093237506805 1 1
0.449487643368204 0.428456989394264 1 1
0.595731352578454 0.570575289796611 1 1
0.550264612834904 0.522507324520849 1 1
0.524961970179357 0.500182379873122 1 1
0.566097949329006 0.542094367403296 1 1
0.424354451421405 0.404066730033253 1 1
0.458390276406088 0.436283311627204 1 1
0.489641154391253 0.464937913535052 1 1
0.47180892996799 0.445664241353429 1 1
0.361296536702953 0.345272530871047 1 1
0.215945076485194 0.20208522247599 0 0
0.686312845939879 0.658205203902847 1 1
0.700148123517717 0.667457855876013 1 1
0.586916075334721 0.557637244937303 1 1
0.549951642300574 0.52159552515294 1 1
0.698012536916609 0.668074017447177 1 1
0.511413025818964 0.489783793355999 1 1
0.511146138002176 0.491125422934474 1 1
0.345320861375642 0.32962207681413 1 1
0.604107914713544 0.576848462680648 1 1
0.586091846783248 0.560365133246085 1 1
0.547853904280631 0.523338207023597 1 1
0.522472957615849 0.487410842986229 1 1
0.29497145417234 0.279386494530865 1 1
0.550552033219239 0.525871962951238 1 1
0.35908834164774 0.342923183483569 1 1
0.44028353144749 0.422103431155455 1 1
0.483322524612629 0.460326207034356 1 1
0.469449413889307 0.448297936852156 1 1
0.505567137696727 0.484726200423579 1 1
0.351337355162914 0.336689532921752 1 1
0.592771636550574 0.556031097347979 1 1
0.587605636072135 0.556128966467289 1 1
0.497937221564318 0.470139181746517 1 1
0.483018725856867 0.459791038856618 1 1
0.547515143451659 0.522193233398743 1 1
0.441563103391646 0.419071989888236 1 1
0.42753946099864 0.405968345057341 1 1
0.4944477222779 0.470529518592608 1 1
0.257304500509502 0.248078358280743 0 0
0.666170622951684 0.638242102551341 1 1
0.336944743826363 0.3216870766168 1 1
0.562498301411417 0.541473435188311 1 1
0.532501003919357 0.50624370020082 1 1
0.35511921907695 0.339624294444107 1 1
0.383954250270203 0.362251960453417 1 1
0.489926995465393 0.464854680498498 1 1
0.480671503728528 0.459815095105353 1 1
0.732042694630011 0.696631849320326 1 1
0.385441447243896 0.369299751383035 1 1
0.511134116751921 0.483615497309475 1 1
0.446133702528117 0.422206901817798 1 1
0.326855000241391 0.310907271727896 1 1
0.376878467980033 0.359021687810348 1 1
0.74504229425838 0.705948753815779 0 1
0.365864119955651 0.348486239111708 1 1
0.380763203136546 0.363438599647562 1 1
0.698782603520592 0.668521280223883 1 1
0.608175789069912 0.577779600365264 1 1
0.637595432803315 0.606840549521927 1 1
0.38575720453958 0.368973468432844 1 1
0.582353747840153 0.554777022584317 1 1
0.597845018634558 0.565117783261621 1 1
0.607336372832422 0.581070696736141 1 1
0.431206252919166 0.410710863414332 1 1
0.516767060743345 0.495411265995342 1 1
0.610220509252769 0.577779169489523 1 1
0.639735600096579 0.608146071701112 1 1
0.497631098076312 0.478019486696699 1 1
0.516786772519118 0.490389765405955 1 1
0.488335570464663 0.464760289906532 1 1
0.402296264719499 0.379042322106987 1 1
0.439206837487843 0.416723216763293 1 1
0.549586292007682 0.515902110650252 1 1
0.668928497035976 0.63730430138343 1 1
0.336127015281423 0.320447704364744 1 1
0.499059782987246 0.477185267339204 1 1
0.270798458663694 0.263003698323103 1 0
0.508108780891798 0.485355628436864 1 1
0.447928445949141 0.427742758725608 1 1
0.521079814576493 0.496433854898454 1 1
0.361682012122094 0.346742064871716 1 1
0.559284403060678 0.53460039580232 1 1
0.387947501472887 0.363204652376199 1 1
0.815074176322896 0.774599458821288 0 0
0.491618910181992 0.468906239603991 1 1
0.313082928579215 0.29833275101219 1 1
0.677456224238268 0.645972571719421 1 1
0.536513328347804 0.513462761793125 1 1
0.459595997924854 0.436014230045325 1 1
0.67930672031432 0.650077621857193 1 1
0.515854880569813 0.495281578791667 1 1
0.435264534105431 0.41419844997267 1 1
0.492568700093273 0.469744140831823 1 1
0.698500634506507 0.665496603344813 1 1
0.749396946839554 0.713163925469038 1 1
0.605993264146807 0.57879958939546 1 1
0.578369923576874 0.552091142272045 1 1
0.667546512468135 0.638617026472679 1 1
0.693256561484935 0.661053325726885 1 1
0.404782497180977 0.389679057642782 1 1
0.475500854081596 0.455699269771669 1 1
0.382608452665412 0.365131588586823 1 1
0.478957317668496 0.453149965182409 1 1
0.520340257021666 0.498640720418753 1 1
0.356541753464071 0.341267817972646 1 1
0.473674715081478 0.449260035490958 1 1
0.735597984363332 0.701217800570573 1 1
0.401425801574339 0.380997155980083 1 1
0.71222866783213 0.678916481432134 1 1
0.364852978180817 0.347243640620346 1 1
0.2467626034248 0.237242418537728 1 1
0.497472914246976 0.475624069068441 1 1
0.449387646143895 0.428849299758906 1 1
0.637047259795937 0.610738902220982 1 1
0.449562291741385 0.430681803623148 1 1
0.346580105872663 0.329197069217473 1 1
0.360305131333856 0.341930252727621 1 1
0.617043002088629 0.592220472614984 1 1
0.510610215916272 0.490418790298156 1 1
0.520350623276379 0.496953982111595 1 1
0.451493514716397 0.428705411390184 1 1
0.450721773099144 0.429335382778614 1 1
0.405765765697986 0.387058693852161 1 1
0.485492072134708 0.463019242433754 1 1
0.595271710646506 0.571652087283329 1 1
0.561074876502588 0.533682219781666 1 1
0.668066709042311 0.63205849130682 1 1
0.549749826308704 0.521529612360644 1 1
0.500193344766888 0.475423827250402 1 1
0.734317938377333 0.699615483991109 0 1
0.666810433328732 0.649497079594613 1 1
0.624122514426175 0.588666568224223 1 1
0.712317725196121 0.680147594467458 1 1
0.625892888944078 0.595410827323768 1 1
0.514084558252252 0.489678233256546 1 1
0.516713130493629 0.493544428856855 1 1
0.634412997396019 0.605930061513519 1 1
0.507831395568252 0.48195657519194 1 1
0.55574165916373 0.533835931335344 1 1
0.450920120016911 0.428625471661368 1 1
0.562765819286589 0.534507630611048 1 1
0.44452849664841 0.421919965453095 1 1
0.672927998305282 0.645149506709516 1 1
0.375683269533427 0.358540864631493 1 1
0.557464445776074 0.526569968317127 1 1
0.492804673672944 0.468025737602423 1 1
0.593016366121504 0.565901750904127 1 1
0.5004788555537 0.478036371739438 1 1
0.345409178766966 0.327643016831646 1 1
0.621241213663193 0.594400017156749 1 1
0.655538297166516 0.627125238072016 1 1
0.582006830081073 0.552194047398289 1 1
0.470999081835716 0.448567530621521 1 1
0.612305130860657 0.578059224429574 1 1
0.450933287951703 0.428033400785169 1 1
0.567692984063503 0.538044215073454 1 1
0.608610584332308 0.575792647613283 1 1
0.421355082875005 0.403539538150882 1 1
0.439441848710116 0.419483358673941 1 1
0.604135687620918 0.573667331756397 1 1
0.466622211844681 0.445368385095201 1 1
0.581684453188158 0.548178833383676 1 1
0.484619622581906 0.464779529853009 1 1
0.234702548327614 0.224082933204399 0 0
0.419480907261633 0.404775295287185 1 1
0.456594955893425 0.436537262637835 1 1
0.543868372568529 0.522879934224477 1 1
0.409852623820968 0.392157150154373 1 1
0.265298034960903 0.25622755209141 1 0
0.443717456243649 0.425798262542738 1 1
0.529915158652635 0.50411527014068 1 1
0.439478287736382 0.416647176749714 1 1
0.70851734853436 0.674716507541502 1 1
0.594192641592276 0.569720582747553 1 1
0.533641554359687 0.503847639680264 1 1
0.664995413099266 0.635228300646354 1 1
0.42963353509073 0.406146323858533 1 1
0.520782719576972 0.499217125853493 1 1
0.619386666429624 0.594153982341995 1 1
0.632073732705524 0.601878653092752 1 1
0.631389481256442 0.60426818637247 1 1
0.507497707719143 0.485473607024129 1 1
0.469300842648129 0.446539600062613 1 1
0.43701364587471 0.412679731423276 1 1
0.752573480522714 0.716394421410283 1 1
0.366054119203156 0.348894499145886 1 1
0.452607415558094 0.43397828764874 1 1
0.364206838333829 0.347841127821319 1 1
0.220546105448919 0.209755945463775 0 0
0.281997888613626 0.270115420981046 1 1
0.640173132837078 0.613285630064432 1 1
0.402710817105623 0.383972600211172 1 1
0.678686711878762 0.645857962640539 1 1
0.261209029670517 0.248961075635169 1 0
0.458521687068421 0.436719356700214 1 1
0.439988906733051 0.413693204138389 1 1
0.359837365313628 0.345549442397331 1 1
0.843303306694985 0.802604332207998 0 0
0.421242359247074 0.402254863970674 1 1
0.569461952746343 0.547186156030628 1 1
0.431202410769549 0.409682818477803 1 1
0.252343730344204 0.243072088387601 0 0
0.527203671079823 0.50401152609083 1 1
0.611671169999121 0.57996846721726 1 1
0.388896623699327 0.371518071075019 1 1
0.228070894763094 0.213801511191798 0 0
0.568990256976418 0.543725433605676 1 1
0.685109487464134 0.652113783048202 1 1
0.539427531356318 0.51475684545162 1 1
0.442324266019822 0.424473821905314 1 1
0.35780038406012 0.342809018195498 1 1
0.723491478900606 0.689149726580547 1 1
0.335126524295057 0.321358645128993 1 1
0.255594558444043 0.24457018696726 0 0
0.620212601722929 0.594907713150618 1 1
0.532252340500722 0.504392271077548 1 1
0.409840770694933 0.390382479975189 1 1
0.759962131691151 0.728352456373528 0 0
0.522939910469453 0.496819107862196 1 1
0.253106392587565 0.24222259398495 0 0
0.502335730360907 0.478356674434262 1 1
0.601611896526636 0.572002746060417 1 1
0.262922740335203 0.254503048841807 0 0
0.348319718139638 0.335397348581097 1 1
0.466750599762175 0.445237342828962 1 1
0.541453449200455 0.513312398809934 1 1
0.401363832791971 0.38303475155187 1 1
0.665546241397231 0.633231541998768 1 1
0.637858516163328 0.601686057168963 1 1
0.662225385857887 0.632657487510251 1 1
0.40456418350593 0.389592360706973 1 1
0.622776553430342 0.595111020410376 1 1
0.405416438891768 0.388852227468209 1 1
0.536937105312283 0.512671802787873 1 1
0.569620318044288 0.550752921635496 1 1
0.440673102275646 0.415380389025053 1 1
0.415720906644614 0.39955246754772 1 1
0.505070128873542 0.483593280103074 1 1
0.377773430611762 0.364917626054998 1 1
0.590266961498742 0.559272191931924 1 1
0.576601340161521 0.545221236561259 1 1
0.354400727879843 0.338993605601385 1 1
0.205349255664131 0.198239651990757 0 0
0.545036056897684 0.522071355489256 1 1
0.549472095236402 0.517256462258396 1 1
0.497186585595218 0.473497305572397 1 1
0.651187539076464 0.619056179841974 1 1
0.34676663484296 0.328505422983065 1 1
0.486649196418178 0.463896523301853 1 1
0.350891977262919 0.330981649607505 1 1
0.412695621146384 0.389014008733549 1 1
0.489892477913658 0.463856661200994 1 1
0.589162414734615 0.56017223878959 1 1
0.30918033568185 0.295225438710069 1 1
0.320988223174377 0.305882841903607 1 1
0.323386233195718 0.308875588563852 1 1
0.297031513989654 0.284996061096084 1 1
0.487113885048106 0.466198522574913 1 1
0.507574191442034 0.485809933115062 1 1
0.467871724734342 0.45045894142232 1 1
0.484540619431226 0.461115182594884 1 1
0.505413696771064 0.47926956032874 1 1
0.352892221593354 0.336981064621182 1 1
0.800880419488575 0.766233054896452 0 0
0.603736351484732 0.577623899138899 1 1
0.467269836440515 0.445705234544591 1 1
0.537315439716614 0.516572997737322 1 1
0.577939957099628 0.551496152380355 1 1
0.671839640756488 0.636040630355655 1 1
0.519609455221614 0.494713533924698 1 1
0.329334456105721 0.316477120128209 1 1
0.686142748761941 0.656109663643488 1 1
0.620199143202437 0.594264017740907 1 1
0.164971880723451 0.158251739426932 0 0
0.598927570795551 0.570764420848395 1 1
0.62609669033472 0.601451090627392 1 1
0.333646003261073 0.319411710364195 1 1
0.529106046451412 0.502892628832514 1 1
0.41024337720414 0.392117636019003 1 1
0.413260501493882 0.394844928189193 1 1
0.682124769428236 0.646402010233953 1 1
0.50336727977591 0.481567346343801 1 1
0.475767334297748 0.455813837065228 1 1
0.455309158748527 0.43363215675691 1 1
0.453168598790617 0.433248715241118 1 1
0.372472498861788 0.353728863908228 1 1
0.388876494028122 0.371791798009827 1 1
0.302880769107395 0.288603040951789 1 1
0.191379433135925 0.179924440922585 0 0
0.547817149396143 0.517653113989467 1 1
0.411252783586778 0.386733008254486 1 1
0.394778499275841 0.368757263725927 1 1
0.595004884533555 0.569889347173133 1 1
0.491454998891484 0.462972046216382 1 1
0.493404618429239 0.470421350621913 1 1
0.53759670893049 0.51539622816638 1 1
0.381399849426087 0.36350856784286 1 1
0.406017514401279 0.386207017118048 1 1
0.66764965360646 0.635952819060729 1 1
0.305735051535302 0.292489051892232 1 1
0.428001756252457 0.407718642676747 1 1
0.556789666933537 0.533795556059361 1 1
0.655376699606424 0.62020474944998 1 1
0.476236071777347 0.450421025380149 1 1
0.528837976548906 0.502760824856884 1 1
0.358826899949714 0.335644516558465 1 1
0.632519031810825 0.603248902166905 1 1
0.517597419789482 0.494215287854357 1 1
0.557083745487484 0.530293682529318 1 1
0.553528765433052 0.527516296504491 1 1
0.390648975250225 0.375292102253352 1 1
0.377728439312213 0.363839551225818 1 1
0.245239590059594 0.235004547520191 0 0
0.250443136619024 0.237379257012725 0 0
0.600967803014109 0.577738015078689 1 1
0.478524179712875 0.453520669577494 1 1
0.662884816882002 0.630570542216075 1 1
0.358648914599437 0.341658704901915 1 1
0.503787680190439 0.480612591629472 1 1
0.520941332448682 0.500679045368152 1 1
0.472013597948091 0.450905574969691 1 1
0.537736576353629 0.515173722726077 1 1
0.50881565381328 0.485694335884829 1 1
0.466044934746469 0.442403861856191 1 1
0.429126473238022 0.406705053087505 1 1
0.687849362208355 0.650334537614007 1 1
0.585746125458851 0.56109829653201 1 1
0.423915533709057 0.401454452071816 1 1
0.26270638639614 0.252757818203813 0 0
0.692141171987559 0.657961206428479 1 1
0.541352639344068 0.516041314403799 1 1
0.601786495585495 0.572946636046474 1 1
0.351420494712738 0.335375528691617 1 1
0.551996453882404 0.5212361500531 1 1
0.381824582112175 0.366606107462387 1 1
0.635224353588192 0.609183310626626 1 1
0.376059567780215 0.353232930471436 1 1
0.635408393092725 0.603934604561019 1 1
0.487205210778762 0.46102424923356 1 1
0.535230299156403 0.508743312872802 1 1
0.419803355797484 0.402761486260694 1 1
0.398924766762874 0.385759856933796 1 1
0.582642174101925 0.560625845196289 1 1
0.407692249465056 0.389409040927551 1 1
0.456159761457748 0.436096733502263 1 1
0.596907256835764 0.568629284672414 1 1
0.457432878477764 0.437563405957906 1 1
0.344269457905127 0.326028306871086 1 1
0.512463990933786 0.491094631574595 1 1
0.440910198838202 0.421916607197923 1 1
0.57391030198031 0.543457848768618 1 1
0.55104189153651 0.526250275831417 1 1
0.504392597634706 0.481960479547067 1 1
0.48960250966078 0.469771621073367 1 1
0.374922192261915 0.358096213406768 1 1
0.549400774203142 0.52288645860905 1 1
0.686789565635547 0.652429355798351 1 1
0.648516438103399 0.613861879947278 1 1
0.442268863532378 0.431333970930679 1 1
0.349317861086954 0.331071524849471 1 1
0.394715775830638 0.378093530848809 1 1
0.453346633062679 0.43058181816312 1 1
0.527465603167304 0.500475237893326 1 1
0.485544202514018 0.452716136914847 1 1
0.255306935644754 0.237948316067526 0 0
0.493489450674886 0.473080175579799 1 1
0.615581428541094 0.58792491262034 1 1
0.495751635573193 0.472327924496624 1 1
0.694569367969702 0.663303021136862 1 1
0.503825664906367 0.478609683744411 1 1
0.538337711033051 0.509099460961618 1 1
0.559363369837229 0.530014527402662 1 1
0.491097134692912 0.465962067976249 1 1
0.551298225757487 0.525908125646112 1 1
0.702158083259299 0.665129334749934 1 1
0.411211787544495 0.397236475652375 1 1
0.432287427708229 0.411871670410615 1 1
0.519119678823838 0.492353677112586 1 1
0.640691179098571 0.608813078328634 1 1
0.407191086747829 0.391162342039732 1 1
0.554156123618465 0.527039757303999 1 1
0.481487224850799 0.45771116606663 1 1
0.528551746693581 0.499971333714455 1 1
0.519968461240572 0.498669407963491 1 1
0.309316003750059 0.292396243121733 1 1
0.470122740190054 0.447840124464422 1 1
0.438971617005164 0.420433891824053 1 1
0.683247375161027 0.651006279831839 1 1
0.230959129284371 0.216207467380977 1 0
0.511514926954303 0.487146541903469 1 1
0.534813819425717 0.505501513322104 1 1
0.597287289241328 0.573177585008835 1 1
0.775144360438906 0.741808256845114 0 0
0.463286275031653 0.444522033516267 1 1
0.582253773964418 0.558224850848112 1 1
0.613127438802761 0.586653874638156 1 1
0.253367545240783 0.235876112240008 0 0
0.574721646314081 0.548865258296957 1 1
0.4177532313435 0.398025295329048 1 1
0.287487614390534 0.277729943981219 1 1
0.72135485817012 0.683752102105009 1 1
0.549840066815461 0.524177805491869 1 1
0.438992229571666 0.42264840951155 1 1
0.469347889344982 0.445623163710639 1 1
0.488875855456096 0.460445984225998 1 1
0.759927946365067 0.723534280889171 1 1
0.52655976206572 0.505812053829457 1 1
0.638552096444668 0.604660517635957 1 1
0.469663832684761 0.448603071702034 1 1
0.516200497401153 0.494379112637027 1 1
0.448169059134721 0.428925087761703 1 1
0.333903079438302 0.314918603731582 1 1
0.46944428672441 0.446082145003601 1 1
0.273354127860803 0.262743310339276 1 0
0.359751433298986 0.347033321722638 1 1
0.479465671107047 0.457171537809528 1 1
0.419410919325625 0.399800861077824 1 1
0.360453749893754 0.33830729965943 1 1
0.446647300217275 0.4075852989658 1 1
0.42662440147413 0.402949532591592 1 1
0.458647963093189 0.438315720301179 1 1
0.468955594550412 0.451098187144826 1 1
0.456001460233616 0.435873436952102 1 1
0.202627700264903 0.192240251912972 0 0
0.443712491841688 0.418198649896242 1 1
0.669550994343335 0.636993935831341 1 1
0.330586265384653 0.307640080140579 1 1
0.406582413280414 0.387505853936775 1 1
0.504196398873317 0.483831408668675 1 1
0.513826211732385 0.489249328646128 1 1
0.524986750795513 0.504756163991443 1 1
0.345405210715451 0.330035406812622 1 1
0.66703215815213 0.640322894144723 1 1
0.40207483057816 0.383121857943129 1 1
0.53471787240609 0.513720322112304 1 1
0.380059995642575 0.364006194961317 1 1
0.409210659377125 0.393392394104961 1 1
0.412368974906603 0.390899853558036 1 1
0.453876096029681 0.432996611385842 1 1
0.52312995647498 0.505676814535496 1 1
0.389387854161021 0.368008579198136 1 1
0.711789827573131 0.680685869954236 1 1
0.519356124800508 0.494289745717839 1 1
0.636920232224978 0.612802389984832 1 1
0.462098665080618 0.443252996729644 1 1
0.482362445365477 0.458871717781402 1 1
0.742342499882804 0.705978111557114 1 1
0.351683093519312 0.332442725952799 1 1
0.48306477955493 0.460354945815237 1 1
0.735836005050087 0.704469572881269 1 1
0.412122775480132 0.394030141109509 1 1
0.557418813776847 0.531869929141515 1 1
0.577370507117334 0.553922094621141 1 1
0.455493557278338 0.436316550846514 1 1
0.339439289822769 0.324795559887452 1 1
0.365191888927329 0.347773005203515 1 1
0.320932783703175 0.305708056139074 1 1
0.285330980165389 0.273663631454348 1 1
0.487396860018748 0.466090637747321 1 1
0.707155017122961 0.67430421924973 1 1
0.516478789620043 0.494299503022522 1 1
0.505114133242697 0.484833622543114 1 1
0.253660768660644 0.235934447626229 1 0
0.40704660158374 0.385485790892011 1 1
0.539338536976143 0.509558579149143 1 1
0.453296545358858 0.43687984617421 1 1
0.325384329646478 0.309777640806733 1 1
0.522837792933279 0.498389002653937 1 1
0.680621213333958 0.650726166078404 1 1
0.563234718000548 0.5356686572639 1 1
0.578476154657677 0.553801910274848 1 1
0.41898133665518 0.398739740352844 1 1
0.590079079697922 0.557698196609748 1 1
0.543904251885822 0.519367057285343 1 1
0.560081731086409 0.532797402309219 1 1
0.600992623308533 0.576668752214303 1 1
0.495851056068116 0.474234052942677 1 1
0.52999590437015 0.505867007542721 1 1
0.383971700199332 0.365691256782911 1 1
-0.0131205711495795 -0.011511226975474 0 0
0.393376872250979 0.378236180226262 1 1
0.586929009685675 0.557550196989332 1 1
0.636823301384237 0.603305964675682 1 1
0.373963128437223 0.357013692771747 1 1
0.656639123889569 0.626454450052077 1 1
0.574168174720953 0.54533976000685 1 1
0.495119248954811 0.473965832087646 1 1
0.562439599654373 0.534985457593911 1 1
0.393163106500739 0.375918710102436 1 1
0.626140857966317 0.596345277811787 1 1
0.502929230132553 0.483850509679845 1 1
0.464802566286006 0.443529219429239 1 1
0.431695847236468 0.409357904486779 1 1
0.555822076317157 0.527852064760603 1 1
0.473044382329291 0.45256039223797 1 1
0.49280722574625 0.471482163961847 1 1
0.509784649183376 0.488833895938436 1 1
0.44856795146875 0.42975526050776 1 1
0.569297821202118 0.542368712457956 1 1
0.439372680059637 0.416623530055327 1 1
0.450555257501169 0.429943236617205 1 1
0.44255314366879 0.422924944563794 1 1
0.577724830336934 0.54520007314625 1 1
0.38172573168393 0.355390679555769 1 1
0.544106779602152 0.514452447790741 1 1
0.629662049466029 0.602993819928501 1 1
0.657218209938977 0.62778917676363 1 1
0.537693065176501 0.508785081788759 1 1
0.549033317232715 0.524531592480395 1 1
0.621720612402433 0.592847298989688 1 1
0.571840396159878 0.544169613321551 1 1
0.695451031927582 0.657571866693441 1 1
0.418747050895264 0.400768185485707 1 1
0.585275398710374 0.561101384389692 1 1
0.281294044947304 0.265596576295167 1 0
0.313326081125102 0.300766203968797 1 1
0.405549986519654 0.386859177298524 1 1
0.452584428088164 0.433637496022145 1 1
0.511005714400266 0.485095269770668 1 1
0.517929481353468 0.488769484990845 1 1
0.515664793138184 0.491255254215354 1 1
0.209757123249381 0.204444638586371 0 0
0.472593512726308 0.452346125312935 1 1
0.75482677104649 0.720619375204404 0 1
0.596412710199646 0.568598660079771 1 1
0.524982402278857 0.503813279420136 1 1
0.581932911365741 0.552518534764277 1 1
0.595406271902843 0.570794607919921 1 1
0.461036758558152 0.438124625023558 1 1
0.528814048246798 0.50603124499648 1 1
0.47468515898854 0.453717791635069 1 1
0.324625947927475 0.314329970011295 1 1
0.459477010113312 0.435717152812403 1 1
0.48339533853327 0.46194729518616 1 1
0.646515615069699 0.616133763326072 1 1
0.608107741795561 0.579376713939852 1 1
0.43072345963236 0.407914559895794 1 1
0.560701367641847 0.53375150022761 1 1
0.612109554655345 0.588247829948574 1 1
0.342033530137323 0.3244274858282 1 1
0.569231637021642 0.537252091159998 1 1
0.575539577323606 0.547143371903095 1 1
0.457773415877342 0.435990086559881 1 1
0.375859359622441 0.356707923592924 1 1
0.553712395478894 0.527392550949743 1 1
0.419268374701651 0.403414027904556 1 1
0.539703625113779 0.516232395987837 1 1
0.872668187651167 0.831973213380791 0 0
0.411642224454896 0.392895796859711 1 1
0.565452703458713 0.539765673504142 1 1
0.441528575836911 0.422834590433155 1 1
0.493911892479499 0.472664513947572 1 1
0.587722840244618 0.559673125095786 1 1
0.619452762879522 0.590906457194425 1 1
0.580585705701636 0.557551574452267 1 1
0.386546454742045 0.368515789017024 1 1
0.611989662593462 0.581232479983225 1 1
0.420777925279364 0.401678699738363 1 1
0.645832044279786 0.620094953800603 1 1
0.64498924459777 0.614824564102895 1 1
0.752546861264511 0.714621989094827 0 1
0.636065292961071 0.60983936840265 1 1
0.411364811676074 0.389605374575024 1 1
0.652187664575769 0.620997881574769 1 1
0.432263390094481 0.411639200921799 1 1
0.501449323813077 0.48225059792212 1 1
0.736333098660288 0.699109939391331 0 1
0.529478387926558 0.502169161720881 1 1
0.653185281145541 0.624212886118896 1 1
0.495743210140904 0.476799601229745 1 1
0.329199175647751 0.313233895714999 1 1
0.339391137389903 0.322982001081686 1 1
0.58662633058536 0.561657973847963 1 1
0.476800457671266 0.455118524631279 1 1
0.542191733806334 0.518297703562481 1 1
0.359925263528912 0.335905126650892 1 1
0.546064566807753 0.522595898336152 1 1
0.486321559421768 0.466407253505466 1 1
0.36182037495536 0.345918994321926 1 1
0.499358633046359 0.472585054861778 1 1
0.510778451568316 0.488129445673167 1 1
0.435481829488631 0.418793180930497 1 1
0.364924867831458 0.350286926008987 1 1
0.483688025370147 0.460352151938751 1 1
0.824053594185143 0.782501686535039 0 0
0.663262263983861 0.632803689399878 1 1
0.513390715283652 0.488447336459193 1 1
0.478747526643816 0.454190244445529 1 1
0.446982638617275 0.424731689119914 1 1
0.345867394218178 0.330187511403757 1 1
0.433650487655723 0.411877490300536 1 1
0.477195549654764 0.457845136503127 1 1
0.566979276107553 0.540406104008519 1 1
0.194153420572298 0.184033456735395 0 0
0.599110142018338 0.572530680966958 1 1
0.475683844620657 0.454546854225817 1 1
0.588333268362349 0.556638910423349 1 1
0.446582329504225 0.424870871657197 1 1
0.512048404930219 0.487684397853516 1 1
0.597295873088394 0.5705751578255 1 1
0.601602412953346 0.570225335321706 1 1
0.520635383486209 0.492906295996808 1 1
0.538306544057044 0.514423971799946 1 1
0.484725247376779 0.462511921926125 1 1
0.488651439012428 0.465729684879383 1 1
0.705096668958804 0.673515403877768 1 1
0.598718310071971 0.570830045949356 1 1
0.518031050854538 0.492361899395069 1 1
0.421475002366646 0.399582776175539 1 1
0.539549453080176 0.510077026914125 1 1
0.45255532701544 0.432333147538373 1 1
0.503010565972773 0.481217293249648 1 1
0.590555634790611 0.563041886670768 1 1
0.536908926739258 0.51165714752451 1 1
0.665987333413632 0.635600094466175 1 1
0.522452437527218 0.496911769810489 1 1
0.490653123255228 0.469680832462136 1 1
0.673233910145996 0.643281533373484 1 1
0.339189935994552 0.321160804593959 1 1
0.393297454785054 0.376716279255803 1 1
0.539616693326857 0.511121842964513 1 1
0.504529991822096 0.477869648518615 1 1
0.506511977418118 0.489720500947918 1 1
0.63615943278507 0.605584369656488 1 1
0.467726275804255 0.447414209831873 1 1
0.55412820340581 0.527810194101405 1 1
0.515447782189739 0.491052613485777 1 1
0.641934652596878 0.610636471357089 1 1
0.464509512716142 0.438294367069392 1 1
0.627228506308039 0.596677798571354 1 1
0.437275491043933 0.414209080831407 1 1
0.559829898249959 0.533922316165433 1 1
0.513260507304271 0.490484906706889 1 1
0.53108134067356 0.502454826974169 1 1
0.354507270209992 0.332933422924993 1 1
0.593960529171594 0.570622515639539 1 1
0.515893718600595 0.493705765851849 1 1
0.545340004477169 0.520994670183397 1 1
0.566937465646375 0.539106603532254 1 1
0.163132803256788 0.160625033323379 0 0
0.69090376382049 0.655557780149859 1 1
0.48205536466377 0.455887992390852 1 1
0.731721358257421 0.701521862627576 1 1
0.192376253888192 0.183225460088971 0 0
0.390210603891023 0.380110848975598 1 1
0.423641706922773 0.409915331224193 1 1
0.560158305437358 0.535213957639746 1 1
0.414357088728944 0.395202319576417 1 1
0.55221764754374 0.525908373626767 1 1
0.548532941828749 0.523827808285691 1 1
0.407017660245173 0.393290675636253 1 1
0.482371683898847 0.464801156704701 1 1
0.595142828654167 0.569193579679086 1 1
0.63611676608418 0.604147125400599 1 1
0.60315166169045 0.579146442567771 1 1
0.392476284279574 0.377410980506253 1 1
0.464771126357875 0.444746651223636 1 1
0.438840233064544 0.414990972992103 1 1
0.64614803897397 0.613472661424766 1 1
0.398618628323291 0.380946352342385 1 1
0.614272411715329 0.585481151999787 1 1
0.311743634697922 0.297151373143325 1 1
0.414491847198948 0.395049391841885 1 1
0.463735170335617 0.44625739859962 1 1
0.438731524695004 0.420835713717152 1 1
0.530167048303445 0.503243517247937 1 1
0.509158295619012 0.484461652263829 1 1
0.290188182045124 0.278876240677474 1 1
0.660742212128756 0.611913195581928 1 1
0.412629582678779 0.394725728450885 1 1
0.595932509895713 0.565412265879528 1 1
0.522678517267068 0.497711719668947 1 1
0.914912175557661 0.871131318746072 0 0
0.446550015160316 0.426800641747311 1 1
0.457394532913527 0.434048756110839 1 1
0.504085804094837 0.48477157724767 1 1
0.67058504958184 0.638964215554361 1 1
0.284602535835153 0.273133731657871 1 1
0.36027222027957 0.343574210397561 1 1
0.485333319128875 0.462031092149262 1 1
0.2607249165583 0.246544542508226 0 0
0.390183174883056 0.378334047259354 1 1
0.578261090100768 0.553677581392488 1 1
0.537248513210736 0.513139485139392 1 1
0.552042476880203 0.52836163656055 1 1
0.324544210211514 0.309050805585363 1 1
0.387529058093702 0.366284431890733 1 1
0.603485513168874 0.573453446290694 1 1
0.466131737520995 0.444327469241287 1 1
0.586591499102391 0.559053753367154 1 1
0.672509042485913 0.640605589042665 1 1
0.72481297523771 0.693997318524245 1 1
0.387050465826849 0.36821338074527 1 1
0.516819837094182 0.493220000251457 1 1
0.758722897039051 0.722382796665098 1 1
0.600401681931747 0.572559687537689 1 1
0.516316384378098 0.497568526052521 1 1
0.45188049254657 0.436372808598552 1 1
0.399067025096438 0.372412110263695 1 1
0.426745406280299 0.404955503643516 1 1
0.677787131834604 0.648121424999056 1 1
0.405836623487266 0.389322012276546 1 1
0.444626603445262 0.422271167059579 1 1
0.551240662072889 0.521266397872647 1 1
0.547392341890805 0.521968000612796 1 1
0.542160218688617 0.517173660482393 1 1
0.312732097971546 0.298028705254477 1 1
0.556410093101056 0.528888806408062 1 1
0.479393844233234 0.456290054422142 1 1
0.534122021644429 0.511659501066708 1 1
0.502315738946398 0.475577059554418 1 1
0.542986182945237 0.517317358129131 1 1
0.552102158705925 0.525156419817638 1 1
0.210471505845837 0.202005833976202 0 0
0.578422679299102 0.549485458129158 1 1
0.323693719762681 0.310068267805971 1 1
0.424949502653337 0.404595104310681 1 1
0.478156877811936 0.454548690815695 1 1
0.446694669094835 0.423631249133454 1 1
0.682645539462466 0.654159236108362 1 1
0.422996913024402 0.386438716581268 1 1
0.489038845194937 0.467315287246286 1 1
0.604489955986754 0.57147751772197 1 1
0.366850929610088 0.351249075263122 1 1
0.622190755837853 0.590101437690138 1 1
0.462033558563624 0.442236890867395 1 1
0.572014680361971 0.546192353895245 1 1
0.398277416439652 0.378043577949841 1 1
0.533053647570386 0.507125877746662 1 1
0.444749850856808 0.424904771214884 1 1
0.39181293025503 0.372571501419125 1 1
0.452870726066949 0.43288643040582 1 1
0.484156712658597 0.461105617554159 1 1
0.519821820918272 0.49063099967545 1 1
0.546607754917656 0.5219068338488 1 1
0.592503144266945 0.562607149834903 1 1
0.486660856383082 0.4605087926344 1 1
0.576185529951155 0.546809788603215 1 1
0.534452958884043 0.509742214550717 1 1
0.479807575397147 0.460819808213012 1 1
0.316980216980346 0.301962089883924 1 1
0.563514188344086 0.534481515147509 1 1
0.399538409076778 0.386684606279542 1 1
0.516729970821405 0.487031889982459 1 1
0.490532267538948 0.466991712876958 1 1
0.795317494925298 0.752439166652309 0 0
0.352307729630518 0.331974438653664 1 1
0.345455085341336 0.333229343051216 1 1
0.48352708951601 0.46274487555462 1 1
0.616354826994006 0.585947954624161 1 1
0.573701093661275 0.542345068210191 1 1
0.562058505093082 0.533112118978023 1 1
0.352113313615626 0.336585742454782 1 1
0.453236872878895 0.428408545859153 1 1
0.513218100860505 0.485378806575251 1 1
0.463164020414219 0.444483579651629 1 1
0.508111392291355 0.48551159582563 1 1
0.694584019197331 0.660460377898339 1 1
0.604181492580007 0.57334280945277 1 1
0.56007584130651 0.532327931362632 1 1
0.422229379754881 0.400283313070234 1 1
0.434163674724056 0.410957225313986 1 1
0.305294882284435 0.295001717622601 1 1
0.3828236617077 0.364162799985327 1 1
0.496609073101413 0.472883376069231 1 1
0.433508471936032 0.409612717510309 1 1
0.40903738235658 0.386208339677235 1 1
0.4555160303902 0.436578060020001 1 1
0.478872641161732 0.458747550793889 1 1
0.730287406704255 0.692376475519428 1 1
0.583394958387603 0.556376093034461 1 1
0.617916785548608 0.590826412028082 1 1
0.536595996270487 0.512393849160352 1 1
0.608752080731343 0.581093340256922 1 1
0.70638309495933 0.674700975481492 1 1
0.437688711096567 0.41511926991509 1 1
0.37027826279175 0.354629342649577 1 1
0.334057894906011 0.317391650220972 1 1
0.439536930560195 0.418986114352876 1 1
0.658847170080137 0.627860017020267 1 1
0.67183531960257 0.641962288053661 1 1
0.50293918683608 0.474903097794113 1 1
0.532656609074354 0.510895905656798 1 1
0.392630132452219 0.373174078117544 1 1
0.522640843620583 0.498825609935167 1 1
0.598597759363741 0.566318816132529 1 1
0.358380299243893 0.341294606141021 1 1
0.433759923524932 0.415018527981342 1 1
0.319278710830205 0.305285466555588 1 1
0.600412236721782 0.572083929081024 1 1
0.551451252492962 0.525877263625998 1 1
0.593627296501753 0.567693833983545 1 1
0.681989116015418 0.648300589395615 1 1
0.35591987890761 0.337270591467621 1 1
0.388210792086776 0.371431332160314 1 1
0.471110245883952 0.448012629708541 1 1
0.485109510661135 0.461698494174415 1 1
0.528116367931942 0.503284588818534 1 1
0.607108632533517 0.577848313240148 1 1
0.508213138337313 0.48097750801981 1 1
0.603622634966502 0.575928096097693 1 1
0.559311012905058 0.536224101219731 1 1
0.386830885496906 0.369367826616471 1 1
0.656273536612931 0.624964797855656 1 1
0.332837948510908 0.317477581854103 1 1
0.483278404007504 0.458471800515441 1 1
0.418126743898292 0.398656485722026 1 1
0.394471653619683 0.377757137443004 1 1
0.588491948062087 0.557327582499453 1 1
0.40130539043454 0.38687605280637 1 1
0.130003644925183 0.128085748228316 0 0
0.469511579646034 0.448801806280208 1 1
0.421215091270194 0.403162319591917 1 1
0.507744719822843 0.483229198173618 1 1
0.508419004034171 0.485154192363813 1 1
0.426855963589784 0.405197900948326 1 1
0.432385099439308 0.409758280783979 1 1
0.465548096403325 0.441431109383779 1 1
0.413005691169838 0.395728246891342 1 1
0.452356534857527 0.431224593137541 1 1
0.568932484298606 0.541807469469 1 1
0.542098899939554 0.516603540447519 1 1
0.511194587447481 0.486169612720633 1 1
0.477532692279565 0.447016732636485 1 1
0.62398399794165 0.594260405714091 1 1
0.297751895703725 0.286507040967115 1 1
0.659844805746559 0.630591940561866 1 1
0.492488067351829 0.471334824770824 1 1
0.42659052971625 0.401820506456494 1 1
0.450822816703631 0.432093176337343 1 1
0.481931334222713 0.459757157908837 1 1
0.31815449121553 0.302585704329268 1 1
0.295077110478704 0.279425786478442 1 1
0.48568566108986 0.460096071803297 1 1
0.591202239495994 0.562569272594795 1 1
0.504604536326864 0.486141536994569 1 1
0.481493760714896 0.459282429129226 1 1
0.53826038746255 0.511930678740178 1 1
0.642479162038596 0.609797015264788 1 1
0.385080204374148 0.363305667459735 1 1
0.511270449901303 0.483530494693588 1 1
0.431016826650309 0.412731792273043 1 1
0.299410403480133 0.290084232517619 1 1
0.393322847347537 0.372503549319648 1 1
0.592737077704455 0.564385525445301 1 1
0.377375561694372 0.360823773373293 1 1
0.467464841372274 0.442554530981302 1 1
0.744559759288091 0.708880776009246 1 1
0.569210465528065 0.540302929570651 1 1
0.593811297983424 0.569967253825524 1 1
0.482623687945054 0.4572753515188 1 1
0.339324692942718 0.325478097297436 1 1
0.581788205637912 0.554206756052076 1 1
0.270907405577771 0.253448167195849 1 0
0.389463150294802 0.375392951618424 1 1
0.307155540826877 0.289034979220163 1 1
0.450933879267291 0.428530141824566 1 1
0.594550465653009 0.567046206328446 1 1
0.548078018654068 0.522294817256294 1 1
0.512330450659996 0.488583456074492 1 1
0.444000752275252 0.418208975775468 1 1
0.427201782285819 0.402908203755101 1 1
0.510704884460344 0.48643368933477 1 1
0.509781351881998 0.480274834618565 1 1
0.668855903463543 0.639373015328719 1 1
0.388793109542071 0.373211576692262 1 1
0.625004599380103 0.59257610537447 1 1
0.740135830828468 0.70130019895797 1 1
0.283958586181747 0.270190934463571 1 1
0.390690266944167 0.362056362067269 1 1
0.365447852583137 0.350668035531129 1 1
0.43781163248639 0.42029772196481 1 1
0.61400623302258 0.581271818695463 1 1
0.349679589578656 0.335717910951019 1 1
0.535749851866142 0.510302295410169 1 1
0.582814933015708 0.556406382710128 1 1
0.45914931950213 0.438068499368872 1 1
0.529631442683046 0.500985097164778 1 1
0.478099398809085 0.451782967776873 1 1
0.643390108769723 0.612159887143201 1 1
0.701515699463348 0.667202698312423 1 1
0.698203230357835 0.65934817914805 1 1
0.502391252285895 0.479490252841158 1 1
0.383991354395839 0.363430155232081 1 1
0.461650715112746 0.444176188656954 1 1
0.451186815502455 0.434537491748675 1 1
0.526767679075904 0.505160978421358 1 1
0.5394672053187 0.519727963307237 1 1
0.30780220483124 0.293445645704433 1 1
0.524081011631806 0.503036080721377 1 1
0.553776687696413 0.529785252389469 1 1
0.389987297792488 0.37101946938125 1 1
0.381708630812307 0.364471868233215 1 1
0.450001294134377 0.428117181196178 1 1
0.568060420209536 0.541384536166385 1 1
0.430833091206302 0.409856916416095 1 1
0.624782679883667 0.596176706487076 1 1
0.500586936710757 0.476258374060567 1 1
0.470712007347406 0.44699446749171 1 1
0.465059429368914 0.441565952571038 1 1
0.588859849784161 0.56337127765284 1 1
0.461659471273573 0.437295208810422 1 1
0.333318794126128 0.321243820024231 1 1
0.215205331472984 0.202058558597388 0 0
0.446760147248956 0.424775790389216 1 1
0.296111381828916 0.280477021116959 1 1
0.725109487179078 0.686832195266982 1 1
0.307349970843432 0.289904077768925 1 1
0.691198484392804 0.659997464433049 1 1
0.576321898999909 0.547553634183556 1 1
0.580009278756044 0.553796673166559 1 1
0.659970684140205 0.624657838614536 1 1
0.433290226306561 0.41118978723341 1 1
0.611861494954809 0.581702677320914 1 1
0.313039080427623 0.291195668725451 1 1
0.632573751093117 0.599519164394364 1 1
0.654425700954683 0.621320995569212 1 1
0.563819948498728 0.540190193885225 1 1
0.497899800285374 0.469209459814971 1 1
0.331598729022826 0.315229731970658 1 1
0.625530208037455 0.594395999595044 1 1
0.521115889304656 0.491912614867091 1 1
0.702164907060772 0.659614741533331 1 1
0.464343559872826 0.438517597258924 1 1
0.455839090371983 0.429609376659595 1 1
0.45003986394548 0.427593991908925 1 1
0.318376596531545 0.305712479392343 1 1
0.376043444758908 0.356418056619811 1 1
0.232630565286816 0.217766335570818 0 0
0.582092109802173 0.555894357433305 1 1
0.432913106253653 0.407707317111962 1 1
0.536520665942984 0.51443770130607 1 1
0.504865841430349 0.479000348633523 1 1
0.559429754656638 0.532356336530314 1 1
0.648585665288101 0.621711241775711 1 1
0.429250637412038 0.409619316689743 1 1
0.475599169108652 0.45611341502366 1 1
0.334157315512838 0.318623037808205 1 1
0.183823708368765 0.173827192619205 0 0
0.454526101167611 0.436083185026663 1 1
0.554564374707899 0.527813076689698 1 1
0.405442460908712 0.387381730096418 1 1
0.582675591625957 0.554215299195689 1 1
0.501943024709383 0.472639187074424 1 1
0.643231336617077 0.614555519817441 1 1
0.483025388268066 0.458580104231299 1 1
0.264280246644721 0.252992668206633 0 0
0.466259955111898 0.441266185817745 1 1
0.355962736450576 0.339203674451895 1 1
0.45802441487103 0.436010134076776 1 1
0.531820933438863 0.506498704659427 1 1
0.58272387113495 0.555406940940643 1 1
0.387422990226113 0.3709660974767 1 1
0.495574005381379 0.468447517709415 1 1
0.490862662602288 0.467452199608325 1 1
0.634669177051654 0.602823636475706 1 1
0.523579868309771 0.498626417741632 1 1
0.585261812879149 0.559594152396688 1 1
0.39829961860145 0.381468170082584 1 1
0.700223725735548 0.665031816431182 1 1
0.838011309788871 0.794292165679815 0 0
0.700793448749901 0.66596988978551 1 1
0.342747902823848 0.326879621928476 1 1
0.399773476101181 0.382142756858021 1 1
0.469768167926218 0.44777045393765 1 1
0.36911029696741 0.349404559757128 1 1
0.601307079091858 0.571682639984831 1 1
0.515712258614597 0.48579712420674 1 1
0.496086929463577 0.472221719755709 1 1
0.304067995439284 0.286604001411148 1 1
0.339373006351273 0.323319581376191 1 1
0.56678036920968 0.539789025734464 1 1
0.547674209696038 0.520772061766392 1 1
0.492855320815443 0.467593979558223 1 1
0.402793219458055 0.382775034555232 1 1
0.540201874388673 0.514872451336708 1 1
0.694287178793304 0.662678636168651 1 1
0.189785682019501 0.180536793076331 0 0
0.53488251630745 0.509377351275347 1 1
0.445636909523522 0.425772102055421 1 1
0.597820537634646 0.57204537036693 1 1
0.433558825223774 0.409092720486791 1 1
0.602824395858883 0.57762405760578 1 1
0.469813892204974 0.458687278470603 1 1
0.479229406786551 0.456822462354385 1 1
0.437272618537155 0.416528017960325 1 1
0.478001628152402 0.454208527102813 1 1
0.436865574836447 0.417133238668923 1 1
0.551633150739027 0.519913145979753 1 1
0.605583805444938 0.576068376772795 1 1
0.426923702290609 0.404472112306394 1 1
0.310190205275226 0.293530139678993 1 1
0.512932061398179 0.485470078578355 1 1
0.287240945522789 0.276137643704956 1 1
0.398502189204113 0.376345153780729 1 1
0.560374592861111 0.528172844159749 1 1
0.317929544906409 0.305126077981665 1 1
0.493796786524619 0.472556711472339 1 1
0.871797619816918 0.828295901212531 0 0
0.383078434520763 0.363955535003685 1 1
0.729041608043296 0.69536564608501 1 1
0.512406533491943 0.488138208810133 1 1
0.647701161700701 0.623419664651975 1 1
0.520486296560113 0.492331916069648 1 1
0.529952967120567 0.504663286583019 1 1
0.391902440937171 0.376626705246033 1 1
0.505011298219126 0.4815119418991 1 1
0.562148587349312 0.532123302231818 1 1
0.463188244743166 0.440528505563026 1 1
0.538955934958593 0.510207579397961 1 1
0.628502345719413 0.598898340269209 1 1
0.66671773013583 0.631353675016769 1 1
0.597615148149159 0.56499975570362 1 1
0.370311523021691 0.35146985984006 1 1
0.413521811077157 0.392070383806751 1 1
0.334698812802574 0.32109507447625 1 1
0.403527455306994 0.382195078830223 1 1
0.68902776597679 0.654142396674841 1 1
0.477475257497138 0.456318577666717 1 1
0.628032966208791 0.603643544558495 1 1
0.375213628735679 0.356442405003172 1 1
0.424980607245323 0.402588471337027 1 1
0.507770106547925 0.483269196455563 1 1
0.563338186374197 0.539377202946391 1 1
0.454675158894839 0.430428059935834 1 1
0.601567673960276 0.567414123104272 1 1
0.463899976138059 0.435949427758679 1 1
0.492128964431649 0.465637565568287 1 1
0.369651555337278 0.350503729402209 1 1
0.437706816745481 0.418689777930747 1 1
0.885040067884672 0.84069570798131 0 0
0.533855621352676 0.510570368580625 1 1
0.302006993877815 0.286102769663797 1 1
0.453613656387608 0.429305641144854 1 1
0.448994076071211 0.425457834021142 1 1
0.513099761011578 0.489863078317151 1 1
0.608479278943276 0.578616024446128 1 1
0.36729117292968 0.35304879922941 1 1
0.419556275058472 0.401874651628629 1 1
0.647716002453662 0.618588948792081 1 1
0.630195432428348 0.60200563257334 1 1
0.571878771737614 0.545380502740945 1 1
0.416343715118166 0.401281661514415 1 1
0.277399805733934 0.264674557917601 1 0
0.428313456657115 0.411514707680101 1 1
0.597195984822219 0.568022972364646 1 1
0.520038517528524 0.493713744289332 1 1
0.471181258708855 0.445882582351695 1 1
0.389332556342223 0.371692564937659 1 1
0.532138332346587 0.505808931343176 1 1
0.59912158959175 0.570470133229465 1 1
0.639084668953126 0.609664945283734 1 1
0.495577400818407 0.472257592253821 1 1
0.608483315475495 0.577705417698477 1 1
0.567326986857382 0.540154387922839 1 1
0.636607722888902 0.608384427841166 1 1
0.436669975232173 0.413448524006544 1 1
0.799380172035734 0.756293709590628 1 1
0.62693058289475 0.600749377834632 1 1
0.358121705019982 0.340586561415929 1 1
0.457812982773026 0.441116788543541 1 1
0.460152993161296 0.436597712186419 1 1
0.557448892769585 0.530177002066382 1 1
0.545937614467095 0.523708095027546 1 1
0.267091804988812 0.25601594253097 1 0
0.562599152877823 0.537190123161099 1 1
0.274094486084587 0.26238032266172 1 1
0.435231875714112 0.413710678263202 1 1
0.475770239291075 0.452861536962242 1 1
0.566199544846781 0.541595673916427 1 1
0.67246889300386 0.646876810334662 1 1
0.452950872489788 0.427125373781394 1 1
0.498227930238779 0.475291626427439 1 1
0.600896137615402 0.571509793570797 1 1
0.558075219178506 0.526081867570917 1 1
0.375241527800161 0.360876324974971 1 1
0.760985085890432 0.726660277309722 0 1
0.528104901097847 0.500490783355691 1 1
0.605665893637864 0.576132991798129 1 1
0.477811732587288 0.453156245646604 1 1
0.529973826863513 0.503619254061281 1 1
0.48638218587576 0.462787866919956 1 1
0.37570508071382 0.359938574566518 1 1
0.683793708326439 0.644702140176216 1 1
0.540244008951892 0.514576410732544 1 1
0.514350154159306 0.492745112404381 1 1
0.449528545154964 0.428725464687989 1 1
0.353933610559595 0.336025614061565 1 1
0.563698736868064 0.529873288156189 1 1
0.461672188473727 0.440545355473336 1 1
0.714466316813333 0.681639524418399 1 1
0.529730817543512 0.505734556019539 1 1
0.289967324917417 0.280640067496218 1 1
0.544207681771678 0.510632083856537 1 1
0.405516539975641 0.385371923629068 1 1
0.742364382117317 0.709518958623883 1 1
0.326419484841184 0.311926224276623 1 1
0.498007555273624 0.473914723347199 1 1
0.729648991234659 0.694682573143238 1 1
0.392662941125487 0.374519458680418 1 1
0.357858727355013 0.346577317015375 1 1
0.477207089386976 0.453737085339641 1 1
0.505931354563508 0.482886626813655 1 1
0.251736520156204 0.23881897874527 0 0
0.502999922986493 0.476939361908078 1 1
0.460713419998715 0.435602439911399 1 1
0.393132911497678 0.376156462320219 1 1
0.535278902939026 0.508077111645771 1 1
0.650996870155974 0.620514405451443 1 1
0.647336532492443 0.613904549410676 1 1
0.443807738200707 0.423517563844106 1 1
0.559305906071141 0.535371805596009 1 1
0.390909408163408 0.374462256604554 1 1
0.62852813531687 0.603820403369536 1 1
0.508769305335947 0.485184461782527 1 1
0.43108129960559 0.41497287801732 1 1
0.621546531642221 0.595701970008466 1 1
0.374385549495883 0.355790182284577 1 1
0.762203064899829 0.724242315203486 0 1
0.370818877622824 0.352424587887582 1 1
0.603030213669874 0.576250667702823 1 1
0.801889642104423 0.763290476162249 0 0
0.682743892358655 0.652711793254258 1 1
0.499070548684539 0.472624311104548 1 1
0.292973153841793 0.279895538683088 1 1
0.271129584155616 0.256742128905368 1 0
0.16441538758662 0.156424322144308 0 0
0.229566757852237 0.216786187218029 0 0
0.53281507777747 0.509418449463867 1 1
0.445435193883617 0.420173233184908 1 1
0.369415910797856 0.351896148753386 1 1
0.304207799996148 0.292724415837182 1 1
0.378424669263185 0.360439155466314 1 1
0.505655017565314 0.48190267361382 1 1
0.628680681232266 0.595739589911547 1 1
0.388681919935661 0.371233160745487 1 1
0.564179332960643 0.53412077649963 1 1
0.558735777396405 0.534130330642042 1 1
0.508196561368737 0.486341671897814 1 1
0.331011240105506 0.315440806329318 1 1
0.434736757055181 0.414554659782942 1 1
0.561787705681573 0.536741528359464 1 1
0.486120323592385 0.459611295794801 1 1
0.508210960414467 0.488925568331827 1 1
0.357028136220514 0.339250109835503 1 1
0.561141853366839 0.537563604390768 1 1
0.666468787240943 0.634829104603792 1 1
0.604930310883043 0.57708511187902 1 1
0.514247586302249 0.48896258587455 1 1
0.455911120726767 0.431613614574087 1 1
0.581776923882493 0.556330331963884 1 1
0.582151395763212 0.553182040853156 1 1
0.454950808213294 0.437361101768576 1 1
0.416466246653768 0.395257813784333 1 1
0.547598635435493 0.522684062637074 1 1
0.562585828880362 0.538938490269157 1 1
0.468937221527361 0.448049826257588 1 1
0.355929431362784 0.341120987323266 1 1
0.66667648278622 0.629110927216568 1 1
0.460866280231094 0.442393512379685 1 1
0.692756038084826 0.661477247183688 1 1
0.325210359570885 0.310772274907657 1 1
0.53900115599217 0.506826331299364 1 1
0.410858393913314 0.394065866950083 1 1
0.535414460679315 0.512486678777174 1 1
0.652526538797206 0.621328237185038 1 1
0.79372101276688 0.754772817488596 1 1
0.264351622425966 0.250970512414369 1 0
0.568838150195824 0.54097365888895 1 1
0.571430991320236 0.547728403126981 1 1
0.309000356019577 0.293540883629882 1 1
0.376402659331145 0.356933909758581 1 1
0.527014713610373 0.498030665812733 1 1
0.332522570026893 0.3207222551458 1 1
0.60290200897409 0.579572349191585 1 1
0.414119097775699 0.393370794824453 1 1
0.496828207637616 0.473026215706304 1 1
0.387431464698032 0.368142322445885 1 1
0.291179751622269 0.274201221685478 1 1
0.482342703540691 0.458322219800799 1 1
0.596083050648126 0.566603760382538 1 1
0.623566966637807 0.596545543184515 1 1
0.531573705598082 0.505715554847295 1 1
0.312088850287808 0.299610866866574 1 1
0.441009636736321 0.415714217585558 1 1
0.541571855918963 0.515888678417821 1 1
0.554718504444139 0.531340873385466 1 1
0.247882649474663 0.23807619954352 0 0
0.643997571795368 0.605001891757136 1 1
0.404821946371357 0.382203928187908 1 1
0.399728081756902 0.381601275518932 1 1
0.51132715124248 0.486556533190111 1 1
0.520704764173731 0.495350344735602 1 1
0.309752397309445 0.297474088304933 1 1
0.635413575814546 0.602615364986973 1 1
0.421721643036281 0.398050167955838 1 1
0.44439562918634 0.419963879884048 1 1
0.599668369572731 0.570594386674837 1 1
0.355116492092922 0.343649155041307 1 1
0.435982302105908 0.418009905441072 1 1
0.281804868753619 0.267793947805151 1 1
0.434700607303846 0.412321515295988 1 1
0.50691654134506 0.481648425473695 1 1
0.57085167552621 0.541364263582347 1 1
0.423077041391776 0.400768609202932 1 1
0.404607510023998 0.38298368396311 1 1
0.515609717887781 0.493937191949642 1 1
0.44676033023402 0.424668151726247 1 1
0.565676667860264 0.541130648083797 1 1
0.338257691800082 0.32723722590532 1 1
0.385988365008087 0.369470660548489 1 1
0.432108188318441 0.414622073550751 1 1
0.363616088007575 0.34921783939844 1 1
0.428161812604077 0.410524756897899 1 1
0.452314261909953 0.43339287565142 1 1
0.451134068207322 0.430525378820195 1 1
0.485652349565093 0.464618880811528 1 1
0.48269218630257 0.465011629185303 1 1
0.50656738107092 0.484832301518409 1 1
0.485109832950704 0.467457633134612 1 1
0.45588240258024 0.437043159360966 1 1
0.8281953420036 0.786884191311732 1 1
0.385375585232159 0.369671867608517 1 1
0.537577441518461 0.510291661058691 1 1
0.732175240735317 0.693048438853843 1 1
0.282394905462432 0.269870356849228 1 0
0.46581979167807 0.443423204567007 1 1
0.537301913074403 0.51513650035597 1 1
0.471337663233661 0.445622057961551 1 1
0.591045987442532 0.561154646008912 1 1
0.374083450688653 0.349909565963198 1 1
0.576236509571646 0.551576071235737 1 1
0.7591038536214 0.722930662904216 0 1
0.434126295125619 0.41349451539948 1 1
0.636152353819609 0.609230713570938 1 1
0.560003280558294 0.535546320244253 1 1
0.443950117927575 0.428077322180886 1 1
0.375939882249554 0.358118272685754 1 1
0.475160287435985 0.453333020337737 1 1
0.63065630936705 0.599783406382984 1 1
0.381003202366759 0.362154042265957 1 1
0.404183831689708 0.383927850737026 1 1
0.41472415018203 0.397392354487373 1 1
0.335534396209534 0.312158838227179 1 1
0.284741702656488 0.265598498979761 1 0
0.418557803909578 0.398044097394842 1 1
0.527980536090799 0.502301847134726 1 1
0.550111652212006 0.522879827686768 1 1
0.477986581118297 0.455570597255718 1 1
0.493047202915468 0.471054038102439 1 1
0.517209032128591 0.48924928642063 1 1
0.434878955851092 0.41358376974645 1 1
0.516754904216423 0.490425101957822 1 1
0.646146073221194 0.616878896697711 1 1
0.628276377303502 0.598250923267677 1 1
0.605821953728774 0.575533739349101 1 1
0.435735097644335 0.40662789922372 1 1
0.5666068578267 0.540067029446022 1 1
0.405715267315542 0.388295899827018 1 1
0.557636187790604 0.533315027648765 1 1
0.2895866385432 0.27767008127762 1 1
0.438058841571585 0.419134843458441 1 1
0.0826385187892832 0.0786554964303303 0 0
0.513429439890198 0.487876176420795 1 1
0.511679624342994 0.487226203055796 1 1
0.153937861630716 0.147263641942015 0 0
0.384574249038435 0.370410902946437 1 1
0.434901057659219 0.414205233486844 1 1
0.351178435049653 0.334957261291077 1 1
0.507462672791945 0.482665433609203 1 1
0.57725942537511 0.55235218628539 1 1
0.787381587906791 0.748690710657088 0 0
0.508142836086166 0.484739826722738 1 1
0.531403529963606 0.50723785575751 1 1
0.567541718909924 0.53932603942601 1 1
0.302500234153683 0.28665265040939 1 1
0.464997276174929 0.443287358148185 1 1
0.432706875534843 0.412892178185846 1 1
0.436609716936092 0.420356377347385 1 1
0.571543607285433 0.547435669231621 1 1
0.510757531777932 0.485732398649693 1 1
0.538061341845602 0.513895718164803 1 1
0.670821299266415 0.640586297602416 1 1
0.583346936535118 0.549545809752588 1 1
0.58674284181202 0.558157547998151 1 1
0.524143350711074 0.499662338338863 1 1
0.474534123196885 0.453686757855871 1 1
0.563998768140938 0.529402725285752 1 1
0.504188162002822 0.479901694094725 1 1
0.489348484659221 0.466714919514804 1 1
0.621472633020225 0.595000318211221 1 1
0.505941065757336 0.484751694374873 1 1
0.483178887208622 0.459498993168308 1 1
0.569223442725456 0.546040538180387 1 1
0.381493060254881 0.362802716063885 1 1
0.453653349541992 0.436109359713175 1 1
0.526553697535551 0.505218205730359 1 1
0.518918059321949 0.48979888402799 1 1
0.478988935411742 0.455576445542958 1 1
0.692327685553285 0.660971300743845 1 1
0.537975839842825 0.51198035901588 1 1
0.429444690053302 0.409146136621123 1 1
0.406586253112157 0.38818057341684 1 1
0.432980019407474 0.409778735389128 1 1
0.327635486596199 0.317005762579668 1 1
0.57685470134995 0.550967677714948 1 1
0.431164511043427 0.412491443073739 1 1
0.517109564871367 0.487871571672446 1 1
0.324779889533189 0.310439443330066 1 1
0.321571772119796 0.309847825779294 1 1
0.433795183091552 0.417055074742967 1 1
0.45493250541956 0.435712998047441 1 1
0.615301094566427 0.590425833890777 1 1
0.507414217115518 0.481732507693811 1 1
0.578127996674858 0.549038397797162 1 1
0.364487016791812 0.351275521901676 1 1
0.449093857782728 0.433201708205361 1 1
0.502979528782868 0.478106974557055 1 1
0.580670783003135 0.547902365068989 1 1
0.590831194346001 0.565905587636344 1 1
0.519633613462861 0.494653270857596 1 1
0.513957652984063 0.491833206322936 1 1
0.575310820487076 0.548440615515589 1 1
0.804566976785429 0.763185549541066 0 0
0.50819303414681 0.485834471593669 1 1
0.270110919634748 0.255418372591117 1 0
0.580778718276274 0.546426751526595 1 1
0.486560515892904 0.462308869950907 1 1
0.63856810589261 0.607767706769675 1 1
0.68725138588735 0.655982741652471 1 1
0.551927602524914 0.523662726321018 1 1
0.559320081782783 0.53435290389023 1 1
0.451114796730619 0.42648855075348 1 1
0.352628708719035 0.338631808678577 1 1
0.507918996315085 0.479765929062423 1 1
0.582158253093558 0.554157815350401 1 1
0.536453149024719 0.511324963359207 1 1
0.607343477706464 0.578950363660119 1 1
0.387018749377183 0.371255650012903 1 1
0.537704712197238 0.50606243439008 1 1
0.514631595173976 0.487990577611654 1 1
0.633494147662052 0.602847728746875 1 1
0.54721592592166 0.52112333372921 1 1
0.550767937241261 0.528548999209167 1 1
0.406362732868484 0.387802512498586 1 1
0.590575728545528 0.552784407973987 1 1
0.566179574905784 0.541139930798724 1 1
0.400898794368792 0.385725399198969 1 1
0.330373874620026 0.314143122028844 1 1
0.714976422948587 0.684607751317578 1 1
0.453964743134298 0.433397262204134 1 1
0.255039882301886 0.24794440973194 0 0
0.457562898306431 0.432303203002498 1 1
0.347005654580141 0.327487699804113 1 1
0.5986382070273 0.569293220316404 1 1
0.454104182682312 0.431134179866066 1 1
0.484130624254731 0.46419922005425 1 1
0.236173265625515 0.227170695951748 0 0
0.356835331173818 0.340604671967749 1 1
0.458291419802451 0.435594795405645 1 1
0.491508023457141 0.473344027854202 1 1
0.501493531164455 0.477852460448169 1 1
0.383531666154008 0.368836101451058 1 1
0.446121451870328 0.423782866797794 1 1
0.337800984036273 0.317012398845636 1 1
0.282040646337533 0.268563616996507 1 1
0.838482022057687 0.798867318354617 0 1
0.613111853133847 0.581509698083247 1 1
0.611411558567986 0.580569935766675 1 1
0.784020577983081 0.752656272318915 0 0
0.464979139743348 0.447732918463671 1 1
0.656195641972567 0.623758511598246 1 1
0.286147621782238 0.272327704537634 1 1
0.357623862901913 0.336715689602541 1 1
0.57790048397228 0.551886814513743 1 1
0.406689504501464 0.389606663544633 1 1
0.559092067861217 0.534422108981976 1 1
0.672239740285804 0.638477322715522 1 1
0.76183590548172 0.722903065440136 0 1
0.576800019807517 0.553375484634971 1 1
0.503683989857945 0.483568975515628 1 1
0.417723331475142 0.391196854208095 1 1
0.52316564501367 0.495327791290916 1 1
0.624516397316401 0.59229290551092 1 1
0.330032519161802 0.315076345420259 1 1
0.421531357039185 0.402201191379885 1 1
0.559545482144379 0.533851956912247 1 1
0.337441258268841 0.322076030319079 1 1
0.595608446617436 0.570627096223858 1 1
0.474660777387727 0.454175422843806 1 1
0.669616384210723 0.638234964780477 1 1
0.608291025915674 0.582896056191481 1 1
0.408554507492111 0.38883876629628 1 1
0.513758498914257 0.489417607486332 1 1
0.418954211172778 0.401591776373675 1 1
0.354512176873553 0.337663894046425 1 1
0.605010041144013 0.580082119719626 1 1
0.606948997538151 0.580807149872515 1 1
0.392627398863186 0.369961489209593 1 1
0.519909241852714 0.496404373842504 1 1
0.34327686131671 0.329286186801151 1 1
0.643470355529946 0.615746044330468 1 1
0.651720021673662 0.62413886608548 1 1
0.261821030006413 0.251756379381159 0 0
0.483962060654644 0.465019763142322 1 1
0.704299481735488 0.667051380979842 1 1
0.595509639896134 0.564023261483389 1 1
0.445780319121472 0.422507140810234 1 1
0.402623494035199 0.387367164609295 1 1
0.496077227923473 0.458419607737269 1 1
0.446809717495332 0.423411725781545 1 1
0.480447192212464 0.459961528470873 1 1
0.449157302987411 0.430457796354573 1 1
0.459713133407136 0.438184945818256 1 1
0.437855262647415 0.421792337784684 1 1
0.387221040066308 0.367370814220527 1 1
0.247850007064444 0.239532459871084 1 0
0.413037585134275 0.383783983447197 1 1
0.196577999001284 0.18810076926873 0 0
0.415285834762518 0.397256490311887 1 1
0.667073047367524 0.635846999650342 1 1
0.565246178899775 0.538859391074654 1 1
0.513815824505404 0.480278237556878 1 1
0.589827558810467 0.557766836266581 1 1
0.583486512776697 0.557102335422714 1 1
0.702160885324828 0.669790649318574 1 1
0.32483280750917 0.311190772699543 1 1
0.444998100769442 0.427393918831046 1 1
0.553389183735471 0.527709203492611 1 1
0.477641747382647 0.457101766363466 1 1
0.408716516122715 0.385396318261898 1 1
0.605180739978657 0.571555162513141 1 1
0.298180006347754 0.282690071051563 1 1
0.399864352176998 0.379815418763684 1 1
0.673960429663913 0.639434749843577 1 1
0.63911996969386 0.609318739557606 1 1
0.507661672238177 0.481706363782663 1 1
0.470536090293901 0.448779467163744 1 1
0.465588885679107 0.44353937755444 1 1
0.401410724653603 0.382419627107255 1 1
0.44595776205735 0.415798009910288 1 1
0.604976614631936 0.57383418220005 1 1
0.317260701683935 0.301926581045581 1 1
0.605255558916312 0.576429162005952 1 1
0.368551596595346 0.353015185615725 1 1
0.388544754218021 0.371410560998 1 1
0.747970428645567 0.703961291454098 1 1
0.626105415796293 0.598901913499451 1 1
0.505443085468493 0.482830784114892 1 1
0.635413897943363 0.601033088906681 1 1
0.388029579349723 0.369188772141869 1 1
0.645651863185993 0.620803229843097 1 1
0.498769502478083 0.474355625277065 1 1
0.604574471848174 0.581107178892947 1 1
0.367432408282305 0.352401534871623 1 1
0.439235068572343 0.419246561993129 1 1
0.560303933310513 0.533234424506683 1 1
0.49012322795538 0.469914898578583 1 1
0.200055920686972 0.192472286291234 0 0
0.333281466918208 0.31785744962933 1 1
0.625641281622281 0.598335887187231 1 1
0.556039998624328 0.534661810323872 1 1
0.633828118548849 0.598916700147721 1 1
0.575575614351404 0.541530637197564 1 1
0.310744806118044 0.29824330668462 1 1
0.443816840063298 0.427523659915466 1 1
0.485613238176487 0.463611608884428 1 1
0.404236993921641 0.383113845955756 1 1
0.721349105404327 0.687018831397899 1 1
0.675112279919338 0.645601974118719 1 1
0.544162423909174 0.524154824795273 1 1
0.460086302844535 0.438057853400288 1 1
0.401033646676912 0.375558997013541 1 1
0.407087218103293 0.395407292234647 1 1
0.430607097794218 0.40771989459761 1 1
0.513674305655378 0.491419082506026 1 1
0.545472042460208 0.516532254733082 1 1
0.402812748247403 0.382913096031727 1 1
0.362680027607284 0.347745664563422 1 1
0.402663110075153 0.38585489620513 1 1
0.461541840807647 0.425043411690101 1 1
0.602557091383665 0.578136533557763 1 1
0.755989689270132 0.720355667951389 1 1
0.652305833621334 0.627589936347641 1 1
0.528614074822055 0.505616646796466 1 1
0.577225004007333 0.553163312522824 1 1
0.490265249278695 0.467499785466022 1 1
0.537895519594519 0.514500113034017 1 1
0.666333634525558 0.638616924897329 1 1
0.53799338046721 0.510886540070237 1 1
0.402415184767262 0.376438772478098 1 1
0.533210275344722 0.510372155127301 1 1
0.51303689614583 0.49088557511186 1 1
0.589002850192347 0.561413213448982 1 1
0.5227572313014 0.494210441263852 1 1
0.693179076299181 0.663364177969277 1 1
0.586854791231286 0.560578375356039 1 1
0.385112883077052 0.366005726525703 1 1
0.471970387205775 0.44771448764225 1 1
0.635518578286941 0.608481244489349 1 1
0.475068114658605 0.451701639797336 1 1
0.372814340815568 0.355688092074434 1 1
0.499002894710885 0.472418146978644 1 1
0.472502470787232 0.445475192429414 1 1
0.436429617814493 0.412461759999721 1 1
0.340269511599228 0.324070528977376 1 1
0.589000025174804 0.557748776554735 1 1
0.678858671908726 0.653494032959926 1 1
0.398949661731038 0.385750771160945 1 1
0.621724290006227 0.593915279365541 1 1
0.219954037598693 0.207127051266941 0 0
0.622302222561818 0.600494870140916 1 1
0.416422361985144 0.398498994464129 1 1
0.548755311291981 0.524551301480395 1 1
0.558724668582955 0.529379946587492 1 1
0.307835474143264 0.296175403960046 1 1
0.460098387402786 0.439864399459644 1 1
0.351866940498176 0.337271662922878 1 1
0.495883140360768 0.478171073700289 1 1
0.63575625956413 0.60264204826935 1 1
0.431720740079826 0.405711800174007 1 1
0.340938095383379 0.325574932045983 1 1
0.509992704007626 0.484777649254863 1 1
0.626833595272673 0.596314466979828 1 1
0.445429127849439 0.423433840705145 1 1
0.530356981230261 0.499648777344824 1 1
0.497783612785915 0.47482427265182 1 1
0.559525451198865 0.533514826961655 1 1
0.46355902050831 0.446117923486107 1 1
0.460579773494369 0.434972447210378 1 1
0.654345136562429 0.621635582873927 1 1
0.599844509626256 0.573460799310629 1 1
0.656855356691076 0.621771564735733 1 1
0.63946581443914 0.610430955213129 1 1
0.454561510774969 0.440590365139995 1 1
0.620503797999472 0.589711559387083 1 1
0.272417072448629 0.262928182584339 1 1
0.560294041300485 0.535788943563572 1 1
0.462048702098572 0.440543242334096 1 1
0.404241795319627 0.385555383419399 1 1
0.440984887716702 0.417133592790208 1 1
0.39271915019417 0.372418407676659 1 1
0.673555526605978 0.646028073491291 1 1
0.506517573401406 0.48120604808219 1 1
0.573436618382688 0.546035991990902 1 1
0.60564607004975 0.576507192542179 1 1
0.497572773991051 0.476334447301713 1 1
0.384202300486638 0.366365355847509 1 1
0.539854310757557 0.513101716590751 1 1
0.447840293205024 0.42635595559188 1 1
0.502069123151033 0.4800227458669 1 1
0.499926475922371 0.473413621254188 1 1
0.479091569362237 0.460969815692085 1 1
0.436069884512068 0.416881720876748 1 1
0.551146673057398 0.519520038329585 1 1
0.443812047066258 0.419590068313863 1 1
0.44442042326337 0.423447468301441 1 1
0.380458514702412 0.360714754053831 1 1
0.636160449374175 0.605645945545165 1 1
0.411279484995715 0.397410486723461 1 1
0.292026838715133 0.274708135524628 1 1
0.314918215984237 0.301592431010237 1 1
0.572087568533144 0.541196216211409 1 1
0.54230675087609 0.516425291385558 1 1
0.533991185653619 0.512932574990671 1 1
0.336359480491311 0.317820541997567 1 1
0.586793735535048 0.559643408150409 1 1
0.326157716808715 0.308552422578199 1 1
0.480733007321726 0.459979186591305 1 1
0.518752989138996 0.492775730180853 1 1
0.275304360716431 0.260408491611845 1 0
