# Supplementary material for: Bias caused by sampling error in meta-analysis with small sample sizes
Source: PLoS One. 2018 Sep 13;13(9):e0204056. doi: 10.1371/journal.pone.0204056 (PMC6136825; doi:10.1371/journal.pone.0204056)
Supplement: S4 File — (ZIP) [file pone.0204056.s004.zip › results N = 20 theta = 0.5 tau = 0 sz = 100-500.txt]

"cohen.dl.theta" "hedges.dl.theta" "cohen.dl.cp" "hedges.dl.cp"
0.507308184502803 0.506069289354706 1 1
0.519068872373612 0.517790505547565 1 1
0.441452673136917 0.440405293660786 0 0
0.515552268824762 0.514359207655245 1 1
0.457628031134529 0.456394722384789 1 1
0.503237641643111 0.502050675436916 1 1
0.535488409507067 0.534116533043005 1 1
0.488448209468327 0.487136842763389 1 1
0.538325449163068 0.536939759457712 1 1
0.484537063584602 0.483157740784565 1 1
0.441382928413578 0.44015640735306 0 0
0.491775909070098 0.490746940439327 1 1
0.499660609862096 0.498229185185177 1 1
0.550565958944241 0.549192604239106 1 1
0.548553165720282 0.547273326714679 1 1
0.508518752362676 0.507213471424464 1 1
0.477630956439099 0.476306118833047 1 1
0.463495296481862 0.462421881150842 1 1
0.500234251604521 0.49898062337773 1 1
0.521220998559682 0.519914656414094 1 1
0.459745557540007 0.45861776718842 1 1
0.545493365445342 0.54391169720938 1 1
0.55547760679115 0.554125135857815 0 0
0.508157567285132 0.506842533638029 1 1
0.538168260095833 0.53689828341673 1 1
0.566174366868502 0.564562764730126 0 0
0.484248441095149 0.483010754061412 1 1
0.494233149810432 0.492941604065363 1 1
0.495448718048713 0.494182458692055 1 1
0.451488942437565 0.450455246351005 1 1
0.498911786391296 0.497793824874939 1 1
0.497241632597486 0.495969693164016 1 1
0.477903571628192 0.47661425935226 1 1
0.4795419076313 0.478460333965615 1 1
0.507087803759556 0.505799246548373 1 1
0.499536091794099 0.498137170230458 1 1
0.476442599963098 0.475291696579522 1 1
0.501832602127764 0.500575366487872 1 1
0.505997747982574 0.504812457658592 1 1
0.482131794561061 0.481102854454167 1 1
0.474706025183953 0.473546223947946 1 1
0.50599642754795 0.504623344165756 1 1
0.533135853822051 0.531665839977434 1 1
0.498277447675077 0.497253708836399 1 1
0.501882643529266 0.500668571396954 1 1
0.504250291353753 0.502783871667162 1 1
0.513971924290823 0.512716577212253 1 1
0.471182449349237 0.470094604530209 1 1
0.492251184090221 0.490978259212 1 1
0.505022315945838 0.503022742248462 1 1
0.498919251797047 0.497756876648861 1 1
0.465123259345003 0.463727460878799 1 1
0.472123282327112 0.47110126237357 1 1
0.492794398436136 0.491756692300826 1 1
0.45622223195895 0.454980139273441 1 1
0.539672269260295 0.538127372503325 1 1
0.496924954929213 0.495777197174648 1 1
0.485184880237367 0.483892632575676 1 1
0.492035748805135 0.490813823106365 1 1
0.517172409192198 0.515821059509033 1 1
0.502367743140457 0.501187067898585 1 1
0.542418032060549 0.540837814974779 1 1
0.511807423462433 0.510379134573376 1 1
0.497254030091273 0.495991423651543 1 1
0.509319845824224 0.508051663504541 1 1
0.515228414897111 0.513998104653988 1 1
0.53436061069958 0.532865397091134 1 1
0.499127537025384 0.497839675383814 1 1
0.509679070885145 0.508303297588173 1 1
0.514393744877347 0.513011266596087 1 1
0.513766980977198 0.512229723480512 1 1
0.447748091080714 0.446814426196814 0 0
0.455530386303675 0.454346222014722 1 1
0.541038776537677 0.539604887159742 1 1
0.481739057956637 0.480591913477261 1 1
0.489149962474921 0.487985774797132 1 1
0.47464438052807 0.473347388555771 1 1
0.477403827271598 0.476134617068603 1 1
0.481882555079814 0.480672394323617 1 1
0.480915530325621 0.479794504789793 1 1
0.491253698641799 0.490027390810114 1 1
0.489987662816367 0.488661412880508 1 1
0.51528227277053 0.514018569762459 1 1
0.491086490392688 0.489918818371991 1 1
0.478843018722853 0.477469034843367 1 1
0.503623572929784 0.502351796444462 1 1
0.462049538189355 0.461007173799299 1 1
0.52954595595687 0.528262890686106 1 1
0.551131630568999 0.549679359202315 1 1
0.477249160194781 0.47619593416731 1 1
0.486854743481229 0.485583094716552 1 1
0.51113096710234 0.509919477347577 1 1
0.531791663879117 0.530493279678569 1 1
0.513977624432496 0.512805129035331 1 1
0.475790463762754 0.474704752403957 1 1
0.528136804789207 0.526746102489429 1 1
0.487185295368147 0.486079923990966 1 1
0.490924004314421 0.489620657081252 1 1
0.515538521817778 0.514379615322073 1 1
0.496693206988984 0.495208262163159 1 1
0.510155764843954 0.508872251794967 1 1
0.491914875914606 0.490687062480109 1 1
0.511777476945693 0.510533190889425 1 1
0.44832845144046 0.447220545540086 0 0
0.489387204406529 0.488207344750283 1 1
0.46837952615032 0.467220896962518 1 1
0.480585181617967 0.479247048872509 1 1
0.491559487008961 0.490431482717116 1 1
0.465267964174712 0.463991739541287 1 1
0.507064888134275 0.505881226944243 1 1
0.492027502959822 0.490693360218473 1 1
0.516038941499979 0.514682778791079 1 1
0.484719924840261 0.48351660337877 1 1
0.514342330417355 0.513159721846336 1 1
0.496564775866437 0.495258147360337 1 1
0.525862836314322 0.524721443972757 1 1
0.462275063070421 0.461239351141886 1 1
0.50401120679321 0.502722945473367 1 1
0.489683712562176 0.488318809662327 1 1
0.507174098239649 0.505901218872031 1 1
0.469136259638067 0.467832146840729 1 1
0.464935976529551 0.463828516482564 1 1
0.541271529774713 0.539895773980465 1 1
0.569226088916256 0.567671361025097 0 0
0.500843408104348 0.499514757437003 1 1
0.484380614790498 0.483161059049854 1 1
0.497098001845133 0.495822914741033 1 1
0.510281559652392 0.508796309818093 1 1
0.453126613506941 0.452032735387889 1 1
0.545580009897541 0.544183113248087 1 1
0.446010922198952 0.444964851010386 0 0
0.527590443369346 0.526410055422433 1 1
0.453064326473971 0.451923427339648 1 1
0.50308061160325 0.501641398712862 1 1
0.530853347597963 0.529650051311301 1 1
0.510066939136122 0.50863610943278 1 1
0.455774805067336 0.454564050309621 1 1
0.477296029122179 0.476253621731332 1 1
0.501103215729773 0.499771985681977 1 1
0.512441131585864 0.511203146394957 1 1
0.531209185118915 0.529728779878552 1 1
0.463230298358556 0.462312160318402 1 1
0.445451923257763 0.444379811089655 1 1
0.510294438502336 0.509048387648452 1 1
0.454548057696135 0.453489699221798 1 1
0.485507560570323 0.484323529740627 1 1
0.464606603061414 0.463533116632214 1 1
0.554764162278133 0.553363916860613 0 0
0.487092918278202 0.485837842395559 1 1
0.518329939465405 0.516796731023279 1 1
0.454720677492305 0.453530027312933 1 1
0.464802438236009 0.463537037648117 1 1
0.455258615982509 0.454185226203014 1 1
0.463152798571293 0.461921176382677 1 1
0.473601730210129 0.472368813723527 1 1
0.469425737647202 0.468128188637371 1 1
0.422024519843716 0.420996259385128 0 0
0.503710891289295 0.502485117428392 1 1
0.557530090224663 0.555804936301928 0 1
0.512323279025119 0.510859593069481 1 1
0.521277434437082 0.519777977093795 1 1
0.505480294379664 0.504343639309923 1 1
0.499972825227685 0.49805577998158 1 1
0.506406331006961 0.505265738646844 1 1
0.538151822899293 0.536620713977764 1 1
0.490391425184889 0.489164999246229 1 1
0.500749686680126 0.499706104293784 1 1
0.483726091876739 0.482389721123242 1 1
0.510024019373815 0.508724668985636 1 1
0.497541409722066 0.496112329108863 1 1
0.520073958619019 0.518775987545797 1 1
0.479123700143951 0.477725465115273 1 1
0.503585310925304 0.502159344610576 1 1
0.533796914040094 0.5324815766553 1 1
0.49794787846873 0.496802643932648 1 1
0.514742285892556 0.513430802364063 1 1
0.479301565482693 0.478057051181926 1 1
0.506935295963049 0.505460868589505 1 1
0.518552384978327 0.517348706000417 1 1
0.493304809340086 0.492071286969615 1 1
0.52398963324754 0.522400556730997 1 1
0.546092570381292 0.544692715091598 1 1
0.47896655736342 0.47763983971888 1 1
0.522731070336504 0.521201935855478 1 1
0.499261205594236 0.498061105593654 1 1
0.479795761430758 0.478472955212869 1 1
0.45184669005594 0.450734151411755 1 1
0.447897071060565 0.446768420109528 0 0
0.474716601277259 0.473629527540988 1 1
0.465221145118142 0.464023087280494 1 1
0.529970819717627 0.528688050772435 1 1
0.497276731869306 0.496006288614194 1 1
0.514072538896963 0.512720431942101 1 1
0.497158277307238 0.496037711944517 1 1
0.497371443152552 0.496069943801195 1 1
0.520767563640488 0.519461267911161 1 1
0.494513028002281 0.493322975012851 1 1
0.470272530254123 0.469179928356085 1 1
0.49023262312522 0.489032638873848 1 1
0.506516688761443 0.505512323608531 1 1
0.49646425830691 0.495144341301961 1 1
0.502595947097075 0.501308456774711 1 1
0.514228973125089 0.512883916601202 1 1
0.531173856305794 0.529576524965611 1 1
0.490410273566456 0.488927019504395 1 1
0.511889604140641 0.510297803934844 1 1
0.520764884915912 0.519411417144386 1 1
0.51306441471572 0.511614325700013 1 1
0.540374206188111 0.538994073076423 1 1
0.487715509728665 0.486473361551612 1 1
0.520590038989217 0.519326262878414 1 1
0.469398259164154 0.468240712318098 1 1
0.477618371378172 0.476505988096071 1 1
0.524707342808222 0.523310640751143 1 1
0.484737132114517 0.483634509624304 1 1
0.475995171196814 0.474612651464773 1 1
0.495486397694514 0.494125458916189 1 1
0.519309048917705 0.5179696886701 1 1
0.465247894965169 0.464095719205594 1 1
0.535700364656609 0.534585646215802 1 1
0.524600558838006 0.52337584309976 1 1
0.517104761534655 0.515898929747439 1 1
0.511347519878428 0.50995858276976 1 1
0.506383170321954 0.505221719611518 1 1
0.53108738078214 0.529637912859977 1 1
0.476084133253769 0.474694942079921 1 1
0.489842866062514 0.488732554788514 1 1
0.479113726371594 0.47786646645592 1 1
0.489880924513459 0.488849015223597 1 1
0.441771740789679 0.440631066883756 1 1
0.56047678292401 0.559115615704191 0 0
0.494477961473228 0.493261162505125 1 1
0.5067933976754 0.505507538762029 1 1
0.467997431185234 0.466886359759847 1 1
0.443530024624964 0.442412433457264 0 0
0.501690166405526 0.500221930331883 1 1
0.487886712585848 0.486720254761311 1 1
0.525531441984052 0.524257689267431 1 1
0.486286001609365 0.485233193385831 1 1
0.47987795465136 0.478645399551686 1 1
0.486559046784865 0.485266670006685 1 1
0.491897833919042 0.490612963418271 1 1
0.489663380497805 0.488431999282031 1 1
0.534905488300924 0.533627942633331 1 1
0.521892305375888 0.52064421774221 1 1
0.505610391869767 0.504152185608861 1 1
0.513392731210142 0.512150570033053 1 1
0.501933237774594 0.500758585425916 1 1
0.491101702575668 0.489370666989716 1 1
0.510740731457644 0.509364947115546 1 1
0.459931219709803 0.458791756780369 1 1
0.459197257634882 0.457980578218628 1 1
0.494864646465391 0.493568998822829 1 1
0.460224178654405 0.459147558593064 1 1
0.505150754009535 0.504069011252481 1 1
0.468046844780757 0.466826726681508 1 1
0.520701510447129 0.519291340078994 1 1
0.544482776218709 0.543047673994639 1 1
0.50798203419835 0.506776930145613 1 1
0.503702357674168 0.502390838808509 1 1
0.490900060285878 0.48959493902402 1 1
0.496825382555372 0.495761827015439 1 1
0.445474427167535 0.444457046925944 0 0
0.49807557601044 0.496793454191892 1 1
0.496460979735993 0.49518819077212 1 1
0.515795981964596 0.514472557053183 1 1
0.513915464598976 0.512701543489381 1 1
0.509945965857416 0.508610408228996 1 1
0.479748329567799 0.478495042397815 1 1
0.500493344296502 0.499153527758898 1 1
0.501916921163728 0.500573019618053 1 1
0.496097683539682 0.494823646478586 1 1
0.522012453448321 0.520729785289544 1 1
0.491815157259957 0.490730834263655 1 1
0.433591637260551 0.432287679935249 0 0
0.518328063549959 0.517132201106991 1 1
0.516954149796369 0.51569500084257 1 1
0.458892579961765 0.45773116637002 1 1
0.508545204558373 0.507133350953935 1 1
0.514411542203887 0.513255554777725 1 1
0.481256026435468 0.479896034563549 1 1
0.486141428672945 0.48505366016041 1 1
0.45363311340829 0.452563251132818 1 1
0.468689831947244 0.467328367703928 1 1
0.543768845701291 0.542327278988639 1 1
0.481792518696106 0.480631404321973 1 1
0.526153222593852 0.524916947708016 1 1
0.529588681134573 0.528164358074884 1 1
0.516811925060486 0.51549197344933 1 1
0.460069291991644 0.458873948852462 1 1
0.578324250136238 0.576408304669297 0 0
0.502548586837846 0.501476502909089 1 1
0.503790722845917 0.502452602744955 1 1
0.493287164319043 0.492038474797901 1 1
0.537665026850929 0.536487032414397 1 1
0.50896158795107 0.50755521223485 1 1
0.495380109960217 0.493980922371301 1 1
0.499778199902245 0.498484616331589 1 1
0.511190217405016 0.509701448896957 1 1
0.47654457118375 0.475321067392588 1 1
0.521563871570634 0.520512892428293 1 1
0.468489049426071 0.467036626916858 1 1
0.489028606000964 0.487741866254261 1 1
0.524105733489393 0.522862308142037 1 1
0.46834605889243 0.467029824066045 1 1
0.466289889717816 0.465272976031103 1 1
0.488136038203218 0.486996753157321 1 1
0.524775093678069 0.523118556408278 1 1
0.473016155569237 0.471635520002588 1 1
0.497010937338214 0.495743766345978 1 1
0.516590456670557 0.515278983070437 1 1
0.486137695877211 0.484974739200423 1 1
0.45853693985289 0.457377667961459 1 1
0.44630062685181 0.445049581203503 1 0
0.504961245814442 0.503711399856935 1 1
0.51508739824049 0.513695584093795 1 1
0.476257274244833 0.475049457066768 1 1
0.497705970348401 0.496526896826017 1 1
0.48450460343432 0.483271487494663 1 1
0.509253290774207 0.507893311012475 1 1
0.544029797711577 0.542561552741101 1 1
0.506108766846082 0.50474378598288 1 1
0.499076973720585 0.497822972074533 1 1
0.488932825540666 0.487538435828794 1 1
0.543764568936961 0.542582964465823 1 1
0.484440500655647 0.483340338330866 1 1
0.49875590162624 0.497380401773663 1 1
0.506570910545909 0.505370610264533 1 1
0.545352074771009 0.543917953029625 1 1
0.524678984227971 0.523533182160123 1 1
0.524966986364928 0.523760060157075 1 1
0.480632822531211 0.479325958719323 1 1
0.465213387336957 0.46372237322755 1 1
0.479447817932881 0.478355696639343 1 1
0.543676548549706 0.542196428918518 1 1
0.496633937289745 0.495281589323941 1 1
0.474908909807216 0.473876663814278 1 1
0.494607606225544 0.493455490992334 1 1
0.496906145233551 0.495583898817168 1 1
0.460390081226043 0.459275358826488 1 1
0.491223140459053 0.489876620480472 1 1
0.501800889573699 0.500588097899215 1 1
0.493399417690807 0.491993547620364 1 1
0.476057666873513 0.475012715131056 1 1
0.525863853237958 0.524513957524233 1 1
0.500088449047696 0.49887667965719 1 1
0.50439235820432 0.503133528221489 1 1
0.574811002387886 0.572878702199447 0 0
0.546281127358196 0.544682716839198 1 1
0.437985465104175 0.436899944072982 0 0
0.449541743178796 0.44863576042105 0 0
0.551243753364529 0.549232893679912 1 1
0.51974182758396 0.518372212118758 1 1
0.468550079371218 0.467430343984647 1 1
0.546304884850158 0.544895317727182 1 1
0.476717163129569 0.475481327683253 1 1
0.505554710498716 0.50443913739849 1 1
0.517836440753965 0.516417581913913 1 1
0.493169777664853 0.491947470536094 1 1
0.501442293123421 0.500187415323101 1 1
0.4875620249567 0.486415351729121 1 1
0.507957664334804 0.50676681525028 1 1
0.499793222483234 0.498623636418791 1 1
0.505852407047791 0.504744705896711 1 1
0.480447621655364 0.479357480673183 1 1
0.470635223023127 0.469416560245066 1 1
0.463854712680539 0.462880621242257 1 1
0.471835910011575 0.470632600189285 1 1
0.480708908783491 0.479562739841965 1 1
0.516436587859004 0.515167929084008 1 1
0.527512612801501 0.526153620335441 1 1
0.465842247864448 0.464605331729207 1 1
0.475762073244476 0.474457408145822 1 1
0.501058853254015 0.499789761402909 1 1
0.46802917920811 0.466877301257986 1 1
0.467469306138587 0.466224593191083 1 1
0.510846144627768 0.509601550090844 1 1
0.506078526756896 0.504665153287352 1 1
0.526039918259681 0.524586333859821 1 1
0.523934378628691 0.522622170769438 1 1
0.526119969364187 0.524771257473725 1 1
0.482914734445642 0.481469627998048 1 1
0.49338733319296 0.492272275055061 1 1
0.517833848384143 0.516566929976618 1 1
0.49316068452174 0.491909144465409 1 1
0.558628106601361 0.557179760327514 0 0
0.47184896468821 0.470385188608547 1 1
0.507845418647246 0.506635830031979 1 1
0.50851657922131 0.507062624535228 1 1
0.483639308239661 0.482476831132746 1 1
0.497274848340103 0.495947601251036 1 1
0.517624878940919 0.51635756010637 1 1
0.503543359470431 0.502260269690625 1 1
0.510060499594317 0.50867024503071 1 1
0.546853037017432 0.545447781480198 1 1
0.530764545022602 0.529369812746529 1 1
0.565957729890562 0.564303606773936 0 0
0.495786752624672 0.494553245706665 1 1
0.512976802087004 0.511862124175347 1 1
0.514621356196857 0.513316646853145 1 1
0.508792052505923 0.507567377192191 1 1
0.51628539470122 0.514944283683264 1 1
0.518073328046284 0.516866834886436 1 1
0.454998585784334 0.453802535268165 1 1
0.466799935830698 0.465622733574494 1 1
0.533810989259311 0.532364719645999 1 1
0.474143186550941 0.472692455117421 1 1
0.49271444059353 0.491443706461811 1 1
0.523304845833866 0.522002481763405 1 1
0.511142504151404 0.510022893190572 1 1
0.50553100627199 0.504330078692292 1 1
0.45447258891451 0.453450491480671 1 1
0.49344741934178 0.492156700328274 1 1
0.517396313950681 0.516008756568059 1 1
0.458131981162517 0.45715235005906 1 1
0.528240093628441 0.526699265896626 1 1
0.463650816280703 0.462393520117004 1 1
0.527865674409126 0.526412879309549 1 1
0.464236483113096 0.462926037240263 1 1
0.542633807117403 0.540598754098416 1 1
0.505951949709974 0.504621319855438 1 1
0.570403379002681 0.569017669575981 0 0
0.531103943909365 0.52999958926031 1 1
0.48607377585763 0.484882209532045 1 1
0.502491265956134 0.501114098643061 1 1
0.473773241100002 0.472617717025333 1 1
0.529775761131272 0.528526573313379 1 1
0.525650646269673 0.524290963963063 1 1
0.514512610025519 0.51315145969256 1 1
0.516189416913459 0.514862258317015 1 1
0.500632681614344 0.499440331171299 1 1
0.483813108250172 0.48254585144511 1 1
0.47735651194901 0.476103844292241 1 1
0.519381172589121 0.51806128019077 1 1
0.483254803225828 0.482049632537653 1 1
0.494857100338225 0.493404337832323 1 1
0.500725090182623 0.499101506316611 1 1
0.444996186033642 0.443760830689602 0 0
0.480008161955757 0.478460659765738 1 1
0.483753816051842 0.482327680636282 1 1
0.479282188153838 0.477823231008348 1 1
0.443008824281884 0.441788294150112 0 0
0.541878753811511 0.540504006546838 1 1
0.523101778618552 0.521710813791681 1 1
0.526225462227445 0.524698382541361 1 1
0.534026353718992 0.532433631709431 1 1
0.516463546141767 0.515117528153888 1 1
0.54189421471004 0.540448320926058 1 1
0.538624501962537 0.537054124885 1 1
0.539187234298907 0.53777741014275 1 1
0.54436880747413 0.543169624560733 1 1
0.501596720911714 0.500170661599624 1 1
0.471639118515436 0.470436226324819 1 1
0.506439175733239 0.505100011132893 1 1
0.480182869904523 0.478825372974595 1 1
0.486272114422217 0.485021368532486 1 1
0.478895737614749 0.477573816587994 1 1
0.480242467312762 0.478710691002795 1 1
0.491957652163473 0.490596256979672 1 1
0.520770555532877 0.519462810577437 1 1
0.521358198423951 0.520075210258005 1 1
0.493591778661396 0.492372863903181 1 1
0.497211320311333 0.496016870954116 1 1
0.482788764168071 0.481512764449774 1 1
0.507253339827349 0.506150367523067 1 1
0.503869758893054 0.502621040180004 1 1
0.450824042612023 0.449697475200683 1 1
0.495392053259133 0.493867831310394 1 1
0.497060786227965 0.49562970389717 1 1
0.49167424391194 0.490067892729417 1 1
0.479865479801341 0.478260023273596 1 1
0.485811597008988 0.484587767436075 1 1
0.47029335445229 0.469062510324065 1 1
0.457870391801671 0.45653186568923 1 1
0.543875124194771 0.542653470682159 1 1
0.514576337286116 0.513188913982036 1 1
0.419303936312667 0.418240511551 0 0
0.451903887283422 0.450573847714986 1 1
0.479595008379967 0.47824797497413 1 1
0.504067063089426 0.502915559672155 1 1
0.467761451039482 0.466654127893336 1 1
0.459550272742375 0.458278757929043 1 1
0.434499977735357 0.433524939910905 0 0
0.51623923822352 0.514861405532398 1 1
0.496623494516757 0.495315069985187 1 1
0.469459956072745 0.468303128681202 1 1
0.507654753068771 0.506497678263249 1 1
0.506421167416947 0.505295816491212 1 1
0.479129636329591 0.477889677230549 1 1
0.52985491057494 0.528498422144355 1 1
0.50063990873507 0.499563039119314 1 1
0.486801774616926 0.485570517929782 1 1
0.484301115291862 0.483147789485564 1 1
0.471704570098106 0.470596107160339 1 1
0.47520528567172 0.474088500436656 1 1
0.503188622696004 0.501913457794904 1 1
0.494945974437023 0.493402057164579 1 1
0.471999460751389 0.47060002148752 1 1
0.498817799900316 0.497520904744321 1 1
0.540136802936966 0.538679479124893 1 1
0.474032026580613 0.472911289564479 1 1
0.474882492534492 0.473486713604222 1 1
0.514738350239197 0.513442659221263 1 1
0.521625535243874 0.520182400630866 1 1
0.497911633709924 0.496539963594179 1 1
0.442272888482563 0.441076210440443 0 0
0.501859774540009 0.500748437964431 1 1
0.45834711812322 0.457219077031645 1 1
0.502387809237472 0.501167971221608 1 1
0.521400054145357 0.520172142136817 1 1
0.430430200391743 0.429353296753412 0 0
0.485960383310355 0.484809318083799 1 1
0.487090498057703 0.485788109255209 1 1
0.48977777120425 0.488542288888557 1 1
0.508597689619852 0.507280666947468 1 1
0.50797216984186 0.506853128757207 1 1
0.503380169868012 0.502103015123534 1 1
0.486256652818065 0.485151455244217 1 1
0.480511923802414 0.479487480264662 1 1
0.460492049411776 0.459273911402412 1 1
0.499975341190778 0.498856105993176 1 1
0.517992351839139 0.516706027776056 1 1
0.531242155982044 0.529940785486321 1 1
0.496711562732512 0.495325734556609 1 1
0.50269150691337 0.501201523584378 1 1
0.47091607957298 0.469839674519818 1 1
0.453829397835102 0.45260549626643 1 1
0.522621417616935 0.521395964829204 1 1
0.490562513271761 0.489344054767918 1 1
0.479112474869668 0.477900058055031 1 1
0.525636754339642 0.524052620273229 1 1
0.518940618565178 0.517655279104882 1 1
0.481230634300178 0.480066429611105 1 1
0.510477041877039 0.509305374896061 1 1
0.454979215918688 0.453598472505149 1 1
0.489688210696839 0.488381325859219 1 1
0.486212599781902 0.485054258128237 1 1
0.510449623963672 0.509060021626512 1 1
0.477760137529474 0.476441669954864 1 1
0.533511304295364 0.532319350572641 1 1
0.479581644855009 0.478383893060678 1 1
0.508711766689488 0.507413705884766 1 1
0.489601687792981 0.488373137856518 1 1
0.514152701446687 0.513000977371199 1 1
0.46853497038115 0.467378932808177 1 1
0.462906684472692 0.461791498127773 1 1
0.552361767310385 0.551087146590919 1 1
0.537971574071891 0.536556458560757 1 1
0.458248557747328 0.457028514997209 1 1
0.495672054569584 0.494455475143767 1 1
0.465713329175731 0.464448314507784 1 1
0.502744756407218 0.501663563987098 1 1
0.50791455309804 0.506693008546701 1 1
0.488580427957486 0.487398543548299 1 1
0.48337337568419 0.482081156640214 1 1
0.487899544459534 0.486647071402551 1 1
0.480913979021591 0.479756123255501 1 1
0.451623624240585 0.450582963101626 1 1
0.469397160048202 0.468232538139499 1 1
0.490519221658665 0.489256792461115 1 1
0.506776844859006 0.505467856529696 1 1
0.49413460000689 0.492850619743951 1 1
0.525916981464273 0.524456621698432 1 1
0.520084933069316 0.518592384007669 1 1
0.552534558387594 0.551315787667842 0 0
0.465665797021649 0.464265928617365 1 1
0.456893551427071 0.45564351042139 1 1
0.503103895665219 0.501782299751394 1 1
0.462228329257006 0.461187611248799 1 1
0.52892374822749 0.527507477520499 1 1
0.500709637992559 0.499362102561121 1 1
0.488812830523603 0.487494507824454 1 1
0.509780610578008 0.508671278376509 1 1
0.480306720169466 0.479035391104067 1 1
0.511378546353405 0.510265651179921 1 1
0.50886583339048 0.507698401341088 1 1
0.491105528552099 0.489884448600636 1 1
0.528603594494982 0.527150158472699 1 1
0.468388363716005 0.466870387472612 1 1
0.498851387453751 0.497534552998579 1 1
0.49456001145815 0.493300967315378 1 1
0.470501764843848 0.469380141631994 1 1
0.457213966385038 0.456004500095888 1 1
0.528627338833506 0.527372041832916 1 1
0.508392813904838 0.507182809995575 1 1
0.536302369054338 0.534827678916806 1 1
0.454212911491599 0.452952550906697 1 1
0.511085015654343 0.509784931870324 1 1
0.465597254755406 0.464447479756933 1 1
0.508279813550556 0.50693886357049 1 1
0.487872984754534 0.486677677222667 1 1
0.502787969714561 0.501499470482467 1 1
0.508581086228302 0.50738686324675 1 1
0.525629595318202 0.52438705653762 1 1
0.503115048022029 0.501921746176577 1 1
0.531059818441924 0.52980624883867 1 1
0.528808085890556 0.527515011049379 1 1
0.462010850449099 0.460796930835171 1 1
0.547068327200749 0.545682735600739 1 1
0.431917503103882 0.430888641522317 0 0
0.520552730882072 0.519221440897104 1 1
0.506971426168095 0.50561324121313 1 1
0.519669214561504 0.518398739697142 1 1
0.479096861143461 0.477637982180507 1 1
0.487238004975 0.486003534151791 1 1
0.468684383924689 0.467567180222625 1 1
0.482867153481263 0.481590420382579 1 1
0.511821103912585 0.510552540547403 1 1
0.515892345488655 0.51467065582648 1 1
0.445184687809038 0.444084274083181 1 1
0.492460622458684 0.491308893965238 1 1
0.453050331836987 0.451949353874177 1 1
0.48409680005328 0.48282087049487 1 1
0.449403665512786 0.448192617814029 1 1
0.502867343571558 0.501580806970047 1 1
0.533533506998084 0.532246799477254 1 1
0.475727654632508 0.474641288897298 1 1
0.51505964047774 0.513542515196223 1 1
0.414918609963438 0.413807106999642 0 0
0.525308032113987 0.523828377823236 1 1
0.519655068132356 0.517900537943385 1 1
0.477277162314134 0.476189799425982 1 1
0.500552660260571 0.499347804723508 1 1
0.462454897655442 0.461315991778967 1 1
0.513382285457305 0.512235243843893 1 1
0.475847599314299 0.474748277027401 1 1
0.535625519819159 0.53419963267955 1 1
0.486229889414116 0.485045837600381 1 1
0.492812709745308 0.491591960491588 1 1
0.468513522610934 0.467251151198347 1 1
0.526476373166629 0.524973629151657 1 1
0.540289413725396 0.538956547477645 1 1
0.491573523174764 0.4903415393749 1 1
0.46945769112865 0.468373066357716 1 1
0.482266345810253 0.481084973067541 1 1
0.526244283440899 0.524935135085762 1 1
0.484601498383517 0.483427195876159 1 1
0.5161790559208 0.514829955417612 1 1
0.477715959576388 0.476636599238308 1 1
0.524672306385695 0.523364621414802 1 1
0.493061662271768 0.491682643904814 1 1
0.543420409249617 0.542080160770989 1 1
0.515055641017298 0.513853159737282 1 1
0.535579112161097 0.534319262250976 1 1
0.518470902579151 0.516891041978265 1 1
0.46921297880886 0.467989219748134 1 1
0.53865873662959 0.537074496971082 1 1
0.508129686664718 0.506986667176498 1 1
0.508300542436695 0.506986500240462 1 1
0.491463311977873 0.49034219097159 1 1
0.527284374051911 0.526080803155827 1 1
0.521881819422107 0.520561382427898 1 1
0.562187920798829 0.560516643618403 0 0
0.533281075516634 0.531723798577453 1 1
0.484055591712568 0.482961714359576 1 1
0.467843212953365 0.466626218944186 1 1
0.520400568850367 0.518984422267183 1 1
0.531105979918686 0.529663321725294 1 1
0.546586718251745 0.545218458045122 1 1
0.470939608975203 0.469959572163517 1 1
0.488203739491407 0.486638135914639 1 1
0.453159568603781 0.452018537670234 1 1
0.491114966752067 0.489825940293616 1 1
0.501819704870339 0.50063461016092 1 1
0.5027861804848 0.50165485765853 1 1
0.470355329147475 0.469211992938412 1 1
0.44559201442448 0.444545748043662 0 0
0.511525795241471 0.510148612868382 1 1
0.480213719407576 0.479100778891226 1 1
0.454590009515548 0.453313285276099 1 1
0.512507155358822 0.511233280021756 1 1
0.534475958586389 0.533203344362039 1 1
0.499352298223991 0.498123394185475 1 1
0.494809730059802 0.493476187041866 1 1
0.51501591520333 0.513691621919864 1 1
0.464530511729055 0.463498474573963 1 1
0.496594263085724 0.495298141567539 1 1
0.487421418462275 0.486194554815207 1 1
0.503039523516292 0.50170008969575 1 1
0.503790838763589 0.502586182210306 1 1
0.481723718622158 0.480402233880356 1 1
0.506427595542777 0.505226309981002 1 1
0.521198923558492 0.52006086986806 1 1
0.503467136311967 0.502012210357733 1 1
0.513901876873516 0.512722255262516 1 1
0.505072558635441 0.503900941344219 1 1
0.508389490413044 0.50715506128217 1 1
0.487805361275529 0.486692872821429 1 1
0.501843835830726 0.500529166439157 1 1
0.540376106149174 0.538747475766161 1 1
0.489021695607591 0.487650140728557 1 1
0.506465905776679 0.50525169415746 1 1
0.505877163123713 0.504755953391562 1 1
0.528423403716488 0.527107458523693 1 1
0.495465868185243 0.494131188496539 1 1
0.469163663153682 0.467747432030245 1 1
0.481474694251201 0.480183760942011 1 1
0.459215854604855 0.457994445777945 1 1
0.50382387877482 0.502528502381711 1 1
0.487160616999356 0.485737345741742 1 1
0.50856339595934 0.50730673586106 1 1
0.520848922680091 0.519583040721796 1 1
0.509950742480422 0.508611818648106 1 1
0.496321239350217 0.495033911476151 1 1
0.467480853584042 0.466288376782081 1 1
0.4751964004578 0.474058156143802 1 1
0.51207852368191 0.51081094491462 1 1
0.474259783293299 0.473157322419286 1 1
0.480833172043325 0.47977555447707 1 1
0.456481738469288 0.455427685557699 1 1
0.529940940433414 0.528697566605715 1 1
0.478744137938127 0.477309701214525 1 1
0.469459517332346 0.468291888997672 1 1
0.505633677784166 0.504401905144399 1 1
0.49137222115345 0.490009478315204 1 1
0.508416529812107 0.507130302071854 1 1
0.497963678981199 0.496556104580421 1 1
0.523376256123165 0.522153310668281 1 1
0.492062446869384 0.490918813850889 1 1
0.516062414022828 0.514725739113448 1 1
0.412643763296383 0.411578089286588 0 0
0.5071081694424 0.505863630240829 1 1
0.535257234705933 0.533738885006856 1 1
0.487543020790095 0.486235224607105 1 1
0.488869226142351 0.487808499548531 1 1
0.499222819643063 0.49790107188492 1 1
0.477166736660761 0.47580431670184 1 1
0.465470538242055 0.464174303671509 1 1
0.498008168535431 0.496743321104976 1 1
0.486439926225529 0.485382439618612 1 1
0.474511503386264 0.472897445781993 1 1
0.48336269059873 0.482119252336487 1 1
0.554895125664478 0.553602254551471 0 0
0.497357283588642 0.496202611108713 1 1
0.537780372418603 0.536106954932867 1 1
0.529866662077231 0.528363513623777 1 1
0.510133453199051 0.508933934305094 1 1
0.518285769508244 0.516908537790338 1 1
0.468168048660398 0.467072859331427 1 1
0.508107541047582 0.506781403076876 1 1
0.496062399742926 0.494958836588417 1 1
0.519672952892752 0.518440355568976 1 1
0.502401714873741 0.501088791051315 1 1
0.500833189886446 0.49934243454138 1 1
0.465472168781638 0.464363817639672 1 1
0.521843906884249 0.520467114777369 1 1
0.496922742060912 0.495820111302729 1 1
0.5081306844801 0.506658508248786 1 1
0.555483173223856 0.554111379934045 0 0
0.512270162505842 0.511040039937691 1 1
0.434371528974464 0.432817814391822 0 0
0.462838371252899 0.461662015346111 1 1
0.509101031280032 0.507785125614636 1 1
0.504603035068017 0.503381603078923 1 1
0.498724459560636 0.497534487794437 1 1
0.525712553894135 0.524389152682054 1 1
0.492558143128091 0.491386881510097 1 1
0.525138520938573 0.523601595970838 1 1
0.49206544683604 0.49082867536719 1 1
0.479192485031691 0.478049169135304 1 1
0.505127124412207 0.503985668921834 1 1
0.503617568348353 0.502204760186438 1 1
0.520934851258092 0.519818683122972 1 1
0.54711433683644 0.545941271657145 1 1
0.521665697832949 0.520466768513979 1 1
0.535439341575164 0.534077060981113 1 1
0.535720677654734 0.534413294707804 1 1
0.473905124955689 0.47269511780587 1 1
0.480278014293281 0.478974787907348 1 1
0.506252789145987 0.504905070233215 1 1
0.505279509388382 0.504087606730154 1 1
0.503565381966946 0.50234191847483 1 1
0.518248870893101 0.516863317418009 1 1
0.523505401555001 0.522150381817974 1 1
0.424394175762859 0.423137906223599 0 0
0.50094645137334 0.499520530671162 1 1
0.519697324251882 0.518359524236464 1 1
0.486374828247561 0.48500858195628 1 1
0.574106418736757 0.572625472675677 0 0
0.490970165723618 0.489478728156267 1 1
0.516119039413614 0.514558348910775 1 1
0.504243009736042 0.503010691723043 1 1
0.524523927393248 0.523298890670549 1 1
0.540073042982218 0.538676631342741 1 1
0.487336161054358 0.48616792965409 1 1
0.491403038382592 0.489896704206652 1 1
0.513821458965107 0.512548256680534 1 1
0.489814380409393 0.488625638284838 1 1
0.46900373429356 0.467657025919795 1 1
0.565610969710336 0.564340852583925 0 0
0.487809236591795 0.486617818812042 1 1
0.504342475709221 0.502991779070321 1 1
0.53545832365431 0.534134207103749 1 1
0.477579864395506 0.476557603488699 1 1
0.501709678317287 0.500694912518099 1 1
0.454266846773711 0.453245139197544 1 1
0.520193163791745 0.518866647357798 1 1
0.484884313352808 0.483515637350144 1 1
0.510740118009422 0.509258690895717 1 1
0.495844240577885 0.494549654666712 1 1
0.503787455422403 0.50269906446268 1 1
0.504216991157053 0.502838796416232 1 1
0.449660562069388 0.448542342059028 1 1
0.503691505220974 0.502589348113359 1 1
0.539680307935012 0.538202255527703 1 1
0.445990004518301 0.444942455612268 0 0
0.488547604760539 0.487315708489067 1 1
0.484410323217212 0.483043731020283 1 1
0.481858183376921 0.480659857588905 1 1
0.533729423852194 0.532454576670525 1 1
0.491013500697869 0.489918423780983 1 1
0.489208933665518 0.488141178360006 1 1
0.504435780512538 0.503197105236218 1 1
0.472060623918455 0.470699092564036 1 1
0.539347053084279 0.538010645463383 1 1
0.495095100822247 0.493771280642037 1 1
0.510046640287905 0.508530690144918 1 1
0.469743356916119 0.468590891265735 1 1
0.504056138389145 0.502806914095533 1 1
0.480067290952711 0.478845566276114 1 1
0.490383391260028 0.489012310881263 1 1
0.563664608593979 0.562365578415088 0 0
0.526573476914052 0.525229457790914 1 1
0.566524846795262 0.56499984673674 1 1
0.483761974743911 0.482531991149342 1 1
0.495467579222351 0.494298936421212 1 1
0.499946889213868 0.498760290429193 1 1
0.523392576800345 0.522159981497704 1 1
0.449272067859721 0.44821070182845 1 1
0.475860989143566 0.474616875030153 1 1
0.496851877747857 0.49543741178928 1 1
0.492293768691918 0.491119056611093 1 1
0.497703770032427 0.496338446980285 1 1
0.506798130573686 0.505521882895484 1 1
0.500786583529583 0.499395946267719 1 1
0.557339735709765 0.5559739289857 0 0
0.488618493207519 0.487407201159317 1 1
0.481886490735767 0.480614787459261 1 1
0.462321590415121 0.461077468937529 1 1
0.52577941530896 0.524214755719823 1 1
0.480812685052394 0.479544423955429 1 1
0.450007333412695 0.448911434790221 1 1
0.5129938258295 0.511732868365585 1 1
0.503682718599325 0.502296395480087 1 1
0.520536403836027 0.519219456488289 1 1
0.509681952242661 0.508362816019483 1 1
0.516459167130316 0.515201679119842 1 1
0.472936608444042 0.471777918826116 1 1
0.525036793628334 0.523661693157805 1 1
0.487321222064123 0.486082166239211 1 1
0.520040176554443 0.518844474784794 1 1
0.462664697887377 0.461232718402943 1 1
0.451626220755247 0.450494387526148 1 1
0.503121227225163 0.501902119818496 1 1
0.468509293392533 0.467446566556984 1 1
0.47849730271639 0.477113193463658 1 1
0.45556990128073 0.45412730374907 1 1
0.496460341684446 0.495191681667673 1 1
0.529438890522763 0.528207344407993 1 1
0.506023129272123 0.504826356338938 1 1
0.475164386899301 0.474052964713107 1 1
0.461003922989612 0.459881323803366 1 1
0.501895542735188 0.500501971888033 1 1
0.474096444969506 0.472896178542664 1 1
0.522505550910712 0.521176380395476 1 1
0.52213531338898 0.520862868855066 1 1
0.492593436503025 0.491346435597754 1 1
0.528130366039892 0.526827040985007 1 1
0.544503802297245 0.543119872805341 1 1
0.534499138428843 0.533012266850511 1 1
0.510182733336853 0.508706059254453 1 1
0.474474499690213 0.473277982260372 1 1
0.522930430922183 0.521802763141477 1 1
0.503685365201248 0.50240068275937 1 1
0.470351351940129 0.469235804155716 1 1
0.513735130195989 0.512463154252627 1 1
0.486165920775761 0.485142615018011 1 1
0.473666183239416 0.472351807645194 1 1
0.529500549167646 0.528113878249876 1 1
0.534794182431879 0.533462856945822 1 1
0.515607955465006 0.514443926264611 1 1
0.456400846459299 0.454977256047102 1 1
0.441339186430696 0.4402582963205 0 0
0.510518293501579 0.509258860089728 1 1
0.509381019428886 0.50802431289733 1 1
0.468287984340175 0.467145692312111 1 1
0.492259124034202 0.490873860838502 1 1
0.484094599406931 0.483039213261846 1 1
0.518695782429631 0.517306769806868 1 1
0.539820248911519 0.538407151007249 1 1
0.518137961595383 0.516624517636129 1 1
0.499161834047408 0.498098683554461 1 1
0.515293739312087 0.513885688553611 1 1
0.462437064938332 0.461358427818609 1 1
0.48818586700871 0.486970471926896 1 1
0.519224939704846 0.517804322139364 1 1
0.479300304185408 0.478060659152468 1 1
0.509000288909766 0.507678878044322 1 1
0.52744625441365 0.526280425841271 1 1
0.491358469105424 0.49004883890252 1 1
0.511111621909216 0.509862632305272 1 1
0.523920739151776 0.522560632737732 1 1
0.468652767226613 0.46760362808597 1 1
0.503352587428701 0.50195899721789 1 1
0.518222494933968 0.516913989156142 1 1
0.501175280480437 0.499856276801196 1 1
0.508543055207265 0.507193932170265 1 1
0.499512062998795 0.4983152157076 1 1
0.444036186456816 0.442789199273004 1 1
0.472744034748488 0.471517379366313 1 1
0.490765489782631 0.489500111775928 1 1
0.560249090329934 0.558927374313527 0 0
0.507804878866279 0.506701792698215 1 1
0.488812943515256 0.487212711123153 1 1
0.55057652900087 0.548955310387612 1 1
0.48799317437248 0.486945516323114 1 1
0.504626768241126 0.503159224438963 1 1
0.531934192166424 0.530680249054422 1 1
0.553362537001731 0.551797939073629 1 1
0.509756464863134 0.508505998816186 1 1
0.527594487500927 0.526434462810205 1 1
0.504666655638465 0.503495341807779 1 1
0.529712485851127 0.528558583653502 1 1
0.509743378325844 0.50853261223994 1 1
0.500014196361703 0.498661418043277 1 1
0.46105777942293 0.459815445676884 1 1
0.491246123798 0.490072372216493 1 1
0.579731054232607 0.578100472531146 0 0
0.452907489840283 0.451679701270739 1 1
0.477229527478378 0.475973524841893 1 1
0.470030228663979 0.468839085039343 1 1
0.5011959919342 0.500021620444012 1 1
0.50247821821625 0.501283649751352 1 1
0.470491224132763 0.469131173633215 1 1
0.506113987778493 0.504811450878277 1 1
0.491617145375426 0.490532172105506 1 1
0.506424958125534 0.50504089343479 1 1
0.476919424886225 0.475646014068595 1 1
0.490300675571111 0.489033340264732 1 1
0.464987868250353 0.463639843291162 1 1
0.492710822953076 0.491523935010877 1 1
0.509621954252234 0.508096456003434 1 1
0.525769724116039 0.524519534035173 1 1
0.456027203285579 0.454951258673957 1 1
0.468715295307879 0.467371474789011 1 1
0.520891449972223 0.519648144064768 1 1
0.536816240533795 0.535386270129919 1 1
0.50250306454924 0.501327739635478 1 1
0.504222839091533 0.503088973337684 1 1
0.521018253393452 0.519323406428628 1 1
0.492594433402073 0.491370138200849 1 1
0.492046090113665 0.490563745359495 1 1
0.515857956631919 0.514555068480226 1 1
0.512026390777802 0.510829546593041 1 1
0.504910435612447 0.503631640201576 1 1
0.506158497255068 0.504966587820367 1 1
0.484669226815994 0.483296617440172 1 1
0.533233655815594 0.531391399921557 1 1
0.475777059105469 0.474630169816864 1 1
0.53115075905025 0.529742593627328 1 1
0.519576715293537 0.518143770255671 1 1
0.524232934270946 0.523001948059466 1 1
0.533680310472159 0.532241439306796 1 1
0.511015758857834 0.509926214581367 1 1
0.480588326656351 0.479401208634484 1 1
0.492206319861007 0.49108675471921 1 1
0.471844647382842 0.470727168936309 1 1
0.505659181986816 0.504299355380693 1 1
0.50954031367921 0.508263963693509 1 1
0.466150168539829 0.464984161985751 1 1
0.50232580014495 0.501154293586311 1 1
0.476759085332722 0.475553397648762 1 1
0.472062647171511 0.470933774317503 1 1
0.466675714078381 0.465607572926653 1 1
0.487597163153359 0.486505064900667 1 1
0.492349212190185 0.491108145507448 1 1
0.530839423838335 0.529727463976878 1 1
0.521046268394451 0.519729730135378 1 1
0.501578495898137 0.500316431891213 1 1
0.563409125313017 0.56166627878763 1 1
0.527847104846597 0.526695334256986 1 1
0.517735390886548 0.516498737688098 1 1
0.526674857368496 0.525414697168092 1 1
0.530223711479787 0.528741857252523 1 1
0.529203612825039 0.527999005261677 1 1
0.519713184676983 0.518277027143739 1 1
0.474424739275797 0.473304748037845 1 1
0.484294522900209 0.483022769396775 1 1
0.50912133453927 0.507818733466586 1 1
0.536678574260573 0.535361716585183 1 1
0.509324031698225 0.508134785359099 1 1
0.549729301967904 0.548188124391792 1 1
0.5315312934144 0.529857912459741 1 1
0.475557066551316 0.474344483464766 1 1
0.473721350705856 0.472594413566226 1 1
0.495630662486755 0.494492073114976 1 1
0.494493785774471 0.493251836541987 1 1
0.51623367763314 0.514795027218995 1 1
0.510367508261046 0.509090260171126 1 1
0.519846700916523 0.518397011392051 1 1
0.47217339958893 0.470957065519129 1 1
0.462221367204761 0.461138434700167 1 1
0.52766808908491 0.526263998451254 1 1
0.474244478775559 0.472988467159832 1 1
0.50777198640249 0.506570015301739 1 1
0.472102803847248 0.470770110403919 1 1
0.498780717657365 0.497535368833521 1 1
0.492333336884135 0.491058646763229 1 1
0.518377055136123 0.516985288601646 1 1
0.530628879302029 0.529370609519461 1 1
0.509785378860298 0.50838401381779 1 1
0.501701685468145 0.50044318958343 1 1
0.487436650924642 0.486232704523341 1 1
0.543125297759118 0.541871539206953 1 1
0.452092746645371 0.451016473234432 1 1
0.51003552876171 0.508782057005675 1 1
0.463445128054118 0.462239625951899 1 1
0.496206639349202 0.494894911075401 1 1
0.479366765907907 0.478175464487971 1 1
0.50548207420982 0.503998476108897 1 1
0.55194704094582 0.55075074609088 1 1
0.450713349364566 0.449175639226361 1 1
0.476640382659133 0.47529236981641 1 1
0.524152129328458 0.52286380816741 1 1
0.475181287683306 0.474162854299382 1 1
0.491856566770362 0.490599189441907 1 1
0.484388656969585 0.483333899367473 1 1
0.465564040393951 0.464335124987001 1 1
0.464826074086304 0.463659792475448 1 1
0.506772790972002 0.505457020350917 1 1
0.533111159389902 0.531833811235581 1 1
0.511714108205978 0.510647063428094 1 1
0.504003372896818 0.502897855685207 1 1
0.523395992605094 0.522099331818387 1 1
0.464509274634271 0.463388355034057 1 1
0.515626577597226 0.514477875219232 1 1
0.487760121716717 0.486650365223786 1 1
0.526511419065091 0.525162023703419 1 1
0.5232651854691 0.521964991431812 1 1
0.505546827658225 0.50404906762889 1 1
0.51983013762311 0.518613851496924 1 1
0.487973934365638 0.486761899335116 1 1
0.504422881842823 0.502870453059319 1 1
0.459021736873265 0.457757708641472 1 1
0.526898534161999 0.525610667485017 1 1
0.487904361740121 0.486581093325227 1 1
0.546764436151012 0.545549356512236 1 1
0.491013785066775 0.489558998519669 1 1
0.519533777887455 0.518075342662202 1 1
0.487921156836588 0.486634310562653 1 1
0.423542899458549 0.42245935347438 0 0
0.488820801533565 0.487884566206981 1 1
0.456077150687241 0.454870205093711 1 1
0.473765925772736 0.472629579926098 1 1
0.515079329486565 0.513525983396506 1 1
0.522000244700237 0.520690095359791 1 1
0.495466061548221 0.494399920738904 1 1
0.533836538663562 0.53267963382028 1 1
0.472812804893542 0.471625471976323 1 1
0.500070425679996 0.498793615271875 1 1
0.495879633072189 0.494628273121722 1 1
0.490035375791124 0.488728857871221 1 1
0.500940775593225 0.499725777485621 1 1
0.488492213729516 0.487374800373801 1 1
0.461937273773035 0.460735222954561 1 1
0.471256731640103 0.470092769754028 1 1
0.445045408152014 0.443941867801324 1 1
0.475280662158239 0.474060010062966 1 1
0.531138365995407 0.52968784443878 1 1
0.488531715840649 0.487261081403462 1 1
0.490774823242719 0.489573295688743 1 1
0.511723524131697 0.510204502960247 1 1
0.502562445355052 0.501244141462506 1 1
0.509727765578706 0.508569961025732 1 1
0.521687858900763 0.520419631917605 1 1
0.524210527622313 0.522656770846475 1 1
0.476768734110641 0.475766792608567 1 1
0.479705835192321 0.478617323774032 1 1
0.507329362599406 0.505935985927118 1 1
0.458606977323057 0.457510485935116 1 1
0.541335870905274 0.540221938662907 1 1
0.475018485856129 0.473548296872595 1 1
0.52141901606766 0.519985983753501 1 1
0.522869562820767 0.521360546700202 1 1
0.446181227723832 0.445000895629439 1 1
0.46258420056253 0.461363621239498 1 1
0.465320412508342 0.464275145122101 1 1
0.533690942847428 0.532268583716632 1 1
0.498448941757118 0.497313708068571 1 1
0.526157315772888 0.524760861127201 1 1
0.536735423682501 0.535259581719059 1 1
0.508957756590759 0.5075473917105 1 1
0.490441893734604 0.489221838839791 1 1
0.491852185150813 0.490498019838468 1 1
0.483637254253738 0.481942551287516 1 1
0.510164834720307 0.509029536084317 1 1
0.499546272668506 0.49829947101527 1 1
0.559782950631824 0.558392427349611 0 0
0.522308163327645 0.521052231600086 1 1
0.533188695288006 0.531887173831505 1 1
0.482675501731479 0.481504585273735 1 1
0.488070507950355 0.486600006652302 1 1
0.498655055627802 0.497433885634317 1 1
0.51512690692118 0.513773789373128 1 1
0.49919425441075 0.498031349403428 1 1
0.518139834670646 0.516808532167261 1 1
0.540406714765073 0.538926030788036 1 1
0.53196805625449 0.530193390645398 1 1
0.504981763546372 0.503828843239575 1 1
0.525110298172648 0.523843785998623 1 1
0.438393220696131 0.43740430974697 0 0
0.493068919949994 0.491742039944675 1 1
0.50600795495552 0.504669596485597 1 1
0.497523249521447 0.496072663905963 1 1
0.531120262125211 0.529937639206288 1 1
0.518615634948581 0.517307273213203 1 1
0.529693339453013 0.528259113262531 1 1
0.47786197490385 0.476607294922998 1 1
0.493119928004325 0.491737514346677 1 1
0.502054229190991 0.500824769070669 1 1
0.534667354236369 0.533161973636518 1 1
0.488279662910181 0.487054200241324 1 1
0.542948782944009 0.54160621067778 1 1
0.507925903442889 0.506795579158146 1 1
0.508824843666866 0.50767713983253 1 1
0.516332681554424 0.514830108507481 1 1
0.525872625941579 0.524607358552031 1 1
0.520755335324885 0.519465210605601 1 1
0.549869926790717 0.548642722704144 1 1
0.4913236336523 0.490020534546812 1 1
0.460828993213443 0.459468971956223 1 1
0.45183519996986 0.4505575676538 1 1
0.483016703360488 0.48172903157384 1 1
0.541396460021337 0.539894714133948 1 1
0.540115578105874 0.538656896070179 1 1
0.479033976504907 0.477906200384142 1 1
0.497027795345739 0.495873898491942 1 1
0.442315325632991 0.441210485167104 1 0
0.523044841981017 0.521485340213081 1 1
0.498422491488751 0.497063377994315 1 1
0.538176270260668 0.536656299282835 1 1
0.506574166682725 0.50545106913821 1 1
0.504937362268157 0.503720700548265 1 1
0.467242084786915 0.466169635439031 1 1
0.502213979918891 0.500959869510157 1 1
0.518080264574617 0.516813324785331 1 1
0.52785552939498 0.526473580942681 1 1
0.51627627634149 0.514992226674246 1 1
0.530388310964288 0.528817236311499 1 1
0.483313282126977 0.482057060217703 1 1
0.461718256039839 0.460477663654944 1 1
0.483790033167414 0.482667036756668 1 1
0.485277582564515 0.483861035664655 1 1
0.482951163607938 0.482007712131825 1 1
0.502955541802128 0.50182199934136 1 1
0.485051349695515 0.483900771974129 1 1
0.463967429619218 0.462715118927049 1 1
0.496013221896994 0.494855756422251 1 1
0.517466875052264 0.516090895826367 1 1
0.427830914138537 0.426455936020625 0 0
0.490299801282669 0.48911281938909 1 1
0.466725426542537 0.465510393151503 1 1
0.464479020290708 0.463317811463257 1 1
0.527141754080101 0.525762331600197 1 1
0.498214971642254 0.496968908825606 1 1
0.500463626436791 0.499330016752559 1 1
0.523458832194355 0.522158581383866 1 1
0.50986648936032 0.508761179306597 1 1
0.530062818959714 0.528641610238341 1 1
0.469204608295172 0.46809873231772 1 1
0.495003822250001 0.493879588583247 1 1
0.501444963648729 0.500153690582997 1 1
0.52767246413293 0.526308745178385 1 1
0.477854955978617 0.476540755713398 1 1
0.499061984970499 0.497542962098203 1 1
0.502516674184355 0.500936542958558 1 1
0.486745827874535 0.48546179647428 1 1
0.490069241382537 0.488801955580148 1 1
0.524057828663898 0.522650564048593 1 1
0.455657381889313 0.454642171989255 1 1
0.499533008701259 0.498243040536753 1 1
0.513254050735736 0.511981349495893 1 1
0.50282407235055 0.501581037126557 1 1
0.467830701724729 0.466557214974523 1 1
0.527164716013607 0.525789944371193 1 1
0.49990030207488 0.498652340043348 1 1
0.493558060134094 0.492307522950409 1 1
0.487483989656038 0.486393826969356 1 1
0.541788472701086 0.540423515672431 1 1
0.563501151230747 0.562088184551266 0 0
0.471034055125406 0.469871957901444 1 1
0.490766854992166 0.489368936439853 1 1
0.4914841626234 0.490387752706395 1 1
0.492750188705391 0.49154311718273 1 1
0.482298154800191 0.481269880143282 1 1
0.50720440440252 0.505820924523895 1 1
0.495896215199806 0.494679597833457 1 1
0.549369606050569 0.548023820898594 1 1
0.486166226685836 0.484924158382211 1 1
0.490352261466705 0.489151303422596 1 1
0.520339236635325 0.519046168907536 1 1
0.54551355044232 0.543932012165725 1 1
0.460729304462472 0.459453975328408 1 1
0.483541831022918 0.482433043243203 1 1
0.452950705532876 0.451887937825995 1 1
0.5258668334264 0.524633800776823 1 1
0.521340713208108 0.52001889123477 1 1
0.453433862285667 0.452211767222976 1 1
0.51345416258393 0.512251208340867 1 1
0.532967529042503 0.531423215820299 1 1
0.483068474502655 0.4819203356932 1 1
0.51418070436818 0.513021564749921 1 1
0.432053389184828 0.430988969057903 0 0
0.51310069749111 0.511596662020847 1 1
0.518164823924011 0.516865750686372 1 1
0.525967146946109 0.524708245598736 1 1
0.515413662188786 0.514166480011598 1 1
0.5384054516056 0.537092893535606 1 1
0.456544333872753 0.455216252815585 1 1
0.489946391387998 0.488681721867331 1 1
0.498367589029953 0.497105234800418 1 1
0.522646829647955 0.521543697172292 1 1
0.525829589634182 0.524369141123163 1 1
0.523980380039727 0.522824646228524 1 1
0.500836761459816 0.499762887729695 1 1
0.512391886954701 0.511226597368062 1 1
0.512636306863545 0.511316526418569 1 1
0.539511426961328 0.538191206767718 1 1
0.496763385393468 0.495489173828765 1 1
0.537839785506691 0.536336524850305 1 1
0.523617655614214 0.522408903418143 1 1
0.503933885615751 0.502739075844278 1 1
0.510074128828534 0.509034488084086 1 1
0.508719706184057 0.507190708682879 1 1
0.537073563425425 0.535677797940408 1 1
0.502847876743357 0.501674553200014 1 1
0.485278971668266 0.483989626242732 1 1
0.452223171811455 0.451176391490745 1 1
0.505989677130209 0.504807919173347 1 1
0.472578582894603 0.47108924108215 1 1
0.532490189910798 0.531243335773894 1 1
0.489353929730426 0.488246625278839 1 1
0.478152592324699 0.47706085059398 1 1
0.479826740429059 0.478778822880811 1 1
0.495185685552072 0.493988806587099 1 1
0.532360375017323 0.530999106075797 1 1
0.503835781708046 0.50241908787522 1 1
0.514935105159161 0.513558765394241 1 1
0.496002622725679 0.494909543870855 1 1
0.512406385325338 0.511153959969781 1 1
0.46540714296784 0.464057528879962 1 1
0.500894614835038 0.49940995451283 1 1
0.48631647624204 0.484795810176256 1 1
0.487444334096096 0.486128332516594 1 1
0.534338475439107 0.532844388682205 1 1
0.52306055488101 0.521404203426156 1 1
0.515236470924868 0.513925141671583 1 1
0.482787138761862 0.481564778860303 1 1
0.49482250289569 0.493575712536306 1 1
0.515484517955136 0.514174565061393 1 1
0.480968183911474 0.479507217089913 1 1
0.512862652720584 0.511640055187907 1 1
0.50792556169378 0.506538766936039 1 1
0.424167818435069 0.423146382580373 0 0
0.508976425791096 0.507828713680204 1 1
0.490263962475783 0.489025774272031 1 1
0.497191655825965 0.495873739907225 1 1
0.512132268585448 0.510890887660647 1 1
0.529687249445275 0.52843653104253 1 1
0.524947527693869 0.523618769922486 1 1
0.535389304300663 0.534193746407589 1 1
0.490118655383462 0.489022061173541 1 1
0.518466849671533 0.517105495696543 1 1
0.48795183232501 0.48671411369338 1 1
0.479247270998081 0.478021628323541 1 1
0.52987632722583 0.528489960831965 1 1
0.508393602533104 0.507261389890727 1 1
0.507311707505644 0.505870513907236 1 1
0.468267608766954 0.467105126852502 1 1
0.499437177849371 0.498230138074829 1 1
0.464608121949247 0.463451148640079 1 1
0.483221723994636 0.481861440022099 1 1
0.476809945678884 0.475623144658748 1 1
0.469983310618663 0.468733781137347 1 1
0.493963028383307 0.492880936691901 1 1
0.499713557679913 0.498633542254597 1 1
0.503511099677832 0.502174498605237 1 1
0.455709849212145 0.454643571983706 1 1
0.477773131168056 0.476315449377539 1 1
0.453200454815945 0.451914349638532 1 1
0.499432666644788 0.498259244548607 1 1
0.530969422765951 0.529682729786162 1 1
0.466548239554717 0.465352944372574 1 1
0.494854052286857 0.493552930313612 1 1
0.515011655881626 0.513632349030489 1 1
0.526565456406458 0.525296022409677 1 1
0.467979205810312 0.466828086376079 1 1
0.515092458057944 0.513673686288624 1 1
0.489819272660145 0.48873272692906 1 1
0.480821208622896 0.479718881855618 1 1
0.54552602352491 0.544167387781652 1 1
0.498474072812996 0.497094938963653 1 1
0.530051499519886 0.528651545632653 1 1
0.516698107376533 0.515417926225568 1 1
0.480200131960227 0.479006467441976 1 1
0.474588687255166 0.473497986541817 1 1
0.541318534946114 0.540117204020263 1 1
0.489013544603484 0.487761003855046 1 1
0.463559418460867 0.462520749722335 1 1
0.465403035969676 0.464318945007669 1 1
0.517898363268616 0.516292172559227 1 1
0.51120386987729 0.509988163460861 1 1
0.543838183410538 0.542654043111373 1 1
0.500591712153716 0.499197130133511 1 1
0.495643303022755 0.494352880329282 1 1
0.521154216389712 0.5193313924565 1 1
0.489453348069101 0.488193425515586 1 1
0.471108202144501 0.469939398983545 1 1
0.484069260279642 0.48277878120241 1 1
0.512576836873498 0.51139874014364 1 1
0.520393592233895 0.519082445659574 1 1
0.453511555940553 0.452382156920114 1 1
0.560819031011257 0.559585093981753 0 0
0.469035605455217 0.467741199539908 1 1
0.527282424686957 0.525965943835952 1 1
0.454319478758513 0.4530782692205 1 1
0.499032120922137 0.49776656168953 1 1
0.494859610837917 0.493649692987115 1 1
0.506158691033417 0.504712325410262 1 1
0.517297570160252 0.516028233645841 1 1
0.496519103948451 0.495272621522626 1 1
0.504192135997573 0.503089781025167 1 1
0.459716698840771 0.458563418120056 1 1
0.53307156703826 0.531840369738868 1 1
0.519089660303083 0.517841391092984 1 1
0.454135496918883 0.453005833089855 1 1
0.483684009101404 0.48227815014218 1 1
0.499731660045848 0.4984884391164 1 1
0.452509709567942 0.451452635500479 1 1
0.46970761850474 0.468545874897148 1 1
0.511487116056517 0.51034815129702 1 1
0.486366998945017 0.48498220079572 1 1
0.500127141755938 0.498942605125047 1 1
0.501154309364558 0.499957547834937 1 1
0.542639560874454 0.541352115465009 1 1
0.520928345626806 0.519534754485112 1 1
0.509951322078625 0.50851097431924 1 1
0.465083812155321 0.46384739611841 1 1
0.498120412797747 0.496901963260112 1 1
0.50063307515241 0.499376460956983 1 1
0.544666858701011 0.543258096707742 1 1
0.488543251623131 0.487388232060804 1 1
0.538022875068748 0.536465545931257 1 1
0.497232578573991 0.49586857522899 1 1
0.50311589571747 0.50180448705852 1 1
0.527987552493162 0.526504873030392 1 1
0.536017756790369 0.534465265809985 1 1
0.483651343150647 0.482388699657394 1 1
0.517254301985519 0.515775057344722 1 1
0.474655242770019 0.473246078418314 1 1
0.525610369522559 0.524351700237057 1 1
0.446667316822966 0.445496035074386 0 0
0.518930598549408 0.517832229633228 1 1
0.478751589245772 0.477456573435575 1 1
0.505217873700025 0.5039149520176 1 1
0.49340104245513 0.492169787097215 1 1
0.474010690534404 0.472597181076038 1 1
0.558159980647398 0.55678512333078 0 0
0.492344138557334 0.491129685435574 1 1
0.550279003031411 0.548887374140289 1 1
0.540838514450095 0.539674888766707 1 1
0.492074456031072 0.490917150880309 1 1
0.484221492447412 0.482974380196514 1 1
0.520016475201167 0.518826894265514 1 1
0.481575700632152 0.48047745317742 1 1
0.470382662255912 0.469212092522191 1 1
0.500722886833144 0.499413207972122 1 1
0.500206605720592 0.49918057643756 1 1
0.526742606937874 0.525134331796209 1 1
0.499644652129133 0.49845289019671 1 1
0.481198074523228 0.480137833123142 1 1
0.494256431900356 0.493022070867316 1 1
0.529738897998704 0.528639625186052 1 1
0.536142992357328 0.534348913221585 1 1
0.475023316770365 0.473813000299819 1 1
0.519218178708638 0.517837282852196 1 1
0.507662002450525 0.506456873686547 1 1
0.496689283867014 0.495526375779295 1 1
0.490599072557882 0.489327605579607 1 1
0.513686145023193 0.512569220953429 1 1
0.480061270450295 0.478900612172147 1 1
0.524613909088217 0.523218749784928 1 1
0.518565230111781 0.517019576287103 1 1
0.466690812338355 0.465637906742143 1 1
0.513414389671757 0.512206783656018 1 1
0.454686322249843 0.453605323022811 1 1
0.536445449898942 0.535262012516509 1 1
0.512436713278556 0.511082348002818 1 1
0.488581051945662 0.487230789682301 1 1
0.516353154425162 0.515005897010965 1 1
0.524510703541052 0.523103986083376 1 1
0.526778900963497 0.525082964185819 1 1
0.49250450802379 0.491036057702057 1 1
0.4755611182846 0.474487488938113 1 1
0.538439501776721 0.537076289802781 1 1
0.510378076473502 0.508994728251312 1 1
0.505574497771628 0.504246138324004 1 1
0.525843406878056 0.524425159473526 1 1
0.551979787939185 0.550606627558619 0 1
0.482103482853169 0.480875965463731 1 1
0.49632196832221 0.495041044111215 1 1
0.533646918844486 0.53233102462939 1 1
0.537075317561109 0.535743825021353 1 1
0.50248887959536 0.501417763674501 1 1
0.507233695601349 0.505932240619418 1 1
0.467237149265515 0.46610527143545 1 1
0.52625018428624 0.52487603564428 1 1
0.489366560108599 0.487861405274757 1 1
0.518166812788523 0.516654170513925 1 1
0.503487906328247 0.502147022499068 1 1
0.488288637472938 0.487182548676695 1 1
0.46317242213357 0.462112986344063 1 1
0.465744133473487 0.464618156989371 1 1
0.512642350734155 0.511477248960203 1 1
0.536870522482651 0.535625574377073 1 1
0.496380475793518 0.495049621024052 1 1
0.477313315670657 0.475793377098207 1 1
0.497954825097592 0.496657092013484 1 1
0.54407613594217 0.542169948766205 1 1
0.457055913284958 0.455995434644829 1 1
0.525289885441903 0.523731516867224 1 1
0.476608818542578 0.475378637632972 1 1
0.548126418380592 0.546373499536991 1 1
0.517028484601964 0.515523785998744 1 1
0.503122460480433 0.501977198450009 1 1
0.486737663002122 0.485614137902031 1 1
0.464837349509045 0.463820956442826 1 1
0.486719078441218 0.485372166576643 1 1
0.510442950562792 0.509227348455185 1 1
0.49648180361927 0.495280765463612 1 1
0.516261036424488 0.514916735606682 1 1
0.502476312704497 0.501359807267209 1 1
0.487219966019648 0.486015893267107 1 1
0.479622834647875 0.478476312399383 1 1
0.496948849451624 0.495377898284439 1 1
0.448911259411171 0.447637451665601 1 1
0.487190732614477 0.485950886941994 1 1
0.54460166892764 0.543323908796399 1 1
0.514228771244155 0.51287205970475 1 1
0.521453747629371 0.520210519469139 1 1
0.502246851648042 0.500904978858224 1 1
0.507384384245057 0.506035185554604 1 1
0.513303488792283 0.511919562838117 1 1
0.487630628563028 0.486385396721 1 1
0.529043549569074 0.527496732448111 1 1
0.549131423311916 0.547802242312102 1 1
0.521072301067525 0.519501866398958 1 1
0.530926558905908 0.529600285081001 1 1
0.492448653225012 0.491389502574681 1 1
0.515610202680532 0.514377731240157 1 1
0.494765318013183 0.493476107512374 1 1
0.488527472776098 0.487114360965419 1 1
0.512892882174807 0.511549226039684 1 1
0.530360759024275 0.529201105072601 1 1
0.520649887518739 0.519189854502411 1 1
0.498555376514126 0.497236308745628 1 1
0.517661342994425 0.516460832262408 1 1
0.482357101953183 0.481178409539363 1 1
0.476821063879741 0.475555497344304 1 1
0.498947841238144 0.497551672182812 1 1
0.523993150097673 0.522842836871982 1 1
0.533517016434176 0.531930317942963 1 1
0.537199056857691 0.535807420370365 1 1
0.501251713648137 0.499793667426158 1 1
0.482588192344561 0.48142611239136 1 1
0.501549601634242 0.500384993995013 1 1
0.524103564048596 0.522885170659252 1 1
0.489087196646257 0.487807755324462 1 1
0.548407454189512 0.547012264945261 1 1
0.497959701479367 0.496574384763285 1 1
0.52453351774439 0.523074543080603 1 1
0.539455578782882 0.538031114643414 1 1
0.542056361057519 0.540452503402243 1 1
0.481470517781638 0.480084676047389 1 1
0.47751258734995 0.476160486495771 1 1
0.534813262703923 0.533436686343019 1 1
0.487081985047077 0.485571351547618 1 1
0.533328030476542 0.532025976454947 1 1
0.55130321711079 0.549843670857248 1 1
0.475454202414188 0.474321455595776 1 1
0.512285233911447 0.510887704085759 1 1
0.471653112741006 0.470536098176227 1 1
0.490462186585964 0.489197257452203 1 1
0.490949376449882 0.489795387815501 1 1
0.517101153097456 0.515780653823082 1 1
0.541806645362204 0.540207714340547 1 1
0.491302117382475 0.490011547729211 1 1
0.524457656894446 0.522857287304582 1 1
0.506574604776937 0.505166865625562 1 1
0.502337153202509 0.501150131350348 1 1
0.462906659322475 0.461777009111671 1 1
0.497090369173043 0.495698093539801 1 1
0.521851841698185 0.520534826916695 1 1
0.525277888274134 0.523972336884479 1 1
0.499743823314771 0.498601783043597 1 1
0.481837188322624 0.480538921732747 1 1
0.563119988038294 0.5617004879601 0 0
0.494815300932728 0.493775090122823 1 1
0.548933788245919 0.547680528181392 1 1
0.524111684964421 0.522719150069003 1 1
0.503033112135399 0.501712452449106 1 1
0.476589077975048 0.475429938993077 1 1
0.469983840960239 0.468789078936034 1 1
0.539312099093669 0.538109955080335 1 1
0.510396048867704 0.509109037324793 1 1
0.510132006491459 0.509008687591278 1 1
0.484665253334243 0.483404060120029 1 1
0.48292802977336 0.481672965371523 1 1
0.496780234245901 0.495493430853589 1 1
0.51877095384617 0.517316834872504 1 1
0.526457462412452 0.525165352003918 1 1
0.51486225640197 0.513651055044561 1 1
0.514128616638683 0.512927364246465 1 1
0.504460494555022 0.503163470903038 1 1
0.509206504942936 0.50790040000503 1 1
0.497512550115581 0.496165438271793 1 1
0.488298967908262 0.487185430894424 1 1
0.472774900491457 0.471536230187058 1 1
0.498126217028964 0.496847497041617 1 1
0.516986786458314 0.515778210219222 1 1
0.508786978371919 0.50740745670127 1 1
0.486452943675566 0.485141652263508 1 1
0.565752560619617 0.564234726475193 0 0
0.521213987224981 0.519613389939291 1 1
0.501086701961227 0.499894133533857 1 1
0.547868547105248 0.546559292486851 1 1
0.427059141927321 0.425911323806789 0 0
0.494584175273486 0.49337041652777 1 1
0.4772562581686 0.475931573144275 1 1
0.532982029265367 0.531636767395986 1 1
0.492032976500123 0.490637515982474 1 1
0.493409723031294 0.492192068203548 1 1
0.53296107504211 0.531601179021616 1 1
0.509384987422081 0.508144399834055 1 1
0.521323597185625 0.520044309017437 1 1
0.487529388649098 0.486463327009947 1 1
0.527703085359818 0.526328265024374 1 1
0.449488942459398 0.448121593940065 1 1
0.549238589624797 0.547810906883486 1 1
0.477622592757817 0.476666243156262 1 1
0.500852518031472 0.499730521178746 1 1
0.504363103381302 0.503138340798972 1 1
0.534546889778676 0.533301272025845 1 1
0.489244967664306 0.488001813956486 1 1
0.483213788264027 0.481468713807788 1 1
0.513065436977618 0.511590157437614 1 1
0.487221622874454 0.486060640937959 1 1
0.504647437225895 0.503509202830715 1 1
0.505814818735836 0.504298531129457 1 1
0.527036383568018 0.525654929283261 1 1
0.512036131312968 0.510900029418752 1 1
0.503702216368185 0.502526629029294 1 1
0.505569860369004 0.504409127626556 1 1
0.504731124932775 0.503363075585916 1 1
0.538935264046787 0.537388463656352 1 1
0.516404812099615 0.515223174003951 1 1
0.443776323985557 0.442772770655944 0 0
0.467448323836443 0.466294246586817 1 1
0.46570104561912 0.464520847741652 1 1
0.502869180066014 0.501744595230585 1 1
0.533562522754135 0.532236301564964 1 1
0.479672009801553 0.478431937812592 1 1
0.491520169905958 0.489804794869346 1 1
0.531212274879319 0.530008076542388 1 1
0.561573258559424 0.560133748421612 0 0
0.475807584379647 0.474679578376645 1 1
0.442119719586818 0.441077087013444 0 0
0.476499281188737 0.475279746498762 1 1
0.433825973706454 0.432652353705667 0 0
0.513962789415391 0.512740972797978 1 1
0.525385107619979 0.524003580013506 1 1
0.484947650952949 0.483703617104858 1 1
0.478013703198501 0.476757787720232 1 1
0.490631842343984 0.488984985100263 1 1
0.505373356487659 0.50394228523452 1 1
0.521072102453918 0.519715828388525 1 1
0.513656121533251 0.511828827887518 1 1
0.49691091549713 0.495701630607201 1 1
0.508441278460129 0.507054312581625 1 1
0.496081178296316 0.494839045319818 1 1
0.486199832032296 0.484892533971015 1 1
0.505184218959446 0.503716925938616 1 1
0.511701044172347 0.510530339422558 1 1
0.578151190962264 0.576787283481074 0 0
0.465739561372248 0.464212083921482 1 1
0.454736535747953 0.453707746370621 1 1
0.522661838335039 0.521359986070052 1 1
0.526099135838929 0.524649795406856 1 1
0.550030472157539 0.548218333269364 1 1
0.470565422425326 0.469360366084672 1 1
0.519524352235285 0.518166567959499 1 1
0.561286005686043 0.559928560260356 0 0
0.525069000797364 0.523804368976625 1 1
0.474600019147316 0.473396501484152 1 1
0.484943271683514 0.483822551839794 1 1
0.528707191616676 0.527142507396605 1 1
0.562194856548087 0.560919774210239 0 0
0.559693903009688 0.558248813586596 1 1
0.464177726996798 0.462898522378975 1 1
0.492365533803829 0.491135594747435 1 1
0.439716097114937 0.438550575825847 0 0
0.476087276397048 0.474888727198244 1 1
0.496973386620199 0.495624594588151 1 1
0.480077938403685 0.478967161398711 1 1
0.503851678805136 0.502554239532898 1 1
0.539247174425247 0.537881860754237 1 1
0.485304263624275 0.484078888270278 1 1
0.534887300126269 0.533735907555015 1 1
0.493780289601785 0.492642315672094 1 1
0.480568101525441 0.479340001305795 1 1
0.529732476802321 0.528348713727378 1 1
0.486510168143117 0.485352326364493 1 1
0.486703823681563 0.485483238121851 1 1
0.514666407667411 0.513069053919069 1 1
0.51838495785026 0.517190079691157 1 1
0.485672767947917 0.484503736689046 1 1
0.495582612003884 0.494053762874203 1 1
0.514432070873267 0.512593255165978 1 1
0.498473730007033 0.497278887669607 1 1
0.494318252218212 0.492947734420928 1 1
0.518956314416381 0.51780378521053 1 1
0.45194300072822 0.450605634049666 1 1
0.487098821729529 0.485642005723115 1 1
0.512589472113883 0.511168835280972 1 1
0.491432422646075 0.490264583231357 1 1
0.472725424474324 0.471695788456737 1 1
0.527076256177089 0.525818624372049 1 1
0.502296730173332 0.500940569214549 1 1
0.469370396471991 0.46830047687835 1 1
0.523343130643274 0.521537608035938 1 1
0.476759551320424 0.475388813915059 1 1
0.514714380621694 0.513405661994176 1 1
0.490923149526592 0.489574969483185 1 1
0.521454626309674 0.520235644734083 1 1
0.532715174194689 0.531376141678359 1 1
0.476046204030871 0.474918851706041 1 1
0.5367588720211 0.535026579249604 1 1
0.506171003247916 0.504960491945919 1 1
0.52110508476872 0.519956566833427 1 1
0.473499423454943 0.472429753766887 1 1
0.527468925675705 0.52620363485929 1 1
0.501212582042005 0.499992745160016 1 1
0.507235564517494 0.506005060130476 1 1
0.472930205480521 0.471744537259345 1 1
0.556129243833653 0.554924301375743 0 0
0.562467646833021 0.561016709892182 0 0
0.472682526431275 0.47147431341269 1 1
0.554822978912727 0.553418062887563 0 0
0.509362968373295 0.508241728818071 1 1
0.456627088534199 0.455507043025189 1 1
0.511005355909125 0.509652647523949 1 1
0.513207933088445 0.511904974099196 1 1
0.523946375747864 0.522491910948662 1 1
0.466764379804701 0.465588523403406 1 1
0.535152996298654 0.533894886038609 1 1
0.515463394451915 0.514251512521718 1 1
0.487422927680291 0.486222504157974 1 1
0.474593565360391 0.473557581004522 1 1
0.518583971887723 0.517092331417582 1 1
0.522347482903601 0.520673322706971 1 1
0.49903963717873 0.497858341459034 1 1
0.477988985111443 0.476864689959868 1 1
0.480274999077672 0.479076459769658 1 1
0.500795361323376 0.499533123350286 1 1
0.499074049255784 0.49795309960383 1 1
0.472767056626037 0.471618376957586 1 1
0.531029652298746 0.529760463563933 1 1
0.522313457880811 0.521106719539261 1 1
0.492800276587617 0.491639124543952 1 1
0.519451604580227 0.518223107963126 1 1
0.505229680678588 0.50383136761214 1 1
0.523572002416841 0.522314266042672 1 1
0.455216546732616 0.454064012134835 1 1
0.508878984550228 0.50778106638902 1 1
0.547728887048594 0.546266560785889 1 1
0.531942526016714 0.530705532423838 1 1
0.47471926124383 0.473205407408355 1 1
0.486370495960887 0.485225712883558 1 1
0.485958006716909 0.484664213245848 1 1
0.545823413428733 0.544298356222508 1 1
0.470720884980363 0.469528273671533 1 1
0.489423249698976 0.48843795760988 1 1
0.521306558686972 0.519863558891271 1 1
0.505072441103926 0.504067743990843 1 1
0.459679153458381 0.458664838513925 1 1
0.533911648489448 0.532618839242155 1 1
0.514829604322505 0.513656186214389 1 1
0.494138046312601 0.492943387878934 1 1
0.50938786832421 0.508231256809426 1 1
0.519624474170665 0.51801569256435 1 1
0.474387822072273 0.473216396297013 1 1
0.508253390920099 0.50706059814733 1 1
0.497076726894699 0.495762240527199 1 1
0.446927946140744 0.445733198156403 1 0
0.489042302277369 0.48805893510013 1 1
0.488067377546823 0.486887379396525 1 1
0.528661625945567 0.527224715363479 1 1
0.53120988449949 0.529831324047269 1 1
0.475046010235105 0.473868841655683 1 1
0.497827320192629 0.496524330160982 1 1
0.466738393451252 0.46566253547136 1 1
0.46668411521526 0.465268805525992 1 1
0.50743335519507 0.50619596624687 1 1
0.495987826907368 0.494854441975119 1 1
0.521216895406956 0.519815867434605 1 1
0.495678613529359 0.494541183428201 1 1
0.536439553123437 0.535252669952231 1 1
0.538965029546316 0.53768556490703 1 1
0.492416855217423 0.490986142795005 1 1
0.489254791602165 0.488044856897922 1 1
0.534047867558522 0.532734556334031 1 1
0.525717215057684 0.524296581659699 1 1
0.524650718737485 0.523378407392088 1 1
0.544863599518169 0.543491430609987 1 1
0.54390934600695 0.542609450238601 1 1
0.525978011557387 0.524260805774244 1 1
0.496714443063054 0.495371363847707 1 1
0.467974810312503 0.466845956628525 1 1
0.49848133503891 0.497085931639775 1 1
0.529009819540754 0.527544592255891 1 1
0.452538428452768 0.451573393050164 0 0
0.487817793936585 0.486489517869249 1 1
0.468258843952291 0.46708135429345 1 1
0.519291203085233 0.517890062126963 1 1
0.514810817684497 0.513275462154769 1 1
0.497442317130428 0.496212927859528 1 1
0.46465789186481 0.463531604761605 1 1
0.47585661778634 0.474606311386143 1 1
0.495852498854512 0.494470417845072 1 1
0.482061692685968 0.480946567060608 1 1
0.545431129987525 0.544050819196333 1 1
0.511233488077929 0.509972804316243 1 1
0.474293793643161 0.473194380115353 1 1
0.493704463593438 0.492403332350451 1 1
0.480502861336764 0.479084878777986 1 1
0.510215163644939 0.509082555573647 1 1
0.483254952441394 0.481935991278614 1 1
0.513616578274653 0.512330305114039 1 1
0.508606525303736 0.507213910345452 1 1
0.517698507530074 0.516417710815585 1 1
0.527041975903128 0.525434420479096 1 1
0.443730710537786 0.442481761607441 1 1
0.541742054082846 0.540227026859132 1 1
0.47862395236253 0.477284593702722 1 1
0.532708793722004 0.531482189166593 1 1
0.50875729542791 0.507532682361125 1 1
0.544020183256702 0.542771573008251 1 1
0.533808713748434 0.53247615270763 1 1
0.498531026970958 0.497195483336325 1 1
0.485459178151415 0.484051664682299 1 1
0.498397273368155 0.497094263168705 1 1
0.478905064767568 0.477615374800324 1 1
0.470926357197212 0.46992139421225 1 1
0.459488702324573 0.458277330945749 1 1
0.501983467183464 0.500777438166693 1 1
0.484842010208773 0.483581194546652 1 1
0.513995242269004 0.512886260846794 1 1
0.487719413245856 0.486493670755122 1 1
0.534358168055515 0.532991236163911 1 1
0.475081682133984 0.473902066242935 1 1
0.501086939997235 0.499759118829642 1 1
0.468046796410557 0.466882069986504 1 1
0.47046927543059 0.46921223712686 1 1
0.549087518569293 0.54750325062792 1 1
0.488076126628267 0.48696815759866 1 1
0.50192158999558 0.500775791443596 1 1
0.466617404186103 0.465576433057994 1 1
0.515754214559641 0.514489884117915 1 1
0.528048529553295 0.52681468459126 1 1
0.505368651117578 0.503878363957822 1 1
0.493504802781439 0.492301102950975 1 1
0.469044091757871 0.467691434121418 1 1
0.515486174857605 0.514173264748734 1 1
0.465130662792529 0.464030422531196 1 1
0.508600136342534 0.50738581482066 1 1
0.496177144413323 0.495016006165279 1 1
0.437983586877463 0.436802923157283 0 0
0.562393500298422 0.561090702106807 0 0
0.531914116196215 0.530517916407756 1 1
0.52782909971556 0.526274030703169 1 1
0.476198691578663 0.474806306566039 1 1
0.559638182817874 0.558131286803814 0 0
0.492815896700172 0.49169924287296 1 1
0.517784425977406 0.516481010162722 1 1
0.52807549668466 0.526799168387908 1 1
0.471315475875939 0.470221088081376 1 1
0.5235222036564 0.522160285033381 1 1
0.51159753231257 0.510271900637751 1 1
0.485377083734059 0.484310879308687 1 1
0.495027126919716 0.493631062198368 1 1
0.530158282945998 0.528888299825716 1 1
0.510480409592583 0.509251192894279 1 1
0.492162783346572 0.49080090238177 1 1
0.467657789207111 0.466460536717607 1 1
0.491468059757653 0.490361362212119 1 1
0.513253442741773 0.511964384967002 1 1
0.492809760402487 0.491561869026442 1 1
0.510686675899378 0.509380498078089 1 1
0.475926778654224 0.474578796836845 1 1
0.484906648377065 0.48355919458999 1 1
0.506081146738825 0.504665874335548 1 1
0.481712396454379 0.480701625124634 1 1
0.500587147770424 0.499306722639706 1 1
0.524449221151161 0.523283129404118 1 1
0.504058128525569 0.502827067202249 1 1
0.485302848769482 0.484021375504057 1 1
0.485852758881904 0.484359169280522 1 1
0.51429158094733 0.51290928933808 1 1
0.432947322511907 0.431734498706264 0 0
0.493622548027158 0.492427390864299 1 1
0.477138283828641 0.475854147354518 1 1
0.4764080097624 0.474978472160506 1 1
0.520864568820631 0.519655814773345 1 1
0.519727590866425 0.51851141133241 1 1
0.500333178403698 0.49871305573947 1 1
0.541258647498444 0.540045092816683 1 1
0.523581195118781 0.522343315715206 1 1
0.505997965391346 0.504698023373905 1 1
0.502168763997065 0.500943371586397 1 1
0.555752376034858 0.554138702445092 1 1
0.511079659493835 0.509741562670957 1 1
0.473057736299986 0.471510100243979 1 1
0.520504194176625 0.518730926404572 1 1
0.457382767074166 0.456304535541092 1 1
0.517321564289018 0.516197170449569 1 1
0.496893620242021 0.4956398360319 1 1
0.513319369041382 0.51180601622741 1 1
0.490313815351899 0.489006152656156 1 1
0.520261753951826 0.518920270639222 1 1
0.526628457917593 0.525208098346124 1 1
0.525920578151818 0.524400539298516 1 1
0.498052250268548 0.496344723529449 1 1
0.534621004035896 0.533366606698129 1 1
0.488374720119247 0.487179553280981 1 1
0.522534987390536 0.521302974325502 1 1
0.477752202407198 0.476576088546962 1 1
0.497696060676258 0.496572724887972 1 1
0.506820286398562 0.505488386086007 1 1
0.478912102309178 0.477820024970828 1 1
0.473001983308137 0.471844904190071 1 1
0.511780384051266 0.510720458776519 1 1
0.550858597016686 0.549349998557933 1 1
0.478513382279096 0.477199343626916 1 1
0.4874133351704 0.486203326660341 1 1
0.465504418930596 0.464467217928878 1 1
0.518977445584283 0.517694891823074 1 1
0.488321430985721 0.486898277920565 1 1
0.47124872939177 0.47015785768372 1 1
0.465387569363177 0.464368825830075 1 1
0.535620505637738 0.534441714423815 1 1
0.509297735514713 0.507958503492709 1 1
0.476741908630616 0.475550568733326 1 1
0.50879011970684 0.507395542180042 1 1
0.492320814709307 0.491004269105394 1 1
0.473970254617101 0.472585576236792 1 1
0.50167606626155 0.500274412002868 1 1
0.501677714682838 0.500266484784466 1 1
0.514444371970391 0.513242965541588 1 1
0.503402405954119 0.502222456048855 1 1
0.512438135353569 0.511209998007198 1 1
0.52996211063182 0.528807615012585 1 1
0.46256504370679 0.461390546900032 1 1
0.508410691295887 0.507154275529488 1 1
0.490244285513885 0.488964040951943 1 1
0.493285741123771 0.491845226445889 1 1
0.486203952377617 0.484908938556344 1 1
0.514224025266447 0.512943249901112 1 1
0.489006522276366 0.488035776203067 1 1
0.475858095711876 0.474588111531248 1 1
0.471845663624497 0.470580296966111 1 1
0.479492800241413 0.478395285155237 1 1
0.448507002041139 0.447366107618552 1 0
0.449661618978251 0.448500708003598 1 0
0.489769611458699 0.488463727546925 1 1
0.523791482840487 0.522347681036653 1 1
0.420566277675307 0.41941213102544 0 0
0.548100066301044 0.54649888619327 1 1
0.489484293084643 0.488262821502749 1 1
0.517037682272591 0.515505967114616 1 1
0.513894078686295 0.512538558431994 1 1
0.515613706678678 0.514214250038871 1 1
0.471713090264147 0.470370683488918 1 1
0.492775679989495 0.491496197338219 1 1
0.485311631157661 0.484081697861945 1 1
0.506537956210347 0.505190909270499 1 1
0.489759266882091 0.488696200295368 1 1
0.454442840568386 0.453092525797216 1 1
0.502840352795855 0.501572897026813 1 1
0.467122779078211 0.465759448337663 1 1
0.464787238336342 0.46367730115535 1 1
0.497260839998816 0.495939045223534 1 1
0.435798592910369 0.434786280180643 0 0
0.478433800639122 0.477066730153441 1 1
0.426940050506967 0.425742936901199 0 0
0.476597634901774 0.475401129343036 1 1
0.509865054405932 0.508489469004063 1 1
0.502078109371407 0.500775798774232 1 1
0.5119376334405 0.510887387976448 1 1
0.514246814998859 0.51255329464822 1 1
0.505008506483339 0.503809705013984 1 1
0.518024401818437 0.516910861571902 1 1
0.50867691876123 0.507492028238535 1 1
0.467048317534507 0.465987403453889 1 1
0.50583928503316 0.504623506925358 1 1
0.499584127403745 0.498323787862313 1 1
0.487658083552534 0.48641719576298 1 1
0.450192924618503 0.449078482463369 1 1
0.501144612546037 0.499987931994403 1 1
0.503608915038116 0.502276681728718 1 1
0.51584652632592 0.514276237706279 1 1
0.527397989938976 0.525885429971656 1 1
0.486282263169699 0.48500572339832 1 1
0.472947486428588 0.471759249948196 1 1
0.49501298577023 0.493786621993567 1 1
0.510972021242753 0.509172857248542 1 1
0.530373927500612 0.529054602305426 1 1
0.522871776268191 0.521429013448968 1 1
0.48787871992512 0.486691658386632 1 1
0.507090735597909 0.505767780780726 1 1
0.486569855109332 0.48548049243448 1 1
0.458155964455805 0.457017372539487 1 1
0.500266172633456 0.498428675817188 1 1
0.51859468614468 0.517275638347022 1 1
0.518302624624937 0.516784460682501 1 1
0.521235686997949 0.519943306944815 1 1
0.5072047994763 0.505866909889509 1 1
0.491616087877619 0.490348811871711 1 1
0.501144574060175 0.499948599706967 1 1
0.505086825667007 0.503825833732701 1 1
0.50369437829347 0.502489038357473 1 1
0.482711443365215 0.48150703651609 1 1
0.537575502313019 0.536054307352997 1 1
0.566956836101402 0.565632868811784 0 0
0.491880949302445 0.490608436494926 1 1
0.478392813259702 0.477267701775 1 1
0.487914383040108 0.486813626928611 1 1
0.489110191975103 0.487905560484503 1 1
0.52783766524119 0.526536430015622 1 1
0.499958619485395 0.498779981571362 1 1
0.49708306565437 0.495722009429464 1 1
0.548545755225758 0.54686944121358 1 1
0.53601409670654 0.534654057035456 1 1
0.447973109172152 0.446863200017482 0 0
0.553874151378752 0.552322981611899 1 1
0.451359185603446 0.450225470653113 1 1
0.514274880731929 0.513010770292747 1 1
0.503948895946829 0.502702581214837 1 1
0.509869949168643 0.508357721529226 1 1
0.479087545237151 0.477893130495389 1 1
0.474820879228742 0.47355659670704 1 1
0.483148080878195 0.48179991184854 1 1
0.490929225802055 0.489772062132154 1 1
0.489873195140115 0.488593266522455 1 1
0.476716188753136 0.475242214928428 1 1
0.53539248302556 0.533326151869949 1 1
0.558683655665275 0.557357744956996 0 0
0.479941718186507 0.478663256637471 1 1
0.522837839159611 0.521283374458594 1 1
0.525684742793123 0.524361761615543 1 1
0.505267193254852 0.504181664080656 1 1
0.520411221111625 0.519109339679151 1 1
0.486907442521278 0.48572912956556 1 1
0.498734867513893 0.497489808077141 1 1
0.528334323293842 0.526959033099144 1 1
0.491334760489894 0.490343113939214 1 1
0.492044186454215 0.490876490385579 1 1
0.490147172597285 0.488605418358563 1 1
0.493052731250874 0.491712844293702 1 1
0.497818478922207 0.496679488912516 1 1
0.529208688427371 0.527926970247824 1 1
0.508740676382954 0.507151895458202 1 1
0.460263216314539 0.459218343006201 1 1
0.473262167662737 0.4721075921303 1 1
0.539985755892396 0.538496368808101 1 1
0.503831421844528 0.502578844546572 1 1
0.474290576879291 0.472984150948134 1 1
0.429958862096301 0.428947878161987 0 0
0.487622863546611 0.486456285773281 1 1
0.490746882184788 0.489455244320133 1 1
0.471280306692053 0.47016582995343 1 1
0.516146069089186 0.514738279482963 1 1
0.504545059282837 0.503250502726613 1 1
0.528638984229183 0.527326531725355 1 1
0.530719299329927 0.529411870469216 1 1
0.53298924192588 0.531643054673205 1 1
0.480615157048906 0.479488763844977 1 1
0.493894566884002 0.492823929668489 1 1
0.479547564046608 0.478378224866182 1 1
0.490765025126552 0.489409520713097 1 1
0.483244636130384 0.482177090686482 1 1
0.478461946125087 0.477268331188265 1 1
0.496087459451959 0.494907711415325 1 1
0.48406401982599 0.482820956470962 1 1
0.518184813769789 0.516882972832805 1 1
0.486554337869772 0.485310835224391 1 1
0.484875414829203 0.483813341623837 1 1
0.515847861029768 0.514565883577467 1 1
0.505814767695838 0.504815389147019 1 1
0.513393250494133 0.51221430593171 1 1
0.52176134106375 0.520481917242732 1 1
0.530599810425793 0.529152445692867 1 1
0.521943830369682 0.520509976442192 1 1
0.486441871632928 0.485227195095995 1 1
0.572908520977392 0.571380317328244 0 0
0.524319085042468 0.52293427857757 1 1
0.47742882603122 0.476248833001723 1 1
0.457625365856958 0.456461033143983 1 1
0.490033701424068 0.488966722345821 1 1
0.474786687614126 0.473612384698797 1 1
0.484759008455518 0.483555422346572 1 1
0.46809604466782 0.466603675391434 1 1
0.520288007061287 0.518944148982813 1 1
0.511157142030029 0.509853595363111 1 1
0.465446383791438 0.464308200646622 1 1
0.48979751403802 0.488576771471919 1 1
0.524870961700495 0.523477851101892 1 1
0.513037497698667 0.511804215019677 1 1
0.44710782319705 0.445873497319805 1 1
0.49032601604702 0.489174917497824 1 1
0.534047823922458 0.532592227710479 1 1
0.497681891647092 0.496440658860147 1 1
0.485893762660965 0.484626552160461 1 1
0.498994622943657 0.497894814001104 1 1
0.504032118151142 0.502855238648724 1 1
0.488655068078964 0.487379915143604 1 1
0.533649584690657 0.532099898642846 1 1
0.468756000118226 0.467452277568063 1 1
0.49436226602759 0.492748705517552 1 1
0.480418471267688 0.479310150516653 1 1
0.531875725633181 0.530674709339489 1 1
0.532028542697606 0.530774148447405 1 1
0.482324396285339 0.481200570093065 1 1
0.515806435862591 0.514562628389083 1 1
0.524691883746588 0.523353446964728 1 1
0.509874221574396 0.508492703611998 1 1
0.476748410510208 0.475507771403522 1 1
0.476908506607171 0.475843473228656 1 1
0.533251185431406 0.531811483629254 1 1
0.491716397729715 0.490484981425399 1 1
0.466007841318276 0.464680866460626 1 1
0.509215928131202 0.50772873303024 1 1
0.49093579715271 0.489702257754444 1 1
0.526772085621845 0.525257238719934 1 1
0.447367828487079 0.446065641589365 1 1
0.477321262591979 0.476123846906433 1 1
0.506951531126609 0.505654099620625 1 1
0.486014241958933 0.484816657629067 1 1
0.514588945270585 0.513095770495487 1 1
0.480078834982657 0.479026046935904 1 1
0.494455014932613 0.493222779469788 1 1
0.51429040743302 0.512980345765798 1 1
0.458345252514032 0.457206244549213 1 1
0.507953622088571 0.506360255078508 1 1
0.48887870609253 0.487808723413078 1 1
0.477352195775854 0.476204969186829 1 1
0.509755788907385 0.508475353328264 1 1
0.509287385626932 0.508029204487756 1 1
0.484123313271414 0.482980140319109 1 1
0.496274038592354 0.494727929771929 1 1
0.472469987849833 0.471491745730554 1 1
0.554071247244794 0.552699819800186 0 0
0.527514745563556 0.525987551957289 1 1
0.490830835640979 0.48938624013533 1 1
0.466653836566115 0.465401041414454 1 1
0.498467379137825 0.497284737644253 1 1
0.507716847312468 0.506311394279445 1 1
0.497740085971908 0.496627564124696 1 1
0.479712499953338 0.47858012347871 1 1
0.485549348399078 0.484175117861341 1 1
0.537981250683696 0.536810260351815 1 1
0.499924667937966 0.498626309614193 1 1
0.49203950726394 0.490824265167939 1 1
0.526094510377624 0.524632332052254 1 1
0.485276405663754 0.484057260941246 1 1
0.504279270539899 0.503006505740178 1 1
0.520143356433297 0.518859197518099 1 1
0.52615324840069 0.524862118266752 1 1
0.451491246976957 0.450385356259026 1 1
0.461806127761881 0.460761645844249 1 1
0.526813792244941 0.525625413396172 1 1
0.477355813146666 0.476066133735614 1 1
0.469485824762109 0.468445673284484 1 1
0.509370933426393 0.507896736145135 1 1
0.46627328817823 0.465107596935107 1 1
0.481201285335117 0.480022448436107 1 1
0.467004845157972 0.46582381809674 1 1
0.474587380948125 0.473291564440731 1 1
0.531852133022226 0.530545254424241 1 1
0.485220800166068 0.48398142683931 1 1
0.570534288182931 0.569241072971485 0 0
0.495911087681557 0.494668801744269 1 1
0.490242504815201 0.488913181932501 1 1
0.500121988802881 0.498840964565702 1 1
0.480110147942964 0.479047059769585 1 1
0.510588412410722 0.509452652535859 1 1
0.516213793770761 0.514805827007696 1 1
0.520411876614644 0.519216024114056 1 1
0.488213169687398 0.486756082497931 1 1
0.484812060561891 0.483574661547253 1 1
0.504275032863274 0.503031705506702 1 1
0.45049919187511 0.449149666826836 1 1
0.499022601851334 0.497605982531215 1 1
0.527264653733383 0.526042941850921 1 1
0.50861257859694 0.50717919037032 1 1
0.516645556177752 0.515572342858748 1 1
0.502395012648528 0.501234615441807 1 1
0.493523481166837 0.492214254945988 1 1
0.54721699216794 0.545508981533516 1 1
0.492353879597307 0.491196704650279 1 1
0.489693397482596 0.488552318502559 1 1
0.490469334678658 0.489110438959559 1 1
0.506840772649919 0.505570647304638 1 1
0.481413074564094 0.480325981006107 1 1
0.455422449756358 0.454153145225187 1 1
0.52602467326793 0.524724233423221 1 1
0.505657348042856 0.504235273706016 1 1
0.50619224327056 0.504901448502797 1 1
0.482451798823731 0.481118711743641 1 1
0.489218896689795 0.487985503686275 1 1
0.492308970570843 0.491021667619945 1 1
0.526019913663507 0.524558051841646 1 1
0.4857651694371 0.484590638657177 1 1
0.493087187215488 0.491652835850262 1 1
0.489142911757057 0.487906084809213 1 1
0.491374697592994 0.49009083853536 1 1
0.512002601317449 0.510739891508268 1 1
0.477888128411973 0.476654038808972 1 1
0.498367516518405 0.497239243209551 1 1
0.474521433410022 0.47335162399877 1 1
0.483862436506657 0.482813311574863 1 1
0.502561771282317 0.501205678638653 1 1
0.530411410579365 0.529237817844971 1 1
0.488067293528906 0.48688057621522 1 1
0.521693134366771 0.520507897862287 1 1
0.547547674974188 0.546175914944888 1 1
0.501316577588739 0.500121379597775 1 1
0.506223574766652 0.504921621608913 1 1
0.536086998293558 0.534603118178081 1 1
0.468172807969091 0.466988016956019 1 1
0.475860218219302 0.474701048199999 1 1
0.514229740450065 0.512832338604063 1 1
0.481585824907153 0.480464619434376 1 1
0.492634140031357 0.491458382653969 1 1
0.502520564851758 0.501095251259159 1 1
0.498446037914108 0.497103611103865 1 1
0.486566059495155 0.485236326240746 1 1
0.481636543358779 0.480260754697005 1 1
0.523894157102975 0.522583018288701 1 1
0.539903026317983 0.538503838220436 1 1
0.54623544573804 0.544928493118183 1 1
0.486525254980066 0.485181185423017 1 1
0.513143678772855 0.51192964984734 1 1
0.53799116447422 0.536660749106837 1 1
0.483013874523855 0.481809165805599 1 1
0.488142532354054 0.487026536922326 1 1
0.516284074936474 0.514559311020912 1 1
0.457872008968395 0.456777528767471 1 1
0.524191984199939 0.522945236924929 1 1
0.535752958043015 0.534564010594303 1 1
0.513899385379019 0.512664906986174 1 1
0.491811278997657 0.490546546510062 1 1
0.543644765183418 0.542095298043546 1 1
0.497233245362451 0.495903337669365 1 1
0.48245950851655 0.481296896645095 1 1
0.497099076717427 0.495769883455286 1 1
0.530150548154496 0.528693028153334 1 1
0.536295856579504 0.53446529124294 1 1
0.448370459542014 0.447029322027965 1 1
0.509725940163259 0.508485061467901 1 1
0.494023117724828 0.492859060194588 1 1
0.515055919076003 0.513201342311958 1 1
0.501110770434634 0.49984236911587 1 1
0.510410235044099 0.509131269512783 1 1
0.526706596798848 0.525446379573103 1 1
0.488525082060457 0.487266587310484 1 1
0.473062667560722 0.471896677014669 1 1
0.513560244936366 0.512327812425312 1 1
0.522687092197876 0.521365837890541 1 1
0.521764261166736 0.520451253752929 1 1
0.496779192442988 0.495592981831632 1 1
0.481629611776262 0.480406768996952 1 1
0.507171188301512 0.505968607704891 1 1
0.491301561470944 0.490095726618342 1 1
0.491607673225431 0.490238605216196 1 1
0.487570453761297 0.486286356775408 1 1
0.537945073576788 0.536561052235299 1 1
0.518404640179282 0.516800360283914 1 1
0.497677652796406 0.496257716197771 1 1
0.462897223168555 0.461679147082327 1 1
0.486547056791329 0.485267604954417 1 1
0.481992594995355 0.480650027241603 1 1
0.428789262642936 0.427759938366787 0 0
0.482711982968776 0.481341873314097 1 1
0.513766105860868 0.512596888302541 1 1
0.549894206134642 0.548403131359135 1 1
0.489735789732783 0.488459450297467 1 1
0.536058655809092 0.534466209308234 1 1
0.512646372532228 0.511182304681345 1 1
0.515495811852968 0.514298488700704 1 1
0.507819626139002 0.506548281410774 1 1
0.533059548960383 0.531366144993336 1 1
0.438427955164445 0.437488066657473 0 0
0.511362129349525 0.510152765780798 1 1
0.493491529349338 0.492130438220255 1 1
0.453478799169854 0.452340905340496 1 1
0.433935654628041 0.432909723998352 0 0
0.495662059299628 0.494363141423361 1 1
0.542726277476621 0.541174346353174 1 1
0.453057997708733 0.451994727096803 1 1
0.512646162920966 0.511395990529385 1 1
0.521534669037955 0.520190483297103 1 1
0.510869115051877 0.509578491570952 1 1
0.500574192292854 0.499401289883841 1 1
0.48553169251782 0.484333405163775 1 1
0.521231858096521 0.520091514279161 1 1
0.491737429581315 0.490720410867064 1 1
0.442939017055109 0.441846693809874 0 0
0.46672746021734 0.465588187121521 1 1
0.445061804096518 0.444065690285724 0 0
0.535715658116758 0.534293515860338 1 1
0.506800693237927 0.505113201926169 1 1
0.511172354174975 0.509832411511022 1 1
0.487827653548767 0.486453392976743 1 1
0.46567847262176 0.464541433016868 1 1
0.493731903541233 0.49238235613871 1 1
0.516548193458597 0.515183022786995 1 1
0.49477382067977 0.493476160055957 1 1
0.48402200938636 0.482839561827596 1 1
0.47199036177642 0.470644922657602 1 1
0.507731351066438 0.506462910612638 1 1
0.517429287780913 0.516141830377153 1 1
0.47537978187254 0.473988160613946 1 1
0.53560399405771 0.534225547037702 1 1
0.535677571719141 0.534305795971217 1 1
0.510062591777114 0.508429834752323 1 1
0.467633321555961 0.466362356388144 1 1
0.482035911367185 0.480761098110768 1 1
0.465989009562884 0.464664685461704 1 1
0.53252385191455 0.531127474846798 1 1
0.486900677192496 0.485641580938554 1 1
0.469006220613741 0.467706053549521 1 1
0.533443862958806 0.531988783462877 1 1
0.464706715635868 0.463405215397922 1 1
0.496279366764541 0.495001018085561 1 1
0.478960076073643 0.47763013414178 1 1
0.481559877887014 0.480229717106645 1 1
0.533384396941164 0.531937362680243 1 1
0.481132821197273 0.479928205583003 1 1
0.517396719080637 0.516114714463051 1 1
0.537328844036059 0.536070900680387 1 1
0.483418478758209 0.482368774548814 1 1
0.518363127127559 0.516920077019786 1 1
0.443257567760923 0.442120637527815 0 0
0.541862992791666 0.540458422852961 1 1
0.514658596714108 0.51283648980982 1 1
0.50673617099647 0.505131624277979 1 1
0.487790468104983 0.486627267683127 1 1
0.481133880810954 0.479919231426879 1 1
0.538294062132605 0.536807190025697 1 1
0.504954074320701 0.503678206125134 1 1
0.560138824963541 0.558760057119464 0 0
0.506978846992177 0.505807141632254 1 1
0.484973968238587 0.483868886430975 1 1
0.47233500610748 0.471240393589622 1 1
0.46488333073481 0.463545135691282 1 1
0.480245623276336 0.479069444053262 1 1
0.462173196158639 0.461135145193297 1 1
0.52796417429734 0.526548053306122 1 1
0.50125951793983 0.500169729314477 1 1
0.507678486473525 0.506405767372929 1 1
0.456821455671714 0.45571583689037 1 1
0.529604056843252 0.527662678086484 1 1
0.48923052013054 0.488207429334164 1 1
0.533619251393778 0.532194173578857 1 1
0.534498000251802 0.53324785152839 1 1
0.483132664260515 0.482082087261968 1 1
0.485107039295537 0.483946295611759 1 1
0.486149214344339 0.484717882410299 1 1
0.478107997685832 0.476989111775319 1 1
0.538462410716864 0.537074912900538 1 1
0.511834919764626 0.510557894072735 1 1
0.504276043665759 0.503024633731054 1 1
0.486568474099893 0.485475574335078 1 1
0.476761301117264 0.475454863863117 1 1
0.489138142976709 0.487769669103535 1 1
0.51036361730172 0.509080976612764 1 1
0.507234103205616 0.50591573194194 1 1
0.519786509100308 0.518234984931967 1 1
0.462111818213054 0.460802187776969 1 1
0.576200431505089 0.574607167427645 0 0
0.476876195958127 0.475556883557353 1 1
0.499467749472159 0.498351899462316 1 1
0.538778755351615 0.536648340803465 1 1
0.470790941496638 0.469760014837832 1 1
0.494873623921084 0.493594779304477 1 1
0.516952452065372 0.515525232381958 1 1
0.524637443536204 0.523331331690085 1 1
0.491549350277765 0.490313452817937 1 1
0.527542638539347 0.52637075021092 1 1
0.503325684596919 0.502006526022242 1 1
0.460732016085491 0.45951151881084 1 1
0.521228295663889 0.519879045576897 1 1
0.494220504478488 0.493217337956059 1 1
0.508103825413714 0.506816902656218 1 1
0.493418712556296 0.492142850193985 1 1
0.506637540189158 0.505348042020097 1 1
0.547764475465346 0.546393641786404 1 1
0.484811458532885 0.483584804767211 1 1
0.524638574966491 0.523392120142293 1 1
0.496514678561654 0.495170575677427 1 1
0.469727112924969 0.468526176944231 1 1
0.525074393259496 0.523764748603836 1 1
0.473152373751699 0.471987506705887 1 1
0.488950303379326 0.487774837136859 1 1
0.48766341137417 0.486316451494876 1 1
0.503188251631198 0.502094263327907 1 1
0.513466144505932 0.512309200742873 1 1
0.483767836816886 0.482717999835518 1 1
0.547034717174033 0.545436057609054 1 1
0.465226744299885 0.464048913777784 1 1
0.520569492923552 0.519327230479832 1 1
0.525511281603102 0.52409099233539 1 1
0.4874867319107 0.486294983473487 1 1
0.540647446998727 0.539215031127007 1 1
0.490607740426132 0.489194991784824 1 1
0.474160888346644 0.472798559149752 1 1
0.519125632784773 0.517809024153809 1 1
0.43424879149564 0.433179432477677 0 0
0.472441991808012 0.471312599770401 1 1
0.510133911686578 0.508977557374828 1 1
0.479309248335745 0.478112777115784 1 1
0.499761582846814 0.498479579131014 1 1
0.484083132466263 0.482728770908988 1 1
0.479224108634591 0.478044813614032 1 1
0.522878381636667 0.521451726751657 1 1
0.526732392907025 0.525047745499905 1 1
0.473550768039964 0.472202910202079 1 1
0.469735148196973 0.468495465185768 1 1
0.531134435584636 0.529972450907169 1 1
0.497126246817471 0.495781071409458 1 1
0.522259623600063 0.52080478514988 1 1
0.486615677188867 0.485356920123061 1 1
0.50624381952192 0.504918563414862 1 1
0.473775651216633 0.472708855728648 1 1
0.476887402157556 0.475719976241639 1 1
0.478838866766638 0.477617325130146 1 1
0.547008724775095 0.545671266444068 1 1
0.470145524681864 0.468960573719357 1 1
0.506651722260428 0.505432846627647 1 1
0.53400319214893 0.53279710327911 1 1
0.502829162806982 0.501568018571047 1 1
0.474970750849674 0.473745439972671 1 1
0.557255251179215 0.55572780166411 0 0
0.481346634072718 0.480343949842185 1 1
0.516491397160033 0.515182195356507 1 1
0.496429452467866 0.49513576809266 1 1
0.477738134795652 0.476484909823023 1 1
0.476212990133189 0.475082374745364 1 1
0.529189989205237 0.527852840412629 1 1
0.454081801457485 0.453017175541153 1 1
0.48126670772434 0.480132115653612 1 1
0.513668532972431 0.512392432283947 1 1
0.507783563495638 0.506736588738219 1 1
0.485651421008899 0.484358770622138 1 1
0.463145753206781 0.461787574620319 1 1
0.504653951239622 0.503568738284948 1 1
0.554975616249333 0.553497045261943 0 0
0.493882839513109 0.492505183906886 1 1
0.505552056607921 0.504376066224978 1 1
0.53897348784357 0.537707652270465 1 1
0.528454393320564 0.527081444422313 1 1
0.46623477355182 0.464913421175142 1 1
0.454812421299229 0.453710988179095 1 1
0.489196787129053 0.487773975169533 1 1
0.472646938562487 0.471378561532593 1 1
0.494736753102037 0.493464814508916 1 1
0.552349538311194 0.550903304530916 1 1
0.51414683917085 0.512880943357394 1 1
0.546410778252229 0.545040495226768 1 1
0.494995430533855 0.493888304305339 1 1
0.530878881700152 0.529410853341095 1 1
0.46781830537164 0.466522859315973 1 1
0.530686208826433 0.529435064158214 1 1
0.501674924197169 0.500471725227328 1 1
0.476435938403226 0.475271156694763 1 1
0.507352221195812 0.505965081931328 1 1
0.51144007790348 0.510332490431637 1 1
0.505815005744082 0.504749214148026 1 1
0.48378542954206 0.482645678617896 1 1
0.461381939888915 0.460263358269251 1 1
0.532173704182712 0.530667484025781 1 1
0.506766520081061 0.505300192997326 1 1
0.487125045664301 0.485978123093779 1 1
0.435330820515797 0.434113767030549 0 0
0.531449395951927 0.530310480195913 1 1
0.475265480916566 0.474108770874766 1 1
0.494928719817596 0.493752126515684 1 1
0.441571143202911 0.440606649794316 0 0
0.444364040785581 0.443039600232257 1 1
0.517935802583723 0.516579237328022 1 1
0.487374992443848 0.486297744673622 1 1
0.494711404383095 0.493233232305451 1 1
0.519149906466055 0.517967749705098 1 1
0.525445784859293 0.52410875420287 1 1
0.505240325546792 0.503734957552597 1 1
0.47278273059698 0.471524631880786 1 1
0.498198374286836 0.496795631028131 1 1
0.533581327450388 0.532170614467835 1 1
0.481179624330051 0.479977658654731 1 1
0.50183044681988 0.500631161273108 1 1
0.52904123786315 0.527766802280113 1 1
0.456333556344049 0.455231225968825 1 1
0.473510031871148 0.472333905345124 1 1
0.532897235751024 0.531647342822889 1 1
0.523638201857557 0.522363145491785 1 1
0.509143963516131 0.50783002717146 1 1
0.513673366208974 0.512371363097633 1 1
0.511258536225294 0.509845830726759 1 1
0.53109349211478 0.529581408439498 1 1
0.497589682146872 0.496421309594371 1 1
0.510888935474958 0.509653992209604 1 1
0.497891909626115 0.49656677549678 1 1
0.484906014203135 0.483658372194481 1 1
0.477399941906128 0.476213193975024 1 1
0.496197286014133 0.494893797804751 1 1
0.482077425651979 0.480767856648017 1 1
0.483551122766472 0.482390953925009 1 1
0.491484048867563 0.490206779382399 1 1
0.508063550575646 0.506814782285296 1 1
0.535586513987126 0.534248732373553 1 1
0.517482224350843 0.51638771459776 1 1
0.475630357894065 0.47441283316355 1 1
0.444167557554081 0.443041862675717 0 0
0.537822941217617 0.536503148192865 1 1
0.525310662742839 0.523838485689986 1 1
0.533636154032553 0.531962505519691 1 1
0.523117109635147 0.521708380599102 1 1
0.54879910110758 0.547328694033613 1 1
0.525074314972837 0.523829794483606 1 1
0.499537680209931 0.498138300846933 1 1
0.500703625963527 0.499441238027363 1 1
0.511405006235978 0.509997379030255 1 1
0.502026231652595 0.500801236770921 1 1
0.48592904832162 0.484610196016199 1 1
0.486996804427194 0.485866961385148 1 1
0.486581683781018 0.485387100506989 1 1
0.514262021213561 0.513092991493801 1 1
0.483982122687544 0.482695160663592 1 1
0.511187220752353 0.510045944471737 1 1
0.458565937749627 0.457669281252951 1 1
0.469083110398138 0.467745958328838 1 1
0.51209896338103 0.510681282110992 1 1
0.516997444988668 0.515742765378748 1 1
0.538731411001154 0.537223910783165 1 1
0.502332597785671 0.501019035125229 1 1
0.526404905498432 0.525005623466028 1 1
0.455457652244221 0.454363801291038 1 1
0.480610766504385 0.479638482084389 1 1
0.470848866332254 0.469665948357786 1 1
0.529718083140286 0.528458138655211 1 1
0.488817611832035 0.487709408763708 1 1
0.508587136661035 0.507306915978988 1 1
0.538556060848263 0.537133019785499 1 1
0.502789851096917 0.501687834010165 1 1
0.527274431476226 0.52608830255286 1 1
0.536870556624369 0.535520107365467 1 1
0.520441569131266 0.519131755377409 1 1
0.509716824620813 0.508338592437023 1 1
0.492638078696649 0.491496594216106 1 1
0.466962727129802 0.465755966991818 1 1
0.513354478029721 0.512066296975795 1 1
0.515530820314231 0.514267995737394 1 1
0.488728889457208 0.487399126707313 1 1
0.503439460531033 0.502292410350356 1 1
0.549425652942764 0.548145718976776 1 1
0.466401980463783 0.464952737552443 1 1
0.473469954887208 0.472244880508198 1 1
0.503052298992731 0.50176506967513 1 1
0.482879879840645 0.481894155303192 1 1
0.518936530618878 0.517460869694024 1 1
0.514312026399938 0.51292951899386 1 1
0.484241197532929 0.483068474415094 1 1
0.513969797268492 0.512510333008831 1 1
0.511580425848485 0.510195546434017 1 1
0.484499639839659 0.483219165601493 1 1
0.519308128079072 0.517922881205602 1 1
0.524561203330939 0.523218073666389 1 1
0.508727290349737 0.507468234578985 1 1
0.50281348175 0.501663205889936 1 1
0.443793369942037 0.442564946985784 1 1
0.503220718407617 0.501885508940699 1 1
0.510548356915047 0.509100031753784 1 1
0.486104644052336 0.485009063283503 1 1
0.504473459999644 0.503281160761622 1 1
0.514174605985527 0.512847040725507 1 1
0.519843354141716 0.518755951083728 1 1
0.482579360358464 0.481322089075176 1 1
0.540137101761654 0.538812424222862 1 1
0.489088317709632 0.487948257865686 1 1
0.521475330721901 0.519797912262291 1 1
0.530153155016008 0.528739180653604 1 1
0.528894223556402 0.527517944926255 1 1
0.503317317162331 0.502076044157755 1 1
0.490274703023052 0.4891328882088 1 1
0.514116381432966 0.512988485257584 1 1
0.492004849531419 0.490722380137493 1 1
0.516380761284314 0.514980975645234 1 1
0.469443341231622 0.468284244609017 1 1
0.450814911472226 0.449732889522412 1 1
0.429605834140704 0.428422390733507 0 0
0.509301689682092 0.507914862330094 1 1
0.491493277215051 0.490315896558053 1 1
0.483751999995281 0.482394981092365 1 1
0.564634845918084 0.56288579043758 0 0
0.498868537743149 0.49767788530775 1 1
0.566715819103977 0.565104080703599 0 0
0.503062837024977 0.501904377228132 1 1
0.475249939664112 0.473896189558376 1 1
0.510951184351637 0.509341719920779 1 1
0.509680889800455 0.508355501167871 1 1
0.475198753028601 0.473968456722659 1 1
0.471898824986844 0.470610972778379 1 1
0.489969605533557 0.488620303676813 1 1
0.502824317176325 0.501624317541467 1 1
0.498652981482247 0.497433246216899 1 1
0.571243033122921 0.569879353661517 0 0
0.447648454629999 0.446696430725124 0 0
0.522352162043125 0.521108148069687 1 1
0.510289482471051 0.508958192435154 1 1
0.541849357502748 0.540464371546377 1 1
0.498567324359558 0.497073802301669 1 1
0.485744806141734 0.484434651530231 1 1
0.469977880440439 0.468662463989421 1 1
0.502775373371526 0.501481817714658 1 1
0.496706742161831 0.495465692246774 1 1
0.512860079591088 0.511603383570268 1 1
0.526542634932476 0.525394621573704 1 1
0.512204231592818 0.510854025096399 1 1
0.511906137699524 0.510429763565328 1 1
0.477223900596425 0.476048765073832 1 1
0.428003839579642 0.426993862126776 0 0
0.498387546071209 0.49724430799331 1 1
0.551072115016653 0.549616040355968 1 1
0.510231754446666 0.509059977214597 1 1
0.459205289009521 0.458161313726774 1 1
0.505684746386183 0.504361258522062 1 1
0.495098216313587 0.493837668808613 1 1
0.519583951929327 0.518242340452928 1 1
0.544371611723807 0.542918805810825 1 1
0.484996189439244 0.483787740599599 1 1
0.509822329737209 0.508419550245824 1 1
0.493770361599686 0.492523765855949 1 1
0.503132232972006 0.501909930089576 1 1
0.525536155841982 0.52413988968668 1 1
0.501033765085115 0.499823201554765 1 1
0.501824094722208 0.500717045416505 1 1
0.431483267495158 0.430481765818985 0 0
0.513171228696745 0.511633222970993 1 1
0.549016697249809 0.547491527502278 1 1
0.541789985943561 0.540323781780076 1 1
0.513434809808281 0.512141547436011 1 1
0.464960100466059 0.463638045948017 1 1
0.473198599418736 0.471983459936668 1 1
0.473533950166629 0.47243583983131 1 1
0.492550688548803 0.491027396913802 1 1
0.489486714158485 0.488455462466197 1 1
0.493631266019265 0.49238149037541 1 1
0.469882018718944 0.468485230047735 1 1
0.532044580041447 0.53086858797682 1 1
0.479892547044223 0.478635582323987 1 1
0.511017079942084 0.509853336771389 1 1
0.47356741971899 0.472444089578594 1 1
0.511596526250624 0.510186887606708 1 1
0.505252112773245 0.503961378654011 1 1
0.506227426880379 0.504970767974175 1 1
0.504251740144136 0.503000914530589 1 1
0.533546918064356 0.532153549543237 1 1
0.534912672401501 0.533384946944854 1 1
0.486317313219413 0.485119239903517 1 1
0.506452942817692 0.50500810291374 1 1
0.532909927465261 0.531683775311225 1 1
0.485537072578466 0.484329444568202 1 1
0.485370434435354 0.484139963460559 1 1
0.479021122057594 0.477903601816167 1 1
0.511012784292415 0.509602982397034 1 1
0.523388985162737 0.522100123298218 1 1
0.442360106269845 0.441292750390092 0 0
0.464537035024228 0.463499256096838 1 1
0.461328429002807 0.460088416235532 1 1
0.511277607816456 0.510161704935025 1 1
0.503789008099896 0.502470003398028 1 1
0.509330937542495 0.507993659833025 1 1
0.496017541003975 0.494836906151616 1 1
0.525905422337375 0.524560253841703 1 1
0.50201659782965 0.500619108434233 1 1
0.544115978475988 0.542879526485893 1 1
0.490713027689866 0.489567614877767 1 1
0.496940242286257 0.49564335505075 1 1
0.478381136017118 0.477263597873213 1 1
0.499959289913707 0.498733051544375 1 1
0.499931448785085 0.498799076964889 1 1
0.45800950146892 0.456860408447452 1 1
0.514636461099935 0.513087038138711 1 1
0.520845095680464 0.51955829665914 1 1
0.532560747441886 0.531170346564847 1 1
0.521560318547284 0.520368877647803 1 1
0.500939406715318 0.499661402416866 1 1
0.48711028488589 0.485738585666506 1 1
0.533784195849188 0.532523957767861 1 1
0.504504625537495 0.503349347944302 1 1
0.540940467479526 0.539389113800738 1 1
0.53332927170584 0.532060316406102 1 1
0.469943317162498 0.468878858046302 1 1
0.497570455284979 0.4961596234607 1 1
0.469727471653956 0.468558697621573 1 1
0.501361557523982 0.500311437918297 1 1
0.463934503748468 0.462682881349712 1 1
0.466971109182255 0.465844867615354 1 1
0.533939282178649 0.532564598408578 1 1
0.515258151627699 0.51402253519961 1 1
0.467529220056336 0.466314908358766 1 1
0.49690058101468 0.495846191378395 1 1
0.465888558693964 0.464197015719776 1 1
0.518280269550744 0.517056256541796 1 1
0.514333859163877 0.512941009600919 1 1
0.504478702526906 0.503192922134904 1 1
0.527540686957451 0.526047015752327 1 1
0.511587385395275 0.510193219728251 1 1
0.478708053073214 0.477483435076853 1 1
0.488675802750628 0.487107209813465 1 1
0.475439772359755 0.474381278379773 1 1
0.49100386185377 0.489874895407777 1 1
0.52097454703991 0.519779079002429 1 1
0.529922368216052 0.528482287051093 1 1
0.553366104574152 0.552170528330845 0 0
0.535250508235598 0.533981375633797 1 1
0.51042886069113 0.509084260192124 1 1
0.528410319974554 0.527007998812932 1 1
0.531220263119987 0.529964994555788 1 1
0.456282559646856 0.455133561147407 1 1
0.526451121904942 0.525220129423331 1 1
0.494425278989516 0.493165101317741 1 1
0.498985151732866 0.497669900840103 1 1
0.498384138177547 0.496962038755763 1 1
0.528983593937365 0.527633944657279 1 1
0.525140304362409 0.523707893597081 1 1
0.513329907810009 0.511859240375975 1 1
0.502866449479294 0.501566343192751 1 1
0.532491110521551 0.531236942919059 1 1
0.495564520096097 0.494346017483609 1 1
0.472343205850887 0.471353069375139 1 1
0.496069598102237 0.49495188383297 1 1
0.463821171939137 0.462823493101017 1 1
0.448999540212852 0.447684310297788 1 1
0.529935232315969 0.528529122828639 1 1
0.473463348869366 0.472337513449647 1 1
0.505911466619496 0.504261264590291 1 1
0.478667150116203 0.477240852185637 1 1
0.546096160366557 0.544829332309919 1 1
0.506763908346584 0.505423959054132 1 1
0.46009926019856 0.458884105309473 1 1
0.482843390400237 0.481657047204227 1 1
0.477113719058832 0.475860204187645 1 1
0.514977789496732 0.513877296013582 1 1
0.469464207740136 0.468213545953769 1 1
0.50393102351943 0.502754395759814 1 1
0.528207174854534 0.526766866626858 1 1
0.53783929252226 0.536457571387083 1 1
0.513428130286782 0.512257735702067 1 1
0.493306758842053 0.492141147157451 1 1
0.499760886013882 0.498551218771295 1 1
0.437078547449046 0.436117368242718 0 0
0.461513088448635 0.460481395430168 1 1
0.482913079187583 0.481749855965712 1 1
0.509219005037359 0.507914575746819 1 1
0.511420145183616 0.510107063790389 1 1
0.494642582729571 0.493317515601867 1 1
0.557362429448385 0.555886716958726 0 0
0.52326891326933 0.522096878651898 1 1
0.479944368378634 0.478752723915246 1 1
0.48958781286435 0.488345890041125 1 1
0.473830202413865 0.472505654034022 1 1
0.493510018375563 0.492165310670044 1 1
0.495508804918011 0.49426429479783 1 1
0.546591844555858 0.545256971248594 1 1
0.488543659069417 0.487476635211775 1 1
0.529387080759196 0.528196543391131 1 1
0.554505748320544 0.553103420090635 0 0
0.485246477271075 0.484002749625144 1 1
0.496605812759463 0.495186862383249 1 1
0.492438614268595 0.491222704728865 1 1
0.510895763527926 0.509594031264423 1 1
0.561106248069796 0.559411151492428 0 0
0.472973525970939 0.471571984478839 1 1
0.509923293703264 0.508645595142058 1 1
0.511547036773719 0.510303458671294 1 1
0.473471384731456 0.47236400423619 1 1
0.528967955757183 0.527421269456382 1 1
0.442928111106798 0.441861684576599 0 0
0.481570991336306 0.480083706605139 1 1
0.484298762970688 0.483128927740628 1 1
0.558361921840254 0.556927915779652 1 1
0.451678231214074 0.45040513533871 1 1
0.541082522798224 0.53958031228301 1 1
0.484051573772223 0.482804012984962 1 1
0.50107651915241 0.499702618668669 1 1
0.517320204866884 0.516073501650812 1 1
0.470900614409543 0.46967218680176 1 1
0.492209973786724 0.491077616704591 1 1
0.499548145815701 0.498201705095136 1 1
0.504039848173208 0.502800780069952 1 1
0.572139141091198 0.570523888130604 0 0
0.532168074830384 0.530629231456063 1 1
0.505863679138244 0.504652251992951 1 1
0.462485394876391 0.461395921951761 1 1
0.491010498464617 0.489667470147599 1 1
0.505161741628406 0.50368602778754 1 1
0.51981120321043 0.518396970074487 1 1
0.455211364441877 0.453999675539111 1 1
0.535035093040973 0.533651232163949 1 1
0.462884964486019 0.461814458589584 1 1
0.502017515318344 0.500794353700221 1 1
0.550085011995454 0.548663561083082 1 1
0.508779640491091 0.507527578666569 1 1
0.459323590922211 0.458141695958474 1 1
0.499973830571352 0.498560055296599 1 1
0.532991892831323 0.531608527115428 1 1
0.535596018592176 0.534449214301363 1 1
0.44469495569144 0.443496688479617 0 0
0.500326443745322 0.499004127872035 1 1
0.501067855208802 0.499753996213866 1 1
0.50085742956055 0.499525004160008 1 1
0.5014692448549 0.500225785183571 1 1
0.496817154544973 0.495438693922318 1 1
0.500175375705151 0.499027585806564 1 1
0.534817295414382 0.533538804590401 1 1
0.544673852955662 0.543120003090982 1 1
0.50533984333803 0.504100848205715 1 1
0.528159962970472 0.526776146940033 1 1
0.482024357515184 0.480758064243801 1 1
0.532868886838195 0.531581568465755 1 1
0.47767960229917 0.476483193303091 1 1
0.491681364052356 0.490454044303968 1 1
0.555452896690336 0.554116349684372 0 0
0.505614088799059 0.504453483342823 1 1
0.430777918082447 0.429712258155118 0 0
0.503822438817001 0.502614867614789 1 1
0.489555899273024 0.48832790300926 1 1
0.484925826351749 0.483817512799152 1 1
0.508013842333719 0.506722629961152 1 1
0.5113617272969 0.510122725734062 1 1
0.502962011660011 0.501741483737207 1 1
0.441783357203019 0.440586667407006 1 1
0.487510820187923 0.486154130085048 1 1
0.582872109571078 0.581594046380736 0 0
0.510589527845205 0.509395009904079 1 1
0.536180797207414 0.534925246038415 1 1
0.505690526523139 0.503922585941079 1 1
0.456405293028761 0.455190074634167 1 1
0.522173808038401 0.520699085177691 1 1
0.513670982885648 0.512388283587409 1 1
0.494963743767532 0.49371318311238 1 1
0.483151119401795 0.481973334393119 1 1
0.509284146091073 0.507797634194913 1 1
0.446753294991331 0.445701909902989 1 1
0.499665153748479 0.498518081445638 1 1
0.517242194755314 0.516086960127006 1 1
0.539759171085237 0.538446704411536 1 1
0.487992848112511 0.48688746077899 1 1
0.496868028566445 0.495647789979226 1 1
0.526420433372821 0.525147146994578 1 1
0.484484141254648 0.483342115977521 1 1
0.496913173879491 0.495804894633831 1 1
0.515594468888496 0.514210480422327 1 1
0.509499347350888 0.508348162612726 1 1
0.481182658549288 0.479965656658789 1 1
0.504654025086953 0.503314073495799 1 1
0.498042973351779 0.496767089144312 1 1
0.479518520112506 0.478315619145237 1 1
0.488260453257174 0.486895764512704 1 1
0.498644518254684 0.497397842452061 1 1
0.454487495217162 0.453604088184705 1 0
0.465614156675031 0.464503432142088 1 1
0.520245926458564 0.519164594060848 1 1
0.450846460128099 0.449722205143122 1 1
0.543876137646068 0.542554291521603 1 1
0.512902573284383 0.511750679000053 1 1
0.477818475415298 0.476579072075093 1 1
0.491403584135075 0.490154585180538 1 1
0.526909224972189 0.525467320155396 1 1
0.492659583362869 0.491490870638674 1 1
0.507612186930296 0.506242045084357 1 1
0.512507935831197 0.511223315874627 1 1
0.471523173145519 0.470259470636715 1 1
0.496182774245506 0.49488920999637 1 1
0.455426899233907 0.454379377407484 1 1
0.443378699202662 0.44213285992403 0 0
0.480001909660043 0.478795632214676 1 1
0.502552309577923 0.501331117969075 1 1
0.551114455799175 0.549674274464958 1 1
0.514109502012017 0.512913362738662 1 1
0.511295435819138 0.510182107853129 1 1
0.458685172719423 0.457517305720258 1 1
0.521751964557352 0.520449587868669 1 1
0.545898202843573 0.544454487194154 1 1
0.483392003593581 0.482250803237368 1 1
0.535552949531672 0.534155286356288 1 1
0.503307969397335 0.501812465030055 1 1
0.496292980363219 0.495131385952504 1 1
0.485731442093052 0.484617053436893 1 1
0.54223163255779 0.540800590013078 1 1
0.510424586341487 0.50938872040496 1 1
0.48703810122092 0.485747292242511 1 1
0.505487802380181 0.504247414268186 1 1
0.53582721653668 0.534404153331933 1 1
0.459012901984205 0.457809165655272 1 1
0.479640338258679 0.478571416430576 1 1
0.484710254957221 0.483410374550236 1 1
0.463111437657259 0.462084119050286 1 1
0.501324541539401 0.500236683645049 1 1
0.483056994914414 0.48206566120033 1 1
0.532943067489919 0.531660781831928 1 1
0.475463702950579 0.474135745640421 1 1
0.49954154156897 0.498049997637628 1 1
0.464913335304542 0.463868983417635 1 1
0.493570730098637 0.492438160641021 1 1
0.486280645334936 0.484938706905809 1 1
0.50637396393834 0.505040838672756 1 1
0.455371729386565 0.454216460162543 1 1
0.501466286357394 0.500313406680063 1 1
0.489905480544221 0.48875983748977 1 1
0.542901638468031 0.541501308862062 1 1
0.467091174167237 0.466065909069831 1 1
0.507466617710392 0.506256551499564 1 1
0.48451142689448 0.483181888670217 1 1
0.514371623185025 0.513206627212375 1 1
0.496340021441614 0.494878263949977 1 1
0.544440016617976 0.54329923977316 1 1
0.466944416271476 0.465658795684727 1 1
0.489336820486173 0.488060613652359 1 1
0.506246585243691 0.505085774602386 1 1
0.51205209701252 0.510849509041648 1 1
0.52039695767514 0.518965940724533 1 1
0.540397943780288 0.53902874943059 1 1
0.473702885942372 0.472422723457474 1 1
0.541868810059619 0.540217989921565 1 1
0.4778707908865 0.476707626638501 1 1
0.494073499570643 0.492839111732752 1 1
0.483220886363708 0.482071335912216 1 1
0.504121155409084 0.502830732484405 1 1
0.516609900336306 0.515122666566125 1 1
0.485645367217267 0.484425395241778 1 1
0.437797766157886 0.436836259231236 0 0
0.506241508428759 0.504788534380132 1 1
0.533415888799508 0.531873694839901 1 1
0.502382331886469 0.501247878703458 1 1
0.482968985753123 0.481667201839382 1 1
0.484345434050079 0.483184158800734 1 1
0.49695444000255 0.49570987751428 1 1
0.489540811579667 0.488163188428269 1 1
0.50471560364263 0.503478793398409 1 1
0.496128720682544 0.494798953669001 1 1
0.473189210755855 0.471988944806808 1 1
0.496218630177045 0.495109408192786 1 1
0.528968995140297 0.527608693455506 1 1
0.466149035223321 0.465058765448579 1 1
0.477352385208311 0.475905698149783 1 1
0.52393578853409 0.522394456010816 1 1
0.534865744186334 0.533312799752989 1 1
0.527567552396001 0.526264186548705 1 1
0.514753222960693 0.51342956480962 1 1
0.496248154460952 0.494866424834989 1 1
0.470721218661516 0.469556543322618 1 1
0.483916405566904 0.482761642930242 1 1
0.483397815354982 0.482074343424479 1 1
0.507541468561589 0.506339716487429 1 1
0.454109784155134 0.453053247039926 1 1
0.537306772803996 0.535656531082772 1 1
0.494177658205965 0.492825426611964 1 1
0.473384431027073 0.472316152039315 1 1
0.449811683228167 0.448721582841632 1 1
0.494758885909572 0.493604184500157 1 1
0.503064628220093 0.50185743466162 1 1
0.542503975345277 0.541340760227209 1 1
0.458811453902689 0.457636994079107 1 1
0.515124742184442 0.513827034945227 1 1
0.510531166591434 0.509287357447402 1 1
0.516667132660187 0.515372869913846 1 1
0.485767972589614 0.484737529759231 1 1
0.503573365962749 0.502198309531778 1 1
0.518536357388805 0.517216850390086 1 1
0.50013162578613 0.498876831463407 1 1
0.538910612325474 0.537487571371108 1 1
0.502140395346513 0.50091041619853 1 1
0.483468367959925 0.482446941143696 1 1
0.450308429952236 0.449158307688245 1 1
0.467459811500053 0.466085770213221 1 1
0.552631114047672 0.551395384715774 0 0
0.510698896193712 0.509467703948443 1 1
0.473965042735406 0.472759959467438 1 1
0.471394023454201 0.470346860427074 1 1
0.518151326401998 0.516888157835213 1 1
0.474021890284103 0.472614804819105 1 1
0.516619480168469 0.515371244418434 1 1
0.513490271680762 0.512008126982466 1 1
0.520061926599941 0.518929621335092 1 1
0.501427764268551 0.500246472942058 1 1
0.479646608450876 0.478535054223594 1 1
0.468892428074196 0.467883400354131 1 1
0.543059784707019 0.54183587106132 1 1
0.450327427310909 0.44935145811218 0 0
0.487774586965392 0.486536364064576 1 1
0.510306117347677 0.509204676487378 1 1
0.530927600171218 0.52948516920197 1 1
0.498368542506934 0.497196608571279 1 1
0.503272081484874 0.501978364528814 1 1
0.540381019484162 0.53891262998562 1 1
0.459284815155118 0.458303465949693 1 1
0.513763634633184 0.512514297650839 1 1
0.547741358613801 0.54621941009146 1 1
0.547316825010389 0.545461717618974 1 1
0.490508990860833 0.489057443723331 1 1
0.527099880340973 0.52573869650779 1 1
0.477157039534295 0.475971958580156 1 1
0.513515693258758 0.512351090255091 1 1
0.533465176937778 0.532232816908789 1 1
0.506284604321294 0.505176679962032 1 1
0.488389960909631 0.48717234021185 1 1
0.507101581781981 0.505865457726168 1 1
0.530881516451978 0.529167271450564 1 1
0.509107169415878 0.507790038366481 1 1
0.531821139797865 0.530472449915987 1 1
0.460932521731259 0.459732266930477 1 1
0.466936135690588 0.465779617994368 1 1
0.476724878554603 0.475521798685621 1 1
0.467222114324142 0.466069668792457 1 1
0.511914914340143 0.510639809619318 1 1
0.508939698403026 0.507800075079144 1 1
0.456984029599773 0.455844549442055 1 1
0.478897493814041 0.477872251634695 1 1
0.541404832325374 0.540202808344998 1 1
0.538459241861253 0.53700743708347 1 1
0.52215914910042 0.520725233578554 1 1
0.510412204272853 0.50906158267649 1 1
0.506420796253262 0.505129420876427 1 1
0.486894165407142 0.485729695162069 1 1
0.553317303302808 0.551841249905473 1 1
0.457109688229638 0.456012242988221 1 1
0.550990582100541 0.549603612446099 1 1
0.516214023734642 0.514651556172487 1 1
0.435260455050808 0.434168143224437 0 0
0.483726598239019 0.482693635663583 1 1
0.455907481628224 0.454845405085451 1 1
0.483750203282671 0.482345443755198 1 1
0.527060457794988 0.525893421957652 1 1
0.535666091341113 0.534363041508278 1 1
0.469352105958006 0.468071355702525 1 1
0.499872178956007 0.498642265465431 1 1
0.480464741649218 0.4790323426644 1 1
0.486115803319108 0.484712609681576 1 1
0.527613196972505 0.52607969156449 1 1
0.508752028003289 0.50732399300646 1 1
0.489218281542023 0.487963906814209 1 1
0.493565023437394 0.492191959114707 1 1
0.485375678350356 0.484205830180457 1 1
0.510382053675883 0.508968083107912 1 1
0.528962012479148 0.527613321205865 1 1
0.55108039003292 0.549707477318018 1 1
0.505481004813425 0.50397094375725 1 1
0.483021122680574 0.481974176700117 1 1
0.491375076755362 0.490089892347568 1 1
0.505767653270434 0.504545197535724 1 1
0.478661543966303 0.477400689125713 1 1
0.52883207326137 0.527232830302259 1 1
0.49596231044406 0.494539303345587 1 1
0.475283503041518 0.473833333691567 1 1
0.412912702472828 0.41176535955788 0 0
0.531689562983733 0.530330920252108 1 1
0.448380283869945 0.447212587590319 1 1
0.477674276991024 0.476218846718873 1 1
0.511827961756435 0.51067522322343 1 1
0.562843962582807 0.561279777224993 0 0
0.472428763042378 0.471224895166841 1 1
0.508092849567539 0.506854461493557 1 1
0.511402284894589 0.510034068699918 1 1
0.479963165022233 0.478777073607761 1 1
0.432414578966852 0.431383435106035 0 0
0.46880078646683 0.467674750290102 1 1
0.46699555748916 0.465500757841004 1 1
0.507359328317195 0.506177799133633 1 1
0.532358924360306 0.530950015411059 1 1
0.524181983389681 0.52261457587737 1 1
0.498602278649558 0.497397907574745 1 1
0.498464665906942 0.497234339001259 1 1
0.511261492549219 0.509750836295661 1 1
0.456919283585376 0.455855102598463 1 1
0.51188813995003 0.51049709530381 1 1
0.505021735763898 0.503838766231375 1 1
0.53951297015716 0.538133419640076 1 1
0.492672771684979 0.491522584824804 1 1
0.535646056457693 0.533765385518476 1 1
0.493874147518145 0.492648643812393 1 1
0.487636850757875 0.486488125808381 1 1
0.510592124157265 0.509370806044692 1 1
0.497827538023853 0.49659012356619 1 1
0.491918156208828 0.490408178808284 1 1
0.462356396754137 0.461240543572149 1 1
0.533967236748473 0.532756030856455 1 1
0.488779037781077 0.487748888177708 1 1
0.519461500251268 0.518223117215793 1 1
0.53023516350851 0.528785429744899 1 1
0.536855981623713 0.53554618610297 1 1
0.533248350889596 0.531735339022949 1 1
0.464880185829599 0.463795242505781 1 1
0.528939067940247 0.527626156509078 1 1
0.433979013068585 0.432833919247948 0 0
0.595015540048962 0.593409803098644 0 0
0.498805380478985 0.497598443872696 1 1
0.463765308441493 0.462267141049825 1 1
0.520049218530575 0.518897228416074 1 1
0.54356483496318 0.542142619916841 1 1
0.510216899095622 0.508824639739038 1 1
0.556820253557409 0.555405079453474 0 0
0.511169532277178 0.510022417286006 1 1
0.462380650569749 0.461173025034667 1 1
0.502110574811504 0.500920574606908 1 1
0.503409659490645 0.502227567014236 1 1
0.45972356705388 0.458557712782461 1 1
0.517021083707306 0.515499655013787 1 1
0.515709216565374 0.514248604810174 1 1
0.501726866662077 0.50045906176267 1 1
0.482429891480422 0.481121533467594 1 1
0.543866381986257 0.542617570563297 1 1
0.450394633317179 0.448969133204099 1 1
0.484806576942199 0.483561219315627 1 1
0.491414426668738 0.490325167271171 1 1
0.483812736307234 0.482594720265662 1 1
0.50241028857519 0.500750389513397 1 1
0.448127682263362 0.446977451803322 0 0
0.458335312817819 0.45718186787626 1 1
0.481926895608978 0.480837731330517 1 1
0.521125253272895 0.520006988569355 1 1
0.533358732411288 0.531740536962673 1 1
0.521146109730302 0.519915232182478 1 1
0.451177348569137 0.450000672357895 1 1
0.502851267742575 0.501709705588484 1 1
0.523561246714023 0.522204460933106 1 1
0.522423478886336 0.521156339199295 1 1
0.513983016794251 0.51273838556119 1 1
0.494892564637282 0.493620652305672 1 1
0.529033778463116 0.527706271706788 1 1
0.550470142545367 0.549069924957659 1 1
0.505139288227445 0.503883155561839 1 1
0.512152654822147 0.510739211106666 1 1
0.498058883841098 0.496571561070088 1 1
0.489409295800022 0.488211389826134 1 1
0.479476412086158 0.478215447693094 1 1
0.522006549422619 0.520599696597444 1 1
0.494126953283069 0.492728192724313 1 1
0.513713418616693 0.512569258324708 1 1
0.550742769548862 0.549570872362278 0 1
0.478868309499959 0.477676355746571 1 1
0.512884064411574 0.51165535167203 1 1
0.549625454308989 0.548077045330444 1 1
0.481435619045506 0.480136009475524 1 1
0.474886287539841 0.473634728044952 1 1
0.460812616068936 0.459324738450662 1 1
0.500979390244146 0.499445623613417 1 1
0.478593564183527 0.477488730155855 1 1
0.550037672770473 0.548691537127789 1 1
0.475533821696992 0.474220006353787 1 1
0.555184157358308 0.5537569214651 0 0
0.485989978460979 0.484641336411498 1 1
0.512772403084651 0.51133525753019 1 1
0.523948762874345 0.522631347863187 1 1
0.495649026285343 0.494432377045332 1 1
0.444121907452131 0.442898228970469 1 1
0.471150825514019 0.469965559779853 1 1
0.558566540223397 0.557217991820782 0 0
0.474641699370176 0.473537469699508 1 1
0.490194350898667 0.489173591234311 1 1
0.4927113878769 0.491619659336971 1 1
0.48695125114201 0.48568241301156 1 1
0.487433711751515 0.486283126612539 1 1
0.488920757326115 0.487905271408982 1 1
0.50008315709348 0.498535466624762 1 1
0.475603516826501 0.474177437061189 1 1
0.496106267088272 0.494854693108641 1 1
0.460170961257485 0.458868650811275 1 1
0.510044238174788 0.508797143963326 1 1
0.482114858141258 0.481024770552293 1 1
0.518776056549116 0.517230701232753 1 1
0.503294314332318 0.502097256569881 1 1
0.478269878441051 0.477172403333133 1 1
0.528284927807083 0.526963023252663 1 1
0.510308363173683 0.508793879232672 1 1
0.512504882149984 0.511335093603473 1 1
0.495311595040848 0.494184566513972 1 1
0.513051913822705 0.511914477449248 1 1
0.506290877646647 0.505130721664201 1 1
0.455947915996213 0.454900596216171 1 1
0.448506489180276 0.447453130981925 1 1
0.503082601069085 0.501927277766546 1 1
0.502735869472215 0.501335367907925 1 1
0.47031214773884 0.469237766580323 1 1
0.53181244229814 0.530324562562143 1 1
0.522150150580509 0.520837760339966 1 1
0.522250217173665 0.520719586661694 1 1
0.463178493206741 0.461982873715154 1 1
0.48725567605419 0.486057276975293 1 1
0.506378305884212 0.505110887715634 1 1
0.496254412638727 0.495044525327528 1 1
0.500840380171879 0.499735616719506 1 1
0.534555983642472 0.533007233752196 1 1
0.589190249708468 0.587576196296248 0 0
0.499301493475893 0.49767979959321 1 1
0.510150985589484 0.509051392369206 1 1
0.469209724857051 0.468146600722133 1 1
0.559844887131471 0.558404519974446 0 0
0.490118181694901 0.489011289513673 1 1
0.485458710425824 0.484159561491449 1 1
0.537203242828258 0.535874220504523 1 1
0.485759258639646 0.484633192583651 1 1
0.522928990570367 0.5216489508815 1 1
0.488221177683458 0.487052074053161 1 1
0.473632412559072 0.47223760862748 1 1
0.505326592984464 0.504186243748374 1 1
0.505712169825599 0.504013487299039 1 1
0.516357060490517 0.51512516491344 1 1
0.469240410776616 0.468004375744762 1 1
0.462068588911878 0.460888136889708 1 1
0.447868057046572 0.446769539083337 1 1
0.456243339473076 0.454988640516182 1 1
0.505073288668209 0.504014922730176 1 1
0.512559173065803 0.511199253178617 1 1
0.496227686870111 0.494924832975873 1 1
0.503675933536976 0.502435517515905 1 1
0.469996196114946 0.468903969402028 1 1
0.51436447698296 0.512833517397462 1 1
0.484302098422371 0.483100093943948 1 1
0.551085799726755 0.549672289741732 1 1
0.514276328925944 0.513132359892627 1 1
0.4964118933887 0.495001814402717 1 1
0.534113066970636 0.532574843582272 1 1
0.472492521215341 0.471128726854076 1 1
0.488115938169046 0.486866741173107 1 1
0.509574231839749 0.508255391450695 1 1
0.469391042770319 0.468276649444058 1 1
0.526662555778367 0.525572663848995 1 1
0.51250361923449 0.511036201054124 1 1
0.472196850829289 0.471073175445465 1 1
0.472350988276915 0.471237270421057 1 1
0.498202958738081 0.497123810586774 1 1
0.494363834348586 0.493055184800324 1 1
0.492202722040057 0.490952076227394 1 1
0.505957134061722 0.504635573851825 1 1
0.531139087789443 0.529741771450486 1 1
0.523908785683334 0.522414995848466 1 1
0.500168788862751 0.498761262435279 1 1
0.507420280694475 0.505835367509875 1 1
0.510662756719905 0.509499445828768 1 1
0.487528358757306 0.486350113137808 1 1
0.429914600196368 0.428502988097788 0 0
0.488271316326492 0.487183895970001 1 1
0.465071909730573 0.463947036422136 1 1
0.476563727592907 0.475064083141808 1 1
0.472698065876382 0.471638724535631 1 1
0.509237599671484 0.508148451563097 1 1
0.521865482591253 0.520596749695511 1 1
0.528537560012199 0.526997595031411 1 1
0.481942999149817 0.480723866539547 1 1
0.491934152948959 0.490871995328587 1 1
0.533570979088187 0.532493422307313 1 1
0.480998115783894 0.479610378728434 1 1
0.563477406780228 0.562020853104306 1 1
0.495905044654369 0.494560687325127 1 1
0.440946563199988 0.439719735859798 0 0
0.463268258099688 0.462094639099719 1 1
0.525987194578573 0.524642910463187 1 1
0.543999995887424 0.542317253319852 1 1
0.484739221478642 0.483633944615619 1 1
0.503508526358308 0.502083096300556 1 1
0.494755392562349 0.493484250068132 1 1
0.516159375042529 0.514894807559984 1 1
0.429858265235797 0.428741871201268 0 0
0.481959651616992 0.480767959372146 1 1
0.498052349354292 0.496831972539211 1 1
0.474134038601608 0.472830266929745 1 1
0.525378089046366 0.523978876838696 1 1
0.467060962131767 0.4657202271533 1 1
0.539065728433749 0.537740998484843 1 1
0.51831562364744 0.516893498909574 1 1
0.493982274588163 0.492717989544906 1 1
0.535578109048788 0.534173735389732 1 1
0.51810995954396 0.51694275723378 1 1
0.467388041500272 0.466159377588491 1 1
0.506256996032807 0.504656039128411 1 1
0.472811427164166 0.471521998500876 1 1
0.474586785056794 0.473457772231059 1 1
0.514278804065214 0.512906469884064 1 1
0.503427667235312 0.502367814562841 1 1
0.510185289064754 0.508731544322395 1 1
0.479733456355929 0.478338191641386 1 1
0.487654835784357 0.486422430177165 1 1
0.50001433069126 0.498715073866938 1 1
0.477241671198662 0.475914444602047 1 1
0.473412763901597 0.472301533398215 1 1
0.516098684874192 0.514644369857941 1 1
0.530628869815824 0.529378145902696 1 1
0.54946605190983 0.547782970124065 1 1
0.536717749633014 0.535239299011875 1 1
0.518803767129647 0.517485001151417 1 1
0.490631997601764 0.489460073977563 1 1
0.465959206200587 0.464614260894918 1 1
0.504611452789973 0.503464739708637 1 1
0.514354443940797 0.512963110499541 1 1
0.495357998521317 0.494050843048746 1 1
0.527913745201708 0.526584659386203 1 1
0.483570288029935 0.482394471324936 1 1
0.522531659848959 0.521210167822617 1 1
0.488684600185789 0.487211229484612 1 1
0.523307733477921 0.522052129494266 1 1
0.518976101221427 0.517707605602674 1 1
0.471908509240037 0.470830021647171 1 1
0.460414741164263 0.459109082607684 1 1
0.515704679240523 0.514535632988185 1 1
0.523186281979602 0.521537433660313 1 1
0.518505266215546 0.51718929053355 1 1
0.452601141479502 0.451430233558194 1 1
0.474876724313863 0.473652254022809 1 1
0.500683526998566 0.499283315732398 1 1
0.479726361834956 0.478417274150402 1 1
0.498557996916502 0.497285358217117 1 1
0.479571901651626 0.478372300422541 1 1
0.548690847154874 0.547393544645904 1 1
0.494861589360779 0.493810996957488 1 1
0.480932026936042 0.479725744634752 1 1
0.48987825104591 0.488572315209715 1 1
0.476937254546346 0.475539458708544 1 1
0.489959769144081 0.48877838277453 1 1
0.504476204566376 0.503191223134893 1 1
0.544222201053815 0.542708740472037 1 1
0.428868912579848 0.427796404127915 0 0
0.51230138839494 0.510697510160157 1 1
0.531034292156099 0.529568188076691 1 1
0.481332081021286 0.480115710580069 1 1
0.497038753831316 0.495806863202976 1 1
0.532911443760721 0.531557652217794 1 1
0.496683966274689 0.495548198923209 1 1
0.458997770612727 0.457394031849352 1 1
0.475479992223289 0.47434307632678 1 1
0.471603485321373 0.470407128584542 1 1
0.493044359262499 0.491552038984428 1 1
0.518485865138576 0.517235444947866 1 1
0.495593021905621 0.494525379640428 1 1
0.533341944108681 0.532059207792107 1 1
0.487976831175961 0.486433004030503 1 1
0.452409020906593 0.451198435179245 1 1
0.475527822364116 0.474240019700436 1 1
0.474778601374641 0.473645564571332 1 1
0.522315931552773 0.520996262543014 1 1
0.491203145784952 0.489721680930658 1 1
0.508604012454333 0.507384761316482 1 1
0.442670578193763 0.44131276707843 1 1
0.461720852949248 0.460476170636855 1 1
0.471720585468318 0.470504011211524 1 1
0.514808261533589 0.513625424047853 1 1
0.513635685594886 0.51220461161258 1 1
0.463686220956116 0.462575664463924 1 1
0.521012360315275 0.519475042239162 1 1
0.49708782884587 0.495989235951705 1 1
0.515135686809262 0.513336656706566 1 1
0.509765559329043 0.508651785363711 1 1
0.483023677168975 0.481782672208207 1 1
0.48290031057133 0.481546265898627 1 1
0.535605974785863 0.534191104553138 1 1
0.531345416688057 0.529765770841168 1 1
0.460405120577089 0.459366554814959 1 1
0.460755742175136 0.459551983005784 1 1
0.533903624658536 0.532750002383523 1 1
0.515398557381793 0.514086882265062 1 1
0.487591551749007 0.486578191809329 1 1
0.526695459510369 0.525160083021356 1 1
0.490150380220323 0.488460359625313 1 1
0.548333587407379 0.546993963909775 1 1
0.519319696695573 0.517936843198591 1 1
0.503959773588035 0.502809313230601 1 1
0.538927340277312 0.537431413601598 1 1
0.448671441899475 0.447520677312563 0 0
0.521310720431757 0.520176214774304 1 1
0.480096684037811 0.479014743638395 1 1
0.465051505739574 0.463792309762431 1 1
0.498345963616771 0.496751227540931 1 1
0.508943139920968 0.507614626271761 1 1
0.480341333776446 0.479141879482123 1 1
0.490617014549866 0.489482448134718 1 1
0.505189899183463 0.503961040264929 1 1
0.495747516961782 0.494360996138321 1 1
0.490728971471856 0.489575371138048 1 1
0.482990373761426 0.48173826735969 1 1
0.493293356941438 0.492126241939477 1 1
0.547924274168205 0.546362173704049 1 1
0.53725443267563 0.535873306254145 1 1
0.541170226420842 0.539834573350538 1 1
0.489253606559397 0.487963003370563 1 1
0.493660540909599 0.492528134189788 1 1
0.476985323207738 0.475779276850177 1 1
0.476207416121259 0.474991140934747 1 1
0.47626510418168 0.475109996764525 1 1
0.481143271163345 0.480052657333445 1 1
0.494492939495489 0.493307802239091 1 1
0.48899347996823 0.487904328274385 1 1
0.48586849638651 0.484639074305989 1 1
0.543121965633746 0.541781078837178 1 1
0.493334936670257 0.492176453971474 1 1
0.509285732596335 0.507928768699114 1 1
0.479499640762037 0.47820273221303 1 1
0.443610218941496 0.442457422722884 0 0
0.510061245113268 0.508747816006348 1 1
0.51588192193853 0.514437186885114 1 1
0.494980183091076 0.493905577772892 1 1
0.499638729529834 0.498471012571913 1 1
0.484975727479757 0.483579844592828 1 1
0.501039605482683 0.499897145916412 1 1
0.534235412978123 0.53266717212042 1 1
0.544458820236083 0.543118663239888 1 1
0.482149400458328 0.481152889995027 1 1
0.434377219747075 0.433308291713471 0 0
0.49367467109211 0.492586396726737 1 1
0.512338685788568 0.510962317378306 1 1
0.519353783065884 0.517893767811222 1 1
0.533142449064582 0.531677904237436 1 1
0.491582867842733 0.490164515838251 1 1
0.495907245563286 0.494708699998097 1 1
0.510526296940753 0.509289934455619 1 1
0.494596337846824 0.493317414510996 1 1
0.511130766141638 0.509697689656862 1 1
0.504972640947233 0.503770459636393 1 1
0.484051857741511 0.482725613657087 1 1
0.518857771318313 0.517635798263742 1 1
0.476410913808639 0.475269847393102 1 1
0.559733919622468 0.558392725934169 0 0
0.485400916258382 0.484142930073632 1 1
0.440695955125561 0.439787140679297 0 0
0.492729932784511 0.491535772618833 1 1
0.489257216195982 0.487844229677728 1 1
0.481121798374138 0.479689833058711 1 1
0.483380570927644 0.482043636018609 1 1
0.465527172764108 0.46451535843063 1 1
0.482629468879572 0.481450379579083 1 1
0.480847489219809 0.479716414885994 1 1
0.485649951674552 0.484262530650066 1 1
0.526504005152215 0.525198280797484 1 1
0.488426651014162 0.487124992191909 1 1
0.442841949115914 0.441737536974343 1 1
0.511306591608989 0.510235507137789 1 1
0.526279062303851 0.525046374454985 1 1
0.468246139936174 0.466917138057272 1 1
0.482439413509321 0.481149391815265 1 1
0.440641238549364 0.439438328594237 0 0
0.475137037256723 0.474071031093083 1 1
0.479056204531083 0.47788422039245 1 1
0.480418434730002 0.479160146441467 1 1
0.484523709921353 0.48331148335151 1 1
0.467483962473905 0.466110634793183 1 1
0.491077451905526 0.490018936944757 1 1
0.519892471112727 0.518454715044224 1 1
0.49778732234825 0.496470406092615 1 1
0.508195655840541 0.507075831422252 1 1
0.471402483902777 0.470048634119979 1 1
0.511547183640074 0.510169742139467 1 1
0.461742896912897 0.46058996292445 1 1
0.493756203080955 0.492657504259082 1 1
0.474620061782771 0.473427365950465 1 1
0.467782228568654 0.466591854804234 1 1
0.460307815055785 0.459176166359018 1 1
0.533206902403075 0.531835041821327 1 1
0.481362812294512 0.479881014566519 1 1
0.509808968798279 0.508561277043983 1 1
0.516248858840971 0.515081267173911 1 1
0.45069887717313 0.449493504370036 1 1
0.472647486792553 0.47139697540224 1 1
0.485511888464996 0.484276640427863 1 1
0.544172780169766 0.542958720512703 1 1
0.486430838028498 0.484952383767512 1 1
0.496841030324873 0.495479887071252 1 1
0.528009518468345 0.526881778647679 1 1
0.555352673498355 0.554001342058797 0 0
0.499857147269342 0.498707621741698 1 1
0.477651302295103 0.476439652233509 1 1
0.517878241436978 0.516728909119407 1 1
0.481125565557876 0.479853006570781 1 1
0.522055033323155 0.520864712522192 1 1
0.485613677060945 0.484406742451375 1 1
0.497889031878309 0.496763241335303 1 1
0.45517894278174 0.454015515463573 1 1
0.521139940468169 0.52002700414155 1 1
0.505120436951817 0.5037230948612 1 1
0.488912986009186 0.487694829831776 1 1
0.492440177529322 0.49129529370567 1 1
0.496052682661439 0.49495464206557 1 1
0.502580949298891 0.501246385752953 1 1
0.494041409653697 0.492998998143417 1 1
0.499042454160026 0.497830824143573 1 1
0.482362879638602 0.481079780210606 1 1
0.491663479137861 0.490563752355654 1 1
0.411466856603804 0.410552561667725 0 0
0.500002518677233 0.498827958937234 1 1
0.491321866195815 0.490062429057176 1 1
0.485075055233253 0.48395056630594 1 1
0.516244533855682 0.515134723728419 1 1
0.491741315602542 0.490528793933185 1 1
0.539915276028272 0.538500092533759 1 1
0.472312321459918 0.471228179551068 1 1
0.495002500436651 0.493672509494561 1 1
0.465979925920374 0.464438738494072 1 1
0.500991435612121 0.499895830435872 1 1
0.488144199414966 0.486890692353663 1 1
0.489396215456757 0.48802858870315 1 1
0.478296532276458 0.477194046895501 1 1
0.495619877674409 0.494178197096847 1 1
0.50371862189151 0.502335471578385 1 1
0.522670604058053 0.521258952194205 1 1
0.513081882843328 0.511631808195661 1 1
0.509462785797902 0.508137432690055 1 1
0.506271408621555 0.504846400823935 1 1
0.490621579571344 0.48945756123345 1 1
0.474944596077533 0.473818282235962 1 1
0.50993701051613 0.508844940543865 1 1
0.530450495626987 0.529080073883864 1 1
0.496664331507983 0.495584145267452 1 1
0.452436561690506 0.451272077126183 1 1
0.540945636785075 0.539803898672034 1 1
0.488504233365872 0.487058563065734 1 1
0.528641866831248 0.52716447149205 1 1
0.518333326370523 0.51670527307884 1 1
0.458880670940945 0.457779257406618 1 1
0.458630140903233 0.457600913970999 1 1
0.538979575938956 0.537525986644438 1 1
0.549639716661599 0.548347228302197 0 1
0.487135593791626 0.485731024785612 1 1
0.492005961814866 0.490685287613624 1 1
0.521220563862366 0.519961469318223 1 1
0.521691357780798 0.520347525801866 1 1
0.541196280031623 0.539878272785893 1 1
0.514732847338241 0.513302711242371 1 1
0.474659813679413 0.473634872246847 1 1
0.482952141382611 0.48179014703457 1 1
0.495176236013378 0.493800164552566 1 1
0.490914851140814 0.489626072397226 1 1
0.515071962738492 0.513747525799826 1 1
0.504197695107024 0.502764354070999 1 1
0.462250857712036 0.460918954409393 1 1
0.4826191754533 0.481337075984776 1 1
0.500158191485085 0.498774294999644 1 1
0.485448984206236 0.484323492200848 1 1
0.518060498907129 0.516872581150483 1 1
0.490529433888471 0.489334489548079 1 1
0.52482327942552 0.523451694592828 1 1
0.465683195069503 0.464442761772461 1 1
0.531647519195157 0.530350692529093 1 1
0.513519723736345 0.512216392036675 1 1
0.475739174181829 0.474259061021864 1 1
0.507741418049032 0.50658979096019 1 1
0.51749684502919 0.515737997006837 1 1
0.492787226755822 0.491675962688665 1 1
0.517233789246975 0.515986752686617 1 1
0.443587104478 0.44245152375189 0 0
0.517750094983694 0.516607349816517 1 1
0.478310475507065 0.477053305748504 1 1
0.476407950991975 0.475216814961441 1 1
0.488500784226096 0.48724606069542 1 1
0.498628993660027 0.497524597415485 1 1
0.473398411756226 0.472071203599051 1 1
0.50777667935019 0.506438800093036 1 1
0.503473966808647 0.502127207750813 1 1
0.459073587042374 0.457912683543165 1 1
0.499264775555275 0.4980452578974 1 1
0.518112528371042 0.516687243010349 1 1
0.478724526867224 0.477580034811651 1 1
0.496634307477763 0.495320690492297 1 1
0.507359135971319 0.506170390170796 1 1
0.508671983082872 0.507318307194821 1 1
0.496934853074209 0.495613899045757 1 1
0.502677293198528 0.501146663701904 1 1
0.490918125975881 0.489689167938216 1 1
0.488734989904356 0.487280921155205 1 1
0.466612309354098 0.465500530352925 1 1
0.513041051673912 0.511544116607249 1 1
0.501653807767882 0.500328376933947 1 1
0.476458000250193 0.475186729222161 1 1
0.569683301898601 0.568174980493263 0 0
0.52442127653318 0.523155450506412 1 1
0.487501538736359 0.486069732989346 1 1
0.557349810962998 0.555820548553897 1 1
0.495479929442819 0.494244764231129 1 1
0.549354053873868 0.54817129703306 0 0
0.491031498541938 0.489565217648021 1 1
0.526261376135004 0.524945490100613 1 1
0.49417115513451 0.492746245389047 1 1
0.493884607734342 0.492788138420838 1 1
0.497864817339738 0.496514769757942 1 1
0.515639075362586 0.514458289568413 1 1
0.501142666578325 0.499784163466821 1 1
0.436553037344028 0.435404972263218 0 0
0.536213916955287 0.534754704328399 1 1
0.481714429361716 0.48060945026925 1 1
0.495518487727894 0.494350891086878 1 1
0.522453739480171 0.52101165961743 1 1
0.435406690927777 0.434252094361648 0 0
0.49937571083551 0.498025267012616 1 1
0.516241610591665 0.514629291462984 1 1
0.512840629225635 0.511467409998473 1 1
0.524830904558416 0.523448858064971 1 1
0.51515052756435 0.513956850367948 1 1
0.487938991042146 0.486847215081508 1 1
0.559645801092053 0.558334588960586 0 0
0.515509004409492 0.514153957317818 1 1
0.493392623746638 0.492170743884314 1 1
0.521993192244757 0.520544962038888 1 1
0.492175566150898 0.490983699474673 1 1
0.461285408908602 0.460022796690384 1 1
0.489972442454911 0.488565435434974 1 1
0.472397563232045 0.471196612914186 1 1
0.488207032457442 0.486889903247605 1 1
0.493087033044141 0.491760400284104 1 1
0.505429932488449 0.504119999237972 1 1
0.503478897580853 0.502139325636115 1 1
0.517328429263232 0.51595390380495 1 1
0.477031050091544 0.475955118189175 1 1
0.502323642002201 0.500875334893595 1 1
0.537110753969226 0.535217907060312 1 1
0.515164822819754 0.514126130208035 1 1
0.486600804324884 0.485372249762593 1 1
0.482162980006708 0.480909253873214 1 1
0.534074042009416 0.532632445189539 1 1
0.531645094475931 0.530128030640888 1 1
0.480626268427162 0.479350744291008 1 1
0.498685064510375 0.49755723727489 1 1
0.519032045528323 0.517810351770385 1 1
0.501037249784326 0.499816821329082 1 1
0.474867353461105 0.473650149343111 1 1
0.43378227544788 0.432553538826656 0 0
0.528562015825032 0.52693320053403 1 1
0.510886907873868 0.509734341476427 1 1
0.476471344801327 0.475283864663292 1 1
0.530787089060504 0.529482408071597 1 1
0.530311186270047 0.528734852194181 1 1
0.450899579228342 0.4498610460783 1 1
0.532394705783459 0.531061157074107 1 1
0.518524689082917 0.517375096999257 1 1
0.532135093477444 0.530660688923489 1 1
0.581122342553489 0.579496018568162 0 0
0.50939767964958 0.508100811292746 1 1
0.533641602634611 0.532321750658519 1 1
0.523550908529228 0.52209165940016 1 1
0.514325061693863 0.512977981296725 1 1
0.510082436284907 0.50877799206852 1 1
0.522170895816537 0.520774468165929 1 1
0.480621247489018 0.479404360792167 1 1
0.554814987080087 0.553274103745612 1 1
0.497578804339141 0.496465222287761 1 1
0.529797710267374 0.528441236005648 1 1
0.501814248256534 0.500476356048937 1 1
0.491408273400572 0.489908293785085 1 1
0.536185020942129 0.534819512914794 1 1
0.499358521157605 0.49796047609598 1 1
0.507653693676477 0.506318069536294 1 1
0.472498136819334 0.471315205431702 1 1
0.462150043558752 0.460969079820177 1 1
0.51292548595214 0.511362578605707 1 1
0.474338413072326 0.473242322159786 1 1
0.524916671575061 0.523483140461488 1 1
0.498945511265462 0.497777348547317 1 1
0.521245767767621 0.520101198616788 1 1
0.479156883155556 0.477852173554007 1 1
0.493643912688158 0.492361951776005 1 1
0.485608470417116 0.484541586647868 1 1
0.50373285779015 0.502582197552128 1 1
0.512830281534493 0.511485301008288 1 1
0.544721352192069 0.543403449080232 1 1
0.503199501346168 0.501859933995557 1 1
0.478151149749848 0.476993251847211 1 1
0.558373229860011 0.557056600858114 0 0
0.4683534924244 0.467198651786661 1 1
0.529739574940167 0.52837793521688 1 1
0.497329825047115 0.496231458237907 1 1
0.561521875865756 0.560019224203164 0 0
0.483206859869159 0.481926035518407 1 1
0.491941344503286 0.490806569008015 1 1
0.471024189278763 0.470010477535784 1 1
0.528914780261448 0.527580507359342 1 1
0.5307320437049 0.52953832540835 1 1
0.526423391296143 0.524984743035983 1 1
0.482796632844072 0.481288416047539 1 1
0.497173600865351 0.496042238886801 1 1
0.498567777621773 0.497476931880411 1 1
0.464919067168751 0.46379791138565 1 1
0.50645580250868 0.505215504712895 1 1
0.496228283402067 0.494892557486315 1 1
0.534721885786908 0.533247017384112 1 1
0.514448225262782 0.51287898848142 1 1
0.499513802646422 0.498356732114194 1 1
0.489154124617671 0.487613410197077 1 1
0.453910486396035 0.452884899618274 1 1
0.500916998135036 0.499721103896769 1 1
0.544776561567323 0.54345593943919 1 1
0.503078841353957 0.501840820757868 1 1
0.520664257662039 0.519452315244023 1 1
0.481321064342487 0.480142733809226 1 1
0.457122412668915 0.455966806111415 1 1
0.513869113359489 0.51248768861413 1 1
0.509579537666936 0.508136726810577 1 1
0.473352010973464 0.47222939609642 1 1
0.504198976908069 0.502732513768841 1 1
0.509295249606362 0.508040073475395 1 1
0.527589979251667 0.526122576670193 1 1
0.492795083981418 0.491452831465558 1 1
0.501282232694896 0.500021962996802 1 1
0.510947571351692 0.509577811041413 1 1
0.512319485099219 0.510948644121314 1 1
0.458267922023259 0.45706447212673 1 1
0.507483140265441 0.506266181938784 1 1
0.475683749581117 0.474539296157735 1 1
0.490877582814519 0.489565668406944 1 1
0.499474855718717 0.497837507741941 1 1
0.508379560779781 0.507135045861371 1 1
0.479416740154681 0.478289717160672 1 1
0.454669708139357 0.453566787371447 1 1
0.479661990782653 0.478248184253829 1 1
0.492583438174299 0.49145073147271 1 1
0.53311805783027 0.531704313430931 1 1
0.46245020713348 0.461290721915248 1 1
0.497500981409552 0.49610351383007 1 1
0.484752140576173 0.483603403826368 1 1
0.476972861386572 0.475653666836722 1 1
0.459454003298247 0.458244947418269 1 1
0.490631515322727 0.489319489567996 1 1
0.482767326839924 0.481460282107296 1 1
0.449590229578539 0.448345968570851 1 1
0.504544460279395 0.502898504772545 1 1
0.520455300106221 0.519182039916434 1 1
0.486985555270195 0.485620889918986 1 1
0.491765044807957 0.490472477009166 1 1
0.499188412712461 0.497816494687461 1 1
0.497330192930959 0.496120136509791 1 1
0.500316459770207 0.499089879650575 1 1
0.470711818730223 0.46957319124459 1 1
0.508979011782008 0.507479553056875 1 1
0.519559934693738 0.518295892558868 1 1
0.506208217955524 0.504905168116028 1 1
0.48403107409533 0.483020801239631 1 1
0.479183716411193 0.477890639015268 1 1
0.510755159651114 0.509411495967205 1 1
0.466842413749062 0.465698349523397 1 1
0.498028323563543 0.496868315253298 1 1
0.515916845186247 0.514838980682294 1 1
0.450368947564618 0.448996484149096 1 1
0.491399507845167 0.490240819494334 1 1
0.474115978625678 0.472812197372807 1 1
0.494263555785306 0.492933730823302 1 1
0.504423721407517 0.502934404677378 1 1
0.467216432303659 0.466038998019054 1 1
0.518697751546938 0.51744217202192 1 1
0.466686215285659 0.465392285214653 1 1
0.551450817659313 0.550074061342988 1 1
0.473754402086347 0.472440438480686 1 1
0.473239732918672 0.471996850542537 1 1
0.462589438964344 0.461465856186124 1 1
0.506557600026057 0.505498347329971 1 1
0.487957756733062 0.48664781174001 1 1
0.468452266593884 0.467222828163455 1 1
0.540476098404686 0.539167176453926 1 1
0.491621073699379 0.490279461885813 1 1
0.463642851764512 0.462414402160877 1 1
0.474734224251126 0.473588865269418 1 1
0.514893898305727 0.513418004625514 1 1
0.510867318611708 0.509413902794827 1 1
0.516776164226675 0.515429656927545 1 1
0.48303919295157 0.482008043913275 1 1
0.540616301579726 0.539225828560235 1 1
0.518349486573489 0.517082396949878 1 1
0.487629404786624 0.486258244986791 1 1
0.474516960315113 0.473372840717456 1 1
0.490201819699321 0.489026757159659 1 1
0.483349382318585 0.481957933247996 1 1
0.526145844713462 0.524581663294843 1 1
0.510533329727696 0.509253536863902 1 1
0.482735439224269 0.481452524633716 1 1
0.48794894395833 0.486801817720371 1 1
0.486975990204643 0.485527909092216 1 1
0.534288489984057 0.532800636007674 1 1
0.495796644921996 0.494580296496355 1 1
0.521005851811556 0.519698861931692 1 1
0.493175084246859 0.492054139691746 1 1
0.504910354161602 0.503658280155877 1 1
0.495210408757461 0.49374992555459 1 1
0.502588492329251 0.501472075908402 1 1
0.53480522561702 0.533407157067018 1 1
0.491780148116251 0.49010316262333 1 1
0.535489829677647 0.534118965127239 1 1
0.503952955003465 0.502613208653361 1 1
0.512799790874102 0.511733427288149 1 1
0.474364580134721 0.473270648628594 1 1
0.530122179751063 0.52828621849521 1 1
0.516683502313556 0.515260365140087 1 1
0.52715732065665 0.525879584954779 1 1
0.478622684551679 0.477357798775171 1 1
0.514434059122619 0.512990710566272 1 1
0.486117869532858 0.484804911271627 1 1
0.504210184203928 0.503043082784549 1 1
0.486910997360922 0.485561420486056 1 1
0.504702636664384 0.503489833921937 1 1
0.442508515288679 0.441403130819534 1 1
0.496760639786434 0.495640158443576 1 1
0.476759704285541 0.475575256890214 1 1
0.51851427528499 0.517081927525034 1 1
0.484369970421979 0.483219192027818 1 1
0.53227889747657 0.531150402514907 1 1
0.49213050455011 0.490881982858987 1 1
0.514002380918014 0.512810484959205 1 1
0.539369196832403 0.53809906561682 1 1
0.486508351871234 0.485418941808598 1 1
0.460049097712011 0.458697157399722 1 1
0.504679801540489 0.503382459164787 1 1
0.52109619528719 0.519818752279401 1 1
0.486022926364397 0.484467508357213 1 1
0.4896718593047 0.488401936944825 1 1
0.486501365614383 0.485210661497721 1 1
0.49068889240615 0.489503811172287 1 1
0.558713375993825 0.557357595467924 0 0
0.530756232830626 0.529604147602516 1 1
0.454856475957413 0.453627190698922 1 1
0.459088932619778 0.457996839844574 1 1
0.510165890797073 0.508947518323693 1 1
0.514164445453259 0.512857267621647 1 1
0.507053342221947 0.505843818073837 1 1
0.425459548351866 0.424329447252662 0 0
0.495658013657939 0.494256390229865 1 1
0.503967322601537 0.502667738192975 1 1
0.502496920421974 0.501505588302971 1 1
0.464126564969611 0.463013663749009 1 1
0.484955555600859 0.483714541431445 1 1
0.468657716015543 0.467524632231399 1 1
0.523598582301005 0.522357893089978 1 1
0.454152719655681 0.45291632819092 1 1
0.498397745275607 0.497035553621367 1 1
0.484059365882643 0.482972307120989 1 1
0.517444491627647 0.516278634166911 1 1
0.560239514190081 0.558728319468615 0 0
0.5419874650101 0.540658725516019 1 1
0.570545267953438 0.569172727518702 0 0
0.570646787177744 0.569339595027168 0 0
0.543883672118732 0.542616276801736 1 1
0.469182389143263 0.46815225482672 1 1
0.493574930394595 0.492194622829565 1 1
0.466892890379923 0.465666074497373 1 1
0.553462850648994 0.552069296067468 0 0
0.464808784012559 0.463806046761893 1 1
0.527973910146505 0.526449002510431 1 1
0.467178508091504 0.466053714448264 1 1
0.547455232538894 0.546019963260471 1 1
0.490625996024534 0.489193423829015 1 1
0.535872005660263 0.534558421286442 1 1
0.5518867641392 0.550199636716226 1 1
0.483673803011634 0.482223254191733 1 1
0.513586334289577 0.512265854080437 1 1
0.513499190582639 0.512256943978108 1 1
0.502316923853669 0.500763863101015 1 1
0.521996271049313 0.520659474009906 1 1
0.447886461013436 0.446429899099232 1 1
0.47942877352671 0.478302374465143 1 1
0.50615814068473 0.504781337991869 1 1
0.511304188615499 0.50981850782618 1 1
0.484089592018181 0.482709366995426 1 1
0.527419153111107 0.526002066454464 1 1
0.519434801755604 0.518016842456322 1 1
0.519112020182783 0.517719525176844 1 1
0.471468084482913 0.470285721571756 1 1
0.536200323437598 0.534927451162728 1 1
0.509119443325047 0.507814551469025 1 1
0.473831215669462 0.472748390815902 1 1
0.478888444590405 0.477609430268337 1 1
0.487522076391679 0.48627291762011 1 1
0.479828662426294 0.478632226586396 1 1
0.50028997825962 0.498692192831415 1 1
0.545887852908768 0.544682043365809 1 1
0.476443805443357 0.475442695828517 1 1
0.513345367844398 0.511771707941578 1 1
0.528847764091205 0.527482285700823 1 1
0.448058076697358 0.446831396193655 1 1
0.536323611731428 0.535021482399327 1 1
0.440265197821864 0.439193838920282 0 0
0.518299324865077 0.517082082339181 1 1
0.492636436041329 0.491238235478961 1 1
0.50913651011127 0.507939523633776 1 1
0.46781952748713 0.466850476276174 1 1
0.550686825917284 0.548956962193876 1 1
0.504601673782939 0.503267837813918 1 1
0.514513199859506 0.513357920313907 1 1
0.503722009891252 0.502475450965412 1 1
0.440506390179552 0.439314736408015 0 0
0.509131756123794 0.507797949097196 1 1
0.436365323871855 0.435401245423228 0 0
0.50523343356861 0.503956440460039 1 1
0.494236635812764 0.492968957074499 1 1
0.462006509905193 0.460924158810816 1 1
0.475483731084184 0.474161346468517 1 1
0.531136699395497 0.529768616607429 1 1
0.488637940186634 0.487488399447511 1 1
0.465317965131847 0.464150896378902 1 1
0.509670444991965 0.508474497715222 1 1
0.497874556058953 0.49667116679109 1 1
0.507054421725648 0.505605894176549 1 1
0.485067951669876 0.483852308640286 1 1
0.54597227665974 0.544724346178459 1 1
0.500314226807948 0.498965973662306 1 1
0.476752395137871 0.475792088611817 1 1
0.48594957526669 0.484586769162481 1 1
0.497536248055842 0.49603677967087 1 1
0.520440902440146 0.519115382473867 1 1
0.534075105529164 0.532997104207241 1 1
0.496314650351936 0.494938114693791 1 1
0.495841886421196 0.494547873666798 1 1
0.467970841780403 0.466672621121284 1 1
0.490474943669396 0.489086322398205 1 1
0.514747226300374 0.513342207330807 1 1
0.483076468863166 0.482026346253939 1 1
0.487556623573956 0.486226840001489 1 1
0.4911709472511 0.489796308958566 1 1
0.533455287487657 0.53209670084702 1 1
0.507653760104249 0.506352733645733 1 1
0.504785161276223 0.503601573547913 1 1
0.506174853703791 0.504911351220654 1 1
0.51370540942201 0.512585705617686 1 1
0.525686566235566 0.524300540236514 1 1
0.526477805695867 0.525060287026985 1 1
0.50521322518229 0.504085603641245 1 1
0.53540853420891 0.533976605910039 1 1
0.479066477626565 0.477757202660347 1 1
0.536554516763746 0.535359579468141 1 1
0.565339600429685 0.564007928936535 0 0
0.489782417037215 0.488643313719335 1 1
0.491147630263387 0.48982112011423 1 1
0.522925688680071 0.52160994692014 1 1
0.483706646245005 0.48258603913561 1 1
0.507658070434232 0.506441820699258 1 1
0.505228701712569 0.504082040354688 1 1
0.494260645071002 0.492858781932741 1 1
0.49186614218244 0.490603148865179 1 1
0.508041900057551 0.506637503757052 1 1
0.520283916979664 0.518546159764607 1 1
0.52772757939053 0.526423885645977 1 1
0.458506352818448 0.457211218016008 1 1
0.453742571969693 0.452564625078318 1 1
0.512102344334265 0.510891362033511 1 1
0.477319660448861 0.476272684927272 1 1
0.525993412276238 0.524719732558985 1 1
0.515461134246336 0.513962178513317 1 1
0.552236368083827 0.550872071701059 0 1
0.432602774257946 0.431480145103939 0 0
0.476362075954328 0.475275425572713 1 1
0.482843228169809 0.481640010722622 1 1
0.478599370331551 0.477526388039401 1 1
0.47016869665922 0.468963247169142 1 1
0.511261512538419 0.510143445575862 1 1
0.544390046338079 0.543048131797197 1 1
0.481733167541731 0.48056302524536 1 1
0.524075900453852 0.522830962304945 1 1
0.469223906116978 0.468133150936246 1 1
0.511536918166313 0.510301828227307 1 1
0.528703903917624 0.527313524956471 1 1
0.524883285023637 0.52351421055921 1 1
0.492887057937023 0.491661588280017 1 1
0.496689166808229 0.495473758020722 1 1
0.497536298027331 0.496360482864356 1 1
0.509807178911681 0.508437826088948 1 1
0.53489627566216 0.533563248922604 1 1
0.479923100467868 0.478802873719366 1 1
0.46769146623624 0.466430127917975 1 1
0.451755054964176 0.450553268896427 1 1
0.465304923018088 0.46407579017489 1 1
0.481420849930427 0.480149204377721 1 1
0.496404295794012 0.495223415828107 1 1
0.542389065794968 0.541141757019345 1 1
0.455722488608524 0.454567483583585 1 1
0.486132260629912 0.484903881276145 1 1
0.544311176344147 0.542873810027432 1 1
0.507980825005025 0.506707249687846 1 1
0.529773742408224 0.528444946240685 1 1
0.502911092480699 0.501685063378464 1 1
0.510856968687745 0.509693217510656 1 1
0.493251817539413 0.492098991634864 1 1
0.521304921822631 0.52014307163897 1 1
0.533647354058313 0.532174639274416 1 1
0.479557168661779 0.478427614714405 1 1
0.493784748828746 0.492604304993631 1 1
0.543182625078896 0.541695980615602 1 1
0.48874623737212 0.487578687247336 1 1
0.472840650253254 0.47164001862624 1 1
0.497590682006058 0.496484062745822 1 1
0.505098645625394 0.503733343369497 1 1
0.513039236688432 0.511554396171613 1 1
0.506010801174719 0.504306919667286 1 1
0.499190366081524 0.497886529299658 1 1
0.520734779800964 0.519434448740414 1 1
0.482445498143788 0.481229552710004 1 1
0.497840752331867 0.496538594913414 1 1
0.500586446961701 0.499552040052411 1 1
0.468019391811897 0.466690983945749 1 1
0.459157944002507 0.458168663177853 1 1
0.508743906785486 0.507638413948037 1 1
0.494635371147321 0.493369741946625 1 1
0.468872245549149 0.467616080132219 1 1
0.500344643445013 0.49894683662876 1 1
0.516643060467448 0.515306017788429 1 1
0.492599156268105 0.491478052023287 1 1
0.552289224064703 0.550941594669121 1 1
0.486508388815447 0.485281674738979 1 1
0.5070649441389 0.505617515519726 1 1
0.520343675827062 0.519019443711139 1 1
0.465085560215864 0.463924232562383 1 1
0.511519597376323 0.510162680134543 1 1
0.469108954378408 0.467869536732225 1 1
0.487072865736637 0.485768458882793 1 1
0.495317738230027 0.494126265795817 1 1
0.535111302181238 0.533756910549786 1 1
0.504231171311683 0.502955320565416 1 1
0.534359389711495 0.532885905027549 1 1
0.449974146602852 0.448871881661043 1 0
0.540386731675035 0.538883264211922 1 1
0.484819132029344 0.483797834119139 1 1
0.465811774647526 0.464734071346632 1 1
0.547835044871451 0.546530966367866 1 1
0.49473118160355 0.493468456118885 1 1
0.533600876391133 0.532160881095652 1 1
0.532585989944296 0.531128301491523 1 1
0.540414892040711 0.539190975831346 1 1
0.457401099864244 0.456102315238677 1 1
0.533498211073878 0.532112804086721 1 1
0.565374304921402 0.564179505107744 0 0
0.523732705259984 0.522490916167422 1 1
0.537166509174577 0.535786061372432 1 1
0.503824785688146 0.50246496150511 1 1
0.507956920100572 0.506770679270509 1 1
0.482336060515397 0.481143610637969 1 1
0.505054050305032 0.50366163717618 1 1
0.490515340813368 0.489216070691413 1 1
0.470622958430508 0.469393014022471 1 1
0.497603997526124 0.496665502498479 1 1
0.524215463504938 0.523003578815193 1 1
0.505614173737106 0.504367016957066 1 1
0.495178983013916 0.493906188921258 1 1
0.470613813197685 0.469553286503254 1 1
0.526294525051093 0.524958796855316 1 1
0.539674420072254 0.53841849444241 1 1
0.503692266766763 0.502374804305779 1 1
0.498179349187672 0.496473930740556 1 1
0.505143613770126 0.504008718204116 1 1
0.56510331363895 0.56372849987505 0 0
0.48872638451947 0.487451787432955 1 1
0.484323783508278 0.483122493979656 1 1
0.505195636230732 0.503788277650916 1 1
0.463557604619892 0.462283439271727 1 1
0.543646551020665 0.542141410745426 1 1
0.522050543338124 0.520471313753422 1 1
0.530685985025238 0.529370071325374 1 1
0.461954175236217 0.460582981705762 1 1
0.49203233073546 0.490737616756727 1 1
0.513196362897983 0.511706538910576 1 1
0.478028117214329 0.476793129454535 1 1
0.492173475400305 0.491072438897284 1 1
0.492307557723974 0.490706187519275 1 1
0.494192317319454 0.492970603391664 1 1
0.511269528068555 0.509815961473481 1 1
0.508407977400572 0.507129896617966 1 1
0.521525973976802 0.520119912405433 1 1
0.473317145697828 0.472259595099816 1 1
0.523319991185139 0.521655248518129 1 1
0.482794524524163 0.481496889809277 1 1
0.492856028835452 0.491670229378075 1 1
0.477948302778805 0.47678769214791 1 1
0.49858325109527 0.497092927758002 1 1
0.491635972459906 0.49004771125444 1 1
0.511202664015058 0.509857970889851 1 1
0.521083540846316 0.51953889093096 1 1
0.519597110029468 0.518200195773917 1 1
0.504426544976135 0.503261853931821 1 1
0.48100803047165 0.479522341876668 1 1
0.47719404373187 0.476017911910212 1 1
0.494936427319741 0.493653324986566 1 1
0.487158537146416 0.485731085171595 1 1
0.552725504786605 0.55102793119693 1 1
0.471262578894004 0.469907236562825 1 1
0.498495808215417 0.496653432735237 1 1
0.508719551543156 0.507325861474504 1 1
0.538276710170307 0.53686627891195 1 1
0.488777295794951 0.487646997277888 1 1
0.490992193009152 0.489749373637918 1 1
0.449052790691413 0.447956370570665 1 1
0.498079179145207 0.496674819998597 1 1
0.490411386096746 0.48921930818507 1 1
0.545966433409014 0.544536971762491 1 1
0.525875429726179 0.524597715066433 1 1
0.532801171419237 0.531503026211155 1 1
0.49055376843998 0.489373239157891 1 1
0.514071142404357 0.512801472119659 1 1
0.517750136910552 0.516268287912173 1 1
0.533780801775675 0.532252161999931 1 1
0.493972225167758 0.492595520709798 1 1
0.484340446915146 0.483203254055939 1 1
0.481093648482679 0.479917894965943 1 1
0.526656579593585 0.525495857493235 1 1
0.511457263712262 0.509938399684941 1 1
0.476022647641404 0.474851995140008 1 1
0.492336290696421 0.491065485116695 1 1
0.506281077994964 0.504850263331144 1 1
0.479584477568623 0.478141886025587 1 1
0.535758632785916 0.534541790925336 1 1
0.446173827834877 0.445064980363047 0 0
0.509592291183265 0.508102201251702 1 1
0.482127268341285 0.480937247480865 1 1
0.512071671017204 0.510746593046965 1 1
0.492694923688866 0.491087104915665 1 1
0.511473903072243 0.510260594015761 1 1
0.501221746941142 0.500111454918473 1 1
0.47201713405156 0.470879681529264 1 1
0.497173803317059 0.496138748019442 1 1
0.522354297303746 0.520938342661589 1 1
0.527480848652176 0.526291663986891 1 1
0.507800226291125 0.506560684655325 1 1
0.491920844585423 0.490812674872076 1 1
0.478142153094428 0.477058341539162 1 1
0.526249384245202 0.524688150474855 1 1
0.503091642572434 0.501911660432171 1 1
0.560828567649284 0.559334423368748 0 0
0.507652656441898 0.506415207760564 1 1
0.509504166393417 0.508399572170598 1 1
0.432110113293462 0.430897866943901 0 0
0.54323248201849 0.541769142138753 1 1
0.493001675718643 0.491618856376109 1 1
0.487761474690892 0.486577393589403 1 1
0.444595162598747 0.443250751266094 1 1
0.497907498471242 0.496889680604379 1 1
0.485033861123449 0.484006285934156 1 1
0.524633836510611 0.523294442539466 1 1
0.497776789987069 0.496441583892032 1 1
0.509203139799179 0.508102021661896 1 1
0.427884149772653 0.426901935036587 0 0
0.523150635333482 0.521943754618355 1 1
0.461454596697715 0.460444187621346 1 1
0.52570172730969 0.524497527707785 1 1
0.541960487348867 0.540603810743951 1 1
0.492080190277204 0.490854214089836 1 1
0.499362386279787 0.497903407310521 1 1
0.559101519611803 0.55749511113196 1 1
0.51734642265069 0.51610708021122 1 1
0.482580080786186 0.481194874593341 1 1
0.522996363819636 0.521303835404438 1 1
0.532119437024656 0.530871839944546 1 1
0.507724550061799 0.506286413432707 1 1
0.444445834011937 0.443309098745113 0 0
0.520005448318491 0.518733521461408 1 1
0.559527876321964 0.55823007731109 0 0
0.497313242319336 0.496200007681793 1 1
0.479550473302817 0.478465549952443 1 1
0.517751518483679 0.516563532698326 1 1
0.492705900345919 0.491670474548143 1 1
0.501107949916825 0.499980050245633 1 1
0.493094629973139 0.491771078394015 1 1
0.465465540047434 0.464242624327994 1 1
0.51051625972656 0.509270421665287 1 1
0.546929557426756 0.545585441053166 1 1
0.495576146439362 0.494429051249746 1 1
0.538595872055612 0.537415338755686 1 1
0.496661449380375 0.4955235967748 1 1
0.507648223492566 0.506484236565083 1 1
0.512505881054548 0.51097363054078 1 1
0.52162473869731 0.520126775610374 1 1
0.502589530885813 0.501377301095941 1 1
0.510294421442593 0.509061513746186 1 1
0.519800785187541 0.518559512844157 1 1
0.482407537772685 0.48091578091475 1 1
0.496213264683642 0.495090853037986 1 1
0.492778151061306 0.491594048034776 1 1
0.430405452903452 0.429266451663605 0 0
0.538786882111293 0.536968483278643 1 1
0.499698075055904 0.497915118427433 1 1
0.535779095612737 0.534555740577495 1 1
0.543298731516145 0.542042553072438 1 1
0.504865635037767 0.503765267730855 1 1
0.524897459820099 0.523524841943221 1 1
0.51007492129257 0.508763239976215 1 1
0.52856144341591 0.527202444195018 1 1
0.529659001423339 0.5283551822415 1 1
0.511432161346989 0.510198517424838 1 1
0.518692634058078 0.517312449317854 1 1
0.486003976180944 0.484785130909107 1 1
0.504060467382258 0.502703645706347 1 1
0.504584435406695 0.503197836862984 1 1
0.493568099209528 0.492570887259104 1 1
0.493754590132711 0.49244454469352 1 1
0.537405595473286 0.536020865111302 1 1
0.527797547459683 0.526597037725995 1 1
0.551749460008104 0.550454220638715 1 1
0.476533525911218 0.475301695598592 1 1
0.500726409244643 0.499547163297136 1 1
0.539778181205026 0.538503795744315 1 1
0.506095320177815 0.504898462591211 1 1
0.455266881806362 0.454077891291888 1 1
0.471350872172863 0.470095827715217 1 1
0.488158553108469 0.486976464256321 1 1
0.523032603435896 0.521735438824858 1 1
0.527011956069939 0.525762860178789 1 1
0.481019156958974 0.479913905422732 1 1
0.49622406148857 0.495165452260395 1 1
0.507254930440006 0.506044626686302 1 1
0.488879250407995 0.487611959424667 1 1
0.509581318504102 0.508430800068268 1 1
0.486079441392502 0.484343981852662 1 1
0.509098285447288 0.507702597634585 1 1
0.487433165442751 0.486208871893634 1 1
0.487644265722292 0.486359417827355 1 1
0.466453562225726 0.46512179802339 1 1
0.532257304233388 0.530567248024103 1 1
0.535949974337543 0.534392992974819 1 1
0.536706184930527 0.535519033528226 1 1
0.522216171583237 0.521070844446539 1 1
0.517947684173839 0.516683519693565 1 1
0.515164235281458 0.513943390677983 1 1
0.515038365091958 0.513595465460602 1 1
0.493993353125234 0.492685201650024 1 1
0.53060221686767 0.52919486306349 1 1
0.468267430904516 0.467079996727356 1 1
0.489972719042017 0.488826939357548 1 1
0.505896556400364 0.504613555367395 1 1
0.489640076390342 0.48821473177701 1 1
0.492048103772169 0.490809250179488 1 1
0.494575534917819 0.493242874598616 1 1
0.47451796445751 0.473302538139178 1 1
0.48672473737171 0.485582075339894 1 1
0.478647377490728 0.477392543332989 1 1
0.475869543669651 0.474675318152399 1 1
0.462813955703981 0.461457366352505 1 1
0.46745957032318 0.466065421693383 1 1
0.505110053998832 0.50391806439209 1 1
0.527053995154153 0.525616756610118 1 1
0.510151796891066 0.508581104312458 1 1
0.480636249047658 0.47953445507364 1 1
0.506004147742605 0.504607311055606 1 1
0.507346137267773 0.505895510751865 1 1
0.469137453424856 0.467948919383503 1 1
0.485224533279578 0.483886742920499 1 1
0.485253014645183 0.483961978539851 1 1
0.490172403531449 0.488875531769044 1 1
0.495019996743802 0.493951555226098 1 1
0.489465990142171 0.488319722496329 1 1
0.473284483075229 0.472163697749474 1 1
0.492745502246282 0.491533224346278 1 1
0.402928436783179 0.402016761907859 0 0
0.532875640673874 0.531644593693889 1 1
0.470609509463641 0.469566934724386 1 1
0.508818548144064 0.507564561526526 1 1
0.481301586295428 0.480208910485573 1 1
0.469774218246976 0.468493056359318 1 1
0.50885897722797 0.507486284025964 1 1
0.498907847445494 0.497455080145862 1 1
0.496581118536662 0.495432427819434 1 1
0.49162613762502 0.490500611057983 1 1
0.517747097167704 0.51667856637708 1 1
0.529813651732114 0.528513253246349 1 1
0.480242451801398 0.478979446903986 1 1
0.501543257562857 0.50037280294186 1 1
0.500141912911201 0.499041993056146 1 1
0.532120261859258 0.530713967730246 1 1
0.47632604773155 0.475274879784081 1 1
0.50146376669023 0.499983256791508 1 1
0.529802567687931 0.528272647646599 1 1
0.52482635605314 0.52344017875264 1 1
0.49301268443361 0.491631215604131 1 1
0.525417186863758 0.524062010771095 1 1
0.520058253962119 0.518838132794828 1 1
0.489118728016089 0.487916606775959 1 1
0.447073228553039 0.446035548418471 1 1
0.482542930007095 0.481182308968058 1 1
0.531233761420542 0.529899840594697 1 1
0.478174823981024 0.476903597129044 1 1
0.502660424445634 0.501305549036636 1 1
0.45787758125656 0.456681755191442 1 1
0.481130516462172 0.479904400548246 1 1
0.499825411773542 0.498671203701283 1 1
0.488922018543802 0.487663571264987 1 1
0.480495257189804 0.479380215033613 1 1
0.526434039869111 0.525138047155503 1 1
0.484504387153862 0.483355552555348 1 1
0.510098511512204 0.508974383170979 1 1
0.507014553545744 0.505745087417665 1 1
0.513360743738661 0.512149505046028 1 1
0.477444392854962 0.476340550626451 1 1
0.483573908630328 0.482404417788345 1 1
0.492914947653634 0.491561270879459 1 1
0.550256784826991 0.548555269505842 1 1
0.471909380860019 0.470499308537882 1 1
0.483432431777786 0.482083764298298 1 1
0.504426596869432 0.503135882327789 1 1
0.459491058419748 0.458217786145426 1 1
0.463046895268325 0.461646609924924 1 1
0.504507529296356 0.503131220652347 1 1
0.510287771343177 0.509059743331431 1 1
0.468017956199979 0.466883065682424 1 1
0.492678791388766 0.491493679800462 1 1
0.478478718495495 0.477208080799105 1 1
0.505394752596092 0.50411788398382 1 1
0.464583932691077 0.463493809966487 1 1
0.551861810486835 0.550534493961512 0 1
0.531633693407156 0.530378841780367 1 1
0.501327238019969 0.500046598300157 1 1
0.510389745535278 0.509102228970745 1 1
0.513654221834467 0.512370366217145 1 1
0.482492667149431 0.4814518540913 1 1
0.482271857873428 0.480998565383048 1 1
0.56122154590754 0.559643132158434 0 0
0.490008192162425 0.488641961304274 1 1
0.510641346278542 0.509393310810467 1 1
0.486834134699852 0.485490468675323 1 1
0.516667181927619 0.515270890674521 1 1
0.485882575087319 0.484729436286749 1 1
0.563804438501341 0.562520175634004 0 0
0.518444631707657 0.517083964199471 1 1
0.508696302642494 0.50730892828438 1 1
0.526286890510451 0.52496684291454 1 1
0.458326958088054 0.457115623880716 1 1
0.487092636177501 0.48574408974504 1 1
0.501324289014558 0.500094740695791 1 1
0.506082994380345 0.504770430796341 1 1
0.506286363182363 0.504966671386332 1 1
0.48357203700774 0.482389200789599 1 1
0.481566791094283 0.480241112258577 1 1
0.517334471729403 0.515869857671687 1 1
0.495047235600205 0.493902969118352 1 1
0.478546244443534 0.477354543415404 1 1
0.498877471308208 0.497508307362239 1 1
0.488279013400755 0.486767242444734 1 1
0.520248181127677 0.518767589832517 1 1
0.487277900374315 0.485994981887587 1 1
0.493098317020448 0.491889566316601 1 1
0.558391975670622 0.556894001033474 1 1
0.522772421535653 0.521441155080201 1 1
0.532336664936824 0.531075130235968 1 1
0.543533139573105 0.541971248196359 1 1
0.524703877665126 0.523542857260069 1 1
0.523294166616083 0.521815016421468 1 1
0.523292014681428 0.521838098105046 1 1
0.513708914980633 0.512316173331588 1 1
0.486221658154164 0.485148481848149 1 1
0.517490522246329 0.51609558523807 1 1
0.509571337929687 0.508450596814625 1 1
0.521687559156171 0.520592035972362 1 1
0.461818466190559 0.460580516662196 1 1
0.548395204809469 0.547056595293745 1 1
0.526522231793896 0.525268876780236 1 1
0.518285439175094 0.517010525400756 1 1
0.4725289034298 0.471363690758253 1 1
0.49162496488606 0.490509651261589 1 1
0.508491853694958 0.507106233531707 1 1
0.496688777521323 0.495296191136228 1 1
0.469209688761444 0.468002226612656 1 1
0.502094957965963 0.500777708775743 1 1
0.500512997393031 0.499212012359145 1 1
0.512190918403594 0.510842915846932 1 1
0.480426871992326 0.478989779562632 1 1
0.498528276837468 0.497287974733182 1 1
0.530425759267364 0.529207431481324 1 1
0.469271378132717 0.467834322095174 1 1
0.490318356114217 0.489222982100808 1 1
0.525051272021378 0.523786665493489 1 1
0.5578749857256 0.556618728221126 1 1
0.524762687557105 0.523439368850598 1 1
0.473710338230928 0.472539817072211 1 1
0.527344421528541 0.526005825549731 1 1
0.557689596038017 0.556450486914738 0 1
0.488125326769522 0.486868951462568 1 1
0.531260441681519 0.52976661854654 1 1
0.466010239928964 0.464986331885593 1 1
0.485417794632991 0.484240853388649 1 1
0.521094182502756 0.519742450901916 1 1
0.454590712492463 0.453564684130647 1 1
0.460523682215338 0.459541875405756 1 1
0.515786591851761 0.514467636661063 1 1
0.517680728304316 0.516285272462258 1 1
0.470278833669601 0.469244514317246 1 1
0.472927084813282 0.471933397220988 1 1
0.474264047982379 0.473159509575301 1 1
0.494907667288717 0.493732473596418 1 1
0.477808114896611 0.476667494413125 1 1
0.481654137929692 0.480454683194096 1 1
0.532730810717494 0.531307421156299 1 1
0.465698301218363 0.46446164021385 1 1
0.505140532897887 0.503925060276435 1 1
0.555197621562671 0.55353235167781 1 1
0.488365817009742 0.487089373612412 1 1
0.473958353080235 0.472772181795752 1 1
0.450967804323371 0.449765453884516 1 1
0.430512308232001 0.429458284146521 0 0
0.495990613185869 0.494768768720114 1 1
0.503531655671064 0.502190181678426 1 1
0.460085960349212 0.458789652566359 1 1
0.51494828776488 0.513760648815448 1 1
0.470299189160291 0.469127925420287 1 1
0.532238273807504 0.530898101026705 1 1
0.510855248132235 0.50960928053853 1 1
0.536385879302281 0.534915913363266 1 1
0.484277165313325 0.483008625889644 1 1
0.474701138724239 0.473620623122208 1 1
0.469446860387489 0.468098519324013 1 1
0.439193908761018 0.438103005934345 0 0
0.45398828088727 0.45270983899693 1 1
0.512127183093714 0.510922761909575 1 1
0.515236447161645 0.513794533677484 1 1
0.463186436897213 0.461931287442129 1 1
0.503128681872547 0.501911046264105 1 1
0.519754640066003 0.518532741265968 1 1
0.541979939482431 0.540297201851717 1 1
0.510671369336926 0.509360156193811 1 1
0.501473764743992 0.500243755448406 1 1
0.50649121864435 0.505185999442417 1 1
0.487731066710245 0.486279812307165 1 1
0.512655922630877 0.511533735495554 1 1
0.51175332449804 0.510386711603872 1 1
0.463872587011231 0.462553379649967 1 1
0.537754638913951 0.536349095384937 1 1
0.486732583941844 0.485626518804083 1 1
0.516060693625146 0.514438517945845 1 1
0.454677313414146 0.453495694934057 1 1
0.518589194526415 0.517198957517682 1 1
0.47844978946207 0.477210537990479 1 1
0.530835797516607 0.529471187373696 1 1
0.489381186620607 0.487888420453806 1 1
0.507879693287772 0.506493744624729 1 1
0.523706603655291 0.522314642719196 1 1
0.534375699809344 0.533173968404724 1 1
0.479688798256957 0.478571794537566 1 1
0.48190300875403 0.480716518287298 1 1
0.461017940484183 0.459951977367091 1 1
0.49039479991318 0.489323643182766 1 1
0.480222263078386 0.479077400997661 1 1
0.512909899540496 0.511684909891083 1 1
0.507055486986261 0.505925132505354 1 1
0.570509412960177 0.569066537682012 0 0
0.515542764592091 0.514354395604901 1 1
0.484062061190173 0.482486156379458 1 1
0.485771933229447 0.484557777983696 1 1
0.471382381401206 0.470372241461466 1 1
0.50779050531857 0.506689539304599 1 1
0.450336454124123 0.449172247699887 1 1
0.508898303392555 0.507510798986254 1 1
0.474995534724741 0.473626242389943 1 1
0.481987244205454 0.480867822612178 1 1
0.485533970167174 0.484343255485807 1 1
0.487835391811914 0.486523072535956 1 1
0.520397758868817 0.519072003956126 1 1
0.488671948701806 0.48760896392091 1 1
0.468338426887642 0.467008900134814 1 1
0.480447721353651 0.479298693729847 1 1
0.490705695709166 0.489168514019366 1 1
0.545931673362076 0.544390324213017 1 1
0.448076558557672 0.446885076496367 1 1
0.454127877808967 0.452886780882377 1 1
0.527563941334909 0.52629693400596 1 1
0.470526392100068 0.468835699359078 1 1
0.515153105236295 0.513930102095714 1 1
0.475260061073832 0.473860033624658 1 1
0.469015920440917 0.46792580994305 1 1
0.508591398990427 0.507520259635986 1 1
0.55109870912924 0.549652751457813 1 1
0.474171214988993 0.473000394704018 1 1
0.567877247723072 0.566540428205958 0 0
0.494231642158717 0.493110747756866 1 1
0.514582791303994 0.513119439703552 1 1
0.46318124113816 0.462028987228621 1 1
0.522698937163919 0.521416906335573 1 1
0.464689361128971 0.463512647688074 1 1
0.484399680260415 0.483278431416894 1 1
0.502155349150765 0.500897935176301 1 1
0.497631758143824 0.496145301400119 1 1
0.486508110707171 0.485438620016006 1 1
0.462221702861801 0.461041654469857 1 1
0.489156581491453 0.487999672605195 1 1
0.470146709509666 0.469076189380634 1 1
0.507852093977311 0.50655244609153 1 1
0.474833952188898 0.473601573545528 1 1
0.491584101648845 0.490331806226708 1 1
0.510454851878054 0.508743769606144 1 1
0.508823742011681 0.507620074664596 1 1
0.528928188894257 0.527542680506997 1 1
0.533913442755555 0.532384422830903 1 1
0.435705071005388 0.434743960365453 0 0
0.498951748590352 0.497848376933295 1 1
0.450075428861785 0.448945796209351 1 1
0.451336690467119 0.450260355120188 1 1
0.520271671328811 0.519004302088267 1 1
0.529984228646536 0.528735764572235 1 1
0.549662351730333 0.548099873799815 1 1
0.522852780765194 0.521457056365656 1 1
0.519594273260959 0.518452282175327 1 1
0.508552748310366 0.507469324608981 1 1
0.472761763541617 0.471510620060099 1 1
0.485150719491735 0.483979184274538 1 1
0.473994536682908 0.472703311092095 1 1
0.506045761025007 0.504640140703139 1 1
0.500441643020726 0.499154855102313 1 1
0.530758477110661 0.529455600800283 1 1
0.535114712128251 0.533674994649531 1 1
0.499708119801817 0.498342422352994 1 1
0.508557893022068 0.507359731614265 1 1
0.478926996566304 0.477912882843761 1 1
0.482711288554014 0.481503604532654 1 1
0.485043180209774 0.483779097997677 1 1
0.508546077319477 0.507195370831988 1 1
0.507945036371555 0.506791609768009 1 1
0.488414763817544 0.487133520518929 1 1
0.480983879826225 0.479811594006285 1 1
0.541086738329943 0.539722791235715 1 1
0.497371650356448 0.496098069910722 1 1
0.532658920195529 0.531375688790165 1 1
0.425124887078934 0.423799967171811 0 0
0.508793690596208 0.507331222473169 1 1
0.525078537635546 0.523798542637311 1 1
0.504077480072292 0.50256657300895 1 1
0.528627689234034 0.527294360917749 1 1
0.521309376632195 0.519797840586872 1 1
0.517488941350216 0.516319596504417 1 1
0.500317957598525 0.498971008624518 1 1
0.473878992270297 0.472634647773769 1 1
0.556560884416246 0.555053044015682 0 0
0.495952387097552 0.494775081596603 1 1
0.473409913038499 0.472299233622189 1 1
0.455751297499835 0.454546484448099 1 1
0.546836490141269 0.545501043011853 1 1
0.541012524133965 0.539813133957191 1 1
0.51445259300019 0.513174965643398 1 1
0.524291405526753 0.522733136618546 1 1
0.465668807953785 0.464574500904414 1 1
0.4641671616252 0.462831635285464 1 1
0.55554917488456 0.554413184738721 0 0
0.524726670311617 0.523041354972546 1 1
0.475383260754461 0.474021178158465 1 1
0.475052155397777 0.474020822316438 1 1
0.434603424095916 0.433518898487214 0 0
0.47647286659087 0.475014860233108 1 1
0.501152332707028 0.499672227049572 1 1
0.474839038288831 0.473458836429251 1 1
0.487669596716861 0.486565471621142 1 1
0.505204991758285 0.503967577650735 1 1
0.431759559631914 0.430720277538408 0 0
0.514750934611741 0.513465585900747 1 1
0.484194124075816 0.483054357275624 1 1
0.535798869152274 0.534394753449527 1 1
0.47179951306263 0.47046343124423 1 1
0.502106501416303 0.50077716972406 1 1
0.47157522915313 0.470310378862175 1 1
0.515793310467312 0.514485578342143 1 1
0.504268901481716 0.50303770331969 1 1
0.480475722235912 0.479286913046467 1 1
0.451486529467838 0.45025273718575 1 1
0.472854745354354 0.471599383908792 1 1
0.495387570461652 0.494137400928668 1 1
0.509380139752251 0.508271664893202 1 1
0.459568288210886 0.457841250957232 1 1
0.449622454134912 0.448612787975986 0 0
0.522336802245109 0.520793629321245 1 1
0.468241030929731 0.467101908349138 1 1
0.47289010342819 0.47178962931371 1 1
0.489998094844445 0.48886125633768 1 1
0.453931844415477 0.452447078944247 1 1
0.514309474179715 0.512876582108957 1 1
0.479276998432156 0.478104858306556 1 1
0.509735730646719 0.508395532178048 1 1
0.521928374092388 0.520719145369536 1 1
0.469847006891243 0.468743892148721 1 1
0.504520805834709 0.503128463778867 1 1
0.498966908656646 0.497590644758878 1 1
0.481121438819756 0.479919399221736 1 1
0.487846656136424 0.486753462294461 1 1
0.492072253965706 0.490637276280202 1 1
0.530037774561417 0.528511801128997 1 1
0.486409099775346 0.485153074076697 1 1
0.48100870476971 0.479888086218249 1 1
0.490699484981069 0.489414937082137 1 1
0.461896041794617 0.460692020492348 1 1
0.500523471489295 0.499352589421896 1 1
0.501567887415571 0.500226619711458 1 1
0.545709520845591 0.54438883432881 1 1
0.501333234828255 0.500075767090688 1 1
0.486225120470116 0.485052019328339 1 1
0.503177931910929 0.502038112041254 1 1
0.489347768547865 0.488258083511112 1 1
0.459701499051787 0.458548267232642 1 1
0.511433102068284 0.510033291585484 1 1
0.486910178308582 0.485738870561986 1 1
0.492141984371701 0.491031870072508 1 1
0.529401130688271 0.52812966536128 1 1
0.5361553221278 0.534997858831857 1 1
0.477225510706271 0.47613221917623 1 1
0.526960702456523 0.525422906549049 1 1
0.510436479203407 0.509207175894691 1 1
0.495012779657915 0.493893569383847 1 1
0.508772116525479 0.507469961233623 1 1
0.529758211382719 0.528526946277007 1 1
0.511282478289241 0.510080515703726 1 1
0.53213588555674 0.530773285127222 1 1
0.503459977321843 0.502332408583454 1 1
0.50994669785423 0.508761926870447 1 1
0.500960194937132 0.499611909022601 1 1
0.52429317798801 0.52291783462091 1 1
0.453806878065212 0.452627086456445 1 1
0.498024336387828 0.496883587753136 1 1
0.486097927236563 0.484460435063408 1 1
0.473257405426396 0.47198965597341 1 1
0.586382526709216 0.584652460575046 0 0
0.505211955117998 0.503959978755288 1 1
0.496383057081862 0.494875084407893 1 1
0.520076464537722 0.518786588904313 1 1
0.473087284980577 0.471944729042057 1 1
0.453054085409544 0.451961016182348 1 1
0.543766051484138 0.542188981915866 1 1
0.49246869104174 0.491282663888423 1 1
0.52381066339249 0.522211760256788 1 1
0.497137993516122 0.495934825623291 1 1
0.511926476453926 0.510783743350237 1 1
0.483806778415002 0.482619142493233 1 1
0.495390305277234 0.494276557147893 1 1
0.536399714334083 0.534989234511594 1 1
0.523765212615583 0.522398984020311 1 1
0.478444920806765 0.476994345059561 1 1
0.525465420274009 0.524390051523262 1 1
0.495208671929849 0.49409165945904 1 1
0.456330702659633 0.455252375760944 1 1
0.524341401575205 0.522809728608084 1 1
0.516586853125658 0.515241790400963 1 1
0.477090207287305 0.475867854559187 1 1
0.466239186537379 0.465013829618972 1 1
0.484647795742659 0.483321818359871 1 1
0.535934891995857 0.534563900331435 1 1
0.540305711845568 0.538941327116928 1 1
0.493000865731736 0.491958441971352 1 1
0.493986363989488 0.49264537974789 1 1
0.534578001661044 0.533267326070405 1 1
0.493662584466448 0.492298476604225 1 1
0.517889158220268 0.516653633116507 1 1
0.515689990615802 0.514234209038031 1 1
0.534299008880023 0.532970762345941 1 1
0.551335563919148 0.549763740654055 1 1
0.528107532339719 0.526710593606193 1 1
0.523204528143071 0.521908694045791 1 1
0.485138905152454 0.483914543022929 1 1
0.476532116268617 0.475198177791924 1 1
0.504255364216328 0.503038343938321 1 1
0.476988462244461 0.476030204069179 1 1
0.507784026225414 0.506451342813134 1 1
0.448029297697836 0.446936237197736 0 0
0.499141701601675 0.497959132572691 1 1
0.549426284678804 0.548124604389598 1 1
0.552642398893181 0.551284244177382 1 1
0.503397025903789 0.502108685358948 1 1
0.497170951890535 0.495911149396749 1 1
0.474403591239168 0.473387594042698 1 1
0.48446896261653 0.483347588322266 1 1
0.451204063039986 0.450099773359193 1 1
0.510031655361057 0.50897402771632 1 1
0.490997174207393 0.489362813571245 1 1
0.489913238096107 0.488704249325333 1 1
0.472028189210296 0.470926988228964 1 1
0.481276718006397 0.480115541839766 1 1
0.478339055263378 0.477122589246731 1 1
0.520837509761501 0.5197001546411 1 1
0.466294423198788 0.464998040749488 1 1
0.494679908892453 0.49343516687188 1 1
0.504120169368501 0.502681175148011 1 1
0.499867635745466 0.498558669087661 1 1
0.491906863039313 0.490574957577785 1 1
0.525338951530672 0.523885230721694 1 1
0.495372488747607 0.494108660496171 1 1
0.486891267434002 0.485630776583947 1 1
0.546850319472198 0.545238882089112 1 1
0.524085165033769 0.522774624265289 1 1
0.522771462079812 0.521339123197148 1 1
0.487887603179755 0.486674001551703 1 1
0.53684022954924 0.535445729917378 1 1
0.494754909316918 0.493481023075113 1 1
0.502866915414416 0.501492207939774 1 1
0.478754396380508 0.477667152173531 1 1
0.526359364156047 0.524995822018677 1 1
0.463326788157579 0.46223762031035 1 1
0.51366931632835 0.512524779365764 1 1
0.483310955299925 0.482258902381639 1 1
0.462358044918118 0.461343184205515 1 1
0.527475783302508 0.526258505263306 1 1
0.513960716068849 0.512759476320176 1 1
0.527493052907721 0.526204570513323 1 1
0.492367926334128 0.491175719227099 1 1
0.493969827416626 0.49268182080982 1 1
0.461914252625389 0.460692721570561 1 1
0.4939947660212 0.492833107239276 1 1
0.505024279711401 0.50392678713579 1 1
0.470101230674311 0.46916952103511 1 1
0.483338240482484 0.482193766481455 1 1
0.513022210700116 0.511588646648498 1 1
0.487674202996215 0.486317089047086 1 1
0.49904349414192 0.497873357370098 1 1
0.461546619057098 0.460424800319703 1 1
0.515426851305391 0.514240526699614 1 1
0.547882910929606 0.54632449324248 1 1
0.479080694013894 0.477807037467845 1 1
0.521956387242022 0.520670744229226 1 1
0.531881901701739 0.53062870617854 1 1
0.519671895205739 0.518424007665461 1 1
0.459537866644666 0.458118923557118 1 1
0.493772133820106 0.492588597913482 1 1
0.469027806112222 0.46795300927876 1 1
0.525328290914275 0.523979340240176 1 1
0.471471505628768 0.470216144079928 1 1
0.476958662559677 0.475773356081124 1 1
0.496753360960751 0.495392497902435 1 1
0.485414228096434 0.483839747393477 1 1
0.554227834961324 0.552879136063488 1 1
0.478398882512966 0.476679071498592 1 1
0.52647670930654 0.525018792698872 1 1
0.495306240458282 0.494074961563635 1 1
0.544453407883668 0.543145668544921 1 1
0.506293629981424 0.504968162829783 1 1
0.471978342266004 0.47086792720087 1 1
0.49768710041809 0.496531231416998 1 1
0.50029241747915 0.498982715824952 1 1
0.53634235414041 0.534744722711637 1 1
0.45453457827373 0.453488531823102 1 1
0.500996616484676 0.499690502606348 1 1
0.492883887752373 0.491509015760679 1 1
0.517871329411167 0.51635227283184 1 1
0.486134341226233 0.485020985712159 1 1
0.496561940631334 0.495512170133091 1 1
0.468771873341809 0.467701894932689 1 1
0.56367716495123 0.56212876541515 0 0
0.454130829906541 0.45308122829982 1 1
0.4657399935835 0.464675229193465 1 1
0.484631461755037 0.483313485875656 1 1
0.493208632997888 0.49177889668184 1 1
0.504543577748163 0.502896487510763 1 1
0.476310174461623 0.474802718740087 1 1
0.504035527414608 0.502896606120148 1 1
0.500587640883576 0.499257107357343 1 1
0.470266005170256 0.469008090436514 1 1
0.49652935487464 0.495161492833396 1 1
0.478838423841819 0.477694927047781 1 1
0.477881703597833 0.476341519405236 1 1
0.52038941232255 0.519200243757317 1 1
0.545846800326625 0.54434822303073 1 1
0.520810813497014 0.519400339418676 1 1
0.501763534796554 0.500448113933401 1 1
0.445655103371173 0.444530237236961 0 0
0.443914951374298 0.442926745451987 0 0
0.474488088495661 0.473206568413383 1 1
0.489742057669779 0.488480874130743 1 1
0.472145580986004 0.471042352408323 1 1
0.470277143460748 0.469104724642173 1 1
0.477794288595422 0.476658972117352 1 1
0.490255469283838 0.489038551583128 1 1
0.541806990006653 0.54044962415691 1 1
0.534804566986473 0.533300340066871 1 1
0.414822666856148 0.413773863800971 0 0
0.511997337395662 0.510499209831701 1 1
0.470704541556992 0.46963317201506 1 1
0.504600868233616 0.503053924217468 1 1
0.451697170710253 0.450491610492274 1 1
0.497678314341272 0.496443708796331 1 1
0.471385651637794 0.470015495379524 1 1
0.491840567496688 0.490537288111364 1 1
0.490216160251075 0.488876397125127 1 1
0.544065195182264 0.542511221388514 1 1
0.504614866992708 0.503287993618281 1 1
0.481604383437203 0.480209438392487 1 1
0.469734835465582 0.468429478953179 1 1
0.522809317008232 0.521589819473209 1 1
0.476268258552676 0.474928100484603 1 1
0.528338105913297 0.527063416967226 1 1
0.472230924161984 0.470930562763215 1 1
0.510219921674889 0.508835008883851 1 1
0.481991552198886 0.480872235090061 1 1
0.51041983572589 0.509252068965944 1 1
0.530045277243817 0.52857883744511 1 1
0.497411339957909 0.495950361018005 1 1
0.505726560262622 0.504366058451599 1 1
0.548800130726011 0.547489719151131 1 1
0.517919569660479 0.516836772589448 1 1
0.516436840479548 0.515192327831269 1 1
0.515838963456763 0.514760376115883 1 1
0.471709412869101 0.470347136342197 1 1
0.468218210651524 0.467016429244533 1 1
0.515897015044878 0.514466851580927 1 1
0.521220971636527 0.519914924571625 1 1
0.458322640261152 0.457214702748464 1 1
0.499166899913726 0.497987064283216 1 1
0.544116782999972 0.542113798910146 1 1
0.551958612413133 0.550457717269139 1 1
0.521917899140124 0.520720719031558 1 1
0.500867128396511 0.499721884617765 1 1
0.51315669223956 0.511780613685854 1 1
0.486187786962828 0.484887038254691 1 1
0.48921778717706 0.487989631718102 1 1
0.460611709807156 0.459176663418605 1 1
0.493469960746817 0.49218649572685 1 1
0.461107733781897 0.459810481212183 1 1
0.538555783489404 0.536845586593445 1 1
0.545622802209802 0.54395529329329 1 1
0.525463508662087 0.52414913245062 1 1
0.498420912278611 0.497243029772533 1 1
0.521765789698963 0.520387653531161 1 1
0.521456723869961 0.520043135563664 1 1
0.503659800919965 0.50250549050771 1 1
0.568804753449432 0.56712924792842 1 1
0.540843148247917 0.539346914563639 1 1
0.468772036164428 0.467654234243626 1 1
0.471506767409969 0.470272002007327 1 1
0.443171905973038 0.44196314620842 1 1
0.494024062343694 0.492747118440401 1 1
0.465126500931242 0.463813746089446 1 1
0.478053599178896 0.476768198873703 1 1
0.493973422181962 0.492749859191806 1 1
0.455793162588593 0.454681751369688 1 1
0.498161854247421 0.496916398328723 1 1
0.478941425847326 0.477662300848666 1 1
0.536527162732711 0.53519951294966 1 1
0.482844317593875 0.481731562238556 1 1
0.505032428527206 0.50363869234836 1 1
0.482293487590403 0.481171714084392 1 1
0.480608391232116 0.479408532734805 1 1
0.487973854476244 0.486617567812385 1 1
0.490560338822925 0.489231528109932 1 1
0.487340147405079 0.486210458567501 1 1
0.554546609597025 0.553144738348484 1 1
0.52268502335532 0.521408662636341 1 1
0.497289182661411 0.495888694142001 1 1
0.469212130498583 0.467898178864424 1 1
0.484071662811217 0.482960995735348 1 1
0.539882742989431 0.538606387363575 1 1
0.493109459720948 0.491902055001769 1 1
0.445925142317701 0.444805824600961 0 0
0.529333971162081 0.528107121139753 1 1
0.562086133250478 0.560606603435406 0 0
0.451549433531117 0.450506333335885 1 1
0.482274647967196 0.481159132103903 1 1
0.505840793184843 0.504519280858589 1 1
0.511867830523988 0.5107195333501 1 1
0.507077182043177 0.505794630523205 1 1
0.4840873963261 0.482762209279174 1 1
0.510878654889648 0.509682594058354 1 1
0.519477546010933 0.518234200230362 1 1
0.485528489965053 0.48431411111198 1 1
0.480263642549435 0.479195522973755 1 1
0.500915254177996 0.499738704579045 1 1
0.446110925432774 0.444971343116536 1 1
0.505484591773567 0.504259918593331 1 1
0.536455354829964 0.535146357185246 1 1
0.520642816108091 0.51946241373945 1 1
0.486355469761725 0.485059058857527 1 1
0.514129847594024 0.512974393234867 1 1
0.50573242545068 0.504081223557752 1 1
0.508477316950402 0.507081630618474 1 1
0.528635790296304 0.527267282493175 1 1
0.505030109960793 0.503531392063271 1 1
0.511450693509888 0.510105834790959 1 1
0.485878037896294 0.484831726354413 1 1
0.528570838139303 0.527152182584843 1 1
0.49561548044534 0.494373051043968 1 1
0.496501363724017 0.495316987914097 1 1
0.471809450357014 0.470553782874362 1 1
0.521638222373137 0.520262628069767 1 1
0.50261667472071 0.501287391663579 1 1
0.483758458394072 0.482621650475976 1 1
0.53931085739674 0.537745292740826 1 1
0.503736955657688 0.502421799139381 1 1
0.491090612453562 0.489667402074995 1 1
0.525249708311712 0.524011509005787 1 1
0.47186918118945 0.470643520266744 1 1
0.466243258462322 0.464718024267733 1 1
0.472110430696473 0.470882679848859 1 1
0.481256768210122 0.480055984801295 1 1
0.464359925410707 0.463377586231339 1 1
0.488273227630703 0.487152802052816 1 1
0.504535008001861 0.503320650927113 1 1
0.478799352000362 0.47742152621559 1 1
0.464720118135128 0.463599121524264 1 1
0.476648549607546 0.475199556875247 1 1
0.510188147658604 0.50900621623254 1 1
0.554250633888617 0.552887154160177 0 0
0.521449281170558 0.520068536951913 1 1
0.520230506312022 0.51897169940824 1 1
0.517315445149781 0.515932276864314 1 1
0.470874949265208 0.469789745797623 1 1
0.538562219025332 0.537022067633098 1 1
0.549527089628261 0.5482622827011 1 1
0.482576228349599 0.481470148270991 1 1
0.52338440229756 0.521945662834372 1 1
0.511479812460283 0.510169411377638 1 1
0.453102808209709 0.45188067608869 1 1
0.493508966266795 0.492073291654627 1 1
0.502774853744783 0.501561752710854 1 1
0.47659143981494 0.475384971327973 1 1
0.529889443047629 0.528611416055407 1 1
0.522321145437493 0.520946816167269 1 1
0.479065202707016 0.477957849323385 1 1
0.554033484035337 0.552663105098531 1 1
0.480388114481182 0.479169028670094 1 1
0.570068160751292 0.56875880960499 0 0
0.510868706013049 0.509677097511723 1 1
0.476285653317171 0.474990342942064 1 1
0.513169505031031 0.511998578377457 1 1
0.493587618795523 0.49210885992166 1 1
0.493283339894257 0.491947532132939 1 1
0.494068933553983 0.492872406340682 1 1
0.51321663787706 0.511983305534927 1 1
0.507121410427332 0.505729512545104 1 1
0.534794557835055 0.533474277548251 1 1
0.509516558743292 0.508142552166777 1 1
0.50740837137616 0.506015034890635 1 1
0.521139551945626 0.519804809609973 1 1
0.529500284082059 0.528231996424523 1 1
0.479913884399966 0.478679348006202 1 1
0.497726188604854 0.496508086955209 1 1
0.431271100496203 0.430264620331429 0 0
0.508117932261538 0.50623124974485 1 1
0.496918922346736 0.495394882469488 1 1
0.509321728182607 0.507986583305822 1 1
0.533369686304794 0.532067956431888 1 1
0.555463828257085 0.553856362954955 0 1
0.45430523830973 0.45319991372378 1 1
0.44978536311402 0.448594761914663 1 1
0.536079409619247 0.534661356777729 1 1
0.539111492050787 0.537828269213594 1 1
0.476421816698663 0.475165941648908 1 1
0.51313067452287 0.511818106442608 1 1
0.483970902786084 0.482818848321892 1 1
0.476954731314631 0.475729096294085 1 1
0.521993725130211 0.520666912917265 1 1
0.469154342497825 0.467800388243024 1 1
0.52193231093242 0.520712268882748 1 1
0.472681466651172 0.471244293767224 1 1
0.461173580666138 0.459875674043744 1 1
0.517706335178112 0.516479717341809 1 1
0.473321097053808 0.471963931135173 1 1
0.494108010308661 0.492849388206045 1 1
0.513793509281654 0.512503018297901 1 1
0.531143373864288 0.529869320943651 1 1
0.508040621918573 0.506739408120141 1 1
0.489283540979249 0.488166867996526 1 1
0.533385683348623 0.532170504134237 1 1
0.510083008920353 0.508869090846747 1 1
0.53828760378846 0.537015858064033 1 1
0.525523299702469 0.523928560167449 1 1
0.473413569810437 0.472286727547908 1 1
0.490726456656425 0.489498602450103 1 1
0.441559745180911 0.440391572377301 1 1
0.510669653887906 0.509555681565763 1 1
0.507773998686706 0.506301604243951 1 1
0.526210368139354 0.524705345163733 1 1
0.438956025084721 0.437807513367708 0 0
0.499543215626837 0.498154470816477 1 1
0.497719819157414 0.496606882395462 1 1
0.470294721708049 0.469118659317727 1 1
0.503985478602587 0.502683340875806 1 1
0.521226898583582 0.519904890344506 1 1
0.486925838437298 0.485309807466523 1 1
0.541294594208789 0.540090370825814 1 1
0.469013351875781 0.467941227168009 1 1
0.510787057392997 0.509237359268396 1 1
0.552918624580979 0.551419268447773 1 1
0.534724776122574 0.5335188081416 1 1
0.518336927751955 0.516905339485478 1 1
0.535540188736459 0.534078184795824 1 1
0.509536635359791 0.508164851177378 1 1
0.522169660652399 0.52086728313743 1 1
0.463472604535395 0.462338383482623 1 1
0.477901138881174 0.476164572530839 1 1
0.508218743613783 0.506979579068336 1 1
0.513322897867685 0.511949156712345 1 1
0.478153326130067 0.476904923527116 1 1
0.549015195855982 0.547537681558777 1 1
0.45565158370977 0.454637591137366 1 1
0.491955385713381 0.490567519855823 1 1
0.512534029374518 0.511204105059263 1 1
0.476764140930342 0.475466003900678 1 1
0.502591308316449 0.501286433952784 1 1
0.475602419965515 0.474253419701247 1 1
0.440771104197738 0.43964540452249 1 1
0.489174247074373 0.488011413066476 1 1
0.479944545473007 0.478580345523814 1 1
0.513525450041214 0.512321972440942 1 1
0.529977223383995 0.528302733432198 1 1
0.486548357750872 0.485245255357927 1 1
0.554373397617454 0.552974339735895 0 0
0.523908865982836 0.522720974148969 1 1
0.476293025218285 0.4751172136986 1 1
0.500203564858272 0.498915623858672 1 1
0.474436927066849 0.473345009146622 1 1
0.502674962800687 0.501231728537189 1 1
0.478672566384995 0.477497633366347 1 1
0.520183991099312 0.519000313198389 1 1
0.493186958984734 0.492007582195122 1 1
0.469516992468511 0.468202960063813 1 1
0.485859348947701 0.484773302691802 1 1
0.517034620532545 0.515696026719344 1 1
0.491424936906157 0.490122273024463 1 1
0.46762686707458 0.466424290625506 1 1
0.537551475599187 0.536247195068118 1 1
0.476762102734682 0.475458525865141 1 1
0.496166995225357 0.494923474591214 1 1
0.505889924567147 0.504732204728055 1 1
0.541494243962396 0.540063093180501 1 1
0.493869572118002 0.49283692866526 1 1
0.489290190120807 0.48800880796124 1 1
0.520989319249805 0.519496694525707 1 1
0.486247284291627 0.485084387408225 1 1
0.489030557138123 0.487863675132547 1 1
0.471976544661678 0.470517024876054 1 1
0.558560055671237 0.556664913844912 1 1
0.541482800139408 0.540140114102184 1 1
0.495304500312368 0.494163901391589 1 1
0.514485707864079 0.513095312396793 1 1
0.503418702855678 0.502121543554015 1 1
0.506971329526747 0.505619016744538 1 1
0.462089496944987 0.46052258593166 1 1
0.494078517200399 0.492826185372722 1 1
0.496136300976385 0.494908937468739 1 1
0.452685674977562 0.451574648178833 1 1
0.460608295671954 0.459516117218312 1 1
0.518211852099583 0.51710369901408 1 1
0.524933072726344 0.523634664578119 1 1
0.519151170970033 0.517877785099518 1 1
0.505311470199857 0.504206927237565 1 1
0.48704066788731 0.485859867182615 1 1
0.493022581447209 0.491899158971535 1 1
0.491059095000595 0.490054978208564 1 1
0.483534259344742 0.482299843612328 1 1
0.455080357097213 0.454102236050485 1 1
0.459674735839504 0.458658485733947 1 1
0.512022384978963 0.510598486402724 1 1
0.506369314865237 0.505121167160711 1 1
0.510994524140102 0.509427181460841 1 1
0.530613776312998 0.529135573218673 1 1
0.496533073999276 0.495011336022742 1 1
0.489219459121333 0.488040965307316 1 1
0.45183425213531 0.450579329553265 1 1
0.495238479057614 0.494155006117148 1 1
0.578424912343886 0.577126873614177 0 0
0.459172872733772 0.458076002431462 1 1
0.490346055836055 0.489133405372292 1 1
0.461453275329845 0.460242974546532 1 1
0.459862407473996 0.458687995224735 1 1
0.541524569744138 0.539735142362764 1 1
0.537801404421077 0.536516353355205 1 1
0.499456712155019 0.498214328441572 1 1
0.500920281272584 0.499585433537277 1 1
0.465117552640358 0.463939681869124 1 1
0.50148631805706 0.500034415885777 1 1
0.46256867622234 0.461355830518848 1 1
0.523096851203341 0.521797650698174 1 1
0.525760510058756 0.524205348264804 1 1
0.513332157417959 0.512005536429471 1 1
0.454461437286443 0.453337213612662 1 1
0.479964313324975 0.47897254591044 1 1
0.499240930855399 0.497996577895938 1 1
0.465276362321725 0.464166314002845 1 1
0.493672675491314 0.492426246229556 1 1
0.518493155279519 0.517191289715208 1 1
0.519844803139995 0.518640969519534 1 1
0.482086185308503 0.480716537517737 1 1
0.470523199045619 0.469382258702636 1 1
0.491272521436306 0.490145271518253 1 1
0.467146121381183 0.466173201735776 1 1
0.504203779399814 0.502988421767953 1 1
0.456859259971523 0.455550895735447 1 1
0.45367460203658 0.452654542908482 1 1
0.489612553131954 0.488408979022153 1 1
0.466124848366763 0.464890055846249 1 1
0.515244055959973 0.513934933594816 1 1
0.501542362206185 0.500222807414162 1 1
0.44993157090285 0.448786911758966 1 1
0.488250604259089 0.4869381533703 1 1
0.48761227052743 0.486312206063353 1 1
0.521405216497943 0.51954500421172 1 1
0.56421235765514 0.562637700307351 0 0
0.466377250309628 0.465233664651223 1 1
0.495364254622938 0.493776315543271 1 1
0.491800698912194 0.490360900166984 1 1
0.482825744972245 0.481463332534245 1 1
0.481303311477891 0.480148461514041 1 1
0.474967199922006 0.473753666146527 1 1
0.500122404198514 0.499005953707205 1 1
0.478686816835825 0.477450873200406 1 1
0.484006932906931 0.482817377983399 1 1
0.521526323073988 0.520357327452569 1 1
0.55250872440946 0.550719908477351 1 1
0.467122411137328 0.466059579459796 1 1
0.50618441868276 0.504976498805433 1 1
0.496401765807386 0.495270748389985 1 1
0.53342370560192 0.531977120607297 1 1
0.505011834848542 0.503822020016395 1 1
0.502046724168296 0.500871141268324 1 1
0.459928738952247 0.458752653911381 1 1
0.476811816536693 0.475562710105904 1 1
0.454481332715026 0.453324967039434 1 1
0.460456568452882 0.459222737079909 1 1
0.500536329644211 0.499194787266558 1 1
0.49197288311367 0.49071951628092 1 1
0.485903146017878 0.484673117505416 1 1
0.455837981728866 0.454696266196058 1 1
0.494467356893843 0.492761896357144 1 1
0.482205106062482 0.481013995177369 1 1
0.529564851124014 0.52820761174236 1 1
0.450571887760033 0.44926740863159 1 1
0.470649037534385 0.469296678487819 1 1
0.521984266721363 0.520660681499857 1 1
0.538442084416571 0.537201704634776 1 1
0.501188609389028 0.499925248077772 1 1
0.473205642758291 0.472080817039089 1 1
0.494293096775642 0.493036148205205 1 1
0.522828229004282 0.52155681247872 1 1
0.542648019705577 0.541103746708275 1 1
0.540676503393146 0.539144121020185 1 1
0.508006424442128 0.506679232277553 1 1
0.530461582690093 0.529247407350166 1 1
0.513225869208671 0.51198121355982 1 1
0.456521042327337 0.455323121065178 1 1
0.515799020320628 0.514619507153464 1 1
0.485310023510409 0.484172705690588 1 1
0.515306045317342 0.513973468207502 1 1
0.506380178414429 0.505058561999905 1 1
0.480968774987051 0.479863172346683 1 1
0.544610753709335 0.543208999164682 1 1
0.518888516824225 0.51762880109788 1 1
0.501839878739339 0.500694458534225 1 1
0.539131345921068 0.537848654014587 1 1
0.527736796800334 0.526453137217922 1 1
0.495445445451251 0.494318991231967 1 1
0.495417608260011 0.493968155157197 1 1
0.444461339497096 0.44335285030917 0 0
0.511393046374494 0.510156537570692 1 1
0.498611237295671 0.49739701451991 1 1
0.478014269022985 0.476684515371885 1 1
0.496421376593152 0.495219731745106 1 1
0.476034030177696 0.474951600324113 1 1
0.526836439618513 0.525458219148173 1 1
0.513456983533278 0.512321216274451 1 1
0.518594720024805 0.517261532355243 1 1
0.480261567153679 0.479035544426788 1 1
0.484643582783468 0.483418250307305 1 1
0.506463736054676 0.50515447728293 1 1
0.555525313084789 0.55423794158142 0 0
0.543891635208604 0.542519498819811 1 1
0.515195226869319 0.513975026206377 1 1
0.480739712934813 0.479317928367422 1 1
0.522011708669423 0.520367814438916 1 1
0.49152649138521 0.490007218265945 1 1
0.551985789398573 0.550735878058949 1 1
0.484880216131095 0.483542448228257 1 1
0.483016463987973 0.48181589174597 1 1
0.49545075250486 0.493982814822828 1 1
0.456533634997544 0.455380650934666 1 1
0.524309993716307 0.522872633215571 1 1
0.492526240033775 0.491300683608055 1 1
0.510733540700334 0.509540832014943 1 1
0.477568803734296 0.476424786280121 1 1
0.502219044328907 0.500980197560135 1 1
0.499411053251574 0.498140381442239 1 1
0.508076532714938 0.506773475859549 1 1
0.515111475524968 0.513786157053581 1 1
0.512919507196401 0.511300359483109 1 1
0.545402116532269 0.54398770460218 1 1
0.526475065211156 0.525245321585924 1 1
0.516968837434625 0.515653929678975 1 1
0.520482330823176 0.5191665106223 1 1
0.513464769123249 0.512233556197449 1 1
0.501698898167304 0.50045459411257 1 1
0.518237720744338 0.516890129631225 1 1
0.520858281499057 0.519552246768643 1 1
0.473188339798619 0.472071417271925 1 1
0.469351706246478 0.468203849970229 1 1
0.522864541597875 0.521559305109631 1 1
0.487593234724593 0.486293896171075 1 1
0.520725312062354 0.519254652588776 1 1
0.453717405243674 0.452550543258875 1 1
0.478908552237781 0.47728104536464 1 1
0.486601161751607 0.485359293149 1 1
0.486243078059129 0.484614537597727 1 1
0.515338215474534 0.513814944584022 1 1
0.499162966640865 0.497740993549054 1 1
0.501051559915333 0.499812109342424 1 1
0.45346605299713 0.452358892417584 1 1
0.522902716873824 0.521320809645843 1 1
0.47834373323587 0.477172300021293 1 1
0.483648308797183 0.482533588133298 1 1
0.504097855956888 0.502773759099604 1 1
0.543633050554418 0.542267563917897 1 1
0.474308432120786 0.473309472964972 1 1
0.50237702875156 0.500950852340016 1 1
0.466305157327027 0.465151740755048 1 1
0.501238397919219 0.499840238525693 1 1
0.488106285127139 0.486738055612985 1 1
0.513669966502224 0.512394666174905 1 1
0.486105492389934 0.484904852199145 1 1
0.559308109220477 0.557712956299835 0 0
0.514119625512934 0.512837245174639 1 1
0.487037406000854 0.485700056342236 1 1
0.509782286210716 0.508591720471132 1 1
0.464201094125349 0.463042721638005 1 1
0.501631288629153 0.500268443916318 1 1
0.504225741922412 0.502797822570237 1 1
0.458888216719203 0.457664473605984 1 1
0.552560851379842 0.550738518985843 1 1
0.468801666347622 0.467525810299439 1 1
0.503131094360728 0.501787643144464 1 1
0.524024539288704 0.522575908975059 1 1
0.479891273456238 0.478794901204497 1 1
0.529373346435122 0.527911898487186 1 1
0.496219236649019 0.49493780152834 1 1
0.502719556065165 0.501020720643419 1 1
0.548014494441785 0.546732107891243 1 1
0.510932584597595 0.509615484237841 1 1
0.459930176016558 0.458720905855949 1 1
0.535207104201976 0.533639956642593 1 1
0.455839062588058 0.454551694867916 1 1
0.503537834561884 0.502185424794063 1 1
0.507951096020809 0.506521766845662 1 1
0.469607250356447 0.468412578834123 1 1
0.534335756026026 0.532910298169921 1 1
0.517105625119076 0.515731872175281 1 1
0.565312036968411 0.563638295838578 0 0
0.481709212852009 0.480273394219157 1 1
0.514455403471709 0.512889203218577 1 1
0.566614039560808 0.565085922531218 0 0
0.507238808809555 0.50606251853655 1 1
0.538086774391788 0.536704864722129 1 1
0.494689762780201 0.493442401986025 1 1
0.515122975170723 0.514016466127202 1 1
0.467831941342745 0.466426593092335 1 1
0.471864548195481 0.470360911339499 1 1
0.516475873137196 0.514961715079064 1 1
0.466221853961975 0.46523390090455 1 1
0.488758709329885 0.487547721871041 1 1
0.542896950814577 0.541330211192033 1 1
0.491234175084658 0.489948687675956 1 1
0.491973651759631 0.490542626199485 1 1
0.534140407413138 0.532741541975585 1 1
0.507777466945604 0.506503554551868 1 1
0.502192118140413 0.50082036022696 1 1
0.513791139684658 0.512566662838411 1 1
0.565988792706802 0.564508449397354 0 0
0.515931414752713 0.514586844528239 1 1
0.496120156207543 0.494852872170043 1 1
0.497277608830749 0.496077837691925 1 1
0.474776550698842 0.473507431209716 1 1
0.493803199140892 0.492819971597722 1 1
0.485239424051684 0.483731581160985 1 1
0.517507868482109 0.516311297168603 1 1
0.454643668117044 0.453512474229043 1 1
0.474526837153066 0.473352294969135 1 1
0.460594417821601 0.459276658216465 1 1
0.520927046510194 0.519608027647602 1 1
0.508907329842668 0.507663603244542 1 1
0.522265855769334 0.520717058848809 1 1
0.48332142860232 0.482186981665377 1 1
0.439711912587968 0.438670219479042 1 1
0.537558295955654 0.536277722504217 1 1
0.501413327126501 0.499896524238899 1 1
0.515773434431054 0.514500677673929 1 1
0.493439158049668 0.492255108435966 1 1
0.508982751541811 0.507781848846658 1 1
0.504842060398713 0.503416666810614 1 1
0.472164197802832 0.470752279821081 1 1
0.481815312938356 0.480517400451445 1 1
0.48950348012685 0.488048978510506 1 1
0.505894419417103 0.504712307679485 1 1
0.52430348511208 0.52299643082503 1 1
0.508071735300959 0.506775408749072 1 1
0.530378402379651 0.528986684471807 1 1
0.548609196321353 0.547244034154824 1 1
0.515422613320305 0.514071919729978 1 1
0.503623235757304 0.502348177671874 1 1
0.497446443214701 0.496024568119004 1 1
0.471478022013685 0.470260095271828 1 1
0.563633488353618 0.561946393097884 1 1
0.458467407640538 0.457291127647074 1 1
0.492021455629768 0.490811156319145 1 1
0.519890543275879 0.518667321336817 1 1
0.460707574703839 0.459495186019069 1 1
0.506984962579079 0.505339651734666 1 1
0.495919202522527 0.49457888256618 1 1
0.462911295059489 0.461811735175503 1 1
0.484573562918303 0.482928010094615 1 1
0.515958843951716 0.514603796232885 1 1
0.514165522456151 0.51298602141064 1 1
0.483742392638689 0.482511654299077 1 1
0.484313431884179 0.483145324742756 1 1
0.514182004227694 0.512939903941442 1 1
0.485750817825052 0.484414109375788 1 1
0.480313295194543 0.479171757366738 1 1
0.513320516588963 0.512174782928046 1 1
0.427465970789132 0.426313157669432 0 0
0.516861949595503 0.515643460974763 1 1
0.510232708204288 0.50872468997404 1 1
0.501921171856047 0.500698188313102 1 1
0.479351015739798 0.47830470328365 1 1
0.481553473054189 0.480290431860681 1 1
0.481384301128723 0.480165654180909 1 1
0.500668556255062 0.49930673637532 1 1
0.526597844916893 0.524871709883391 1 1
0.471739244794043 0.47037797134943 1 1
0.478132541013008 0.476906702337919 1 1
0.514199155043471 0.512994284912459 1 1
0.500220723594507 0.499055108855517 1 1
0.526514953351106 0.52507791341691 1 1
0.42321767580941 0.422124288395888 0 0
0.496051160940033 0.494801342352864 1 1
0.522351575301697 0.520820725827269 1 1
0.501603525260583 0.500202119430908 1 1
0.499278679287215 0.498172119812686 1 1
0.503792206694253 0.502497935116436 1 1
0.531257893056728 0.529877770137337 1 1
0.510648773498623 0.509472358334587 1 1
0.495682970703523 0.494300687518202 1 1
0.500120048186166 0.498887250817079 1 1
0.500566212395432 0.499336627802288 1 1
0.462646426484141 0.461554916170492 1 1
0.517890559616354 0.516623433296259 1 1
0.490841735333069 0.489508457387175 1 1
0.48092545399355 0.47958935479337 1 1
0.542700482470883 0.541204012353923 1 1
0.533612178958478 0.532320419123401 1 1
0.526374842458112 0.525000115500369 1 1
0.498083617736143 0.496808511199153 1 1
0.489724455291272 0.488520479623884 1 1
0.498846578010142 0.497609532190937 1 1
0.494793546633927 0.493483669847528 1 1
0.478660723374039 0.477294898879306 1 1
0.462212522593718 0.461013924749127 1 1
0.458436149391603 0.457170842039803 1 1
0.470252099938927 0.469147261016983 1 1
0.462723457776813 0.461478030201263 1 1
0.513785266066102 0.512544187600843 1 1
0.506000403725277 0.504701347619496 1 1
0.468784771830662 0.467511823094621 1 1
0.466320378069001 0.465204578228099 1 1
0.506295531550872 0.505080012899882 1 1
0.516669212645033 0.515212213490771 1 1
0.509243335695289 0.507927371562681 1 1
0.446391516173305 0.445258917558134 0 0
0.507672400679798 0.506356144373036 1 1
0.504284380104297 0.503038848037608 1 1
0.534079932487456 0.532818903185046 1 1
0.521596773531671 0.520369521907852 1 1
0.524999029710829 0.523755831565932 1 1
0.576121442243198 0.574547010811939 0 0
0.544357583328526 0.542966980395115 1 1
0.505732838440058 0.504366430816793 1 1
0.511563011195943 0.51042189138538 1 1
0.518062745172925 0.51661939364292 1 1
0.48227917912923 0.480788739301259 1 1
0.484044714469872 0.482825350895321 1 1
0.504369257410629 0.502801240905476 1 1
0.488778088862628 0.487863547435879 1 1
0.514175794501215 0.512996719073722 1 1
0.515708569831437 0.514269739482902 1 1
0.515446278140925 0.514185364009012 1 1
0.492378161309097 0.491010552405003 1 1
0.497252489122574 0.496099598742523 1 1
0.50870848373071 0.507226499658739 1 1
0.518271906716278 0.516851204751946 1 1
0.4793242138385 0.478199420883506 1 1
0.464058185196549 0.46297473479972 1 1
0.522627545452031 0.521103887643789 1 1
0.524349959265244 0.523162371623422 1 1
0.513512013237436 0.512239765671854 1 1
0.528672957965264 0.527370742480083 1 1
0.558216821583326 0.556637897133807 1 1
0.4749986225589 0.473918445573736 1 1
0.499861883910865 0.498763776233279 1 1
0.474061050000126 0.472880298369929 1 1
0.492642956620581 0.491575867699706 1 1
0.504120930967388 0.502816139973293 1 1
0.520264319598517 0.518937901196703 1 1
0.503163518168172 0.501568282394435 1 1
0.512885504153165 0.511698431422132 1 1
0.475139554219503 0.473926809192471 1 1
0.520622232945205 0.519211676753866 1 1
0.520835112809646 0.519225982296887 1 1
0.499081178920179 0.49770120460668 1 1
0.496242131456645 0.494801625619861 1 1
0.547379768800766 0.546153460705706 1 1
0.530829727829916 0.52950066505129 1 1
0.503240507919087 0.501744095191087 1 1
0.470757156829152 0.469622413854981 1 1
0.469336250962357 0.468215300803027 1 1
0.501537395119704 0.500124735745028 1 1
0.499550089702297 0.498516062654786 1 1
0.490000719662926 0.488764249311298 1 1
0.483812951960764 0.482677136678122 1 1
0.481170308491088 0.479817689349116 1 1
0.486287414707352 0.485181100266246 1 1
0.503317731512569 0.502253773414491 1 1
0.491013078587408 0.489810475409012 1 1
0.505713493924947 0.504569652315629 1 1
0.549611425997497 0.548157500986734 1 1
0.488853624832601 0.487538713194122 1 1
0.535281418625881 0.534111974003985 1 1
0.460679328259774 0.459492461961787 1 1
0.516639043009375 0.515204863373667 1 1
0.528141477622205 0.526871188849438 1 1
0.50889036765743 0.507437583966609 1 1
0.491860463187126 0.490626801717671 1 1
0.494252745995192 0.4930611986804 1 1
0.499276912218516 0.497861983659742 1 1
0.478175061741326 0.476809500172698 1 1
0.473908423907739 0.47246880262445 1 1
0.484475673581037 0.483412544988327 1 1
0.520747240855419 0.519499812400328 1 1
0.556997625824194 0.555640410304597 1 1
0.496532937534464 0.495324330648395 1 1
0.46573094014609 0.464583268564701 1 1
0.499812895946689 0.498560827824086 1 1
0.494300325151917 0.492835426261922 1 1
0.505281048831018 0.503746800284767 1 1
0.49764484282269 0.496436850613856 1 1
0.508907240941577 0.507757346032604 1 1
0.500180375515667 0.498777250203365 1 1
0.511406277406984 0.510001666835618 1 1
0.467124274822329 0.465865163014264 1 1
0.500987016337984 0.499616113363616 1 1
0.511770587069259 0.510420031591516 1 1
0.530734175921955 0.529279144962956 1 1
0.503235853216318 0.501921554575647 1 1
0.493392786080692 0.49215917730936 1 1
0.508819003421244 0.507551938753086 1 1
0.497050708955545 0.495826654615526 1 1
0.541972260924699 0.540526928064565 1 1
0.517944413446379 0.516667969890149 1 1
0.473085840886626 0.471593782071339 1 1
0.510565570946985 0.50923868655871 1 1
0.486033418533973 0.484859550064684 1 1
0.473469018811703 0.472338220256178 1 1
0.517093712453875 0.515861100917872 1 1
0.494493139262548 0.49319962360776 1 1
0.5129400609751 0.511288949317467 1 1
0.53216399230317 0.530244489335865 1 1
0.529714460013854 0.528330028471144 1 1
0.469439298891736 0.46829528300024 1 1
0.489074863413834 0.487776941550246 1 1
0.477172358804258 0.475808045057442 1 1
0.493372409239755 0.491910556034101 1 1
0.512455924023131 0.511026318238586 1 1
0.426866152693818 0.425844264831103 0 0
0.49415978759677 0.492808700925955 1 1
0.483796991234373 0.482600812296252 1 1
0.523238263230515 0.522040994686188 1 1
0.533500453421499 0.532330084541265 1 1
0.495169624127117 0.493979743034716 1 1
0.466801788273106 0.465658552098941 1 1
0.461109594188167 0.459902727536726 1 1
0.494182728855583 0.492758280301083 1 1
0.494356078502181 0.493198574257124 1 1
0.464406837370112 0.462830851997962 1 1
0.493690616645307 0.492237551074883 1 1
0.441284740441045 0.440325147492029 0 0
0.53654306107087 0.534934336651632 1 1
0.54107620944479 0.539600217049166 1 1
0.513056392707354 0.511563147361577 1 1
0.520489921632136 0.519308208288365 1 1
0.438120660653656 0.437162850560904 0 0
0.511587637381487 0.510341342386497 1 1
0.531342141462759 0.529980859405051 1 1
0.471621954032056 0.470399556092789 1 1
0.510979078873171 0.509794298319596 1 1
0.46898774432111 0.467948587248864 1 1
0.544434920452835 0.543118561655036 1 1
0.539599635169707 0.53819886680089 1 1
0.473944930434097 0.4727181611422 1 1
0.452230671150701 0.451044998495427 1 1
0.487585585569 0.486244584728598 1 1
0.510240557283722 0.508994290240347 1 1
0.490587456598053 0.489285956811344 1 1
0.511126005173471 0.509846567011841 1 1
0.50336361261777 0.502188617128703 1 1
0.538053632070823 0.536776062965962 1 1
0.482097528280377 0.480866339974686 1 1
0.485281407519333 0.484226976266409 1 1
0.539102729799572 0.537864401508619 1 1
0.514453797968486 0.513088620023768 1 1
0.504988813052994 0.503825408229054 1 1
0.486731497377863 0.48535670287652 1 1
0.49810952732589 0.496997874462193 1 1
0.502198371098254 0.500742852390381 1 1
0.512683715126063 0.511354042845088 1 1
0.523186168924967 0.521803317400784 1 1
0.492847310255343 0.49146025647745 1 1
0.474708620313698 0.473421277312445 1 1
0.491647992616865 0.490340434349893 1 1
0.504038424341195 0.502788576920006 1 1
0.478578987369098 0.477225440973262 1 1
0.463679558899533 0.462459678275697 1 1
0.499887587967598 0.498655956167242 1 1
0.469013715101178 0.467918396220827 1 1
0.515344131390785 0.513963621806107 1 1
0.501249753124464 0.500112990046194 1 1
0.523744206619054 0.52248192668471 1 1
0.537310516799107 0.535983940716977 1 1
0.516127403388486 0.514807822894678 1 1
0.448282982417493 0.447317088185038 0 0
0.538208268270012 0.536607981283938 1 1
0.525061272344552 0.523795330448319 1 1
0.515026557907075 0.513846867657207 1 1
0.514101786012739 0.512617728208044 1 1
0.509061847305181 0.507906988026146 1 1
0.461261376754915 0.460013448912578 1 1
0.457897608001902 0.456862952003424 1 1
0.484278706196424 0.482936168792454 1 1
0.477430608326981 0.475874026001229 1 1
0.502598457552925 0.50125722983973 1 1
0.494979086842365 0.49376853566535 1 1
0.483268206746169 0.482065625980443 1 1
0.545397534226536 0.543743876359103 1 1
0.513885677785538 0.51256534044027 1 1
0.474376871679304 0.473286668107811 1 1
0.516201392137527 0.514811998286565 1 1
0.487689411168249 0.486434313481596 1 1
0.502619153642195 0.501346853211868 1 1
0.479610874371248 0.478182461792136 1 1
0.514648442938824 0.513281615028874 1 1
0.542196877213343 0.540777613963878 1 1
0.508697950169277 0.507562210552705 1 1
0.44848212678657 0.44695430265924 1 1
0.474697907641236 0.473404199767143 1 1
0.516621075012834 0.515424816092721 1 1
0.508170790233094 0.507075163413382 1 1
0.515897259157925 0.514624056800602 1 1
0.47616716047825 0.47488631100598 1 1
0.500925902664109 0.499767797962747 1 1
0.510483978607779 0.509192376362864 1 1
0.50855637137231 0.507401454395156 1 1
0.537515146998364 0.536191119960137 1 1
0.471589207220033 0.470363113877357 1 1
0.445163336639969 0.443983320943167 0 0
0.527308512609025 0.525785655062606 1 1
0.50940501564337 0.50823334734777 1 1
0.489217124545054 0.487822251866577 1 1
0.499836609100382 0.498363897825517 1 1
0.467959829449507 0.466452320927554 1 1
0.533743030032447 0.532284056063755 1 1
0.537624525385325 0.536413116275051 1 1
0.492363613277649 0.490838072171558 1 1
0.492346816199859 0.491185327742525 1 1
0.477856230325169 0.476680682083932 1 1
0.526893085404027 0.525290563045626 1 1
0.494949871393319 0.493801401543423 1 1
0.494672943806003 0.493349495538166 1 1
0.509920350240322 0.508773898927251 1 1
0.482218969954274 0.480982875556182 1 1
0.474051601510416 0.472894557645482 1 1
0.514494010428453 0.512977812746641 1 1
0.490178085480589 0.488714354437763 1 1
0.462977433696199 0.461780053029557 1 1
0.548130478317058 0.546841918000766 1 1
0.515073758030831 0.513828089446462 1 1
0.534371684112912 0.532894458266694 1 1
0.490934706738945 0.489776114032987 1 1
0.495435408674601 0.494003664295981 1 1
0.480613855294707 0.479409747741892 1 1
0.502380428604311 0.501114832572158 1 1
0.523453913570031 0.521890888866267 1 1
0.514586748158515 0.513355577538895 1 1
0.522550389938649 0.521361277068591 1 1
0.514215888136797 0.512967862141288 1 1
0.537922433145086 0.536503529596253 1 1
0.53534410134056 0.5339369059958 1 1
0.495580987901025 0.494267729941097 1 1
0.504101830396378 0.502945718949339 1 1
0.52497378978829 0.523897702709084 1 1
0.446835454081169 0.445476510903402 1 1
0.501187305700649 0.500067134142262 1 1
0.526426958470977 0.524966602850568 1 1
0.544956462177433 0.543474484785777 1 1
0.503148422327345 0.501899759024838 1 1
0.487459219348388 0.48638740950246 1 1
0.541664385201534 0.540099739886661 1 1
0.489290986466049 0.487999382437214 1 1
0.521083929237989 0.519760039544259 1 1
0.56330947386077 0.561984242689991 0 0
0.506142617774264 0.504836048687559 1 1
0.528350747634831 0.52686582032766 1 1
0.488521201514127 0.48740909434 1 1
0.531407508603367 0.529909836173057 1 1
0.493207329161974 0.491881665929802 1 1
0.528527219165269 0.527246669310113 1 1
0.503261855992407 0.50203831531427 1 1
0.493856568298803 0.492495324495046 1 1
0.506047144631609 0.504788645999558 1 1
0.495508096805739 0.493973305775462 1 1
0.522168083579907 0.520863917532801 1 1
0.473739599430277 0.472499172017309 1 1
0.481841811258841 0.480609923330935 1 1
0.462047168890662 0.460870076934392 1 1
0.474398697837817 0.473243840429779 1 1
0.522003209407202 0.520923029591835 1 1
0.437664944220234 0.43655569923056 0 0
0.519668214365451 0.518487135292308 1 1
0.498757891844488 0.497630430587362 1 1
0.524303004745266 0.523156677688875 1 1
0.49711091708414 0.495819183303461 1 1
0.483664118551051 0.48247512549102 1 1
0.522727998114917 0.521097481724818 1 1
0.50448747299809 0.503244949026312 1 1
0.546834895160447 0.545349443620492 1 1
0.496634985081137 0.49542317160333 1 1
0.480661185603815 0.479562971792774 1 1
0.48954203610011 0.488307523498694 1 1
0.48591259468718 0.484782324892462 1 1
0.513717270992008 0.512531655091456 1 1
0.560727628765599 0.55938788876531 1 1
0.510183688964253 0.509098417600793 1 1
0.484922500634449 0.483808573020748 1 1
0.53324942763762 0.53156468175979 1 1
0.489343757019706 0.488322877862751 1 1
0.526192460889377 0.524949236673322 1 1
0.486345900503472 0.485090911756183 1 1
0.476023543721983 0.474853977312054 1 1
0.541488239957013 0.540186703665994 1 1
0.472899832128153 0.47193220538792 1 1
0.522523448276447 0.521382633884175 1 1
0.496410081331311 0.495307155798019 1 1
0.467833976907386 0.466343269758428 1 1
0.510293686366642 0.50886205485138 1 1
0.507535076198073 0.506119516570669 1 1
0.517364512697818 0.516205549460666 1 1
0.442031587391195 0.440938895045028 0 0
0.540001574425899 0.53880075446512 1 1
0.486468091211854 0.485260703368221 1 1
0.486260708718768 0.485060151481541 1 1
0.483974271720908 0.48272043119073 1 1
0.555161542152463 0.553660010384153 0 1
0.533164901959062 0.531796926852572 1 1
0.460836524469103 0.459696778935202 1 1
0.477042844477226 0.475911716315907 1 1
0.522712143976017 0.521286777943537 1 1
0.513654430859192 0.512293858000285 1 1
0.447017311228314 0.446007309514574 0 0
0.512997954151048 0.511725868807407 1 1
0.500858555769649 0.499671758770418 1 1
0.507240634858541 0.50600858191306 1 1
0.507340483063384 0.50584948664179 1 1
0.504449291911568 0.503253910878947 1 1
0.499224060954185 0.498060599675579 1 1
0.514506201608277 0.513255775872312 1 1
0.492590913802535 0.4911811051991 1 1
0.483888472678422 0.482694228603465 1 1
0.455987684927158 0.454725216830561 1 1
0.492586164601725 0.491567075103537 1 1
0.544642300288956 0.54319993360115 1 1
0.499354198905467 0.498083624777753 1 1
0.48222156180703 0.481021945698611 1 1
0.496824923641337 0.495710424665537 1 1
0.510551185637404 0.509259671527508 1 1
0.514781380016119 0.513421567215898 1 1
0.510512486086468 0.509261634546338 1 1
0.513649380798521 0.512429410420641 1 1
0.483975117561611 0.482941578178186 1 1
0.479797447094746 0.478524571858534 1 1
0.519814971538652 0.518611178657239 1 1
0.512895487190989 0.511617266516286 1 1
0.488799666848862 0.487591160233834 1 1
0.490541737963119 0.489341832584552 1 1
0.537456646228934 0.535736841096345 1 1
0.53015548299715 0.528620616242909 1 1
0.483868022684923 0.482659445669464 1 1
0.496117048442069 0.494736666940167 1 1
0.48054206621637 0.479407130162803 1 1
0.470294147423904 0.469178377551419 1 1
0.479277211620164 0.477979190893151 1 1
0.522357889730843 0.520963139095817 1 1
0.480742527785493 0.479769568745092 1 1
0.546771540430036 0.545304388465103 1 1
0.492927632797008 0.491772829646261 1 1
0.463937420562724 0.462695189753315 1 1
0.489000815809107 0.487740538979455 1 1
0.527008542376554 0.525613250668422 1 1
0.489658206002009 0.487948758703701 1 1
0.522779230657525 0.521395022370512 1 1
0.497454366579995 0.496029384244487 1 1
0.50319646886064 0.501882563127603 1 1
0.52863081581819 0.527268814683126 1 1
0.4604194458126 0.459002062183395 1 1
0.454866191721285 0.453571849602351 1 1
0.495420907919324 0.494107404573879 1 1
0.52137072022 0.520172932642099 1 1
0.483527083115461 0.482274113207019 1 1
0.492325088530497 0.491052761752764 1 1
0.526958763261991 0.525501316764419 1 1
0.497902350539749 0.496784572881676 1 1
0.46419418346143 0.462906374239481 1 1
0.550218305804438 0.548759897914473 1 1
0.481754747810777 0.480520647501284 1 1
0.50886181705976 0.507576888800607 1 1
0.535999475701999 0.534299124370975 1 1
0.528195023782932 0.526852250193527 1 1
0.468358510755903 0.467228613904084 1 1
0.549121061163115 0.547821817399341 1 1
0.495517340038091 0.494356374871556 1 1
0.490321277290387 0.489097594398238 1 1
0.496241186464483 0.494888652657237 1 1
0.459018941570561 0.457895129180445 1 1
0.489203366956791 0.487808272473197 1 1
0.483998649292576 0.482884763806815 1 1
0.507418349533752 0.50610406919042 1 1
0.50621239235028 0.504977949784493 1 1
0.520063425900585 0.518639073072344 1 1
0.491625410320261 0.4904466776261 1 1
0.465010126019959 0.463984787090464 1 1
0.507018259936234 0.505822269673328 1 1
0.50878318023458 0.507617004888957 1 1
0.509284148630113 0.507983972170636 1 1
0.535964720012159 0.534568022088655 1 1
0.517038786850167 0.515690162147025 1 1
0.484832434826902 0.483468667651036 1 1
0.564004217298209 0.562463509718579 0 0
0.470326048847669 0.469219599546175 1 1
0.440802674908444 0.439758650787551 0 0
0.485190293145661 0.483977846594519 1 1
0.515926663649051 0.514651038760259 1 1
0.531366879947794 0.52993497002096 1 1
0.479364560292103 0.478076446586173 1 1
0.472494486061923 0.471147925474265 1 1
0.511659013633233 0.510322864136609 1 1
0.500320986558702 0.499207785982195 1 1
0.537874781015507 0.536582445718557 1 1
0.47942157963631 0.478292715659578 1 1
0.510131872600234 0.508906351345901 1 1
0.482900448192184 0.481718689784655 1 1
0.497587742909829 0.49630185523636 1 1
0.507408923173327 0.506292479077295 1 1
0.488202613598753 0.486747947526658 1 1
0.508238060730023 0.507052979065142 1 1
0.501791840586918 0.500534976919006 1 1
0.534696665335388 0.533322827188786 1 1
0.499132470508652 0.497986236963668 1 1
0.504578796808652 0.503344558421373 1 1
0.450491191095625 0.449353273916018 1 1
0.507705947648005 0.506585753823427 1 1
0.468306397670666 0.467183769389978 1 1
0.469959179921741 0.468784444151132 1 1
0.483833840908545 0.482694569728173 1 1
0.527395141443203 0.526168033815052 1 1
0.524045691566972 0.52244776026489 1 1
0.54206268407452 0.540753592836132 1 1
0.497886818352078 0.496580845251259 1 1
0.462901933169002 0.461663885081126 1 1
0.506481889766427 0.505338868855448 1 1
0.51166963509775 0.510220840200999 1 1
0.504754728257196 0.503424272085087 1 1
0.488159574820616 0.48689968429344 1 1
0.489426571830481 0.488205817540135 1 1
0.492693837476092 0.491483747525071 1 1
0.523328560688025 0.521957006433553 1 1
0.473459362043511 0.472173297500483 1 1
0.513562864763451 0.512207138737198 1 1
0.474117172365283 0.472783673714817 1 1
0.56124708481709 0.559733754959977 0 0
0.465535014468172 0.464422864590182 1 1
0.485406033469239 0.48428021067722 1 1
0.477057199188072 0.475568319130276 1 1
0.462091201281926 0.460873069413816 1 1
0.470907416824389 0.469615512616677 1 1
0.508968883653525 0.507493505190347 1 1
0.509386650465074 0.507993788280751 1 1
0.487979431534144 0.486635235393388 1 1
0.447970131655041 0.446817592472242 1 1
0.449210298829903 0.448096422270239 0 0
0.539957852308548 0.53866051995872 1 1
0.468442614806657 0.467370947572209 1 1
0.503778907141241 0.502493575802871 1 1
0.52532019405894 0.523831930905718 1 1
0.477021449984315 0.475782102783112 1 1
0.461499070404177 0.460313847576795 1 1
0.496221585283767 0.494831800583098 1 1
0.505478563563134 0.504008761004438 1 1
0.507360117281904 0.506133954872422 1 1
0.49753538454284 0.496288244057038 1 1
0.495667273345929 0.494385318316347 1 1
0.496363890808812 0.495081242820428 1 1
0.489996769392823 0.488859379598512 1 1
0.521644120565671 0.520266695816069 1 1
0.491996665767062 0.490577012538398 1 1
0.514811734568395 0.513528993132748 1 1
0.550052096178124 0.548537233922144 1 1
0.463865790627173 0.462633265754612 1 1
0.519009888306505 0.517710715880133 1 1
0.526642571033727 0.525083718645843 1 1
0.488330124986549 0.486957251236958 1 1
0.454334311457588 0.453089253484746 1 1
0.484079647200693 0.482738040913553 1 1
0.507108116574841 0.505816477288994 1 1
0.465938399263065 0.464410641654477 1 1
0.482404335418125 0.481141237374956 1 1
0.51927098418348 0.518114309350339 1 1
0.490407091994673 0.489314953101605 1 1
0.523048027879846 0.521757017402368 1 1
0.551313494883013 0.549943591609464 1 1
0.50249261916349 0.501338923934475 1 1
0.479745673185169 0.47859654839166 1 1
0.491708348132973 0.490544346934638 1 1
0.508348305334065 0.507023898095872 1 1
0.475645203701312 0.474125909591339 1 1
0.546817753292874 0.54539053817779 1 1
0.483228310311817 0.48172085029127 1 1
0.498064081610377 0.497070345561286 1 1
0.524370730739717 0.523096877120108 1 1
0.526111942536648 0.524402366750221 1 1
0.470089527434715 0.468746488696292 1 1
0.53697246611701 0.535622507909585 1 1
0.45953968074445 0.45828522960935 1 1
0.478436943245394 0.477070482399364 1 1
0.505656029209541 0.504452312429356 1 1
0.488187268068791 0.486913164933091 1 1
0.519761803081502 0.518528525203214 1 1
0.473009895345578 0.471548013121992 1 1
0.489543270939588 0.488281906827771 1 1
0.502666452359417 0.501668356645253 1 1
0.510817821724032 0.509503381157352 1 1
0.512849004390086 0.511599200100335 1 1
0.506879949670341 0.505675211636235 1 1
0.500287968280969 0.49898146363499 1 1
0.480325697716564 0.479215915247147 1 1
0.495694128316903 0.494146404716621 1 1
0.49513216870388 0.49343418098103 1 1
0.467152440721163 0.465894674173502 1 1
0.496335530706894 0.495184280441619 1 1
0.513846059868858 0.512685002334879 1 1
0.472685379392886 0.471530746571531 1 1
0.508435772906461 0.507083378863351 1 1
0.487743633412241 0.486468209200381 1 1
0.495012778837865 0.493873379323555 1 1
0.488121614058227 0.486956633517838 1 1
0.5285818843184 0.527518021186754 1 1
0.542959765407387 0.540925224878224 1 1
0.489036709861746 0.487750975582163 1 1
0.47930391987248 0.478147316880827 1 1
0.510631242687266 0.509252259787996 1 1
0.512798706106124 0.51148307468545 1 1
0.539954450887433 0.538598891078228 1 1
0.489962511195655 0.488426624301132 1 1
0.515117934167152 0.513603450092577 1 1
0.506877180387087 0.505581528692924 1 1
0.518568040534302 0.517237176464326 1 1
0.491017319738742 0.489157509529894 1 1
0.534517361439457 0.533197132479994 1 1
0.523823574603399 0.522671314811053 1 1
0.483096006394496 0.481888460493239 1 1
0.45064182606756 0.449182311190192 1 1
0.522191124936933 0.520774496532523 1 1
0.565288025310969 0.563985348564439 0 0
0.528072864222948 0.526547027027228 1 1
0.501414025224121 0.500195112173477 1 1
0.490743218105677 0.489534839367362 1 1
0.50666139181216 0.505362371929028 1 1
0.514013160574585 0.512568395041025 1 1
0.483018854344058 0.481556312995103 1 1
0.488717418169416 0.487571971866566 1 1
0.486994540609203 0.485915268870974 1 1
0.477862959264167 0.476710091831112 1 1
0.481436134366761 0.480096469470119 1 1
0.466594149717086 0.465459838855135 1 1
0.504199682305699 0.502806930285537 1 1
0.474309900233135 0.473013799031202 1 1
0.532923233896039 0.531527539779991 1 1
0.547113956237476 0.545652999611926 1 1
0.48286349374403 0.481763990843862 1 1
0.545313204518939 0.543656775607013 1 1
0.452528904839204 0.451503172284425 1 1
0.505776734908445 0.504540199223953 1 1
0.489558890812819 0.488362127908395 1 1
0.482636632357565 0.481418074324573 1 1
0.520606651201043 0.519322786681075 1 1
0.55698571692867 0.555674207445071 0 0
0.508284928689038 0.507089744282461 1 1
0.532895150874538 0.531319629427476 1 1
0.50706097421098 0.50596275065254 1 1
0.530524401462033 0.528822423477849 1 1
0.452149027556366 0.450826049785636 1 1
0.497764250973174 0.496438654168692 1 1
0.479422995597488 0.478390002345499 1 1
0.461489798496701 0.460188388562219 1 1
0.484738822106689 0.483597782607047 1 1
0.448248544875904 0.447212525812543 0 0
0.496945592604529 0.495720680177531 1 1
0.5028413024643 0.501697282854489 1 1
0.479868746379582 0.478636200324583 1 1
0.545428382755779 0.544049420431731 1 1
0.486848454152802 0.485595134277753 1 1
0.488754302017597 0.487378585442708 1 1
0.52205692079339 0.520744314676409 1 1
0.559116150479239 0.557616118926646 0 0
0.457136648285393 0.456180908254278 1 1
0.528165837599636 0.527102779855374 1 1
0.520381217353238 0.519043507635308 1 1
0.471951836512703 0.470845758036881 1 1
0.543206168653247 0.541838499289821 1 1
0.525869453549745 0.524669369764672 1 1
0.55000134096283 0.548685221809995 1 1
0.501083269845079 0.499666494594847 1 1
0.463810004962137 0.462683128182743 1 1
0.511479925915614 0.510229035803837 1 1
0.509008435304167 0.507809431607451 1 1
0.466363711246765 0.465172539146768 1 1
0.529580341690648 0.528187882830617 1 1
0.496425731200835 0.495007730750032 1 1
0.514555720854835 0.513284016136561 1 1
0.502500073388107 0.501397693742248 1 1
0.520961545053536 0.519675496547317 1 1
0.50868324881891 0.507634442123545 1 1
0.490423457460997 0.489232872311209 1 1
0.526421941551167 0.525236762272534 1 1
0.504550778513006 0.503232420924592 1 1
0.560732748587451 0.559105609532492 0 0
0.496628921686947 0.495426489535203 1 1
0.524003215164762 0.522797442970238 1 1
0.486791546216936 0.485640482601912 1 1
0.542778701621074 0.541024990152941 1 1
0.513921566591251 0.512678999227334 1 1
0.438717479794004 0.437805573083912 0 0
0.490075975105135 0.488772427781773 1 1
0.48114369646743 0.479924501824829 1 1
0.519536865881575 0.518257970622987 1 1
0.491578495571428 0.490396973098755 1 1
0.52247845424955 0.521121557486875 1 1
0.521252753390926 0.519908500177986 1 1
0.504906228147262 0.503813243667571 1 1
0.500564906342998 0.49935016901003 1 1
0.550843227524934 0.54936537863938 1 1
0.529450050341892 0.528055955041147 1 1
0.466343655590141 0.465222954859553 1 1
0.500995126616221 0.499665776264826 1 1
0.496567613491793 0.495211506756673 1 1
0.49328269003086 0.492159906118176 1 1
0.518251866426612 0.516871246037327 1 1
0.480082062128242 0.478863724203145 1 1
0.487828009927042 0.486492375587212 1 1
0.453967897354009 0.452726661955032 1 1
0.469716223694405 0.468569435994499 1 1
0.473723477501766 0.47249738840605 1 1
0.4798852293197 0.4787585845762 1 1
0.458025978578714 0.456991892486958 1 1
0.463572805358713 0.46253146316439 1 1
0.459158698822063 0.457748824638051 1 1
0.547744575858038 0.546371345892625 1 1
0.554149325330577 0.552788992809537 1 1
0.49953862241517 0.498346222628715 1 1
0.498909226928445 0.497702750888874 1 1
0.507231111490657 0.505936198397742 1 1
0.506696587577161 0.505408991371628 1 1
0.491877996963611 0.490727204129083 1 1
0.50391369729739 0.502555178236789 1 1
0.449288272885388 0.448251618058169 0 0
0.521186031150269 0.519591523330706 1 1
0.496907560912331 0.495529030425128 1 1
0.524057254462755 0.522716224961225 1 1
0.487433870646948 0.48628219076183 1 1
0.509461311930818 0.508310874242912 1 1
0.48981632806546 0.488621130326363 1 1
0.45149441158345 0.450417407367751 1 1
0.526824441527839 0.524945649757323 1 1
0.513593308941151 0.512444325640836 1 1
0.506442751456596 0.505279465631207 1 1
0.52351951071422 0.52220036949108 1 1
0.499933953160503 0.498726630694447 1 1
0.5364694116859 0.535062068195783 1 1
0.534516341054893 0.533077763617758 1 1
0.474849043156013 0.473689675353185 1 1
0.474291469091531 0.473161228892394 1 1
0.437750655756158 0.436534472877637 0 0
0.488220539951423 0.487163965178987 1 1
0.499294502994871 0.49818985494155 1 1
0.495970337689901 0.494594073227668 1 1
0.50265242357365 0.501449263567233 1 1
0.521356483163482 0.520116895878553 1 1
0.489303083668877 0.488132529257035 1 1
0.523668753425745 0.522417006796229 1 1
0.480507939641107 0.479187492252927 1 1
0.468295688079196 0.467070545974895 1 1
0.515758037206616 0.514543383447655 1 1
0.528150859678192 0.526854350391948 1 1
0.488909812791977 0.487291759460756 1 1
0.500963115749396 0.499776316722228 1 1
0.495196110355443 0.494058933909009 1 1
0.501287852715507 0.499969390693627 1 1
0.494984175726437 0.4937717908137 1 1
0.534062228002072 0.532806263741403 1 1
0.479750266365289 0.478551478408408 1 1
0.502479062647139 0.501128372946154 1 1
0.51453997457411 0.513435716810636 1 1
0.519639990257687 0.518312415051319 1 1
0.521987567514467 0.520649708063575 1 1
0.443803960565245 0.442732031843034 1 1
0.477603007503529 0.476354298807067 1 1
0.4777722716618 0.476728799381985 1 1
0.50925087779453 0.507985554318608 1 1
0.521117359682533 0.519859777877444 1 1
0.511324288727707 0.509894474194646 1 1
0.518008298313631 0.51660134242482 1 1
0.464371420720984 0.463321981929044 1 1
0.5090530058494 0.507786476715266 1 1
0.524873012665003 0.523615092152941 1 1
0.49930397696371 0.498057254239877 1 1
0.505530056734804 0.504305059184674 1 1
0.512579314774291 0.511384152524073 1 1
0.512591646127516 0.5113385645529 1 1
0.504607132727351 0.503433650528878 1 1
0.467137718611603 0.465754712600217 1 1
0.519229489992416 0.517864131102815 1 1
0.524297369204681 0.523085617024179 1 1
0.477978372402474 0.476921388471479 1 1
0.47166676213153 0.470602920732475 1 1
0.469227176960887 0.467991578459348 1 1
0.484190888392937 0.483127694870945 1 1
0.50294247726147 0.501653816294522 1 1
0.497738043089145 0.496316149938965 1 1
0.46725083961334 0.466068413604962 1 1
0.454614996817408 0.453542962192269 1 1
0.477779741644789 0.476535302841053 1 1
0.560424945652168 0.559162000075318 0 0
0.539960846578114 0.538415471751943 1 1
0.483285095728067 0.482190716940915 1 1
0.474345414640748 0.473080143484341 1 1
0.497097177560092 0.495935342806748 1 1
0.480189521388798 0.478610272836866 1 1
0.487814391561291 0.486548789961163 1 1
0.487325754964852 0.486340170317631 1 1
0.506140787633809 0.504828499450749 1 1
0.497433371701207 0.496196140762878 1 1
0.499731807792581 0.498284020783597 1 1
0.556063863424552 0.554763944171074 0 0
0.530648600110713 0.529086262139347 1 1
0.496853296106921 0.495597645439015 1 1
0.480487842518987 0.479333190064573 1 1
0.46406553552739 0.462910929636975 1 1
0.53870052352851 0.537459828972175 1 1
0.507733393508562 0.506538891639903 1 1
0.483375907426602 0.482137079411128 1 1
0.478638185311723 0.477613187657185 1 1
0.529743214307408 0.528503680422021 1 1
0.499742810684111 0.498546392081348 1 1
0.555496644706274 0.554138201057749 0 0
0.478659356937484 0.47760599479607 1 1
0.487684996367181 0.486500230492983 1 1
0.500160911838323 0.499080147363961 1 1
0.494341395635008 0.493074954631819 1 1
0.523795094705314 0.522508551386643 1 1
0.484850141827456 0.483559530358327 1 1
0.466559230281798 0.465427916501496 1 1
0.476448619668584 0.475248928162891 1 1
0.476683660759493 0.475507254852188 1 1
0.44640895950593 0.444921730003006 1 1
0.501214503523082 0.500062948004578 1 1
0.505526289970353 0.504368877003941 1 1
0.544112075640537 0.5428133567099 1 1
0.512405805867472 0.511062818022492 1 1
0.487940113137524 0.48673697714875 1 1
0.509456112090463 0.508120985665756 1 1
0.461499922074678 0.460303302137417 1 1
0.490159193272705 0.488936744200152 1 1
0.49233319750389 0.491164059222908 1 1
0.506166378788117 0.504968221631248 1 1
0.5271474148451 0.525958938939886 1 1
0.487898832398096 0.4865075562342 1 1
0.494000463283774 0.492734951417964 1 1
0.490812238862056 0.489581444460331 1 1
0.479295795926842 0.47785822387924 1 1
0.493866875927866 0.492693300841237 1 1
0.516774556626408 0.515626205942407 1 1
0.527636710853823 0.526554157515545 1 1
0.498148289358683 0.496927241700211 1 1
0.503514568496206 0.502412004683634 1 1
0.513922195839641 0.512851562684991 1 1
0.523274302980304 0.521871258793127 1 1
0.4974352946334 0.496364607275944 1 1
0.49414657608693 0.49299751884505 1 1
0.473950798222141 0.472426147893943 1 1
0.531135718445475 0.52976904458617 1 1
0.491978398629675 0.490647663274122 1 1
0.510226434797792 0.508758810726972 1 1
0.494829337372888 0.493549564785676 1 1
0.507182297186724 0.506089812547963 1 1
0.504933109307242 0.503703744253535 1 1
0.473357082734165 0.472216822157454 1 1
0.470210095949311 0.469110345995856 1 1
0.516189260787874 0.515133285611586 1 1
0.488881324996606 0.487789732574043 1 1
0.474070174305801 0.47296058421585 1 1
0.491293162562118 0.490114994786125 1 1
0.522552403980664 0.521277970620922 1 1
0.506433305058476 0.505169742814882 1 1
0.537592385030472 0.535886412040235 1 1
0.495837078038815 0.494654280567005 1 1
0.509384345437028 0.507918741693757 1 1
0.485276318360401 0.484232824759727 1 1
0.499349558975642 0.498190935079264 1 1
0.535777552327875 0.534516533381112 1 1
0.507933561293464 0.50663800886433 1 1
0.506909446336857 0.505576439834529 1 1
0.509003236883004 0.507623446276176 1 1
0.481539180178973 0.480269390765741 1 1
0.490811733499815 0.489668736186893 1 1
0.479604357541157 0.47832250255318 1 1
0.523570269922627 0.52206258054605 1 1
0.534170134155454 0.532871374522174 1 1
0.471675080558216 0.470549514680232 1 1
0.538008490141177 0.536760322453952 1 1
0.478102496529498 0.476856913016336 1 1
0.498334850840199 0.497075663603424 1 1
0.524359249699795 0.523065876238318 1 1
0.494615807541123 0.493435471298722 1 1
0.519630393720634 0.51842144727138 1 1
0.516009872548169 0.514553670560365 1 1
0.512748889785307 0.511309435598093 1 1
0.527806377671236 0.526697188216319 1 1
0.520595556739796 0.519283391016793 1 1
0.57242749727258 0.570656393001026 0 0
0.542411380018512 0.541227564448403 1 1
0.493813240567014 0.492699109152768 1 1
0.532968712736329 0.531402904139075 1 1
0.514045197714226 0.512499330461762 1 1
0.484820250800265 0.483695987911879 1 1
0.457166622298822 0.456044608645062 1 1
0.49262082546663 0.491367413846758 1 1
0.523378312202181 0.521981924104639 1 1
0.485108728832792 0.483891539815393 1 1
0.495718606103109 0.494724326101973 1 1
0.52836328957242 0.527189944633621 1 1
0.463134916924771 0.46216631530944 1 1
0.480236443991361 0.479112043852338 1 1
0.480813174904191 0.479765142637176 1 1
0.509822794984038 0.508507234241005 1 1
0.506314257408567 0.504866787816049 1 1
0.504844624074114 0.503730108885761 1 1
0.501911334179924 0.500535317301687 1 1
0.503370432647798 0.501999208907621 1 1
0.529807431461963 0.528442525921391 1 1
0.469960021064115 0.468606182311551 1 1
0.529733405904246 0.52836135874238 1 1
0.493867928164921 0.492770621746165 1 1
0.484797615726706 0.483649380567954 1 1
0.484509986634016 0.483309053344416 1 1
0.547857959395054 0.546571049403568 1 1
0.526707703600051 0.525266746036807 1 1
0.509514632431075 0.508215397898771 1 1
0.499199186770248 0.497956190792815 1 1
0.425741818354279 0.424405307300514 1 1
0.50135109345541 0.500241929276711 1 1
0.494470259401043 0.493155047377996 1 1
0.498980096774708 0.497696359864587 1 1
0.453658665247661 0.452237955928183 1 1
0.507884119025003 0.506768887653673 1 1
0.471919557289765 0.470659224618732 1 1
0.507932005276654 0.506761975582891 1 1
0.509249941108492 0.508017513694017 1 1
0.483211518380887 0.481609468346232 1 1
0.495982631120074 0.494786233347222 1 1
0.479286826824377 0.477993702979104 1 1
0.484282785615999 0.483104405061849 1 1
0.477993755523568 0.476815334605518 1 1
0.504901633861271 0.503555606242784 1 1
0.569138804324052 0.567541247262017 0 0
0.515023039605883 0.513759182280997 1 1
0.511312826036146 0.509987963359998 1 1
0.515405459516299 0.514174164055206 1 1
0.510184816889003 0.508813883883976 1 1
0.502980007057136 0.501778749337275 1 1
0.494839412002936 0.493539081667363 1 1
0.497846927778806 0.49656159414944 1 1
0.505583183165085 0.504305231137228 1 1
0.528887061054008 0.527649817211011 1 1
0.465102139789476 0.463962873197696 1 1
0.477435055718106 0.476184288316098 1 1
0.483289581648405 0.481896767883361 1 1
0.508962432588786 0.507296221538513 1 1
0.505106602483976 0.503916010134917 1 1
0.530507575996047 0.529147531706302 1 1
0.503326084463473 0.502051973991487 1 1
0.475381659672926 0.474031614703487 1 1
0.45274603531126 0.451632622925551 1 1
0.483741408522471 0.482350211795392 1 1
0.46494344854534 0.46391009470816 1 1
0.561738081456137 0.560160158623138 1 1
0.467780771914978 0.466594494526886 1 1
0.474727957770582 0.473582084969634 1 1
0.520638342469497 0.51928635886104 1 1
0.467380073580213 0.466078595621239 1 1
0.464466865284274 0.463387667852689 1 1
0.53614515746077 0.534823982222536 1 1
0.488787294820174 0.487533638505633 1 1
0.51537871279006 0.51414441143714 1 1
0.505994114235311 0.504924532276544 1 1
0.492820490311476 0.491555908317607 1 1
0.473378673380708 0.472192017227984 1 1
0.523665536117018 0.522327214989154 1 1
0.503068996218227 0.501766284354351 1 1
0.480519687036931 0.479230011074386 1 1
0.488327715470744 0.486986677672429 1 1
0.545998076502607 0.544519957044321 1 1
0.509087861936334 0.507818452166135 1 1
0.52830999753828 0.527068751467111 1 1
0.548284718296326 0.546705668476171 1 1
0.468235793103244 0.466937824721557 1 1
0.506180815878144 0.504910872596383 1 1
0.470873749498941 0.469716023397319 1 1
0.509819400783972 0.508660448863052 1 1
0.476166720536002 0.474777813176493 1 1
0.497987861758256 0.496643263564042 1 1
0.503172950114031 0.501839976158688 1 1
0.464732102239318 0.463566180759033 1 1
0.524443152240491 0.523140404548364 1 1
0.473931139865762 0.472813770727463 1 1
0.468536596222457 0.467361483844269 1 1
0.497372454868456 0.49606954677852 1 1
0.485815338049702 0.484676980889596 1 1
0.487310828277796 0.486089816817455 1 1
0.477881068960006 0.476641467382611 1 1
0.505523246178197 0.504368619408009 1 1
0.509891179599095 0.508531314467698 1 1
0.512382439678167 0.511154373186279 1 1
0.456780726499528 0.455587514544248 1 1
0.472640641220456 0.471376013548155 1 1
0.509072784269202 0.507669924214491 1 1
0.48391919557144 0.48282129410767 1 1
0.517330447630487 0.516169941462864 1 1
0.517299604728411 0.5161063299984 1 1
0.506418435727264 0.50536823009367 1 1
0.508015367375153 0.506309804411565 1 1
0.471939941165592 0.470564585010029 1 1
0.504618720520833 0.503528244845976 1 1
0.500406591582879 0.499321857715448 1 1
0.558597070132558 0.55722688571639 0 0
0.505748941694024 0.504595006505898 1 1
0.535920602859318 0.534692599992926 1 1
0.556369110556513 0.554748841180703 0 1
0.501587868055104 0.50028817410976 1 1
0.538493006939376 0.537224592245517 1 1
0.510078045552187 0.508788751209266 1 1
0.517873461380749 0.51654164444572 1 1
0.499150534641794 0.497749391018611 1 1
0.507077359064052 0.505937862944212 1 1
0.544297840460184 0.54294343092846 1 1
0.500710987997473 0.499503439982903 1 1
0.547642778400413 0.546144872840233 1 1
0.468478609709446 0.467145813305227 1 1
0.469228778716453 0.468294563950193 1 1
0.509034620516631 0.507785563847679 1 1
0.468759412725912 0.467435646954438 1 1
0.515204503885616 0.513887395691071 1 1
0.499891624729177 0.49844537120615 1 1
0.490825627119555 0.489646809830338 1 1
0.49556147764486 0.494239283811223 1 1
0.437882724319107 0.436767223278671 1 0
0.525837621806017 0.524345804552912 1 1
0.461327436871097 0.46019500055798 1 1
0.533439527520045 0.532164155361017 1 1
0.470010565701686 0.468838126944217 1 1
0.479030835032933 0.477803261323484 1 1
0.470534666417569 0.469167317234853 1 1
0.486504420866356 0.485027288111663 1 1
0.484365811817299 0.48323176326848 1 1
0.512684013455744 0.510853109275855 1 1
0.557899841312113 0.556685809933906 0 0
0.516120323973212 0.51483697627922 1 1
0.488469595126161 0.487140146285933 1 1
0.467110871944588 0.465950654481967 1 1
0.49806518401643 0.496964757495862 1 1
0.518590410530087 0.517477672038909 1 1
0.502936551727198 0.50173268091721 1 1
0.466034750978467 0.464757582656728 1 1
0.516371994392463 0.515174172445338 1 1
0.463682216849549 0.462550428238028 1 1
0.496926774231854 0.495814756105966 1 1
0.449854490455754 0.448796971969118 1 1
0.52522181296389 0.523992422095791 1 1
0.516006746937798 0.514490290948262 1 1
0.461887434824604 0.460746908055488 1 1
0.501237843540756 0.500131285659268 1 1
0.484962513709791 0.48382389494555 1 1
0.487124003929537 0.486064766909442 1 1
0.549207620878525 0.547780130316321 1 1
0.463348788596969 0.462301943494674 1 1
0.490688978037552 0.489687986563838 1 1
0.531428421681022 0.529970538200892 1 1
0.500832162839917 0.499773911082677 1 1
0.48306561461571 0.48180194847795 1 1
0.521518215504532 0.520247672400354 1 1
0.531678146680543 0.530205157734374 1 1
0.49565695526336 0.494600107449865 1 1
0.528404396266057 0.527179145707536 1 1
0.514880101886167 0.513667115374305 1 1
0.505288165520776 0.504180467517111 1 1
0.501398817390989 0.500180006538811 1 1
0.517364908729473 0.516239697995217 1 1
0.516443826177562 0.515246543267098 1 1
0.474210330023746 0.473082008387755 1 1
0.500338137376742 0.499159177109653 1 1
0.504863884916647 0.503438574533619 1 1
0.537417680121641 0.535909141651406 1 1
0.507600912738637 0.506496896626856 1 1
0.461400695888291 0.460090557723488 1 1
0.48807652495943 0.486703806418825 1 1
0.530621615457105 0.529313706355384 1 1
0.516443503401062 0.515053884768647 1 1
0.493765841863311 0.492276564943967 1 1
0.487564879016745 0.486110793289229 1 1
0.502603069940854 0.501341834447038 1 1
0.548294505158257 0.547001769190551 1 1
0.501246311018057 0.500003773261708 1 1
0.501277555748178 0.500001595207836 1 1
0.512190609149096 0.510563140754662 1 1
0.476524794944811 0.475259229698531 1 1
0.48151991222264 0.480325149979384 1 1
0.482541163170654 0.481286949825228 1 1
0.4988919207309 0.497732830960787 1 1
0.474904520877423 0.473707353236786 1 1
0.495907419546931 0.494622514574361 1 1
0.51475406141572 0.513444816248909 1 1
0.494681824875508 0.4935862352991 1 1
0.460951184251635 0.459681846470656 1 1
0.511295634440855 0.509933348298877 1 1
0.490828747523389 0.489439121169558 1 1
0.511932954888482 0.510602888964245 1 1
0.473922447721946 0.472806446601862 1 1
0.50360329371173 0.502293395145624 1 1
0.539283480943536 0.537860773307502 1 1
0.519109385981619 0.517805195748277 1 1
0.468587736753311 0.467584168469956 1 1
0.502851444596435 0.501752261890334 1 1
0.51371384519765 0.512489734575842 1 1
0.516569549223551 0.515084494714154 1 1
0.496563638313374 0.495301323036225 1 1
0.48723352730057 0.486123122504538 1 1
0.490691075098836 0.48933127298827 1 1
0.522242216733499 0.520980836574575 1 1
0.50752152283445 0.50619693177922 1 1
0.503767539016458 0.502428087424841 1 1
0.521072597107153 0.519596168072344 1 1
0.509168600929973 0.508009493948554 1 1
0.552306960374345 0.550974774062772 1 1
0.507580472612228 0.50628318907922 1 1
0.483181484350266 0.481955823651325 1 1
0.44352256495738 0.44229396358793 1 1
0.55820402712041 0.55655802673676 1 1
0.499143211449241 0.49795290649813 1 1
0.484273716394236 0.482802433251529 1 1
0.499642737408578 0.49848224900251 1 1
0.51354240106494 0.512216793750492 1 1
0.48818615167501 0.486639259764032 1 1
0.454045035710688 0.452686419784057 1 1
0.474631969281096 0.473381142571165 1 1
0.493401824789181 0.491931957748384 1 1
0.491840887626999 0.490485163996582 1 1
0.586583445301904 0.585006461225433 0 0
0.497525142800359 0.496257622328996 1 1
0.459607258094755 0.45828674574002 1 1
0.553049727507711 0.551701825784902 0 0
0.503284377679068 0.502034276732001 1 1
0.490893518572146 0.489552930108251 1 1
0.508837298365022 0.507644082624024 1 1
0.541706631871545 0.540113085044755 1 1
0.474086757129767 0.473034815375838 1 1
0.520472568704514 0.518869334699259 1 1
0.457559640997583 0.456241338498443 1 1
0.500552287391565 0.499340998318544 1 1
0.532499768783828 0.531000149209277 1 1
0.474500499685066 0.473437229196129 1 1
0.493797417198195 0.492573733679183 1 1
0.442538621201264 0.441303917073645 1 1
0.47145722787208 0.470355279702482 1 1
0.484283375466696 0.483075706537352 1 1
0.462721474263978 0.461643994866031 1 1
0.47927694624526 0.478157339560688 1 1
0.467144274444306 0.465696990305572 1 1
0.507856731809519 0.50664421244074 1 1
0.498727130954333 0.497503211605199 1 1
0.482422703539461 0.481221077480533 1 1
0.50407324894508 0.502729869538271 1 1
0.416667324471762 0.415779797311861 0 0
0.527845760578918 0.526524802544529 1 1
0.515304928318041 0.514010877444626 1 1
0.534957704976367 0.533662299201634 1 1
0.547223874667175 0.545700495597135 1 1
0.550233819692245 0.548580996572503 1 1
0.462262672111576 0.461069291458132 1 1
0.47328417716064 0.471981545261924 1 1
0.464241977063166 0.463228008023234 1 1
0.486058862647256 0.484782649582066 1 1
0.488116762218333 0.486974336652848 1 1
0.480368286570233 0.479292565014823 1 1
0.508504452443748 0.507112961567786 1 1
0.571685815182348 0.570276593535233 0 0
0.495152952035379 0.494015226930457 1 1
0.465779530736757 0.464519991438483 1 1
0.50088542788552 0.499595873255562 1 1
0.470269560391953 0.468838920676355 1 1
0.498584822421724 0.497415698942706 1 1
0.489557272547123 0.488111410381025 1 1
0.482811572612544 0.481403470675536 1 1
0.516291709091105 0.515087685893671 1 1
0.457226454783185 0.455924288431627 1 1
0.493853471424115 0.492392332325604 1 1
0.493886630186312 0.492662383839231 1 1
0.538406500384487 0.537021876467575 1 1
0.515048533756533 0.513984168206825 1 1
0.514139085629737 0.512850956833356 1 1
0.508228558808241 0.506949837106466 1 1
0.498244876718029 0.4967522994457 1 1
0.526160906392485 0.524866901083073 1 1
0.490942649071222 0.489464835263474 1 1
0.546795517899773 0.545641513908328 1 1
0.499634157420555 0.4983058850946 1 1
0.485223061209087 0.483956282925047 1 1
0.493268446724576 0.492173119080262 1 1
0.485062032575135 0.483871758137609 1 1
0.454516156012967 0.453381856414648 1 1
0.517168494361702 0.515728038889252 1 1
0.511600869815851 0.510280922483741 1 1
0.473003858321991 0.471808225659916 1 1
0.500768930610102 0.499494742230294 1 1
0.473615665896847 0.472372219312434 1 1
0.490710170072071 0.489612168292239 1 1
0.52067976262027 0.519366947993642 1 1
0.464947590539596 0.463838418645275 1 1
0.518721012296032 0.517486512016308 1 1
0.55162946545619 0.550291008811352 1 1
0.47312046474942 0.47190395605729 1 1
0.473704329003794 0.47251675133253 1 1
0.472092848295744 0.471049689194198 1 1
0.530559331550766 0.529282847587626 1 1
0.484910898932165 0.483785264153297 1 1
0.5014474278262 0.500342634384651 1 1
0.510004362487215 0.50878788259498 1 1
0.499255159358032 0.498152167173787 1 1
0.552712197840672 0.551229783693665 1 1
0.490083663349709 0.488768098863655 1 1
0.468043641597833 0.466774941936465 1 1
0.451878965752714 0.450829517194557 1 0
0.513890680833866 0.512596858080967 1 1
0.495136577823063 0.49380921842939 1 1
0.510972984164938 0.509704359837132 1 1
0.49613948372925 0.495025477457261 1 1
0.508223568894608 0.507140671976602 1 1
0.483296688785417 0.481772868607096 1 1
0.503046290750711 0.501889433848527 1 1
0.547892324433597 0.546474068252253 1 1
0.514148688092524 0.512758344467382 1 1
0.457853969466728 0.456535729674743 1 1
0.527529645592727 0.526239763443584 1 1
0.466071790091615 0.464573890574353 1 1
0.499615752460717 0.498515657612663 1 1
0.486252367437917 0.485114062412529 1 1
0.484220361712564 0.483012341490615 1 1
0.474886713131857 0.473589286384095 1 1
0.472108293208285 0.470674925963787 1 1
0.53913730570025 0.537849662811375 1 1
0.517397131479246 0.516158632939499 1 1
0.452658791905285 0.451527302069777 1 1
0.486808309210629 0.485669216379592 1 1
0.452110166299344 0.450762293968808 1 1
0.501521698455972 0.499958250686508 1 1
0.522607072026421 0.521489737739937 1 1
0.509534701238822 0.508109172983587 1 1
0.531306996812469 0.529867645529733 1 1
0.522244675619956 0.52102219468401 1 1
0.477184720090513 0.475809677373972 1 1
0.488918249824991 0.487672882904571 1 1
0.468331989400937 0.467250911029579 1 1
0.456538728698885 0.455411604138335 1 1
0.500463005452488 0.499213077257765 1 1
0.479964111719782 0.478591332349947 1 1
0.512796299721405 0.51166522663054 1 1
0.520803155349292 0.519415438362306 1 1
0.483468577027517 0.482243774836597 1 1
0.498735954828544 0.497471153449019 1 1
0.482403705639352 0.481342049573167 1 1
0.535964762986343 0.534628301242949 1 1
0.462446999742901 0.461158215677237 1 1
0.495373517718865 0.494063911086264 1 1
0.517907367441465 0.516598215348624 1 1
0.468918823104715 0.467787703490483 1 1
0.520637904566788 0.519288348017886 1 1
0.534482723054257 0.533032735868738 1 1
0.500535178595714 0.499097710879758 1 1
0.520059028647043 0.518364835735164 1 1
0.507424040833726 0.505623734904258 1 1
0.499792008165399 0.498432947872003 1 1
0.491541461235717 0.490281880402083 1 1
0.49842500363077 0.497052760260685 1 1
0.522982951787219 0.521571674823037 1 1
0.509933471181582 0.508625678539119 1 1
0.478754576144011 0.477622488812634 1 1
0.488071389549152 0.48684767209718 1 1
0.486647605805435 0.485316501020114 1 1
0.519903431244749 0.518475549942729 1 1
0.511521173386993 0.510231890791832 1 1
0.499418190061815 0.498274768790515 1 1
0.505367918576294 0.504331425965199 1 1
0.510376191748513 0.509175315016035 1 1
0.543046804353376 0.541546887596265 1 1
0.46692387519537 0.465805705971477 1 1
0.427016933344881 0.426069672071735 0 0
0.466125702130452 0.464905067943653 1 1
0.487611196442826 0.48628558775729 1 1
0.512800157495464 0.511494907380924 1 1
0.546018832133598 0.544801959739919 1 1
0.469893253989804 0.468734336396035 1 1
0.565725546271997 0.564303510453911 0 0
0.542741618105077 0.5413970211507 1 1
0.473842216439582 0.472605722066145 1 1
0.490199992411744 0.488839389283229 1 1
0.52416769843386 0.522788209176274 1 1
0.542591809118596 0.541301326779913 1 1
0.484583423766192 0.483457655298092 1 1
0.48545527999623 0.484249556707718 1 1
0.506941775433718 0.505546413449075 1 1
0.527790948557403 0.526493631499348 1 1
0.484789295340355 0.483365541910426 1 1
0.482778764784938 0.481271035241412 1 1
0.488155346482844 0.486872099952486 1 1
0.498233300049572 0.496970233611456 1 1
0.466740333797853 0.465558174831912 1 1
0.472874822693889 0.47160412623492 1 1
0.526046130260216 0.524738274239659 1 1
0.473326494175757 0.472169794906397 1 1
0.502381908961924 0.500877043479172 1 1
0.497779941668828 0.496661770573677 1 1
0.462811711347034 0.461681247854639 1 1
0.514003957427116 0.512751060606998 1 1
0.487236045532244 0.48590553571385 1 1
0.521486735683453 0.520212954640837 1 1
0.48103063051119 0.4797746749453 1 1
0.512738117934559 0.511299691307765 1 1
0.528711019976088 0.527460799969681 1 1
0.510782835098536 0.509650661172525 1 1
0.492056562745614 0.490861224818923 1 1
0.472826568431939 0.471443043247628 1 1
0.497801001932764 0.496692149145409 1 1
0.549257094221333 0.547868276819371 1 1
0.555345511582565 0.554031798133644 0 0
0.519881714631291 0.518293615077307 1 1
0.48250466078875 0.481224511400983 1 1
0.495618588335524 0.494487467167237 1 1
0.455458210308386 0.454185871044575 1 1
0.48866634046031 0.487389190445348 1 1
0.508797735104966 0.507358990746288 1 1
0.436388587568899 0.435365740215508 0 0
0.50064679520185 0.499271904500849 1 1
0.490504279290182 0.489241067628406 1 1
0.506514819373089 0.505320362490441 1 1
0.478481941002884 0.477270213183859 1 1
0.475930607332007 0.47474844101854 1 1
0.492438329235057 0.491236855258247 1 1
0.4628783721992 0.461757473947042 1 1
0.51894196097189 0.517858294000238 1 1
0.460757919224364 0.459646155636583 1 1
0.477446135536081 0.476207114041812 1 1
0.516566867258182 0.515337676199954 1 1
0.481747992620961 0.480685246694031 1 1
0.481925528811999 0.480603436018898 1 1
0.493018202564272 0.491687030657901 1 1
0.532526114769153 0.531044424615572 1 1
0.465742424710585 0.464409621660337 1 1
0.500128639780583 0.498825632928512 1 1
0.477405924701536 0.476249525351902 1 1
0.480491681516872 0.478860888640731 1 1
0.491110634451276 0.489996558878762 1 1
0.530698859936981 0.529257413776111 1 1
0.487457142430546 0.485968772154847 1 1
0.494528179127108 0.49315581175843 1 1
0.496384958408332 0.495066473491709 1 1
0.50796711076725 0.506820333996005 1 1
0.492004900764615 0.490795926854945 1 1
0.503278519305496 0.501989853862962 1 1
0.460675642218845 0.459322327018128 1 1
0.484561624394501 0.483336399358719 1 1
0.453713715609047 0.452618273100758 1 1
0.532695718739675 0.531462475367088 1 1
0.47387948667655 0.472415886795956 1 1
0.533255374936323 0.531634362456923 1 1
0.541123755014014 0.539698454974964 1 1
0.500084528583352 0.498907064991677 1 1
0.49469646759624 0.493672202429719 1 1
0.481236644512625 0.479943659736311 1 1
0.504626608930369 0.503472299393105 1 1
0.471103983788113 0.469969695140894 1 1
0.488492388914838 0.48722916288002 1 1
0.511182325317782 0.509844958527403 1 1
0.564332786690828 0.562714721097852 0 0
0.538127329480797 0.536244304270956 1 1
0.520794225951223 0.519429768454101 1 1
0.480209669989131 0.479019326146295 1 1
0.505411755919229 0.50404979569983 1 1
0.483234649465547 0.48204110470397 1 1
0.473314387476561 0.472181968579227 1 1
0.548420734445534 0.546944464370614 1 1
0.525415799293713 0.524357892010518 1 1
0.460847081027993 0.459555143704835 1 1
0.55831408736758 0.556892500138251 0 0
0.492401065397046 0.491125903744335 1 1
0.534995865509487 0.533798907801394 1 1
0.475247547953375 0.474227728849391 1 1
0.495237023605916 0.494138403252765 1 1
0.517793369016027 0.516654502266143 1 1
0.503551607199088 0.502291545136264 1 1
0.480362243683507 0.479312881450885 1 1
0.486306965633828 0.48502804346146 1 1
0.504398910340486 0.502989681641975 1 1
0.507233491716862 0.505941880613704 1 1
0.511850354344945 0.510792698128433 1 1
0.509574166201775 0.508307851655001 1 1
0.474718178360488 0.473238299333827 1 1
0.503081668375942 0.501702194045989 1 1
0.490789208032057 0.489615304064548 1 1
0.48302966783147 0.481933098825564 1 1
0.488337228228741 0.487129641304233 1 1
0.47841748027611 0.476954864887662 1 1
0.502820720875323 0.501662586501045 1 1
0.501313200365227 0.50007868419257 1 1
0.473660230592438 0.472440758924113 1 1
0.487086828476064 0.485654212072233 1 1
0.504633716252644 0.503389666060899 1 1
0.553899926872486 0.552490835220623 0 0
0.44944593834719 0.448279297924572 1 1
0.523473700058473 0.522165663835377 1 1
0.485461699796637 0.484175025462975 1 1
0.561762076716438 0.560348957701422 0 0
0.532662702688873 0.531265311154898 1 1
0.511283204872034 0.510049149331266 1 1
0.517429202286941 0.515850313111302 1 1
0.486907401145862 0.485807573614988 1 1
0.526011338974836 0.524876434058895 1 1
0.513994153783695 0.512687392033431 1 1
0.493746498528886 0.49248109449163 1 1
0.543623925343386 0.542285403271814 1 1
0.522390490082643 0.521117913347263 1 1
0.47739557024597 0.476169669501791 1 1
0.481003076527743 0.479816291006432 1 1
0.46123024376992 0.46009327132308 1 1
0.511744968238212 0.510507397038102 1 1
0.538754791709117 0.537531780425786 1 1
0.512884742342414 0.511598668146207 1 1
0.525750620431582 0.524492403727252 1 1
0.473732613263328 0.472522611607157 1 1
0.50895228386545 0.507801014609254 1 1
0.450357315272239 0.449131340963361 1 1
0.534032805523573 0.532681435615967 1 1
0.487743400857285 0.486409314969088 1 1
0.486073287107914 0.484703710803027 1 1
0.485957804292741 0.484722083111666 1 1
0.544811116935182 0.542833529802738 1 1
0.483097842616356 0.481948960956081 1 1
0.478684197638593 0.477480793559279 1 1
0.481988610841505 0.480828138633942 1 1
0.472416251026588 0.47095124337411 1 1
0.513098841733926 0.511719785024768 1 1
0.48296944260776 0.481375602156239 1 1
0.493962106594526 0.492791927972727 1 1
0.531676263106949 0.530377097888918 1 1
0.482343794694578 0.481091530311886 1 1
0.507859654068845 0.506704727085043 1 1
0.525446498689916 0.524154837707931 1 1
0.469828275859367 0.468108333910304 1 1
0.516465964359984 0.515010650840376 1 1
0.492641824455149 0.491394087861829 1 1
0.550248231110018 0.549007978919246 1 1
0.462373257803892 0.461251433839667 1 1
0.490095553192798 0.488923856068186 1 1
0.520464291410023 0.518944333040691 1 1
0.568051587958506 0.566530749019339 0 0
0.502071296502072 0.50068130268649 1 1
0.48634440646149 0.485223895225486 1 1
0.515390035871483 0.513953226366517 1 1
0.515945290104983 0.514705718335423 1 1
0.486593684311772 0.485473246543586 1 1
0.450984780407318 0.449725023807136 1 1
0.489287283392825 0.48806587330335 1 1
0.493478002604435 0.49225535861061 1 1
0.532130442349137 0.530712216426855 1 1
0.486718494936242 0.485480904232966 1 1
0.445222290856107 0.444108906655093 0 0
0.446442799504001 0.445377972369886 0 0
0.530612924413731 0.529206016619186 1 1
0.460972348195097 0.459715766069005 1 1
0.50485129669756 0.503635334211399 1 1
0.501566622831695 0.500494396997727 1 1
0.518409606206094 0.517158025188479 1 1
0.479129995033801 0.477874338083949 1 1
0.472007478678984 0.47079892818088 1 1
0.507685094669961 0.506232596992746 1 1
0.489712234177177 0.488543654474049 1 1
0.497076089924729 0.495731905514595 1 1
0.51547439063744 0.514159816168007 1 1
0.466079470153399 0.465075521383996 1 1
0.518926486615987 0.517692312854557 1 1
0.550679453251646 0.549138668172521 1 1
0.535953891192639 0.534676810752401 1 1
0.502061233187895 0.50080676185226 1 1
0.500530115760127 0.49930642979199 1 1
0.521733215286019 0.520555340627192 1 1
0.513219956627598 0.511810242064234 1 1
0.484305676936928 0.483024011203213 1 1
0.474782261142364 0.473779233796731 1 1
0.505984244791123 0.504605945437628 1 1
0.492431867926817 0.491231759743335 1 1
0.517307932757604 0.516088063350399 1 1
0.512974583652296 0.511863601186514 1 1
0.506405218153528 0.505351569157928 1 1
0.489527220741372 0.488222366801557 1 1
0.510874949835593 0.509730236106685 1 1
0.506557272109708 0.505267317536726 1 1
0.502392856918659 0.501129899250651 1 1
0.531679579844461 0.529880062422731 1 1
0.474672279778799 0.473392770913584 1 1
0.52658984711195 0.525079678483288 1 1
0.52211194355128 0.520889733450358 1 1
0.475772469402835 0.474666353655086 1 1
0.510547488031572 0.509265269383815 1 1
0.499562673719178 0.498210733676062 1 1
0.512916273860062 0.511429265968683 1 1
0.507176400018513 0.505979195650598 1 1
0.476396461783811 0.475100985318472 1 1
0.476339984594389 0.475151547088109 1 1
0.477537681701938 0.476136537040175 1 1
0.495641545499879 0.494451907720148 1 1
0.473751149593455 0.472604010412135 1 1
0.503085253470527 0.501728029214564 1 1
0.559929973558748 0.558400113812131 0 1
0.501817081395553 0.500483714870049 1 1
0.491994081666546 0.490729251767174 1 1
0.482082915480259 0.480898217718343 1 1
0.515108490180313 0.513520793840654 1 1
0.484956441663787 0.483771478225941 1 1
0.502043143126984 0.500897723600054 1 1
0.544706642906898 0.543353800825429 1 1
0.487933811392974 0.486875291531261 1 1
0.491714349849782 0.490262820153781 1 1
0.478615008419154 0.477405588914876 1 1
0.471181311206314 0.470032845343986 1 1
0.514709705308323 0.513359273575682 1 1
0.472145146290259 0.471089674321245 1 1
0.51022351269367 0.508945440293524 1 1
0.529041784109218 0.527654442366522 1 1
0.51095959861053 0.509633922630022 1 1
0.477879403568471 0.47660815572371 1 1
0.506584901875038 0.505389608621752 1 1
0.501291800808644 0.500108727355608 1 1
0.489912379908355 0.48889340059265 1 1
0.504238670118385 0.502874525408709 1 1
0.535772616524332 0.534606288679152 1 1
0.471843289535035 0.470745927158993 1 1
0.491670906711849 0.490467394410257 1 1
0.510067558702735 0.508874267986403 1 1
0.540942109403075 0.539707613182108 1 1
0.475760048032863 0.474495533316232 1 1
0.508608086035202 0.507459605938576 1 1
0.513246364554592 0.511844167416245 1 1
0.45142056996867 0.450310703957903 1 1
0.508445558593064 0.507207013068389 1 1
0.510301129202321 0.509060529642644 1 1
0.531829523929737 0.530423449621548 1 1
0.524153447192753 0.52290504407863 1 1
0.49405071703679 0.492973078441756 1 1
0.517058793491569 0.515785252422704 1 1
0.54059333987597 0.539085924415435 1 1
0.473430999354744 0.472277751004931 1 1
0.479740981221387 0.478418846782706 1 1
0.476895875897446 0.475695568444958 1 1
0.501153122546306 0.500082827850472 1 1
0.50055382527966 0.499076718181346 1 1
0.488413719828075 0.487159737696908 1 1
0.493718434457403 0.492568892945322 1 1
0.518245552659221 0.516918767676489 1 1
0.506147448785003 0.504833054344567 1 1
0.517650285336035 0.516341169650858 1 1
0.52234818766864 0.520943355315019 1 1
0.46794915759366 0.466814458809287 1 1
0.461136032759036 0.4600205948303 1 1
0.50685809833993 0.505552884916991 1 1
0.529488245320557 0.52812192188564 1 1
0.546768367335722 0.545452498111474 1 1
0.485222537024635 0.483902449945537 1 1
0.537262945695457 0.535816410785984 1 1
0.495279098229951 0.494102363726477 1 1
0.497868058859774 0.496649130918384 1 1
0.496777692015228 0.495569764365272 1 1
0.474915080239903 0.473597392056976 1 1
0.457046822732301 0.455843225371413 1 1
0.492979905701865 0.491764931327747 1 1
0.5341797444174 0.5325630388381 1 1
0.513854411083779 0.512524946086354 1 1
0.490651559332855 0.489371623699446 1 1
0.518288916649551 0.517081781005981 1 1
0.484716847873295 0.483582055111699 1 1
0.549937526788531 0.54851985215671 1 1
0.493057193402697 0.491619625882215 1 1
0.482552425575632 0.481298087191461 1 1
0.473896046125962 0.472382456593948 1 1
0.516914404069538 0.515431385935096 1 1
0.474875296199708 0.473565914974525 1 1
0.537839227003533 0.536268890928389 1 1
0.546515879884177 0.545342725888143 1 1
0.544101962073961 0.5428437239192 1 1
0.50536804920693 0.504196043422632 1 1
0.503047551705322 0.50181264406603 1 1
0.513555768930685 0.512254213505477 1 1
0.490688625873577 0.489441869688854 1 1
0.471170997890615 0.469858305288241 1 1
0.497660016044477 0.496335025577064 1 1
0.480239074908688 0.479165973544701 1 1
0.475561025309626 0.474482186233082 1 1
0.51396677262922 0.512693301594685 1 1
0.493934035368217 0.492350390426774 1 1
0.531300058182651 0.529975328540262 1 1
0.515417429758608 0.514074263854248 1 1
0.521651225702777 0.520299287671394 1 1
0.486800754173132 0.485625744192243 1 1
0.477374013663251 0.476239078258161 1 1
0.495124591682975 0.494002098078427 1 1
0.511632092217253 0.510284466972925 1 1
0.49127794894748 0.490167726792965 1 1
0.441236590666349 0.440176089588412 0 0
0.542403300782192 0.541010391884199 1 1
0.484799975570961 0.483622883133234 1 1
0.499012354157549 0.497579535919679 1 1
0.482403949455683 0.481151434865195 1 1
0.511193259671914 0.510063731208381 1 1
0.51537604238148 0.514082228559655 1 1
0.508410610193516 0.506773689747762 1 1
0.48439924712948 0.483384149551912 1 1
0.483411242888168 0.482062310889992 1 1
0.543444606324894 0.542111923580498 1 1
0.500306501430961 0.498951505349726 1 1
0.537953038072125 0.536544283908774 1 1
0.500796163115449 0.499602209502845 1 1
0.52269861224866 0.52137632979398 1 1
0.509056355425326 0.507830428403686 1 1
0.510201006128124 0.509114243045578 1 1
0.497146972943105 0.495991026143035 1 1
0.552104781792024 0.550976755262152 0 0
0.468719471461758 0.467675880607697 1 1
0.48400957617661 0.482920350860403 1 1
0.516391810373585 0.515188000252061 1 1
0.525175998359078 0.523872277314919 1 1
0.487287101538591 0.486149082757672 1 1
0.516392397338925 0.51525900893949 1 1
0.504255456030447 0.502849231546229 1 1
0.504485309969463 0.50332943970224 1 1
0.543074695310437 0.541512824938543 1 1
0.532450942878682 0.531176646726262 1 1
0.484491210725837 0.483380707325108 1 1
0.527129994186381 0.525948544350411 1 1
0.536884788081479 0.535561147099658 1 1
0.540114793031744 0.538531020513245 1 1
0.541040397316807 0.539735354284478 1 1
0.47735011367273 0.47612456464853 1 1
0.467311910272741 0.466179223354697 1 1
0.534397285134508 0.532921985792192 1 1
0.471905753218737 0.470767888815625 1 1
0.483939305694031 0.482712886506771 1 1
0.478367842892096 0.477188276419224 1 1
0.463645987862999 0.462552887972178 1 1
0.462741788139201 0.461631749998043 1 1
0.496074797818928 0.49479115870625 1 1
0.516020014980335 0.514465034069201 1 1
0.527535810289344 0.526127333128256 1 1
0.530188673498135 0.528789131703709 1 1
0.515590986174171 0.514055497747301 1 1
0.525617992690906 0.524377302674084 1 1
0.484242228744987 0.483072108356886 1 1
0.452064311601388 0.450822531359299 1 1
0.496776242732369 0.495521715428097 1 1
0.535960930153793 0.534529753566567 1 1
0.490841292832891 0.489565972125056 1 1
0.471366861832198 0.470127120989022 1 1
0.507237918576777 0.505958516140557 1 1
0.524764170319138 0.523505309234976 1 1
0.489092043534324 0.487466614899789 1 1
0.546382844395462 0.544969468237051 1 1
0.496856776025721 0.495712477376045 1 1
0.538613591435155 0.537030742668067 1 1
0.453950215996371 0.452632313433026 1 1
0.496952818580273 0.495639080635395 1 1
0.486285674638084 0.485118377822678 1 1
0.476723970962617 0.475620250703369 1 1
0.508915468321559 0.507867959510054 1 1
0.485539737685965 0.484341299848268 1 1
0.478442398867817 0.477320195759269 1 1
0.488526705937793 0.48735444035279 1 1
0.466123150484544 0.464904199748488 1 1
0.496431398915654 0.495299477302232 1 1
0.458996568427801 0.45764178233447 1 1
0.450296177699171 0.449149345139474 1 1
0.512613856507673 0.511372829938971 1 1
0.486070064058697 0.485009290330191 1 1
0.472561992930018 0.471463642713989 1 1
0.502984315550994 0.50186880859831 1 1
0.557074325845186 0.555607870806663 0 0
0.460581022076245 0.459572914810905 1 1
0.532467551683528 0.531350625464818 1 1
0.524460572765261 0.523169516727385 1 1
0.489548637733156 0.488295052331609 1 1
0.501450162206838 0.50034901409277 1 1
0.510769333992007 0.509564118884242 1 1
0.447917401300873 0.446708601083933 1 1
0.509224333530835 0.507993198855878 1 1
0.503702393756965 0.502311980642342 1 1
0.495396980762103 0.494209718119935 1 1
0.488082634030208 0.48697570147949 1 1
0.526400278158891 0.525033429152501 1 1
0.533030033124069 0.531555464337786 1 1
0.503021328291673 0.501788790578583 1 1
0.480362650193197 0.478832410179135 1 1
0.46722777937356 0.465760614967519 1 1
0.465554513355853 0.464464780745842 1 1
0.482934326480836 0.481677444252862 1 1
0.500195421145204 0.498788565315654 1 1
0.482721013796027 0.481702000151777 1 1
0.529129570636335 0.52789640544137 1 1
0.501500582238953 0.500260234255879 1 1
0.540328275638544 0.538892892761113 1 1
0.534506383172886 0.532969491136213 1 1
0.575713961653709 0.574144346994631 0 0
0.488241538868083 0.486868153487397 1 1
0.465107276087467 0.463897308619143 1 1
0.499490513002081 0.498396350046702 1 1
0.506314867839955 0.505105564399739 1 1
0.493616259355232 0.49246405496207 1 1
0.515440300310082 0.514272272945191 1 1
0.492288469848839 0.490948558439936 1 1
0.447952952995011 0.44684517748156 1 1
0.499560033292842 0.49829708066828 1 1
0.48866587036574 0.487317729301767 1 1
0.521266240093642 0.51988114928622 1 1
0.48341131802595 0.481922127086328 1 1
0.543283184080858 0.542067495539306 1 1
0.500771400774795 0.499188873770959 1 1
0.487173189406168 0.485653724791896 1 1
0.465804338501685 0.46452657703225 1 1
0.502422768955354 0.501226987152022 1 1
0.530864023707353 0.529340861338891 1 1
0.513947277683262 0.512500332295426 1 1
0.502218419123742 0.50098442350488 1 1
0.469428249092911 0.468287199421305 1 1
0.477923998526151 0.47675465345724 1 1
0.480849295492989 0.479776020391469 1 1
0.515047821210535 0.513885749571311 1 1
0.518848938605283 0.517618258599917 1 1
0.501104469906836 0.499694117204841 1 1
0.471589802504276 0.47044450075639 1 1
0.484188702502553 0.482979242872397 1 1
0.489062110880356 0.487873069534304 1 1
0.471605121368129 0.470486989290847 1 1
0.465008992370255 0.463911586007691 1 1
0.481338945097474 0.479727774339826 1 1
0.475170487156344 0.473952399932075 1 1
0.493084040483609 0.491809282791467 1 1
0.487679041155514 0.486296897044021 1 1
0.484183287919216 0.482872340413998 1 1
0.483846820108852 0.482739620888664 1 1
0.51734338109479 0.515905131947747 1 1
0.484489001516934 0.483279302739905 1 1
0.552993992991515 0.551647167387279 0 0
0.442015048569382 0.440871424892419 0 0
0.512321529707829 0.510995620753321 1 1
0.485660245585844 0.484245658433955 1 1
0.451426855883204 0.44995923742481 1 1
0.587343019746386 0.585771081031542 0 0
0.549120958213504 0.547637049836071 1 1
0.471186161791117 0.469950633872233 1 1
0.475036741605222 0.473961482213747 1 1
0.483707033034285 0.482468945592286 1 1
0.484723363773503 0.483540198781785 1 1
0.524372478618452 0.523169160311416 1 1
0.490703153766994 0.489226531244642 1 1
0.523290492422683 0.521937419792093 1 1
0.506198611955888 0.504945888282303 1 1
0.514163864793981 0.513036123297872 1 1
0.498100138715472 0.496631548253858 1 1
0.536360209611792 0.534779166478831 1 1
0.495582295401533 0.49448785065592 1 1
0.471509545318632 0.470201756271047 1 1
0.522278319134812 0.520972303313536 1 1
0.522078346862337 0.520567369877622 1 1
0.437712279390471 0.436674281163622 0 0
0.468918128938391 0.467753507535588 1 1
0.512561218800044 0.511364015318468 1 1
0.460865252884862 0.459758517051743 1 1
0.511759348559832 0.51053874776736 1 1
0.484488915882666 0.483460674046859 1 1
0.479254220295915 0.478028322884844 1 1
0.458741844052958 0.457518242505432 1 1
0.502763135179918 0.501625166249603 1 1
0.529377267554161 0.527632810191198 1 1
0.529249279322543 0.527983339777575 1 1
0.465900291042715 0.464728415361957 1 1
0.496211382074363 0.494883742842808 1 1
0.482915694365089 0.481752838707473 1 1
0.479866807151599 0.478542968748961 1 1
0.508567600705755 0.507350238850708 1 1
0.456224061751984 0.45503714862425 1 1
0.499076641850944 0.497696148346673 1 1
0.495317097567974 0.494175714089818 1 1
0.498809295427565 0.497655836631523 1 1
0.496163882450158 0.495031743940969 1 1
0.466152053972158 0.46493364779078 1 1
0.462402313820544 0.461148027317538 1 1
0.494527345259349 0.493402453757042 1 1
0.50397582317579 0.502645539634509 1 1
0.495635380816114 0.494475684759864 1 1
0.52005425752988 0.518673734975117 1 1
0.508080343525494 0.506744028542021 1 1
0.472927620660874 0.47172851039619 1 1
0.475418097414738 0.474109861916948 1 1
0.52126280254337 0.51992592350856 1 1
0.483886459136596 0.482542419988673 1 1
0.466612262469112 0.465620540744875 1 1
0.493546709134161 0.492318613590999 1 1
0.498622418189502 0.497387492312995 1 1
0.477396120396284 0.476250653632044 1 1
0.431454324930459 0.430328466053427 0 0
0.527128528376268 0.525837782733755 1 1
0.49112129000513 0.489940124348473 1 1
0.486188141623207 0.484886764841251 1 1
0.503593385533533 0.502457350468195 1 1
0.504420172855442 0.503123195756593 1 1
0.49269201035311 0.491252333675988 1 1
0.487116751619027 0.48589640920986 1 1
0.482447097050853 0.481260117032891 1 1
0.513306956668142 0.511786136673748 1 1
0.474275810062956 0.472901619634974 1 1
0.462973340807409 0.461670306545867 1 1
0.504767598826722 0.503513113560109 1 1
0.531174415465316 0.529860682457067 1 1
0.492142976853615 0.490940353118698 1 1
0.528449693369967 0.527089745839005 1 1
0.499936134163578 0.498547272160116 1 1
0.449999641263794 0.448805151240802 1 1
0.49463222604629 0.493081682499023 1 1
0.49347412493947 0.492293838350032 1 1
0.507980806329146 0.506599273517015 1 1
0.475823962491384 0.474767279798446 1 1
0.490755713866634 0.489469170400291 1 1
0.548641998982777 0.547413176542834 1 1
0.499090951800663 0.49771046977647 1 1
0.449412265842256 0.448369953935271 0 0
0.564828639712045 0.563295969461197 0 0
0.481097109215579 0.47986802231899 1 1
0.491251866660984 0.489866550148117 1 1
0.485012676227825 0.483723005418516 1 1
0.511242805485885 0.510021272466689 1 1
0.509191463016567 0.507837244166559 1 1
0.482471997150624 0.481304168302649 1 1
0.509787821837781 0.508277096687405 1 1
0.47891575684687 0.477778633572697 1 1
0.513490672655056 0.512180040746927 1 1
0.517477851703697 0.516001066972927 1 1
0.522665715027366 0.521285624015733 1 1
0.452049508316288 0.450998120413803 1 0
0.516782920075238 0.515752729920309 1 1
0.533766662289133 0.532531685186599 1 1
0.475079888026937 0.47388038345152 1 1
0.54297319621345 0.541652225201077 1 1
0.500846423283883 0.499319865422408 1 1
0.526643796711111 0.525255079361068 1 1
0.509584164337444 0.508304341072043 1 1
0.458445409769886 0.457400496343747 1 1
0.498932036198559 0.497565983440189 1 1
0.513730821633294 0.5124727146858 1 1
0.497519236956601 0.496328507878254 1 1
0.456011776512999 0.455096669514021 1 1
0.485342981057134 0.484142265231265 1 1
0.498653711453858 0.497438582336916 1 1
0.506836730788195 0.505668387553793 1 1
0.507947289151999 0.506532387494217 1 1
0.462767628473694 0.461484391103146 1 1
0.473128486930568 0.471961849168246 1 1
0.46561146927626 0.464395750242313 1 1
0.487690556934489 0.486322624433737 1 1
0.502010262992448 0.500749107348612 1 1
0.48700480389844 0.485728337029652 1 1
0.49497531697618 0.493784275514701 1 1
0.458128845645087 0.456988886381014 1 1
0.494161188776547 0.492813575695128 1 1
0.477528165009989 0.476114676239408 1 1
0.47789198963478 0.476597276799379 1 1
0.493955333192906 0.492671038137519 1 1
0.475851575131137 0.474571843231862 1 1
0.564481550324559 0.563156837111792 0 0
0.513041225725464 0.511887295100864 1 1
0.544961858843799 0.54309202148714 1 1
0.495536040864569 0.494241150616225 1 1
0.465566986183485 0.464445318680938 1 1
0.480597590956432 0.479461355715128 1 1
0.449089248253835 0.447892805925291 1 0
0.515526162647936 0.514257060680711 1 1
0.50156307781796 0.500437382860352 1 1
0.476312235728117 0.475014247333106 1 1
0.504274409753193 0.503069600419802 1 1
0.517166642849974 0.515849227518772 1 1
0.460247914772772 0.459152772543031 1 1
0.528545381465125 0.527032767622558 1 1
0.492269265051533 0.490970812504338 1 1
0.461576519980775 0.460240756965587 1 1
0.492757750149509 0.49170745224491 1 1
0.526281333411904 0.525025663387641 1 1
0.515005166796301 0.513770797371356 1 1
0.508043937884781 0.506857269738895 1 1
0.4760752306484 0.474895907038697 1 1
0.557724268055681 0.556349852934549 0 0
0.443462490489698 0.442455629973098 0 0
0.541136633566434 0.539938279757696 1 1
0.488879232204831 0.487716093164246 1 1
0.505229764729175 0.503936143064037 1 1
0.48310904953161 0.481986767514477 1 1
0.497555903533866 0.496316345528705 1 1
0.504617917888222 0.503236736945166 1 1
0.502585139839571 0.501330873111874 1 1
0.501095375419793 0.499605585699519 1 1
0.483575963701189 0.482450093298027 1 1
0.50042579661633 0.499190159896141 1 1
0.550243943594034 0.548913404562354 1 1
0.500141569126025 0.498779719880709 1 1
0.520176272284081 0.519053033719042 1 1
0.477478270512769 0.476468155658419 1 1
0.501321114597718 0.499731246663054 1 1
0.496257493014441 0.49514667752648 1 1
0.484696923611015 0.483235553831855 1 1
0.475010656672612 0.473903160160329 1 1
0.513072740695231 0.511587280817599 1 1
0.484655846390944 0.483635811339736 1 1
0.50479013483838 0.503484867266682 1 1
0.497694651874278 0.496617700244001 1 1
0.47459187768288 0.473310431189437 1 1
0.506764877458457 0.505399705505192 1 1
0.503256168207323 0.502014239346769 1 1
0.480391133363719 0.479243535738096 1 1
0.495678670627263 0.494310458771323 1 1
0.503129824995003 0.501767330687657 1 1
0.514159787497571 0.512968132880092 1 1
0.485270097071676 0.48409868012252 1 1
0.452944788407018 0.451442946670467 1 1
0.451018335532084 0.449865111074689 1 1
0.542683821676586 0.541440468193578 1 1
0.512963395906285 0.511628130211628 1 1
0.488943002009181 0.487502996507009 1 1
0.510725639334738 0.508775804489595 1 1
0.522586734566956 0.521068602153287 1 1
0.471580574074685 0.470375471021261 1 1
0.545626462764871 0.544358561884067 1 1
0.435265531812763 0.434050248743463 0 0
0.45770289333187 0.456614019991646 1 1
0.499449296587706 0.498265496432544 1 1
0.493390466425706 0.49216523505346 1 1
0.496833562896679 0.495651943257547 1 1
0.515835112216566 0.514614433240312 1 1
0.508027944134291 0.506802901069949 1 1
0.488741575901767 0.487371138347499 1 1
0.445452642720764 0.444395264997957 1 1
0.471533816634599 0.470532404505578 1 1
0.502602299243977 0.501226621586592 1 1
0.487674430756532 0.486479157824757 1 1
0.493284358469398 0.491842223470826 1 1
0.539239596615366 0.537646235598765 1 1
0.43104050478682 0.42991719220895 0 0
0.504253421154005 0.502979655789928 1 1
0.511256972518115 0.510150589665258 1 1
0.474294552947123 0.472809857167393 1 1
0.508639701773732 0.50751901675952 1 1
0.506439345882608 0.505050821052376 1 1
0.490883098345889 0.489470746381187 1 1
0.494077002340019 0.492955465707939 1 1
0.490172092821901 0.488963037054341 1 1
0.538473326184079 0.537066224060137 1 1
0.450544407955884 0.449374659403115 1 1
0.49397031758983 0.492770043570365 1 1
0.505209247847515 0.50402174560167 1 1
0.481264636854584 0.480135560002047 1 1
0.507959469390539 0.506585112570546 1 1
0.469690151265007 0.46855730753819 1 1
0.456101455511605 0.454968004883118 1 1
0.476449615611056 0.475018518607728 1 1
0.497098072213765 0.495592456715573 1 1
0.462766211728325 0.461600075948709 1 1
0.52805370260713 0.52687318626462 1 1
0.488416948898511 0.487200061304396 1 1
0.512452777026348 0.510919971741485 1 1
0.468214006158535 0.466887922048203 1 1
0.493417099967116 0.492261665619725 1 1
0.47970237293719 0.478525660634949 1 1
0.45677633362273 0.45555988855843 1 1
0.496971405909208 0.4957691586752 1 1
0.531340125743774 0.530025786619294 1 1
0.503316223191312 0.501945273498555 1 1
0.527427170650637 0.526097967028066 1 1
0.489145766482279 0.48795581211105 1 1
0.48167409680393 0.480545661987988 1 1
0.509504620790113 0.508297180631955 1 1
0.551406909899488 0.549896935508902 1 1
0.518962324702052 0.517603916152167 1 1
0.472670421661104 0.471468934715291 1 1
0.527124478371225 0.525477253891369 1 1
0.45730462494305 0.456108637538912 1 1
0.513982932314227 0.512796831497482 1 1
0.478070497953051 0.476914621034626 1 1
0.495170598899317 0.494011255678345 1 1
0.494864700139382 0.493545150694596 1 1
0.545542997379138 0.544086654755852 1 1
0.506850953388339 0.50563992719582 1 1
0.514554391166931 0.51302702410151 1 1
0.462633721485939 0.461584841309001 1 1
0.508424591507462 0.507129865989503 1 1
0.507245806216106 0.505886408157814 1 1
0.488343814668469 0.487154707323753 1 1
0.512417149110901 0.510984246935371 1 1
0.486258942460888 0.485065516334474 1 1
0.544274842731745 0.542907688296748 1 1
0.51021365571518 0.509173178847604 1 1
0.482389621561536 0.481208738212179 1 1
0.537094601042935 0.535735030710105 1 1
0.508493411884399 0.507333056207711 1 1
0.52398510671832 0.522762232384255 1 1
0.53847538005995 0.537095737191576 1 1
0.501781549467136 0.500703413476866 1 1
0.474421422591331 0.473230925477269 1 1
0.516875055849219 0.515547964307593 1 1
0.499918200807811 0.498837734788609 1 1
0.513031571513172 0.511870470716653 1 1
0.532339971256547 0.531012958979029 1 1
0.535162978286499 0.533803784293336 1 1
0.470525143425207 0.469229609207782 1 1
0.492425546054797 0.491005169921987 1 1
0.470172730755854 0.46902397922309 1 1
0.440608374533005 0.439452794347899 0 0
0.48273253630385 0.481288883758136 1 1
0.478281687743168 0.477169709341299 1 1
0.556397814142927 0.554994929868069 0 0
0.551881851250281 0.550145986857403 1 1
0.491497631441261 0.490419627274832 1 1
0.520433406945615 0.51905397046651 1 1
0.47394258875165 0.472557843713575 1 1
0.491062593118684 0.489776752341782 1 1
0.45648768506661 0.455435099084281 1 1
0.510312714707384 0.508971259656912 1 1
0.501171694758845 0.499583351958186 1 1
0.473213504962784 0.47222869546436 1 1
0.486818344507703 0.48535734024688 1 1
0.454300335250047 0.453173699739813 1 1
0.451996715090348 0.450823392282523 1 1
0.519964289689272 0.518141274756208 1 1
0.446844397747587 0.445732962089427 0 0
0.502941316657227 0.501494450292584 1 1
0.492582669526604 0.491301611896726 1 1
0.492353727217972 0.491130581670375 1 1
0.495650002684623 0.494300224659369 1 1
0.474383495650912 0.473301653790484 1 1
0.489148105997193 0.488071593452728 1 1
0.499597121493358 0.498091627352994 1 1
0.521183921827761 0.519878749844055 1 1
0.539007826598921 0.5374175388641 1 1
0.514070001058064 0.512915646265687 1 1
0.481741645761734 0.480491278587981 1 1
0.438026838205931 0.436938391780747 0 0
0.512952554293212 0.511758291574691 1 1
0.546894833237552 0.545340832734344 1 1
0.50959548918291 0.508156644489488 1 1
0.508761536762833 0.507355427542999 1 1
0.516841119453038 0.515429703367241 1 1
0.480474140910437 0.479298192969245 1 1
0.471468700184558 0.470425275461778 1 1
0.490753918189386 0.489666522928248 1 1
0.489622820797003 0.488280612046004 1 1
0.525202634861674 0.523861184020543 1 1
0.502356522685947 0.501050098439694 1 1
0.502905611712241 0.501642716768609 1 1
0.496172001074002 0.494885763066044 1 1
0.491792543785366 0.490620997224913 1 1
0.48524565618218 0.483933979262782 1 1
0.51528207357826 0.513948114996029 1 1
0.462771461162758 0.461635156446677 1 1
0.450889930565472 0.449756378110147 1 1
0.492411318443262 0.49118925953295 1 1
0.491938427924279 0.490769623057866 1 1
0.515133079428182 0.513825891786274 1 1
0.498607890629332 0.497290768153167 1 1
0.456684790753299 0.455560967983907 1 1
0.459580167010482 0.458395870273101 1 1
0.516232218069256 0.514891914044365 1 1
0.48105512631699 0.479732386504528 1 1
0.507256396728971 0.506203305979028 1 1
0.515806793414617 0.514301252227111 1 1
0.478924461630781 0.477710154597523 1 1
0.463874169043624 0.462636758862981 1 1
0.506836605682145 0.505550986900381 1 1
0.525641808599874 0.524309190946788 1 1
0.509414568523608 0.507806164311135 1 1
0.45441898705767 0.452970512091729 1 1
0.508858490064108 0.507667559547467 1 1
0.482738525333734 0.48158574848277 1 1
0.459209554796684 0.457969401502852 1 1
0.465353441149876 0.464221148095213 1 1
0.529366926423036 0.52810180428866 1 1
0.510463307846413 0.509096190414758 1 1
0.526327565600221 0.52514543727947 1 1
0.539872197421575 0.538307140995926 1 1
0.508701459403996 0.507372207912542 1 1
0.508395600055954 0.507187198753371 1 1
0.547890983522885 0.546328857860116 1 1
0.48996592603146 0.488704381830989 1 1
0.47532393989568 0.473942251412585 1 1
0.458272751474322 0.457147931391429 1 1
0.489303662144162 0.488156821234138 1 1
0.517262918186341 0.51607656932968 1 1
0.474745857373862 0.47352077215968 1 1
0.502790816193685 0.501488820350638 1 1
0.486164294479076 0.484963255403299 1 1
0.55186160315053 0.550572317618119 1 1
0.510307652415389 0.509094851107628 1 1
0.478398748329199 0.477092834134687 1 1
0.470705632352644 0.46948938673003 1 1
0.503986106716591 0.502540761845695 1 1
0.471355588565376 0.470124885251364 1 1
0.442062880197478 0.440736511518167 0 0
0.497397414983769 0.496295697611554 1 1
0.497671238827823 0.49634988010876 1 1
0.540115046694609 0.538722734326488 1 1
0.477618369448779 0.476348251280986 1 1
0.487545433830851 0.486428913097148 1 1
0.521717168237647 0.520466795766484 1 1
0.501959936318484 0.500624226726137 1 1
0.498345279830975 0.496981284735392 1 1
0.534919544631864 0.533561937679138 1 1
0.486758866493507 0.485449684948007 1 1
0.508146270427465 0.506833272126409 1 1
0.465191626764967 0.464155468091604 1 1
0.477768629644031 0.476632361240682 1 1
0.482694689836712 0.481489184532299 1 1
0.517307137023051 0.516095650384758 1 1
0.468092214093995 0.467052986951807 1 1
0.470462807151589 0.469244458460289 1 1
0.49613946868377 0.494949486642759 1 1
0.518005490845167 0.516687739381207 1 1
0.517790495655058 0.516363304325204 1 1
0.47668768012138 0.475520315787542 1 1
0.510592421139656 0.509364929314478 1 1
0.512664191346605 0.511274762952974 1 1
0.499586324953261 0.498300756305494 1 1
0.467758807397438 0.466566497892922 1 1
0.521009435657124 0.51953633264698 1 1
0.51737825699816 0.516176343816564 1 1
0.501220605931796 0.500012608624125 1 1
0.497840956571457 0.496602956040789 1 1
0.500363406874995 0.499151167163097 1 1
0.475688771557437 0.474447061080365 1 1
0.540617508104638 0.539227369549945 1 1
0.520747537259796 0.519567995772316 1 1
0.495785061653957 0.494547424160704 1 1
0.544175073915986 0.542501526025321 1 1
0.480563453198838 0.479351629632332 1 1
0.488068563233965 0.486876604406183 1 1
0.483765503970667 0.482670299455623 1 1
0.474261145400657 0.472974345204963 1 1
0.471766062373337 0.470416988666928 1 1
0.491403295622091 0.490287756719459 1 1
0.488849106097053 0.487402426685849 1 1
0.495692836512521 0.494523422405844 1 1
0.481214412471112 0.479831571908948 1 1
0.504587305360126 0.503148411511047 1 1
0.499790062699159 0.49847270950388 1 1
0.46284234022451 0.461350449284232 1 1
0.511854516024594 0.510645180160792 1 1
0.507592184914133 0.506355775526285 1 1
0.469041967670598 0.46780778673222 1 1
0.501544315517236 0.500439153496831 1 1
0.511225305916557 0.510009986817501 1 1
0.482505967085365 0.481334735563934 1 1
0.515205294404245 0.51406521589934 1 1
0.524339815013666 0.523045515101567 1 1
0.44660252302671 0.44558294594624 0 0
0.417900562606225 0.416562586786063 0 0
0.502904629354337 0.501450613358798 1 1
0.554802124861966 0.552927742917927 1 1
0.46947919066028 0.468296463522679 1 1
0.527264135671669 0.526147684847982 1 1
0.474081478118453 0.472805097255022 1 1
0.466103882959776 0.464976559445481 1 1
0.490603449503282 0.489469186374655 1 1
0.559525218763794 0.558161624200167 0 0
0.488817100154662 0.487531256008041 1 1
0.537550869555344 0.536077190214579 1 1
0.513065278189235 0.511613749065539 1 1
0.498090805762815 0.49696581005731 1 1
0.484583710188049 0.483449160791551 1 1
0.513843215047325 0.512623312794829 1 1
0.510836990027745 0.509693861486043 1 1
0.496452868043825 0.495236548117314 1 1
0.458908929824103 0.457587269015019 1 1
0.437772293269261 0.436667868678084 0 0
0.487724958361441 0.486459343548035 1 1
0.527600789492708 0.526123323290043 1 1
0.493019515867227 0.491747060718297 1 1
0.505364479468495 0.503810385110698 1 1
0.52264943089448 0.521091205816534 1 1
0.481175361394431 0.479981300655392 1 1
0.493430539927871 0.49194912444516 1 1
0.498062093753839 0.496701516764393 1 1
0.522919124475882 0.521520087463035 1 1
0.466031511285524 0.464813268109155 1 1
0.483167993198697 0.48206805680718 1 1
0.487580687802443 0.48617122100604 1 1
0.500575394695589 0.498979761801992 1 1
0.502463515228032 0.501015090141329 1 1
0.488248371368738 0.486856275096572 1 1
0.497347472488107 0.496077225181277 1 1
0.504725155310187 0.503578795542143 1 1
0.5052876917188 0.504067760396148 1 1
0.477825723004761 0.476580840230853 1 1
0.501288813466848 0.500056223679486 1 1
0.486259055215963 0.485069735074075 1 1
0.520016827520668 0.518829775305794 1 1
0.528932476845779 0.527706407076646 1 1
0.521255866678205 0.519854799739659 1 1
0.477929011625196 0.476707226769133 1 1
0.499938470514039 0.498360495539294 1 1
0.492058896309798 0.490776600538356 1 1
0.508863246675317 0.507656784192126 1 1
0.517674209029381 0.516378161745578 1 1
0.510100641702366 0.509001492032233 1 1
0.484348135220309 0.483170758411956 1 1
0.500768880408243 0.499489222465908 1 1
0.496102555795394 0.494878545120397 1 1
0.532930996403437 0.531596880253705 1 1
0.497687835475514 0.496383880388192 1 1
0.52522421638995 0.523972357446438 1 1
0.518736641142351 0.517511455261441 1 1
0.510218635961822 0.508893604545978 1 1
0.542370508077121 0.54100109509072 1 1
0.540694805672388 0.539296979886762 1 1
0.475551950285383 0.474370594278671 1 1
0.447379783583339 0.44597276271216 1 1
0.479791614050845 0.478689136811446 1 1
0.498897803694156 0.497630324064102 1 1
0.48681715721553 0.48557116214414 1 1
0.508098913656449 0.506873558699957 1 1
0.495555421564274 0.494421063739418 1 1
0.477515347049825 0.476238668662646 1 1
0.477654772728682 0.47638690039789 1 1
0.471117900314223 0.469877273229605 1 1
0.493539814492839 0.49223603507769 1 1
0.503046533034011 0.501565832972099 1 1
0.530700327016735 0.529083238109221 1 1
0.503756168678814 0.502357610257974 1 1
0.493833403284715 0.492438098424442 1 1
0.549339686913273 0.548044148643699 1 1
0.498424823083285 0.497227861089368 1 1
0.516746595999909 0.515381698578959 1 1
0.519575214893755 0.518086003504786 1 1
0.50464096374894 0.503435381814652 1 1
0.483930164009118 0.482652771387544 1 1
0.501118698657336 0.499659176358152 1 1
0.496767931195465 0.495497512402698 1 1
0.511472204581704 0.510044389618687 1 1
0.531624273830714 0.529747772661184 1 1
0.439103167133058 0.437894254205584 0 0
0.534576079075862 0.533172330298398 1 1
0.534497181369402 0.533101081259576 1 1
0.491802601753555 0.490667076539275 1 1
0.481793989251148 0.480571766039671 1 1
0.50189331605052 0.500667695574881 1 1
0.505799841266962 0.504627656233585 1 1
0.479625900840391 0.47823771165971 1 1
0.502205907390541 0.500765855461727 1 1
0.476798121521398 0.47554581519162 1 1
0.514475383465604 0.512917762168628 1 1
0.500204660834116 0.498898939674593 1 1
0.472923261549341 0.471479638738276 1 1
0.496011370719442 0.494856916687743 1 1
0.518818746946449 0.517534723142043 1 1
0.485295825581759 0.483913530982059 1 1
0.50133931052421 0.500093661352237 1 1
0.493552882206703 0.492304860692934 1 1
0.43699024508299 0.435887511110292 0 0
0.521091476985248 0.519881521169735 1 1
0.473260095378592 0.472173404914793 1 1
0.495112738004829 0.49397021266621 1 1
0.526194111472183 0.524740775124951 1 1
0.554104212925562 0.552565582274695 1 1
0.489467369588603 0.488290785401891 1 1
0.524299475990633 0.522451881781767 1 1
0.48059371553195 0.479574610599163 1 1
0.500426108960531 0.499065757799464 1 1
0.498239327849736 0.496842801574561 1 1
0.488787737000361 0.487475084378521 1 1
0.523617151252985 0.522275574200875 1 1
0.508661327401856 0.507272571149629 1 1
0.464972306054961 0.463751486504266 1 1
0.496786421960574 0.495690047327676 1 1
0.531919167187942 0.530717265277573 1 1
0.506635969906412 0.505243216060542 1 1
0.515503939002422 0.51433179897338 1 1
0.536097998696557 0.534740665351382 1 1
0.473618174656606 0.472193169638566 1 1
0.504537304123961 0.503461476211375 1 1
0.541894514038299 0.540541533129266 1 1
0.583805226754623 0.58235802506097 0 0
0.493643052352193 0.4923097840701 1 1
0.51559754997461 0.514274429440133 1 1
0.530766457815336 0.529623548050371 1 1
0.530247500804947 0.528980397567681 1 1
0.504775112779822 0.503428620870315 1 1
0.468471188884428 0.467365022268775 1 1
0.45818654551729 0.457171959457417 1 1
0.512280795799127 0.511216344697286 1 1
0.528210462378597 0.52693615541596 1 1
0.501382885053709 0.500290791309115 1 1
0.468569816114142 0.467376302590614 1 1
0.502554378370328 0.501137665710554 1 1
0.444836490853361 0.443769672823915 0 0
0.524329956025888 0.522734985292767 1 1
0.522501158146608 0.521180075290572 1 1
0.541517350068121 0.540229913724964 1 1
0.512041437257025 0.510645389622242 1 1
0.529746058047235 0.52847599685149 1 1
0.574839077419383 0.573195634426847 0 0
0.479695713543262 0.478446464489292 1 1
0.516810728119556 0.515406375228085 1 1
0.479959702102013 0.478748417263578 1 1
0.469433839408682 0.468010656410266 1 1
0.483938108882299 0.482803901208109 1 1
0.468647897847865 0.467417129144535 1 1
0.489506159313795 0.48834723762582 1 1
0.463140389785018 0.46194527614425 1 1
0.516811115827551 0.515146957051862 1 1
0.567920746429741 0.566473470189283 0 0
0.534132620526217 0.532578237670103 1 1
0.502070732008493 0.500809988881243 1 1
0.498513104631752 0.497441433673871 1 1
0.492752583072944 0.491427300165521 1 1
0.506571038610877 0.505420303541328 1 1
0.453476052311674 0.452453804881429 1 1
0.481087222974086 0.479893653480163 1 1
0.48200683876213 0.480898009174491 1 1
0.498908326943541 0.497703992863797 1 1
0.539183169690839 0.537748704598011 1 1
0.449938933644445 0.448770668095755 1 1
0.481251373581257 0.480143900340862 1 1
0.514743749778828 0.513413798168966 1 1
0.47646926588743 0.475442858379928 1 1
0.533367643464507 0.532046800656343 1 1
0.451379437983248 0.45011681563608 1 1
0.452598842430552 0.451319480814006 1 1
0.513233299955329 0.511745315471027 1 1
0.535895687737171 0.534501125110574 1 1
0.522850175086074 0.521518298343529 1 1
0.509647679253152 0.508350245507722 1 1
0.494588783842678 0.493467985785524 1 1
0.476961804114297 0.475827040754973 1 1
0.47594038336826 0.474892866405699 1 1
0.505486035937116 0.504333293383075 1 1
0.523571113831957 0.522050870188643 1 1
0.538061203583037 0.536830541492665 1 1
0.540047184303404 0.538685981737345 1 1
0.506599826227159 0.505448804828865 1 1
0.507874916651863 0.506590913390871 1 1
0.454908894705883 0.45375458365021 1 1
0.521199757710671 0.519765240908126 1 1
0.501598156151094 0.500505315547212 1 1
0.476260603200866 0.475222258990897 1 1
0.535174732912217 0.533812320405786 1 1
0.4982368618222 0.49683792244755 1 1
0.542297129413778 0.540986210202328 1 1
0.50382076391616 0.502472202370399 1 1
0.529824238652035 0.528466436205136 1 1
0.456835251341657 0.455567075326085 1 1
0.50694501193642 0.505552310079733 1 1
0.513883348700069 0.512277530694697 1 1
0.501507675353656 0.500132004536211 1 1
0.505989738573536 0.504632217257422 1 1
0.458869608715244 0.457842330322483 1 1
0.524439003154152 0.523232704447339 1 1
0.456416266379922 0.455264911015116 1 1
0.520365042559522 0.518965184374475 1 1
0.500926211589948 0.499715667210091 1 1
0.547076411003535 0.545846483913299 1 1
0.524080682579814 0.522604004988998 1 1
0.512431841220307 0.511347166139631 1 1
0.536577992985855 0.535299747389871 1 1
0.506276987407718 0.504863009864523 1 1
0.479276648811703 0.478003186748718 1 1
0.538364363838333 0.537168350406596 1 1
0.504542200307126 0.503284059475146 1 1
0.475535601024061 0.474415628222848 1 1
0.497127958502686 0.495830116723756 1 1
0.519979013477465 0.51868616989611 1 1
0.4669393161003 0.465685592680972 1 1
0.495966465673142 0.494489815712552 1 1
0.541115912606366 0.539701657535636 1 1
0.500933324158337 0.499638934603229 1 1
0.518836695282178 0.517734539687496 1 1
0.537569848149106 0.536260281622963 1 1
0.502711357715951 0.501137656699548 1 1
0.501707948091509 0.500561595056835 1 1
0.511519539430524 0.510321598649517 1 1
0.479517893338918 0.478358092381824 1 1
0.48236985673732 0.480999739767718 1 1
0.480691092964407 0.479444898734037 1 1
0.465570438687363 0.464226722375578 1 1
0.511502030849506 0.510115108135334 1 1
0.522155138595037 0.520917687505304 1 1
0.472172528660411 0.471127716417474 1 1
0.532886419629221 0.53160019859517 1 1
0.474398366666981 0.473259051355661 1 1
0.491279631948637 0.490099385610925 1 1
0.487015316597893 0.485591061401197 1 1
0.496323927787211 0.495121246931009 1 1
0.564946887242401 0.563684316589892 0 0
0.538018129159449 0.536564275087168 1 1
0.478578267965813 0.477375113987195 1 1
0.53818846784231 0.536945400738268 1 1
0.516803067089939 0.51568257952244 1 1
0.512049437889655 0.510748391702872 1 1
0.50889576033351 0.507669544768727 1 1
0.534757751425383 0.533353192776693 1 1
0.528040820543769 0.526786847170632 1 1
0.446267537630003 0.445075511646393 0 0
0.513855272876858 0.512423811133715 1 1
0.523415674460032 0.52212468123867 1 1
0.492049066004237 0.490912963656365 1 1
0.526481595572976 0.524890163708194 1 1
0.509084502795397 0.507873707159452 1 1
0.516989772400547 0.515633104078586 1 1
0.517824971935617 0.516627115122813 1 1
0.500231171502121 0.498785794932153 1 1
0.526391596450039 0.525013824533967 1 1
0.488042127131697 0.486915341524822 1 1
0.533537849306418 0.532143035145205 1 1
0.516127285826258 0.514507023619571 1 1
0.517974934732557 0.516787655318916 1 1
0.501948705626614 0.500719188550939 1 1
0.513637075658182 0.51249837582481 1 1
0.543868718492093 0.542466943158144 1 1
0.479488680024356 0.478321383327498 1 1
0.460599409736102 0.459445451408245 1 1
0.490406664171763 0.489295330759232 1 1
0.515950915567812 0.514519900119721 1 1
0.516228398394441 0.515026764627627 1 1
0.494628518591826 0.493226576286828 1 1
0.519391934144708 0.518055519292569 1 1
0.534393732746009 0.53263910842603 1 1
0.501836312418561 0.500549730035543 1 1
0.517092293195046 0.515658776054538 1 1
0.492184469672778 0.490670343647114 1 1
0.563577590721732 0.562302105550557 0 0
0.490636530688978 0.489121111813624 1 1
0.504845242597867 0.50350927120178 1 1
0.519533015208547 0.518269223863074 1 1
0.522911056935663 0.521724072413399 1 1
0.514166879594828 0.512602499013688 1 1
0.474967812368177 0.473905945805904 1 1
0.475689615609143 0.474624292890093 1 1
0.506668844412137 0.505430208741098 1 1
0.469776077428719 0.468742999775864 1 1
0.54212369789436 0.540934448428239 1 1
0.418965622073617 0.417874418340842 0 0
0.535470377934974 0.534060853122387 1 1
0.47753014162122 0.476144682642496 1 1
0.530147260912131 0.528895779908398 1 1
0.553949685716928 0.55241829402055 0 1
0.519117444639623 0.517692374069653 1 1
0.511006656192002 0.509758899846928 1 1
0.470211959472055 0.469173417807674 1 1
0.505974956808333 0.504662731096483 1 1
0.437634249926372 0.436592735453251 0 0
0.527916356313178 0.526682855753229 1 1
0.529169418852131 0.528110446193134 1 1
0.452410762118194 0.451193403608238 1 1
0.458218350462996 0.456971821673972 1 1
0.524430844044379 0.523126240850858 1 1
0.513285542104745 0.512037010916486 1 1
0.488385735433359 0.48718481418252 1 1
0.504369129754369 0.50321306605811 1 1
0.52710371455702 0.525825257634474 1 1
0.501594575332314 0.500375556221317 1 1
0.458944867018908 0.457561117791022 1 1
0.438982440375111 0.437685118807951 1 1
0.510010071357842 0.508787392508119 1 1
0.484516977526948 0.483307482914013 1 1
0.507297728675815 0.506113029316353 1 1
0.490634796781396 0.489533802833561 1 1
0.454923542344136 0.453817364363112 1 1
0.491062315268439 0.489900551126106 1 1
0.486452025809811 0.485229716709311 1 1
0.499443264162168 0.49806559823861 1 1
0.505410059271213 0.503772994968889 1 1
0.441729078246869 0.440619580772809 0 0
0.526761222354765 0.525482600424569 1 1
0.522862848949685 0.52140419562665 1 1
0.501277999314314 0.500019144865454 1 1
0.486851304820544 0.485593917160688 1 1
0.530394844221652 0.528886790394834 1 1
0.574601975490212 0.573256716896541 0 0
0.517597127853972 0.516159960333494 1 1
0.50978605060218 0.508377570568756 1 1
0.512776729907645 0.511315532129008 1 1
0.478969016324439 0.477890132496051 1 1
0.508952279227599 0.507609532177239 1 1
0.510117746837787 0.508666282017583 1 1
0.49432540111389 0.493184928155821 1 1
0.50532120330601 0.504000580008506 1 1
0.544348040525873 0.543103261248543 1 1
0.539432340113817 0.537739727645316 1 1
0.507534692076979 0.506401561433523 1 1
0.5195083842952 0.518024445262847 1 1
0.500814873953368 0.499509504404141 1 1
0.524571099526545 0.523162663579468 1 1
0.51296497517775 0.511643503625343 1 1
0.511578627655691 0.510064303875295 1 1
0.500981003552711 0.499407514834837 1 1
0.516788098055954 0.515268279758606 1 1
0.50550242960031 0.504283435718344 1 1
0.463369675235972 0.462259102706798 1 1
0.463770108980329 0.4626238845186 1 1
0.545242959466479 0.543794611613542 1 1
0.516416460724027 0.515103453970966 1 1
0.468625225946603 0.467406432801418 1 1
0.467357063906877 0.466221013392173 1 1
0.456582077622522 0.455438053261718 1 1
0.530526691282353 0.529146854646646 1 1
0.515255514049565 0.513963788394633 1 1
0.474054742368071 0.472780376553267 1 1
0.512997401368682 0.511730905104827 1 1
0.508355898147234 0.507138652812647 1 1
0.481657584484587 0.480427948882333 1 1
0.488039213412544 0.486960834674184 1 1
0.499140319169545 0.498042617455014 1 1
0.46306856145303 0.461797975835034 1 1
0.522970602623285 0.521640859038523 1 1
0.457080615560993 0.455865746423026 1 1
0.470252914178503 0.469061364712844 1 1
0.51456637020185 0.513124837153675 1 1
0.48593473686719 0.484667104859661 1 1
0.439826399616205 0.43878220451429 0 0
0.506752674804481 0.505303717407201 1 1
0.549194812141817 0.547670498439578 1 1
0.486476035382504 0.485405493360816 1 1
0.496579655613076 0.495281779994062 1 1
0.498097004204633 0.49662690637124 1 1
0.50059198134815 0.499292825885139 1 1
0.517342284465985 0.51620126011012 1 1
0.514361844528235 0.513236681088841 1 1
0.487754031019814 0.486619386594734 1 1
0.507392565625747 0.506124153454227 1 1
0.495864968109276 0.494578040555897 1 1
0.500145579583208 0.498790789460513 1 1
0.494106122679024 0.492979494561058 1 1
0.487021584714822 0.485682067202658 1 1
0.502662363077634 0.501305234089866 1 1
0.499351541945138 0.497983511964117 1 1
0.495841546550961 0.494687248562401 1 1
0.500572448986818 0.499314480063337 1 1
0.510658694333247 0.509395573374425 1 1
0.488229683401957 0.486954983203324 1 1
0.500381133639632 0.498979092824981 1 1
0.485397508106332 0.484203733958439 1 1
0.501674439388683 0.500399272573838 1 1
0.569128503383289 0.567173982030089 0 0
0.505099237431909 0.503768930167205 1 1
0.490486052011022 0.489135443727081 1 1
0.466144391134782 0.464823315643054 1 1
0.505411694223668 0.504235745936979 1 1
0.52226404726909 0.520917064277884 1 1
0.503849355093604 0.502521893347224 1 1
0.465728604823131 0.464712480488197 1 1
0.552924909657346 0.551757579864015 0 0
0.499630247666799 0.498588822383414 1 1
0.505542097374344 0.504364293806291 1 1
0.503889768788439 0.502729583644103 1 1
0.468100979721809 0.466696225079817 1 1
0.473739149483405 0.472441367162387 1 1
0.493104768108872 0.491908772787144 1 1
0.487701532521741 0.486512029644732 1 1
0.494363706166734 0.493124097277437 1 1
0.494726316385262 0.49350119934101 1 1
0.479309036972108 0.477999051419179 1 1
0.492415602794371 0.491189788988607 1 1
0.510806503043038 0.509512781639899 1 1
0.449974695375515 0.448839572586797 1 1
0.497683406139983 0.496508107168585 1 1
0.471684597315993 0.470707110296761 1 1
0.48751196999129 0.486254480530554 1 1
0.503906703451844 0.502690457018755 1 1
0.498361921633799 0.496976767047571 1 1
0.497239203650635 0.495873888975312 1 1
0.531154520374716 0.529767316834912 1 1
0.494183025654528 0.492765952824028 1 1
0.524594664392225 0.523347240436053 1 1
0.500391251472664 0.499130030254866 1 1
0.493629746275811 0.492336140156602 1 1
0.538947695553104 0.53746599652542 1 1
0.473430857001708 0.47218049200984 1 1
0.491262529982267 0.48986433047419 1 1
0.509081852244928 0.507822980490413 1 1
0.493172672088382 0.491970130614815 1 1
0.509645646388865 0.508042994676399 1 1
0.538419470565674 0.537107545936709 1 1
0.499475908727981 0.498341917785523 1 1
0.530517360758957 0.529412946570235 1 1
0.532520029855284 0.531244264365262 1 1
0.549195511852653 0.54777818322116 1 1
0.546572515514367 0.545357598578297 1 1
0.499210920977263 0.497889085307776 1 1
0.500011655175539 0.498521219533189 1 1
0.488823505166339 0.487626465097191 1 1
0.515062470267513 0.513807963060771 1 1
0.45197794578019 0.450672235534468 1 1
0.519022973748949 0.517632611421307 1 1
0.501329136254255 0.500134671623595 1 1
0.473753861581854 0.472616991963075 1 1
0.55055897452683 0.549052063179485 1 1
0.523298684867195 0.522037984315943 1 1
0.492707445062883 0.491469639587746 1 1
0.522703924171727 0.52153483906709 1 1
0.487467089182686 0.486064047551066 1 1
0.475549005767973 0.474237353406124 1 1
0.529361109506567 0.528145276474746 1 1
0.51475738251561 0.513345970908459 1 1
0.521459309922262 0.519977312749138 1 1
0.49563843025557 0.494425204528318 1 1
0.479186716813622 0.477980929187321 1 1
0.535468634077283 0.534266265762407 1 1
0.470522287458044 0.469295886329286 1 1
0.506518765480492 0.50535696026268 1 1
0.491462469072392 0.490295717391223 1 1
0.489715300720896 0.48842962015424 1 1
0.491319920934738 0.490169060941345 1 1
0.473629451909494 0.472504927238853 1 1
0.470181735139929 0.468880241600093 1 1
0.505875462494297 0.504725751775341 1 1
0.496526509007092 0.49520382989523 1 1
0.516724600676169 0.515460634569602 1 1
0.521500752455776 0.520193503392115 1 1
0.504963914771672 0.503736852149265 1 1
0.522459055827046 0.521174378534424 1 1
0.477945566476792 0.476703453510868 1 1
0.450822527399816 0.449826404334949 1 1
0.505481226438394 0.504065037332478 1 1
0.470169953741074 0.469018513911978 1 1
0.468152087781322 0.466880104079894 1 1
0.481701624283385 0.480604016518571 1 1
0.52810247302999 0.526674788114626 1 1
0.550807892913639 0.549532395050361 1 1
0.492602399225867 0.491483052640989 1 1
0.496993002851089 0.495596384805221 1 1
0.472890773670914 0.471511156827909 1 1
0.503482521177356 0.502047307387822 1 1
0.507222340400178 0.50605654260886 1 1
0.490271693634528 0.489189454346025 1 1
0.495315955566701 0.494103827556912 1 1
0.487681299585233 0.486576555805458 1 1
0.561223632238674 0.559856404199739 0 0
0.496041397285232 0.49481166807212 1 1
0.531604822797492 0.530330171551069 1 1
0.509059287479363 0.50797132233055 1 1
0.472344919702601 0.47133875115783 1 1
0.525877377986377 0.524587110735367 1 1
0.474355013204757 0.472969799657655 1 1
0.503264908076696 0.502158766988727 1 1
0.48955941097547 0.488170990465476 1 1
0.512047800388668 0.510868699738958 1 1
0.484262882415756 0.482864725412533 1 1
0.504166917935834 0.503081136089226 1 1
0.511469685598277 0.510112995831442 1 1
0.473692725269531 0.472576687377034 1 1
0.486039278186925 0.484759374129355 1 1
0.505938376782425 0.504592015562651 1 1
0.497038420372101 0.495780782930329 1 1
0.523658451206774 0.522252058108411 1 1
0.50878403697577 0.507448129730516 1 1
0.497796731180841 0.496669082241908 1 1
0.417654909185781 0.416473192460059 0 0
0.506064051218859 0.504752518977066 1 1
0.465955049691425 0.464788615520493 1 1
0.538122867392983 0.53645067690128 1 1
0.475991095932754 0.474895582322983 1 1
0.487794745156923 0.486312229911217 1 1
0.530289652073267 0.528990223758697 1 1
0.441908351317384 0.440821511174186 0 0
0.464640271160925 0.463370633556972 1 1
0.48318833493111 0.482068396729864 1 1
0.468909030649963 0.467881316597349 1 1
0.478340398082827 0.477258553863328 1 1
0.490761689591914 0.489367523433421 1 1
0.510576528759699 0.509266285643912 1 1
0.537921532029369 0.536443054881493 1 1
0.492561068417366 0.491262129605493 1 1
0.514006855363467 0.5125389768189 1 1
0.500655315734484 0.499380576666866 1 1
0.527865308546114 0.52664031912866 1 1
0.53117179041795 0.529866150299863 1 1
0.518946714284584 0.517701764271588 1 1
0.532852430635275 0.531569518873088 1 1
0.533138249427427 0.531750221187759 1 1
0.49506966729443 0.493623091379672 1 1
0.527192632949848 0.52579953448106 1 1
0.504906538466098 0.503773836179811 1 1
0.501911958327945 0.500707854642448 1 1
0.524524691867216 0.52321259758626 1 1
0.521763987163733 0.520424931780941 1 1
0.473168193395943 0.471991855828303 1 1
0.522572031209719 0.521218064306604 1 1
0.505343525356616 0.504154501143787 1 1
0.480042356680558 0.478860906393821 1 1
0.547861303217681 0.546603073146634 1 1
0.544860058136017 0.543574777788396 1 1
0.50041506372274 0.499365956587066 1 1
0.457535245217413 0.456543315272693 1 1
0.459783465423689 0.45855188633115 1 1
0.521405734068909 0.520268918791404 1 1
0.507147751267636 0.505886424656427 1 1
0.460898659069504 0.459728397548088 1 1
0.507284577544497 0.506052416101065 1 1
0.5124185084674 0.511091299028915 1 1
0.477411814561973 0.476302061499643 1 1
0.497849550918674 0.496770177840533 1 1
0.52448951999963 0.523354197840937 1 1
0.490131082482596 0.489023802153875 1 1
0.517883087764667 0.516587926825638 1 1
0.467126665828988 0.465909581993507 1 1
0.524982510703502 0.523763946648508 1 1
0.431104802032823 0.429963950410167 0 0
0.480636043649276 0.47940580471742 1 1
0.497142529929716 0.496028485037604 1 1
0.477076152403955 0.475910368994547 1 1
0.544444205288328 0.542922236091772 1 1
0.521463563674621 0.520342552129318 1 1
0.531617932059334 0.53000650764992 1 1
0.484495118355257 0.483219213498572 1 1
0.533257638070055 0.532006480767417 1 1
0.516573356843617 0.51537910746645 1 1
0.503040856174961 0.501857960153138 1 1
0.51128604837352 0.509961163205747 1 1
0.482421710195879 0.4812720902861 1 1
0.452930897187691 0.451842098441155 1 1
0.499362343965933 0.498060575954095 1 1
0.47644725897703 0.47512517967569 1 1
0.494708595364256 0.493423382454249 1 1
0.511404244233526 0.510137858418637 1 1
0.485112566366078 0.483975721738205 1 1
0.484432638459347 0.483313661370455 1 1
0.491167714452961 0.490077708635449 1 1
0.510805222212665 0.509501723028644 1 1
0.48781670172658 0.486455759816533 1 1
0.500266548772865 0.499216115894501 1 1
0.483395911706288 0.481999093480223 1 1
0.528110352991854 0.526787721465544 1 1
0.534945288672801 0.533317769255597 1 1
0.530011378133563 0.528566832180271 1 1
0.455721244615812 0.454689776368455 1 1
0.510968528939634 0.509628985315112 1 1
0.485219299676341 0.484105428558305 1 1
0.537737760504672 0.536279992313435 1 1
0.534522431237822 0.532919758720899 1 1
0.464886114019066 0.463835184493529 1 1
0.503917194762811 0.502728430051474 1 1
0.490848845135195 0.48940304934836 1 1
0.464010828875906 0.462567679107147 1 1
0.47804315456864 0.47701697666667 1 1
0.483352135173941 0.482029548999758 1 1
0.49375785451591 0.492565799133568 1 1
0.530544751758298 0.529031011095668 1 1
0.504686726582186 0.503513723343452 1 1
0.452698570856039 0.451150927600009 1 1
0.4853430870466 0.484068398816992 1 1
0.500854023988611 0.499569526886963 1 1
0.475781960582963 0.474760101477605 1 1
0.536313692765435 0.535106244082118 1 1
0.491968112697609 0.490691919478849 1 1
0.471681660804343 0.470429532838308 1 1
0.466342765532545 0.465039256344875 1 1
0.529908146645336 0.528737189522591 1 1
0.527860353093691 0.526455987622779 1 1
0.482303362270431 0.481069055550518 1 1
0.504225983824521 0.50278696013982 1 1
0.511307655899915 0.510097940264141 1 1
0.490339199839833 0.489059908736716 1 1
0.459517080677922 0.458205441761207 1 1
0.459878852838017 0.45875766185726 1 1
0.447364083208035 0.446185481813449 1 0
0.493446702512283 0.492175979529583 1 1
0.497321525127293 0.495664980236144 1 1
0.500771983228602 0.499478560797378 1 1
0.508920911702359 0.507432424871822 1 1
0.47943934948138 0.478181689643184 1 1
0.512497778478888 0.511339826878795 1 1
0.518570707903027 0.517015528082425 1 1
0.524056603472903 0.522703765444172 1 1
0.501295820475181 0.500106482809656 1 1
0.493820608957266 0.492768430237223 1 1
0.506418423872909 0.505087079129174 1 1
0.491626078504141 0.490251531933418 1 1
0.490275937219392 0.489071209426729 1 1
0.486564682760466 0.485381456745433 1 1
0.487087113815026 0.485798995790991 1 1
0.494608565178708 0.493371443591654 1 1
0.514372670405762 0.513010552823151 1 1
0.500929065091538 0.499677304536053 1 1
0.555050684129758 0.553607162562421 1 1
0.506409605109418 0.505050296082171 1 1
0.474600819835102 0.473465227762561 1 1
0.458258766013708 0.457059957217995 1 1
0.544587717337415 0.543245277407305 1 1
0.516664537539616 0.515330406659573 1 1
0.48299480668118 0.481760759553063 1 1
0.462821634126569 0.461692754145062 1 1
0.501928292345007 0.500724569070417 1 1
0.465015850249687 0.463645125337974 1 1
0.497938719690688 0.496779034079103 1 1
0.556252746598769 0.554661982007356 1 1
0.517375785100784 0.516108575909889 1 1
0.507387292788426 0.50597812017367 1 1
0.531480551028089 0.530339228004972 1 1
0.504130341531404 0.502706516530339 1 1
0.495803866574317 0.494474148660131 1 1
0.485534098684316 0.484120272341836 1 1
0.495382824890882 0.494093788073761 1 1
0.514731317274892 0.513359310243208 1 1
0.518530601214339 0.517179169718611 1 1
0.536740948365275 0.535484935997082 1 1
0.556254917517797 0.554840090489238 0 0
0.488069397666883 0.486908671778991 1 1
0.521914208948936 0.520716668096417 1 1
0.531488400773091 0.530132655040938 1 1
0.432868512562048 0.431750859879618 0 0
0.502764245356542 0.501416081944995 1 1
0.53658900649745 0.535261043494705 1 1
0.494244487999891 0.492979503726329 1 1
0.494905570333151 0.493640582222865 1 1
0.502668310659971 0.500835748087684 1 1
0.506601645892116 0.505539569177388 1 1
0.501777206550852 0.5002628339563 1 1
0.496694257296168 0.495562367347777 1 1
0.489241578447013 0.488115341487233 1 1
0.476946179067809 0.475501296423854 1 1
0.523911345836811 0.52255312003758 1 1
0.508799764633836 0.50748521691178 1 1
0.478746785662678 0.477714577617372 1 1
0.516767785421107 0.515463662869097 1 1
0.486607600703911 0.485178976661944 1 1
0.493069623885572 0.491821523695341 1 1
0.487933307363202 0.486807131210121 1 1
0.50307031184184 0.502008978934204 1 1
0.516905254443731 0.515562410000447 1 1
0.473570845501098 0.472446145871206 1 1
0.457228164818762 0.456065588611987 1 1
0.46271620982942 0.461438926827962 1 1
0.48902466936897 0.487870507190384 1 1
0.485197934833638 0.48380997823038 1 1
0.502031616253035 0.500873586586059 1 1
0.460293434052303 0.459114670494472 1 1
0.521261017375598 0.519948861598819 1 1
0.488277848485064 0.487199449936566 1 1
0.472480564834322 0.47133115944561 1 1
0.502485852117737 0.501086538054192 1 1
0.527217913083364 0.525979216843177 1 1
0.510352538005342 0.508837527343665 1 1
0.500737302702816 0.499370782444271 1 1
0.506608330494116 0.505394771724948 1 1
0.475753597719213 0.474630536398266 1 1
0.513940663082441 0.512656812339806 1 1
0.527891131758346 0.526457108375888 1 1
0.500111150761868 0.49885506517802 1 1
0.490852484537262 0.489646882489374 1 1
0.484304843479187 0.483125441216593 1 1
0.505197064179085 0.504032938909262 1 1
0.503713304609383 0.502649450123376 1 1
0.521209521159875 0.519983093787705 1 1
0.486525969510396 0.48541375254791 1 1
0.498330789807333 0.497195063638276 1 1
0.522243708876129 0.521123447163221 1 1
0.468292050316368 0.467186983283238 1 1
0.513288104173414 0.511967425967527 1 1
0.50430584144956 0.503209399902587 1 1
0.475966311577606 0.474912251039133 1 1
0.494524462993338 0.493199971291826 1 1
0.534299929393461 0.532786628786609 1 1
0.462310173050801 0.461138352110407 1 1
0.466148005150641 0.465021077537962 1 1
0.452388698619793 0.451213253395773 1 1
0.525086440582381 0.523552656601995 1 1
0.508199130601905 0.507095547648919 1 1
0.465897008516363 0.464723596660202 1 1
0.5692640590577 0.567699825997449 0 0
0.457666983328481 0.45631483751828 1 1
0.484452252583381 0.483151658031604 1 1
0.510487404671982 0.509370512342571 1 1
0.464717496373315 0.463481631971125 1 1
0.504185171628909 0.502885573005983 1 1
0.551923226684461 0.55043432079765 1 1
0.484320013258218 0.482879051270814 1 1
0.477428623295713 0.476169010937469 1 1
0.482365468775585 0.481319858724969 1 1
0.539661096118564 0.538295561794291 1 1
0.500064849408142 0.498676175463469 1 1
0.496813813320625 0.495620151500574 1 1
0.50059152082869 0.499457066982323 1 1
0.485998266380267 0.484709091796276 1 1
0.505236046718633 0.503812638329414 1 1
0.466004406691762 0.464865994738455 1 1
0.463306224878308 0.462066154599904 1 1
0.486354600645351 0.485312602364852 1 1
0.494778151879882 0.493555428964602 1 1
0.481880144261163 0.480616852073805 1 1
0.52189590867214 0.520405023656884 1 1
0.54524898221718 0.543860940417545 1 1
0.495414750015811 0.494010918628501 1 1
0.538728868053212 0.53743545082576 1 1
0.460441864145744 0.45924746081016 1 1
0.522456720721946 0.52089545424898 1 1
0.490984849189715 0.48987301435711 1 1
0.505169683482449 0.503891687107538 1 1
0.471325619013615 0.469875598246215 1 1
0.48846153481542 0.48715554804222 1 1
0.489896703721588 0.48841475297523 1 1
0.482604640306684 0.481138650731217 1 1
0.49716941204537 0.495951184204775 1 1
0.484892869148333 0.483649621999526 1 1
0.480938122414077 0.479840978964451 1 1
0.491409738678884 0.490148093217716 1 1
0.479699582120595 0.478459591324226 1 1
0.501689779050459 0.500306685141059 1 1
0.487842334565693 0.486627446120529 1 1
0.480799279848103 0.479576599679404 1 1
0.514575259535571 0.513364511168099 1 1
0.557452934225419 0.555961176518306 0 0
0.465410621290213 0.464304653109946 1 1
0.504001927159319 0.502536051732019 1 1
0.544214546018405 0.542686707563193 1 1
0.49172532243494 0.490598981505882 1 1
0.48854959711304 0.487409350139692 1 1
0.515980396868069 0.514469599649489 1 1
0.498568043766563 0.497431585215084 1 1
0.525680858652031 0.524171818448921 1 1
0.53838341980187 0.536908673158476 1 1
0.492727014999078 0.491376768361686 1 1
0.50257680969582 0.501122858730576 1 1
0.497381015976563 0.496178902804817 1 1
0.503108897485533 0.501597543730956 1 1
0.505269795485446 0.503806590410553 1 1
0.538049040004511 0.536562896041346 1 1
0.503605363761433 0.502399738751635 1 1
0.539792921502596 0.538531694644054 1 1
0.527544088440514 0.526260529653926 1 1
0.508832872882924 0.507564441955509 1 1
0.501312836500588 0.500054701167751 1 1
0.51709999260657 0.515859848614176 1 1
0.485238309439699 0.484027801001507 1 1
0.495276803171293 0.493886381679028 1 1
0.537667919666232 0.536300596361901 1 1
0.462762561645375 0.461414617619509 1 1
0.468651881639414 0.467423567830283 1 1
0.53859926915686 0.537127967293194 1 1
0.498791799369201 0.497407566897816 1 1
0.466917629738545 0.465559196470319 1 1
0.525194138943997 0.523891965405091 1 1
0.544934727189233 0.543676839941907 1 1
0.548042870362961 0.546731850768122 1 1
0.502468052304453 0.501040817673225 1 1
0.46109202283707 0.459978432866874 1 1
0.528737734362355 0.527376536932195 1 1
0.536942912844593 0.535501588690731 1 1
0.545718434303199 0.544207671207503 1 1
0.489386360769335 0.488200842456081 1 1
0.513830308984093 0.512537262101155 1 1
0.506772619220003 0.505264066387818 1 1
0.53047177507532 0.529287804975605 1 1
0.492866625921665 0.49148600730545 1 1
0.46120176358353 0.460190409977243 1 1
0.543558430059428 0.542347985898104 1 1
0.469950933447502 0.468803666392973 1 1
0.514622442248897 0.513304033644984 1 1
0.511449322999192 0.510336106537287 1 1
0.500446187028668 0.499034271061921 1 1
0.513657666439245 0.51242086273446 1 1
0.515975653073004 0.514345456834119 1 1
0.452187619858695 0.450963886873667 1 1
0.480811273231831 0.479601422637385 1 1
0.540576506717337 0.539219886439644 1 1
0.501684523806837 0.500611145463615 1 1
0.515832737035448 0.514661422179174 1 1
0.523625549635126 0.52229954943847 1 1
0.527476028348991 0.525967492638982 1 1
0.528487991141409 0.527067018699833 1 1
0.508952554992407 0.507691296830067 1 1
0.493173604077675 0.491789182106302 1 1
0.493130180246387 0.491783235266104 1 1
0.50209284984551 0.500357583760282 1 1
0.500908084543854 0.499443865957069 1 1
0.540618841167566 0.539428295020102 1 1
0.476325643857482 0.47503429775278 1 1
0.463752862723631 0.462423559177888 1 1
0.524111793871922 0.52252713061364 1 1
0.509706090630478 0.508411547572279 1 1
0.523534792334176 0.522297473866602 1 1
0.465196492570293 0.464048060548795 1 1
0.510429241613184 0.509240238444636 1 1
0.470280483049315 0.468752470628194 1 1
0.47730642464271 0.47623944241741 1 1
0.516367093871349 0.515014085987521 1 1
0.533145990738717 0.531446326006954 1 1
0.538616919532806 0.53671991910368 1 1
0.469433759146085 0.468174248423279 1 1
0.502653623827482 0.501486987332037 1 1
0.543562557719233 0.542281253866887 1 1
0.463345047327668 0.462285026162526 1 1
0.510675796536763 0.50937153191152 1 1
0.4736623555733 0.472603885421771 1 1
0.507694478736237 0.506249583975286 1 1
0.468951229918867 0.467867050439608 1 1
0.486947233320661 0.485661087558502 1 1
0.483088950078294 0.481745879851415 1 1
0.502554788329223 0.501311209478189 1 1
0.459662835975204 0.458392162361579 1 1
0.503518219770773 0.502077068119953 1 1
0.523544841534045 0.522197779990886 1 1
0.478876167543955 0.477665498770541 1 1
0.491687779292546 0.490474479200923 1 1
0.497835468187991 0.496655817321153 1 1
0.484544871780657 0.483248992568886 1 1
0.498660002710726 0.497315078858386 1 1
0.514214766322985 0.512911347704931 1 1
0.50956104912038 0.508336604834504 1 1
0.510009311292416 0.508676193652901 1 1
0.526936383460979 0.525701243909474 1 1
0.449527683358485 0.448540470578202 0 0
0.470076452171711 0.468977064892498 1 1
0.516927142702523 0.515588729749278 1 1
0.467528437625097 0.466378219850788 1 1
0.459433773485629 0.458233344511914 1 1
0.449148391035345 0.447842801277077 1 1
0.548114959259943 0.546765823228257 1 1
0.479766159317398 0.478418212541935 1 1
0.473950948562542 0.472776335393752 1 1
0.522527582388554 0.521203667146169 1 1
0.485586307820514 0.484185882001557 1 1
0.498172701881054 0.496877053797824 1 1
0.519395276710485 0.517967633018033 1 1
0.508216102547287 0.506785333621976 1 1
0.516566622200956 0.515388383741989 1 1
0.450555082150972 0.449199738761718 1 1
0.474067904166076 0.47291320582517 1 1
0.491050266147383 0.489923636535431 1 1
0.535876457339922 0.534531398903193 1 1
0.51807911756675 0.516770848743609 1 1
0.470063656181239 0.46892965409103 1 1
0.498013412921683 0.496852570595581 1 1
0.504355500230445 0.503156558391889 1 1
0.524334941312132 0.522826724858021 1 1
0.482051594069335 0.480830126996341 1 1
0.489996468216985 0.488948668195215 1 1
0.524068253112931 0.522717033645475 1 1
0.518815481667602 0.517496902851084 1 1
0.529274827250196 0.527856390400446 1 1
0.473259089536666 0.472046503267999 1 1
0.480893864728723 0.479660251993517 1 1
0.482479683229727 0.48137367622188 1 1
0.491544236897888 0.490134768951269 1 1
0.471912443708791 0.470707654931141 1 1
0.495584959991874 0.494308843192972 1 1
0.531697127342642 0.530438862675722 1 1
0.499630375133588 0.498543791858733 1 1
0.519169484226848 0.517928187232762 1 1
0.512921898897091 0.511698628442758 1 1
0.509607011694956 0.50830573209234 1 1
0.489550680798572 0.488422346602327 1 1
0.526873278197697 0.525474145107322 1 1
0.483020980476742 0.481930474805928 1 1
0.52230411009532 0.521035910578603 1 1
0.511619994682528 0.510470922382193 1 1
0.482519928655568 0.48135564713639 1 1
0.437793972627607 0.436573002439581 0 0
0.485707001522361 0.484681150644818 1 1
0.504225447340338 0.503007845226911 1 1
0.442422492011675 0.441276495973673 0 0
0.508461068114245 0.507194003306501 1 1
0.502336877332669 0.501159562168277 1 1
0.474335139612354 0.473040328749821 1 1
0.533275290131124 0.531723313628262 1 1
0.476007904862646 0.474783908944636 1 1
0.510890560497882 0.509507799625007 1 1
0.519313650009138 0.518014695817964 1 1
0.504803094839823 0.50358034996429 1 1
0.5090043562607 0.50791041827011 1 1
0.519740970174016 0.518355498512545 1 1
0.50337948337397 0.50206670376101 1 1
0.529887378740501 0.528619464198303 1 1
0.531971988316014 0.530603795148177 1 1
0.487129218797493 0.486000329284596 1 1
0.508338051809882 0.506941764744068 1 1
0.494671036113422 0.493311992506293 1 1
0.510757809960966 0.509455470167253 1 1
0.531778199265877 0.530499898782139 1 1
0.480678330879328 0.479366999456754 1 1
0.547137677114842 0.545655000930535 1 1
0.482212991775246 0.480953523163231 1 1
0.506975088053353 0.505663852126897 1 1
0.493263846383378 0.491767529365577 1 1
0.478073919129781 0.476883355881338 1 1
0.512408599750081 0.511114918403021 1 1
0.492778160639996 0.491579241527376 1 1
0.511330957127202 0.510179330199804 1 1
0.509433530719205 0.508216787152101 1 1
0.507136621940046 0.506036553784788 1 1
0.482032368687607 0.480611499171478 1 1
0.52874432431649 0.527551850170746 1 1
0.486102266643088 0.484831978158213 1 1
0.566269196323357 0.564690062750221 1 1
0.475385583952211 0.474232963365343 1 1
0.472372988205904 0.470939293671596 1 1
0.521139204670167 0.519915586784117 1 1
0.501290551807541 0.500062141493217 1 1
0.477038912149574 0.475779696469357 1 1
0.469772472084384 0.468661293717042 1 1
0.501887833421657 0.500584249423682 1 1
0.518040581683136 0.516861718205687 1 1
0.495749055757986 0.494146399696998 1 1
0.46989938725345 0.468687934029133 1 1
0.550300325696975 0.548560025855339 1 1
0.49061319561524 0.489513585248705 1 1
0.462771394519872 0.461731840853114 1 1
0.551613055928605 0.550402175424562 0 0
0.542350578072106 0.541145827507675 1 1
0.502722928473889 0.501470487800153 1 1
0.481175447803729 0.479963506420313 1 1
0.462446801393416 0.46134824495157 1 1
0.463648346124847 0.462379776220971 1 1
0.447629526913426 0.446502435182681 0 0
0.502479520920417 0.501341570996344 1 1
0.508225616989205 0.506913245872906 1 1
0.47653726695259 0.475464073315142 1 1
0.447522672381965 0.446304815850967 1 1
0.482590139261642 0.481414117745466 1 1
0.509256653118566 0.507837480650309 1 1
0.531022567016038 0.529475267242787 1 1
0.506479777887669 0.504879198729198 1 1
0.48615110739037 0.484972549134591 1 1
0.523261632074274 0.521872446782794 1 1
0.557309447782954 0.55590190524913 0 0
0.510542090776797 0.50913586226881 1 1
0.507120811324543 0.505917815281056 1 1
0.475535562651339 0.474174383057177 1 1
0.503814518896201 0.502402346135865 1 1
0.486417678362298 0.48526036065884 1 1
0.457524167096321 0.456533764543376 1 1
0.50875246181107 0.507147767742911 1 1
0.544522961032803 0.543214999820486 1 1
0.507279081970698 0.506032384295065 1 1
0.527204858920486 0.525732874103449 1 1
0.498151200301468 0.496816299628116 1 1
0.532568225040415 0.531258210692902 1 1
0.524419407948299 0.52288728589684 1 1
0.484214855819408 0.483064983003916 1 1
0.458006637527522 0.456832157905975 1 1
0.467077880569012 0.465998369557997 1 1
0.50724276210236 0.506162705651322 1 1
0.503362753674294 0.502299058527633 1 1
0.499834187575081 0.498569345774082 1 1
0.488136339134704 0.486973780597166 1 1
0.451805779089652 0.45074447260197 1 1
0.436446910769711 0.435168115412617 0 0
0.475765223708296 0.47422626745688 1 1
0.496481888304013 0.495269954608428 1 1
0.492318075732641 0.491038970414105 1 1
0.485910737225796 0.484866574756935 1 1
0.482514741741284 0.480927620149432 1 1
0.501510580862907 0.50026954050591 1 1
0.547380124105916 0.546107096614174 1 1
0.493631694438836 0.492365589138743 1 1
0.531491277746076 0.530203200221897 1 1
0.507495548277002 0.506183273422492 1 1
0.467210084199182 0.466132123448636 1 1
0.507109472060713 0.505938548668184 1 1
0.458053960837484 0.457045606993997 1 1
0.487755487568773 0.486591871731897 1 1
0.453947479437601 0.452706585137685 1 1
0.467027681082983 0.465524195893068 1 1
0.477161236855433 0.47599164190613 1 1
0.489777594898377 0.488471531495786 1 1
0.49491022218183 0.493624566433722 1 1
0.518649181361472 0.517306960285463 1 1
0.567202100074765 0.565798730077061 0 0
0.548015256335414 0.546462330087351 1 1
0.565059340677355 0.563669977661863 0 0
0.527642625812714 0.525899295705895 1 1
0.500665413183679 0.499309195714951 1 1
0.462262921543819 0.461048769811712 1 1
0.49463831020196 0.493478549037799 1 1
0.45497220526401 0.453808205910796 1 1
0.483472536262967 0.482395830363069 1 1
0.523034868485182 0.52140197669325 1 1
0.484429737044133 0.483273528447885 1 1
0.503339335903754 0.50222950992338 1 1
0.505958477786115 0.50462228467156 1 1
0.497635821806992 0.496529983152633 1 1
0.506525532024494 0.50533401718749 1 1
0.473928994116455 0.472755282866322 1 1
0.52582770386432 0.524569774065656 1 1
0.518611921386612 0.517128996140647 1 1
0.497971101837192 0.496668580778245 1 1
0.49116635840709 0.489761019268149 1 1
0.521376612469108 0.52014332006979 1 1
0.506526106404086 0.505375719193919 1 1
0.498154000217978 0.496778071794528 1 1
0.449907750204427 0.448679929710888 1 1
0.465530528709366 0.464238035476805 1 1
0.513268412604702 0.512055063847995 1 1
0.45835014000826 0.457359331056776 1 1
0.53451987044505 0.533126150700274 1 1
0.497611168894461 0.496476178553497 1 1
0.464095994022839 0.462955335616799 1 1
0.4781421812039 0.477022886634035 1 1
0.523469095630656 0.522032982045548 1 1
0.522395984654346 0.521219088347895 1 1
0.495260612753282 0.494107127568155 1 1
0.483391264769784 0.481992597717167 1 1
0.466147484358085 0.464897080638027 1 1
0.506165530899634 0.50487069622635 1 1
0.504877123146233 0.503430141937894 1 1
0.479579171100877 0.478098548310337 1 1
0.474894926750078 0.473825640975909 1 1
0.512097722516704 0.510504643479572 1 1
0.466495685031716 0.465253822853866 1 1
0.48129165972532 0.479844723053917 1 1
0.540013298113056 0.538650947604653 1 1
0.473311686171814 0.471989343890428 1 1
0.492537588514306 0.491330909758801 1 1
0.464515177332776 0.463420560604835 1 1
0.534828294326175 0.533545995268403 1 1
0.550394351149303 0.548869141626415 1 1
0.480524355331019 0.479445702927884 1 1
0.520292483013638 0.518964396309604 1 1
0.518870545773496 0.517752326529135 1 1
0.499433801627186 0.498212624125684 1 1
0.524388598139823 0.5231989498532 1 1
0.466196015336606 0.46489609451661 1 1
0.521244636648111 0.520113206317152 1 1
0.491912413055107 0.490635612980287 1 1
0.488050486244999 0.486880445796012 1 1
0.49376313920978 0.492515525173218 1 1
0.516518135840279 0.515166207947513 1 1
0.479201698262675 0.478122636068328 1 1
0.497215409386062 0.495804063485515 1 1
0.489909418862564 0.488634975270111 1 1
0.536416482003352 0.535140046244153 1 1
0.488194922953308 0.486819909154931 1 1
0.466716732716406 0.465500808506422 1 1
0.536407771279061 0.534974813131878 1 1
0.531222076264498 0.529887985239324 1 1
0.513457714662309 0.51229043622955 1 1
0.463415506439679 0.462191540840311 1 1
0.523397615173978 0.522044739052929 1 1
0.49943913078903 0.498305087950899 1 1
0.516250727444307 0.515022533476587 1 1
0.516126444921581 0.514632883807532 1 1
0.519013957068106 0.517479695404165 1 1
0.480692581864851 0.479581604819424 1 1
0.524420205905093 0.523308889949746 1 1
0.443499626446795 0.442213779111673 0 0
0.520270553770812 0.518957138384529 1 1
0.506247925395341 0.50505245712932 1 1
0.523737880964848 0.522623291920663 1 1
0.479095675087739 0.477947838075367 1 1
0.475730653665643 0.47464446998774 1 1
0.503489396555511 0.502162165264762 1 1
0.505735958219813 0.504404383344838 1 1
0.512035480985929 0.510857041208133 1 1
0.496939229938196 0.495569650355593 1 1
0.499303086150938 0.49814592384142 1 1
0.520055843258292 0.51872586847721 1 1
0.517845684197221 0.516504617779099 1 1
0.530748170884474 0.529059807894933 1 1
0.533133648367147 0.531921755542122 1 1
0.514405522855325 0.513067643166063 1 1
0.485042248986812 0.483730608956112 1 1
0.536008612670549 0.534610762059261 1 1
0.465816356886897 0.4647083458784 1 1
0.483629788410067 0.482446890755635 1 1
0.520420874775513 0.518799276755373 1 1
0.478877649333723 0.47767827064783 1 1
0.512079433855765 0.510763590662104 1 1
0.495651845398243 0.494318810926376 1 1
0.550717865032485 0.549276963518732 1 1
0.500393260324199 0.499207536729888 1 1
0.514582864776657 0.513491739436841 1 1
0.521983314826076 0.520736208365248 1 1
0.493424376873547 0.492161591789249 1 1
0.491276530746289 0.489863797226089 1 1
0.48061638264042 0.479561499124458 1 1
0.560583723804801 0.559189648142696 0 0
0.525895513041604 0.524782036908953 1 1
0.446924484364001 0.445805675021194 0 0
0.503178898478104 0.501930369139003 1 1
0.498838105181288 0.497455168375997 1 1
0.524063826726691 0.522841218688871 1 1
0.499438217638266 0.498231516012226 1 1
0.503223909495072 0.50194696963606 1 1
0.516628210887626 0.515224738169776 1 1
0.485524670251724 0.484409238544728 1 1
0.510687971549108 0.50956780613854 1 1
0.461073920775983 0.459895432622886 1 1
0.521208285454896 0.519824177380574 1 1
0.534754531341782 0.533493916906177 1 1
0.46393409449972 0.462425935120698 1 1
0.460167720039016 0.45897989681181 1 1
0.5142852857648 0.512955061427452 1 1
0.450866101641152 0.449914897415411 0 0
0.548430651768782 0.547052548539989 1 1
0.449937075667466 0.448915529104492 0 0
0.525526669261467 0.524222037120907 1 1
0.521733308881403 0.520440296568434 1 1
0.491766720363967 0.490602752430052 1 1
0.500564065476277 0.499298039723626 1 1
0.478222103823747 0.476940247340734 1 1
0.491504554223961 0.49013402242728 1 1
0.466997989261854 0.465854472916349 1 1
0.505809273112508 0.50445572479551 1 1
0.507624979434136 0.506293906927566 1 1
0.510049564133723 0.508534196303892 1 1
0.516612493418287 0.515305917411199 1 1
0.467102063666678 0.465956516268571 1 1
0.505942610403039 0.504632843639771 1 1
0.485598778231091 0.48433247254465 1 1
0.494832334342705 0.493641687612414 1 1
0.495601415929104 0.494502161433917 1 1
0.52642235025309 0.52486777322157 1 1
0.507445688699935 0.50592915257113 1 1
0.502682066732258 0.501508881452191 1 1
0.529514067015359 0.528192782768378 1 1
0.541451608863957 0.539992896005999 1 1
0.488312826809276 0.48712473498596 1 1
0.496336258626869 0.495097617804579 1 1
0.504960850794357 0.503583860080547 1 1
0.484276733312522 0.483030579526337 1 1
0.469538824013957 0.468254648848547 1 1
0.516780159954932 0.515468207591431 1 1
0.481505116164552 0.480412411083351 1 1
0.493297182307843 0.491965472167364 1 1
0.489994029117062 0.488753797100038 1 1
0.501889944904265 0.500383802377718 1 1
0.529022426362984 0.527828994233068 1 1
0.46842880839639 0.467341490395733 1 1
0.517249882855682 0.516050333628373 1 1
0.51799563736551 0.516666569014203 1 1
0.512440226971972 0.511226792812293 1 1
0.491702505674634 0.490459810359194 1 1
0.496370767844761 0.495305665525468 1 1
0.507691275635111 0.506411791338877 1 1
0.468512391578276 0.467198471719314 1 1
0.512559645142143 0.511188581972768 1 1
0.47253772858318 0.471241242091933 1 1
0.507276943214604 0.505999812952941 1 1
0.478342101917694 0.477115334078687 1 1
0.487059496587195 0.485605339215242 1 1
0.4821330375748 0.481054863274441 1 1
0.516095843539649 0.514884137478796 1 1
0.487768996146164 0.486500296138439 1 1
0.48375850588962 0.48252386505437 1 1
0.480313654726766 0.47920397086329 1 1
0.531343675683362 0.530322069664972 1 1
0.495723589310579 0.49451380537688 1 1
0.464236310605029 0.462821091450754 1 1
0.479696158630816 0.478508587056012 1 1
0.517807057806482 0.516594285953405 1 1
0.495611294078983 0.494376847207786 1 1
0.515179156956081 0.513990667603158 1 1
0.497846260180147 0.496713627239795 1 1
0.466875914292978 0.465603907369109 1 1
0.474735680206494 0.473559240237492 1 1
0.513850847915915 0.512624685688871 1 1
0.595651521819534 0.594034482433979 0 0
0.508093373738608 0.506888173862856 1 1
0.486247745636153 0.485087163401719 1 1
0.507667073915247 0.506302872627873 1 1
0.512018134265134 0.510673707464742 1 1
0.537841306241615 0.536280222000875 1 1
0.504955684626209 0.503667291985717 1 1
0.547349272026391 0.546030293740605 1 1
0.506150894911735 0.504643989191907 1 1
0.464323227640178 0.463000027166824 1 1
0.463589711955453 0.46214043499103 1 1
0.506788369174554 0.505471742850323 1 1
0.494240046296809 0.492981126433275 1 1
0.50602647264084 0.504633949823894 1 1
0.449802701852232 0.448651205836605 1 1
0.50218043138941 0.500694680384098 1 1
0.507818527499251 0.506607593815221 1 1
0.489090609843913 0.487955958831049 1 1
0.506936568485581 0.505633361313393 1 1
0.491844101787924 0.490408709849366 1 1
0.527860952942044 0.526112505125926 1 1
0.534188291637765 0.532926517608138 1 1
0.506822549554394 0.505733385504203 1 1
0.536736616696923 0.535443032420961 1 1
0.487611705491816 0.486254629680347 1 1
0.494114988823587 0.492694274685089 1 1
0.527211289670035 0.526031008800759 1 1
0.509154879064985 0.507859511233415 1 1
0.550064910654953 0.548718190365054 1 1
0.488659578052074 0.487322113334753 1 1
0.493942251518465 0.49261158067694 1 1
0.485502790993092 0.484160412847197 1 1
0.443085952956623 0.441842730540495 0 0
0.531642483919983 0.530073540093313 1 1
0.483812999230853 0.482638520126845 1 1
0.540753198641686 0.539361455750154 1 1
0.467581939469983 0.466335396418913 1 1
0.519256875069589 0.518063103905616 1 1
0.504403559510428 0.503326433037239 1 1
0.430140731891463 0.42908348276571 0 0
0.521491848870069 0.520332787504576 1 1
0.498189105823899 0.496864940318464 1 1
0.539680878103044 0.53833997814432 1 1
0.507292804020348 0.505798411311519 1 1
0.473942460971682 0.47267583810023 1 1
0.491136756136747 0.490033299932861 1 1
0.545573980829401 0.544410121135426 1 1
0.508703867667077 0.507293002242659 1 1
0.515397783727655 0.513910733554726 1 1
0.450020321143986 0.448971335068427 0 0
0.54036150257443 0.539141563257255 1 1
0.462973955975397 0.461852274230281 1 1
0.490991392697468 0.489831478454928 1 1
0.509119938838292 0.507709123260436 1 1
0.523587456432844 0.522245415151617 1 1
0.512107174923853 0.510930297734492 1 1
0.533710123143501 0.532448282760328 1 1
0.512077346761584 0.510973516683932 1 1
0.479397803885777 0.478114462994766 1 1
0.48467869189599 0.483619799453645 1 1
0.499922222319719 0.49853573138144 1 1
0.520011034626314 0.518634896066348 1 1
0.500325864336834 0.498954398897823 1 1
0.503086942295069 0.501936451719093 1 1
0.510274837745927 0.508833180735538 1 1
0.52969245678651 0.528483016433585 1 1
0.458538969729689 0.457485546220977 1 1
0.467874383831932 0.466666657751329 1 1
0.522501466348695 0.521040993947823 1 1
0.496466929920839 0.495346584882605 1 1
0.486481581314742 0.485184042144011 1 1
0.510418210726925 0.508999386872374 1 1
0.483609235104589 0.482479253250752 1 1
0.512384940992841 0.511076648594194 1 1
0.477197555215433 0.476000735395645 1 1
0.486108770051705 0.484949917599398 1 1
0.534301697312072 0.532959119468199 1 1
0.473091311696868 0.471890432588794 1 1
0.487946967523617 0.486797608801964 1 1
0.51115682606493 0.509785222446568 1 1
0.553159258918692 0.551852359405295 0 0
0.494019421594887 0.492485231779088 1 1
0.516705327922893 0.515164619146928 1 1
0.530055221863514 0.528958501991232 1 1
0.498587758249538 0.497408494312052 1 1
0.499116032986326 0.497879710721386 1 1
0.542193907027726 0.540875344908687 1 1
0.465562364087569 0.464468072308818 1 1
0.484154351926431 0.483065885739277 1 1
0.530638519173535 0.529292019657006 1 1
0.500372906578007 0.499161625728625 1 1
0.487484694523758 0.486206270961578 1 1
0.522079483838758 0.520712258506174 1 1
0.4886055798251 0.487370674455941 1 1
0.546747113292144 0.545190806174222 1 1
0.494739979315391 0.493688101505861 1 1
0.520970209241618 0.519435544067656 1 1
0.519696528009026 0.518321997485815 1 1
0.479445393553652 0.478196531656476 1 1
0.521479331165626 0.520170579376316 1 1
0.511326960488607 0.510086084193169 1 1
0.499636853652571 0.498449013298785 1 1
0.487724131670801 0.486613657170273 1 1
0.514510844263269 0.513305647511921 1 1
0.523223289207294 0.521869539482724 1 1
0.468253212935131 0.467029144237299 1 1
0.522346343083225 0.521029792480526 1 1
0.49567995166632 0.494572467906219 1 1
0.506374168468389 0.504682590090974 1 1
0.511613504917438 0.510237462659617 1 1
0.519977572204019 0.518709648134275 1 1
0.5260827952168 0.524693827822137 1 1
0.525588118401444 0.52433024471292 1 1
0.532796289844491 0.531478995595874 1 1
0.533525457724036 0.531749972980008 1 1
0.546203925430936 0.544566948079745 1 1
0.486227497496224 0.485071192762262 1 1
0.509165020989544 0.507886633199564 1 1
0.475327170481295 0.474103994576318 1 1
0.492632578242048 0.491312184505515 1 1
0.481450946586648 0.48021195744286 1 1
0.494544533848657 0.493410830934691 1 1
0.498520387900765 0.497159275069612 1 1
0.555135416577111 0.553775173152397 0 0
0.478533119504539 0.477307728201329 1 1
0.486207930987241 0.485097826178799 1 1
0.489845477678511 0.488620448285813 1 1
0.544304255469895 0.542925349783252 1 1
0.500202506047139 0.498917592953297 1 1
0.499873924864191 0.498667454421755 1 1
0.473324013697823 0.472180111767167 1 1
0.512340417702961 0.510987730021736 1 1
0.477380969907461 0.476271353569201 1 1
0.504798521727629 0.503619995171455 1 1
0.42909108916933 0.427958355081257 0 0
0.508460256662499 0.507378313997725 1 1
0.490545511658134 0.489353035534859 1 1
0.524373353205628 0.522843473851918 1 1
0.529520184927959 0.528030561606976 1 1
0.495565591786068 0.494412320024881 1 1
0.509026728127419 0.507832617836983 1 1
0.463627282679136 0.462479268338049 1 1
0.548565499740375 0.547011930079882 1 1
0.516387303779066 0.515284577829727 1 1
0.455558301018183 0.454433846891446 1 1
0.508565883173241 0.507260753613407 1 1
0.549469267756382 0.548278844705795 0 1
0.525631852206568 0.52427851716929 1 1
0.533362459978504 0.532142607317093 1 1
0.504546398749675 0.503111201118595 1 1
0.483239139361705 0.482084818436814 1 1
0.521347511721843 0.520079417118061 1 1
0.529748878545024 0.528207642232275 1 1
0.49796553205325 0.496330005575075 1 1
0.524698549692574 0.523140902660464 1 1
0.50800155476455 0.506835522843861 1 1
0.497862580105254 0.496708635167868 1 1
0.51314621310502 0.511730598422846 1 1
0.553049428959259 0.551366011726171 1 1
0.485334519447484 0.484034433876932 1 1
0.502277894731457 0.501058689293664 1 1
0.481993426531585 0.480715450740193 1 1
0.490212238473044 0.48878056730921 1 1
0.520169792933734 0.518829912584399 1 1
0.469486228226867 0.468406910527157 1 1
0.507602991175495 0.506306943654008 1 1
0.50166623486422 0.500316747698712 1 1
0.462363290985857 0.461212725914549 1 1
0.541147948023926 0.539779503115929 1 1
0.464364407240299 0.463158147488602 1 1
0.493347524484673 0.491919273819027 1 1
0.517614486088794 0.516401536494078 1 1
0.459734625395187 0.458622396090938 1 1
0.500594004646707 0.499278307496955 1 1
0.478337764371667 0.476973650562891 1 1
0.518170061753967 0.516978663905136 1 1
0.441600753582031 0.440368549249767 0 0
0.472245247430875 0.471206857421663 1 1
0.475095232817649 0.474108065639967 1 1
0.467524918575502 0.466271882548906 1 1
0.469943236536371 0.468546143109319 1 1
0.567055286818664 0.565538716514108 0 0
0.445348699808655 0.444387862453114 0 0
0.519029897428913 0.51781958256022 1 1
0.461596452257865 0.460572662153085 1 1
0.555855618131906 0.554616882751449 0 0
0.480603285228833 0.479262006010762 1 1
0.506052346350671 0.504534730486922 1 1
0.46898432383807 0.467563489033027 1 1
0.517673204218156 0.516515686239731 1 1
0.505036220330401 0.503629959611959 1 1
0.534824767927119 0.533255622314002 1 1
0.516015943408858 0.514543132042763 1 1
0.47252172807675 0.471366728406902 1 1
0.492906573547531 0.491732346174313 1 1
0.494740792911066 0.493422780794756 1 1
0.528981768647123 0.527418111301559 1 1
0.489900406724705 0.488702664254789 1 1
0.511183004388253 0.510009790445222 1 1
0.527958518310323 0.52646106064074 1 1
0.439185284144828 0.438081856533052 0 0
0.509628926304458 0.508524341675619 1 1
0.479107517642257 0.477963524554375 1 1
0.537692255551148 0.535954166515433 1 1
0.543754861726931 0.542445673816491 1 1
0.473689232098486 0.472521989589347 1 1
0.436111736896192 0.435024928102194 0 0
0.445482752702088 0.444262345765868 1 1
0.543697061146345 0.54211997544098 1 1
0.492006317127839 0.490593492669934 1 1
0.531363209983545 0.53014447687929 1 1
0.525764734940263 0.524510795987932 1 1
0.522829819055265 0.521541153909116 1 1
0.512241535960188 0.510752769630266 1 1
0.495371079668861 0.494082629503061 1 1
0.470676301616878 0.469556216232113 1 1
0.50529217059483 0.503561258340703 1 1
0.549391255720225 0.548158721620212 1 1
0.512787213191961 0.511357908539776 1 1
0.460628343522987 0.459197074362184 1 1
0.518751792312706 0.517386749707073 1 1
0.532354080967215 0.531047406097978 1 1
0.503283609831235 0.501871089961101 1 1
0.49996274139287 0.498722014573845 1 1
0.427443173617721 0.426436515096286 0 0
0.522005002353335 0.520681314794899 1 1
0.488290660499033 0.487141778653379 1 1
0.49581442220786 0.494780788709607 1 1
0.473625846373474 0.472183339857642 1 1
0.510022007707653 0.508639882572592 1 1
0.540333401858591 0.539053691402033 1 1
0.562581322803675 0.560956324508543 0 0
0.508397236590532 0.50701344689602 1 1
0.488581000677947 0.487219913625073 1 1
0.517419110340594 0.516158229502294 1 1
0.540961265193544 0.539467175236979 1 1
0.498109764936935 0.496822227318335 1 1
0.516178809474479 0.514642260659887 1 1
0.483915864027493 0.482746999341456 1 1
0.528062124698298 0.526682983179214 1 1
0.480473333480526 0.47938520115545 1 1
0.493479917621684 0.492217914457988 1 1
0.470292119964761 0.469254661251978 1 1
0.49859070311119 0.497177975883594 1 1
0.471446987592376 0.470144447353602 1 1
0.513982195723343 0.512706297464326 1 1
0.457777115093219 0.456654277240242 1 1
0.531590091974226 0.530322291754486 1 1
0.482626269517977 0.481381151640891 1 1
0.563255075151157 0.561639100672375 0 0
0.530098325407363 0.528708975011351 1 1
0.477489530609775 0.476074979235468 1 1
0.532179380525321 0.53102546861335 1 1
0.528152045821736 0.526538338877515 1 1
0.525228002076703 0.524079564165279 1 1
0.514059827384066 0.512703192350672 1 1
0.53386345104536 0.532612262832426 1 1
0.463534930871559 0.462286355159394 1 1
0.521718298416458 0.520082375891476 1 1
0.486229739891684 0.484705262749407 1 1
0.519239268578763 0.517974034311459 1 1
0.512550398811769 0.511352691425633 1 1
0.527679783903398 0.526337611901145 1 1
0.512222583179828 0.510539490402963 1 1
0.49344006802105 0.492195275553452 1 1
0.566699519387291 0.564748842762905 1 1
0.526725542445124 0.525149445856177 1 1
0.468173967845354 0.467122147532087 1 1
0.495364683269385 0.494100254253284 1 1
0.458688948759354 0.457571902492014 1 1
0.470403776218959 0.469202655880824 1 1
0.518311011620354 0.517049487412622 1 1
0.508075722429552 0.506864286596665 1 1
0.496994373784876 0.495772492855062 1 1
0.478681578488031 0.47737515277641 1 1
0.475322409180602 0.474225329868113 1 1
0.505492332043866 0.504191916600105 1 1
0.526382367094297 0.524956389570764 1 1
0.507699294355901 0.506601642629937 1 1
0.505841401329991 0.504728437126463 1 1
0.490044032998833 0.488942773476922 1 1
0.479613303842126 0.478370504935878 1 1
0.504433792288072 0.503266511139344 1 1
0.434063568971284 0.432887788846441 0 0
0.499713927509009 0.498442160291748 1 1
0.495606974728685 0.494280570263128 1 1
0.471682803565823 0.470546429490244 1 1
0.484632139590779 0.483337433915902 1 1
0.532332064140081 0.531126186531587 1 1
0.445268819669874 0.443848655944217 1 1
0.524035407662739 0.52284135826584 1 1
0.493343691546822 0.492198247071051 1 1
0.445944426556174 0.444900971950041 0 0
0.472371199230149 0.471061405691937 1 1
0.494533807135333 0.493087405467598 1 1
0.511500236035793 0.510254289068989 1 1
0.492817106157111 0.491387466077136 1 1
0.527347477691722 0.525963665526524 1 1
0.51707560161384 0.515763284669691 1 1
0.543904283243577 0.541831722079117 1 1
0.51929632471476 0.518028165268772 1 1
0.48253949044081 0.481485375264579 1 1
0.524892765932692 0.523280660639242 1 1
0.509474719449111 0.508139274963975 1 1
0.486859835710388 0.48562831839379 1 1
0.485521826094381 0.484274698196996 1 1
0.492835346075651 0.491739409917511 1 1
0.456432506516845 0.455206842102244 1 1
0.495756329047368 0.49448102693203 1 1
0.510940766623935 0.509815911076355 1 1
0.531242102810761 0.529878121676269 1 1
0.487613988239726 0.486270936291465 1 1
0.542053755455573 0.540747853097498 1 1
0.474966707658319 0.473597948141509 1 1
0.498028380857957 0.496971047943023 1 1
0.503267598650077 0.501915981651901 1 1
0.487874296420996 0.486722580757239 1 1
0.482245543916351 0.481158778239747 1 1
0.490795718075019 0.48968813952483 1 1
0.513915201992126 0.512601478438852 1 1
0.501831710848205 0.500710487043949 1 1
0.497934272945312 0.49675492646805 1 1
0.497269298121574 0.49590925898682 1 1
0.470801303259209 0.469685777098964 1 1
0.550843033926976 0.549372005751347 1 1
0.458376708434826 0.457250234042334 1 1
0.534582428337683 0.532914359925618 1 1
0.47224145594585 0.471005374420685 1 1
0.539880956690045 0.538550793530378 1 1
0.463603829533701 0.462421361808719 1 1
0.516994292420433 0.515530462980699 1 1
0.506673783202603 0.505279196506555 1 1
0.516419966553624 0.51533666702379 1 1
0.540040501321593 0.5385785322549 1 1
0.519794246010483 0.518452529326231 1 1
0.482537007747428 0.481141985183504 1 1
0.523430051634039 0.52212549140577 1 1
0.470130496796882 0.468788332284144 1 1
0.524342017510934 0.523096737138064 1 1
0.497893295131936 0.496700302311885 1 1
0.526086048120791 0.524759328078447 1 1
0.473576900415093 0.472356238546172 1 1
0.509348624957734 0.508081986443908 1 1
0.469183496654082 0.467931003463018 1 1
0.478082133787158 0.476621198050553 1 1
0.455280421727095 0.454061971841674 1 1
0.506505689928179 0.505380342165626 1 1
0.441469037081941 0.440323190894793 0 0
0.555701801875481 0.554315213011376 0 0
0.503886796109929 0.502625021012745 1 1
0.559892260308745 0.558364811378189 0 0
0.509389380197794 0.507762470004294 1 1
0.538453111380443 0.536917755965956 1 1
0.558296190282907 0.557104420382507 0 0
0.505517228208612 0.504248213841399 1 1
0.485249984388485 0.483877263480382 1 1
0.527530538695352 0.526170876403625 1 1
0.544776188099358 0.543480692922447 1 1
0.506381298968278 0.505158471552804 1 1
0.52150257872309 0.52037863648101 1 1
0.512331602807769 0.511103824554315 1 1
0.47138760362349 0.470132216759321 1 1
0.480112694554092 0.479116232860471 1 1
0.477853581504003 0.476592661323041 1 1
0.488551151629285 0.487369762182489 1 1
0.458499596303903 0.4575299120797 1 1
0.492672669080167 0.491353350501454 1 1
0.514954999056602 0.513536349762617 1 1
0.522282144044727 0.521023916730221 1 1
0.468458231636103 0.467173060324422 1 1
0.477960524703224 0.476806230462574 1 1
0.474719687589691 0.473735130743848 1 1
0.476971781184469 0.475637290524868 1 1
0.51103024443358 0.509661892818775 1 1
0.488344348841825 0.487079587857476 1 1
0.466196889017144 0.465069606615117 1 1
0.511085317156657 0.509872225431975 1 1
0.476345807125763 0.474964733713504 1 1
0.551565880452558 0.550323291068508 0 0
0.513102412965459 0.511894947064203 1 1
0.467562687408659 0.466367872485748 1 1
0.510589524577323 0.509419356538074 1 1
0.491273234222777 0.490170721306949 1 1
0.457086000598691 0.455890504130886 1 1
0.464754655940924 0.46350812100164 1 1
0.506348382147659 0.505069530096635 1 1
0.412240762922751 0.411322333870618 0 0
0.480748243715908 0.479539923007624 1 1
0.539433914925928 0.537588274080974 1 1
0.479283558623695 0.47789285294918 1 1
0.491157561918263 0.489925683271404 1 1
0.48980003791105 0.488773088349783 1 1
0.502964763491875 0.501496969436317 1 1
0.526323061314873 0.52503658835695 1 1
0.528228745198894 0.526898640739554 1 1
0.522166365170906 0.520881462993237 1 1
0.511801369237844 0.51038083339543 1 1
0.47847037929155 0.477054568958676 1 1
0.500618312403843 0.499468960454217 1 1
0.501877322821038 0.500801831659874 1 1
0.533443484487424 0.532088884199905 1 1
0.490156098360339 0.489124629919142 1 1
0.521935953869553 0.52062631224046 1 1
0.534515823974207 0.533055771522065 1 1
0.481822002109895 0.480582519521913 1 1
0.483866901135003 0.482655025856109 1 1
0.480602541995525 0.479333644152593 1 1
0.508611423169732 0.507395167596782 1 1
0.49744067921615 0.496224768471389 1 1
0.49922629617806 0.497973338999292 1 1
0.442709168064451 0.441513923870706 0 0
0.49310553750783 0.491613957398557 1 1
0.429553774423831 0.428078902729963 1 1
0.522111565321376 0.520758145037263 1 1
0.50076391037571 0.49950367092213 1 1
0.443538292581442 0.442456472183138 0 0
0.553454342868754 0.552152598890392 1 1
0.530463521614761 0.529183506550634 1 1
0.494268652286042 0.493047540754828 1 1
0.467815485792597 0.466620404726833 1 1
0.509580515059596 0.508294070823376 1 1
0.494421450850156 0.493045969906181 1 1
0.445820667981221 0.444801536153772 0 0
0.494878175368408 0.493709712439568 1 1
0.468197363452023 0.467033773838893 1 1
0.494463389131849 0.493160275028711 1 1
0.504133931509805 0.502377431920901 1 1
0.494061440796589 0.492512353435901 1 1
0.489106138689148 0.48776907118037 1 1
0.540701158325848 0.539231687233636 1 1
0.503681148208435 0.502453823199863 1 1
0.499158574135385 0.497928261790755 1 1
0.479974604783877 0.478773300126065 1 1
0.505737189361783 0.504157107096466 1 1
0.506704953402515 0.505437385482294 1 1
0.432634598635083 0.431459976187303 0 0
0.463895867981275 0.462617085087265 1 1
0.522134787442787 0.520787434719316 1 1
0.491560167896586 0.490493176268063 1 1
0.5052292667126 0.504112330177794 1 1
0.513669259943678 0.512317791084577 1 1
0.507327630438847 0.50606092674505 1 1
0.526848082128687 0.525607323251502 1 1
0.483731641211599 0.482632759951562 1 1
0.508363098840178 0.507080304654843 1 1
0.488598476932118 0.487214576082158 1 1
0.511534035501172 0.510349563846401 1 1
0.492717675967175 0.491468509139399 1 1
0.520648176290134 0.519498326570627 1 1
0.489515737633653 0.488220442116405 1 1
0.539547232658403 0.538345913126165 1 1
0.46763464822558 0.466688128088024 1 1
0.510297059521573 0.509039108707458 1 1
0.504773758158375 0.50337903039716 1 1
0.492398342515318 0.491217107533106 1 1
0.473583165791785 0.472111783252422 1 1
0.51027677323537 0.508995599991977 1 1
0.518880699817726 0.51768315814069 1 1
0.487320049417887 0.485959637401886 1 1
0.465083882904654 0.463983410087837 1 1
0.505488075253592 0.504358112144347 1 1
0.568745489990399 0.567143143821637 0 0
0.482685178723824 0.481435248180356 1 1
0.496555432133249 0.495067960896499 1 1
0.46565721061189 0.46434146713911 1 1
0.484777805146663 0.4836392385091 1 1
0.449232290449481 0.448190331143571 1 1
0.481582708206405 0.480117044840226 1 1
0.498761088899879 0.497448891849191 1 1
0.445106345634895 0.443939688948364 0 0
0.514988474763612 0.513452135433724 1 1
0.479866666311716 0.478737149686928 1 1
0.483527450335366 0.48223518479053 1 1
0.525587696277219 0.524339548450387 1 1
0.507939402559901 0.506733128876597 1 1
0.499914520250256 0.498655933398665 1 1
0.48081512209452 0.479738921252197 1 1
0.540259524310691 0.539081202153506 1 1
0.468440431975235 0.467198489078112 1 1
0.495022643788417 0.493641873568446 1 1
0.487408519972107 0.486118320347261 1 1
0.504167753582742 0.503090829354382 1 1
0.495338376934998 0.494107493856662 1 1
0.496175096490854 0.495055692452668 1 1
0.501213714998897 0.500057132624938 1 1
0.547528781702485 0.546187019728231 1 1
0.483624873537714 0.482376881347595 1 1
0.494200796540321 0.492784655674863 1 1
0.520818907638371 0.519613595464705 1 1
0.520299220747499 0.519075764639043 1 1
0.531934246732346 0.530634105803573 1 1
0.458501190676217 0.457341244700091 1 1
0.489439245260329 0.488297284081174 1 1
0.467287682013665 0.466135005302168 1 1
0.480968767310813 0.47987951968808 1 1
0.506511950525749 0.505227639465555 1 1
0.489579288810663 0.488450734652347 1 1
0.523328431436583 0.522134463148452 1 1
0.532221481974811 0.530332295105637 1 1
0.486918184748316 0.485872334403803 1 1
0.510591617170243 0.509401957618441 1 1
0.52933633123798 0.528068314094383 1 1
0.502883614179013 0.501713642070844 1 1
0.486215443340607 0.484906946739836 1 1
0.516340191004354 0.515178559823248 1 1
0.480139193881793 0.478888817480762 1 1
0.509551496076007 0.508083334340155 1 1
0.542655852532811 0.541406341236198 1 1
0.50814387014664 0.507003218007967 1 1
0.525540327264933 0.523936440363129 1 1
0.532588116682832 0.530791688573094 1 1
0.525817369117609 0.524326433885523 1 1
0.481256223636129 0.48011622090983 1 1
0.457162657386667 0.456038600393984 1 1
0.503827760055569 0.502718025354044 1 1
0.470175820944931 0.468704633813417 1 1
0.481729604218743 0.480315844599878 1 1
0.50116794561138 0.499731308266703 1 1
0.487931621249877 0.486566914628525 1 1
0.519296300688125 0.51812311156291 1 1
0.4957051251706 0.494616345576802 1 1
0.52998068215281 0.528612075320352 1 1
0.447580516212331 0.446441793877458 0 0
0.531078555905891 0.529654251406003 1 1
0.470588366365319 0.46931527306534 1 1
0.49661378905825 0.495410580016999 1 1
0.51984614828701 0.518630779473899 1 1
0.498978689815513 0.497519482934415 1 1
0.499807413193368 0.498661292095944 1 1
0.470713730455506 0.469503236494977 1 1
0.465443544062244 0.464372495410024 1 1
0.503276848354607 0.502162503466237 1 1
0.506948172126635 0.505629630389709 1 1
0.453088683068304 0.451924257813902 1 1
0.51927519471212 0.517804069865305 1 1
0.469095295985615 0.467759604023653 1 1
0.530147629842771 0.528670464620826 1 1
0.489370751029488 0.488237296890694 1 1
0.489112683235849 0.487567574014188 1 1
0.473552246512668 0.472333702261293 1 1
0.5350216664907 0.53385732482667 1 1
0.464906004197814 0.463890624327428 1 1
0.494720164181552 0.493594429731238 1 1
0.554447408477946 0.553189272340813 0 0
0.485753983300437 0.484569116352874 1 1
0.52210581143098 0.520600424142448 1 1
0.528182294616646 0.526859908107531 1 1
0.504532227740934 0.503286759371801 1 1
0.442883984385219 0.441878039910045 0 0
0.541772720082246 0.54045246951046 1 1
0.54471264936648 0.543154667116145 1 1
0.518949755662235 0.517761627469279 1 1
0.489933320239809 0.488812629028652 1 1
0.452383281377736 0.451407099309241 1 1
0.486107157150134 0.484753506275954 1 1
0.480087803269697 0.478770496736908 1 1
0.486273388746969 0.485034327777278 1 1
0.551654626631315 0.550167379438859 1 1
0.508611510303753 0.507421539602 1 1
0.544512370663823 0.543117458560055 1 1
0.482854663158091 0.481546266869189 1 1
0.469472920389567 0.468326721011767 1 1
0.47466782612738 0.473539748792849 1 1
0.471793668719709 0.470668903561521 1 1
0.530201434602289 0.528963464358336 1 1
0.479416270282084 0.478236831737343 1 1
0.525792744966141 0.524366993649089 1 1
0.490396775983908 0.489231885582826 1 1
0.557432572311722 0.556043303491312 0 0
0.535129385902306 0.533807211457983 1 1
0.51773088419444 0.516430024427003 1 1
0.535656896827466 0.534163766503632 1 1
0.478436451420508 0.477199719129929 1 1
0.502953668401216 0.501550765846639 1 1
0.456716064882318 0.455611795216559 1 1
0.499646415425547 0.498529271773872 1 1
0.515382933342879 0.514133602815333 1 1
0.494283175521976 0.493026046223057 1 1
0.525709711836538 0.524337116101755 1 1
0.494979104447242 0.493666827499199 1 1
0.483815058879664 0.482805449135391 1 1
0.449268695969327 0.448227241896524 0 0
0.514852989012626 0.513405980428863 1 1
0.462397732932625 0.461165572635534 1 1
0.553210692636035 0.551821588980203 0 0
0.503699346761827 0.502466919803527 1 1
0.504174810566961 0.502992157269361 1 1
0.552970520477304 0.551521497442508 0 1
0.485499621087141 0.484414873988161 1 1
0.517573181165449 0.51623870976076 1 1
0.488965859776857 0.487762770034654 1 1
0.476107886009781 0.474924061006593 1 1
0.459921524282369 0.458643578089737 1 1
0.49746260723032 0.496295271404254 1 1
0.518633306216775 0.5171685003523 1 1
0.500314054951855 0.499063661613693 1 1
0.487115860857181 0.4859205094849 1 1
0.464179495647506 0.463046264574206 1 1
0.509273330524437 0.508098696083269 1 1
0.481747489003269 0.480500613094492 1 1
0.509862648413214 0.508721099433184 1 1
0.496151978888019 0.495094556947515 1 1
0.496659856025543 0.49521389180198 1 1
0.504325010845547 0.503134002834079 1 1
0.48994546839233 0.488714000780413 1 1
0.508209728556813 0.50708823583886 1 1
0.491982421977301 0.490780679518879 1 1
0.543432683183782 0.542102274924436 1 1
0.509330903716115 0.508203248212999 1 1
0.529894877706711 0.528561065489945 1 1
0.466464310580082 0.46527919710317 1 1
0.507956372591993 0.506595863080632 1 1
0.508994311380396 0.507548624518493 1 1
0.46173281774697 0.460447624123268 1 1
0.521049376324825 0.519914741603073 1 1
0.493811207590557 0.492710284196871 1 1
0.53364692331217 0.53210482026495 1 1
0.492022955107551 0.490897716001993 1 1
0.5057575325662 0.504438421944242 1 1
0.491765600730913 0.490619646489392 1 1
0.523534244860128 0.522148989138867 1 1
0.468307352472115 0.467310962540161 1 1
0.484337913474928 0.483252740369411 1 1
0.511716294409723 0.510393841080204 1 1
0.492728338738174 0.491244921524946 1 1
0.469999610748807 0.468904060884778 1 1
0.532305585987026 0.53097147932307 1 1
0.540627244630556 0.539406372100623 1 1
0.465961941188965 0.464733750796391 1 1
0.491554245521381 0.49031628157943 1 1
0.504766480948199 0.503278386517729 1 1
0.525016240097232 0.52390281462537 1 1
0.502528419665612 0.501451007202063 1 1
0.468828713780018 0.467578913530426 1 1
0.476630723708653 0.475425403039384 1 1
0.468407963306267 0.46721201878368 1 1
0.46572057210212 0.464404555256586 1 1
0.490053047209906 0.488617142106857 1 1
0.538505823857954 0.537031376628593 1 1
0.443915641681096 0.442953668030786 0 0
0.473357283751091 0.47218721959515 1 1
0.519363640056776 0.518140427717459 1 1
0.479508021963266 0.478413957598676 1 1
0.514577686302819 0.513273323002829 1 1
0.534122049045165 0.53271595151677 1 1
0.513983127028714 0.512772639755471 1 1
0.496492818185882 0.495199698953251 1 1
0.486276444541388 0.485034181945014 1 1
0.479560110236573 0.478269893956171 1 1
0.516038996096646 0.514803517908702 1 1
0.481077615917686 0.479784989708411 1 1
0.500775950400258 0.499369406985364 1 1
0.455361613897948 0.454215185594753 1 1
0.524582511950024 0.523141372288102 1 1
0.482358977057026 0.481119766864262 1 1
0.494420343613964 0.493254786178842 1 1
0.502969149576786 0.501592131151342 1 1
0.483626579493284 0.482252173439084 1 1
0.504174146415896 0.502944475574204 1 1
0.49378485921649 0.492575632725836 1 1
0.542766683015966 0.54153474202835 1 1
0.45640963142242 0.455190740331035 1 1
0.502043910012155 0.500717423251358 1 1
0.493042132349893 0.491750243273517 1 1
0.521040546762526 0.51988693152372 1 1
0.510781185320847 0.509671799854202 1 1
0.516894929218623 0.515218150439973 1 1
0.500642111628102 0.499275880928385 1 1
0.51942340792235 0.518104321797733 1 1
0.486514058720732 0.485274211964527 1 1
0.448336669689119 0.447303671417914 0 0
0.476534650092023 0.475286344196499 1 1
0.48570083036987 0.484181495690702 1 1
0.465736239493258 0.464609708151547 1 1
0.500772928271802 0.499504662584573 1 1
0.512988740744073 0.511639236398675 1 1
0.455072389292157 0.453822781964079 1 1
0.494073139027968 0.492776844674227 1 1
0.519560646780793 0.518267390182671 1 1
0.517640887835259 0.516457088475993 1 1
0.488056656583315 0.486758945352322 1 1
0.486347859640683 0.485000455061562 1 1
0.462777347861393 0.461768657608335 1 1
0.49639127565351 0.495119843946379 1 1
0.548322376946656 0.546708869828376 1 1
0.503723872914624 0.502475820792256 1 1
0.46381323255767 0.462626676267058 1 1
0.513552502728627 0.512194332592994 1 1
0.514323730438951 0.513065632872951 1 1
0.55411033591877 0.552654537362142 1 1
0.480470377156269 0.479259211977745 1 1
0.541106245645606 0.539712898087942 1 1
0.450571725007721 0.449593342388564 1 1
0.52655228248754 0.525253462542778 1 1
0.536796285303659 0.535469949128158 1 1
0.516102816842646 0.514741637506276 1 1
0.462967443907858 0.461859894461178 1 1
0.484449454180804 0.483269946527572 1 1
0.461244517985804 0.460219038986226 1 1
0.50864828896663 0.507463697116295 1 1
0.453025301577528 0.451935827231021 1 1
0.490422729248602 0.489173437297974 1 1
0.537089422689999 0.535872967345504 1 1
0.511736996158792 0.510488266520686 1 1
0.437699168630855 0.43658345141892 0 0
0.481273347182923 0.480041377203379 1 1
0.535898925282309 0.534650000333706 1 1
0.435899782392565 0.434612261049637 0 0
0.492117433228581 0.490955252272237 1 1
0.549010638495149 0.54773314422794 1 1
0.498741283248504 0.497456478586904 1 1
0.445068092214482 0.443743275354643 1 1
0.522950846036205 0.52146204626328 1 1
0.492459803134437 0.491383876687662 1 1
0.511196759689784 0.510014513671086 1 1
0.467281064102576 0.466120016362277 1 1
0.502436407030044 0.501192806331128 1 1
0.545919338870379 0.544452208210356 1 1
0.497686730341656 0.496556595224844 1 1
0.51005611511082 0.508740316616919 1 1
0.51007578735857 0.508660896690154 1 1
0.460480173107935 0.459455478710031 1 1
0.522334854351297 0.52113064049144 1 1
0.497746345679179 0.496589437559115 1 1
0.473664096513035 0.472490600822599 1 1
0.484029561013403 0.482718600468998 1 1
0.527763795375338 0.526507820062351 1 1
0.499561678042228 0.498404158542873 1 1
0.528595881081049 0.527328905350508 1 1
0.550632216719731 0.549297056948286 1 1
0.507764859034411 0.506310199238774 1 1
0.487553708922363 0.486205260798235 1 1
0.515005246888559 0.513776168124491 1 1
0.51785405223454 0.516413844070262 1 1
0.518433652409208 0.516908002516494 1 1
0.515856470777525 0.514594405727186 1 1
0.499788706241774 0.498481510438595 1 1
0.541332236281076 0.540072612874989 1 1
0.501784178482149 0.50037083398943 1 1
0.51080331642984 0.50951560653817 1 1
0.513579020730762 0.512313799198544 1 1
0.516491238085186 0.515142257063371 1 1
0.507514689997895 0.506121162642453 1 1
0.490702446168247 0.489401963242505 1 1
0.472738687882149 0.471536370098517 1 1
0.499002617337135 0.497919009812452 1 1
0.47031415620426 0.468897271147904 1 1
0.501131390180947 0.499874084904755 1 1
0.512279603166513 0.51108993691315 1 1
0.461870054280004 0.46081099319133 1 1
0.490422688735568 0.489376728343141 1 1
0.48658345811284 0.485246035851847 1 1
0.512824879460705 0.511497705560767 1 1
0.496367770839749 0.495036320919006 1 1
0.466971329668093 0.46591919899621 1 1
0.470011285250964 0.468753748839699 1 1
0.488805931618072 0.487620272081823 1 1
0.518047102420356 0.51696291604508 1 1
0.487961955147373 0.486705761612565 1 1
0.475623485093302 0.474074728400065 1 1
0.500029141053799 0.498967651883693 1 1
0.553543776922573 0.552348397682637 0 0
0.496374125692547 0.495077905934612 1 1
0.457516870331859 0.456341700733502 1 1
0.540433337646855 0.539037352591459 1 1
0.449959912809685 0.448809583038683 1 1
0.527572953834956 0.526185844694313 1 1
0.486326155560668 0.484965975016374 1 1
0.470054944573097 0.4688911255928 1 1
0.528716107349339 0.527379862826596 1 1
0.504842333091622 0.503676893202394 1 1
0.527060568651464 0.525864918633772 1 1
0.564364944376107 0.562854406403486 0 0
0.519771441041954 0.518458694737249 1 1
0.468415957221699 0.467169301891287 1 1
0.474709107612022 0.473544185276966 1 1
0.530969807842537 0.529447108606202 1 1
0.491633641417358 0.490505852276519 1 1
0.507259068420123 0.505512661142429 1 1
0.551999480068332 0.550313936670912 1 1
0.505191521223719 0.503975657925362 1 1
0.483020515461943 0.481580414784151 1 1
0.538414354517298 0.537037451016884 1 1
0.525307505033982 0.52377464574092 1 1
0.505589235214588 0.504471622481347 1 1
0.523109103078128 0.521753208285341 1 1
0.423059117132429 0.421884394605908 0 0
0.474972102372549 0.473595190772154 1 1
0.499817490939842 0.498624208427502 1 1
0.505925329539367 0.504549523789533 1 1
0.532332982490483 0.531016137438155 1 1
0.509693076699627 0.508571778432547 1 1
0.522617645851141 0.521288349912998 1 1
0.563200115963493 0.561751950699042 0 0
0.485486127425869 0.484056167725034 1 1
0.49864605114054 0.497123012045923 1 1
0.490815201861805 0.489662653194383 1 1
0.494741103489213 0.493613348814217 1 1
0.526006058384193 0.524607080743894 1 1
0.48862184485271 0.487375204880097 1 1
0.487975555827086 0.486634757509236 1 1
0.458550429195743 0.457458961351854 1 1
0.497662796765441 0.496302370952605 1 1
0.534007435343937 0.532558805233617 1 1
0.459869103771156 0.458624035822087 1 1
0.457661551494964 0.456630911345676 1 1
0.505789381839584 0.504477569565561 1 1
0.49174110313951 0.490384635795218 1 1
0.464602982481505 0.463483017754989 1 1
0.510166750813605 0.508809179110515 1 1
0.514429445429129 0.5131850561959 1 1
0.462549572553385 0.461383928977013 1 1
0.492956570635555 0.491647589639005 1 1
0.477426700971462 0.476160353662293 1 1
0.493932898535252 0.492731104694347 1 1
0.502967623099483 0.501821515403889 1 1
0.516286389758915 0.51517634663563 1 1
0.448008451559925 0.446847996811559 0 0
0.49487675284444 0.493461440582306 1 1
0.479654701049883 0.478504142915261 1 1
0.506916096293904 0.50566785209314 1 1
0.504382324556163 0.503258074619812 1 1
0.482843470400418 0.481685531020085 1 1
0.523268118633583 0.522057055347681 1 1
0.508211749467886 0.50694796238169 1 1
0.508862860770814 0.507699353508494 1 1
0.516400991271011 0.515066377518403 1 1
0.52063466621291 0.519251486698129 1 1
0.429575523502854 0.4285270256335 0 0
0.518707129825521 0.517394199671294 1 1
0.501437427888615 0.500152067876315 1 1
0.488053232612317 0.486867750858492 1 1
0.470425550601967 0.46903751148419 1 1
0.522632024467992 0.521119030038507 1 1
0.479484665820276 0.47836172416857 1 1
0.500821701488036 0.499347879445783 1 1
0.512984419651285 0.511662842411496 1 1
0.476090666508422 0.474609511794935 1 1
0.520403922487799 0.51914804594191 1 1
0.536913834340123 0.535502840870208 1 1
0.481670695709127 0.480451561421392 1 1
0.470205210653747 0.468848228734405 1 1
0.50353366680525 0.50215810317713 1 1
0.497753662655961 0.496492357565884 1 1
0.464324944104307 0.46298445571272 1 1
0.474728982461043 0.473566326311773 1 1
0.515594597300103 0.514404988364733 1 1
0.525723993418934 0.524535441759268 1 1
0.527083371914615 0.525618081335882 1 1
0.50396836421367 0.502793985832174 1 1
0.563121136261682 0.561432197804981 0 0
0.464347260666973 0.463024347987447 1 1
0.48348552142199 0.482449464041613 1 1
0.49098465572742 0.489868840734976 1 1
0.47421884658529 0.472923295270747 1 1
0.504279742326395 0.503005985863908 1 1
0.504049700465528 0.502695222788069 1 1
0.476291372314992 0.475192557882549 1 1
0.51280782610844 0.511568887323158 1 1
0.507517471975591 0.506314532909681 1 1
0.541383237660864 0.540174614860663 1 1
0.479398346965618 0.47823915861772 1 1
0.484332240473055 0.483116071361667 1 1
0.521458612892634 0.520055377333755 1 1
0.553773978740327 0.5524713688365 0 0
0.506326129275114 0.505028077426862 1 1
0.468186642915521 0.467034822903428 1 1
0.529972498624907 0.528623282103364 1 1
0.461327537446453 0.459969735368085 1 1
0.497731941726606 0.49644693175327 1 1
0.486348685039505 0.485191273457787 1 1
0.474584156708597 0.473405937938856 1 1
0.495092292540313 0.493868068620208 1 1
0.532814841790831 0.531309180012838 1 1
0.535230113283864 0.533859142023882 1 1
0.500119387213286 0.498999985198375 1 1
0.509407012981392 0.508082604197734 1 1
0.522624277246467 0.521294575575406 1 1
0.489179029132556 0.488049244469927 1 1
0.463936644140272 0.462857777609381 1 1
0.475544200382517 0.47456861116109 1 1
0.446269066004572 0.445086904488996 1 0
0.508166176692582 0.506881713316507 1 1
0.469588940430623 0.468378082754263 1 1
0.532801024921568 0.531595149893615 1 1
0.491011680270858 0.489633074970086 1 1
0.517781177206433 0.51643588404347 1 1
0.499860226473162 0.498702529348234 1 1
0.505456902443458 0.504028838936014 1 1
0.506101170016395 0.504744416952849 1 1
0.502309992471831 0.500891183582549 1 1
0.440386016200266 0.439187229800396 1 1
0.515269905986378 0.513729568603276 1 1
0.478210387803332 0.476995115671417 1 1
0.491537268632272 0.490227767679218 1 1
0.527657952519775 0.526432175969761 1 1
0.568859451387634 0.567279947988312 0 0
0.499149583618623 0.498012189388033 1 1
0.516024723902157 0.514714738768751 1 1
0.497231641200441 0.496019725681448 1 1
0.484909831913288 0.48375743452934 1 1
0.524865637552677 0.523618673229838 1 1
0.501031206728437 0.499718162736108 1 1
0.491972198164471 0.490818194292859 1 1
0.500367644902284 0.499048649544198 1 1
0.512040667005969 0.510771491999 1 1
0.466701706943496 0.465598095808027 1 1
0.517114115195066 0.51594326749742 1 1
0.51132043973777 0.51014576471055 1 1
0.527604985904392 0.525762791149587 1 1
0.490182735823315 0.488552029876971 1 1
0.483698509862929 0.482587171215313 1 1
0.482212486462091 0.481061931627248 1 1
0.480157804742997 0.47899037268894 1 1
0.485858547688314 0.484675808400256 1 1
0.491934285518594 0.490584635042917 1 1
0.519146867334264 0.517780171693477 1 1
0.561722873377716 0.560268445289736 0 0
0.501688555369857 0.500006553840362 1 1
0.441767159519221 0.440642048027999 0 0
0.466636680786307 0.465589140439398 1 1
0.504484306408927 0.502959247701915 1 1
0.497164174673924 0.495981053161328 1 1
0.505355604607503 0.504084760960744 1 1
0.49367818820617 0.491978990952172 1 1
0.515161665668698 0.513967664824089 1 1
0.490816470671657 0.489622324353518 1 1
0.489055442761824 0.487814641157436 1 1
0.517636981103254 0.51647795066315 1 1
0.426736790695293 0.425567000070731 0 0
0.481910330359576 0.48064795106351 1 1
0.44026584669164 0.439276470719577 0 0
0.558250962326918 0.55687972631218 1 1
0.520082082623756 0.518776897031334 1 1
0.504549281177018 0.503264960910344 1 1
0.498072417893558 0.496702094931913 1 1
0.476763243356779 0.475729005318234 1 1
0.529050198600972 0.52761586861898 1 1
0.474613345729858 0.473359796660897 1 1
0.47211300573224 0.470849286177461 1 1
0.55453849187499 0.553138747813114 0 0
0.523160318902653 0.521861949016339 1 1
0.517723557684116 0.516456020724117 1 1
0.497724553634354 0.496293474297562 1 1
0.466416851710566 0.465364111098898 1 1
0.486741099984107 0.485370602033761 1 1
0.55821475312019 0.556681358857823 0 0
0.505740589573284 0.504184912015523 1 1
0.467261410678918 0.466012913680971 1 1
0.51732279435322 0.516167307634597 1 1
0.442458331271195 0.441337634513166 0 0
0.500668129361691 0.4993174343944 1 1
0.531470686944296 0.530105058134827 1 1
0.456186230526253 0.455188406325009 1 1
0.529773260660795 0.528472381682299 1 1
0.492322962604138 0.490870664423445 1 1
0.504335784796509 0.503017209936999 1 1
0.551370354349085 0.550055734463209 0 1
0.420940344415621 0.419696008456236 0 0
0.523449338348808 0.522196154071192 1 1
0.477707389086926 0.476529770124564 1 1
0.497384745437127 0.496045713992764 1 1
0.478798725406207 0.477632125483704 1 1
0.483261284072725 0.482212987938239 1 1
0.521357241832027 0.520308119997797 1 1
0.459915666438956 0.458825101606359 1 1
0.512747475661273 0.511557184579415 1 1
0.486372039240493 0.485109698233289 1 1
0.537743362900221 0.536352674985764 1 1
0.506903117843714 0.505557476341647 1 1
0.433168468215602 0.432145043540116 0 0
0.477937756132234 0.476351118542397 1 1
0.520888484948081 0.51937384572816 1 1
0.502620400417365 0.501057529083605 1 1
0.490267937727618 0.489189234891924 1 1
0.504944375435091 0.503553559815657 1 1
0.489293859390023 0.488091798950291 1 1
0.507045185926921 0.505932622984896 1 1
0.481334230354005 0.480017362207423 1 1
0.526500930758986 0.525154786714536 1 1
0.532402631576988 0.531149535685231 1 1
0.482319680674579 0.481222321251934 1 1
0.478295321937952 0.477047883669367 1 1
0.500444533451543 0.499182989837141 1 1
0.503628229651913 0.502478484627052 1 1
0.505162519140786 0.503798738363214 1 1
0.478168044030776 0.477154607575732 1 1
0.540568678684456 0.539343153254461 1 1
0.560757380322883 0.559513759572784 0 0
0.433743540390405 0.432539250644963 0 0
0.506571200350904 0.505211240595928 1 1
0.490747789476799 0.489567860971884 1 1
0.512834528394159 0.511370854602417 1 1
0.500188757672863 0.498869493886714 1 1
0.540413138824111 0.539144865036429 1 1
0.512214343142375 0.510900545654319 1 1
0.494120921317762 0.492995682583191 1 1
0.510409327267673 0.509070683246922 1 1
0.53807117136982 0.536282914545719 1 1
0.554418568270078 0.553079729770591 1 1
0.531048625900777 0.529612661762895 1 1
0.515929959436209 0.514708766041162 1 1
0.49764402119706 0.496556367537578 1 1
0.502033080762088 0.500801204420272 1 1
0.48641343610583 0.485277336926753 1 1
0.476388355532589 0.475072314854017 1 1
0.535613333349519 0.534353461351574 1 1
0.503593531120769 0.502304214745681 1 1
0.463049508089011 0.461692117438835 1 1
0.513404917388141 0.511909250750687 1 1
0.5367472867328 0.53541679102284 1 1
0.481652230298609 0.480494397236176 1 1
0.500857813213477 0.499590817137958 1 1
0.487406463450839 0.486108790528627 1 1
0.538191961936419 0.536419126373841 1 1
0.501881704179381 0.500614907622015 1 1
0.533120626512982 0.531696206820988 1 1
0.470894872395018 0.469672098780478 1 1
0.465006960331585 0.463757620446501 1 1
0.478275249328791 0.47681952164844 1 1
0.476791759244072 0.475470379423449 1 1
0.496665004499539 0.49569465841406 1 1
0.511351591611678 0.509682649858166 1 1
0.512299311454007 0.510932356183532 1 1
0.513457214231647 0.512319102712662 1 1
0.485675458501466 0.484622812357367 1 1
0.481216705491627 0.479973404559218 1 1
0.484089707452602 0.4828285275753 1 1
0.469936180503654 0.468790749414858 1 1
0.483206243767065 0.481743529707668 1 1
0.500114390533959 0.49878344607855 1 1
0.494669067897323 0.493503842179566 1 1
0.504770598864697 0.503382401721963 1 1
0.490311312194038 0.489063263594869 1 1
0.481271671355693 0.480168954317906 1 1
0.502409830576987 0.501184546836672 1 1
0.528624883747415 0.527298743669614 1 1
0.534724996977239 0.533239191789799 1 1
0.485178643510919 0.484114934436778 1 1
0.494800226849707 0.49369192797909 1 1
0.520028100430725 0.518642541699042 1 1
0.496304359901302 0.495112457393855 1 1
0.515898596765308 0.51463581291101 1 1
0.49800260571568 0.496620230323431 1 1
0.520663798539725 0.519452005550275 1 1
0.485827173414787 0.484526049006039 1 1
0.522215579083452 0.521078656645649 1 1
0.413492964057302 0.412428773330535 0 0
0.43087950359904 0.429481206669766 0 0
0.475719189262873 0.474179362039526 1 1
0.49466826307028 0.493341226374065 1 1
0.439981473807729 0.438865490781602 0 0
0.527895319269716 0.526519527435638 1 1
0.548537332603549 0.54719955550375 1 1
0.511343761415808 0.510215350130588 1 1
0.48805489117136 0.4867591623811 1 1
0.4908385364862 0.489594165065157 1 1
0.546352076785829 0.544972650249805 1 1
0.542642606968435 0.541203160893612 1 1
0.515234735688793 0.514028687211896 1 1
0.499623503218951 0.498357639245785 1 1
0.510829623515821 0.509487987158503 1 1
0.456473210049381 0.455320966299414 1 1
0.491461479289399 0.490334789858676 1 1
0.499306265186512 0.498040409638212 1 1
0.488256548974773 0.48686653748188 1 1
0.512735688690715 0.51153874171746 1 1
0.478929967806534 0.477873283729852 1 1
0.472416789611666 0.471092018214969 1 1
0.50494961842242 0.5036340040102 1 1
0.475759765972957 0.474336349567212 1 1
0.521945209709762 0.520774839536045 1 1
0.482961899464248 0.481674919317174 1 1
0.500428735657461 0.499086249781624 1 1
0.466812311773828 0.465655815482801 1 1
0.489185220290314 0.487923511313188 1 1
0.476540322736214 0.475378241004747 1 1
0.535445138086464 0.534005052365271 1 1
0.527475369680369 0.526280569064168 1 1
0.532621482019922 0.531235890329039 1 1
0.523362004896666 0.52210640709593 1 1
0.478263804184302 0.477187229518505 1 1
0.438845979390398 0.437529697887906 1 0
0.535307583599285 0.53410512339604 1 1
0.492219114669386 0.491087155245679 1 1
0.5562935067034 0.554541611883296 1 1
0.517328690677943 0.516062634148103 1 1
0.507819300164269 0.506514752542971 1 1
0.504631793602822 0.503144382638977 1 1
0.472795341541871 0.471601490008105 1 1
0.51366058566815 0.512535747748496 1 1
0.501372932026808 0.500026623893915 1 1
0.48101020621556 0.479895695783121 1 1
0.513441826659904 0.511962699708641 1 1
0.524972309988108 0.523646805198825 1 1
0.480468440937888 0.479350399416105 1 1
0.536598264219715 0.53481829580178 1 1
0.540855376687364 0.539501115017758 1 1
0.450918900405202 0.449830677557283 1 1
0.553118682636935 0.551755211310271 0 0
0.483007348253941 0.481965779081385 1 1
0.497124216024911 0.495990292658829 1 1
0.518332175083748 0.516949427267489 1 1
0.488139323556534 0.486908357594163 1 1
0.523295002691891 0.521689069535214 1 1
0.562549764431584 0.561130921792712 0 0
0.491091211083696 0.489912768399353 1 1
0.453342520376143 0.452003196127242 1 1
0.502743409004661 0.501429354369936 1 1
0.534209280328108 0.532601276362415 1 1
0.48517462628635 0.484033338557519 1 1
0.482521925793439 0.481201872587965 1 1
0.519533999838023 0.518327976013931 1 1
0.497235148241852 0.495935381654905 1 1
0.45956977953996 0.458084127069425 1 1
0.524837703727276 0.523401106181698 1 1
0.481758906472597 0.480637787131531 1 1
0.488629128325803 0.487263556410034 1 1
0.52784963012053 0.526615868534906 1 1
0.516740532318637 0.515537408926374 1 1
0.480516136528422 0.479086670502473 1 1
0.473824196907663 0.472482852599911 1 1
0.452172701147011 0.450911637441447 1 1
0.494736692889729 0.493481548747325 1 1
0.500501702745618 0.499284081316374 1 1
0.468549282539184 0.467346739167334 1 1
0.485706255548197 0.484323870789628 1 1
0.476491463277621 0.475250803433791 1 1
0.510455651855852 0.509198055845301 1 1
0.519556682649038 0.518187187940647 1 1
0.49332676065079 0.492134961975302 1 1
0.471443235673209 0.470271173659586 1 1
0.460858117616697 0.459650948421341 1 1
0.470656518470049 0.469425855584761 1 1
0.560521582845824 0.559244687024391 0 0
0.540752331302484 0.539330616921977 1 1
0.551728402856595 0.550463005515703 0 0
0.467184435843197 0.466148586477344 1 1
0.432784707010037 0.43178246278554 0 0
0.508381919128298 0.507157492081151 1 1
0.477135578336789 0.475906036223413 1 1
0.517548124060491 0.516347089982976 1 1
0.505723006566635 0.504383205792443 1 1
0.485162277143437 0.484074774348951 1 1
0.505038558792631 0.503840282493355 1 1
0.466715294823565 0.465688974791314 1 1
0.497029082595904 0.495857455192438 1 1
0.502470619954716 0.501109134916831 1 1
0.520248759266892 0.518990620643609 1 1
0.47894515367925 0.477615465024398 1 1
0.496000947351285 0.49408530413952 1 1
0.492120279314267 0.491051387959248 1 1
0.501878157854913 0.500493967669857 1 1
0.459755741612992 0.45862365118186 1 1
0.517862336461923 0.516514247724837 1 1
0.533485005953498 0.532082924199891 1 1
0.508727354826331 0.507528998225481 1 1
0.509227427828424 0.508092703193257 1 1
0.493603890830429 0.492387005376316 1 1
0.557207478773074 0.555935497828705 0 0
0.471087089042883 0.469856509413313 1 1
0.494484085585689 0.493250502047698 1 1
0.473683384290892 0.472674271293598 1 1
0.53631299268978 0.535029721023031 1 1
0.495790943148508 0.494504389163422 1 1
0.502328636620392 0.501048839147627 1 1
0.506646413897826 0.505252966473912 1 1
0.463061140350715 0.461912145848952 1 1
0.474861317602519 0.473715641965458 1 1
0.47521804759579 0.473883688310389 1 1
0.4976864075849 0.496509084027529 1 1
0.560123527705023 0.55873123728153 0 0
0.469958104281692 0.468728546438518 1 1
0.51028375017111 0.5088357336502 1 1
0.521368051946966 0.520166745271033 1 1
0.53642287689149 0.535040918759047 1 1
0.502894830796676 0.501684304490953 1 1
0.48945062638183 0.488140619281004 1 1
0.464765677460742 0.463519732247863 1 1
0.525153916687718 0.52371090103123 1 1
0.514258760876919 0.513052795003066 1 1
0.504712850701046 0.503516857648656 1 1
0.520576796748005 0.519272053669913 1 1
0.522231863406626 0.520933769139476 1 1
0.509674138841826 0.508402056674263 1 1
0.491150066824057 0.489981329855101 1 1
0.439891840705222 0.438390758013778 1 1
0.473084487633712 0.471893022059219 1 1
0.488035863891468 0.486594493029024 1 1
0.480587095484498 0.47947049746319 1 1
0.501569679912528 0.500186979164243 1 1
0.479640369443931 0.478428959183897 1 1
0.496747315844047 0.495665434742622 1 1
0.520248089430823 0.519050077778427 1 1
0.513298976198749 0.511814164609052 1 1
0.515347364669654 0.514138371616565 1 1
0.525209009695743 0.523790186722803 1 1
0.524556089989294 0.523154636925242 1 1
0.49224595175882 0.491041378285304 1 1
0.510834826801951 0.509477727651144 1 1
0.474198266732924 0.473028267543889 1 1
0.500109582382564 0.498862076879715 1 1
0.509816198345283 0.50863542397019 1 1
0.482763269660766 0.481460968271116 1 1
0.498920601544752 0.497916457535485 1 1
0.486160346015382 0.484885467060724 1 1
0.498309914819421 0.497031406673552 1 1
0.512575146649685 0.511307935771349 1 1
0.534391033871234 0.533072319052614 1 1
0.464147351440925 0.462781788452228 1 1
0.50301958488268 0.501905750417927 1 1
0.506307142424188 0.505089322124679 1 1
0.54385592819828 0.542428179775373 1 1
0.464364026710174 0.462981166071919 1 1
0.517539201634623 0.516259629936143 1 1
0.469686297837359 0.468526877134118 1 1
0.461833606676193 0.460781825299065 1 1
0.483978199087299 0.482687012141291 1 1
0.474613452367143 0.47334643218631 1 1
0.467993771993583 0.4666906488311 1 1
0.489371970386019 0.488114826192913 1 1
0.492989210661817 0.491729260368625 1 1
0.486169607028929 0.484997007270533 1 1
0.535714657894104 0.534516729174814 1 1
0.498268985035337 0.497032262581587 1 1
0.528506543024133 0.526750978566663 1 1
0.503008768207183 0.501716909180632 1 1
0.491152294088265 0.489647692987604 1 1
0.511741743754614 0.51063633204259 1 1
0.461525459257014 0.460443134013227 1 1
0.533705364918593 0.532289457829163 1 1
0.51506814203548 0.513835720402613 1 1
0.475942088706578 0.474799557838695 1 1
0.478948877654747 0.477423593916442 1 1
0.483032739475978 0.481810040999026 1 1
0.525912211601505 0.524515076179333 1 1
0.474115250922258 0.472962639581191 1 1
0.493551751701971 0.492453961530506 1 1
0.467531104304264 0.466360834761421 1 1
0.461773584892302 0.460501378668498 1 1
0.514283245813918 0.513102051880918 1 1
0.52150945807994 0.520238031296801 1 1
0.466358376989404 0.465326088731863 1 1
0.469506279489215 0.468146177326458 1 1
0.477556613040106 0.476377953701984 1 1
0.519916123538312 0.518841578875853 1 1
0.500939738819507 0.499431816945927 1 1
0.505740411399996 0.504491240756959 1 1
0.489524415717986 0.488119820289266 1 1
0.455687737726154 0.45450877991865 1 1
0.479819053328446 0.478641720027515 1 1
0.469925547859175 0.468734119641816 1 1
0.456730334600609 0.455481952579183 1 1
0.528759554123099 0.527369644132992 1 1
0.505091011669517 0.503868720723058 1 1
0.478045695661741 0.476970846467858 1 1
0.514826369057523 0.51357478127141 1 1
0.478880327293995 0.477606293451082 1 1
0.477425417469177 0.476331803045847 1 1
0.444495884858319 0.443153158011055 1 1
0.517109885781212 0.515604135009634 1 1
0.450046744806946 0.448735718946137 1 1
0.51891820218166 0.517506475540287 1 1
0.474316626757247 0.473271777528208 1 1
0.53380246549961 0.532445630370585 1 1
0.464133561302388 0.462904259764045 1 1
0.508990430712201 0.507542588408974 1 1
0.517216125417937 0.515948980151242 1 1
0.471688182195384 0.470518284977413 1 1
0.535671127154574 0.534381955092224 1 1
0.493415814013624 0.491988829728285 1 1
0.451482372964619 0.450185994711456 1 1
0.510537274068958 0.509254434467688 1 1
0.500682472467403 0.499584200244438 1 1
0.5249862177878 0.523538671250342 1 1
0.509651234842697 0.508252235430298 1 1
0.45881552189515 0.457574613219058 1 1
0.538142973244584 0.536797724941244 1 1
0.451738136840312 0.450556556580792 1 1
0.547080914317615 0.545628284446114 1 1
0.4656635882354 0.464626592857572 1 1
0.508317701951782 0.50696245347356 1 1
0.510899523007699 0.509598613585701 1 1
0.506117194190056 0.504916313750594 1 1
0.537938732028451 0.536559273146427 1 1
0.46506582980481 0.464039211702762 1 1
0.480256344614558 0.479109280339415 1 1
0.527508952430825 0.526096881392877 1 1
0.519161222202157 0.517863407632671 1 1
0.451208665274787 0.450055351342352 1 1
0.522744995724623 0.521148421044102 1 1
0.529947881057865 0.528496589764684 1 1
0.472207058079175 0.470890399539992 1 1
0.523158791285832 0.521822533190652 1 1
0.506197818751829 0.504972693623494 1 1
0.466799268043565 0.465770928770807 1 1
0.491981005235883 0.490889904775136 1 1
0.486756290683521 0.485481348171804 1 1
0.513234017198748 0.512080198115281 1 1
0.480917876106886 0.479663376284508 1 1
0.485466525333727 0.484250795722732 1 1
0.511014077591714 0.509712477823438 1 1
0.477229967036361 0.476145163964244 1 1
0.502798809193282 0.501675880842481 1 1
0.492722427886902 0.491390990634123 1 1
0.53206215105623 0.530791388445826 1 1
0.479790948447854 0.478557672397607 1 1
0.526275856876387 0.524657699368042 1 1
0.566320503955968 0.564815913893829 1 1
0.498627096201989 0.497254419161221 1 1
0.465642121530755 0.464469694968535 1 1
0.480922541225779 0.479771840369596 1 1
0.51646239861202 0.515197480035945 1 1
0.514430155471288 0.512967179925002 1 1
0.474758517762692 0.473741525255697 1 1
0.479533439765695 0.47835719895482 1 1
0.49989600664979 0.498568715360146 1 1
0.480504925144212 0.479320764480258 1 1
0.515540319237638 0.514170916829024 1 1
0.52742250820028 0.526161469927739 1 1
0.490634537030869 0.489442538260731 1 1
0.479583126777815 0.478515507686447 1 1
0.43493211807362 0.433957241272576 0 0
0.516455313316644 0.51541157554943 1 1
0.50678707960527 0.505452329197342 1 1
0.558639991987099 0.557396387332705 0 0
0.468383142347732 0.467205764361026 1 1
0.487774158507593 0.486254355016716 1 1
0.550479277067701 0.549025437613583 1 1
0.484595539880475 0.483476732895697 1 1
0.496501814730464 0.495335466153413 1 1
0.51292711106446 0.511460327230891 1 1
0.499123599723684 0.497890185322465 1 1
0.483002023178342 0.481873799034984 1 1
0.500447540578215 0.49914471483242 1 1
0.47605058618406 0.474667724141275 1 1
0.502206165705236 0.501043595742951 1 1
0.548345815220185 0.546999420313661 1 1
0.465871330774885 0.464816168736449 1 1
0.501274760803425 0.49987452765436 1 1
0.469168681315045 0.468182605783656 1 1
0.488776555192399 0.487471525221334 1 1
0.529953928293661 0.52862090226721 1 1
0.515877152311274 0.514463141514627 1 1
0.539847712381401 0.538443062108165 1 1
0.541225721187991 0.539891626266451 1 1
0.482763900100887 0.481587888622523 1 1
0.511203742061055 0.509960943558234 1 1
0.519698339259738 0.518269616030826 1 1
0.465564967776532 0.464313222062066 1 1
0.526547703853479 0.525332412388997 1 1
0.514866995301488 0.513703285551775 1 1
0.47786913308013 0.476620921725597 1 1
0.494941091218702 0.493832202429197 1 1
0.443085275590745 0.442143689240118 0 0
0.453468636780351 0.452109764999324 1 1
0.474879900599558 0.473733480876772 1 1
0.513373205021076 0.51201098248362 1 1
0.512226376683572 0.510989627198349 1 1
0.501848407909155 0.500496532240249 1 1
0.478966436231178 0.477768988995196 1 1
0.50083253242799 0.4998069710254 1 1
0.473794994026514 0.472548697751284 1 1
0.50131096904595 0.500140492691472 1 1
0.524793885901803 0.523575103930346 1 1
0.485427105469437 0.48424152222244 1 1
0.509666306165838 0.507564124429794 1 1
0.542347292425379 0.540651801618281 1 1
0.537413022262958 0.535698933190923 1 1
0.498616050719191 0.497462033911807 1 1
0.513439588813229 0.512251522468626 1 1
0.459551632904637 0.45844839491371 1 1
0.533879185270187 0.532367040437023 1 1
0.4736421767985 0.472432784645782 1 1
0.483185554125402 0.481833240488452 1 1
0.507273386567355 0.50586534719465 1 1
0.563192652272981 0.56168361725027 1 1
0.475377916508393 0.474384314219585 1 1
0.485327230408077 0.484100327268613 1 1
0.492716556804137 0.491513262114634 1 1
0.504609795929934 0.503484249384073 1 1
0.483745350173594 0.482649529835565 1 1
0.528250008604834 0.526872080030604 1 1
0.468911282569553 0.467849987227854 1 1
0.515950428705173 0.514748398995163 1 1
0.494193554135907 0.493067038337098 1 1
0.507297344273058 0.505879919862888 1 1
0.488766908286802 0.48770759768869 1 1
0.479378148977091 0.478034956904504 1 1
0.515097153064905 0.513689904688075 1 1
0.539977508513559 0.538762930026249 1 1
0.463420167816823 0.461963379963124 1 1
0.513291232917288 0.511854430958795 1 1
0.478824838401929 0.477491506415154 1 1
0.505221185571576 0.503727538652262 1 1
0.552056979781944 0.550805689125151 0 0
0.523612678469091 0.52238760703766 1 1
0.511398924602662 0.510159274022717 1 1
0.47903200565961 0.477738018249304 1 1
0.474601919162541 0.47314466890327 1 1
0.464592783511025 0.463090012407089 1 1
0.489775088188305 0.488661809753064 1 1
0.485068046859567 0.483617131784903 1 1
0.534455147424838 0.533142424025291 1 1
0.527460654074263 0.526241186085251 1 1
0.500840370526467 0.499817091744224 1 1
0.502122200920068 0.500389880484969 1 1
0.532385616446105 0.531263370044621 1 1
0.495238072549881 0.493765401046788 1 1
0.462731484743975 0.461646967340448 1 1
0.502910648279945 0.501750293990208 1 1
0.464171411193295 0.46322399115907 1 1
0.544175456404977 0.542514661562227 1 1
0.453336012582558 0.452352015892111 1 1
0.466480778518249 0.465303617629555 1 1
0.468981406345929 0.46773718535517 1 1
0.483319983770706 0.482077294590478 1 1
0.558146724133863 0.556520825422844 0 0
0.491048075007219 0.489816086409102 1 1
0.497804082230598 0.496738160590995 1 1
0.518975918066113 0.517663463545099 1 1
0.540663178205189 0.539336991305223 1 1
0.532284417237062 0.530873789843234 1 1
0.523802124124537 0.522527615876819 1 1
0.516209456513095 0.514870394854745 1 1
0.470522383148819 0.469238657995917 1 1
0.470930315723092 0.469634509515157 1 1
0.469091441768573 0.467713568090665 1 1
0.517458625313105 0.516085873101269 1 1
0.48627742585813 0.484935662331272 1 1
0.538345194442633 0.536956527083545 1 1
0.555518175022124 0.554057841297184 0 0
0.484856650065483 0.483614383664418 1 1
0.482569676331206 0.481411979607456 1 1
0.485550346709473 0.484279391579219 1 1
0.515067516313215 0.513810162960555 1 1
0.492746473050203 0.491511833844064 1 1
0.475316827157612 0.474019536890478 1 1
0.489862769569216 0.488770361227765 1 1
0.477842882672548 0.476637022882461 1 1
0.493136363367619 0.491840286311832 1 1
0.519274852830394 0.517983591178671 1 1
0.507792432081105 0.506481909513466 1 1
0.485887658806999 0.484772703897238 1 1
0.494198316289111 0.493072285245218 1 1
0.486946472006294 0.485443705556332 1 1
0.503153027786539 0.501960031267551 1 1
0.503570205146138 0.50227828027819 1 1
0.481321097636442 0.480104267387816 1 1
0.42619552327498 0.425129172167833 0 0
0.474679511796013 0.473605429153636 1 1
0.509771589880584 0.508480692273398 1 1
0.524671769326951 0.523397061579896 1 1
0.49009724646768 0.489017498546621 1 1
0.509078203709925 0.507722786148168 1 1
0.503597955571944 0.502410007914868 1 1
0.496844231024672 0.495678728913664 1 1
0.544528021712754 0.5430864626629 1 1
0.471887789957729 0.470835495195907 1 1
0.498125492691381 0.496766883931069 1 1
0.455810131790387 0.454606804283039 1 1
0.567821458274857 0.566490940456307 0 0
0.556305212468235 0.55475625656055 1 1
0.512805593439166 0.511543448205816 1 1
0.497009863167575 0.495806903118654 1 1
0.465416618976175 0.464266225378995 1 1
0.465995829633736 0.464703070580498 1 1
0.466284467386548 0.465018388102299 1 1
0.482139652840193 0.48117207476985 1 1
0.508173993068449 0.506817590616287 1 1
0.507515820158521 0.506388440877629 1 1
0.4890111102634 0.487806111411631 1 1
0.495254857066751 0.49409684460097 1 1
0.498701378688926 0.4973333028096 1 1
0.511254418523513 0.509729509269426 1 1
0.564563403138692 0.563154361145197 0 0
0.449044533129463 0.448040957259222 0 0
0.446042031202781 0.444899344254193 0 0
0.494032287630506 0.492935491676993 1 1
0.486758074017662 0.485632582553064 1 1
0.516811698575265 0.515560931945687 1 1
0.52519052897076 0.523895526133842 1 1
0.499230514058659 0.498120623042729 1 1
0.466119902968353 0.464917926580408 1 1
0.538569204311507 0.537141166496462 1 1
0.47410501642166 0.472957448968755 1 1
0.539262772148135 0.53777373426574 1 1
0.478321018466602 0.477048699997947 1 1
0.469067305300754 0.467864900375715 1 1
0.496311610047039 0.494982707177731 1 1
0.565566738122266 0.564226902473296 0 0
0.454112174750846 0.453021340853125 1 1
0.490840349836987 0.489543180346404 1 1
0.552890482667093 0.551407767912515 1 1
0.507862086914428 0.506617588410959 1 1
0.502437799843748 0.501171397375892 1 1
0.475177914695892 0.474011572951269 1 1
