# Supplementary material for: Bias caused by sampling error in meta-analysis with small sample sizes
Source: PLoS One. 2018 Sep 13;13(9):e0204056. doi: 10.1371/journal.pone.0204056 (PMC6136825; doi:10.1371/journal.pone.0204056)
Supplement: S4 File — (ZIP) [file pone.0204056.s004.zip › results N = 20 theta = 0.5 tau = 0 sz = 20-30.txt]

"cohen.dl.theta" "hedges.dl.theta" "cohen.dl.cp" "hedges.dl.cp"
0.465568897342003 0.452408205843303 1 1
0.482410853409127 0.467849810251054 1 1
0.395276593510533 0.384047707721564 1 1
0.4559390007285 0.442590984848013 1 1
0.373358031770806 0.363528517032276 1 1
0.491663298618641 0.478065859198424 1 1
0.456876421090878 0.444264601160802 1 1
0.474143137388198 0.460143910822142 1 1
0.518461849026992 0.501779137358776 1 1
0.507297797717705 0.492768963699303 1 1
0.376949778363777 0.365468408011192 1 1
0.502399199484728 0.488088689383803 1 1
0.671827833928847 0.652422638006775 1 1
0.604904775637078 0.588242097992093 1 1
0.415485396535102 0.403818290393188 1 1
0.41137349131921 0.398744414314706 1 1
0.473702598939966 0.457695201670127 1 1
0.453789453265757 0.439886349673283 1 1
0.529804050479123 0.51411558427443 1 1
0.564661688222561 0.548176097211767 1 1
0.658389994039014 0.640736644559274 1 1
0.622415877076289 0.603634208115363 1 1
0.556150565790079 0.537736006985944 1 1
0.593283007264516 0.575848648886202 1 1
0.479702967663824 0.466899299623893 1 1
0.713449008011777 0.691228533122623 0 1
0.495855167016631 0.480850597564948 1 1
0.403850508547643 0.392757615193927 1 1
0.524397122123809 0.509601326518076 1 1
0.409478286638754 0.398251495727953 1 1
0.25391868254992 0.246709910068348 0 0
0.557585544053307 0.540698128620859 1 1
0.40142142599866 0.389596185154383 1 1
0.504747623711493 0.491004573144495 1 1
0.454230052651926 0.441143867158972 1 1
0.547118901711048 0.531393935388852 1 1
0.453746174914378 0.441876681646284 1 1
0.442761557008459 0.428002197707053 1 1
0.532320119169005 0.516657369728215 1 1
0.545330651513395 0.529127944995199 1 1
0.406452180831623 0.394297394419147 1 1
0.484914925023241 0.471259215998004 1 1
0.608986243541301 0.5886127037708 1 1
0.470705013049527 0.457446759911949 1 1
0.684980235336247 0.665819948811695 1 1
0.49735224148981 0.481439517194072 1 1
0.483338999399201 0.469652507242626 1 1
0.3612676398501 0.351896970158353 1 1
0.509915746450419 0.495399040223234 1 1
0.441216845925868 0.429015332780826 1 1
0.458487417645831 0.445397488072651 1 1
0.39891014430422 0.385674743953626 1 1
0.394177997020721 0.384075432973579 1 1
0.259601750348354 0.252828239502446 0 0
0.412281365672239 0.400758352087517 1 1
0.564973934131698 0.548799459487304 1 1
0.430463045288204 0.418959388195653 1 1
0.43825284054349 0.425779343010579 1 1
0.580282924836731 0.562959870168615 1 1
0.474747460384898 0.461078457561117 1 1
0.336816770471497 0.32828311637153 1 1
0.476894496339611 0.463168233373548 1 1
0.69944127907538 0.678755952998418 1 1
0.632565796207471 0.615165868024737 1 1
0.445483430428364 0.432286009710372 1 1
0.46018012430703 0.446643299853488 1 1
0.526795727343299 0.510285912744802 1 1
0.540839672319898 0.525194080635143 1 1
0.322705028645138 0.310073995549502 1 1
0.53420781856903 0.518431609807218 1 1
0.560078496632707 0.543284253256045 1 1
0.482401676190124 0.46975920314329 1 1
0.709292764085339 0.689343606495547 0 0
0.35619542133782 0.343952306643581 1 1
0.543081652014387 0.526987899430375 1 1
0.560344425205229 0.545050138031136 1 1
0.396234931655866 0.383925306659445 1 1
0.52783971785974 0.5117219873653 1 1
0.353315030420039 0.344355979417306 1 1
0.431434748688175 0.419417767519805 1 1
0.431609219812118 0.418479703239253 1 1
0.553517707128037 0.53777335161464 1 1
0.472861865325547 0.459307612972353 1 1
0.530362738594542 0.515568246853277 1 1
0.578469367267071 0.561206380066656 1 1
0.30773867771603 0.299593569387955 1 0
0.359098891773423 0.348986129110926 1 1
0.375013636522256 0.364989144414029 1 1
0.492814358481631 0.478915783926595 1 1
0.523349151825529 0.509480853729268 1 1
0.626394119187828 0.607635990753849 1 1
0.314328661124175 0.30599672748804 1 0
0.42408285905425 0.412127795004747 1 1
0.492810659533871 0.479386040621821 1 1
0.391533403666709 0.381217896272073 1 1
0.665083610790302 0.646800831997307 1 1
0.563049342623966 0.547245280824593 1 1
0.473682950983232 0.458096608284859 1 1
0.38842929007197 0.377410338660792 1 1
0.4181181596019 0.406177910291623 1 1
0.386378164280105 0.37611517556977 1 1
0.487762200115638 0.473642050984676 1 1
0.585297537456602 0.568032904501569 1 1
0.548972805029302 0.533161254844968 1 1
0.443293113834905 0.429777663922953 1 1
0.544077458690042 0.528525680062458 1 1
0.654762527210808 0.635253707690348 1 1
0.526043546812884 0.511565511007724 1 1
0.538747701153374 0.522497851000352 1 1
0.326202061763601 0.316884840081821 1 1
0.564154707496328 0.547399453915122 1 1
0.672761512210131 0.651352956396942 1 1
0.41276641256957 0.399404900900025 1 1
0.43156137560313 0.419480546236469 1 1
0.430245388611132 0.418774198062815 1 1
0.355826206005096 0.34523937362105 1 1
0.496890706455153 0.483458217683045 1 1
0.56529110290285 0.548664974764258 1 1
0.537349050870526 0.522700678688292 1 1
0.792499139156856 0.770973555311634 0 0
0.568286880481242 0.54939311278113 1 1
0.600263114041829 0.58254643766855 1 1
0.415811321881286 0.402954781261641 1 1
0.646092841694484 0.626651581673018 1 1
0.491858563579928 0.478284891616701 1 1
0.30484148862271 0.295243408581309 0 0
0.375374650048757 0.36349602040873 1 1
0.482089450902766 0.467761893165432 1 1
0.486024911638959 0.471519958081237 1 1
0.570126027192968 0.554045676652478 1 1
0.325764796287284 0.314262847083595 1 1
0.576473581109071 0.559385883560808 1 1
0.474861159456534 0.461455612894728 1 1
0.596297757918099 0.579139056947014 1 1
0.512169266896052 0.498681370355887 1 1
0.5605743204959 0.543864200485116 1 1
0.458361445960139 0.44521669460677 1 1
0.627298914110551 0.609083582903836 1 1
0.50159447853271 0.48629865382476 1 1
0.344578604497246 0.333983779476825 1 1
0.486383944808465 0.473503312885166 1 1
0.456183322379428 0.443375315231851 1 1
0.675192887683188 0.656792091524892 1 1
0.347093110827992 0.337833515507943 1 1
0.32095517963312 0.311620425948779 0 0
0.622393441114221 0.60263895462152 1 1
0.390451334251775 0.37897722300372 1 1
0.530662791565736 0.514764986352581 1 1
0.458342043761704 0.445688098382554 1 1
0.620567428659661 0.602777636485784 1 1
0.460251096572708 0.446794537298231 1 1
0.611355032548866 0.594273519324925 1 1
0.771280459441755 0.748576299126076 0 0
0.541417072685491 0.525249747328191 1 1
0.39602150383144 0.38443297723766 1 1
0.478256951436021 0.463890944331958 1 1
0.521999019026746 0.508203519177206 1 1
0.532943453917832 0.518069500738615 1 1
0.46207873184433 0.448020729968239 1 1
0.647821671579784 0.628315043789508 1 1
0.636591264197403 0.619713990218965 1 1
0.525496096530462 0.510882886664254 1 1
0.611094380948462 0.589903431281723 1 1
0.498442196041983 0.485138659837093 1 1
0.29006338796349 0.281118778046649 0 0
0.578388487151872 0.561134983113295 1 1
0.681510916557795 0.662717354745347 0 1
0.65044885340008 0.631294006666645 1 1
0.627536006780217 0.608435804724344 1 1
0.416702188697074 0.403952953148734 1 1
0.531483376291714 0.515262172615717 1 1
0.577300714906056 0.560546633977807 1 1
0.507331472269647 0.49155746303084 1 1
0.500062456499718 0.486639148887761 1 1
0.665384681964342 0.646624790325104 1 1
0.437560574355611 0.423473755334624 1 1
0.453835143013432 0.440717202303613 1 1
0.544788776990124 0.527972436752591 1 1
0.467155702296332 0.453511054310062 1 1
0.361925094791631 0.352037239737692 1 1
0.440972535073229 0.428838000818518 1 1
0.546777755648838 0.530128047254192 1 1
0.42695439790975 0.41444347544432 1 1
0.538760223497126 0.521757384812254 1 1
0.613924544509247 0.596298284688546 1 1
0.387135255561986 0.375947022802804 1 1
0.602534777534032 0.584611780109311 1 1
0.542432676251836 0.5277067256362 1 1
0.603749055271448 0.585689874101488 1 1
0.4131217880959 0.400629320440955 1 1
0.495250123196322 0.480555437336562 1 1
0.41437659161476 0.402771903497443 1 1
0.529608602078168 0.515975206482621 1 1
0.483898333059571 0.470221464668202 1 1
0.540623371371748 0.524585590769111 1 1
0.372131712406023 0.361039820798875 1 1
0.309597694563939 0.300525305482608 0 0
0.485549389618792 0.471546605054503 1 1
0.470167132722746 0.455789799515022 1 1
0.381101555951897 0.370693221428914 1 1
0.293832630974455 0.285562439636367 0 0
0.594710564432157 0.577245307856281 1 1
0.451163094939558 0.439311976018279 1 1
0.530475452085625 0.515070407622505 1 1
0.473392119060232 0.460872454122085 1 1
0.405869868598253 0.393647136501787 1 1
0.434370283846032 0.421599573059911 1 1
0.539869971349107 0.525200415148638 1 1
0.523894186295515 0.509671985055933 1 1
0.453383426312088 0.438716555578711 1 1
0.616568661420947 0.599139795886428 1 1
0.440337069969 0.425619503127247 1 1
0.492404391408432 0.477270461553978 1 1
0.295646824421354 0.286827110522697 0 0
0.540969331559657 0.524816567144608 1 1
0.285299765984791 0.277384464949907 0 0
0.548519982857564 0.531582710267513 1 1
0.416959343885137 0.404446830943487 1 1
0.352888148893197 0.342727441965431 1 1
0.60154023492573 0.58614007016789 1 1
0.424127393299345 0.412856687032086 1 1
0.437303111327773 0.424815007083431 1 1
0.566816594135637 0.549277414173296 1 1
0.433726894519447 0.421168749952331 1 1
0.577732946123943 0.55981080211416 1 1
0.58311085643264 0.566221963004184 1 1
0.447525894603986 0.434991061925731 1 1
0.481374025353236 0.467671774551267 1 1
0.499854388256485 0.486180457878179 1 1
0.414707603703933 0.402942135127014 1 1
0.521340430980682 0.506588791757791 1 1
0.456040528931124 0.441315272038954 1 1
0.713985687121104 0.694250313799387 0 1
0.46891540625907 0.455552211425231 1 1
0.567281197265475 0.550063423906128 1 1
0.527403039600032 0.511801205290539 1 1
0.559941323948556 0.544361879943529 1 1
0.632883141993638 0.614095058265573 1 1
0.634829519672323 0.617982348169264 1 1
0.536275847992455 0.521504935946548 1 1
0.465363042192574 0.45124122618529 1 1
0.445228866913422 0.431670609603424 1 1
0.392980693868456 0.382043757946718 1 1
0.526994787418663 0.511198345973282 1 1
0.403420309258293 0.39024704145405 1 1
0.662828014819921 0.641622213916227 1 1
0.523440613768811 0.508867393982641 1 1
0.516516049344701 0.500625160813715 1 1
0.643833245120489 0.624283994420523 1 1
0.729867347360437 0.708472297180494 0 0
0.415792328904664 0.403602690655137 1 1
0.633994976890341 0.61668469198015 1 1
0.519009379806174 0.504525007729272 1 1
0.644748814017095 0.62707068163517 1 1
0.540909100958293 0.525443112521911 1 1
0.510823958758002 0.495489766505573 1 1
0.670689430498426 0.649963211517948 1 1
0.590690045226759 0.573533071724621 1 1
0.547935216957758 0.532124094252224 1 1
0.610962607373407 0.591720152949333 1 1
0.498458819357828 0.482571996682494 1 1
0.304499495341585 0.297026066489929 1 1
0.557594743944348 0.543318916999678 1 1
0.536391626679628 0.520453325622174 1 1
0.361747952150466 0.351772816964192 1 1
0.479787019214963 0.464487204491221 1 1
0.428585455408026 0.416028932624852 1 1
0.439729124463475 0.427564049699614 1 1
0.514651200928252 0.498769620028544 1 1
0.457571557410511 0.442985899817979 1 1
0.609894314918564 0.592473233485621 1 1
0.568999469144786 0.551862636373675 1 1
0.553378458716475 0.537788167599823 1 1
0.581633797409919 0.565053916291523 1 1
0.566306969851663 0.550021499292547 1 1
0.362486864845874 0.351516559404472 1 1
0.421290038085078 0.409327911554064 1 1
0.469495777619715 0.455256813605232 1 1
0.467324179883226 0.453885221539442 1 1
0.414984900795628 0.403318755906084 1 1
0.363558586532162 0.352568832386839 1 1
0.518357512494866 0.502407866493394 1 1
0.513471216636158 0.500226547152356 1 1
0.403589630518725 0.390565762513768 1 1
0.535402021245507 0.519104345685116 1 1
0.653319548742345 0.633561389468744 1 1
0.462923335268402 0.450815501754645 1 1
0.456731464796607 0.4444343904809 1 1
0.519084655545586 0.504035291241282 1 1
0.578155389523019 0.561414153674639 1 1
0.531362605439904 0.5158339087767 1 1
0.692715380644456 0.672812569066643 0 1
0.45212167562966 0.438342794898958 1 1
0.486085424773135 0.47116486466065 1 1
0.419621037852549 0.407504175005797 1 1
0.546275902937743 0.528827101668067 1 1
0.526485941151578 0.51064287283045 1 1
0.519815203468557 0.502528597092815 1 1
0.423882870228732 0.411661140614193 1 1
0.596257980669654 0.578233859563822 1 1
0.590054109923197 0.574241946896311 1 1
0.46796826534235 0.454096691999795 1 1
0.597424909866259 0.578371914358258 1 1
0.523449003485808 0.508537576527149 1 1
0.543917966238944 0.528048496939659 1 1
0.478768905979128 0.46393542717566 1 1
0.649537620875432 0.630490181434153 1 1
0.515907620448947 0.501267037930421 1 1
0.560685868202676 0.542445143469487 1 1
0.553042727881664 0.53704368755498 1 1
0.519521119972916 0.503278747089921 1 1
0.590972471451967 0.574225514456687 1 1
0.550464658497989 0.533914346232583 1 1
0.475227097331095 0.460820828122698 1 1
0.582529963905537 0.565988545873951 1 1
0.468346596079219 0.454465121806101 1 1
0.49228725791005 0.477414111683375 1 1
0.425088740620931 0.413458407825225 1 1
0.470797089373367 0.456676957007756 1 1
0.609884987124403 0.5914283582505 1 1
0.456931182156429 0.443681926346592 1 1
0.508516670075415 0.491903892219673 1 1
0.489845897264053 0.474302373398536 1 1
0.55422407944297 0.537457502200798 1 1
0.516840311244693 0.502479974483332 1 1
0.510888100583546 0.496392697067872 1 1
0.465995486971013 0.452638969472986 1 1
0.397080064950947 0.385675110491254 1 1
0.41615082090283 0.404509007126701 1 1
0.483084514935831 0.469382586185517 1 1
0.488141751493074 0.474335513709746 1 1
0.42848726598707 0.41593712402095 1 1
0.533981256381898 0.516812328091776 1 1
0.446051897496504 0.434380597583007 1 1
0.64863229610103 0.628774854761015 1 1
0.456762167879431 0.444133723615422 1 1
0.49106828319392 0.477063215653761 1 1
0.487774484637556 0.474706251141068 1 1
0.62779086621358 0.609590596317565 1 1
0.403709095894775 0.390976121286473 1 1
0.515795222130193 0.499778902581188 1 1
0.35151482048741 0.341387773503353 1 1
0.537944826580026 0.522184392983137 1 1
0.52894685583245 0.514146978135487 1 1
0.484543010821276 0.472174249483115 1 1
0.46887899933903 0.455812184419616 1 1
0.553279825595154 0.536360798074245 1 1
0.360421546314542 0.34966646351523 1 1
0.51672143635363 0.500395584624664 1 1
0.56363920175818 0.546942126329198 1 1
0.41454290311977 0.403934871369545 1 1
0.665170161975437 0.645083695213553 1 1
0.615218962025071 0.597426662836809 1 1
0.543805907259815 0.526866158353384 1 1
0.330772685293522 0.321038716075417 1 1
0.628333181434829 0.610438343010873 1 1
0.457484608928735 0.445207649612401 1 1
0.376839308910476 0.365362836543443 1 1
0.50398682161895 0.490318830638398 1 1
0.445915281132588 0.43314526385554 1 1
0.530707805649065 0.516015121876961 1 1
0.687274766934229 0.667482784581383 1 1
0.602458193039798 0.584694565678927 1 1
0.649124596647915 0.631889095717841 1 1
0.567155912313574 0.550743393737132 1 1
0.415369220704414 0.40393861977993 1 1
0.500670479779118 0.487271532951222 1 1
0.535166549910093 0.518561143224047 1 1
0.483234875800573 0.469419444530971 1 1
0.352296180036282 0.342219215487715 1 1
0.401513840169161 0.390725055562907 1 1
0.450531817291747 0.436633868947868 1 1
0.60232945497703 0.586600495395976 1 1
0.387113643971625 0.376669971226444 1 1
0.520129091114633 0.504458202331045 1 1
0.53956780282391 0.522937133904086 1 1
0.415406589464429 0.404328079776934 1 1
0.545251641692693 0.528432476468357 1 1
0.503838013090674 0.489095602609031 1 1
0.556745815772431 0.540643664763475 1 1
0.402668464917757 0.390892247792189 1 1
0.602885253395895 0.584749642197743 1 1
0.554193765941614 0.538160541939333 1 1
0.419496880142935 0.407398251426766 1 1
0.473531624146953 0.458889721048745 1 1
0.469213420259847 0.45601064102721 1 1
0.561535664297629 0.545040471774735 1 1
0.551713746425625 0.53554059560077 1 1
0.444347779558143 0.430703327516221 1 1
0.488126504558038 0.473579311666132 1 1
0.447104447540903 0.434340637169299 1 1
0.523183270810076 0.508314966065686 1 1
0.591197433530537 0.574514167649588 1 1
0.404672646967222 0.392331698713196 1 1
0.637052927703616 0.618095247950445 1 1
0.448239908234048 0.434427142057179 1 1
0.665042240228633 0.646447158117115 1 1
0.48001047254414 0.465774390122421 1 1
0.569688391934626 0.553791160296661 1 1
0.42729115496056 0.4154332689094 1 1
0.500647708717783 0.486491427349108 1 1
0.531995310015826 0.515172047169025 1 1
0.530759431735108 0.513372745197771 1 1
0.415845871934564 0.403139683831054 1 1
0.484276756733301 0.469811496622141 1 1
0.390968510408338 0.379125102508516 1 1
0.5257233312494 0.509377234838413 1 1
0.43791481792534 0.426102577961808 1 1
0.441506119030679 0.42863670319999 1 1
0.495742664014468 0.482963753884873 1 1
0.432417563708936 0.419027986221096 1 1
0.418205890343878 0.406692361628082 1 1
0.418452341164828 0.406726859578713 1 1
0.697190156377946 0.675925478666129 1 1
0.626098941211439 0.609057988175897 1 1
0.42867380463668 0.416718218789925 1 1
0.508117057286861 0.492984824963383 1 1
0.420506034701921 0.408352579085125 1 1
0.541561198581508 0.524651866670181 1 1
0.638735401339198 0.619873416227494 1 1
0.419756226437372 0.408524773343768 1 1
0.439769641245744 0.427934011195374 1 1
0.654270238644977 0.636553028737695 1 1
0.457059433204476 0.44371397657385 1 1
0.254088549443916 0.245755819225224 0 0
0.651952764810746 0.632944307189498 1 1
0.607304175732113 0.59113141348007 1 1
0.601190028096842 0.582543877880467 1 1
0.398829454917043 0.387943582433738 1 1
0.597519067581902 0.580908886469386 1 1
0.55369491632271 0.536992614002401 1 1
0.408244328899899 0.396508875747205 1 1
0.504989548862554 0.490322006538184 1 1
0.456455411872728 0.443392573879876 1 1
0.483172415725771 0.468950809238534 1 1
0.481902208254968 0.466872829283439 1 1
0.425356120975386 0.413121830082602 1 1
0.431469928728366 0.419478911170413 1 1
0.537541697787252 0.520845631493414 1 1
0.557565396091313 0.541332467980986 1 1
0.618633488266266 0.601277209978316 1 1
0.571326785077172 0.555158835945527 1 1
0.5919847489486 0.574998310604158 1 1
0.600366477421515 0.580359104349662 1 1
0.624581974785437 0.605820132412957 1 1
0.533617495202012 0.518382625726121 1 1
0.530275504944801 0.514683670223166 1 1
0.392921266834495 0.381734290708128 1 1
0.595269354396117 0.579270674379553 1 1
0.63632931845981 0.617848670942731 1 1
0.536045252603457 0.520563722189244 1 1
0.406847377939052 0.393949216937142 1 1
0.553778845107434 0.537869443267478 1 1
0.406227632910399 0.394683564392302 1 1
0.653653468620817 0.633584456662102 1 1
0.427182118625559 0.414294517246832 1 1
0.417365216804775 0.406007427352765 1 1
0.588147411074239 0.570864264595015 1 1
0.428989821927491 0.416016411303256 1 1
0.516054874251261 0.502849477699128 1 1
0.64584816038759 0.626676415780997 1 1
0.515179853518372 0.501358922728999 1 1
0.510347746206085 0.493815436823562 1 1
0.621251863532369 0.602724067983476 1 1
0.606930531891117 0.590331937550737 1 1
0.456391457354934 0.443742378658705 1 1
0.512283648855024 0.496271254782293 1 1
0.681849027328418 0.660686299699103 1 1
0.550240862928735 0.532575269049931 1 1
0.474725785635422 0.460302304227541 1 1
0.387632411622607 0.375863250912443 1 1
0.569902305646996 0.554363743678486 1 1
0.607247467646329 0.590825016143267 1 1
0.385986903624299 0.375212405576908 1 1
0.395357137007672 0.384104616196923 1 1
0.61374466044227 0.595007306172375 1 1
0.391911109334396 0.380952216525128 1 1
0.581731966907417 0.56425340080504 1 1
0.477699024194181 0.463475728405347 1 1
0.372559783796005 0.362533983609436 1 1
0.582809462659763 0.565445231379026 1 1
0.294839356284382 0.286290945675954 0 0
0.34413996881555 0.334921227044666 1 1
0.640360849691394 0.619922738641641 1 1
0.57450045118577 0.558859470162462 1 1
0.510916423860555 0.496750201256497 1 1
0.56613149236013 0.549844274522709 1 1
0.673937543356241 0.654318712787216 1 1
0.512657226810709 0.497999510127376 1 1
0.427633585065517 0.415511791274686 1 1
0.408288474701464 0.396495810223348 1 1
0.531373098999871 0.514969356076934 1 1
0.520971152305644 0.50562425283279 1 1
0.61898586828752 0.601621441239896 1 1
0.460852877821407 0.447838609994722 1 1
0.391082201707342 0.380073442347837 1 1
0.527970350590537 0.513074715452146 1 1
0.593274156949231 0.575569801232971 1 1
0.454195707162749 0.438435407497175 1 1
0.57092074939665 0.553029043568807 1 1
0.525840140191137 0.510731521987144 1 1
0.568020819296251 0.549641548546975 1 1
0.437574520173009 0.424744260224113 1 1
0.468367114827847 0.454570419021638 1 1
0.400016111714558 0.387730201559733 1 1
0.475186414773808 0.461466482795796 1 1
0.472155092132442 0.459020677850307 1 1
0.600213648867446 0.583068660502343 1 1
0.53906527685292 0.523398976978317 1 1
0.460773816160741 0.447715729919693 1 1
0.452464456127637 0.439449804437874 1 1
0.667975426121304 0.648886913021402 1 1
0.463633120476572 0.449037690576879 1 1
0.591896116895613 0.574416571104297 1 1
0.377328507961192 0.366424407027451 1 1
0.538889564615828 0.524691240291813 1 1
0.4889948103524 0.474550866573377 1 1
0.570079419573571 0.553873551046249 1 1
0.518409485436239 0.502954344569534 1 1
0.565751071435458 0.548110846121967 1 1
0.405706908382725 0.39493461568377 1 1
0.432397746383846 0.420324732265087 1 1
0.547335867790063 0.528794050619493 1 1
0.558833710380747 0.541488395999832 1 1
0.458288763677978 0.443420781667473 1 1
0.568759168481468 0.554367843909167 1 1
0.564929677940003 0.547423009603819 1 1
0.454517662479067 0.440997076175125 1 1
0.452203016589083 0.439700036119039 1 1
0.596071079266378 0.578362629356066 1 1
0.504257662990907 0.488647998922209 1 1
0.352639869475024 0.342876890578508 1 1
0.5156721042101 0.501221908314415 1 1
0.52824427943968 0.512711298466636 1 1
0.50081841850802 0.48500999528787 1 1
0.503912104798895 0.486546174585907 1 1
0.588883336340182 0.570718226198573 1 1
0.41727057462118 0.405665359832609 1 1
0.380773298178071 0.369753994637042 1 1
0.521003311826664 0.504441882186574 1 1
0.404318009144633 0.391917034274023 1 1
0.544523814753477 0.528355101132341 1 1
0.63906629968261 0.619295403129123 1 1
0.534407822439551 0.519172986183635 1 1
0.452203014255212 0.439432074914693 1 1
0.478606777662464 0.464881643138837 1 1
0.472806374630534 0.459451872859052 1 1
0.74119149663928 0.720486473204561 0 0
0.559939821629712 0.543224569549595 1 1
0.432558467646967 0.421068744189045 1 1
0.255393185656359 0.249910565862879 0 0
0.443712062717891 0.431742545659748 1 1
0.388090888683176 0.377122901562239 1 1
0.466553369092075 0.45283399369686 1 1
0.582780544870327 0.566064328543919 1 1
0.396321931480368 0.385864452724919 1 1
0.587155785952362 0.569971596664624 1 1
0.422713418446658 0.410873093088593 1 1
0.541392443847736 0.524773189908864 1 1
0.403016091870314 0.392355534381431 1 1
0.426158675363895 0.414275968232476 1 1
0.574421535285653 0.559900957726129 1 1
0.436659774580075 0.423175377163479 1 1
0.493088237771809 0.479384522305486 1 1
0.504325551851043 0.489727101834566 1 1
0.597945078596662 0.580545233599526 1 1
0.561916618691571 0.545224091470266 1 1
0.477889384852503 0.4643795875313 1 1
0.52035608295861 0.505474977927635 1 1
0.640264347191277 0.621535052603896 1 1
0.606677643439481 0.588824192322925 1 1
0.717753646901564 0.694879846938894 1 1
0.395901487029066 0.383289185416637 1 1
0.772284358785245 0.748779771344031 0 1
0.583390510674443 0.568066053494604 1 1
0.560793222954679 0.545633906259979 1 1
0.471378654889727 0.458263779900058 1 1
0.434106150674535 0.420681730264643 1 1
0.411123115180185 0.398152523586748 1 1
0.66849165970099 0.648332598084922 1 1
0.568077876030601 0.55054998597326 1 1
0.599747970305009 0.583202203684857 1 1
0.645463723707138 0.625268861261308 1 1
0.382440762354545 0.371796342888429 1 1
0.498477304594741 0.48339191195611 1 1
0.474780871773301 0.461038372894363 1 1
0.6361581131227 0.615403340121023 1 1
0.27789099275029 0.270367262468654 0 0
0.380407197922619 0.369040318027656 1 1
0.582615342076907 0.565668072192254 1 1
0.368737805327521 0.358123966550799 1 1
0.434989259163903 0.422055359829122 1 1
0.477980950120164 0.46290493989739 1 1
0.504652540984882 0.491161518921416 1 1
0.381283322683219 0.370225633355267 1 1
0.658487070332491 0.639867576679907 1 1
0.52778947564988 0.512583870823492 1 1
0.52345481324272 0.505794261341598 1 1
0.632178619302879 0.614455155285989 1 1
0.386867009540962 0.376159051391091 1 1
0.573967431837628 0.557500127125912 1 1
0.614409741498361 0.596744213193725 1 1
0.571009017815028 0.554991746874808 1 1
0.449995331698198 0.435954264559499 1 1
0.373615719535744 0.362208286600798 1 1
0.458754074338982 0.444712040777893 1 1
0.42750213874235 0.416094692413404 1 1
0.392553079031848 0.380738203003892 1 1
0.446541082723443 0.433150564773187 1 1
0.461572071835334 0.447574522222397 1 1
0.547789058285725 0.531698535244271 1 1
0.514048792675382 0.499199963536354 1 1
0.4773643057744 0.463272881689589 1 1
0.487563174177963 0.47245062206327 1 1
0.591458757000593 0.573775082303654 1 1
0.546279793272624 0.530528049817061 1 1
0.482729454877118 0.468582156172755 1 1
0.530755867592995 0.514376303556489 1 1
0.52311619926485 0.508126038685803 1 1
0.383329819372868 0.371707468547767 1 1
0.367306965153768 0.356046394453445 1 1
0.470479543350291 0.455995850183875 1 1
0.404592726393953 0.394171372388351 1 1
0.348734733926204 0.339199094296502 1 1
0.536137776369082 0.520930509959087 1 1
0.421391456050043 0.41014863221807 1 1
0.646306493228871 0.627692075060469 1 1
0.46985735413593 0.455224737655806 1 1
0.548132977210446 0.532787517647082 1 1
0.573855530217853 0.556737148378564 1 1
0.453209650943732 0.439733982654353 1 1
0.440952437162487 0.428594829868818 1 1
0.553785779568454 0.538807897042373 1 1
0.538451502261749 0.524039895944305 1 1
0.480544085040996 0.467496340469824 1 1
0.618905079643996 0.601642435569742 1 1
0.416281930365305 0.404050783773106 1 1
0.460601793682609 0.447039097981654 1 1
0.35146657460869 0.341955469895516 1 1
0.429143312406034 0.416328495465687 1 1
0.36114435198983 0.350579703700488 1 1
0.47401164840403 0.459958716543674 1 1
0.501067511129755 0.487324851482002 1 1
0.657529859008798 0.639187613182902 1 1
0.471706546464706 0.455675613488879 1 1
0.45686619476166 0.443779125058863 1 1
0.575145008429235 0.558390709580854 1 1
0.473633616405271 0.459130373158258 1 1
0.521382458535747 0.507410349494284 1 1
0.518998560127695 0.504198081526933 1 1
0.407188710797711 0.39583747287936 1 1
0.489919189447491 0.476539105957254 1 1
0.487804942265994 0.473566292783006 1 1
0.539160398088989 0.523057209020732 1 1
0.468905316859643 0.455771511732162 1 1
0.48546446552528 0.469992371586799 1 1
0.348354240300557 0.33875943819383 1 1
0.655476296193566 0.636498676964011 1 1
0.396256771171712 0.384863381289351 1 1
0.575318271780984 0.55901606672337 1 1
0.585467784227201 0.567637299173572 1 1
0.329319670753153 0.318840599673912 1 1
0.491816389222695 0.476708047376686 1 1
0.591416146494026 0.574795514733688 1 1
0.348248992942865 0.337125940536636 1 1
0.62705797092986 0.609188599888026 1 1
0.71810682920318 0.696230155186082 1 1
0.548390509881578 0.531102250838692 1 1
0.595415418138274 0.579389827936318 1 1
0.565870642051948 0.547800432376646 1 1
0.452889470953561 0.439520767584806 1 1
0.491334762124847 0.476843974850628 1 1
0.29963413829255 0.290629426544554 0 0
0.423638163702022 0.411184417683062 1 1
0.475639506029927 0.462272719626777 1 1
0.515385166766079 0.50063289750829 1 1
0.459824537746768 0.445647024839955 1 1
0.425407298782169 0.412994494997187 1 1
0.608108252755748 0.590480432286662 1 1
0.408277642122181 0.397393161050966 1 1
0.619925933437923 0.601668832752834 1 1
0.494814022180796 0.480648569849932 1 1
0.472808298524 0.45909597293843 1 1
0.380100525156548 0.369824474160614 1 1
0.454698315280248 0.442004500665935 1 1
0.486965331143859 0.473985454031716 1 1
0.377756136632191 0.36639454691654 1 1
0.497790243123447 0.482291140456584 1 1
0.404030571385093 0.390890490677671 1 1
0.515118107263573 0.500038897172375 1 1
0.538872169161165 0.523676930461518 1 1
0.660643407919113 0.640894940182563 1 1
0.525235650202724 0.51104217005904 1 1
0.388449932515586 0.379315520789296 1 1
0.308792590498697 0.299932002485883 0 0
0.268207922947184 0.260917391935865 0 0
0.337388202636338 0.327994168063786 1 1
0.522156141810662 0.50709494487957 1 1
0.446510823955787 0.432799663936299 1 1
0.612238631708384 0.594103585355425 1 1
0.392460987656947 0.381161600362672 1 1
0.432927967341411 0.421743816299069 1 1
0.502597206466597 0.488816485025571 1 1
0.381605124629271 0.371014148946544 1 1
0.407237829049738 0.395188100931969 1 1
0.444501510354682 0.431752766927026 1 1
0.579029803026355 0.562480433392294 1 1
0.622970277741149 0.605079620232915 1 1
0.434759282897192 0.421113294860871 1 1
0.369828111276274 0.360881674474837 1 1
0.529751729325192 0.51524296310018 1 1
0.516872560274091 0.50173558463895 1 1
0.511304619412284 0.497041574801092 1 1
0.529685155762549 0.514361043823976 1 1
0.437497027418242 0.424389246946022 1 1
0.4315847432736 0.419866839510115 1 1
0.398227406209936 0.38461416764192 1 1
0.579346544164837 0.56197297394869 1 1
0.462939217257217 0.450049832462369 1 1
0.558040305633607 0.540750770338666 1 1
0.613747561836115 0.59567045682496 1 1
0.349732250195377 0.339092709136338 1 1
0.611756406943235 0.593513046457857 1 1
0.519636164622319 0.504769465199643 1 1
0.50840762673978 0.494928326309151 1 1
0.507152270403798 0.49256080809971 1 1
0.491389387993921 0.477000069432868 1 1
0.515492551647627 0.500007153626009 1 1
0.714965681584979 0.694822483576113 0 0
0.677614630640995 0.657268199254148 1 1
0.666822199766996 0.645691924561717 1 1
0.633085234435498 0.614848815755023 1 1
0.411289780335025 0.39982751248832 1 1
0.489030480651422 0.474457239894031 1 1
0.626326553062228 0.608099935361568 1 1
0.469005234028217 0.455542431272462 1 1
0.503099573801677 0.489201734177288 1 1
0.53205806776994 0.51686272377105 1 1
0.345372452165057 0.333796198011539 1 1
0.56535171387653 0.54810685931163 1 1
0.394971425889055 0.383157615545207 1 1
0.53036891423227 0.514924020428313 1 1
0.476180258340414 0.461960174404617 1 1
0.337681477120206 0.327056708564181 1 1
0.508513091934652 0.493597506392556 1 1
0.684547859249941 0.662842112897427 1 1
0.400996465315711 0.389965759917889 1 1
0.48019949992119 0.466399447834315 1 1
0.331182290304508 0.321948132433525 1 0
0.399933291761594 0.388635426008722 1 1
0.498909988126783 0.483019137920309 1 1
0.510228951068988 0.495762612394371 1 1
0.41806476040644 0.406144258638747 1 1
0.535571167078896 0.520331020240388 1 1
0.335128398933357 0.325164670952782 1 1
0.368400994841657 0.357987320564145 1 1
0.455639865058215 0.442228996321044 1 1
0.584065574865914 0.56643836238533 1 1
0.482346122269339 0.468577530569312 1 1
0.490407361889495 0.476014008454035 1 1
0.418360812413834 0.405505658024411 1 1
0.452031642223266 0.438923206735898 1 1
0.507326012754676 0.492576186158712 1 1
0.481611666781345 0.4687115567763 1 1
0.547780904568417 0.532300288478343 1 1
0.414521674867512 0.403067066721556 1 1
0.503739533836557 0.488756737847113 1 1
0.419007573247353 0.407269525246828 1 1
0.505467538262928 0.490539641402482 1 1
0.486909102867841 0.474916656266896 1 1
0.636863868083521 0.619236274704373 1 1
0.45417489201222 0.439886936786877 1 1
0.468717682077742 0.455382029536307 1 1
0.41966395871031 0.406695419604948 1 1
0.488848358524063 0.473507157733499 1 1
0.430524903499401 0.418455517408105 1 1
0.579342819487412 0.560828804199604 1 1
0.491158734501067 0.477987618101328 1 1
0.480632536242928 0.466401823508178 1 1
0.397419929144525 0.385741629508966 1 1
0.540727855854863 0.525294414672674 1 1
0.426168960364147 0.414381868068321 1 1
0.514626749471308 0.500447798893004 1 1
0.528077949276696 0.51301479343266 1 1
0.537425451551859 0.522849229951104 1 1
0.665016842005138 0.644005986728834 1 1
0.601684346464783 0.584223055661282 1 1
0.499299619621194 0.484729998200681 1 1
0.32325660652098 0.315086846899199 1 0
0.620367122321415 0.60340612000308 1 1
0.512552338489428 0.498055107477064 1 1
0.423283816467179 0.410682311172325 1 1
0.498505274539223 0.485353289514972 1 1
0.603251745045745 0.58753687294518 1 1
0.47201631062828 0.458054941171588 1 1
0.557855976844314 0.540988825203488 1 1
0.440932832862013 0.428237448707573 1 1
0.400608620838282 0.388501857202865 1 1
0.419664765417866 0.407201094485779 1 1
0.523257828747309 0.50830670374104 1 1
0.491891429288506 0.478579642974657 1 1
0.35790124559964 0.347583091250454 1 1
0.425300656765377 0.412531858080697 1 1
0.522969215422662 0.50875701001424 1 1
0.590649052544939 0.571487672044906 1 1
0.502109799060998 0.486521123035867 1 1
0.536874469240486 0.521176402290756 1 1
0.350764159601815 0.340194905781357 1 1
0.620226991004601 0.603089855992471 1 1
0.570865704934678 0.556200596482931 1 1
0.472370202902788 0.458834442950802 1 1
0.559037527439015 0.543152675687786 1 1
0.618658417674581 0.602243967692641 1 1
0.471606654310073 0.456475626847206 1 1
0.459371585146508 0.446890063931801 1 1
0.455610566351536 0.441635252567747 1 1
0.556702690078378 0.540951855416288 1 1
0.600985680427394 0.583472732326105 1 1
0.486328612398592 0.470085774638534 1 1
0.603890005377533 0.586594657732298 1 1
0.524372785697321 0.509356095476682 1 1
0.433643447640944 0.419928929188784 1 1
0.562167073986498 0.545472825166115 1 1
0.311436344165182 0.302704855899324 1 0
0.417773590657914 0.405066577177939 1 1
0.534548087309397 0.52030389922737 1 1
0.465520498424111 0.451923686537313 1 1
0.639626823903215 0.621359835619342 1 1
0.568527568236075 0.550838964160252 1 1
0.477657193948073 0.46418220073431 1 1
0.62450608691606 0.605372585993242 1 1
0.354618488436029 0.344692375977633 1 1
0.446364312060271 0.431822613040223 1 1
0.530083711779495 0.515123631868778 1 1
0.547627343996192 0.532404724228489 1 1
0.40095006547634 0.388644482577271 1 1
0.320017966417506 0.30994550170106 0 0
0.395438684561575 0.38398422170525 1 1
0.432202363199815 0.41966232649296 1 1
0.53591477650601 0.519577973851828 1 1
0.512947459603321 0.499003066553904 1 1
0.502543528278904 0.487982648490604 1 1
0.474470517401464 0.461640540117217 1 1
0.372243199429654 0.360332920786159 1 1
0.493395235327415 0.478960814394345 1 1
0.606616586561425 0.588624858640602 1 1
0.437345408806105 0.424458376637846 1 1
0.6026597924937 0.583087710595919 1 1
0.682470030506394 0.660031387554268 1 1
0.409910887772512 0.398384983840145 1 1
0.494409208111026 0.480653713876517 1 1
0.646687213098911 0.62673695803935 1 1
0.440578234362389 0.427153408997936 1 1
0.408618627333642 0.397190456336822 1 1
0.339976960208837 0.33109317646255 1 1
0.709630361039131 0.68899747905528 0 0
0.601716590341101 0.582581557025518 1 1
0.57483434106601 0.557240132473474 1 1
0.636037899206138 0.616426921892068 1 1
0.586464089303117 0.57068080439161 1 1
0.607198255348622 0.587847260030466 1 1
0.488492998557677 0.474419051127675 1 1
0.28737693319055 0.279548783729659 0 0
0.493177627300943 0.479757722261656 1 1
0.445591571530869 0.432848137324225 1 1
0.407480591898689 0.396050304122173 1 1
0.489270436844402 0.474946536260258 1 1
0.511485335867205 0.497956651681849 1 1
0.37309861473552 0.362784287376506 1 1
0.473201860170726 0.460546059201869 1 1
0.429893985392465 0.41789861587497 1 1
0.462442709915161 0.450202485134032 1 1
0.451840970640658 0.439060457138846 1 1
0.430418584977135 0.418231821315567 1 1
0.575237764645564 0.558162685856626 1 1
0.517766753701408 0.503276809244079 1 1
0.426184783620693 0.414130644527425 1 1
0.54953170862041 0.532103405035704 1 1
0.488390941161883 0.474002893576263 1 1
0.478778199886072 0.464535490736168 1 1
0.570771325893025 0.555371693270436 1 1
0.665454027636465 0.643996169978606 1 1
0.452621664943559 0.439753737449384 1 1
0.460963339811032 0.446202215467998 1 1
0.497583857853861 0.48280062786885 1 1
0.495395581178022 0.481031969931551 1 1
0.440608875996868 0.426230890650605 1 1
0.578828469388916 0.563418869766732 1 1
0.517958597584053 0.502737264285208 1 1
0.470323127999653 0.456786935781771 1 1
0.434986753375839 0.420858731090888 1 1
0.431995539703566 0.420454403266568 1 1
0.605775264496749 0.588654933905391 1 1
0.529561792894033 0.514064890223198 1 1
0.574155882282554 0.557388504987832 1 1
0.554345947413253 0.537201879270478 1 1
0.507587339948227 0.493082644108971 1 1
0.472658782083202 0.458626378239491 1 1
0.55006105628223 0.53553238788861 1 1
0.388111547720294 0.376169406374271 1 1
0.567896832105583 0.550352797669966 1 1
0.516420030658897 0.502683127473884 1 1
0.599481692733196 0.581760454877769 1 1
0.371750906805393 0.359521776779447 1 1
0.588109240592265 0.571140088956824 1 1
0.702869315725546 0.683042253626952 0 1
0.639545832020125 0.621586062400921 1 1
0.419038060910469 0.407311684119127 1 1
0.672275416372587 0.653307564326646 1 1
0.496566117305932 0.48086140052611 1 1
0.571248272251243 0.554078980138163 1 1
0.454903391510687 0.443300563964207 1 1
0.382856710646995 0.371795423924968 1 1
0.606857778541716 0.58827619053328 1 1
0.428485924344446 0.4166222112014 1 1
0.449177639036618 0.43757875234509 1 1
0.570178137471645 0.55235794877038 1 1
0.567757802883254 0.550929731004823 1 1
0.492827773512853 0.477945327537042 1 1
0.467833285038649 0.45453124599256 1 1
0.407914077409585 0.395335875789677 1 1
0.346139417355682 0.336990079787014 1 1
0.549128123083906 0.535345649294773 1 1
0.392806718598499 0.381885365718896 1 1
0.432711059616082 0.420508333272745 1 1
0.498786341205198 0.48338774737195 1 1
0.401544056335187 0.389200446650331 1 1
0.449645660706 0.436595416146875 1 1
0.39363488830048 0.381481471536056 1 1
0.525000044446015 0.510088529655788 1 1
0.352762048439418 0.34208836032661 1 1
0.481629446716356 0.468212755725194 1 1
0.470127197923643 0.456911094938893 1 1
0.548088685571123 0.532157626906667 1 1
0.489718876734089 0.475287253931449 1 1
0.407880868504665 0.397103789104498 1 1
0.50582488621136 0.491913503151379 1 1
0.43579970034098 0.422106836356789 1 1
0.332431072203486 0.323077861653342 1 1
0.670058978930927 0.650559700319354 1 1
0.417269771020455 0.405941124982785 1 1
0.347178749369003 0.336815802087321 1 1
0.491585367175158 0.478199810822211 1 1
0.442835762130826 0.429734494874806 1 1
0.32067665441489 0.310224426603271 1 0
0.533633290587001 0.519157571160571 1 1
0.399630311254743 0.388107094792821 1 1
0.297216711008334 0.289299276808752 1 1
0.481658139365163 0.468624561765792 1 1
0.402945826307742 0.391080620010178 1 1
0.57789388146696 0.561518684704202 1 1
0.608860507152023 0.592131920453174 1 1
0.415014903218683 0.4034187011217 1 1
0.611277054015925 0.592462249485977 1 1
0.358227319444289 0.347334364682858 1 1
0.428047333532431 0.415689603191416 1 1
0.640733130295668 0.622572101006855 1 1
0.515935170595401 0.499442705920351 1 1
0.509243992624848 0.494525445904324 1 1
0.678174423167389 0.658377226913417 1 1
0.54595073688495 0.529834342001362 1 1
0.686493807580745 0.668124232465758 1 1
0.678315798295448 0.656519472407473 1 1
0.462083200386774 0.44980066626348 1 1
0.458811648913942 0.444136740589812 1 1
0.505996425970088 0.490110412866372 1 1
0.65361259208226 0.633835246105533 1 1
0.391202589007657 0.380480172387225 1 1
0.588538409515316 0.571496614089102 1 1
0.529339695304887 0.514966767605723 1 1
0.437889242056678 0.424295946449512 1 1
0.494834938201545 0.480534527238577 1 1
0.549738478524148 0.534046237150086 1 1
0.734743353230544 0.714898872028008 0 0
0.466185378277523 0.453639011544736 1 1
0.5331245272725 0.517809790137093 1 1
0.592003801517911 0.573540887352719 1 1
0.42298247267878 0.411826284500203 1 1
0.41666436714784 0.403483007331111 1 1
0.422548245354358 0.409253995367609 1 1
0.486555115262857 0.472856948887466 1 1
0.464375128584381 0.451702240152977 1 1
0.566657011261136 0.550039858471794 1 1
0.546645884990932 0.530358551857033 1 1
0.467049701177726 0.452794356884691 1 1
0.573747441557796 0.556169500523278 1 1
0.531753494145994 0.516407084654182 1 1
0.350948505079841 0.341023037483835 1 1
0.465214671120481 0.451656977080833 1 1
0.493561554637099 0.479753838519829 1 1
0.345032789476222 0.335318876211729 1 1
0.501248801274001 0.486838804094424 1 1
0.514859562596919 0.499196847228501 1 1
0.35558299166323 0.344895558394637 1 1
0.622786757917371 0.605157373175914 1 1
0.333131990468411 0.323652050198766 1 1
0.526100107831456 0.511086244027285 1 1
0.421851044077621 0.409117979038828 1 1
0.450563854679831 0.437583882137362 1 1
0.490022432522025 0.474524733291621 1 1
0.534778130816874 0.519735220301732 1 1
0.525958367450796 0.511987436671045 1 1
0.479078180523769 0.463765838538434 1 1
0.429518358889549 0.414670231905416 1 1
0.486190007385147 0.472892316579388 1 1
0.598125211862385 0.579041143100637 1 1
0.393944101530137 0.382199999791268 1 1
0.428662142747135 0.416536559571323 1 1
0.487157061065491 0.475415545834649 1 1
0.49427732102671 0.479923587078958 1 1
0.422842653264467 0.410740550548833 1 1
0.455895618619805 0.441938367805918 1 1
0.41684632878938 0.404871558007252 1 1
0.411502181797211 0.398383138005236 1 1
0.597069086249788 0.580110461122181 1 1
0.462186473038713 0.449105504853715 1 1
0.285347929125659 0.276909072153384 0 0
0.411437483207951 0.400978149486585 1 1
0.631903511663095 0.61108591116039 1 1
0.496296088950519 0.482283685744204 1 1
0.50447428816945 0.489918988804308 1 1
0.373396777371157 0.362110186523238 1 1
0.48597666768348 0.471876473686016 1 1
0.406124999467647 0.394239958459716 1 1
0.639582975948891 0.621236389538989 1 1
0.510326816700524 0.493032938888262 1 1
0.597153841115827 0.578704870707444 1 1
0.438649070602831 0.425216957573703 1 1
0.38181007712323 0.36994148783005 1 1
0.339383785254876 0.330080078644926 1 1
0.594624302094697 0.577834186426981 1 1
0.423286198614735 0.412481012781186 1 1
0.472071144189997 0.458668593315261 1 1
0.598491614062402 0.580967906096191 1 1
0.560061202787556 0.543082662909998 1 1
0.402974391599833 0.392072410694478 1 1
0.526757640830882 0.511774736057968 1 1
0.485680698189229 0.469295351835645 1 1
0.377362319114952 0.36645929963082 1 1
0.456206898400995 0.441749153007362 1 1
0.406221289976852 0.394647910763611 1 1
0.250702547498113 0.242969957471023 0 0
0.569981757107452 0.553450583877316 1 1
0.536337129794741 0.518849031219568 1 1
0.578142103344877 0.56171690528042 1 1
0.599388834140686 0.581221082216494 1 1
0.649955954242983 0.632077180402716 1 1
0.484522018521123 0.470596165173471 1 1
0.532485975145475 0.518331107072101 1 1
0.600957397081333 0.582598617222768 1 1
0.609434362991969 0.592009121220285 1 1
0.569133857563299 0.55265102916521 1 1
0.5831070836901 0.566800106621102 1 1
0.473544372364208 0.460235190531725 1 1
0.464523745008833 0.450476695131833 1 1
0.697190309514086 0.676318226265715 1 1
0.396464162479987 0.383814821009731 1 1
0.533658260173961 0.517754831834854 1 1
0.460993377618847 0.447309344537847 1 1
0.468212082354026 0.454861763675115 1 1
0.556007375695432 0.54043765185311 1 1
0.503066177178229 0.487745240140638 1 1
0.380926872000264 0.369449230712077 1 1
0.50004451729044 0.4851157289483 1 1
0.455078255247962 0.442287272750464 1 1
0.417380266723925 0.406211731541562 1 1
0.389481637123464 0.37821624690572 1 1
0.533875425369372 0.517392246012156 1 1
0.602571861831378 0.583997258317067 1 1
0.526513589973374 0.508005749472641 1 1
0.468046663250307 0.452668768187829 1 1
0.605048617857839 0.586619826973313 1 1
0.441110554429891 0.427837242069556 1 1
0.523023265807915 0.507664074037572 1 1
0.563666274541614 0.546735444043828 1 1
0.456564511500953 0.44185156960655 1 1
0.464911875375061 0.452294402714801 1 1
0.407340669793789 0.396836396516078 1 1
0.452276219308112 0.438112402754502 1 1
0.434460510013592 0.422311485602888 1 1
0.50393937875946 0.490199825868579 1 1
0.519193953212659 0.50330199396958 1 1
0.579155613635732 0.561482348694832 1 1
0.462093017152709 0.448113878987276 1 1
0.524820273796783 0.509817178173425 1 1
0.357615797762447 0.346683976405066 1 1
0.447795194576421 0.435081231476135 1 1
0.418807212530659 0.407452363819669 1 1
0.586398081151265 0.570311060399138 1 1
0.452555116841592 0.439307776918105 1 1
0.324472082665168 0.314215688081162 1 0
0.50362832443423 0.490063828914202 1 1
0.63821309724534 0.619619989541036 1 1
0.449547895829956 0.436988842973241 1 1
0.624041052857411 0.605297406494995 1 1
0.416125471381396 0.404668710799168 1 1
0.532438535544612 0.516845224375834 1 1
0.347915459416876 0.337451690057289 1 1
0.650367355811438 0.63182743329329 1 1
0.469841348116203 0.453422745119677 1 1
0.663111561312591 0.643872501413237 1 1
0.454048329872762 0.440679426583217 1 1
0.503435445522013 0.488317521907125 1 1
0.598730149944768 0.58220509180296 1 1
0.538657635493544 0.522542399097206 1 1
0.381913164822872 0.371537934245471 1 1
0.578711087709015 0.560756364294486 1 1
0.516247467687157 0.49841830583659 1 1
0.621421949979854 0.60265508041146 1 1
0.50493903597724 0.490902107694009 1 1
0.327813372992007 0.318781699842892 1 0
0.513397660619379 0.499030486694799 1 1
0.446695181959976 0.435394787340853 1 1
0.716159932068525 0.694176171227894 1 1
0.423620775182554 0.412275779948977 1 1
0.453233515752455 0.440602552974235 1 1
0.554737426494952 0.538755634083593 1 1
0.479223344203622 0.462113142199444 1 1
0.549876881159173 0.533315012885346 1 1
0.432856264807168 0.420445055399642 1 1
0.382585195506913 0.370892491302609 1 1
0.426776436371864 0.414170701717396 1 1
0.530794104088326 0.515201585091579 1 1
0.244136169540213 0.23738738872861 0 0
0.428104942309857 0.415088726891274 1 1
0.409206669152912 0.396426492552219 1 1
0.491687584871081 0.476908029130667 1 1
0.599366178164955 0.581552166916276 1 1
0.638799434593532 0.621309391841598 1 1
0.617169799033998 0.59845674390404 1 1
0.607778771367037 0.590104868993124 1 1
0.571348311488563 0.554287080739382 1 1
0.444577875387907 0.43083749925603 1 1
0.355202091728089 0.343405637129776 1 1
0.46631431808555 0.453813286005644 1 1
0.461206189043291 0.449370262282834 1 1
0.419730185488777 0.407146902704674 1 1
0.707864694337329 0.686385959639116 0 1
0.651511051725614 0.630780057716446 1 1
0.593230284970389 0.575067485389629 1 1
0.489976428223896 0.474400236992454 1 1
0.525091494700516 0.508947073683403 1 1
0.498212320210205 0.4844987500449 1 1
0.368175899396761 0.358276282457171 1 1
0.430638791696872 0.417928210640904 1 1
0.570115775480437 0.554697183969689 1 1
0.469803513290752 0.456169025698581 1 1
0.608585646726434 0.591065810050497 1 1
0.424065615120157 0.411013791285068 1 1
0.449525534982822 0.436203304118299 1 1
0.392205022379233 0.38070148467998 1 1
0.549251116296149 0.533839955868343 1 1
0.633655736341825 0.615600943226142 1 1
0.408273490456129 0.397578911113878 1 1
0.53435033901836 0.520561199468681 1 1
0.508120071529307 0.494074411127437 1 1
0.429314320008658 0.416926348390427 1 1
0.413666670469654 0.402324037321172 1 1
0.520667936469277 0.507050562156312 1 1
0.398829376349617 0.386934252729106 1 1
0.378283221126757 0.368727568711945 1 1
0.597999074254011 0.581584649626785 1 1
0.589581209128458 0.573751883035661 1 1
0.658384035671732 0.639223405128457 1 1
0.532004705379772 0.515662150494532 1 1
0.52714701247782 0.51226352396895 1 1
0.542687438051075 0.526176500492912 1 1
0.506446857999266 0.493427765503374 1 1
0.469965118500082 0.455202883525855 1 1
0.366047243257407 0.35663638922527 1 1
0.430180729234045 0.417668703476356 1 1
0.495334823333486 0.480795979164344 1 1
0.589645777363508 0.572906854974573 1 1
0.466548014070313 0.452964693332871 1 1
0.597271507119049 0.580121257886176 1 1
0.464574153156644 0.45102634874664 1 1
0.358911203343822 0.348467520182561 1 1
0.646639904612815 0.62535665485453 1 1
0.389158600398572 0.377517748810963 1 1
0.464518007705999 0.451812584354339 1 1
0.407282712825162 0.395049829633403 1 1
0.421960416040912 0.41037989108944 1 1
0.440719106381559 0.42845295438487 1 1
0.578146291865535 0.560517198645875 1 1
0.553951937480481 0.536633192469347 1 1
0.615484351578121 0.598815370356967 1 1
0.614313448742964 0.596506248726233 1 1
0.512518527454852 0.49839279376227 1 1
0.487719514430208 0.473374136016024 1 1
0.589271771118615 0.572179266756118 1 1
0.526721234520115 0.511996273541589 1 1
0.533659707936675 0.516880702268587 1 1
0.471532609558395 0.459107442771271 1 1
0.390112228223164 0.379713642766595 1 1
0.492510410653965 0.478872923371417 1 1
0.400474905136547 0.389066683946812 1 1
0.404234497216181 0.392306612697567 1 1
0.45326037328271 0.440184794773275 1 1
0.561995193696976 0.545237708963614 1 1
0.452839545142459 0.439523718442767 1 1
0.592854754048853 0.575689816743842 1 1
0.53376067211906 0.517127542379608 1 1
0.345379486213416 0.334871302401003 1 1
0.524981085234026 0.510099637880912 1 1
0.564094832298714 0.548882429428003 1 1
0.494212019955078 0.479356753880813 1 1
0.645372260810736 0.624888256624468 1 1
0.515696473522952 0.500977148531534 1 1
0.478454042129648 0.463902359342166 1 1
0.523945349657772 0.50691865815619 1 1
0.403434975929256 0.391887640159257 1 1
0.530726934261493 0.51638703461476 1 1
0.371056181451714 0.359952946156504 1 1
0.491409915750864 0.477997924984012 1 1
0.58937207182704 0.571886269174257 1 1
0.464383256317637 0.451561310749106 1 1
0.396151101473258 0.384830952082071 1 1
0.58649482194659 0.569007640132813 1 1
0.662647097332111 0.642606491658257 1 1
0.544368177334063 0.528608081327534 1 1
0.30814639218152 0.299057247233772 0 0
0.653721135533429 0.635969856213992 1 1
0.364515380537777 0.353698382517747 1 1
0.39226867739505 0.381232454017897 1 1
0.574673093090921 0.559090355438252 1 1
0.466406986514883 0.45273153866309 1 1
0.382564952839126 0.370195137537821 1 1
0.592864209237996 0.575473675006467 1 1
0.385025122031964 0.373754574035017 1 1
0.371192553639101 0.358811791110219 1 1
0.287996950361448 0.279405619874101 0 0
0.630256160370307 0.611938784291994 1 1
0.52780144353317 0.514022994134467 1 1
0.443761456973459 0.429418399862683 1 1
0.498200394773168 0.482180879361908 1 1
0.493291011753699 0.479512123174612 1 1
0.446711919725263 0.433951877491231 1 1
0.402094284315412 0.391263420841408 1 1
0.451379795593471 0.437321553506309 1 1
0.541596549595781 0.524432225155532 1 1
0.491464763113037 0.476495514277748 1 1
0.549931098005893 0.534507109965668 1 1
0.671794713520204 0.652675882795296 1 1
0.427758888962671 0.416278276779889 1 1
0.568055192465342 0.551923175080619 1 1
0.618069451339855 0.600248056020099 1 1
0.402094052495184 0.389548086392143 1 1
0.653308035348723 0.633777576767313 1 1
0.323240771377567 0.313676291190269 1 1
0.433381745336253 0.420937985742091 1 1
0.528695092366521 0.513693764129655 1 1
0.421115620909344 0.408734361608096 1 1
0.612772981809164 0.596157637433807 1 1
0.486413420820551 0.471723912584606 1 1
0.445988757819833 0.432610885903985 1 1
0.535181760882874 0.518905643355327 1 1
0.542030895815011 0.526498702871935 1 1
0.441399454475158 0.428246743375835 1 1
0.407671478938852 0.395374647036893 1 1
0.524108227729322 0.508785328343464 1 1
0.307480668021375 0.29771419917666 1 0
0.603901696785545 0.585940026747674 1 1
0.57505449942264 0.558885358532535 1 1
0.584024022035629 0.567868120966207 1 1
0.551316831928846 0.535315616206124 1 1
0.507252775906983 0.492344095657106 1 1
0.53753835645495 0.520342101363164 1 1
0.556311558978349 0.540234420128033 1 1
0.356697249140897 0.345593020125035 1 1
0.504134494678867 0.489461184241438 1 1
0.515799079382082 0.501353172958301 1 1
0.441909375859734 0.429459612538099 1 1
0.675193722063159 0.655842323249066 1 1
0.5005356380161 0.486106831949367 1 1
0.544866738653455 0.529567974292222 1 1
0.499444192690157 0.483074076067896 1 1
0.536195536842236 0.520478897002996 1 1
0.541889653040497 0.527011070276104 1 1
0.360777891451163 0.349956248670404 1 1
0.537518413094547 0.522381724391195 1 1
0.49187114221639 0.478127123771618 1 1
0.462669265437049 0.448383630668757 1 1
0.418353578492393 0.40592207316059 1 1
0.551721663203767 0.533760109367 1 1
0.464473748866813 0.451629058663685 1 1
0.479988038613707 0.466824580015878 1 1
0.463096351980784 0.449496811190929 1 1
0.614056488534972 0.596094879825941 1 1
0.391590514335982 0.37973423672584 1 1
0.317257538473091 0.306089240611214 1 0
0.715738886361937 0.69518775572088 0 0
0.558249312208478 0.544038036331232 1 1
0.409560588861368 0.398294090595986 1 1
0.496509075921921 0.482858818177778 1 1
0.610942065376357 0.591357629762613 1 1
0.468638968939368 0.45571248725077 1 1
0.365706761418778 0.355993431587622 1 1
0.49765162329043 0.483323911939821 1 1
0.452407902921775 0.440165177747195 1 1
0.436410957187912 0.424114643173184 1 1
0.543031015304431 0.528448215477851 1 1
0.433737959052084 0.420092996236256 1 1
0.540873170367173 0.525495836903666 1 1
0.564857469599204 0.547438086811632 1 1
0.560366913915233 0.545638481392704 1 1
0.509574973981021 0.495664095971238 1 1
0.592746752074098 0.576950289247848 1 1
0.476197575405363 0.461804742279317 1 1
0.477366457608594 0.46307094337743 1 1
0.557698609161511 0.542156245984511 1 1
0.486391600115182 0.46915803545348 1 1
0.625860055230068 0.607371891247631 1 1
0.549146040781344 0.534378009291785 1 1
0.476751883782922 0.462013159325491 1 1
0.552383530610445 0.535887522169455 1 1
0.57657230591738 0.559850021129395 1 1
0.641079221343342 0.621372728266325 1 1
0.751745688784149 0.727420210747148 0 0
0.610394632676246 0.592439068212558 1 1
0.452572459469267 0.439993192164745 1 1
0.573915346368316 0.55674329946918 1 1
0.337925966261463 0.328221080211174 1 1
0.46529393686173 0.45204175517422 1 1
0.548591128016188 0.532511246717768 1 1
0.41643451720522 0.403898679517833 1 1
0.475408242694714 0.460846034755864 1 1
0.452959036327802 0.438387772916094 1 1
0.447273307686245 0.43443364561149 1 1
0.468088376320965 0.452620978682141 1 1
0.378046583823816 0.367872943511852 1 1
0.535830795304435 0.519918317869591 1 1
0.597534544843701 0.581261843839938 1 1
0.541893761542353 0.526595219793287 1 1
0.40297332799373 0.390844346665587 1 1
0.399562805320354 0.389008370053258 1 1
0.576422195174573 0.5602356779619 1 1
0.530223919010269 0.51442989248886 1 1
0.571546935221741 0.552967709196113 1 1
0.515198147236169 0.500003144104613 1 1
0.316902052703256 0.308147354915483 0 0
0.523582189521503 0.508520218269221 1 1
0.413423906076058 0.401677909788903 1 1
0.464073468757051 0.450562229081229 1 1
0.468145051335311 0.454938606476422 1 1
0.403539092535196 0.391911893394363 1 1
0.539267378960775 0.520734598034256 1 1
0.619952580064373 0.602654621736702 1 1
0.510924138628635 0.496130066107118 1 1
0.536922555333964 0.52195590208341 1 1
0.536872046464276 0.521922778954641 1 1
0.414491185879183 0.402605487305177 1 1
0.453647145417417 0.440577376222433 1 1
0.59577357290761 0.578247192726212 1 1
0.549573967624985 0.53355630771445 1 1
0.549344314522373 0.533862890624253 1 1
0.320994435473564 0.310578352073647 1 1
0.576822125214133 0.560109977535202 1 1
0.399647159245678 0.387491458703439 1 1
0.412244595268956 0.399439189219456 1 1
0.518702370072273 0.502532983424808 1 1
0.452590659137859 0.439296672800665 1 1
0.650784647748913 0.632296650351346 1 1
0.262942517990158 0.256124698774144 0 0
0.543740610237038 0.527299827905344 1 1
0.560028819741167 0.544655784237975 1 1
0.395151828134365 0.38180303658352 1 1
0.544801647972942 0.527026021655474 1 1
0.510938584978233 0.495719854178789 1 1
0.520828858179192 0.505303598339522 1 1
0.443832098128834 0.430066076161979 1 1
0.509730941528631 0.495248353220029 1 1
0.527261719611242 0.512168204244895 1 1
0.549948025502877 0.533331347410196 1 1
0.542809941605945 0.527609054320907 1 1
0.454991212820532 0.441102497409373 1 1
0.678633732476044 0.660258523196632 1 1
0.491581798602961 0.477330862295758 1 1
0.325793901139213 0.316604669063634 1 0
0.511875746632709 0.497145333418138 1 1
0.47449730746584 0.462534831782132 1 1
0.402582045294149 0.392725104200574 1 1
0.576378645799341 0.559824908433138 1 1
0.639818068766604 0.622670999954476 1 1
0.564792449594587 0.547363284390951 1 1
0.475203993637108 0.462376534969237 1 1
0.54346026472474 0.526413430297063 1 1
0.544430148807339 0.52964056279627 1 1
0.589952673557341 0.573110360983395 1 1
0.494119780885318 0.479593777951506 1 1
0.639517671617356 0.621095420441464 1 1
0.622468570858616 0.603880072337285 1 1
0.352958370070978 0.341873749082555 1 1
0.668617327870568 0.647373530597864 1 1
0.447903031147027 0.435889838852285 1 1
0.462491690689293 0.44878398372818 1 1
0.575080711183751 0.560136966383168 1 1
0.469312437824101 0.456413149098994 1 1
0.320456605393578 0.311483278779914 1 0
0.564096547288813 0.548280259464215 1 1
0.647482765841879 0.629014906232423 1 1
0.507388999036446 0.491858180618939 1 1
0.51830760042673 0.500397888599649 1 1
0.625987827044665 0.606683062872744 1 1
0.537322538663855 0.521967980481489 1 1
0.671604012252987 0.651736402743564 1 1
0.593224085974148 0.574937297054539 1 1
0.282896366495505 0.274546502335436 1 0
0.54597097456326 0.529307670083718 1 1
0.500393115820507 0.485525956891321 1 1
0.528614490306028 0.51175975270649 1 1
0.583795871243424 0.565858240467763 1 1
0.450521939466537 0.436831759949197 1 1
0.491421929341306 0.476751121499173 1 1
0.330253493166078 0.32233539215835 1 0
0.474366921503093 0.46030886151576 1 1
0.539493939583639 0.524410908221972 1 1
0.50121453943294 0.487213363399935 1 1
0.489238973718284 0.475032471790833 1 1
0.338789234477842 0.329452438536602 1 1
0.496828461362472 0.482824559901421 1 1
0.412113844609054 0.399642872557035 1 1
0.467287211788147 0.453655197410587 1 1
0.429492188640374 0.416882225949632 1 1
0.655383512802486 0.636664325361162 1 1
0.43343188849751 0.421860363887411 1 1
0.519714512093848 0.504088497808637 1 1
0.533207526248933 0.515208702293304 1 1
0.527588488862055 0.51212496827951 1 1
0.451973418570544 0.439067466102794 1 1
0.470878157141877 0.457149690825153 1 1
0.446645510639255 0.432126785730745 1 1
0.50666768031089 0.49127997129892 1 1
0.337263408608773 0.326356417480994 1 1
0.403893923808912 0.391199094639468 1 1
0.478002135855678 0.464310984512344 1 1
0.541973928329414 0.526474020298591 1 1
0.492517162182959 0.478687338867947 1 1
0.525342101487585 0.509826280953201 1 1
0.518514963537784 0.503411932825596 1 1
0.506621675514453 0.492676804806083 1 1
0.424468730689555 0.412228485272787 1 1
0.384569709098917 0.374398799607957 1 1
0.599079079834635 0.581933362259285 1 1
0.432785974186445 0.421053022651738 1 1
0.449853545667976 0.437003796705597 1 1
0.528157244110067 0.513139939308484 1 1
0.369294681468817 0.357984131662566 1 1
0.505732426196719 0.491561702359644 1 1
0.304352411598571 0.294737415809898 0 0
0.561756365903962 0.54560425841255 1 1
0.577120866700073 0.5598220774843 1 1
0.551617247654445 0.535459611227476 1 1
0.698269831447099 0.677952065975045 1 1
0.518559576555499 0.503491461210026 1 1
0.514459568164465 0.499236951435624 1 1
0.333797059229149 0.324441851810742 1 0
0.651285640165992 0.631449915536231 1 1
0.500621739907479 0.485899840429047 1 1
0.378070446530486 0.367497379565181 1 1
0.355122131443233 0.344283384657304 1 1
0.589277166889214 0.572032120642973 1 1
0.504716432380395 0.488215103272656 1 1
0.547479817750638 0.531291003791763 1 1
0.485508409314879 0.470956278242799 1 1
0.603097493796522 0.584766862521912 1 1
0.462367586495338 0.450079044036029 1 1
0.54145282116614 0.524499101198631 1 1
0.612551275777163 0.594972678061603 1 1
0.513692445220238 0.497955866265918 1 1
0.410323361367951 0.39950501358565 1 1
0.364925901477749 0.355088654939761 1 1
0.423604463949879 0.409804707872742 1 1
0.499324908890548 0.484429323526721 1 1
0.346964895538639 0.33707711520602 1 1
0.465637085165926 0.452321858541552 1 1
0.471034123667267 0.457680594681703 1 1
0.499037260790869 0.483810841101053 1 1
0.353654820717751 0.343174924960884 1 1
0.352112696099543 0.341855874371935 1 1
0.464839915924422 0.450478008834704 1 1
0.561679850932262 0.544560409231212 1 1
0.573341384975238 0.558072507314409 1 1
0.502162975283581 0.488617889057549 1 1
0.411789983396449 0.400240496654891 1 1
0.578168620291576 0.559088498820928 1 1
0.605967038626595 0.587775317137801 1 1
0.620580093634881 0.603082050545711 1 1
0.465170165346768 0.451389684038818 1 1
0.472808376912444 0.45811091394396 1 1
0.558378827151788 0.542390186206015 1 1
0.61156679486116 0.594838326094435 1 1
0.575683768558476 0.560032025459732 1 1
0.40828517068693 0.396668072610984 1 1
0.546541644904456 0.530213452763733 1 1
0.688279836413196 0.667143827442017 1 1
0.373891739470145 0.362666829151834 1 1
0.401180994614235 0.389620160809693 1 1
0.489985084332637 0.476314478898647 1 1
0.530557576075271 0.515084204199829 1 1
0.534661512331168 0.519647978390186 1 1
0.679758794064151 0.660101201772901 1 1
0.478444340286246 0.465296458636358 1 1
0.24136953139148 0.235848707034746 0 0
0.684657685440672 0.66491268736708 0 1
0.468449556747044 0.454459978180502 1 1
0.475647944147037 0.462820971651994 1 1
0.388579794770686 0.377814325318366 1 1
0.505083228645642 0.491316619428 1 1
0.486173930276221 0.472510494279857 1 1
0.472328338208452 0.457985915719444 1 1
0.542552406164883 0.525919147739444 1 1
0.586526093277389 0.568564130773317 1 1
0.640877118326422 0.622491882550884 1 1
0.495585253650618 0.482018413147734 1 1
0.456685948188392 0.442941382358352 1 1
0.501213760382627 0.487544266568074 1 1
0.388870278591349 0.376916396436117 1 1
0.570130605899596 0.553705833464071 1 1
0.622503828258571 0.604337049933844 1 1
0.414757722293914 0.402327946144424 1 1
0.346760823563693 0.337314853423872 1 1
0.508351971293672 0.494047442959325 1 1
0.443169383524363 0.430062556785643 1 1
0.449680527735711 0.43662009232631 1 1
0.4064961384948 0.394562192857098 1 1
0.446295269340703 0.432654418523201 1 1
0.419637258296687 0.408624530169236 1 1
0.57308165720698 0.55633869295643 1 1
0.495904957301577 0.481423781720891 1 1
0.468004737441045 0.455370038357487 1 1
0.451351327311028 0.438391296439599 1 1
0.550702149344488 0.534733350387214 1 1
0.61450348328746 0.595964147371613 1 1
0.486272616982521 0.46977623307639 1 1
0.412524992712609 0.39936222100337 1 1
0.432477225877779 0.420976469901786 1 1
0.522045060148089 0.507546273019818 1 1
0.547115738011487 0.532288177170201 1 1
0.57812845861908 0.561008721508435 1 1
0.563321495127816 0.547253703279827 1 1
0.586217781188737 0.56851107763827 1 1
0.421856307042561 0.41069341312702 1 1
0.471117681666377 0.457610379360479 1 1
0.65530007312604 0.636207082091834 1 1
0.441422768245328 0.429411308701971 1 1
0.316424982630007 0.308051377012634 1 0
0.571950272798043 0.556774864723951 1 1
0.534214461945532 0.518644227529762 1 1
0.405766310946367 0.394603002232632 1 1
0.411989286979226 0.400574417836183 1 1
0.434409791608521 0.42188302127611 1 1
0.419497903056682 0.407662069637069 1 1
0.516742510029389 0.501766477764307 1 1
0.449296581752799 0.436466553976779 1 1
0.479538369597851 0.465263575020017 1 1
0.334531315076238 0.324779970089345 1 1
0.385932238812825 0.375482747808431 1 1
0.471367286518408 0.458587202353555 1 1
0.540705968934888 0.524678108583603 1 1
0.52313501069351 0.507914055109462 1 1
0.555724413082513 0.54074948612289 1 1
0.48502579145602 0.47008969938385 1 1
0.624277361510291 0.607163677554256 1 1
0.482030743250758 0.467128829189117 1 1
0.649484676725402 0.630112136798246 1 1
0.669133448573377 0.649048122848008 1 1
0.492332142150292 0.47809428027162 1 1
0.545224054032591 0.529547501491024 1 1
0.60765670306651 0.58889366829996 1 1
0.504593576775739 0.488926150659019 1 1
0.543668165351117 0.528799557764571 1 1
0.557206590301895 0.540882938353818 1 1
0.587918874112896 0.570040197687694 1 1
0.353186188384383 0.343101713277648 1 1
0.419527968560309 0.407646900769292 1 1
0.430694923235738 0.419508460445943 1 1
0.481287864825163 0.466824927427276 1 1
0.611594717688825 0.594150366566013 1 1
0.43044752141458 0.418756898015097 1 1
0.385118809770312 0.374020281632839 1 1
0.389643061392217 0.376481026952947 1 1
0.544262132985791 0.52850910826731 1 1
0.587826112238488 0.570070313104495 1 1
0.402349998613177 0.389940970345864 1 1
0.441869211005805 0.429464690159799 1 1
0.614866799779429 0.596123064710989 1 1
0.428573413790371 0.414270833237492 1 1
0.467814584811192 0.454671595401478 1 1
0.546852229879098 0.530035470651777 1 1
0.400097439273114 0.388979767538749 1 1
0.518222128259293 0.50300119027524 1 1
0.345790826726534 0.336153052927079 1 1
0.596916050763756 0.580098313692387 1 1
0.522759958422916 0.507326687622326 1 1
0.337057488574192 0.325496641358468 1 1
0.537116338588747 0.522130232191194 1 1
0.529771102380657 0.513837983974517 1 1
0.234753627994714 0.22844344408066 0 0
0.450423781012404 0.436772205880832 1 1
0.569259649709624 0.552815351175283 1 1
0.43291147402108 0.420115807019329 1 1
0.532690328835357 0.516622403345069 1 1
0.524904572310522 0.509436743566502 1 1
0.518355598110956 0.502518364889179 1 1
0.510879871101867 0.497178165354168 1 1
0.488208484738356 0.473919049752734 1 1
0.463573363912798 0.451291869462692 1 1
0.403066936464801 0.391143857103649 1 1
0.529023984269895 0.514320032108468 1 1
0.304162801154879 0.294367007103023 0 0
0.472645035449469 0.456216423483373 1 1
0.461562013843899 0.447554326912828 1 1
0.400081296597553 0.388853804127307 1 1
0.367142534793385 0.356781493442609 1 1
0.504074882271796 0.489180712848913 1 1
0.576119223727421 0.559307761946151 1 1
0.410626752920383 0.398036463877271 1 1
0.456113363583972 0.443578902960223 1 1
0.530367995816814 0.514644821964405 1 1
0.608442415717346 0.589666799564355 1 1
0.513630473362606 0.499099604284033 1 1
0.4803162330372 0.466944617595269 1 1
0.49504881206795 0.479664882408582 1 1
0.630954858868738 0.612808790450251 1 1
0.51826008280491 0.504419756413954 1 1
0.56019313116738 0.544374700785309 1 1
0.657131399928542 0.636057670417831 1 1
0.396699668099233 0.385627202172735 1 1
0.463362884107208 0.449573380495354 1 1
0.482852576559175 0.470745220298529 1 1
0.496839985924864 0.482897123159623 1 1
0.604151674225054 0.585821181900204 1 1
0.485146175190869 0.471815514051704 1 1
0.531060099773079 0.515070644581159 1 1
0.426016888678767 0.413996853824513 1 1
0.523278058478382 0.508862125916228 1 1
0.514549654620075 0.500513901621649 1 1
0.612739535793365 0.594712025697371 1 1
0.376987411271688 0.365644864208202 1 1
0.543915480932257 0.52643540337535 1 1
0.311147474620884 0.302314859670107 0 0
0.425995766729153 0.414125538282944 1 1
0.537459974390043 0.521610503372728 1 1
0.553603418532193 0.536936858926186 1 1
0.357218674105297 0.347094620001547 1 1
0.578029761128981 0.561932653356875 1 1
0.481568620963933 0.466907888946388 1 1
0.585741053083247 0.568612948394293 1 1
0.485288881446078 0.472749326285801 1 1
0.521573659242098 0.50559084802642 1 1
0.426440580583749 0.415371508920109 1 1
0.457956713717584 0.444479239311467 1 1
0.598304132146272 0.581941318353216 1 1
0.535429990612842 0.520527231935265 1 1
0.558197873226272 0.542132481254779 1 1
0.252886965462335 0.247485044500791 0 0
0.459250143665115 0.445696958302581 1 1
0.599937482983771 0.582214751368556 1 1
0.61134714750842 0.593435088940907 1 1
0.390953879780951 0.378286550381413 1 1
0.672288593796589 0.652744193496618 1 1
0.435177691865315 0.422366450649027 1 1
0.499603824265798 0.48563791942408 1 1
0.443894499370945 0.43102766738232 1 1
0.497516024962046 0.48188930944895 1 1
0.478412518802775 0.463587508685024 1 1
0.415753606133577 0.40172276334899 1 1
0.586092153416924 0.569768820089511 1 1
0.44445204171461 0.430786062869223 1 1
0.492671393674608 0.477723189370583 1 1
0.377679043744768 0.367010838989816 1 1
0.722041896725734 0.702171181797514 0 0
0.450342909161371 0.437479077898828 1 1
0.54115997246247 0.52491885190032 1 1
0.527980660774219 0.511907686908402 1 1
0.541660294577991 0.526415593486824 1 1
0.616372255671019 0.598568544141232 1 1
0.596627584846088 0.5793584442514 1 1
0.561514251339005 0.545797859581243 1 1
0.516184686840757 0.500806054414232 1 1
0.50431148504255 0.489466103348419 1 1
0.6388656236192 0.619495781558259 1 1
0.545970957103069 0.530068641179394 1 1
0.575958824773462 0.559697859699578 1 1
0.504454704307204 0.490355727617519 1 1
0.475914280960942 0.462455772440607 1 1
0.47553955596753 0.461161687767188 1 1
0.531507606672221 0.517116628014806 1 1
0.55961202054715 0.54229557897802 1 1
0.463347714677832 0.448377005055633 1 1
0.594255856634074 0.577181355726441 1 1
0.506589393597154 0.492312445867471 1 1
0.331326189185314 0.322817791231584 1 1
0.506235886980741 0.492714654125326 1 1
0.435150959289422 0.422403228741833 1 1
0.576514285720823 0.560153941242281 1 1
0.575012224533433 0.558899655475351 1 1
0.551398665484312 0.536605352111358 1 1
0.461695805166693 0.449002328131427 1 1
0.333149348474491 0.323360129138538 1 1
0.5523951159111 0.536049775959515 1 1
0.460094727861652 0.44663040748625 1 1
0.469517911750957 0.455217050360503 1 1
0.497720535450708 0.483347084265782 1 1
0.592230169922657 0.57601651455988 1 1
0.576480176018418 0.558532879297755 1 1
0.60793944484018 0.588149955575289 1 1
0.303903433468827 0.2943608794809 1 0
0.559751991119323 0.543197252262783 1 1
0.540121994199852 0.523476238163924 1 1
0.285203696182979 0.277369262228683 0 0
0.669988495502268 0.649341525688851 1 1
0.396287313428554 0.385857455677522 1 1
0.469997771645095 0.457438319891535 1 1
0.557137733532631 0.540337127042584 1 1
0.532340640172839 0.51724165526145 1 1
0.470090711947616 0.456970184604087 1 1
0.421018308099555 0.409393135033356 1 1
0.622980062959382 0.605575419967535 1 1
0.459413640495123 0.446170324822612 1 1
0.569731039757412 0.552498515830923 1 1
0.447274169583 0.433216234916422 1 1
0.678341197613202 0.659477601478117 1 1
0.55182548558975 0.533974208298084 1 1
0.509802789288242 0.496051110253825 1 1
0.436174522433271 0.422108596366091 1 1
0.568492614947888 0.550396870344803 1 1
0.57579607712176 0.558717914245614 1 1
0.376249323162238 0.364545121376141 1 1
0.628397276387405 0.610894020527363 1 1
0.488544626084299 0.474726431281091 1 1
0.464260957444493 0.451022166071266 1 1
0.50678940969373 0.493035679363182 1 1
0.4155603135722 0.403977959767366 1 1
0.57565660752427 0.558152126851886 1 1
0.474299936417421 0.461172407725217 1 1
0.586227080917498 0.570012447868445 1 1
0.375020411830177 0.362420856280565 1 1
0.511011419878879 0.496104039857722 1 1
0.53377266394546 0.51836271231295 1 1
0.651287136972612 0.633310416549347 1 1
0.473109666120907 0.457695916534814 1 1
0.362271999466526 0.351766994034544 1 1
0.507627618676831 0.491503633924355 1 1
0.547052170469501 0.531120725383464 1 1
0.431496745751702 0.419149553428949 1 1
0.628003023660074 0.610278870203511 1 1
0.371680245041169 0.361238025941602 1 1
0.56087829763095 0.545963447270628 1 1
0.465354804731686 0.453027985804977 1 1
0.604290864419307 0.585390276638297 1 1
0.560636037551314 0.543986055007757 1 1
0.549181836232585 0.532015657518893 1 1
0.344101946475895 0.335185189713728 1 1
0.524343378116725 0.509221116781264 1 1
0.410613828662851 0.398984693719082 1 1
0.415616048678714 0.403836848690038 1 1
0.590357535741767 0.57312181708968 1 1
0.463579589384111 0.448765394560515 1 1
0.349834846069952 0.339875604898393 1 1
0.699402056562352 0.678160914132984 1 1
0.43953340982085 0.42540201337316 1 1
0.487391438378808 0.475330294044854 1 1
0.528243851050261 0.513101819794805 1 1
0.516957730068612 0.502883228309151 1 1
0.479183308711316 0.4653003287133 1 1
0.506957113643865 0.493431138164664 1 1
0.490972051700221 0.475985869499564 1 1
0.451926023642052 0.437758902726557 1 1
0.554972116327311 0.537191836912604 1 1
0.345851743491286 0.33549956699133 1 1
0.437640889523883 0.425109572634949 1 1
0.474410605677643 0.461887800311764 1 1
0.504341385434336 0.489206750125803 1 1
0.491715732719948 0.475704627622574 1 1
0.4309042221635 0.418035077343993 1 1
0.565327074561589 0.548325950886886 1 1
0.405566510695909 0.393793664733844 1 1
0.545152171920142 0.529348302533346 1 1
0.535184889742608 0.517963100069877 1 1
0.552762968613635 0.538140090927482 1 1
0.612648193880988 0.596293989858136 1 1
0.4842023118607 0.469110849069921 1 1
0.658457678174193 0.640990874620653 1 1
0.2936829364047 0.28615589337714 0 0
0.419230206786738 0.40726911858462 1 1
0.694024954203593 0.67203216522505 1 1
0.669358224098916 0.650923940869004 1 1
0.534959616066651 0.519830811290632 1 1
0.328849563294724 0.318941504347488 1 1
0.480755734960907 0.466519694932128 1 1
0.488505737016055 0.47555824828188 1 1
0.575898631293053 0.559414263401336 1 1
0.528001709548371 0.511884307804958 1 1
0.492647008533547 0.478311061431739 1 1
0.546710002467165 0.530933196906156 1 1
0.538334112273893 0.523293721514209 1 1
0.455542548249544 0.441712547364101 1 1
0.427335883142324 0.416032169434435 1 1
0.517484622330228 0.500276046893763 1 1
0.384347395789224 0.373195466067208 1 1
0.326776693300047 0.31867840162933 1 1
0.606845144957567 0.588663022747654 1 1
0.47333262246414 0.45833772499091 1 1
0.231464186573755 0.224587337335357 0 0
0.606508838151796 0.589007969947233 1 1
0.411022045160782 0.39715763089818 1 1
0.58241740837459 0.565711859325312 1 1
0.242166655229295 0.235681104562442 0 0
0.469754830016242 0.456465974658472 1 1
0.609302412243545 0.590300149479818 1 1
0.513544801587363 0.499271858572459 1 1
0.480249205482716 0.467309427197247 1 1
0.542794657151208 0.528003884698732 1 1
0.515951576294564 0.501335675217731 1 1
0.395002798852164 0.38313872706811 1 1
0.586785639478906 0.569455171549102 1 1
0.554215996086782 0.537236510094815 1 1
0.525523967042957 0.509752822613 1 1
0.587474008011241 0.570396224943476 1 1
0.4271030323812 0.414275091873232 1 1
0.42037377551418 0.407198601751146 1 1
0.418287652478313 0.406803854039902 1 1
0.423317418015362 0.411947952539423 1 1
0.782086584792198 0.757998782247187 0 0
0.398211750024002 0.385776774227271 1 1
0.690383596267808 0.6710529058356 1 1
0.295541060193559 0.286686836716233 1 1
0.570123731669785 0.555367059159549 1 1
0.403143851819804 0.39034660885358 1 1
0.428809716683528 0.416925651622529 1 1
0.323265781051985 0.311595439486841 1 1
0.316292307343894 0.304847665611516 1 1
0.690785501100871 0.670841489181552 0 1
0.415761708954659 0.404397400760515 1 1
0.427179848731132 0.41549381973172 1 1
0.637160117161966 0.61715141271828 1 1
0.496717893314044 0.482876780110993 1 1
0.31541667203817 0.304776930820481 1 0
0.645556043851962 0.625807338073085 1 1
0.613374906700416 0.594951125306487 1 1
0.575542032128746 0.557462978675263 1 1
0.558725998165193 0.543181918209699 1 1
0.411433732117872 0.398316062759153 1 1
0.471380087927561 0.457371643348055 1 1
0.373969331998441 0.361854906106146 1 1
0.591542157911818 0.574879470075436 1 1
0.561738288248736 0.543689761234036 1 1
0.46669999146421 0.454430838772451 1 1
0.453703073160005 0.441016606467353 1 1
0.484169368237063 0.471486581960246 1 1
0.433129783732056 0.420230659607688 1 1
0.564080890519111 0.54796200218353 1 1
0.522710552303881 0.507073246122241 1 1
0.557923508804208 0.540162137822075 1 1
0.700893150881175 0.679982878686324 0 1
0.618057158293547 0.600127413280785 1 1
0.580307226089664 0.562890450749503 1 1
0.34158507649124 0.33230312521379 1 1
0.458765569609984 0.445642984167971 1 1
0.537724555164473 0.521782610055837 1 1
0.487321792810575 0.472579659074759 1 1
0.593524997570362 0.577826463562997 1 1
0.585030613741808 0.566877171514048 1 1
0.489708765703593 0.47439435802266 1 1
0.470016549085012 0.456635212498709 1 1
0.713518551959261 0.692334081592876 0 0
0.367988146322876 0.357881072165646 1 1
0.368014100072387 0.356568412488529 1 1
0.748179285366606 0.72453688957085 0 0
0.512507779459723 0.498814051045217 1 1
0.437844959204168 0.424478476530405 1 1
0.553219132227526 0.537169669273726 1 1
0.564486960975735 0.547078125793225 1 1
0.409948494373759 0.397721040590705 1 1
0.474586768073346 0.459729967302262 1 1
0.424166494810622 0.414326009737564 1 1
0.645548145772471 0.627595496277476 1 1
0.428563258827497 0.415926343951414 1 1
0.556347726466985 0.539842014237147 1 1
0.33537965767064 0.326277937127332 1 1
0.25531886521405 0.24803983951957 0 0
0.498146164746385 0.483517323524395 1 1
0.45394681946135 0.439671856189761 1 1
0.697908206500247 0.67618931532622 0 1
0.404238533813626 0.392454263119158 1 1
0.617312967394866 0.599200490276256 1 1
0.297067829747155 0.287949562915584 0 0
0.440731254688059 0.426597456726044 1 1
0.609841829050794 0.59214392099097 1 1
0.453834179738423 0.439432349738456 1 1
0.538498053746321 0.522478079394611 1 1
0.375392452604721 0.363429655841173 1 1
0.658108194881965 0.6408735187326 1 1
0.477028499982709 0.46367861362161 1 1
0.40918965469421 0.398851102545936 1 1
0.402502109438621 0.389818431331602 1 1
0.552564019811352 0.537208312644211 1 1
0.610211857435415 0.593284835552021 1 1
0.374047097547943 0.363090624205154 1 1
0.509625538447333 0.493374284932073 1 1
0.4226388888364 0.410936890142595 1 1
0.455579188584988 0.442113408688692 1 1
0.604951450271992 0.586517861202447 1 1
0.645639500878143 0.627249523907403 1 1
0.649718475964415 0.630180616625829 1 1
0.410164838376385 0.398483624660704 1 1
0.390395294750134 0.379574304486694 1 1
0.642063428561343 0.624264701133835 1 1
0.619706596235328 0.600565535239613 1 1
0.412145942451669 0.400268991485948 1 1
0.477969473740038 0.464225079765524 1 1
0.35770098151531 0.349550531605049 1 1
0.369146970389134 0.358180544541168 1 1
0.252942090675566 0.245657454237037 0 0
0.453126756299232 0.439538150723868 1 1
0.631657839289607 0.613186148370049 1 1
0.455303714384229 0.44364874848063 1 1
0.561651630108854 0.545010135624897 1 1
0.438602368740255 0.424453540579569 1 1
0.549223712736037 0.532759189302003 1 1
0.417037286514133 0.403569367989167 1 1
0.554099412616982 0.53704343312401 1 1
0.517731627849509 0.503822764974896 1 1
0.307046149932186 0.297872522602707 0 0
0.511959970000385 0.496758201278505 1 1
0.578938710387046 0.561030882087405 1 1
0.373349322373094 0.362802980948107 1 1
0.382469385549145 0.371059627167266 1 1
0.608853940398025 0.591174414473462 1 1
0.372987671826451 0.363321282245613 1 1
0.505114036280496 0.489087587714581 1 1
0.441005339097191 0.42865543678588 1 1
0.328200042933983 0.317528470219239 1 1
0.479020585817236 0.465124266856879 1 1
0.439957908492826 0.426475026611334 1 1
0.534928292919117 0.518756853124813 1 1
0.42118966122415 0.409047396614029 1 1
0.547228010294634 0.531034723958824 1 1
0.458875360679505 0.444951418433449 1 1
0.487986530720329 0.474563281459087 1 1
0.524043188704553 0.507587857987382 1 1
0.402122810544875 0.39030531761345 1 1
0.598729971265448 0.579682282254762 1 1
0.646752332909843 0.627299109279071 1 1
0.67910389690538 0.660016123232814 1 1
0.444466067250871 0.431279362928657 1 1
0.532342987756923 0.516293009188342 1 1
0.421320580666038 0.410400098332971 1 1
0.544123216707728 0.528850392377959 1 1
0.334971576163025 0.326168389870779 1 1
0.554749478496853 0.538358442922639 1 1
0.354948101975771 0.345637888018693 1 1
0.304405028263184 0.293018115429689 1 0
0.515382119078615 0.501715466944226 1 1
0.529710625031872 0.514627731053918 1 1
0.57352965150201 0.557213314274522 1 1
0.484679348296487 0.470031562943231 1 1
0.344982892194225 0.334944564095369 1 1
0.55470812943289 0.538526123140444 1 1
0.335280622131174 0.324615845130089 1 1
0.55270443170046 0.538537367566168 1 1
0.288211739524858 0.281598951544127 0 0
0.629243623607485 0.609485755341792 1 1
0.403733435741603 0.391403426979299 1 1
0.424778496766956 0.412727718923857 1 1
0.633398047005665 0.615243529546382 1 1
0.559408379137937 0.543203097190348 1 1
0.376065732677559 0.365468536127124 1 1
0.595888281545106 0.578363731179353 1 1
0.535618652570522 0.519851424977478 1 1
0.614391698796296 0.597016680196793 1 1
0.623685077072555 0.605364537142725 1 1
0.512288279345317 0.497263353100188 1 1
0.431696001565972 0.419856988086023 1 1
0.569551310847528 0.55395013427659 1 1
0.447218459242871 0.434077781237674 1 1
0.443171111115495 0.430403632547426 1 1
0.592450777600444 0.574624840031414 1 1
0.577779988625014 0.561574968030576 1 1
0.448546211919426 0.434586391058938 1 1
0.431049011278606 0.416964658071715 1 1
0.510826285045021 0.495875066914489 1 1
0.50679583082491 0.490633025347297 1 1
0.409342830093574 0.39815505243483 1 1
0.447186799245381 0.433383091636717 1 1
0.547488025882064 0.531453076348843 1 1
0.515074645498018 0.499540679800555 1 1
0.592797695061613 0.576071696790372 1 1
0.512701812670881 0.497900213361715 1 1
0.379733231167864 0.368241577576729 1 1
0.587549124697173 0.568848047081082 1 1
0.537664779144763 0.519449561835805 1 1
0.474939269545994 0.461894962242737 1 1
0.357842317833733 0.347751283057013 1 1
0.681070881659049 0.65965063862908 1 1
0.45063634572501 0.438133951685904 1 1
0.652044909789214 0.633227309311557 1 1
0.40984764493528 0.39769876401983 1 1
0.511752267984597 0.498095509759718 1 1
0.439019252016672 0.425903368119352 1 1
0.646657885215837 0.628288349985578 1 1
0.435417523252002 0.423354139763605 1 1
0.660514406730555 0.641663158542946 1 1
0.356107620719745 0.344462815928843 1 1
0.507033018853189 0.492415096056358 1 1
0.404526027930452 0.392504546101911 1 1
0.516294212142102 0.502355013330945 1 1
0.38750994700735 0.376768291030118 1 1
0.506823947315182 0.492473936790776 1 1
0.611323485857356 0.593975787043881 1 1
0.43947397833098 0.426425768156189 1 1
0.543262144452721 0.528948852423814 1 1
0.453865275909946 0.440266455869832 1 1
0.285899776173242 0.277313131799861 0 0
0.467962278988715 0.454922106618204 1 1
0.491330942524835 0.477525122513323 1 1
0.616832218308181 0.599427888393531 1 1
0.408391428853976 0.397025143749708 1 1
0.568381665374132 0.552672506203669 1 1
0.302893003460407 0.293533306439126 0 0
0.552236426561172 0.535202665273613 1 1
0.6807186472621 0.659943574860342 1 1
0.499878215423728 0.485625684354524 1 1
0.472227104279498 0.457328896284759 1 1
0.635788392813639 0.617070901141132 1 1
0.556027993685024 0.540491521650358 1 1
0.392050346317952 0.380577131647058 1 1
0.473983451012931 0.460160164249539 1 1
0.597351348307562 0.579162710462237 1 1
0.45213355365589 0.438457859168539 1 1
0.446953848935618 0.438058720621462 1 1
0.536112995057054 0.519276636832986 1 1
0.515294333265603 0.499705364342598 1 1
0.667826126318416 0.648420318044983 1 1
0.394616950647697 0.382303568644774 1 1
0.499718332390626 0.485015390363027 1 1
0.554620854960073 0.538327918835417 1 1
0.427103128064304 0.414876090093966 1 1
0.500033957148074 0.486040467826485 1 1
0.511677635074832 0.496088977432738 1 1
0.609368529562964 0.59117042303721 1 1
0.45317120537084 0.441385296494535 1 1
0.41103622628873 0.39859853392071 1 1
0.438348057495161 0.425157212999744 1 1
0.369498002886098 0.358183283436011 1 1
0.46023840641574 0.447550486571068 1 1
0.47824881275989 0.464605960804568 1 1
0.538798469431987 0.522523070304135 1 1
0.663775675521085 0.644742723581706 1 1
0.41660201255873 0.40473387804566 1 1
0.395965060441088 0.384766727319665 1 1
0.52618560433929 0.511378201945989 1 1
0.508597603541029 0.494056366319435 1 1
0.472664320927339 0.458535829853169 1 1
0.561029515952939 0.545524936196266 1 1
0.473956309469711 0.460013270779703 1 1
0.351283999593579 0.340452171281023 1 1
0.605207838818533 0.587304341879631 1 1
0.481956045278977 0.467932723941143 1 1
0.413382803257717 0.401017029577861 1 1
0.577760693273773 0.561790710957674 1 1
0.489686095345038 0.475093409449685 1 1
0.389175202501424 0.376498921953722 1 1
0.549530928749493 0.53278963951613 1 1
0.350077585111548 0.339993021065037 1 1
0.682581316053889 0.662710774992934 0 1
0.541991774208369 0.527440091858348 1 1
0.408853477212577 0.396709064402116 1 1
0.374462614606739 0.364703794362304 1 1
0.667526118612354 0.649290452681263 1 1
0.453700132334014 0.440017255183478 1 1
0.563310005895981 0.545592150469592 1 1
0.385922125733346 0.374273709146255 1 1
0.68078264197842 0.662292548957333 1 1
0.530850992219077 0.516173954192536 1 1
0.408390625617525 0.396359909378251 1 1
0.447000906837341 0.434598572493386 1 1
0.614892173276645 0.596978162935525 1 1
0.590523138373762 0.574944802914426 1 1
0.593588330772531 0.575571241062375 1 1
0.388735553723808 0.376049887983543 1 1
0.433047081312101 0.420197832592577 1 1
0.512869085339205 0.495766765403988 1 1
0.333121909942455 0.322823411721288 1 1
0.588143180232936 0.570360778253986 1 1
0.380823665727618 0.370482647711347 1 1
0.470698462405779 0.457203817388604 1 1
0.369700855147094 0.3587587025373 1 1
0.526649526063203 0.512026383499588 1 1
0.585761076874717 0.567257626967225 1 1
0.503753829548133 0.489943235882864 1 1
0.481787037474768 0.467604894836813 1 1
0.580269581056426 0.56315165453697 1 1
0.468215484199584 0.456240489418915 1 1
0.307389476018276 0.298695934187131 0 0
0.547554883083534 0.531729624716687 1 1
0.320863981142002 0.311758618610538 1 0
0.531618046147865 0.516260217618321 1 1
0.480758825807044 0.467131684776611 1 1
0.405872591592912 0.394352637719879 1 1
0.6835280906995 0.663942474164221 0 1
0.535047396575887 0.517724824746812 1 1
0.470895581634449 0.457928847935477 1 1
0.45226159876595 0.438437490298603 1 1
0.525065685602197 0.509302671545341 1 1
0.516581475778846 0.502485869239592 1 1
0.415272326617329 0.402419916035774 1 1
0.40491630323952 0.392649458358362 1 1
0.446527416400173 0.434096763578736 1 1
0.5125644551224 0.497305114170534 1 1
0.539247786299745 0.522490814750792 1 1
0.44532941164445 0.432505628478482 1 1
0.507999298447939 0.494280281103777 1 1
0.528085247179233 0.513314241221281 1 1
0.634994479638218 0.615398614924407 1 1
0.571326370668269 0.554126450940375 1 1
0.351958947087789 0.34233414019367 1 1
0.50677164747225 0.492879821031051 1 1
0.51830914935676 0.50387727579671 1 1
0.640504258760879 0.622084047754152 1 1
0.507408954142702 0.493426491936479 1 1
0.539249085182861 0.524325917192213 1 1
0.551663423722783 0.533716253583009 1 1
0.550589140244708 0.536271531805627 1 1
0.578695716997872 0.562444179130377 1 1
0.598280440219004 0.58118713224884 1 1
0.53260347536032 0.516571337809484 1 1
0.348564368674239 0.338378333380357 1 1
0.522939136481753 0.50634603064236 1 1
0.556237214635064 0.539594052580854 1 1
0.521742905482854 0.506417416091445 1 1
0.320840701739313 0.312132200872031 1 1
0.605413386299051 0.588286806742361 1 1
0.595374656114271 0.578247707985807 1 1
0.409971695905147 0.399456375851406 1 1
0.528692559518827 0.513875269099192 1 1
0.564525820482582 0.548159951256386 1 1
0.424035685204328 0.411581422864039 1 1
0.440340135959962 0.428216270879597 1 1
0.311774916148045 0.302330450959007 0 0
0.584362657654042 0.567336138549476 1 1
0.389196550313975 0.377989604032174 1 1
0.412541257753052 0.400299020673052 1 1
0.467100358212524 0.453743055040448 1 1
0.457274318996906 0.444047104001381 1 1
0.538606307015679 0.521718613265622 1 1
0.323861752204439 0.314509508723651 1 0
0.708666953696969 0.688863529194873 0 0
0.398898093304915 0.387096007697622 1 1
0.544325933332787 0.527563550638823 1 1
0.537278201445943 0.522465983454266 1 1
0.510816782467207 0.496147126353359 1 1
0.374175287674728 0.363106151320901 1 1
0.603892898562485 0.585086964948314 1 1
0.518094159338828 0.503276793459223 1 1
0.590772417985957 0.571496309981825 1 1
0.460067335358408 0.4472869951275 1 1
0.508337691470618 0.49248100091185 1 1
0.485034958688815 0.470954592841021 1 1
0.665532584700251 0.646588356941423 1 1
0.434114905477533 0.421217885457121 1 1
0.446415562154553 0.433971385087025 1 1
0.623277054285145 0.603768406811149 1 1
0.581965204682332 0.565215189656449 1 1
0.546164216430653 0.530181773401087 1 1
0.369221188119559 0.35966383819644 1 1
0.629723934818422 0.611526122367505 1 1
0.29799990727679 0.290306219592037 0 0
0.439679605120289 0.426404062961397 1 1
0.462414413154144 0.449077258711817 1 1
0.671782588892316 0.650957117282134 1 1
0.523188423011761 0.507922256377787 1 1
0.430437766432059 0.41790055931597 1 1
0.519979079774706 0.504628886865911 1 1
0.458767906151046 0.444282739650929 1 1
0.516598634407097 0.502112993712607 1 1
0.353040998120537 0.341987178848688 1 1
0.404087003711771 0.392374628288046 1 1
0.258885541826585 0.250499230778265 0 0
0.426359587189001 0.414061905522807 1 1
0.583364438184548 0.566504955470362 1 1
0.435785168151022 0.422246251434259 1 1
0.588091355990216 0.572463358226478 1 1
0.512149289026357 0.496745134331143 1 1
0.521896912123781 0.5075150976547 1 1
0.555695045143407 0.540766346303733 1 1
0.431257958998881 0.418347161767451 1 1
0.641556685029461 0.623592558144307 1 1
0.465058769381716 0.451650584559045 1 1
0.563162212420902 0.546756881621924 1 1
0.519409224457693 0.50536087181459 1 1
0.494478321727012 0.480704645589248 1 1
0.655530102798281 0.636198979991095 1 1
0.457400746730675 0.444381351871713 1 1
0.544472839450031 0.529675093774539 1 1
0.393268614264294 0.381189902726027 1 1
0.480294677967091 0.467337768079015 1 1
0.488114569721555 0.474368671026381 1 1
0.387585559154759 0.376451081167241 1 1
0.514386626123527 0.499302898451855 1 1
0.470389626326869 0.456725311376774 1 1
0.486940525384407 0.472807632753268 1 1
0.546890544765802 0.530979878639098 1 1
0.447224727650395 0.434541690608426 1 1
0.541964527054397 0.526756788151385 1 1
0.60100036353012 0.582659881924807 1 1
0.400737265964548 0.388292260707851 1 1
0.343263356155693 0.334994416165359 1 1
0.651775611599493 0.632067842960002 1 1
0.516565520299121 0.501440509751178 1 1
0.433552561562589 0.421630734406906 1 1
0.502361136887819 0.488164981453836 1 1
0.553846180208721 0.537112831100938 1 1
0.335316756259721 0.325245148883433 1 1
0.552278480207419 0.536648982665077 1 1
0.658019736886342 0.638791793132075 1 1
0.535724600298402 0.519411306334664 1 1
0.443385936460591 0.429592332400726 1 1
0.391885623349937 0.38042299381349 1 1
0.398058809632196 0.385801535032711 1 1
0.365877524961932 0.354328010887105 1 1
0.53370629930155 0.518595120726033 1 1
0.492788215777493 0.478728513293916 1 1
0.430528865969497 0.418225211636644 1 1
0.618448666675239 0.601172317868723 1 1
0.461258034972426 0.445739282958086 1 1
0.583948936718116 0.566684698209838 1 1
0.429795626008877 0.417996425832774 1 1
0.649917686364094 0.631583406760803 1 1
0.262479858515602 0.255459934960549 0 0
0.495119093320529 0.480570070745136 1 1
0.420049666814985 0.40738576797686 1 1
0.427897052437859 0.415820253769842 1 1
0.461943227093147 0.448066821114655 1 1
0.526016202401182 0.510687257190051 1 1
0.481420330654456 0.467425413016412 1 1
0.580534787199792 0.564610956052297 1 1
0.537998445170204 0.521639507572176 1 1
0.457477237977496 0.444120748249053 1 1
0.523052480660116 0.508729684178459 1 1
0.514235944172834 0.497640025460265 1 1
0.569485806787061 0.553056846890497 1 1
0.516124823945191 0.500984841984604 1 1
0.542546752035634 0.524896385798277 1 1
0.530150202370243 0.515068544919028 1 1
0.628485791870541 0.610078471439163 1 1
0.606635908716539 0.588752135386876 1 1
0.523802702207778 0.508579813646648 1 1
0.549942527856252 0.534836177719132 1 1
0.279973499207086 0.272104347037242 0 0
0.607586195697321 0.588236297071705 1 1
0.665966821375401 0.646977355028629 1 1
0.505875798726833 0.491146164372036 1 1
0.619993983515826 0.601002591709128 1 1
0.327996652389696 0.318636110061115 1 0
0.298190590139535 0.28994515769733 1 1
0.605593704219886 0.587621767200168 1 1
0.41861414671225 0.406296216245975 1 1
0.698507503397445 0.678035275812529 0 1
0.514478391877372 0.50075947759532 1 1
0.460852949823164 0.445611398946186 1 1
0.613744466444432 0.593101770598597 1 1
0.532508371766683 0.513897832442217 1 1
0.499942699279806 0.48404023124765 1 1
0.56680838962573 0.548481161497415 1 1
0.367975039867276 0.358450988732329 1 1
0.532773449276225 0.51759408689307 1 1
0.660271447618483 0.640028785464256 1 1
0.47409648337676 0.45940201741239 1 1
0.600344695176904 0.58390063085087 1 1
0.725458317464758 0.705955241565435 0 0
0.416525826804954 0.403222574016243 1 1
0.568922837927651 0.55176653016863 1 1
0.722343814750828 0.699100824115086 0 0
0.611513718088826 0.593175839505598 1 1
0.519646953272346 0.504976878756633 1 1
0.592367495623946 0.573645031707282 1 1
0.38347340582618 0.372234625171939 1 1
0.430006016501965 0.41704024586644 1 1
0.524720541018385 0.509590800224635 1 1
0.524814633638722 0.508520025923143 1 1
0.557464381129607 0.540593396570632 1 1
0.395917681891433 0.38443399149099 1 1
0.431085382183647 0.419139110860163 1 1
0.587687272081616 0.572680002510286 1 1
0.55522933041797 0.539030860407132 1 1
0.483786552049858 0.468154195145717 1 1
0.471100819061866 0.457443593225707 1 1
0.448989363483163 0.436552677608583 1 1
0.56011190551616 0.544588938355872 1 1
0.443069968133503 0.430573749195943 1 1
0.468496463403003 0.455866717414252 1 1
0.51666321970497 0.501140469356896 1 1
0.59171670916089 0.57321156898069 1 1
0.566762280145294 0.55104037502662 1 1
0.598803972296775 0.581314888942914 1 1
0.369852974594824 0.358180236073101 1 1
0.524980538538283 0.509628308761786 1 1
0.594013990262944 0.576219013541496 1 1
0.576579001070204 0.558099203707962 1 1
0.512502668515695 0.497341083066475 1 1
0.468234293034056 0.453702588866464 1 1
0.559365107105418 0.542315716463217 1 1
0.503099472358666 0.488112664048951 1 1
0.45552517412617 0.440485462712119 1 1
0.520782816786859 0.504154231276627 1 1
0.56886442517792 0.552603790197871 1 1
0.419517678146435 0.407183930237447 1 1
0.423545115706599 0.411432544351563 1 1
0.472141860179025 0.458363900646003 1 1
0.455559324142844 0.442756591305215 1 1
0.55220128860622 0.537133277653815 1 1
0.366760391372132 0.355644179216928 1 1
0.682388465353552 0.66133896573505 1 1
0.450435178858108 0.436416650846143 1 1
0.446265870114542 0.433285737927543 1 1
0.522160601828554 0.50657953993544 1 1
0.660995010068924 0.643442476920852 1 1
0.395086427775966 0.382170509776197 1 1
0.411573104448755 0.400143268650218 1 1
0.520119180743793 0.504206440720844 1 1
0.443349619590149 0.430889671483693 1 1
0.594854931789564 0.577515901650781 1 1
0.523964839925193 0.508459885731175 1 1
0.445797807714288 0.432781555697728 1 1
0.334088088736864 0.325177984510044 1 0
0.517512861092445 0.500915821848469 1 1
0.455772769150916 0.442405345064538 1 1
0.571233085477648 0.553668885667627 1 1
0.389869000042453 0.379343725231208 1 1
0.71413267963947 0.691834896192003 0 1
0.475518570739359 0.461159285886827 1 1
0.390463090201115 0.378098950851215 1 1
0.588701227218379 0.571532584169272 1 1
0.46287838433874 0.449191312602909 1 1
0.546110953862028 0.530446190527396 1 1
0.511178577874193 0.49704657513586 1 1
0.393538658749333 0.381891300514703 1 1
0.456832288831972 0.442747864856189 1 1
0.452466709084518 0.439207247624021 1 1
0.385573049925875 0.372173194231958 1 1
0.304028402893654 0.295134578023117 0 0
0.456464930299794 0.444422660859595 1 1
0.523203089239087 0.507693599386328 1 1
0.341217580761901 0.331076895978094 1 1
0.389778983805424 0.377898477068851 1 1
0.380125296366821 0.368624926194054 1 1
0.493318404389593 0.48115047758991 1 1
0.497716647143625 0.483172320801916 1 1
0.533924252307947 0.519238950133549 1 1
0.550175137243321 0.533988316111031 1 1
0.477659686463145 0.46386506154318 1 1
0.51466386772638 0.498101175823023 1 1
0.542629314186696 0.527922044428789 1 1
0.453868668179461 0.440077166737915 1 1
0.582558058615626 0.566744157480915 1 1
0.555408172008842 0.539672880436848 1 1
0.360376252772263 0.349194999315947 1 1
0.340334434968111 0.331098988929287 1 1
0.40671241912583 0.394621342459651 1 1
0.373810092733264 0.363161431596769 1 1
0.568826374406463 0.550731014199509 1 1
0.580846157080663 0.565050743859781 1 1
0.600370143028438 0.583045855163311 1 1
0.493553700796328 0.479894402225115 1 1
0.302872558022747 0.293561649496549 0 0
0.437533621740783 0.424912483086777 1 1
0.382320119465371 0.370971883100912 1 1
0.420457810943015 0.408155196853621 1 1
0.454748728531639 0.442140883196975 1 1
0.472190487654304 0.459204543800479 1 1
0.517323579131835 0.503456485802641 1 1
0.500837399528085 0.486145597717632 1 1
0.533157977333308 0.516821895071196 1 1
0.47916199181927 0.466160984160074 1 1
0.351413485676194 0.340644089080679 1 1
0.53118770110038 0.514116356411894 1 1
0.442880392100429 0.431261403199355 1 1
0.505007913560639 0.490677194315261 1 1
0.420625965992847 0.409000426435889 1 1
0.500115194390672 0.484809003386654 1 1
0.560148162496392 0.543833489109692 1 1
0.270808095225214 0.26237949036045 0 0
0.333428342059057 0.323953537705199 1 1
0.453610659091758 0.440833636025732 1 1
0.435298773202622 0.421854983546914 1 1
0.477554473061574 0.463242650662414 1 1
0.59746591275788 0.58075683859289 1 1
0.512332849428187 0.497810647911091 1 1
0.423616920857252 0.411047151124525 1 1
0.422537260996641 0.409233423923245 1 1
0.380775481170795 0.370476553121798 1 1
0.409921220024299 0.398338756641637 1 1
0.545042520996221 0.529423882866489 1 1
0.540105774040021 0.52298488221708 1 1
0.464705081109195 0.452148526664551 1 1
0.465955286520817 0.452098195120082 1 1
0.606705953661129 0.589575152001038 1 1
0.410491011637276 0.399074462116402 1 1
0.480215248006451 0.46584858716657 1 1
0.62722165267833 0.606734349310239 1 1
0.581761463783563 0.5652273509286 1 1
0.548814226667861 0.529780430261423 1 1
0.51828230535202 0.503615065186983 1 1
0.481484923620444 0.467438660212828 1 1
0.603110257874022 0.586515882710591 1 1
0.462063409422229 0.448456520235651 1 1
0.423891649031043 0.410713508832317 1 1
0.51248593896514 0.498211621642936 1 1
0.521018086837433 0.506580514266668 1 1
0.401690952783934 0.390350311829353 1 1
0.455359643828526 0.441644566179903 1 1
0.361240202128865 0.350530780938939 1 1
0.560347463965723 0.543571149697319 1 1
0.517505355316543 0.50102834301812 1 1
0.342327374991497 0.333393422563005 1 1
0.461379159626632 0.448041764319697 1 1
0.527863785873387 0.51274497649787 1 1
0.603519328229363 0.586048945592134 1 1
0.55831912742976 0.542897567065665 1 1
0.480882705552906 0.467352489760381 1 1
0.539809221727138 0.524535730897106 1 1
0.533103445564749 0.516135101883492 1 1
0.621129101329837 0.602285779425916 1 1
0.450820043243238 0.437538559649744 1 1
0.460852716450555 0.447618932444154 1 1
0.460259721166913 0.445832754155125 1 1
0.492904720165428 0.478511482211368 1 1
0.417027699950203 0.405690196677344 1 1
0.534497073373437 0.519955069011501 1 1
0.433152313476425 0.420603398685555 1 1
0.612193843034998 0.594742756708107 1 1
0.342577699764886 0.332568692798355 1 1
0.544439813695431 0.527214690743351 1 1
0.708943698053645 0.688982564970611 0 1
0.473482093954577 0.46115845207721 1 1
0.353449532212455 0.343689201797514 1 1
0.611365009656445 0.592672514124772 1 1
0.640834616548052 0.622490384686782 1 1
0.400449021891115 0.390029049942569 1 1
0.529944841185397 0.514731448911293 1 1
0.592003150969553 0.575497712952948 1 1
0.630450970767087 0.612160572098942 1 1
0.524562123121696 0.508971999537328 1 1
0.363013245844594 0.353021575105075 1 1
0.456469857402999 0.442752298838955 1 1
0.437527706948912 0.424224961569871 1 1
0.536618305364347 0.520697263522552 1 1
0.570360690029931 0.552090295924187 1 1
0.573507013614294 0.556199996747483 1 1
0.614142331538796 0.595463284774235 1 1
0.437779802156203 0.424733937519573 1 1
0.417770640446999 0.404981494681811 1 1
0.5544264439771 0.538725001767268 1 1
0.385630564619932 0.375568717206943 1 1
0.343401865261515 0.33346214146129 1 1
0.523105126000005 0.50754106033563 1 1
0.548848816277131 0.532228673180259 1 1
0.753655584229023 0.733832938988157 0 0
0.450980012626273 0.435771989100095 1 1
0.299649840344916 0.290671192951058 0 0
0.425337273316079 0.41335905691594 1 1
0.521669034972088 0.506051088991465 1 1
0.489677645750754 0.475044808361646 1 1
0.45321497265413 0.439921412132619 1 1
0.417863996998965 0.405844972741106 1 1
0.694725592643326 0.675191323264545 0 1
0.515519571558157 0.499961065732898 1 1
0.446684950752013 0.43292622425106 1 1
0.444699086779344 0.432000554838675 1 1
0.647893962789043 0.627764003689074 1 1
0.515981089962479 0.500351450849598 1 1
0.474625399183818 0.461638266977196 1 1
0.743205328928204 0.723384412027221 0 0
0.524550499511114 0.511195333341465 1 1
0.645210735709274 0.62593351913813 1 1
0.542807775327296 0.526504115438756 1 1
0.503957430904121 0.488895599696146 1 1
0.532868040157032 0.516245517562673 1 1
0.430114649250955 0.417301914056487 1 1
0.470589976943318 0.456449203968958 1 1
0.703481813343093 0.680259279393925 1 1
0.460958649821969 0.447715125873583 1 1
0.417610693084291 0.406234813934639 1 1
0.546642111130878 0.531846378340239 1 1
0.557179546798812 0.540312426348387 1 1
0.42831970498276 0.416757802193123 1 1
0.321942780516692 0.313549663918609 0 0
0.599155188285246 0.580608657895736 1 1
0.626970756132155 0.609731936005169 1 1
0.534705248242678 0.51842098054666 1 1
0.469911616802013 0.455865572521749 1 1
0.381747984532798 0.370579892473978 1 1
0.435585588044605 0.423321623407106 1 1
0.580209822674114 0.561746014342363 1 1
0.340498135145745 0.33058110784515 1 1
0.510323852778683 0.495768361704824 1 1
0.476392516805358 0.462823951127454 1 1
0.442956196666486 0.429603087105764 1 1
0.603254574934794 0.584661478138684 1 1
0.605847640586401 0.587796490818011 1 1
0.469844872215938 0.456733148814058 1 1
0.451241394780116 0.439592984026251 1 1
0.579598366613329 0.563078830338629 1 1
0.453466338714975 0.441088753117742 1 1
0.528277776250588 0.513055361378494 1 1
0.628319828199194 0.609186528263611 1 1
0.611310081749381 0.593278490385356 1 1
0.480082198918804 0.464942258457746 1 1
0.500767471735078 0.485534723897058 1 1
0.584651696373191 0.567915668285513 1 1
0.355851571761885 0.344653098217153 1 1
0.754721502869484 0.733060311922608 0 0
0.449104554632291 0.435740001120013 1 1
0.357465297247137 0.34773314679385 1 1
0.529865376250346 0.513662878906962 1 1
0.399345826822626 0.388510843161389 1 1
0.261491032153844 0.254102003162446 0 0
0.466033757820617 0.45139439313318 1 1
0.525940206955601 0.511295558190519 1 1
0.545895165227215 0.529021121630729 1 1
0.52619279247768 0.511087585251277 1 1
0.460533004426622 0.446370723584411 1 1
0.488278607057379 0.474244071574366 1 1
0.488130245535927 0.473331942228086 1 1
0.624872145758303 0.607495935022141 1 1
0.541474101095901 0.525625087790504 1 1
0.369816991477616 0.359524310431261 1 1
0.462512939016837 0.448326342537811 1 1
0.46480231780818 0.451366217531112 1 1
0.462729322436651 0.450969867819465 1 1
0.631041760667638 0.612949918730819 1 1
0.553030287831852 0.537069244700958 1 1
0.532678194424744 0.518394124968244 1 1
0.753603877987857 0.732336712198229 0 0
0.606078900593431 0.589460768646066 1 1
0.610354943416445 0.592852367148222 1 1
0.522923306437591 0.508063539371337 1 1
0.348244658284924 0.33899400780785 1 1
0.36781341275078 0.35698497818093 1 1
0.574094257868233 0.556967411728736 1 1
0.446972194349144 0.434282713623244 1 1
0.475062413862029 0.461151716163671 1 1
0.492670688180438 0.479469422994274 1 1
0.531940330283481 0.516233419577239 1 1
0.469429584241788 0.457006408560382 1 1
0.342142131055478 0.332237132339953 1 1
0.584296026591331 0.566452341256548 1 1
0.427888838133237 0.416250861832316 1 1
0.628546981949863 0.610148387743921 1 1
0.573787016432062 0.557480694941795 1 1
0.461994018812172 0.448920362994135 1 1
0.492540174838825 0.478593109130239 1 1
0.522205747924757 0.506579009268543 1 1
0.607488365864056 0.588835750990446 1 1
0.446681974864585 0.433767441427852 1 1
0.442592248821277 0.430373915618676 1 1
0.433768510234724 0.422415914547585 1 1
0.518896507411248 0.503153484914672 1 1
0.398212803036754 0.386402186581686 1 1
0.352422208134523 0.342829673212222 1 1
0.440423250779286 0.42766636114476 1 1
0.450577915350984 0.436441834296307 1 1
0.528226239097107 0.510113348439363 1 1
0.491845178240009 0.478615123232638 1 1
0.465808715207789 0.452452083170691 1 1
0.569090744552595 0.551633169511125 1 1
0.523525643887161 0.506816731795979 1 1
0.659462163778622 0.640315011722838 1 1
0.581529559602155 0.564565392517816 1 1
0.421830910410552 0.407638251602896 1 1
0.419941243560701 0.408365533107414 1 1
0.562840203980315 0.547029237363083 1 1
0.552682520186861 0.536475779017302 1 1
0.444619545655739 0.433948834340375 1 1
0.461247845065892 0.448140302044721 1 1
0.560557763468135 0.543457031270206 1 1
0.458230596802938 0.444957484004813 1 1
0.48052073355722 0.466996255148714 1 1
0.527216809592632 0.511264200522052 1 1
0.591020474217777 0.574643363905889 1 1
0.550849985974188 0.536173965628361 1 1
0.528458198893275 0.511886188838203 1 1
0.561434707578412 0.545440469233345 1 1
0.675665415850586 0.656426570606379 1 1
0.535129141584399 0.519829346865958 1 1
0.539964489366454 0.523112989642863 1 1
0.570665565315458 0.554446642722148 1 1
0.515535535784361 0.499542236749734 1 1
0.478252765561958 0.46261534430371 1 1
0.617259768952801 0.599008038519507 1 1
0.414922875046509 0.40325587664951 1 1
0.500031488645936 0.486845522907366 1 1
0.401535384273917 0.388875578059746 1 1
0.549074397613745 0.533138111298927 1 1
0.408530166030579 0.396371629484726 1 1
0.677646551786002 0.657272566192339 1 1
0.601575792029321 0.583036528400031 1 1
0.43476013392896 0.423235097247498 1 1
0.412818538103164 0.400861039109604 1 1
0.449573570997494 0.436149541173317 1 1
0.378937729383266 0.369114375161082 1 1
0.6351638087214 0.61675181122783 1 1
0.61614840697295 0.5972592215702 1 1
0.333764931671392 0.323191547071789 1 1
0.486981847435648 0.472477635355901 1 1
0.504201641933771 0.488683585631844 1 1
0.361323621736594 0.350851915122759 1 1
0.484993376819345 0.470704073752243 1 1
0.506816756929865 0.491727061454596 1 1
0.667828031186439 0.648514064818629 1 1
0.595622591031172 0.5780154515267 1 1
0.418403274732337 0.406205671419389 1 1
0.546431141980121 0.53112739469994 1 1
0.405187995623653 0.393202190796154 1 1
0.500541184347978 0.486508641489558 1 1
0.601928438645611 0.58366512404285 1 1
0.480052993317076 0.465908015657957 1 1
0.469874992809049 0.457126672599851 1 1
0.40689148351531 0.394619320058936 1 1
0.285549555971432 0.277342602289145 0 0
0.448840970732891 0.436202700515276 1 1
0.545911564720104 0.532202065357939 1 1
0.523242525325621 0.507380143812077 1 1
0.599961950818243 0.584500927004278 1 1
0.349152078319491 0.339176287114658 1 1
0.579951504718929 0.563125386127296 1 1
0.411062578086553 0.399255405693301 1 1
0.45155839221518 0.43917890928678 1 1
0.404238192667753 0.39260439023029 1 1
0.639988792795231 0.621650157828268 1 1
0.571843997485216 0.554622172550759 1 1
0.617691759517726 0.599283009417204 1 1
0.534259662524434 0.517079521551462 1 1
0.509082218771596 0.494418308364052 1 1
0.489037934183748 0.475459097216779 1 1
0.476361934756724 0.463707280360788 1 1
0.513343701585899 0.4980460252441 1 1
0.441768679756295 0.428963228365469 1 1
0.532797017995949 0.518476687113713 1 1
0.378273735108145 0.366967632373674 1 1
0.490087142708126 0.475742687847754 1 1
0.436934190271509 0.424676091139424 1 1
0.606999127315742 0.591060523013233 1 1
0.513099034944793 0.498595867303135 1 1
0.614360300420414 0.594905960002154 1 1
0.455161971346992 0.440490071326017 1 1
0.626855639279942 0.609445221268809 1 1
0.496101388680005 0.481489473405712 1 1
0.48170978976663 0.466875709652356 1 1
0.418285168721914 0.406135659381727 1 1
0.580544842601505 0.563151572164525 1 1
0.480919562529835 0.466747664523737 1 1
0.523326956086888 0.508671745566972 1 1
0.535329106418276 0.519108969754277 1 1
0.471915944271442 0.457479520668793 1 1
0.66074086827681 0.641116703413249 1 1
0.35664886165242 0.345774496861066 1 1
0.449119429500131 0.43630313500976 1 1
0.511444122894711 0.497779026363246 1 1
0.444276465320385 0.431744260580043 1 1
0.561137555366454 0.545192277208494 1 1
0.551605409800571 0.53540319061934 1 1
0.463503998804061 0.450339597634566 1 1
0.643529377222313 0.624189794326762 1 1
0.449369752841471 0.436419284557872 1 1
0.402185289114185 0.389628530970965 1 1
0.658306280135909 0.64046353856591 1 1
0.461923075516697 0.449901455243812 1 1
0.585548390832291 0.570289239327955 1 1
0.603028361885965 0.587155591742185 1 1
0.446007640671283 0.433808765356788 1 1
0.591541525871498 0.575552828993726 1 1
0.584982589265337 0.56803361389916 1 1
0.389856651118116 0.37784064507994 1 1
0.632327275715529 0.612250128551914 1 1
0.635250699319798 0.615301684076954 1 1
0.467229700663521 0.454116955516645 1 1
0.40779245845166 0.395992000899453 1 1
0.516235234166253 0.501997545763252 1 1
0.376507021572682 0.366806109796224 1 1
0.484638177730304 0.471776216555103 1 1
0.6628381663661 0.641380979256841 1 1
0.484103295507484 0.471254203337649 1 1
0.548055142147358 0.5305371039774 1 1
0.448233458472418 0.435344460426561 1 1
0.544930908505004 0.529887773129329 1 1
0.471131107377533 0.459051114990284 1 1
0.450275246706365 0.436981288712132 1 1
0.453882954478078 0.440817507651382 1 1
0.579116757565135 0.562451678077838 1 1
0.51914615578441 0.503960531681953 1 1
0.400153978610892 0.389205958411762 1 1
0.282643608811835 0.27457758078165 0 0
0.42001441308847 0.408104754737444 1 1
0.668466790572204 0.650134216964651 1 1
0.493924078836017 0.479465529980152 1 1
0.557231205965091 0.540582619750069 1 1
0.316735462065895 0.308288463064273 1 0
0.357121713486676 0.347137276109054 1 1
0.356036818202063 0.345668715997495 1 1
0.416554950082061 0.402381123293466 1 1
0.642886408155584 0.623267795435785 1 1
0.599152927555528 0.583040800083115 1 1
0.500388562431644 0.484024616560576 1 1
0.441046439495736 0.428662596889519 1 1
0.537367058034823 0.521505346913279 1 1
0.552155335444674 0.536840935093246 1 1
0.345402846816976 0.33489416724974 1 1
0.528595792473436 0.514067732239759 1 1
0.581767948990007 0.565046037896221 1 1
0.621221906842345 0.602014627725431 1 1
0.424972019276889 0.412249449773587 1 1
0.550306881802185 0.532316178173718 1 1
0.360964278799147 0.350893705427031 1 1
0.516722606288513 0.500917232237674 1 1
0.497722936877867 0.48336188122133 1 1
0.457916988275148 0.444779048436071 1 1
0.398124862805382 0.386361588721798 1 1
0.417543561484043 0.406224545298585 1 1
0.537239778836945 0.521335727008235 1 1
0.545649412612899 0.528914603259985 1 1
0.543254608410624 0.526233900757814 1 1
0.35818594523653 0.346384577664844 1 1
0.378054804128382 0.366346007167252 1 1
0.611274513652694 0.59277231317917 1 1
0.549870509279161 0.53320488203977 1 1
0.478998332737294 0.466168947701811 1 1
0.429186521624695 0.416284392559983 1 1
0.462635105055686 0.449175987544763 1 1
0.466657034276378 0.453692618479946 1 1
0.666479334426155 0.646682132068146 1 1
0.507772350419989 0.493204809870655 1 1
0.54411226560008 0.52868556827864 1 1
0.495373659439539 0.48064291452412 1 1
0.425784297404053 0.412919715457124 1 1
0.617151556822852 0.599317579259255 1 1
0.635261226937017 0.617371496726412 1 1
0.41800379561403 0.405538148947408 1 1
0.541528813157665 0.524946086798077 1 1
0.534249114970836 0.519240260365805 1 1
0.563911158740158 0.547455357889752 1 1
0.443447046641044 0.430091334385538 1 1
0.475862241051561 0.463463827137327 1 1
0.493861631108101 0.478284325111769 1 1
0.692626166134391 0.672701295568316 0 1
0.442717027384001 0.430307213513393 1 1
0.496943466180903 0.4832057103195 1 1
0.53207533819189 0.516753515952165 1 1
0.538252476952149 0.523041272572249 1 1
0.468063684243991 0.453885304554568 1 1
0.42228631351895 0.409486453667182 1 1
0.65988768571805 0.639688795280597 1 1
0.559043768860495 0.544047103914169 1 1
0.401174320113981 0.389333697262688 1 1
0.428128095022442 0.415341045838697 1 1
0.446517517664342 0.432844133955043 1 1
0.43355030675361 0.421508203460987 1 1
0.497798831178314 0.483034045769631 1 1
0.536083917941061 0.520130058255285 1 1
0.468582398197185 0.454504340451631 1 1
0.528279105674543 0.513043041239019 1 1
0.524242831577984 0.509175744127177 1 1
0.554634179583486 0.5387724543049 1 1
0.460925404784567 0.4483341661845 1 1
0.444438174758032 0.430482731996968 1 1
0.414901649305594 0.403247565656029 1 1
0.420813903782835 0.408098494787782 1 1
0.673664912332356 0.652856448818694 1 1
0.488569915283488 0.474449577754077 1 1
0.509237688551689 0.494234961297589 1 1
0.342733328379591 0.332457537766168 1 1
0.543309530417905 0.525370075644773 1 1
0.419857544151431 0.40663366346601 1 1
0.516892232278304 0.501362567008907 1 1
0.669972696366381 0.650165011577248 1 1
0.468106341789228 0.454541283218725 1 1
0.494029006927446 0.480422363087589 1 1
0.341326867247941 0.331519228062508 1 1
0.470941885564788 0.457242045470672 1 1
0.587472736554947 0.568317975078825 1 1
0.558816758149036 0.543205781126754 1 1
0.677624443842149 0.658008538647326 1 1
0.554848192572605 0.540145269207746 1 1
0.359568969809614 0.34881977991486 1 1
0.667333076823359 0.6472121257444 1 1
0.674873029506889 0.654762800077193 1 1
0.350735018025567 0.341077033113074 1 1
0.46179270957333 0.449446415418862 1 1
0.590452481105106 0.573675812566352 1 1
0.558595103394063 0.54443003539392 1 1
0.58088926021817 0.562456527049115 1 1
0.43556055842019 0.423488185672171 1 1
0.430089838809253 0.41601945018737 1 1
0.630076979231069 0.612567510536506 1 1
0.48837396752584 0.474679158782757 1 1
0.597927212962909 0.579198098668636 1 1
0.606048819704091 0.587033175014511 1 1
0.555560178924384 0.539082890873357 1 1
0.309159758019121 0.299862054461754 0 0
0.698510205348151 0.676700128708118 1 1
0.388162845363062 0.378270092240724 1 1
0.411298987824407 0.399221693566544 1 1
0.422497974265466 0.410498000469508 1 1
0.388054318947028 0.377353621781591 1 1
0.510204098807908 0.493359488605946 1 1
0.515801162694401 0.500301518818181 1 1
0.443188614214958 0.430169501787419 1 1
0.453222420666952 0.439835511269441 1 1
0.436811277219464 0.424857010043965 1 1
0.503540653403919 0.489569717005251 1 1
0.509807800882771 0.494872673691421 1 1
0.409919527720192 0.39727149113699 1 1
0.499222858055716 0.483801900886289 1 1
0.479740473629087 0.467308633038361 1 1
0.374412679099946 0.363414931465213 1 1
0.454182614521203 0.439180830943201 1 1
0.246912316972803 0.240060326057854 0 0
0.463360084786276 0.449220389400053 1 1
0.497815115950604 0.482923687419139 1 1
0.436649941823422 0.425135433896355 1 1
0.402520670741458 0.390609141277624 1 1
0.566111405481266 0.550223031839694 1 1
0.512722412412949 0.497771996770105 1 1
0.695754924134118 0.675958860858295 0 1
0.529454820637282 0.514653584404428 1 1
0.579959149712528 0.563796221887698 1 1
0.477222874750136 0.463861418941223 1 1
0.569135053726608 0.553215298966707 1 1
0.581351771947225 0.565557408001042 1 1
0.624026016711438 0.606760116398323 1 1
0.623557216849531 0.604692331847064 1 1
0.679266029105669 0.658914211815725 1 1
0.410026177348892 0.397774054377968 1 1
0.466952958828594 0.454872427350376 1 1
0.462038188429106 0.447376152614591 1 1
0.332376386145168 0.32266438329208 1 1
0.274765511528871 0.266551900967972 0 0
0.655988036280426 0.635748954802589 1 1
0.474039043798277 0.46135487054659 1 1
0.435047934635111 0.422499419319405 1 1
0.313467046687587 0.305352783841719 1 1
0.540193602008143 0.524817536185595 1 1
0.564075357454518 0.547938354965946 1 1
0.425763036754083 0.414113332474552 1 1
0.259764941083709 0.251470591006039 0 0
0.537638088316418 0.523612127531761 1 1
0.552341971375446 0.53615431732451 1 1
0.571042009545512 0.551118032191837 1 1
0.361222613108698 0.350849100787882 1 1
0.533103062696795 0.518202436846325 1 1
0.525988936471253 0.509284114108168 1 1
0.565487023857347 0.549009981373205 1 1
0.488439719234724 0.474356168721689 1 1
0.524030979975431 0.50745497637145 1 1
0.442854714209852 0.429151146786456 1 1
0.449067663152593 0.436187439067352 1 1
0.58765714647032 0.571507203585705 1 1
0.418490174431811 0.406494624458753 1 1
0.548457838543748 0.531902453500504 1 1
0.457229257812482 0.445142945102155 1 1
0.516780968495045 0.5024109030836 1 1
0.610748034727346 0.59191864137864 1 1
0.513182509089911 0.498143280669701 1 1
0.711163229270342 0.691345350893952 0 0
0.693201426879119 0.672000607436234 0 1
0.543133350438004 0.528119787426782 1 1
0.444750219279092 0.432376698717098 1 1
0.51784408385742 0.502929965411094 1 1
0.396587144386177 0.38520398935331 1 1
0.379940300777182 0.367432595532177 1 1
0.55842743280556 0.541744016726792 1 1
0.480037185327498 0.466685095338173 1 1
0.513531015069498 0.497224608251022 1 1
0.4811809636844 0.467282957351412 1 1
0.445612480076652 0.431332330195324 1 1
0.577942873183707 0.561122494381085 1 1
0.340635711141352 0.330315780389317 1 1
0.531000956831928 0.515672585602539 1 1
0.553130222785772 0.535801845761372 1 1
0.533011874947599 0.516533408770224 1 1
0.470384561204642 0.457402204548355 1 1
0.495211705416677 0.480777587839497 1 1
0.39758491374257 0.385136415489484 1 1
0.481196281398231 0.467241095723363 1 1
0.365542968052363 0.35543774850551 1 1
0.282292278157891 0.2727770595308 0 0
0.610333325401481 0.59328149011185 1 1
0.544344330417904 0.529336550593281 1 1
0.53717374063127 0.521920784355853 1 1
0.480619809420858 0.466979975772814 1 1
0.548478955324305 0.533283399708127 1 1
0.352780480612369 0.341292826413005 1 1
0.494618924716339 0.479398940133867 1 1
0.653991274615574 0.635284787193481 1 1
0.47155619924714 0.457663621243173 1 1
0.442092488249786 0.429026781742167 1 1
0.451352113720305 0.438100658792058 1 1
0.423231600025793 0.410971614372529 1 1
0.43141513078428 0.419734254139106 1 1
0.473443955832476 0.458958735791001 1 1
0.445086252656873 0.430852472658677 1 1
0.445413673156943 0.432986656745099 1 1
0.446789074537327 0.434052078033077 1 1
0.57165043758398 0.555381045299241 1 1
0.572421833210236 0.555225636473522 1 1
0.528024596000506 0.51334577938339 1 1
0.567961884091307 0.55098965607914 1 1
0.482356164939612 0.468593119286493 1 1
0.474412596546204 0.460920783610363 1 1
0.539345238045687 0.524027565116957 1 1
0.571548806013659 0.554040865113994 1 1
0.560844338104067 0.544751096878451 1 1
0.332687175261971 0.323315104283828 1 1
0.436143711064001 0.424112735111099 1 1
0.596985711837632 0.579803219994191 1 1
0.504517258115408 0.490186802503632 1 1
0.321403175962306 0.311701013245206 1 1
0.511821800881319 0.496948081972454 1 1
0.372600623470876 0.36198280669547 1 1
0.449908281247817 0.437844494836124 1 1
0.400137277898103 0.387960773185956 1 1
0.277026642547461 0.269022038229675 0 0
0.473935360341506 0.460484251031827 1 1
0.532819602748703 0.517487486633182 1 1
0.319198479813474 0.310225201580859 1 0
0.342163605385105 0.332841988293332 1 1
0.519298210733002 0.504613562059201 1 1
0.556507209466412 0.540625779600856 1 1
0.600315841020397 0.581827625024488 1 1
0.576423548494301 0.559725762801535 1 1
0.52379541599026 0.508458467272297 1 1
0.61453547933236 0.597773982871965 1 1
0.555889717041476 0.539534128490404 1 1
0.59671347482569 0.57922742038009 1 1
0.462031707029801 0.449231859487232 1 1
0.602376123600915 0.586151360566596 1 1
0.518737700974728 0.503897731434027 1 1
0.361670695709098 0.350353628802131 1 1
0.600105089671497 0.580823762323724 1 1
0.481356961046253 0.467432093009181 1 1
0.4000281014524 0.389944407823472 1 1
0.487263824684321 0.474043022280445 1 1
0.565000672118155 0.548981202954602 1 1
0.449402810505814 0.435354780147893 1 1
0.562744307094758 0.547331032074376 1 1
0.400585053013905 0.387752449340636 1 1
0.597650393659784 0.579508099111539 1 1
0.374751192143404 0.364176932532348 1 1
0.479970304083319 0.466462262246255 1 1
0.552590517326697 0.535756953675917 1 1
0.655715513936162 0.637205321677703 1 1
0.525318757788476 0.508752370691857 1 1
0.560460815076743 0.545159365010499 1 1
0.571178119429266 0.554987230801679 1 1
0.484926365033396 0.470137451341415 1 1
0.365709616470814 0.355204079720036 1 1
0.502447805881445 0.488376310797101 1 1
0.424454986526565 0.410527177723178 1 1
0.390318561057346 0.379606492273559 1 1
0.42412676934202 0.41317291745123 1 1
0.503020946726051 0.488723581306715 1 1
0.717095693508861 0.695580425245004 1 1
0.497388500113464 0.48348521475676 1 1
0.419244559527485 0.405560703933432 1 1
0.369883974574751 0.358328824547299 1 1
0.515899224835288 0.500252142079355 1 1
0.347166627740666 0.337120062135129 1 1
0.440159330217762 0.426286802921331 1 1
0.58392742797391 0.564599788666828 1 1
0.56679703472936 0.550046870056943 1 1
0.507514456278727 0.494701522120563 1 1
0.468226347055294 0.452637827506385 1 1
0.470619713414692 0.456621239467392 1 1
0.616539557510571 0.597273837033024 1 1
0.494102924832458 0.478636137375355 1 1
0.522539945620591 0.508079906242357 1 1
0.477673218159724 0.465254605208759 1 1
0.578869206542226 0.561947112791275 1 1
0.4838687521309 0.469771897432379 1 1
0.505738619079441 0.492419417820903 1 1
0.522980460054392 0.50752947216295 1 1
0.54431065837712 0.529401452264927 1 1
0.381329507707376 0.369327911927807 1 1
0.486910667535249 0.471237428264949 1 1
0.574658645691285 0.555676009711023 1 1
0.630476631531314 0.611714174177517 1 1
0.556533567181505 0.539455218262163 1 1
0.533248837581226 0.516840215854058 1 1
0.567667399665391 0.551121016124136 1 1
0.48862972031671 0.472438668187829 1 1
0.497952313137363 0.482893967428817 1 1
0.444908326993009 0.431536399771219 1 1
0.679807252790882 0.659290227385549 1 1
0.572080356238041 0.555990187816623 1 1
0.479898232296786 0.466301625429067 1 1
0.585274385402806 0.568896232200303 1 1
0.576035759426054 0.558154641942734 1 1
0.467071027582304 0.453736847299241 1 1
0.402081519036697 0.389958762101511 1 1
0.521633343106437 0.505537058677539 1 1
0.461862152765929 0.4488288865818 1 1
0.665131134579293 0.647380693906032 1 1
0.476114828931414 0.459741400110269 1 1
0.585139508823445 0.568609777604847 1 1
0.407952247508454 0.395701282813168 1 1
0.517968822360004 0.502973378648483 1 1
0.454466981474752 0.441743669028982 1 1
0.578582419034328 0.562115570724325 1 1
0.532278209372907 0.51639291909624 1 1
0.438407682542845 0.427003773726176 1 1
0.513419744254729 0.498987467024191 1 1
0.343685018393407 0.333033469848816 1 1
0.455198281171689 0.44171079176581 1 1
0.488774308738196 0.472618923376265 1 1
0.688115038001546 0.668191119832181 0 1
0.585712156918773 0.569600336336721 1 1
0.546734668802366 0.530962523293042 1 1
0.671308290890695 0.651341902268166 1 1
0.497479371313681 0.483535194024188 1 1
0.343079298539772 0.333405210288945 1 1
0.689548670525139 0.670006646206472 0 1
0.704519342494392 0.682582257052435 0 1
0.444509646463783 0.431895242029543 1 1
0.443844551111933 0.431130958216776 1 1
0.584076688842587 0.566246292340771 1 1
0.533323272914868 0.517781885446104 1 1
0.424994383276187 0.412710409406886 1 1
0.581562150115526 0.565638917806304 1 1
0.548476945999677 0.53247326449082 1 1
0.564403397355704 0.547638199491495 1 1
0.500579884144857 0.486776065387824 1 1
0.431083262307662 0.419413130802273 1 1
0.500728533671912 0.48581875061855 1 1
0.601651279440258 0.584314339744552 1 1
0.580459941949368 0.563748619081255 1 1
0.383180391245373 0.371807891474029 1 1
0.489165196246721 0.474655349392701 1 1
0.384402408107029 0.37268198569712 1 1
0.650479766279352 0.631603278343 1 1
0.555188381212182 0.539288263788019 1 1
0.416900716021655 0.405621365680715 1 1
0.402277228516357 0.390797530667577 1 1
0.472539638577884 0.457153398050993 1 1
0.461205432231602 0.448495166800322 1 1
0.34152115364534 0.332014481941737 1 1
0.563141670743757 0.547012274176641 1 1
0.361353781178195 0.350224202909058 1 1
0.512825893236701 0.49707716956012 1 1
0.71813110343625 0.697137631301317 0 0
0.533964274794524 0.518584245424201 1 1
0.612071223580497 0.593233859136525 1 1
0.408750437418308 0.396672603858555 1 1
0.538291624186939 0.521809253275984 1 1
0.633231169008535 0.614966525475889 1 1
0.526566935309562 0.510791887567813 1 1
0.425893725671919 0.414029504633579 1 1
0.489628153810478 0.475418530317348 1 1
0.546373576115116 0.530086492171568 1 1
0.538177143954795 0.521249239667781 1 1
0.710723926031408 0.69095930682439 0 1
0.40681081898544 0.395072872843113 1 1
0.467583263033759 0.453724564603003 1 1
0.604076957615389 0.5852064369914 1 1
0.611005423574723 0.59456453514397 1 1
0.451431271507808 0.438593531282036 1 1
0.549347038401473 0.532843515068395 1 1
0.562908816522518 0.545824930202594 1 1
0.630636720471264 0.613744173209824 1 1
0.371243753571397 0.360772829302351 1 1
0.500969949263707 0.487027446592171 1 1
0.461754774804264 0.44906185240368 1 1
0.631045875620731 0.610063227992841 1 1
0.580795022482539 0.563616341431651 1 1
0.421322179820358 0.408962584207095 1 1
0.52767580394053 0.510886733364924 1 1
0.536823070325939 0.519877050337573 1 1
0.589953477603275 0.572981064898588 1 1
0.516435969863207 0.501352912289384 1 1
0.539683102708732 0.524178404442196 1 1
0.413675201209901 0.40109490406864 1 1
0.587337077444351 0.569071823215424 1 1
0.586806882612003 0.569538711176914 1 1
0.411233127875456 0.398783793201453 1 1
0.611662531524426 0.593573999236223 1 1
0.275646366283751 0.266669446835992 0 0
0.469721087312214 0.455457745605389 1 1
0.50524366793636 0.491066285278848 1 1
0.547255143193698 0.531107087492234 1 1
0.501942087703943 0.487982803877839 1 1
0.566822154877473 0.550574981725268 1 1
0.433326078938377 0.420036898241295 1 1
0.376945214036063 0.365628938018651 1 1
0.443392819228676 0.432158074629898 1 1
0.403145266354807 0.390410597788126 1 1
0.472833399975166 0.459149326078828 1 1
0.514743232819562 0.49948250300484 1 1
0.419440784067027 0.407211737521024 1 1
0.433183683388545 0.419617306248903 1 1
0.463745720839395 0.450566640215599 1 1
0.517375718565365 0.500978783570975 1 1
0.584760571178901 0.567380664895139 1 1
0.616170340993501 0.598361340291114 1 1
0.517683190571345 0.501920773889661 1 1
0.287970208404534 0.278836674482285 0 0
0.618422179329559 0.601350114353244 1 1
0.540454378763821 0.52573457335871 1 1
0.468922776928373 0.45521717204663 1 1
0.496066226735583 0.482295837354094 1 1
0.410133221471579 0.398731557015895 1 1
0.347460319693842 0.337488971908506 1 1
0.444284130122736 0.431434547239204 1 1
0.613983829691489 0.595308518294437 1 1
0.419469953443639 0.40666769631837 1 1
0.631486073503281 0.612057900448003 1 1
0.40147991992741 0.389514162450995 1 1
0.558545527407189 0.541896851777967 1 1
0.431307122887792 0.418564971051921 1 1
0.449353602153122 0.435178616723869 1 1
0.492810360347294 0.479751634153055 1 1
0.348821247275506 0.339165638911915 1 1
0.521350078350409 0.506674495786988 1 1
0.51054359134438 0.494712073053236 1 1
0.509617647870317 0.492213658882792 1 1
0.446053374575985 0.432520037975751 1 1
0.582022164691974 0.565044933246992 1 1
0.470227898298302 0.455865778258061 1 1
0.565706583137403 0.54920293352947 1 1
0.397678735607549 0.384668761439584 1 1
0.476976413909283 0.463419222678971 1 1
0.586939257599477 0.569460748487407 1 1
0.555525872669014 0.537611561664835 1 1
0.486685608912289 0.473630348214772 1 1
0.4350227624356 0.42283952418018 1 1
0.500195850105906 0.485306845367829 1 1
0.68715633886076 0.668221035253619 0 1
0.433705518708321 0.42068662849758 1 1
0.324197637737456 0.315932651806842 0 0
0.342106495690564 0.332478285893894 1 1
0.359936261998774 0.348734069446521 1 1
0.570861751519841 0.553237756242283 1 1
0.441562199988852 0.429789296615853 1 1
0.41533372394203 0.403935446573627 1 1
0.573270150022129 0.556824142814291 1 1
0.452106309416998 0.438129604761524 1 1
0.507668189831738 0.492367424317379 1 1
0.477350398240233 0.465243576664141 1 1
0.501563363522091 0.486802798108372 1 1
0.548790849123566 0.532842426327627 1 1
0.623534678595851 0.605089342930213 1 1
0.461925920319592 0.448363447920136 1 1
0.50259573165402 0.488283164290045 1 1
0.55495312372782 0.538380214091156 1 1
0.426082150120205 0.412727198247665 1 1
0.538512440214373 0.522092270648971 1 1
0.494596979000966 0.479737912686893 1 1
0.36577336933942 0.355592890732468 1 1
0.462800258126273 0.450361943898394 1 1
0.528973460778791 0.512473268443791 1 1
0.454366686620459 0.442051473611339 1 1
0.529381178931235 0.514034048489578 1 1
0.52191065916284 0.508149124395064 1 1
0.5661318581726 0.550230038561917 1 1
0.582816420336018 0.566282568755893 1 1
0.482156442480979 0.468779434502752 1 1
0.569898436767976 0.553686398074696 1 1
0.302737641482305 0.292992257847427 0 0
0.36723693010427 0.355112971581184 1 1
0.440913295535393 0.428240131730926 1 1
0.625002729254359 0.606097026298836 1 1
0.604042176182584 0.587227085103913 1 1
0.490435434612713 0.474818511923075 1 1
0.599117585102529 0.582451796397461 1 1
0.463251992015122 0.45015619012751 1 1
0.489473149978414 0.474927088781235 1 1
0.544824311087742 0.528386221447671 1 1
0.406112120504747 0.395262602893956 1 1
0.256458221995 0.24923953421396 0 0
0.364934418446056 0.355075088966032 1 1
0.568338749639873 0.551594840325871 1 1
0.479429657692229 0.467237384511168 1 1
0.553378193425716 0.53862207074524 1 1
0.399323256683214 0.387219370490374 1 1
0.4188711621303 0.407087255226378 1 1
0.565308341850167 0.54925058664112 1 1
0.522699282222811 0.507137208075685 1 1
0.557264125691757 0.540466721245672 1 1
0.521312359318944 0.506540991512886 1 1
0.376729800599944 0.365876358166533 1 1
0.420890652160271 0.408896783897807 1 1
0.383855421777581 0.373016623446149 1 1
0.422672522393443 0.410862262157399 1 1
0.422234925565638 0.408620122080233 1 1
0.385912226369383 0.37549349970075 1 1
0.309616444213384 0.30031920044412 0 0
0.545957219671158 0.530128457468419 1 1
0.531889905061921 0.516807636923798 1 1
0.426623593402561 0.413952245465436 1 1
0.496667811486189 0.482038000220133 1 1
0.237149163077026 0.229926929664749 0 0
0.544151146955141 0.528673333371699 1 1
0.464128563884936 0.450574765460631 1 1
0.395205562430808 0.383391008129978 1 1
0.602556553328828 0.585849751699113 1 1
0.447802704760195 0.434850991161225 1 1
0.400445488881107 0.388419606067636 1 1
0.371674331890613 0.361546381138591 1 1
0.440642101393233 0.427109817280231 1 1
0.502748775775592 0.487412207805129 1 1
0.470134266679891 0.457398964364301 1 1
0.540754136692829 0.525632169220905 1 1
0.476530563033925 0.463895850088209 1 1
0.487629043156559 0.471637422650782 1 1
0.590841345387133 0.574117075618081 1 1
0.455354860164495 0.441276454095708 1 1
0.40797710560334 0.39577570799919 1 1
0.428107892483364 0.415050211425577 1 1
0.559703740656074 0.543986171408254 1 1
0.553497520558219 0.536850246764814 1 1
0.41929153706396 0.407092801009399 1 1
0.483361595716384 0.468992491735432 1 1
0.398372154213941 0.389094644604107 1 1
0.742065145382203 0.719158955733164 0 1
0.579340333481944 0.562619482890332 1 1
0.55754568304236 0.541482168690085 1 1
0.526830227773356 0.512219930548656 1 1
0.461413623878959 0.447880042074115 1 1
0.410946249152948 0.398600216912641 1 1
0.5745910912026 0.556601055700853 1 1
0.400795220492054 0.388720160480715 1 1
0.417524953565729 0.406427848921345 1 1
0.578220365368232 0.561125133357976 1 1
0.340287494981223 0.32990874353992 1 1
0.64778169649098 0.627280068097115 1 1
0.429571929765719 0.416375016681034 1 1
0.583538042724806 0.566015598924258 1 1
0.382654904939582 0.371157768348117 1 1
0.494856985180968 0.479217247937135 1 1
0.370443224727141 0.358608259105807 1 1
0.735076872235822 0.714045056131349 0 1
0.505379503370123 0.489612830011991 1 1
0.683580914954978 0.662585307708459 1 1
0.543076932067322 0.527489102480741 1 1
0.420191664411408 0.406156800829132 1 1
0.376330451024535 0.366106393335773 1 1
0.262351223013134 0.254582487840325 0 0
0.528213953921883 0.511988744344589 1 1
0.360619735801911 0.348191745178124 1 1
0.471138748986211 0.4573848846596 1 1
0.482367022648176 0.467909284723372 1 1
0.532607569068992 0.516396194061318 1 1
0.360827805352319 0.350306346994927 1 1
0.712755112827775 0.689609294486864 0 1
0.636616491349266 0.617798653127808 1 1
0.453063491126403 0.438965091430977 1 1
0.603337613938582 0.585302804961601 1 1
0.455684849863217 0.44271716938128 1 1
0.437816898222452 0.426000211718511 1 1
0.523577594306874 0.507295277434377 1 1
0.408418557820693 0.395980398308322 1 1
0.383665504113719 0.37044826383963 1 1
0.326434009861753 0.317106937867688 1 0
0.409189353327297 0.396534846035133 1 1
0.430606342755152 0.418490529218633 1 1
0.285565567909296 0.277879801411819 1 1
0.57761590571891 0.559448122119731 1 1
0.36070083248807 0.351314177448633 1 1
0.483269374385434 0.468419147399962 1 1
0.382560635791159 0.371484449405221 1 1
0.424260683641115 0.411576036583372 1 1
0.537023425016832 0.521019484380899 1 1
0.591155043264202 0.571157007891486 1 1
0.534711083862326 0.518527813267028 1 1
0.29750083859689 0.289224505958021 0 0
0.6757986816938 0.656640099404337 1 1
0.578006979462136 0.561347670417315 1 1
0.502262668198198 0.486893801131454 1 1
0.429882986928982 0.419631272640718 1 1
0.485863663151801 0.471528637593697 1 1
0.509894798830046 0.495272694925626 1 1
0.53168153971024 0.514352060958041 1 1
0.480498478009996 0.4660841791653 1 1
0.420712985766931 0.407601821095249 1 1
0.456206904288171 0.442427691710113 1 1
0.555584956113221 0.539218901518174 1 1
0.451026755289143 0.438763168775537 1 1
0.568081172670997 0.552623057282735 1 1
0.597195543835563 0.577717114973438 1 1
0.573363176331662 0.55743790259447 1 1
0.532975509158775 0.518094249417376 1 1
0.459722358008021 0.448188124480888 1 1
0.340081825862052 0.329549308449554 1 1
0.506855918286792 0.492844030381425 1 1
0.393170154842465 0.3819981915509 1 1
0.405553128317277 0.393794886853846 1 1
0.469896578759706 0.456765241777797 1 1
0.512895457259564 0.496699023571855 1 1
0.575046583899538 0.558088586087186 1 1
0.466717485596886 0.453646183248021 1 1
0.528598551105432 0.514509909006701 1 1
0.43970013850345 0.427213393616301 1 1
0.457748385193235 0.44316117198149 1 1
0.515510597562844 0.500807929114825 1 1
0.607309991499949 0.588883287843883 1 1
0.560097883881093 0.543325331747019 1 1
0.405283150214149 0.393723621018943 1 1
0.500681753857994 0.485080142821006 1 1
0.616521253611074 0.598917969873665 1 1
0.688971289259099 0.666987600125864 1 1
0.58883779358897 0.571137951823468 1 1
0.573569186526473 0.554642576199579 1 1
0.504999446041334 0.490156901670755 1 1
0.537160244765459 0.521804326828628 1 1
0.593801994248582 0.576677459784595 1 1
0.403642463216443 0.392718629761459 1 1
0.589217863205948 0.569245027571373 1 1
0.376280195717438 0.363553981413704 1 1
0.495212635579982 0.481231206789054 1 1
0.40742216561714 0.396268004548766 1 1
0.552815364990526 0.536922024693312 1 1
0.368702046083252 0.358820195037017 1 1
0.485908546476469 0.472259962701163 1 1
0.607679860641232 0.590358777390445 1 1
0.747853925241683 0.725967325892662 0 0
0.500280959440119 0.484999717945656 1 1
0.316711746923467 0.307308305347793 0 0
0.467289496004259 0.453547063667024 1 1
0.549652314970767 0.533500541498071 1 1
0.40430946309951 0.394298795094449 1 1
0.38184860575079 0.371547747327199 1 1
0.328846921734988 0.31956507951724 1 0
0.467355354563999 0.454406632341264 1 1
0.492196066180915 0.478392438526431 1 1
0.48154363663095 0.467146355942361 1 1
0.46359830345005 0.451234161851853 1 1
0.577386049688591 0.562093343223825 1 1
0.573988653501303 0.55663194468941 1 1
0.453182275861676 0.440763529704589 1 1
0.516693806452101 0.500481034963965 1 1
0.350154118756878 0.33951510016307 1 1
0.497847930170606 0.482490621372663 1 1
0.526673825586655 0.50756445303585 1 1
0.56580411791159 0.547562262540684 1 1
0.449101479404105 0.438429623359695 1 1
0.457790041447153 0.444727050690154 1 1
0.589242058315286 0.571820264597976 1 1
0.503478187641223 0.488155008717899 1 1
0.649956549316967 0.630463567897015 1 1
0.349318812524373 0.340782147494709 1 1
0.500692965760485 0.486461970306858 1 1
0.66609057492716 0.645591882910802 1 1
0.551108579318343 0.53381637180859 1 1
0.469711413474358 0.455999097679635 1 1
0.523980143829791 0.508772377072664 1 1
0.651081767586664 0.630544956336321 1 1
0.558243192396727 0.541896137811291 1 1
0.506595375416997 0.492152452175493 1 1
0.550877824466735 0.534874012290986 1 1
0.436702202087742 0.424106539910856 1 1
0.405287655999496 0.393787844754126 1 1
0.610410316026145 0.592522505628963 1 1
0.511370540299196 0.496741058288482 1 1
0.49154367275836 0.47549169090253 1 1
0.293032186129988 0.284323707982863 0 0
0.424621790138839 0.412709934847958 1 1
0.561724134172384 0.544985668515135 1 1
0.417703933985412 0.404410056513925 1 1
0.465518102070577 0.452059633579369 1 1
0.341735371724503 0.331649063095218 1 1
0.392533403848345 0.382059006012821 1 1
0.396797329792155 0.386237774631125 1 1
0.632136670558404 0.614683988064472 1 1
0.320998885807474 0.312721848988407 0 0
0.554708465530189 0.537748311683317 1 1
0.608400996651317 0.590940342975262 1 1
0.471913076406966 0.457576674123823 1 1
0.427517764870942 0.414105779072023 1 1
0.456336055026193 0.443455386281036 1 1
0.471647827918188 0.456645705962437 1 1
0.249315807671097 0.241592800343351 0 0
0.537750881932819 0.522497613104242 1 1
0.49586447726586 0.479949565368203 1 1
0.50626470226539 0.491848166428711 1 1
0.55758387939648 0.541971397697041 1 1
0.57775156762593 0.560534330288043 1 1
0.501061489333775 0.486821927380063 1 1
0.391294220284685 0.378616848049732 1 1
0.401403849291571 0.38977806488516 1 1
0.508249932512418 0.492436098473594 1 1
0.546927666970675 0.530441666442331 1 1
0.438709066046231 0.42540536728372 1 1
0.489570143658941 0.473904034901908 1 1
0.522628600466386 0.507260148282009 1 1
0.586967026714292 0.568405637967731 1 1
0.501516781920188 0.486039349938686 1 1
0.472271504929161 0.459460403974211 1 1
0.593319287022943 0.575225186506662 1 1
0.419593401300255 0.407874741884345 1 1
0.42810096773125 0.41669493742385 1 1
0.442903395515124 0.43151150607337 1 1
0.469098593198966 0.455153589905537 1 1
0.531138397328828 0.517386778297481 1 1
0.56154035247906 0.544955283058693 1 1
0.335580065543973 0.323598271955099 1 1
0.521656135155944 0.505153456809628 1 1
0.474536694537083 0.462107484125881 1 1
0.424137149065084 0.411756618534218 1 1
0.554208695945604 0.539147378546745 1 1
0.527361491679731 0.512716244339337 1 1
0.450580136336308 0.437728888161298 1 1
0.625100798322234 0.607301962863959 1 1
0.580460331879942 0.563933284327587 1 1
0.484429876954575 0.470840864825665 1 1
0.379262353985447 0.366804341049164 1 1
0.532227801873662 0.516084371367589 1 1
0.415290309205213 0.403375987936082 1 1
0.500677887298681 0.486422588991444 1 1
0.507745713789057 0.493658647689891 1 1
0.59563334176197 0.57859746471045 1 1
0.541351892521074 0.526426143946218 1 1
0.46584161468058 0.45324042618751 1 1
0.439423128418096 0.427159597828977 1 1
0.569212657742634 0.553001932919371 1 1
0.460590178058556 0.445881056881818 1 1
0.394713360567197 0.380571412644169 1 1
0.36372757491116 0.353482419276168 1 1
0.603461201296322 0.584798094200956 1 1
0.277308942562139 0.270159421989825 0 0
0.448074054942461 0.434294597411365 1 1
0.46917526229623 0.45435069452533 1 1
0.567398336239357 0.548906638244007 1 1
0.499703594540006 0.483779721372925 1 1
0.398209574638399 0.385795095121459 1 1
0.646697436115293 0.62842580473733 1 1
0.574611960718896 0.558748131980079 1 1
0.407389208572429 0.39616577391618 1 1
0.538341300153172 0.523751698420736 1 1
0.52082435665006 0.506133661182506 1 1
0.554660100657895 0.537762693986447 1 1
0.53931535864475 0.525421802135813 1 1
0.550038580563306 0.534211419516571 1 1
0.383423589490381 0.373604306486388 1 1
0.665643909166962 0.644945000342177 1 1
0.467355201461289 0.452741627199757 1 1
0.434800153287894 0.421048291680745 1 1
0.587529184516012 0.57157610883815 1 1
0.50070897563761 0.488255141287972 1 1
0.368958460362374 0.35724612522059 1 1
0.489357670468295 0.475757707405378 1 1
0.505036795184399 0.490457935951711 1 1
0.489148762747319 0.474540833009831 1 1
0.629863096442444 0.611513379897349 1 1
0.668292012168241 0.649019556485485 1 1
0.421956751519805 0.410132200124698 1 1
0.489870131795674 0.476513451917019 1 1
0.456733778945545 0.445351230477107 1 1
0.487897947319098 0.472582242079176 1 1
0.638095555448888 0.617344348129768 1 1
0.45362469198356 0.44104715631293 1 1
0.566487508036245 0.550264866060929 1 1
0.436057730317823 0.422368368567636 1 1
0.398220764931136 0.386699645506126 1 1
0.387736874778643 0.376208301189368 1 1
0.536520613673375 0.520277508397392 1 1
0.580761916652808 0.564343257750021 1 1
0.581734613487318 0.56497870866457 1 1
0.537713550267095 0.521819270473374 1 1
0.46910477591769 0.455306121422641 1 1
0.452422421553998 0.437651143943388 1 1
0.57988776971498 0.562650465989632 1 1
0.325519009004936 0.315989743310312 1 0
0.439576837301645 0.426653838278592 1 1
0.535838682380672 0.520562140995849 1 1
0.456455157932772 0.442369060181698 1 1
0.396365296324747 0.384988391557546 1 1
0.482631315099826 0.469045283747133 1 1
0.440783790593548 0.427843060166811 1 1
0.47121191099267 0.45831937433792 1 1
0.41520167634852 0.403989608661175 1 1
0.353266461342748 0.342816540773135 1 1
0.57645842258977 0.560153671030663 1 1
0.453897312090497 0.441115488861737 1 1
0.47520271845795 0.461063748424618 1 1
0.493226219497856 0.478178715550289 1 1
0.39870188364301 0.386660163114685 1 1
0.50711079000929 0.492280401491073 1 1
0.497449556352202 0.483244445855139 1 1
0.414765398178751 0.403539234046181 1 1
0.450679543696817 0.438427175594306 1 1
0.461667774392456 0.447858087402348 1 1
0.631504193161845 0.612938382935227 1 1
0.555805256341052 0.54032063581389 1 1
0.599864037171658 0.581254663513485 1 1
0.589847131921246 0.573209532874063 1 1
0.280649817622741 0.271656592269432 0 0
0.533528987831501 0.516629497176003 1 1
0.470620528208477 0.456300051895962 1 1
0.541130534623276 0.524280143571494 1 1
0.497467393897357 0.482874861167717 1 1
0.494622980012777 0.481647262647467 1 1
0.652582883510265 0.633207652913681 1 1
0.357034371427683 0.34582067673536 1 1
0.463398258386326 0.449635217482257 1 1
0.38807018411296 0.376887704160503 1 1
0.522269270125014 0.507748858180667 1 1
0.523144207378761 0.509534111473153 1 1
0.516160080563349 0.500895512554604 1 1
0.378020484051906 0.366290388585007 1 1
0.48225019653315 0.468820305061056 1 1
0.596696096478398 0.580781360874356 1 1
0.591087499676695 0.573335651817518 1 1
0.318270061773117 0.308904121566097 1 0
0.581542814853111 0.565120387291531 1 1
0.392712330168521 0.381887058626355 1 1
0.615708906217953 0.596516860673189 1 1
0.550233749276192 0.534366546872959 1 1
0.370512853788555 0.359874098114174 1 1
0.695723839019613 0.67412027087908 0 1
0.313108515752302 0.304876271156135 1 1
0.400180987652033 0.38840600901362 1 1
0.43063188873235 0.41788275962632 1 1
0.457746450724175 0.444802032644246 1 1
0.433224944630787 0.420886623873521 1 1
0.400991772626218 0.390221461323283 1 1
0.427011515818707 0.415298469337531 1 1
0.393136235516323 0.38102762581269 1 1
0.57518222433708 0.558028358797905 1 1
0.459951409666435 0.446478144782277 1 1
0.554373067840688 0.535856064563074 1 1
0.584080654829468 0.567593384044315 1 1
0.43252875116538 0.419582206447045 1 1
0.515225961018374 0.500005557812204 1 1
0.492666015200116 0.477198260365638 1 1
0.592750683190923 0.57629833161632 1 1
0.386096085500882 0.375110433014017 1 1
0.646105044633553 0.628399617103115 1 1
0.573860383179983 0.556201940194416 1 1
0.378640167698528 0.36622698318455 1 1
0.676244390758785 0.656180326992291 1 1
0.597427175539647 0.57943896900208 1 1
0.413799971985364 0.400606507955306 1 1
0.455911119261862 0.443932466784248 1 1
0.445035278091159 0.432662246085043 1 1
0.527548152797883 0.510986889312815 1 1
0.576704840791706 0.560251598444436 1 1
0.445323002792779 0.431217342992866 1 1
0.586127182248849 0.568227636470729 1 1
0.526619919839323 0.511544546201471 1 1
0.382408461100646 0.370580661501884 1 1
0.464199092213905 0.450800383452124 1 1
0.589272435768327 0.571213352492551 1 1
0.502854755365057 0.48802585462397 1 1
0.551785726359664 0.536489959052792 1 1
0.458454098787613 0.445497865395716 1 1
0.640202586476793 0.62050464958791 1 1
0.434378454787855 0.422269917275875 1 1
0.372913024907563 0.362087373298104 1 1
0.700373856396056 0.681300424675579 0 0
0.517322921387655 0.503049111912698 1 1
0.545622287620412 0.531258036508085 1 1
0.358521589474145 0.346948574457118 1 1
0.42954853620048 0.417065124405696 1 1
0.608406022804522 0.590639343443775 1 1
0.430529768182858 0.416988779118444 1 1
0.40682137982351 0.394373105759348 1 1
0.542595659908854 0.527310266803352 1 1
0.444602771336231 0.431981793333883 1 1
0.484866076349489 0.470922047612288 1 1
0.468376986721931 0.454904114545884 1 1
0.263930567367648 0.254545387546127 0 0
0.432439234337896 0.420135907240613 1 1
0.626883860527769 0.609330328883529 1 1
0.551972964909626 0.535005464666406 1 1
0.437077946293529 0.423679293922713 1 1
0.282465980510548 0.274277433603333 0 0
0.459668953199821 0.446766842566523 1 1
0.609508242776845 0.589811433167592 1 1
0.479174037272655 0.465769436736518 1 1
0.424737038083115 0.41148816068779 1 1
0.408968139814897 0.397192148699025 1 1
0.564840524358551 0.548121370476469 1 1
0.583792880641354 0.56713073211761 1 1
0.430183399296282 0.418355182049438 1 1
0.66603452512388 0.647141487670723 1 1
0.492266374933137 0.478038223750623 1 1
0.517076608721722 0.502471837435023 1 1
0.386150002850309 0.374914972369287 1 1
0.398967208371306 0.388056663632487 1 1
0.602303942618365 0.58427777623693 1 1
0.479210009229489 0.465457530665407 1 1
0.444198617195047 0.431943414679862 1 1
0.662866608086352 0.644727125366906 1 1
0.446832191054036 0.434230662949269 1 1
0.452986831576628 0.439953950338387 1 1
0.429950528347314 0.417450280284545 1 1
0.489033629279025 0.475034928042837 1 1
0.337601198366571 0.327433127028703 1 1
0.68380710528012 0.663363385845538 1 1
0.435232515954006 0.423566686429473 1 1
0.503974747109421 0.490171544340596 1 1
0.433211043356851 0.420800219035819 1 1
0.501244147913643 0.487308015738434 1 1
0.514456052937628 0.499816828790071 1 1
0.395096925505338 0.383473566917991 1 1
0.383552535318774 0.372570465820241 1 1
0.330060943162604 0.319616725373937 1 1
0.533637951327851 0.51755569080849 1 1
0.339093526642597 0.329301469386707 1 1
0.665979355443927 0.645432413724026 1 1
0.397085710390272 0.384977165067479 1 1
0.408454671763864 0.396044102149589 1 1
0.449237745968018 0.436349544081402 1 1
0.497036637474074 0.481665690260572 1 1
0.446206187368676 0.432155579535802 1 1
0.355446033278774 0.34436630854417 1 1
0.537083526437912 0.521524198177559 1 1
0.440777540486541 0.425709920000058 1 1
0.39481166959089 0.384212016907355 1 1
0.493240094438337 0.479420359208493 1 1
0.513119663955962 0.497842807546928 1 1
0.493543358505586 0.479467786796533 1 1
0.558300406523616 0.540981173122307 1 1
0.387818869420295 0.377276210110848 1 1
0.539689534720647 0.522039779710085 1 1
0.405994444104114 0.393795961165839 1 1
0.4058432078017 0.392670741220227 1 1
0.707648022339012 0.686924716047164 0 0
0.516973217725917 0.502012990508238 1 1
0.404057888051723 0.392033607653202 1 1
0.73308840019321 0.711989187371414 0 0
0.547209026538066 0.530963329064874 1 1
0.348913365123409 0.339330530732587 1 1
0.460346371584556 0.447456639843464 1 1
0.527495247909781 0.512174341575977 1 1
0.496897215737686 0.480496744283392 1 1
0.394300951906006 0.382766317049637 1 1
0.457888962592771 0.444525739612107 1 1
0.33473919897895 0.3251352116263 1 1
0.377503017641659 0.365926805714637 1 1
0.544663916597278 0.529695822876688 1 1
0.473179282633552 0.459401460373626 1 1
0.499386154243032 0.484728595680538 1 1
0.347226929089424 0.335986772370121 1 1
0.442967881059967 0.430065837667126 1 1
0.585676472759967 0.567674095647379 1 1
0.382154361394438 0.372694211458039 1 1
0.296268355902349 0.286995474536184 0 0
0.64314143747668 0.623661575028771 1 1
0.449154302143422 0.436265686230855 1 1
0.614896169040942 0.595258053181554 1 1
0.602027830441621 0.584480016547386 1 1
0.476204791912604 0.461170567281526 1 1
0.534798397386478 0.518570311942369 1 1
0.418045432123915 0.405372792638177 1 1
0.671353012616136 0.651538219983011 1 1
0.585457195478092 0.570278522345775 1 1
0.450191309070812 0.438092540437724 1 1
0.48770029126902 0.471529754546652 1 1
0.314024105481003 0.304696449155563 0 0
0.558880182815279 0.542706794425 1 1
0.44447445139493 0.431575697808719 1 1
0.373847461277032 0.36255528361556 1 1
0.605635208862458 0.5884656130854 1 1
0.395964185319894 0.384180282373651 1 1
0.50816506563351 0.494597465742701 1 1
0.482197457051233 0.468530762012076 1 1
0.564922714564734 0.548497946161002 1 1
0.454771397970953 0.442240453899498 1 1
0.595534345183728 0.577276999598006 1 1
0.506505547509664 0.491747364914633 1 1
0.520228502271289 0.505093433811241 1 1
0.433308224607792 0.420598508945325 1 1
0.615225775477237 0.598852663812501 1 1
0.58795596528375 0.571714775747084 1 1
0.517886935441207 0.502906438030077 1 1
0.527066576571544 0.51104274917562 1 1
0.482908243034841 0.468929979578462 1 1
0.494460542853344 0.480592815833153 1 1
0.416706993122896 0.405302883340271 1 1
0.376880165368472 0.365517796387293 1 1
0.517921252562866 0.502674073458992 1 1
0.680529987978226 0.661132132964451 1 1
0.495679695332794 0.481403966071674 1 1
0.560727310531267 0.54481884987455 1 1
0.476771479516678 0.463169209641626 1 1
0.479787526741809 0.464914552896808 1 1
0.426181485608727 0.412771682376684 1 1
0.601806426194958 0.583044231873418 1 1
0.636834436238274 0.61837035220541 1 1
0.4445842146333 0.432307686681123 1 1
0.516796220292113 0.502102322984078 1 1
0.550735300774136 0.533772680782134 1 1
0.51752908501453 0.501707475935692 1 1
0.66280134670034 0.64295738168932 1 1
0.534752686698877 0.519399209570435 1 1
0.444979915876433 0.433115270558275 1 1
0.503090141243917 0.488059803545857 1 1
0.452758283473348 0.439306586185437 1 1
0.378804681462392 0.367534647517805 1 1
0.654083404120087 0.63382205420891 1 1
0.575710944877748 0.559304460424041 1 1
0.593204823340244 0.577021893939842 1 1
0.418812801811892 0.40620168507864 1 1
0.50346041872186 0.489467643445289 1 1
0.411621071587398 0.400450173146403 1 1
0.307745781048257 0.299346490980928 0 0
0.498999441953474 0.485503802761986 1 1
0.422108973488577 0.408663537108256 1 1
0.478322537255784 0.461180893741555 1 1
0.728042866638215 0.706134921229543 1 1
0.493654836772956 0.479562174746078 1 1
0.435110643277228 0.423003369157232 1 1
0.602690701955268 0.585667664214434 1 1
0.376292470873566 0.364963477411266 1 1
0.528536004296003 0.513318196291939 1 1
0.567463842863894 0.550782943308883 1 1
0.534428724454684 0.518192111071936 1 1
0.490580694569398 0.476816483730768 1 1
0.489421715842399 0.475298433557377 1 1
0.571332412303402 0.554967292204059 1 1
0.367621259559957 0.356215767993026 1 1
0.428164043825714 0.416312245044611 1 1
0.459026702630231 0.44548953656861 1 1
0.467625509636477 0.454765992620586 1 1
0.571133092725353 0.554796782733179 1 1
0.582327891941226 0.565569372286335 1 1
0.367132485997223 0.357470300918096 1 1
0.580787995728955 0.564830499594853 1 1
0.453424558970014 0.439072893992479 1 1
0.575424929708155 0.560534390486742 1 1
0.570838613436791 0.554387693670944 1 1
0.423375118377266 0.411431553825038 1 1
0.391525702502423 0.379550104763163 1 1
0.3976218602965 0.386256657580176 1 1
0.509203300455128 0.493996269612019 1 1
0.456355372566562 0.442085700686798 1 1
0.591552565361422 0.575282556691502 1 1
0.557684218167282 0.541961292437708 1 1
0.41263113655753 0.401750920056874 1 1
0.583066526643443 0.567360855706899 1 1
0.474157275241933 0.46087872965908 1 1
0.576760268488363 0.559652190793481 1 1
0.673682319369302 0.654474776414335 1 1
0.491434790274843 0.478621007632419 1 1
0.636349457519174 0.618232756234412 1 1
0.342301176830101 0.331965328706348 1 1
0.479779674771331 0.465691892109367 1 1
0.629796886147221 0.61100683326697 1 1
0.450797539038159 0.437553251687933 1 1
0.457564949495132 0.444367966459849 1 1
0.673090569326209 0.653461403329704 1 1
0.502465927518906 0.48786933768607 1 1
0.491974395967698 0.47670495389398 1 1
0.280432294853951 0.272414486748138 0 0
0.515804008006902 0.500982326913871 1 1
0.52865680735932 0.512326653944721 1 1
0.525742242552495 0.510844489582044 1 1
0.444492717028971 0.431974818393253 1 1
0.421757139143188 0.407884371486203 1 1
0.566922949125174 0.54986548090708 1 1
0.477441129969677 0.463924385712663 1 1
0.334940293016304 0.325951941204209 1 1
0.550954296011009 0.535084152274933 1 1
0.57648687523468 0.560002620104676 1 1
0.396587117708644 0.385320048314308 1 1
0.423588877387732 0.411277121936849 1 1
0.595535149932489 0.578384152450744 1 1
0.44937825675982 0.437061331430889 1 1
0.437746153681996 0.423697148220235 1 1
0.401438956124817 0.390689177075155 1 1
0.436948346822748 0.423756954076298 1 1
0.455579401522044 0.442625340156309 1 1
0.496000400124721 0.481749880599934 1 1
0.593917127635548 0.576544937791997 1 1
0.402723627429122 0.390370119007571 1 1
0.455350685735016 0.441928295679929 1 1
0.44370533633076 0.430030947118812 1 1
0.772412162675813 0.74959723413099 0 0
0.604350914951788 0.586012839982292 1 1
0.395356700637424 0.382826221191954 1 1
0.476561515098976 0.462050213836703 1 1
0.608060020984429 0.590616812203447 1 1
0.419363276302703 0.405803031994318 1 1
0.474651287581546 0.46141296964068 1 1
0.249416835614886 0.242573354819604 0 0
0.458652242535296 0.444490167197262 1 1
0.327949381019464 0.31836066756366 1 0
0.411455577766294 0.398467484607737 1 1
0.494505621029185 0.4795588685658 1 1
0.518876288991062 0.502103601625787 1 1
0.422660333568965 0.409692173472172 1 1
0.50629149465451 0.492613715134991 1 1
0.415080226277716 0.402335486795847 1 1
0.365427553003948 0.354906466347947 1 1
0.565804635295127 0.548481578488165 1 1
0.640890102788365 0.622917195326478 1 1
0.46234950826389 0.450007441920527 1 1
0.433499210890077 0.420135507945317 1 1
0.513524004750956 0.497934735084654 1 1
0.418032041045724 0.404992706801907 1 1
0.534894839088026 0.519073079159241 1 1
0.338506607360158 0.329236569456626 1 1
0.52189217966941 0.507010123524306 1 1
0.411542282098134 0.398820282352831 1 1
0.546253791846763 0.531478029795776 1 1
0.576582067484234 0.560071998966129 1 1
0.537792148501408 0.521515605017616 1 1
0.482165284871931 0.467971682158518 1 1
0.59610065849991 0.579847829039594 1 1
0.352665801464942 0.342321145913536 1 1
0.537828524180359 0.522160599284271 1 1
0.337641044846914 0.327226944134859 1 1
0.505254134573603 0.491831130729493 1 1
0.425517954943112 0.413743606706597 1 1
0.512792788582668 0.49794243640811 1 1
0.68570558254718 0.666191211390532 0 1
0.466913850648807 0.452473219385615 1 1
0.664589363399761 0.645778425983398 1 1
0.593190108190023 0.57384229743562 1 1
0.415133508521062 0.403087195799746 1 1
0.576849298685655 0.559983089738724 1 1
0.560444835662995 0.543752290402071 1 1
0.546417298785078 0.530220431686887 1 1
0.391449745127369 0.379450235901409 1 1
0.364916708045551 0.354618076461722 1 1
0.397137591156502 0.385581886931358 1 1
0.541983471609572 0.527873771702492 1 1
0.563376253284882 0.546183975328017 1 1
0.405844150942836 0.392786050566805 1 1
0.539002853983386 0.522584743433303 1 1
0.461272149582162 0.449105379887324 1 1
0.536326487933731 0.51928299026726 1 1
0.427978033107546 0.414137953626711 1 1
0.498742363609295 0.483215151986361 1 1
0.390733643349929 0.37904103766518 1 1
0.498404154382004 0.484919956336509 1 1
0.459974278141381 0.446825623796276 1 1
0.531854098974703 0.51669643377854 1 1
0.419210536575035 0.40627026100155 1 1
0.494206764334012 0.480924598113756 1 1
0.461628735119791 0.448708708457621 1 1
0.564081764704431 0.54657917425199 1 1
0.636060198896848 0.617468007003529 1 1
0.54499562189705 0.528192534811119 1 1
0.60648400537137 0.590251532932502 1 1
0.45017641491988 0.438197314566899 1 1
0.404602754061906 0.392648460320241 1 1
0.560727474112068 0.544217973268881 1 1
0.401038322587733 0.387673159212427 1 1
0.59721339100047 0.580342124257079 1 1
0.516082253532638 0.499967712944921 1 1
0.51863458859143 0.503436469282 1 1
0.681172152286604 0.662976239388746 1 1
0.626637437028087 0.608291395026023 1 1
0.350646741312055 0.3394036588511 1 1
0.402741473741671 0.391291147267 1 1
0.601478642466212 0.583965084989186 1 1
0.504372320235246 0.490758541464036 1 1
0.526558037413724 0.510785740406834 1 1
0.42542535253479 0.413432975243924 1 1
0.538165530971437 0.520836668504889 1 1
0.525629679592088 0.509836653315458 1 1
0.592471789433649 0.575224633989833 1 1
0.59700216828842 0.578792211775405 1 1
0.418887117700693 0.406710831752496 1 1
0.572807630683518 0.557589442546743 1 1
0.431621071986847 0.419434631853552 1 1
0.619015590329742 0.600563016868835 1 1
0.60718041066252 0.589331252934595 1 1
0.546005887016715 0.529289035262242 1 1
0.42867915945038 0.415289613217568 1 1
0.391951362888493 0.380020312050886 1 1
0.572354698844567 0.554258545863545 1 1
0.505647341208457 0.490426771048825 1 1
0.522956008729026 0.508669502612488 1 1
0.410076474899074 0.397970355264683 1 1
0.611487561182678 0.592052096132808 1 1
0.495492309947223 0.481295457440929 1 1
0.499382610760237 0.485491218602994 1 1
0.395813108572607 0.384275810251296 1 1
0.417409682852999 0.404292537786249 1 1
0.509111110108117 0.494921412339477 1 1
0.430901543072155 0.418247208695504 1 1
0.496118783994993 0.48248415207588 1 1
0.5462835892886 0.529800831685198 1 1
0.45819652895201 0.445181963492334 1 1
0.509557042940121 0.495502882075285 1 1
0.371418910947193 0.360696899193478 1 1
0.498367758253979 0.484233325014995 1 1
0.474127021930625 0.461598522276906 1 1
0.644505079142566 0.625860577488945 1 1
0.536648735848268 0.521458524005956 1 1
0.368106257121062 0.355867239480583 1 1
0.433155906466805 0.4223779025665 1 1
0.545583312309172 0.530851212016272 1 1
0.731456360622638 0.708565841382235 0 0
0.493546581106963 0.478258997833193 1 1
0.499832441397017 0.485004207845236 1 1
0.481738580112948 0.467536779731791 1 1
0.470607321249145 0.45726743848793 1 1
0.465704584066486 0.453550672574771 1 1
0.567620624443145 0.551199755959032 1 1
0.580112487437007 0.563527789598402 1 1
0.495765869900593 0.481170870714063 1 1
0.543167336748454 0.529079864572293 1 1
0.508354699954874 0.493243935362251 1 1
0.484716154421118 0.47075684856894 1 1
0.534255620876232 0.51948002078722 1 1
0.511166665788437 0.496926329658664 1 1
0.541196346846863 0.525906545455731 1 1
0.546964638179341 0.53142250148728 1 1
0.514661022349888 0.49981580036511 1 1
0.580913708660778 0.564291750164615 1 1
0.497386841849389 0.483266629522779 1 1
0.405725464911812 0.392924832146191 1 1
0.495687725949947 0.48336103672631 1 1
0.459145986235704 0.445405313656918 1 1
0.450410508814462 0.437768681761959 1 1
0.561116349422893 0.543567803554747 1 1
0.520762630830941 0.506169175960323 1 1
0.574884443022669 0.559031905436407 1 1
0.479707996630431 0.465790910720382 1 1
0.523594175515702 0.508913363858433 1 1
0.296341237622547 0.288237491828949 0 0
0.654091202355542 0.633767492154655 1 1
0.617742245114974 0.601026311786559 1 1
0.406007433060686 0.394478900842038 1 1
0.666164971210558 0.645105865844769 1 1
0.464814150712631 0.450632629335451 1 1
0.517356068146599 0.502258642653263 1 1
0.434167281919003 0.421865333551096 1 1
0.643238904511704 0.623522022993227 1 1
0.598505061458623 0.581773195599647 1 1
0.611883008956719 0.594514109750987 1 1
0.394179816649418 0.3845320604759 1 1
0.555226466263359 0.539325739530041 1 1
0.552369289480573 0.536606500758776 1 1
0.465697999153076 0.45080319065849 1 1
0.546366613426302 0.5303798538446 1 1
0.519534233532792 0.503379024167932 1 1
0.502062514543401 0.486532688380301 1 1
0.637645634813475 0.620158132102937 1 1
0.38980455935834 0.379580221118373 1 1
0.558456595420972 0.542983094196601 1 1
0.29813944860979 0.290202432453366 0 0
0.393658283608933 0.382586088940687 1 1
0.608879297524829 0.591147109477379 1 1
0.513556310244148 0.498056723685271 1 1
0.697520362548496 0.678212622589653 1 1
0.561432181643406 0.545797267951468 1 1
0.505355499011005 0.489550299302961 1 1
0.606622460562622 0.588872703455791 1 1
0.395257936087448 0.383871834925462 1 1
0.679180495587498 0.66030465366556 1 1
0.61361713951911 0.595205806752664 1 1
0.603539397898315 0.58589436534206 1 1
0.429095662982133 0.416622842299786 1 1
0.444745139710624 0.432140323094963 1 1
0.496307372589733 0.483301747513642 1 1
0.589760867669746 0.572848181402148 1 1
0.527831038588299 0.512582998383475 1 1
0.542934633681496 0.525984170702193 1 1
0.557368252806981 0.541973793058104 1 1
0.54846660269961 0.532228963953978 1 1
0.545078716285769 0.529132178316524 1 1
0.493163493894195 0.478669707163946 1 1
0.553976173971338 0.537929527840567 1 1
0.489671390183131 0.476051812948385 1 1
0.537831872973419 0.521251066701678 1 1
0.593026618913712 0.574922945876491 1 1
0.520319160390394 0.504508798653067 1 1
0.405889536135524 0.393832206873368 1 1
0.587361161323915 0.568251554193776 1 1
0.273353955629031 0.265121510746116 0 0
0.515819796533226 0.500486814557277 1 1
0.48144315721495 0.468261971259219 1 1
0.556850236886613 0.539891782988057 1 1
0.575652759164876 0.559379439267611 1 1
0.350415452648907 0.340738698837766 1 1
0.503134950311655 0.48782580855449 1 1
0.446419268681909 0.432489049492441 1 1
0.537299143800556 0.522701672452109 1 1
0.402451378666155 0.391202268762622 1 1
0.569573298274816 0.552511616978088 1 1
0.572528889619341 0.555947104531706 1 1
0.329165584788625 0.320480326649565 1 0
0.536634496422477 0.521712199140483 1 1
0.684559679239166 0.665042022268802 0 1
0.577763033040946 0.561055329710744 1 1
0.440917477556958 0.428022382957329 1 1
0.573478706527764 0.557361571899711 1 1
0.433342302359588 0.420684011421912 1 1
0.410472878163934 0.398714209409412 1 1
0.302324941821993 0.293416590225084 0 0
0.551809487760005 0.533932147354474 1 1
0.616793793104668 0.599127965742939 1 1
0.602694248064161 0.585832317175107 1 1
0.555487297353993 0.53813455692991 1 1
0.391156728169525 0.380486597508427 1 1
0.603797004239733 0.587825721676692 1 1
0.4498805487835 0.434456193664643 1 1
0.457034190271939 0.444808270628457 1 1
0.571075576651358 0.554394611115617 1 1
0.520670194066152 0.504604791735925 1 1
0.554043653763217 0.53742015909337 1 1
0.496169715241402 0.48260132645383 1 1
0.411944095057635 0.400167419758936 1 1
0.674129606471854 0.65498110361559 1 1
0.456036908536143 0.442339293879278 1 1
0.581360442863353 0.565202145119173 1 1
0.521199158269245 0.506388502209575 1 1
0.455922141500063 0.443362759002577 1 1
0.326165993765096 0.315936189408528 1 1
0.451151864439534 0.43749349600257 1 1
0.540194009480497 0.523337500581741 1 1
0.51050631699875 0.495231093611633 1 1
0.372920863909961 0.362055698518122 1 1
0.38045714135122 0.368851114756833 1 1
0.551673901261155 0.536704168538718 1 1
0.577734601467091 0.56137097964444 1 1
0.484787199166738 0.471365548909328 1 1
0.55962731957507 0.543770563999987 1 1
0.614501297801364 0.595156497387665 1 1
0.421467939521381 0.407790280835594 1 1
0.533169650165228 0.517771116018364 1 1
0.498303323225855 0.483656625322097 1 1
0.488206077619221 0.472841467497799 1 1
0.445127013260232 0.43256362798465 1 1
0.467076972179569 0.453549249227624 1 1
0.599999131209526 0.582165407505724 1 1
0.58098176465415 0.564774531091341 1 1
0.476094742985595 0.461444853409451 1 1
0.755534257029427 0.731664972231803 0 0
0.48244787729082 0.468149495465429 1 1
0.356868014590431 0.34714701367177 1 1
0.663726497645223 0.64494778905872 1 1
0.577709078390792 0.561601544663533 1 1
0.490795239118314 0.475772571361525 1 1
0.46373162326622 0.452073126668295 1 1
0.353844683182516 0.34334498295983 1 1
0.408008190359985 0.396961291099923 1 1
0.557157039283459 0.541432928707894 1 1
0.575288815857549 0.55687577246359 1 1
0.734509468081058 0.714153069597533 0 0
0.51988594323145 0.504315542048989 1 1
0.600675468196848 0.583092932146256 1 1
0.524552532940865 0.510344411298545 1 1
0.539448035041561 0.522679809752888 1 1
0.469105196738913 0.455341872503658 1 1
0.390677145086736 0.378719428067423 1 1
0.412157485770132 0.401691762192888 1 1
0.307301019598198 0.298195862641773 0 0
0.505059532927073 0.490839679270998 1 1
0.57796832774886 0.562077931524301 1 1
0.602415965169082 0.58460150334284 1 1
0.589493346200675 0.573614709126257 1 1
0.385982482681792 0.375903158455855 1 1
0.466301228673493 0.452925670322805 1 1
0.30477262315729 0.296472462106442 0 0
0.588832305144683 0.571641362706623 1 1
0.610291716071345 0.593027120590039 1 1
0.412929215234448 0.401823149046793 1 1
0.505752458265485 0.492732025591684 1 1
0.474447012683869 0.460163944168287 1 1
0.533973950294796 0.517666254483857 1 1
0.364383063781494 0.353671994785544 1 1
0.602651733003239 0.585283834714547 1 1
0.494618102490216 0.479721777030038 1 1
0.482039839412131 0.468240763605894 1 1
0.586801632604787 0.569850042993434 1 1
0.242332867315284 0.233792753584018 0 0
0.536621919007294 0.522663052533008 1 1
0.457923427274158 0.446133855250075 1 1
0.34527644223348 0.336068500087819 1 1
0.471120512384826 0.457407545249594 1 1
0.445245940022318 0.432365809173316 1 1
0.54190787932942 0.527072650959268 1 1
0.435346315314405 0.423374857274598 1 1
0.535258428599073 0.519468549790027 1 1
0.536527102823072 0.520467030904155 1 1
0.481650509315939 0.468212292183305 1 1
0.393936776822783 0.381942191162654 1 1
0.509163031060016 0.494398252322785 1 1
0.405098603479336 0.393524745990294 1 1
0.443301549569057 0.431228138069861 1 1
0.503887113365207 0.488370022818445 1 1
0.42318408175829 0.40936991151156 1 1
0.451210958793105 0.438223264920213 1 1
0.36475272062037 0.354257331601906 1 1
0.531502905533963 0.515433534165693 1 1
0.428594134631922 0.417276811622789 1 1
0.64990925084459 0.629283244838482 1 1
0.646577300037412 0.626168189911927 1 1
0.458928430427399 0.445603371363444 1 1
0.664115494155517 0.64475518361918 1 1
0.507049084332019 0.492371111410105 1 1
0.553321787813856 0.53653547846282 1 1
0.441935878791774 0.429666169111333 1 1
0.542734650773216 0.527420101004832 1 1
0.524396082287165 0.509407791180742 1 1
0.610320755366851 0.592302725594713 1 1
0.458740972550543 0.445246662025715 1 1
0.566221753041691 0.548716878928088 1 1
0.521689821562382 0.507309394236012 1 1
0.550845389289923 0.535049136199731 1 1
0.412584218562529 0.401158371232347 1 1
0.52829905437799 0.51276689926755 1 1
0.325389112846684 0.316879496574368 1 1
0.419832758349285 0.407103499083708 1 1
0.38386302762818 0.373069562039439 1 1
0.56108862825581 0.545464435050853 1 1
0.613583037812235 0.595116403131634 1 1
0.385468516911037 0.375097933411575 1 1
0.577645409448906 0.561243268003439 1 1
0.589932832391898 0.572667868684539 1 1
0.671589621537403 0.653524076269251 1 1
0.559109554603016 0.541704787135123 1 1
0.398701163521672 0.387168573045154 1 1
0.489507892415991 0.475118008858824 1 1
0.368070128337043 0.357377873316461 1 1
0.415263606290575 0.401219788835891 1 1
0.434099721037245 0.421129927131336 1 1
0.547225883076319 0.531818950532445 1 1
0.537841181387054 0.521985000905088 1 1
0.566345404315197 0.550701892521069 1 1
0.489525224565474 0.475809761442378 1 1
0.431124051719927 0.418743439437293 1 1
0.537807837413161 0.521779048062545 1 1
0.639940676244715 0.618617258340624 1 1
0.534741358382848 0.517752303522426 1 1
0.419785155600709 0.408267890148804 1 1
0.476554607736577 0.462019712487886 1 1
0.444991713662397 0.43073099369736 1 1
0.521408529075904 0.50683400191654 1 1
0.452623153220664 0.437071208522572 1 1
0.468843284505325 0.456342876394414 1 1
0.473002541977511 0.460574221965179 1 1
0.343731687877414 0.334683351963226 1 1
0.654901864828624 0.636298047346759 1 1
0.479753236070481 0.464393021927609 1 1
0.502794479112275 0.487732674046335 1 1
0.428489314766013 0.415240955292931 1 1
0.685116786798361 0.664018732125544 0 1
0.502122312683904 0.488062533918624 1 1
0.393215198805677 0.381848439574556 1 1
0.418157564859549 0.404996982126245 1 1
0.6775583850232 0.657896425581198 1 1
0.537152480247308 0.522255992191318 1 1
0.510578330430527 0.495053771134221 1 1
0.422834999398429 0.411688115632896 1 1
0.592842171115367 0.576316329101887 1 1
0.444824628506661 0.431808145779755 1 1
0.499873624430046 0.482033736364516 1 1
0.474521924995888 0.46064818000535 1 1
0.5659735135127 0.549381558094522 1 1
0.444083392012093 0.432202648039407 1 1
0.458684639581556 0.444047702158741 1 1
0.544894578945074 0.529760191425701 1 1
0.615039610266701 0.597413185530141 1 1
0.396113149232549 0.382630887394685 1 1
0.495265138005546 0.480693103169156 1 1
0.407173625775551 0.395036991574854 1 1
0.432466860551377 0.419179654942732 1 1
0.420252857054293 0.408531933596943 1 1
0.507488973254402 0.493370618367564 1 1
0.458595126660011 0.44514296605168 1 1
0.289805493775339 0.281168266860671 0 0
0.62056671267797 0.601950186318754 1 1
0.43767308334071 0.425277386013588 1 1
0.470310232096861 0.456127771547378 1 1
0.613067554867337 0.597200857772574 1 1
0.381080625100181 0.369974538448389 1 1
0.621232317655524 0.603061394335439 1 1
0.61123375953258 0.592937955692495 1 1
0.559896017977638 0.543287974985762 1 1
0.499905599031714 0.484350743220722 1 1
0.472075391243221 0.459264107598877 1 1
0.485979586359545 0.47168405326187 1 1
0.561962243202969 0.546677184348968 1 1
0.546594947614971 0.530400319290476 1 1
0.477394484314131 0.462134793239355 1 1
0.55934242067633 0.542845664221202 1 1
0.536811365831445 0.521247271713741 1 1
0.405554627816224 0.394847182799231 1 1
0.605938843621606 0.588792400086292 1 1
0.5156970723244 0.500457390265998 1 1
0.587185475873589 0.569874045577083 1 1
0.423241028776918 0.41053616277626 1 1
0.533385266925266 0.517462081474216 1 1
0.421241926449045 0.40764337396327 1 1
0.662695201521582 0.643588602903865 1 1
0.481082563071397 0.468052175196588 1 1
0.445490853995296 0.434246841705568 1 1
0.430197193058714 0.417586917973866 1 1
0.497005303333577 0.482219220254633 1 1
0.424304494646073 0.411109198175738 1 1
0.597096120598283 0.579927085012325 1 1
0.429721809568017 0.417210152984294 1 1
0.454318973963528 0.441187679327287 1 1
0.387347888113775 0.376569409559669 1 1
0.524840651649995 0.509926436251584 1 1
0.692667717879643 0.67314415758099 0 1
0.369514072718934 0.358791136668985 1 1
0.41553980873826 0.403495961186305 1 1
0.514818191289922 0.50081661828596 1 1
0.530617577134198 0.514072949160326 1 1
0.403285899089686 0.391534838636584 1 1
0.51292911193603 0.497980083918733 1 1
0.630516366379907 0.609562042573776 1 1
0.53874187082729 0.522317249089683 1 1
0.624647986957895 0.605053302162265 1 1
0.461253132618188 0.446624174444671 1 1
0.45246341340238 0.439674483168305 1 1
0.456532377166171 0.443032597685594 1 1
0.503868592721814 0.490069487818661 1 1
0.414622482493657 0.403191505369776 1 1
0.515758698656667 0.499954181836124 1 1
0.509201066259499 0.494220074982267 1 1
0.477223234519275 0.463143748236765 1 1
0.543633114009509 0.529574497037889 1 1
0.588625550236897 0.570208300527587 1 1
0.543353429379409 0.527773912526127 1 1
0.487482204795332 0.474299023744505 1 1
0.417913611213669 0.405527448953859 1 1
0.627124845803529 0.609168045350038 1 1
0.663153178307081 0.645194180235413 1 1
0.555787886970107 0.538688930148413 1 1
0.470638675891911 0.456622078859992 1 1
0.459371037638 0.446951824604645 1 1
0.506768988953085 0.491733971086156 1 1
0.451620594100489 0.436580338407213 1 1
0.491502807440878 0.478428207749527 1 1
0.431308747962979 0.418554339353252 1 1
0.666379344144755 0.647445686451886 1 1
0.460069130067611 0.445143934803824 1 1
0.541647613353566 0.52509372725034 1 1
0.568640154407013 0.552244177157504 1 1
0.379008137192111 0.367917675519247 1 1
0.599859313031576 0.581956752534252 1 1
0.463812439510743 0.45078831462565 1 1
0.501625355721186 0.485940198413239 1 1
0.514627637083087 0.500440362370359 1 1
0.617596721988196 0.599591255213348 1 1
0.490564782120212 0.47647236934275 1 1
0.451831311714955 0.439526862910701 1 1
0.501611308480092 0.486386033462042 1 1
0.67274051607408 0.651704937698633 1 1
0.588405546480735 0.569272702857258 1 1
0.466551017059681 0.45311921898217 1 1
0.43863343039139 0.426321300524151 1 1
0.508359983074796 0.492392519912344 1 1
0.225778564219307 0.217885706792267 0 0
0.689427156518758 0.66918978175198 1 1
0.405858550220904 0.395654387829349 1 1
0.544002454934171 0.527373666329363 1 1
0.676476200312065 0.656327248360927 1 1
0.504430149757587 0.48897597550258 1 1
0.546699588644829 0.532750003615996 1 1
0.509315153868685 0.493374557505617 1 1
0.53571138054366 0.520937041137175 1 1
0.4621324575985 0.448788787156217 1 1
0.57051501448753 0.553787579852819 1 1
0.54058164414292 0.525186844483318 1 1
0.54580510247257 0.530467525450802 1 1
0.560226822893971 0.544316114689026 1 1
0.51207748976803 0.497045534637773 1 1
0.532909318180163 0.517940192134251 1 1
0.553076266122817 0.538022785949425 1 1
0.604647219337132 0.586654766208984 1 1
0.474817767272496 0.46161411800576 1 1
0.378103617469059 0.366959187199862 1 1
0.411512947935872 0.399373793342375 1 1
0.46509205624842 0.452704435285534 1 1
0.584719504293685 0.568360001313167 1 1
0.523109310105578 0.50782775239947 1 1
0.573952631655095 0.556110572526485 1 1
0.57082964343273 0.554241915249625 1 1
0.602141027011372 0.585858126775257 1 1
0.47438394687087 0.459847816634245 1 1
0.540726600340914 0.524510759707677 1 1
0.413472199923116 0.401458508064126 1 1
0.765572967666101 0.743768794328243 0 0
0.506101668093677 0.490790319423725 1 1
0.499272105591263 0.485926348681533 1 1
0.533077115286013 0.51804148951737 1 1
0.614035637052289 0.596746654715101 1 1
0.42276465622952 0.410079665339759 1 1
0.607059871682946 0.590914968080349 1 1
0.555670537221365 0.539759271691466 1 1
0.667280171355741 0.649018534224358 1 1
0.533084569564005 0.516678566858565 1 1
0.547517811430131 0.530575437188695 1 1
0.501294077312411 0.485685561380565 1 1
0.574480630338348 0.558410107671879 1 1
0.595750300848476 0.577898793684407 1 1
0.467315401681673 0.45375413889162 1 1
0.480389901485139 0.465918349716103 1 1
0.418416347008934 0.404787828596752 1 1
0.512987171646491 0.497552014396643 1 1
0.525320940947898 0.510512331628965 1 1
0.455724695170276 0.44255354116692 1 1
0.634542343066328 0.614798608192375 1 1
0.539434640168388 0.52259921060734 1 1
0.553751046585065 0.536649983766591 1 1
0.390117456675829 0.379114403970351 1 1
0.513170139867888 0.498673295685273 1 1
0.502375469148527 0.487972723350248 1 1
0.459843651145732 0.446658311413454 1 1
0.512976084287605 0.497980927497256 1 1
0.475037312135658 0.462073875902574 1 1
0.497761771626081 0.484316729438899 1 1
0.570867601053217 0.552724491379744 1 1
0.535361928625462 0.520045276008322 1 1
0.503934250872609 0.489491675321191 1 1
0.501600043130314 0.487711435337925 1 1
0.655881594098483 0.637000816769967 1 1
0.365587074943725 0.355470070401215 1 1
0.364493530960193 0.355211704851435 1 1
0.419838864175944 0.407017882543058 1 1
0.558509796044912 0.542141659888774 1 1
0.548040002819508 0.531133649908124 1 1
0.501284155948761 0.486563590260479 1 1
0.529813523011964 0.515523131978967 1 1
0.545615392709226 0.528559197682682 1 1
0.607376328672743 0.589432331184077 1 1
0.470556358547348 0.456783228899834 1 1
0.437646877049665 0.425682018809703 1 1
0.521699565196036 0.505151356157164 1 1
0.585135801119643 0.568415585419811 1 1
0.528599003297926 0.512849167736399 1 1
0.525102809379793 0.511878066876297 1 1
0.387054778058061 0.37620971297608 1 1
0.530166696509416 0.514632019127505 1 1
0.703195283333863 0.682754594426687 0 0
0.6693847521354 0.650996131653425 1 1
0.541540667143637 0.525489237491456 1 1
0.55606606867751 0.539384799640447 1 1
0.653144105736238 0.634990053846279 1 1
0.491106942523035 0.477409541393917 1 1
0.490272951639478 0.475721994155608 1 1
0.496422454066913 0.483389124156401 1 1
0.434688512440577 0.422648946675756 1 1
0.559991279449291 0.542644459319346 1 1
0.467066331571254 0.452672937407643 1 1
0.573907984819 0.556094758815655 1 1
0.411977723731249 0.399158548888674 1 1
0.507941611522979 0.492883147730136 1 1
0.530693708587402 0.514750625402957 1 1
0.407196731865727 0.395564965972888 1 1
0.543877938885618 0.529128993888126 1 1
0.332118402318871 0.322851348067727 1 1
0.469379581741194 0.455366384150987 1 1
0.532255050737165 0.516591374262939 1 1
0.592154134048484 0.574122875935839 1 1
0.535069846206706 0.518895520311908 1 1
0.55657524118136 0.540225599974018 1 1
0.377022955464459 0.366841590400162 1 1
0.493792726479082 0.47890666516554 1 1
0.429633421011849 0.417184243682997 1 1
0.508426192811746 0.490941505329532 1 1
0.431141559230774 0.419629972273323 1 1
0.520914859993248 0.506385827043189 1 1
0.323920610549956 0.314820326732205 0 0
0.701632748810876 0.680321887134672 0 1
0.573574563980724 0.556421873007582 1 1
0.47138054626751 0.45672638219941 1 1
0.439766132366493 0.4288581491023 1 1
0.559748365553058 0.542931430105039 1 1
0.537260266931584 0.522382664959773 1 1
0.339276450545018 0.329006632651218 1 1
0.354898411952354 0.34534404126498 1 1
0.48091873079348 0.465713469712829 1 1
0.42908287631866 0.416982530094576 1 1
0.424228326832351 0.411133673673225 1 1
0.390950789246309 0.379113403149158 1 1
0.626088605362533 0.607402322961015 1 1
0.589354879049317 0.572362959032623 1 1
0.451401375890618 0.43873957750251 1 1
0.511243092801043 0.496174111052504 1 1
0.511438804762179 0.496209165694406 1 1
0.586221891030181 0.570170841749261 1 1
0.459599525967339 0.447021499957733 1 1
0.526036654900383 0.511736075362798 1 1
0.286765179866906 0.278905468186592 0 0
0.417914964696033 0.407096802174931 1 1
0.575028202357166 0.558663262469439 1 1
0.401879792436028 0.391013046222293 1 1
0.673994272596401 0.653821145362034 1 1
0.679091909307333 0.657492102564426 1 1
0.506479003092525 0.49051803857069 1 1
0.614930465489286 0.596935135997094 1 1
0.536458716940325 0.519821825204668 1 1
0.474219598482504 0.460497775080582 1 1
0.473771265509808 0.457385758870624 1 1
0.451059898725273 0.439363607272536 1 1
0.433299839865155 0.418966901714394 1 1
0.391487311381829 0.381690653821494 1 1
0.692069545298172 0.672765760321477 0 1
0.62499982803924 0.606378491223754 1 1
0.515531184215812 0.500294151519576 1 1
0.409887831919994 0.397125557959611 1 1
0.340415013793619 0.330552741540762 1 1
0.598284121611426 0.580538985794079 1 1
0.463874206783658 0.449788268127907 1 1
0.652120053066998 0.633463667478947 1 1
0.461864717718954 0.449545807410522 1 1
0.350392706185244 0.340560389726496 1 1
0.425373922726805 0.413160777981652 1 1
0.521048041251211 0.507210322807495 1 1
0.596489685187647 0.578668717199987 1 1
0.448016455707341 0.434536877320955 1 1
0.507158650776509 0.492033326280325 1 1
0.651717036443778 0.633915781786852 1 1
0.568699369677243 0.552423509532964 1 1
0.557239195935901 0.541368719909088 1 1
0.507942964306421 0.49287148495704 1 1
0.613026430089596 0.595468315349613 1 1
0.383708327027385 0.372163735101709 1 1
0.582128741309468 0.563745712252456 1 1
0.548161392781353 0.53064308808997 1 1
0.370453161745818 0.359693333342674 1 1
0.711366558826089 0.690886780528547 1 1
0.464958380960325 0.449672555391268 1 1
0.509773457000173 0.495815180663603 1 1
0.447978195912357 0.43585052921243 1 1
0.51435631353402 0.499826859182974 1 1
0.47065041437539 0.457411288518305 1 1
0.429066269550328 0.414935843771758 1 1
0.438076116464881 0.423681380086085 1 1
0.522740546267131 0.506486244545426 1 1
0.36954244832577 0.35799508977076 1 1
0.454330318149143 0.440428269156377 1 1
0.493345730022083 0.477477286216513 1 1
0.54282363322228 0.528273588858912 1 1
0.586364538812442 0.567874989885957 1 1
0.417800321067969 0.405628132006418 1 1
0.594510454225839 0.576263476977386 1 1
0.491656227686363 0.477062195940468 1 1
0.612734039418691 0.594001242639318 1 1
0.529885120699156 0.515416593333863 1 1
0.472762467217031 0.459186020126644 1 1
0.448557301062225 0.434917151046627 1 1
0.532061660210883 0.515939446437526 1 1
0.453212227155999 0.440194073802187 1 1
0.414231921694317 0.401161369491809 1 1
0.496895810862452 0.483789166125808 1 1
0.35655531490061 0.346257960949086 1 1
0.729143956406323 0.706991355280908 0 0
0.621506423941129 0.604095958175517 1 1
0.519493142976073 0.505718575699101 1 1
0.597217582873521 0.579970170535038 1 1
0.646440117016192 0.627480025763005 1 1
0.586909032759774 0.569503370794312 1 1
0.46312561195159 0.450643634232038 1 1
0.368377696950845 0.356862298696729 1 1
0.508912272564114 0.49323136835725 1 1
0.364185155669845 0.354574243643552 1 1
0.403438526359236 0.391940937842115 1 1
0.59283781228684 0.575816586507149 1 1
0.457819216820015 0.44366246270246 1 1
0.37614230267216 0.364131832358384 1 1
0.428665703313807 0.416670421194269 1 1
0.395137747943667 0.385215491898194 1 1
0.606347472487259 0.589164488400347 1 1
0.394296898331758 0.382550548920178 1 1
0.498865222517867 0.484064802621229 1 1
0.454635936736906 0.442099561274002 1 1
0.424713347760283 0.41244848053812 1 1
0.516047723224089 0.500739760449442 1 1
0.517169899907771 0.502646093509513 1 1
0.508748189075693 0.494662764778302 1 1
0.491945867100542 0.477912181165517 1 1
0.532044701269478 0.517103081568639 1 1
0.462122731184249 0.448812313322335 1 1
0.574121177248611 0.558125683594501 1 1
0.378223629859623 0.366779701719926 1 1
0.508434664667404 0.495193872807631 1 1
0.499342381566712 0.482645803494796 1 1
0.555390804643571 0.54010992233169 1 1
0.652108629362413 0.632529375301426 1 1
0.423632231653375 0.409765035776678 1 1
0.540750568743028 0.525401607021683 1 1
0.380049169670274 0.368677866695345 1 1
0.631597705214427 0.611913370317782 1 1
0.571198362505775 0.553512968426539 1 1
0.413545554092708 0.403248068370177 1 1
0.292400918295366 0.283919106969847 0 0
0.381812627715753 0.371257144668646 1 1
0.47450127187893 0.461269620661646 1 1
0.228644043045177 0.222260459851215 0 0
0.379621407295374 0.36829368119378 1 1
0.511585187614046 0.498104324879806 1 1
0.39088311086771 0.380658526939622 1 1
0.553717111214574 0.536150060167472 1 1
0.241870212674624 0.23491609565532 0 0
0.496743580765756 0.481943657354838 1 1
0.575192567956772 0.558361821640758 1 1
0.499180069249762 0.484928500701146 1 1
0.521720091135077 0.506025114418298 1 1
0.602736055261845 0.584614045119653 1 1
0.479834238801783 0.466685993316719 1 1
0.369660960150269 0.358840762156039 1 1
0.430041532135288 0.416520470589002 1 1
0.413784024317186 0.40151408429879 1 1
0.455951312051 0.443464112770447 1 1
0.554960607192353 0.538816981289466 1 1
0.578715286687318 0.562367704962831 1 1
0.531993284729596 0.515081251392774 1 1
0.555785164932916 0.540087176523753 1 1
0.448417272588847 0.436539706487365 1 1
0.628941733790421 0.609700084143586 1 1
0.542033287395316 0.526966955562667 1 1
0.504455735166692 0.490230727899785 1 1
0.392963434990298 0.381585270913922 1 1
0.512601913274636 0.499317722753168 1 1
0.606619577783251 0.589585801244037 1 1
0.584137276035386 0.566378288582375 1 1
0.592488413378259 0.576781454708234 1 1
0.422361611479244 0.410323378815464 1 1
0.51573733989708 0.50169573959666 1 1
0.610110552390991 0.591499342874612 1 1
0.74374728571703 0.722140714279785 0 0
0.515586279446242 0.499478268743461 1 1
0.501828590025739 0.48750349581462 1 1
0.502518604058686 0.487723770813038 1 1
0.693141819011111 0.673391201956498 0 1
0.425650449651564 0.411917085270964 1 1
0.468793237424898 0.455164495146397 1 1
0.518956447912853 0.500836536357723 1 1
0.580708917216979 0.564381488488059 1 1
0.504897099192815 0.490865418440944 1 1
0.444807311205027 0.431697807345201 1 1
0.455053828707488 0.441693903291404 1 1
0.218088460144709 0.211779578153979 0 0
0.408869022640056 0.397580970474505 1 1
0.366858254193978 0.355977417966609 1 1
0.451278157090558 0.437966912348666 1 1
0.390008887409075 0.377907993520161 1 1
0.487025532261226 0.471329197295254 1 1
0.393269560308415 0.380731253370222 1 1
0.639207515888896 0.621038027933994 1 1
0.535156555923216 0.519172397667766 1 1
0.450300070255441 0.437793612541271 1 1
0.636845869918135 0.616203222003475 1 1
0.406740182854729 0.39541031374192 1 1
0.551560052480238 0.537104744699915 1 1
0.633405392986706 0.617000684972095 1 1
0.55764298734186 0.540461465177777 1 1
0.403447433525274 0.390547565819889 1 1
0.582158084725723 0.565608102736508 1 1
0.404453940247433 0.392698808021065 1 1
0.54791803087014 0.530787624746432 1 1
0.652453982132909 0.634071065551038 1 1
0.488361734616093 0.473680525174211 1 1
0.467587479334846 0.45487920840691 1 1
0.528388636698876 0.510843202586847 1 1
0.603663470800549 0.586293240246188 1 1
0.47589647372124 0.462798400209589 1 1
0.515517640477298 0.500832034231032 1 1
0.532009596428689 0.515914385331838 1 1
0.420717696207193 0.407261222144864 1 1
0.519769576336298 0.504948634297713 1 1
0.589125565609261 0.572035705553124 1 1
0.489505915990323 0.475593428211301 1 1
0.475764707767157 0.462812491167845 1 1
0.662400339376294 0.642983159277968 1 1
0.247091129420546 0.239222195473632 0 0
0.419215225246567 0.407406921568086 1 1
0.293959607140351 0.285510395024205 0 0
0.403610619778689 0.392636262861565 1 1
0.499731487216594 0.485135526544591 1 1
0.513777336022254 0.49988953908121 1 1
0.379412662011616 0.367777492719256 1 1
0.513516796456753 0.499260696898798 1 1
0.403785595222601 0.393218970813129 1 1
0.349372826458401 0.340970171165399 1 1
0.51985801420554 0.504734396406432 1 1
0.554124483971904 0.53657711229402 1 1
0.684181082314559 0.66434851668789 1 1
0.491466846415093 0.477795858328415 1 1
0.572893330357977 0.555190797307378 1 1
0.532217345158346 0.515966945038717 1 1
0.464878238279852 0.451447158281892 1 1
0.456867619778061 0.443543145310723 1 1
0.571900629826349 0.556865240217968 1 1
0.408416476519471 0.397096152149886 1 1
0.473479951361153 0.459375691730849 1 1
0.420193856518853 0.407954735342984 1 1
0.421054405292089 0.409748093649997 1 1
0.394119682457402 0.38170007017851 1 1
0.620182133230449 0.601351278088033 1 1
0.409144354861296 0.397251347230518 1 1
0.51939369379391 0.50541549032363 1 1
0.486718800972547 0.473597690060557 1 1
0.599366001948111 0.583206898562502 1 1
0.43077189054866 0.416715566279618 1 1
0.604016861946654 0.585680103178646 1 1
0.477979858618848 0.465696077550892 1 1
0.630001233728508 0.611900375215201 1 1
0.533357190343853 0.518015820489778 1 1
0.432963224381603 0.420149146506181 1 1
0.552113565678718 0.536253113393315 1 1
0.564642065937189 0.54888445977465 1 1
0.316962950977921 0.30829893571912 1 0
0.568783745668974 0.552237173271781 1 1
0.408415567658709 0.396743509026917 1 1
0.561910311215208 0.545601686619953 1 1
0.449086555487988 0.435991957645149 1 1
0.489232725253878 0.474217235997937 1 1
0.57193638555704 0.554983812575865 1 1
0.529333547076118 0.512869421656239 1 1
0.369826202046325 0.35946202232565 1 1
0.573004628172485 0.557142011088322 1 1
0.409991355135155 0.397594023855833 1 1
0.458619320432629 0.445877291069604 1 1
0.473489830276658 0.459503899844 1 1
0.645353651548191 0.626590813054581 1 1
0.654729551929345 0.635055485191942 1 1
0.402275764391037 0.390913875502072 1 1
0.482466970639388 0.468783925958211 1 1
0.554484860943094 0.537855381271363 1 1
0.49016651796796 0.474760666692968 1 1
0.529092827452735 0.512410381218103 1 1
0.36193544723164 0.351524963608987 1 1
0.433645223265178 0.420822408227741 1 1
0.609715301892136 0.591387210230157 1 1
0.474414421192231 0.459934217069466 1 1
0.658576816762065 0.640090082828213 1 1
0.589919989650571 0.573628394566594 1 1
0.30515561427947 0.296574556857548 0 0
0.544100372325422 0.529362417649101 1 1
0.617304114114053 0.600103968565312 1 1
0.591364010746358 0.573452306229567 1 1
0.413849516723529 0.401958323567727 1 1
0.65404686230412 0.634930137364514 1 1
0.351059352992433 0.340090692534709 1 1
0.426629279148973 0.414555360849543 1 1
0.446225529286313 0.43408274252729 1 1
0.540103911058218 0.524091117540026 1 1
0.425750594142672 0.412684722251015 1 1
0.610334955034718 0.593680493568163 1 1
0.482602149333646 0.468777986351223 1 1
0.613611820164201 0.596387042720106 1 1
0.493227099800953 0.477754898946633 1 1
0.384959680511644 0.373139244586808 1 1
0.568979205075881 0.553063215733222 1 1
0.544999528717134 0.527903416533616 1 1
0.529058969925714 0.513304908362473 1 1
0.448553091028523 0.436122998915826 1 1
0.354412430278244 0.34470671252993 1 1
0.641515847788858 0.623747017118951 1 1
0.557946031870809 0.541103018145317 1 1
0.625398627435117 0.607633682217337 1 1
0.5250576882233 0.510249385444732 1 1
0.394908032398237 0.383447186312574 1 1
0.604374478905155 0.586431133193007 1 1
0.550272538029567 0.533881408674849 1 1
0.431358876103659 0.417704659227211 1 1
0.605817120743374 0.58931296728464 1 1
0.537377592247852 0.52017781533017 1 1
0.472113998349629 0.458209848871984 1 1
0.562396465966901 0.54566480779438 1 1
0.525782044879764 0.510362730478269 1 1
0.477165084420367 0.46365173337598 1 1
0.353453576595608 0.343799626048412 1 1
0.534352675180879 0.518545968110314 1 1
0.497216936905897 0.481596308779642 1 1
0.624276906999229 0.607174810256941 1 1
0.349847843489431 0.339055170139267 1 1
0.448578706080175 0.435859715577426 1 1
0.600714531405339 0.584939310978578 1 1
0.407973658813117 0.39589067745228 1 1
0.589640087993057 0.573020337858486 1 1
0.645595847631481 0.626204328871311 1 1
0.375507592916058 0.364892433569273 1 1
0.551494733106217 0.534944261705354 1 1
0.498925692715287 0.484902835803305 1 1
0.572941637997841 0.556362976158758 1 1
0.473126047573539 0.458167279361457 1 1
0.60897564510441 0.590368343393076 1 1
0.590778996437016 0.573930034431561 1 1
0.51839025413157 0.503429927007354 1 1
0.574421508236049 0.557657954230079 1 1
0.484922682286393 0.471173391740046 1 1
0.474654819243116 0.460705047715259 1 1
0.445401954776394 0.431053020611206 1 1
0.476091774074809 0.462011886335814 1 1
0.624367016323373 0.605268326840772 1 1
0.452350382724696 0.438843121822917 1 1
0.48577820183007 0.471329154197431 1 1
0.533798215744049 0.519138287661047 1 1
0.624237769555822 0.606019987570475 1 1
0.384214348035694 0.373143244819838 1 1
0.559754286216888 0.542829335774265 1 1
0.587859263376731 0.570560100413177 1 1
0.346021075459032 0.335679142388326 1 1
0.537582016650439 0.523741733180546 1 1
0.649362905956306 0.631021783914299 1 1
0.561147715780754 0.544449458084717 1 1
0.4094836337189 0.397583185475291 1 1
0.512415036533309 0.498805098682275 1 1
0.52662615074248 0.512475618239215 1 1
0.770773132369892 0.750883105010055 0 0
0.370129242330741 0.359548500637393 1 1
0.560945936007082 0.544591452426742 1 1
0.445614900022833 0.431991599478476 1 1
0.56107090893633 0.545114960465922 1 1
0.555622105856758 0.53955570609546 1 1
0.522734619699548 0.508347397114901 1 1
0.445804774244721 0.43261684160197 1 1
0.530709935767269 0.515816747378955 1 1
0.611084071324937 0.591568461111727 1 1
0.622281805525163 0.604317255114981 1 1
0.465446576241546 0.451767554186538 1 1
0.576111187384367 0.559192331462239 1 1
0.584104030700914 0.567966154989267 1 1
0.506970661208725 0.490658150073179 1 1
0.436305407237534 0.423862547193987 1 1
0.488954006188979 0.47536241817385 1 1
0.408831425738352 0.396869430634891 1 1
0.438524431509385 0.425721765262698 1 1
0.426249293875808 0.413265199941051 1 1
0.582479188952752 0.56450897483773 1 1
0.388209134408209 0.377297826091695 1 1
0.415487532315138 0.405295724207122 1 1
0.442859169020703 0.428626424864969 1 1
0.460693982403746 0.446522789878499 1 1
0.320745128616507 0.311058945317326 0 0
0.623911592427094 0.605187238585515 1 1
0.475746806743175 0.459699184010668 1 1
0.446940403645897 0.43401527440448 1 1
0.562921219486585 0.544930708113334 1 1
0.417323603724398 0.405039069570076 1 1
0.420082792972819 0.408006692025599 1 1
0.51339085781966 0.497873158237445 1 1
0.494060504364972 0.479840927285886 1 1
0.519652870901866 0.50235325014805 1 1
0.488453021389322 0.473131886027519 1 1
0.371616284893862 0.361266313887237 1 1
0.553532713420231 0.536543229535969 1 1
0.372444780357808 0.360796019179336 1 1
0.597813874883857 0.579965329909827 1 1
0.387726954299902 0.376319071333424 1 1
0.402398175038949 0.390728539494244 1 1
0.560294895488258 0.543782666906708 1 1
0.394268498459406 0.382869891559487 1 1
0.558283624029913 0.54174068105275 1 1
0.45045263378832 0.439521614427259 1 1
0.656859311497562 0.636782071399282 1 1
0.323449727521262 0.315151760821874 1 0
0.360474738241588 0.350115621404959 1 1
0.437461035766208 0.425166912716055 1 1
0.663260335617591 0.642266844271541 1 1
0.555368123628393 0.538308638026594 1 1
0.421753931157882 0.408995951278353 1 1
0.526698731648608 0.511968151951502 1 1
0.541562128727276 0.525812917362249 1 1
0.47432028033854 0.459766034109198 1 1
0.616435318463653 0.59949901976451 1 1
0.601319818549601 0.583735490296101 1 1
0.481279800949283 0.464380218644984 1 1
0.521585702772524 0.508251736534393 1 1
0.487720882141818 0.473171379821486 1 1
0.514112230336366 0.49868872503215 1 1
0.375770871479868 0.364943821495329 1 1
0.458285582307635 0.444584140585646 1 1
0.608711519890101 0.591075957063601 1 1
0.33960097290728 0.33132242705905 1 1
0.594980585923412 0.57912330891984 1 1
0.46257434656149 0.449100664547873 1 1
0.341847955108776 0.333303938214685 1 1
0.502287323830886 0.488166072722163 1 1
0.525913925405366 0.510900084049934 1 1
0.315867972314506 0.307997866855947 1 1
0.481832949445868 0.468165118581966 1 1
0.380832553322157 0.368697883264039 1 1
0.502922392282511 0.487210965572709 1 1
0.379955100522029 0.368454414716957 1 1
0.440364306744659 0.42691252597357 1 1
0.643601724327757 0.623512043454734 1 1
0.558417406810729 0.542586021557945 1 1
0.639878403180998 0.620812334990065 1 1
0.55822533385611 0.542528950664218 1 1
0.575024630347558 0.557829238094967 1 1
0.553901879949678 0.537745240055045 1 1
0.59067807148185 0.573825157948293 1 1
0.48711704141748 0.472021604485972 1 1
0.445274115904378 0.434257834138123 1 1
0.533481338740437 0.517571629331967 1 1
0.507609123910627 0.492549176257129 1 1
0.463216110103202 0.450969611911359 1 1
0.681816955273103 0.6619739403963 0 1
0.516295637154434 0.502107826866935 1 1
0.435416892508308 0.42224222652614 1 1
0.500379877882469 0.486418106367055 1 1
0.517415245543159 0.501237139748727 1 1
0.556121274202494 0.541495042509562 1 1
0.468340695109353 0.453718869514044 1 1
0.366096177841167 0.355815828188698 1 1
0.651556415252148 0.632299779872778 1 1
0.407823788715239 0.396504747414323 1 1
0.405079415829475 0.392374694636359 1 1
0.445603943012077 0.433011112004529 1 1
0.506888394459793 0.49143246561297 1 1
0.462294655507146 0.449244649739215 1 1
0.566275748378682 0.549037553295459 1 1
0.418724829957199 0.405649562764585 1 1
0.344613413394996 0.33537146329127 1 1
0.418213498187631 0.404766543840805 1 1
0.3840405000751 0.373827038519524 1 1
0.35399558650691 0.341436566574621 1 1
0.703486250591335 0.683159392721637 0 1
0.608976752928581 0.592803373609403 1 1
0.403955278813154 0.392223657287395 1 1
0.508996344477258 0.493842407276298 1 1
0.552430547696565 0.537025847071423 1 1
0.543090478360395 0.52711876606034 1 1
0.570067513138473 0.553052879104737 1 1
0.494683004492921 0.479212702849393 1 1
0.517322060120153 0.502127103099998 1 1
0.493810855945636 0.477911418362854 1 1
0.678125674165087 0.656373587965547 1 1
0.530060042881744 0.515979227309721 1 1
0.515935811740683 0.500184609401594 1 1
0.493814020994331 0.479210823601535 1 1
0.629481150799787 0.612167005596573 1 1
0.716829523024043 0.694532454149165 0 0
0.387272481036233 0.374960471451343 1 1
0.361125923590201 0.350274036967082 1 1
0.529345615526893 0.513845663132472 1 1
0.489446427131725 0.47574622035485 1 1
0.508303762219974 0.492789844146246 1 1
0.505518641042184 0.489524796462165 1 1
0.563669323087493 0.54783922558421 1 1
0.536429979567289 0.519769591158111 1 1
0.350285201746527 0.340562217287574 1 1
0.479863303007403 0.466968995918424 1 1
0.578356744374287 0.561812892332952 1 1
0.393039079814721 0.383260591933902 1 1
0.549809329153351 0.534784772191782 1 1
0.532248356122803 0.517531538486202 1 1
0.525672474728183 0.51085227356742 1 1
0.409148940725631 0.397559000174331 1 1
0.51771172877165 0.501541352640666 1 1
0.496704151940451 0.47996521122414 1 1
0.447535164288802 0.434917104774224 1 1
0.443427498539152 0.431232339323515 1 1
0.43011189953804 0.417164089857243 1 1
0.558183086484418 0.541741725179886 1 1
0.63104807887789 0.612103758403053 1 1
0.45408753816788 0.44115886082255 1 1
0.447992245428257 0.434320126597214 1 1
0.440129022923321 0.427364038881719 1 1
0.427157086691627 0.414509157842767 1 1
0.714587055143464 0.692671393774674 1 1
0.640153042285303 0.620536003968251 1 1
0.5452640358311 0.528202101475742 1 1
0.585636718420934 0.568410486854798 1 1
0.279737313871782 0.26866666174403 0 0
0.499389744413045 0.485323655867441 1 1
0.488181787248304 0.474735844119947 1 1
0.401081288836704 0.390347004052718 1 1
0.584965816619233 0.566963665054064 1 1
0.47885752495155 0.465416751895785 1 1
0.538191437674203 0.522452364615499 1 1
0.578516339458253 0.56265814308087 1 1
0.290877643808904 0.283046147120952 0 0
0.36862192056237 0.356534632826432 1 1
0.539941012114577 0.524391379362569 1 1
0.497945951299335 0.483941433418958 1 1
0.493289552098282 0.479242669240021 1 1
0.543146901722732 0.529428386829623 1 1
0.591844965010057 0.57377108117196 1 1
0.497272482465293 0.482082753391055 1 1
0.40964022391961 0.39803974828644 1 1
0.309273537415998 0.299130563895489 0 0
0.658157893308523 0.639482900105195 1 1
0.387144441925316 0.376368737663569 1 1
0.556228846370174 0.540372001537149 1 1
0.605874116212465 0.588821465639799 1 1
0.59956867530396 0.582127089400221 1 1
0.578604365630356 0.562678480304279 1 1
0.402547403802891 0.391025003423712 1 1
0.651690826029753 0.632040463870149 1 1
0.665415148128183 0.646351928804511 1 1
0.54909116322805 0.534446437162682 1 1
0.47458118691868 0.460899249113451 1 1
0.495083403286544 0.482173830201492 1 1
0.45366079225843 0.439768133172497 1 1
0.574977495010726 0.557846583763026 1 1
0.561534887433932 0.545950292576961 1 1
0.582773112477808 0.565970681319586 1 1
0.520345340436596 0.505435410145169 1 1
0.403261749704519 0.391135835888421 1 1
0.443604341970747 0.429666700029938 1 1
0.380098062126574 0.368015656308903 1 1
0.499085268328885 0.484241877960868 1 1
0.56230516211288 0.543376486115563 1 1
0.3638326485191 0.353088362574729 1 1
0.6151691590099 0.595920669344842 1 1
0.431341031060621 0.41787292354591 1 1
0.541539504958237 0.52661285611896 1 1
0.312931070005698 0.303704535069421 0 0
0.590527765726162 0.573111822921845 1 1
0.35196468376923 0.340887244641927 1 1
0.541664325948478 0.526167590097359 1 1
0.430925067930607 0.417946172319362 1 1
0.567364852967467 0.550682350804854 1 1
0.379236599874644 0.36841518853645 1 1
0.394069309686991 0.382468667028657 1 1
0.548331035515169 0.532941230798379 1 1
0.494800463925842 0.48100662119789 1 1
0.480625774335227 0.466784126470869 1 1
0.570885895520014 0.554359532603791 1 1
0.439193437427413 0.426397398207143 1 1
0.504840058573171 0.490460111115129 1 1
0.379012831924772 0.368939240236115 1 1
0.52070517863929 0.504327789100334 1 1
0.568827104078395 0.554300124022463 1 1
0.50068473882946 0.486218787995087 1 1
0.415227427002132 0.403613095082593 1 1
0.463419168101119 0.449541798418443 1 1
0.387399678071407 0.376440840384191 1 1
0.499429754964766 0.485568530187118 1 1
0.610093937261571 0.592073496142088 1 1
0.438064286298535 0.425553193599251 1 1
0.42807462463613 0.415602036813987 1 1
0.418672074492762 0.407029184140422 1 1
0.435908359409067 0.423747657748494 1 1
0.51649324694195 0.500961286297704 1 1
0.282248559072573 0.275024058504431 0 0
0.296420935577902 0.287622650305784 0 0
0.59151986285227 0.570272337868607 1 1
0.552035513118091 0.536339763578242 1 1
0.5191584058217 0.503876108770299 1 1
0.462361994039252 0.449217848411417 1 1
0.587336131930192 0.569801996318838 1 1
0.630075566587813 0.611022947673573 1 1
0.448338787715657 0.436464022103325 1 1
0.610059843907027 0.590986571294704 1 1
0.60677916448657 0.588780019102805 1 1
0.324417514513947 0.314802048885907 1 1
0.370169673285819 0.359781287069942 1 1
0.563497304529889 0.547996359827663 1 1
0.434866709396645 0.42291092424055 1 1
0.600959980183351 0.583964461787402 1 1
0.472286037627823 0.458526107753302 1 1
0.418398281165465 0.406797770385644 1 1
0.58522456488113 0.568408661462093 1 1
0.397090973585274 0.384972174237128 1 1
0.447240853759338 0.434835463678908 1 1
0.427015837439648 0.414839709252663 1 1
0.450127629876682 0.437353436481994 1 1
0.489008500266683 0.475600465528831 1 1
0.389068695287967 0.376738570455579 1 1
0.469725573759016 0.45579133503995 1 1
0.557645214162952 0.540838816447452 1 1
0.349233552765589 0.338776880584401 1 1
0.458707588701841 0.444498816561411 1 1
0.464977361315022 0.451910325813225 1 1
0.369504477281565 0.359434772585681 1 1
0.465657663737131 0.453056982806219 1 1
0.348811629672892 0.338261577524166 1 1
0.342926582688316 0.333279873584001 1 1
0.428524276495551 0.415172488501757 1 1
0.553671469236459 0.538745058937308 1 1
0.454555826320013 0.441756252046386 1 1
0.550756588569523 0.534142965685123 1 1
0.50910003208142 0.494252239519967 1 1
0.396244341304512 0.385286850682688 1 1
0.704342059445242 0.683329618735108 0 0
0.545567896631019 0.529422676859925 1 1
0.572810642410595 0.556219881458772 1 1
0.365420365643537 0.355657269843886 1 1
0.338266704861258 0.326845237906502 1 1
0.628673206995857 0.610336488944872 1 1
0.614886793824185 0.59696266280157 1 1
0.459493643132507 0.44702977665564 1 1
0.583187562285446 0.566985206012185 1 1
0.489382291837284 0.474864205450118 1 1
0.552056021890727 0.535833327411957 1 1
0.42825209336191 0.415134115107457 1 1
0.452979681884869 0.441822588256085 1 1
0.553580635701923 0.537160339075863 1 1
0.586211013492885 0.566802700058542 1 1
0.379885388514041 0.368080576480524 1 1
0.476461365055413 0.462737411534311 1 1
0.468169563293994 0.454783540119146 1 1
0.383277499574392 0.372233925730967 1 1
0.66762824389799 0.6467713360862 1 1
0.498478668848881 0.484651883043216 1 1
0.298216882132263 0.289294013625036 0 0
0.50526817725022 0.492105663102013 1 1
0.541133710134288 0.525503261407677 1 1
0.480864072431476 0.46734479372442 1 1
0.524805049670243 0.509149407597182 1 1
0.588843105493111 0.571053776438086 1 1
0.565047828889739 0.549997826522696 1 1
0.387755973007857 0.377134156471446 1 1
0.487513842934705 0.47232872050435 1 1
0.407843938933207 0.395526203587167 1 1
0.490283754471591 0.474577810551356 1 1
0.505185727403651 0.491188297642449 1 1
0.492707347320848 0.478704735727252 1 1
0.481578569859634 0.468795045253149 1 1
0.57277157976132 0.555168154318465 1 1
0.472998031374261 0.459965666305454 1 1
0.440240511075294 0.426880648737735 1 1
0.548223551718959 0.532821998890139 1 1
0.511118747139095 0.497500890299194 1 1
0.570605471532636 0.551833811336767 1 1
0.525811324123846 0.510797137959478 1 1
0.528836907228465 0.51291667400288 1 1
0.495723304561367 0.481163650391667 1 1
0.478334011824957 0.46481591139651 1 1
0.518757026003457 0.505183788625661 1 1
0.486884638035154 0.473405869318666 1 1
0.439427786723426 0.427187135745604 1 1
0.501623981268304 0.486792431536576 1 1
0.414275827523662 0.402102890813507 1 1
0.56900709880309 0.551717533387399 1 1
0.533231301948223 0.517722129159491 1 1
0.546101688193416 0.531330624145779 1 1
0.565514898623285 0.548954825102396 1 1
0.486902693439751 0.472180237434335 1 1
0.397509529702739 0.38465597135651 1 1
0.503592738348518 0.488992036624884 1 1
0.486873812763641 0.47167153329207 1 1
0.449210705769264 0.437423367288756 1 1
0.475175611447038 0.460804882466331 1 1
0.462749368220594 0.448757818058776 1 1
0.462232007389358 0.44925292986934 1 1
0.474911402325722 0.460745441580609 1 1
0.520539550320712 0.505826622970634 1 1
0.641177014880145 0.622880650651782 1 1
0.53905867758372 0.523491499981276 1 1
0.514673371666611 0.498840802066081 1 1
0.535454134577462 0.519819085229833 1 1
0.453381583759452 0.438839187396475 1 1
0.423055143816871 0.410476882342889 1 1
0.552246195211676 0.536340573172662 1 1
0.548766052932644 0.532084778898815 1 1
0.525193643971403 0.509781380913614 1 1
0.489217739531301 0.476028921198318 1 1
0.542369336429996 0.526968653013819 1 1
0.665358249391449 0.646726215926401 1 1
0.557515938544835 0.542574334862382 1 1
0.65460060379877 0.635067925758278 1 1
0.321497397077863 0.311002905153384 1 1
0.620098311040584 0.6032235137126 1 1
0.506673604514571 0.49247319322831 1 1
0.563914252899881 0.546353849946789 1 1
0.511862333156359 0.497510622029829 1 1
0.550745780961877 0.53465372620933 1 1
0.504409820576069 0.490424943353166 1 1
0.359186147528957 0.347929582941716 1 1
0.570374456069646 0.555250514145013 1 1
0.658799666856022 0.640122743584909 1 1
0.442027221044089 0.428379458917011 1 1
0.508804724195753 0.493451839732717 1 1
0.53955083688204 0.524125067378071 1 1
0.507588183596047 0.49317079617381 1 1
0.533920639093637 0.51816713379085 1 1
0.428679605548699 0.415337763729577 1 1
0.48948192174209 0.476027334504067 1 1
0.445237266835486 0.431581633488657 1 1
0.574372612055065 0.557528324873104 1 1
0.561946628716838 0.546938783911239 1 1
0.632303420732012 0.613005621024445 1 1
0.336868541602623 0.326421514198095 1 1
0.604699492968504 0.587456993586983 1 1
0.591530500670847 0.574465122259364 1 1
0.675514533862446 0.656683728182494 1 1
0.45445341996518 0.441269167284445 1 1
0.464140261178519 0.450501155764347 1 1
0.401504114286653 0.389899272499355 1 1
0.528633469419208 0.513483007597668 1 1
0.571225539675845 0.55286883942469 1 1
0.565191153556018 0.547776051067034 1 1
0.481616789848616 0.468181762870128 1 1
0.434919204490312 0.422924070203185 1 1
0.437726123628307 0.424668652212603 1 1
0.540135066755574 0.524983492766939 1 1
0.597998864385622 0.580564796851713 1 1
0.358797040559713 0.348322651942092 1 1
0.468221381022634 0.454665185725932 1 1
0.581381297676254 0.563687296734904 1 1
0.614944853478124 0.596898748208053 1 1
0.43593022825074 0.423106542205427 1 1
0.432435840306834 0.419953748513306 1 1
0.469411369171879 0.455309733256869 1 1
0.548702142360553 0.533379975899632 1 1
0.52891076318447 0.514255772658581 1 1
0.36420858440354 0.352950229308353 1 1
0.386961954471751 0.375534901812548 1 1
0.559535588521575 0.544335661119166 1 1
0.58599822203215 0.568488982107832 1 1
0.457645097578918 0.44456115537241 1 1
0.501786466770017 0.487325420488179 1 1
0.53234345222417 0.516849140232413 1 1
0.403045050868239 0.390147970588199 1 1
0.534841721238662 0.520373428150255 1 1
0.381679497717268 0.369510545405209 1 1
0.397837399118644 0.385161155103019 1 1
0.314343076288197 0.304854776944746 1 1
0.503554251854107 0.489330658073312 1 1
0.440751121439063 0.427382247252353 1 1
0.300817981256083 0.290998268872404 0 0
0.599694625531997 0.584268146863813 1 1
0.436347516792947 0.423661218463628 1 1
0.516811555596114 0.502805213036448 1 1
0.496387219553457 0.481114548959666 1 1
0.599161088617431 0.582415824269453 1 1
0.395034780893869 0.382039481056411 1 1
0.410799213041846 0.39932528214576 1 1
0.376862620168425 0.365591338725638 1 1
0.388559414441988 0.377479060591491 1 1
0.505546401672509 0.491725794450317 1 1
0.459274744256194 0.446648260012828 1 1
0.57064034770413 0.553799599611961 1 1
0.529729447075864 0.51453543746804 1 1
0.479559446969144 0.464716740747544 1 1
0.437652738650281 0.425170344684463 1 1
0.575185446821749 0.5592496129629 1 1
0.378614936166651 0.367836091975488 1 1
0.513800766663695 0.4988348677049 1 1
0.564991077080281 0.54882310450208 1 1
0.634230043317733 0.616634137281956 1 1
0.467455391373404 0.454290773662201 1 1
0.349304101209923 0.339589025392682 1 1
0.471255660310039 0.457009790789573 1 1
0.489691413117512 0.476091929958254 1 1
0.503286677115421 0.489833202245214 1 1
0.505108311124249 0.490755280009804 1 1
0.459596713989891 0.446862447928096 1 1
0.48510969761039 0.47216570704546 1 1
0.448681795312638 0.437433453682595 1 1
0.46335467353524 0.450904737295321 1 1
0.484749925389085 0.469436850825049 1 1
0.671562282197999 0.650781315623883 1 1
0.509392438656589 0.494532747273759 1 1
0.449544719509145 0.436992028986425 1 1
0.407535056725459 0.39533861726589 1 1
0.57788965861103 0.560965043263388 1 1
0.657103304727108 0.638425773213724 1 1
0.552856799733741 0.535564155102121 1 1
0.681285305977542 0.661349210174476 1 1
0.595495138087843 0.576114377766831 1 1
0.581211540763914 0.563132281999341 1 1
0.465431371135624 0.451585840424012 1 1
0.671253941336888 0.652369837219137 1 1
0.549083113380992 0.534282033221473 1 1
0.595979057281684 0.580268739624528 1 1
0.348612753483706 0.339623694524253 1 1
0.75584568847668 0.731960114085731 1 1
0.504953792096392 0.489568646244944 1 1
0.569044128918742 0.55401467129367 1 1
0.53512609274417 0.519212216155524 1 1
0.552789312556506 0.537496366775305 1 1
0.637163887749076 0.617607596739476 1 1
0.543473869591183 0.528265331402165 1 1
0.43902191918689 0.427263976788209 1 1
0.487244473683716 0.472760096522437 1 1
0.596333174841612 0.579380511719976 1 1
0.429573838853786 0.414531740936913 1 1
0.490113426222792 0.476664916933671 1 1
0.526039975402868 0.510718623296019 1 1
0.508270341831739 0.495024924749158 1 1
0.448398263536509 0.435959535214192 1 1
0.448716618733688 0.436552731405132 1 1
0.427336331232584 0.416098188702855 1 1
0.497994442484942 0.484182684436982 1 1
0.364091924407781 0.354598347439898 1 1
0.69567815000546 0.674921871076686 0 1
0.535158499670871 0.518344541531774 1 1
0.374188398697915 0.36362339852318 1 1
0.597070297685733 0.579224903264396 1 1
0.405208339327103 0.393295748170581 1 1
0.451420789948866 0.438119558145004 1 1
0.630730751944434 0.613166024987253 1 1
0.527770978069657 0.510514820001655 1 1
0.547392937274812 0.531793486162001 1 1
0.703665835359352 0.682993644702932 1 1
0.559062176281539 0.540645348574753 1 1
0.684291724509876 0.664664355320303 0 1
0.668977617012156 0.649079230661644 1 1
0.469853162422762 0.454822601139124 1 1
0.239789355562846 0.233245276941776 0 0
0.630626741127544 0.611134703529356 1 1
0.531445996852684 0.515917517196436 1 1
0.440813624042748 0.428001054002466 1 1
0.543805046915528 0.529100167120677 1 1
0.482230763995919 0.468253038518053 1 1
0.317663197435617 0.308586161856015 0 0
0.538988486592444 0.52305393245348 1 1
0.572154914845393 0.555358652241902 1 1
0.664823942930682 0.646343648513108 1 1
0.353710797307217 0.343759400970854 1 1
0.558579369978832 0.543822020029613 1 1
0.599692194060702 0.582627565864365 1 1
0.648108471566015 0.629551480465092 1 1
0.558018496665703 0.54168663977987 1 1
0.44606934232725 0.433907989932332 1 1
0.473727529495472 0.459495303632065 1 1
0.669341337044352 0.650217793957427 1 1
0.639304006938531 0.620831024186361 1 1
0.51261306759472 0.498678487177276 1 1
0.427708016218538 0.415190931045581 1 1
0.426053947658986 0.413332806646548 1 1
0.527009213304488 0.510705176165681 1 1
0.503777486344507 0.488973705355089 1 1
0.483792567035651 0.469255070951866 1 1
0.406385267167889 0.394993430378954 1 1
0.439954966023236 0.427170490862585 1 1
0.359345455469631 0.350146164002106 1 1
0.417819149003191 0.406521035546679 1 1
0.514777839533403 0.499818898241267 1 1
0.388092668943532 0.377210520061496 1 1
0.569463023555798 0.552106809236767 1 1
0.512655406681567 0.498288779396469 1 1
0.576756678065977 0.560493325813655 1 1
0.351026402071195 0.339589189635678 1 1
0.466541969520239 0.452718169799816 1 1
0.543608345478534 0.527389539269864 1 1
0.612292628853715 0.593205636582487 1 1
0.40912267758655 0.396882843367687 1 1
0.357176110303353 0.347117735555161 1 1
0.444697732565556 0.432254364251471 1 1
0.487972912200159 0.474418659038496 1 1
0.448932878413553 0.433863512403364 1 1
0.34815217323379 0.336957509441695 1 1
0.512559480881103 0.498609146499454 1 1
0.578641396473713 0.561589204540844 1 1
0.401485955154021 0.38900916370064 1 1
0.571702986612047 0.556144104135544 1 1
0.394164766824578 0.382908518598516 1 1
0.626357272416877 0.607421948803307 1 1
0.52539721056201 0.509381077147546 1 1
0.459913156069054 0.446065980967749 1 1
0.590597098971892 0.573602319229407 1 1
0.433684134576014 0.421972922888846 1 1
0.458840832951043 0.446685949415968 1 1
0.594956859376762 0.57776296427178 1 1
0.670001086880331 0.649826066855024 1 1
0.575621847977693 0.558862701630601 1 1
0.644923524499801 0.626611761999308 1 1
0.580313938117041 0.563439704435452 1 1
0.593903127802537 0.575669620457802 1 1
0.472258898755212 0.456582234805457 1 1
0.468461550667135 0.454965719337253 1 1
0.595989569491459 0.579467514280807 1 1
0.637455492775845 0.619254937150034 1 1
0.518591612943342 0.503048762527072 1 1
0.481948469733619 0.466872198844222 1 1
0.387492513155709 0.375174090169364 1 1
0.484868843441021 0.472118683322864 1 1
0.505924076004439 0.492222142192005 1 1
0.475307481728909 0.461660438853642 1 1
0.482107334943279 0.468330016216222 1 1
0.521995620356376 0.50567301985607 1 1
0.670530212544175 0.650887771312224 1 1
0.538830120639842 0.523747403552752 1 1
0.515757835324315 0.499601660731538 1 1
0.453091658931563 0.441212641694838 1 1
0.47574072251232 0.461933026667198 1 1
0.292149233658976 0.282343951680996 0 0
0.416470859778729 0.404763401158694 1 1
0.545063931478411 0.528324637799843 1 1
0.510042308204289 0.495774857032224 1 1
0.48050239547282 0.466838971647724 1 1
0.42569598991386 0.413435591956129 1 1
0.41461261746256 0.401837155268468 1 1
0.465942248857321 0.451493467709508 1 1
0.485352599435224 0.470950803463313 1 1
0.481507218293639 0.466394675812914 1 1
0.444923153238391 0.43277547042325 1 1
0.580265020950984 0.562393532476749 1 1
0.561521001844899 0.54515313381291 1 1
0.458333247382209 0.445709943367377 1 1
0.480840501542649 0.466331361776652 1 1
0.76744332692125 0.743750396363905 0 0
0.409730513089422 0.39851243440474 1 1
0.617711371168797 0.598859982904357 1 1
0.56686486117122 0.551152741973851 1 1
0.620683357170561 0.601068754550147 1 1
0.525929339324414 0.509919376679052 1 1
0.71561886488824 0.695746987374687 0 0
0.463868920759386 0.450310686582388 1 1
0.46244612151584 0.44996201950859 1 1
0.369614537873408 0.359212129323273 1 1
0.454110132282391 0.440913751122094 1 1
0.549663205636619 0.533796349575408 1 1
0.478621797280428 0.463888182010979 1 1
0.364102067869798 0.353414206794624 1 1
0.560597033456509 0.544730926901037 1 1
0.743991077208319 0.721362226288538 0 0
0.700172811383153 0.680397055541353 0 0
0.468543419505862 0.454245540369291 1 1
0.446141025358792 0.433101992865152 1 1
0.502619106151044 0.486084156857593 1 1
0.487132473568277 0.474163501826851 1 1
0.479122681327291 0.465822013018958 1 1
0.345430955048385 0.335093426501825 1 1
0.469787657720306 0.454536442438616 1 1
0.529975099953542 0.51302694406574 1 1
0.518566020484814 0.503367321812873 1 1
0.488101553408931 0.47426313832085 1 1
0.448163478743776 0.436270778298226 1 1
0.384373312632206 0.371904016069956 1 1
0.455571787802562 0.441858290404649 1 1
0.588324595254563 0.571568908416166 1 1
0.508220418370573 0.493473132328728 1 1
0.659239181207644 0.641216149813265 1 1
0.597170070309637 0.579602965660101 1 1
0.49491533531427 0.481360757498581 1 1
0.432177027279843 0.420432859206831 1 1
0.492797468163182 0.478465784819216 1 1
0.570894160635472 0.554262418753512 1 1
0.506259065275238 0.492077805487051 1 1
0.608020728810438 0.591209155478423 1 1
0.47039854128452 0.455623366753897 1 1
0.355000008169084 0.343815499148228 1 1
0.473645327768742 0.459410795861032 1 1
0.493403385538958 0.476826401996243 1 1
0.44350936867905 0.430040390174843 1 1
0.528359190927471 0.512089665727763 1 1
0.443500330964157 0.42864764432056 1 1
0.336022869784238 0.325426941047944 1 1
0.27125271033824 0.263170624477436 0 0
0.561999194433469 0.546580815691187 1 1
0.431395924754813 0.418623059663768 1 1
0.46618338447353 0.451357961285074 1 1
0.468457082744847 0.456320436299116 1 1
0.525121738367414 0.511624607014328 1 1
0.524661961332006 0.509555870778699 1 1
0.568149650693425 0.550755001480922 1 1
0.379982580855437 0.369391543810866 1 1
0.536558611087143 0.521715572660414 1 1
0.522486992409473 0.507488006946704 1 1
0.482187256709728 0.467892780632517 1 1
0.457298443518197 0.443950829170171 1 1
0.429857828512319 0.417576907163622 1 1
0.348629996949846 0.338976454266181 1 1
0.553939431058073 0.537630408080595 1 1
0.500382676645762 0.485208368006915 1 1
0.415253867576279 0.403415785073182 1 1
0.431463704660226 0.419104868727147 1 1
0.53834735813532 0.521969132835107 1 1
0.494599631117088 0.4797349346019 1 1
0.319510036558059 0.309906198789471 0 0
0.634291475490195 0.615748440721271 1 1
0.37472470920138 0.365079747854164 1 1
0.349744809337401 0.339896609620228 1 1
0.501949547004909 0.488292351362296 1 1
0.418382748498411 0.4049308693984 1 1
0.385854981254552 0.373954927819399 1 1
0.435716142153098 0.423351580044707 1 1
0.525807252713539 0.509665090540707 1 1
0.411514904847863 0.399510881429098 1 1
0.514105595423466 0.498779856209139 1 1
0.611982700863978 0.592564909284553 1 1
0.373036477877994 0.363445893243015 1 1
0.560426007753245 0.544424556041738 1 1
0.494862112442093 0.481258799543542 1 1
0.472656824733697 0.459089550991498 1 1
0.59043999295921 0.573465374409743 1 1
0.42356319998052 0.411116822149617 1 1
0.662236744898613 0.642360696180525 1 1
0.436015499893003 0.423853667302873 1 1
0.598865472463228 0.579795963474987 1 1
0.612656863651106 0.594746211452687 1 1
0.567032803105517 0.55207003535883 1 1
0.630014019208339 0.612060329904122 1 1
0.479492754910224 0.464178466224275 1 1
0.454647732659063 0.441265579899222 1 1
0.57411549704181 0.557259663546403 1 1
0.541562926602269 0.524051062432879 1 1
0.561515460659816 0.546163179269478 1 1
0.371446483934646 0.360089727345716 1 1
0.495663092424417 0.479650297645731 1 1
0.468603820926994 0.454634422212963 1 1
0.503303695241357 0.488123778948309 1 1
0.442471170141749 0.429535721353953 1 1
0.61780655499229 0.59942858110482 1 1
0.600671439563451 0.583568877992141 1 1
0.527684616315965 0.512714940725274 1 1
0.612097134905275 0.594736113274603 1 1
0.535393315322617 0.520475060394696 1 1
0.523880213293324 0.508353167882877 1 1
0.498184638726779 0.484773879979224 1 1
0.556177729091747 0.540828250735037 1 1
0.688757165984584 0.669469276962371 1 1
0.44719543897289 0.434174646905827 1 1
0.499323585356762 0.483715371708771 1 1
0.54358134632084 0.526212452328349 1 1
0.483922901254321 0.469413131806541 1 1
0.452152879560473 0.439955919121863 1 1
0.555159557067758 0.538982590074456 1 1
0.274260958132478 0.266421967351546 0 0
0.43307435228873 0.421113345233259 1 1
0.411816008973664 0.40016181254984 1 1
0.608867902584726 0.590003634668718 1 1
0.562754855552221 0.547423796293985 1 1
0.454291255475655 0.440054093109327 1 1
0.579096457630128 0.560675812885389 1 1
0.385201959879681 0.373866061257433 1 1
0.446981066464119 0.433100843777167 1 1
0.483146242308749 0.468082714746439 1 1
0.458166396767501 0.444470131297518 1 1
0.398919053109901 0.386977496476044 1 1
0.364279512924481 0.35367412487092 1 1
0.413268255231163 0.402608955581492 1 1
0.484052853207452 0.470442953027441 1 1
0.382986572008264 0.372541257469442 1 1
0.48777776799934 0.472255442973847 1 1
0.364801705334179 0.354531782044649 1 1
0.554681396273348 0.537901230806934 1 1
0.458298178937212 0.444870840471699 1 1
0.413952947101123 0.402470439011612 1 1
0.519234276759152 0.503654357572415 1 1
0.615117822744788 0.598306226427862 1 1
0.42079504506979 0.408776918934952 1 1
0.617003865096865 0.598542767213415 1 1
0.575921206666124 0.558694815739464 1 1
0.518705189987084 0.503101578531037 1 1
0.387514174090973 0.375347638809724 1 1
0.498547119524563 0.484591866443398 1 1
0.590693607621253 0.574216460024763 1 1
0.565903132696157 0.547165446963242 1 1
0.416311147139469 0.403800780141029 1 1
0.403830089108356 0.392069755521005 1 1
0.422427759358864 0.410541367929174 1 1
0.434836225909621 0.421099254534196 1 1
0.345777748706815 0.335557443094555 1 1
0.506090620021952 0.491984519594119 1 1
0.640928170497159 0.624020902768631 1 1
0.382035975783449 0.371223875822723 1 1
0.52976919000513 0.513467240928138 1 1
0.427839066928934 0.41714201010453 1 1
0.33981839325938 0.329657147653229 1 1
0.436743047326459 0.424623508643258 1 1
0.446903573883099 0.4344196057462 1 1
0.404030432447668 0.391498813760936 1 1
0.517436062431084 0.500858912416924 1 1
0.514816791934773 0.498682848981477 1 1
0.59485583644114 0.57537622879686 1 1
0.676404132624289 0.657136473633629 1 1
0.546334980825867 0.529196270156345 1 1
0.266707535154881 0.259533381596421 0 0
0.720893595810262 0.700650086736436 0 0
0.464229694581329 0.450982210916894 1 1
0.639928209126521 0.621894370443088 1 1
0.521251774773011 0.506220620874669 1 1
0.478978808517247 0.464840015837039 1 1
0.525638380646191 0.510981331250725 1 1
0.417427093584332 0.405364069353214 1 1
0.470872936103098 0.455709149365738 1 1
0.472655787164446 0.459555646590455 1 1
0.378234421715172 0.367214859575373 1 1
0.545059703939586 0.528985887899668 1 1
0.446868416565912 0.433645230838415 1 1
0.561478544650177 0.544749942289134 1 1
0.649591716402634 0.630915795308185 1 1
0.473980712694048 0.459999885284296 1 1
0.62252757377245 0.605034632889559 1 1
0.565329573531945 0.55052527179194 1 1
0.609683842057941 0.591295792194537 1 1
0.438459019785267 0.426139796271206 1 1
0.438111183377679 0.426338607642594 1 1
0.345742256656805 0.33488467167585 1 1
0.475748617980984 0.461374573800677 1 1
0.288664267163639 0.281225371412502 0 0
0.58635038266432 0.56906709687715 1 1
0.501990622865825 0.487414968140932 1 1
0.324359225887763 0.315867958379743 0 0
0.72385084917405 0.699467054052741 1 1
0.489523980401937 0.474757595050178 1 1
0.50274500478203 0.489014458144009 1 1
0.512402754888929 0.497303014686128 1 1
0.445212870637203 0.432087288612806 1 1
0.611493754920985 0.59392080029512 1 1
0.423541185258801 0.412095275593305 1 1
0.421804749061905 0.408924553751418 1 1
0.500178889695354 0.48670167409692 1 1
0.37821717712045 0.367154614312735 1 1
0.413738099650077 0.402466486898667 1 1
0.639320861479701 0.622117869773303 1 1
0.670538130887111 0.651631949974645 1 1
0.543254419394533 0.527027496059905 1 1
0.652459768933255 0.633933592822671 1 1
0.479533648189181 0.465795391024704 1 1
0.569699426657568 0.552574437556978 1 1
0.533280629039348 0.517681144966196 1 1
0.445854166644401 0.433869523536631 1 1
0.416295321047925 0.40521005682686 1 1
0.504836741064872 0.49087966871936 1 1
0.610720791241393 0.592835913180327 1 1
0.655679224179543 0.636390154628542 1 1
0.478755379829855 0.463985951617441 1 1
0.620409745451158 0.603625347563113 1 1
0.534748772992298 0.51796716006606 1 1
0.647953707340073 0.629175897854934 1 1
0.673700539441758 0.654036723814118 1 1
0.468532963769081 0.455373792373447 1 1
0.582235557751923 0.56530289471144 1 1
0.48885291188795 0.473573259612417 1 1
0.56721318737628 0.552120682987674 1 1
0.413854485850397 0.401813872380443 1 1
0.631552054368769 0.61361777107273 1 1
0.598900053069492 0.58125626458292 1 1
0.55009125131663 0.53397924125294 1 1
0.434835193271575 0.419795065361805 1 1
0.316275303821481 0.305973018254022 0 0
0.488396275593084 0.473656917531398 1 1
0.487553825827271 0.473444406970837 1 1
0.646605868645361 0.628036066588883 1 1
0.625500744704159 0.607541555724257 1 1
0.51712611485998 0.501789146317753 1 1
0.363449419404653 0.352123921297943 1 1
0.539691927625149 0.524445171545834 1 1
0.762629223974562 0.737732916922936 0 0
0.413682873843544 0.402063268222199 1 1
0.477638897338363 0.463636991739462 1 1
0.414387758928843 0.403143420063055 1 1
0.492662765959913 0.478184945087573 1 1
0.401869987213161 0.390023772831037 1 1
0.494076486522842 0.479023008166972 1 1
0.389844087663754 0.378841065271233 1 1
0.400591210888335 0.389021558389395 1 1
0.551040846058273 0.535485827776987 1 1
0.497010726095807 0.483135602454793 1 1
0.625728851767757 0.607482334040441 1 1
0.429751027142852 0.417665278090718 1 1
0.549496597971452 0.533512886272574 1 1
0.534947726771997 0.520630790999385 1 1
0.487053082215778 0.473145669355475 1 1
0.513191846164435 0.499620696436941 1 1
0.648678222702909 0.629103568980015 1 1
0.469126735462901 0.455498080081166 1 1
0.580030587073376 0.563369345736586 1 1
0.413869035134711 0.402071652232503 1 1
0.440051376999736 0.428239650553904 1 1
0.537028817476179 0.522125321502887 1 1
0.472322320023876 0.460743406371053 1 1
0.436962571032094 0.423859076449029 1 1
0.365793867275743 0.356002905816199 1 1
0.640409820058497 0.621061116367853 1 1
0.423537999887532 0.41030163398107 1 1
0.548090152886628 0.530956724610644 1 1
0.506412838179557 0.492059158807657 1 1
0.498869145024182 0.484995573240519 1 1
0.485559869096947 0.470482534359607 1 1
0.408666652302577 0.397041500388163 1 1
0.439045321181242 0.426054505351349 1 1
0.477482789597759 0.464614944005461 1 1
0.624622404402493 0.605899463371616 1 1
0.570094149223919 0.553216735765091 1 1
0.497184047495689 0.483543312961699 1 1
0.581742879610841 0.565610783555182 1 1
0.486973269782075 0.472228092793348 1 1
0.412407212264258 0.40068572324036 1 1
0.565364098701033 0.550095676609115 1 1
0.543625969359432 0.528125147612071 1 1
0.504278919395793 0.489627509347567 1 1
0.700969574980097 0.678906816262547 0 1
0.466885514607771 0.453241276067673 1 1
0.556720968268332 0.540859699003271 1 1
0.359396844019479 0.349585085875155 1 1
0.631884694893318 0.6135563650169 1 1
0.452113399112768 0.439285752150199 1 1
0.411759269883374 0.399976360775805 1 1
0.553640846880151 0.537207944801316 1 1
0.629183528731235 0.610967443058884 1 1
0.496700416715384 0.481650494083457 1 1
0.491116915841922 0.476286368615455 1 1
0.628651039443695 0.610587327001734 1 1
0.675903802956425 0.657594119198312 1 1
0.42706463276547 0.414865946669943 1 1
0.425901620396066 0.413824214755869 1 1
0.351683451336962 0.342192986300786 1 1
0.374483848477389 0.363805265019134 1 1
0.506480329571058 0.49272843376819 1 1
0.515849780606964 0.499928135017077 1 1
0.562073755582555 0.546298105878409 1 1
0.448769489140425 0.43610842203122 1 1
0.299946981294341 0.289219109863797 1 1
0.567076224440396 0.55038424333041 1 1
0.458968587564903 0.445742783262082 1 1
0.499739648521614 0.484060386560897 1 1
0.510874977394245 0.498023611481883 1 1
0.571463760263842 0.554489849781888 1 1
0.503705148420762 0.489269128620274 1 1
0.472151065003386 0.458564873627999 1 1
0.573396363239873 0.556445336021369 1 1
0.593361434999469 0.575362403016782 1 1
0.455173977558326 0.443231940489828 1 1
0.448335340294958 0.436634686491443 1 1
0.534087960807739 0.518358078843553 1 1
0.672429350357496 0.65079811852949 1 1
0.410897632533165 0.397661087481991 1 1
0.308919615904321 0.299259304676546 0 0
0.472459487704515 0.458486570813929 1 1
0.30729478068975 0.298301651681529 0 0
0.390968938269136 0.379056381414524 1 1
0.411638099023179 0.400051326451677 1 1
0.351512158129574 0.340694889917292 1 1
0.469916739120837 0.456670905013125 1 1
0.473669058399723 0.459411074335628 1 1
0.448935419265943 0.435806508618208 1 1
0.609524889323255 0.593578106486224 1 1
0.586755140550385 0.568663247120878 1 1
0.497371147564501 0.482668421554909 1 1
0.598652711460324 0.580494463741842 1 1
0.421845216566153 0.409849142461515 1 1
0.479209928918236 0.464932744744596 1 1
0.525817484200858 0.511407019942298 1 1
0.507702907666173 0.493552902813677 1 1
0.422015348744908 0.409917995956035 1 1
0.546554567656414 0.52911226856668 1 1
0.532217031303546 0.516409963172428 1 1
0.505605366364018 0.490437033793498 1 1
0.403513020469371 0.391756325780407 1 1
0.640289525948375 0.621518577225684 1 1
0.504527291498727 0.488900082887327 1 1
0.484143973533137 0.469427570660158 1 1
0.433862416968151 0.420459106523651 1 1
0.597887050612277 0.580571256851918 1 1
0.62669034174584 0.607539709158186 1 1
0.530613434746112 0.515433195718735 1 1
0.319805146316708 0.309967047902849 1 1
0.474710327242997 0.460952212691803 1 1
0.638535883424567 0.620483347118889 1 1
0.500536805193442 0.485900922863675 1 1
0.246394507925657 0.240326148686583 0 0
0.412257504009416 0.400574295266368 1 1
0.482276556450744 0.468992299392034 1 1
0.463034347781624 0.449574918175404 1 1
0.523250085838637 0.507908845568095 1 1
0.390980057602998 0.377700665104739 1 1
0.509617741813917 0.494406830542625 1 1
0.591560038851449 0.575498709904916 1 1
0.54665081932405 0.53127647777529 1 1
0.608411386236051 0.591153220613471 1 1
0.504863452672758 0.490554086212129 1 1
0.605618565440463 0.587101286737249 1 1
0.509027371504139 0.492268224296714 1 1
0.48824657094557 0.474754862759469 1 1
0.568558795853292 0.551706738900939 1 1
0.494338259174471 0.481715383819129 1 1
0.500310712618428 0.48354459113603 1 1
0.661563475079851 0.643724628772062 1 1
0.433114926713926 0.421365723543191 1 1
0.414755104970613 0.402908409595919 1 1
0.490698173658672 0.476980689522557 1 1
0.432749711846134 0.420049913659994 1 1
0.569910082392177 0.553514930283199 1 1
0.535146514251836 0.519311110514 1 1
0.591896618413508 0.574339176945074 1 1
0.529922949897319 0.514396198086869 1 1
0.613873417316091 0.596580035828916 1 1
0.61734963374372 0.598792116800419 1 1
0.5386662337639 0.523456593572685 1 1
0.562002267783351 0.5488575652057 1 1
0.487764954538895 0.472751665441725 1 1
0.389327673915812 0.378889506452317 1 1
0.458631928459524 0.446028802771757 1 1
0.491070325233022 0.477420848926271 1 1
0.451653564067642 0.436605678696559 1 1
0.690341136182521 0.670507847495063 1 1
0.392300470555712 0.381375500601532 1 1
0.502675418508451 0.48790713945212 1 1
0.414761177131494 0.40325836079961 1 1
0.629260662637685 0.610942525298591 1 1
0.489794493461324 0.473978561669863 1 1
0.452292349190858 0.43897577170137 1 1
0.49578999536227 0.480758705696644 1 1
0.418108364979219 0.405836941558287 1 1
0.699858997126466 0.679931816957219 1 1
0.556448485094051 0.540159176157537 1 1
0.702620507526405 0.68058270717905 1 1
0.452113701386597 0.437728936748706 1 1
0.441453257511004 0.428413016162604 1 1
0.560016170311737 0.542878518016884 1 1
0.546169873423488 0.53094131528575 1 1
0.413906085567578 0.402594828748391 1 1
0.674346220753783 0.655575068590185 1 1
0.511042259636273 0.495777884393942 1 1
0.418643468773689 0.40701155352354 1 1
0.516639387820185 0.501069358808332 1 1
0.455174030615788 0.44216817270744 1 1
0.466779581986879 0.453474949800168 1 1
0.449953557458043 0.437436258615009 1 1
0.452934606638765 0.441374111006363 1 1
0.38584600952354 0.374680398622223 1 1
0.519706562394941 0.504195169630119 1 1
0.490107858244577 0.475384638322442 1 1
0.656554951250542 0.63619476733894 1 1
0.374146438433845 0.364049539083932 1 1
0.584678265887437 0.56771702268327 1 1
0.472462994692772 0.458215466835115 1 1
0.329914731019504 0.320620580654782 1 1
0.579657977779688 0.562021449022669 1 1
0.541107318048433 0.526489544643114 1 1
0.480346519594756 0.465988318708892 1 1
0.535833779796523 0.521065970960634 1 1
0.593911457565358 0.575350586446961 1 1
0.480603038091378 0.466039011215043 1 1
0.396450402408078 0.385447483586556 1 1
0.576330621067989 0.558450750954335 1 1
0.524757603742437 0.50836829490859 1 1
0.48791250777064 0.473288239517956 1 1
0.583459108283627 0.567539593984522 1 1
0.483622253856025 0.469306516348421 1 1
0.541999181180194 0.522834461307966 1 1
0.496693653138838 0.480620171105552 1 1
0.545789046949282 0.529758934675758 1 1
0.534408059056956 0.518250841485848 1 1
0.587049943166966 0.568751799764065 1 1
0.409846480372402 0.397334575524515 1 1
0.410718612272227 0.399385107980421 1 1
0.479915721288349 0.466593853076427 1 1
0.45504289869545 0.441644376991022 1 1
0.537185291790672 0.521264470994216 1 1
0.490438447760368 0.475670191546552 1 1
0.608908696916056 0.590820331396211 1 1
0.502312371430296 0.488114717700343 1 1
0.479070230039491 0.464360895848248 1 1
0.531567340653814 0.515556306643873 1 1
0.306192580930992 0.297479941907327 0 0
0.464542240745942 0.452999146231236 1 1
0.534119031776215 0.518768974780002 1 1
0.473559633860186 0.459254780974375 1 1
0.591735814197562 0.574590183575559 1 1
0.568120018057443 0.551190226559951 1 1
0.339386571809526 0.329347695908569 1 1
0.426734867652638 0.413907173327655 1 1
0.466093525793002 0.452589241996814 1 1
0.47953813166045 0.463490638901224 1 1
0.482338059294528 0.467454270193134 1 1
0.461255661011961 0.448073780569277 1 1
0.494555980241291 0.480109756759819 1 1
0.323539286617423 0.314986681911308 0 0
0.288911099604244 0.280475259774122 0 0
0.438281551550886 0.424615865442299 1 1
0.509869809501391 0.495901324661188 1 1
0.538128192464136 0.521697922193219 1 1
0.48162723621205 0.469161104182592 1 1
0.428155445705768 0.41606311303509 1 1
0.493529517725671 0.478109799166953 1 1
0.529981062944912 0.514275072004795 1 1
0.670573487739167 0.652092733638679 1 1
0.497390094394779 0.483266709618168 1 1
0.638854174933859 0.621004913535622 1 1
0.285928932079763 0.276717780199738 0 0
0.489686745471624 0.475493250462053 1 1
0.506580811198888 0.491691756527227 1 1
0.632399487894439 0.616399029690539 1 1
0.451817926994185 0.440463505271573 1 1
0.482966210133637 0.467562055688675 1 1
0.38666874670062 0.375760212592898 1 1
0.75944662450366 0.73695140947713 0 0
0.434409525295984 0.421018579707749 1 1
0.65189279131348 0.63320438618456 1 1
0.322425767405751 0.312933765911324 0 0
0.460525461404114 0.44668714022828 1 1
0.492674634904849 0.47770847457765 1 1
0.672270628503558 0.65253675621501 1 1
0.377679214818466 0.367149691061142 1 1
0.560921401470665 0.543354161155052 1 1
0.503370208953826 0.489262378742456 1 1
0.531710144524718 0.517090371568993 1 1
0.488128286846686 0.474090497034894 1 1
0.461425875015462 0.447869106175428 1 1
0.5947135551434 0.576882520038886 1 1
0.582423773002051 0.566391085698547 1 1
0.518608847490774 0.502013129203829 1 1
0.413845416870666 0.401923594692489 1 1
0.54955518773188 0.533387590582042 1 1
0.561186937231971 0.542631199370624 1 1
0.450962663763624 0.436806554812195 1 1
0.558158627407767 0.543019164906276 1 1
0.613092013289823 0.595747620250831 1 1
0.530438926790568 0.515047886156835 1 1
0.418101914754306 0.405261300771098 1 1
0.580290210969231 0.563682466330992 1 1
0.47236763708151 0.458293588372263 1 1
0.474968291706018 0.461639136946677 1 1
0.49833085517708 0.484788236622014 1 1
0.577427044598555 0.560270602742134 1 1
0.476937143795524 0.462999646834556 1 1
0.487819507226415 0.473194179253476 1 1
0.409398140707412 0.39533543163919 1 1
0.483114431485047 0.469296053701372 1 1
0.64764099837674 0.630304475487122 1 1
0.550084555561857 0.535159405599687 1 1
0.463053391332898 0.449727037178449 1 1
0.531104680932539 0.516055515978828 1 1
0.432784247989283 0.419933247746261 1 1
0.475414992406153 0.46137968204763 1 1
0.379564299519227 0.368380240285516 1 1
0.491461756183779 0.478324231657229 1 1
0.604938362697662 0.587959891827356 1 1
0.589893348932761 0.572209784000095 1 1
0.303548949294377 0.295576222332455 1 0
0.400152238250918 0.387496488613008 1 1
0.462280965390349 0.449186702820251 1 1
0.536377495596803 0.519523226751005 1 1
0.56109355359599 0.545182675099642 1 1
0.505475774613476 0.49145061997861 1 1
0.60360787452242 0.585477076684222 1 1
0.519060957830026 0.503004467608172 1 1
0.636334870306675 0.616397656979535 1 1
0.603523188361937 0.58482372497391 1 1
0.515512093043364 0.499451935765166 1 1
0.541488532486722 0.526576870077957 1 1
0.465215734976833 0.449923433294924 1 1
0.524544605794936 0.509778313793288 1 1
0.440445749578186 0.429087166636058 1 1
0.390048480058584 0.37824846099146 1 1
0.722217404719974 0.703197048072138 0 0
0.493799503143492 0.479917774174737 1 1
0.540467176990975 0.523954878641992 1 1
0.345853630672402 0.335997738052874 1 1
0.58884084745425 0.57194202086872 1 1
0.623234095521948 0.604578280783791 1 1
0.466376777700596 0.452162924905621 1 1
0.327445547465307 0.318927949378369 1 0
0.559457285070095 0.542139789968222 1 1
0.679027705208361 0.659873776081781 1 1
0.409272975076496 0.396276564354457 1 1
0.570963023661802 0.554756199483157 1 1
0.490763256288594 0.477267326693716 1 1
0.48433519911963 0.470417611448712 1 1
0.615581402509777 0.59858086006565 1 1
0.473085970939767 0.459860065375056 1 1
0.470589610507176 0.458383157401057 1 1
0.435916809234817 0.421287705642634 1 1
0.434296012402443 0.421904293585403 1 1
0.564739596139101 0.547763503018344 1 1
0.543372921105424 0.528306508037693 1 1
0.468598506026028 0.454842076559192 1 1
0.437878765656787 0.424406343987312 1 1
0.541684162112397 0.525109741287212 1 1
0.582977731434066 0.566955188023219 1 1
0.558415330834394 0.541933096559688 1 1
0.573714864591237 0.556189902946884 1 1
0.460256149798641 0.447439573295606 1 1
0.386940258896128 0.374402039467341 1 1
0.614115177488151 0.597405609765933 1 1
0.573309836116998 0.555488323032411 1 1
0.329682599093627 0.320265897305008 1 0
0.551099451179923 0.536534284529977 1 1
0.392406351190637 0.380945621431843 1 1
0.574568276956049 0.556332966584692 1 1
0.484828717223415 0.471175996444948 1 1
0.474876915930169 0.461375519796849 1 1
0.559798551638838 0.54312376305093 1 1
0.457080204931415 0.443882808909939 1 1
0.520036733491707 0.503268803331106 1 1
0.632762652385446 0.614688405392845 1 1
0.410711460191804 0.399020325256191 1 1
0.475779697235982 0.462571477418145 1 1
0.387827769654582 0.37676875265592 1 1
0.440126346978511 0.428251277526304 1 1
0.41901203219557 0.407511789955965 1 1
0.526316043343768 0.511607094814454 1 1
0.561097896395098 0.544958713665905 1 1
0.53472657108207 0.519486210172779 1 1
0.581755247323726 0.566308672112999 1 1
0.546244128005235 0.530550799801183 1 1
0.510834876422701 0.496601443734416 1 1
0.373817625686396 0.363455880678852 1 1
0.614764722455093 0.597250229555026 1 1
0.40577599420072 0.393729159494007 1 1
0.403386297097565 0.392207602258341 1 1
0.493752961301902 0.478395067916576 1 1
0.461231501022475 0.448667670434246 1 1
0.448287859151976 0.434851935196799 1 1
0.603134315609566 0.585517438402649 1 1
0.643408850857814 0.625279430445429 1 1
0.425828720448947 0.413673722829831 1 1
0.495594571030375 0.481466529621234 1 1
0.368660691810508 0.359941561845719 1 1
0.382324240543701 0.371444033572984 1 1
0.481273526679401 0.466810107615886 1 1
0.49158042273398 0.476593625034906 1 1
0.596713791573564 0.579611980603798 1 1
0.502213131822153 0.487910093952373 1 1
0.494276584711522 0.480494742583679 1 1
0.489665424227384 0.47211939694074 1 1
0.3452413406354 0.334619742228232 1 1
0.555311005895139 0.539120842294294 1 1
0.41984182254623 0.407089349803754 1 1
0.453725791705542 0.440656409760924 1 1
0.296599986126573 0.288812987941917 0 0
0.41732106554302 0.405019928217265 1 1
0.419568887912464 0.407100913183829 1 1
0.553095470621825 0.536372551975334 1 1
0.547333548779079 0.532080891905321 1 1
0.404028623134648 0.392272601004188 1 1
0.394858765689825 0.383575534814888 1 1
0.536773214403573 0.521761233091203 1 1
0.379624495729298 0.368876706098203 1 1
0.485399159990815 0.470757774161612 1 1
0.598228240905272 0.581438573399909 1 1
0.551525034540114 0.535010417292347 1 1
0.485292411140365 0.471548288680903 1 1
0.506872006281066 0.492830862874908 1 1
0.402332062831786 0.389117104905444 1 1
0.504207175239272 0.490035630108059 1 1
0.332626791554751 0.323590091788287 1 0
0.462002908215613 0.447991542520588 1 1
0.570200995307033 0.553904275420761 1 1
0.454880535461041 0.441729792887841 1 1
0.5621031529816 0.545825648448072 1 1
0.447438943024937 0.434763350672877 1 1
0.36233173765404 0.352263748612632 1 1
0.477359439631472 0.462433611727175 1 1
0.505260011204419 0.489214031285152 1 1
0.463175158176618 0.44972127694755 1 1
0.609368320990701 0.592199296100061 1 1
0.542667462266941 0.527724319474001 1 1
0.677382242055602 0.656507068299411 1 1
0.461267957285487 0.44755590895145 1 1
0.374327229107627 0.363108101433373 1 1
0.63273300530268 0.614709489581707 1 1
0.577863150778204 0.560331129297988 1 1
0.634974787767085 0.616591866867512 1 1
0.52304738722533 0.508526865240544 1 1
0.494238278786432 0.479021963632056 1 1
0.339275392455157 0.328528941709334 1 1
0.437745270148098 0.424804135724933 1 1
0.589040535668261 0.571425445275457 1 1
0.556196423201603 0.540539773203306 1 1
0.436518014230424 0.425398510789525 1 1
0.41948992958602 0.40911575989739 1 1
0.59152599824106 0.573871937519134 1 1
0.411001267840239 0.399042328873975 1 1
0.752539017386255 0.728943089981484 0 1
0.404484056357587 0.390114034263515 1 1
0.571814130892482 0.553876772711537 1 1
0.452843912322452 0.440645006451465 1 1
0.383360121386424 0.370977087166304 1 1
0.669409011706406 0.649804985046565 1 1
0.54760026057927 0.53231965182477 1 1
0.457178037661732 0.443786998995095 1 1
0.384419067787274 0.37334026037637 1 1
0.59637562568756 0.579566125291106 1 1
0.401220432726851 0.389836213497057 1 1
0.361745965967963 0.351134152935609 1 1
0.456419016927171 0.443568510764672 1 1
0.404643638285787 0.391668313697472 1 1
0.403833304520415 0.390204528327007 1 1
0.576908214816961 0.559987565364136 1 1
0.584397354775813 0.56822910022044 1 1
0.612389364978709 0.595180986350444 1 1
0.458076659092183 0.445078551368079 1 1
0.403249786763812 0.392988387194782 1 1
0.375866934161237 0.364460444797062 1 1
0.430669306188381 0.418969185029374 1 1
0.501215388086023 0.487505647724512 1 1
0.354884523810758 0.344142044751255 1 1
0.50778661808405 0.494138378193904 1 1
0.47773038639866 0.463593520494603 1 1
0.563394207926636 0.545377826738259 1 1
0.534345905835701 0.521361564958812 1 1
0.431155186858837 0.418824445764725 1 1
0.488099914431254 0.474101001548089 1 1
0.526082367667839 0.510264122884597 1 1
0.351252606020357 0.340060382286623 1 1
0.659970896917392 0.640531066033038 1 1
0.363754512334587 0.35365308716126 1 1
0.592408089753961 0.574408309186014 1 1
0.465970604737224 0.4527319003604 1 1
0.516494863859851 0.500892143102074 1 1
0.422839546971698 0.409480033660885 1 1
0.321999277801439 0.312328400952163 1 1
0.556921941111676 0.540816261558215 1 1
0.37325885592127 0.362910761697175 1 1
0.366797414317762 0.356372033462779 1 1
0.597213128560082 0.580461298631641 1 1
0.454918094666401 0.440620445753077 1 1
0.455922828320304 0.441826760159575 1 1
0.371445139781477 0.35873628614882 1 1
0.46446713575137 0.450190039829776 1 1
0.51455460146199 0.499910557825669 1 1
0.485575031445954 0.470491307189539 1 1
0.490687759825128 0.474616649885939 1 1
0.50750159421915 0.493144862281959 1 1
0.53826437792758 0.52300175645739 1 1
0.409409113034174 0.397501266126407 1 1
0.52681958648154 0.511984607063334 1 1
0.455670728741314 0.443237761711508 1 1
0.453931871146918 0.440393234472293 1 1
0.46394481033725 0.450690987962434 1 1
0.469964210369223 0.456576657659236 1 1
0.557193570772795 0.541241174219154 1 1
0.509555783341655 0.493347790070583 1 1
0.437785319754305 0.42570270994879 1 1
0.425902473159206 0.414339525988026 1 1
0.497538382275041 0.48264982150257 1 1
0.574770449196919 0.559016385194318 1 1
0.415804839659911 0.404160181860647 1 1
0.576544590495093 0.557276381061574 1 1
0.428121990218545 0.415792440075683 1 1
0.47153510688908 0.458411530131348 1 1
0.323619191624776 0.314059592921042 1 0
0.461377757586443 0.448469837921348 1 1
0.648614417728031 0.629581059575147 1 1
0.667043517615415 0.648555602516819 1 1
0.442424510002034 0.430415402498527 1 1
0.712703958926193 0.692096409289026 1 1
0.467612413016587 0.45402886696206 1 1
0.42281920929792 0.411127255779655 1 1
0.626588318679578 0.608518870311045 1 1
0.322101436708633 0.31196292095214 1 0
0.513437626206641 0.498653817002663 1 1
0.476495986117494 0.462127436144386 1 1
0.446436448985129 0.43358146553618 1 1
0.408264430333462 0.397315724983785 1 1
0.585988385984229 0.570189395593075 1 1
0.559797464688306 0.543564637951807 1 1
0.598252352674775 0.579754766840753 1 1
0.439321336315188 0.42628460254763 1 1
0.520484723238736 0.504520620945514 1 1
0.419227777997443 0.406892127196373 1 1
0.372458942882869 0.360915507399331 1 1
0.509908491186197 0.494095636783969 1 1
0.492392646373248 0.478907628589042 1 1
0.531921246000535 0.515757076208018 1 1
0.404651271018566 0.394104469348562 1 1
0.322523433475432 0.313604670823421 0 0
0.573648118808784 0.555644688699548 1 1
0.469180993078833 0.455220282348705 1 1
0.507033077564314 0.492859686112438 1 1
0.497680197676538 0.482857402642953 1 1
0.429458050238419 0.41668738226707 1 1
0.550990364826953 0.535902627278844 1 1
0.418942878738689 0.407586520364319 1 1
0.441452555374272 0.43001823872689 1 1
0.348966750726315 0.339255328514645 1 1
0.64465563281752 0.627355362599692 1 1
0.43263164909711 0.419957538382274 1 1
0.570120013768641 0.552401073763746 1 1
0.391987019450286 0.380849665845653 1 1
0.406554723917222 0.394522697179034 1 1
0.623182528031051 0.604601168749725 1 1
0.575503116752803 0.558450949815224 1 1
0.546373604813236 0.530529222235795 1 1
0.454802460971437 0.441311630333857 1 1
0.436849042907353 0.425028442196158 1 1
0.540001301441504 0.523510939042457 1 1
0.524056414873338 0.51007140718346 1 1
0.568317893525547 0.551930378444002 1 1
0.364301213372817 0.353570822800654 1 1
0.45895070885765 0.445460316503284 1 1
0.49831977226841 0.485206398485865 1 1
0.523210292862377 0.508496247912406 1 1
0.57698766748132 0.560368660366107 1 1
0.461967105360195 0.449039588135812 1 1
0.575652686556593 0.55842932032674 1 1
0.559232332467958 0.543318334243312 1 1
0.654159961605511 0.634504999775121 1 1
0.4494442575664 0.436733049318558 1 1
0.398301970177636 0.386221242754217 1 1
0.38633191904525 0.375575429539867 1 1
0.546948223885782 0.530846919305117 1 1
0.513787899366747 0.500029228446566 1 1
0.491687337809637 0.475149797181456 1 1
0.444999155692219 0.43106306898195 1 1
0.521304122436573 0.505809307149384 1 1
0.555691062909378 0.539758636700983 1 1
0.461157232743342 0.44619954829369 1 1
0.574874656021822 0.557448569084259 1 1
0.403768304200165 0.390488067136524 1 1
0.436874162666062 0.424917177571925 1 1
0.502040189836881 0.488276159210184 1 1
0.430695895830338 0.419206549982417 1 1
0.670631344514923 0.649649770064543 1 1
0.53471401014602 0.518995450450341 1 1
0.297860117099024 0.289603162122866 0 0
0.531053499086716 0.513978600745985 1 1
0.700864813406612 0.680891809475078 0 0
0.326014085137374 0.31551069354615 1 1
0.313425545073871 0.304459668570199 1 0
0.422531750863926 0.409213394735122 1 1
0.450273182494295 0.437111397409519 1 1
0.648673015283242 0.628664829106254 1 1
0.55597949622418 0.539466828253266 1 1
0.346495186830879 0.336070110558964 1 1
0.605120300300316 0.587687422461663 1 1
0.547668885803286 0.532276792430587 1 1
0.530162941831066 0.514342933448537 1 1
0.527364330574733 0.512384939336196 1 1
0.610102187739861 0.593487088822723 1 1
0.56037968311396 0.544339764928189 1 1
0.337799825161967 0.327801307628681 1 1
0.44823254879373 0.434908913711423 1 1
0.474614197427745 0.460069208885794 1 1
0.39306020367625 0.381931213241297 1 1
0.659667403664879 0.640371243463891 1 1
0.385823691172444 0.374802958165029 1 1
0.401203059854656 0.387455759190672 1 1
0.571836824325341 0.554476587564407 1 1
0.632038016697944 0.613783147899254 1 1
0.416388683036116 0.404024206835288 1 1
0.662245483153436 0.642642016980071 1 1
0.485097122792777 0.47032248729621 1 1
0.367845794598739 0.358005199948093 1 1
0.430889691040816 0.418992047984595 1 1
0.418817094048157 0.40659480384516 1 1
0.346775140416904 0.337260648325719 1 1
0.498166286311791 0.482281465077618 1 1
0.460652688138333 0.447387862546698 1 1
0.590579047058515 0.575417836133775 1 1
0.531789722390068 0.51815029056078 1 1
0.433330580496328 0.420875027090472 1 1
0.477112871298387 0.462963280576359 1 1
0.400075250478079 0.38974179141975 1 1
0.416347083064786 0.404665773859062 1 1
0.424157658281293 0.411381639758507 1 1
0.53373339092103 0.516441803585851 1 1
0.467680788700316 0.454264250103228 1 1
0.485067120034988 0.471269358577508 1 1
0.629399650059251 0.610969505248446 1 1
0.379615887104554 0.368460186114986 1 1
0.353990344232779 0.344400298934258 1 1
0.593924443876358 0.575889544122832 1 1
0.526245930741374 0.510841773965664 1 1
0.429266658978253 0.417231537245261 1 1
0.500290572456678 0.486152355778377 1 1
0.419424391822976 0.406761650979819 1 1
0.589604684438983 0.571713017195421 1 1
0.459251416660243 0.445215557998765 1 1
0.609251451045262 0.591202826845809 1 1
0.512614549789787 0.496712715569108 1 1
0.681041874764835 0.661003103491969 1 1
0.362828977845289 0.353065730004806 1 1
0.609273976361402 0.591531538977645 1 1
0.552412886288305 0.536848884945277 1 1
0.466067488661741 0.453194978479053 1 1
0.289024960950441 0.281136396418004 0 0
0.585061931614941 0.567557553491779 1 1
0.419178025506228 0.407622448225787 1 1
0.543551549697202 0.527827442329502 1 1
0.389961576056589 0.377421888650696 1 1
0.351851570082879 0.34010657764775 1 1
0.527943989277415 0.512687922257476 1 1
0.488100108372206 0.473752216636153 1 1
0.296287207609502 0.287724392974519 1 0
0.420680511391302 0.408905123865209 1 1
0.511081324914206 0.494446548334265 1 1
0.586461013712296 0.56982049319082 1 1
0.639462481088128 0.622174080790665 1 1
0.40951697123309 0.397719667561116 1 1
0.59277657897444 0.574098525750517 1 1
0.471771886283053 0.457860960265875 1 1
0.567147546184903 0.550280419430075 1 1
0.372707179315942 0.361925203962287 1 1
0.521844765712188 0.506411191606272 1 1
0.448707512824729 0.43656068551051 1 1
0.596070896912517 0.57976494915254 1 1
0.427434695052985 0.414738789562693 1 1
0.384608998297283 0.373319412735787 1 1
0.589529995783456 0.572702550833694 1 1
0.522118413750129 0.507327617626543 1 1
0.508608787919983 0.493227726214423 1 1
0.390682536111655 0.379697052645341 1 1
0.428277866587528 0.414126821482903 1 1
0.548241500171166 0.532984619417975 1 1
0.509697934962736 0.494452698682321 1 1
0.395339026190142 0.382927303673215 1 1
0.488536829204434 0.474258653793296 1 1
0.513392718593915 0.498057359216574 1 1
0.552229454360707 0.536419109432643 1 1
0.379727606950314 0.368351217353787 1 1
0.578233283073602 0.562082731394728 1 1
0.413834662826544 0.402578169744799 1 1
0.431465001232942 0.418694849442505 1 1
0.587781058999499 0.571366606718427 1 1
0.511616140365228 0.496794447707605 1 1
0.356290254032371 0.346550918393943 1 1
0.602213710162527 0.58299117810038 1 1
0.402591469593826 0.389301402194364 1 1
0.439896027862093 0.427491420926528 1 1
0.571126932378789 0.554459240138523 1 1
0.705739269498829 0.687070990785322 0 0
0.49297829473333 0.478348487942762 1 1
0.339662777754568 0.328961613203356 1 1
0.64036965742629 0.621530855252276 1 1
0.525131054357444 0.510742806502686 1 1
0.509397821790463 0.495718238068156 1 1
0.441490920457558 0.429162827849202 1 1
0.386695129630589 0.374908350019209 1 1
0.515261863165706 0.500283425848099 1 1
0.475152544480958 0.460765190652197 1 1
0.583090135039431 0.567411917204021 1 1
0.286669305003386 0.27748148704342 1 0
0.568794115517977 0.551830078980965 1 1
0.468476950298546 0.453285651587346 1 1
0.38995006023321 0.379060163940188 1 1
0.397447463391317 0.386873301434338 1 1
0.37771303900455 0.367369261629216 1 1
0.544407116139182 0.52990431664703 1 1
0.508856909385229 0.494497280583609 1 1
0.475515369913787 0.462835939547612 1 1
0.660426724823749 0.642023201218297 1 1
0.548247205330897 0.532961442828128 1 1
0.547609519762398 0.531958290103632 1 1
0.514174597040529 0.498816842253449 1 1
0.445829338481482 0.432371184760732 1 1
0.785675467677421 0.764136858689888 0 0
0.522129115641185 0.507013554195963 1 1
0.311034744291941 0.301719659967276 0 0
0.598287689747751 0.579413152415055 1 1
0.55389233858954 0.537979790595334 1 1
0.550705770791166 0.534563826553079 1 1
0.540733170434923 0.525661162182042 1 1
0.481723297113813 0.468670499046454 1 1
0.495034646386235 0.481243146977868 1 1
0.418175084871471 0.408045591520747 1 1
0.483275748051048 0.466875287261772 1 1
0.434047996692433 0.422976588800814 1 1
0.523549158588617 0.508088789838718 1 1
0.455423139127339 0.44197286620712 1 1
0.498176492411615 0.48097170435745 1 1
0.557055309896281 0.540986189404213 1 1
0.514565542196849 0.497063555281847 1 1
0.584810111607638 0.566050115591394 1 1
0.381171534924418 0.369890898051623 1 1
0.508169262637121 0.492196969607435 1 1
0.474313693051512 0.4594561339044 1 1
0.331376410408215 0.320702182545114 1 1
0.385571765398427 0.374233087610902 1 1
0.460812905577249 0.448110816215172 1 1
0.500774931685505 0.486557397066984 1 1
0.452664301882765 0.44013446682517 1 1
0.56783748252911 0.551384027074014 1 1
0.447023653702063 0.434504012676935 1 1
0.490555518420808 0.475759457050637 1 1
0.664439126479877 0.645634638365515 1 1
0.4713995202077 0.456309610144636 1 1
0.57798591769291 0.56206217653577 1 1
0.505583267976276 0.490774656874871 1 1
0.500517687104461 0.486262035885828 1 1
0.626306656187921 0.607477657192747 1 1
0.49317640619861 0.478841522028227 1 1
0.679233617600504 0.659948753250181 1 1
0.597911330249503 0.580387563507536 1 1
0.501153740595002 0.488191903035761 1 1
0.466818353196435 0.452133208118969 1 1
0.550152056003557 0.534850277986868 1 1
0.481207746566777 0.467931600463535 1 1
0.584416217837398 0.567309306942626 1 1
0.585200792651079 0.567905415740514 1 1
0.5429310236272 0.527520767239589 1 1
0.404372499147202 0.393168233639942 1 1
0.516246585271645 0.500027072469715 1 1
0.502482007127889 0.488065994268644 1 1
0.50893842206671 0.493490866661875 1 1
0.298823645157995 0.290171384970577 0 0
0.477300620228095 0.464186095238632 1 1
0.481323642080839 0.468761266784667 1 1
0.539375853144855 0.524213911019266 1 1
0.554275399954299 0.53724598334083 1 1
0.302991513165776 0.294176630755383 0 0
0.540023002856592 0.52405495884985 1 1
0.493943379542171 0.480244018201347 1 1
0.35601843165594 0.346083502495939 1 1
0.522011137455006 0.506221226252847 1 1
0.482729718695752 0.468943050892767 1 1
0.412572853947945 0.40003614033516 1 1
0.562139114562278 0.54582938579925 1 1
0.21599600166284 0.208056798840052 0 0
0.639815019559898 0.620760998650518 1 1
0.481825482367113 0.467892727154194 1 1
0.587040584926983 0.570218640007928 1 1
0.533706731396645 0.518123734629008 1 1
0.511284052431508 0.494880842888307 1 1
0.439996971808229 0.428814763796601 1 1
0.425864285270987 0.413731860952357 1 1
0.553410678237358 0.539084279590736 1 1
0.546893234115183 0.531396357524738 1 1
0.479641724383289 0.466579018085443 1 1
0.323487857462611 0.314626830143339 1 0
0.573749897684434 0.556657762185981 1 1
0.438395405959454 0.425032747650248 1 1
0.505906968770437 0.489734306251585 1 1
0.411092243638069 0.398745096614137 1 1
0.357113225099404 0.346009578046428 1 1
0.632459289770343 0.613110704546555 1 1
0.342973970074709 0.333337109859552 1 1
0.444462497514748 0.430820734941647 1 1
0.41820279865396 0.40748665051398 1 1
0.58121389465443 0.564363579719198 1 1
0.530535204501074 0.51625830380053 1 1
0.556406677107788 0.540045130050559 1 1
0.428097375635358 0.415119506931106 1 1
0.615535885308745 0.596938714828203 1 1
0.281331152526892 0.273264084983569 0 0
0.539933260795372 0.523274773562612 1 1
0.482324688012413 0.467752500495083 1 1
0.527331098433848 0.512772498093998 1 1
0.466418981040914 0.451214628631696 1 1
0.496748755538154 0.482101917858522 1 1
0.527329020325552 0.51280122224375 1 1
0.420803932879464 0.405800943922254 1 1
0.558885830281981 0.541025104259779 1 1
0.459137533623185 0.444962420931295 1 1
0.559279704296037 0.542263730178266 1 1
0.500741741758803 0.487248800206634 1 1
0.446118702128454 0.433976113245132 1 1
0.550919653756336 0.53503669278503 1 1
0.62157204939736 0.603474730666481 1 1
0.603948438856047 0.586392850417678 1 1
0.382303076990134 0.370869308920714 1 1
0.536016099300569 0.519767206852083 1 1
0.565696998122551 0.549284262592104 1 1
0.462332490027908 0.449392209007931 1 1
0.367366971363756 0.356373012298739 1 1
0.483773308240296 0.468451100052645 1 1
0.350257359781141 0.340375938244321 1 1
0.384845492749159 0.373817987124167 1 1
0.50142599592711 0.487846538032094 1 1
0.484131402469517 0.471145138694601 1 1
0.495491225880548 0.479933756008938 1 1
0.493604287583156 0.48071185707542 1 1
0.561051235049642 0.544582919799686 1 1
0.493756021517753 0.480658428501166 1 1
0.52265685682406 0.506830313587993 1 1
0.368827542267733 0.357416819781194 1 1
0.363625808367653 0.35270994833133 1 1
0.57358925835195 0.55725690515854 1 1
0.415796667895916 0.402802302724593 1 1
0.545514000634862 0.53010162090989 1 1
0.466175539706805 0.451518513115804 1 1
0.465705799353447 0.453313830565025 1 1
0.37265972885168 0.361789000710262 1 1
0.732393654897562 0.712203702351084 0 0
0.542976515267106 0.525553571508285 1 1
0.478932422389298 0.465453967117942 1 1
0.409055769536175 0.397962250484199 1 1
0.671380408362852 0.650881652002609 1 1
0.644498500002296 0.625623079482052 1 1
0.7487277610792 0.727318897824715 0 0
0.594982141980721 0.578434564232927 1 1
0.46890789003776 0.456230174140284 1 1
0.477296764543013 0.462386120673294 1 1
0.579684921021963 0.562506440323888 1 1
0.517594598665457 0.502760682333365 1 1
0.593368843186985 0.573890295060234 1 1
0.550450978743212 0.534797039923053 1 1
0.401563994872955 0.390335640625888 1 1
0.467205633792273 0.454824675342382 1 1
0.581426843857173 0.562653097924392 1 1
0.394354135127364 0.383129457082997 1 1
0.561222920540202 0.545072854134303 1 1
0.590041680491057 0.573691109614017 1 1
0.454398223797443 0.44140503777759 1 1
0.550814323992175 0.534779600830804 1 1
0.497421470400923 0.483195042556889 1 1
0.498917486050378 0.485283471585772 1 1
0.476111638416002 0.46328071760208 1 1
0.44603518578791 0.43298102551275 1 1
0.618276710678117 0.601209151845979 1 1
0.609070942308178 0.591908407726536 1 1
0.58870569166384 0.572367167012295 1 1
0.626602670853944 0.606997644029987 1 1
0.402617005422253 0.392897749584692 1 1
0.561621750632852 0.54483248472356 1 1
0.463966700518224 0.450566202135938 1 1
0.728550754934022 0.705620924530843 0 0
0.391169814394001 0.380662166744963 1 1
0.700448214109938 0.67788558879972 0 1
0.592942975327895 0.57684192083373 1 1
0.51532056948128 0.500488265630067 1 1
0.395533465305444 0.382425086278136 1 1
0.373499753209178 0.36144044542101 1 1
0.573254719035887 0.556026093544242 1 1
0.650072677657333 0.629859810367118 1 1
0.537117241452417 0.521245012454911 1 1
0.4083674584181 0.396423349517446 1 1
0.649346697273639 0.63054930275891 1 1
0.538466761466475 0.522812521232453 1 1
0.363693286927039 0.35222804209513 1 1
0.483142240047691 0.469218363301221 1 1
0.426548262301609 0.413669867506645 1 1
0.536864219144143 0.521402106638373 1 1
0.414221687540051 0.402129339621259 1 1
0.495031004405515 0.481140809479563 1 1
0.531480334410763 0.515781994607348 1 1
0.52738583112105 0.51271310146749 1 1
0.598182336154461 0.582062180125076 1 1
0.427413701588486 0.41476224785096 1 1
0.492955323823968 0.478697746710719 1 1
0.523921720030189 0.508213887416132 1 1
0.384258424289658 0.373204012484664 1 1
0.342249191311198 0.331162575704394 1 1
0.556126134657226 0.540176483043485 1 1
0.549194398722624 0.53458771756555 1 1
0.537567237750855 0.519017296359366 1 1
0.370675615101811 0.360648116392837 1 1
0.524326990277554 0.508398895370152 1 1
0.708147374003219 0.687273332858122 0 0
0.435602274958849 0.423325465418706 1 1
0.61645333726567 0.599389499191007 1 1
0.501865294055362 0.487330673220772 1 1
0.508518984921085 0.493121431564133 1 1
0.416040949694104 0.401819038935403 1 1
0.636551446229663 0.619020479766421 1 1
0.432895485850822 0.419289053449977 1 1
0.309755865225633 0.299357266754134 1 0
0.473209133205309 0.458502774424698 1 1
0.31817013243761 0.308609172447331 0 0
0.517149542367126 0.50292853928951 1 1
0.414819467333781 0.403603071048489 1 1
0.471919267339752 0.459333409325973 1 1
0.57685676989549 0.559143299679051 1 1
0.420932935113274 0.408434119811612 1 1
0.618166495675632 0.600303730047854 1 1
0.556554692301089 0.540822228371419 1 1
0.374921333177199 0.364533423181057 1 1
0.495855412162692 0.482036049907715 1 1
0.414617718532227 0.403512065347804 1 1
0.386949796462597 0.376338667343253 1 1
0.394703956854626 0.383378869049376 1 1
0.60106449704724 0.583715011151147 1 1
0.576742671012852 0.560245310471102 1 1
0.394005735903717 0.380925680994411 1 1
0.467231571654707 0.452451889177197 1 1
0.499913641728613 0.485757880259139 1 1
0.544958518635512 0.52952558638881 1 1
0.386417798067839 0.374745112418139 1 1
0.489154058448921 0.475074503420982 1 1
0.514101770401587 0.498339340722294 1 1
0.330310521990218 0.320409369041841 1 1
0.451595227267768 0.438191937657336 1 1
0.486525210147646 0.472681391798866 1 1
0.552099170762331 0.536486397808868 1 1
0.540952027422046 0.524259642641856 1 1
0.548394038087176 0.532034014283789 1 1
0.549272908847476 0.532322303395327 1 1
0.526904762436586 0.511802768012777 1 1
0.468235262277247 0.45371135825572 1 1
0.686616656955894 0.66696398959756 1 1
0.425494877064574 0.413025323408343 1 1
0.416165278163305 0.403651669314845 1 1
0.356816037918202 0.34664809866788 1 1
0.437269205111033 0.424863327041714 1 1
0.525270738777577 0.509291951057826 1 1
0.35816948903971 0.348732877073762 1 1
0.499659449748159 0.486017442700349 1 1
0.469879075143302 0.456915737515075 1 1
0.413327372941142 0.401149928559904 1 1
0.57681913375128 0.559544551725856 1 1
0.524420118397009 0.510326899039282 1 1
0.627684470337957 0.6077561507828 1 1
0.572751403018728 0.5570508681522 1 1
0.581532133757352 0.565028792792364 1 1
0.583015515663939 0.567586277063209 1 1
0.537392118991735 0.522240865450466 1 1
0.357072871551369 0.345795766737656 1 1
0.399280127691568 0.387418238107354 1 1
0.568136010612902 0.551504001700196 1 1
0.410067389051719 0.398783071720722 1 1
0.470322353995744 0.457324228336271 1 1
0.449914378297837 0.437383851805231 1 1
0.503180846187452 0.487854221584251 1 1
0.499532860241528 0.486755927930393 1 1
0.662593115710767 0.64244139277111 1 1
0.321656398023191 0.312520003165171 0 0
0.4638776979598 0.450713925414049 1 1
0.554905059463142 0.539086889021917 1 1
0.403722322841547 0.392905442184741 1 1
0.404134311948565 0.391224596523832 1 1
0.479623692536907 0.464945839636946 1 1
0.471217667087372 0.457816740288697 1 1
0.54433938605136 0.52820634359449 1 1
0.650502606801577 0.631479173013134 1 1
0.490762025219837 0.47499309828179 1 1
0.622493926402498 0.605102268038351 1 1
0.500011303787806 0.485320694535671 1 1
0.476065815496222 0.46204693704104 1 1
0.414596797615672 0.402382833855896 1 1
0.611871625621957 0.59440939988742 1 1
0.520461017223686 0.505908166295342 1 1
0.440690908174222 0.426149789413214 1 1
0.399601493458808 0.387817838339476 1 1
0.404341063886134 0.392591625965302 1 1
0.411992730937998 0.398154097507808 1 1
0.559915782620559 0.543598093726144 1 1
0.332124830909013 0.32289181459517 1 1
0.536685061838181 0.519571211928055 1 1
0.496241710011947 0.482743599918228 1 1
0.315579575991448 0.306014017315421 0 0
0.713886355660086 0.693602071044964 1 1
0.324467818615279 0.316915728321806 1 1
0.485967674025696 0.471786363808282 1 1
0.469098129832316 0.453944513713727 1 1
0.455924244736981 0.44292498270871 1 1
0.45767978166284 0.445015550704324 1 1
0.596622715535215 0.579617140699715 1 1
0.524866137218263 0.507966738133821 1 1
0.428816600345486 0.415437644328276 1 1
0.459271977436689 0.446046910631915 1 1
0.486263543877883 0.472041906231096 1 1
0.509371939508704 0.495275603384952 1 1
0.418837480020571 0.406646294220389 1 1
0.464322221063681 0.451282367260651 1 1
0.47702111239127 0.461936623268536 1 1
0.587715349493632 0.569051391298285 1 1
0.327392922400714 0.31717881972 1 0
0.661191055150717 0.640845512859074 1 1
0.630702773984422 0.610442475482803 1 1
0.38418022131148 0.372108307139701 1 1
0.327971387589925 0.319350883374127 1 0
0.530899832287607 0.51481529088098 1 1
0.613785293511371 0.595115135114267 1 1
0.59933870941213 0.582674128608779 1 1
0.398838578720241 0.387831651633207 1 1
0.536921186595996 0.521404221958277 1 1
0.343535405355334 0.33392885506494 1 1
0.448801103755682 0.435427203158667 1 1
0.45502268530658 0.441739745174572 1 1
0.550820348278368 0.535544325641758 1 1
0.45817318375116 0.445192501597044 1 1
0.643041554127994 0.625911488282701 1 1
0.553327712616274 0.53765886297635 1 1
0.368169843632754 0.357516464593495 1 1
0.404985334596695 0.392948967214503 1 1
0.511359820871878 0.496980076301084 1 1
0.435828088553268 0.424279450415236 1 1
0.325297293378969 0.315775547221368 1 0
0.554379203982738 0.539167944747291 1 1
0.442344848368097 0.430366703371081 1 1
0.623634794444747 0.602969695619523 1 1
0.559035089734569 0.541480219612054 1 1
0.506341108620894 0.493091298277652 1 1
0.522174617793364 0.506875506691165 1 1
0.601592231596447 0.585272909867917 1 1
0.562298285536574 0.545700006771827 1 1
0.515885787629858 0.500795156228501 1 1
0.564658548373828 0.548578135198674 1 1
0.4320067312099 0.420365732124966 1 1
0.410212089161466 0.398376055866563 1 1
0.328352463011898 0.318186597969108 1 0
0.431646367166565 0.41894143957249 1 1
0.476679662735406 0.463447460510325 1 1
0.451364086313985 0.439016138989571 1 1
0.222642428467814 0.217055482355245 0 0
0.390234703272137 0.379261217644985 1 1
0.59076442561091 0.572239733037982 1 1
0.519569336558487 0.504918075984365 1 1
0.449266053163272 0.435142451139135 1 1
0.429934576282615 0.419111288436631 1 1
0.566595654286125 0.551047103528093 1 1
0.551769088747281 0.536781782046095 1 1
0.479510524921403 0.465260143715142 1 1
0.451168730239508 0.439301208643325 1 1
0.326201405935898 0.31722131311683 1 0
0.428227756986811 0.415604490293583 1 1
0.427807690410872 0.41486705808121 1 1
0.417208947385402 0.405062602545459 1 1
0.633139680070621 0.615092177974849 1 1
0.431246104724837 0.419342364995568 1 1
0.307875312780634 0.298101225126243 0 0
0.410416476747432 0.398410125795872 1 1
0.456451349466432 0.443255322942857 1 1
0.378864904107661 0.369017450201843 1 1
0.588874965386533 0.570886485112751 1 1
0.493547344139908 0.477670814061969 1 1
0.546748798229396 0.530657339160338 1 1
0.333806796526113 0.324099807798588 1 1
0.548176188221239 0.531903634696248 1 1
0.459958853958199 0.446676654951395 1 1
0.489894047086498 0.474936380210779 1 1
0.396165587494702 0.385236616874695 1 1
0.479003347056908 0.46576824361772 1 1
0.460579667842727 0.444602500449391 1 1
0.391095829252959 0.379637906525038 1 1
0.578308153848958 0.561525870763086 1 1
0.664105096372819 0.643339712954522 1 1
0.497952318701109 0.483934045906158 1 1
0.470389287887928 0.456351531886868 1 1
0.585967784783237 0.568829880752378 1 1
0.469472080540469 0.456615662246017 1 1
0.420854288254538 0.409655539429097 1 1
0.517031269988029 0.501468728563699 1 1
0.558338419336424 0.541727359822954 1 1
0.453577769349123 0.441738054442089 1 1
0.623057482097347 0.606147272392925 1 1
0.453589740006179 0.441194672917495 1 1
0.41252637985976 0.399324693826707 1 1
0.527074814880543 0.510203416895623 1 1
0.626527717288409 0.607354076418034 1 1
0.482278862198838 0.468319502254128 1 1
0.38962213978543 0.37871597042408 1 1
0.421216335939709 0.40947682992403 1 1
0.278307099672842 0.269859729809705 0 0
0.528580653551326 0.511090603220767 1 1
0.490205927258919 0.475191666541316 1 1
0.361286809082752 0.350823569859159 1 1
0.506041497744609 0.491595851993306 1 1
0.566358728901761 0.55131055640081 1 1
0.5448372822307 0.525886092364843 1 1
0.606396281126109 0.589473953977638 1 1
0.39259403785636 0.380612282833907 1 1
0.371194360441031 0.360101175808665 1 1
0.425929994751619 0.413539113480697 1 1
0.463491676895935 0.450877402393202 1 1
0.58118493128222 0.563357016171794 1 1
0.570255856027197 0.555153654837438 1 1
0.478493308021163 0.464685527038595 1 1
0.424050021429939 0.41119808140397 1 1
0.480852447787353 0.467146367695075 1 1
0.684266142509865 0.663216146620485 1 1
0.566710447933269 0.549956525242848 1 1
0.450601488625491 0.438314033395517 1 1
0.479274476750675 0.465928625149508 1 1
0.4191716519562 0.407792459109939 1 1
0.648306549376408 0.629676263845825 1 1
0.43797536473187 0.425950636569008 1 1
0.522982436648545 0.50717411254844 1 1
0.667779352392087 0.648185369617212 1 1
0.452190069973345 0.439488414770443 1 1
0.569250349380966 0.5533875758232 1 1
0.435943772403272 0.423341393931884 1 1
0.440473825530839 0.426566599635623 1 1
0.372912518940161 0.362233217636858 1 1
0.467309638482352 0.454336140405688 1 1
0.334742241689914 0.325306897752538 1 1
0.509253303528942 0.495772336499677 1 1
0.597831827511114 0.579230601002116 1 1
0.477905686827609 0.464602520396441 1 1
0.518565857679315 0.503241078740107 1 1
0.447682323273154 0.434653859173977 1 1
0.449226162663384 0.435409610070858 1 1
0.431443741596264 0.41925841261874 1 1
0.421301691135693 0.408738905726499 1 1
0.460152567180946 0.447153486180684 1 1
0.419282655823099 0.406036553171034 1 1
0.55055830911365 0.534471243677588 1 1
0.499654862023232 0.483676280966889 1 1
0.4550591892935 0.442122815249357 1 1
0.521785136769328 0.508308274053166 1 1
0.334633476318635 0.324994310332718 1 1
0.442205513398484 0.429955120751828 1 1
0.407609596950462 0.393940850490389 1 1
0.330944991228383 0.320546714038715 1 0
0.507782699930645 0.493154786173962 1 1
0.477265355295402 0.463990011349389 1 1
0.465753618693231 0.451248988812404 1 1
0.572599923058427 0.555231212789452 1 1
0.655397209206573 0.635514538808051 1 1
0.580055287483512 0.563294093566678 1 1
0.611086832356636 0.592571144260658 1 1
0.561375131122791 0.544834901779877 1 1
0.53593429664778 0.521336686159443 1 1
0.390759808848185 0.378889207252352 1 1
0.448652809497941 0.435643743935647 1 1
0.627222590439699 0.60767536078555 1 1
0.5563027101551 0.541003367727664 1 1
0.444685895179005 0.43278451997109 1 1
0.619683209991355 0.60156218692022 1 1
0.506297889043377 0.49192589487281 1 1
0.530186415022789 0.515392727129071 1 1
0.579858215548283 0.561466480496301 1 1
0.538655562681532 0.523702491801062 1 1
0.363998369355243 0.353898176361196 1 1
0.75220528688797 0.731561198674836 0 0
0.520521475881309 0.505952047928737 1 1
0.541797836426133 0.527108736019899 1 1
0.56821317413092 0.551232876884814 1 1
0.394820653111011 0.382890024081917 1 1
0.397330299734119 0.386277456546351 1 1
0.412671648599944 0.401208999216928 1 1
0.499709421185321 0.484268017562009 1 1
0.571339734038156 0.555313140022204 1 1
0.387272655823492 0.3753525813127 1 1
0.474229403292388 0.46079823428595 1 1
0.414342354812268 0.402324206848917 1 1
0.505191082617846 0.490400802796874 1 1
0.579056152706135 0.563347959179739 1 1
0.458596674737581 0.444824170536028 1 1
0.340580072941541 0.331354675661254 1 1
0.516033075663218 0.500177531716314 1 1
0.40276037433586 0.392083558650788 1 1
0.485944455332733 0.472922371932976 1 1
0.510300571452938 0.495051391028855 1 1
0.336534092289579 0.326141764187641 1 1
0.397133790639684 0.385788652750724 1 1
0.685595508961826 0.665800925404656 1 1
0.392926729786029 0.382021824137669 1 1
0.728855867805455 0.708355507995505 0 0
0.302157209927893 0.29281602633891 1 0
0.499720375815665 0.48508838080704 1 1
0.507653589839778 0.493327920194783 1 1
0.405354772614619 0.393325739086413 1 1
0.386460558121759 0.375876738986803 1 1
0.506280903607933 0.490664360738814 1 1
0.614885789603576 0.597410452312291 1 1
0.463550741509402 0.449681509816162 1 1
0.441395199641225 0.428786097011419 1 1
0.582690612613129 0.566413915494084 1 1
0.454586134784626 0.439834329656251 1 1
0.463012346707098 0.449533251701683 1 1
0.446098923665004 0.432077850887628 1 1
0.494140460113117 0.479631809373777 1 1
0.450384299784731 0.437466469309357 1 1
0.412837056336559 0.401671972521356 1 1
0.630372832364296 0.611798198605228 1 1
0.262953607998755 0.254130781466693 0 0
0.332567591786411 0.324724499255284 1 1
0.470017520636408 0.454619631213121 1 1
0.497120608564185 0.483025776952888 1 1
0.550889885099279 0.536169247652434 1 1
0.460027852411998 0.446690987026643 1 1
0.498320968149987 0.483508505198026 1 1
0.561481842862746 0.545569758300355 1 1
0.593178297185902 0.574791409703381 1 1
0.494313572418583 0.479240457198349 1 1
0.530408049373207 0.515813938245937 1 1
0.513406067673577 0.496984651326899 1 1
0.299990714918757 0.290701747793614 0 0
0.492605932399369 0.475172146409992 1 1
0.504909051503325 0.49037732551378 1 1
0.443431625792642 0.431314562968993 1 1
0.493037650980985 0.47917222305131 1 1
0.57362767729847 0.558002109980054 1 1
0.626696390147546 0.607617949735515 1 1
0.42824389171031 0.417367577931462 1 1
0.481443203174352 0.466901789344845 1 1
0.566415038437556 0.548722359446305 1 1
0.529430379726107 0.514863601810759 1 1
0.602662429493632 0.584528040611578 1 1
0.450877002868811 0.43824368958485 1 1
0.595199251123425 0.578501358868453 1 1
0.530118867577497 0.514686830649415 1 1
0.527926064859425 0.512171310116084 1 1
0.391539782085624 0.380219773457274 1 1
0.436134455805565 0.422360084402236 1 1
0.395933856471467 0.385532274953584 1 1
0.596473995222524 0.580393807570779 1 1
0.35602978526292 0.345471502661008 1 1
0.557243000122851 0.541446333996648 1 1
0.544285750476704 0.526461936888531 1 1
0.525067051001878 0.50958728987346 1 1
0.582258804954209 0.565021045950845 1 1
0.425904464729869 0.413060354265805 1 1
0.648629273122733 0.630338852459347 1 1
0.578690994460245 0.563556450965479 1 1
0.4490797545449 0.435444070445973 1 1
0.456524657138615 0.442744773648733 1 1
0.394482792031775 0.3849596100233 1 1
0.524275808260488 0.508446206952251 1 1
0.552039761859635 0.535717598072355 1 1
0.47606713412735 0.462610419690284 1 1
0.368526794633 0.357364157648806 1 1
0.425148030563187 0.412669356035655 1 1
0.456831941748771 0.443987580892995 1 1
0.331583117450573 0.321857178857103 1 0
0.641171067986763 0.620864551251972 1 1
0.486524682399215 0.47311261175264 1 1
0.626527842895973 0.60947741911474 1 1
0.488417623042741 0.474555480227325 1 1
0.501350575941667 0.488412474426619 1 1
0.509703332439212 0.49478798026298 1 1
0.600563841073163 0.583050829105862 1 1
0.613865191711288 0.595458401686763 1 1
0.516459803749439 0.501716905019955 1 1
0.682262341393927 0.662142421275493 1 1
0.674167901084072 0.653737747223711 1 1
0.533454809003043 0.517857781760199 1 1
0.548734192389999 0.534264437566704 1 1
0.596769049774031 0.579666301289876 1 1
0.514601204964409 0.499941760905803 1 1
0.656190974560034 0.637016954688869 1 1
0.459474764142417 0.443849038866095 1 1
0.473932520832604 0.459681777212133 1 1
0.475607164917576 0.462171977546742 1 1
0.459026923759754 0.446026781309912 1 1
0.476727062898989 0.463920942245019 1 1
0.566473597485483 0.549349625462895 1 1
0.609039416066271 0.591837498386747 1 1
0.522748472944936 0.507894893753411 1 1
0.409068744613759 0.398006379451717 1 1
0.469565924386296 0.456186082444439 1 1
0.508636005987068 0.493359861571531 1 1
0.432898835125528 0.420600818302121 1 1
0.486276204290411 0.471983054605712 1 1
0.527991692650874 0.513054640048352 1 1
0.453087431514372 0.437716574960721 1 1
0.42824130575033 0.416048359196395 1 1
0.525541673527405 0.510369773424568 1 1
0.633268004840664 0.614689698515017 1 1
0.601873586602627 0.582293828651491 1 1
0.532719983780706 0.516603588608668 1 1
0.543345499157002 0.527409539714936 1 1
0.558696964458494 0.541586878463009 1 1
0.435136096745607 0.422624286456494 1 1
0.456056518143191 0.442352696224369 1 1
0.548596525324981 0.528035609270424 1 1
0.616696249877113 0.599472793051121 1 1
0.538105564580247 0.522440124601351 1 1
0.622388354586009 0.603680834399217 1 1
0.717862150748865 0.696528396110718 0 0
0.334299006755578 0.325724833954724 1 1
0.470848496109548 0.45696522486798 1 1
0.579338479285129 0.562799278682107 1 1
0.458791914668894 0.446627401838507 1 1
0.461977017804756 0.447996283957081 1 1
0.496981448570653 0.483083506225524 1 1
0.49344648370993 0.479534142100455 1 1
0.569384429579793 0.553039212462464 1 1
0.505921871146347 0.491694777942479 1 1
0.628097334724546 0.607837498137327 1 1
0.556808192379397 0.538112150517495 1 1
0.485299268673027 0.470735155941375 1 1
0.438060235350994 0.426151351331094 1 1
0.513499772474511 0.497836839474241 1 1
0.418117661885888 0.406493784730315 1 1
0.539483684352856 0.52434820443369 1 1
0.662578504222946 0.643548898491649 1 1
0.600265125922127 0.583692869959374 1 1
0.527270487641321 0.512845011473951 1 1
0.620439988814605 0.603362339470367 1 1
0.445416416807347 0.432707707964463 1 1
0.456914596054248 0.443981177344583 1 1
0.476753115527113 0.46315368061839 1 1
0.453273177144588 0.441599503669051 1 1
0.571046664733002 0.554572213707606 1 1
0.464885170909491 0.452413915840919 1 1
0.407942715211341 0.395959160598884 1 1
0.391934517684531 0.38006244284375 1 1
0.482657384772772 0.468272124724706 1 1
0.456320243655934 0.443185005060499 1 1
0.624554938974371 0.604657890840239 1 1
0.537783899181252 0.520895804127149 1 1
0.411341931184707 0.399755681669716 1 1
0.458754621236521 0.446071952916372 1 1
0.524980686634329 0.509501964349058 1 1
0.545317196838019 0.529778477517428 1 1
0.373493653687854 0.363729449217352 1 1
0.356657371994614 0.346049689250288 1 1
0.478996198214282 0.466750057815259 1 1
0.437352737719674 0.425795192903145 1 1
0.61190228346343 0.59467373345823 1 1
0.500805221661439 0.485891875056106 1 1
0.47188548413617 0.458263128738021 1 1
0.634052599785617 0.61685234158957 1 1
0.515581743529824 0.501667299499104 1 1
0.668251012522664 0.648817483622392 1 1
0.563161266284749 0.547427865528786 1 1
0.479142346155592 0.46395244217896 1 1
0.365093451291309 0.355250541768659 1 1
0.483440914709922 0.467778654881557 1 1
0.520127474771505 0.504648641077516 1 1
0.663070716062428 0.642730869121528 1 1
0.529370284790968 0.513513585719901 1 1
0.539243099033923 0.524310374312261 1 1
0.560444850614399 0.543891527491062 1 1
0.258885578455879 0.250764482390928 0 0
0.56177031779468 0.545416380327876 1 1
0.491746282337549 0.478305650050741 1 1
0.499988955074979 0.486261408284637 1 1
0.467780911772754 0.452779849309793 1 1
0.462936335049808 0.449381275011682 1 1
0.531883895055694 0.517530107098756 1 1
0.436506109958519 0.423698563341696 1 1
0.543487769272338 0.52817245645532 1 1
0.597687639631336 0.581281621720606 1 1
0.709409720064212 0.689385527043531 0 0
0.463618613635098 0.449833921781681 1 1
0.570486965752422 0.554167205069075 1 1
0.668674977616061 0.64993629952267 1 1
0.741441956586479 0.719965557445243 0 0
0.483410761261558 0.469659808213587 1 1
0.440515042370169 0.429159375768717 1 1
0.57439086535751 0.556237822192632 1 1
0.497882958650822 0.483796778823972 1 1
0.567235205057348 0.551812356886628 1 1
0.765518019619267 0.741680769516876 0 0
0.634300054268487 0.615098920060604 1 1
0.488684876802856 0.474022610471684 1 1
0.436505940222518 0.423581396311722 1 1
0.511964460026088 0.498063129053878 1 1
0.376305581271765 0.365643907816655 1 1
0.516593344061725 0.501722401343428 1 1
0.404389624357048 0.393179781000123 1 1
0.465088687949603 0.450611242359986 1 1
0.367466667551917 0.358896090357309 1 1
0.403339545181112 0.391365836497624 1 1
0.533967596832139 0.517938217552554 1 1
0.481846604017667 0.467723364384511 1 1
0.539115404292422 0.524523063235227 1 1
0.527706535824836 0.511370550732958 1 1
0.580153158217198 0.562064626522055 1 1
0.522116476561905 0.507198053018378 1 1
0.502754031564813 0.4883492320271 1 1
0.404356859283222 0.39212753881197 1 1
0.480323127944089 0.467389249072037 1 1
0.44045854779266 0.427503874201423 1 1
0.42378429623932 0.411849927583875 1 1
0.670549191555481 0.650013536798349 1 1
0.62265974104561 0.605246343177421 1 1
0.447455067016315 0.432874811908662 1 1
0.30754119756546 0.298106361992397 0 0
0.613216515630499 0.593996458373096 1 1
0.637211173381564 0.618682298513409 1 1
0.525739551129019 0.510042087886707 1 1
0.660615928177934 0.64117882895317 1 1
0.430559968208838 0.418066925135539 1 1
0.491239140517014 0.477804983882268 1 1
0.481422137430235 0.468160435040346 1 1
0.445643516647728 0.430605568036451 1 1
0.554891108842421 0.538090898386259 1 1
0.477870363946195 0.464899812407197 1 1
0.537564501257086 0.520194164090682 1 1
0.494004549243735 0.480120637692991 1 1
0.424513002359947 0.412822348708435 1 1
0.432292089029027 0.419172109086248 1 1
0.527935847230874 0.513671008935243 1 1
0.569459885505466 0.553125304068482 1 1
0.328554683816669 0.318684994901784 1 0
0.401437028508163 0.38861449457267 1 1
0.487868202421343 0.473782200839469 1 1
0.473857833602571 0.460916985665167 1 1
0.342607055689398 0.333473519146917 1 1
0.402655247221724 0.390947700611171 1 1
0.541652569756647 0.524807402491565 1 1
0.539541319250193 0.523006658581319 1 1
0.441588768516951 0.429261731885464 1 1
0.580955670261496 0.563984177424504 1 1
0.556311849167746 0.541053017733671 1 1
0.484883411112902 0.470997396701704 1 1
0.646635724929284 0.625637290184398 1 1
0.505373307197379 0.490405952200683 1 1
0.448285352406121 0.434542416888745 1 1
0.291491602765902 0.281881356233536 0 0
0.393640560548399 0.381578193563765 1 1
0.514588101828252 0.500434669762831 1 1
0.498154230434265 0.484061320897961 1 1
0.570515040942212 0.554496081965239 1 1
0.604201228268256 0.587088241009924 1 1
0.618472267547326 0.600776975943498 1 1
0.481945670420833 0.467351317757753 1 1
0.388835629144585 0.378383544521762 1 1
0.599773947300786 0.581685167369482 1 1
0.463897719360693 0.450457381557071 1 1
0.466367124505042 0.453333949348467 1 1
0.466930472482475 0.453586981717047 1 1
0.550609255483648 0.534179196469619 1 1
0.420005655432502 0.406842344600814 1 1
0.59732173716665 0.578579247056402 1 1
0.508837990203112 0.492827629642481 1 1
0.394772791051247 0.383154528881888 1 1
0.550677308296516 0.534691777631 1 1
0.494040884999293 0.479142659381612 1 1
0.493330062583084 0.478299704422436 1 1
0.332253231710314 0.323806808405275 1 1
0.513617046915531 0.498469652249046 1 1
0.476483375655476 0.462457919089383 1 1
0.474662138410057 0.461121498098243 1 1
0.511992848948923 0.497661384720299 1 1
0.585374295518186 0.568082046739173 1 1
0.427888345885159 0.415221467040721 1 1
0.421637373699673 0.409676501553442 1 1
0.486348202328859 0.47316881827426 1 1
0.488428377768474 0.474049134352816 1 1
0.419985725764749 0.40843578760028 1 1
0.507435226595805 0.490845679883284 1 1
0.620814852673081 0.600985011278848 1 1
0.470085649318299 0.455286079577586 1 1
0.514626064246245 0.498470581349344 1 1
0.276330912061702 0.268516705073658 0 0
0.309885520144144 0.300662703265293 1 0
0.448401489068211 0.435546875037836 1 1
0.497451553578238 0.483059122613333 1 1
0.301126035920738 0.292110063288184 0 0
0.555198954169654 0.539423747382563 1 1
0.380772904818599 0.369875277566446 1 1
0.512102466041241 0.497320125596405 1 1
0.539484975229641 0.524050110465093 1 1
0.528460770523947 0.514518914053559 1 1
0.412657352861394 0.398495814748508 1 1
0.465703535588354 0.453590379245976 1 1
0.539940408458203 0.525039620977108 1 1
0.438122630415166 0.424783690601733 1 1
0.532129213333789 0.516097570096059 1 1
0.389204506488737 0.378394941698281 1 1
0.35578358740992 0.345659584827393 1 1
0.558455753678571 0.540712573391079 1 1
0.480400599494728 0.466396542899275 1 1
0.440174402085393 0.428601985891489 1 1
0.414615188345898 0.402581104501404 1 1
0.554387510268279 0.539171335842995 1 1
0.441986278646536 0.429407287894744 1 1
0.524705416388789 0.511104513801636 1 1
0.49607020561672 0.481445980426295 1 1
0.615546763973899 0.596688918317249 1 1
0.608820329607986 0.59119394238992 1 1
0.582599164740294 0.565289069166587 1 1
0.353433677145415 0.344811850839805 1 1
0.563764189971261 0.546394700213722 1 1
0.558678664971032 0.541769458521457 1 1
0.384244814798044 0.373505072404577 1 1
0.464437979154123 0.450751976024923 1 1
0.530254276395332 0.51511651403235 1 1
0.441539597316342 0.43002352506278 1 1
0.442194839495735 0.429739688965188 1 1
0.537364115271422 0.522387514298799 1 1
0.611791432935173 0.594418324218415 1 1
0.397807074341639 0.386934358140871 1 1
0.477260976944346 0.463006971179797 1 1
0.599186484324117 0.580559525189822 1 1
0.515844738624471 0.500689902331383 1 1
0.338650223214205 0.328741789622695 1 1
0.604036710237549 0.586952024034013 1 1
0.395120179008791 0.384252847063739 1 1
0.568145197265503 0.550385413236136 1 1
0.429876049917861 0.416902319199024 1 1
0.475511094310655 0.46271051843371 1 1
0.569848314456269 0.55335301268201 1 1
0.605766804288385 0.587788280062134 1 1
0.441746932071022 0.428835027468386 1 1
0.516031483510326 0.501732845602774 1 1
0.430331291800878 0.416510968975347 1 1
0.420081859439091 0.4080023918381 1 1
0.449738201788393 0.438688785804801 1 1
0.571638109781394 0.556204456916278 1 1
0.409208721275692 0.3974692209051 1 1
0.637496818050529 0.619974024791089 1 1
0.508265991862982 0.49335308459702 1 1
0.548256536631018 0.531500229189469 1 1
0.454093145118329 0.441967579240333 1 1
0.291708894048209 0.283901880226123 0 0
0.431947767468967 0.419561319517211 1 1
0.563328876019499 0.546219480434218 1 1
0.483227228037107 0.469980993611171 1 1
0.457245978110846 0.443762422956056 1 1
0.525073265667558 0.509783480062717 1 1
0.372069202505548 0.361773454732244 1 1
0.487244747973595 0.470364780311082 1 1
0.50541764868098 0.490907142923258 1 1
0.405449479166515 0.394265786974165 1 1
0.548607975637535 0.531913929705586 1 1
0.532294635602293 0.514411174566955 1 1
0.397578815169502 0.386333080841147 1 1
0.535105102818825 0.519723901332007 1 1
0.407457624260452 0.395088925154469 1 1
0.563055592801586 0.547620985627335 1 1
0.480490567335781 0.465927496909966 1 1
0.537153552884521 0.522517960466438 1 1
0.523824058270871 0.508849248273482 1 1
0.622938427841153 0.604322798054806 1 1
0.497992630118296 0.482920241609945 1 1
0.459233035894396 0.446208835977594 1 1
0.561857051563875 0.544406156808776 1 1
0.504071513773374 0.489208621083272 1 1
0.414176912417597 0.40156189196822 1 1
0.412163524376003 0.40115676834499 1 1
0.38434136584653 0.373009920466386 1 1
0.467433021342766 0.452248370312991 1 1
0.559125781843175 0.541917327263091 1 1
0.566937810973531 0.549548786879516 1 1
0.316088175067994 0.306796813966795 1 1
0.63229074713411 0.614054418317957 1 1
0.58172828179082 0.56577742293608 1 1
0.482053526295635 0.467057932031408 1 1
0.517409307550271 0.501364228234392 1 1
0.527332381102509 0.511659316860581 1 1
0.413872661309045 0.402625586528589 1 1
0.568352885213288 0.551672939187444 1 1
0.456765164271422 0.44253836905132 1 1
0.587111749994484 0.570323718549879 1 1
0.523489551418094 0.508640695241337 1 1
0.401656651555696 0.38989516616066 1 1
0.414624438297392 0.402709936068338 1 1
0.583977230920985 0.567079705847476 1 1
0.588819725416074 0.573245897579197 1 1
0.399928096972864 0.388897470420691 1 1
0.500299023300289 0.486044282262858 1 1
0.374827038018072 0.363600603633779 1 1
0.625583444593333 0.608604194843057 1 1
0.456193440891507 0.441357817092054 1 1
0.524398718622845 0.508440398116324 1 1
0.524777003057861 0.509229784508223 1 1
0.441975884518714 0.428723916581693 1 1
0.384593535060147 0.372422575497345 1 1
0.443571032657339 0.431237802723852 1 1
0.509817641350809 0.496295349274738 1 1
0.442008224480255 0.429493933069962 1 1
0.649375388833797 0.631562589775644 1 1
0.586663860019542 0.568380515954406 1 1
0.608374623786522 0.588766181465452 1 1
0.409418909069426 0.39736051440623 1 1
0.407320733447877 0.394884122548478 1 1
0.556491190974933 0.541290230315164 1 1
0.437556409628833 0.424715203984333 1 1
0.455529650056202 0.443538349504703 1 1
0.445261278156726 0.43233583643023 1 1
0.504069305931422 0.489401653969034 1 1
0.637631989485287 0.61945081591175 1 1
0.418512341743934 0.405272224284346 1 1
0.483491836749629 0.469103686669 1 1
0.607687044395112 0.58911192767579 1 1
0.504217544391561 0.487949096043601 1 1
0.451344137317184 0.438346617211222 1 1
0.529570369166267 0.514164160506832 1 1
0.431090499256816 0.418158658609771 1 1
0.575888085791674 0.558306090642566 1 1
0.264416459944874 0.256509652523612 0 0
0.246781588215492 0.240104555747867 0 0
0.592983317561668 0.576172995789149 1 1
0.623283311689191 0.605312656988342 1 1
0.310810966495056 0.30128650497331 0 0
0.549876898546795 0.532337150213957 1 1
0.576883014354732 0.560409368674233 1 1
0.483984974646469 0.46990499484979 1 1
0.488879741647886 0.474868805374041 1 1
0.522366279366136 0.507210870624835 1 1
0.572559282064584 0.555615717340757 1 1
0.466268843084225 0.450046372275598 1 1
0.504915364586259 0.489771085713418 1 1
0.581628733111917 0.565307654713324 1 1
0.502331138757105 0.488389924043024 1 1
0.442116229877055 0.429215142011399 1 1
0.604943074928544 0.587437736782407 1 1
0.483866918785038 0.469327280972377 1 1
0.318117159200443 0.309230023472403 0 0
0.456853243215133 0.441982481964878 1 1
0.360121733319203 0.349644187872024 1 1
0.375635489848854 0.365592134758123 1 1
0.327111486832146 0.317467634706318 1 1
0.477796569838316 0.46451407623143 1 1
0.362592567740613 0.351827942252589 1 1
0.451603071798778 0.439246439670407 1 1
0.337961582510505 0.327942129656048 1 1
0.580652176155858 0.561770940725881 1 1
0.495668748371428 0.481167343680547 1 1
0.380105212335134 0.369289159757456 1 1
0.629954338304461 0.612935212010668 1 1
0.743105004053749 0.722568700849083 0 0
0.391177106587887 0.38022786455473 1 1
0.451766764465657 0.437952340604461 1 1
0.574093975066312 0.558334158622191 1 1
0.548570120173222 0.534289040560648 1 1
0.514440892762359 0.500840244102907 1 1
0.703718038609034 0.683947626721181 0 0
0.342491777893343 0.332363061141468 1 1
0.387002085375455 0.375664672968123 1 1
0.434365304728279 0.421502056124233 1 1
0.404947263330774 0.393311083001532 1 1
0.427169933531979 0.415283247201879 1 1
0.380641987628026 0.368607180204482 1 1
0.555224600074494 0.539602220679143 1 1
0.489615468651176 0.474865916034136 1 1
0.553336477815524 0.537786790054288 1 1
0.60682898641471 0.590768875008441 1 1
0.562328878975683 0.545912278205039 1 1
0.410134478755946 0.398144363177225 1 1
0.43128306807101 0.416171132392176 1 1
0.475473821789242 0.461616075617055 1 1
0.553335762260619 0.537897483759498 1 1
0.425976938391786 0.413530600779821 1 1
0.529268178081259 0.513266845081248 1 1
0.56976698491588 0.554687068369425 1 1
0.291861779697238 0.283355395658849 0 0
0.652648501097428 0.632230178434243 1 1
0.539306472224868 0.525009092716337 1 1
0.437315016363615 0.424349508541969 1 1
0.377519515321617 0.367182272293539 1 1
0.619506353139937 0.601219916981024 1 1
0.479821496421573 0.465083236397212 1 1
0.520113035389106 0.505243557057094 1 1
0.358082802018101 0.347326915885356 1 1
0.454370152015612 0.441420900766261 1 1
0.423732312573249 0.411279588912825 1 1
0.544396583097604 0.527518148671881 1 1
0.46951961663527 0.455188406633749 1 1
0.693768257043768 0.673574406735271 0 1
0.499938642132302 0.486244783910984 1 1
0.362961754068636 0.352497540206845 1 1
0.492983556682348 0.478193943315633 1 1
0.653194031754625 0.634655515879347 1 1
0.427859000215741 0.415856973083558 1 1
0.573115481948068 0.555693620692715 1 1
0.369981233878494 0.359295810120948 1 1
0.384763806152398 0.373325564804838 1 1
0.617296548359663 0.598073463530729 1 1
0.437923299246173 0.425512006899564 1 1
0.4772262007009 0.463322634728939 1 1
0.545009133976355 0.528384430491609 1 1
0.434863222054562 0.420946651838455 1 1
0.506706378903199 0.491120223936984 1 1
0.362174454558152 0.350929173566904 1 1
0.465038988686762 0.451837559440049 1 1
0.473821870065421 0.459283301882651 1 1
0.349533515052661 0.338785157001392 1 1
0.634009950450571 0.615630448224672 1 1
0.562575661538899 0.546702840995826 1 1
0.587052641576688 0.568733092429645 1 1
0.487507488615178 0.473686748585754 1 1
0.407941730250866 0.396504879716238 1 1
0.449019025484708 0.437027777798769 1 1
0.560735344287435 0.544236030008556 1 1
0.332284775559532 0.32323807180644 1 0
0.561577671053793 0.544378581454653 1 1
0.344827690925129 0.333871308287052 1 1
0.620974203724628 0.603824588699921 1 1
0.470905649480456 0.457705588555252 1 1
0.249114009734028 0.241692859268267 0 0
0.554917429365332 0.538552117769065 1 1
0.422802352127787 0.410799895551073 1 1
0.55224920852497 0.535355211005887 1 1
0.460881316409549 0.446905111223939 1 1
0.452928525769969 0.438558332823144 1 1
0.462742616232837 0.449641036726046 1 1
0.476762271572865 0.462855155405756 1 1
0.441641336519276 0.42795758029204 1 1
0.519842844860144 0.505767856373061 1 1
0.484164233940194 0.470091433041469 1 1
0.431785791414122 0.419518103948471 1 1
0.454982497275902 0.440770644628635 1 1
0.552628120789905 0.536717826612387 1 1
0.606053053612492 0.587962741471627 1 1
0.451074474522278 0.4372545667295 1 1
0.4067154791343 0.396063460086112 1 1
0.313063254702492 0.304376729055251 0 0
0.464370280551835 0.451071688901273 1 1
0.451269891684991 0.438407071318551 1 1
0.382256618965065 0.371712147629687 1 1
0.56507274709819 0.54817430776075 1 1
0.491120296164448 0.478372693734081 1 1
0.300312083752515 0.29141658025758 0 0
0.435516818324642 0.423241753512017 1 1
0.258793985454919 0.25098293608161 0 0
0.623850080156244 0.606567268377927 1 1
0.500416156383254 0.485112401514446 1 1
0.640444419346141 0.621105113418789 1 1
0.614242310883444 0.597977504726807 1 1
0.373929119588416 0.363426723144783 1 1
0.477980766926668 0.463806857015069 1 1
0.439915559758213 0.426720268968627 1 1
0.628379857500789 0.609660394064573 1 1
0.396598935593516 0.384946968023202 1 1
0.517472629537037 0.502900276092875 1 1
0.632184994821916 0.614335666539521 1 1
0.335535085523245 0.326616620318014 1 1
0.571699823303359 0.554433360519505 1 1
0.408341997567972 0.39661969756911 1 1
0.511505014164331 0.497276943401478 1 1
0.401260690258825 0.390061610361674 1 1
0.417608370030175 0.405707910414712 1 1
0.565318424838067 0.548686467217088 1 1
0.371117043061457 0.359792786580079 1 1
0.326264927278996 0.316262975980698 1 0
0.420514383297255 0.407585351779545 1 1
0.60213733881233 0.585903313965191 1 1
0.401713803868546 0.390335493386599 1 1
0.568356401382937 0.552055857827597 1 1
0.35280884044092 0.342285251630185 1 1
0.703025431700536 0.684179633360248 1 1
0.490906378733394 0.476460218982979 1 1
0.618422382304243 0.59976407099983 1 1
0.475709594021838 0.462714756054045 1 1
0.716215081960047 0.694846745464425 1 1
0.449467118932351 0.436985304904362 1 1
0.603659144466948 0.586729189304446 1 1
0.554718233040504 0.538134535318019 1 1
0.419926635810102 0.407218326000183 1 1
0.382308523086086 0.369869394823404 1 1
0.550454947752044 0.533594408352406 1 1
0.428140613486555 0.41596244323568 1 1
0.528167309126026 0.513094657409889 1 1
0.509638464915428 0.495365327770733 1 1
0.560403490267525 0.544621181217344 1 1
0.566191904499116 0.549149225606052 1 1
0.538946226875833 0.523442709501384 1 1
0.531176485806348 0.513723573255588 1 1
0.41445921683395 0.401654412753893 1 1
0.612492772181489 0.59177556946739 1 1
0.5700617305369 0.551557766195427 1 1
0.492212124829804 0.47628167441209 1 1
0.403707132454908 0.392279664587445 1 1
0.628535263665146 0.609015954490803 1 1
0.303906584032197 0.294728444468214 0 0
0.508164515049718 0.493842209753542 1 1
0.443105133422466 0.430232907251978 1 1
0.47911805670601 0.465579289254131 1 1
0.599052117292137 0.580678751807255 1 1
0.570646909661811 0.55300359012717 1 1
0.289291147878134 0.281464627695285 0 0
0.47087996668892 0.458166536865544 1 1
0.547452000736584 0.531624316979155 1 1
0.506201227111607 0.492859002127226 1 1
0.426082794726751 0.41393694732829 1 1
0.557564424857489 0.542432240813468 1 1
0.509093074561426 0.494222858801475 1 1
0.568657526372483 0.55194369420832 1 1
0.430001422821167 0.416688948193172 1 1
0.252668932908814 0.245618315807407 0 0
0.482219806670542 0.46792414595671 1 1
0.535488448887681 0.519032823472409 1 1
0.554114961251828 0.538385621128378 1 1
0.493807899851166 0.479746892529625 1 1
0.401094807140243 0.389715658545922 1 1
0.621853862431041 0.605234902648828 1 1
0.561544189761047 0.54515825437407 1 1
0.567407799922917 0.550686816395558 1 1
0.493080864306437 0.479707939844125 1 1
0.446029859634944 0.433710366376728 1 1
0.621364937765893 0.602756531511131 1 1
0.564195499508934 0.547678677319818 1 1
0.456619924333284 0.443071595639102 1 1
0.505323890524233 0.491325222217194 1 1
0.565338016078569 0.549620980081484 1 1
0.558458297504042 0.542982055739597 1 1
0.496327795158851 0.482941122593102 1 1
0.57620163528814 0.559379792561069 1 1
0.547398058997048 0.53036142957945 1 1
0.669397093586665 0.649204708897181 1 1
0.589854192067414 0.572582719174709 1 1
0.453219320833394 0.4405266521143 1 1
0.481928427021633 0.468884487240105 1 1
0.481664546139151 0.467313467934581 1 1
0.650145729606864 0.631137281552893 1 1
0.566315575373351 0.548864994652095 1 1
0.558278261587495 0.540547715179585 1 1
0.597507601868445 0.581048476376728 1 1
0.46890497809256 0.45533973078415 1 1
0.570519546151068 0.553649254821842 1 1
0.458820420610136 0.447055014650631 1 1
0.562454906152283 0.545293949142367 1 1
0.374104824303853 0.363153158925601 1 1
0.575528268509682 0.556798628569744 1 1
0.639877613686214 0.618666241703016 1 1
0.375794186073018 0.364108271838258 1 1
0.641356622470541 0.62278526114744 1 1
0.42116041609016 0.407044405581813 1 1
0.572497680601698 0.55607740194817 1 1
0.507982717740927 0.492777462521448 1 1
0.537561921090036 0.522596383674992 1 1
0.568496808668828 0.55342169375517 1 1
0.460444101661525 0.447803382713502 1 1
0.474487341051368 0.46027393927218 1 1
0.423456240682302 0.410736884344789 1 1
0.4539420354676 0.439925858912117 1 1
0.46611462641023 0.452254332148414 1 1
0.629481836044145 0.611456160451263 1 1
0.615975354843608 0.598028921742498 1 1
0.467814803004244 0.454830989070393 1 1
0.504103975424177 0.489116336103524 1 1
0.508248414926729 0.493451121379989 1 1
0.470277015626904 0.457410730911219 1 1
0.444748399562308 0.431759575110282 1 1
0.444215200758117 0.432278977519238 1 1
0.460608518886678 0.446750236995226 1 1
0.515401017965598 0.500692286616697 1 1
0.715606250015488 0.694858912795158 0 0
0.527749518713357 0.5120688845089 1 1
0.445084293004697 0.431089797800682 1 1
0.414253624612017 0.402284094184012 1 1
0.411853160612629 0.400075323045682 1 1
0.499324966834618 0.485822464517388 1 1
0.552985088101916 0.538137292298505 1 1
0.585590496174996 0.568493294463891 1 1
0.326315952021379 0.318191203551801 1 0
0.383532237842665 0.374104807211344 1 1
0.263781976185135 0.256347703839734 0 0
0.544949391846067 0.529068409805881 1 1
0.447640248192413 0.434647465307523 1 1
0.371903199683414 0.360758009603396 1 1
0.738844755003449 0.715225959630012 0 0
0.444985431501676 0.429908310291234 1 1
0.623516701584653 0.605044139345254 1 1
0.61012152778465 0.592194138129793 1 1
0.527660587217967 0.51300008098342 1 1
0.519842332823921 0.504644165667506 1 1
0.700483419415631 0.680277084821994 1 1
0.48749062150394 0.472077221689364 1 1
0.593077138211072 0.575464467021403 1 1
0.466295817466637 0.453313738567578 1 1
0.301865710284793 0.293190106806363 0 0
0.419174039062697 0.406707439315862 1 1
0.505369081310411 0.490598104181071 1 1
0.512992518617717 0.498163099436803 1 1
0.483737486466794 0.469418332037141 1 1
0.458217321929458 0.445206920702984 1 1
0.470211692459846 0.456556737174598 1 1
0.49657622546162 0.481197752382511 1 1
0.576223893060478 0.559870798823873 1 1
0.477705618381654 0.464790864504075 1 1
0.451510538033073 0.439477885460725 1 1
0.607587181681485 0.58971347133579 1 1
0.391496760930495 0.378808320835776 1 1
0.46961282038022 0.456943987326172 1 1
0.561481920901679 0.543752239041295 1 1
0.568329119354855 0.551149895090385 1 1
0.303204460193263 0.29536578807729 0 0
0.675092331575478 0.654728848622628 1 1
0.559686177609412 0.543586068895709 1 1
0.492908156600012 0.478419883162557 1 1
0.643140190229648 0.625631142758183 1 1
0.374339866517269 0.36346865499571 1 1
0.293575617304533 0.284605873862654 0 0
0.406236253142725 0.395611761240312 1 1
0.587908864178514 0.570558439488198 1 1
0.586161418872573 0.568402153672171 1 1
0.490608231870961 0.474324087441029 1 1
0.55161828927307 0.534433830298375 1 1
0.463047700916873 0.4490087492157 1 1
0.296197836224025 0.286823494586209 0 0
0.461253958027093 0.447884131638863 1 1
0.616700846191859 0.599729665699831 1 1
0.627809505431748 0.609174197462485 1 1
0.467993605348542 0.454686442642007 1 1
0.504265573051647 0.489820002869856 1 1
0.538198169998979 0.521734961491136 1 1
0.409046666028237 0.397255336741766 1 1
0.499821006122784 0.485008712001527 1 1
0.498696772364281 0.484562959319514 1 1
0.595466078053123 0.578212669166038 1 1
0.499826771669854 0.486670483999234 1 1
0.586780951539528 0.569753382358679 1 1
0.671727280200997 0.65018764412127 1 1
0.558497858210555 0.542702451848016 1 1
0.397908664265647 0.386517765429894 1 1
0.501841971148345 0.487952529399107 1 1
0.36969648568142 0.360003626006859 1 1
0.449513045330023 0.435695599070692 1 1
0.478085844107489 0.465021908014014 1 1
0.629228947820192 0.610455855268986 1 1
0.536477484413774 0.521597265209654 1 1
0.629186522681922 0.611545912138287 1 1
0.468269470627769 0.455885005079102 1 1
0.539469171370744 0.523747023919865 1 1
0.523524899925085 0.508135130042252 1 1
0.439943526758918 0.427032701584523 1 1
0.315300953491968 0.30577073670938 0 0
0.643155523611642 0.62386711079121 1 1
0.591017969043053 0.57402746651698 1 1
0.407262791321261 0.396047690181861 1 1
0.677718232345993 0.658313936136864 1 1
0.560724963195496 0.544893727269849 1 1
0.512990889600642 0.498040521624759 1 1
0.527331426931731 0.512361110245871 1 1
0.518840952727351 0.50189089368944 1 1
0.423468573584966 0.411207263840068 1 1
0.47611759685529 0.462179640628471 1 1
0.427738318216853 0.415624191540752 1 1
0.330247207426993 0.319023667187347 1 1
0.512353495450288 0.497640504538249 1 1
0.624104100571421 0.604492576531887 1 1
0.546863431248891 0.530482082556044 1 1
0.570107412971995 0.552672526837945 1 1
0.505021701335729 0.490623306103529 1 1
0.484265237265847 0.470159049263854 1 1
0.43308594748591 0.419197013818625 1 1
0.559642577521466 0.544216820261296 1 1
0.44324465718185 0.430902465964258 1 1
0.40041054161008 0.389034318134888 1 1
0.513359815953262 0.499647664371325 1 1
0.448612613050622 0.435638354115236 1 1
0.460207743179557 0.446511665266427 1 1
0.515405282352812 0.500323273369523 1 1
0.598525236499779 0.580800892461972 1 1
0.592035272960943 0.574493814963586 1 1
0.706652777893501 0.686393953070323 0 0
0.653120182623719 0.634336745104983 1 1
0.40562499542187 0.393591669493914 1 1
0.475393263346319 0.46072920113439 1 1
0.416830208177637 0.405071335108008 1 1
0.520068078415646 0.504332760374754 1 1
0.422002286347325 0.409898496391856 1 1
0.238883423566095 0.23168818058672 0 0
0.609320684804729 0.589787472902793 1 1
0.599577531376043 0.581197403455006 1 1
0.544969378738947 0.52970259134353 1 1
0.237113980437825 0.230408813031749 0 0
0.570963922086231 0.555189259356183 1 1
0.599903401823506 0.582956614643341 1 1
0.438508762504749 0.426849778207336 1 1
0.531756532815016 0.514419262684938 1 1
0.333150801802143 0.323248299608612 1 0
0.510984142620451 0.495835821343938 1 1
0.492078146069023 0.477183815378036 1 1
0.6293309584355 0.612291155533155 1 1
0.637201137316808 0.618344794930384 1 1
0.52108344407907 0.505896379603257 1 1
0.523713419186785 0.508825411079067 1 1
0.536844701978806 0.521432564399877 1 1
0.49102911889643 0.478411756221996 1 1
0.475794064341611 0.461565783431348 1 1
0.514411497828136 0.499768641373172 1 1
0.507848415209252 0.490502720970928 1 1
0.506732172776648 0.492666810093553 1 1
0.527712932254952 0.512672629736354 1 1
0.51136948691723 0.495784266276084 1 1
0.491735507849865 0.477931708872443 1 1
0.471294660308384 0.456741580605158 1 1
0.612390639371069 0.595385480061107 1 1
0.478476535002277 0.465778282067769 1 1
0.644837640904884 0.627667112131231 1 1
0.641782965540765 0.623012325326019 1 1
0.54456648717241 0.528528685876371 1 1
0.433538249207683 0.421855129989008 1 1
0.504822747114159 0.491732589775712 1 1
0.657229281810019 0.637702400863088 1 1
0.441025849953522 0.429452843753716 1 1
0.523629909471805 0.507474887394227 1 1
0.615556600904151 0.596506097730581 1 1
0.581654713394877 0.562892554646891 1 1
0.510015673752416 0.495319818823246 1 1
0.39374896312405 0.382552731374448 1 1
0.498011731259716 0.483947609576229 1 1
0.547042294389935 0.530877763129167 1 1
0.524442608186693 0.50995210306531 1 1
0.464698366078304 0.451388223851365 1 1
0.469948922021118 0.456118303717467 1 1
0.461658778059063 0.448468936471976 1 1
0.587836153789158 0.570712644213595 1 1
0.553349713748455 0.538085718089146 1 1
0.528676835850286 0.512640056965046 1 1
0.559296479447309 0.542220083832021 1 1
0.603468180318205 0.586994253777835 1 1
0.566243182560865 0.549640808450276 1 1
0.477256287300351 0.463198183092378 1 1
0.573604154179597 0.555180471627598 1 1
0.549694065549093 0.533415553946261 1 1
0.43047565463735 0.417914075610603 1 1
0.656191819156633 0.636929522556726 1 1
0.352495849973063 0.342283043263968 1 1
0.515659216737687 0.501153127694468 1 1
0.538492139457196 0.523386881337253 1 1
0.279005787345666 0.26909786649961 0 0
0.301089410676839 0.292709858347693 0 0
0.459278834190944 0.444570870109449 1 1
0.624406784493408 0.606564983075574 1 1
0.63661571780062 0.619366989361203 1 1
0.459836777118648 0.446237926911324 1 1
0.569545285772796 0.553460218044678 1 1
0.509272486910115 0.495077721714524 1 1
0.29676796790563 0.288817062409749 1 1
0.596515992401797 0.579271591161285 1 1
0.747096505952525 0.725120148855189 0 0
0.574633503948099 0.55601736849828 1 1
0.487523536401546 0.474127256122934 1 1
0.469657424253941 0.45664230110426 1 1
0.42376978371472 0.41058130830469 1 1
0.469865261478662 0.457423123904731 1 1
0.458964765712167 0.445839088308984 1 1
0.58481137787217 0.5682530976822 1 1
0.421277753241895 0.40903547299271 1 1
0.38621837907551 0.375285034930951 1 1
0.517715719721172 0.504229134271954 1 1
0.463374562638038 0.449955116819332 1 1
0.452563593139799 0.438981635172306 1 1
0.412281582193281 0.399044136904698 1 1
0.586501813061703 0.569091571175347 1 1
0.525789478884854 0.510969548152047 1 1
0.390050846943574 0.379294319880147 1 1
0.524390156502146 0.508683101219418 1 1
0.567616580788122 0.550594343232918 1 1
0.558120576184264 0.54154607715582 1 1
0.546744042855331 0.529924241749895 1 1
0.548943528034632 0.533592128807054 1 1
0.53825011617213 0.524022641807575 1 1
0.519698213091979 0.505711596777986 1 1
0.496925296897896 0.482432397331147 1 1
0.392217644687893 0.38041441404746 1 1
0.464934217209158 0.452498481715059 1 1
0.596312776684541 0.577794642294931 1 1
0.536884265231903 0.522670780674109 1 1
0.627726667870788 0.609307010237398 1 1
0.585068690132708 0.566095415957116 1 1
0.480439747989903 0.466268840279535 1 1
0.501339466847119 0.485448354029919 1 1
0.495276056744823 0.479898339525324 1 1
0.39482558147662 0.38301580578394 1 1
0.476762595104614 0.46305465271967 1 1
0.410510431943704 0.397622529234917 1 1
0.340648625564582 0.332198492413697 1 1
0.548955835284789 0.533116984727696 1 1
0.466956100192162 0.453494885934927 1 1
0.61442775661539 0.597504244775082 1 1
0.56578202071942 0.549609474712448 1 1
0.547145594530016 0.529875735075578 1 1
0.561523409658326 0.54448602612617 1 1
0.369526252108588 0.355523684907801 1 1
0.468587783475374 0.455249763544854 1 1
0.491177274753403 0.475989609381114 1 1
0.558865373131046 0.542554567773121 1 1
0.495007833583744 0.481739118482433 1 1
0.697209957761772 0.677596401733973 1 1
0.433192510292958 0.421568585067208 1 1
0.618961489451664 0.601985665020752 1 1
0.580948624552878 0.565097272115028 1 1
0.359033937669204 0.348975020436564 1 1
0.422316927875058 0.410158038988442 1 1
0.470626216007558 0.456971912843895 1 1
0.521044267329712 0.505293937896428 1 1
0.554618896929539 0.538686622838568 1 1
0.437565019414446 0.425646181655324 1 1
0.553723224825113 0.538291058338136 1 1
0.462599569993954 0.449415416775159 1 1
0.434020794600503 0.421142971802235 1 1
0.398153442707275 0.387373476661923 1 1
0.566958766995983 0.550554303434468 1 1
0.55972822186883 0.542677771518789 1 1
0.493736783957658 0.480105599642221 1 1
0.599596076129836 0.583277756249349 1 1
0.461707981705125 0.44983497152629 1 1
0.422872261000203 0.412890597443737 1 1
0.748669041231267 0.726915409757412 0 0
0.437586975616058 0.424772970221934 1 1
0.51508258891188 0.499864520940833 1 1
0.418045255877143 0.405820763616825 1 1
0.462195072711145 0.448002966100588 1 1
0.521838932760702 0.506599760093797 1 1
0.516901544058346 0.501074418409586 1 1
0.358615907435574 0.349279691615949 1 1
0.70676829641045 0.685364721822979 1 1
0.359960316837941 0.349526239042623 1 1
0.491627933284997 0.477843902327722 1 1
0.49107584653311 0.476451827977569 1 1
0.608615994657757 0.589521726846104 1 1
0.554198644460553 0.537865670173502 1 1
0.434911030039713 0.422787050107211 1 1
0.521554736386757 0.505795134502797 1 1
0.354612875866623 0.343512693079252 1 1
0.583771805020345 0.567556250891328 1 1
0.485193959228718 0.470929304474999 1 1
0.382932685616536 0.371942544439402 1 1
0.720207250666824 0.697526500087303 0 1
0.680295221407437 0.661594058599564 1 1
0.237283847699178 0.22886274370351 0 0
0.486096776973422 0.470211209029349 1 1
0.353500154813426 0.343106488198618 1 1
0.315134037790906 0.306155851705692 0 0
0.475357338322067 0.461482802312529 1 1
0.565406410173097 0.549115471134554 1 1
0.466934739096635 0.452702188151744 1 1
0.644351127570815 0.626582482732945 1 1
0.5423289969467 0.525955126955805 1 1
0.442266159879092 0.429052658665742 1 1
0.576714637920589 0.560633225121289 1 1
0.378067335521212 0.367068629071302 1 1
0.420482004211881 0.408459496987496 1 1
0.461976458746317 0.449498967016673 1 1
0.350318480997635 0.340663019314344 1 1
0.342914810531444 0.333172192362636 1 1
0.745591656402932 0.723594058916924 0 0
0.602295096661547 0.583867369161529 1 1
0.51474217858031 0.499330484126221 1 1
0.544072477994227 0.529225408069341 1 1
0.447512592578573 0.433856211827089 1 1
0.477620856764954 0.464869540433343 1 1
0.429185801131288 0.416659024451247 1 1
0.50380873601468 0.488630070369214 1 1
0.451683748678277 0.438204388320522 1 1
0.434541286724644 0.422313021632692 1 1
0.441050559555177 0.428261782258227 1 1
0.681488543435176 0.660588414028036 1 1
0.347017812391321 0.338036406053483 1 1
0.720765732803875 0.700801789021619 0 0
0.455026425505773 0.440791739976636 1 1
0.410347005210166 0.398154708878691 1 1
0.40118114972213 0.389857139288143 1 1
0.613178060297293 0.596648173375353 1 1
0.368258928042173 0.357345250026569 1 1
0.36109619495754 0.350912113167632 1 1
0.472927544159988 0.460059801585479 1 1
0.539288014810197 0.525031980924493 1 1
0.532317014545858 0.517140444290455 1 1
0.461533891362323 0.449060975912508 1 1
0.529624099943259 0.513611044943005 1 1
0.618257929696015 0.599154880792553 1 1
0.571771968990813 0.554666657779651 1 1
0.555213013902767 0.539193529349136 1 1
0.672942203783538 0.652355430646208 1 1
0.595999486096672 0.578062654506958 1 1
0.575260649815527 0.559001027515956 1 1
0.487358205656756 0.472990051647854 1 1
0.478839594668011 0.465760427761184 1 1
0.520888933559731 0.505358376304475 1 1
0.5762328874702 0.559471309213155 1 1
0.495406768307062 0.482355945667281 1 1
0.478796078550434 0.464235552237329 1 1
0.381911031196303 0.370575271668229 1 1
0.657071943841449 0.63723303225447 1 1
0.421463470706161 0.408351319136641 1 1
0.278451290590062 0.270718106114971 0 0
0.553430807041086 0.538543834956206 1 1
0.520861565532521 0.504597287078749 1 1
0.590408812080918 0.574003201122344 1 1
0.654629241246142 0.635992999656749 1 1
0.448088913070294 0.435640008697503 1 1
0.409859803648283 0.398450744041561 1 1
0.485423975063975 0.472352812050538 1 1
0.50606745326104 0.490867195563175 1 1
0.51116582333935 0.496521416128208 1 1
0.596980115437147 0.579331366358185 1 1
0.441038253340009 0.42866276933648 1 1
0.490310021652527 0.475758066073972 1 1
0.49423117404202 0.480321070385119 1 1
0.402476195344827 0.390811544856831 1 1
0.609059453425589 0.590891458965995 1 1
0.449034484899874 0.436014965773599 1 1
0.394999505898237 0.384600965559265 1 1
0.411383279503679 0.399400439520763 1 1
0.524255308335884 0.510127195011546 1 1
0.507424166261063 0.493252936084573 1 1
0.446083376793752 0.434243011723719 1 1
0.588102217360917 0.571217195844674 1 1
0.492267458723478 0.478087480868693 1 1
0.35542601987804 0.344791895468384 1 1
0.460192130483473 0.447298785609834 1 1
0.586509590178538 0.568337003819563 1 1
0.387943385795453 0.375328626713727 1 1
0.573677381137045 0.556859172010732 1 1
0.393019590356968 0.381150216341693 1 1
0.50869209125941 0.493412576868393 1 1
0.339079376419503 0.328471814511659 1 1
0.544974637314662 0.528590440025002 1 1
0.441754511264924 0.429934335829298 1 1
0.465467249425027 0.45079287345592 1 1
0.569554937848004 0.553016057202118 1 1
0.475648409578439 0.462402160724097 1 1
0.457662020027872 0.444959202124642 1 1
0.59261910907692 0.577493842242538 1 1
0.525478973370997 0.510940513132548 1 1
0.436659071373173 0.424096185913794 1 1
0.330084854010631 0.320597863548375 1 1
0.590646300650033 0.57545940653218 1 1
0.471931759981914 0.457067764681963 1 1
0.440387978859863 0.428683367338395 1 1
0.659745742889309 0.64036351025105 1 1
0.575442227029594 0.558153776610735 1 1
0.623614707081475 0.604608928839758 1 1
0.583006922501264 0.56599377195916 1 1
0.404585604257838 0.393555417113383 1 1
0.331507865538106 0.32169568510939 1 1
0.525831028740072 0.511216317560355 1 1
0.373267224314688 0.361047712164932 1 1
0.702818213369313 0.683633445171491 0 0
0.453544034265244 0.44043566178028 1 1
0.465172952216955 0.451982983713794 1 1
0.514248780326564 0.50004908171111 1 1
0.513916528988606 0.499126791671212 1 1
0.562121932445005 0.546164349357888 1 1
0.619334150661579 0.601330854679816 1 1
0.43311668082246 0.420324733752817 1 1
0.621093711238638 0.603325596997188 1 1
0.379970374324907 0.369639987141563 1 1
0.514459526044138 0.498813092300585 1 1
0.398601747051216 0.387272228378566 1 1
0.363355504831161 0.351927267449701 1 1
0.359949003488007 0.350041611307437 1 1
0.517536667016689 0.503115571906107 1 1
0.454204990514397 0.440288331661177 1 1
0.468879042457134 0.456920504109388 1 1
0.359239468788548 0.348279735638906 1 1
0.502466278986044 0.489333103068955 1 1
0.564598505887186 0.54718403504513 1 1
0.57441879544623 0.558474024569694 1 1
0.465385995101382 0.452207154837725 1 1
0.391902961937368 0.380240831454097 1 1
0.430282643980458 0.417669022421824 1 1
0.386319635174948 0.374744682402735 1 1
0.451454418133117 0.437950809261195 1 1
0.43336184098086 0.420292278130597 1 1
0.414185148399236 0.402025527294085 1 1
0.618011761467283 0.599346673389419 1 1
0.307091830994662 0.297977637430115 0 0
0.448633506797995 0.436301988441321 1 1
0.587680709967945 0.570271727385745 1 1
0.463304142239391 0.449912706682393 1 1
0.523161613060349 0.507131539888759 1 1
0.588977683493164 0.572683987813307 1 1
0.555620607836089 0.540209683683278 1 1
0.317450080013648 0.309021183829676 1 1
0.778093628244531 0.756034105409303 0 0
0.51464259423739 0.499974747855154 1 1
0.637624828893764 0.619070606177945 1 1
0.616726325804574 0.599254538927278 1 1
0.581534715941058 0.564392598359365 1 1
0.531232034714005 0.515865333169031 1 1
0.481958856039058 0.468260101635897 1 1
0.441535084187472 0.429267196599879 1 1
0.546173903358936 0.530654845914016 1 1
0.573433566239934 0.554411422006945 1 1
0.402216566787704 0.391256825594467 1 1
0.562515221072787 0.546119482094349 1 1
0.583632259973957 0.567222347934715 1 1
0.59495565610585 0.575584985184299 1 1
0.540150824061857 0.525194514978626 1 1
0.563828539949783 0.546622888559971 1 1
0.588338717561575 0.570199931601478 1 1
0.462761119118305 0.449587644218231 1 1
0.616899250111892 0.59679298128394 1 1
0.467649143812538 0.453630208780951 1 1
0.517207822498623 0.502758537402407 1 1
0.755855972164179 0.732206748035548 0 0
0.551799452129194 0.535592476222766 1 1
0.387106831877607 0.375886791631082 1 1
0.450139521399533 0.437048698514152 1 1
0.431848722139138 0.420050762225411 1 1
0.52193053919102 0.506242746024344 1 1
0.355070291008547 0.344334726638412 1 1
0.641659042329762 0.623614660750611 1 1
0.570376956041802 0.554642578114435 1 1
0.344603972526445 0.33532391492588 1 1
0.418052507033609 0.405780873183415 1 1
0.570995238296054 0.555224847765109 1 1
0.393413196683506 0.381331593381742 1 1
0.539775514777124 0.52370229630844 1 1
0.538730002144994 0.522359289181757 1 1
0.39310764439042 0.379926338473424 1 1
0.397206695407901 0.385184288538815 1 1
0.531632042326364 0.515420849934073 1 1
0.536404043112862 0.52123123649515 1 1
0.548281869794742 0.532675276438613 1 1
0.362177686319292 0.351304452410181 1 1
0.503621646580885 0.489529694317472 1 1
0.64029895056439 0.621849543011727 1 1
0.51567983605608 0.500132250128992 1 1
0.434870674520623 0.422285720103237 1 1
0.533602394170266 0.518766574880098 1 1
0.522727246360751 0.506944948515029 1 1
0.607873608989954 0.589866978791346 1 1
0.529139729626689 0.514023149505762 1 1
0.424141356218227 0.41271564477931 1 1
0.425755629620223 0.413674198092197 1 1
0.438817542232354 0.427507925662295 1 1
0.376596123432498 0.366298730852931 1 1
0.563934138006404 0.547930097701832 1 1
0.413477559037643 0.403124028280719 1 1
0.352976224888057 0.343126579548942 1 1
0.440361458192517 0.426780167107494 1 1
0.523806214144725 0.508523910538499 1 1
0.520708967842412 0.50691121245589 1 1
0.512784640278384 0.49827184265053 1 1
0.547373410568831 0.530800381505455 1 1
0.56072303608781 0.543918078543834 1 1
0.415469287111796 0.402651386392326 1 1
0.542214519317761 0.527591003848581 1 1
0.570980311468366 0.554783432137373 1 1
0.378231277617868 0.367413999541129 1 1
0.541811041820927 0.52574736112382 1 1
0.671206146581856 0.651320264699428 1 1
0.618454028690753 0.599951575790145 1 1
0.431299196927083 0.419334329410426 1 1
0.495927953925159 0.481026981901524 1 1
0.539009284262509 0.523341071182424 1 1
0.512359858552597 0.497477201758706 1 1
0.41845176492562 0.406050914205145 1 1
0.242783060416999 0.236167705716618 0 0
0.406291132664405 0.394263456478405 1 1
0.445072383713476 0.431621313519149 1 1
0.47978282482532 0.466278702821459 1 1
0.32691246689889 0.319212483433012 1 1
0.449599298967411 0.437231006972018 1 1
0.431648652256347 0.418702075440974 1 1
0.448885285590912 0.434318215887709 1 1
0.511258009237715 0.495571720313925 1 1
0.507935909388604 0.492903652894941 1 1
0.412405262636007 0.400458215528791 1 1
0.72605617701005 0.704756894639652 0 0
0.533800679153488 0.517994396948446 1 1
0.573459968507238 0.556490266786432 1 1
0.555710680420836 0.539097972228817 1 1
0.717970199621907 0.698133398640271 1 1
0.507139603073514 0.492545703346841 1 1
0.583262822230574 0.566511429909185 1 1
0.602523916722529 0.586040797998535 1 1
0.478218244385513 0.465360640773448 1 1
0.459735838443504 0.445613330193265 1 1
0.338030579674917 0.328682707162595 1 1
0.368224103985241 0.356938910267734 1 1
0.429888015782702 0.417815041713461 1 1
0.510672999620876 0.496359713833344 1 1
0.402535791100699 0.390627939589269 1 1
0.595004011995761 0.577784178888345 1 1
0.60432453004563 0.586361463656652 1 1
0.634415592817211 0.616129191086586 1 1
0.561017577026319 0.545333884788593 1 1
0.394169179155283 0.382572239840966 1 1
0.540228248834569 0.525046195307177 1 1
0.500128905629778 0.484681290516068 1 1
0.669994589162218 0.651073747109601 1 1
0.625217329343611 0.607428204210166 1 1
0.534030726452199 0.518204464255548 1 1
0.553765042842046 0.536488064310711 1 1
0.344400329210087 0.334491606506774 1 1
0.428616054820513 0.41683806203435 1 1
0.572727465011525 0.554719937982692 1 1
0.565451687630821 0.548991316176323 1 1
0.608936090435339 0.591990295174354 1 1
0.564609274997344 0.54939746165586 1 1
0.614539249033468 0.596051436117811 1 1
0.550138661624504 0.535285639996257 1 1
0.406614759915862 0.394804514476979 1 1
0.569294135136085 0.553391797885501 1 1
0.470276796526576 0.456735309587807 1 1
0.580367298711262 0.563343727104497 1 1
0.527385888770702 0.51258158077378 1 1
0.599998916629333 0.58355782917595 1 1
0.607153106416307 0.58898548327173 1 1
0.542248588564302 0.525009159970644 1 1
0.495017664587128 0.479629585395158 1 1
0.405553791326372 0.393370858220161 1 1
0.387018501412542 0.375823753014223 1 1
0.469945826851284 0.454858396000063 1 1
0.477235202582794 0.464103534700694 1 1
0.527632945587955 0.511827978181559 1 1
0.679653593461228 0.661189667595603 1 1
0.510824412354975 0.497258214846982 1 1
0.599764050566699 0.582038973669631 1 1
0.554669710010062 0.53852790063831 1 1
0.456425496672531 0.441942693468256 1 1
0.513803555681072 0.499543044553063 1 1
0.499030048869186 0.483696296364257 1 1
0.537781994690732 0.520737757980606 1 1
0.498558354920655 0.483832702037876 1 1
0.391692024483944 0.380635659595828 1 1
0.475231895181412 0.461043885261434 1 1
0.449675806216338 0.43632637987201 1 1
0.442118540319269 0.428972744804038 1 1
0.37550073562533 0.364896982402905 1 1
0.598422913894894 0.581607425107188 1 1
0.577786297127103 0.56188892686106 1 1
0.405792542246232 0.392937178547654 1 1
0.581641325744708 0.562233994387393 1 1
0.378530455363559 0.368645964647314 1 1
0.285187701089593 0.276046978988284 0 0
0.415981924951869 0.403805428343314 1 1
0.556951301876991 0.541373833469733 1 1
0.410660065908692 0.398668059891412 1 1
0.454182480528492 0.439076234213914 1 1
0.591081131320814 0.573501465991009 1 1
0.686411763927303 0.66696779602291 0 1
0.609956349684078 0.59115237669889 1 1
0.38849037608822 0.378061789577282 1 1
0.420225470180773 0.40902279026776 1 1
0.582652879748888 0.564100778921327 1 1
0.360580688056049 0.350460992829055 1 1
0.541202296140914 0.524261286506077 1 1
0.395566574046531 0.382981976487781 1 1
0.440307593076009 0.427767348990143 1 1
0.599405842987638 0.580971151583194 1 1
0.559973246553187 0.542718432381941 1 1
0.556234882624774 0.540100067687423 1 1
0.430845516666296 0.419155687607376 1 1
0.406233417360406 0.394879325990103 1 1
0.552411005646692 0.53737117868853 1 1
0.479658733448914 0.465454618256217 1 1
0.517970939831507 0.502443321892235 1 1
0.450832942272474 0.438511392894989 1 1
0.48997973909636 0.475306753827952 1 1
0.613156317992502 0.596324252187497 1 1
0.544689888251959 0.528013912826125 1 1
0.63669740309123 0.618629728409747 1 1
0.343369434211377 0.332740730481679 1 1
0.391826168386364 0.381569697700149 1 1
0.495816435291661 0.481720005188542 1 1
0.662551565342633 0.641781075584873 1 1
0.457271988323173 0.443907257501985 1 1
0.444708616075002 0.43136478551174 1 1
0.569004153952454 0.55296819634928 1 1
0.77943052722445 0.756105358094687 0 0
0.478669163753662 0.463945121033379 1 1
0.52064532203623 0.505590372644008 1 1
0.493718026570166 0.479870472935804 1 1
0.473160586098493 0.4609717631786 1 1
0.666108297651418 0.647255652791806 1 1
0.551662213945058 0.534204194185309 1 1
0.505495286593193 0.491361260338476 1 1
0.429759451153176 0.418513594923322 1 1
0.589259879984324 0.5721772296229 1 1
0.535246176385497 0.517853542082961 1 1
0.523035964992867 0.508801579183285 1 1
0.770397652514783 0.748356924913745 0 0
0.415718066824027 0.404410358157621 1 1
0.445615812803261 0.432634281906736 1 1
0.596363142644965 0.57940273419103 1 1
0.541692124180972 0.523137971689725 1 1
0.550080427722638 0.534437787006953 1 1
0.468431435250562 0.454066439041292 1 1
0.48058301533619 0.466119019430337 1 1
0.474246297148242 0.460713446807281 1 1
0.522260631425901 0.506327177409282 1 1
0.502639194358331 0.487433041792529 1 1
0.400171194626303 0.390180177567888 1 1
0.470209927224743 0.456132179014811 1 1
0.626086245799692 0.608395764057623 1 1
0.595877317538615 0.577122673295784 1 1
0.380167990881002 0.369267948863278 1 1
0.431395877814951 0.419411005642384 1 1
0.35240388533081 0.341905514379489 1 1
0.462682048442978 0.449796227064601 1 1
0.52978569181716 0.515158005593684 1 1
0.529282437064856 0.514813064389196 1 1
0.409978987629479 0.398297418591384 1 1
0.493162513386775 0.478952885116888 1 1
0.450766094978279 0.437830690121303 1 1
0.561541016221417 0.546125588886298 1 1
0.426625770224582 0.413314054747701 1 1
0.480636759454473 0.468457496272292 1 1
0.505932837629346 0.490735529545363 1 1
0.523223283059385 0.507494825953909 1 1
0.516972741044754 0.501055314782197 1 1
0.521852206684014 0.505427567982867 1 1
0.411948991132051 0.40025468548403 1 1
0.495982585855667 0.480980476980156 1 1
0.435625473686029 0.422415795278462 1 1
0.382906023354833 0.370575482752226 1 1
0.500234936361421 0.485517835808119 1 1
0.64045840298694 0.622732718554761 1 1
0.476938340782976 0.462384528425185 1 1
0.612716497611966 0.595612878276738 1 1
0.53375498077593 0.516893532773985 1 1
0.42185946295628 0.409870155048405 1 1
0.466241745980725 0.452728791119663 1 1
0.462492203690302 0.450624729199825 1 1
0.515383516155663 0.50019601001035 1 1
0.568392306071675 0.551428738042965 1 1
0.598747369074875 0.581088022574637 1 1
0.615767739007199 0.599398114036118 1 1
0.5379820060134 0.52285288648764 1 1
0.625123119737868 0.606701809167371 1 1
0.618066250464449 0.600008525790517 1 1
0.446110961672714 0.434163928264071 1 1
0.636930487954227 0.619121692492357 1 1
0.528177499269173 0.512798859423306 1 1
0.50360792712675 0.489321700928911 1 1
0.418026440013863 0.405181205996153 1 1
0.623708488375758 0.605584229864997 1 1
0.421367387233059 0.408564148098594 1 1
0.388880956150472 0.37745253548726 1 1
0.477113260006597 0.463884002251951 1 1
0.466951525644399 0.452946465197044 1 1
0.449081150877167 0.436674855697551 1 1
0.43834119058422 0.425426541562042 1 1
0.570508803708247 0.552988065551827 1 1
0.527292680901539 0.51183094246758 1 1
0.554747216254096 0.538255409564195 1 1
0.59274957009436 0.575011370698873 1 1
0.632905471159076 0.615154951377924 1 1
0.431282434727784 0.419779137225211 1 1
0.470590313766076 0.457572164078344 1 1
0.402360281111884 0.390939762287405 1 1
0.418662818429407 0.405825415700602 1 1
0.582910292128368 0.565647728971973 1 1
0.492127667374383 0.47812018706266 1 1
0.504357282762224 0.489818615312574 1 1
0.556725533973761 0.540850394814806 1 1
0.516460847783359 0.501015151736848 1 1
0.337410300739999 0.328270116217704 1 1
0.60646788951934 0.588983002517571 1 1
0.624153348426459 0.605128431405273 1 1
0.315646128632975 0.306925788196942 1 1
0.588746788711915 0.571548615241951 1 1
0.470543583389485 0.457185524653467 1 1
0.517452836278918 0.502308456552726 1 1
0.578835641798037 0.561800186840901 1 1
0.530274698622636 0.514795653763648 1 1
0.391372974742685 0.378323225009242 1 1
0.249219602576153 0.242229475145705 0 0
0.521918592554082 0.506572373480414 1 1
0.566286320612166 0.548998049415277 1 1
0.545265045730254 0.529483599563953 1 1
0.514843112228449 0.498924062564475 1 1
0.528642277970936 0.512011259508186 1 1
0.566183160716451 0.549870059042802 1 1
0.482561726530854 0.468586085988597 1 1
0.599276695623991 0.581138258855767 1 1
0.399543968635099 0.388263080024998 1 1
0.61286997191341 0.594937012242934 1 1
0.570793402522803 0.553660337590308 1 1
0.587525018281954 0.570291876844725 1 1
0.466038837092192 0.452755616511473 1 1
0.515881016310233 0.499940918570309 1 1
0.328004423895286 0.318163853653467 1 0
0.451579725429116 0.438456285632228 1 1
0.472238329804401 0.457774941814837 1 1
0.570419022493472 0.552769609006286 1 1
0.450272543361692 0.437662849820749 1 1
0.402871718284113 0.392281742819499 1 1
0.514583722903191 0.499836257295162 1 1
0.442963114449246 0.430243224978267 1 1
0.233762809640376 0.227126655412827 0 0
0.550138419501634 0.53468819918553 1 1
0.6140252823862 0.592406582531485 1 1
0.503461760816555 0.489264152361319 1 1
0.587416941559049 0.569793513081582 1 1
0.534597027266088 0.518800705646938 1 1
0.55785755656713 0.540554630051139 1 1
0.533880488990264 0.518757546155592 1 1
0.552645509326666 0.537407468528551 1 1
0.347283286925302 0.337672006766221 1 1
0.545131759120244 0.52992140747416 1 1
0.532282104992034 0.516328770451031 1 1
0.300096577294537 0.291867000336802 0 0
0.545537775215719 0.531023758250454 1 1
0.452232088560614 0.43780575681185 1 1
0.580222398857529 0.562513228770959 1 1
0.367279023945592 0.356275846747996 1 1
0.507604434713638 0.491896465740453 1 1
0.444404329622904 0.431949998630993 1 1
0.434322758532888 0.42180174922695 1 1
0.584544226927264 0.568073810949503 1 1
0.47473254103614 0.461366662077065 1 1
0.343574860423451 0.333008787670354 1 1
0.560568383230273 0.544313900800598 1 1
0.410625276256837 0.398673573671262 1 1
0.561995817570726 0.545730316249696 1 1
0.468106125616298 0.453148287548131 1 1
0.481981106947883 0.468190162858085 1 1
0.584261200286011 0.567576118511156 1 1
0.37083355760915 0.360125090770532 1 1
0.548963419833765 0.533468619736018 1 1
0.420254639352526 0.406885244904184 1 1
0.335324364244932 0.324064465314404 1 1
0.548322745564182 0.531523418173091 1 1
0.433475775428537 0.420502121628434 1 1
0.465156798241928 0.452467218761502 1 1
0.361408188987507 0.351253970826397 1 1
0.408511576285176 0.396444169919638 1 1
0.571927572083766 0.553939472852423 1 1
0.508550156399899 0.493060731811732 1 1
0.545687726737775 0.528336713004588 1 1
0.480243225217789 0.466615952066114 1 1
0.612717106957887 0.594877020275643 1 1
0.448515921437417 0.434674270575006 1 1
0.493944861285767 0.480078789530146 1 1
0.360277594676501 0.350928294340301 1 1
0.468758301172025 0.455574626786775 1 1
0.636449195356484 0.616524591254484 1 1
0.512205123693103 0.498374945374979 1 1
0.62752467813391 0.609106270960903 1 1
0.411297847371766 0.398646223692286 1 1
0.662513619464743 0.64383803292184 1 1
0.711429031307184 0.688414147381143 0 0
0.497742404944011 0.48345774956715 1 1
0.412865081322106 0.399614716419145 1 1
0.68627414571409 0.665985233400357 1 1
0.499041426997703 0.484408644121688 1 1
0.430368232364251 0.417213049607091 1 1
0.420690915420451 0.408512717048745 1 1
0.534273841472535 0.519128938815922 1 1
0.390137342719399 0.377567239452128 1 1
0.497841455849067 0.483777419810253 1 1
0.531026598774648 0.514377053541183 1 1
0.403828187074129 0.393136965031759 1 1
0.428935263716771 0.416672738229779 1 1
0.578363079869589 0.562553189553583 1 1
0.440484861719343 0.427812804456998 1 1
0.428925244120418 0.41720830158518 1 1
0.485090128320503 0.47206837311112 1 1
0.490685224502307 0.476009172344361 1 1
0.456729710256024 0.443846626842556 1 1
0.509134026760695 0.495442921352039 1 1
0.597458715202414 0.580404048711251 1 1
0.708398568922403 0.688031789247187 0 0
0.576062392324349 0.560021473737407 1 1
0.426347582698886 0.415234237237187 1 1
0.500247778768721 0.484929909838627 1 1
0.50817725571315 0.493825303470141 1 1
0.384470792920067 0.373234807955379 1 1
0.379276421150433 0.368762348280044 1 1
0.586216115950415 0.569194297405681 1 1
0.574460396893656 0.557393635620427 1 1
0.333062884068732 0.323283993375073 1 1
0.529012571254018 0.513849040121456 1 1
0.46671832095423 0.451891497081051 1 1
0.471107019011877 0.45749922794663 1 1
0.488410256054162 0.473939809667896 1 1
0.452815990046525 0.440529405142483 1 1
0.554215226417443 0.538888544907897 1 1
0.503734839662632 0.488826881777578 1 1
0.45788794581338 0.444003950096321 1 1
0.381841042031442 0.372312782761228 1 1
0.566705889467565 0.549515224132601 1 1
0.438085396102584 0.425491255778948 1 1
0.496733050618852 0.480797981507867 1 1
0.580808083683579 0.563905915006515 1 1
0.621559635825056 0.602307617212371 1 1
0.473865788167802 0.461020382385096 1 1
0.498797460017091 0.483019732579662 1 1
0.757512344266225 0.735832712729231 0 0
0.616808889207643 0.599644802215713 1 1
0.715373360008507 0.693391662830827 1 1
0.54695658035516 0.530640231350846 1 1
0.453736298688725 0.442289566734204 1 1
0.479075521598208 0.465410082450522 1 1
0.347278417507247 0.337379353307062 1 1
0.536758124960251 0.520909050921664 1 1
0.599577213254328 0.581338830254499 1 1
0.656431993311303 0.638078617542179 1 1
0.550090409868057 0.532873974036468 1 1
0.558428373683694 0.543772973610714 1 1
0.686214113588173 0.666676307871127 1 1
0.356397930148084 0.346963283718121 1 1
0.464404053769143 0.450955332293509 1 1
0.570763064406059 0.554977071209422 1 1
0.668196753490813 0.646578759951126 1 1
0.505410270061367 0.490932317505718 1 1
0.667918165321366 0.648411173211339 1 1
0.588729870562079 0.571683677221039 1 1
0.584407933705975 0.565663889380505 1 1
0.485313131270355 0.471745777042136 1 1
0.554173895955506 0.538383399345754 1 1
0.476238328118326 0.461066108599189 1 1
0.437789854023379 0.425209271180959 1 1
0.430554998707572 0.417840946430281 1 1
0.416581812606355 0.403779471244925 1 1
0.392516538597484 0.382244418604853 1 1
0.52726749143183 0.511003732747289 1 1
0.486325955748726 0.471217439143271 1 1
0.655056042393538 0.635107775965087 1 1
0.512248504502649 0.496172088936678 1 1
0.566782946035526 0.548139260073824 1 1
0.417576043806043 0.404781149832996 1 1
0.410983321784261 0.398439758388746 1 1
0.600054574634408 0.582189871760742 1 1
0.396762558128848 0.384146750512535 1 1
0.539315991075244 0.521969952286504 1 1
0.399253822510204 0.386989650242111 1 1
0.393751451257465 0.380944260348622 1 1
0.401927345958543 0.389529331078648 1 1
0.338958604184139 0.328962567341392 1 1
0.548049914125529 0.532379368524139 1 1
0.374418657359129 0.363824866944804 1 1
0.46712546564013 0.45330420242646 1 1
0.535348810805165 0.520137246336574 1 1
0.577811392998506 0.56072261210109 1 1
0.411837204701687 0.401348730378862 1 1
0.400089100566154 0.388483694915 1 1
0.507500843148781 0.494266306933194 1 1
0.509788537790728 0.494353323142179 1 1
0.482547940923281 0.468134235255338 1 1
0.638070170009473 0.620316785797367 1 1
0.487044782534491 0.471550701600695 1 1
0.587812834316227 0.571114817610301 1 1
0.542154296065049 0.526998224912826 1 1
0.562376578286166 0.546242709405199 1 1
0.688218175024996 0.667680607971746 0 1
0.501395317574893 0.487429681828864 1 1
0.522005654830148 0.506009318272649 1 1
0.498795747075264 0.484196499783503 1 1
0.452704306273288 0.441201625156352 1 1
0.604833475076922 0.587639077063024 1 1
0.473201460078258 0.458634773584041 1 1
0.500301739409474 0.486789419674208 1 1
0.326246129555514 0.317678837237077 1 1
0.449515012442599 0.436442304416716 1 1
0.387294171756309 0.376834735206184 1 1
0.446620261681402 0.432886731197729 1 1
0.720816037437813 0.699506483405836 0 1
0.387205279126027 0.376716135261614 1 1
0.555382890294737 0.539453360123379 1 1
0.414825146340083 0.402634242518162 1 1
0.560133915933446 0.543414898321019 1 1
0.412909778254976 0.400967152786932 1 1
0.496899534738532 0.483151848376876 1 1
0.492405260853606 0.478724032343209 1 1
0.534522915091452 0.518990152877579 1 1
0.510367624260466 0.495991459635611 1 1
0.358294242357685 0.347269889707128 1 1
0.347263405512896 0.337281770494537 1 1
0.246845856333317 0.239710584841903 0 0
0.554861722458733 0.538610378629892 1 1
0.601021009320235 0.583980821435258 1 1
0.491733111303443 0.476669784358706 1 1
0.469240777126526 0.454552389387009 1 1
0.512400540716735 0.49715453749707 1 1
0.562585623398135 0.546126464730453 1 1
0.355157500123818 0.344010884331638 1 1
0.531678570304489 0.515140191407164 1 1
0.536979852971067 0.519571787524355 1 1
0.437212208304375 0.425171116856332 1 1
0.445852316022568 0.433322375528019 1 1
0.404137262488905 0.391912150336228 1 1
0.449979677791834 0.436128193146506 1 1
0.430721069924819 0.419483247324545 1 1
0.520464276370396 0.50612590419549 1 1
0.538345608205638 0.523534199269685 1 1
0.577078229835763 0.561396398547855 1 1
0.412781279322221 0.401238721070294 1 1
0.454333959172073 0.441757993064244 1 1
0.630960338506226 0.613726869810843 1 1
0.580272218819529 0.561868091373802 1 1
0.463745442247207 0.451581173122458 1 1
0.406769269030606 0.396237787069366 1 1
0.536524444959559 0.520384480822075 1 1
0.410060100062024 0.398944480531732 1 1
0.64006379001585 0.621078555790238 1 1
0.675365056220066 0.655194117370971 1 1
0.400037057110047 0.389347313355928 1 1
0.40637711384978 0.394891460249074 1 1
0.492928605282566 0.479510470561212 1 1
0.547595756449745 0.529538358315857 1 1
0.509992735063947 0.496157834348866 1 1
0.677950698175881 0.659228534421821 1 1
0.505365393466496 0.490608238660415 1 1
0.44150295573307 0.430178833996347 1 1
0.430759968855123 0.419084950595266 1 1
0.513347794190027 0.497883191043997 1 1
0.359314894315649 0.349136848807465 1 1
0.527546597704678 0.511965052826372 1 1
0.664537791532796 0.645661919942866 1 1
0.588863084071966 0.571612336152716 1 1
0.460550538424353 0.446360701598686 1 1
0.494597606467622 0.479629512493542 1 1
0.559636539643264 0.544099401330501 1 1
0.375882270457873 0.364836922310367 1 1
0.450084002469801 0.436319549063724 1 1
0.548097697942735 0.532492642842758 1 1
0.64125805608503 0.622264820930226 1 1
0.48069351217694 0.46790290697696 1 1
0.599129825454476 0.581980561064941 1 1
0.359335336237174 0.348392412431077 1 1
0.496914052309079 0.483432240604239 1 1
0.523192450574376 0.508852423079417 1 1
0.403577837446285 0.391867581626709 1 1
0.569687857225032 0.553984936279392 1 1
0.248457597905292 0.241654211554428 0 0
0.368903091105913 0.358595802820992 1 1
0.398025849080839 0.387118717091329 1 1
0.581259529804822 0.564138713966597 1 1
0.496621862445699 0.481559911455016 1 1
0.451450914426792 0.436650810642275 1 1
0.466317265967044 0.453105865521064 1 1
0.424762223375201 0.413824468200866 1 1
0.467470172649908 0.455194895040672 1 1
0.488565459361979 0.474913039816533 1 1
0.510352492489086 0.495279445352551 1 1
0.40082026181333 0.389356111053114 1 1
0.514538684771782 0.500968746653725 1 1
0.530803447547845 0.513611445177476 1 1
0.378698459004842 0.367665180045864 1 1
0.48024589358396 0.466448267807467 1 1
0.451380221190125 0.438512162681491 1 1
0.367072086015735 0.357895606054643 1 1
0.391061042931435 0.380828569651626 1 1
0.478520510796086 0.465911498376323 1 1
0.561597572929295 0.545486934357839 1 1
0.371705381701672 0.36128720697165 1 1
0.457436314088644 0.444287796602343 1 1
0.554118702572827 0.539522605368694 1 1
0.603966854338163 0.584272370744821 1 1
0.487506552214776 0.473600522083095 1 1
0.520917399937291 0.5045976635103 1 1
0.478097411478304 0.465685272524837 1 1
0.446247484754929 0.432579231782541 1 1
0.615883214954143 0.597878975207563 1 1
0.595923477872253 0.578082296845285 1 1
0.596444246555317 0.578901190559741 1 1
0.561246806448996 0.545963393491021 1 1
0.434035498169567 0.421578899377077 1 1
0.443070071202342 0.42939054774083 1 1
0.300175856244266 0.292063633688985 0 0
0.444276776893802 0.432106145223802 1 1
0.376570468546074 0.368063887008971 1 1
0.633076019304216 0.614852787903653 1 1
0.432845297543419 0.42044138100168 1 1
0.531002599071577 0.514040563790017 1 1
0.43867201620771 0.427223089855805 1 1
0.26561364531941 0.259033878697829 0 0
0.624065702883431 0.606067770684649 1 1
0.615647682033484 0.597447429284675 1 1
0.323960500092785 0.314543393051891 1 0
0.586943478971529 0.571108342780125 1 1
0.44570929225481 0.433383931266554 1 1
0.5109930101046 0.496201284148362 1 1
0.47768007995974 0.463521838140529 1 1
0.566325584989397 0.547065571036088 1 1
0.377975359847064 0.366675347798989 1 1
0.227163389722088 0.220645658964885 0 0
0.587138145598895 0.567461350619804 1 1
0.471989277191718 0.459853722026497 1 1
0.439804760282313 0.427900671882503 1 1
0.515264656580062 0.499323847116964 1 1
0.590355984597918 0.574365790140124 1 1
0.477165783564225 0.462843658220712 1 1
0.487569181255372 0.472699710617489 1 1
0.666265788277289 0.646116753897992 1 1
0.410267687124555 0.399058112565585 1 1
0.562004857623671 0.545674637656362 1 1
0.527715754446885 0.512773779093333 1 1
0.389625908359148 0.378533203156145 1 1
0.420713147683493 0.408635489664755 1 1
0.539709681939324 0.524934960022862 1 1
0.521238647398228 0.506493496613015 1 1
0.602918650917379 0.586286320626441 1 1
0.603621915333269 0.586541021178387 1 1
0.438513912224856 0.425321083996657 1 1
0.57468846742817 0.557626495136574 1 1
0.552457057771461 0.537416303988551 1 1
0.535717460282435 0.520842521266412 1 1
0.42682801703984 0.41499021935135 1 1
0.600507572372674 0.582221618582658 1 1
0.52044851846296 0.506271274008367 1 1
0.506734474843179 0.492282759134352 1 1
0.487384050811501 0.473620140333926 1 1
0.49200420845957 0.477942317130929 1 1
0.37845831649031 0.367043404351079 1 1
0.579850323561486 0.564312482570379 1 1
0.547920832607339 0.533068581290483 1 1
0.432270665851475 0.419757939519948 1 1
0.492655878011377 0.478595248584172 1 1
0.426964856450271 0.414631650469835 1 1
0.480902928856318 0.466776785846384 1 1
0.360176801756963 0.350869596951279 1 1
0.42204142867751 0.409202247834065 1 1
0.345667690707885 0.335904478441153 1 1
0.633426479676923 0.615966138149871 1 1
0.379811793501735 0.369448085048169 1 1
0.481237378205158 0.467128055403687 1 1
0.429115553143387 0.417132031774013 1 1
0.359747958441825 0.350027449683454 1 1
0.527950767413512 0.51375631019193 1 1
0.547321422121299 0.531105452928372 1 1
0.495537271425792 0.482882664153978 1 1
0.550122989077454 0.532833115455914 1 1
0.462795979491392 0.449294390094506 1 1
0.472500339390814 0.459775014441228 1 1
0.506728011536848 0.493206619888296 1 1
0.525660806974401 0.511167419322291 1 1
0.424490750850606 0.412009872722595 1 1
0.607308962032396 0.59085617686378 1 1
0.41821596057956 0.406463651027544 1 1
0.435239384772762 0.421872124533258 1 1
0.306263118922946 0.296513984524379 0 0
0.457823403674779 0.443259315060053 1 1
0.43891469704233 0.424755472584765 1 1
0.381015172204016 0.370961272007662 1 1
0.485850862180471 0.472522337117828 1 1
0.498190515599258 0.483424137883881 1 1
0.577139589908632 0.560983367428511 1 1
0.582930701386845 0.565078662567078 1 1
0.545390245303656 0.530476346012329 1 1
0.438085339933834 0.426009229188979 1 1
0.587935290286264 0.571463376064286 1 1
0.495307158661371 0.480199440651371 1 1
0.366864932195852 0.355350452042206 1 1
0.582977989112371 0.567144954178374 1 1
0.58390342960478 0.567240741050368 1 1
0.538320876329958 0.522269988864417 1 1
0.515918530374086 0.500916622523873 1 1
0.382041459854871 0.372637075099993 1 1
0.633686220876116 0.613779676505495 1 1
0.437415207322563 0.424897278700308 1 1
0.482109175449618 0.468215296619408 1 1
0.55874531863716 0.542412367104957 1 1
0.634563517225555 0.615900857935906 1 1
0.337924944660043 0.328948200297353 1 1
0.537638457758555 0.520574391772916 1 1
0.455221478879153 0.440256062482416 1 1
0.453367792273698 0.440829974422731 1 1
0.610023938814553 0.59140630841596 1 1
0.459707463549746 0.446635418539455 1 1
0.496718252245709 0.482613109158899 1 1
0.499815563993625 0.485088793359145 1 1
0.297688688106434 0.289030819119107 0 0
0.520994473622599 0.506419965631708 1 1
0.479993055438594 0.465806033624382 1 1
0.722964541787026 0.701912698432654 0 0
0.439538937944311 0.427088343423 1 1
0.46109284836452 0.447818002510843 1 1
0.457290088262315 0.443468967877359 1 1
0.393406697897456 0.382483105403914 1 1
0.450026013720123 0.436773210392874 1 1
0.302281209775878 0.294779441432212 0 0
0.551554363759861 0.534651647822742 1 1
0.531640405278717 0.5167371620946 1 1
0.531835275025358 0.516692027610576 1 1
0.379898715002667 0.369173226419673 1 1
0.350373395362152 0.340344515210484 1 1
0.561644324917642 0.545674433994454 1 1
0.430351489857084 0.417244556704031 1 1
0.372244802918955 0.361071376978152 1 1
0.626486834705425 0.609811884309022 1 1
0.348347311126646 0.338058830970129 1 1
0.54383288760246 0.525914922781611 1 1
0.49190991388146 0.477760547132532 1 1
0.52890834251225 0.514456219405959 1 1
0.572729846950508 0.556078530261379 1 1
0.546005853253958 0.529325841914484 1 1
0.549594519025625 0.534413890760736 1 1
0.290366634706362 0.282210731505756 0 0
0.57816900871502 0.56081401269433 1 1
0.547956106352391 0.531499420706164 1 1
0.470461066046608 0.457416941081286 1 1
0.543687580841536 0.527554715628941 1 1
0.483736633319886 0.468985550487215 1 1
0.649812469212014 0.631374535498546 1 1
0.60363313856047 0.584739365841996 1 1
0.534015373628707 0.517631718841713 1 1
0.52431636995192 0.5094256443837 1 1
0.530503891143428 0.514852081874218 1 1
0.425223039690853 0.412459601398456 1 1
0.564591024894605 0.547271430362323 1 1
0.607248513662871 0.590308497335989 1 1
0.595264417409244 0.577492324608702 1 1
0.461357538644946 0.448504524156572 1 1
0.335948751201625 0.327179074919174 1 1
0.40201663393013 0.391186271856152 1 1
0.648347149026936 0.630038718998903 1 1
0.585980793103402 0.568901348843525 1 1
0.584290049797104 0.565141580037473 1 1
0.563081066424268 0.546976462183478 1 1
0.483034663681839 0.468284698503807 1 1
0.596026887834484 0.579471967961313 1 1
0.442145737137583 0.429352536260239 1 1
0.561743203413486 0.545845352777147 1 1
0.544969028211271 0.53016847096398 1 1
0.612825119508794 0.595525518530484 1 1
0.48462251124689 0.470336160913227 1 1
0.670498427978388 0.652014238947568 1 1
0.216403278041426 0.210808418864472 0 0
0.597973318016056 0.580648925935453 1 1
0.547631488536605 0.531570219017565 1 1
0.46972311288703 0.456617999869554 1 1
0.510815392594868 0.496370335207313 1 1
0.47139096499926 0.457430247483327 1 1
0.445457326124696 0.431763884696386 1 1
0.236073747754073 0.229761672610314 0 0
0.491322002118176 0.477375238692587 1 1
0.618723923985086 0.601933115622484 1 1
0.347484587668942 0.337195391075247 1 1
0.495662054624184 0.482704801375914 1 1
0.417580356416046 0.405536652915961 1 1
0.377607681880639 0.367042086852353 1 1
0.473637016225383 0.459500779148443 1 1
0.346738030915564 0.336939247527815 1 1
0.340319119683348 0.329649733325667 1 1
0.391940079320229 0.381268570488493 1 1
0.501320226250796 0.487247664619199 1 1
0.438546190746783 0.426232457921489 1 1
0.478931865862813 0.46448503680819 1 1
0.359598624177157 0.349943866007602 1 1
0.689991647992308 0.670331385731474 0 1
0.560113995855013 0.544287998897323 1 1
0.587234255232186 0.569751508871067 1 1
0.504733278334969 0.490685735573925 1 1
0.633835682067266 0.615540526181118 1 1
0.319077889431904 0.311060762831168 0 0
0.360636007856415 0.349240552575827 1 1
0.448326089374364 0.434691638200588 1 1
0.56018711647182 0.544178614635179 1 1
0.529433896572404 0.514685566505524 1 1
0.349353109417915 0.339574767461385 1 1
0.53490158233488 0.519353986843622 1 1
0.422358523936376 0.407279873373996 1 1
0.401990772367156 0.389710898928974 1 1
0.583430486478705 0.566672610572065 1 1
0.496706962778469 0.483746741540804 1 1
0.569068811829215 0.554115655030579 1 1
0.357230900546864 0.346851641354559 1 1
0.524485432005055 0.509365517208896 1 1
0.491200979046524 0.4764818217508 1 1
0.53539615044782 0.518932572283673 1 1
0.588892957957459 0.571877072771493 1 1
0.352931266517558 0.343364694173962 1 1
0.374604964908381 0.36328411109535 1 1
0.579393315558362 0.563634565044902 1 1
0.55900611282671 0.544116098407069 1 1
0.463797944399333 0.450962010684118 1 1
0.495825098389944 0.480420532945809 1 1
0.459885153320921 0.447112027848156 1 1
0.516793034644327 0.501156264935279 1 1
0.328887496046677 0.319849536617718 1 1
0.419441541580332 0.407694262291229 1 1
0.296477262565526 0.287402615506591 0 0
0.563990396038732 0.548969568142017 1 1
0.616208956602735 0.597818564124212 1 1
0.475661381986976 0.461185321497783 1 1
0.51050841541058 0.495329272960329 1 1
0.519400047721086 0.504920434844309 1 1
0.444293785726366 0.432260798305388 1 1
0.56527527372457 0.549515162434273 1 1
0.594910981256991 0.57684022406782 1 1
0.674174022203774 0.653854772943003 1 1
0.529611705731683 0.514893009207951 1 1
0.551131327032311 0.536386983548136 1 1
0.525117591605242 0.510574973428679 1 1
0.356772892911 0.345270935854191 1 1
0.54933894064472 0.534600226229018 1 1
0.568804307824748 0.55285173174286 1 1
0.622972654058364 0.604414028618514 1 1
0.415997684064263 0.40366167137876 1 1
0.432532659390219 0.419379669509293 1 1
0.369744251113447 0.359416424320817 1 1
0.591757842645477 0.574597231258717 1 1
0.630076984131501 0.611977829959525 1 1
0.565125481896042 0.54958009428921 1 1
0.44952067841394 0.434827627294751 1 1
0.592851309837838 0.575863665808105 1 1
0.435201572870609 0.422872863887034 1 1
0.603251305401655 0.58591071632385 1 1
0.485999543004354 0.471373348626858 1 1
0.639466359145608 0.621773660821769 1 1
0.416917245453331 0.405015139127628 1 1
0.459010755731789 0.445586922747466 1 1
0.580715627710689 0.563857429939317 1 1
0.629125290470105 0.610884323465634 1 1
0.517574891006738 0.502930818630462 1 1
0.637752165171822 0.617977369722151 1 1
0.545303161556907 0.528575320775518 1 1
0.444912186848178 0.432437542137804 1 1
0.49512566099297 0.4789601890362 1 1
0.318429421318345 0.308371069093055 1 0
0.463902357965414 0.450141561044584 1 1
0.488885862851075 0.475570432365857 1 1
0.475904708772211 0.460610893274754 1 1
0.588639212309709 0.571259022831174 1 1
0.472649123248527 0.459067333201719 1 1
0.422728721326337 0.410765441076001 1 1
0.503990723565222 0.489721525507605 1 1
0.400161366664771 0.387922338374155 1 1
0.50413428382269 0.490032288640984 1 1
0.479441730996013 0.464654373893058 1 1
0.588702653703568 0.570601312162954 1 1
0.429835926549587 0.417299536976376 1 1
0.574619234202849 0.557100125091318 1 1
0.557456417314373 0.541639779525556 1 1
0.486640992907631 0.472008426100766 1 1
0.432499150296924 0.418919973903112 1 1
0.396653574877285 0.385005292614471 1 1
0.520710723375246 0.505993496008289 1 1
0.492113551168767 0.477768327669568 1 1
0.33578381317273 0.325983283307555 1 1
0.717244597017892 0.696361936277599 0 1
0.679783947334479 0.660079702664267 1 1
0.406265584111017 0.392500512089805 1 1
0.389178046307368 0.375619934344305 1 1
0.408430432363237 0.39616183476317 1 1
0.65905253445116 0.639689895002417 1 1
0.481518138547193 0.4686409034783 1 1
0.411261761476026 0.398892536002166 1 1
0.7026906953298 0.683324540536347 0 0
0.335308792283057 0.324670540369857 1 1
0.500200921206213 0.484906724081435 1 1
0.330919165276906 0.3214244098578 1 0
0.540104430740313 0.523378570608222 1 1
0.401229625785408 0.389193592423609 1 1
0.357455176364968 0.347058638249323 1 1
0.679290467954815 0.659886628270117 1 1
0.451941343422605 0.438775698862307 1 1
0.525455914203095 0.509129224812128 1 1
0.501613682986311 0.488321006114373 1 1
0.593655174962318 0.576149806481646 1 1
0.483843442167958 0.469823006718481 1 1
0.514196107184858 0.499197516888023 1 1
0.594235965787383 0.576543272716303 1 1
0.553522962953984 0.538000724668665 1 1
0.546557090387937 0.53165244345998 1 1
0.579033512421525 0.562035627590351 1 1
0.431923620910684 0.419569598914414 1 1
0.42162185209405 0.409682451856458 1 1
0.458696287212804 0.446247300263163 1 1
0.488815315430326 0.474685793810307 1 1
0.529958779318852 0.5156075098348 1 1
0.484386500233338 0.46895755822262 1 1
0.488854315861126 0.475258851814142 1 1
0.504700706111364 0.49070493424201 1 1
0.338287452647486 0.327937759548627 1 1
0.488501539437125 0.473261437319074 1 1
0.346732798938319 0.337295151801911 1 1
0.488481337132254 0.473980604858746 1 1
0.460356415067933 0.44646705801856 1 1
0.626546625428565 0.608297478771538 1 1
0.435998289606924 0.423094066784809 1 1
0.506464358567453 0.492682230104702 1 1
0.512296895261753 0.497294443705466 1 1
0.466631884108336 0.453075809034839 1 1
0.622673305254267 0.602961314385103 1 1
0.568068532457594 0.552381396364736 1 1
0.558792486535315 0.544262299453098 1 1
0.421424494672177 0.40983230578615 1 1
0.369139779772678 0.358265121517964 1 1
0.59799168618861 0.58088180969102 1 1
0.666981737981853 0.648180119669368 1 1
0.659427984481545 0.640496279094638 1 1
0.533931498667504 0.518555774632819 1 1
0.456949896465094 0.444157353015798 1 1
0.610940923025886 0.592498671401691 1 1
0.415058545573196 0.401484256521166 1 1
0.468665149823024 0.455304309240727 1 1
0.563114266349181 0.546808407575494 1 1
0.406813707507982 0.395006347443787 1 1
0.510233135610193 0.495747217072418 1 1
0.644973792643716 0.626762774739917 1 1
0.342459065545379 0.331749747618632 1 1
0.640042481989583 0.621376569099072 1 1
0.428484652657323 0.415545856312037 1 1
0.710675299930972 0.689657336293332 0 0
0.442612268458455 0.429306028971579 1 1
0.446879018965779 0.434638617474273 1 1
0.576003697009068 0.556481008969857 1 1
0.457875110369466 0.443550707488726 1 1
0.529974731006777 0.516156697628648 1 1
0.457813628344469 0.445651800986722 1 1
0.444769743368316 0.43104786340601 1 1
0.548983468974745 0.533073165104513 1 1
0.541148899651218 0.525206881018948 1 1
0.695748510332924 0.676873331816299 0 1
0.591958046897574 0.573792392248419 1 1
0.556797888894658 0.541003244431734 1 1
0.452395802008123 0.438787019175598 1 1
0.57926926315436 0.562778914567303 1 1
0.505795564503565 0.491334600164561 1 1
0.466351418094804 0.452958979709653 1 1
0.482786986116662 0.469212234058141 1 1
0.455116280415273 0.442354300865391 1 1
0.74285930635337 0.720804537570124 0 1
0.499865463000113 0.485621375865753 1 1
0.553451776831667 0.537313301535137 1 1
0.506526521554963 0.491126743307203 1 1
0.583855015801606 0.566772414724292 1 1
0.362976825876052 0.352444068495309 1 1
0.574114542596026 0.5584556389513 1 1
0.526174184551158 0.510661177295902 1 1
0.430221746154174 0.418439029185429 1 1
0.418123485635305 0.406648604955151 1 1
0.645219810976479 0.626122943057752 1 1
0.53667450949816 0.522023360797724 1 1
0.335807995856473 0.327225679840015 1 1
0.550064053169943 0.533735425726062 1 1
0.482489457614616 0.467682630366286 1 1
0.461623250100733 0.448477616662176 1 1
0.50269090882529 0.485230091819207 1 1
0.534477663317514 0.517148588157121 1 1
0.43166996942017 0.419319602729695 1 1
0.435120781172698 0.421054801063986 1 1
0.488416641770296 0.474244539051236 1 1
0.543199918202864 0.527910427603336 1 1
0.387315150028101 0.375898896899898 1 1
0.503956777122979 0.489286571480617 1 1
0.652195118087116 0.633540435260018 1 1
0.615278379655767 0.598023393576095 1 1
0.461540096964106 0.447498475821762 1 1
0.471599517846071 0.458121344551671 1 1
0.340537955343094 0.330669185592349 1 1
0.33667023698253 0.326529073069473 1 1
0.49655739554907 0.480919410948351 1 1
0.498873235206752 0.484313784932667 1 1
0.534798406724255 0.519573012426909 1 1
0.461920450976371 0.447761914822039 1 1
0.59329440460354 0.574403370853003 1 1
0.575484890394551 0.557606187167936 1 1
0.357737676032666 0.347198764835308 1 1
0.505888223757119 0.491750151914809 1 1
0.447858095903657 0.434294706209555 1 1
0.5317625162181 0.516951622527574 1 1
0.499128818856471 0.482342611473673 1 1
0.466136137819843 0.453185355459078 1 1
0.530302926506083 0.515530348602844 1 1
0.585156799138093 0.56507221803219 1 1
0.551801693265677 0.532990794001686 1 1
0.590421952160919 0.572965953150589 1 1
0.659324516825088 0.64138420842185 1 1
0.516068368715751 0.499534920501992 1 1
0.518993112834824 0.503424880276559 1 1
0.45770009342079 0.444065615341851 1 1
0.682954276247578 0.659985503235121 1 1
0.479731533048754 0.46719390127816 1 1
0.419727478724377 0.408375546360587 1 1
0.51913280747756 0.504656908221853 1 1
0.602088586923353 0.584534386233 1 1
0.514197746653778 0.498993262962518 1 1
0.480259799847371 0.466618087473945 1 1
0.475262105697756 0.461892714833672 1 1
0.424344488336987 0.411184003451636 1 1
0.489426670174387 0.476105169787016 1 1
0.418589609784971 0.407451425313936 1 1
0.524196156220203 0.508239867994286 1 1
0.340008276765748 0.329367956912659 1 1
0.513828129513356 0.500115013088079 1 1
0.535705341836439 0.520857664595916 1 1
0.599527287186692 0.581374155830015 1 1
0.47480570037128 0.460237514537327 1 1
0.611682830993296 0.593181793611778 1 1
0.571348404144487 0.554940149515354 1 1
0.527649551566488 0.511651694964351 1 1
0.455927445947194 0.442431519715691 1 1
0.60229206752454 0.585260839618286 1 1
0.557754082051418 0.542940744632241 1 1
0.463718813149765 0.450110223991732 1 1
0.449761219084895 0.436338573619658 1 1
0.482759195658609 0.469251647091781 1 1
0.416562484657872 0.404119811910726 1 1
0.560576095193051 0.544284144104849 1 1
0.474650513424844 0.461003217176653 1 1
0.329522167203777 0.319502889567216 1 0
0.543885816979645 0.528708334055576 1 1
0.569444063591416 0.553547322618744 1 1
0.657971442542914 0.638066336411846 1 1
0.430860828370915 0.416999623875011 1 1
0.536737886048344 0.520296790474642 1 1
0.575153341420597 0.559241134521919 1 1
0.529631313605668 0.515178991060469 1 1
0.667874151738026 0.646811914440504 1 1
0.506150801251422 0.491630962885417 1 1
0.573327394523486 0.556155650405564 1 1
0.558027107328512 0.54245260111645 1 1
0.602398785174222 0.585453574440789 1 1
0.495522605562391 0.481131914386191 1 1
0.450916360212355 0.436640251266715 1 1
0.591796406063172 0.575324144796921 1 1
0.514691514030984 0.499151428094311 1 1
0.482572875791175 0.468585839569894 1 1
0.59374144141652 0.575648362669288 1 1
0.47662873629486 0.461368044793955 1 1
0.480776407357363 0.467453200141067 1 1
0.612411938146072 0.594726306672717 1 1
0.527633201526925 0.512425225599009 1 1
0.596403094661111 0.581209768695043 1 1
0.478849102102139 0.465034216732789 1 1
0.494276541283073 0.47982807963982 1 1
0.48855081119407 0.474676506996583 1 1
0.378372731375576 0.368429672539944 1 1
0.440913520166751 0.428319047033799 1 1
0.485009458587537 0.471495527434509 1 1
0.503048454438476 0.48882823886589 1 1
0.556663874068374 0.539348832228843 1 1
0.825828676405985 0.800318170644867 0 0
0.49512945938372 0.482107334029618 1 1
0.608709320685674 0.592185759760666 1 1
0.642944934592512 0.624387179831071 1 1
0.475181929534993 0.461586505266107 1 1
0.562087341612017 0.545407356593378 1 1
0.413729823688242 0.402139134388316 1 1
0.546749592185451 0.531451195313362 1 1
0.527211635993784 0.512979591260986 1 1
0.500961087893093 0.485630243165253 1 1
0.371768295854138 0.361856400033002 1 1
0.442304434944811 0.428180873040079 1 1
0.394187021025814 0.383321388199015 1 1
0.430296540373558 0.418038972892126 1 1
0.439066335346564 0.426311424710418 1 1
0.45030285942479 0.437220765222544 1 1
0.610425191993388 0.593654029955061 1 1
0.342592715288226 0.333360461127151 1 1
0.521220997127187 0.505219445232139 1 1
0.357485000558262 0.34688272135393 1 1
0.578766320366866 0.560921980062806 1 1
0.422084518517214 0.410176736502402 1 1
0.55526143735966 0.539758948259175 1 1
0.477471025790274 0.463549452363548 1 1
0.554050106025513 0.538565520724583 1 1
0.536733691358689 0.52105493728457 1 1
0.470442644216134 0.455952681064193 1 1
0.562876568517441 0.547860668908967 1 1
0.51941663263112 0.505237271042453 1 1
0.49324703358198 0.476798812850399 1 1
0.433634559335096 0.420950888246389 1 1
0.488649499558696 0.47545976232184 1 1
0.451985145858907 0.439373652954132 1 1
0.436625934667857 0.423765385886048 1 1
0.50639357148488 0.492136179668544 1 1
0.495037231617332 0.479449161165898 1 1
0.425013453166307 0.41390094663873 1 1
0.61046253010257 0.592780662121855 1 1
0.467048888007201 0.454434143977585 1 1
0.657106082607326 0.638224148189581 1 1
0.505035709619292 0.4894005023078 1 1
0.447098391016952 0.434536311379344 1 1
0.567640294511944 0.550140422067521 1 1
0.370529033685431 0.359282135838661 1 1
0.408532128853728 0.395729966925074 1 1
0.479845425207918 0.465362986004989 1 1
0.505614446029599 0.49101818601225 1 1
0.454640932835501 0.441332262911921 1 1
0.48444618515778 0.469235588712055 1 1
0.625992788030566 0.605061758254814 1 1
0.453490250059535 0.44088566013184 1 1
0.364563163352857 0.353196350336694 1 1
0.405243492105085 0.392814729710425 1 1
0.396898793944865 0.385583041944888 1 1
0.526775734957577 0.511183460153667 1 1
0.477363233845068 0.462595330237067 1 1
0.500437867419422 0.486412284381536 1 1
0.520156653447829 0.50460222693104 1 1
0.563251276368372 0.547174360505345 1 1
0.38422944666402 0.373612022545719 1 1
0.630997441473939 0.613035315950043 1 1
0.566399818397419 0.550909864980423 1 1
0.44884163972131 0.434678496865935 1 1
0.609740539651037 0.589929315150666 1 1
0.607959281736749 0.589515964745124 1 1
0.53460678340202 0.521159267096078 1 1
0.720744895356001 0.697791267725211 0 0
0.527024243387889 0.51285624914602 1 1
0.582675166092494 0.566176132993754 1 1
0.370870492594774 0.360083056729884 1 1
0.543662119432342 0.528587564093429 1 1
0.623667334037405 0.605717425678957 1 1
0.444632604189466 0.43259629724646 1 1
0.315950376686335 0.307819609733718 0 0
0.593429944475949 0.576282550011246 1 1
0.584645940316842 0.569075475460416 1 1
0.676824448230767 0.657898238125856 1 1
0.54160082644507 0.526363074530942 1 1
0.554854460432489 0.538726197827644 1 1
0.417953286358519 0.407462710244694 1 1
0.419482574983995 0.408620204919395 1 1
0.457780682111285 0.444393265251765 1 1
0.568527324028582 0.551830131679559 1 1
0.585633445644307 0.569285866556276 1 1
0.552185587928272 0.53657746850596 1 1
0.747935129632624 0.725702069094475 0 0
0.446448033137713 0.432148507491902 1 1
0.408088066287642 0.396512678382705 1 1
0.476914364933794 0.463343624207317 1 1
0.412434306296516 0.40058464676767 1 1
0.418973413967792 0.408273988296249 1 1
0.527688674078347 0.513104466718992 1 1
0.478013954153612 0.464351161158796 1 1
0.441491541997969 0.428749311510003 1 1
0.524852786395058 0.505827437021011 1 1
0.431717564085336 0.416751655077828 1 1
0.553071914255243 0.537358619186982 1 1
0.424218316498229 0.412042876860724 1 1
0.598555172017383 0.581648780628386 1 1
0.503157132509039 0.488741859084735 1 1
0.597718069988231 0.577797834660776 1 1
0.512571735230164 0.495647115965021 1 1
0.558616966072038 0.542713609189436 1 1
0.444020973648787 0.430858674958449 1 1
0.601868706798089 0.583512078324606 1 1
0.642243653246968 0.623256362143268 1 1
0.347973791384636 0.338223858920359 1 1
0.384869465126455 0.374308834350293 1 1
0.488386085098737 0.473205349716797 1 1
0.386274072546884 0.374987446980145 1 1
0.344178533950595 0.334059312014306 1 1
0.448821410776917 0.435201078417564 1 1
0.530956518565676 0.516901127016191 1 1
0.618427224314268 0.599930888026078 1 1
0.248360632778517 0.241704143541334 0 0
0.604417452452238 0.587313154763224 1 1
0.532748213208141 0.518173089642321 1 1
0.515470543497905 0.501580625326968 1 1
0.52253405293098 0.507101773920592 1 1
0.369515171186419 0.358456549907095 1 1
0.487543251575241 0.473206865352375 1 1
0.516393219537155 0.500007292513892 1 1
0.545738377355368 0.529966428463247 1 1
0.571356278345715 0.554546448468854 1 1
0.425517921881168 0.413559841179924 1 1
0.530001557329955 0.515295310053731 1 1
0.365551388473415 0.354751566884875 1 1
0.396715709308078 0.384419591238507 1 1
0.388208965363809 0.377581391795473 1 1
0.285153468699147 0.277070557326909 1 0
0.511653068095155 0.49807328461897 1 1
0.615313613641111 0.597504876023778 1 1
0.443563540437433 0.430287603583016 1 1
0.456277582479296 0.442687997889356 1 1
0.696000199761864 0.676375738070115 0 1
0.439515208803241 0.426524322436842 1 1
0.394498870178978 0.382469774992388 1 1
0.460222454388304 0.447441706119486 1 1
0.518475160077451 0.500402218138806 1 1
0.531031796428082 0.516179118894352 1 1
0.416319780272012 0.405086007768529 1 1
0.556832595321855 0.540837526539141 1 1
0.607506505204947 0.589894470148723 1 1
0.580800632913332 0.56316721805347 1 1
0.563769403623645 0.546683755720203 1 1
0.443259594553437 0.430725785512782 1 1
0.396577030426458 0.383134356916763 1 1
0.590306003085647 0.572181899510454 1 1
0.495763791465164 0.481223322879094 1 1
0.515680115044776 0.501032954835662 1 1
0.361831746806939 0.351717631385133 1 1
0.41411743983285 0.402602841092837 1 1
0.507849463180948 0.493585664076438 1 1
0.497185448182445 0.482101616857024 1 1
0.51364638690618 0.498240434238077 1 1
0.449386669016151 0.436867354742236 1 1
0.4755221562082 0.4624849642487 1 1
0.582013798387888 0.565612286879516 1 1
0.227604289913842 0.220358550241244 0 0
0.462489222223267 0.449649284378619 1 1
0.477889278463193 0.463638837178792 1 1
0.560465904832926 0.542313640110303 1 1
0.542791524363866 0.528774068172332 1 1
0.341651284800764 0.331026283546101 1 1
0.654187776096237 0.635893187486165 1 1
0.560203623200833 0.544629878061708 1 1
0.446932230570625 0.436279481385729 1 1
0.678375814734063 0.658450326886114 1 1
0.523108326502355 0.50970958968809 1 1
0.461152048311404 0.447938200391999 1 1
0.464942822384703 0.450320129386256 1 1
0.552723472577043 0.535124322031958 1 1
0.438732515584314 0.425810165538354 1 1
0.442886771772493 0.431573304367519 1 1
0.510203790853615 0.496979280200517 1 1
0.431448882330117 0.419416189031832 1 1
0.494224275903845 0.480211324134896 1 1
0.486001139149216 0.47409221773009 1 1
0.574083917206746 0.557553216186489 1 1
0.552336100182456 0.536916013031167 1 1
0.403564070831676 0.3923866680519 1 1
0.622873922418549 0.605277122948639 1 1
0.575055257273432 0.558701260684092 1 1
0.567048681411113 0.54883024462572 1 1
0.542800027477549 0.525929540022168 1 1
0.506119535243272 0.490635348317144 1 1
0.547009645571179 0.531365380451869 1 1
0.286429692491366 0.277479879386315 0 0
0.683087164517875 0.663283599977803 1 1
0.625658330460513 0.607726020575558 1 1
0.4108646015531 0.398185344231836 1 1
0.692009362666881 0.672141122182799 1 1
0.474801840670258 0.460254731181439 1 1
0.601775718587645 0.584798857909463 1 1
0.564228342533289 0.548316110698332 1 1
0.713162068420524 0.692744220727321 0 0
0.492792530123192 0.477980215210943 1 1
0.558254021766923 0.544043882562677 1 1
0.543212297354699 0.527089015500605 1 1
0.494743805997305 0.480838440635971 1 1
0.645270704123817 0.625961527938008 1 1
0.518034707178065 0.50256309062771 1 1
0.680554569676623 0.661500366076671 0 1
0.358636315764259 0.349987967292019 1 1
0.461363748430829 0.448271083355492 1 1
0.48101398904471 0.466660877804184 1 1
0.484108264695096 0.471502080005085 1 1
0.618381554126522 0.599447796511363 1 1
0.431216101358574 0.418737399451556 1 1
0.543781834025744 0.526735981354242 1 1
0.326837698306171 0.316510204243899 1 0
0.532921663157524 0.518580699001233 1 1
0.564043258234209 0.547507947240003 1 1
0.415601221551607 0.40429871139056 1 1
0.523579327889163 0.508258789271084 1 1
0.474062279803229 0.459944135493264 1 1
0.475906727959054 0.462284716941681 1 1
0.390103486805324 0.378735924495996 1 1
0.391887449392235 0.380405990285004 1 1
0.649131374985107 0.631560866208133 1 1
0.584046620376554 0.567179785043608 1 1
0.436328170135527 0.424357074547991 1 1
0.491046023170643 0.47683908371889 1 1
0.4879162155913 0.47361347280444 1 1
0.537026447389301 0.519265336831092 1 1
0.58491256207247 0.56860285948343 1 1
0.407249207588016 0.395572391831843 1 1
0.502419567540011 0.488919599586336 1 1
0.490531730578791 0.476044036564771 1 1
0.33038839740825 0.320987320919065 1 0
0.611491182638996 0.59391608338794 1 1
0.567916609985804 0.551581909486775 1 1
0.558657349682442 0.542898272873736 1 1
0.463753203097945 0.450400848659067 1 1
0.549894599279195 0.533270533924225 1 1
0.496483406080416 0.481670933172459 1 1
0.42384335405414 0.410544543167341 1 1
0.608384296912538 0.591768608254226 1 1
0.412304187009219 0.400315197496084 1 1
0.532318976499798 0.517398096492876 1 1
0.492783279497946 0.478735695604451 1 1
0.552746353255182 0.536165331556417 1 1
0.403036706386873 0.39178880358035 1 1
0.621693726916964 0.604196317881706 1 1
0.681817943414881 0.660141097410227 1 1
0.332786167056803 0.322778927929689 1 1
0.318109645708416 0.307515414933271 1 1
0.557207622239105 0.540328722790473 1 1
0.450248853729953 0.437132086899604 1 1
0.669230753611441 0.650345496164931 1 1
0.559752798400928 0.543395496706737 1 1
0.539403683066188 0.524143061047225 1 1
0.419433426779431 0.406815495506699 1 1
0.424604480480987 0.41222139224567 1 1
0.538208929247243 0.523306804738683 1 1
0.515261758521092 0.500021433360587 1 1
0.551177363756807 0.532993399458121 1 1
0.552091865146283 0.535028768744095 1 1
0.641742857723586 0.623395956879166 1 1
0.562146480911344 0.544404758311997 1 1
0.499965157159048 0.486766745821438 1 1
0.531229040366435 0.515008314889451 1 1
0.645239908096985 0.626359687251273 1 1
0.514038877485927 0.499368635912892 1 1
0.57883456416546 0.562003299983192 1 1
0.524710074091102 0.510179611456678 1 1
0.416104963708778 0.404057159623458 1 1
0.610209771967208 0.59240385329507 1 1
0.718162654028108 0.696952815094623 0 0
0.403235077297949 0.392213720308269 1 1
0.358062585014766 0.349058534573318 1 1
0.390336843789814 0.379122075406472 1 1
0.595808550881061 0.578139407406195 1 1
0.468211130389279 0.453826519849553 1 1
0.480578534130479 0.466103053497264 1 1
0.520606382455447 0.507198380736786 1 1
0.496987653441121 0.480252289318551 1 1
0.609278346662267 0.592152284879587 1 1
0.517778949717762 0.501152840135678 1 1
0.543417299100089 0.528070500175536 1 1
0.470083122210402 0.457284760551924 1 1
0.676594934381705 0.657076369722466 1 1
0.661243811306648 0.643101547721889 1 1
0.50926163238496 0.494764090127659 1 1
0.532831820100815 0.517621825894487 1 1
0.484843607613816 0.471663718659602 1 1
0.486355104370368 0.470650100827171 1 1
0.432089338155261 0.419920197498964 1 1
0.563847413435718 0.546705168460056 1 1
0.35833784952028 0.348955562516365 1 1
0.498772683756685 0.483336751105485 1 1
0.684004448908044 0.66326091100514 1 1
0.474887476234248 0.461507569171786 1 1
0.493212549879529 0.478909175606186 1 1
0.540183045173262 0.524372158777715 1 1
0.555655247700694 0.540279110189727 1 1
0.454946401111309 0.442786084392383 1 1
0.420671534457405 0.408548088040597 1 1
0.603009542409425 0.584897465358542 1 1
0.428418399745313 0.415251526548177 1 1
0.462295931824824 0.449219019879286 1 1
0.386758406918638 0.375788105691067 1 1
0.46384469588938 0.449588115505475 1 1
0.43005914088805 0.417384186672773 1 1
0.539907132698983 0.523768565482396 1 1
0.508467236134115 0.494554551181558 1 1
0.636855569481294 0.62022468863076 1 1
0.424206267664015 0.412853867428268 1 1
0.526518411693035 0.51202312910952 1 1
0.542659931470871 0.526990044763937 1 1
0.399846192571195 0.387511300211131 1 1
0.712407161905915 0.691256683795732 0 0
0.532508083368857 0.517321152716886 1 1
0.591993496587839 0.573874810643385 1 1
0.52974855799908 0.51323727929905 1 1
0.466628164056996 0.453476616187228 1 1
0.413280331195262 0.401385862468714 1 1
0.427081801081528 0.41513205641084 1 1
0.569724957318887 0.553193601432813 1 1
0.428925498896507 0.41651288361463 1 1
0.400094349792029 0.388436839966818 1 1
0.522209708812222 0.507422410217641 1 1
0.454750653368777 0.440560149274657 1 1
0.462650777736514 0.449608496762162 1 1
0.369351354208504 0.359151976971114 1 1
0.627448191058259 0.60925670839082 1 1
0.510935061498949 0.496532003150763 1 1
0.475898690418107 0.462851814785157 1 1
0.575335477480365 0.558607393072296 1 1
0.475163792029933 0.461730236195374 1 1
0.565802914299741 0.548443739887901 1 1
0.418008659232896 0.405024405758098 1 1
0.642211763463943 0.622577682254499 1 1
0.447391828590736 0.433455592572672 1 1
0.622931526653231 0.604829901727077 1 1
0.536771991599503 0.521520182125058 1 1
0.327573133421904 0.31753904843772 1 0
0.575230273160372 0.559087752190349 1 1
0.43371010549714 0.420636808311042 1 1
0.498132216309364 0.484515130303499 1 1
0.380832130563622 0.368843805544705 1 1
0.502764314122556 0.48915830095187 1 1
0.381504867441736 0.371040736349552 1 1
0.626543000096574 0.607800315945466 1 1
0.481852412637485 0.467313516421064 1 1
0.475867486900432 0.462665768758056 1 1
0.474181711605207 0.459215495642287 1 1
0.49493929851598 0.480977711434495 1 1
0.447963152778545 0.434493149281208 1 1
0.454538443986715 0.440918115707324 1 1
0.46382773079157 0.449473500367183 1 1
0.511663881803143 0.495075608495386 1 1
0.248489878229239 0.240932559778057 0 0
0.559828953636698 0.542099018372938 1 1
0.594731704441793 0.576047779012079 1 1
0.50794692692109 0.49403237113116 1 1
0.606106249189504 0.589338783892291 1 1
0.567673976639371 0.551917418673243 1 1
0.445807922970086 0.431844445051487 1 1
0.391328266790073 0.380531932046081 1 1
0.416195745422755 0.404632988232887 1 1
0.62183228370954 0.603323460624409 1 1
0.469252162353333 0.454905383330182 1 1
0.694139370159803 0.674231628695149 0 1
0.451433355535879 0.439116569967017 1 1
0.598848506351402 0.581232746026792 1 1
0.672772026901634 0.653386763308959 1 1
0.467407769886604 0.454408410605997 1 1
0.638618256101916 0.620790760843586 1 1
0.494992011973641 0.479652196357325 1 1
0.517478182042679 0.502035102765906 1 1
0.578907993096296 0.562731453757045 1 1
0.537578124236431 0.522309156186293 1 1
0.45293779462472 0.440144765237505 1 1
0.543302619491814 0.528036439567277 1 1
0.53588559582195 0.520565888885435 1 1
0.536124618796171 0.521197355632918 1 1
0.671020109932276 0.651861205984969 1 1
0.526421118896546 0.510814219656993 1 1
0.512211165056552 0.496809535506352 1 1
0.42484104298308 0.412847167662231 1 1
0.455837550411126 0.441138950213696 1 1
0.41118122294106 0.399423495773062 1 1
0.564692270415182 0.548401666352543 1 1
0.502519097638304 0.487488135821065 1 1
0.58444618637908 0.564281025486358 1 1
0.425267418482884 0.413016662493491 1 1
0.395905455414552 0.38597560180426 1 1
0.408873712124206 0.398164336585291 1 1
0.511051480745315 0.49640747198248 1 1
0.27007429449369 0.262644539564639 0 0
0.507649568861633 0.493360127675813 1 1
0.532249439854993 0.515985623531072 1 1
0.416734161958379 0.405188963758674 1 1
0.396991340186461 0.38625212961941 1 1
0.531625695049796 0.516530853703398 1 1
0.593036574076476 0.575756329155715 1 1
0.629364647901253 0.61098329251303 1 1
0.582924373877988 0.566670487883742 1 1
0.364864428723681 0.353276764003581 1 1
0.597296586146565 0.580358231502135 1 1
0.548561364675756 0.534252155148308 1 1
0.484860589957897 0.471236600219472 1 1
0.573133800567063 0.556367420981037 1 1
0.384747488621631 0.371647372595255 1 1
0.32724462519625 0.316853452533777 1 1
0.492190284545363 0.478643188152277 1 1
0.515362661365039 0.501103508261848 1 1
0.495855388093543 0.481659760418256 1 1
0.49955858911203 0.484683719553382 1 1
0.566821626824676 0.550101053129737 1 1
0.557643724508076 0.543448478718999 1 1
0.391375222257578 0.380191437685387 1 1
0.518961199185824 0.502843639919954 1 1
0.442027550002531 0.42925528142139 1 1
0.571142168896517 0.555761976739536 1 1
0.389937782722157 0.378543317576672 1 1
0.506183838475873 0.491388687091516 1 1
0.493316389531378 0.479723007788988 1 1
0.413663187627039 0.402208412201972 1 1
0.623755992157804 0.603306926632148 1 1
0.414056390425951 0.402189240118944 1 1
0.509123985244533 0.495349545312489 1 1
0.65614304174391 0.636350392024497 1 1
0.472306427370378 0.459249430035019 1 1
0.490857646283988 0.476165087123659 1 1
0.435923023229709 0.423602884634663 1 1
0.405587759525714 0.393370916335412 1 1
0.485532620690417 0.472384061665088 1 1
0.369048233711037 0.356837689712086 1 1
0.402371056747174 0.391722896898367 1 1
0.525539204929354 0.511434855718754 1 1
0.475612218338445 0.462381914981791 1 1
0.560058189949454 0.542795542730101 1 1
0.627069949428399 0.610297766297744 1 1
0.414122099303468 0.403289197060312 1 1
0.5485492272763 0.532534905267162 1 1
0.465871661248359 0.45229480038782 1 1
0.320965136041155 0.311636224101254 1 1
0.514099112804444 0.499519332692801 1 1
0.469761791995574 0.455465392378293 1 1
0.404840279856704 0.393199633473424 1 1
0.473003258257082 0.460335060701171 1 1
0.616180330700994 0.59888040919579 1 1
0.630125331275027 0.612006051405039 1 1
0.419356666352203 0.407947011422199 1 1
0.529261924357639 0.513206898673702 1 1
0.549595051312754 0.532449924304377 1 1
0.568521093302713 0.550520872082596 1 1
0.350522939342806 0.340307640823378 1 1
0.43728075219843 0.423499363163229 1 1
0.387543057814491 0.376158858320213 1 1
0.418018891486814 0.404990068551104 1 1
0.435837296659136 0.422110440933293 1 1
0.615697782334822 0.596857172581526 1 1
0.600524827698222 0.582451453075473 1 1
0.509422907306476 0.494697787799614 1 1
0.493096702985631 0.47824438372616 1 1
0.40912943973865 0.397638475028253 1 1
0.663635080916786 0.644344282711339 1 1
0.36302706857599 0.351732588141162 1 1
0.409509700666148 0.396915930993985 1 1
0.610947746614821 0.593494176964829 1 1
0.550662485378307 0.534468925881937 1 1
0.534733717074236 0.518569275990859 1 1
0.451761835412783 0.438447887868279 1 1
0.623123910634481 0.603710620019243 1 1
0.564208086789567 0.548036333973505 1 1
0.487378758397167 0.472383483579316 1 1
0.546585718866166 0.529782335290377 1 1
0.507145260941581 0.492792894625917 1 1
0.544602973416753 0.52958341961047 1 1
0.559640015049178 0.543554940282466 1 1
0.514654752570652 0.499591387422883 1 1
0.659723607354472 0.639436560189273 1 1
0.394806656195231 0.383972292207245 1 1
0.537451126287756 0.521667081334966 1 1
0.410805998519982 0.399308195419879 1 1
0.470443198470141 0.457202843015761 1 1
0.469961741838251 0.456090833265576 1 1
0.53665021635833 0.522487543042707 1 1
0.603417024098326 0.586069312894795 1 1
0.408324830154428 0.396774621426186 1 1
0.515598868963049 0.50107856235513 1 1
0.591296092848961 0.574424490397843 1 1
0.464297820942887 0.449329655864281 1 1
0.629237876966042 0.609978065690695 1 1
0.575035473429374 0.55848035553619 1 1
0.545851803841276 0.529617132177259 1 1
0.549067755059468 0.534065814240661 1 1
0.513018100087285 0.498143072040732 1 1
0.455366197100124 0.44246608252684 1 1
0.383781495131411 0.372173463966977 1 1
0.461657725405873 0.448436600638244 1 1
0.527085485260189 0.511552102369558 1 1
0.393883484509958 0.382022590296668 1 1
0.541764367668697 0.525345951181826 1 1
0.530212800701679 0.514140952545396 1 1
0.452736182091922 0.43988368641267 1 1
0.489791100278461 0.477179635584491 1 1
0.616852644261606 0.599268784148344 1 1
0.48063457293473 0.465430549486804 1 1
0.411560887396453 0.399471589239207 1 1
0.537706794794832 0.522628987477069 1 1
0.444830798264617 0.431793006415341 1 1
0.371217437144831 0.360332997786452 1 1
0.496649766456827 0.48106121684874 1 1
0.573831745517064 0.556475702282074 1 1
0.314277828188381 0.305270737184286 0 0
0.610028680963289 0.591788672182394 1 1
0.551760022733035 0.535650609778937 1 1
0.548315621750693 0.532205276353299 1 1
0.479790639790775 0.465720869428798 1 1
0.58574557171247 0.568924062707609 1 1
0.249397449414098 0.242994811671135 0 0
0.343048589713988 0.332467944372607 1 1
0.407888946727847 0.39539455933468 1 1
0.588655906549134 0.57002284659553 1 1
0.438762892951442 0.424323737369449 1 1
0.473191039579997 0.459644764006281 1 1
0.646536503995842 0.629355421367877 1 1
0.489281342220886 0.475783564030704 1 1
0.604633673159031 0.585938974759156 1 1
0.593704016821093 0.578063967609394 1 1
0.501638455995635 0.486756304972212 1 1
0.41355571027759 0.402067029387618 1 1
0.603678546164858 0.585823134808014 1 1
0.58513991856548 0.569155305424212 1 1
0.469217531953927 0.45636315645674 1 1
0.517118409159571 0.502293162562015 1 1
0.618405125785821 0.599132973706749 1 1
0.51338972935643 0.499942855081218 1 1
0.491474330987668 0.478094506715364 1 1
0.410857809420393 0.399759511807124 1 1
0.579903266615828 0.562790582069794 1 1
0.47242195324368 0.459084292583211 1 1
0.370513779363464 0.360376103627801 1 1
0.547214655426152 0.530002755930444 1 1
0.493020320730108 0.47910096667722 1 1
0.260240080421621 0.254456900765997 0 0
0.495948793315901 0.481868349011625 1 1
0.410987320680756 0.399988411828083 1 1
0.509148066397839 0.494852135123304 1 1
0.501421100998652 0.487014884261772 1 1
0.511691273884281 0.496982804655292 1 1
0.689441031295325 0.669258241922528 0 1
0.297588081346068 0.288537262747627 1 1
0.419453676768446 0.405576352582991 1 1
0.574053874678537 0.557149215294059 1 1
0.485195539813596 0.471321021898494 1 1
0.40525367352525 0.394138298610596 1 1
0.413841743671918 0.401801012893708 1 1
0.414207925636447 0.402935158437105 1 1
0.555901474030648 0.539526511482899 1 1
0.47326025486839 0.461077657484238 1 1
0.57175145922402 0.554369226459535 1 1
0.488495049362662 0.474732673233076 1 1
0.497036506746496 0.48159673605493 1 1
0.585426133749529 0.568638174353633 1 1
0.589654052405636 0.571199263465062 1 1
0.4586083537602 0.444963086486431 1 1
0.484680302416619 0.471875307477301 1 1
0.420774804497836 0.408177006725824 1 1
0.454323735559889 0.440740714214018 1 1
0.345115989753053 0.33372842385828 1 1
0.536098483162229 0.519820665059597 1 1
0.615280666312031 0.595826540346157 1 1
0.477901727757284 0.46523905013515 1 1
0.505658500288189 0.49096764289604 1 1
0.596937127104114 0.578598190011254 1 1
0.511121184300996 0.496511152327382 1 1
0.472708921129609 0.45783475266815 1 1
0.657270908520859 0.638134786141765 1 1
0.526585426069926 0.509687758118996 1 1
0.466310721771283 0.452141319317418 1 1
0.4628825338326 0.449084178893678 1 1
0.526126008474557 0.51210172019129 1 1
0.598940052314605 0.581385530436981 1 1
0.49573593996857 0.48170792228953 1 1
0.481472818904107 0.466963487760503 1 1
0.579162760904822 0.562264038816063 1 1
0.521840765285178 0.508697172951006 1 1
0.330720084154369 0.321252858020003 1 0
0.464999507109567 0.450615006014168 1 1
0.32545840131123 0.315843916266522 1 1
0.633974271949974 0.616644415422765 1 1
0.548917540304448 0.532827619912821 1 1
0.462577982036614 0.449716192461405 1 1
0.565535177149102 0.550108407272952 1 1
0.68157386411872 0.660148421478315 1 1
0.524975718872011 0.510109253754378 1 1
0.621220574332434 0.603245366512481 1 1
0.54704992070155 0.5309745108778 1 1
0.480504380075542 0.466006577459601 1 1
0.565709671167394 0.549697925767793 1 1
0.483705495797141 0.46978884320658 1 1
0.45258213500885 0.439519997032644 1 1
0.493248748435307 0.479077736823323 1 1
0.379973039512042 0.369447019750575 1 1
0.521755866739029 0.507649246351386 1 1
0.451185067505631 0.437579352434801 1 1
0.497619260339794 0.483007459244443 1 1
0.481522733960271 0.466891772692895 1 1
0.585333059265394 0.568024403575393 1 1
0.619003448625289 0.601426708219075 1 1
0.542460154911047 0.526717739683429 1 1
0.53582115839497 0.521740070836931 1 1
0.440558894631018 0.427854405215713 1 1
0.417978614050337 0.405668984587981 1 1
0.516245208142781 0.500974163801791 1 1
0.469873450015805 0.457320463905339 1 1
0.563027473744846 0.547686386927667 1 1
0.427890347942131 0.416259511079426 1 1
0.289807838511782 0.281043431827143 0 0
0.668851223853696 0.648505489856704 1 1
0.502474617329015 0.487226389131843 1 1
0.530232063466397 0.515006588415912 1 1
0.449610805630965 0.435713241702284 1 1
0.18853173812314 0.183936486156557 0 0
0.506418217418169 0.492649970080874 1 1
0.407193976313208 0.39476529822784 1 1
0.436657325618583 0.423257102941738 1 1
0.517119937107746 0.501972690999472 1 1
0.548255105803596 0.533225136508483 1 1
0.506635386817984 0.491942204260226 1 1
0.43202989641531 0.41963597459918 1 1
0.35677039554017 0.345581997357047 1 1
0.419557783444001 0.408708030346893 1 1
0.531889828985977 0.518166185225925 1 1
0.553171382766377 0.53755171995947 1 1
0.600672603868441 0.583393175829869 1 1
0.510219099020598 0.495335965374706 1 1
0.505418638539606 0.488939638854432 1 1
0.61713640443158 0.599085362540325 1 1
0.53017381816702 0.514516666174751 1 1
0.65335440372452 0.634608566595276 1 1
0.319526969014448 0.310122037572825 0 0
0.578840981351248 0.563088837237193 1 1
0.567294679524705 0.552560959644412 1 1
0.48454433624194 0.471036955016488 1 1
0.509777136949178 0.496045886265204 1 1
0.658618809726264 0.63947603113384 1 1
0.34457839842566 0.33376808636792 1 1
0.571660544510421 0.55558961404547 1 1
0.490861034212388 0.473982462970346 1 1
0.442275823237603 0.429354832044463 1 1
0.509915086523404 0.494562272826951 1 1
0.407806990386839 0.395550312028581 1 1
0.6490782308185 0.631707727705135 1 1
0.511293287543491 0.495556083566959 1 1
0.449817964460207 0.438181515192443 1 1
0.520677138086231 0.504877529199253 1 1
0.668967619630267 0.649573532944871 1 1
0.58605563378321 0.56819801316975 1 1
0.606456343719291 0.59000939811122 1 1
0.53241206454029 0.51806256624605 1 1
0.544899075161004 0.528746571470657 1 1
0.587967927867027 0.570204343048586 1 1
0.594548957516451 0.578420213386552 1 1
0.475942773210227 0.462158680701696 1 1
0.43751642323772 0.425502172770013 1 1
0.526430915240286 0.512285704984264 1 1
0.59268523978839 0.575666588633485 1 1
0.52863460748177 0.512586060050945 1 1
0.750540990758096 0.727601003143406 0 0
0.540447119593066 0.524461817213794 1 1
0.613600642163122 0.595810844403921 1 1
0.524171686352991 0.507301633014406 1 1
0.537791051513868 0.522027076514764 1 1
0.582802049083911 0.565688742241634 1 1
0.520010417272813 0.504651464352217 1 1
0.45174191163739 0.438017253828397 1 1
0.271100262717822 0.262755740973546 0 0
0.374344978460958 0.362427242725822 1 1
0.51305441497233 0.49845628096994 1 1
0.554295883798876 0.540071993773716 1 1
0.295704841087846 0.287085771657623 0 0
0.368710235959522 0.357426480044743 1 1
0.663130801849943 0.642739344441641 1 1
0.576301323539336 0.556561353830927 1 1
0.444544960238352 0.431039262507536 1 1
0.496852627530417 0.482440547782893 1 1
0.428277434109113 0.41574737608752 1 1
0.466926071802577 0.45255496178927 1 1
0.460922232836488 0.446857567064071 1 1
0.456366706389908 0.444326199106427 1 1
0.578043070568043 0.559788371965391 1 1
0.520560969239788 0.504578753965292 1 1
0.402205120084176 0.389690484362103 1 1
0.567100577574455 0.551164949687725 1 1
0.475255321192031 0.459714643794334 1 1
0.538111697970964 0.521806440416529 1 1
0.495164669379147 0.480446969133953 1 1
0.443057257072328 0.429775068903428 1 1
0.551914568573712 0.538405776748234 1 1
0.626564609994944 0.609535505690027 1 1
0.493262944200926 0.47775440124121 1 1
0.538150769868675 0.523068654135482 1 1
0.361935860410984 0.351389440150969 1 1
0.57726662573912 0.560996019479015 1 1
0.457702318405801 0.444473827249883 1 1
0.454192349682774 0.44073419994327 1 1
0.381360924378521 0.370935846022268 1 1
0.512681008474468 0.496779246031016 1 1
0.539143202681549 0.52361981589737 1 1
0.708429442373938 0.688477590481311 0 0
0.547997579947899 0.532263505579234 1 1
0.400765537050223 0.38908586287496 1 1
0.424371614735927 0.412022869471859 1 1
0.468115942293364 0.455011142381489 1 1
0.412947412595927 0.401744791427701 1 1
0.398800364714235 0.387575859646666 1 1
0.514297179247983 0.499955844746606 1 1
0.387959181123892 0.376395647359671 1 1
0.546017705763142 0.530011823609922 1 1
0.52923055775615 0.513964781755536 1 1
0.664910793184961 0.646229825840289 1 1
0.438618040184683 0.424466562113906 1 1
0.384386218353435 0.373470184167059 1 1
0.656023194532353 0.63733722680395 1 1
0.449315380039227 0.436100560600035 1 1
0.512462056666151 0.497064891148407 1 1
0.498498324392542 0.482025931119893 1 1
0.564023148031286 0.545991263125497 1 1
0.405444316279469 0.392792666945112 1 1
0.417915049537813 0.405843108975045 1 1
0.550756534913688 0.535148747558676 1 1
0.598717724055769 0.58299258386838 1 1
0.382932734163208 0.371584132585202 1 1
0.589926468658655 0.57094490245314 1 1
0.433698708784244 0.421549526604287 1 1
0.56183246815881 0.546967494640346 1 1
0.471303838062975 0.457050632940132 1 1
0.599339653816026 0.58328770807409 1 1
0.654541819493579 0.636052614926042 1 1
0.368645181917227 0.357435004896605 1 1
0.51283087279958 0.496664339152745 1 1
0.517842271606352 0.502558696298622 1 1
0.571804367389115 0.556699342885057 1 1
0.434195479369529 0.419907709254559 1 1
0.46078213605251 0.447461653402382 1 1
0.376833710023183 0.366606126375023 1 1
0.506047177518342 0.491140995993345 1 1
0.504288845392813 0.48959135148278 1 1
0.532082779387369 0.515153628766677 1 1
0.493154418503669 0.479696833892732 1 1
0.360265897622559 0.349483412776324 1 1
0.449614745653802 0.437449186720499 1 1
0.540012473027125 0.525887726524795 1 1
0.397131217439293 0.385682915924098 1 1
0.485786287553334 0.471931706349855 1 1
0.409330061000765 0.396120247029264 1 1
0.415052108049882 0.403671720049825 1 1
0.565655957310967 0.548664139944617 1 1
0.558778031985145 0.542372655460583 1 1
0.374789385216862 0.364510148794323 1 1
0.593076040482625 0.576580488756029 1 1
0.498144555081391 0.482442572935196 1 1
0.588570271696509 0.571880217562166 1 1
0.574893206021105 0.556743512286898 1 1
0.501739399540429 0.4875034166244 1 1
0.55186540670839 0.535569136236772 1 1
0.54741424790124 0.53016989347659 1 1
0.570187987348776 0.553598156702131 1 1
0.573712449560732 0.557000605576951 1 1
0.477069288085915 0.462301617946229 1 1
0.653199265708836 0.634550434584378 1 1
0.629005656321973 0.609171804659191 1 1
0.575923908191478 0.559778783233684 1 1
0.319713576206348 0.31102462955273 0 0
0.338003503122097 0.328458981801828 1 1
0.56327967391373 0.548667280291794 1 1
0.301175464095822 0.291787837718484 0 0
0.598860170022599 0.581605281657496 1 1
0.320806609779418 0.311664768015057 0 0
0.481005437239395 0.466777337879492 1 1
0.498698868261945 0.483532146921193 1 1
0.481101039103271 0.466403392427907 1 1
0.610352206394283 0.590798249772626 1 1
0.517424605667996 0.503319420013251 1 1
0.490341348637607 0.475806503951648 1 1
0.51986826561505 0.505579911719353 1 1
0.505847376788906 0.491659072882882 1 1
0.499682442642875 0.485006830738589 1 1
0.490512420500938 0.476555992652132 1 1
0.368021057154599 0.355664296958953 1 1
0.73196663494647 0.712232758667989 0 0
0.58395491159089 0.566414561260494 1 1
0.338175670133923 0.32789896238941 1 1
0.287260882265745 0.27954622254767 0 0
0.438990831654503 0.42640806222388 1 1
0.681243658369929 0.660884624102771 1 1
0.496229411176123 0.482036392009683 1 1
0.498610645128976 0.48418107908379 1 1
0.343635008775865 0.332575541037103 1 1
0.424657571633405 0.411400294224863 1 1
0.553480859701477 0.538493109570297 1 1
0.533576133822782 0.518490520558166 1 1
0.49520486292881 0.480994153633753 1 1
0.617240145521473 0.598083501476419 1 1
0.437516374981603 0.422481017648318 1 1
0.459152330879167 0.444097943569126 1 1
0.518347385401877 0.5026858401493 1 1
0.636361950572657 0.618100950318662 1 1
0.417651542074498 0.404503692409153 1 1
0.50824643894296 0.493753655659588 1 1
0.446295333659765 0.433535963126333 1 1
0.537234048086973 0.522422201425702 1 1
0.477949735997714 0.464484349941956 1 1
0.615557923089681 0.599412089476314 1 1
0.379614094770678 0.369375010414638 1 1
0.518231919260635 0.50442009831134 1 1
0.473296333614493 0.45850060567628 1 1
0.589635667539744 0.572019449356081 1 1
0.548631802023448 0.532440414890206 1 1
0.539396025570096 0.52284643957378 1 1
0.511984595135334 0.496781429764951 1 1
0.393523636967466 0.383270559885161 1 1
0.352857481318953 0.343420066349604 1 1
0.566965486221508 0.550761550398347 1 1
0.479825513065386 0.466333567291803 1 1
0.614898138713483 0.594604553414524 1 1
0.591087630938906 0.575443645799661 1 1
0.351830917676138 0.341342087913507 1 1
0.521085427200285 0.505484456650611 1 1
0.499117969539435 0.485164608926204 1 1
0.537097679810436 0.521021399463754 1 1
0.545599456923197 0.530112311624019 1 1
0.453555722000791 0.441177927539101 1 1
0.605591794010293 0.588621419348941 1 1
0.384830653853832 0.373221605316786 1 1
0.524763253745702 0.508401324923486 1 1
0.462479809593866 0.448845161710329 1 1
0.618178159611347 0.600588716135692 1 1
0.583891470150314 0.566715441071392 1 1
0.477687067707849 0.464779388357766 1 1
0.444041340079475 0.431286204659005 1 1
0.559519522307995 0.544142035427505 1 1
0.432724310283939 0.419904152864469 1 1
0.631850861485953 0.61369917237452 1 1
0.427608258158202 0.415232620171677 1 1
0.392032204125558 0.380924827163759 1 1
0.362434566528546 0.353404661924163 1 1
0.438665616745718 0.425533402374744 1 1
0.499769485318972 0.484799400405269 1 1
0.367785340468192 0.356402965325118 1 1
0.421252763453735 0.4090351962254 1 1
0.520871525770528 0.505363370640336 1 1
0.617049801054409 0.599747924560399 1 1
0.398026867936882 0.386951885631233 1 1
0.518238554846521 0.502605494205577 1 1
0.478826034299041 0.46385747672509 1 1
0.368592976917668 0.354563346257739 1 1
0.478553161997097 0.464315288179693 1 1
0.381286777763031 0.37085161075676 1 1
0.432446672544168 0.419142576527315 1 1
0.470734185781342 0.457648943780025 1 1
0.573264693715761 0.557640503804403 1 1
0.386524021187952 0.375460142925001 1 1
0.596628507425996 0.580086461536092 1 1
0.39026577016304 0.378597425256706 1 1
0.631645602182614 0.613610116301781 1 1
0.513860086586689 0.499171628803651 1 1
0.42763443078714 0.415085794306126 1 1
0.43309168954683 0.419606020003651 1 1
0.487941655473913 0.474186191004523 1 1
0.445287941189463 0.433512795051094 1 1
0.640776329499693 0.62220595825644 1 1
0.580987652505708 0.563771018512679 1 1
0.403139102801727 0.391596323090506 1 1
0.540105384821294 0.524108715798542 1 1
0.550852464681143 0.534429380956612 1 1
0.600579939156276 0.583035191907648 1 1
0.418618872313258 0.406974216707616 1 1
0.478320978378412 0.463004167967797 1 1
0.552473695447606 0.536541705495849 1 1
0.359158811097807 0.348854884185974 1 1
0.550088351280347 0.535196790318538 1 1
0.402649309461064 0.391709528617562 1 1
0.47722707928921 0.462763303415291 1 1
0.486603811951413 0.472091955470534 1 1
0.449605715053759 0.435484999558255 1 1
0.53895866446492 0.52461735772508 1 1
0.549064094058122 0.532101907221491 1 1
0.525266539189541 0.507821203796141 1 1
0.576118815660971 0.560461968712421 1 1
0.558148861891085 0.541325477160378 1 1
0.467351813033583 0.454092209911737 1 1
0.517679665479859 0.503860581726258 1 1
0.387078480907536 0.375767422302951 1 1
0.550340833952785 0.535483404173135 1 1
0.505061048557148 0.490423523069155 1 1
0.362113594943983 0.351407687064938 1 1
0.605827091175388 0.587532134470721 1 1
0.54229099692021 0.526594109897787 1 1
0.563514080805855 0.547676128601379 1 1
0.555620992757136 0.539378046052632 1 1
0.594770743142607 0.578431119970828 1 1
0.470849756004215 0.456586338615364 1 1
0.621183995707703 0.603694397877978 1 1
0.405226354456169 0.394263488431998 1 1
0.436108038654568 0.42267529638354 1 1
0.519440010852365 0.505139732892696 1 1
0.543663988204153 0.527942161630303 1 1
0.426025669185205 0.412959779694366 1 1
0.502010610936038 0.488767708325038 1 1
0.661595878890409 0.642150474072852 1 1
0.37181322441639 0.362739250149396 1 1
0.49574400232434 0.480745995767209 1 1
0.551327973297488 0.535140132115728 1 1
0.463314971981939 0.451045330898234 1 1
0.529997536523577 0.513430549040529 1 1
0.299004453194745 0.290282213931807 0 0
0.48555754626462 0.470861562060612 1 1
0.522303072226953 0.506100083920617 1 1
0.421366243793514 0.407917208605189 1 1
0.537841233473079 0.522149797397356 1 1
0.493260005073485 0.477289889768989 1 1
0.692634069524865 0.672605469501589 1 1
0.337994379894172 0.328718469977129 1 1
0.617242895260991 0.598686797950765 1 1
0.423087610587849 0.410493653659777 1 1
0.469919747910525 0.456519906624306 1 1
0.571929837267507 0.5546517187836 1 1
0.495540463423943 0.481714362706305 1 1
0.312504231294845 0.304159132015225 0 0
0.648616771291407 0.627246586613882 1 1
0.535358595094354 0.519826282450303 1 1
0.383851406687732 0.373076681706981 1 1
0.463026227848566 0.450567690516995 1 1
0.299879156299162 0.291920287138948 0 0
0.442699420983558 0.429271430293906 1 1
0.444297988619645 0.432482831982817 1 1
0.570382089165577 0.551827438411907 1 1
0.471849559002984 0.457907708525663 1 1
0.499996061019845 0.484835810645389 1 1
0.386146917494228 0.373188192143875 1 1
0.557291192484433 0.541411829690072 1 1
0.532519859542451 0.516901045526966 1 1
0.504633545399823 0.489612821876871 1 1
0.491853709639456 0.476836876029124 1 1
0.388760944812366 0.377249502464626 1 1
0.502768424241178 0.489263755082289 1 1
0.525989053229891 0.511059456666089 1 1
0.530638675105267 0.513922199874282 1 1
0.580106283755293 0.562087086744554 1 1
0.41734024545214 0.404254403406815 1 1
0.520301091333008 0.506298854451322 1 1
0.519574617972497 0.504082311244688 1 1
0.516835940349988 0.502004790160163 1 1
0.494907482799699 0.480839035995904 1 1
0.564599851111094 0.549467337824091 1 1
0.585985718470074 0.569949948032658 1 1
0.663132991141509 0.642772509605599 1 1
0.48875619693762 0.475229848464663 1 1
0.416261653242596 0.404354920005929 1 1
0.44742032671139 0.435242804612016 1 1
0.533187261070547 0.517843624951108 1 1
0.492238723083189 0.479181437753736 1 1
0.414967041064477 0.401756987338868 1 1
0.506345890707561 0.492838753868537 1 1
0.47000616588902 0.457079072431466 1 1
0.524223714894805 0.509365195145038 1 1
0.451202438742589 0.437068535453145 1 1
0.263658348481801 0.2559645836786 1 0
0.385446067983168 0.374070437299812 1 1
0.58500459906534 0.568134024126358 1 1
0.313723066785758 0.305319337109433 0 0
0.591853956668796 0.574645828838934 1 1
0.444347510677036 0.431918319837961 1 1
0.517863618040108 0.504427652245345 1 1
0.399635883795423 0.385845439894075 1 1
0.424325878781799 0.412638260309839 1 1
0.580843667993126 0.563326999212341 1 1
0.617416716039808 0.60008317037505 1 1
0.41943541805852 0.407353435974407 1 1
0.565327094881717 0.548207431201986 1 1
0.617816384101937 0.600538380872402 1 1
0.399059504610255 0.386027299801214 1 1
0.493950031891052 0.479639560144363 1 1
0.613207963732807 0.595530561213043 1 1
0.586737848778582 0.568222608537068 1 1
0.465795357469127 0.453153618848973 1 1
0.369805314790377 0.35754105968873 1 1
0.408040321670837 0.396151223103239 1 1
0.548468461094962 0.532915082161011 1 1
0.559360391562309 0.544265986194279 1 1
0.515449239520057 0.498029713105818 1 1
0.461787258084398 0.44834454269903 1 1
0.501158056881149 0.486710991071165 1 1
0.463459048319516 0.451067912609266 1 1
0.337897407539886 0.328760890232791 1 1
0.541952335299774 0.526801763621582 1 1
0.439183156278641 0.425637550883368 1 1
0.511956580750186 0.498092651619463 1 1
0.403982999310289 0.393505000208738 1 1
0.620362665329654 0.602765838703839 1 1
0.468675964373356 0.455796868287721 1 1
0.457460552588233 0.443625023520006 1 1
0.571961486139536 0.554910985167963 1 1
0.360324928698643 0.349667037684425 1 1
0.45247492223474 0.439599826200867 1 1
0.586502018494932 0.569869901475359 1 1
0.431647366025707 0.416191661224618 1 1
0.324459940467385 0.314850352731618 1 1
0.723392169815289 0.701382445275845 0 0
0.338148998234468 0.328381683020891 1 1
0.504964334451974 0.490543541719557 1 1
0.506293267333182 0.491820228827086 1 1
0.456690752236068 0.441737400999092 1 1
0.316825427383504 0.308104318959512 0 0
0.338793208357533 0.329284120099231 1 1
0.659692867875031 0.64176548195519 1 1
0.483320299934251 0.469713631896652 1 1
0.383572669502778 0.372691703557368 1 1
0.392679262088674 0.380662374860012 1 1
0.692941732772476 0.670827516755077 1 1
0.469819474876618 0.456038474477113 1 1
0.539368297943038 0.52469794295949 1 1
0.568491490385562 0.552509171408528 1 1
0.55076207045696 0.535684780971015 1 1
0.515032032265141 0.499954910387057 1 1
0.615966230970131 0.597243979131732 1 1
0.458700398794401 0.444670778505992 1 1
0.605748141214596 0.588834237751572 1 1
0.500293189208258 0.485784728249811 1 1
0.482511140724108 0.469022701228364 1 1
0.447177894604 0.43388220413377 1 1
0.628208402305174 0.610466132138331 1 1
0.537278367494022 0.52332453291742 1 1
0.410724804169746 0.39885179521407 1 1
0.495866448948691 0.481816525735582 1 1
0.470221650932903 0.457462231522379 1 1
0.497239672892209 0.480887535578808 1 1
0.434141038921895 0.421631160184448 1 1
0.710711561504559 0.691148262491045 0 1
0.554899815696879 0.539509002804746 1 1
0.28925810393692 0.281262273142876 0 0
0.550384420610456 0.534988692299338 1 1
0.275591870200632 0.267311438531356 0 0
0.593194491441333 0.574583421415503 1 1
0.579061856758734 0.560819306197092 1 1
0.331979775054393 0.321560746799581 1 1
0.505231611427823 0.490163991642976 1 1
0.342002568656642 0.332077134995482 1 1
0.45602212362968 0.442286872539389 1 1
0.636963116710355 0.618306752703439 1 1
0.580184319696355 0.562209001996401 1 1
0.490838872498131 0.476606708260383 1 1
0.461929489946735 0.447198409378293 1 1
0.572439185969127 0.555530088564361 1 1
0.646703192131417 0.629175539693505 1 1
0.442267052226474 0.429002294123904 1 1
0.313219133556787 0.304007975381978 0 0
0.491526755913073 0.478316858736587 1 1
0.464088441536037 0.451954942418447 1 1
0.412215075366395 0.401582099596126 1 1
0.506130380174829 0.491775459612119 1 1
0.458354873527705 0.445583451180203 1 1
0.723970042728368 0.703557035915023 0 0
0.533378690819598 0.517913223072761 1 1
0.514930789568139 0.499341515060146 1 1
0.243213729406513 0.235987934495092 0 0
0.634054550014531 0.615809266754429 1 1
0.540142065622182 0.524957921705594 1 1
0.500935789803057 0.485983035849092 1 1
0.363093289977103 0.353363003899654 1 1
0.610576374755527 0.589405454855875 1 1
0.554676439765568 0.535886195416147 1 1
0.509899443649498 0.496422374141256 1 1
0.483506635413971 0.469209818475103 1 1
0.47861533142124 0.464533335843834 1 1
0.686036801027767 0.664719438780344 1 1
0.584741132892217 0.56737983353718 1 1
0.537951783074284 0.520273135433447 1 1
0.537704646778604 0.522722680241229 1 1
0.451947094107245 0.439768708123312 1 1
0.386171162201541 0.374826365781741 1 1
0.427018337677677 0.4153266019367 1 1
0.328580477574494 0.318644522357175 1 0
0.370515667181797 0.358627444478067 1 1
0.477499015588402 0.464017158383171 1 1
0.397812909441628 0.386462705346286 1 1
0.462794598484442 0.449734282145111 1 1
0.474709241563923 0.461869642196462 1 1
0.309189744814487 0.299679525736319 0 0
0.397751012841924 0.387874074572201 1 1
0.610974463928751 0.594375739690008 1 1
0.417986248135935 0.405350263925339 1 1
0.3632610566032 0.352601060158685 1 1
0.423946517404371 0.411507540006237 1 1
0.424646715461142 0.412151949410953 1 1
0.40891854030826 0.39760634621868 1 1
0.46986378360007 0.456884182427093 1 1
0.557738777833433 0.541117125924344 1 1
0.305293584136775 0.296467504197476 1 1
0.52686759604341 0.511117869891161 1 1
0.445645370463042 0.433662495781384 1 1
0.676394942210354 0.656454493705549 1 1
0.536804795753475 0.519494855893305 1 1
0.440740265487017 0.427022154025732 1 1
0.540461209372923 0.523978604886743 1 1
0.470294818250031 0.456867680367461 1 1
0.465058205191576 0.452209013755633 1 1
0.567208420736411 0.549985147832766 1 1
0.68396030585676 0.662944529061665 0 1
0.44663036343018 0.43311186255573 1 1
0.48142171050634 0.466613943742034 1 1
0.638534542894328 0.61891866084497 1 1
0.512140730984881 0.49683184980185 1 1
0.520164845586755 0.504469613652953 1 1
0.446404690740813 0.433139430225894 1 1
0.610882593955446 0.593776627679483 1 1
0.4245362637652 0.413479933772833 1 1
0.377010282031207 0.365602474067467 1 1
0.471655024492246 0.456919754950059 1 1
0.615764748812594 0.597911488870001 1 1
0.460684092061632 0.446974709736543 1 1
0.419947023270411 0.407191318582213 1 1
0.490683225005061 0.476755420986407 1 1
0.414844595080894 0.403357732570267 1 1
0.514209546233707 0.499753397605669 1 1
0.605124714611844 0.587008406357857 1 1
0.544209911754787 0.529343525458405 1 1
0.408036069305249 0.396550240085551 1 1
0.556194785834831 0.539614670248998 1 1
0.408833560089988 0.396958013687975 1 1
0.534471482227799 0.519668400580608 1 1
0.597789722889824 0.581876833229621 1 1
0.540262696165719 0.525784472727517 1 1
0.553723081967466 0.537920616539026 1 1
0.569405923839104 0.552294805930021 1 1
0.398477598405209 0.387090088002259 1 1
0.423447880297479 0.410315036344056 1 1
0.405480398187928 0.39444444659551 1 1
0.569939960438578 0.553824782567303 1 1
0.540567611939691 0.523547626593872 1 1
0.596461874818628 0.578269655605573 1 1
0.526283580394977 0.511333683693485 1 1
0.543595083081728 0.527625937593444 1 1
0.515127367612093 0.499738264903118 1 1
0.350563408313386 0.339936671717954 1 1
0.519748238423665 0.505902226647174 1 1
0.592104222758553 0.573535111437931 1 1
0.537414839215016 0.521112970302785 1 1
0.629446854466365 0.609426841088226 1 1
0.537604555419466 0.522926509298244 1 1
0.639225939811274 0.619686394111221 1 1
0.461352400769972 0.446670523503963 1 1
0.578800752260434 0.563296645278881 1 1
0.736795949923124 0.716616776139949 0 0
0.454343444366383 0.441388314994592 1 1
0.453735862077231 0.441090520442705 1 1
0.550416927391255 0.535087511861527 1 1
0.500563008244509 0.48601322409896 1 1
0.439107535915803 0.425897267902012 1 1
0.4021808247849 0.391301110288588 1 1
0.527593477137377 0.512498081373726 1 1
0.376517860394794 0.36567970132148 1 1
0.468231682674308 0.455016510085682 1 1
0.629596833689339 0.610917741438239 1 1
0.455145591410001 0.443095131801712 1 1
0.414419762134555 0.402726137069068 1 1
0.589259359990112 0.571985533966813 1 1
0.575369097692916 0.558882244633359 1 1
0.521315073310486 0.505806646271307 1 1
0.562687942391683 0.545560978120955 1 1
0.4625626196158 0.448778941144644 1 1
0.542594206979692 0.526199149401257 1 1
0.433338521818097 0.422225266248981 1 1
0.379014219200015 0.367420160873038 1 1
